# Supplementary material for: The solution structure of the unbound IgG Fc receptor CD64 resembles its crystal structure: Implications for function
Source: PLoS One. 2023 Sep 21;18(9):e0288351. doi: 10.1371/journal.pone.0288351 (PMC10513344; doi:10.1371/journal.pone.0288351)
Supplement: S1 File — (ZIP) [file pone.0288351.s003.zip › CD64V03 E11/Top100/EM_done_ready_for_EM_top100_0p11_E11.dcd_193835.pdb.pdb]

REMARK  FINAL COORDINATES WRITTEN BY NAMD AT TIMESTEP 2000
ATOM      1  N   LYS P   1       3.330 -64.768 126.181  0.00 97.00      PROA   
ATOM      2  HT1 LYS P   1       3.899 -65.523 125.744  0.00 97.00      PROA   
ATOM      3  HT2 LYS P   1       3.504 -64.825 127.208  0.00 97.00      PROA   
ATOM      4  HT3 LYS P   1       3.654 -63.851 125.817  0.00 97.00      PROA   
ATOM      5  CA  LYS P   1       1.898 -64.999 125.874  0.00 97.00      PROA   
ATOM      6  HA  LYS P   1       1.717 -66.058 125.980  0.00 97.00      PROA   
ATOM      7  CB  LYS P   1       0.969 -64.237 126.866  0.00 97.00      PROA   
ATOM      8  HB1 LYS P   1      -0.064 -64.239 126.454  0.00 97.00      PROA   
ATOM      9  HB2 LYS P   1       1.279 -63.174 126.955  0.00 97.00      PROA   
ATOM     10  CG  LYS P   1       0.898 -64.874 128.272  0.00 97.00      PROA   
ATOM     11  HG1 LYS P   1       1.846 -64.649 128.808  0.00 97.00      PROA   
ATOM     12  HG2 LYS P   1       0.824 -65.980 128.184  0.00 97.00      PROA   
ATOM     13  CD  LYS P   1      -0.272 -64.369 129.143  0.00 97.00      PROA   
ATOM     14  HD1 LYS P   1      -0.241 -63.257 129.173  0.00 97.00      PROA   
ATOM     15  HD2 LYS P   1      -0.102 -64.740 130.180  0.00 97.00      PROA   
ATOM     16  CE  LYS P   1      -1.658 -64.835 128.660  0.00 97.00      PROA   
ATOM     17  HE1 LYS P   1      -1.675 -65.942 128.562  0.00 97.00      PROA   
ATOM     18  HE2 LYS P   1      -1.907 -64.382 127.678  0.00 97.00      PROA   
ATOM     19  NZ  LYS P   1      -2.728 -64.450 129.616  0.00 97.00      PROA   
ATOM     20  HZ1 LYS P   1      -2.736 -63.418 129.741  0.00 97.00      PROA   
ATOM     21  HZ2 LYS P   1      -2.559 -64.905 130.536  0.00 97.00      PROA   
ATOM     22  HZ3 LYS P   1      -3.650 -64.758 129.247  0.00 97.00      PROA   
ATOM     23  C   LYS P   1       1.596 -64.645 124.443  0.00 97.00      PROA   
ATOM     24  O   LYS P   1       2.406 -64.022 123.760  0.00 97.00      PROA   
ATOM     25  N   ALA P   2       0.404 -65.046 123.956  0.00 97.00      PROA   
ATOM     26  HN  ALA P   2      -0.243 -65.602 124.472  0.00 97.00      PROA   
ATOM     27  CA  ALA P   2      -0.112 -64.684 122.670  0.00 97.00      PROA   
ATOM     28  HA  ALA P   2       0.082 -63.637 122.473  0.00 97.00      PROA   
ATOM     29  CB  ALA P   2       0.437 -65.587 121.547  0.00 97.00      PROA   
ATOM     30  HB1 ALA P   2       0.241 -66.656 121.777  0.00 97.00      PROA   
ATOM     31  HB2 ALA P   2       1.537 -65.454 121.458  0.00 97.00      PROA   
ATOM     32  HB3 ALA P   2      -0.022 -65.341 120.568  0.00 97.00      PROA   
ATOM     33  C   ALA P   2      -1.595 -64.885 122.855  0.00 97.00      PROA   
ATOM     34  O   ALA P   2      -2.018 -65.345 123.917  0.00 97.00      PROA   
ATOM     35  N   VAL P   3      -2.409 -64.522 121.835  0.00 97.00      PROA   
ATOM     36  HN  VAL P   3      -2.047 -64.061 121.031  0.00 97.00      PROA   
ATOM     37  CA  VAL P   3      -3.797 -64.918 121.696  0.00 97.00      PROA   
ATOM     38  HA  VAL P   3      -3.919 -65.902 122.125  0.00 97.00      PROA   
ATOM     39  CB  VAL P   3      -4.857 -63.968 122.277  0.00 97.00      PROA   
ATOM     40  HB  VAL P   3      -5.866 -64.368 122.018  0.00 97.00      PROA   
ATOM     41  CG1 VAL P   3      -4.775 -63.942 123.817  0.00 97.00      PROA   
ATOM     42 HG11 VAL P   3      -3.836 -63.450 124.144  0.00 97.00      PROA   
ATOM     43 HG12 VAL P   3      -4.806 -64.974 124.223  0.00 97.00      PROA   
ATOM     44 HG13 VAL P   3      -5.632 -63.368 124.232  0.00 97.00      PROA   
ATOM     45  CG2 VAL P   3      -4.735 -62.542 121.700  0.00 97.00      PROA   
ATOM     46 HG21 VAL P   3      -4.928 -62.532 120.609  0.00 97.00      PROA   
ATOM     47 HG22 VAL P   3      -3.723 -62.126 121.886  0.00 97.00      PROA   
ATOM     48 HG23 VAL P   3      -5.476 -61.872 122.186  0.00 97.00      PROA   
ATOM     49  C   VAL P   3      -3.978 -65.043 120.198  0.00 97.00      PROA   
ATOM     50  O   VAL P   3      -3.316 -64.340 119.436  0.00 97.00      PROA   
ATOM     51  N   ILE P   4      -4.852 -65.970 119.729  0.00 97.00      PROA   
ATOM     52  HN  ILE P   4      -5.323 -66.597 120.348  0.00 97.00      PROA   
ATOM     53  CA  ILE P   4      -5.008 -66.233 118.305  0.00 97.00      PROA   
ATOM     54  HA  ILE P   4      -4.190 -65.770 117.774  0.00 97.00      PROA   
ATOM     55  CB  ILE P   4      -4.918 -67.723 117.965  0.00 97.00      PROA   
ATOM     56  HB  ILE P   4      -5.724 -68.269 118.506  0.00 97.00      PROA   
ATOM     57  CG2 ILE P   4      -5.085 -67.921 116.438  0.00 97.00      PROA   
ATOM     58 HG21 ILE P   4      -4.397 -67.241 115.891  0.00 97.00      PROA   
ATOM     59 HG22 ILE P   4      -6.128 -67.719 116.117  0.00 97.00      PROA   
ATOM     60 HG23 ILE P   4      -4.839 -68.958 116.142  0.00 97.00      PROA   
ATOM     61  CG1 ILE P   4      -3.559 -68.303 118.433  0.00 97.00      PROA   
ATOM     62 HG11 ILE P   4      -3.312 -67.964 119.461  0.00 97.00      PROA   
ATOM     63 HG12 ILE P   4      -2.781 -67.905 117.751  0.00 97.00      PROA   
ATOM     64  CD  ILE P   4      -3.496 -69.833 118.440  0.00 97.00      PROA   
ATOM     65  HD1 ILE P   4      -3.849 -70.270 117.484  0.00 97.00      PROA   
ATOM     66  HD2 ILE P   4      -4.124 -70.235 119.264  0.00 97.00      PROA   
ATOM     67  HD3 ILE P   4      -2.450 -70.163 118.603  0.00 97.00      PROA   
ATOM     68  C   ILE P   4      -6.296 -65.626 117.758  0.00 97.00      PROA   
ATOM     69  O   ILE P   4      -7.376 -65.774 118.325  0.00 97.00      PROA   
ATOM     70  N   LYS P   5      -6.199 -64.926 116.601  0.00 97.00      PROA   
ATOM     71  HN  LYS P   5      -5.297 -64.730 116.218  0.00 97.00      PROA   
ATOM     72  CA  LYS P   5      -7.342 -64.398 115.881  0.00 97.00      PROA   
ATOM     73  HA  LYS P   5      -8.250 -64.582 116.437  0.00 97.00      PROA   
ATOM     74  CB  LYS P   5      -7.209 -62.876 115.613  0.00 97.00      PROA   
ATOM     75  HB1 LYS P   5      -8.118 -62.507 115.089  0.00 97.00      PROA   
ATOM     76  HB2 LYS P   5      -6.334 -62.692 114.949  0.00 97.00      PROA   
ATOM     77  CG  LYS P   5      -6.995 -62.025 116.876  0.00 97.00      PROA   
ATOM     78  HG1 LYS P   5      -6.849 -60.974 116.540  0.00 97.00      PROA   
ATOM     79  HG2 LYS P   5      -6.054 -62.345 117.378  0.00 97.00      PROA   
ATOM     80  CD  LYS P   5      -8.156 -62.083 117.887  0.00 97.00      PROA   
ATOM     81  HD1 LYS P   5      -8.370 -63.145 118.133  0.00 97.00      PROA   
ATOM     82  HD2 LYS P   5      -9.069 -61.654 117.420  0.00 97.00      PROA   
ATOM     83  CE  LYS P   5      -7.857 -61.366 119.212  0.00 97.00      PROA   
ATOM     84  HE1 LYS P   5      -6.986 -61.855 119.705  0.00 97.00      PROA   
ATOM     85  HE2 LYS P   5      -8.724 -61.391 119.901  0.00 97.00      PROA   
ATOM     86  NZ  LYS P   5      -7.495 -59.958 118.981  0.00 97.00      PROA   
ATOM     87  HZ1 LYS P   5      -8.274 -59.318 118.757  0.00 97.00      PROA   
ATOM     88  HZ2 LYS P   5      -6.781 -59.931 118.216  0.00 97.00      PROA   
ATOM     89  HZ3 LYS P   5      -6.942 -59.612 119.795  0.00 97.00      PROA   
ATOM     90  C   LYS P   5      -7.480 -65.079 114.535  0.00 97.00      PROA   
ATOM     91  O   LYS P   5      -6.648 -64.916 113.650  0.00 97.00      PROA   
ATOM     92  N   LEU P   6      -8.579 -65.836 114.316  0.00 97.00      PROA   
ATOM     93  HN  LEU P   6      -9.232 -66.030 115.045  0.00 97.00      PROA   
ATOM     94  CA  LEU P   6      -8.933 -66.359 113.011  0.00 97.00      PROA   
ATOM     95  HA  LEU P   6      -8.034 -66.715 112.526  0.00 97.00      PROA   
ATOM     96  CB  LEU P   6      -9.927 -67.546 113.102  0.00 97.00      PROA   
ATOM     97  HB1 LEU P   6     -10.017 -67.991 112.087  0.00 97.00      PROA   
ATOM     98  HB2 LEU P   6     -10.937 -67.192 113.402  0.00 97.00      PROA   
ATOM     99  CG  LEU P   6      -9.525 -68.679 114.084  0.00 97.00      PROA   
ATOM    100  HG  LEU P   6      -8.413 -68.705 114.155  0.00 97.00      PROA   
ATOM    101  CD1 LEU P   6     -10.103 -68.485 115.500  0.00 97.00      PROA   
ATOM    102 HD11 LEU P   6     -11.211 -68.417 115.450  0.00 97.00      PROA   
ATOM    103 HD12 LEU P   6      -9.713 -67.566 115.980  0.00 97.00      PROA   
ATOM    104 HD13 LEU P   6      -9.839 -69.350 116.144  0.00 97.00      PROA   
ATOM    105  CD2 LEU P   6      -9.983 -70.045 113.543  0.00 97.00      PROA   
ATOM    106 HD21 LEU P   6      -9.525 -70.251 112.554  0.00 97.00      PROA   
ATOM    107 HD22 LEU P   6     -11.087 -70.058 113.432  0.00 97.00      PROA   
ATOM    108 HD23 LEU P   6      -9.690 -70.852 114.247  0.00 97.00      PROA   
ATOM    109  C   LEU P   6      -9.534 -65.237 112.169  0.00 97.00      PROA   
ATOM    110  O   LEU P   6     -10.479 -64.577 112.593  0.00 97.00      PROA   
ATOM    111  N   GLN P   7      -8.968 -64.949 110.971  0.00 97.00      PROA   
ATOM    112  HN  GLN P   7      -8.166 -65.454 110.649  0.00 97.00      PROA   
ATOM    113  CA  GLN P   7      -9.432 -63.874 110.103  0.00 97.00      PROA   
ATOM    114  HA  GLN P   7      -9.475 -62.995 110.732  0.00 97.00      PROA   
ATOM    115  CB  GLN P   7      -8.369 -63.537 109.022  0.00 97.00      PROA   
ATOM    116  HB1 GLN P   7      -8.024 -64.496 108.577  0.00 97.00      PROA   
ATOM    117  HB2 GLN P   7      -7.499 -63.102 109.565  0.00 97.00      PROA   
ATOM    118  CG  GLN P   7      -8.812 -62.592 107.884  0.00 97.00      PROA   
ATOM    119  HG1 GLN P   7      -9.226 -61.657 108.319  0.00 97.00      PROA   
ATOM    120  HG2 GLN P   7      -9.592 -63.071 107.256  0.00 97.00      PROA   
ATOM    121  CD  GLN P   7      -7.596 -62.206 107.032  0.00 97.00      PROA   
ATOM    122  OE1 GLN P   7      -6.562 -61.793 107.566  0.00 97.00      PROA   
ATOM    123  NE2 GLN P   7      -7.697 -62.334 105.680  0.00 97.00      PROA   
ATOM    124 HE21 GLN P   7      -6.894 -62.098 105.135  0.00 97.00      PROA   
ATOM    125 HE22 GLN P   7      -8.542 -62.658 105.259  0.00 97.00      PROA   
ATOM    126  C   GLN P   7     -10.856 -63.997 109.560  0.00 97.00      PROA   
ATOM    127  O   GLN P   7     -11.616 -63.038 109.702  0.00 97.00      PROA   
ATOM    128  N   PRO P   8     -11.332 -65.114 109.015  0.00 97.00      PROA   
ATOM    129  CD  PRO P   8     -10.536 -66.079 108.265  0.00 97.00      PROA   
ATOM    130  HD1 PRO P   8     -10.084 -66.783 108.992  0.00 97.00      PROA   
ATOM    131  HD2 PRO P   8      -9.749 -65.592 107.651  0.00 97.00      PROA   
ATOM    132  CA  PRO P   8     -12.707 -65.566 109.189  0.00 97.00      PROA   
ATOM    133  HA  PRO P   8     -13.379 -64.762 108.930  0.00 97.00      PROA   
ATOM    134  CB  PRO P   8     -12.846 -66.774 108.233  0.00 97.00      PROA   
ATOM    135  HB1 PRO P   8     -13.745 -66.673 107.590  0.00 97.00      PROA   
ATOM    136  HB2 PRO P   8     -12.909 -67.742 108.776  0.00 97.00      PROA   
ATOM    137  CG  PRO P   8     -11.566 -66.777 107.379  0.00 97.00      PROA   
ATOM    138  HG1 PRO P   8     -11.265 -67.802 107.088  0.00 97.00      PROA   
ATOM    139  HG2 PRO P   8     -11.734 -66.174 106.459  0.00 97.00      PROA   
ATOM    140  C   PRO P   8     -12.900 -65.984 110.646  0.00 97.00      PROA   
ATOM    141  O   PRO P   8     -12.123 -66.854 111.034  0.00 97.00      PROA   
ATOM    142  N   PRO P   9     -13.816 -65.487 111.480  0.00 97.00      PROA   
ATOM    143  CD  PRO P   9     -14.815 -64.485 111.095  0.00 97.00      PROA   
ATOM    144  HD1 PRO P   9     -15.412 -64.830 110.223  0.00 97.00      PROA   
ATOM    145  HD2 PRO P   9     -14.296 -63.529 110.858  0.00 97.00      PROA   
ATOM    146  CA  PRO P   9     -13.862 -65.793 112.915  0.00 97.00      PROA   
ATOM    147  HA  PRO P   9     -12.867 -65.795 113.336  0.00 97.00      PROA   
ATOM    148  CB  PRO P   9     -14.712 -64.632 113.465  0.00 97.00      PROA   
ATOM    149  HB1 PRO P   9     -14.048 -63.748 113.607  0.00 97.00      PROA   
ATOM    150  HB2 PRO P   9     -15.214 -64.844 114.428  0.00 97.00      PROA   
ATOM    151  CG  PRO P   9     -15.695 -64.319 112.334  0.00 97.00      PROA   
ATOM    152  HG1 PRO P   9     -16.501 -65.084 112.325  0.00 97.00      PROA   
ATOM    153  HG2 PRO P   9     -16.145 -63.311 112.416  0.00 97.00      PROA   
ATOM    154  C   PRO P   9     -14.501 -67.150 113.202  0.00 97.00      PROA   
ATOM    155  O   PRO P   9     -15.277 -67.266 114.149  0.00 97.00      PROA   
ATOM    156  N   TRP P  10     -14.190 -68.196 112.412  0.00 97.00      PROA   
ATOM    157  HN  TRP P  10     -13.485 -68.087 111.715  0.00 97.00      PROA   
ATOM    158  CA  TRP P  10     -14.939 -69.430 112.403  0.00 97.00      PROA   
ATOM    159  HA  TRP P  10     -15.748 -69.377 113.118  0.00 97.00      PROA   
ATOM    160  CB  TRP P  10     -15.530 -69.702 110.996  0.00 97.00      PROA   
ATOM    161  HB1 TRP P  10     -16.210 -70.579 111.043  0.00 97.00      PROA   
ATOM    162  HB2 TRP P  10     -14.695 -69.967 110.307  0.00 97.00      PROA   
ATOM    163  CG  TRP P  10     -16.274 -68.548 110.386  0.00 97.00      PROA   
ATOM    164  CD1 TRP P  10     -16.102 -68.107 109.100  0.00 97.00      PROA   
ATOM    165  HD1 TRP P  10     -15.414 -68.548 108.391  0.00 97.00      PROA   
ATOM    166  NE1 TRP P  10     -16.980 -67.092 108.834  0.00 97.00      PROA   
ATOM    167  HE1 TRP P  10     -17.180 -66.731 107.949  0.00 97.00      PROA   
ATOM    168  CE2 TRP P  10     -17.727 -66.829 109.943  0.00 97.00      PROA   
ATOM    169  CD2 TRP P  10     -17.307 -67.719 110.959  0.00 97.00      PROA   
ATOM    170  CE3 TRP P  10     -17.919 -67.654 112.213  0.00 97.00      PROA   
ATOM    171  HE3 TRP P  10     -17.616 -68.293 113.027  0.00 97.00      PROA   
ATOM    172  CZ3 TRP P  10     -18.948 -66.730 112.419  0.00 97.00      PROA   
ATOM    173  HZ3 TRP P  10     -19.431 -66.678 113.386  0.00 97.00      PROA   
ATOM    174  CZ2 TRP P  10     -18.745 -65.906 110.148  0.00 97.00      PROA   
ATOM    175  HZ2 TRP P  10     -19.058 -65.231 109.367  0.00 97.00      PROA   
ATOM    176  CH2 TRP P  10     -19.355 -65.872 111.402  0.00 97.00      PROA   
ATOM    177  HH2 TRP P  10     -20.149 -65.163 111.595  0.00 97.00      PROA   
ATOM    178  C   TRP P  10     -14.054 -70.584 112.806  0.00 97.00      PROA   
ATOM    179  O   TRP P  10     -13.142 -70.985 112.085  0.00 97.00      PROA   
ATOM    180  N   VAL P  11     -14.325 -71.167 113.994  0.00 97.00      PROA   
ATOM    181  HN  VAL P  11     -15.031 -70.789 114.592  0.00 97.00      PROA   
ATOM    182  CA  VAL P  11     -13.538 -72.254 114.548  0.00 97.00      PROA   
ATOM    183  HA  VAL P  11     -12.504 -72.091 114.278  0.00 97.00      PROA   
ATOM    184  CB  VAL P  11     -13.635 -72.231 116.075  0.00 97.00      PROA   
ATOM    185  HB  VAL P  11     -14.668 -72.500 116.394  0.00 97.00      PROA   
ATOM    186  CG1 VAL P  11     -12.638 -73.228 116.689  0.00 97.00      PROA   
ATOM    187 HG11 VAL P  11     -11.605 -73.015 116.340  0.00 97.00      PROA   
ATOM    188 HG12 VAL P  11     -12.902 -74.265 116.407  0.00 97.00      PROA   
ATOM    189 HG13 VAL P  11     -12.655 -73.157 117.797  0.00 97.00      PROA   
ATOM    190  CG2 VAL P  11     -13.320 -70.807 116.597  0.00 97.00      PROA   
ATOM    191 HG21 VAL P  11     -14.099 -70.074 116.304  0.00 97.00      PROA   
ATOM    192 HG22 VAL P  11     -12.340 -70.460 116.210  0.00 97.00      PROA   
ATOM    193 HG23 VAL P  11     -13.268 -70.813 117.706  0.00 97.00      PROA   
ATOM    194  C   VAL P  11     -13.961 -73.601 113.939  0.00 97.00      PROA   
ATOM    195  O   VAL P  11     -13.232 -74.590 113.987  0.00 97.00      PROA   
ATOM    196  N   SER P  12     -15.141 -73.633 113.281  0.00 97.00      PROA   
ATOM    197  HN  SER P  12     -15.674 -72.796 113.233  0.00 97.00      PROA   
ATOM    198  CA  SER P  12     -15.687 -74.768 112.555  0.00 97.00      PROA   
ATOM    199  HA  SER P  12     -14.993 -75.597 112.583  0.00 97.00      PROA   
ATOM    200  CB  SER P  12     -17.038 -75.245 113.176  0.00 97.00      PROA   
ATOM    201  HB1 SER P  12     -17.675 -74.360 113.392  0.00 97.00      PROA   
ATOM    202  HB2 SER P  12     -16.821 -75.753 114.143  0.00 97.00      PROA   
ATOM    203  OG  SER P  12     -17.778 -76.143 112.350  0.00 97.00      PROA   
ATOM    204  HG1 SER P  12     -17.356 -77.003 112.427  0.00 97.00      PROA   
ATOM    205  C   SER P  12     -15.838 -74.332 111.105  0.00 97.00      PROA   
ATOM    206  O   SER P  12     -16.451 -73.303 110.826  0.00 97.00      PROA   
ATOM    207  N   VAL P  13     -15.243 -75.090 110.144  0.00 97.00      PROA   
ATOM    208  HN  VAL P  13     -14.732 -75.912 110.393  0.00 97.00      PROA   
ATOM    209  CA  VAL P  13     -15.117 -74.628 108.765  0.00 97.00      PROA   
ATOM    210  HA  VAL P  13     -15.970 -74.003 108.542  0.00 97.00      PROA   
ATOM    211  CB  VAL P  13     -13.837 -73.796 108.607  0.00 97.00      PROA   
ATOM    212  HB  VAL P  13     -13.805 -73.075 109.461  0.00 97.00      PROA   
ATOM    213  CG1 VAL P  13     -12.565 -74.670 108.693  0.00 97.00      PROA   
ATOM    214 HG11 VAL P  13     -12.506 -75.370 107.833  0.00 97.00      PROA   
ATOM    215 HG12 VAL P  13     -12.547 -75.256 109.633  0.00 97.00      PROA   
ATOM    216 HG13 VAL P  13     -11.661 -74.026 108.668  0.00 97.00      PROA   
ATOM    217  CG2 VAL P  13     -13.863 -72.955 107.317  0.00 97.00      PROA   
ATOM    218 HG21 VAL P  13     -14.799 -72.362 107.247  0.00 97.00      PROA   
ATOM    219 HG22 VAL P  13     -13.779 -73.603 106.421  0.00 97.00      PROA   
ATOM    220 HG23 VAL P  13     -13.002 -72.255 107.302  0.00 97.00      PROA   
ATOM    221  C   VAL P  13     -15.168 -75.796 107.784  0.00 97.00      PROA   
ATOM    222  O   VAL P  13     -14.914 -76.939 108.141  0.00 97.00      PROA   
ATOM    223  N   PHE P  14     -15.529 -75.558 106.497  0.00 97.00      PROA   
ATOM    224  HN  PHE P  14     -15.802 -74.647 106.196  0.00 97.00      PROA   
ATOM    225  CA  PHE P  14     -15.471 -76.579 105.460  0.00 97.00      PROA   
ATOM    226  HA  PHE P  14     -15.770 -77.519 105.899  0.00 97.00      PROA   
ATOM    227  CB  PHE P  14     -16.397 -76.277 104.250  0.00 97.00      PROA   
ATOM    228  HB1 PHE P  14     -16.250 -77.010 103.429  0.00 97.00      PROA   
ATOM    229  HB2 PHE P  14     -16.177 -75.261 103.851  0.00 97.00      PROA   
ATOM    230  CG  PHE P  14     -17.853 -76.369 104.615  0.00 97.00      PROA   
ATOM    231  CD1 PHE P  14     -18.393 -77.562 105.129  0.00 97.00      PROA   
ATOM    232  HD1 PHE P  14     -17.745 -78.403 105.327  0.00 97.00      PROA   
ATOM    233  CE1 PHE P  14     -19.770 -77.680 105.354  0.00 97.00      PROA   
ATOM    234  HE1 PHE P  14     -20.177 -78.601 105.741  0.00 97.00      PROA   
ATOM    235  CZ  PHE P  14     -20.620 -76.602 105.080  0.00 97.00      PROA   
ATOM    236  HZ  PHE P  14     -21.682 -76.693 105.249  0.00 97.00      PROA   
ATOM    237  CD2 PHE P  14     -18.718 -75.299 104.336  0.00 97.00      PROA   
ATOM    238  HD2 PHE P  14     -18.319 -74.391 103.910  0.00 97.00      PROA   
ATOM    239  CE2 PHE P  14     -20.090 -75.405 104.583  0.00 97.00      PROA   
ATOM    240  HE2 PHE P  14     -20.736 -74.562 104.382  0.00 97.00      PROA   
ATOM    241  C   PHE P  14     -14.080 -76.791 104.888  0.00 97.00      PROA   
ATOM    242  O   PHE P  14     -13.217 -75.919 104.940  0.00 97.00      PROA   
ATOM    243  N   GLN P  15     -13.859 -77.974 104.261  0.00 97.00      PROA   
ATOM    244  HN  GLN P  15     -14.490 -78.736 104.396  0.00 97.00      PROA   
ATOM    245  CA  GLN P  15     -12.792 -78.200 103.296  0.00 97.00      PROA   
ATOM    246  HA  GLN P  15     -11.854 -78.063 103.816  0.00 97.00      PROA   
ATOM    247  CB  GLN P  15     -12.841 -79.641 102.713  0.00 97.00      PROA   
ATOM    248  HB1 GLN P  15     -12.626 -80.349 103.546  0.00 97.00      PROA   
ATOM    249  HB2 GLN P  15     -12.019 -79.762 101.976  0.00 97.00      PROA   
ATOM    250  CG  GLN P  15     -14.218 -80.014 102.098  0.00 97.00      PROA   
ATOM    251  HG1 GLN P  15     -14.858 -79.111 102.012  0.00 97.00      PROA   
ATOM    252  HG2 GLN P  15     -14.752 -80.717 102.769  0.00 97.00      PROA   
ATOM    253  CD  GLN P  15     -14.087 -80.670 100.712  0.00 97.00      PROA   
ATOM    254  OE1 GLN P  15     -13.566 -81.781 100.571  0.00 97.00      PROA   
ATOM    255  NE2 GLN P  15     -14.583 -79.960  99.657  0.00 97.00      PROA   
ATOM    256 HE21 GLN P  15     -15.018 -79.073  99.813  0.00 97.00      PROA   
ATOM    257 HE22 GLN P  15     -14.453 -80.315  98.733  0.00 97.00      PROA   
ATOM    258  C   GLN P  15     -12.833 -77.212 102.127  0.00 97.00      PROA   
ATOM    259  O   GLN P  15     -13.909 -76.778 101.721  0.00 97.00      PROA   
ATOM    260  N   GLU P  16     -11.647 -76.817 101.594  0.00 97.00      PROA   
ATOM    261  HN  GLU P  16     -10.803 -77.181 101.989  0.00 97.00      PROA   
ATOM    262  CA  GLU P  16     -11.448 -75.929 100.452  0.00 97.00      PROA   
ATOM    263  HA  GLU P  16     -10.449 -76.151 100.105  0.00 97.00      PROA   
ATOM    264  CB  GLU P  16     -12.384 -76.200  99.226  0.00 97.00      PROA   
ATOM    265  HB1 GLU P  16     -13.424 -75.968  99.533  0.00 97.00      PROA   
ATOM    266  HB2 GLU P  16     -12.339 -77.284  98.974  0.00 97.00      PROA   
ATOM    267  CG  GLU P  16     -12.075 -75.385  97.945  0.00 97.00      PROA   
ATOM    268  HG1 GLU P  16     -11.180 -75.805  97.441  0.00 97.00      PROA   
ATOM    269  HG2 GLU P  16     -11.854 -74.328  98.196  0.00 97.00      PROA   
ATOM    270  CD  GLU P  16     -13.228 -75.348  96.932  0.00 97.00      PROA   
ATOM    271  OE1 GLU P  16     -14.301 -75.963  97.161  0.00 97.00      PROA   
ATOM    272  OE2 GLU P  16     -13.042 -74.652  95.897  0.00 97.00      PROA   
ATOM    273  C   GLU P  16     -11.409 -74.455 100.856  0.00 97.00      PROA   
ATOM    274  O   GLU P  16     -10.672 -73.666 100.269  0.00 97.00      PROA   
ATOM    275  N   GLU P  17     -12.173 -74.042 101.893  0.00 97.00      PROA   
ATOM    276  HN  GLU P  17     -12.783 -74.693 102.339  0.00 97.00      PROA   
ATOM    277  CA  GLU P  17     -12.226 -72.685 102.423  0.00 97.00      PROA   
ATOM    278  HA  GLU P  17     -12.525 -72.045 101.604  0.00 97.00      PROA   
ATOM    279  CB  GLU P  17     -13.337 -72.586 103.503  0.00 97.00      PROA   
ATOM    280  HB1 GLU P  17     -13.128 -73.390 104.247  0.00 97.00      PROA   
ATOM    281  HB2 GLU P  17     -14.309 -72.839 103.024  0.00 97.00      PROA   
ATOM    282  CG  GLU P  17     -13.475 -71.250 104.274  0.00 97.00      PROA   
ATOM    283  HG1 GLU P  17     -12.527 -70.972 104.776  0.00 97.00      PROA   
ATOM    284  HG2 GLU P  17     -14.244 -71.380 105.065  0.00 97.00      PROA   
ATOM    285  CD  GLU P  17     -13.931 -70.089 103.384  0.00 97.00      PROA   
ATOM    286  OE1 GLU P  17     -13.184 -69.705 102.449  0.00 97.00      PROA   
ATOM    287  OE2 GLU P  17     -15.041 -69.554 103.648  0.00 97.00      PROA   
ATOM    288  C   GLU P  17     -10.892 -72.134 102.933  0.00 97.00      PROA   
ATOM    289  O   GLU P  17     -10.055 -72.860 103.456  0.00 97.00      PROA   
ATOM    290  N   SER P  18     -10.661 -70.809 102.778  0.00 97.00      PROA   
ATOM    291  HN  SER P  18     -11.413 -70.231 102.457  0.00 97.00      PROA   
ATOM    292  CA  SER P  18      -9.413 -70.148 103.119  0.00 97.00      PROA   
ATOM    293  HA  SER P  18      -8.620 -70.881 103.102  0.00 97.00      PROA   
ATOM    294  CB  SER P  18      -9.049 -69.021 102.118  0.00 97.00      PROA   
ATOM    295  HB1 SER P  18      -9.819 -68.218 102.159  0.00 97.00      PROA   
ATOM    296  HB2 SER P  18      -9.052 -69.442 101.090  0.00 97.00      PROA   
ATOM    297  OG  SER P  18      -7.762 -68.461 102.381  0.00 97.00      PROA   
ATOM    298  HG1 SER P  18      -7.127 -69.172 102.260  0.00 97.00      PROA   
ATOM    299  C   SER P  18      -9.491 -69.557 104.511  0.00 97.00      PROA   
ATOM    300  O   SER P  18     -10.416 -68.821 104.846  0.00 97.00      PROA   
ATOM    301  N   VAL P  19      -8.490 -69.861 105.364  0.00 97.00      PROA   
ATOM    302  HN  VAL P  19      -7.728 -70.436 105.072  0.00 97.00      PROA   
ATOM    303  CA  VAL P  19      -8.491 -69.375 106.728  0.00 97.00      PROA   
ATOM    304  HA  VAL P  19      -9.021 -68.435 106.753  0.00 97.00      PROA   
ATOM    305  CB  VAL P  19      -9.231 -70.327 107.680  0.00 97.00      PROA   
ATOM    306  HB  VAL P  19     -10.303 -70.332 107.365  0.00 97.00      PROA   
ATOM    307  CG1 VAL P  19      -8.718 -71.777 107.552  0.00 97.00      PROA   
ATOM    308 HG11 VAL P  19      -7.653 -71.830 107.846  0.00 97.00      PROA   
ATOM    309 HG12 VAL P  19      -8.828 -72.162 106.518  0.00 97.00      PROA   
ATOM    310 HG13 VAL P  19      -9.294 -72.446 108.227  0.00 97.00      PROA   
ATOM    311  CG2 VAL P  19      -9.171 -69.844 109.144  0.00 97.00      PROA   
ATOM    312 HG21 VAL P  19      -9.563 -68.814 109.237  0.00 97.00      PROA   
ATOM    313 HG22 VAL P  19      -8.130 -69.874 109.526  0.00 97.00      PROA   
ATOM    314 HG23 VAL P  19      -9.791 -70.510 109.782  0.00 97.00      PROA   
ATOM    315  C   VAL P  19      -7.080 -69.033 107.156  0.00 97.00      PROA   
ATOM    316  O   VAL P  19      -6.165 -69.838 107.048  0.00 97.00      PROA   
ATOM    317  N   THR P  20      -6.854 -67.796 107.660  0.00 97.00      PROA   
ATOM    318  HN  THR P  20      -7.593 -67.133 107.735  0.00 97.00      PROA   
ATOM    319  CA  THR P  20      -5.542 -67.385 108.136  0.00 97.00      PROA   
ATOM    320  HA  THR P  20      -4.896 -68.247 108.141  0.00 97.00      PROA   
ATOM    321  CB  THR P  20      -4.847 -66.343 107.253  0.00 97.00      PROA   
ATOM    322  HB  THR P  20      -4.958 -66.687 106.198  0.00 97.00      PROA   
ATOM    323  OG1 THR P  20      -3.444 -66.266 107.490  0.00 97.00      PROA   
ATOM    324  HG1 THR P  20      -3.305 -65.848 108.344  0.00 97.00      PROA   
ATOM    325  CG2 THR P  20      -5.450 -64.934 107.351  0.00 97.00      PROA   
ATOM    326 HG21 THR P  20      -5.401 -64.545 108.388  0.00 97.00      PROA   
ATOM    327 HG22 THR P  20      -6.507 -64.946 107.017  0.00 97.00      PROA   
ATOM    328 HG23 THR P  20      -4.889 -64.234 106.695  0.00 97.00      PROA   
ATOM    329  C   THR P  20      -5.706 -66.972 109.575  0.00 97.00      PROA   
ATOM    330  O   THR P  20      -6.670 -66.313 109.948  0.00 97.00      PROA   
ATOM    331  N   LEU P  21      -4.773 -67.427 110.437  0.00 97.00      PROA   
ATOM    332  HN  LEU P  21      -4.010 -67.970 110.091  0.00 97.00      PROA   
ATOM    333  CA  LEU P  21      -4.880 -67.330 111.873  0.00 97.00      PROA   
ATOM    334  HA  LEU P  21      -5.792 -66.821 112.147  0.00 97.00      PROA   
ATOM    335  CB  LEU P  21      -4.859 -68.727 112.556  0.00 97.00      PROA   
ATOM    336  HB1 LEU P  21      -4.962 -68.567 113.651  0.00 97.00      PROA   
ATOM    337  HB2 LEU P  21      -3.885 -69.232 112.379  0.00 97.00      PROA   
ATOM    338  CG  LEU P  21      -5.981 -69.713 112.125  0.00 97.00      PROA   
ATOM    339  HG  LEU P  21      -6.898 -69.122 111.895  0.00 97.00      PROA   
ATOM    340  CD1 LEU P  21      -5.615 -70.563 110.890  0.00 97.00      PROA   
ATOM    341 HD11 LEU P  21      -4.707 -71.165 111.103  0.00 97.00      PROA   
ATOM    342 HD12 LEU P  21      -5.424 -69.938 109.997  0.00 97.00      PROA   
ATOM    343 HD13 LEU P  21      -6.443 -71.264 110.651  0.00 97.00      PROA   
ATOM    344  CD2 LEU P  21      -6.318 -70.669 113.285  0.00 97.00      PROA   
ATOM    345 HD21 LEU P  21      -6.640 -70.103 114.183  0.00 97.00      PROA   
ATOM    346 HD22 LEU P  21      -5.422 -71.269 113.550  0.00 97.00      PROA   
ATOM    347 HD23 LEU P  21      -7.132 -71.365 112.992  0.00 97.00      PROA   
ATOM    348  C   LEU P  21      -3.711 -66.513 112.374  0.00 97.00      PROA   
ATOM    349  O   LEU P  21      -2.564 -66.852 112.123  0.00 97.00      PROA   
ATOM    350  N   HSD P  22      -3.969 -65.402 113.098  0.00 97.00      PROA   
ATOM    351  HN  HSD P  22      -4.913 -65.160 113.317  0.00 97.00      PROA   
ATOM    352  CA  HSD P  22      -2.964 -64.424 113.468  0.00 97.00      PROA   
ATOM    353  HA  HSD P  22      -2.049 -64.619 112.927  0.00 97.00      PROA   
ATOM    354  CB  HSD P  22      -3.424 -62.983 113.135  0.00 97.00      PROA   
ATOM    355  HB1 HSD P  22      -2.694 -62.246 113.536  0.00 97.00      PROA   
ATOM    356  HB2 HSD P  22      -4.412 -62.775 113.603  0.00 97.00      PROA   
ATOM    357  ND1 HSD P  22      -4.629 -62.941 110.878  0.00 97.00      PROA   
ATOM    358  HD1 HSD P  22      -5.516 -63.278 111.197  0.00 97.00      PROA   
ATOM    359  CG  HSD P  22      -3.508 -62.739 111.657  0.00 97.00      PROA   
ATOM    360  CE1 HSD P  22      -4.312 -62.527 109.626  0.00 97.00      PROA   
ATOM    361  HE1 HSD P  22      -5.011 -62.558 108.794  0.00 97.00      PROA   
ATOM    362  NE2 HSD P  22      -3.081 -62.061 109.549  0.00 97.00      PROA   
ATOM    363  CD2 HSD P  22      -2.583 -62.178 110.834  0.00 97.00      PROA   
ATOM    364  HD2 HSD P  22      -1.585 -61.827 111.063  0.00 97.00      PROA   
ATOM    365  C   HSD P  22      -2.654 -64.456 114.947  0.00 97.00      PROA   
ATOM    366  O   HSD P  22      -3.549 -64.388 115.780  0.00 97.00      PROA   
ATOM    367  N   CYS P  23      -1.352 -64.523 115.308  0.00 97.00      PROA   
ATOM    368  HN  CYS P  23      -0.650 -64.635 114.606  0.00 97.00      PROA   
ATOM    369  CA  CYS P  23      -0.879 -64.432 116.676  0.00 97.00      PROA   
ATOM    370  HA  CYS P  23      -1.689 -64.650 117.358  0.00 97.00      PROA   
ATOM    371  CB  CYS P  23       0.273 -65.422 116.950  0.00 97.00      PROA   
ATOM    372  HB1 CYS P  23       0.689 -65.237 117.959  0.00 97.00      PROA   
ATOM    373  HB2 CYS P  23       1.078 -65.285 116.196  0.00 97.00      PROA   
ATOM    374  SG  CYS P  23      -0.327 -67.121 116.893  0.00 97.00      PROA   
ATOM    375  C   CYS P  23      -0.379 -63.037 116.975  0.00 97.00      PROA   
ATOM    376  O   CYS P  23       0.724 -62.646 116.602  0.00 97.00      PROA   
ATOM    377  N   GLU P  24      -1.197 -62.250 117.699  0.00 97.00      PROA   
ATOM    378  HN  GLU P  24      -2.074 -62.589 118.031  0.00 97.00      PROA   
ATOM    379  CA  GLU P  24      -0.941 -60.851 117.947  0.00 97.00      PROA   
ATOM    380  HA  GLU P  24      -0.311 -60.453 117.163  0.00 97.00      PROA   
ATOM    381  CB  GLU P  24      -2.272 -60.062 117.955  0.00 97.00      PROA   
ATOM    382  HB1 GLU P  24      -2.803 -60.324 117.010  0.00 97.00      PROA   
ATOM    383  HB2 GLU P  24      -2.069 -58.969 117.927  0.00 97.00      PROA   
ATOM    384  CG  GLU P  24      -3.164 -60.381 119.173  0.00 97.00      PROA   
ATOM    385  HG1 GLU P  24      -2.723 -59.973 120.108  0.00 97.00      PROA   
ATOM    386  HG2 GLU P  24      -3.280 -61.480 119.284  0.00 97.00      PROA   
ATOM    387  CD  GLU P  24      -4.545 -59.781 119.021  0.00 97.00      PROA   
ATOM    388  OE1 GLU P  24      -5.116 -59.365 120.067  0.00 97.00      PROA   
ATOM    389  OE2 GLU P  24      -5.061 -59.762 117.873  0.00 97.00      PROA   
ATOM    390  C   GLU P  24      -0.249 -60.641 119.274  0.00 97.00      PROA   
ATOM    391  O   GLU P  24      -0.238 -61.499 120.156  0.00 97.00      PROA   
ATOM    392  N   VAL P  25       0.329 -59.431 119.425  0.00 97.00      PROA   
ATOM    393  HN  VAL P  25       0.371 -58.794 118.659  0.00 97.00      PROA   
ATOM    394  CA  VAL P  25       0.688 -58.846 120.695  0.00 97.00      PROA   
ATOM    395  HA  VAL P  25       0.043 -59.245 121.464  0.00 97.00      PROA   
ATOM    396  CB  VAL P  25       2.162 -58.999 121.086  0.00 97.00      PROA   
ATOM    397  HB  VAL P  25       2.813 -58.483 120.342  0.00 97.00      PROA   
ATOM    398  CG1 VAL P  25       2.391 -58.375 122.478  0.00 97.00      PROA   
ATOM    399 HG11 VAL P  25       1.815 -58.933 123.246  0.00 97.00      PROA   
ATOM    400 HG12 VAL P  25       2.080 -57.312 122.507  0.00 97.00      PROA   
ATOM    401 HG13 VAL P  25       3.469 -58.429 122.737  0.00 97.00      PROA   
ATOM    402  CG2 VAL P  25       2.573 -60.487 121.110  0.00 97.00      PROA   
ATOM    403 HG21 VAL P  25       2.514 -60.934 120.097  0.00 97.00      PROA   
ATOM    404 HG22 VAL P  25       1.908 -61.060 121.790  0.00 97.00      PROA   
ATOM    405 HG23 VAL P  25       3.618 -60.593 121.474  0.00 97.00      PROA   
ATOM    406  C   VAL P  25       0.402 -57.379 120.418  0.00 97.00      PROA   
ATOM    407  O   VAL P  25       0.800 -56.947 119.337  0.00 97.00      PROA   
ATOM    408  N   PRO P  26      -0.240 -56.552 121.256  0.00 97.00      PROA   
ATOM    409  CD  PRO P  26      -1.208 -57.050 122.247  0.00 97.00      PROA   
ATOM    410  HD1 PRO P  26      -0.711 -57.088 123.241  0.00 97.00      PROA   
ATOM    411  HD2 PRO P  26      -1.623 -58.050 121.988  0.00 97.00      PROA   
ATOM    412  CA  PRO P  26      -0.512 -55.148 120.910  0.00 97.00      PROA   
ATOM    413  HA  PRO P  26      -0.927 -55.112 119.912  0.00 97.00      PROA   
ATOM    414  CB  PRO P  26      -1.557 -54.718 121.954  0.00 97.00      PROA   
ATOM    415  HB1 PRO P  26      -2.217 -53.914 121.568  0.00 97.00      PROA   
ATOM    416  HB2 PRO P  26      -1.074 -54.376 122.896  0.00 97.00      PROA   
ATOM    417  CG  PRO P  26      -2.326 -56.007 122.246  0.00 97.00      PROA   
ATOM    418  HG1 PRO P  26      -2.887 -55.971 123.201  0.00 97.00      PROA   
ATOM    419  HG2 PRO P  26      -3.030 -56.218 121.411  0.00 97.00      PROA   
ATOM    420  C   PRO P  26       0.690 -54.202 120.948  0.00 97.00      PROA   
ATOM    421  O   PRO P  26       0.523 -53.041 121.316  0.00 97.00      PROA   
ATOM    422  N   HSD P  27       1.888 -54.647 120.521  0.00 97.00      PROA   
ATOM    423  HN  HSD P  27       1.946 -55.568 120.142  0.00 97.00      PROA   
ATOM    424  CA  HSD P  27       3.071 -53.821 120.419  0.00 97.00      PROA   
ATOM    425  HA  HSD P  27       2.898 -52.854 120.870  0.00 97.00      PROA   
ATOM    426  CB  HSD P  27       4.330 -54.460 121.064  0.00 97.00      PROA   
ATOM    427  HB1 HSD P  27       5.240 -53.904 120.750  0.00 97.00      PROA   
ATOM    428  HB2 HSD P  27       4.443 -55.511 120.719  0.00 97.00      PROA   
ATOM    429  ND1 HSD P  27       3.857 -55.438 123.376  0.00 97.00      PROA   
ATOM    430  HD1 HSD P  27       3.401 -56.274 123.067  0.00 97.00      PROA   
ATOM    431  CG  HSD P  27       4.322 -54.420 122.570  0.00 97.00      PROA   
ATOM    432  CE1 HSD P  27       4.181 -55.112 124.652  0.00 97.00      PROA   
ATOM    433  HE1 HSD P  27       3.940 -55.741 125.509  0.00 97.00      PROA   
ATOM    434  NE2 HSD P  27       4.833 -53.969 124.722  0.00 97.00      PROA   
ATOM    435  CD2 HSD P  27       4.929 -53.538 123.411  0.00 97.00      PROA   
ATOM    436  HD2 HSD P  27       5.462 -52.622 123.189  0.00 97.00      PROA   
ATOM    437  C   HSD P  27       3.354 -53.623 118.954  0.00 97.00      PROA   
ATOM    438  O   HSD P  27       3.520 -54.585 118.212  0.00 97.00      PROA   
ATOM    439  N   LEU P  28       3.420 -52.352 118.496  0.00 97.00      PROA   
ATOM    440  HN  LEU P  28       3.177 -51.584 119.085  0.00 97.00      PROA   
ATOM    441  CA  LEU P  28       3.774 -52.010 117.130  0.00 97.00      PROA   
ATOM    442  HA  LEU P  28       3.065 -52.526 116.497  0.00 97.00      PROA   
ATOM    443  CB  LEU P  28       3.616 -50.490 116.858  0.00 97.00      PROA   
ATOM    444  HB1 LEU P  28       3.806 -50.292 115.781  0.00 97.00      PROA   
ATOM    445  HB2 LEU P  28       4.365 -49.921 117.448  0.00 97.00      PROA   
ATOM    446  CG  LEU P  28       2.218 -49.907 117.197  0.00 97.00      PROA   
ATOM    447  HG  LEU P  28       2.019 -50.058 118.284  0.00 97.00      PROA   
ATOM    448  CD1 LEU P  28       2.191 -48.389 116.940  0.00 97.00      PROA   
ATOM    449 HD11 LEU P  28       2.372 -48.181 115.864  0.00 97.00      PROA   
ATOM    450 HD12 LEU P  28       2.973 -47.876 117.537  0.00 97.00      PROA   
ATOM    451 HD13 LEU P  28       1.201 -47.970 117.217  0.00 97.00      PROA   
ATOM    452  CD2 LEU P  28       1.087 -50.599 116.414  0.00 97.00      PROA   
ATOM    453 HD21 LEU P  28       1.030 -51.678 116.666  0.00 97.00      PROA   
ATOM    454 HD22 LEU P  28       1.261 -50.496 115.322  0.00 97.00      PROA   
ATOM    455 HD23 LEU P  28       0.110 -50.132 116.660  0.00 97.00      PROA   
ATOM    456  C   LEU P  28       5.152 -52.502 116.670  0.00 97.00      PROA   
ATOM    457  O   LEU P  28       5.196 -53.073 115.580  0.00 97.00      PROA   
ATOM    458  N   PRO P  29       6.285 -52.412 117.376  0.00 97.00      PROA   
ATOM    459  CD  PRO P  29       6.517 -51.490 118.497  0.00 97.00      PROA   
ATOM    460  HD1 PRO P  29       5.754 -51.601 119.294  0.00 97.00      PROA   
ATOM    461  HD2 PRO P  29       6.521 -50.447 118.111  0.00 97.00      PROA   
ATOM    462  CA  PRO P  29       7.496 -53.158 117.023  0.00 97.00      PROA   
ATOM    463  HA  PRO P  29       7.655 -53.154 115.953  0.00 97.00      PROA   
ATOM    464  CB  PRO P  29       8.597 -52.372 117.761  0.00 97.00      PROA   
ATOM    465  HB1 PRO P  29       8.887 -51.497 117.135  0.00 97.00      PROA   
ATOM    466  HB2 PRO P  29       9.513 -52.954 117.977  0.00 97.00      PROA   
ATOM    467  CG  PRO P  29       7.905 -51.858 119.024  0.00 97.00      PROA   
ATOM    468  HG1 PRO P  29       7.821 -52.685 119.763  0.00 97.00      PROA   
ATOM    469  HG2 PRO P  29       8.431 -51.000 119.487  0.00 97.00      PROA   
ATOM    470  C   PRO P  29       7.431 -54.615 117.487  0.00 97.00      PROA   
ATOM    471  O   PRO P  29       8.455 -55.140 117.922  0.00 97.00      PROA   
ATOM    472  N   GLY P  30       6.266 -55.303 117.388  0.00 97.00      PROA   
ATOM    473  HN  GLY P  30       5.466 -54.845 117.003  0.00 97.00      PROA   
ATOM    474  CA  GLY P  30       6.039 -56.646 117.910  0.00 97.00      PROA   
ATOM    475  HA1 GLY P  30       4.967 -56.786 117.937  0.00 97.00      PROA   
ATOM    476  HA2 GLY P  30       6.487 -56.719 118.891  0.00 97.00      PROA   
ATOM    477  C   GLY P  30       6.606 -57.740 117.041  0.00 97.00      PROA   
ATOM    478  O   GLY P  30       5.867 -58.568 116.520  0.00 97.00      PROA   
ATOM    479  N   SER P  31       7.953 -57.746 116.911  0.00 97.00      PROA   
ATOM    480  HN  SER P  31       8.410 -56.992 117.381  0.00 97.00      PROA   
ATOM    481  CA  SER P  31       8.858 -58.569 116.107  0.00 97.00      PROA   
ATOM    482  HA  SER P  31       9.048 -57.984 115.220  0.00 97.00      PROA   
ATOM    483  CB  SER P  31      10.218 -58.764 116.843  0.00 97.00      PROA   
ATOM    484  HB1 SER P  31      10.040 -59.336 117.781  0.00 97.00      PROA   
ATOM    485  HB2 SER P  31      10.622 -57.768 117.127  0.00 97.00      PROA   
ATOM    486  OG  SER P  31      11.197 -59.462 116.071  0.00 97.00      PROA   
ATOM    487  HG1 SER P  31      11.790 -58.807 115.695  0.00 97.00      PROA   
ATOM    488  C   SER P  31       8.354 -59.920 115.626  0.00 97.00      PROA   
ATOM    489  O   SER P  31       7.763 -60.680 116.378  0.00 97.00      PROA   
ATOM    490  N   SER P  32       8.609 -60.249 114.339  0.00 97.00      PROA   
ATOM    491  HN  SER P  32       9.177 -59.657 113.772  0.00 97.00      PROA   
ATOM    492  CA  SER P  32       8.039 -61.378 113.630  0.00 97.00      PROA   
ATOM    493  HA  SER P  32       7.011 -61.480 113.948  0.00 97.00      PROA   
ATOM    494  CB  SER P  32       8.037 -61.101 112.104  0.00 97.00      PROA   
ATOM    495  HB1 SER P  32       7.357 -60.243 111.909  0.00 97.00      PROA   
ATOM    496  HB2 SER P  32       7.659 -61.966 111.519  0.00 97.00      PROA   
ATOM    497  OG  SER P  32       9.336 -60.732 111.643  0.00 97.00      PROA   
ATOM    498  HG1 SER P  32       9.875 -61.527 111.692  0.00 97.00      PROA   
ATOM    499  C   SER P  32       8.718 -62.712 113.903  0.00 97.00      PROA   
ATOM    500  O   SER P  32       9.154 -63.402 112.983  0.00 97.00      PROA   
ATOM    501  N   SER P  33       8.780 -63.125 115.187  0.00 97.00      PROA   
ATOM    502  HN  SER P  33       8.478 -62.505 115.908  0.00 97.00      PROA   
ATOM    503  CA  SER P  33       9.260 -64.428 115.607  0.00 97.00      PROA   
ATOM    504  HA  SER P  33       9.527 -65.018 114.741  0.00 97.00      PROA   
ATOM    505  CB  SER P  33      10.487 -64.321 116.552  0.00 97.00      PROA   
ATOM    506  HB1 SER P  33      10.212 -63.748 117.464  0.00 97.00      PROA   
ATOM    507  HB2 SER P  33      11.293 -63.758 116.031  0.00 97.00      PROA   
ATOM    508  OG  SER P  33      10.996 -65.597 116.941  0.00 97.00      PROA   
ATOM    509  HG1 SER P  33      11.544 -65.921 116.221  0.00 97.00      PROA   
ATOM    510  C   SER P  33       8.113 -65.120 116.312  0.00 97.00      PROA   
ATOM    511  O   SER P  33       7.442 -64.532 117.155  0.00 97.00      PROA   
ATOM    512  N   THR P  34       7.842 -66.399 115.954  0.00 97.00      PROA   
ATOM    513  HN  THR P  34       8.414 -66.879 115.294  0.00 97.00      PROA   
ATOM    514  CA  THR P  34       6.687 -67.122 116.458  0.00 97.00      PROA   
ATOM    515  HA  THR P  34       6.451 -66.770 117.453  0.00 97.00      PROA   
ATOM    516  CB  THR P  34       5.451 -67.032 115.560  0.00 97.00      PROA   
ATOM    517  HB  THR P  34       5.588 -67.611 114.617  0.00 97.00      PROA   
ATOM    518  OG1 THR P  34       5.228 -65.690 115.165  0.00 97.00      PROA   
ATOM    519  HG1 THR P  34       5.864 -65.533 114.466  0.00 97.00      PROA   
ATOM    520  CG2 THR P  34       4.193 -67.550 116.283  0.00 97.00      PROA   
ATOM    521 HG21 THR P  34       4.138 -67.146 117.315  0.00 97.00      PROA   
ATOM    522 HG22 THR P  34       4.200 -68.656 116.338  0.00 97.00      PROA   
ATOM    523 HG23 THR P  34       3.277 -67.250 115.732  0.00 97.00      PROA   
ATOM    524  C   THR P  34       7.048 -68.576 116.543  0.00 97.00      PROA   
ATOM    525  O   THR P  34       7.724 -69.112 115.670  0.00 97.00      PROA   
ATOM    526  N   GLN P  35       6.551 -69.265 117.591  0.00 97.00      PROA   
ATOM    527  HN  GLN P  35       6.131 -68.794 118.364  0.00 97.00      PROA   
ATOM    528  CA  GLN P  35       6.516 -70.706 117.629  0.00 97.00      PROA   
ATOM    529  HA  GLN P  35       7.021 -71.131 116.772  0.00 97.00      PROA   
ATOM    530  CB  GLN P  35       7.135 -71.257 118.937  0.00 97.00      PROA   
ATOM    531  HB1 GLN P  35       7.175 -72.367 118.877  0.00 97.00      PROA   
ATOM    532  HB2 GLN P  35       6.481 -70.984 119.796  0.00 97.00      PROA   
ATOM    533  CG  GLN P  35       8.545 -70.690 119.209  0.00 97.00      PROA   
ATOM    534  HG1 GLN P  35       8.499 -69.586 119.335  0.00 97.00      PROA   
ATOM    535  HG2 GLN P  35       9.221 -70.916 118.359  0.00 97.00      PROA   
ATOM    536  CD  GLN P  35       9.106 -71.255 120.513  0.00 97.00      PROA   
ATOM    537  OE1 GLN P  35       8.599 -70.938 121.588  0.00 97.00      PROA   
ATOM    538  NE2 GLN P  35      10.178 -72.086 120.434  0.00 97.00      PROA   
ATOM    539 HE21 GLN P  35      10.566 -72.433 121.287  0.00 97.00      PROA   
ATOM    540 HE22 GLN P  35      10.573 -72.303 119.544  0.00 97.00      PROA   
ATOM    541  C   GLN P  35       5.050 -71.067 117.567  0.00 97.00      PROA   
ATOM    542  O   GLN P  35       4.269 -70.605 118.385  0.00 97.00      PROA   
ATOM    543  N   TRP P  36       4.642 -71.893 116.577  0.00 97.00      PROA   
ATOM    544  HN  TRP P  36       5.292 -72.224 115.899  0.00 97.00      PROA   
ATOM    545  CA  TRP P  36       3.281 -72.378 116.424  0.00 97.00      PROA   
ATOM    546  HA  TRP P  36       2.616 -71.855 117.097  0.00 97.00      PROA   
ATOM    547  CB  TRP P  36       2.753 -72.236 114.971  0.00 97.00      PROA   
ATOM    548  HB1 TRP P  36       1.894 -72.922 114.807  0.00 97.00      PROA   
ATOM    549  HB2 TRP P  36       3.563 -72.555 114.276  0.00 97.00      PROA   
ATOM    550  CG  TRP P  36       2.287 -70.871 114.575  0.00 97.00      PROA   
ATOM    551  CD1 TRP P  36       3.028 -69.891 113.977  0.00 97.00      PROA   
ATOM    552  HD1 TRP P  36       4.096 -69.922 113.859  0.00 97.00      PROA   
ATOM    553  NE1 TRP P  36       2.219 -68.853 113.608  0.00 97.00      PROA   
ATOM    554  HE1 TRP P  36       2.507 -68.058 113.115  0.00 97.00      PROA   
ATOM    555  CE2 TRP P  36       0.937 -69.121 113.978  0.00 97.00      PROA   
ATOM    556  CD2 TRP P  36       0.933 -70.388 114.607  0.00 97.00      PROA   
ATOM    557  CE3 TRP P  36      -0.266 -70.912 115.091  0.00 97.00      PROA   
ATOM    558  HE3 TRP P  36      -0.302 -71.871 115.588  0.00 97.00      PROA   
ATOM    559  CZ3 TRP P  36      -1.435 -70.162 114.940  0.00 97.00      PROA   
ATOM    560  HZ3 TRP P  36      -2.371 -70.538 115.329  0.00 97.00      PROA   
ATOM    561  CZ2 TRP P  36      -0.225 -68.385 113.810  0.00 97.00      PROA   
ATOM    562  HZ2 TRP P  36      -0.218 -67.420 113.328  0.00 97.00      PROA   
ATOM    563  CH2 TRP P  36      -1.415 -68.925 114.302  0.00 97.00      PROA   
ATOM    564  HH2 TRP P  36      -2.331 -68.360 114.216  0.00 97.00      PROA   
ATOM    565  C   TRP P  36       3.245 -73.839 116.796  0.00 97.00      PROA   
ATOM    566  O   TRP P  36       4.227 -74.548 116.617  0.00 97.00      PROA   
ATOM    567  N   PHE P  37       2.106 -74.322 117.344  0.00 97.00      PROA   
ATOM    568  HN  PHE P  37       1.344 -73.708 117.543  0.00 97.00      PROA   
ATOM    569  CA  PHE P  37       1.957 -75.687 117.803  0.00 97.00      PROA   
ATOM    570  HA  PHE P  37       2.726 -76.299 117.359  0.00 97.00      PROA   
ATOM    571  CB  PHE P  37       2.009 -75.822 119.355  0.00 97.00      PROA   
ATOM    572  HB1 PHE P  37       2.010 -76.894 119.648  0.00 97.00      PROA   
ATOM    573  HB2 PHE P  37       1.127 -75.332 119.817  0.00 97.00      PROA   
ATOM    574  CG  PHE P  37       3.246 -75.168 119.929  0.00 97.00      PROA   
ATOM    575  CD1 PHE P  37       4.400 -75.926 120.190  0.00 97.00      PROA   
ATOM    576  HD1 PHE P  37       4.405 -76.983 119.971  0.00 97.00      PROA   
ATOM    577  CE1 PHE P  37       5.549 -75.323 120.719  0.00 97.00      PROA   
ATOM    578  HE1 PHE P  37       6.431 -75.918 120.907  0.00 97.00      PROA   
ATOM    579  CZ  PHE P  37       5.557 -73.949 120.991  0.00 97.00      PROA   
ATOM    580  HZ  PHE P  37       6.448 -73.480 121.382  0.00 97.00      PROA   
ATOM    581  CD2 PHE P  37       3.259 -73.794 120.240  0.00 97.00      PROA   
ATOM    582  HD2 PHE P  37       2.382 -73.196 120.047  0.00 97.00      PROA   
ATOM    583  CE2 PHE P  37       4.411 -73.184 120.748  0.00 97.00      PROA   
ATOM    584  HE2 PHE P  37       4.417 -72.122 120.935  0.00 97.00      PROA   
ATOM    585  C   PHE P  37       0.612 -76.211 117.341  0.00 97.00      PROA   
ATOM    586  O   PHE P  37      -0.400 -75.524 117.449  0.00 97.00      PROA   
ATOM    587  N   LEU P  38       0.579 -77.466 116.829  0.00 97.00      PROA   
ATOM    588  HN  LEU P  38       1.431 -77.969 116.688  0.00 97.00      PROA   
ATOM    589  CA  LEU P  38      -0.629 -78.205 116.519  0.00 97.00      PROA   
ATOM    590  HA  LEU P  38      -1.497 -77.593 116.699  0.00 97.00      PROA   
ATOM    591  CB  LEU P  38      -0.669 -78.760 115.070  0.00 97.00      PROA   
ATOM    592  HB1 LEU P  38      -1.599 -79.352 114.916  0.00 97.00      PROA   
ATOM    593  HB2 LEU P  38       0.202 -79.434 114.903  0.00 97.00      PROA   
ATOM    594  CG  LEU P  38      -0.623 -77.674 113.979  0.00 97.00      PROA   
ATOM    595  HG  LEU P  38       0.321 -77.109 114.124  0.00 97.00      PROA   
ATOM    596  CD1 LEU P  38      -0.589 -78.292 112.569  0.00 97.00      PROA   
ATOM    597 HD11 LEU P  38      -1.518 -78.874 112.386  0.00 97.00      PROA   
ATOM    598 HD12 LEU P  38       0.284 -78.967 112.457  0.00 97.00      PROA   
ATOM    599 HD13 LEU P  38      -0.523 -77.493 111.801  0.00 97.00      PROA   
ATOM    600  CD2 LEU P  38      -1.796 -76.689 114.091  0.00 97.00      PROA   
ATOM    601 HD21 LEU P  38      -1.797 -76.165 115.068  0.00 97.00      PROA   
ATOM    602 HD22 LEU P  38      -2.760 -77.228 113.971  0.00 97.00      PROA   
ATOM    603 HD23 LEU P  38      -1.717 -75.929 113.286  0.00 97.00      PROA   
ATOM    604  C   LEU P  38      -0.671 -79.390 117.444  0.00 97.00      PROA   
ATOM    605  O   LEU P  38       0.171 -80.278 117.351  0.00 97.00      PROA   
ATOM    606  N   ASN P  39      -1.656 -79.439 118.373  0.00 97.00      PROA   
ATOM    607  HN  ASN P  39      -2.356 -78.725 118.395  0.00 97.00      PROA   
ATOM    608  CA  ASN P  39      -1.828 -80.546 119.311  0.00 97.00      PROA   
ATOM    609  HA  ASN P  39      -2.612 -80.254 119.994  0.00 97.00      PROA   
ATOM    610  CB  ASN P  39      -2.257 -81.864 118.596  0.00 97.00      PROA   
ATOM    611  HB1 ASN P  39      -2.537 -82.634 119.345  0.00 97.00      PROA   
ATOM    612  HB2 ASN P  39      -1.416 -82.251 117.983  0.00 97.00      PROA   
ATOM    613  CG  ASN P  39      -3.476 -81.615 117.699  0.00 97.00      PROA   
ATOM    614  OD1 ASN P  39      -4.365 -80.831 118.035  0.00 97.00      PROA   
ATOM    615  ND2 ASN P  39      -3.505 -82.267 116.504  0.00 97.00      PROA   
ATOM    616 HD21 ASN P  39      -4.258 -82.074 115.878  0.00 97.00      PROA   
ATOM    617 HD22 ASN P  39      -2.759 -82.881 116.250  0.00 97.00      PROA   
ATOM    618  C   ASN P  39      -0.577 -80.797 120.153  0.00 97.00      PROA   
ATOM    619  O   ASN P  39      -0.173 -81.936 120.380  0.00 97.00      PROA   
ATOM    620  N   GLY P  40       0.086 -79.708 120.606  0.00 97.00      PROA   
ATOM    621  HN  GLY P  40      -0.305 -78.806 120.441  0.00 97.00      PROA   
ATOM    622  CA  GLY P  40       1.368 -79.759 121.299  0.00 97.00      PROA   
ATOM    623  HA1 GLY P  40       1.389 -80.637 121.932  0.00 97.00      PROA   
ATOM    624  HA2 GLY P  40       1.452 -78.848 121.873  0.00 97.00      PROA   
ATOM    625  C   GLY P  40       2.586 -79.822 120.398  0.00 97.00      PROA   
ATOM    626  O   GLY P  40       3.676 -79.439 120.818  0.00 97.00      PROA   
ATOM    627  N   THR P  41       2.456 -80.302 119.140  0.00 97.00      PROA   
ATOM    628  HN  THR P  41       1.555 -80.560 118.794  0.00 97.00      PROA   
ATOM    629  CA  THR P  41       3.586 -80.511 118.239  0.00 97.00      PROA   
ATOM    630  HA  THR P  41       4.442 -80.809 118.830  0.00 97.00      PROA   
ATOM    631  CB  THR P  41       3.336 -81.610 117.211  0.00 97.00      PROA   
ATOM    632  HB  THR P  41       2.433 -81.373 116.603  0.00 97.00      PROA   
ATOM    633  OG1 THR P  41       3.119 -82.848 117.876  0.00 97.00      PROA   
ATOM    634  HG1 THR P  41       2.379 -82.714 118.469  0.00 97.00      PROA   
ATOM    635  CG2 THR P  41       4.540 -81.811 116.267  0.00 97.00      PROA   
ATOM    636 HG21 THR P  41       5.459 -82.020 116.855  0.00 97.00      PROA   
ATOM    637 HG22 THR P  41       4.715 -80.924 115.625  0.00 97.00      PROA   
ATOM    638 HG23 THR P  41       4.351 -82.680 115.601  0.00 97.00      PROA   
ATOM    639  C   THR P  41       3.943 -79.231 117.515  0.00 97.00      PROA   
ATOM    640  O   THR P  41       3.120 -78.648 116.822  0.00 97.00      PROA   
ATOM    641  N   ALA P  42       5.201 -78.760 117.655  0.00 97.00      PROA   
ATOM    642  HN  ALA P  42       5.860 -79.239 118.229  0.00 97.00      PROA   
ATOM    643  CA  ALA P  42       5.689 -77.549 117.024  0.00 97.00      PROA   
ATOM    644  HA  ALA P  42       5.018 -76.757 117.322  0.00 97.00      PROA   
ATOM    645  CB  ALA P  42       7.090 -77.195 117.557  0.00 97.00      PROA   
ATOM    646  HB1 ALA P  42       7.822 -77.984 117.282  0.00 97.00      PROA   
ATOM    647  HB2 ALA P  42       7.063 -77.120 118.667  0.00 97.00      PROA   
ATOM    648  HB3 ALA P  42       7.438 -76.222 117.153  0.00 97.00      PROA   
ATOM    649  C   ALA P  42       5.728 -77.574 115.496  0.00 97.00      PROA   
ATOM    650  O   ALA P  42       6.220 -78.515 114.877  0.00 97.00      PROA   
ATOM    651  N   ILE P  43       5.233 -76.488 114.853  0.00 97.00      PROA   
ATOM    652  HN  ILE P  43       4.826 -75.746 115.384  0.00 97.00      PROA   
ATOM    653  CA  ILE P  43       5.322 -76.270 113.419  0.00 97.00      PROA   
ATOM    654  HA  ILE P  43       5.426 -77.231 112.937  0.00 97.00      PROA   
ATOM    655  CB  ILE P  43       4.119 -75.539 112.793  0.00 97.00      PROA   
ATOM    656  HB  ILE P  43       4.258 -74.435 112.867  0.00 97.00      PROA   
ATOM    657  CG2 ILE P  43       4.017 -75.929 111.296  0.00 97.00      PROA   
ATOM    658 HG21 ILE P  43       3.850 -77.023 111.198  0.00 97.00      PROA   
ATOM    659 HG22 ILE P  43       4.927 -75.654 110.728  0.00 97.00      PROA   
ATOM    660 HG23 ILE P  43       3.167 -75.412 110.810  0.00 97.00      PROA   
ATOM    661  CG1 ILE P  43       2.784 -75.840 113.521  0.00 97.00      PROA   
ATOM    662 HG11 ILE P  43       2.866 -75.558 114.591  0.00 97.00      PROA   
ATOM    663 HG12 ILE P  43       2.575 -76.930 113.475  0.00 97.00      PROA   
ATOM    664  CD  ILE P  43       1.599 -75.059 112.931  0.00 97.00      PROA   
ATOM    665  HD1 ILE P  43       1.892 -74.013 112.696  0.00 97.00      PROA   
ATOM    666  HD2 ILE P  43       0.754 -75.025 113.649  0.00 97.00      PROA   
ATOM    667  HD3 ILE P  43       1.236 -75.543 112.000  0.00 97.00      PROA   
ATOM    668  C   ILE P  43       6.584 -75.455 113.184  0.00 97.00      PROA   
ATOM    669  O   ILE P  43       7.047 -74.731 114.063  0.00 97.00      PROA   
ATOM    670  N   GLN P  44       7.171 -75.532 111.969  0.00 97.00      PROA   
ATOM    671  HN  GLN P  44       6.825 -76.159 111.274  0.00 97.00      PROA   
ATOM    672  CA  GLN P  44       8.350 -74.771 111.604  0.00 97.00      PROA   
ATOM    673  HA  GLN P  44       8.998 -74.680 112.466  0.00 97.00      PROA   
ATOM    674  CB  GLN P  44       9.119 -75.497 110.469  0.00 97.00      PROA   
ATOM    675  HB1 GLN P  44      10.048 -74.927 110.251  0.00 97.00      PROA   
ATOM    676  HB2 GLN P  44       8.500 -75.500 109.543  0.00 97.00      PROA   
ATOM    677  CG  GLN P  44       9.522 -76.965 110.777  0.00 97.00      PROA   
ATOM    678  HG1 GLN P  44      10.192 -77.328 109.968  0.00 97.00      PROA   
ATOM    679  HG2 GLN P  44       8.628 -77.623 110.792  0.00 97.00      PROA   
ATOM    680  CD  GLN P  44      10.294 -77.106 112.098  0.00 97.00      PROA   
ATOM    681  OE1 GLN P  44      11.510 -76.887 112.137  0.00 97.00      PROA   
ATOM    682  NE2 GLN P  44       9.598 -77.500 113.200  0.00 97.00      PROA   
ATOM    683 HE21 GLN P  44      10.104 -77.587 114.056  0.00 97.00      PROA   
ATOM    684 HE22 GLN P  44       8.612 -77.652 113.158  0.00 97.00      PROA   
ATOM    685  C   GLN P  44       7.979 -73.354 111.159  0.00 97.00      PROA   
ATOM    686  O   GLN P  44       8.846 -72.504 110.957  0.00 97.00      PROA   
ATOM    687  N   THR P  45       6.662 -73.059 111.027  0.00 97.00      PROA   
ATOM    688  HN  THR P  45       5.989 -73.780 111.169  0.00 97.00      PROA   
ATOM    689  CA  THR P  45       6.107 -71.752 110.694  0.00 97.00      PROA   
ATOM    690  HA  THR P  45       6.501 -71.471 109.727  0.00 97.00      PROA   
ATOM    691  CB  THR P  45       4.580 -71.788 110.611  0.00 97.00      PROA   
ATOM    692  HB  THR P  45       4.141 -72.044 111.604  0.00 97.00      PROA   
ATOM    693  OG1 THR P  45       4.170 -72.781 109.682  0.00 97.00      PROA   
ATOM    694  HG1 THR P  45       3.211 -72.726 109.648  0.00 97.00      PROA   
ATOM    695  CG2 THR P  45       4.010 -70.446 110.117  0.00 97.00      PROA   
ATOM    696 HG21 THR P  45       4.442 -70.198 109.124  0.00 97.00      PROA   
ATOM    697 HG22 THR P  45       4.222 -69.621 110.826  0.00 97.00      PROA   
ATOM    698 HG23 THR P  45       2.907 -70.509 110.004  0.00 97.00      PROA   
ATOM    699  C   THR P  45       6.493 -70.685 111.704  0.00 97.00      PROA   
ATOM    700  O   THR P  45       6.013 -70.699 112.831  0.00 97.00      PROA   
ATOM    701  N   SER P  46       7.373 -69.727 111.328  0.00 97.00      PROA   
ATOM    702  HN  SER P  46       7.855 -69.802 110.458  0.00 97.00      PROA   
ATOM    703  CA  SER P  46       7.811 -68.682 112.245  0.00 97.00      PROA   
ATOM    704  HA  SER P  46       7.612 -68.985 113.262  0.00 97.00      PROA   
ATOM    705  CB  SER P  46       9.335 -68.442 112.126  0.00 97.00      PROA   
ATOM    706  HB1 SER P  46       9.650 -67.599 112.780  0.00 97.00      PROA   
ATOM    707  HB2 SER P  46       9.609 -68.194 111.078  0.00 97.00      PROA   
ATOM    708  OG  SER P  46      10.061 -69.593 112.553  0.00 97.00      PROA   
ATOM    709  HG1 SER P  46       9.710 -70.356 112.085  0.00 97.00      PROA   
ATOM    710  C   SER P  46       7.106 -67.352 112.037  0.00 97.00      PROA   
ATOM    711  O   SER P  46       7.243 -66.438 112.851  0.00 97.00      PROA   
ATOM    712  N   THR P  47       6.297 -67.212 110.962  0.00 97.00      PROA   
ATOM    713  HN  THR P  47       6.189 -67.977 110.334  0.00 97.00      PROA   
ATOM    714  CA  THR P  47       5.476 -66.031 110.708  0.00 97.00      PROA   
ATOM    715  HA  THR P  47       6.153 -65.197 110.789  0.00 97.00      PROA   
ATOM    716  CB  THR P  47       4.919 -65.943 109.273  0.00 97.00      PROA   
ATOM    717  HB  THR P  47       5.757 -65.707 108.577  0.00 97.00      PROA   
ATOM    718  OG1 THR P  47       3.913 -64.946 109.104  0.00 97.00      PROA   
ATOM    719  HG1 THR P  47       3.503 -65.130 108.255  0.00 97.00      PROA   
ATOM    720  CG2 THR P  47       4.302 -67.286 108.855  0.00 97.00      PROA   
ATOM    721 HG21 THR P  47       3.560 -67.618 109.610  0.00 97.00      PROA   
ATOM    722 HG22 THR P  47       5.081 -68.066 108.748  0.00 97.00      PROA   
ATOM    723 HG23 THR P  47       3.780 -67.191 107.878  0.00 97.00      PROA   
ATOM    724  C   THR P  47       4.374 -65.858 111.760  0.00 97.00      PROA   
ATOM    725  O   THR P  47       3.829 -66.865 112.204  0.00 97.00      PROA   
ATOM    726  N   PRO P  48       3.970 -64.648 112.170  0.00 97.00      PROA   
ATOM    727  CD  PRO P  48       4.831 -63.458 112.146  0.00 97.00      PROA   
ATOM    728  HD1 PRO P  48       4.622 -62.891 111.213  0.00 97.00      PROA   
ATOM    729  HD2 PRO P  48       5.913 -63.712 112.208  0.00 97.00      PROA   
ATOM    730  CA  PRO P  48       2.852 -64.480 113.095  0.00 97.00      PROA   
ATOM    731  HA  PRO P  48       2.996 -65.147 113.933  0.00 97.00      PROA   
ATOM    732  CB  PRO P  48       2.928 -62.994 113.492  0.00 97.00      PROA   
ATOM    733  HB1 PRO P  48       2.526 -62.817 114.508  0.00 97.00      PROA   
ATOM    734  HB2 PRO P  48       2.377 -62.353 112.766  0.00 97.00      PROA   
ATOM    735  CG  PRO P  48       4.415 -62.660 113.381  0.00 97.00      PROA   
ATOM    736  HG1 PRO P  48       4.609 -61.573 113.283  0.00 97.00      PROA   
ATOM    737  HG2 PRO P  48       4.952 -63.055 114.272  0.00 97.00      PROA   
ATOM    738  C   PRO P  48       1.486 -64.762 112.499  0.00 97.00      PROA   
ATOM    739  O   PRO P  48       0.518 -64.632 113.239  0.00 97.00      PROA   
ATOM    740  N   THR P  49       1.360 -65.155 111.209  0.00 97.00      PROA   
ATOM    741  HN  THR P  49       2.162 -65.219 110.622  0.00 97.00      PROA   
ATOM    742  CA  THR P  49       0.085 -65.569 110.645  0.00 97.00      PROA   
ATOM    743  HA  THR P  49      -0.608 -65.703 111.460  0.00 97.00      PROA   
ATOM    744  CB  THR P  49      -0.559 -64.552 109.699  0.00 97.00      PROA   
ATOM    745  HB  THR P  49      -0.445 -63.551 110.170  0.00 97.00      PROA   
ATOM    746  OG1 THR P  49      -1.954 -64.792 109.554  0.00 97.00      PROA   
ATOM    747  HG1 THR P  49      -2.338 -63.930 109.356  0.00 97.00      PROA   
ATOM    748  CG2 THR P  49       0.069 -64.494 108.294  0.00 97.00      PROA   
ATOM    749 HG21 THR P  49      -0.116 -65.436 107.737  0.00 97.00      PROA   
ATOM    750 HG22 THR P  49       1.161 -64.318 108.365  0.00 97.00      PROA   
ATOM    751 HG23 THR P  49      -0.388 -63.664 107.713  0.00 97.00      PROA   
ATOM    752  C   THR P  49       0.260 -66.924 110.002  0.00 97.00      PROA   
ATOM    753  O   THR P  49       1.166 -67.155 109.207  0.00 97.00      PROA   
ATOM    754  N   TYR P  50      -0.629 -67.876 110.353  0.00 97.00      PROA   
ATOM    755  HN  TYR P  50      -1.342 -67.669 111.022  0.00 97.00      PROA   
ATOM    756  CA  TYR P  50      -0.640 -69.206 109.789  0.00 97.00      PROA   
ATOM    757  HA  TYR P  50       0.311 -69.414 109.319  0.00 97.00      PROA   
ATOM    758  CB  TYR P  50      -0.924 -70.279 110.876  0.00 97.00      PROA   
ATOM    759  HB1 TYR P  50      -1.940 -70.164 111.308  0.00 97.00      PROA   
ATOM    760  HB2 TYR P  50      -0.192 -70.150 111.702  0.00 97.00      PROA   
ATOM    761  CG  TYR P  50      -0.764 -71.678 110.338  0.00 97.00      PROA   
ATOM    762  CD1 TYR P  50      -1.857 -72.383 109.803  0.00 97.00      PROA   
ATOM    763  HD1 TYR P  50      -2.829 -71.914 109.759  0.00 97.00      PROA   
ATOM    764  CE1 TYR P  50      -1.703 -73.699 109.347  0.00 97.00      PROA   
ATOM    765  HE1 TYR P  50      -2.551 -74.245 108.964  0.00 97.00      PROA   
ATOM    766  CZ  TYR P  50      -0.449 -74.315 109.404  0.00 97.00      PROA   
ATOM    767  OH  TYR P  50      -0.291 -75.642 108.951  0.00 97.00      PROA   
ATOM    768  HH  TYR P  50      -1.154 -75.962 108.677  0.00 97.00      PROA   
ATOM    769  CD2 TYR P  50       0.485 -72.319 110.412  0.00 97.00      PROA   
ATOM    770  HD2 TYR P  50       1.321 -71.800 110.857  0.00 97.00      PROA   
ATOM    771  CE2 TYR P  50       0.646 -73.622 109.929  0.00 97.00      PROA   
ATOM    772  HE2 TYR P  50       1.606 -74.111 109.982  0.00 97.00      PROA   
ATOM    773  C   TYR P  50      -1.720 -69.200 108.732  0.00 97.00      PROA   
ATOM    774  O   TYR P  50      -2.899 -69.097 109.046  0.00 97.00      PROA   
ATOM    775  N   HSD P  51      -1.327 -69.300 107.443  0.00 97.00      PROA   
ATOM    776  HN  HSD P  51      -0.365 -69.422 107.215  0.00 97.00      PROA   
ATOM    777  CA  HSD P  51      -2.227 -69.105 106.326  0.00 97.00      PROA   
ATOM    778  HA  HSD P  51      -3.157 -68.672 106.666  0.00 97.00      PROA   
ATOM    779  CB  HSD P  51      -1.610 -68.138 105.278  0.00 97.00      PROA   
ATOM    780  HB1 HSD P  51      -0.608 -68.509 104.973  0.00 97.00      PROA   
ATOM    781  HB2 HSD P  51      -1.458 -67.158 105.781  0.00 97.00      PROA   
ATOM    782  ND1 HSD P  51      -2.488 -68.764 102.959  0.00 97.00      PROA   
ATOM    783  HD1 HSD P  51      -2.114 -69.693 102.933  0.00 97.00      PROA   
ATOM    784  CG  HSD P  51      -2.434 -67.900 104.035  0.00 97.00      PROA   
ATOM    785  CE1 HSD P  51      -3.198 -68.144 101.987  0.00 97.00      PROA   
ATOM    786  HE1 HSD P  51      -3.404 -68.610 101.024  0.00 97.00      PROA   
ATOM    787  NE2 HSD P  51      -3.595 -66.942 102.353  0.00 97.00      PROA   
ATOM    788  CD2 HSD P  51      -3.108 -66.785 103.640  0.00 97.00      PROA   
ATOM    789  HD2 HSD P  51      -3.273 -65.856 104.171  0.00 97.00      PROA   
ATOM    790  C   HSD P  51      -2.556 -70.419 105.665  0.00 97.00      PROA   
ATOM    791  O   HSD P  51      -1.725 -71.018 104.985  0.00 97.00      PROA   
ATOM    792  N   ILE P  52      -3.820 -70.869 105.811  0.00 97.00      PROA   
ATOM    793  HN  ILE P  52      -4.482 -70.400 106.395  0.00 97.00      PROA   
ATOM    794  CA  ILE P  52      -4.342 -72.023 105.118  0.00 97.00      PROA   
ATOM    795  HA  ILE P  52      -3.533 -72.681 104.834  0.00 97.00      PROA   
ATOM    796  CB  ILE P  52      -5.311 -72.822 105.981  0.00 97.00      PROA   
ATOM    797  HB  ILE P  52      -6.101 -72.140 106.356  0.00 97.00      PROA   
ATOM    798  CG2 ILE P  52      -6.001 -73.934 105.169  0.00 97.00      PROA   
ATOM    799 HG21 ILE P  52      -5.251 -74.625 104.730  0.00 97.00      PROA   
ATOM    800 HG22 ILE P  52      -6.645 -73.527 104.364  0.00 97.00      PROA   
ATOM    801 HG23 ILE P  52      -6.650 -74.529 105.843  0.00 97.00      PROA   
ATOM    802  CG1 ILE P  52      -4.580 -73.416 107.211  0.00 97.00      PROA   
ATOM    803 HG11 ILE P  52      -3.815 -72.707 107.589  0.00 97.00      PROA   
ATOM    804 HG12 ILE P  52      -4.046 -74.336 106.884  0.00 97.00      PROA   
ATOM    805  CD  ILE P  52      -5.514 -73.765 108.374  0.00 97.00      PROA   
ATOM    806  HD1 ILE P  52      -6.298 -74.478 108.047  0.00 97.00      PROA   
ATOM    807  HD2 ILE P  52      -6.001 -72.854 108.780  0.00 97.00      PROA   
ATOM    808  HD3 ILE P  52      -4.937 -74.245 109.190  0.00 97.00      PROA   
ATOM    809  C   ILE P  52      -5.014 -71.502 103.868  0.00 97.00      PROA   
ATOM    810  O   ILE P  52      -6.069 -70.874 103.915  0.00 97.00      PROA   
ATOM    811  N   THR P  53      -4.381 -71.740 102.697  0.00 97.00      PROA   
ATOM    812  HN  THR P  53      -3.486 -72.180 102.701  0.00 97.00      PROA   
ATOM    813  CA  THR P  53      -4.870 -71.302 101.397  0.00 97.00      PROA   
ATOM    814  HA  THR P  53      -4.991 -70.228 101.449  0.00 97.00      PROA   
ATOM    815  CB  THR P  53      -3.894 -71.628 100.271  0.00 97.00      PROA   
ATOM    816  HB  THR P  53      -3.829 -72.730 100.118  0.00 97.00      PROA   
ATOM    817  OG1 THR P  53      -2.597 -71.155 100.605  0.00 97.00      PROA   
ATOM    818  HG1 THR P  53      -2.051 -71.339  99.837  0.00 97.00      PROA   
ATOM    819  CG2 THR P  53      -4.308 -70.941  98.954  0.00 97.00      PROA   
ATOM    820 HG21 THR P  53      -4.393 -69.844  99.104  0.00 97.00      PROA   
ATOM    821 HG22 THR P  53      -5.279 -71.325  98.585  0.00 97.00      PROA   
ATOM    822 HG23 THR P  53      -3.547 -71.129  98.165  0.00 97.00      PROA   
ATOM    823  C   THR P  53      -6.224 -71.888 101.060  0.00 97.00      PROA   
ATOM    824  O   THR P  53      -7.103 -71.185 100.564  0.00 97.00      PROA   
ATOM    825  N   SER P  54      -6.419 -73.193 101.350  0.00 97.00      PROA   
ATOM    826  HN  SER P  54      -5.714 -73.724 101.810  0.00 97.00      PROA   
ATOM    827  CA  SER P  54      -7.633 -73.901 101.013  0.00 97.00      PROA   
ATOM    828  HA  SER P  54      -8.479 -73.277 101.265  0.00 97.00      PROA   
ATOM    829  CB  SER P  54      -7.693 -74.385  99.533  0.00 97.00      PROA   
ATOM    830  HB1 SER P  54      -8.661 -74.888  99.328  0.00 97.00      PROA   
ATOM    831  HB2 SER P  54      -6.876 -75.110  99.330  0.00 97.00      PROA   
ATOM    832  OG  SER P  54      -7.535 -73.312  98.611  0.00 97.00      PROA   
ATOM    833  HG1 SER P  54      -8.174 -72.641  98.866  0.00 97.00      PROA   
ATOM    834  C   SER P  54      -7.641 -75.132 101.888  0.00 97.00      PROA   
ATOM    835  O   SER P  54      -6.838 -76.038 101.688  0.00 97.00      PROA   
ATOM    836  N   ALA P  55      -8.524 -75.173 102.909  0.00 97.00      PROA   
ATOM    837  HN  ALA P  55      -9.163 -74.415 103.049  0.00 97.00      PROA   
ATOM    838  CA  ALA P  55      -8.486 -76.130 103.999  0.00 97.00      PROA   
ATOM    839  HA  ALA P  55      -7.525 -76.001 104.465  0.00 97.00      PROA   
ATOM    840  CB  ALA P  55      -9.563 -75.776 105.044  0.00 97.00      PROA   
ATOM    841  HB1 ALA P  55     -10.581 -75.876 104.610  0.00 97.00      PROA   
ATOM    842  HB2 ALA P  55      -9.436 -74.719 105.368  0.00 97.00      PROA   
ATOM    843  HB3 ALA P  55      -9.480 -76.425 105.939  0.00 97.00      PROA   
ATOM    844  C   ALA P  55      -8.589 -77.612 103.658  0.00 97.00      PROA   
ATOM    845  O   ALA P  55      -9.401 -78.034 102.841  0.00 97.00      PROA   
ATOM    846  N   SER P  56      -7.750 -78.440 104.331  0.00 97.00      PROA   
ATOM    847  HN  SER P  56      -7.061 -78.049 104.944  0.00 97.00      PROA   
ATOM    848  CA  SER P  56      -7.774 -79.893 104.287  0.00 97.00      PROA   
ATOM    849  HA  SER P  56      -8.411 -80.203 103.473  0.00 97.00      PROA   
ATOM    850  CB  SER P  56      -6.374 -80.537 104.061  0.00 97.00      PROA   
ATOM    851  HB1 SER P  56      -5.926 -80.094 103.147  0.00 97.00      PROA   
ATOM    852  HB2 SER P  56      -6.479 -81.632 103.892  0.00 97.00      PROA   
ATOM    853  OG  SER P  56      -5.474 -80.314 105.144  0.00 97.00      PROA   
ATOM    854  HG1 SER P  56      -4.839 -81.043 105.121  0.00 97.00      PROA   
ATOM    855  C   SER P  56      -8.393 -80.422 105.566  0.00 97.00      PROA   
ATOM    856  O   SER P  56      -8.635 -79.683 106.516  0.00 97.00      PROA   
ATOM    857  N   GLU P  57      -8.686 -81.744 105.619  0.00 97.00      PROA   
ATOM    858  HN  GLU P  57      -8.469 -82.345 104.852  0.00 97.00      PROA   
ATOM    859  CA  GLU P  57      -9.198 -82.433 106.792  0.00 97.00      PROA   
ATOM    860  HA  GLU P  57     -10.124 -81.965 107.096  0.00 97.00      PROA   
ATOM    861  CB  GLU P  57      -9.413 -83.936 106.448  0.00 97.00      PROA   
ATOM    862  HB1 GLU P  57      -9.816 -84.474 107.330  0.00 97.00      PROA   
ATOM    863  HB2 GLU P  57      -8.408 -84.371 106.224  0.00 97.00      PROA   
ATOM    864  CG  GLU P  57     -10.275 -84.256 105.191  0.00 97.00      PROA   
ATOM    865  HG1 GLU P  57     -10.140 -85.339 104.969  0.00 97.00      PROA   
ATOM    866  HG2 GLU P  57      -9.912 -83.692 104.308  0.00 97.00      PROA   
ATOM    867  CD  GLU P  57     -11.783 -84.013 105.320  0.00 97.00      PROA   
ATOM    868  OE1 GLU P  57     -12.538 -85.022 105.367  0.00 97.00      PROA   
ATOM    869  OE2 GLU P  57     -12.212 -82.831 105.286  0.00 97.00      PROA   
ATOM    870  C   GLU P  57      -8.185 -82.341 107.938  0.00 97.00      PROA   
ATOM    871  O   GLU P  57      -8.504 -82.086 109.095  0.00 97.00      PROA   
ATOM    872  N   ASP P  58      -6.912 -82.529 107.554  0.00 97.00      PROA   
ATOM    873  HN  ASP P  58      -6.764 -82.770 106.597  0.00 97.00      PROA   
ATOM    874  CA  ASP P  58      -5.677 -82.625 108.291  0.00 97.00      PROA   
ATOM    875  HA  ASP P  58      -5.859 -83.269 109.139  0.00 97.00      PROA   
ATOM    876  CB  ASP P  58      -4.586 -83.314 107.394  0.00 97.00      PROA   
ATOM    877  HB1 ASP P  58      -4.601 -84.403 107.628  0.00 97.00      PROA   
ATOM    878  HB2 ASP P  58      -3.570 -82.934 107.616  0.00 97.00      PROA   
ATOM    879  CG  ASP P  58      -4.843 -83.223 105.876  0.00 97.00      PROA   
ATOM    880  OD1 ASP P  58      -5.872 -83.765 105.388  0.00 97.00      PROA   
ATOM    881  OD2 ASP P  58      -3.988 -82.621 105.177  0.00 97.00      PROA   
ATOM    882  C   ASP P  58      -5.194 -81.312 108.900  0.00 97.00      PROA   
ATOM    883  O   ASP P  58      -4.416 -81.330 109.853  0.00 97.00      PROA   
ATOM    884  N   ASP P  59      -5.702 -80.144 108.437  0.00 97.00      PROA   
ATOM    885  HN  ASP P  59      -6.183 -80.118 107.563  0.00 97.00      PROA   
ATOM    886  CA  ASP P  59      -5.603 -78.861 109.125  0.00 97.00      PROA   
ATOM    887  HA  ASP P  59      -4.553 -78.625 109.250  0.00 97.00      PROA   
ATOM    888  CB  ASP P  59      -6.297 -77.750 108.283  0.00 97.00      PROA   
ATOM    889  HB1 ASP P  59      -6.490 -76.847 108.900  0.00 97.00      PROA   
ATOM    890  HB2 ASP P  59      -7.267 -78.120 107.892  0.00 97.00      PROA   
ATOM    891  CG  ASP P  59      -5.437 -77.263 107.117  0.00 97.00      PROA   
ATOM    892  OD1 ASP P  59      -4.222 -77.006 107.322  0.00 97.00      PROA   
ATOM    893  OD2 ASP P  59      -6.030 -77.005 106.040  0.00 97.00      PROA   
ATOM    894  C   ASP P  59      -6.232 -78.862 110.529  0.00 97.00      PROA   
ATOM    895  O   ASP P  59      -5.873 -78.048 111.374  0.00 97.00      PROA   
ATOM    896  N   SER P  60      -7.194 -79.768 110.818  0.00 97.00      PROA   
ATOM    897  HN  SER P  60      -7.456 -80.417 110.107  0.00 97.00      PROA   
ATOM    898  CA  SER P  60      -7.893 -79.872 112.102  0.00 97.00      PROA   
ATOM    899  HA  SER P  60      -8.373 -78.917 112.267  0.00 97.00      PROA   
ATOM    900  CB  SER P  60      -8.989 -80.969 112.119  0.00 97.00      PROA   
ATOM    901  HB1 SER P  60      -9.526 -80.965 113.093  0.00 97.00      PROA   
ATOM    902  HB2 SER P  60      -8.528 -81.970 111.969  0.00 97.00      PROA   
ATOM    903  OG  SER P  60      -9.955 -80.760 111.099  0.00 97.00      PROA   
ATOM    904  HG1 SER P  60      -9.560 -81.095 110.287  0.00 97.00      PROA   
ATOM    905  C   SER P  60      -7.016 -80.162 113.320  0.00 97.00      PROA   
ATOM    906  O   SER P  60      -6.094 -80.974 113.271  0.00 97.00      PROA   
ATOM    907  N   GLY P  61      -7.328 -79.531 114.479  0.00 97.00      PROA   
ATOM    908  HN  GLY P  61      -8.112 -78.912 114.520  0.00 97.00      PROA   
ATOM    909  CA  GLY P  61      -6.557 -79.724 115.699  0.00 97.00      PROA   
ATOM    910  HA1 GLY P  61      -5.531 -79.950 115.447  0.00 97.00      PROA   
ATOM    911  HA2 GLY P  61      -7.043 -80.490 116.285  0.00 97.00      PROA   
ATOM    912  C   GLY P  61      -6.521 -78.464 116.503  0.00 97.00      PROA   
ATOM    913  O   GLY P  61      -7.105 -77.459 116.121  0.00 97.00      PROA   
ATOM    914  N   GLU P  62      -5.818 -78.476 117.660  0.00 97.00      PROA   
ATOM    915  HN  GLU P  62      -5.346 -79.301 117.970  0.00 97.00      PROA   
ATOM    916  CA  GLU P  62      -5.688 -77.303 118.493  0.00 97.00      PROA   
ATOM    917  HA  GLU P  62      -6.523 -76.658 118.288  0.00 97.00      PROA   
ATOM    918  CB  GLU P  62      -5.780 -77.584 120.013  0.00 97.00      PROA   
ATOM    919  HB1 GLU P  62      -6.695 -78.200 120.168  0.00 97.00      PROA   
ATOM    920  HB2 GLU P  62      -5.943 -76.605 120.518  0.00 97.00      PROA   
ATOM    921  CG  GLU P  62      -4.613 -78.328 120.686  0.00 97.00      PROA   
ATOM    922  HG1 GLU P  62      -3.632 -77.904 120.389  0.00 97.00      PROA   
ATOM    923  HG2 GLU P  62      -4.640 -79.405 120.422  0.00 97.00      PROA   
ATOM    924  CD  GLU P  62      -4.729 -78.204 122.201  0.00 97.00      PROA   
ATOM    925  OE1 GLU P  62      -5.857 -78.294 122.742  0.00 97.00      PROA   
ATOM    926  OE2 GLU P  62      -3.671 -78.022 122.842  0.00 97.00      PROA   
ATOM    927  C   GLU P  62      -4.473 -76.493 118.127  0.00 97.00      PROA   
ATOM    928  O   GLU P  62      -3.338 -76.961 118.119  0.00 97.00      PROA   
ATOM    929  N   TYR P  63      -4.732 -75.214 117.790  0.00 97.00      PROA   
ATOM    930  HN  TYR P  63      -5.674 -74.882 117.804  0.00 97.00      PROA   
ATOM    931  CA  TYR P  63      -3.757 -74.241 117.370  0.00 97.00      PROA   
ATOM    932  HA  TYR P  63      -2.894 -74.751 116.961  0.00 97.00      PROA   
ATOM    933  CB  TYR P  63      -4.334 -73.259 116.313  0.00 97.00      PROA   
ATOM    934  HB1 TYR P  63      -3.730 -72.331 116.245  0.00 97.00      PROA   
ATOM    935  HB2 TYR P  63      -5.373 -72.987 116.590  0.00 97.00      PROA   
ATOM    936  CG  TYR P  63      -4.382 -73.897 114.951  0.00 97.00      PROA   
ATOM    937  CD1 TYR P  63      -5.284 -74.938 114.665  0.00 97.00      PROA   
ATOM    938  HD1 TYR P  63      -5.972 -75.279 115.421  0.00 97.00      PROA   
ATOM    939  CE1 TYR P  63      -5.280 -75.563 113.414  0.00 97.00      PROA   
ATOM    940  HE1 TYR P  63      -5.950 -76.388 113.229  0.00 97.00      PROA   
ATOM    941  CZ  TYR P  63      -4.407 -75.118 112.414  0.00 97.00      PROA   
ATOM    942  OH  TYR P  63      -4.349 -75.762 111.162  0.00 97.00      PROA   
ATOM    943  HH  TYR P  63      -4.875 -76.566 111.215  0.00 97.00      PROA   
ATOM    944  CD2 TYR P  63      -3.533 -73.440 113.926  0.00 97.00      PROA   
ATOM    945  HD2 TYR P  63      -2.847 -72.628 114.114  0.00 97.00      PROA   
ATOM    946  CE2 TYR P  63      -3.552 -74.042 112.665  0.00 97.00      PROA   
ATOM    947  HE2 TYR P  63      -2.871 -73.710 111.900  0.00 97.00      PROA   
ATOM    948  C   TYR P  63      -3.302 -73.461 118.573  0.00 97.00      PROA   
ATOM    949  O   TYR P  63      -4.108 -73.046 119.403  0.00 97.00      PROA   
ATOM    950  N   ARG P  64      -1.974 -73.260 118.715  0.00 97.00      PROA   
ATOM    951  HN  ARG P  64      -1.320 -73.685 118.093  0.00 97.00      PROA   
ATOM    952  CA  ARG P  64      -1.441 -72.503 119.826  0.00 97.00      PROA   
ATOM    953  HA  ARG P  64      -2.155 -71.749 120.131  0.00 97.00      PROA   
ATOM    954  CB  ARG P  64      -1.030 -73.392 121.032  0.00 97.00      PROA   
ATOM    955  HB1 ARG P  64      -1.111 -72.769 121.950  0.00 97.00      PROA   
ATOM    956  HB2 ARG P  64       0.029 -73.726 120.952  0.00 97.00      PROA   
ATOM    957  CG  ARG P  64      -1.869 -74.678 121.179  0.00 97.00      PROA   
ATOM    958  HG1 ARG P  64      -1.649 -75.355 120.325  0.00 97.00      PROA   
ATOM    959  HG2 ARG P  64      -2.954 -74.437 121.139  0.00 97.00      PROA   
ATOM    960  CD  ARG P  64      -1.587 -75.443 122.466  0.00 97.00      PROA   
ATOM    961  HD1 ARG P  64      -0.499 -75.523 122.672  0.00 97.00      PROA   
ATOM    962  HD2 ARG P  64      -2.018 -76.459 122.405  0.00 97.00      PROA   
ATOM    963  NE  ARG P  64      -2.228 -74.643 123.549  0.00 97.00      PROA   
ATOM    964  HE  ARG P  64      -2.490 -73.698 123.354  0.00 97.00      PROA   
ATOM    965  CZ  ARG P  64      -2.719 -75.154 124.690  0.00 97.00      PROA   
ATOM    966  NH1 ARG P  64      -2.972 -76.454 124.866  0.00 97.00      PROA   
ATOM    967 HH11 ARG P  64      -3.062 -77.006 124.034  0.00 97.00      PROA   
ATOM    968 HH12 ARG P  64      -3.561 -76.720 125.620  0.00 97.00      PROA   
ATOM    969  NH2 ARG P  64      -3.021 -74.294 125.671  0.00 97.00      PROA   
ATOM    970 HH21 ARG P  64      -2.765 -73.339 125.529  0.00 97.00      PROA   
ATOM    971 HH22 ARG P  64      -3.338 -74.653 126.541  0.00 97.00      PROA   
ATOM    972  C   ARG P  64      -0.197 -71.829 119.317  0.00 97.00      PROA   
ATOM    973  O   ARG P  64       0.448 -72.323 118.399  0.00 97.00      PROA   
ATOM    974  N   CYS P  65       0.191 -70.679 119.909  0.00 97.00      PROA   
ATOM    975  HN  CYS P  65      -0.408 -70.181 120.532  0.00 97.00      PROA   
ATOM    976  CA  CYS P  65       1.466 -70.071 119.608  0.00 97.00      PROA   
ATOM    977  HA  CYS P  65       2.135 -70.853 119.288  0.00 97.00      PROA   
ATOM    978  CB  CYS P  65       1.355 -69.026 118.473  0.00 97.00      PROA   
ATOM    979  HB1 CYS P  65       1.121 -69.592 117.543  0.00 97.00      PROA   
ATOM    980  HB2 CYS P  65       2.321 -68.509 118.300  0.00 97.00      PROA   
ATOM    981  SG  CYS P  65       0.014 -67.836 118.752  0.00 97.00      PROA   
ATOM    982  C   CYS P  65       2.118 -69.466 120.831  0.00 97.00      PROA   
ATOM    983  O   CYS P  65       1.496 -69.229 121.861  0.00 97.00      PROA   
ATOM    984  N   GLN P  66       3.442 -69.226 120.726  0.00 97.00      PROA   
ATOM    985  HN  GLN P  66       3.921 -69.514 119.898  0.00 97.00      PROA   
ATOM    986  CA  GLN P  66       4.241 -68.571 121.734  0.00 97.00      PROA   
ATOM    987  HA  GLN P  66       3.607 -68.166 122.511  0.00 97.00      PROA   
ATOM    988  CB  GLN P  66       5.264 -69.592 122.334  0.00 97.00      PROA   
ATOM    989  HB1 GLN P  66       6.095 -69.792 121.631  0.00 97.00      PROA   
ATOM    990  HB2 GLN P  66       4.693 -70.546 122.438  0.00 97.00      PROA   
ATOM    991  CG  GLN P  66       5.795 -69.238 123.742  0.00 97.00      PROA   
ATOM    992  HG1 GLN P  66       4.927 -68.889 124.341  0.00 97.00      PROA   
ATOM    993  HG2 GLN P  66       6.541 -68.422 123.708  0.00 97.00      PROA   
ATOM    994  CD  GLN P  66       6.357 -70.443 124.520  0.00 97.00      PROA   
ATOM    995  OE1 GLN P  66       5.831 -70.751 125.588  0.00 97.00      PROA   
ATOM    996  NE2 GLN P  66       7.411 -71.137 124.025  0.00 97.00      PROA   
ATOM    997 HE21 GLN P  66       7.725 -71.955 124.505  0.00 97.00      PROA   
ATOM    998 HE22 GLN P  66       7.829 -70.883 123.152  0.00 97.00      PROA   
ATOM    999  C   GLN P  66       4.908 -67.427 120.981  0.00 97.00      PROA   
ATOM   1000  O   GLN P  66       5.734 -67.651 120.099  0.00 97.00      PROA   
ATOM   1001  N   ARG P  67       4.536 -66.155 121.291  0.00 97.00      PROA   
ATOM   1002  HN  ARG P  67       3.826 -65.975 121.968  0.00 97.00      PROA   
ATOM   1003  CA  ARG P  67       5.063 -64.977 120.614  0.00 97.00      PROA   
ATOM   1004  HA  ARG P  67       5.634 -65.259 119.741  0.00 97.00      PROA   
ATOM   1005  CB  ARG P  67       3.912 -64.022 120.184  0.00 97.00      PROA   
ATOM   1006  HB1 ARG P  67       4.297 -63.014 119.914  0.00 97.00      PROA   
ATOM   1007  HB2 ARG P  67       3.231 -63.888 121.056  0.00 97.00      PROA   
ATOM   1008  CG  ARG P  67       3.072 -64.537 119.002  0.00 97.00      PROA   
ATOM   1009  HG1 ARG P  67       2.095 -64.001 119.015  0.00 97.00      PROA   
ATOM   1010  HG2 ARG P  67       2.857 -65.616 119.152  0.00 97.00      PROA   
ATOM   1011  CD  ARG P  67       3.730 -64.356 117.628  0.00 97.00      PROA   
ATOM   1012  HD1 ARG P  67       3.225 -64.990 116.872  0.00 97.00      PROA   
ATOM   1013  HD2 ARG P  67       4.808 -64.625 117.650  0.00 97.00      PROA   
ATOM   1014  NE  ARG P  67       3.505 -62.943 117.196  0.00 97.00      PROA   
ATOM   1015  HE  ARG P  67       2.567 -62.657 117.000  0.00 97.00      PROA   
ATOM   1016  CZ  ARG P  67       4.461 -62.007 117.074  0.00 97.00      PROA   
ATOM   1017  NH1 ARG P  67       5.758 -62.264 117.261  0.00 97.00      PROA   
ATOM   1018 HH11 ARG P  67       6.068 -63.207 117.342  0.00 97.00      PROA   
ATOM   1019 HH12 ARG P  67       6.414 -61.535 117.059  0.00 97.00      PROA   
ATOM   1020  NH2 ARG P  67       4.106 -60.760 116.721  0.00 97.00      PROA   
ATOM   1021 HH21 ARG P  67       3.145 -60.552 116.581  0.00 97.00      PROA   
ATOM   1022 HH22 ARG P  67       4.819 -60.062 116.651  0.00 97.00      PROA   
ATOM   1023  C   ARG P  67       5.961 -64.177 121.528  0.00 97.00      PROA   
ATOM   1024  O   ARG P  67       5.461 -63.370 122.307  0.00 97.00      PROA   
ATOM   1025  N   GLY P  68       7.308 -64.345 121.408  0.00 97.00      PROA   
ATOM   1026  HN  GLY P  68       7.641 -65.014 120.746  0.00 97.00      PROA   
ATOM   1027  CA  GLY P  68       8.364 -63.546 122.042  0.00 97.00      PROA   
ATOM   1028  HA1 GLY P  68       8.381 -62.593 121.533  0.00 97.00      PROA   
ATOM   1029  HA2 GLY P  68       9.285 -64.093 121.900  0.00 97.00      PROA   
ATOM   1030  C   GLY P  68       8.291 -63.231 123.525  0.00 97.00      PROA   
ATOM   1031  O   GLY P  68       9.019 -62.365 124.007  0.00 97.00      PROA   
ATOM   1032  N   LEU P  69       7.401 -63.900 124.281  0.00 97.00      PROA   
ATOM   1033  HN  LEU P  69       6.839 -64.600 123.853  0.00 97.00      PROA   
ATOM   1034  CA  LEU P  69       6.990 -63.458 125.594  0.00 97.00      PROA   
ATOM   1035  HA  LEU P  69       7.801 -62.935 126.084  0.00 97.00      PROA   
ATOM   1036  CB  LEU P  69       5.708 -62.582 125.521  0.00 97.00      PROA   
ATOM   1037  HB1 LEU P  69       5.273 -62.435 126.534  0.00 97.00      PROA   
ATOM   1038  HB2 LEU P  69       4.970 -63.123 124.886  0.00 97.00      PROA   
ATOM   1039  CG  LEU P  69       5.857 -61.178 124.896  0.00 97.00      PROA   
ATOM   1040  HG  LEU P  69       6.324 -61.276 123.889  0.00 97.00      PROA   
ATOM   1041  CD1 LEU P  69       4.468 -60.547 124.694  0.00 97.00      PROA   
ATOM   1042 HD11 LEU P  69       3.947 -60.440 125.669  0.00 97.00      PROA   
ATOM   1043 HD12 LEU P  69       3.849 -61.177 124.020  0.00 97.00      PROA   
ATOM   1044 HD13 LEU P  69       4.577 -59.541 124.240  0.00 97.00      PROA   
ATOM   1045  CD2 LEU P  69       6.743 -60.259 125.753  0.00 97.00      PROA   
ATOM   1046 HD21 LEU P  69       7.772 -60.664 125.824  0.00 97.00      PROA   
ATOM   1047 HD22 LEU P  69       6.321 -60.164 126.776  0.00 97.00      PROA   
ATOM   1048 HD23 LEU P  69       6.794 -59.248 125.297  0.00 97.00      PROA   
ATOM   1049  C   LEU P  69       6.639 -64.674 126.416  0.00 97.00      PROA   
ATOM   1050  O   LEU P  69       6.173 -65.680 125.886  0.00 97.00      PROA   
ATOM   1051  N   SER P  70       6.840 -64.590 127.754  0.00 97.00      PROA   
ATOM   1052  HN  SER P  70       7.208 -63.748 128.145  0.00 97.00      PROA   
ATOM   1053  CA  SER P  70       6.532 -65.619 128.741  0.00 97.00      PROA   
ATOM   1054  HA  SER P  70       7.290 -66.376 128.613  0.00 97.00      PROA   
ATOM   1055  CB  SER P  70       6.692 -65.069 130.184  0.00 97.00      PROA   
ATOM   1056  HB1 SER P  70       7.770 -64.847 130.345  0.00 97.00      PROA   
ATOM   1057  HB2 SER P  70       6.379 -65.812 130.948  0.00 97.00      PROA   
ATOM   1058  OG  SER P  70       5.964 -63.851 130.351  0.00 97.00      PROA   
ATOM   1059  HG1 SER P  70       6.174 -63.504 131.222  0.00 97.00      PROA   
ATOM   1060  C   SER P  70       5.186 -66.334 128.596  0.00 97.00      PROA   
ATOM   1061  O   SER P  70       4.128 -65.717 128.609  0.00 97.00      PROA   
ATOM   1062  N   GLY P  71       5.206 -67.682 128.468  0.00 97.00      PROA   
ATOM   1063  HN  GLY P  71       6.082 -68.155 128.511  0.00 97.00      PROA   
ATOM   1064  CA  GLY P  71       4.020 -68.509 128.250  0.00 97.00      PROA   
ATOM   1065  HA1 GLY P  71       3.236 -68.151 128.902  0.00 97.00      PROA   
ATOM   1066  HA2 GLY P  71       4.304 -69.522 128.484  0.00 97.00      PROA   
ATOM   1067  C   GLY P  71       3.463 -68.505 126.837  0.00 97.00      PROA   
ATOM   1068  O   GLY P  71       3.638 -67.568 126.067  0.00 97.00      PROA   
ATOM   1069  N   ARG P  72       2.740 -69.592 126.476  0.00 97.00      PROA   
ATOM   1070  HN  ARG P  72       2.617 -70.336 127.124  0.00 97.00      PROA   
ATOM   1071  CA  ARG P  72       2.108 -69.816 125.188  0.00 97.00      PROA   
ATOM   1072  HA  ARG P  72       2.363 -69.003 124.519  0.00 97.00      PROA   
ATOM   1073  CB  ARG P  72       2.511 -71.161 124.501  0.00 97.00      PROA   
ATOM   1074  HB1 ARG P  72       3.614 -71.175 124.389  0.00 97.00      PROA   
ATOM   1075  HB2 ARG P  72       2.107 -71.155 123.464  0.00 97.00      PROA   
ATOM   1076  CG  ARG P  72       2.035 -72.501 125.128  0.00 97.00      PROA   
ATOM   1077  HG1 ARG P  72       2.508 -73.321 124.537  0.00 97.00      PROA   
ATOM   1078  HG2 ARG P  72       0.938 -72.589 124.982  0.00 97.00      PROA   
ATOM   1079  CD  ARG P  72       2.333 -72.768 126.615  0.00 97.00      PROA   
ATOM   1080  HD1 ARG P  72       2.168 -73.843 126.853  0.00 97.00      PROA   
ATOM   1081  HD2 ARG P  72       1.686 -72.138 127.264  0.00 97.00      PROA   
ATOM   1082  NE  ARG P  72       3.769 -72.425 126.836  0.00 97.00      PROA   
ATOM   1083  HE  ARG P  72       4.259 -71.968 126.097  0.00 97.00      PROA   
ATOM   1084  CZ  ARG P  72       4.419 -72.463 128.016  0.00 97.00      PROA   
ATOM   1085  NH1 ARG P  72       3.945 -73.051 129.117  0.00 97.00      PROA   
ATOM   1086 HH11 ARG P  72       3.105 -73.577 129.054  0.00 97.00      PROA   
ATOM   1087 HH12 ARG P  72       4.508 -73.037 129.939  0.00 97.00      PROA   
ATOM   1088  NH2 ARG P  72       5.627 -71.874 128.060  0.00 97.00      PROA   
ATOM   1089 HH21 ARG P  72       5.947 -71.446 127.213  0.00 97.00      PROA   
ATOM   1090 HH22 ARG P  72       6.204 -71.963 128.864  0.00 97.00      PROA   
ATOM   1091  C   ARG P  72       0.610 -69.801 125.385  0.00 97.00      PROA   
ATOM   1092  O   ARG P  72       0.106 -69.944 126.497  0.00 97.00      PROA   
ATOM   1093  N   SER P  73      -0.114 -69.583 124.266  0.00 97.00      PROA   
ATOM   1094  HN  SER P  73       0.378 -69.402 123.416  0.00 97.00      PROA   
ATOM   1095  CA  SER P  73      -1.549 -69.564 124.069  0.00 97.00      PROA   
ATOM   1096  HA  SER P  73      -1.869 -68.618 124.484  0.00 97.00      PROA   
ATOM   1097  CB  SER P  73      -1.881 -69.531 122.551  0.00 97.00      PROA   
ATOM   1098  HB1 SER P  73      -2.853 -69.979 122.259  0.00 97.00      PROA   
ATOM   1099  HB2 SER P  73      -1.101 -70.108 122.023  0.00 97.00      PROA   
ATOM   1100  OG  SER P  73      -1.890 -68.196 122.069  0.00 97.00      PROA   
ATOM   1101  HG1 SER P  73      -2.763 -67.858 122.302  0.00 97.00      PROA   
ATOM   1102  C   SER P  73      -2.473 -70.578 124.708  0.00 97.00      PROA   
ATOM   1103  O   SER P  73      -2.123 -71.666 125.152  0.00 97.00      PROA   
ATOM   1104  N   ASP P  74      -3.747 -70.157 124.626  0.00 97.00      PROA   
ATOM   1105  HN  ASP P  74      -3.876 -69.204 124.350  0.00 97.00      PROA   
ATOM   1106  CA  ASP P  74      -5.002 -70.839 124.451  0.00 97.00      PROA   
ATOM   1107  HA  ASP P  74      -5.360 -71.044 125.445  0.00 97.00      PROA   
ATOM   1108  CB  ASP P  74      -5.995 -69.830 123.763  0.00 97.00      PROA   
ATOM   1109  HB1 ASP P  74      -6.456 -69.201 124.558  0.00 97.00      PROA   
ATOM   1110  HB2 ASP P  74      -6.813 -70.351 123.232  0.00 97.00      PROA   
ATOM   1111  CG  ASP P  74      -5.317 -68.839 122.788  0.00 97.00      PROA   
ATOM   1112  OD1 ASP P  74      -4.508 -67.989 123.249  0.00 97.00      PROA   
ATOM   1113  OD2 ASP P  74      -5.611 -68.914 121.568  0.00 97.00      PROA   
ATOM   1114  C   ASP P  74      -4.942 -72.154 123.653  0.00 97.00      PROA   
ATOM   1115  O   ASP P  74      -4.059 -72.341 122.815  0.00 97.00      PROA   
ATOM   1116  N   PRO P  75      -5.836 -73.113 123.891  0.00 97.00      PROA   
ATOM   1117  CD  PRO P  75      -6.588 -73.253 125.141  0.00 97.00      PROA   
ATOM   1118  HD1 PRO P  75      -7.378 -72.472 125.189  0.00 97.00      PROA   
ATOM   1119  HD2 PRO P  75      -5.902 -73.158 126.011  0.00 97.00      PROA   
ATOM   1120  CA  PRO P  75      -6.116 -74.195 122.961  0.00 97.00      PROA   
ATOM   1121  HA  PRO P  75      -5.259 -74.462 122.357  0.00 97.00      PROA   
ATOM   1122  CB  PRO P  75      -6.503 -75.338 123.914  0.00 97.00      PROA   
ATOM   1123  HB1 PRO P  75      -5.573 -75.828 124.275  0.00 97.00      PROA   
ATOM   1124  HB2 PRO P  75      -7.128 -76.122 123.444  0.00 97.00      PROA   
ATOM   1125  CG  PRO P  75      -7.205 -74.657 125.100  0.00 97.00      PROA   
ATOM   1126  HG1 PRO P  75      -8.292 -74.575 124.882  0.00 97.00      PROA   
ATOM   1127  HG2 PRO P  75      -7.065 -75.217 126.045  0.00 97.00      PROA   
ATOM   1128  C   PRO P  75      -7.279 -73.845 122.040  0.00 97.00      PROA   
ATOM   1129  O   PRO P  75      -8.399 -74.281 122.303  0.00 97.00      PROA   
ATOM   1130  N   ILE P  76      -7.080 -73.099 120.926  0.00 97.00      PROA   
ATOM   1131  HN  ILE P  76      -6.199 -72.684 120.705  0.00 97.00      PROA   
ATOM   1132  CA  ILE P  76      -8.178 -72.925 119.981  0.00 97.00      PROA   
ATOM   1133  HA  ILE P  76      -9.104 -72.900 120.540  0.00 97.00      PROA   
ATOM   1134  CB  ILE P  76      -8.206 -71.605 119.219  0.00 97.00      PROA   
ATOM   1135  HB  ILE P  76      -9.012 -71.652 118.447  0.00 97.00      PROA   
ATOM   1136  CG2 ILE P  76      -8.599 -70.483 120.208  0.00 97.00      PROA   
ATOM   1137 HG21 ILE P  76      -7.815 -70.360 120.983  0.00 97.00      PROA   
ATOM   1138 HG22 ILE P  76      -9.563 -70.708 120.710  0.00 97.00      PROA   
ATOM   1139 HG23 ILE P  76      -8.701 -69.518 119.668  0.00 97.00      PROA   
ATOM   1140  CG1 ILE P  76      -6.876 -71.275 118.513  0.00 97.00      PROA   
ATOM   1141 HG11 ILE P  76      -6.197 -72.148 118.561  0.00 97.00      PROA   
ATOM   1142 HG12 ILE P  76      -6.380 -70.445 119.062  0.00 97.00      PROA   
ATOM   1143  CD  ILE P  76      -7.064 -70.891 117.043  0.00 97.00      PROA   
ATOM   1144  HD1 ILE P  76      -7.700 -69.987 116.950  0.00 97.00      PROA   
ATOM   1145  HD2 ILE P  76      -7.540 -71.726 116.484  0.00 97.00      PROA   
ATOM   1146  HD3 ILE P  76      -6.079 -70.684 116.579  0.00 97.00      PROA   
ATOM   1147  C   ILE P  76      -8.281 -74.133 119.059  0.00 97.00      PROA   
ATOM   1148  O   ILE P  76      -7.545 -74.299 118.089  0.00 97.00      PROA   
ATOM   1149  N   GLN P  77      -9.224 -75.039 119.391  0.00 97.00      PROA   
ATOM   1150  HN  GLN P  77      -9.737 -74.920 120.238  0.00 97.00      PROA   
ATOM   1151  CA  GLN P  77      -9.392 -76.313 118.728  0.00 97.00      PROA   
ATOM   1152  HA  GLN P  77      -8.430 -76.673 118.416  0.00 97.00      PROA   
ATOM   1153  CB  GLN P  77      -9.975 -77.354 119.725  0.00 97.00      PROA   
ATOM   1154  HB1 GLN P  77      -9.796 -78.366 119.301  0.00 97.00      PROA   
ATOM   1155  HB2 GLN P  77     -11.073 -77.221 119.838  0.00 97.00      PROA   
ATOM   1156  CG  GLN P  77      -9.334 -77.246 121.137  0.00 97.00      PROA   
ATOM   1157  HG1 GLN P  77      -9.767 -76.388 121.691  0.00 97.00      PROA   
ATOM   1158  HG2 GLN P  77      -8.245 -77.070 121.053  0.00 97.00      PROA   
ATOM   1159  CD  GLN P  77      -9.601 -78.502 121.975  0.00 97.00      PROA   
ATOM   1160  OE1 GLN P  77     -10.751 -78.940 122.088  0.00 97.00      PROA   
ATOM   1161  NE2 GLN P  77      -8.536 -79.084 122.595  0.00 97.00      PROA   
ATOM   1162 HE21 GLN P  77      -7.616 -78.684 122.542  0.00 97.00      PROA   
ATOM   1163 HE22 GLN P  77      -8.688 -79.908 123.136  0.00 97.00      PROA   
ATOM   1164  C   GLN P  77     -10.256 -76.143 117.487  0.00 97.00      PROA   
ATOM   1165  O   GLN P  77     -11.451 -75.885 117.583  0.00 97.00      PROA   
ATOM   1166  N   LEU P  78      -9.629 -76.274 116.289  0.00 97.00      PROA   
ATOM   1167  HN  LEU P  78      -8.665 -76.537 116.273  0.00 97.00      PROA   
ATOM   1168  CA  LEU P  78     -10.164 -75.988 114.970  0.00 97.00      PROA   
ATOM   1169  HA  LEU P  78     -10.986 -75.293 115.061  0.00 97.00      PROA   
ATOM   1170  CB  LEU P  78      -9.037 -75.386 114.083  0.00 97.00      PROA   
ATOM   1171  HB1 LEU P  78      -8.236 -76.151 113.979  0.00 97.00      PROA   
ATOM   1172  HB2 LEU P  78      -8.586 -74.523 114.624  0.00 97.00      PROA   
ATOM   1173  CG  LEU P  78      -9.432 -74.909 112.664  0.00 97.00      PROA   
ATOM   1174  HG  LEU P  78     -10.109 -75.659 112.196  0.00 97.00      PROA   
ATOM   1175  CD1 LEU P  78     -10.163 -73.559 112.710  0.00 97.00      PROA   
ATOM   1176 HD11 LEU P  78      -9.476 -72.779 113.099  0.00 97.00      PROA   
ATOM   1177 HD12 LEU P  78     -11.047 -73.612 113.373  0.00 97.00      PROA   
ATOM   1178 HD13 LEU P  78     -10.497 -73.263 111.693  0.00 97.00      PROA   
ATOM   1179  CD2 LEU P  78      -8.195 -74.798 111.754  0.00 97.00      PROA   
ATOM   1180 HD21 LEU P  78      -7.694 -75.784 111.658  0.00 97.00      PROA   
ATOM   1181 HD22 LEU P  78      -7.469 -74.071 112.177  0.00 97.00      PROA   
ATOM   1182 HD23 LEU P  78      -8.488 -74.455 110.740  0.00 97.00      PROA   
ATOM   1183  C   LEU P  78     -10.662 -77.258 114.308  0.00 97.00      PROA   
ATOM   1184  O   LEU P  78      -9.991 -78.286 114.341  0.00 97.00      PROA   
ATOM   1185  N   GLU P  79     -11.865 -77.212 113.685  0.00 97.00      PROA   
ATOM   1186  HN  GLU P  79     -12.419 -76.382 113.701  0.00 97.00      PROA   
ATOM   1187  CA  GLU P  79     -12.501 -78.370 113.090  0.00 97.00      PROA   
ATOM   1188  HA  GLU P  79     -11.854 -79.235 113.154  0.00 97.00      PROA   
ATOM   1189  CB  GLU P  79     -13.848 -78.679 113.797  0.00 97.00      PROA   
ATOM   1190  HB1 GLU P  79     -14.362 -79.524 113.287  0.00 97.00      PROA   
ATOM   1191  HB2 GLU P  79     -14.489 -77.776 113.679  0.00 97.00      PROA   
ATOM   1192  CG  GLU P  79     -13.709 -79.038 115.296  0.00 97.00      PROA   
ATOM   1193  HG1 GLU P  79     -12.806 -78.560 115.730  0.00 97.00      PROA   
ATOM   1194  HG2 GLU P  79     -13.606 -80.137 115.419  0.00 97.00      PROA   
ATOM   1195  CD  GLU P  79     -14.887 -78.530 116.132  0.00 97.00      PROA   
ATOM   1196  OE1 GLU P  79     -15.225 -77.323 116.011  0.00 97.00      PROA   
ATOM   1197  OE2 GLU P  79     -15.421 -79.317 116.956  0.00 97.00      PROA   
ATOM   1198  C   GLU P  79     -12.859 -78.173 111.634  0.00 97.00      PROA   
ATOM   1199  O   GLU P  79     -13.387 -77.139 111.230  0.00 97.00      PROA   
ATOM   1200  N   VAL P  80     -12.756 -79.291 110.867  0.00  0.00      PROA   
ATOM   1201  HN  VAL P  80     -12.294 -80.106 111.208  0.00  0.00      PROA   
ATOM   1202  CA  VAL P  80     -13.467 -79.473 109.620  0.00  0.00      PROA   
ATOM   1203  HA  VAL P  80     -13.920 -78.541 109.350  0.00  0.00      PROA   
ATOM   1204  CB  VAL P  80     -12.585 -79.922 108.461  0.00  0.00      PROA   
ATOM   1205  HB  VAL P  80     -12.054 -80.864 108.725  0.00  0.00      PROA   
ATOM   1206  CG1 VAL P  80     -13.424 -80.169 107.186  0.00  0.00      PROA   
ATOM   1207 HG11 VAL P  80     -14.037 -79.275 106.946  0.00  0.00      PROA   
ATOM   1208 HG12 VAL P  80     -14.096 -81.043 107.309  0.00  0.00      PROA   
ATOM   1209 HG13 VAL P  80     -12.752 -80.372 106.325  0.00  0.00      PROA   
ATOM   1210  CG2 VAL P  80     -11.534 -78.819 108.213  0.00  0.00      PROA   
ATOM   1211 HG21 VAL P  80     -10.853 -78.712 109.082  0.00  0.00      PROA   
ATOM   1212 HG22 VAL P  80     -12.035 -77.845 108.027  0.00  0.00      PROA   
ATOM   1213 HG23 VAL P  80     -10.927 -79.073 107.320  0.00  0.00      PROA   
ATOM   1214  C   VAL P  80     -14.582 -80.456 109.903  0.00  0.00      PROA   
ATOM   1215  O   VAL P  80     -14.346 -81.495 110.518  0.00  0.00      PROA   
ATOM   1216  N   HSD P  81     -15.834 -80.111 109.490  0.00  0.00      PROA   
ATOM   1217  HN  HSD P  81     -15.981 -79.293 108.941  0.00  0.00      PROA   
ATOM   1218  CA  HSD P  81     -17.042 -80.781 109.926  0.00  0.00      PROA   
ATOM   1219  HA  HSD P  81     -16.846 -81.844 109.959  0.00  0.00      PROA   
ATOM   1220  CB  HSD P  81     -17.528 -80.269 111.320  0.00  0.00      PROA   
ATOM   1221  HB1 HSD P  81     -18.621 -80.370 111.470  0.00  0.00      PROA   
ATOM   1222  HB2 HSD P  81     -17.291 -79.186 111.406  0.00  0.00      PROA   
ATOM   1223  ND1 HSD P  81     -16.541 -82.319 112.479  0.00  0.00      PROA   
ATOM   1224  HD1 HSD P  81     -16.537 -82.919 111.677  0.00  0.00      PROA   
ATOM   1225  CG  HSD P  81     -16.949 -81.002 112.498  0.00  0.00      PROA   
ATOM   1226  CE1 HSD P  81     -16.126 -82.618 113.734  0.00  0.00      PROA   
ATOM   1227  HE1 HSD P  81     -15.741 -83.599 114.005  0.00  0.00      PROA   
ATOM   1228  NE2 HSD P  81     -16.243 -81.594 114.557  0.00  0.00      PROA   
ATOM   1229  CD2 HSD P  81     -16.762 -80.577 113.776  0.00  0.00      PROA   
ATOM   1230  HD2 HSD P  81     -16.970 -79.610 114.215  0.00  0.00      PROA   
ATOM   1231  C   HSD P  81     -18.164 -80.602 108.924  0.00  0.00      PROA   
ATOM   1232  O   HSD P  81     -18.004 -79.932 107.905  0.00  0.00      PROA   
ATOM   1233  N   ARG P  82     -19.309 -81.262 109.262  0.00  0.00      PROA   
ATOM   1234  HN  ARG P  82     -19.232 -81.865 110.052  0.00  0.00      PROA   
ATOM   1235  CA  ARG P  82     -20.703 -81.189 108.842  0.00  0.00      PROA   
ATOM   1236  HA  ARG P  82     -21.079 -82.146 109.175  0.00  0.00      PROA   
ATOM   1237  CB  ARG P  82     -21.548 -80.151 109.649  0.00  0.00      PROA   
ATOM   1238  HB1 ARG P  82     -21.183 -80.174 110.700  0.00  0.00      PROA   
ATOM   1239  HB2 ARG P  82     -22.603 -80.509 109.674  0.00  0.00      PROA   
ATOM   1240  CG  ARG P  82     -21.584 -78.672 109.194  0.00  0.00      PROA   
ATOM   1241  HG1 ARG P  82     -22.254 -78.141 109.909  0.00  0.00      PROA   
ATOM   1242  HG2 ARG P  82     -22.062 -78.607 108.193  0.00  0.00      PROA   
ATOM   1243  CD  ARG P  82     -20.230 -77.948 109.142  0.00  0.00      PROA   
ATOM   1244  HD1 ARG P  82     -19.665 -78.301 108.262  0.00  0.00      PROA   
ATOM   1245  HD2 ARG P  82     -19.630 -78.110 110.062  0.00  0.00      PROA   
ATOM   1246  NE  ARG P  82     -20.435 -76.478 108.927  0.00  0.00      PROA   
ATOM   1247  HE  ARG P  82     -20.338 -76.125 107.997  0.00  0.00      PROA   
ATOM   1248  CZ  ARG P  82     -20.728 -75.606 109.927  0.00  0.00      PROA   
ATOM   1249  NH1 ARG P  82     -20.853 -76.011 111.214  0.00  0.00      PROA   
ATOM   1250 HH11 ARG P  82     -21.071 -75.348 111.929  0.00  0.00      PROA   
ATOM   1251 HH12 ARG P  82     -20.715 -76.973 111.450  0.00  0.00      PROA   
ATOM   1252  NH2 ARG P  82     -20.902 -74.296 109.622  0.00  0.00      PROA   
ATOM   1253 HH21 ARG P  82     -21.129 -73.641 110.342  0.00  0.00      PROA   
ATOM   1254 HH22 ARG P  82     -20.815 -73.988 108.675  0.00  0.00      PROA   
ATOM   1255  C   ARG P  82     -21.042 -81.133 107.368  0.00  0.00      PROA   
ATOM   1256  O   ARG P  82     -20.180 -81.114 106.491  0.00  0.00      PROA   
ATOM   1257  N   GLY P  83     -22.375 -81.129 107.092  0.00  0.00      PROA   
ATOM   1258  HN  GLY P  83     -23.036 -81.192 107.835  0.00  0.00      PROA   
ATOM   1259  CA  GLY P  83     -22.970 -80.992 105.787  0.00  0.00      PROA   
ATOM   1260  HA1 GLY P  83     -22.360 -81.511 105.061  0.00  0.00      PROA   
ATOM   1261  HA2 GLY P  83     -23.091 -79.935 105.593  0.00  0.00      PROA   
ATOM   1262  C   GLY P  83     -24.323 -81.659 105.829  0.00  0.00      PROA   
ATOM   1263  O   GLY P  83     -24.419 -82.846 106.139  0.00  0.00      PROA   
ATOM   1264  N   TRP P  84     -25.388 -80.888 105.468  0.00  0.00      PROA   
ATOM   1265  HN  TRP P  84     -25.220 -79.934 105.234  0.00  0.00      PROA   
ATOM   1266  CA  TRP P  84     -26.799 -81.250 105.358  0.00  0.00      PROA   
ATOM   1267  HA  TRP P  84     -27.298 -80.301 105.491  0.00  0.00      PROA   
ATOM   1268  CB  TRP P  84     -27.221 -81.698 103.925  0.00  0.00      PROA   
ATOM   1269  HB1 TRP P  84     -27.041 -80.823 103.261  0.00  0.00      PROA   
ATOM   1270  HB2 TRP P  84     -28.312 -81.891 103.861  0.00  0.00      PROA   
ATOM   1271  CG  TRP P  84     -26.466 -82.855 103.345  0.00  0.00      PROA   
ATOM   1272  CD1 TRP P  84     -26.782 -84.185 103.436  0.00  0.00      PROA   
ATOM   1273  HD1 TRP P  84     -27.629 -84.585 103.973  0.00  0.00      PROA   
ATOM   1274  NE1 TRP P  84     -25.863 -84.928 102.748  0.00  0.00      PROA   
ATOM   1275  HE1 TRP P  84     -25.872 -85.901 102.669  0.00  0.00      PROA   
ATOM   1276  CE2 TRP P  84     -24.933 -84.101 102.186  0.00  0.00      PROA   
ATOM   1277  CD2 TRP P  84     -25.278 -82.778 102.542  0.00  0.00      PROA   
ATOM   1278  CE3 TRP P  84     -24.494 -81.719 102.090  0.00  0.00      PROA   
ATOM   1279  HE3 TRP P  84     -24.732 -80.696 102.340  0.00  0.00      PROA   
ATOM   1280  CZ3 TRP P  84     -23.383 -81.995 101.290  0.00  0.00      PROA   
ATOM   1281  HZ3 TRP P  84     -22.769 -81.180 100.933  0.00  0.00      PROA   
ATOM   1282  CZ2 TRP P  84     -23.827 -84.378 101.389  0.00  0.00      PROA   
ATOM   1283  HZ2 TRP P  84     -23.561 -85.387 101.111  0.00  0.00      PROA   
ATOM   1284  CH2 TRP P  84     -23.057 -83.302 100.944  0.00  0.00      PROA   
ATOM   1285  HH2 TRP P  84     -22.195 -83.487 100.318  0.00  0.00      PROA   
ATOM   1286  C   TRP P  84     -27.367 -82.122 106.473  0.00  0.00      PROA   
ATOM   1287  O   TRP P  84     -26.921 -82.020 107.616  0.00  0.00      PROA   
ATOM   1288  N   LEU P  85     -28.414 -82.945 106.162  0.00  0.00      PROA   
ATOM   1289  HN  LEU P  85     -28.743 -82.969 105.221  0.00  0.00      PROA   
ATOM   1290  CA  LEU P  85     -29.147 -83.835 107.051  0.00  0.00      PROA   
ATOM   1291  HA  LEU P  85     -29.732 -83.191 107.692  0.00  0.00      PROA   
ATOM   1292  CB  LEU P  85     -30.108 -84.826 106.329  0.00  0.00      PROA   
ATOM   1293  HB1 LEU P  85     -30.621 -85.468 107.081  0.00  0.00      PROA   
ATOM   1294  HB2 LEU P  85     -29.504 -85.489 105.676  0.00  0.00      PROA   
ATOM   1295  CG  LEU P  85     -31.240 -84.234 105.457  0.00  0.00      PROA   
ATOM   1296  HG  LEU P  85     -30.776 -83.771 104.557  0.00  0.00      PROA   
ATOM   1297  CD1 LEU P  85     -32.163 -85.380 104.988  0.00  0.00      PROA   
ATOM   1298 HD11 LEU P  85     -32.570 -85.930 105.863  0.00  0.00      PROA   
ATOM   1299 HD12 LEU P  85     -31.603 -86.094 104.351  0.00  0.00      PROA   
ATOM   1300 HD13 LEU P  85     -33.021 -84.980 104.412  0.00  0.00      PROA   
ATOM   1301  CD2 LEU P  85     -32.063 -83.141 106.163  0.00  0.00      PROA   
ATOM   1302 HD21 LEU P  85     -31.418 -82.288 106.459  0.00  0.00      PROA   
ATOM   1303 HD22 LEU P  85     -32.551 -83.555 107.071  0.00  0.00      PROA   
ATOM   1304 HD23 LEU P  85     -32.855 -82.761 105.484  0.00  0.00      PROA   
ATOM   1305  C   LEU P  85     -28.295 -84.695 107.958  0.00  0.00      PROA   
ATOM   1306  O   LEU P  85     -27.119 -84.948 107.702  0.00  0.00      PROA   
ATOM   1307  N   LEU P  86     -28.936 -85.188 109.042  0.00  0.00      PROA   
ATOM   1308  HN  LEU P  86     -29.890 -84.961 109.222  0.00  0.00      PROA   
ATOM   1309  CA  LEU P  86     -28.334 -86.073 109.995  0.00  0.00      PROA   
ATOM   1310  HA  LEU P  86     -27.533 -86.622 109.518  0.00  0.00      PROA   
ATOM   1311  CB  LEU P  86     -27.807 -85.317 111.245  0.00  0.00      PROA   
ATOM   1312  HB1 LEU P  86     -28.641 -84.726 111.683  0.00  0.00      PROA   
ATOM   1313  HB2 LEU P  86     -27.037 -84.592 110.901  0.00  0.00      PROA   
ATOM   1314  CG  LEU P  86     -27.181 -86.185 112.369  0.00  0.00      PROA   
ATOM   1315  HG  LEU P  86     -27.972 -86.863 112.762  0.00  0.00      PROA   
ATOM   1316  CD1 LEU P  86     -26.016 -87.064 111.870  0.00  0.00      PROA   
ATOM   1317 HD11 LEU P  86     -25.207 -86.430 111.447  0.00  0.00      PROA   
ATOM   1318 HD12 LEU P  86     -26.357 -87.772 111.088  0.00  0.00      PROA   
ATOM   1319 HD13 LEU P  86     -25.599 -87.655 112.713  0.00  0.00      PROA   
ATOM   1320  CD2 LEU P  86     -26.730 -85.306 113.552  0.00  0.00      PROA   
ATOM   1321 HD21 LEU P  86     -27.584 -84.716 113.946  0.00  0.00      PROA   
ATOM   1322 HD22 LEU P  86     -25.932 -84.603 113.230  0.00  0.00      PROA   
ATOM   1323 HD23 LEU P  86     -26.333 -85.942 114.372  0.00  0.00      PROA   
ATOM   1324  C   LEU P  86     -29.404 -87.047 110.403  0.00  0.00      PROA   
ATOM   1325  O   LEU P  86     -30.549 -86.675 110.643  0.00  0.00      PROA   
ATOM   1326  N   LEU P  87     -29.016 -88.337 110.501  0.00 97.00      PROA   
ATOM   1327  HN  LEU P  87     -28.071 -88.556 110.290  0.00 97.00      PROA   
ATOM   1328  CA  LEU P  87     -29.776 -89.389 111.135  0.00 97.00      PROA   
ATOM   1329  HA  LEU P  87     -30.818 -89.114 111.209  0.00 97.00      PROA   
ATOM   1330  CB  LEU P  87     -29.669 -90.732 110.376  0.00 97.00      PROA   
ATOM   1331  HB1 LEU P  87     -28.596 -91.001 110.261  0.00 97.00      PROA   
ATOM   1332  HB2 LEU P  87     -30.084 -90.597 109.353  0.00 97.00      PROA   
ATOM   1333  CG  LEU P  87     -30.402 -91.918 111.043  0.00 97.00      PROA   
ATOM   1334  HG  LEU P  87     -30.027 -92.033 112.085  0.00 97.00      PROA   
ATOM   1335  CD1 LEU P  87     -31.923 -91.707 111.112  0.00 97.00      PROA   
ATOM   1336 HD11 LEU P  87     -32.336 -91.550 110.095  0.00 97.00      PROA   
ATOM   1337 HD12 LEU P  87     -32.166 -90.825 111.737  0.00 97.00      PROA   
ATOM   1338 HD13 LEU P  87     -32.413 -92.598 111.559  0.00 97.00      PROA   
ATOM   1339  CD2 LEU P  87     -30.078 -93.228 110.315  0.00 97.00      PROA   
ATOM   1340 HD21 LEU P  87     -28.981 -93.387 110.265  0.00 97.00      PROA   
ATOM   1341 HD22 LEU P  87     -30.483 -93.206 109.282  0.00 97.00      PROA   
ATOM   1342 HD23 LEU P  87     -30.535 -94.076 110.867  0.00 97.00      PROA   
ATOM   1343  C   LEU P  87     -29.220 -89.539 112.532  0.00 97.00      PROA   
ATOM   1344  O   LEU P  87     -28.101 -90.001 112.739  0.00 97.00      PROA   
ATOM   1345  N   GLN P  88     -30.012 -89.140 113.544  0.00 97.00      PROA   
ATOM   1346  HN  GLN P  88     -30.927 -88.776 113.366  0.00 97.00      PROA   
ATOM   1347  CA  GLN P  88     -29.621 -89.173 114.931  0.00 97.00      PROA   
ATOM   1348  HA  GLN P  88     -28.554 -89.006 114.997  0.00 97.00      PROA   
ATOM   1349  CB  GLN P  88     -30.344 -88.065 115.737  0.00 97.00      PROA   
ATOM   1350  HB1 GLN P  88     -29.963 -88.093 116.779  0.00 97.00      PROA   
ATOM   1351  HB2 GLN P  88     -31.435 -88.280 115.754  0.00 97.00      PROA   
ATOM   1352  CG  GLN P  88     -30.120 -86.646 115.169  0.00 97.00      PROA   
ATOM   1353  HG1 GLN P  88     -30.490 -86.581 114.124  0.00 97.00      PROA   
ATOM   1354  HG2 GLN P  88     -29.033 -86.417 115.164  0.00 97.00      PROA   
ATOM   1355  CD  GLN P  88     -30.891 -85.595 115.983  0.00 97.00      PROA   
ATOM   1356  OE1 GLN P  88     -32.123 -85.622 116.053  0.00 97.00      PROA   
ATOM   1357  NE2 GLN P  88     -30.149 -84.612 116.567  0.00 97.00      PROA   
ATOM   1358 HE21 GLN P  88     -30.623 -83.812 116.931  0.00 97.00      PROA   
ATOM   1359 HE22 GLN P  88     -29.155 -84.614 116.473  0.00 97.00      PROA   
ATOM   1360  C   GLN P  88     -29.942 -90.541 115.505  0.00 97.00      PROA   
ATOM   1361  O   GLN P  88     -31.082 -90.991 115.473  0.00 97.00      PROA   
ATOM   1362  N   VAL P  89     -28.916 -91.257 116.018  0.00 97.00      PROA   
ATOM   1363  HN  VAL P  89     -27.993 -90.883 116.010  0.00 97.00      PROA   
ATOM   1364  CA  VAL P  89     -29.036 -92.641 116.442  0.00 97.00      PROA   
ATOM   1365  HA  VAL P  89     -30.063 -92.970 116.346  0.00 97.00      PROA   
ATOM   1366  CB  VAL P  89     -28.158 -93.551 115.584  0.00 97.00      PROA   
ATOM   1367  HB  VAL P  89     -27.099 -93.203 115.629  0.00 97.00      PROA   
ATOM   1368  CG1 VAL P  89     -28.213 -95.016 116.054  0.00 97.00      PROA   
ATOM   1369 HG11 VAL P  89     -29.262 -95.374 116.102  0.00 97.00      PROA   
ATOM   1370 HG12 VAL P  89     -27.734 -95.149 117.044  0.00 97.00      PROA   
ATOM   1371 HG13 VAL P  89     -27.662 -95.644 115.326  0.00 97.00      PROA   
ATOM   1372  CG2 VAL P  89     -28.629 -93.459 114.117  0.00 97.00      PROA   
ATOM   1373 HG21 VAL P  89     -28.408 -92.461 113.689  0.00 97.00      PROA   
ATOM   1374 HG22 VAL P  89     -29.722 -93.643 114.047  0.00 97.00      PROA   
ATOM   1375 HG23 VAL P  89     -28.107 -94.220 113.499  0.00 97.00      PROA   
ATOM   1376  C   VAL P  89     -28.657 -92.760 117.906  0.00 97.00      PROA   
ATOM   1377  O   VAL P  89     -27.685 -92.152 118.353  0.00 97.00      PROA   
ATOM   1378  N   SER P  90     -29.436 -93.558 118.689  0.00 97.00      PROA   
ATOM   1379  HN  SER P  90     -30.262 -93.957 118.296  0.00 97.00      PROA   
ATOM   1380  CA  SER P  90     -29.244 -93.776 120.122  0.00 97.00      PROA   
ATOM   1381  HA  SER P  90     -29.373 -92.819 120.610  0.00 97.00      PROA   
ATOM   1382  CB  SER P  90     -30.279 -94.766 120.720  0.00 97.00      PROA   
ATOM   1383  HB1 SER P  90     -30.096 -94.903 121.809  0.00 97.00      PROA   
ATOM   1384  HB2 SER P  90     -30.207 -95.760 120.234  0.00 97.00      PROA   
ATOM   1385  OG  SER P  90     -31.604 -94.267 120.601  0.00 97.00      PROA   
ATOM   1386  HG1 SER P  90     -31.764 -94.066 119.671  0.00 97.00      PROA   
ATOM   1387  C   SER P  90     -27.878 -94.309 120.530  0.00 97.00      PROA   
ATOM   1388  O   SER P  90     -27.285 -93.807 121.483  0.00 97.00      PROA   
ATOM   1389  N   SER P  91     -27.336 -95.327 119.820  0.00 97.00      PROA   
ATOM   1390  HN  SER P  91     -27.821 -95.740 119.056  0.00 97.00      PROA   
ATOM   1391  CA  SER P  91     -25.992 -95.815 120.081  0.00 97.00      PROA   
ATOM   1392  HA  SER P  91     -25.351 -94.943 120.076  0.00 97.00      PROA   
ATOM   1393  CB  SER P  91     -25.801 -96.543 121.441  0.00 97.00      PROA   
ATOM   1394  HB1 SER P  91     -25.053 -97.361 121.400  0.00 97.00      PROA   
ATOM   1395  HB2 SER P  91     -26.764 -96.987 121.773  0.00 97.00      PROA   
ATOM   1396  OG  SER P  91     -25.344 -95.614 122.418  0.00 97.00      PROA   
ATOM   1397  HG1 SER P  91     -26.019 -94.928 122.469  0.00 97.00      PROA   
ATOM   1398  C   SER P  91     -25.485 -96.652 118.936  0.00 97.00      PROA   
ATOM   1399  O   SER P  91     -26.243 -97.092 118.077  0.00 97.00      PROA   
ATOM   1400  N   ARG P  92     -24.146 -96.858 118.884  0.00 97.00      PROA   
ATOM   1401  HN  ARG P  92     -23.554 -96.488 119.598  0.00 97.00      PROA   
ATOM   1402  CA  ARG P  92     -23.475 -97.523 117.781  0.00 97.00      PROA   
ATOM   1403  HA  ARG P  92     -23.971 -97.251 116.857  0.00 97.00      PROA   
ATOM   1404  CB  ARG P  92     -21.983 -97.085 117.713  0.00 97.00      PROA   
ATOM   1405  HB1 ARG P  92     -21.587 -97.368 116.714  0.00 97.00      PROA   
ATOM   1406  HB2 ARG P  92     -21.390 -97.629 118.482  0.00 97.00      PROA   
ATOM   1407  CG  ARG P  92     -21.755 -95.574 117.954  0.00 97.00      PROA   
ATOM   1408  HG1 ARG P  92     -21.965 -95.344 119.022  0.00 97.00      PROA   
ATOM   1409  HG2 ARG P  92     -22.476 -94.982 117.347  0.00 97.00      PROA   
ATOM   1410  CD  ARG P  92     -20.317 -95.099 117.675  0.00 97.00      PROA   
ATOM   1411  HD1 ARG P  92     -19.575 -95.854 118.006  0.00 97.00      PROA   
ATOM   1412  HD2 ARG P  92     -20.102 -94.144 118.206  0.00 97.00      PROA   
ATOM   1413  NE  ARG P  92     -20.167 -94.903 116.198  0.00 97.00      PROA   
ATOM   1414  HE  ARG P  92     -19.976 -95.683 115.610  0.00 97.00      PROA   
ATOM   1415  CZ  ARG P  92     -20.579 -93.787 115.570  0.00 97.00      PROA   
ATOM   1416  NH1 ARG P  92     -20.901 -92.645 116.197  0.00 97.00      PROA   
ATOM   1417 HH11 ARG P  92     -20.438 -92.428 117.052  0.00 97.00      PROA   
ATOM   1418 HH12 ARG P  92     -21.169 -91.900 115.589  0.00 97.00      PROA   
ATOM   1419  NH2 ARG P  92     -20.603 -93.739 114.225  0.00 97.00      PROA   
ATOM   1420 HH21 ARG P  92     -20.149 -94.454 113.707  0.00 97.00      PROA   
ATOM   1421 HH22 ARG P  92     -20.666 -92.827 113.825  0.00 97.00      PROA   
ATOM   1422  C   ARG P  92     -23.540 -99.040 117.934  0.00 97.00      PROA   
ATOM   1423  O   ARG P  92     -23.377 -99.786 116.969  0.00 97.00      PROA   
ATOM   1424  N   VAL P  93     -23.810 -99.528 119.163  0.00 97.00      PROA   
ATOM   1425  HN  VAL P  93     -23.987 -98.913 119.925  0.00 97.00      PROA   
ATOM   1426  CA  VAL P  93     -23.916-100.931 119.488  0.00 97.00      PROA   
ATOM   1427  HA  VAL P  93     -24.269-101.462 118.617  0.00 97.00      PROA   
ATOM   1428  CB  VAL P  93     -22.633-101.590 120.022  0.00 97.00      PROA   
ATOM   1429  HB  VAL P  93     -22.872-102.627 120.359  0.00 97.00      PROA   
ATOM   1430  CG1 VAL P  93     -21.585-101.703 118.894  0.00 97.00      PROA   
ATOM   1431 HG11 VAL P  93     -21.259-100.694 118.566  0.00 97.00      PROA   
ATOM   1432 HG12 VAL P  93     -22.002-102.236 118.017  0.00 97.00      PROA   
ATOM   1433 HG13 VAL P  93     -20.689-102.252 119.255  0.00 97.00      PROA   
ATOM   1434  CG2 VAL P  93     -22.047-100.819 121.227  0.00 97.00      PROA   
ATOM   1435 HG21 VAL P  93     -22.758-100.793 122.077  0.00 97.00      PROA   
ATOM   1436 HG22 VAL P  93     -21.792 -99.776 120.943  0.00 97.00      PROA   
ATOM   1437 HG23 VAL P  93     -21.117-101.316 121.577  0.00 97.00      PROA   
ATOM   1438  C   VAL P  93     -25.001-101.018 120.528  0.00 97.00      PROA   
ATOM   1439  O   VAL P  93     -25.144-100.125 121.360  0.00 97.00      PROA   
ATOM   1440  N   LEU P  94     -25.808-102.103 120.465  0.00 97.00      PROA   
ATOM   1441  HN  LEU P  94     -25.698-102.781 119.745  0.00 97.00      PROA   
ATOM   1442  CA  LEU P  94     -26.846-102.423 121.415  0.00 97.00      PROA   
ATOM   1443  HA  LEU P  94     -26.563-102.067 122.398  0.00 97.00      PROA   
ATOM   1444  CB  LEU P  94     -28.268-101.904 121.050  0.00 97.00      PROA   
ATOM   1445  HB1 LEU P  94     -28.945-102.202 121.884  0.00 97.00      PROA   
ATOM   1446  HB2 LEU P  94     -28.642-102.391 120.124  0.00 97.00      PROA   
ATOM   1447  CG  LEU P  94     -28.425-100.370 120.891  0.00 97.00      PROA   
ATOM   1448  HG  LEU P  94     -27.703 -99.877 121.583  0.00 97.00      PROA   
ATOM   1449  CD1 LEU P  94     -28.158 -99.872 119.457  0.00 97.00      PROA   
ATOM   1450 HD11 LEU P  94     -28.914-100.295 118.761  0.00 97.00      PROA   
ATOM   1451 HD12 LEU P  94     -27.151-100.163 119.102  0.00 97.00      PROA   
ATOM   1452 HD13 LEU P  94     -28.227 -98.764 119.424  0.00 97.00      PROA   
ATOM   1453  CD2 LEU P  94     -29.834 -99.938 121.341  0.00 97.00      PROA   
ATOM   1454 HD21 LEU P  94     -29.986-100.193 122.410  0.00 97.00      PROA   
ATOM   1455 HD22 LEU P  94     -30.606-100.469 120.746  0.00 97.00      PROA   
ATOM   1456 HD23 LEU P  94     -29.970 -98.844 121.217  0.00 97.00      PROA   
ATOM   1457  C   LEU P  94     -26.893-103.935 121.442  0.00 97.00      PROA   
ATOM   1458  O   LEU P  94     -26.329-104.601 120.577  0.00 97.00      PROA   
ATOM   1459  N   THR P  95     -27.569-104.513 122.458  0.00 97.00      PROA   
ATOM   1460  HN  THR P  95     -27.908-103.954 123.215  0.00 97.00      PROA   
ATOM   1461  CA  THR P  95     -27.867-105.930 122.590  0.00 97.00      PROA   
ATOM   1462  HA  THR P  95     -27.214-106.487 121.936  0.00 97.00      PROA   
ATOM   1463  CB  THR P  95     -27.718-106.464 124.021  0.00 97.00      PROA   
ATOM   1464  HB  THR P  95     -28.664-106.363 124.603  0.00 97.00      PROA   
ATOM   1465  OG1 THR P  95     -26.732-105.740 124.740  0.00 97.00      PROA   
ATOM   1466  HG1 THR P  95     -27.143-104.885 124.912  0.00 97.00      PROA   
ATOM   1467  CG2 THR P  95     -27.268-107.930 124.003  0.00 97.00      PROA   
ATOM   1468 HG21 THR P  95     -26.277-108.017 123.511  0.00 97.00      PROA   
ATOM   1469 HG22 THR P  95     -27.995-108.568 123.465  0.00 97.00      PROA   
ATOM   1470 HG23 THR P  95     -27.173-108.304 125.045  0.00 97.00      PROA   
ATOM   1471  C   THR P  95     -29.306-106.109 122.138  0.00 97.00      PROA   
ATOM   1472  O   THR P  95     -30.070-105.154 122.047  0.00 97.00      PROA   
ATOM   1473  N   GLU P  96     -29.726-107.353 121.828  0.00 97.00      PROA   
ATOM   1474  HN  GLU P  96     -29.075-108.110 121.792  0.00 97.00      PROA   
ATOM   1475  CA  GLU P  96     -31.106-107.692 121.539  0.00 97.00      PROA   
ATOM   1476  HA  GLU P  96     -31.408-107.049 120.725  0.00 97.00      PROA   
ATOM   1477  CB  GLU P  96     -31.259-109.171 121.085  0.00 97.00      PROA   
ATOM   1478  HB1 GLU P  96     -30.546-109.357 120.250  0.00 97.00      PROA   
ATOM   1479  HB2 GLU P  96     -32.286-109.313 120.682  0.00 97.00      PROA   
ATOM   1480  CG  GLU P  96     -30.997-110.188 122.218  0.00 97.00      PROA   
ATOM   1481  HG1 GLU P  96     -31.599-109.933 123.113  0.00 97.00      PROA   
ATOM   1482  HG2 GLU P  96     -29.927-110.141 122.507  0.00 97.00      PROA   
ATOM   1483  CD  GLU P  96     -31.343-111.634 121.868  0.00 97.00      PROA   
ATOM   1484  OE1 GLU P  96     -32.184-111.875 120.965  0.00 97.00      PROA   
ATOM   1485  OE2 GLU P  96     -30.767-112.533 122.540  0.00 97.00      PROA   
ATOM   1486  C   GLU P  96     -32.026-107.405 122.725  0.00 97.00      PROA   
ATOM   1487  O   GLU P  96     -31.635-107.492 123.887  0.00 97.00      PROA   
ATOM   1488  N   GLY P  97     -33.290-107.020 122.446  0.00 97.00      PROA   
ATOM   1489  HN  GLY P  97     -33.577-106.940 121.491  0.00 97.00      PROA   
ATOM   1490  CA  GLY P  97     -34.281-106.714 123.463  0.00 97.00      PROA   
ATOM   1491  HA1 GLY P  97     -34.077-107.291 124.354  0.00 97.00      PROA   
ATOM   1492  HA2 GLY P  97     -35.249-106.943 123.046  0.00 97.00      PROA   
ATOM   1493  C   GLY P  97     -34.293-105.262 123.853  0.00 97.00      PROA   
ATOM   1494  O   GLY P  97     -35.326-104.750 124.277  0.00 97.00      PROA   
ATOM   1495  N   GLU P  98     -33.142-104.563 123.730  0.00 97.00      PROA   
ATOM   1496  HN  GLU P  98     -32.302-105.029 123.461  0.00 97.00      PROA   
ATOM   1497  CA  GLU P  98     -32.994-103.149 124.007  0.00 97.00      PROA   
ATOM   1498  HA  GLU P  98     -33.278-103.021 125.038  0.00 97.00      PROA   
ATOM   1499  CB  GLU P  98     -31.512-102.703 123.899  0.00 97.00      PROA   
ATOM   1500  HB1 GLU P  98     -31.457-101.595 123.990  0.00 97.00      PROA   
ATOM   1501  HB2 GLU P  98     -31.117-102.979 122.898  0.00 97.00      PROA   
ATOM   1502  CG  GLU P  98     -30.617-103.309 125.003  0.00 97.00      PROA   
ATOM   1503  HG1 GLU P  98     -30.582-104.417 124.914  0.00 97.00      PROA   
ATOM   1504  HG2 GLU P  98     -31.023-103.049 126.003  0.00 97.00      PROA   
ATOM   1505  CD  GLU P  98     -29.196-102.755 124.930  0.00 97.00      PROA   
ATOM   1506  OE1 GLU P  98     -28.250-103.574 124.947  0.00 97.00      PROA   
ATOM   1507  OE2 GLU P  98     -29.026-101.510 124.882  0.00 97.00      PROA   
ATOM   1508  C   GLU P  98     -33.851-102.244 123.119  0.00 97.00      PROA   
ATOM   1509  O   GLU P  98     -33.939-102.486 121.920  0.00 97.00      PROA   
ATOM   1510  N   PRO P  99     -34.491-101.188 123.613  0.00 97.00      PROA   
ATOM   1511  CD  PRO P  99     -34.850-101.032 125.023  0.00 97.00      PROA   
ATOM   1512  HD1 PRO P  99     -33.971-100.615 125.560  0.00 97.00      PROA   
ATOM   1513  HD2 PRO P  99     -35.162-101.998 125.479  0.00 97.00      PROA   
ATOM   1514  CA  PRO P  99     -35.020-100.099 122.798  0.00 97.00      PROA   
ATOM   1515  HA  PRO P  99     -35.770-100.529 122.153  0.00 97.00      PROA   
ATOM   1516  CB  PRO P  99     -35.631 -99.129 123.823  0.00 97.00      PROA   
ATOM   1517  HB1 PRO P  99     -36.506 -98.586 123.412  0.00 97.00      PROA   
ATOM   1518  HB2 PRO P  99     -34.873 -98.396 124.178  0.00 97.00      PROA   
ATOM   1519  CG  PRO P  99     -36.007-100.035 125.001  0.00 97.00      PROA   
ATOM   1520  HG1 PRO P  99     -36.116 -99.486 125.956  0.00 97.00      PROA   
ATOM   1521  HG2 PRO P  99     -36.951-100.577 124.768  0.00 97.00      PROA   
ATOM   1522  C   PRO P  99     -33.988 -99.401 121.919  0.00 97.00      PROA   
ATOM   1523  O   PRO P  99     -32.915 -99.064 122.411  0.00 97.00      PROA   
ATOM   1524  N   LEU P 100     -34.302 -99.140 120.631  0.00 97.00      PROA   
ATOM   1525  HN  LEU P 100     -35.168 -99.463 120.252  0.00 97.00      PROA   
ATOM   1526  CA  LEU P 100     -33.436 -98.359 119.766  0.00 97.00      PROA   
ATOM   1527  HA  LEU P 100     -32.657 -97.891 120.352  0.00 97.00      PROA   
ATOM   1528  CB  LEU P 100     -32.755 -99.246 118.689  0.00 97.00      PROA   
ATOM   1529  HB1 LEU P 100     -33.524 -99.896 118.222  0.00 97.00      PROA   
ATOM   1530  HB2 LEU P 100     -32.046 -99.920 119.217  0.00 97.00      PROA   
ATOM   1531  CG  LEU P 100     -31.986 -98.526 117.552  0.00 97.00      PROA   
ATOM   1532  HG  LEU P 100     -32.717 -97.944 116.944  0.00 97.00      PROA   
ATOM   1533  CD1 LEU P 100     -30.923 -97.544 118.073  0.00 97.00      PROA   
ATOM   1534 HD11 LEU P 100     -30.238 -98.063 118.774  0.00 97.00      PROA   
ATOM   1535 HD12 LEU P 100     -31.399 -96.695 118.603  0.00 97.00      PROA   
ATOM   1536 HD13 LEU P 100     -30.326 -97.141 117.229  0.00 97.00      PROA   
ATOM   1537  CD2 LEU P 100     -31.330 -99.557 116.614  0.00 97.00      PROA   
ATOM   1538 HD21 LEU P 100     -32.086-100.272 116.230  0.00 97.00      PROA   
ATOM   1539 HD22 LEU P 100     -30.550-100.127 117.162  0.00 97.00      PROA   
ATOM   1540 HD23 LEU P 100     -30.852 -99.046 115.752  0.00 97.00      PROA   
ATOM   1541  C   LEU P 100     -34.233 -97.241 119.138  0.00 97.00      PROA   
ATOM   1542  O   LEU P 100     -35.123 -97.477 118.332  0.00 97.00      PROA   
ATOM   1543  N   ALA P 101     -33.913 -95.971 119.481  0.00 97.00      PROA   
ATOM   1544  HN  ALA P 101     -33.212 -95.778 120.165  0.00 97.00      PROA   
ATOM   1545  CA  ALA P 101     -34.589 -94.811 118.940  0.00 97.00      PROA   
ATOM   1546  HA  ALA P 101     -35.512 -95.117 118.469  0.00 97.00      PROA   
ATOM   1547  CB  ALA P 101     -34.966 -93.814 120.052  0.00 97.00      PROA   
ATOM   1548  HB1 ALA P 101     -34.066 -93.435 120.578  0.00 97.00      PROA   
ATOM   1549  HB2 ALA P 101     -35.609 -94.325 120.803  0.00 97.00      PROA   
ATOM   1550  HB3 ALA P 101     -35.534 -92.954 119.643  0.00 97.00      PROA   
ATOM   1551  C   ALA P 101     -33.741 -94.135 117.875  0.00 97.00      PROA   
ATOM   1552  O   ALA P 101     -32.541 -93.921 118.027  0.00 97.00      PROA   
ATOM   1553  N   LEU P 102     -34.382 -93.811 116.730  0.00 97.00      PROA   
ATOM   1554  HN  LEU P 102     -35.334 -94.083 116.604  0.00 97.00      PROA   
ATOM   1555  CA  LEU P 102     -33.781 -93.186 115.573  0.00 97.00      PROA   
ATOM   1556  HA  LEU P 102     -32.750 -92.934 115.780  0.00 97.00      PROA   
ATOM   1557  CB  LEU P 102     -33.884 -94.098 114.320  0.00 97.00      PROA   
ATOM   1558  HB1 LEU P 102     -33.320 -93.642 113.478  0.00 97.00      PROA   
ATOM   1559  HB2 LEU P 102     -34.953 -94.172 114.017  0.00 97.00      PROA   
ATOM   1560  CG  LEU P 102     -33.392 -95.553 114.509  0.00 97.00      PROA   
ATOM   1561  HG  LEU P 102     -33.938 -96.013 115.367  0.00 97.00      PROA   
ATOM   1562  CD1 LEU P 102     -33.728 -96.393 113.266  0.00 97.00      PROA   
ATOM   1563 HD11 LEU P 102     -33.177 -95.999 112.385  0.00 97.00      PROA   
ATOM   1564 HD12 LEU P 102     -34.816 -96.360 113.051  0.00 97.00      PROA   
ATOM   1565 HD13 LEU P 102     -33.428 -97.449 113.433  0.00 97.00      PROA   
ATOM   1566  CD2 LEU P 102     -31.885 -95.622 114.801  0.00 97.00      PROA   
ATOM   1567 HD21 LEU P 102     -31.635 -95.037 115.709  0.00 97.00      PROA   
ATOM   1568 HD22 LEU P 102     -31.316 -95.212 113.941  0.00 97.00      PROA   
ATOM   1569 HD23 LEU P 102     -31.571 -96.676 114.959  0.00 97.00      PROA   
ATOM   1570  C   LEU P 102     -34.544 -91.916 115.261  0.00 97.00      PROA   
ATOM   1571  O   LEU P 102     -35.770 -91.903 115.289  0.00 97.00      PROA   
ATOM   1572  N   ARG P 103     -33.847 -90.802 114.938  0.00 97.00      PROA   
ATOM   1573  HN  ARG P 103     -32.852 -90.772 115.027  0.00 97.00      PROA   
ATOM   1574  CA  ARG P 103     -34.513 -89.627 114.416  0.00 97.00      PROA   
ATOM   1575  HA  ARG P 103     -35.503 -89.898 114.084  0.00 97.00      PROA   
ATOM   1576  CB  ARG P 103     -34.689 -88.502 115.470  0.00 97.00      PROA   
ATOM   1577  HB1 ARG P 103     -33.694 -88.172 115.840  0.00 97.00      PROA   
ATOM   1578  HB2 ARG P 103     -35.250 -88.916 116.337  0.00 97.00      PROA   
ATOM   1579  CG  ARG P 103     -35.447 -87.296 114.897  0.00 97.00      PROA   
ATOM   1580  HG1 ARG P 103     -36.452 -87.637 114.556  0.00 97.00      PROA   
ATOM   1581  HG2 ARG P 103     -34.885 -86.923 114.013  0.00 97.00      PROA   
ATOM   1582  CD  ARG P 103     -35.597 -86.086 115.811  0.00 97.00      PROA   
ATOM   1583  HD1 ARG P 103     -34.596 -85.695 116.094  0.00 97.00      PROA   
ATOM   1584  HD2 ARG P 103     -36.189 -86.307 116.723  0.00 97.00      PROA   
ATOM   1585  NE  ARG P 103     -36.346 -85.100 114.968  0.00 97.00      PROA   
ATOM   1586  HE  ARG P 103     -36.961 -85.434 114.258  0.00 97.00      PROA   
ATOM   1587  CZ  ARG P 103     -36.054 -83.797 114.881  0.00 97.00      PROA   
ATOM   1588  NH1 ARG P 103     -35.111 -83.174 115.593  0.00 97.00      PROA   
ATOM   1589 HH11 ARG P 103     -34.427 -83.689 116.093  0.00 97.00      PROA   
ATOM   1590 HH12 ARG P 103     -35.004 -82.201 115.372  0.00 97.00      PROA   
ATOM   1591  NH2 ARG P 103     -36.705 -83.042 113.982  0.00 97.00      PROA   
ATOM   1592 HH21 ARG P 103     -37.378 -83.466 113.378  0.00 97.00      PROA   
ATOM   1593 HH22 ARG P 103     -36.351 -82.119 113.841  0.00 97.00      PROA   
ATOM   1594  C   ARG P 103     -33.811 -89.064 113.195  0.00 97.00      PROA   
ATOM   1595  O   ARG P 103     -32.697 -88.566 113.265  0.00 97.00      PROA   
ATOM   1596  N   CYS P 104     -34.497 -89.052 112.031  0.00 97.00      PROA   
ATOM   1597  HN  CYS P 104     -35.361 -89.550 111.959  0.00 97.00      PROA   
ATOM   1598  CA  CYS P 104     -34.143 -88.231 110.887  0.00 97.00      PROA   
ATOM   1599  HA  CYS P 104     -33.089 -88.379 110.691  0.00 97.00      PROA   
ATOM   1600  CB  CYS P 104     -34.968 -88.641 109.642  0.00 97.00      PROA   
ATOM   1601  HB1 CYS P 104     -36.012 -88.271 109.733  0.00 97.00      PROA   
ATOM   1602  HB2 CYS P 104     -35.029 -89.753 109.634  0.00 97.00      PROA   
ATOM   1603  SG  CYS P 104     -34.229 -88.107 108.069  0.00 97.00      PROA   
ATOM   1604  C   CYS P 104     -34.376 -86.757 111.200  0.00 97.00      PROA   
ATOM   1605  O   CYS P 104     -35.425 -86.391 111.717  0.00 97.00      PROA   
ATOM   1606  N   HSD P 105     -33.390 -85.877 110.925  0.00 97.00      PROA   
ATOM   1607  HN  HSD P 105     -32.538 -86.178 110.501  0.00 97.00      PROA   
ATOM   1608  CA  HSD P 105     -33.370 -84.534 111.471  0.00 97.00      PROA   
ATOM   1609  HA  HSD P 105     -34.380 -84.168 111.605  0.00 97.00      PROA   
ATOM   1610  CB  HSD P 105     -32.671 -84.573 112.855  0.00 97.00      PROA   
ATOM   1611  HB1 HSD P 105     -31.915 -85.388 112.798  0.00 97.00      PROA   
ATOM   1612  HB2 HSD P 105     -33.410 -84.880 113.626  0.00 97.00      PROA   
ATOM   1613  ND1 HSD P 105     -32.485 -82.211 113.818  0.00 97.00      PROA   
ATOM   1614  HD1 HSD P 105     -33.398 -81.861 113.591  0.00 97.00      PROA   
ATOM   1615  CG  HSD P 105     -31.916 -83.374 113.348  0.00 97.00      PROA   
ATOM   1616  CE1 HSD P 105     -31.508 -81.528 114.463  0.00 97.00      PROA   
ATOM   1617  HE1 HSD P 105     -31.679 -80.565 114.944  0.00 97.00      PROA   
ATOM   1618  NE2 HSD P 105     -30.354 -82.163 114.432  0.00 97.00      PROA   
ATOM   1619  CD2 HSD P 105     -30.612 -83.322 113.724  0.00 97.00      PROA   
ATOM   1620  HD2 HSD P 105     -29.831 -84.058 113.582  0.00 97.00      PROA   
ATOM   1621  C   HSD P 105     -32.709 -83.602 110.484  0.00 97.00      PROA   
ATOM   1622  O   HSD P 105     -31.860 -84.015 109.699  0.00 97.00      PROA   
ATOM   1623  N   ALA P 106     -33.132 -82.317 110.461  0.00 97.00      PROA   
ATOM   1624  HN  ALA P 106     -33.743 -81.947 111.164  0.00 97.00      PROA   
ATOM   1625  CA  ALA P 106     -32.873 -81.416 109.363  0.00 97.00      PROA   
ATOM   1626  HA  ALA P 106     -32.308 -81.920 108.596  0.00 97.00      PROA   
ATOM   1627  CB  ALA P 106     -34.209 -80.922 108.774  0.00 97.00      PROA   
ATOM   1628  HB1 ALA P 106     -34.839 -80.485 109.578  0.00 97.00      PROA   
ATOM   1629  HB2 ALA P 106     -34.770 -81.783 108.348  0.00 97.00      PROA   
ATOM   1630  HB3 ALA P 106     -34.059 -80.171 107.973  0.00 97.00      PROA   
ATOM   1631  C   ALA P 106     -32.038 -80.252 109.825  0.00 97.00      PROA   
ATOM   1632  O   ALA P 106     -32.075 -79.867 110.990  0.00 97.00      PROA   
ATOM   1633  N   TRP P 107     -31.206 -79.680 108.917  0.00 97.00      PROA   
ATOM   1634  HN  TRP P 107     -31.113 -80.065 108.001  0.00 97.00      PROA   
ATOM   1635  CA  TRP P 107     -30.336 -78.567 109.254  0.00 97.00      PROA   
ATOM   1636  HA  TRP P 107     -29.782 -78.915 110.114  0.00 97.00      PROA   
ATOM   1637  CB  TRP P 107     -29.236 -78.281 108.184  0.00 97.00      PROA   
ATOM   1638  HB1 TRP P 107     -29.738 -78.194 107.195  0.00 97.00      PROA   
ATOM   1639  HB2 TRP P 107     -28.566 -79.166 108.142  0.00 97.00      PROA   
ATOM   1640  CG  TRP P 107     -28.405 -77.054 108.426  0.00 97.00      PROA   
ATOM   1641  CD1 TRP P 107     -28.287 -75.976 107.590  0.00 97.00      PROA   
ATOM   1642  HD1 TRP P 107     -28.608 -75.970 106.557  0.00 97.00      PROA   
ATOM   1643  NE1 TRP P 107     -27.732 -74.923 108.274  0.00 97.00      PROA   
ATOM   1644  HE1 TRP P 107     -27.427 -74.078 107.894  0.00 97.00      PROA   
ATOM   1645  CE2 TRP P 107     -27.486 -75.293 109.563  0.00 97.00      PROA   
ATOM   1646  CD2 TRP P 107     -27.849 -76.651 109.692  0.00 97.00      PROA   
ATOM   1647  CE3 TRP P 107     -27.661 -77.297 110.916  0.00 97.00      PROA   
ATOM   1648  HE3 TRP P 107     -27.885 -78.346 111.041  0.00 97.00      PROA   
ATOM   1649  CZ3 TRP P 107     -27.210 -76.552 112.008  0.00 97.00      PROA   
ATOM   1650  HZ3 TRP P 107     -27.094 -77.026 112.973  0.00 97.00      PROA   
ATOM   1651  CZ2 TRP P 107     -27.037 -74.551 110.649  0.00 97.00      PROA   
ATOM   1652  HZ2 TRP P 107     -26.812 -73.499 110.563  0.00 97.00      PROA   
ATOM   1653  CH2 TRP P 107     -26.925 -75.197 111.881  0.00 97.00      PROA   
ATOM   1654  HH2 TRP P 107     -26.606 -74.642 112.753  0.00 97.00      PROA   
ATOM   1655  C   TRP P 107     -31.074 -77.317 109.740  0.00 97.00      PROA   
ATOM   1656  O   TRP P 107     -31.757 -76.612 108.995  0.00 97.00      PROA   
ATOM   1657  N   LYS P 108     -30.927 -77.066 111.065  0.00 97.00      PROA   
ATOM   1658  HN  LYS P 108     -30.309 -77.652 111.583  0.00 97.00      PROA   
ATOM   1659  CA  LYS P 108     -31.583 -76.048 111.856  0.00 97.00      PROA   
ATOM   1660  HA  LYS P 108     -31.259 -76.239 112.866  0.00 97.00      PROA   
ATOM   1661  CB  LYS P 108     -31.113 -74.628 111.427  0.00 97.00      PROA   
ATOM   1662  HB1 LYS P 108     -31.590 -74.349 110.466  0.00 97.00      PROA   
ATOM   1663  HB2 LYS P 108     -30.016 -74.706 111.231  0.00 97.00      PROA   
ATOM   1664  CG  LYS P 108     -31.297 -73.509 112.474  0.00 97.00      PROA   
ATOM   1665  HG1 LYS P 108     -32.383 -73.332 112.627  0.00 97.00      PROA   
ATOM   1666  HG2 LYS P 108     -30.858 -72.574 112.057  0.00 97.00      PROA   
ATOM   1667  CD  LYS P 108     -30.638 -73.854 113.828  0.00 97.00      PROA   
ATOM   1668  HD1 LYS P 108     -29.632 -74.295 113.641  0.00 97.00      PROA   
ATOM   1669  HD2 LYS P 108     -31.262 -74.642 114.305  0.00 97.00      PROA   
ATOM   1670  CE  LYS P 108     -30.505 -72.715 114.856  0.00 97.00      PROA   
ATOM   1671  HE1 LYS P 108     -30.225 -73.139 115.848  0.00 97.00      PROA   
ATOM   1672  HE2 LYS P 108     -31.455 -72.156 114.978  0.00 97.00      PROA   
ATOM   1673  NZ  LYS P 108     -29.427 -71.764 114.488  0.00 97.00      PROA   
ATOM   1674  HZ1 LYS P 108     -28.578 -72.286 114.196  0.00 97.00      PROA   
ATOM   1675  HZ2 LYS P 108     -29.120 -71.243 115.329  0.00 97.00      PROA   
ATOM   1676  HZ3 LYS P 108     -29.725 -71.100 113.744  0.00 97.00      PROA   
ATOM   1677  C   LYS P 108     -33.094 -76.265 111.837  0.00 97.00      PROA   
ATOM   1678  O   LYS P 108     -33.874 -75.329 111.695  0.00 97.00      PROA   
ATOM   1679  N   ASP P 109     -33.497 -77.552 112.008  0.00 97.00      PROA   
ATOM   1680  HN  ASP P 109     -32.786 -78.229 112.183  0.00 97.00      PROA   
ATOM   1681  CA  ASP P 109     -34.794 -78.196 111.842  0.00 97.00      PROA   
ATOM   1682  HA  ASP P 109     -34.533 -79.020 111.200  0.00 97.00      PROA   
ATOM   1683  CB  ASP P 109     -35.335 -78.780 113.176  0.00 97.00      PROA   
ATOM   1684  HB1 ASP P 109     -36.432 -78.656 113.288  0.00 97.00      PROA   
ATOM   1685  HB2 ASP P 109     -34.847 -78.244 114.021  0.00 97.00      PROA   
ATOM   1686  CG  ASP P 109     -35.047 -80.267 113.348  0.00 97.00      PROA   
ATOM   1687  OD1 ASP P 109     -34.781 -80.999 112.364  0.00 97.00      PROA   
ATOM   1688  OD2 ASP P 109     -35.211 -80.706 114.511  0.00 97.00      PROA   
ATOM   1689  C   ASP P 109     -35.908 -77.510 111.069  0.00 97.00      PROA   
ATOM   1690  O   ASP P 109     -36.558 -76.577 111.537  0.00 97.00      PROA   
ATOM   1691  N   LYS P 110     -36.163 -78.026 109.845  0.00 97.00      PROA   
ATOM   1692  HN  LYS P 110     -35.677 -78.843 109.546  0.00 97.00      PROA   
ATOM   1693  CA  LYS P 110     -37.178 -77.550 108.933  0.00 97.00      PROA   
ATOM   1694  HA  LYS P 110     -37.789 -76.806 109.425  0.00 97.00      PROA   
ATOM   1695  CB  LYS P 110     -36.564 -76.986 107.620  0.00 97.00      PROA   
ATOM   1696  HB1 LYS P 110     -37.371 -76.539 107.000  0.00 97.00      PROA   
ATOM   1697  HB2 LYS P 110     -36.111 -77.820 107.038  0.00 97.00      PROA   
ATOM   1698  CG  LYS P 110     -35.454 -75.932 107.840  0.00 97.00      PROA   
ATOM   1699  HG1 LYS P 110     -35.100 -75.583 106.844  0.00 97.00      PROA   
ATOM   1700  HG2 LYS P 110     -34.587 -76.422 108.338  0.00 97.00      PROA   
ATOM   1701  CD  LYS P 110     -35.900 -74.727 108.693  0.00 97.00      PROA   
ATOM   1702  HD1 LYS P 110     -36.337 -75.103 109.639  0.00 97.00      PROA   
ATOM   1703  HD2 LYS P 110     -36.708 -74.169 108.174  0.00 97.00      PROA   
ATOM   1704  CE  LYS P 110     -34.765 -73.779 109.106  0.00 97.00      PROA   
ATOM   1705  HE1 LYS P 110     -33.950 -74.337 109.606  0.00 97.00      PROA   
ATOM   1706  HE2 LYS P 110     -35.144 -72.989 109.790  0.00 97.00      PROA   
ATOM   1707  NZ  LYS P 110     -34.160 -73.133 107.928  0.00 97.00      PROA   
ATOM   1708  HZ1 LYS P 110     -34.908 -72.724 107.334  0.00 97.00      PROA   
ATOM   1709  HZ2 LYS P 110     -33.643 -73.863 107.397  0.00 97.00      PROA   
ATOM   1710  HZ3 LYS P 110     -33.499 -72.391 108.235  0.00 97.00      PROA   
ATOM   1711  C   LYS P 110     -38.041 -78.756 108.638  0.00 97.00      PROA   
ATOM   1712  O   LYS P 110     -37.524 -79.864 108.522  0.00 97.00      PROA   
ATOM   1713  N   LEU P 111     -39.384 -78.575 108.556  0.00 97.00      PROA   
ATOM   1714  HN  LEU P 111     -39.782 -77.666 108.664  0.00 97.00      PROA   
ATOM   1715  CA  LEU P 111     -40.367 -79.645 108.518  0.00 97.00      PROA   
ATOM   1716  HA  LEU P 111     -40.102 -80.359 109.286  0.00 97.00      PROA   
ATOM   1717  CB  LEU P 111     -41.803 -79.111 108.810  0.00 97.00      PROA   
ATOM   1718  HB1 LEU P 111     -42.535 -79.939 108.667  0.00 97.00      PROA   
ATOM   1719  HB2 LEU P 111     -42.050 -78.314 108.075  0.00 97.00      PROA   
ATOM   1720  CG  LEU P 111     -42.078 -78.564 110.240  0.00 97.00      PROA   
ATOM   1721  HG  LEU P 111     -43.182 -78.392 110.287  0.00 97.00      PROA   
ATOM   1722  CD1 LEU P 111     -41.738 -79.591 111.335  0.00 97.00      PROA   
ATOM   1723 HD11 LEU P 111     -40.643 -79.769 111.372  0.00 97.00      PROA   
ATOM   1724 HD12 LEU P 111     -42.252 -80.555 111.138  0.00 97.00      PROA   
ATOM   1725 HD13 LEU P 111     -42.062 -79.211 112.327  0.00 97.00      PROA   
ATOM   1726  CD2 LEU P 111     -41.425 -77.202 110.546  0.00 97.00      PROA   
ATOM   1727 HD21 LEU P 111     -41.638 -76.474 109.736  0.00 97.00      PROA   
ATOM   1728 HD22 LEU P 111     -40.327 -77.309 110.665  0.00 97.00      PROA   
ATOM   1729 HD23 LEU P 111     -41.828 -76.798 111.499  0.00 97.00      PROA   
ATOM   1730  C   LEU P 111     -40.411 -80.427 107.209  0.00 97.00      PROA   
ATOM   1731  O   LEU P 111     -41.383 -80.359 106.459  0.00 97.00      PROA   
ATOM   1732  N   VAL P 112     -39.364 -81.238 106.928  0.00 97.00      PROA   
ATOM   1733  HN  VAL P 112     -38.529 -81.152 107.470  0.00 97.00      PROA   
ATOM   1734  CA  VAL P 112     -39.304 -82.150 105.800  0.00 97.00      PROA   
ATOM   1735  HA  VAL P 112     -39.417 -81.528 104.923  0.00 97.00      PROA   
ATOM   1736  CB  VAL P 112     -37.962 -82.872 105.649  0.00 97.00      PROA   
ATOM   1737  HB  VAL P 112     -38.017 -83.578 104.786  0.00 97.00      PROA   
ATOM   1738  CG1 VAL P 112     -36.883 -81.822 105.309  0.00 97.00      PROA   
ATOM   1739 HG11 VAL P 112     -36.726 -81.130 106.163  0.00 97.00      PROA   
ATOM   1740 HG12 VAL P 112     -37.191 -81.232 104.421  0.00 97.00      PROA   
ATOM   1741 HG13 VAL P 112     -35.917 -82.320 105.081  0.00 97.00      PROA   
ATOM   1742  CG2 VAL P 112     -37.587 -83.679 106.913  0.00 97.00      PROA   
ATOM   1743 HG21 VAL P 112     -38.373 -84.419 107.163  0.00 97.00      PROA   
ATOM   1744 HG22 VAL P 112     -37.439 -83.008 107.785  0.00 97.00      PROA   
ATOM   1745 HG23 VAL P 112     -36.637 -84.231 106.740  0.00 97.00      PROA   
ATOM   1746  C   VAL P 112     -40.452 -83.147 105.757  0.00 97.00      PROA   
ATOM   1747  O   VAL P 112     -40.903 -83.679 106.771  0.00 97.00      PROA   
ATOM   1748  N   TYR P 113     -40.956 -83.381 104.528  0.00 97.00      PROA   
ATOM   1749  HN  TYR P 113     -40.555 -82.927 103.735  0.00 97.00      PROA   
ATOM   1750  CA  TYR P 113     -42.093 -84.221 104.242  0.00 97.00      PROA   
ATOM   1751  HA  TYR P 113     -42.500 -84.581 105.174  0.00 97.00      PROA   
ATOM   1752  CB  TYR P 113     -43.255 -83.472 103.514  0.00 97.00      PROA   
ATOM   1753  HB1 TYR P 113     -43.704 -82.758 104.240  0.00 97.00      PROA   
ATOM   1754  HB2 TYR P 113     -44.056 -84.175 103.205  0.00 97.00      PROA   
ATOM   1755  CG  TYR P 113     -42.817 -82.655 102.316  0.00 97.00      PROA   
ATOM   1756  CD1 TYR P 113     -42.253 -81.376 102.486  0.00 97.00      PROA   
ATOM   1757  HD1 TYR P 113     -42.094 -80.989 103.482  0.00 97.00      PROA   
ATOM   1758  CE1 TYR P 113     -41.878 -80.606 101.380  0.00 97.00      PROA   
ATOM   1759  HE1 TYR P 113     -41.424 -79.637 101.528  0.00 97.00      PROA   
ATOM   1760  CZ  TYR P 113     -42.105 -81.087 100.085  0.00 97.00      PROA   
ATOM   1761  OH  TYR P 113     -41.706 -80.324  98.972  0.00 97.00      PROA   
ATOM   1762  HH  TYR P 113     -40.947 -79.801  99.249  0.00 97.00      PROA   
ATOM   1763  CD2 TYR P 113     -43.059 -83.114 101.009  0.00 97.00      PROA   
ATOM   1764  HD2 TYR P 113     -43.519 -84.077 100.858  0.00 97.00      PROA   
ATOM   1765  CE2 TYR P 113     -42.709 -82.334  99.898  0.00 97.00      PROA   
ATOM   1766  HE2 TYR P 113     -42.882 -82.705  98.898  0.00 97.00      PROA   
ATOM   1767  C   TYR P 113     -41.604 -85.446 103.505  0.00 97.00      PROA   
ATOM   1768  O   TYR P 113     -40.487 -85.481 103.008  0.00 97.00      PROA   
ATOM   1769  N   ASN P 114     -42.416 -86.523 103.479  0.00 97.00      PROA   
ATOM   1770  HN  ASN P 114     -43.311 -86.453 103.917  0.00 97.00      PROA   
ATOM   1771  CA  ASN P 114     -42.093 -87.801 102.861  0.00 97.00      PROA   
ATOM   1772  HA  ASN P 114     -42.903 -88.454 103.143  0.00 97.00      PROA   
ATOM   1773  CB  ASN P 114     -42.015 -87.732 101.304  0.00 97.00      PROA   
ATOM   1774  HB1 ASN P 114     -41.794 -88.732 100.875  0.00 97.00      PROA   
ATOM   1775  HB2 ASN P 114     -41.203 -87.037 101.003  0.00 97.00      PROA   
ATOM   1776  CG  ASN P 114     -43.310 -87.222 100.659  0.00 97.00      PROA   
ATOM   1777  OD1 ASN P 114     -43.276 -86.360  99.774  0.00 97.00      PROA   
ATOM   1778  ND2 ASN P 114     -44.482 -87.751 101.099  0.00 97.00      PROA   
ATOM   1779 HD21 ASN P 114     -45.317 -87.445 100.645  0.00 97.00      PROA   
ATOM   1780 HD22 ASN P 114     -44.482 -88.479 101.783  0.00 97.00      PROA   
ATOM   1781  C   ASN P 114     -40.841 -88.465 103.422  0.00 97.00      PROA   
ATOM   1782  O   ASN P 114     -39.929 -88.846 102.689  0.00 97.00      PROA   
ATOM   1783  N   VAL P 115     -40.781 -88.622 104.762  0.00 97.00      PROA   
ATOM   1784  HN  VAL P 115     -41.573 -88.396 105.325  0.00 97.00      PROA   
ATOM   1785  CA  VAL P 115     -39.626 -89.142 105.462  0.00 97.00      PROA   
ATOM   1786  HA  VAL P 115     -38.753 -88.766 104.952  0.00 97.00      PROA   
ATOM   1787  CB  VAL P 115     -39.530 -88.638 106.899  0.00 97.00      PROA   
ATOM   1788  HB  VAL P 115     -40.450 -88.917 107.461  0.00 97.00      PROA   
ATOM   1789  CG1 VAL P 115     -38.299 -89.236 107.619  0.00 97.00      PROA   
ATOM   1790 HG11 VAL P 115     -37.376 -89.025 107.038  0.00 97.00      PROA   
ATOM   1791 HG12 VAL P 115     -38.395 -90.333 107.748  0.00 97.00      PROA   
ATOM   1792 HG13 VAL P 115     -38.190 -88.781 108.626  0.00 97.00      PROA   
ATOM   1793  CG2 VAL P 115     -39.424 -87.098 106.855  0.00 97.00      PROA   
ATOM   1794 HG21 VAL P 115     -40.357 -86.638 106.470  0.00 97.00      PROA   
ATOM   1795 HG22 VAL P 115     -38.580 -86.790 106.202  0.00 97.00      PROA   
ATOM   1796 HG23 VAL P 115     -39.237 -86.696 107.873  0.00 97.00      PROA   
ATOM   1797  C   VAL P 115     -39.571 -90.657 105.388  0.00 97.00      PROA   
ATOM   1798  O   VAL P 115     -40.485 -91.361 105.801  0.00 97.00      PROA   
ATOM   1799  N   LEU P 116     -38.456 -91.183 104.847  0.00 97.00      PROA   
ATOM   1800  HN  LEU P 116     -37.754 -90.565 104.499  0.00 97.00      PROA   
ATOM   1801  CA  LEU P 116     -38.204 -92.593 104.661  0.00 97.00      PROA   
ATOM   1802  HA  LEU P 116     -39.062 -93.172 104.966  0.00 97.00      PROA   
ATOM   1803  CB  LEU P 116     -37.842 -92.910 103.187  0.00 97.00      PROA   
ATOM   1804  HB1 LEU P 116     -37.430 -93.939 103.089  0.00 97.00      PROA   
ATOM   1805  HB2 LEU P 116     -37.051 -92.196 102.869  0.00 97.00      PROA   
ATOM   1806  CG  LEU P 116     -39.018 -92.791 102.192  0.00 97.00      PROA   
ATOM   1807  HG  LEU P 116     -39.567 -91.842 102.398  0.00 97.00      PROA   
ATOM   1808  CD1 LEU P 116     -38.505 -92.727 100.742  0.00 97.00      PROA   
ATOM   1809 HD11 LEU P 116     -37.948 -93.657 100.495  0.00 97.00      PROA   
ATOM   1810 HD12 LEU P 116     -37.828 -91.859 100.608  0.00 97.00      PROA   
ATOM   1811 HD13 LEU P 116     -39.358 -92.627 100.038  0.00 97.00      PROA   
ATOM   1812  CD2 LEU P 116     -39.992 -93.969 102.354  0.00 97.00      PROA   
ATOM   1813 HD21 LEU P 116     -40.377 -94.015 103.392  0.00 97.00      PROA   
ATOM   1814 HD22 LEU P 116     -39.474 -94.925 102.127  0.00 97.00      PROA   
ATOM   1815 HD23 LEU P 116     -40.850 -93.860 101.658  0.00 97.00      PROA   
ATOM   1816  C   LEU P 116     -37.029 -93.008 105.510  0.00 97.00      PROA   
ATOM   1817  O   LEU P 116     -35.956 -92.423 105.432  0.00 97.00      PROA   
ATOM   1818  N   TYR P 117     -37.209 -94.065 106.330  0.00 97.00      PROA   
ATOM   1819  HN  TYR P 117     -38.121 -94.459 106.435  0.00 97.00      PROA   
ATOM   1820  CA  TYR P 117     -36.144 -94.726 107.058  0.00 97.00      PROA   
ATOM   1821  HA  TYR P 117     -35.285 -94.071 107.113  0.00 97.00      PROA   
ATOM   1822  CB  TYR P 117     -36.552 -95.126 108.501  0.00 97.00      PROA   
ATOM   1823  HB1 TYR P 117     -35.812 -95.826 108.945  0.00 97.00      PROA   
ATOM   1824  HB2 TYR P 117     -37.544 -95.628 108.494  0.00 97.00      PROA   
ATOM   1825  CG  TYR P 117     -36.633 -93.911 109.398  0.00 97.00      PROA   
ATOM   1826  CD1 TYR P 117     -35.580 -93.623 110.287  0.00 97.00      PROA   
ATOM   1827  HD1 TYR P 117     -34.698 -94.247 110.297  0.00 97.00      PROA   
ATOM   1828  CE1 TYR P 117     -35.665 -92.542 111.172  0.00 97.00      PROA   
ATOM   1829  HE1 TYR P 117     -34.855 -92.335 111.856  0.00 97.00      PROA   
ATOM   1830  CZ  TYR P 117     -36.807 -91.739 111.179  0.00 97.00      PROA   
ATOM   1831  OH  TYR P 117     -36.878 -90.671 112.087  0.00 97.00      PROA   
ATOM   1832  HH  TYR P 117     -37.775 -90.324 112.090  0.00 97.00      PROA   
ATOM   1833  CD2 TYR P 117     -37.780 -93.094 109.423  0.00 97.00      PROA   
ATOM   1834  HD2 TYR P 117     -38.602 -93.307 108.756  0.00 97.00      PROA   
ATOM   1835  CE2 TYR P 117     -37.865 -92.007 110.304  0.00 97.00      PROA   
ATOM   1836  HE2 TYR P 117     -38.745 -91.380 110.312  0.00 97.00      PROA   
ATOM   1837  C   TYR P 117     -35.710 -95.964 106.301  0.00 97.00      PROA   
ATOM   1838  O   TYR P 117     -36.537 -96.770 105.887  0.00 97.00      PROA   
ATOM   1839  N   TYR P 118     -34.381 -96.125 106.099  0.00 97.00      PROA   
ATOM   1840  HN  TYR P 118     -33.740 -95.441 106.444  0.00 97.00      PROA   
ATOM   1841  CA  TYR P 118     -33.769 -97.176 105.313  0.00 97.00      PROA   
ATOM   1842  HA  TYR P 118     -34.532 -97.830 104.931  0.00 97.00      PROA   
ATOM   1843  CB  TYR P 118     -32.851 -96.671 104.148  0.00 97.00      PROA   
ATOM   1844  HB1 TYR P 118     -32.426 -97.545 103.607  0.00 97.00      PROA   
ATOM   1845  HB2 TYR P 118     -32.007 -96.093 104.579  0.00 97.00      PROA   
ATOM   1846  CG  TYR P 118     -33.508 -95.761 103.126  0.00 97.00      PROA   
ATOM   1847  CD1 TYR P 118     -33.923 -94.465 103.474  0.00 97.00      PROA   
ATOM   1848  HD1 TYR P 118     -33.857 -94.134 104.495  0.00 97.00      PROA   
ATOM   1849  CE1 TYR P 118     -34.392 -93.571 102.509  0.00 97.00      PROA   
ATOM   1850  HE1 TYR P 118     -34.700 -92.587 102.818  0.00 97.00      PROA   
ATOM   1851  CZ  TYR P 118     -34.435 -93.945 101.163  0.00 97.00      PROA   
ATOM   1852  OH  TYR P 118     -34.871 -93.012 100.201  0.00 97.00      PROA   
ATOM   1853  HH  TYR P 118     -35.098 -92.209 100.685  0.00 97.00      PROA   
ATOM   1854  CD2 TYR P 118     -33.554 -96.123 101.764  0.00 97.00      PROA   
ATOM   1855  HD2 TYR P 118     -33.200 -97.095 101.460  0.00 97.00      PROA   
ATOM   1856  CE2 TYR P 118     -34.017 -95.227 100.788  0.00 97.00      PROA   
ATOM   1857  HE2 TYR P 118     -34.033 -95.521  99.749  0.00 97.00      PROA   
ATOM   1858  C   TYR P 118     -32.881 -97.995 106.222  0.00 97.00      PROA   
ATOM   1859  O   TYR P 118     -32.266 -97.470 107.146  0.00 97.00      PROA   
ATOM   1860  N   ARG P 119     -32.795 -99.320 105.965  0.00 97.00      PROA   
ATOM   1861  HN  ARG P 119     -33.348 -99.729 105.241  0.00 97.00      PROA   
ATOM   1862  CA  ARG P 119     -31.823-100.195 106.578  0.00 97.00      PROA   
ATOM   1863  HA  ARG P 119     -31.007 -99.590 106.940  0.00 97.00      PROA   
ATOM   1864  CB  ARG P 119     -32.361-101.005 107.787  0.00 97.00      PROA   
ATOM   1865  HB1 ARG P 119     -33.349-101.441 107.518  0.00 97.00      PROA   
ATOM   1866  HB2 ARG P 119     -32.519-100.280 108.617  0.00 97.00      PROA   
ATOM   1867  CG  ARG P 119     -31.411-102.131 108.250  0.00 97.00      PROA   
ATOM   1868  HG1 ARG P 119     -30.380-101.710 108.269  0.00 97.00      PROA   
ATOM   1869  HG2 ARG P 119     -31.422-102.964 107.514  0.00 97.00      PROA   
ATOM   1870  CD  ARG P 119     -31.656-102.703 109.651  0.00 97.00      PROA   
ATOM   1871  HD1 ARG P 119     -31.768-101.906 110.406  0.00 97.00      PROA   
ATOM   1872  HD2 ARG P 119     -30.787-103.327 109.947  0.00 97.00      PROA   
ATOM   1873  NE  ARG P 119     -32.842-103.611 109.654  0.00 97.00      PROA   
ATOM   1874  HE  ARG P 119     -32.679-104.595 109.642  0.00 97.00      PROA   
ATOM   1875  CZ  ARG P 119     -34.071-103.249 110.073  0.00 97.00      PROA   
ATOM   1876  NH1 ARG P 119     -34.480-101.981 110.126  0.00 97.00      PROA   
ATOM   1877 HH11 ARG P 119     -33.871-101.295 109.745  0.00 97.00      PROA   
ATOM   1878 HH12 ARG P 119     -35.447-101.806 110.289  0.00 97.00      PROA   
ATOM   1879  NH2 ARG P 119     -34.888-104.229 110.485  0.00 97.00      PROA   
ATOM   1880 HH21 ARG P 119     -34.462-105.127 110.584  0.00 97.00      PROA   
ATOM   1881 HH22 ARG P 119     -35.649-104.003 111.090  0.00 97.00      PROA   
ATOM   1882  C   ARG P 119     -31.248-101.111 105.524  0.00 97.00      PROA   
ATOM   1883  O   ARG P 119     -31.982-101.805 104.824  0.00 97.00      PROA   
ATOM   1884  N   ASN P 120     -29.898-101.130 105.395  0.00 97.00      PROA   
ATOM   1885  HN  ASN P 120     -29.342-100.567 106.007  0.00 97.00      PROA   
ATOM   1886  CA  ASN P 120     -29.149-101.989 104.489  0.00 97.00      PROA   
ATOM   1887  HA  ASN P 120     -28.121-101.662 104.550  0.00 97.00      PROA   
ATOM   1888  CB  ASN P 120     -29.198-103.486 104.914  0.00 97.00      PROA   
ATOM   1889  HB1 ASN P 120     -28.589-104.109 104.227  0.00 97.00      PROA   
ATOM   1890  HB2 ASN P 120     -30.247-103.848 104.897  0.00 97.00      PROA   
ATOM   1891  CG  ASN P 120     -28.613-103.636 106.325  0.00 97.00      PROA   
ATOM   1892  OD1 ASN P 120     -27.775-102.840 106.753  0.00 97.00      PROA   
ATOM   1893  ND2 ASN P 120     -29.090-104.660 107.085  0.00 97.00      PROA   
ATOM   1894 HD21 ASN P 120     -28.765-104.746 108.026  0.00 97.00      PROA   
ATOM   1895 HD22 ASN P 120     -29.730-105.317 106.689  0.00 97.00      PROA   
ATOM   1896  C   ASN P 120     -29.551-101.800 103.034  0.00 97.00      PROA   
ATOM   1897  O   ASN P 120     -29.809-102.759 102.309  0.00 97.00      PROA   
ATOM   1898  N   GLY P 121     -29.623-100.524 102.584  0.00 97.00      PROA   
ATOM   1899  HN  GLY P 121     -29.379 -99.776 103.196  0.00 97.00      PROA   
ATOM   1900  CA  GLY P 121     -30.033-100.151 101.239  0.00 97.00      PROA   
ATOM   1901  HA1 GLY P 121     -29.733-100.923 100.542  0.00 97.00      PROA   
ATOM   1902  HA2 GLY P 121     -29.571 -99.200 101.017  0.00 97.00      PROA   
ATOM   1903  C   GLY P 121     -31.521 -99.955 101.094  0.00 97.00      PROA   
ATOM   1904  O   GLY P 121     -31.959 -99.051 100.387  0.00 97.00      PROA   
ATOM   1905  N   LYS P 122     -32.347-100.800 101.742  0.00 97.00      PROA   
ATOM   1906  HN  LYS P 122     -31.973-101.522 102.322  0.00 97.00      PROA   
ATOM   1907  CA  LYS P 122     -33.784-100.778 101.557  0.00 97.00      PROA   
ATOM   1908  HA  LYS P 122     -33.990-100.395 100.567  0.00 97.00      PROA   
ATOM   1909  CB  LYS P 122     -34.393-102.207 101.584  0.00 97.00      PROA   
ATOM   1910  HB1 LYS P 122     -33.957-102.761 102.446  0.00 97.00      PROA   
ATOM   1911  HB2 LYS P 122     -34.081-102.733 100.656  0.00 97.00      PROA   
ATOM   1912  CG  LYS P 122     -35.925-102.228 101.719  0.00 97.00      PROA   
ATOM   1913  HG1 LYS P 122     -36.356-101.488 101.006  0.00 97.00      PROA   
ATOM   1914  HG2 LYS P 122     -36.191-101.910 102.753  0.00 97.00      PROA   
ATOM   1915  CD  LYS P 122     -36.604-103.577 101.467  0.00 97.00      PROA   
ATOM   1916  HD1 LYS P 122     -36.185-104.329 102.172  0.00 97.00      PROA   
ATOM   1917  HD2 LYS P 122     -36.375-103.904 100.428  0.00 97.00      PROA   
ATOM   1918  CE  LYS P 122     -38.123-103.451 101.667  0.00 97.00      PROA   
ATOM   1919  HE1 LYS P 122     -38.538-102.676 100.986  0.00 97.00      PROA   
ATOM   1920  HE2 LYS P 122     -38.351-103.161 102.715  0.00 97.00      PROA   
ATOM   1921  NZ  LYS P 122     -38.815-104.727 101.381  0.00 97.00      PROA   
ATOM   1922  HZ1 LYS P 122     -38.436-105.471 102.000  0.00 97.00      PROA   
ATOM   1923  HZ2 LYS P 122     -38.658-104.988 100.387  0.00 97.00      PROA   
ATOM   1924  HZ3 LYS P 122     -39.835-104.617 101.555  0.00 97.00      PROA   
ATOM   1925  C   LYS P 122     -34.528 -99.872 102.521  0.00 97.00      PROA   
ATOM   1926  O   LYS P 122     -34.386 -99.978 103.733  0.00 97.00      PROA   
ATOM   1927  N   ALA P 123     -35.407 -98.985 101.990  0.00 97.00      PROA   
ATOM   1928  HN  ALA P 123     -35.438 -98.828 101.006  0.00 97.00      PROA   
ATOM   1929  CA  ALA P 123     -36.421 -98.290 102.762  0.00 97.00      PROA   
ATOM   1930  HA  ALA P 123     -35.927 -97.742 103.545  0.00 97.00      PROA   
ATOM   1931  CB  ALA P 123     -37.170 -97.263 101.891  0.00 97.00      PROA   
ATOM   1932  HB1 ALA P 123     -37.707 -97.765 101.059  0.00 97.00      PROA   
ATOM   1933  HB2 ALA P 123     -36.446 -96.545 101.449  0.00 97.00      PROA   
ATOM   1934  HB3 ALA P 123     -37.899 -96.684 102.495  0.00 97.00      PROA   
ATOM   1935  C   ALA P 123     -37.420 -99.249 103.402  0.00 97.00      PROA   
ATOM   1936  O   ALA P 123     -37.979-100.118 102.734  0.00 97.00      PROA   
ATOM   1937  N   PHE P 124     -37.664 -99.115 104.728  0.00 97.00      PROA   
ATOM   1938  HN  PHE P 124     -37.192 -98.413 105.259  0.00 97.00      PROA   
ATOM   1939  CA  PHE P 124     -38.521-100.037 105.451  0.00 97.00      PROA   
ATOM   1940  HA  PHE P 124     -39.027-100.691 104.755  0.00 97.00      PROA   
ATOM   1941  CB  PHE P 124     -37.704-100.943 106.433  0.00 97.00      PROA   
ATOM   1942  HB1 PHE P 124     -36.845-101.382 105.879  0.00 97.00      PROA   
ATOM   1943  HB2 PHE P 124     -38.349-101.783 106.771  0.00 97.00      PROA   
ATOM   1944  CG  PHE P 124     -37.159-100.242 107.662  0.00 97.00      PROA   
ATOM   1945  CD1 PHE P 124     -35.974 -99.492 107.598  0.00 97.00      PROA   
ATOM   1946  HD1 PHE P 124     -35.465 -99.397 106.651  0.00 97.00      PROA   
ATOM   1947  CE1 PHE P 124     -35.468 -98.849 108.735  0.00 97.00      PROA   
ATOM   1948  HE1 PHE P 124     -34.567 -98.258 108.667  0.00 97.00      PROA   
ATOM   1949  CZ  PHE P 124     -36.140 -98.965 109.958  0.00 97.00      PROA   
ATOM   1950  HZ  PHE P 124     -35.765 -98.454 110.833  0.00 97.00      PROA   
ATOM   1951  CD2 PHE P 124     -37.808-100.372 108.904  0.00 97.00      PROA   
ATOM   1952  HD2 PHE P 124     -38.717-100.951 108.972  0.00 97.00      PROA   
ATOM   1953  CE2 PHE P 124     -37.306 -99.735 110.045  0.00 97.00      PROA   
ATOM   1954  HE2 PHE P 124     -37.826 -99.823 110.988  0.00 97.00      PROA   
ATOM   1955  C   PHE P 124     -39.622 -99.299 106.185  0.00 97.00      PROA   
ATOM   1956  O   PHE P 124     -40.598 -99.929 106.591  0.00 97.00      PROA   
ATOM   1957  N   LYS P 125     -39.532 -97.958 106.361  0.00 97.00      PROA   
ATOM   1958  HN  LYS P 125     -38.735 -97.440 106.063  0.00 97.00      PROA   
ATOM   1959  CA  LYS P 125     -40.588 -97.266 107.076  0.00 97.00      PROA   
ATOM   1960  HA  LYS P 125     -41.520 -97.776 106.874  0.00 97.00      PROA   
ATOM   1961  CB  LYS P 125     -40.333 -97.307 108.605  0.00 97.00      PROA   
ATOM   1962  HB1 LYS P 125     -40.049 -96.318 109.015  0.00 97.00      PROA   
ATOM   1963  HB2 LYS P 125     -39.451 -97.967 108.775  0.00 97.00      PROA   
ATOM   1964  CG  LYS P 125     -41.496 -97.938 109.394  0.00 97.00      PROA   
ATOM   1965  HG1 LYS P 125     -41.182 -98.069 110.454  0.00 97.00      PROA   
ATOM   1966  HG2 LYS P 125     -41.698 -98.951 108.981  0.00 97.00      PROA   
ATOM   1967  CD  LYS P 125     -42.797 -97.120 109.355  0.00 97.00      PROA   
ATOM   1968  HD1 LYS P 125     -43.563 -97.658 109.958  0.00 97.00      PROA   
ATOM   1969  HD2 LYS P 125     -43.169 -97.070 108.307  0.00 97.00      PROA   
ATOM   1970  CE  LYS P 125     -42.616 -95.703 109.906  0.00 97.00      PROA   
ATOM   1971  HE1 LYS P 125     -41.889 -95.125 109.295  0.00 97.00      PROA   
ATOM   1972  HE2 LYS P 125     -42.256 -95.743 110.955  0.00 97.00      PROA   
ATOM   1973  NZ  LYS P 125     -43.889 -94.955 109.887  0.00 97.00      PROA   
ATOM   1974  HZ1 LYS P 125     -44.670 -95.532 110.251  0.00 97.00      PROA   
ATOM   1975  HZ2 LYS P 125     -44.090 -94.668 108.904  0.00 97.00      PROA   
ATOM   1976  HZ3 LYS P 125     -43.782 -94.090 110.457  0.00 97.00      PROA   
ATOM   1977  C   LYS P 125     -40.789 -95.844 106.591  0.00 97.00      PROA   
ATOM   1978  O   LYS P 125     -39.908 -94.997 106.689  0.00 97.00      PROA   
ATOM   1979  N   PHE P 126     -42.011 -95.556 106.085  0.00 97.00      PROA   
ATOM   1980  HN  PHE P 126     -42.671 -96.293 105.960  0.00 97.00      PROA   
ATOM   1981  CA  PHE P 126     -42.440 -94.268 105.577  0.00 97.00      PROA   
ATOM   1982  HA  PHE P 126     -41.565 -93.681 105.337  0.00 97.00      PROA   
ATOM   1983  CB  PHE P 126     -43.240 -94.502 104.256  0.00 97.00      PROA   
ATOM   1984  HB1 PHE P 126     -44.013 -95.282 104.437  0.00 97.00      PROA   
ATOM   1985  HB2 PHE P 126     -42.553 -94.896 103.478  0.00 97.00      PROA   
ATOM   1986  CG  PHE P 126     -43.924 -93.281 103.693  0.00 97.00      PROA   
ATOM   1987  CD1 PHE P 126     -43.164 -92.230 103.155  0.00 97.00      PROA   
ATOM   1988  HD1 PHE P 126     -42.086 -92.279 103.174  0.00 97.00      PROA   
ATOM   1989  CE1 PHE P 126     -43.793 -91.121 102.581  0.00 97.00      PROA   
ATOM   1990  HE1 PHE P 126     -43.191 -90.343 102.139  0.00 97.00      PROA   
ATOM   1991  CZ  PHE P 126     -45.191 -91.038 102.562  0.00 97.00      PROA   
ATOM   1992  HZ  PHE P 126     -45.685 -90.186 102.121  0.00 97.00      PROA   
ATOM   1993  CD2 PHE P 126     -45.328 -93.196 103.654  0.00 97.00      PROA   
ATOM   1994  HD2 PHE P 126     -45.928 -94.004 104.046  0.00 97.00      PROA   
ATOM   1995  CE2 PHE P 126     -45.958 -92.076 103.102  0.00 97.00      PROA   
ATOM   1996  HE2 PHE P 126     -47.036 -92.022 103.070  0.00 97.00      PROA   
ATOM   1997  C   PHE P 126     -43.251 -93.464 106.593  0.00 97.00      PROA   
ATOM   1998  O   PHE P 126     -44.058 -94.012 107.332  0.00 97.00      PROA   
ATOM   1999  N   PHE P 127     -43.066 -92.121 106.613  0.00 97.00      PROA   
ATOM   2000  HN  PHE P 127     -42.322 -91.720 106.082  0.00 97.00      PROA   
ATOM   2001  CA  PHE P 127     -43.912 -91.162 107.303  0.00 97.00      PROA   
ATOM   2002  HA  PHE P 127     -44.861 -91.622 107.541  0.00 97.00      PROA   
ATOM   2003  CB  PHE P 127     -43.260 -90.545 108.571  0.00 97.00      PROA   
ATOM   2004  HB1 PHE P 127     -43.909 -89.752 109.002  0.00 97.00      PROA   
ATOM   2005  HB2 PHE P 127     -42.291 -90.071 108.299  0.00 97.00      PROA   
ATOM   2006  CG  PHE P 127     -42.988 -91.540 109.668  0.00 97.00      PROA   
ATOM   2007  CD1 PHE P 127     -43.936 -91.745 110.689  0.00 97.00      PROA   
ATOM   2008  HD1 PHE P 127     -44.901 -91.262 110.627  0.00 97.00      PROA   
ATOM   2009  CE1 PHE P 127     -43.611 -92.492 111.829  0.00 97.00      PROA   
ATOM   2010  HE1 PHE P 127     -44.328 -92.603 112.629  0.00 97.00      PROA   
ATOM   2011  CZ  PHE P 127     -42.331 -93.045 111.957  0.00 97.00      PROA   
ATOM   2012  HZ  PHE P 127     -42.068 -93.597 112.847  0.00 97.00      PROA   
ATOM   2013  CD2 PHE P 127     -41.709 -92.109 109.808  0.00 97.00      PROA   
ATOM   2014  HD2 PHE P 127     -40.958 -91.918 109.054  0.00 97.00      PROA   
ATOM   2015  CE2 PHE P 127     -41.379 -92.852 110.949  0.00 97.00      PROA   
ATOM   2016  HE2 PHE P 127     -40.384 -93.257 111.065  0.00 97.00      PROA   
ATOM   2017  C   PHE P 127     -44.176 -89.992 106.369  0.00 97.00      PROA   
ATOM   2018  O   PHE P 127     -43.297 -89.562 105.634  0.00 97.00      PROA   
ATOM   2019  N   HSD P 128     -45.400 -89.414 106.375  0.00 97.00      PROA   
ATOM   2020  HN  HSD P 128     -46.155 -89.807 106.897  0.00 97.00      PROA   
ATOM   2021  CA  HSD P 128     -45.698 -88.182 105.654  0.00 97.00      PROA   
ATOM   2022  HA  HSD P 128     -45.380 -88.341 104.632  0.00 97.00      PROA   
ATOM   2023  CB  HSD P 128     -47.213 -87.876 105.601  0.00 97.00      PROA   
ATOM   2024  HB1 HSD P 128     -47.420 -86.791 105.472  0.00 97.00      PROA   
ATOM   2025  HB2 HSD P 128     -47.687 -88.194 106.553  0.00 97.00      PROA   
ATOM   2026  ND1 HSD P 128     -47.939 -88.073 103.180  0.00 97.00      PROA   
ATOM   2027  HD1 HSD P 128     -47.620 -87.167 102.899  0.00 97.00      PROA   
ATOM   2028  CG  HSD P 128     -47.859 -88.600 104.453  0.00 97.00      PROA   
ATOM   2029  CE1 HSD P 128     -48.638 -88.961 102.430  0.00 97.00      PROA   
ATOM   2030  HE1 HSD P 128     -48.872 -88.798 101.378  0.00 97.00      PROA   
ATOM   2031  NE2 HSD P 128     -49.024 -90.008 103.132  0.00 97.00      PROA   
ATOM   2032  CD2 HSD P 128     -48.544 -89.775 104.409  0.00 97.00      PROA   
ATOM   2033  HD2 HSD P 128     -48.753 -90.488 105.197  0.00 97.00      PROA   
ATOM   2034  C   HSD P 128     -44.923 -86.954 106.108  0.00 97.00      PROA   
ATOM   2035  O   HSD P 128     -44.578 -86.113 105.283  0.00 97.00      PROA   
ATOM   2036  N   TRP P 129     -44.638 -86.823 107.421  0.00 97.00      PROA   
ATOM   2037  HN  TRP P 129     -44.909 -87.529 108.065  0.00 97.00      PROA   
ATOM   2038  CA  TRP P 129     -43.978 -85.672 108.009  0.00 97.00      PROA   
ATOM   2039  HA  TRP P 129     -43.557 -85.047 107.231  0.00 97.00      PROA   
ATOM   2040  CB  TRP P 129     -44.924 -84.830 108.915  0.00 97.00      PROA   
ATOM   2041  HB1 TRP P 129     -44.407 -83.891 109.213  0.00 97.00      PROA   
ATOM   2042  HB2 TRP P 129     -45.146 -85.393 109.848  0.00 97.00      PROA   
ATOM   2043  CG  TRP P 129     -46.234 -84.479 108.280  0.00 97.00      PROA   
ATOM   2044  CD1 TRP P 129     -46.521 -83.345 107.565  0.00 97.00      PROA   
ATOM   2045  HD1 TRP P 129     -45.822 -82.540 107.390  0.00 97.00      PROA   
ATOM   2046  NE1 TRP P 129     -47.819 -83.397 107.122  0.00 97.00      PROA   
ATOM   2047  HE1 TRP P 129     -48.318 -82.670 106.703  0.00 97.00      PROA   
ATOM   2048  CE2 TRP P 129     -48.400 -84.559 107.536  0.00 97.00      PROA   
ATOM   2049  CD2 TRP P 129     -47.437 -85.270 108.286  0.00 97.00      PROA   
ATOM   2050  CE3 TRP P 129     -47.785 -86.492 108.864  0.00 97.00      PROA   
ATOM   2051  HE3 TRP P 129     -47.083 -87.044 109.472  0.00 97.00      PROA   
ATOM   2052  CZ3 TRP P 129     -49.078 -86.988 108.665  0.00 97.00      PROA   
ATOM   2053  HZ3 TRP P 129     -49.369 -87.927 109.114  0.00 97.00      PROA   
ATOM   2054  CZ2 TRP P 129     -49.679 -85.054 107.328  0.00 97.00      PROA   
ATOM   2055  HZ2 TRP P 129     -50.412 -84.506 106.755  0.00 97.00      PROA   
ATOM   2056  CH2 TRP P 129     -50.005 -86.284 107.901  0.00 97.00      PROA   
ATOM   2057  HH2 TRP P 129     -51.000 -86.685 107.766  0.00 97.00      PROA   
ATOM   2058  C   TRP P 129     -42.846 -86.204 108.855  0.00 97.00      PROA   
ATOM   2059  O   TRP P 129     -42.725 -87.410 109.062  0.00 97.00      PROA   
ATOM   2060  N   ASN P 130     -41.958 -85.313 109.357  0.00 97.00      PROA   
ATOM   2061  HN  ASN P 130     -42.001 -84.348 109.103  0.00 97.00      PROA   
ATOM   2062  CA  ASN P 130     -40.890 -85.686 110.266  0.00 97.00      PROA   
ATOM   2063  HA  ASN P 130     -40.300 -86.422 109.739  0.00 97.00      PROA   
ATOM   2064  CB  ASN P 130     -39.993 -84.456 110.594  0.00 97.00      PROA   
ATOM   2065  HB1 ASN P 130     -40.537 -83.746 111.252  0.00 97.00      PROA   
ATOM   2066  HB2 ASN P 130     -39.729 -83.920 109.656  0.00 97.00      PROA   
ATOM   2067  CG  ASN P 130     -38.701 -84.866 111.297  0.00 97.00      PROA   
ATOM   2068  OD1 ASN P 130     -38.441 -84.469 112.432  0.00 97.00      PROA   
ATOM   2069  ND2 ASN P 130     -37.880 -85.704 110.612  0.00 97.00      PROA   
ATOM   2070 HD21 ASN P 130     -37.010 -85.952 111.040  0.00 97.00      PROA   
ATOM   2071 HD22 ASN P 130     -38.106 -85.983 109.682  0.00 97.00      PROA   
ATOM   2072  C   ASN P 130     -41.393 -86.352 111.553  0.00 97.00      PROA   
ATOM   2073  O   ASN P 130     -42.312 -85.871 112.213  0.00 97.00      PROA   
ATOM   2074  N   SER P 131     -40.780 -87.498 111.925  0.00 97.00      PROA   
ATOM   2075  HN  SER P 131     -40.028 -87.874 111.389  0.00 97.00      PROA   
ATOM   2076  CA  SER P 131     -41.175 -88.282 113.076  0.00 97.00      PROA   
ATOM   2077  HA  SER P 131     -41.413 -87.623 113.899  0.00 97.00      PROA   
ATOM   2078  CB  SER P 131     -42.371 -89.241 112.783  0.00 97.00      PROA   
ATOM   2079  HB1 SER P 131     -42.148 -89.841 111.876  0.00 97.00      PROA   
ATOM   2080  HB2 SER P 131     -43.265 -88.617 112.568  0.00 97.00      PROA   
ATOM   2081  OG  SER P 131     -42.695 -90.121 113.864  0.00 97.00      PROA   
ATOM   2082  HG1 SER P 131     -42.041 -90.830 113.860  0.00 97.00      PROA   
ATOM   2083  C   SER P 131     -39.970 -89.090 113.442  0.00 97.00      PROA   
ATOM   2084  O   SER P 131     -39.098 -89.305 112.611  0.00 97.00      PROA   
ATOM   2085  N   ASN P 132     -39.913 -89.582 114.700  0.00 97.00      PROA   
ATOM   2086  HN  ASN P 132     -40.660 -89.394 115.333  0.00 97.00      PROA   
ATOM   2087  CA  ASN P 132     -38.920 -90.539 115.141  0.00 97.00      PROA   
ATOM   2088  HA  ASN P 132     -37.969 -90.272 114.701  0.00 97.00      PROA   
ATOM   2089  CB  ASN P 132     -38.747 -90.544 116.697  0.00 97.00      PROA   
ATOM   2090  HB1 ASN P 132     -38.631 -89.502 117.062  0.00 97.00      PROA   
ATOM   2091  HB2 ASN P 132     -37.811 -91.091 116.945  0.00 97.00      PROA   
ATOM   2092  CG  ASN P 132     -39.882 -91.253 117.455  0.00 97.00      PROA   
ATOM   2093  OD1 ASN P 132     -39.842 -92.473 117.637  0.00 97.00      PROA   
ATOM   2094  ND2 ASN P 132     -40.899 -90.491 117.935  0.00 97.00      PROA   
ATOM   2095 HD21 ASN P 132     -41.627 -90.959 118.432  0.00 97.00      PROA   
ATOM   2096 HD22 ASN P 132     -40.896 -89.500 117.816  0.00 97.00      PROA   
ATOM   2097  C   ASN P 132     -39.306 -91.914 114.624  0.00 97.00      PROA   
ATOM   2098  O   ASN P 132     -40.434 -92.141 114.193  0.00 97.00      PROA   
ATOM   2099  N   LEU P 133     -38.361 -92.871 114.694  0.00 97.00      PROA   
ATOM   2100  HN  LEU P 133     -37.421 -92.643 114.940  0.00 97.00      PROA   
ATOM   2101  CA  LEU P 133     -38.661 -94.274 114.578  0.00 97.00      PROA   
ATOM   2102  HA  LEU P 133     -39.730 -94.430 114.587  0.00 97.00      PROA   
ATOM   2103  CB  LEU P 133     -38.062 -94.859 113.277  0.00 97.00      PROA   
ATOM   2104  HB1 LEU P 133     -36.954 -94.893 113.319  0.00 97.00      PROA   
ATOM   2105  HB2 LEU P 133     -38.325 -94.136 112.468  0.00 97.00      PROA   
ATOM   2106  CG  LEU P 133     -38.612 -96.234 112.836  0.00 97.00      PROA   
ATOM   2107  HG  LEU P 133     -39.722 -96.221 112.953  0.00 97.00      PROA   
ATOM   2108  CD1 LEU P 133     -38.302 -96.451 111.348  0.00 97.00      PROA   
ATOM   2109 HD11 LEU P 133     -37.203 -96.454 111.190  0.00 97.00      PROA   
ATOM   2110 HD12 LEU P 133     -38.742 -95.636 110.737  0.00 97.00      PROA   
ATOM   2111 HD13 LEU P 133     -38.714 -97.422 111.004  0.00 97.00      PROA   
ATOM   2112  CD2 LEU P 133     -38.051 -97.410 113.652  0.00 97.00      PROA   
ATOM   2113 HD21 LEU P 133     -38.391 -97.367 114.705  0.00 97.00      PROA   
ATOM   2114 HD22 LEU P 133     -36.940 -97.386 113.637  0.00 97.00      PROA   
ATOM   2115 HD23 LEU P 133     -38.389 -98.376 113.223  0.00 97.00      PROA   
ATOM   2116  C   LEU P 133     -38.075 -94.919 115.813  0.00 97.00      PROA   
ATOM   2117  O   LEU P 133     -36.864 -94.939 115.999  0.00 97.00      PROA   
ATOM   2118  N   THR P 134     -38.934 -95.474 116.701  0.00 97.00      PROA   
ATOM   2119  HN  THR P 134     -39.919 -95.416 116.564  0.00 97.00      PROA   
ATOM   2120  CA  THR P 134     -38.486 -96.143 117.912  0.00 97.00      PROA   
ATOM   2121  HA  THR P 134     -37.418 -96.024 118.029  0.00 97.00      PROA   
ATOM   2122  CB  THR P 134     -39.129 -95.621 119.193  0.00 97.00      PROA   
ATOM   2123  HB  THR P 134     -40.239 -95.685 119.128  0.00 97.00      PROA   
ATOM   2124  OG1 THR P 134     -38.760 -94.265 119.407  0.00 97.00      PROA   
ATOM   2125  HG1 THR P 134     -39.159 -93.751 118.700  0.00 97.00      PROA   
ATOM   2126  CG2 THR P 134     -38.634 -96.403 120.427  0.00 97.00      PROA   
ATOM   2127 HG21 THR P 134     -37.523 -96.388 120.464  0.00 97.00      PROA   
ATOM   2128 HG22 THR P 134     -38.981 -97.456 120.417  0.00 97.00      PROA   
ATOM   2129 HG23 THR P 134     -39.019 -95.925 121.353  0.00 97.00      PROA   
ATOM   2130  C   THR P 134     -38.762 -97.618 117.769  0.00 97.00      PROA   
ATOM   2131  O   THR P 134     -39.898 -98.047 117.582  0.00 97.00      PROA   
ATOM   2132  N   ILE P 135     -37.696 -98.438 117.868  0.00 97.00      PROA   
ATOM   2133  HN  ILE P 135     -36.779 -98.054 117.985  0.00 97.00      PROA   
ATOM   2134  CA  ILE P 135     -37.763 -99.881 117.831  0.00 97.00      PROA   
ATOM   2135  HA  ILE P 135     -38.648-100.191 117.293  0.00 97.00      PROA   
ATOM   2136  CB  ILE P 135     -36.524-100.488 117.166  0.00 97.00      PROA   
ATOM   2137  HB  ILE P 135     -35.631-100.130 117.728  0.00 97.00      PROA   
ATOM   2138  CG2 ILE P 135     -36.555-102.031 117.242  0.00 97.00      PROA   
ATOM   2139 HG21 ILE P 135     -37.450-102.431 116.720  0.00 97.00      PROA   
ATOM   2140 HG22 ILE P 135     -36.568-102.382 118.291  0.00 97.00      PROA   
ATOM   2141 HG23 ILE P 135     -35.648-102.457 116.767  0.00 97.00      PROA   
ATOM   2142  CG1 ILE P 135     -36.343-100.009 115.701  0.00 97.00      PROA   
ATOM   2143 HG11 ILE P 135     -36.736 -98.979 115.580  0.00 97.00      PROA   
ATOM   2144 HG12 ILE P 135     -36.938-100.666 115.029  0.00 97.00      PROA   
ATOM   2145  CD  ILE P 135     -34.872 -99.978 115.264  0.00 97.00      PROA   
ATOM   2146  HD1 ILE P 135     -34.355-100.931 115.506  0.00 97.00      PROA   
ATOM   2147  HD2 ILE P 135     -34.346 -99.159 115.798  0.00 97.00      PROA   
ATOM   2148  HD3 ILE P 135     -34.784 -99.790 114.174  0.00 97.00      PROA   
ATOM   2149  C   ILE P 135     -37.865-100.344 119.272  0.00 97.00      PROA   
ATOM   2150  O   ILE P 135     -36.919-100.213 120.038  0.00 97.00      PROA   
ATOM   2151  N   LEU P 136     -39.032-100.891 119.683  0.00 97.00      PROA   
ATOM   2152  HN  LEU P 136     -39.812-100.920 119.062  0.00 97.00      PROA   
ATOM   2153  CA  LEU P 136     -39.320-101.319 121.044  0.00 97.00      PROA   
ATOM   2154  HA  LEU P 136     -39.167-100.458 121.680  0.00 97.00      PROA   
ATOM   2155  CB  LEU P 136     -40.787-101.813 121.200  0.00 97.00      PROA   
ATOM   2156  HB1 LEU P 136     -40.914-102.220 122.229  0.00 97.00      PROA   
ATOM   2157  HB2 LEU P 136     -40.977-102.640 120.483  0.00 97.00      PROA   
ATOM   2158  CG  LEU P 136     -41.908-100.746 121.034  0.00 97.00      PROA   
ATOM   2159  HG  LEU P 136     -42.855-101.253 121.346  0.00 97.00      PROA   
ATOM   2160  CD1 LEU P 136     -41.715 -99.543 121.974  0.00 97.00      PROA   
ATOM   2161 HD11 LEU P 136     -40.824 -98.953 121.672  0.00 97.00      PROA   
ATOM   2162 HD12 LEU P 136     -41.578 -99.885 123.021  0.00 97.00      PROA   
ATOM   2163 HD13 LEU P 136     -42.603 -98.878 121.932  0.00 97.00      PROA   
ATOM   2164  CD2 LEU P 136     -42.139-100.274 119.584  0.00 97.00      PROA   
ATOM   2165 HD21 LEU P 136     -42.227-101.141 118.897  0.00 97.00      PROA   
ATOM   2166 HD22 LEU P 136     -41.308 -99.623 119.246  0.00 97.00      PROA   
ATOM   2167 HD23 LEU P 136     -43.076 -99.681 119.527  0.00 97.00      PROA   
ATOM   2168  C   LEU P 136     -38.389-102.395 121.585  0.00 97.00      PROA   
ATOM   2169  O   LEU P 136     -37.990-102.347 122.749  0.00 97.00      PROA   
ATOM   2170  N   LYS P 137     -38.026-103.392 120.751  0.00 97.00      PROA   
ATOM   2171  HN  LYS P 137     -38.394-103.433 119.828  0.00 97.00      PROA   
ATOM   2172  CA  LYS P 137     -37.019-104.375 121.087  0.00 97.00      PROA   
ATOM   2173  HA  LYS P 137     -36.382-103.990 121.873  0.00 97.00      PROA   
ATOM   2174  CB  LYS P 137     -37.636-105.723 121.545  0.00 97.00      PROA   
ATOM   2175  HB1 LYS P 137     -36.835-106.489 121.627  0.00 97.00      PROA   
ATOM   2176  HB2 LYS P 137     -38.359-106.074 120.776  0.00 97.00      PROA   
ATOM   2177  CG  LYS P 137     -38.358-105.644 122.904  0.00 97.00      PROA   
ATOM   2178  HG1 LYS P 137     -39.201-104.922 122.840  0.00 97.00      PROA   
ATOM   2179  HG2 LYS P 137     -37.641-105.246 123.652  0.00 97.00      PROA   
ATOM   2180  CD  LYS P 137     -38.895-107.010 123.369  0.00 97.00      PROA   
ATOM   2181  HD1 LYS P 137     -38.061-107.748 123.359  0.00 97.00      PROA   
ATOM   2182  HD2 LYS P 137     -39.650-107.359 122.630  0.00 97.00      PROA   
ATOM   2183  CE  LYS P 137     -39.546-107.002 124.760  0.00 97.00      PROA   
ATOM   2184  HE1 LYS P 137     -39.941-108.016 124.995  0.00 97.00      PROA   
ATOM   2185  HE2 LYS P 137     -40.375-106.268 124.819  0.00 97.00      PROA   
ATOM   2186  NZ  LYS P 137     -38.540-106.674 125.796  0.00 97.00      PROA   
ATOM   2187  HZ1 LYS P 137     -38.409-105.645 125.885  0.00 97.00      PROA   
ATOM   2188  HZ2 LYS P 137     -37.640-107.107 125.506  0.00 97.00      PROA   
ATOM   2189  HZ3 LYS P 137     -38.826-107.082 126.709  0.00 97.00      PROA   
ATOM   2190  C   LYS P 137     -36.146-104.606 119.873  0.00 97.00      PROA   
ATOM   2191  O   LYS P 137     -36.603-105.133 118.861  0.00 97.00      PROA   
ATOM   2192  N   THR P 138     -34.846-104.224 119.938  0.00 97.00      PROA   
ATOM   2193  HN  THR P 138     -34.504-103.724 120.736  0.00 97.00      PROA   
ATOM   2194  CA  THR P 138     -33.899-104.426 118.850  0.00 97.00      PROA   
ATOM   2195  HA  THR P 138     -34.450-104.260 117.935  0.00 97.00      PROA   
ATOM   2196  CB  THR P 138     -32.741-103.426 118.838  0.00 97.00      PROA   
ATOM   2197  HB  THR P 138     -33.155-102.419 119.080  0.00 97.00      PROA   
ATOM   2198  OG1 THR P 138     -32.138-103.338 117.552  0.00 97.00      PROA   
ATOM   2199  HG1 THR P 138     -31.413-102.720 117.661  0.00 97.00      PROA   
ATOM   2200  CG2 THR P 138     -31.644-103.769 119.857  0.00 97.00      PROA   
ATOM   2201 HG21 THR P 138     -31.113-104.706 119.586  0.00 97.00      PROA   
ATOM   2202 HG22 THR P 138     -32.075-103.889 120.870  0.00 97.00      PROA   
ATOM   2203 HG23 THR P 138     -30.891-102.953 119.899  0.00 97.00      PROA   
ATOM   2204  C   THR P 138     -33.425-105.869 118.816  0.00 97.00      PROA   
ATOM   2205  O   THR P 138     -33.698-106.661 119.709  0.00 97.00      PROA   
ATOM   2206  N   ASN P 139     -32.758-106.266 117.716  0.00 97.00      PROA   
ATOM   2207  HN  ASN P 139     -32.468-105.597 117.037  0.00 97.00      PROA   
ATOM   2208  CA  ASN P 139     -32.460-107.655 117.452  0.00 97.00      PROA   
ATOM   2209  HA  ASN P 139     -31.978-108.069 118.328  0.00 97.00      PROA   
ATOM   2210  CB  ASN P 139     -33.743-108.481 117.123  0.00 97.00      PROA   
ATOM   2211  HB1 ASN P 139     -34.384-108.526 118.030  0.00 97.00      PROA   
ATOM   2212  HB2 ASN P 139     -33.489-109.527 116.855  0.00 97.00      PROA   
ATOM   2213  CG  ASN P 139     -34.530-107.855 115.963  0.00 97.00      PROA   
ATOM   2214  OD1 ASN P 139     -34.155-108.016 114.800  0.00 97.00      PROA   
ATOM   2215  ND2 ASN P 139     -35.652-107.148 116.273  0.00 97.00      PROA   
ATOM   2216 HD21 ASN P 139     -36.204-106.784 115.524  0.00 97.00      PROA   
ATOM   2217 HD22 ASN P 139     -35.908-106.999 117.227  0.00 97.00      PROA   
ATOM   2218  C   ASN P 139     -31.447-107.686 116.326  0.00 97.00      PROA   
ATOM   2219  O   ASN P 139     -31.110-106.652 115.754  0.00 97.00      PROA   
ATOM   2220  N   MET P 140     -30.930-108.887 115.971  0.00 97.00      PROA   
ATOM   2221  HN  MET P 140     -31.165-109.713 116.482  0.00 97.00      PROA   
ATOM   2222  CA  MET P 140     -29.970-109.083 114.895  0.00 97.00      PROA   
ATOM   2223  HA  MET P 140     -29.090-108.509 115.150  0.00 97.00      PROA   
ATOM   2224  CB  MET P 140     -29.553-110.570 114.802  0.00 97.00      PROA   
ATOM   2225  HB1 MET P 140     -30.440-111.196 114.559  0.00 97.00      PROA   
ATOM   2226  HB2 MET P 140     -29.205-110.871 115.816  0.00 97.00      PROA   
ATOM   2227  CG  MET P 140     -28.426-110.856 113.790  0.00 97.00      PROA   
ATOM   2228  HG1 MET P 140     -27.523-110.287 114.093  0.00 97.00      PROA   
ATOM   2229  HG2 MET P 140     -28.704-110.445 112.806  0.00 97.00      PROA   
ATOM   2230  SD  MET P 140     -28.021-112.620 113.584  0.00 97.00      PROA   
ATOM   2231  CE  MET P 140     -27.451-112.923 115.282  0.00 97.00      PROA   
ATOM   2232  HE1 MET P 140     -28.281-112.823 116.011  0.00 97.00      PROA   
ATOM   2233  HE2 MET P 140     -26.650-112.207 115.564  0.00 97.00      PROA   
ATOM   2234  HE3 MET P 140     -27.051-113.953 115.393  0.00 97.00      PROA   
ATOM   2235  C   MET P 140     -30.452-108.562 113.545  0.00 97.00      PROA   
ATOM   2236  O   MET P 140     -29.672-108.015 112.767  0.00 97.00      PROA   
ATOM   2237  N   SER P 141     -31.775-108.648 113.259  0.00 97.00      PROA   
ATOM   2238  HN  SER P 141     -32.402-109.103 113.882  0.00 97.00      PROA   
ATOM   2239  CA  SER P 141     -32.383-108.192 112.011  0.00 97.00      PROA   
ATOM   2240  HA  SER P 141     -31.633-108.259 111.277  0.00 97.00      PROA   
ATOM   2241  CB  SER P 141     -33.711-108.983 111.649  0.00 97.00      PROA   
ATOM   2242  HB1 SER P 141     -34.509-108.690 112.323  0.00 97.00      PROA   
ATOM   2243  HB2 SER P 141     -33.600-110.084 111.824  0.00 97.00      PROA   
ATOM   2244  OG  SER P 141     -34.086-108.850 110.277  0.00 97.00      PROA   
ATOM   2245  HG1 SER P 141     -34.175-107.913 110.111  0.00 97.00      PROA   
ATOM   2246  C   SER P 141     -32.607-106.759 111.932  0.00 97.00      PROA   
ATOM   2247  O   SER P 141     -33.046-106.261 110.905  0.00 97.00      PROA   
ATOM   2248  N   HSD P 142     -32.246-106.063 113.010  0.00 97.00      PROA   
ATOM   2249  HN  HSD P 142     -31.935-106.562 113.815  0.00 97.00      PROA   
ATOM   2250  CA  HSD P 142     -32.252-104.631 113.092  0.00 97.00      PROA   
ATOM   2251  HA  HSD P 142     -32.689-104.221 112.199  0.00 97.00      PROA   
ATOM   2252  CB  HSD P 142     -33.115-104.147 114.279  0.00 97.00      PROA   
ATOM   2253  HB1 HSD P 142     -32.874-103.092 114.527  0.00 97.00      PROA   
ATOM   2254  HB2 HSD P 142     -32.915-104.762 115.181  0.00 97.00      PROA   
ATOM   2255  ND1 HSD P 142     -35.464-103.171 114.164  0.00 97.00      PROA   
ATOM   2256  HD1 HSD P 142     -35.281-102.357 114.719  0.00 97.00      PROA   
ATOM   2257  CG  HSD P 142     -34.584-104.206 113.931  0.00 97.00      PROA   
ATOM   2258  CE1 HSD P 142     -36.630-103.491 113.552  0.00 97.00      PROA   
ATOM   2259  HE1 HSD P 142     -37.518-102.862 113.595  0.00 97.00      PROA   
ATOM   2260  NE2 HSD P 142     -36.567-104.657 112.946  0.00 97.00      PROA   
ATOM   2261  CD2 HSD P 142     -35.285-105.115 113.196  0.00 97.00      PROA   
ATOM   2262  HD2 HSD P 142     -34.988-106.071 112.786  0.00 97.00      PROA   
ATOM   2263  C   HSD P 142     -30.838-104.089 113.126  0.00 97.00      PROA   
ATOM   2264  O   HSD P 142     -30.622-102.910 113.381  0.00 97.00      PROA   
ATOM   2265  N   SER P 143     -29.827-104.929 112.814  0.00 97.00      PROA   
ATOM   2266  HN  SER P 143     -30.017-105.891 112.631  0.00 97.00      PROA   
ATOM   2267  CA  SER P 143     -28.430-104.536 112.742  0.00 97.00      PROA   
ATOM   2268  HA  SER P 143     -28.261-103.704 113.413  0.00 97.00      PROA   
ATOM   2269  CB  SER P 143     -27.531-105.727 113.158  0.00 97.00      PROA   
ATOM   2270  HB1 SER P 143     -27.521-106.518 112.377  0.00 97.00      PROA   
ATOM   2271  HB2 SER P 143     -27.969-106.177 114.074  0.00 97.00      PROA   
ATOM   2272  OG  SER P 143     -26.199-105.327 113.455  0.00 97.00      PROA   
ATOM   2273  HG1 SER P 143     -25.801-105.036 112.632  0.00 97.00      PROA   
ATOM   2274  C   SER P 143     -28.066-104.107 111.327  0.00 97.00      PROA   
ATOM   2275  O   SER P 143     -28.676-104.554 110.358  0.00 97.00      PROA   
ATOM   2276  N   GLY P 144     -27.038-103.230 111.175  0.00 97.00      PROA   
ATOM   2277  HN  GLY P 144     -26.577-102.837 111.971  0.00 97.00      PROA   
ATOM   2278  CA  GLY P 144     -26.493-102.838 109.884  0.00 97.00      PROA   
ATOM   2279  HA1 GLY P 144     -27.067-103.275 109.084  0.00 97.00      PROA   
ATOM   2280  HA2 GLY P 144     -25.459-103.153 109.873  0.00 97.00      PROA   
ATOM   2281  C   GLY P 144     -26.500-101.348 109.699  0.00 97.00      PROA   
ATOM   2282  O   GLY P 144     -26.440-100.589 110.658  0.00 97.00      PROA   
ATOM   2283  N   THR P 145     -26.539-100.883 108.429  0.00 97.00      PROA   
ATOM   2284  HN  THR P 145     -26.691-101.522 107.675  0.00 97.00      PROA   
ATOM   2285  CA  THR P 145     -26.426 -99.475 108.086  0.00 97.00      PROA   
ATOM   2286  HA  THR P 145     -25.968 -98.962 108.917  0.00 97.00      PROA   
ATOM   2287  CB  THR P 145     -25.506 -99.192 106.892  0.00 97.00      PROA   
ATOM   2288  HB  THR P 145     -24.503 -99.609 107.139  0.00 97.00      PROA   
ATOM   2289  OG1 THR P 145     -25.322 -97.798 106.661  0.00 97.00      PROA   
ATOM   2290  HG1 THR P 145     -25.945 -97.556 105.965  0.00 97.00      PROA   
ATOM   2291  CG2 THR P 145     -25.984 -99.848 105.582  0.00 97.00      PROA   
ATOM   2292 HG21 THR P 145     -26.962 -99.432 105.260  0.00 97.00      PROA   
ATOM   2293 HG22 THR P 145     -26.082-100.945 105.701  0.00 97.00      PROA   
ATOM   2294 HG23 THR P 145     -25.249 -99.648 104.772  0.00 97.00      PROA   
ATOM   2295  C   THR P 145     -27.799 -98.868 107.918  0.00 97.00      PROA   
ATOM   2296  O   THR P 145     -28.634 -99.368 107.178  0.00 97.00      PROA   
ATOM   2297  N   TYR P 146     -28.057 -97.749 108.625  0.00 97.00      PROA   
ATOM   2298  HN  TYR P 146     -27.365 -97.375 109.240  0.00 97.00      PROA   
ATOM   2299  CA  TYR P 146     -29.307 -97.025 108.575  0.00 97.00      PROA   
ATOM   2300  HA  TYR P 146     -30.022 -97.583 107.992  0.00 97.00      PROA   
ATOM   2301  CB  TYR P 146     -29.913 -96.727 109.968  0.00 97.00      PROA   
ATOM   2302  HB1 TYR P 146     -30.704 -95.952 109.886  0.00 97.00      PROA   
ATOM   2303  HB2 TYR P 146     -29.126 -96.352 110.658  0.00 97.00      PROA   
ATOM   2304  CG  TYR P 146     -30.559 -97.932 110.592  0.00 97.00      PROA   
ATOM   2305  CD1 TYR P 146     -29.798 -98.888 111.284  0.00 97.00      PROA   
ATOM   2306  HD1 TYR P 146     -28.720 -98.813 111.288  0.00 97.00      PROA   
ATOM   2307  CE1 TYR P 146     -30.431 -99.909 112.002  0.00 97.00      PROA   
ATOM   2308  HE1 TYR P 146     -29.839-100.640 112.528  0.00 97.00      PROA   
ATOM   2309  CZ  TYR P 146     -31.828 -99.967 112.056  0.00 97.00      PROA   
ATOM   2310  OH  TYR P 146     -32.465-100.977 112.800  0.00 97.00      PROA   
ATOM   2311  HH  TYR P 146     -31.768-101.526 113.174  0.00 97.00      PROA   
ATOM   2312  CD2 TYR P 146     -31.963 -98.033 110.613  0.00 97.00      PROA   
ATOM   2313  HD2 TYR P 146     -32.559 -97.293 110.100  0.00 97.00      PROA   
ATOM   2314  CE2 TYR P 146     -32.594 -99.044 111.345  0.00 97.00      PROA   
ATOM   2315  HE2 TYR P 146     -33.670 -99.095 111.389  0.00 97.00      PROA   
ATOM   2316  C   TYR P 146     -29.102 -95.701 107.884  0.00 97.00      PROA   
ATOM   2317  O   TYR P 146     -28.077 -95.051 108.043  0.00 97.00      PROA   
ATOM   2318  N   HSD P 147     -30.100 -95.266 107.088  0.00 97.00      PROA   
ATOM   2319  HN  HSD P 147     -30.938 -95.799 106.995  0.00 97.00      PROA   
ATOM   2320  CA  HSD P 147     -30.045 -94.005 106.376  0.00 97.00      PROA   
ATOM   2321  HA  HSD P 147     -29.389 -93.318 106.893  0.00 97.00      PROA   
ATOM   2322  CB  HSD P 147     -29.612 -94.162 104.891  0.00 97.00      PROA   
ATOM   2323  HB1 HSD P 147     -29.455 -93.155 104.448  0.00 97.00      PROA   
ATOM   2324  HB2 HSD P 147     -30.405 -94.666 104.302  0.00 97.00      PROA   
ATOM   2325  ND1 HSD P 147     -27.190 -94.519 104.161  0.00 97.00      PROA   
ATOM   2326  HD1 HSD P 147     -26.997 -93.568 103.913  0.00 97.00      PROA   
ATOM   2327  CG  HSD P 147     -28.368 -94.992 104.701  0.00 97.00      PROA   
ATOM   2328  CE1 HSD P 147     -26.360 -95.583 104.031  0.00 97.00      PROA   
ATOM   2329  HE1 HSD P 147     -25.347 -95.503 103.636  0.00 97.00      PROA   
ATOM   2330  NE2 HSD P 147     -26.925 -96.705 104.430  0.00 97.00      PROA   
ATOM   2331  CD2 HSD P 147     -28.189 -96.335 104.847  0.00 97.00      PROA   
ATOM   2332  HD2 HSD P 147     -28.876 -97.088 105.214  0.00 97.00      PROA   
ATOM   2333  C   HSD P 147     -31.446 -93.447 106.408  0.00 97.00      PROA   
ATOM   2334  O   HSD P 147     -32.398 -94.178 106.659  0.00 97.00      PROA   
ATOM   2335  N   CYS P 148     -31.626 -92.131 106.155  0.00 97.00      PROA   
ATOM   2336  HN  CYS P 148     -30.858 -91.495 106.091  0.00 97.00      PROA   
ATOM   2337  CA  CYS P 148     -32.948 -91.577 105.961  0.00 97.00      PROA   
ATOM   2338  HA  CYS P 148     -33.604 -92.379 105.670  0.00 97.00      PROA   
ATOM   2339  CB  CYS P 148     -33.558 -90.932 107.238  0.00 97.00      PROA   
ATOM   2340  HB1 CYS P 148     -33.534 -91.703 108.039  0.00 97.00      PROA   
ATOM   2341  HB2 CYS P 148     -34.631 -90.713 107.048  0.00 97.00      PROA   
ATOM   2342  SG  CYS P 148     -32.710 -89.434 107.845  0.00 97.00      PROA   
ATOM   2343  C   CYS P 148     -32.967 -90.612 104.799  0.00 97.00      PROA   
ATOM   2344  O   CYS P 148     -31.933 -90.142 104.335  0.00 97.00      PROA   
ATOM   2345  N   SER P 149     -34.180 -90.303 104.288  0.00 97.00      PROA   
ATOM   2346  HN  SER P 149     -35.003 -90.747 104.637  0.00 97.00      PROA   
ATOM   2347  CA  SER P 149     -34.354 -89.285 103.273  0.00 97.00      PROA   
ATOM   2348  HA  SER P 149     -33.578 -88.549 103.414  0.00 97.00      PROA   
ATOM   2349  CB  SER P 149     -34.335 -89.796 101.797  0.00 97.00      PROA   
ATOM   2350  HB1 SER P 149     -33.416 -90.403 101.656  0.00 97.00      PROA   
ATOM   2351  HB2 SER P 149     -34.287 -88.934 101.099  0.00 97.00      PROA   
ATOM   2352  OG  SER P 149     -35.466 -90.591 101.441  0.00 97.00      PROA   
ATOM   2353  HG1 SER P 149     -36.247 -90.138 101.767  0.00 97.00      PROA   
ATOM   2354  C   SER P 149     -35.668 -88.602 103.518  0.00 97.00      PROA   
ATOM   2355  O   SER P 149     -36.602 -89.214 104.018  0.00 97.00      PROA   
ATOM   2356  N   GLY P 150     -35.766 -87.308 103.143  0.00 97.00      PROA   
ATOM   2357  HN  GLY P 150     -34.978 -86.851 102.738  0.00 97.00      PROA   
ATOM   2358  CA  GLY P 150     -37.000 -86.548 103.187  0.00 97.00      PROA   
ATOM   2359  HA1 GLY P 150     -37.018 -85.985 104.107  0.00 97.00      PROA   
ATOM   2360  HA2 GLY P 150     -37.849 -87.206 103.055  0.00 97.00      PROA   
ATOM   2361  C   GLY P 150     -36.988 -85.585 102.043  0.00 97.00      PROA   
ATOM   2362  O   GLY P 150     -36.032 -85.534 101.282  0.00 97.00      PROA   
ATOM   2363  N   MET P 151     -38.062 -84.785 101.894  0.00 97.00      PROA   
ATOM   2364  HN  MET P 151     -38.866 -84.908 102.474  0.00 97.00      PROA   
ATOM   2365  CA  MET P 151     -38.236 -83.836 100.820  0.00 97.00      PROA   
ATOM   2366  HA  MET P 151     -37.362 -83.823 100.187  0.00 97.00      PROA   
ATOM   2367  CB  MET P 151     -39.492 -84.223  99.992  0.00 97.00      PROA   
ATOM   2368  HB1 MET P 151     -40.401 -83.721 100.377  0.00 97.00      PROA   
ATOM   2369  HB2 MET P 151     -39.663 -85.316 100.148  0.00 97.00      PROA   
ATOM   2370  CG  MET P 151     -39.371 -84.031  98.468  0.00 97.00      PROA   
ATOM   2371  HG1 MET P 151     -40.291 -84.460  98.010  0.00 97.00      PROA   
ATOM   2372  HG2 MET P 151     -38.512 -84.635  98.101  0.00 97.00      PROA   
ATOM   2373  SD  MET P 151     -39.193 -82.312  97.911  0.00 97.00      PROA   
ATOM   2374  CE  MET P 151     -39.352 -82.698  96.146  0.00 97.00      PROA   
ATOM   2375  HE1 MET P 151     -40.363 -83.101  95.923  0.00 97.00      PROA   
ATOM   2376  HE2 MET P 151     -38.603 -83.456  95.829  0.00 97.00      PROA   
ATOM   2377  HE3 MET P 151     -39.204 -81.787  95.527  0.00 97.00      PROA   
ATOM   2378  C   MET P 151     -38.413 -82.461 101.447  0.00 97.00      PROA   
ATOM   2379  O   MET P 151     -39.096 -82.303 102.455  0.00 97.00      PROA   
ATOM   2380  N   GLY P 152     -37.775 -81.425 100.852  0.00 97.00      PROA   
ATOM   2381  HN  GLY P 152     -37.157 -81.621 100.094  0.00 97.00      PROA   
ATOM   2382  CA  GLY P 152     -38.009 -80.023 101.183  0.00 97.00      PROA   
ATOM   2383  HA1 GLY P 152     -37.130 -79.625 101.660  0.00 97.00      PROA   
ATOM   2384  HA2 GLY P 152     -38.896 -79.933 101.795  0.00 97.00      PROA   
ATOM   2385  C   GLY P 152     -38.273 -79.246  99.924  0.00 97.00      PROA   
ATOM   2386  O   GLY P 152     -39.416 -78.954  99.589  0.00 97.00      PROA   
ATOM   2387  N   LYS P 153     -37.207 -78.867  99.188  0.00 97.00      PROA   
ATOM   2388  HN  LYS P 153     -36.280 -78.963  99.547  0.00 97.00      PROA   
ATOM   2389  CA  LYS P 153     -37.324 -78.366  97.828  0.00 97.00      PROA   
ATOM   2390  HA  LYS P 153     -38.366 -78.326  97.555  0.00 97.00      PROA   
ATOM   2391  CB  LYS P 153     -36.715 -76.948  97.670  0.00 97.00      PROA   
ATOM   2392  HB1 LYS P 153     -36.506 -76.729  96.600  0.00 97.00      PROA   
ATOM   2393  HB2 LYS P 153     -35.747 -76.909  98.214  0.00 97.00      PROA   
ATOM   2394  CG  LYS P 153     -37.637 -75.823  98.185  0.00 97.00      PROA   
ATOM   2395  HG1 LYS P 153     -37.088 -74.858  98.105  0.00 97.00      PROA   
ATOM   2396  HG2 LYS P 153     -37.871 -75.991  99.259  0.00 97.00      PROA   
ATOM   2397  CD  LYS P 153     -38.943 -75.732  97.376  0.00 97.00      PROA   
ATOM   2398  HD1 LYS P 153     -39.542 -76.651  97.562  0.00 97.00      PROA   
ATOM   2399  HD2 LYS P 153     -38.674 -75.710  96.295  0.00 97.00      PROA   
ATOM   2400  CE  LYS P 153     -39.809 -74.512  97.708  0.00 97.00      PROA   
ATOM   2401  HE1 LYS P 153     -39.265 -73.570  97.487  0.00 97.00      PROA   
ATOM   2402  HE2 LYS P 153     -40.107 -74.523  98.778  0.00 97.00      PROA   
ATOM   2403  NZ  LYS P 153     -41.044 -74.537  96.887  0.00 97.00      PROA   
ATOM   2404  HZ1 LYS P 153     -41.570 -75.411  97.091  0.00 97.00      PROA   
ATOM   2405  HZ2 LYS P 153     -40.786 -74.525  95.879  0.00 97.00      PROA   
ATOM   2406  HZ3 LYS P 153     -41.639 -73.714  97.103  0.00 97.00      PROA   
ATOM   2407  C   LYS P 153     -36.745 -79.329  96.817  0.00 97.00      PROA   
ATOM   2408  O   LYS P 153     -36.849 -79.120  95.609  0.00 97.00      PROA   
ATOM   2409  N   HSD P 154     -36.187 -80.452  97.303  0.00 97.00      PROA   
ATOM   2410  HN  HSD P 154     -36.094 -80.583  98.285  0.00 97.00      PROA   
ATOM   2411  CA  HSD P 154     -35.806 -81.592  96.511  0.00 97.00      PROA   
ATOM   2412  HA  HSD P 154     -36.615 -81.833  95.836  0.00 97.00      PROA   
ATOM   2413  CB  HSD P 154     -34.486 -81.398  95.721  0.00 97.00      PROA   
ATOM   2414  HB1 HSD P 154     -33.676 -81.096  96.421  0.00 97.00      PROA   
ATOM   2415  HB2 HSD P 154     -34.630 -80.566  94.998  0.00 97.00      PROA   
ATOM   2416  ND1 HSD P 154     -32.946 -83.368  95.220  0.00 97.00      PROA   
ATOM   2417  HD1 HSD P 154     -32.354 -83.265  96.021  0.00 97.00      PROA   
ATOM   2418  CG  HSD P 154     -34.069 -82.617  94.941  0.00 97.00      PROA   
ATOM   2419  CE1 HSD P 154     -32.918 -84.382  94.322  0.00 97.00      PROA   
ATOM   2420  HE1 HSD P 154     -32.131 -85.135  94.311  0.00 97.00      PROA   
ATOM   2421  NE2 HSD P 154     -33.943 -84.342  93.493  0.00 97.00      PROA   
ATOM   2422  CD2 HSD P 154     -34.659 -83.220  93.872  0.00 97.00      PROA   
ATOM   2423  HD2 HSD P 154     -35.553 -82.943  93.328  0.00 97.00      PROA   
ATOM   2424  C   HSD P 154     -35.687 -82.691  97.536  0.00 97.00      PROA   
ATOM   2425  O   HSD P 154     -35.758 -82.424  98.734  0.00 97.00      PROA   
ATOM   2426  N   ARG P 155     -35.531 -83.971  97.119  0.00 97.00      PROA   
ATOM   2427  HN  ARG P 155     -35.497 -84.199  96.148  0.00 97.00      PROA   
ATOM   2428  CA  ARG P 155     -35.184 -85.025  98.052  0.00 97.00      PROA   
ATOM   2429  HA  ARG P 155     -35.871 -84.937  98.882  0.00 97.00      PROA   
ATOM   2430  CB  ARG P 155     -35.366 -86.464  97.502  0.00 97.00      PROA   
ATOM   2431  HB1 ARG P 155     -36.457 -86.634  97.350  0.00 97.00      PROA   
ATOM   2432  HB2 ARG P 155     -35.036 -87.184  98.283  0.00 97.00      PROA   
ATOM   2433  CG  ARG P 155     -34.639 -86.753  96.169  0.00 97.00      PROA   
ATOM   2434  HG1 ARG P 155     -33.821 -86.016  96.042  0.00 97.00      PROA   
ATOM   2435  HG2 ARG P 155     -35.339 -86.608  95.317  0.00 97.00      PROA   
ATOM   2436  CD  ARG P 155     -33.975 -88.137  96.079  0.00 97.00      PROA   
ATOM   2437  HD1 ARG P 155     -33.154 -88.197  96.830  0.00 97.00      PROA   
ATOM   2438  HD2 ARG P 155     -33.563 -88.313  95.061  0.00 97.00      PROA   
ATOM   2439  NE  ARG P 155     -35.029 -89.162  96.362  0.00 97.00      PROA   
ATOM   2440  HE  ARG P 155     -35.981 -88.912  96.215  0.00 97.00      PROA   
ATOM   2441  CZ  ARG P 155     -34.794 -90.335  96.987  0.00 97.00      PROA   
ATOM   2442  NH1 ARG P 155     -33.560 -90.812  97.200  0.00 97.00      PROA   
ATOM   2443 HH11 ARG P 155     -32.785 -90.330  96.805  0.00 97.00      PROA   
ATOM   2444 HH12 ARG P 155     -33.466 -91.696  97.651  0.00 97.00      PROA   
ATOM   2445  NH2 ARG P 155     -35.834 -91.068  97.425  0.00 97.00      PROA   
ATOM   2446 HH21 ARG P 155     -36.761 -90.732  97.290  0.00 97.00      PROA   
ATOM   2447 HH22 ARG P 155     -35.645 -91.897  97.945  0.00 97.00      PROA   
ATOM   2448  C   ARG P 155     -33.781 -84.861  98.626  0.00 97.00      PROA   
ATOM   2449  O   ARG P 155     -32.820 -84.585  97.912  0.00 97.00      PROA   
ATOM   2450  N   TYR P 156     -33.639 -85.035  99.953  0.00 97.00      PROA   
ATOM   2451  HN  TYR P 156     -34.440 -85.206 100.525  0.00 97.00      PROA   
ATOM   2452  CA  TYR P 156     -32.380 -84.925 100.657  0.00 97.00      PROA   
ATOM   2453  HA  TYR P 156     -31.574 -84.742  99.961  0.00 97.00      PROA   
ATOM   2454  CB  TYR P 156     -32.412 -83.816 101.747  0.00 97.00      PROA   
ATOM   2455  HB1 TYR P 156     -31.412 -83.676 102.207  0.00 97.00      PROA   
ATOM   2456  HB2 TYR P 156     -33.137 -84.108 102.535  0.00 97.00      PROA   
ATOM   2457  CG  TYR P 156     -32.865 -82.485 101.193  0.00 97.00      PROA   
ATOM   2458  CD1 TYR P 156     -32.312 -81.953 100.013  0.00 97.00      PROA   
ATOM   2459  HD1 TYR P 156     -31.549 -82.502  99.482  0.00 97.00      PROA   
ATOM   2460  CE1 TYR P 156     -32.759 -80.729  99.500  0.00 97.00      PROA   
ATOM   2461  HE1 TYR P 156     -32.338 -80.346  98.582  0.00 97.00      PROA   
ATOM   2462  CZ  TYR P 156     -33.756 -80.013 100.173  0.00 97.00      PROA   
ATOM   2463  OH  TYR P 156     -34.208 -78.779  99.665  0.00 97.00      PROA   
ATOM   2464  HH  TYR P 156     -33.549 -78.461  99.045  0.00 97.00      PROA   
ATOM   2465  CD2 TYR P 156     -33.848 -81.739 101.871  0.00 97.00      PROA   
ATOM   2466  HD2 TYR P 156     -34.275 -82.121 102.787  0.00 97.00      PROA   
ATOM   2467  CE2 TYR P 156     -34.289 -80.512 101.365  0.00 97.00      PROA   
ATOM   2468  HE2 TYR P 156     -35.033 -79.946 101.904  0.00 97.00      PROA   
ATOM   2469  C   TYR P 156     -32.134 -86.261 101.314  0.00 97.00      PROA   
ATOM   2470  O   TYR P 156     -33.065 -86.892 101.799  0.00 97.00      PROA   
ATOM   2471  N   THR P 157     -30.865 -86.733 101.323  0.00 97.00      PROA   
ATOM   2472  HN  THR P 157     -30.133 -86.224 100.880  0.00 97.00      PROA   
ATOM   2473  CA  THR P 157     -30.452 -88.000 101.906  0.00 97.00      PROA   
ATOM   2474  HA  THR P 157     -31.305 -88.511 102.333  0.00 97.00      PROA   
ATOM   2475  CB  THR P 157     -29.756 -88.933 100.916  0.00 97.00      PROA   
ATOM   2476  HB  THR P 157     -29.215 -89.759 101.439  0.00 97.00      PROA   
ATOM   2477  OG1 THR P 157     -28.840 -88.225 100.085  0.00 97.00      PROA   
ATOM   2478  HG1 THR P 157     -28.136 -87.916 100.659  0.00 97.00      PROA   
ATOM   2479  CG2 THR P 157     -30.808 -89.570  99.995  0.00 97.00      PROA   
ATOM   2480 HG21 THR P 157     -31.378 -88.784  99.457  0.00 97.00      PROA   
ATOM   2481 HG22 THR P 157     -31.509 -90.195 100.582  0.00 97.00      PROA   
ATOM   2482 HG23 THR P 157     -30.303 -90.218  99.245  0.00 97.00      PROA   
ATOM   2483  C   THR P 157     -29.482 -87.718 103.028  0.00 97.00      PROA   
ATOM   2484  O   THR P 157     -28.623 -86.849 102.910  0.00 97.00      PROA   
ATOM   2485  N   SER P 158     -29.589 -88.462 104.153  0.00 97.00      PROA   
ATOM   2486  HN  SER P 158     -30.316 -89.142 104.256  0.00 97.00      PROA   
ATOM   2487  CA  SER P 158     -28.680 -88.331 105.276  0.00 97.00      PROA   
ATOM   2488  HA  SER P 158     -28.467 -87.282 105.409  0.00 97.00      PROA   
ATOM   2489  CB  SER P 158     -29.288 -88.874 106.604  0.00 97.00      PROA   
ATOM   2490  HB1 SER P 158     -30.297 -88.427 106.723  0.00 97.00      PROA   
ATOM   2491  HB2 SER P 158     -28.674 -88.556 107.472  0.00 97.00      PROA   
ATOM   2492  OG  SER P 158     -29.417 -90.296 106.635  0.00 97.00      PROA   
ATOM   2493  HG1 SER P 158     -28.537 -90.656 106.797  0.00 97.00      PROA   
ATOM   2494  C   SER P 158     -27.369 -89.048 105.031  0.00 97.00      PROA   
ATOM   2495  O   SER P 158     -27.214 -89.832 104.097  0.00 97.00      PROA   
ATOM   2496  N   ALA P 159     -26.398 -88.830 105.945  0.00 97.00      PROA   
ATOM   2497  HN  ALA P 159     -26.479 -88.091 106.611  0.00 97.00      PROA   
ATOM   2498  CA  ALA P 159     -25.298 -89.745 106.165  0.00 97.00      PROA   
ATOM   2499  HA  ALA P 159     -24.771 -89.855 105.226  0.00 97.00      PROA   
ATOM   2500  CB  ALA P 159     -24.331 -89.190 107.230  0.00 97.00      PROA   
ATOM   2501  HB1 ALA P 159     -24.849 -89.069 108.206  0.00 97.00      PROA   
ATOM   2502  HB2 ALA P 159     -23.952 -88.192 106.916  0.00 97.00      PROA   
ATOM   2503  HB3 ALA P 159     -23.461 -89.863 107.373  0.00 97.00      PROA   
ATOM   2504  C   ALA P 159     -25.793 -91.126 106.597  0.00 97.00      PROA   
ATOM   2505  O   ALA P 159     -26.844 -91.253 107.222  0.00 97.00      PROA   
ATOM   2506  N   GLY P 160     -25.052 -92.205 106.247  0.00 97.00      PROA   
ATOM   2507  HN  GLY P 160     -24.201 -92.093 105.741  0.00 97.00      PROA   
ATOM   2508  CA  GLY P 160     -25.355 -93.551 106.708  0.00 97.00      PROA   
ATOM   2509  HA1 GLY P 160     -24.904 -94.247 106.016  0.00 97.00      PROA   
ATOM   2510  HA2 GLY P 160     -26.424 -93.681 106.793  0.00 97.00      PROA   
ATOM   2511  C   GLY P 160     -24.719 -93.794 108.044  0.00 97.00      PROA   
ATOM   2512  O   GLY P 160     -23.546 -93.485 108.234  0.00 97.00      PROA   
ATOM   2513  N   ILE P 161     -25.475 -94.390 108.993  0.00 97.00      PROA   
ATOM   2514  HN  ILE P 161     -26.424 -94.632 108.795  0.00 97.00      PROA   
ATOM   2515  CA  ILE P 161     -24.996 -94.674 110.331  0.00 97.00      PROA   
ATOM   2516  HA  ILE P 161     -23.963 -94.373 110.419  0.00 97.00      PROA   
ATOM   2517  CB  ILE P 161     -25.794 -93.961 111.427  0.00 97.00      PROA   
ATOM   2518  HB  ILE P 161     -26.851 -94.318 111.396  0.00 97.00      PROA   
ATOM   2519  CG2 ILE P 161     -25.208 -94.303 112.818  0.00 97.00      PROA   
ATOM   2520 HG21 ILE P 161     -24.122 -94.074 112.848  0.00 97.00      PROA   
ATOM   2521 HG22 ILE P 161     -25.353 -95.373 113.071  0.00 97.00      PROA   
ATOM   2522 HG23 ILE P 161     -25.710 -93.693 113.598  0.00 97.00      PROA   
ATOM   2523  CG1 ILE P 161     -25.845 -92.422 111.208  0.00 97.00      PROA   
ATOM   2524 HG11 ILE P 161     -26.486 -91.986 112.006  0.00 97.00      PROA   
ATOM   2525 HG12 ILE P 161     -26.343 -92.202 110.239  0.00 97.00      PROA   
ATOM   2526  CD  ILE P 161     -24.483 -91.713 111.244  0.00 97.00      PROA   
ATOM   2527  HD1 ILE P 161     -23.809 -92.102 110.453  0.00 97.00      PROA   
ATOM   2528  HD2 ILE P 161     -23.984 -91.849 112.227  0.00 97.00      PROA   
ATOM   2529  HD3 ILE P 161     -24.614 -90.622 111.080  0.00 97.00      PROA   
ATOM   2530  C   ILE P 161     -25.053 -96.174 110.531  0.00 97.00      PROA   
ATOM   2531  O   ILE P 161     -26.114 -96.788 110.475  0.00 97.00      PROA   
ATOM   2532  N   SER P 162     -23.885 -96.809 110.774  0.00 97.00      PROA   
ATOM   2533  HN  SER P 162     -23.023 -96.307 110.789  0.00 97.00      PROA   
ATOM   2534  CA  SER P 162     -23.787 -98.243 110.964  0.00 97.00      PROA   
ATOM   2535  HA  SER P 162     -24.588 -98.726 110.425  0.00 97.00      PROA   
ATOM   2536  CB  SER P 162     -22.452 -98.813 110.418  0.00 97.00      PROA   
ATOM   2537  HB1 SER P 162     -22.417 -98.642 109.320  0.00 97.00      PROA   
ATOM   2538  HB2 SER P 162     -22.385 -99.908 110.596  0.00 97.00      PROA   
ATOM   2539  OG  SER P 162     -21.326 -98.158 110.999  0.00 97.00      PROA   
ATOM   2540  HG1 SER P 162     -21.457 -98.212 111.951  0.00 97.00      PROA   
ATOM   2541  C   SER P 162     -23.910 -98.630 112.424  0.00 97.00      PROA   
ATOM   2542  O   SER P 162     -23.085 -98.242 113.250  0.00 97.00      PROA   
ATOM   2543  N   VAL P 163     -24.931 -99.449 112.770  0.00 97.00      PROA   
ATOM   2544  HN  VAL P 163     -25.604 -99.742 112.093  0.00 97.00      PROA   
ATOM   2545  CA  VAL P 163     -25.109 -99.964 114.114  0.00 97.00      PROA   
ATOM   2546  HA  VAL P 163     -24.341 -99.550 114.748  0.00 97.00      PROA   
ATOM   2547  CB  VAL P 163     -26.446 -99.617 114.768  0.00 97.00      PROA   
ATOM   2548  HB  VAL P 163     -26.416 -99.929 115.839  0.00 97.00      PROA   
ATOM   2549  CG1 VAL P 163     -26.629 -98.087 114.739  0.00 97.00      PROA   
ATOM   2550 HG11 VAL P 163     -26.738 -97.716 113.697  0.00 97.00      PROA   
ATOM   2551 HG12 VAL P 163     -25.764 -97.577 115.212  0.00 97.00      PROA   
ATOM   2552 HG13 VAL P 163     -27.549 -97.817 115.299  0.00 97.00      PROA   
ATOM   2553  CG2 VAL P 163     -27.638-100.325 114.096  0.00 97.00      PROA   
ATOM   2554 HG21 VAL P 163     -27.605-101.422 114.254  0.00 97.00      PROA   
ATOM   2555 HG22 VAL P 163     -27.641-100.122 113.006  0.00 97.00      PROA   
ATOM   2556 HG23 VAL P 163     -28.592 -99.949 114.525  0.00 97.00      PROA   
ATOM   2557  C   VAL P 163     -24.900-101.460 114.077  0.00 97.00      PROA   
ATOM   2558  O   VAL P 163     -25.357-102.152 113.174  0.00 97.00      PROA   
ATOM   2559  N   THR P 164     -24.162-102.005 115.066  0.00 97.00      PROA   
ATOM   2560  HN  THR P 164     -23.787-101.423 115.787  0.00 97.00      PROA   
ATOM   2561  CA  THR P 164     -23.869-103.430 115.115  0.00 97.00      PROA   
ATOM   2562  HA  THR P 164     -24.320-103.936 114.276  0.00 97.00      PROA   
ATOM   2563  CB  THR P 164     -22.378-103.740 115.062  0.00 97.00      PROA   
ATOM   2564  HB  THR P 164     -21.863-103.375 115.978  0.00 97.00      PROA   
ATOM   2565  OG1 THR P 164     -21.777-103.096 113.946  0.00 97.00      PROA   
ATOM   2566  HG1 THR P 164     -22.155-102.217 113.897  0.00 97.00      PROA   
ATOM   2567  CG2 THR P 164     -22.144-105.252 114.879  0.00 97.00      PROA   
ATOM   2568 HG21 THR P 164     -22.600-105.586 113.922  0.00 97.00      PROA   
ATOM   2569 HG22 THR P 164     -22.581-105.846 115.704  0.00 97.00      PROA   
ATOM   2570 HG23 THR P 164     -21.053-105.461 114.826  0.00 97.00      PROA   
ATOM   2571  C   THR P 164     -24.474-103.969 116.396  0.00 97.00      PROA   
ATOM   2572  O   THR P 164     -24.052-103.597 117.483  0.00 97.00      PROA   
ATOM   2573  N   VAL P 165     -25.493-104.859 116.305  0.00 97.00      PROA   
ATOM   2574  HN  VAL P 165     -25.830-105.113 115.398  0.00 97.00      PROA   
ATOM   2575  CA  VAL P 165     -26.231-105.421 117.440  0.00 97.00      PROA   
ATOM   2576  HA  VAL P 165     -26.240-104.666 118.211  0.00 97.00      PROA   
ATOM   2577  CB  VAL P 165     -27.697-105.688 117.061  0.00 97.00      PROA   
ATOM   2578  HB  VAL P 165     -27.733-106.434 116.237  0.00 97.00      PROA   
ATOM   2579  CG1 VAL P 165     -28.572-106.200 118.229  0.00 97.00      PROA   
ATOM   2580 HG11 VAL P 165     -28.394-105.595 119.143  0.00 97.00      PROA   
ATOM   2581 HG12 VAL P 165     -28.381-107.269 118.448  0.00 97.00      PROA   
ATOM   2582 HG13 VAL P 165     -29.645-106.111 117.965  0.00 97.00      PROA   
ATOM   2583  CG2 VAL P 165     -28.316-104.362 116.565  0.00 97.00      PROA   
ATOM   2584 HG21 VAL P 165     -27.808-103.971 115.662  0.00 97.00      PROA   
ATOM   2585 HG22 VAL P 165     -28.259-103.597 117.369  0.00 97.00      PROA   
ATOM   2586 HG23 VAL P 165     -29.386-104.521 116.314  0.00 97.00      PROA   
ATOM   2587  C   VAL P 165     -25.498-106.666 117.977  0.00 97.00      PROA   
ATOM   2588  O   VAL P 165     -24.479-107.061 117.419  0.00 97.00      PROA   
ATOM   2589  N   LYS P 166     -25.955-107.316 119.083  0.00 97.00      PROA   
ATOM   2590  HN  LYS P 166     -26.756-106.987 119.580  0.00 97.00      PROA   
ATOM   2591  CA  LYS P 166     -25.469-108.616 119.511  0.00 97.00      PROA   
ATOM   2592  HA  LYS P 166     -25.061-109.159 118.667  0.00 97.00      PROA   
ATOM   2593  CB  LYS P 166     -24.506-108.619 120.743  0.00 97.00      PROA   
ATOM   2594  HB1 LYS P 166     -24.077-109.637 120.870  0.00 97.00      PROA   
ATOM   2595  HB2 LYS P 166     -25.090-108.390 121.664  0.00 97.00      PROA   
ATOM   2596  CG  LYS P 166     -23.376-107.571 120.741  0.00 97.00      PROA   
ATOM   2597  HG1 LYS P 166     -22.889-107.578 121.742  0.00 97.00      PROA   
ATOM   2598  HG2 LYS P 166     -23.876-106.585 120.648  0.00 97.00      PROA   
ATOM   2599  CD  LYS P 166     -22.282-107.796 119.673  0.00 97.00      PROA   
ATOM   2600  HD1 LYS P 166     -22.732-108.315 118.798  0.00 97.00      PROA   
ATOM   2601  HD2 LYS P 166     -21.515-108.485 120.089  0.00 97.00      PROA   
ATOM   2602  CE  LYS P 166     -21.574-106.522 119.174  0.00 97.00      PROA   
ATOM   2603  HE1 LYS P 166     -20.977-106.752 118.264  0.00 97.00      PROA   
ATOM   2604  HE2 LYS P 166     -20.916-106.082 119.950  0.00 97.00      PROA   
ATOM   2605  NZ  LYS P 166     -22.590-105.526 118.804  0.00 97.00      PROA   
ATOM   2606  HZ1 LYS P 166     -23.057-105.146 119.652  0.00 97.00      PROA   
ATOM   2607  HZ2 LYS P 166     -23.314-106.039 118.253  0.00 97.00      PROA   
ATOM   2608  HZ3 LYS P 166     -22.237-104.743 118.223  0.00 97.00      PROA   
ATOM   2609  C   LYS P 166     -26.708-109.323 119.983  0.00 97.00      PROA   
ATOM   2610  O   LYS P 166     -27.594-108.702 120.559  0.00 97.00      PROA   
ATOM   2611  N   GLU P 167     -26.754-110.650 119.752  0.00  0.00      PROA   
ATOM   2612  HN  GLU P 167     -26.022-111.106 119.252  0.00  0.00      PROA   
ATOM   2613  CA  GLU P 167     -27.771-111.530 120.260  0.00  0.00      PROA   
ATOM   2614  HA  GLU P 167     -28.399-110.996 120.960  0.00  0.00      PROA   
ATOM   2615  CB  GLU P 167     -28.682-112.105 119.144  0.00  0.00      PROA   
ATOM   2616  HB1 GLU P 167     -28.069-112.223 118.223  0.00  0.00      PROA   
ATOM   2617  HB2 GLU P 167     -29.454-111.331 118.932  0.00  0.00      PROA   
ATOM   2618  CG  GLU P 167     -29.350-113.461 119.439  0.00  0.00      PROA   
ATOM   2619  HG1 GLU P 167     -29.701-113.502 120.489  0.00  0.00      PROA   
ATOM   2620  HG2 GLU P 167     -28.605-114.269 119.297  0.00  0.00      PROA   
ATOM   2621  CD  GLU P 167     -30.534-113.697 118.498  0.00  0.00      PROA   
ATOM   2622  OE1 GLU P 167     -31.630-114.061 119.002  0.00  0.00      PROA   
ATOM   2623  OE2 GLU P 167     -30.356-113.531 117.262  0.00  0.00      PROA   
ATOM   2624  C   GLU P 167     -27.036-112.578 121.044  0.00  0.00      PROA   
ATOM   2625  O   GLU P 167     -26.075-113.166 120.549  0.00  0.00      PROA   
ATOM   2626  N   LEU P 168     -27.448-112.771 122.325  0.00  0.00      PROA   
ATOM   2627  HN  LEU P 168     -28.258-112.301 122.667  0.00  0.00      PROA   
ATOM   2628  CA  LEU P 168     -26.735-113.532 123.332  0.00  0.00      PROA   
ATOM   2629  HA  LEU P 168     -25.750-113.096 123.404  0.00  0.00      PROA   
ATOM   2630  CB  LEU P 168     -27.403-113.488 124.738  0.00  0.00      PROA   
ATOM   2631  HB1 LEU P 168     -26.805-114.133 125.423  0.00  0.00      PROA   
ATOM   2632  HB2 LEU P 168     -28.428-113.915 124.682  0.00  0.00      PROA   
ATOM   2633  CG  LEU P 168     -27.484-112.102 125.440  0.00  0.00      PROA   
ATOM   2634  HG  LEU P 168     -27.728-112.322 126.508  0.00  0.00      PROA   
ATOM   2635  CD1 LEU P 168     -26.140-111.346 125.445  0.00  0.00      PROA   
ATOM   2636 HD11 LEU P 168     -25.863-111.038 124.415  0.00  0.00      PROA   
ATOM   2637 HD12 LEU P 168     -25.336-111.992 125.854  0.00  0.00      PROA   
ATOM   2638 HD13 LEU P 168     -26.216-110.434 126.074  0.00  0.00      PROA   
ATOM   2639  CD2 LEU P 168     -28.634-111.212 124.930  0.00  0.00      PROA   
ATOM   2640 HD21 LEU P 168     -29.595-111.767 124.951  0.00  0.00      PROA   
ATOM   2641 HD22 LEU P 168     -28.433-110.878 123.893  0.00  0.00      PROA   
ATOM   2642 HD23 LEU P 168     -28.735-110.311 125.571  0.00  0.00      PROA   
ATOM   2643  C   LEU P 168     -26.543-114.981 122.955  0.00  0.00      PROA   
ATOM   2644  O   LEU P 168     -25.454-115.525 123.134  0.00  0.00      PROA   
ATOM   2645  N   PHE P 169     -27.594-115.623 122.399  0.00  0.00      PROA   
ATOM   2646  HN  PHE P 169     -28.466-115.164 122.243  0.00  0.00      PROA   
ATOM   2647  CA  PHE P 169     -27.542-117.010 122.013  0.00  0.00      PROA   
ATOM   2648  HA  PHE P 169     -26.689-117.132 121.364  0.00  0.00      PROA   
ATOM   2649  CB  PHE P 169     -27.370-118.055 123.176  0.00  0.00      PROA   
ATOM   2650  HB1 PHE P 169     -26.346-117.949 123.594  0.00  0.00      PROA   
ATOM   2651  HB2 PHE P 169     -27.444-119.084 122.762  0.00  0.00      PROA   
ATOM   2652  CG  PHE P 169     -28.341-117.924 124.338  0.00  0.00      PROA   
ATOM   2653  CD1 PHE P 169     -28.104-117.009 125.381  0.00  0.00      PROA   
ATOM   2654  HD1 PHE P 169     -27.226-116.384 125.354  0.00  0.00      PROA   
ATOM   2655  CE1 PHE P 169     -28.994-116.895 126.456  0.00  0.00      PROA   
ATOM   2656  HE1 PHE P 169     -28.807-116.175 127.238  0.00  0.00      PROA   
ATOM   2657  CZ  PHE P 169     -30.124-117.719 126.518  0.00  0.00      PROA   
ATOM   2658  HZ  PHE P 169     -30.813-117.631 127.345  0.00  0.00      PROA   
ATOM   2659  CD2 PHE P 169     -29.460-118.776 124.440  0.00  0.00      PROA   
ATOM   2660  HD2 PHE P 169     -29.644-119.510 123.669  0.00  0.00      PROA   
ATOM   2661  CE2 PHE P 169     -30.352-118.665 125.513  0.00  0.00      PROA   
ATOM   2662  HE2 PHE P 169     -31.216-119.311 125.566  0.00  0.00      PROA   
ATOM   2663  C   PHE P 169     -28.822-117.247 121.244  0.00  0.00      PROA   
ATOM   2664  O   PHE P 169     -29.881-117.344 121.861  0.00  0.00      PROA   
ATOM   2665  N   PRO P 170     -28.833-117.309 119.912  0.00  0.00      PROA   
ATOM   2666  CD  PRO P 170     -27.696-117.016 119.038  0.00  0.00      PROA   
ATOM   2667  HD1 PRO P 170     -26.893-117.764 119.213  0.00  0.00      PROA   
ATOM   2668  HD2 PRO P 170     -27.313-115.996 119.249  0.00  0.00      PROA   
ATOM   2669  CA  PRO P 170     -30.011-117.714 119.174  0.00  0.00      PROA   
ATOM   2670  HA  PRO P 170     -30.898-117.237 119.568  0.00  0.00      PROA   
ATOM   2671  CB  PRO P 170     -29.751-117.243 117.734  0.00  0.00      PROA   
ATOM   2672  HB1 PRO P 170     -30.194-116.233 117.607  0.00  0.00      PROA   
ATOM   2673  HB2 PRO P 170     -30.191-117.904 116.960  0.00  0.00      PROA   
ATOM   2674  CG  PRO P 170     -28.224-117.126 117.601  0.00  0.00      PROA   
ATOM   2675  HG1 PRO P 170     -27.835-118.061 117.147  0.00  0.00      PROA   
ATOM   2676  HG2 PRO P 170     -27.930-116.260 116.975  0.00  0.00      PROA   
ATOM   2677  C   PRO P 170     -30.193-119.212 119.257  0.00  0.00      PROA   
ATOM   2678  O   PRO P 170     -31.100-119.638 119.973  0.00  0.00      PROA   
ATOM   2679  N   ALA P 171     -29.333-119.996 118.551  0.00  0.00      PROA   
ATOM   2680  HN  ALA P 171     -28.593-119.560 118.044  0.00  0.00      PROA   
ATOM   2681  CA  ALA P 171     -29.362-121.434 118.387  0.00  0.00      PROA   
ATOM   2682  HA  ALA P 171     -28.514-121.636 117.754  0.00  0.00      PROA   
ATOM   2683  CB  ALA P 171     -29.131-122.246 119.677  0.00  0.00      PROA   
ATOM   2684  HB1 ALA P 171     -29.944-122.075 120.413  0.00  0.00      PROA   
ATOM   2685  HB2 ALA P 171     -28.168-121.946 120.143  0.00  0.00      PROA   
ATOM   2686  HB3 ALA P 171     -29.079-123.333 119.449  0.00  0.00      PROA   
ATOM   2687  C   ALA P 171     -30.637-121.880 117.693  0.00  0.00      PROA   
ATOM   2688  O   ALA P 171     -31.697-121.722 118.298  0.00  0.00      PROA   
ATOM   2689  N   PRO P 172     -30.665-122.417 116.467  0.00  0.00      PROA   
ATOM   2690  CD  PRO P 172     -29.481-122.791 115.688  0.00  0.00      PROA   
ATOM   2691  HD1 PRO P 172     -28.714-123.278 116.329  0.00  0.00      PROA   
ATOM   2692  HD2 PRO P 172     -29.066-121.875 115.216  0.00  0.00      PROA   
ATOM   2693  CA  PRO P 172     -31.890-122.920 115.856  0.00  0.00      PROA   
ATOM   2694  HA  PRO P 172     -32.613-122.118 115.806  0.00  0.00      PROA   
ATOM   2695  CB  PRO P 172     -31.466-123.402 114.462  0.00  0.00      PROA   
ATOM   2696  HB1 PRO P 172     -31.548-122.549 113.752  0.00  0.00      PROA   
ATOM   2697  HB2 PRO P 172     -32.077-124.242 114.077  0.00  0.00      PROA   
ATOM   2698  CG  PRO P 172     -29.985-123.770 114.619  0.00  0.00      PROA   
ATOM   2699  HG1 PRO P 172     -29.899-124.811 114.998  0.00  0.00      PROA   
ATOM   2700  HG2 PRO P 172     -29.430-123.677 113.667  0.00  0.00      PROA   
ATOM   2701  C   PRO P 172     -32.481-124.033 116.690  0.00  0.00      PROA   
ATOM   2702  O   PRO P 172     -31.767-124.984 117.002  0.00  0.00      PROA   
ATOM   2703  N   VAL P 173     -33.771-123.915 117.084  0.00 97.00      PROA   
ATOM   2704  HN  VAL P 173     -34.359-123.164 116.785  0.00 97.00      PROA   
ATOM   2705  CA  VAL P 173     -34.394-124.900 117.935  0.00 97.00      PROA   
ATOM   2706  HA  VAL P 173     -33.626-125.339 118.560  0.00 97.00      PROA   
ATOM   2707  CB  VAL P 173     -35.450-124.320 118.873  0.00 97.00      PROA   
ATOM   2708  HB  VAL P 173     -35.914-125.143 119.466  0.00 97.00      PROA   
ATOM   2709  CG1 VAL P 173     -34.755-123.364 119.866  0.00 97.00      PROA   
ATOM   2710 HG11 VAL P 173     -34.302-122.503 119.331  0.00 97.00      PROA   
ATOM   2711 HG12 VAL P 173     -33.954-123.891 120.426  0.00 97.00      PROA   
ATOM   2712 HG13 VAL P 173     -35.494-122.967 120.594  0.00 97.00      PROA   
ATOM   2713  CG2 VAL P 173     -36.564-123.591 118.092  0.00 97.00      PROA   
ATOM   2714 HG21 VAL P 173     -37.063-124.273 117.376  0.00 97.00      PROA   
ATOM   2715 HG22 VAL P 173     -36.158-122.723 117.533  0.00 97.00      PROA   
ATOM   2716 HG23 VAL P 173     -37.332-123.211 118.798  0.00 97.00      PROA   
ATOM   2717  C   VAL P 173     -34.957-126.015 117.083  0.00 97.00      PROA   
ATOM   2718  O   VAL P 173     -35.258-125.829 115.908  0.00 97.00      PROA   
ATOM   2719  N   LEU P 174     -35.100-127.221 117.671  0.00 97.00      PROA   
ATOM   2720  HN  LEU P 174     -34.809-127.369 118.612  0.00 97.00      PROA   
ATOM   2721  CA  LEU P 174     -35.696-128.356 117.005  0.00 97.00      PROA   
ATOM   2722  HA  LEU P 174     -35.761-128.180 115.941  0.00 97.00      PROA   
ATOM   2723  CB  LEU P 174     -34.840-129.627 117.239  0.00 97.00      PROA   
ATOM   2724  HB1 LEU P 174     -34.845-129.919 118.310  0.00 97.00      PROA   
ATOM   2725  HB2 LEU P 174     -33.791-129.336 116.991  0.00 97.00      PROA   
ATOM   2726  CG  LEU P 174     -35.163-130.858 116.360  0.00 97.00      PROA   
ATOM   2727  HG  LEU P 174     -35.259-130.514 115.303  0.00 97.00      PROA   
ATOM   2728  CD1 LEU P 174     -33.991-131.855 116.421  0.00 97.00      PROA   
ATOM   2729 HD11 LEU P 174     -33.842-132.206 117.464  0.00 97.00      PROA   
ATOM   2730 HD12 LEU P 174     -33.054-131.376 116.070  0.00 97.00      PROA   
ATOM   2731 HD13 LEU P 174     -34.206-132.734 115.780  0.00 97.00      PROA   
ATOM   2732  CD2 LEU P 174     -36.468-131.580 116.739  0.00 97.00      PROA   
ATOM   2733 HD21 LEU P 174     -37.355-130.964 116.489  0.00 97.00      PROA   
ATOM   2734 HD22 LEU P 174     -36.480-131.809 117.825  0.00 97.00      PROA   
ATOM   2735 HD23 LEU P 174     -36.544-132.535 116.181  0.00 97.00      PROA   
ATOM   2736  C   LEU P 174     -37.096-128.495 117.565  0.00 97.00      PROA   
ATOM   2737  O   LEU P 174     -37.289-128.871 118.720  0.00 97.00      PROA   
ATOM   2738  N   THR P 175     -38.122-128.178 116.741  0.00 97.00      PROA   
ATOM   2739  HN  THR P 175     -37.945-127.853 115.812  0.00 97.00      PROA   
ATOM   2740  CA  THR P 175     -39.519-128.247 117.126  0.00 97.00      PROA   
ATOM   2741  HA  THR P 175     -39.577-128.248 118.203  0.00 97.00      PROA   
ATOM   2742  CB  THR P 175     -40.359-127.055 116.674  0.00 97.00      PROA   
ATOM   2743  HB  THR P 175     -41.450-127.245 116.794  0.00 97.00      PROA   
ATOM   2744  OG1 THR P 175     -40.080-126.730 115.324  0.00 97.00      PROA   
ATOM   2745  HG1 THR P 175     -40.217-125.778 115.228  0.00 97.00      PROA   
ATOM   2746  CG2 THR P 175     -39.983-125.842 117.546  0.00 97.00      PROA   
ATOM   2747 HG21 THR P 175     -38.911-125.587 117.412  0.00 97.00      PROA   
ATOM   2748 HG22 THR P 175     -40.166-126.066 118.617  0.00 97.00      PROA   
ATOM   2749 HG23 THR P 175     -40.592-124.956 117.265  0.00 97.00      PROA   
ATOM   2750  C   THR P 175     -40.122-129.555 116.660  0.00 97.00      PROA   
ATOM   2751  O   THR P 175     -40.057-129.929 115.492  0.00 97.00      PROA   
ATOM   2752  N   ALA P 176     -40.723-130.296 117.612  0.00 97.00      PROA   
ATOM   2753  HN  ALA P 176     -40.732-129.987 118.558  0.00 97.00      PROA   
ATOM   2754  CA  ALA P 176     -41.393-131.550 117.368  0.00 97.00      PROA   
ATOM   2755  HA  ALA P 176     -41.463-131.737 116.303  0.00 97.00      PROA   
ATOM   2756  CB  ALA P 176     -40.647-132.716 118.049  0.00 97.00      PROA   
ATOM   2757  HB1 ALA P 176     -40.570-132.550 119.144  0.00 97.00      PROA   
ATOM   2758  HB2 ALA P 176     -39.614-132.779 117.641  0.00 97.00      PROA   
ATOM   2759  HB3 ALA P 176     -41.153-133.685 117.863  0.00 97.00      PROA   
ATOM   2760  C   ALA P 176     -42.795-131.398 117.917  0.00 97.00      PROA   
ATOM   2761  O   ALA P 176     -43.004-130.718 118.919  0.00 97.00      PROA   
ATOM   2762  N   SER P 177     -43.815-131.987 117.248  0.00 97.00      PROA   
ATOM   2763  HN  SER P 177     -43.657-132.531 116.426  0.00 97.00      PROA   
ATOM   2764  CA  SER P 177     -45.207-131.677 117.539  0.00 97.00      PROA   
ATOM   2765  HA  SER P 177     -45.269-130.687 117.973  0.00 97.00      PROA   
ATOM   2766  CB  SER P 177     -46.041-131.660 116.231  0.00 97.00      PROA   
ATOM   2767  HB1 SER P 177     -45.622-130.868 115.572  0.00 97.00      PROA   
ATOM   2768  HB2 SER P 177     -47.104-131.403 116.429  0.00 97.00      PROA   
ATOM   2769  OG  SER P 177     -45.964-132.899 115.527  0.00 97.00      PROA   
ATOM   2770  HG1 SER P 177     -46.559-133.508 115.974  0.00 97.00      PROA   
ATOM   2771  C   SER P 177     -45.871-132.623 118.520  0.00 97.00      PROA   
ATOM   2772  O   SER P 177     -47.047-132.445 118.837  0.00 97.00      PROA   
ATOM   2773  N   VAL P 178     -45.141-133.634 119.043  0.00 97.00      PROA   
ATOM   2774  HN  VAL P 178     -44.187-133.755 118.784  0.00 97.00      PROA   
ATOM   2775  CA  VAL P 178     -45.660-134.559 120.036  0.00 97.00      PROA   
ATOM   2776  HA  VAL P 178     -46.451-134.079 120.596  0.00 97.00      PROA   
ATOM   2777  CB  VAL P 178     -46.175-135.884 119.451  0.00 97.00      PROA   
ATOM   2778  HB  VAL P 178     -45.339-136.424 118.950  0.00 97.00      PROA   
ATOM   2779  CG1 VAL P 178     -46.758-136.779 120.566  0.00 97.00      PROA   
ATOM   2780 HG11 VAL P 178     -47.553-136.238 121.121  0.00 97.00      PROA   
ATOM   2781 HG12 VAL P 178     -45.978-137.097 121.281  0.00 97.00      PROA   
ATOM   2782 HG13 VAL P 178     -47.202-137.696 120.126  0.00 97.00      PROA   
ATOM   2783  CG2 VAL P 178     -47.272-135.626 118.396  0.00 97.00      PROA   
ATOM   2784 HG21 VAL P 178     -46.865-135.089 117.517  0.00 97.00      PROA   
ATOM   2785 HG22 VAL P 178     -48.095-135.025 118.838  0.00 97.00      PROA   
ATOM   2786 HG23 VAL P 178     -47.696-136.592 118.045  0.00 97.00      PROA   
ATOM   2787  C   VAL P 178     -44.508-134.839 120.983  0.00 97.00      PROA   
ATOM   2788  O   VAL P 178     -43.386-135.086 120.547  0.00 97.00      PROA   
ATOM   2789  N   THR P 179     -44.757-134.796 122.317  0.00 97.00      PROA   
ATOM   2790  HN  THR P 179     -45.656-134.540 122.667  0.00 97.00      PROA   
ATOM   2791  CA  THR P 179     -43.819-135.220 123.346  0.00 97.00      PROA   
ATOM   2792  HA  THR P 179     -42.874-134.731 123.147  0.00 97.00      PROA   
ATOM   2793  CB  THR P 179     -44.265-134.842 124.754  0.00 97.00      PROA   
ATOM   2794  HB  THR P 179     -43.631-135.329 125.534  0.00 97.00      PROA   
ATOM   2795  OG1 THR P 179     -45.627-135.197 124.969  0.00 97.00      PROA   
ATOM   2796  HG1 THR P 179     -45.659-136.153 124.892  0.00 97.00      PROA   
ATOM   2797  CG2 THR P 179     -44.141-133.320 124.932  0.00 97.00      PROA   
ATOM   2798 HG21 THR P 179     -44.778-132.787 124.196  0.00 97.00      PROA   
ATOM   2799 HG22 THR P 179     -43.088-132.999 124.798  0.00 97.00      PROA   
ATOM   2800 HG23 THR P 179     -44.472-133.034 125.953  0.00 97.00      PROA   
ATOM   2801  C   THR P 179     -43.564-136.717 123.341  0.00 97.00      PROA   
ATOM   2802  O   THR P 179     -44.473-137.517 123.142  0.00 97.00      PROA   
ATOM   2803  N   SER P 180     -42.313-137.131 123.634  0.00 97.00      PROA   
ATOM   2804  HN  SER P 180     -41.562-136.488 123.775  0.00 97.00      PROA   
ATOM   2805  CA  SER P 180     -41.944-138.500 123.928  0.00 97.00      PROA   
ATOM   2806  HA  SER P 180     -42.286-139.087 123.092  0.00 97.00      PROA   
ATOM   2807  CB  SER P 180     -40.407-138.634 124.011  0.00 97.00      PROA   
ATOM   2808  HB1 SER P 180     -39.989-138.544 122.985  0.00 97.00      PROA   
ATOM   2809  HB2 SER P 180     -40.088-139.609 124.425  0.00 97.00      PROA   
ATOM   2810  OG  SER P 180     -39.847-137.586 124.793  0.00 97.00      PROA   
ATOM   2811  HG1 SER P 180     -38.910-137.808 124.878  0.00 97.00      PROA   
ATOM   2812  C   SER P 180     -42.623-139.066 125.176  0.00 97.00      PROA   
ATOM   2813  O   SER P 180     -42.981-138.295 126.067  0.00 97.00      PROA   
ATOM   2814  N   PRO P 181     -42.868-140.373 125.306  0.00 97.00      PROA   
ATOM   2815  CD  PRO P 181     -43.322-140.894 126.601  0.00 97.00      PROA   
ATOM   2816  HD1 PRO P 181     -44.328-140.492 126.849  0.00 97.00      PROA   
ATOM   2817  HD2 PRO P 181     -42.594-140.611 127.396  0.00 97.00      PROA   
ATOM   2818  CA  PRO P 181     -42.395-141.436 124.427  0.00 97.00      PROA   
ATOM   2819  HA  PRO P 181     -41.431-141.193 124.016  0.00 97.00      PROA   
ATOM   2820  CB  PRO P 181     -42.287-142.655 125.357  0.00 97.00      PROA   
ATOM   2821  HB1 PRO P 181     -41.283-142.650 125.841  0.00 97.00      PROA   
ATOM   2822  HB2 PRO P 181     -42.424-143.621 124.833  0.00 97.00      PROA   
ATOM   2823  CG  PRO P 181     -43.352-142.415 126.434  0.00 97.00      PROA   
ATOM   2824  HG1 PRO P 181     -44.346-142.724 126.044  0.00 97.00      PROA   
ATOM   2825  HG2 PRO P 181     -43.143-142.959 127.376  0.00 97.00      PROA   
ATOM   2826  C   PRO P 181     -43.363-141.698 123.282  0.00 97.00      PROA   
ATOM   2827  O   PRO P 181     -44.529-142.015 123.511  0.00 97.00      PROA   
ATOM   2828  N   LEU P 182     -42.884-141.589 122.022  0.00 97.00      PROA   
ATOM   2829  HN  LEU P 182     -41.922-141.362 121.872  0.00 97.00      PROA   
ATOM   2830  CA  LEU P 182     -43.654-141.874 120.825  0.00 97.00      PROA   
ATOM   2831  HA  LEU P 182     -44.614-141.392 120.940  0.00 97.00      PROA   
ATOM   2832  CB  LEU P 182     -42.987-141.357 119.517  0.00 97.00      PROA   
ATOM   2833  HB1 LEU P 182     -43.675-141.580 118.671  0.00 97.00      PROA   
ATOM   2834  HB2 LEU P 182     -42.045-141.915 119.334  0.00 97.00      PROA   
ATOM   2835  CG  LEU P 182     -42.664-139.836 119.442  0.00 97.00      PROA   
ATOM   2836  HG  LEU P 182     -42.564-139.598 118.353  0.00 97.00      PROA   
ATOM   2837  CD1 LEU P 182     -43.792-138.947 119.996  0.00 97.00      PROA   
ATOM   2838 HD11 LEU P 182     -43.913-139.108 121.087  0.00 97.00      PROA   
ATOM   2839 HD12 LEU P 182     -44.754-139.176 119.492  0.00 97.00      PROA   
ATOM   2840 HD13 LEU P 182     -43.552-137.875 119.835  0.00 97.00      PROA   
ATOM   2841  CD2 LEU P 182     -41.309-139.459 120.075  0.00 97.00      PROA   
ATOM   2842 HD21 LEU P 182     -40.490-140.074 119.648  0.00 97.00      PROA   
ATOM   2843 HD22 LEU P 182     -41.330-139.613 121.172  0.00 97.00      PROA   
ATOM   2844 HD23 LEU P 182     -41.085-138.388 119.888  0.00 97.00      PROA   
ATOM   2845  C   LEU P 182     -43.916-143.364 120.683  0.00 97.00      PROA   
ATOM   2846  O   LEU P 182     -43.103-144.186 121.079  0.00 97.00      PROA   
ATOM   2847  N   LEU P 183     -45.069-143.774 120.114  0.00 97.00      PROA   
ATOM   2848  HN  LEU P 183     -45.762-143.124 119.816  0.00 97.00      PROA   
ATOM   2849  CA  LEU P 183     -45.327-145.176 119.830  0.00 97.00      PROA   
ATOM   2850  HA  LEU P 183     -45.022-145.751 120.693  0.00 97.00      PROA   
ATOM   2851  CB  LEU P 183     -46.826-145.465 119.580  0.00 97.00      PROA   
ATOM   2852  HB1 LEU P 183     -46.961-146.543 119.341  0.00 97.00      PROA   
ATOM   2853  HB2 LEU P 183     -47.166-144.874 118.700  0.00 97.00      PROA   
ATOM   2854  CG  LEU P 183     -47.754-145.140 120.777  0.00 97.00      PROA   
ATOM   2855  HG  LEU P 183     -47.679-144.050 121.000  0.00 97.00      PROA   
ATOM   2856  CD1 LEU P 183     -49.218-145.439 120.410  0.00 97.00      PROA   
ATOM   2857 HD11 LEU P 183     -49.339-146.520 120.184  0.00 97.00      PROA   
ATOM   2858 HD12 LEU P 183     -49.521-144.854 119.517  0.00 97.00      PROA   
ATOM   2859 HD13 LEU P 183     -49.890-145.178 121.254  0.00 97.00      PROA   
ATOM   2860  CD2 LEU P 183     -47.358-145.909 122.053  0.00 97.00      PROA   
ATOM   2861 HD21 LEU P 183     -46.350-145.602 122.403  0.00 97.00      PROA   
ATOM   2862 HD22 LEU P 183     -47.349-147.001 121.854  0.00 97.00      PROA   
ATOM   2863 HD23 LEU P 183     -48.084-145.702 122.867  0.00 97.00      PROA   
ATOM   2864  C   LEU P 183     -44.514-145.688 118.650  0.00 97.00      PROA   
ATOM   2865  O   LEU P 183     -44.325-144.994 117.654  0.00 97.00      PROA   
ATOM   2866  N   GLU P 184     -44.017-146.944 118.735  0.00 97.00      PROA   
ATOM   2867  HN  GLU P 184     -44.086-147.450 119.595  0.00 97.00      PROA   
ATOM   2868  CA  GLU P 184     -43.335-147.634 117.656  0.00 97.00      PROA   
ATOM   2869  HA  GLU P 184     -42.498-147.010 117.378  0.00 97.00      PROA   
ATOM   2870  CB  GLU P 184     -42.742-148.986 118.156  0.00 97.00      PROA   
ATOM   2871  HB1 GLU P 184     -43.563-149.545 118.658  0.00 97.00      PROA   
ATOM   2872  HB2 GLU P 184     -41.982-148.729 118.929  0.00 97.00      PROA   
ATOM   2873  CG  GLU P 184     -42.104-149.900 117.087  0.00 97.00      PROA   
ATOM   2874  HG1 GLU P 184     -41.421-149.308 116.454  0.00 97.00      PROA   
ATOM   2875  HG2 GLU P 184     -42.891-150.335 116.437  0.00 97.00      PROA   
ATOM   2876  CD  GLU P 184     -41.259-151.036 117.671  0.00 97.00      PROA   
ATOM   2877  OE1 GLU P 184     -40.284-150.758 118.411  0.00 97.00      PROA   
ATOM   2878  OE2 GLU P 184     -41.545-152.209 117.325  0.00 97.00      PROA   
ATOM   2879  C   GLU P 184     -44.210-147.777 116.410  0.00 97.00      PROA   
ATOM   2880  O   GLU P 184     -45.369-148.183 116.484  0.00 97.00      PROA   
ATOM   2881  N   GLY P 185     -43.660-147.394 115.234  0.00 97.00      PROA   
ATOM   2882  HN  GLY P 185     -42.686-147.167 115.229  0.00 97.00      PROA   
ATOM   2883  CA  GLY P 185     -44.345-147.362 113.951  0.00 97.00      PROA   
ATOM   2884  HA1 GLY P 185     -45.347-147.752 114.063  0.00 97.00      PROA   
ATOM   2885  HA2 GLY P 185     -43.766-147.943 113.255  0.00 97.00      PROA   
ATOM   2886  C   GLY P 185     -44.480-145.988 113.344  0.00 97.00      PROA   
ATOM   2887  O   GLY P 185     -44.706-145.880 112.141  0.00 97.00      PROA   
ATOM   2888  N   THR P 186     -44.357-144.892 114.126  0.00 97.00      PROA   
ATOM   2889  HN  THR P 186     -44.169-144.976 115.103  0.00 97.00      PROA   
ATOM   2890  CA  THR P 186     -44.680-143.557 113.627  0.00 97.00      PROA   
ATOM   2891  HA  THR P 186     -45.617-143.650 113.105  0.00 97.00      PROA   
ATOM   2892  CB  THR P 186     -44.925-142.533 114.736  0.00 97.00      PROA   
ATOM   2893  HB  THR P 186     -45.118-141.523 114.301  0.00 97.00      PROA   
ATOM   2894  OG1 THR P 186     -43.825-142.447 115.636  0.00 97.00      PROA   
ATOM   2895  HG1 THR P 186     -43.043-142.379 115.082  0.00 97.00      PROA   
ATOM   2896  CG2 THR P 186     -46.167-142.937 115.548  0.00 97.00      PROA   
ATOM   2897 HG21 THR P 186     -46.002-143.910 116.054  0.00 97.00      PROA   
ATOM   2898 HG22 THR P 186     -47.057-143.022 114.892  0.00 97.00      PROA   
ATOM   2899 HG23 THR P 186     -46.368-142.171 116.328  0.00 97.00      PROA   
ATOM   2900  C   THR P 186     -43.638-142.942 112.686  0.00 97.00      PROA   
ATOM   2901  O   THR P 186     -42.503-142.785 113.125  0.00 97.00      PROA   
ATOM   2902  N   PRO P 187     -43.891-142.513 111.441  0.00 97.00      PROA   
ATOM   2903  CD  PRO P 187     -45.084-142.857 110.655  0.00 97.00      PROA   
ATOM   2904  HD1 PRO P 187     -46.008-142.898 111.270  0.00 97.00      PROA   
ATOM   2905  HD2 PRO P 187     -44.912-143.841 110.164  0.00 97.00      PROA   
ATOM   2906  CA  PRO P 187     -43.145-141.407 110.827  0.00 97.00      PROA   
ATOM   2907  HA  PRO P 187     -42.097-141.670 110.801  0.00 97.00      PROA   
ATOM   2908  CB  PRO P 187     -43.755-141.287 109.423  0.00 97.00      PROA   
ATOM   2909  HB1 PRO P 187     -43.239-142.005 108.747  0.00 97.00      PROA   
ATOM   2910  HB2 PRO P 187     -43.670-140.273 108.988  0.00 97.00      PROA   
ATOM   2911  CG  PRO P 187     -45.204-141.747 109.606  0.00 97.00      PROA   
ATOM   2912  HG1 PRO P 187     -45.804-140.909 110.024  0.00 97.00      PROA   
ATOM   2913  HG2 PRO P 187     -45.667-142.100 108.663  0.00 97.00      PROA   
ATOM   2914  C   PRO P 187     -43.263-140.115 111.639  0.00 97.00      PROA   
ATOM   2915  O   PRO P 187     -44.275-139.926 112.313  0.00 97.00      PROA   
ATOM   2916  N   VAL P 188     -42.232-139.231 111.618  0.00 97.00      PROA   
ATOM   2917  HN  VAL P 188     -41.445-139.372 111.023  0.00 97.00      PROA   
ATOM   2918  CA  VAL P 188     -42.179-138.043 112.461  0.00 97.00      PROA   
ATOM   2919  HA  VAL P 188     -43.184-137.709 112.680  0.00 97.00      PROA   
ATOM   2920  CB  VAL P 188     -41.388-138.257 113.766  0.00 97.00      PROA   
ATOM   2921  HB  VAL P 188     -40.331-138.517 113.525  0.00 97.00      PROA   
ATOM   2922  CG1 VAL P 188     -41.394-136.984 114.641  0.00 97.00      PROA   
ATOM   2923 HG11 VAL P 188     -42.436-136.660 114.846  0.00 97.00      PROA   
ATOM   2924 HG12 VAL P 188     -40.849-136.153 114.153  0.00 97.00      PROA   
ATOM   2925 HG13 VAL P 188     -40.894-137.191 115.611  0.00 97.00      PROA   
ATOM   2926  CG2 VAL P 188     -41.985-139.429 114.575  0.00 97.00      PROA   
ATOM   2927 HG21 VAL P 188     -41.855-140.389 114.038  0.00 97.00      PROA   
ATOM   2928 HG22 VAL P 188     -43.067-139.261 114.757  0.00 97.00      PROA   
ATOM   2929 HG23 VAL P 188     -41.472-139.517 115.556  0.00 97.00      PROA   
ATOM   2930  C   VAL P 188     -41.481-136.975 111.642  0.00 97.00      PROA   
ATOM   2931  O   VAL P 188     -40.521-137.289 110.949  0.00 97.00      PROA   
ATOM   2932  N   THR P 189     -41.925-135.686 111.718  0.00 97.00      PROA   
ATOM   2933  HN  THR P 189     -42.700-135.450 112.296  0.00 97.00      PROA   
ATOM   2934  CA  THR P 189     -41.268-134.545 111.083  0.00 97.00      PROA   
ATOM   2935  HA  THR P 189     -40.448-134.927 110.497  0.00 97.00      PROA   
ATOM   2936  CB  THR P 189     -42.142-133.720 110.109  0.00 97.00      PROA   
ATOM   2937  HB  THR P 189     -42.169-134.243 109.125  0.00 97.00      PROA   
ATOM   2938  OG1 THR P 189     -41.704-132.378 109.887  0.00 97.00      PROA   
ATOM   2939  HG1 THR P 189     -40.950-132.413 109.288  0.00 97.00      PROA   
ATOM   2940  CG2 THR P 189     -43.572-133.599 110.656  0.00 97.00      PROA   
ATOM   2941 HG21 THR P 189     -43.552-133.116 111.656  0.00 97.00      PROA   
ATOM   2942 HG22 THR P 189     -44.066-134.588 110.728  0.00 97.00      PROA   
ATOM   2943 HG23 THR P 189     -44.176-132.961 109.974  0.00 97.00      PROA   
ATOM   2944  C   THR P 189     -40.634-133.702 112.172  0.00 97.00      PROA   
ATOM   2945  O   THR P 189     -41.216-133.498 113.235  0.00 97.00      PROA   
ATOM   2946  N   LEU P 190     -39.386-133.236 111.920  0.00 97.00      PROA   
ATOM   2947  HN  LEU P 190     -38.987-133.398 111.016  0.00 97.00      PROA   
ATOM   2948  CA  LEU P 190     -38.553-132.558 112.893  0.00 97.00      PROA   
ATOM   2949  HA  LEU P 190     -39.124-132.372 113.792  0.00 97.00      PROA   
ATOM   2950  CB  LEU P 190     -37.270-133.370 113.246  0.00 97.00      PROA   
ATOM   2951  HB1 LEU P 190     -36.653-132.753 113.935  0.00 97.00      PROA   
ATOM   2952  HB2 LEU P 190     -36.677-133.536 112.319  0.00 97.00      PROA   
ATOM   2953  CG  LEU P 190     -37.463-134.756 113.929  0.00 97.00      PROA   
ATOM   2954  HG  LEU P 190     -36.464-135.031 114.351  0.00 97.00      PROA   
ATOM   2955  CD1 LEU P 190     -38.456-134.722 115.105  0.00 97.00      PROA   
ATOM   2956 HD11 LEU P 190     -39.464-134.431 114.751  0.00 97.00      PROA   
ATOM   2957 HD12 LEU P 190     -38.133-133.996 115.878  0.00 97.00      PROA   
ATOM   2958 HD13 LEU P 190     -38.533-135.728 115.567  0.00 97.00      PROA   
ATOM   2959  CD2 LEU P 190     -37.815-135.887 112.940  0.00 97.00      PROA   
ATOM   2960 HD21 LEU P 190     -37.109-135.890 112.085  0.00 97.00      PROA   
ATOM   2961 HD22 LEU P 190     -38.842-135.764 112.546  0.00 97.00      PROA   
ATOM   2962 HD23 LEU P 190     -37.760-136.873 113.448  0.00 97.00      PROA   
ATOM   2963  C   LEU P 190     -38.120-131.207 112.349  0.00 97.00      PROA   
ATOM   2964  O   LEU P 190     -37.238-131.103 111.498  0.00 97.00      PROA   
ATOM   2965  N   SER P 191     -38.710-130.109 112.869  0.00 97.00      PROA   
ATOM   2966  HN  SER P 191     -39.389-130.190 113.598  0.00 97.00      PROA   
ATOM   2967  CA  SER P 191     -38.481-128.773 112.346  0.00 97.00      PROA   
ATOM   2968  HA  SER P 191     -38.225-128.856 111.299  0.00 97.00      PROA   
ATOM   2969  CB  SER P 191     -39.801-127.938 112.364  0.00 97.00      PROA   
ATOM   2970  HB1 SER P 191     -40.354-128.167 113.298  0.00 97.00      PROA   
ATOM   2971  HB2 SER P 191     -40.436-128.274 111.515  0.00 97.00      PROA   
ATOM   2972  OG  SER P 191     -39.626-126.525 112.279  0.00 97.00      PROA   
ATOM   2973  HG1 SER P 191     -39.439-126.237 113.179  0.00 97.00      PROA   
ATOM   2974  C   SER P 191     -37.300-128.081 113.013  0.00 97.00      PROA   
ATOM   2975  O   SER P 191     -37.402-127.552 114.112  0.00 97.00      PROA   
ATOM   2976  N   CYS P 192     -36.134-128.035 112.329  0.00 97.00      PROA   
ATOM   2977  HN  CYS P 192     -36.040-128.547 111.478  0.00 97.00      PROA   
ATOM   2978  CA  CYS P 192     -34.975-127.281 112.787  0.00 97.00      PROA   
ATOM   2979  HA  CYS P 192     -34.983-127.240 113.867  0.00 97.00      PROA   
ATOM   2980  CB  CYS P 192     -33.639-127.941 112.355  0.00 97.00      PROA   
ATOM   2981  HB1 CYS P 192     -32.790-127.286 112.645  0.00 97.00      PROA   
ATOM   2982  HB2 CYS P 192     -33.622-128.058 111.249  0.00 97.00      PROA   
ATOM   2983  SG  CYS P 192     -33.456-129.575 113.143  0.00 97.00      PROA   
ATOM   2984  C   CYS P 192     -35.060-125.853 112.269  0.00 97.00      PROA   
ATOM   2985  O   CYS P 192     -34.784-125.582 111.102  0.00 97.00      PROA   
ATOM   2986  N   GLU P 193     -35.488-124.906 113.141  0.00 97.00      PROA   
ATOM   2987  HN  GLU P 193     -35.621-125.138 114.104  0.00 97.00      PROA   
ATOM   2988  CA  GLU P 193     -36.064-123.643 112.711  0.00 97.00      PROA   
ATOM   2989  HA  GLU P 193     -36.026-123.598 111.632  0.00 97.00      PROA   
ATOM   2990  CB  GLU P 193     -37.562-123.585 113.112  0.00 97.00      PROA   
ATOM   2991  HB1 GLU P 193     -38.072-124.423 112.586  0.00 97.00      PROA   
ATOM   2992  HB2 GLU P 193     -38.001-122.637 112.733  0.00 97.00      PROA   
ATOM   2993  CG  GLU P 193     -37.831-123.733 114.627  0.00 97.00      PROA   
ATOM   2994  HG1 GLU P 193     -37.193-123.029 115.199  0.00 97.00      PROA   
ATOM   2995  HG2 GLU P 193     -37.626-124.766 114.979  0.00 97.00      PROA   
ATOM   2996  CD  GLU P 193     -39.277-123.380 114.932  0.00 97.00      PROA   
ATOM   2997  OE1 GLU P 193     -39.514-122.253 115.443  0.00 97.00      PROA   
ATOM   2998  OE2 GLU P 193     -40.177-124.196 114.610  0.00 97.00      PROA   
ATOM   2999  C   GLU P 193     -35.364-122.385 113.209  0.00 97.00      PROA   
ATOM   3000  O   GLU P 193     -34.940-122.291 114.359  0.00 97.00      PROA   
ATOM   3001  N   THR P 194     -35.248-121.358 112.322  0.00 97.00      PROA   
ATOM   3002  HN  THR P 194     -35.464-121.499 111.359  0.00 97.00      PROA   
ATOM   3003  CA  THR P 194     -34.751-120.030 112.674  0.00 97.00      PROA   
ATOM   3004  HA  THR P 194     -34.263-120.070 113.640  0.00 97.00      PROA   
ATOM   3005  CB  THR P 194     -33.751-119.464 111.653  0.00 97.00      PROA   
ATOM   3006  HB  THR P 194     -33.447-118.430 111.948  0.00 97.00      PROA   
ATOM   3007  OG1 THR P 194     -34.278-119.424 110.326  0.00 97.00      PROA   
ATOM   3008  HG1 THR P 194     -34.025-118.571 109.961  0.00 97.00      PROA   
ATOM   3009  CG2 THR P 194     -32.483-120.333 111.624  0.00 97.00      PROA   
ATOM   3010 HG21 THR P 194     -32.729-121.374 111.327  0.00 97.00      PROA   
ATOM   3011 HG22 THR P 194     -31.999-120.347 112.621  0.00 97.00      PROA   
ATOM   3012 HG23 THR P 194     -31.759-119.922 110.887  0.00 97.00      PROA   
ATOM   3013  C   THR P 194     -35.866-119.000 112.784  0.00 97.00      PROA   
ATOM   3014  O   THR P 194     -35.821-118.136 113.656  0.00 97.00      PROA   
ATOM   3015  N   LYS P 195     -36.844-119.030 111.845  0.00 97.00      PROA   
ATOM   3016  HN  LYS P 195     -36.826-119.777 111.187  0.00 97.00      PROA   
ATOM   3017  CA  LYS P 195     -37.829-117.984 111.570  0.00 97.00      PROA   
ATOM   3018  HA  LYS P 195     -38.406-118.365 110.740  0.00 97.00      PROA   
ATOM   3019  CB  LYS P 195     -38.860-117.725 112.714  0.00 97.00      PROA   
ATOM   3020  HB1 LYS P 195     -39.160-116.652 112.714  0.00 97.00      PROA   
ATOM   3021  HB2 LYS P 195     -38.386-117.920 113.699  0.00 97.00      PROA   
ATOM   3022  CG  LYS P 195     -40.185-118.513 112.619  0.00 97.00      PROA   
ATOM   3023  HG1 LYS P 195     -40.610-118.397 111.597  0.00 97.00      PROA   
ATOM   3024  HG2 LYS P 195     -40.896-118.025 113.326  0.00 97.00      PROA   
ATOM   3025  CD  LYS P 195     -40.124-120.002 112.999  0.00 97.00      PROA   
ATOM   3026  HD1 LYS P 195     -39.621-120.076 113.990  0.00 97.00      PROA   
ATOM   3027  HD2 LYS P 195     -39.507-120.563 112.265  0.00 97.00      PROA   
ATOM   3028  CE  LYS P 195     -41.536-120.616 113.095  0.00 97.00      PROA   
ATOM   3029  HE1 LYS P 195     -42.030-120.637 112.103  0.00 97.00      PROA   
ATOM   3030  HE2 LYS P 195     -42.152-120.017 113.801  0.00 97.00      PROA   
ATOM   3031  NZ  LYS P 195     -41.495-121.992 113.614  0.00 97.00      PROA   
ATOM   3032  HZ1 LYS P 195     -40.830-122.014 114.423  0.00 97.00      PROA   
ATOM   3033  HZ2 LYS P 195     -41.099-122.666 112.931  0.00 97.00      PROA   
ATOM   3034  HZ3 LYS P 195     -42.408-122.340 113.959  0.00 97.00      PROA   
ATOM   3035  C   LYS P 195     -37.268-116.663 111.034  0.00 97.00      PROA   
ATOM   3036  O   LYS P 195     -37.920-115.994 110.234  0.00 97.00      PROA   
ATOM   3037  N   LEU P 196     -36.034-116.278 111.420  0.00 97.00      PROA   
ATOM   3038  HN  LEU P 196     -35.576-116.798 112.137  0.00 97.00      PROA   
ATOM   3039  CA  LEU P 196     -35.369-115.064 110.999  0.00 97.00      PROA   
ATOM   3040  HA  LEU P 196     -36.116-114.337 110.712  0.00 97.00      PROA   
ATOM   3041  CB  LEU P 196     -34.479-114.460 112.126  0.00 97.00      PROA   
ATOM   3042  HB1 LEU P 196     -33.852-113.652 111.693  0.00 97.00      PROA   
ATOM   3043  HB2 LEU P 196     -33.799-115.250 112.513  0.00 97.00      PROA   
ATOM   3044  CG  LEU P 196     -35.206-113.799 113.330  0.00 97.00      PROA   
ATOM   3045  HG  LEU P 196     -34.402-113.331 113.951  0.00 97.00      PROA   
ATOM   3046  CD1 LEU P 196     -36.144-112.660 112.888  0.00 97.00      PROA   
ATOM   3047 HD11 LEU P 196     -36.995-113.066 112.302  0.00 97.00      PROA   
ATOM   3048 HD12 LEU P 196     -35.595-111.925 112.263  0.00 97.00      PROA   
ATOM   3049 HD13 LEU P 196     -36.552-112.135 113.778  0.00 97.00      PROA   
ATOM   3050  CD2 LEU P 196     -35.937-114.791 114.253  0.00 97.00      PROA   
ATOM   3051 HD21 LEU P 196     -35.252-115.602 114.575  0.00 97.00      PROA   
ATOM   3052 HD22 LEU P 196     -36.807-115.241 113.732  0.00 97.00      PROA   
ATOM   3053 HD23 LEU P 196     -36.314-114.265 115.157  0.00 97.00      PROA   
ATOM   3054  C   LEU P 196     -34.485-115.301 109.787  0.00 97.00      PROA   
ATOM   3055  O   LEU P 196     -33.869-116.355 109.635  0.00 97.00      PROA   
ATOM   3056  N   LEU P 197     -34.390-114.275 108.904  0.00 97.00      PROA   
ATOM   3057  HN  LEU P 197     -34.961-113.464 109.000  0.00 97.00      PROA   
ATOM   3058  CA  LEU P 197     -33.389-114.190 107.864  0.00 97.00      PROA   
ATOM   3059  HA  LEU P 197     -32.625-114.932 108.048  0.00 97.00      PROA   
ATOM   3060  CB  LEU P 197     -33.973-114.385 106.442  0.00 97.00      PROA   
ATOM   3061  HB1 LEU P 197     -34.762-113.621 106.267  0.00 97.00      PROA   
ATOM   3062  HB2 LEU P 197     -34.466-115.382 106.410  0.00 97.00      PROA   
ATOM   3063  CG  LEU P 197     -32.955-114.317 105.274  0.00 97.00      PROA   
ATOM   3064  HG  LEU P 197     -32.472-113.311 105.281  0.00 97.00      PROA   
ATOM   3065  CD1 LEU P 197     -31.845-115.378 105.396  0.00 97.00      PROA   
ATOM   3066 HD11 LEU P 197     -32.297-116.392 105.435  0.00 97.00      PROA   
ATOM   3067 HD12 LEU P 197     -31.242-115.217 106.313  0.00 97.00      PROA   
ATOM   3068 HD13 LEU P 197     -31.169-115.322 104.516  0.00 97.00      PROA   
ATOM   3069  CD2 LEU P 197     -33.675-114.461 103.922  0.00 97.00      PROA   
ATOM   3070 HD21 LEU P 197     -34.440-113.666 103.806  0.00 97.00      PROA   
ATOM   3071 HD22 LEU P 197     -34.178-115.450 103.861  0.00 97.00      PROA   
ATOM   3072 HD23 LEU P 197     -32.948-114.380 103.087  0.00 97.00      PROA   
ATOM   3073  C   LEU P 197     -32.748-112.826 107.985  0.00 97.00      PROA   
ATOM   3074  O   LEU P 197     -33.435-111.822 108.156  0.00 97.00      PROA   
ATOM   3075  N   LEU P 198     -31.397-112.777 107.927  0.00 97.00      PROA   
ATOM   3076  HN  LEU P 198     -30.867-113.602 107.757  0.00 97.00      PROA   
ATOM   3077  CA  LEU P 198     -30.595-111.582 108.066  0.00 97.00      PROA   
ATOM   3078  HA  LEU P 198     -31.213-110.704 107.919  0.00 97.00      PROA   
ATOM   3079  CB  LEU P 198     -29.782-111.503 109.392  0.00 97.00      PROA   
ATOM   3080  HB1 LEU P 198     -29.133-110.595 109.364  0.00 97.00      PROA   
ATOM   3081  HB2 LEU P 198     -29.140-112.393 109.518  0.00 97.00      PROA   
ATOM   3082  CG  LEU P 198     -30.582-111.390 110.685  0.00 97.00      PROA   
ATOM   3083  HG  LEU P 198     -29.880-111.095 111.490  0.00 97.00      PROA   
ATOM   3084  CD1 LEU P 198     -31.520-110.296 110.537  0.00 97.00      PROA   
ATOM   3085 HD11 LEU P 198     -32.404-110.424 109.898  0.00 97.00      PROA   
ATOM   3086 HD12 LEU P 198     -31.008-109.359 110.220  0.00 97.00      PROA   
ATOM   3087 HD13 LEU P 198     -31.870-110.210 111.580  0.00 97.00      PROA   
ATOM   3088  CD2 LEU P 198     -31.318-112.627 111.189  0.00 97.00      PROA   
ATOM   3089 HD21 LEU P 198     -30.625-113.486 111.149  0.00 97.00      PROA   
ATOM   3090 HD22 LEU P 198     -32.206-112.826 110.559  0.00 97.00      PROA   
ATOM   3091 HD23 LEU P 198     -31.667-112.483 112.235  0.00 97.00      PROA   
ATOM   3092  C   LEU P 198     -29.601-111.655 106.935  0.00 97.00      PROA   
ATOM   3093  O   LEU P 198     -29.473-112.694 106.290  0.00 97.00      PROA   
ATOM   3094  N   GLN P 199     -28.876-110.543 106.651  0.00 97.00      PROA   
ATOM   3095  HN  GLN P 199     -29.036-109.696 107.153  0.00 97.00      PROA   
ATOM   3096  CA  GLN P 199     -27.870-110.466 105.601  0.00 97.00      PROA   
ATOM   3097  HA  GLN P 199     -28.386-110.625 104.665  0.00 97.00      PROA   
ATOM   3098  CB  GLN P 199     -27.171-109.078 105.569  0.00 97.00      PROA   
ATOM   3099  HB1 GLN P 199     -26.452-109.066 104.720  0.00 97.00      PROA   
ATOM   3100  HB2 GLN P 199     -26.582-108.943 106.505  0.00 97.00      PROA   
ATOM   3101  CG  GLN P 199     -28.108-107.850 105.421  0.00 97.00      PROA   
ATOM   3102  HG1 GLN P 199     -27.531-106.954 105.109  0.00 97.00      PROA   
ATOM   3103  HG2 GLN P 199     -28.561-107.627 106.412  0.00 97.00      PROA   
ATOM   3104  CD  GLN P 199     -29.282-108.071 104.458  0.00 97.00      PROA   
ATOM   3105  OE1 GLN P 199     -30.438-108.152 104.886  0.00 97.00      PROA   
ATOM   3106  NE2 GLN P 199     -28.993-108.149 103.131  0.00 97.00      PROA   
ATOM   3107 HE21 GLN P 199     -29.758-108.262 102.500  0.00 97.00      PROA   
ATOM   3108 HE22 GLN P 199     -28.050-108.067 102.811  0.00 97.00      PROA   
ATOM   3109  C   GLN P 199     -26.802-111.552 105.720  0.00 97.00      PROA   
ATOM   3110  O   GLN P 199     -26.305-111.853 106.804  0.00 97.00      PROA   
ATOM   3111  N   ARG P 200     -26.464-112.201 104.584  0.00 97.00      PROA   
ATOM   3112  HN  ARG P 200     -26.824-111.932 103.694  0.00 97.00      PROA   
ATOM   3113  CA  ARG P 200     -25.760-113.458 104.599  0.00 97.00      PROA   
ATOM   3114  HA  ARG P 200     -25.177-113.555 105.503  0.00 97.00      PROA   
ATOM   3115  CB  ARG P 200     -26.812-114.590 104.482  0.00 97.00      PROA   
ATOM   3116  HB1 ARG P 200     -27.355-114.463 103.517  0.00 97.00      PROA   
ATOM   3117  HB2 ARG P 200     -27.572-114.455 105.284  0.00 97.00      PROA   
ATOM   3118  CG  ARG P 200     -26.261-116.020 104.549  0.00 97.00      PROA   
ATOM   3119  HG1 ARG P 200     -25.183-116.030 104.290  0.00 97.00      PROA   
ATOM   3120  HG2 ARG P 200     -26.776-116.594 103.752  0.00 97.00      PROA   
ATOM   3121  CD  ARG P 200     -26.436-116.742 105.893  0.00 97.00      PROA   
ATOM   3122  HD1 ARG P 200     -26.334-116.041 106.745  0.00 97.00      PROA   
ATOM   3123  HD2 ARG P 200     -25.666-117.540 106.007  0.00 97.00      PROA   
ATOM   3124  NE  ARG P 200     -27.813-117.341 105.929  0.00 97.00      PROA   
ATOM   3125  HE  ARG P 200     -28.589-116.792 106.224  0.00 97.00      PROA   
ATOM   3126  CZ  ARG P 200     -28.071-118.598 105.519  0.00 97.00      PROA   
ATOM   3127  NH1 ARG P 200     -27.115-119.403 105.038  0.00 97.00      PROA   
ATOM   3128 HH11 ARG P 200     -26.368-118.964 104.542  0.00 97.00      PROA   
ATOM   3129 HH12 ARG P 200     -27.381-120.306 104.702  0.00 97.00      PROA   
ATOM   3130  NH2 ARG P 200     -29.325-119.073 105.493  0.00 97.00      PROA   
ATOM   3131 HH21 ARG P 200     -30.084-118.452 105.649  0.00 97.00      PROA   
ATOM   3132 HH22 ARG P 200     -29.452-119.913 104.969  0.00 97.00      PROA   
ATOM   3133  C   ARG P 200     -24.868-113.478 103.371  0.00 97.00      PROA   
ATOM   3134  O   ARG P 200     -25.329-113.019 102.326  0.00 97.00      PROA   
ATOM   3135  N   PRO P 201     -23.623-113.970 103.387  0.00 97.00      PROA   
ATOM   3136  CD  PRO P 201     -22.812-114.161 104.597  0.00 97.00      PROA   
ATOM   3137  HD1 PRO P 201     -23.319-114.843 105.314  0.00 97.00      PROA   
ATOM   3138  HD2 PRO P 201     -22.629-113.172 105.074  0.00 97.00      PROA   
ATOM   3139  CA  PRO P 201     -22.881-114.249 102.162  0.00 97.00      PROA   
ATOM   3140  HA  PRO P 201     -22.999-113.442 101.452  0.00 97.00      PROA   
ATOM   3141  CB  PRO P 201     -21.416-114.358 102.633  0.00 97.00      PROA   
ATOM   3142  HB1 PRO P 201     -20.952-113.348 102.571  0.00 97.00      PROA   
ATOM   3143  HB2 PRO P 201     -20.806-115.060 102.032  0.00 97.00      PROA   
ATOM   3144  CG  PRO P 201     -21.490-114.767 104.114  0.00 97.00      PROA   
ATOM   3145  HG1 PRO P 201     -21.545-115.872 104.195  0.00 97.00      PROA   
ATOM   3146  HG2 PRO P 201     -20.619-114.413 104.699  0.00 97.00      PROA   
ATOM   3147  C   PRO P 201     -23.386-115.517 101.486  0.00 97.00      PROA   
ATOM   3148  O   PRO P 201     -23.966-115.417 100.405  0.00 97.00      PROA   
ATOM   3149  N   GLY P 202     -23.207-116.708 102.096  0.00 97.00      PROA   
ATOM   3150  HN  GLY P 202     -22.632-116.774 102.909  0.00 97.00      PROA   
ATOM   3151  CA  GLY P 202     -23.752-117.956 101.603  0.00 97.00      PROA   
ATOM   3152  HA1 GLY P 202     -23.191-118.716 102.106  0.00 97.00      PROA   
ATOM   3153  HA2 GLY P 202     -23.673-118.010 100.527  0.00 97.00      PROA   
ATOM   3154  C   GLY P 202     -25.176-118.156 102.016  0.00 97.00      PROA   
ATOM   3155  O   GLY P 202     -25.419-118.511 103.157  0.00 97.00      PROA   
ATOM   3156  N   LEU P 203     -26.139-117.955 101.092  0.00 97.00      PROA   
ATOM   3157  HN  LEU P 203     -25.860-117.673 100.177  0.00 97.00      PROA   
ATOM   3158  CA  LEU P 203     -27.578-118.010 101.311  0.00 97.00      PROA   
ATOM   3159  HA  LEU P 203     -27.786-117.335 102.123  0.00 97.00      PROA   
ATOM   3160  CB  LEU P 203     -28.366-117.470 100.082  0.00 97.00      PROA   
ATOM   3161  HB1 LEU P 203     -29.375-117.933 100.020  0.00 97.00      PROA   
ATOM   3162  HB2 LEU P 203     -27.814-117.758  99.161  0.00 97.00      PROA   
ATOM   3163  CG  LEU P 203     -28.600-115.931 100.068  0.00 97.00      PROA   
ATOM   3164  HG  LEU P 203     -29.079-115.694  99.086  0.00 97.00      PROA   
ATOM   3165  CD1 LEU P 203     -29.596-115.484 101.159  0.00 97.00      PROA   
ATOM   3166 HD11 LEU P 203     -29.179-115.671 102.170  0.00 97.00      PROA   
ATOM   3167 HD12 LEU P 203     -30.553-116.037 101.060  0.00 97.00      PROA   
ATOM   3168 HD13 LEU P 203     -29.805-114.397 101.063  0.00 97.00      PROA   
ATOM   3169  CD2 LEU P 203     -27.304-115.101 100.141  0.00 97.00      PROA   
ATOM   3170 HD21 LEU P 203     -26.604-115.403  99.334  0.00 97.00      PROA   
ATOM   3171 HD22 LEU P 203     -26.799-115.248 101.119  0.00 97.00      PROA   
ATOM   3172 HD23 LEU P 203     -27.529-114.020 100.028  0.00 97.00      PROA   
ATOM   3173  C   LEU P 203     -28.163-119.342 101.778  0.00 97.00      PROA   
ATOM   3174  O   LEU P 203     -29.137-119.342 102.527  0.00 97.00      PROA   
ATOM   3175  N   GLN P 204     -27.623-120.505 101.348  0.00 97.00      PROA   
ATOM   3176  HN  GLN P 204     -26.748-120.515 100.861  0.00 97.00      PROA   
ATOM   3177  CA  GLN P 204     -28.239-121.816 101.521  0.00 97.00      PROA   
ATOM   3178  HA  GLN P 204     -29.255-121.739 101.163  0.00 97.00      PROA   
ATOM   3179  CB  GLN P 204     -27.456-122.863 100.683  0.00 97.00      PROA   
ATOM   3180  HB1 GLN P 204     -26.454-123.014 101.141  0.00 97.00      PROA   
ATOM   3181  HB2 GLN P 204     -27.271-122.404  99.684  0.00 97.00      PROA   
ATOM   3182  CG  GLN P 204     -28.103-124.249 100.453  0.00 97.00      PROA   
ATOM   3183  HG1 GLN P 204     -28.001-124.864 101.371  0.00 97.00      PROA   
ATOM   3184  HG2 GLN P 204     -27.552-124.774  99.645  0.00 97.00      PROA   
ATOM   3185  CD  GLN P 204     -29.594-124.168 100.103  0.00 97.00      PROA   
ATOM   3186  OE1 GLN P 204     -30.471-124.046 100.963  0.00 97.00      PROA   
ATOM   3187  NE2 GLN P 204     -29.906-124.254  98.782  0.00 97.00      PROA   
ATOM   3188 HE21 GLN P 204     -30.872-124.223  98.533  0.00 97.00      PROA   
ATOM   3189 HE22 GLN P 204     -29.176-124.334  98.105  0.00 97.00      PROA   
ATOM   3190  C   GLN P 204     -28.274-122.281 102.972  0.00 97.00      PROA   
ATOM   3191  O   GLN P 204     -27.576-121.757 103.827  0.00 97.00      PROA   
ATOM   3192  N   LEU P 205     -29.091-123.303 103.303  0.00 97.00      PROA   
ATOM   3193  HN  LEU P 205     -29.732-123.678 102.635  0.00 97.00      PROA   
ATOM   3194  CA  LEU P 205     -28.889-124.070 104.513  0.00 97.00      PROA   
ATOM   3195  HA  LEU P 205     -27.927-123.828 104.941  0.00 97.00      PROA   
ATOM   3196  CB  LEU P 205     -29.968-123.846 105.601  0.00 97.00      PROA   
ATOM   3197  HB1 LEU P 205     -29.815-124.568 106.433  0.00 97.00      PROA   
ATOM   3198  HB2 LEU P 205     -30.968-124.030 105.152  0.00 97.00      PROA   
ATOM   3199  CG  LEU P 205     -29.961-122.432 106.228  0.00 97.00      PROA   
ATOM   3200  HG  LEU P 205     -29.980-121.695 105.395  0.00 97.00      PROA   
ATOM   3201  CD1 LEU P 205     -31.224-122.197 107.077  0.00 97.00      PROA   
ATOM   3202 HD11 LEU P 205     -31.262-122.927 107.913  0.00 97.00      PROA   
ATOM   3203 HD12 LEU P 205     -32.135-122.320 106.455  0.00 97.00      PROA   
ATOM   3204 HD13 LEU P 205     -31.218-121.172 107.503  0.00 97.00      PROA   
ATOM   3205  CD2 LEU P 205     -28.700-122.189 107.080  0.00 97.00      PROA   
ATOM   3206 HD21 LEU P 205     -27.782-122.262 106.464  0.00 97.00      PROA   
ATOM   3207 HD22 LEU P 205     -28.641-122.946 107.891  0.00 97.00      PROA   
ATOM   3208 HD23 LEU P 205     -28.734-121.181 107.544  0.00 97.00      PROA   
ATOM   3209  C   LEU P 205     -28.825-125.535 104.156  0.00 97.00      PROA   
ATOM   3210  O   LEU P 205     -29.812-126.155 103.765  0.00 97.00      PROA   
ATOM   3211  N   TYR P 206     -27.625-126.134 104.327  0.00 97.00      PROA   
ATOM   3212  HN  TYR P 206     -26.825-125.598 104.582  0.00 97.00      PROA   
ATOM   3213  CA  TYR P 206     -27.431-127.570 104.308  0.00 97.00      PROA   
ATOM   3214  HA  TYR P 206     -28.212-128.035 103.720  0.00 97.00      PROA   
ATOM   3215  CB  TYR P 206     -26.038-128.022 103.789  0.00 97.00      PROA   
ATOM   3216  HB1 TYR P 206     -25.995-129.124 103.659  0.00 97.00      PROA   
ATOM   3217  HB2 TYR P 206     -25.239-127.717 104.499  0.00 97.00      PROA   
ATOM   3218  CG  TYR P 206     -25.744-127.371 102.466  0.00 97.00      PROA   
ATOM   3219  CD1 TYR P 206     -26.140-127.958 101.247  0.00 97.00      PROA   
ATOM   3220  HD1 TYR P 206     -26.661-128.905 101.253  0.00 97.00      PROA   
ATOM   3221  CE1 TYR P 206     -25.870-127.313 100.030  0.00 97.00      PROA   
ATOM   3222  HE1 TYR P 206     -26.187-127.757  99.096  0.00 97.00      PROA   
ATOM   3223  CZ  TYR P 206     -25.211-126.073 100.028  0.00 97.00      PROA   
ATOM   3224  OH  TYR P 206     -25.013-125.360  98.827  0.00 97.00      PROA   
ATOM   3225  HH  TYR P 206     -24.752-124.460  99.063  0.00 97.00      PROA   
ATOM   3226  CD2 TYR P 206     -25.031-126.161 102.440  0.00 97.00      PROA   
ATOM   3227  HD2 TYR P 206     -24.688-125.708 103.359  0.00 97.00      PROA   
ATOM   3228  CE2 TYR P 206     -24.784-125.509 101.234  0.00 97.00      PROA   
ATOM   3229  HE2 TYR P 206     -24.270-124.562 101.254  0.00 97.00      PROA   
ATOM   3230  C   TYR P 206     -27.574-128.004 105.745  0.00 97.00      PROA   
ATOM   3231  O   TYR P 206     -27.309-127.228 106.662  0.00 97.00      PROA   
ATOM   3232  N   PHE P 207     -28.025-129.252 105.980  0.00 97.00      PROA   
ATOM   3233  HN  PHE P 207     -28.212-129.892 105.235  0.00 97.00      PROA   
ATOM   3234  CA  PHE P 207     -28.315-129.710 107.321  0.00 97.00      PROA   
ATOM   3235  HA  PHE P 207     -27.826-129.081 108.052  0.00 97.00      PROA   
ATOM   3236  CB  PHE P 207     -29.833-129.796 107.628  0.00 97.00      PROA   
ATOM   3237  HB1 PHE P 207     -30.022-130.284 108.608  0.00 97.00      PROA   
ATOM   3238  HB2 PHE P 207     -30.323-130.407 106.843  0.00 97.00      PROA   
ATOM   3239  CG  PHE P 207     -30.504-128.442 107.649  0.00 97.00      PROA   
ATOM   3240  CD1 PHE P 207     -30.922-127.824 106.456  0.00 97.00      PROA   
ATOM   3241  HD1 PHE P 207     -30.687-128.280 105.506  0.00 97.00      PROA   
ATOM   3242  CE1 PHE P 207     -31.653-126.632 106.485  0.00 97.00      PROA   
ATOM   3243  HE1 PHE P 207     -31.955-126.165 105.559  0.00 97.00      PROA   
ATOM   3244  CZ  PHE P 207     -31.985-126.043 107.711  0.00 97.00      PROA   
ATOM   3245  HZ  PHE P 207     -32.546-125.120 107.734  0.00 97.00      PROA   
ATOM   3246  CD2 PHE P 207     -30.841-127.837 108.874  0.00 97.00      PROA   
ATOM   3247  HD2 PHE P 207     -30.543-128.306 109.800  0.00 97.00      PROA   
ATOM   3248  CE2 PHE P 207     -31.577-126.645 108.907  0.00 97.00      PROA   
ATOM   3249  HE2 PHE P 207     -31.835-126.193 109.853  0.00 97.00      PROA   
ATOM   3250  C   PHE P 207     -27.741-131.082 107.491  0.00 97.00      PROA   
ATOM   3251  O   PHE P 207     -27.439-131.766 106.525  0.00 97.00      PROA   
ATOM   3252  N   SER P 208     -27.580-131.515 108.755  0.00 97.00      PROA   
ATOM   3253  HN  SER P 208     -27.737-130.908 109.528  0.00 97.00      PROA   
ATOM   3254  CA  SER P 208     -27.203-132.867 109.081  0.00 97.00      PROA   
ATOM   3255  HA  SER P 208     -27.572-133.532 108.312  0.00 97.00      PROA   
ATOM   3256  CB  SER P 208     -25.674-133.080 109.234  0.00 97.00      PROA   
ATOM   3257  HB1 SER P 208     -25.203-132.953 108.234  0.00 97.00      PROA   
ATOM   3258  HB2 SER P 208     -25.446-134.106 109.596  0.00 97.00      PROA   
ATOM   3259  OG  SER P 208     -25.106-132.114 110.113  0.00 97.00      PROA   
ATOM   3260  HG1 SER P 208     -24.283-132.475 110.457  0.00 97.00      PROA   
ATOM   3261  C   SER P 208     -27.931-133.227 110.347  0.00 97.00      PROA   
ATOM   3262  O   SER P 208     -28.329-132.359 111.120  0.00 97.00      PROA   
ATOM   3263  N   PHE P 209     -28.152-134.543 110.549  0.00 97.00      PROA   
ATOM   3264  HN  PHE P 209     -27.799-135.218 109.907  0.00 97.00      PROA   
ATOM   3265  CA  PHE P 209     -28.902-135.086 111.653  0.00 97.00      PROA   
ATOM   3266  HA  PHE P 209     -29.004-134.329 112.420  0.00 97.00      PROA   
ATOM   3267  CB  PHE P 209     -30.292-135.621 111.201  0.00 97.00      PROA   
ATOM   3268  HB1 PHE P 209     -30.490-136.661 111.530  0.00 97.00      PROA   
ATOM   3269  HB2 PHE P 209     -30.362-135.598 110.090  0.00 97.00      PROA   
ATOM   3270  CG  PHE P 209     -31.389-134.763 111.770  0.00 97.00      PROA   
ATOM   3271  CD1 PHE P 209     -31.768-134.932 113.113  0.00 97.00      PROA   
ATOM   3272  HD1 PHE P 209     -31.246-135.649 113.730  0.00 97.00      PROA   
ATOM   3273  CE1 PHE P 209     -32.822-134.189 113.656  0.00 97.00      PROA   
ATOM   3274  HE1 PHE P 209     -33.107-134.338 114.686  0.00 97.00      PROA   
ATOM   3275  CZ  PHE P 209     -33.512-133.269 112.857  0.00 97.00      PROA   
ATOM   3276  HZ  PHE P 209     -34.329-132.695 113.269  0.00 97.00      PROA   
ATOM   3277  CD2 PHE P 209     -32.087-133.833 110.977  0.00 97.00      PROA   
ATOM   3278  HD2 PHE P 209     -31.816-133.696 109.940  0.00 97.00      PROA   
ATOM   3279  CE2 PHE P 209     -33.145-133.090 111.518  0.00 97.00      PROA   
ATOM   3280  HE2 PHE P 209     -33.680-132.382 110.904  0.00 97.00      PROA   
ATOM   3281  C   PHE P 209     -28.067-136.190 112.252  0.00 97.00      PROA   
ATOM   3282  O   PHE P 209     -27.388-136.931 111.544  0.00 97.00      PROA   
ATOM   3283  N   TYR P 210     -28.074-136.290 113.599  0.00 97.00      PROA   
ATOM   3284  HN  TYR P 210     -28.617-135.665 114.155  0.00 97.00      PROA   
ATOM   3285  CA  TYR P 210     -27.218-137.190 114.338  0.00 97.00      PROA   
ATOM   3286  HA  TYR P 210     -26.848-137.978 113.695  0.00 97.00      PROA   
ATOM   3287  CB  TYR P 210     -26.047-136.448 115.050  0.00 97.00      PROA   
ATOM   3288  HB1 TYR P 210     -25.348-137.171 115.522  0.00 97.00      PROA   
ATOM   3289  HB2 TYR P 210     -26.463-135.800 115.848  0.00 97.00      PROA   
ATOM   3290  CG  TYR P 210     -25.263-135.531 114.131  0.00 97.00      PROA   
ATOM   3291  CD1 TYR P 210     -25.727-134.230 113.856  0.00 97.00      PROA   
ATOM   3292  HD1 TYR P 210     -26.674-133.909 114.261  0.00 97.00      PROA   
ATOM   3293  CE1 TYR P 210     -24.963-133.333 113.102  0.00 97.00      PROA   
ATOM   3294  HE1 TYR P 210     -25.336-132.338 112.911  0.00 97.00      PROA   
ATOM   3295  CZ  TYR P 210     -23.705-133.719 112.624  0.00 97.00      PROA   
ATOM   3296  OH  TYR P 210     -22.892-132.814 111.907  0.00 97.00      PROA   
ATOM   3297  HH  TYR P 210     -22.971-131.944 112.318  0.00 97.00      PROA   
ATOM   3298  CD2 TYR P 210     -23.995-135.902 113.646  0.00 97.00      PROA   
ATOM   3299  HD2 TYR P 210     -23.597-136.875 113.893  0.00 97.00      PROA   
ATOM   3300  CE2 TYR P 210     -23.226-135.007 112.890  0.00 97.00      PROA   
ATOM   3301  HE2 TYR P 210     -22.246-135.294 112.539  0.00 97.00      PROA   
ATOM   3302  C   TYR P 210     -28.087-137.808 115.409  0.00 97.00      PROA   
ATOM   3303  O   TYR P 210     -29.150-137.284 115.737  0.00 97.00      PROA   
ATOM   3304  N   MET P 211     -27.638-138.948 115.988  0.00 97.00      PROA   
ATOM   3305  HN  MET P 211     -26.800-139.389 115.674  0.00 97.00      PROA   
ATOM   3306  CA  MET P 211     -28.256-139.529 117.161  0.00 97.00      PROA   
ATOM   3307  HA  MET P 211     -29.039-138.886 117.533  0.00 97.00      PROA   
ATOM   3308  CB  MET P 211     -28.847-140.934 116.873  0.00 97.00      PROA   
ATOM   3309  HB1 MET P 211     -29.125-141.422 117.833  0.00 97.00      PROA   
ATOM   3310  HB2 MET P 211     -28.069-141.557 116.377  0.00 97.00      PROA   
ATOM   3311  CG  MET P 211     -30.104-140.898 115.983  0.00 97.00      PROA   
ATOM   3312  HG1 MET P 211     -29.922-140.217 115.124  0.00 97.00      PROA   
ATOM   3313  HG2 MET P 211     -30.921-140.447 116.585  0.00 97.00      PROA   
ATOM   3314  SD  MET P 211     -30.635-142.519 115.340  0.00 97.00      PROA   
ATOM   3315  CE  MET P 211     -31.049-143.302 116.923  0.00 97.00      PROA   
ATOM   3316  HE1 MET P 211     -31.772-142.681 117.493  0.00 97.00      PROA   
ATOM   3317  HE2 MET P 211     -30.147-143.450 117.553  0.00 97.00      PROA   
ATOM   3318  HE3 MET P 211     -31.513-144.297 116.757  0.00 97.00      PROA   
ATOM   3319  C   MET P 211     -27.196-139.652 118.229  0.00 97.00      PROA   
ATOM   3320  O   MET P 211     -26.386-140.574 118.177  0.00 97.00      PROA   
ATOM   3321  N   GLY P 212     -27.188-138.740 119.242  0.00 97.00      PROA   
ATOM   3322  HN  GLY P 212     -27.926-138.071 119.327  0.00 97.00      PROA   
ATOM   3323  CA  GLY P 212     -26.156-138.635 120.270  0.00 97.00      PROA   
ATOM   3324  HA1 GLY P 212     -26.374-139.367 121.033  0.00 97.00      PROA   
ATOM   3325  HA2 GLY P 212     -26.207-137.628 120.649  0.00 97.00      PROA   
ATOM   3326  C   GLY P 212     -24.736-138.828 119.780  0.00 97.00      PROA   
ATOM   3327  O   GLY P 212     -24.243-138.099 118.921  0.00 97.00      PROA   
ATOM   3328  N   SER P 213     -24.049-139.848 120.336  0.00 97.00      PROA   
ATOM   3329  HN  SER P 213     -24.481-140.375 121.064  0.00 97.00      PROA   
ATOM   3330  CA  SER P 213     -22.687-140.216 119.979  0.00 97.00      PROA   
ATOM   3331  HA  SER P 213     -22.131-139.301 119.822  0.00 97.00      PROA   
ATOM   3332  CB  SER P 213     -22.006-140.985 121.151  0.00 97.00      PROA   
ATOM   3333  HB1 SER P 213     -22.529-141.949 121.329  0.00 97.00      PROA   
ATOM   3334  HB2 SER P 213     -22.092-140.372 122.073  0.00 97.00      PROA   
ATOM   3335  OG  SER P 213     -20.618-141.231 120.927  0.00 97.00      PROA   
ATOM   3336  HG1 SER P 213     -20.571-141.680 120.074  0.00 97.00      PROA   
ATOM   3337  C   SER P 213     -22.584-141.040 118.685  0.00 97.00      PROA   
ATOM   3338  O   SER P 213     -21.678-141.859 118.533  0.00 97.00      PROA   
ATOM   3339  N   LYS P 214     -23.477-140.846 117.686  0.00 97.00      PROA   
ATOM   3340  HN  LYS P 214     -24.272-140.257 117.807  0.00 97.00      PROA   
ATOM   3341  CA  LYS P 214     -23.234-141.404 116.367  0.00 97.00      PROA   
ATOM   3342  HA  LYS P 214     -22.164-141.381 116.208  0.00 97.00      PROA   
ATOM   3343  CB  LYS P 214     -23.645-142.891 116.200  0.00 97.00      PROA   
ATOM   3344  HB1 LYS P 214     -22.940-143.490 116.821  0.00 97.00      PROA   
ATOM   3345  HB2 LYS P 214     -23.499-143.208 115.144  0.00 97.00      PROA   
ATOM   3346  CG  LYS P 214     -25.079-143.224 116.646  0.00 97.00      PROA   
ATOM   3347  HG1 LYS P 214     -25.779-142.502 116.168  0.00 97.00      PROA   
ATOM   3348  HG2 LYS P 214     -25.168-143.093 117.746  0.00 97.00      PROA   
ATOM   3349  CD  LYS P 214     -25.521-144.645 116.247  0.00 97.00      PROA   
ATOM   3350  HD1 LYS P 214     -25.526-144.694 115.134  0.00 97.00      PROA   
ATOM   3351  HD2 LYS P 214     -26.568-144.793 116.596  0.00 97.00      PROA   
ATOM   3352  CE  LYS P 214     -24.625-145.763 116.805  0.00 97.00      PROA   
ATOM   3353  HE1 LYS P 214     -24.657-145.773 117.915  0.00 97.00      PROA   
ATOM   3354  HE2 LYS P 214     -23.572-145.638 116.475  0.00 97.00      PROA   
ATOM   3355  NZ  LYS P 214     -25.084-147.086 116.319  0.00 97.00      PROA   
ATOM   3356  HZ1 LYS P 214     -25.024-147.105 115.281  0.00 97.00      PROA   
ATOM   3357  HZ2 LYS P 214     -26.072-147.237 116.608  0.00 97.00      PROA   
ATOM   3358  HZ3 LYS P 214     -24.484-147.839 116.712  0.00 97.00      PROA   
ATOM   3359  C   LYS P 214     -23.795-140.582 115.225  0.00 97.00      PROA   
ATOM   3360  O   LYS P 214     -24.921-140.090 115.247  0.00 97.00      PROA   
ATOM   3361  N   THR P 215     -22.977-140.445 114.155  0.00 97.00      PROA   
ATOM   3362  HN  THR P 215     -22.041-140.790 114.187  0.00 97.00      PROA   
ATOM   3363  CA  THR P 215     -23.349-139.927 112.854  0.00 97.00      PROA   
ATOM   3364  HA  THR P 215     -23.785-138.948 112.999  0.00 97.00      PROA   
ATOM   3365  CB  THR P 215     -22.140-139.811 111.929  0.00 97.00      PROA   
ATOM   3366  HB  THR P 215     -22.438-139.652 110.866  0.00 97.00      PROA   
ATOM   3367  OG1 THR P 215     -21.325-140.977 112.014  0.00 97.00      PROA   
ATOM   3368  HG1 THR P 215     -21.861-141.701 111.684  0.00 97.00      PROA   
ATOM   3369  CG2 THR P 215     -21.272-138.615 112.354  0.00 97.00      PROA   
ATOM   3370 HG21 THR P 215     -20.977-138.701 113.421  0.00 97.00      PROA   
ATOM   3371 HG22 THR P 215     -21.818-137.662 112.204  0.00 97.00      PROA   
ATOM   3372 HG23 THR P 215     -20.345-138.591 111.740  0.00 97.00      PROA   
ATOM   3373  C   THR P 215     -24.378-140.783 112.140  0.00 97.00      PROA   
ATOM   3374  O   THR P 215     -24.276-142.007 112.112  0.00 97.00      PROA   
ATOM   3375  N   LEU P 216     -25.357-140.131 111.475  0.00 97.00      PROA   
ATOM   3376  HN  LEU P 216     -25.497-139.150 111.594  0.00 97.00      PROA   
ATOM   3377  CA  LEU P 216     -26.168-140.752 110.446  0.00 97.00      PROA   
ATOM   3378  HA  LEU P 216     -26.200-141.818 110.616  0.00 97.00      PROA   
ATOM   3379  CB  LEU P 216     -27.617-140.208 110.440  0.00 97.00      PROA   
ATOM   3380  HB1 LEU P 216     -28.201-140.657 109.609  0.00 97.00      PROA   
ATOM   3381  HB2 LEU P 216     -27.591-139.109 110.283  0.00 97.00      PROA   
ATOM   3382  CG  LEU P 216     -28.390-140.494 111.753  0.00 97.00      PROA   
ATOM   3383  HG  LEU P 216     -27.852-140.002 112.597  0.00 97.00      PROA   
ATOM   3384  CD1 LEU P 216     -29.804-139.893 111.701  0.00 97.00      PROA   
ATOM   3385 HD11 LEU P 216     -30.393-140.365 110.885  0.00 97.00      PROA   
ATOM   3386 HD12 LEU P 216     -29.752-138.800 111.519  0.00 97.00      PROA   
ATOM   3387 HD13 LEU P 216     -30.332-140.070 112.661  0.00 97.00      PROA   
ATOM   3388  CD2 LEU P 216     -28.471-142.001 112.060  0.00 97.00      PROA   
ATOM   3389 HD21 LEU P 216     -27.463-142.432 112.222  0.00 97.00      PROA   
ATOM   3390 HD22 LEU P 216     -28.965-142.537 111.222  0.00 97.00      PROA   
ATOM   3391 HD23 LEU P 216     -29.068-142.167 112.978  0.00 97.00      PROA   
ATOM   3392  C   LEU P 216     -25.480-140.557 109.107  0.00 97.00      PROA   
ATOM   3393  O   LEU P 216     -24.409-139.960 109.043  0.00 97.00      PROA   
ATOM   3394  N   ARG P 217     -26.052-141.099 108.000  0.00 97.00      PROA   
ATOM   3395  HN  ARG P 217     -26.906-141.607 108.071  0.00 97.00      PROA   
ATOM   3396  CA  ARG P 217     -25.471-140.994 106.667  0.00 97.00      PROA   
ATOM   3397  HA  ARG P 217     -24.417-141.222 106.756  0.00 97.00      PROA   
ATOM   3398  CB  ARG P 217     -26.077-141.995 105.647  0.00 97.00      PROA   
ATOM   3399  HB1 ARG P 217     -25.658-141.778 104.637  0.00 97.00      PROA   
ATOM   3400  HB2 ARG P 217     -27.177-141.841 105.600  0.00 97.00      PROA   
ATOM   3401  CG  ARG P 217     -25.781-143.481 105.926  0.00 97.00      PROA   
ATOM   3402  HG1 ARG P 217     -26.174-143.762 106.927  0.00 97.00      PROA   
ATOM   3403  HG2 ARG P 217     -24.678-143.629 105.941  0.00 97.00      PROA   
ATOM   3404  CD  ARG P 217     -26.420-144.391 104.864  0.00 97.00      PROA   
ATOM   3405  HD1 ARG P 217     -26.114-144.100 103.834  0.00 97.00      PROA   
ATOM   3406  HD2 ARG P 217     -27.528-144.323 104.927  0.00 97.00      PROA   
ATOM   3407  NE  ARG P 217     -26.044-145.814 105.138  0.00 97.00      PROA   
ATOM   3408  HE  ARG P 217     -26.668-146.386 105.663  0.00 97.00      PROA   
ATOM   3409  CZ  ARG P 217     -24.924-146.409 104.674  0.00 97.00      PROA   
ATOM   3410  NH1 ARG P 217     -23.989-145.747 103.976  0.00 97.00      PROA   
ATOM   3411 HH11 ARG P 217     -24.100-144.768 103.842  0.00 97.00      PROA   
ATOM   3412 HH12 ARG P 217     -23.181-146.238 103.660  0.00 97.00      PROA   
ATOM   3413  NH2 ARG P 217     -24.738-147.719 104.916  0.00 97.00      PROA   
ATOM   3414 HH21 ARG P 217     -25.428-148.221 105.430  0.00 97.00      PROA   
ATOM   3415 HH22 ARG P 217     -23.929-148.169 104.549  0.00 97.00      PROA   
ATOM   3416  C   ARG P 217     -25.557-139.597 106.065  0.00 97.00      PROA   
ATOM   3417  O   ARG P 217     -26.354-139.330 105.167  0.00 97.00      PROA   
ATOM   3418  N   GLY P 218     -24.691-138.681 106.555  0.00 97.00      PROA   
ATOM   3419  HN  GLY P 218     -24.165-138.936 107.365  0.00 97.00      PROA   
ATOM   3420  CA  GLY P 218     -24.413-137.368 106.005  0.00 97.00      PROA   
ATOM   3421  HA1 GLY P 218     -23.630-136.939 106.612  0.00 97.00      PROA   
ATOM   3422  HA2 GLY P 218     -25.330-136.798 106.026  0.00 97.00      PROA   
ATOM   3423  C   GLY P 218     -23.896-137.378 104.593  0.00 97.00      PROA   
ATOM   3424  O   GLY P 218     -23.438-138.399 104.084  0.00 97.00      PROA   
ATOM   3425  N   ARG P 219     -23.930-136.184 103.962  0.00 97.00      PROA   
ATOM   3426  HN  ARG P 219     -24.298-135.383 104.428  0.00 97.00      PROA   
ATOM   3427  CA  ARG P 219     -23.459-135.937 102.622  0.00 97.00      PROA   
ATOM   3428  HA  ARG P 219     -22.380-135.997 102.650  0.00 97.00      PROA   
ATOM   3429  CB  ARG P 219     -24.006-136.919 101.523  0.00 97.00      PROA   
ATOM   3430  HB1 ARG P 219     -23.549-137.914 101.716  0.00 97.00      PROA   
ATOM   3431  HB2 ARG P 219     -23.637-136.621 100.522  0.00 97.00      PROA   
ATOM   3432  CG  ARG P 219     -25.537-137.141 101.506  0.00 97.00      PROA   
ATOM   3433  HG1 ARG P 219     -26.068-136.171 101.386  0.00 97.00      PROA   
ATOM   3434  HG2 ARG P 219     -25.838-137.564 102.488  0.00 97.00      PROA   
ATOM   3435  CD  ARG P 219     -26.042-138.114 100.428  0.00 97.00      PROA   
ATOM   3436  HD1 ARG P 219     -27.109-138.369 100.629  0.00 97.00      PROA   
ATOM   3437  HD2 ARG P 219     -25.429-139.040 100.406  0.00 97.00      PROA   
ATOM   3438  NE  ARG P 219     -25.938-137.402  99.117  0.00 97.00      PROA   
ATOM   3439  HE  ARG P 219     -25.460-136.522  99.078  0.00 97.00      PROA   
ATOM   3440  CZ  ARG P 219     -26.732-137.634  98.057  0.00 97.00      PROA   
ATOM   3441  NH1 ARG P 219     -27.265-138.838  97.863  0.00 97.00      PROA   
ATOM   3442 HH11 ARG P 219     -26.878-139.548  98.437  0.00 97.00      PROA   
ATOM   3443 HH12 ARG P 219     -27.684-139.021  96.978  0.00 97.00      PROA   
ATOM   3444  NH2 ARG P 219     -26.953-136.646  97.176  0.00 97.00      PROA   
ATOM   3445 HH21 ARG P 219     -27.730-136.698  96.560  0.00 97.00      PROA   
ATOM   3446 HH22 ARG P 219     -26.535-135.751  97.363  0.00 97.00      PROA   
ATOM   3447  C   ARG P 219     -23.813-134.489 102.375  0.00 97.00      PROA   
ATOM   3448  O   ARG P 219     -23.663-133.646 103.257  0.00 97.00      PROA   
ATOM   3449  N   ASP P 220     -24.326-134.169 101.175  0.00 97.00      PROA   
ATOM   3450  HN  ASP P 220     -24.318-134.835 100.429  0.00 97.00      PROA   
ATOM   3451  CA  ASP P 220     -25.034-132.971 100.796  0.00 97.00      PROA   
ATOM   3452  HA  ASP P 220     -24.551-132.111 101.242  0.00 97.00      PROA   
ATOM   3453  CB  ASP P 220     -24.992-132.833  99.237  0.00 97.00      PROA   
ATOM   3454  HB1 ASP P 220     -23.947-132.569  98.956  0.00 97.00      PROA   
ATOM   3455  HB2 ASP P 220     -25.645-132.017  98.875  0.00 97.00      PROA   
ATOM   3456  CG  ASP P 220     -25.299-134.130  98.473  0.00 97.00      PROA   
ATOM   3457  OD1 ASP P 220     -26.200-134.098  97.600  0.00 97.00      PROA   
ATOM   3458  OD2 ASP P 220     -24.583-135.140  98.689  0.00 97.00      PROA   
ATOM   3459  C   ASP P 220     -26.473-133.050 101.328  0.00 97.00      PROA   
ATOM   3460  O   ASP P 220     -27.452-132.998 100.586  0.00 97.00      PROA   
ATOM   3461  N   THR P 221     -26.635-133.208 102.664  0.00 97.00      PROA   
ATOM   3462  HN  THR P 221     -25.839-133.256 103.266  0.00 97.00      PROA   
ATOM   3463  CA  THR P 221     -27.915-133.526 103.276  0.00 97.00      PROA   
ATOM   3464  HA  THR P 221     -28.398-134.200 102.582  0.00 97.00      PROA   
ATOM   3465  CB  THR P 221     -27.800-134.330 104.572  0.00 97.00      PROA   
ATOM   3466  HB  THR P 221     -28.700-134.226 105.222  0.00 97.00      PROA   
ATOM   3467  OG1 THR P 221     -26.636-133.976 105.306  0.00 97.00      PROA   
ATOM   3468  HG1 THR P 221     -26.805-133.091 105.644  0.00 97.00      PROA   
ATOM   3469  CG2 THR P 221     -27.644-135.815 104.206  0.00 97.00      PROA   
ATOM   3470 HG21 THR P 221     -26.716-135.953 103.617  0.00 97.00      PROA   
ATOM   3471 HG22 THR P 221     -28.503-136.171 103.604  0.00 97.00      PROA   
ATOM   3472 HG23 THR P 221     -27.564-136.433 105.125  0.00 97.00      PROA   
ATOM   3473  C   THR P 221     -28.898-132.370 103.429  0.00 97.00      PROA   
ATOM   3474  O   THR P 221     -28.562-131.246 103.796  0.00 97.00      PROA   
ATOM   3475  N   SER P 222     -30.185-132.674 103.145  0.00 97.00      PROA   
ATOM   3476  HN  SER P 222     -30.405-133.566 102.759  0.00 97.00      PROA   
ATOM   3477  CA  SER P 222     -31.328-131.792 103.284  0.00 97.00      PROA   
ATOM   3478  HA  SER P 222     -31.032-130.803 102.961  0.00 97.00      PROA   
ATOM   3479  CB  SER P 222     -32.512-132.292 102.420  0.00 97.00      PROA   
ATOM   3480  HB1 SER P 222     -33.329-131.540 102.372  0.00 97.00      PROA   
ATOM   3481  HB2 SER P 222     -32.922-133.231 102.856  0.00 97.00      PROA   
ATOM   3482  OG  SER P 222     -32.072-132.597 101.099  0.00 97.00      PROA   
ATOM   3483  HG1 SER P 222     -31.478-131.893 100.822  0.00 97.00      PROA   
ATOM   3484  C   SER P 222     -31.788-131.714 104.732  0.00 97.00      PROA   
ATOM   3485  O   SER P 222     -31.276-132.418 105.599  0.00 97.00      PROA   
ATOM   3486  N   SER P 223     -32.774-130.828 105.026  0.00 97.00      PROA   
ATOM   3487  HN  SER P 223     -33.150-130.227 104.322  0.00 97.00      PROA   
ATOM   3488  CA  SER P 223     -33.267-130.496 106.353  0.00 97.00      PROA   
ATOM   3489  HA  SER P 223     -32.457-130.051 106.901  0.00 97.00      PROA   
ATOM   3490  CB  SER P 223     -34.420-129.473 106.245  0.00 97.00      PROA   
ATOM   3491  HB1 SER P 223     -34.694-129.078 107.248  0.00 97.00      PROA   
ATOM   3492  HB2 SER P 223     -35.318-129.950 105.797  0.00 97.00      PROA   
ATOM   3493  OG  SER P 223     -34.041-128.386 105.407  0.00 97.00      PROA   
ATOM   3494  HG1 SER P 223     -33.389-127.875 105.893  0.00 97.00      PROA   
ATOM   3495  C   SER P 223     -33.774-131.646 107.199  0.00 97.00      PROA   
ATOM   3496  O   SER P 223     -33.534-131.670 108.405  0.00 97.00      PROA   
ATOM   3497  N   GLU P 224     -34.488-132.615 106.590  0.00 97.00      PROA   
ATOM   3498  HN  GLU P 224     -34.601-132.612 105.602  0.00 97.00      PROA   
ATOM   3499  CA  GLU P 224     -35.173-133.671 107.302  0.00 97.00      PROA   
ATOM   3500  HA  GLU P 224     -34.912-133.636 108.352  0.00 97.00      PROA   
ATOM   3501  CB  GLU P 224     -36.721-133.570 107.201  0.00 97.00      PROA   
ATOM   3502  HB1 GLU P 224     -37.152-134.534 107.554  0.00 97.00      PROA   
ATOM   3503  HB2 GLU P 224     -37.031-133.448 106.141  0.00 97.00      PROA   
ATOM   3504  CG  GLU P 224     -37.342-132.440 108.055  0.00 97.00      PROA   
ATOM   3505  HG1 GLU P 224     -37.389-131.485 107.493  0.00 97.00      PROA   
ATOM   3506  HG2 GLU P 224     -36.748-132.282 108.981  0.00 97.00      PROA   
ATOM   3507  CD  GLU P 224     -38.744-132.849 108.490  0.00 97.00      PROA   
ATOM   3508  OE1 GLU P 224     -38.836-133.853 109.241  0.00 97.00      PROA   
ATOM   3509  OE2 GLU P 224     -39.728-132.191 108.069  0.00 97.00      PROA   
ATOM   3510  C   GLU P 224     -34.741-135.031 106.798  0.00 97.00      PROA   
ATOM   3511  O   GLU P 224     -34.141-135.177 105.735  0.00 97.00      PROA   
ATOM   3512  N   TYR P 225     -35.075-136.070 107.596  0.00 97.00      PROA   
ATOM   3513  HN  TYR P 225     -35.574-135.900 108.442  0.00 97.00      PROA   
ATOM   3514  CA  TYR P 225     -34.896-137.468 107.282  0.00 97.00      PROA   
ATOM   3515  HA  TYR P 225     -34.641-137.577 106.237  0.00 97.00      PROA   
ATOM   3516  CB  TYR P 225     -33.808-138.141 108.187  0.00 97.00      PROA   
ATOM   3517  HB1 TYR P 225     -32.868-137.550 108.116  0.00 97.00      PROA   
ATOM   3518  HB2 TYR P 225     -33.593-139.164 107.808  0.00 97.00      PROA   
ATOM   3519  CG  TYR P 225     -34.187-138.242 109.654  0.00 97.00      PROA   
ATOM   3520  CD1 TYR P 225     -34.621-139.465 110.203  0.00 97.00      PROA   
ATOM   3521  HD1 TYR P 225     -34.689-140.340 109.574  0.00 97.00      PROA   
ATOM   3522  CE1 TYR P 225     -34.990-139.554 111.551  0.00 97.00      PROA   
ATOM   3523  HE1 TYR P 225     -35.329-140.496 111.956  0.00 97.00      PROA   
ATOM   3524  CZ  TYR P 225     -34.943-138.417 112.366  0.00 97.00      PROA   
ATOM   3525  OH  TYR P 225     -35.360-138.486 113.713  0.00 97.00      PROA   
ATOM   3526  HH  TYR P 225     -35.516-139.408 113.929  0.00 97.00      PROA   
ATOM   3527  CD2 TYR P 225     -34.101-137.119 110.499  0.00 97.00      PROA   
ATOM   3528  HD2 TYR P 225     -33.757-136.174 110.106  0.00 97.00      PROA   
ATOM   3529  CE2 TYR P 225     -34.490-137.202 111.841  0.00 97.00      PROA   
ATOM   3530  HE2 TYR P 225     -34.454-136.325 112.470  0.00 97.00      PROA   
ATOM   3531  C   TYR P 225     -36.282-138.042 107.516  0.00 97.00      PROA   
ATOM   3532  O   TYR P 225     -37.098-137.410 108.185  0.00 97.00      PROA   
ATOM   3533  N   GLN P 226     -36.609-139.242 106.970  0.00 97.00      PROA   
ATOM   3534  HN  GLN P 226     -35.973-139.763 106.406  0.00 97.00      PROA   
ATOM   3535  CA  GLN P 226     -37.905-139.847 107.230  0.00 97.00      PROA   
ATOM   3536  HA  GLN P 226     -38.294-139.384 108.123  0.00 97.00      PROA   
ATOM   3537  CB  GLN P 226     -38.964-139.641 106.105  0.00 97.00      PROA   
ATOM   3538  HB1 GLN P 226     -39.703-140.474 106.104  0.00 97.00      PROA   
ATOM   3539  HB2 GLN P 226     -38.452-139.667 105.119  0.00 97.00      PROA   
ATOM   3540  CG  GLN P 226     -39.779-138.331 106.232  0.00 97.00      PROA   
ATOM   3541  HG1 GLN P 226     -40.592-138.306 105.477  0.00 97.00      PROA   
ATOM   3542  HG2 GLN P 226     -39.104-137.465 106.061  0.00 97.00      PROA   
ATOM   3543  CD  GLN P 226     -40.413-138.222 107.626  0.00 97.00      PROA   
ATOM   3544  OE1 GLN P 226     -40.814-139.229 108.223  0.00 97.00      PROA   
ATOM   3545  NE2 GLN P 226     -40.463-136.978 108.177  0.00 97.00      PROA   
ATOM   3546 HE21 GLN P 226     -40.635-136.922 109.161  0.00 97.00      PROA   
ATOM   3547 HE22 GLN P 226     -40.082-136.190 107.700  0.00 97.00      PROA   
ATOM   3548  C   GLN P 226     -37.814-141.280 107.670  0.00 97.00      PROA   
ATOM   3549  O   GLN P 226     -36.838-141.981 107.413  0.00 97.00      PROA   
ATOM   3550  N   ILE P 227     -38.857-141.712 108.421  0.00 97.00      PROA   
ATOM   3551  HN  ILE P 227     -39.652-141.121 108.550  0.00 97.00      PROA   
ATOM   3552  CA  ILE P 227     -38.823-142.915 109.222  0.00 97.00      PROA   
ATOM   3553  HA  ILE P 227     -37.888-143.427 109.046  0.00 97.00      PROA   
ATOM   3554  CB  ILE P 227     -38.940-142.643 110.725  0.00 97.00      PROA   
ATOM   3555  HB  ILE P 227     -40.008-142.555 111.031  0.00 97.00      PROA   
ATOM   3556  CG2 ILE P 227     -38.300-143.842 111.458  0.00 97.00      PROA   
ATOM   3557 HG21 ILE P 227     -37.219-143.913 111.214  0.00 97.00      PROA   
ATOM   3558 HG22 ILE P 227     -38.787-144.796 111.176  0.00 97.00      PROA   
ATOM   3559 HG23 ILE P 227     -38.390-143.724 112.555  0.00 97.00      PROA   
ATOM   3560  CG1 ILE P 227     -38.262-141.304 111.132  0.00 97.00      PROA   
ATOM   3561 HG11 ILE P 227     -38.745-140.453 110.602  0.00 97.00      PROA   
ATOM   3562 HG12 ILE P 227     -37.195-141.339 110.825  0.00 97.00      PROA   
ATOM   3563  CD  ILE P 227     -38.359-141.004 112.634  0.00 97.00      PROA   
ATOM   3564  HD1 ILE P 227     -37.734-141.709 113.222  0.00 97.00      PROA   
ATOM   3565  HD2 ILE P 227     -39.412-141.096 112.977  0.00 97.00      PROA   
ATOM   3566  HD3 ILE P 227     -38.010-139.971 112.845  0.00 97.00      PROA   
ATOM   3567  C   ILE P 227     -39.950-143.813 108.760  0.00 97.00      PROA   
ATOM   3568  O   ILE P 227     -41.106-143.407 108.686  0.00 97.00      PROA   
ATOM   3569  N   LEU P 228     -39.627-145.078 108.417  0.00 97.00      PROA   
ATOM   3570  HN  LEU P 228     -38.686-145.397 108.499  0.00 97.00      PROA   
ATOM   3571  CA  LEU P 228     -40.527-145.976 107.721  0.00 97.00      PROA   
ATOM   3572  HA  LEU P 228     -41.290-145.406 107.209  0.00 97.00      PROA   
ATOM   3573  CB  LEU P 228     -39.742-146.806 106.667  0.00 97.00      PROA   
ATOM   3574  HB1 LEU P 228     -40.432-147.556 106.222  0.00 97.00      PROA   
ATOM   3575  HB2 LEU P 228     -38.913-147.358 107.160  0.00 97.00      PROA   
ATOM   3576  CG  LEU P 228     -39.154-145.991 105.476  0.00 97.00      PROA   
ATOM   3577  HG  LEU P 228     -39.946-145.291 105.123  0.00 97.00      PROA   
ATOM   3578  CD1 LEU P 228     -37.895-145.161 105.808  0.00 97.00      PROA   
ATOM   3579 HD11 LEU P 228     -37.119-145.808 106.269  0.00 97.00      PROA   
ATOM   3580 HD12 LEU P 228     -38.124-144.325 106.496  0.00 97.00      PROA   
ATOM   3581 HD13 LEU P 228     -37.475-144.720 104.879  0.00 97.00      PROA   
ATOM   3582  CD2 LEU P 228     -38.820-146.932 104.303  0.00 97.00      PROA   
ATOM   3583 HD21 LEU P 228     -39.719-147.503 103.991  0.00 97.00      PROA   
ATOM   3584 HD22 LEU P 228     -38.028-147.649 104.606  0.00 97.00      PROA   
ATOM   3585 HD23 LEU P 228     -38.452-146.347 103.434  0.00 97.00      PROA   
ATOM   3586  C   LEU P 228     -41.236-146.899 108.700  0.00 97.00      PROA   
ATOM   3587  O   LEU P 228     -41.919-147.839 108.299  0.00 97.00      PROA   
ATOM   3588  N   THR P 229     -41.075-146.599 110.008  0.00 97.00      PROA   
ATOM   3589  HN  THR P 229     -40.565-145.766 110.199  0.00 97.00      PROA   
ATOM   3590  CA  THR P 229     -41.492-147.337 111.188  0.00 97.00      PROA   
ATOM   3591  HA  THR P 229     -42.472-146.994 111.483  0.00 97.00      PROA   
ATOM   3592  CB  THR P 229     -41.462-148.878 111.099  0.00 97.00      PROA   
ATOM   3593  HB  THR P 229     -40.559-149.188 110.525  0.00 97.00      PROA   
ATOM   3594  OG1 THR P 229     -42.620-149.349 110.428  0.00 97.00      PROA   
ATOM   3595  HG1 THR P 229     -42.600-148.926 109.565  0.00 97.00      PROA   
ATOM   3596  CG2 THR P 229     -41.446-149.615 112.460  0.00 97.00      PROA   
ATOM   3597 HG21 THR P 229     -42.340-149.369 113.063  0.00 97.00      PROA   
ATOM   3598 HG22 THR P 229     -40.545-149.379 113.054  0.00 97.00      PROA   
ATOM   3599 HG23 THR P 229     -41.450-150.712 112.284  0.00 97.00      PROA   
ATOM   3600  C   THR P 229     -40.487-146.876 112.204  0.00 97.00      PROA   
ATOM   3601  O   THR P 229     -39.371-147.389 112.228  0.00 97.00      PROA   
ATOM   3602  N   ALA P 230     -40.806-145.865 113.054  0.00 97.00      PROA   
ATOM   3603  HN  ALA P 230     -41.657-145.347 112.989  0.00 97.00      PROA   
ATOM   3604  CA  ALA P 230     -39.932-145.512 114.161  0.00 97.00      PROA   
ATOM   3605  HA  ALA P 230     -38.933-145.422 113.763  0.00 97.00      PROA   
ATOM   3606  CB  ALA P 230     -40.305-144.173 114.821  0.00 97.00      PROA   
ATOM   3607  HB1 ALA P 230     -41.326-144.217 115.259  0.00 97.00      PROA   
ATOM   3608  HB2 ALA P 230     -40.278-143.362 114.062  0.00 97.00      PROA   
ATOM   3609  HB3 ALA P 230     -39.578-143.913 115.618  0.00 97.00      PROA   
ATOM   3610  C   ALA P 230     -39.904-146.613 115.197  0.00 97.00      PROA   
ATOM   3611  O   ALA P 230     -40.920-147.237 115.453  0.00 97.00      PROA   
ATOM   3612  N   ARG P 231     -38.731-146.900 115.792  0.00 97.00      PROA   
ATOM   3613  HN  ARG P 231     -37.918-146.376 115.538  0.00 97.00      PROA   
ATOM   3614  CA  ARG P 231     -38.494-148.112 116.545  0.00 97.00      PROA   
ATOM   3615  HA  ARG P 231     -39.412-148.671 116.637  0.00 97.00      PROA   
ATOM   3616  CB  ARG P 231     -37.472-149.015 115.807  0.00 97.00      PROA   
ATOM   3617  HB1 ARG P 231     -37.172-149.843 116.474  0.00 97.00      PROA   
ATOM   3618  HB2 ARG P 231     -36.555-148.436 115.569  0.00 97.00      PROA   
ATOM   3619  CG  ARG P 231     -38.043-149.619 114.507  0.00 97.00      PROA   
ATOM   3620  HG1 ARG P 231     -37.970-148.844 113.716  0.00 97.00      PROA   
ATOM   3621  HG2 ARG P 231     -39.124-149.821 114.662  0.00 97.00      PROA   
ATOM   3622  CD  ARG P 231     -37.342-150.897 113.990  0.00 97.00      PROA   
ATOM   3623  HD1 ARG P 231     -36.272-150.666 113.798  0.00 97.00      PROA   
ATOM   3624  HD2 ARG P 231     -37.810-151.263 113.053  0.00 97.00      PROA   
ATOM   3625  NE  ARG P 231     -37.364-152.000 115.003  0.00 97.00      PROA   
ATOM   3626  HE  ARG P 231     -36.491-152.171 115.465  0.00 97.00      PROA   
ATOM   3627  CZ  ARG P 231     -38.424-152.237 115.793  0.00 97.00      PROA   
ATOM   3628  NH1 ARG P 231     -39.669-152.314 115.328  0.00 97.00      PROA   
ATOM   3629 HH11 ARG P 231     -39.824-152.223 114.354  0.00 97.00      PROA   
ATOM   3630 HH12 ARG P 231     -40.395-152.394 116.016  0.00 97.00      PROA   
ATOM   3631  NH2 ARG P 231     -38.241-152.308 117.120  0.00 97.00      PROA   
ATOM   3632 HH21 ARG P 231     -37.319-152.081 117.442  0.00 97.00      PROA   
ATOM   3633 HH22 ARG P 231     -39.030-152.056 117.680  0.00 97.00      PROA   
ATOM   3634  C   ARG P 231     -38.004-147.886 117.957  0.00 97.00      PROA   
ATOM   3635  O   ARG P 231     -37.516-146.829 118.327  0.00 97.00      PROA   
ATOM   3636  N   ARG P 232     -38.098-148.936 118.794  0.00 97.00      PROA   
ATOM   3637  HN  ARG P 232     -38.656-149.724 118.529  0.00 97.00      PROA   
ATOM   3638  CA  ARG P 232     -37.479-149.035 120.103  0.00 97.00      PROA   
ATOM   3639  HA  ARG P 232     -37.977-148.328 120.750  0.00 97.00      PROA   
ATOM   3640  CB  ARG P 232     -37.701-150.476 120.620  0.00 97.00      PROA   
ATOM   3641  HB1 ARG P 232     -36.856-150.832 121.243  0.00 97.00      PROA   
ATOM   3642  HB2 ARG P 232     -37.732-151.144 119.729  0.00 97.00      PROA   
ATOM   3643  CG  ARG P 232     -39.029-150.624 121.384  0.00 97.00      PROA   
ATOM   3644  HG1 ARG P 232     -39.457-151.636 121.196  0.00 97.00      PROA   
ATOM   3645  HG2 ARG P 232     -39.751-149.896 120.963  0.00 97.00      PROA   
ATOM   3646  CD  ARG P 232     -38.870-150.392 122.891  0.00 97.00      PROA   
ATOM   3647  HD1 ARG P 232     -39.848-150.340 123.410  0.00 97.00      PROA   
ATOM   3648  HD2 ARG P 232     -38.299-149.457 123.087  0.00 97.00      PROA   
ATOM   3649  NE  ARG P 232     -38.161-151.612 123.386  0.00 97.00      PROA   
ATOM   3650  HE  ARG P 232     -38.460-152.481 123.001  0.00 97.00      PROA   
ATOM   3651  CZ  ARG P 232     -36.950-151.619 123.978  0.00 97.00      PROA   
ATOM   3652  NH1 ARG P 232     -36.387-150.522 124.502  0.00 97.00      PROA   
ATOM   3653 HH11 ARG P 232     -36.864-149.653 124.423  0.00 97.00      PROA   
ATOM   3654 HH12 ARG P 232     -35.478-150.586 124.905  0.00 97.00      PROA   
ATOM   3655  NH2 ARG P 232     -36.269-152.780 124.003  0.00 97.00      PROA   
ATOM   3656 HH21 ARG P 232     -36.643-153.560 123.509  0.00 97.00      PROA   
ATOM   3657 HH22 ARG P 232     -35.343-152.786 124.369  0.00 97.00      PROA   
ATOM   3658  C   ARG P 232     -35.997-148.694 120.172  0.00 97.00      PROA   
ATOM   3659  O   ARG P 232     -35.548-148.012 121.086  0.00 97.00      PROA   
ATOM   3660  N   GLU P 233     -35.211-149.145 119.185  0.00 97.00      PROA   
ATOM   3661  HN  GLU P 233     -35.576-149.823 118.545  0.00 97.00      PROA   
ATOM   3662  CA  GLU P 233     -33.811-148.865 118.988  0.00 97.00      PROA   
ATOM   3663  HA  GLU P 233     -33.329-148.919 119.953  0.00 97.00      PROA   
ATOM   3664  CB  GLU P 233     -33.182-149.972 118.095  0.00 97.00      PROA   
ATOM   3665  HB1 GLU P 233     -33.060-150.894 118.709  0.00 97.00      PROA   
ATOM   3666  HB2 GLU P 233     -32.162-149.648 117.793  0.00 97.00      PROA   
ATOM   3667  CG  GLU P 233     -33.988-150.319 116.815  0.00 97.00      PROA   
ATOM   3668  HG1 GLU P 233     -33.271-150.633 116.025  0.00 97.00      PROA   
ATOM   3669  HG2 GLU P 233     -34.527-149.425 116.445  0.00 97.00      PROA   
ATOM   3670  CD  GLU P 233     -34.982-151.474 116.988  0.00 97.00      PROA   
ATOM   3671  OE1 GLU P 233     -35.818-151.430 117.922  0.00 97.00      PROA   
ATOM   3672  OE2 GLU P 233     -34.938-152.416 116.155  0.00 97.00      PROA   
ATOM   3673  C   GLU P 233     -33.520-147.454 118.484  0.00 97.00      PROA   
ATOM   3674  O   GLU P 233     -32.393-146.974 118.598  0.00 97.00      PROA   
ATOM   3675  N   ASP P 234     -34.546-146.727 117.977  0.00 97.00      PROA   
ATOM   3676  HN  ASP P 234     -35.428-147.152 117.791  0.00 97.00      PROA   
ATOM   3677  CA  ASP P 234     -34.468-145.317 117.633  0.00 97.00      PROA   
ATOM   3678  HA  ASP P 234     -33.531-145.142 117.121  0.00 97.00      PROA   
ATOM   3679  CB  ASP P 234     -35.638-144.863 116.706  0.00 97.00      PROA   
ATOM   3680  HB1 ASP P 234     -35.514-143.799 116.425  0.00 97.00      PROA   
ATOM   3681  HB2 ASP P 234     -36.605-144.948 117.241  0.00 97.00      PROA   
ATOM   3682  CG  ASP P 234     -35.766-145.636 115.392  0.00 97.00      PROA   
ATOM   3683  OD1 ASP P 234     -34.930-146.521 115.081  0.00 97.00      PROA   
ATOM   3684  OD2 ASP P 234     -36.736-145.308 114.658  0.00 97.00      PROA   
ATOM   3685  C   ASP P 234     -34.522-144.428 118.880  0.00 97.00      PROA   
ATOM   3686  O   ASP P 234     -34.236-143.236 118.810  0.00 97.00      PROA   
ATOM   3687  N   SER P 235     -34.912-144.976 120.058  0.00 97.00      PROA   
ATOM   3688  HN  SER P 235     -35.110-145.953 120.091  0.00 97.00      PROA   
ATOM   3689  CA  SER P 235     -35.133-144.214 121.286  0.00 97.00      PROA   
ATOM   3690  HA  SER P 235     -35.856-143.450 121.033  0.00 97.00      PROA   
ATOM   3691  CB  SER P 235     -35.737-145.064 122.452  0.00 97.00      PROA   
ATOM   3692  HB1 SER P 235     -36.591-145.650 122.052  0.00 97.00      PROA   
ATOM   3693  HB2 SER P 235     -36.121-144.395 123.249  0.00 97.00      PROA   
ATOM   3694  OG  SER P 235     -34.820-145.989 123.037  0.00 97.00      PROA   
ATOM   3695  HG1 SER P 235     -33.951-145.580 122.953  0.00 97.00      PROA   
ATOM   3696  C   SER P 235     -33.887-143.510 121.814  0.00 97.00      PROA   
ATOM   3697  O   SER P 235     -32.953-144.145 122.301  0.00 97.00      PROA   
ATOM   3698  N   GLY P 236     -33.833-142.162 121.757  0.00 97.00      PROA   
ATOM   3699  HN  GLY P 236     -34.555-141.611 121.346  0.00 97.00      PROA   
ATOM   3700  CA  GLY P 236     -32.650-141.505 122.272  0.00 97.00      PROA   
ATOM   3701  HA1 GLY P 236     -31.790-141.904 121.751  0.00 97.00      PROA   
ATOM   3702  HA2 GLY P 236     -32.618-141.657 123.343  0.00 97.00      PROA   
ATOM   3703  C   GLY P 236     -32.670-140.034 122.042  0.00 97.00      PROA   
ATOM   3704  O   GLY P 236     -33.704-139.385 122.127  0.00 97.00      PROA   
ATOM   3705  N   LEU P 237     -31.478-139.471 121.764  0.00 97.00      PROA   
ATOM   3706  HN  LEU P 237     -30.660-140.028 121.650  0.00 97.00      PROA   
ATOM   3707  CA  LEU P 237     -31.257-138.052 121.680  0.00 97.00      PROA   
ATOM   3708  HA  LEU P 237     -32.160-137.516 121.934  0.00 97.00      PROA   
ATOM   3709  CB  LEU P 237     -30.116-137.601 122.619  0.00 97.00      PROA   
ATOM   3710  HB1 LEU P 237     -29.992-136.507 122.513  0.00 97.00      PROA   
ATOM   3711  HB2 LEU P 237     -29.163-138.086 122.312  0.00 97.00      PROA   
ATOM   3712  CG  LEU P 237     -30.322-137.864 124.129  0.00 97.00      PROA   
ATOM   3713  HG  LEU P 237     -30.451-138.958 124.297  0.00 97.00      PROA   
ATOM   3714  CD1 LEU P 237     -29.071-137.408 124.902  0.00 97.00      PROA   
ATOM   3715 HD11 LEU P 237     -28.899-136.325 124.729  0.00 97.00      PROA   
ATOM   3716 HD12 LEU P 237     -28.175-137.957 124.546  0.00 97.00      PROA   
ATOM   3717 HD13 LEU P 237     -29.193-137.581 125.992  0.00 97.00      PROA   
ATOM   3718  CD2 LEU P 237     -31.569-137.141 124.662  0.00 97.00      PROA   
ATOM   3719 HD21 LEU P 237     -32.477-137.524 124.159  0.00 97.00      PROA   
ATOM   3720 HD22 LEU P 237     -31.486-136.050 124.468  0.00 97.00      PROA   
ATOM   3721 HD23 LEU P 237     -31.682-137.299 125.754  0.00 97.00      PROA   
ATOM   3722  C   LEU P 237     -30.908-137.709 120.251  0.00 97.00      PROA   
ATOM   3723  O   LEU P 237     -30.189-138.440 119.579  0.00 97.00      PROA   
ATOM   3724  N   TYR P 238     -31.481-136.594 119.747  0.00 97.00      PROA   
ATOM   3725  HN  TYR P 238     -32.092-136.054 120.323  0.00 97.00      PROA   
ATOM   3726  CA  TYR P 238     -31.400-136.162 118.368  0.00 97.00      PROA   
ATOM   3727  HA  TYR P 238     -30.660-136.751 117.843  0.00 97.00      PROA   
ATOM   3728  CB  TYR P 238     -32.774-136.250 117.652  0.00 97.00      PROA   
ATOM   3729  HB1 TYR P 238     -32.764-135.715 116.678  0.00 97.00      PROA   
ATOM   3730  HB2 TYR P 238     -33.567-135.800 118.290  0.00 97.00      PROA   
ATOM   3731  CG  TYR P 238     -33.134-137.685 117.393  0.00 97.00      PROA   
ATOM   3732  CD1 TYR P 238     -33.695-138.490 118.401  0.00 97.00      PROA   
ATOM   3733  HD1 TYR P 238     -33.861-138.077 119.386  0.00 97.00      PROA   
ATOM   3734  CE1 TYR P 238     -34.042-139.821 118.140  0.00 97.00      PROA   
ATOM   3735  HE1 TYR P 238     -34.471-140.432 118.922  0.00 97.00      PROA   
ATOM   3736  CZ  TYR P 238     -33.856-140.344 116.855  0.00 97.00      PROA   
ATOM   3737  OH  TYR P 238     -34.199-141.673 116.558  0.00 97.00      PROA   
ATOM   3738  HH  TYR P 238     -34.294-142.147 117.390  0.00 97.00      PROA   
ATOM   3739  CD2 TYR P 238     -32.951-138.229 116.110  0.00 97.00      PROA   
ATOM   3740  HD2 TYR P 238     -32.533-137.620 115.321  0.00 97.00      PROA   
ATOM   3741  CE2 TYR P 238     -33.316-139.551 115.842  0.00 97.00      PROA   
ATOM   3742  HE2 TYR P 238     -33.167-139.966 114.856  0.00 97.00      PROA   
ATOM   3743  C   TYR P 238     -30.966-134.722 118.295  0.00 97.00      PROA   
ATOM   3744  O   TYR P 238     -31.458-133.881 119.037  0.00 97.00      PROA   
ATOM   3745  N   TRP P 239     -30.050-134.383 117.361  0.00 97.00      PROA   
ATOM   3746  HN  TRP P 239     -29.611-135.066 116.784  0.00 97.00      PROA   
ATOM   3747  CA  TRP P 239     -29.680-132.999 117.146  0.00 97.00      PROA   
ATOM   3748  HA  TRP P 239     -30.522-132.370 117.405  0.00 97.00      PROA   
ATOM   3749  CB  TRP P 239     -28.465-132.541 118.005  0.00 97.00      PROA   
ATOM   3750  HB1 TRP P 239     -28.770-132.659 119.066  0.00 97.00      PROA   
ATOM   3751  HB2 TRP P 239     -28.284-131.455 117.858  0.00 97.00      PROA   
ATOM   3752  CG  TRP P 239     -27.175-133.284 117.834  0.00 97.00      PROA   
ATOM   3753  CD1 TRP P 239     -26.876-134.491 118.405  0.00 97.00      PROA   
ATOM   3754  HD1 TRP P 239     -27.569-135.065 118.994  0.00 97.00      PROA   
ATOM   3755  NE1 TRP P 239     -25.578-134.827 118.140  0.00 97.00      PROA   
ATOM   3756  HE1 TRP P 239     -25.105-135.602 118.502  0.00 97.00      PROA   
ATOM   3757  CE2 TRP P 239     -25.006-133.853 117.377  0.00 97.00      PROA   
ATOM   3758  CD2 TRP P 239     -25.983-132.853 117.159  0.00 97.00      PROA   
ATOM   3759  CE3 TRP P 239     -25.653-131.720 116.417  0.00 97.00      PROA   
ATOM   3760  HE3 TRP P 239     -26.376-130.937 116.243  0.00 97.00      PROA   
ATOM   3761  CZ3 TRP P 239     -24.370-131.630 115.875  0.00 97.00      PROA   
ATOM   3762  HZ3 TRP P 239     -24.109-130.787 115.254  0.00 97.00      PROA   
ATOM   3763  CZ2 TRP P 239     -23.727-133.755 116.850  0.00 97.00      PROA   
ATOM   3764  HZ2 TRP P 239     -22.998-134.536 117.001  0.00 97.00      PROA   
ATOM   3765  CH2 TRP P 239     -23.422-132.629 116.086  0.00 97.00      PROA   
ATOM   3766  HH2 TRP P 239     -22.448-132.541 115.623  0.00 97.00      PROA   
ATOM   3767  C   TRP P 239     -29.430-132.763 115.680  0.00 97.00      PROA   
ATOM   3768  O   TRP P 239     -29.189-133.687 114.907  0.00 97.00      PROA   
ATOM   3769  N   CYS P 240     -29.513-131.476 115.276  0.00 97.00      PROA   
ATOM   3770  HN  CYS P 240     -29.758-130.772 115.940  0.00 97.00      PROA   
ATOM   3771  CA  CYS P 240     -29.285-131.029 113.919  0.00 97.00      PROA   
ATOM   3772  HA  CYS P 240     -28.804-131.827 113.378  0.00 97.00      PROA   
ATOM   3773  CB  CYS P 240     -30.598-130.646 113.177  0.00 97.00      PROA   
ATOM   3774  HB1 CYS P 240     -31.157-131.594 113.021  0.00 97.00      PROA   
ATOM   3775  HB2 CYS P 240     -30.372-130.240 112.167  0.00 97.00      PROA   
ATOM   3776  SG  CYS P 240     -31.672-129.505 114.115  0.00 97.00      PROA   
ATOM   3777  C   CYS P 240     -28.316-129.867 113.911  0.00 97.00      PROA   
ATOM   3778  O   CYS P 240     -28.131-129.153 114.890  0.00 97.00      PROA   
ATOM   3779  N   GLU P 241     -27.625-129.670 112.772  0.00 97.00      PROA   
ATOM   3780  HN  GLU P 241     -27.751-130.275 111.991  0.00 97.00      PROA   
ATOM   3781  CA  GLU P 241     -26.578-128.684 112.644  0.00 97.00      PROA   
ATOM   3782  HA  GLU P 241     -26.521-128.081 113.540  0.00 97.00      PROA   
ATOM   3783  CB  GLU P 241     -25.212-129.388 112.490  0.00 97.00      PROA   
ATOM   3784  HB1 GLU P 241     -25.286-130.147 111.684  0.00 97.00      PROA   
ATOM   3785  HB2 GLU P 241     -25.067-129.939 113.448  0.00 97.00      PROA   
ATOM   3786  CG  GLU P 241     -24.006-128.474 112.202  0.00 97.00      PROA   
ATOM   3787  HG1 GLU P 241     -24.059-127.560 112.833  0.00 97.00      PROA   
ATOM   3788  HG2 GLU P 241     -23.986-128.177 111.133  0.00 97.00      PROA   
ATOM   3789  CD  GLU P 241     -22.691-129.162 112.535  0.00 97.00      PROA   
ATOM   3790  OE1 GLU P 241     -22.709-130.344 112.961  0.00 97.00      PROA   
ATOM   3791  OE2 GLU P 241     -21.642-128.479 112.412  0.00 97.00      PROA   
ATOM   3792  C   GLU P 241     -26.881-127.730 111.516  0.00 97.00      PROA   
ATOM   3793  O   GLU P 241     -27.443-128.114 110.491  0.00 97.00      PROA   
ATOM   3794  N   ALA P 242     -26.539-126.432 111.709  0.00 97.00      PROA   
ATOM   3795  HN  ALA P 242     -26.115-126.136 112.560  0.00 97.00      PROA   
ATOM   3796  CA  ALA P 242     -26.794-125.390 110.743  0.00 97.00      PROA   
ATOM   3797  HA  ALA P 242     -26.853-125.824 109.753  0.00 97.00      PROA   
ATOM   3798  CB  ALA P 242     -28.100-124.639 111.065  0.00 97.00      PROA   
ATOM   3799  HB1 ALA P 242     -28.043-124.177 112.073  0.00 97.00      PROA   
ATOM   3800  HB2 ALA P 242     -28.951-125.354 111.061  0.00 97.00      PROA   
ATOM   3801  HB3 ALA P 242     -28.307-123.848 110.315  0.00 97.00      PROA   
ATOM   3802  C   ALA P 242     -25.634-124.419 110.754  0.00 97.00      PROA   
ATOM   3803  O   ALA P 242     -25.058-124.124 111.798  0.00 97.00      PROA   
ATOM   3804  N   ALA P 243     -25.241-123.916 109.560  0.00 97.00      PROA   
ATOM   3805  HN  ALA P 243     -25.701-124.163 108.713  0.00 97.00      PROA   
ATOM   3806  CA  ALA P 243     -24.039-123.133 109.412  0.00 97.00      PROA   
ATOM   3807  HA  ALA P 243     -23.905-122.507 110.284  0.00 97.00      PROA   
ATOM   3808  CB  ALA P 243     -22.817-124.060 109.221  0.00 97.00      PROA   
ATOM   3809  HB1 ALA P 243     -22.950-124.700 108.322  0.00 97.00      PROA   
ATOM   3810  HB2 ALA P 243     -22.713-124.732 110.101  0.00 97.00      PROA   
ATOM   3811  HB3 ALA P 243     -21.875-123.485 109.112  0.00 97.00      PROA   
ATOM   3812  C   ALA P 243     -24.148-122.227 108.203  0.00 97.00      PROA   
ATOM   3813  O   ALA P 243     -25.002-122.399 107.336  0.00 97.00      PROA   
ATOM   3814  N   THR P 244     -23.253-121.215 108.131  0.00 97.00      PROA   
ATOM   3815  HN  THR P 244     -22.645-121.042 108.906  0.00 97.00      PROA   
ATOM   3816  CA  THR P 244     -22.903-120.480 106.925  0.00 97.00      PROA   
ATOM   3817  HA  THR P 244     -23.809-120.104 106.468  0.00 97.00      PROA   
ATOM   3818  CB  THR P 244     -21.960-119.326 107.224  0.00 97.00      PROA   
ATOM   3819  HB  THR P 244     -21.594-118.866 106.285  0.00 97.00      PROA   
ATOM   3820  OG1 THR P 244     -20.849-119.799 107.964  0.00 97.00      PROA   
ATOM   3821  HG1 THR P 244     -20.607-120.633 107.554  0.00 97.00      PROA   
ATOM   3822  CG2 THR P 244     -22.645-118.214 108.037  0.00 97.00      PROA   
ATOM   3823 HG21 THR P 244     -23.062-118.607 108.987  0.00 97.00      PROA   
ATOM   3824 HG22 THR P 244     -23.462-117.751 107.450  0.00 97.00      PROA   
ATOM   3825 HG23 THR P 244     -21.900-117.425 108.283  0.00 97.00      PROA   
ATOM   3826  C   THR P 244     -22.194-121.394 105.925  0.00 97.00      PROA   
ATOM   3827  O   THR P 244     -21.372-122.219 106.317  0.00 97.00      PROA   
ATOM   3828  N   GLU P 245     -22.461-121.214 104.611  0.00 97.00      PROA   
ATOM   3829  HN  GLU P 245     -23.079-120.482 104.333  0.00 97.00      PROA   
ATOM   3830  CA  GLU P 245     -21.971-121.986 103.472  0.00 97.00      PROA   
ATOM   3831  HA  GLU P 245     -22.329-123.004 103.548  0.00 97.00      PROA   
ATOM   3832  CB  GLU P 245     -22.576-121.245 102.243  0.00 97.00      PROA   
ATOM   3833  HB1 GLU P 245     -21.983-120.326 102.044  0.00 97.00      PROA   
ATOM   3834  HB2 GLU P 245     -23.587-120.907 102.577  0.00 97.00      PROA   
ATOM   3835  CG  GLU P 245     -22.724-122.023 100.919  0.00 97.00      PROA   
ATOM   3836  HG1 GLU P 245     -22.534-123.100 101.095  0.00 97.00      PROA   
ATOM   3837  HG2 GLU P 245     -21.977-121.651 100.186  0.00 97.00      PROA   
ATOM   3838  CD  GLU P 245     -24.107-121.885 100.262  0.00 97.00      PROA   
ATOM   3839  OE1 GLU P 245     -24.838-120.899 100.527  0.00 97.00      PROA   
ATOM   3840  OE2 GLU P 245     -24.442-122.792  99.459  0.00 97.00      PROA   
ATOM   3841  C   GLU P 245     -20.442-121.984 103.417  0.00 97.00      PROA   
ATOM   3842  O   GLU P 245     -19.774-123.001 103.241  0.00 97.00      PROA   
ATOM   3843  N   ASP P 246     -19.888-120.792 103.657  0.00 97.00      PROA   
ATOM   3844  HN  ASP P 246     -20.506-120.008 103.713  0.00 97.00      PROA   
ATOM   3845  CA  ASP P 246     -18.518-120.365 103.765  0.00 97.00      PROA   
ATOM   3846  HA  ASP P 246     -17.975-120.746 102.909  0.00 97.00      PROA   
ATOM   3847  CB  ASP P 246     -18.541-118.798 103.703  0.00 97.00      PROA   
ATOM   3848  HB1 ASP P 246     -18.631-118.480 102.640  0.00 97.00      PROA   
ATOM   3849  HB2 ASP P 246     -17.608-118.357 104.103  0.00 97.00      PROA   
ATOM   3850  CG  ASP P 246     -19.752-118.200 104.445  0.00 97.00      PROA   
ATOM   3851  OD1 ASP P 246     -20.898-118.273 103.921  0.00 97.00      PROA   
ATOM   3852  OD2 ASP P 246     -19.555-117.716 105.583  0.00 97.00      PROA   
ATOM   3853  C   ASP P 246     -17.776-120.868 105.016  0.00 97.00      PROA   
ATOM   3854  O   ASP P 246     -16.549-120.813 105.073  0.00 97.00      PROA   
ATOM   3855  N   GLY P 247     -18.480-121.394 106.049  0.00 97.00      PROA   
ATOM   3856  HN  GLY P 247     -19.464-121.523 105.943  0.00 97.00      PROA   
ATOM   3857  CA  GLY P 247     -17.860-121.960 107.253  0.00 97.00      PROA   
ATOM   3858  HA1 GLY P 247     -17.020-122.574 106.960  0.00 97.00      PROA   
ATOM   3859  HA2 GLY P 247     -18.621-122.533 107.764  0.00 97.00      PROA   
ATOM   3860  C   GLY P 247     -17.349-120.941 108.245  0.00 97.00      PROA   
ATOM   3861  O   GLY P 247     -16.590-121.263 109.161  0.00 97.00      PROA   
ATOM   3862  N   ASN P 248     -17.773-119.672 108.101  0.00 97.00      PROA   
ATOM   3863  HN  ASN P 248     -18.326-119.425 107.309  0.00 97.00      PROA   
ATOM   3864  CA  ASN P 248     -17.540-118.622 109.069  0.00 97.00      PROA   
ATOM   3865  HA  ASN P 248     -16.478-118.580 109.262  0.00 97.00      PROA   
ATOM   3866  CB  ASN P 248     -18.033-117.270 108.498  0.00 97.00      PROA   
ATOM   3867  HB1 ASN P 248     -18.157-116.504 109.292  0.00 97.00      PROA   
ATOM   3868  HB2 ASN P 248     -19.008-117.409 107.984  0.00 97.00      PROA   
ATOM   3869  CG  ASN P 248     -16.955-116.756 107.538  0.00 97.00      PROA   
ATOM   3870  OD1 ASN P 248     -15.760-116.833 107.844  0.00 97.00      PROA   
ATOM   3871  ND2 ASN P 248     -17.363-116.266 106.340  0.00 97.00      PROA   
ATOM   3872 HD21 ASN P 248     -16.665-115.974 105.691  0.00 97.00      PROA   
ATOM   3873 HD22 ASN P 248     -18.297-116.469 106.036  0.00 97.00      PROA   
ATOM   3874  C   ASN P 248     -18.188-118.896 110.412  0.00 97.00      PROA   
ATOM   3875  O   ASN P 248     -17.550-118.752 111.454  0.00 97.00      PROA   
ATOM   3876  N   VAL P 249     -19.461-119.341 110.402  0.00 97.00      PROA   
ATOM   3877  HN  VAL P 249     -19.940-119.444 109.532  0.00 97.00      PROA   
ATOM   3878  CA  VAL P 249     -20.255-119.573 111.587  0.00 97.00      PROA   
ATOM   3879  HA  VAL P 249     -19.624-119.562 112.464  0.00 97.00      PROA   
ATOM   3880  CB  VAL P 249     -21.360-118.533 111.749  0.00 97.00      PROA   
ATOM   3881  HB  VAL P 249     -22.089-118.615 110.912  0.00 97.00      PROA   
ATOM   3882  CG1 VAL P 249     -22.113-118.750 113.082  0.00 97.00      PROA   
ATOM   3883 HG11 VAL P 249     -21.406-118.697 113.937  0.00 97.00      PROA   
ATOM   3884 HG12 VAL P 249     -22.634-119.728 113.108  0.00 97.00      PROA   
ATOM   3885 HG13 VAL P 249     -22.875-117.954 113.213  0.00 97.00      PROA   
ATOM   3886  CG2 VAL P 249     -20.751-117.116 111.689  0.00 97.00      PROA   
ATOM   3887 HG21 VAL P 249     -20.218-116.928 110.736  0.00 97.00      PROA   
ATOM   3888 HG22 VAL P 249     -20.045-116.964 112.532  0.00 97.00      PROA   
ATOM   3889 HG23 VAL P 249     -21.561-116.362 111.763  0.00 97.00      PROA   
ATOM   3890  C   VAL P 249     -20.899-120.935 111.473  0.00 97.00      PROA   
ATOM   3891  O   VAL P 249     -21.597-121.226 110.508  0.00 97.00      PROA   
ATOM   3892  N   LEU P 250     -20.711-121.800 112.493  0.00 97.00      PROA   
ATOM   3893  HN  LEU P 250     -20.115-121.574 113.257  0.00 97.00      PROA   
ATOM   3894  CA  LEU P 250     -21.459-123.029 112.633  0.00 97.00      PROA   
ATOM   3895  HA  LEU P 250     -22.274-123.022 111.923  0.00 97.00      PROA   
ATOM   3896  CB  LEU P 250     -20.686-124.358 112.370  0.00 97.00      PROA   
ATOM   3897  HB1 LEU P 250     -20.514-124.396 111.269  0.00 97.00      PROA   
ATOM   3898  HB2 LEU P 250     -21.355-125.212 112.612  0.00 97.00      PROA   
ATOM   3899  CG  LEU P 250     -19.301-124.631 113.029  0.00 97.00      PROA   
ATOM   3900  HG  LEU P 250     -18.974-125.606 112.584  0.00 97.00      PROA   
ATOM   3901  CD1 LEU P 250     -18.196-123.617 112.671  0.00 97.00      PROA   
ATOM   3902 HD11 LEU P 250     -18.354-122.662 113.214  0.00 97.00      PROA   
ATOM   3903 HD12 LEU P 250     -18.193-123.417 111.579  0.00 97.00      PROA   
ATOM   3904 HD13 LEU P 250     -17.204-124.018 112.968  0.00 97.00      PROA   
ATOM   3905  CD2 LEU P 250     -19.357-124.872 114.549  0.00 97.00      PROA   
ATOM   3906 HD21 LEU P 250     -20.177-125.576 114.800  0.00 97.00      PROA   
ATOM   3907 HD22 LEU P 250     -19.519-123.918 115.090  0.00 97.00      PROA   
ATOM   3908 HD23 LEU P 250     -18.396-125.301 114.902  0.00 97.00      PROA   
ATOM   3909  C   LEU P 250     -22.120-122.967 113.982  0.00 97.00      PROA   
ATOM   3910  O   LEU P 250     -21.515-122.571 114.975  0.00 97.00      PROA   
ATOM   3911  N   LYS P 251     -23.431-123.287 114.033  0.00 97.00      PROA   
ATOM   3912  HN  LYS P 251     -23.933-123.580 113.221  0.00 97.00      PROA   
ATOM   3913  CA  LYS P 251     -24.216-123.030 115.212  0.00 97.00      PROA   
ATOM   3914  HA  LYS P 251     -23.575-122.938 116.077  0.00 97.00      PROA   
ATOM   3915  CB  LYS P 251     -24.994-121.714 115.056  0.00 97.00      PROA   
ATOM   3916  HB1 LYS P 251     -25.774-121.780 114.268  0.00 97.00      PROA   
ATOM   3917  HB2 LYS P 251     -24.241-120.973 114.696  0.00 97.00      PROA   
ATOM   3918  CG  LYS P 251     -25.570-121.195 116.380  0.00 97.00      PROA   
ATOM   3919  HG1 LYS P 251     -25.214-121.830 117.223  0.00 97.00      PROA   
ATOM   3920  HG2 LYS P 251     -26.676-121.290 116.343  0.00 97.00      PROA   
ATOM   3921  CD  LYS P 251     -25.156-119.740 116.667  0.00 97.00      PROA   
ATOM   3922  HD1 LYS P 251     -24.047-119.709 116.768  0.00 97.00      PROA   
ATOM   3923  HD2 LYS P 251     -25.595-119.425 117.639  0.00 97.00      PROA   
ATOM   3924  CE  LYS P 251     -25.595-118.761 115.566  0.00 97.00      PROA   
ATOM   3925  HE1 LYS P 251     -26.698-118.816 115.454  0.00 97.00      PROA   
ATOM   3926  HE2 LYS P 251     -25.130-119.003 114.587  0.00 97.00      PROA   
ATOM   3927  NZ  LYS P 251     -25.222-117.363 115.901  0.00 97.00      PROA   
ATOM   3928  HZ1 LYS P 251     -24.214-117.297 116.141  0.00 97.00      PROA   
ATOM   3929  HZ2 LYS P 251     -25.788-117.012 116.704  0.00 97.00      PROA   
ATOM   3930  HZ3 LYS P 251     -25.367-116.742 115.083  0.00 97.00      PROA   
ATOM   3931  C   LYS P 251     -25.124-124.209 115.440  0.00 97.00      PROA   
ATOM   3932  O   LYS P 251     -26.275-124.256 115.012  0.00 97.00      PROA   
ATOM   3933  N   ARG P 252     -24.574-125.224 116.134  0.00 97.00      PROA   
ATOM   3934  HN  ARG P 252     -23.638-125.139 116.472  0.00 97.00      PROA   
ATOM   3935  CA  ARG P 252     -25.243-126.463 116.464  0.00 97.00      PROA   
ATOM   3936  HA  ARG P 252     -25.623-126.862 115.534  0.00 97.00      PROA   
ATOM   3937  CB  ARG P 252     -24.226-127.483 117.033  0.00 97.00      PROA   
ATOM   3938  HB1 ARG P 252     -24.761-128.371 117.434  0.00 97.00      PROA   
ATOM   3939  HB2 ARG P 252     -23.668-127.014 117.873  0.00 97.00      PROA   
ATOM   3940  CG  ARG P 252     -23.224-127.985 115.972  0.00 97.00      PROA   
ATOM   3941  HG1 ARG P 252     -22.668-127.132 115.520  0.00 97.00      PROA   
ATOM   3942  HG2 ARG P 252     -23.816-128.462 115.158  0.00 97.00      PROA   
ATOM   3943  CD  ARG P 252     -22.204-128.993 116.529  0.00 97.00      PROA   
ATOM   3944  HD1 ARG P 252     -22.723-129.787 117.105  0.00 97.00      PROA   
ATOM   3945  HD2 ARG P 252     -21.458-128.477 117.170  0.00 97.00      PROA   
ATOM   3946  NE  ARG P 252     -21.549-129.632 115.350  0.00 97.00      PROA   
ATOM   3947  HE  ARG P 252     -22.084-129.738 114.510  0.00 97.00      PROA   
ATOM   3948  CZ  ARG P 252     -20.229-129.805 115.160  0.00 97.00      PROA   
ATOM   3949  NH1 ARG P 252     -19.372-129.970 116.163  0.00 97.00      PROA   
ATOM   3950 HH11 ARG P 252     -19.773-130.129 117.058  0.00 97.00      PROA   
ATOM   3951 HH12 ARG P 252     -18.463-130.293 115.920  0.00 97.00      PROA   
ATOM   3952  NH2 ARG P 252     -19.803-129.835 113.886  0.00 97.00      PROA   
ATOM   3953 HH21 ARG P 252     -20.487-129.544 113.211  0.00 97.00      PROA   
ATOM   3954 HH22 ARG P 252     -18.835-129.781 113.673  0.00 97.00      PROA   
ATOM   3955  C   ARG P 252     -26.449-126.318 117.382  0.00 97.00      PROA   
ATOM   3956  O   ARG P 252     -26.458-125.487 118.289  0.00 97.00      PROA   
ATOM   3957  N   SER P 253     -27.509-127.145 117.175  0.00 97.00      PROA   
ATOM   3958  HN  SER P 253     -27.534-127.780 116.404  0.00 97.00      PROA   
ATOM   3959  CA  SER P 253     -28.594-127.248 118.140  0.00 97.00      PROA   
ATOM   3960  HA  SER P 253     -28.824-126.245 118.462  0.00 97.00      PROA   
ATOM   3961  CB  SER P 253     -29.934-127.798 117.574  0.00 97.00      PROA   
ATOM   3962  HB1 SER P 253     -30.322-127.094 116.808  0.00 97.00      PROA   
ATOM   3963  HB2 SER P 253     -30.690-127.871 118.384  0.00 97.00      PROA   
ATOM   3964  OG  SER P 253     -29.795-129.080 116.983  0.00 97.00      PROA   
ATOM   3965  HG1 SER P 253     -29.186-128.969 116.242  0.00 97.00      PROA   
ATOM   3966  C   SER P 253     -28.161-128.098 119.335  0.00 97.00      PROA   
ATOM   3967  O   SER P 253     -27.467-129.095 119.138  0.00 97.00      PROA   
ATOM   3968  N   PRO P 254     -28.524-127.778 120.576  0.00 97.00      PROA   
ATOM   3969  CD  PRO P 254     -28.870-126.416 120.997  0.00 97.00      PROA   
ATOM   3970  HD1 PRO P 254     -29.928-126.218 120.718  0.00 97.00      PROA   
ATOM   3971  HD2 PRO P 254     -28.200-125.658 120.532  0.00 97.00      PROA   
ATOM   3972  CA  PRO P 254     -28.558-128.720 121.698  0.00 97.00      PROA   
ATOM   3973  HA  PRO P 254     -27.540-129.040 121.869  0.00 97.00      PROA   
ATOM   3974  CB  PRO P 254     -29.121-127.878 122.860  0.00 97.00      PROA   
ATOM   3975  HB1 PRO P 254     -28.727-128.206 123.842  0.00 97.00      PROA   
ATOM   3976  HB2 PRO P 254     -30.232-127.926 122.875  0.00 97.00      PROA   
ATOM   3977  CG  PRO P 254     -28.706-126.441 122.515  0.00 97.00      PROA   
ATOM   3978  HG1 PRO P 254     -29.326-125.676 123.023  0.00 97.00      PROA   
ATOM   3979  HG2 PRO P 254     -27.635-126.285 122.773  0.00 97.00      PROA   
ATOM   3980  C   PRO P 254     -29.388-129.977 121.441  0.00 97.00      PROA   
ATOM   3981  O   PRO P 254     -30.370-129.896 120.706  0.00 97.00      PROA   
ATOM   3982  N   GLU P 255     -29.019-131.144 122.035  0.00 97.00      PROA   
ATOM   3983  HN  GLU P 255     -28.189-131.208 122.584  0.00 97.00      PROA   
ATOM   3984  CA  GLU P 255     -29.756-132.391 121.893  0.00 97.00      PROA   
ATOM   3985  HA  GLU P 255     -29.796-132.606 120.838  0.00 97.00      PROA   
ATOM   3986  CB  GLU P 255     -29.055-133.599 122.580  0.00 97.00      PROA   
ATOM   3987  HB1 GLU P 255     -29.718-134.474 122.419  0.00 97.00      PROA   
ATOM   3988  HB2 GLU P 255     -28.990-133.430 123.677  0.00 97.00      PROA   
ATOM   3989  CG  GLU P 255     -27.644-133.937 122.028  0.00 97.00      PROA   
ATOM   3990  HG1 GLU P 255     -26.864-133.514 122.696  0.00 97.00      PROA   
ATOM   3991  HG2 GLU P 255     -27.515-133.494 121.019  0.00 97.00      PROA   
ATOM   3992  CD  GLU P 255     -27.402-135.444 121.883  0.00 97.00      PROA   
ATOM   3993  OE1 GLU P 255     -26.512-135.986 122.590  0.00 97.00      PROA   
ATOM   3994  OE2 GLU P 255     -28.096-136.066 121.037  0.00 97.00      PROA   
ATOM   3995  C   GLU P 255     -31.205-132.336 122.377  0.00 97.00      PROA   
ATOM   3996  O   GLU P 255     -31.526-131.742 123.405  0.00 97.00      PROA   
ATOM   3997  N   LEU P 256     -32.112-132.988 121.615  0.00 97.00      PROA   
ATOM   3998  HN  LEU P 256     -31.824-133.412 120.757  0.00 97.00      PROA   
ATOM   3999  CA  LEU P 256     -33.533-133.041 121.870  0.00 97.00      PROA   
ATOM   4000  HA  LEU P 256     -33.750-132.533 122.798  0.00 97.00      PROA   
ATOM   4001  CB  LEU P 256     -34.278-132.363 120.685  0.00 97.00      PROA   
ATOM   4002  HB1 LEU P 256     -34.092-132.930 119.748  0.00 97.00      PROA   
ATOM   4003  HB2 LEU P 256     -33.788-131.368 120.557  0.00 97.00      PROA   
ATOM   4004  CG  LEU P 256     -35.796-132.082 120.829  0.00 97.00      PROA   
ATOM   4005  HG  LEU P 256     -36.038-131.307 120.059  0.00 97.00      PROA   
ATOM   4006  CD1 LEU P 256     -36.677-133.297 120.490  0.00 97.00      PROA   
ATOM   4007 HD11 LEU P 256     -36.567-134.087 121.257  0.00 97.00      PROA   
ATOM   4008 HD12 LEU P 256     -36.395-133.721 119.504  0.00 97.00      PROA   
ATOM   4009 HD13 LEU P 256     -37.746-133.000 120.456  0.00 97.00      PROA   
ATOM   4010  CD2 LEU P 256     -36.170-131.475 122.193  0.00 97.00      PROA   
ATOM   4011 HD21 LEU P 256     -35.549-130.578 122.398  0.00 97.00      PROA   
ATOM   4012 HD22 LEU P 256     -36.012-132.215 123.006  0.00 97.00      PROA   
ATOM   4013 HD23 LEU P 256     -37.239-131.175 122.196  0.00 97.00      PROA   
ATOM   4014  C   LEU P 256     -33.909-134.503 122.021  0.00 97.00      PROA   
ATOM   4015  O   LEU P 256     -33.518-135.341 121.217  0.00 97.00      PROA   
ATOM   4016  N   GLU P 257     -34.669-134.865 123.082  0.00 97.00      PROA   
ATOM   4017  HN  GLU P 257     -35.017-134.189 123.726  0.00 97.00      PROA   
ATOM   4018  CA  GLU P 257     -34.973-136.251 123.389  0.00 97.00      PROA   
ATOM   4019  HA  GLU P 257     -34.145-136.863 123.068  0.00 97.00      PROA   
ATOM   4020  CB  GLU P 257     -35.170-136.480 124.911  0.00 97.00      PROA   
ATOM   4021  HB1 GLU P 257     -36.068-135.940 125.279  0.00 97.00      PROA   
ATOM   4022  HB2 GLU P 257     -34.293-136.006 125.414  0.00 97.00      PROA   
ATOM   4023  CG  GLU P 257     -35.174-137.967 125.341  0.00 97.00      PROA   
ATOM   4024  HG1 GLU P 257     -34.527-138.082 126.237  0.00 97.00      PROA   
ATOM   4025  HG2 GLU P 257     -34.762-138.613 124.539  0.00 97.00      PROA   
ATOM   4026  CD  GLU P 257     -36.556-138.484 125.717  0.00 97.00      PROA   
ATOM   4027  OE1 GLU P 257     -37.411-138.588 124.813  0.00 97.00      PROA   
ATOM   4028  OE2 GLU P 257     -36.762-138.821 126.909  0.00 97.00      PROA   
ATOM   4029  C   GLU P 257     -36.204-136.717 122.643  0.00 97.00      PROA   
ATOM   4030  O   GLU P 257     -37.238-136.053 122.631  0.00 97.00      PROA   
ATOM   4031  N   LEU P 258     -36.100-137.904 122.003  0.00 97.00      PROA   
ATOM   4032  HN  LEU P 258     -35.230-138.395 122.012  0.00 97.00      PROA   
ATOM   4033  CA  LEU P 258     -37.190-138.554 121.313  0.00 97.00      PROA   
ATOM   4034  HA  LEU P 258     -38.122-138.193 121.722  0.00 97.00      PROA   
ATOM   4035  CB  LEU P 258     -37.191-138.319 119.779  0.00 97.00      PROA   
ATOM   4036  HB1 LEU P 258     -38.007-138.904 119.300  0.00 97.00      PROA   
ATOM   4037  HB2 LEU P 258     -36.227-138.686 119.371  0.00 97.00      PROA   
ATOM   4038  CG  LEU P 258     -37.353-136.841 119.347  0.00 97.00      PROA   
ATOM   4039  HG  LEU P 258     -36.624-136.225 119.922  0.00 97.00      PROA   
ATOM   4040  CD1 LEU P 258     -37.006-136.661 117.860  0.00 97.00      PROA   
ATOM   4041 HD11 LEU P 258     -37.715-137.240 117.231  0.00 97.00      PROA   
ATOM   4042 HD12 LEU P 258     -35.977-137.016 117.654  0.00 97.00      PROA   
ATOM   4043 HD13 LEU P 258     -37.073-135.587 117.583  0.00 97.00      PROA   
ATOM   4044  CD2 LEU P 258     -38.767-136.298 119.626  0.00 97.00      PROA   
ATOM   4045 HD21 LEU P 258     -39.010-136.360 120.706  0.00 97.00      PROA   
ATOM   4046 HD22 LEU P 258     -39.520-136.883 119.055  0.00 97.00      PROA   
ATOM   4047 HD23 LEU P 258     -38.836-135.236 119.312  0.00 97.00      PROA   
ATOM   4048  C   LEU P 258     -37.132-140.041 121.599  0.00 97.00      PROA   
ATOM   4049  O   LEU P 258     -36.756-140.853 120.756  0.00 97.00      PROA   
ATOM   4050  N   GLN P 259     -37.519-140.448 122.827  0.00 97.00      PROA   
ATOM   4051  HN  GLN P 259     -37.639-139.777 123.562  0.00 97.00      PROA   
ATOM   4052  CA  GLN P 259     -37.838-141.822 123.160  0.00 97.00      PROA   
ATOM   4053  HA  GLN P 259     -36.970-142.400 122.888  0.00 97.00      PROA   
ATOM   4054  CB  GLN P 259     -38.091-142.050 124.675  0.00 97.00      PROA   
ATOM   4055  HB1 GLN P 259     -38.641-143.006 124.831  0.00 97.00      PROA   
ATOM   4056  HB2 GLN P 259     -38.736-141.225 125.051  0.00 97.00      PROA   
ATOM   4057  CG  GLN P 259     -36.805-142.109 125.523  0.00 97.00      PROA   
ATOM   4058  HG1 GLN P 259     -36.255-141.148 125.471  0.00 97.00      PROA   
ATOM   4059  HG2 GLN P 259     -36.130-142.912 125.159  0.00 97.00      PROA   
ATOM   4060  CD  GLN P 259     -37.174-142.434 126.976  0.00 97.00      PROA   
ATOM   4061  OE1 GLN P 259     -37.343-143.602 127.342  0.00 97.00      PROA   
ATOM   4062  NE2 GLN P 259     -37.315-141.377 127.821  0.00 97.00      PROA   
ATOM   4063 HE21 GLN P 259     -37.550-141.544 128.775  0.00 97.00      PROA   
ATOM   4064 HE22 GLN P 259     -37.178-140.445 127.475  0.00 97.00      PROA   
ATOM   4065  C   GLN P 259     -38.998-142.382 122.354  0.00 97.00      PROA   
ATOM   4066  O   GLN P 259     -39.998-141.710 122.124  0.00 97.00      PROA   
ATOM   4067  N   VAL P 260     -38.862-143.646 121.897  0.00 97.00      PROA   
ATOM   4068  HN  VAL P 260     -38.032-144.164 122.078  0.00 97.00      PROA   
ATOM   4069  CA  VAL P 260     -39.851-144.330 121.095  0.00 97.00      PROA   
ATOM   4070  HA  VAL P 260     -40.781-143.787 121.127  0.00 97.00      PROA   
ATOM   4071  CB  VAL P 260     -39.422-144.490 119.639  0.00 97.00      PROA   
ATOM   4072  HB  VAL P 260     -38.484-145.082 119.601  0.00 97.00      PROA   
ATOM   4073  CG1 VAL P 260     -40.521-145.207 118.826  0.00 97.00      PROA   
ATOM   4074 HG11 VAL P 260     -41.485-144.660 118.906  0.00 97.00      PROA   
ATOM   4075 HG12 VAL P 260     -40.667-146.251 119.170  0.00 97.00      PROA   
ATOM   4076 HG13 VAL P 260     -40.230-145.242 117.756  0.00 97.00      PROA   
ATOM   4077  CG2 VAL P 260     -39.109-143.109 119.018  0.00 97.00      PROA   
ATOM   4078 HG21 VAL P 260     -38.236-142.634 119.509  0.00 97.00      PROA   
ATOM   4079 HG22 VAL P 260     -39.981-142.432 119.112  0.00 97.00      PROA   
ATOM   4080 HG23 VAL P 260     -38.868-143.225 117.939  0.00 97.00      PROA   
ATOM   4081  C   VAL P 260     -40.050-145.684 121.752  0.00 97.00      PROA   
ATOM   4082  O   VAL P 260     -39.083-146.376 122.061  0.00 97.00      PROA   
ATOM   4083  N   LEU P 261     -41.317-146.082 122.015  0.00 97.00      PROA   
ATOM   4084  HN  LEU P 261     -42.087-145.505 121.742  0.00 97.00      PROA   
ATOM   4085  CA  LEU P 261     -41.640-147.296 122.737  0.00 97.00      PROA   
ATOM   4086  HA  LEU P 261     -40.738-147.873 122.864  0.00 97.00      PROA   
ATOM   4087  CB  LEU P 261     -42.237-147.028 124.140  0.00 97.00      PROA   
ATOM   4088  HB1 LEU P 261     -42.584-147.983 124.594  0.00 97.00      PROA   
ATOM   4089  HB2 LEU P 261     -43.120-146.359 124.036  0.00 97.00      PROA   
ATOM   4090  CG  LEU P 261     -41.251-146.386 125.148  0.00 97.00      PROA   
ATOM   4091  HG  LEU P 261     -40.933-145.395 124.746  0.00 97.00      PROA   
ATOM   4092  CD1 LEU P 261     -41.952-146.151 126.498  0.00 97.00      PROA   
ATOM   4093 HD11 LEU P 261     -42.257-147.123 126.942  0.00 97.00      PROA   
ATOM   4094 HD12 LEU P 261     -42.858-145.526 126.361  0.00 97.00      PROA   
ATOM   4095 HD13 LEU P 261     -41.266-145.638 127.206  0.00 97.00      PROA   
ATOM   4096  CD2 LEU P 261     -39.981-147.229 125.366  0.00 97.00      PROA   
ATOM   4097 HD21 LEU P 261     -39.340-146.756 126.140  0.00 97.00      PROA   
ATOM   4098 HD22 LEU P 261     -39.389-147.307 124.433  0.00 97.00      PROA   
ATOM   4099 HD23 LEU P 261     -40.254-148.250 125.709  0.00 97.00      PROA   
ATOM   4100  C   LEU P 261     -42.573-148.197 121.960  0.00 97.00      PROA   
ATOM   4101  O   LEU P 261     -43.599-147.784 121.427  0.00 97.00      PROA   
ATOM   4102  N   GLY P 262     -42.205-149.495 121.908  0.00 97.00      PROA   
ATOM   4103  HN  GLY P 262     -41.391-149.799 122.393  0.00 97.00      PROA   
ATOM   4104  CA  GLY P 262     -42.933-150.548 121.248  0.00 97.00      PROA   
ATOM   4105  HA1 GLY P 262     -42.496-150.700 120.274  0.00 97.00      PROA   
ATOM   4106  HA2 GLY P 262     -43.992-150.327 121.235  0.00 97.00      PROA   
ATOM   4107  C   GLY P 262     -42.707-151.795 122.033  0.00 97.00      PROA   
ATOM   4108  O   GLY P 262     -41.780-151.889 122.834  0.00 97.00      PROA   
ATOM   4109  N   HSD P 263     -43.556-152.810 121.790  0.00 97.00      PROA   
ATOM   4110  HN  HSD P 263     -44.269-152.721 121.099  0.00 97.00      PROA   
ATOM   4111  CA  HSD P 263     -43.460-154.106 122.414  0.00 97.00      PROA   
ATOM   4112  HA  HSD P 263     -42.523-154.202 122.947  0.00 97.00      PROA   
ATOM   4113  CB  HSD P 263     -44.639-154.378 123.378  0.00 97.00      PROA   
ATOM   4114  HB1 HSD P 263     -44.619-155.431 123.734  0.00 97.00      PROA   
ATOM   4115  HB2 HSD P 263     -45.598-154.216 122.840  0.00 97.00      PROA   
ATOM   4116  ND1 HSD P 263     -44.191-153.804 125.834  0.00 97.00      PROA   
ATOM   4117  HD1 HSD P 263     -43.850-154.702 126.113  0.00 97.00      PROA   
ATOM   4118  CG  HSD P 263     -44.604-153.444 124.566  0.00 97.00      PROA   
ATOM   4119  CE1 HSD P 263     -44.379-152.723 126.632  0.00 97.00      PROA   
ATOM   4120  HE1 HSD P 263     -44.137-152.718 127.695  0.00 97.00      PROA   
ATOM   4121  NE2 HSD P 263     -44.892-151.702 125.974  0.00 97.00      PROA   
ATOM   4122  CD2 HSD P 263     -45.043-152.160 124.677  0.00 97.00      PROA   
ATOM   4123  HD2 HSD P 263     -45.462-151.503 123.925  0.00 97.00      PROA   
ATOM   4124  C   HSD P 263     -43.454-155.073 121.265  0.00 97.00      PROA   
ATOM   4125  O   HSD P 263     -44.205-154.893 120.308  0.00 97.00      PROA   
ATOM   4126  N   GLN P 264     -42.562-156.092 121.301  0.00 97.00      PROA   
ATOM   4127  HN  GLN P 264     -41.977-156.235 122.097  0.00 97.00      PROA   
ATOM   4128  CA  GLN P 264     -42.295-156.975 120.180  0.00 97.00      PROA   
ATOM   4129  HA  GLN P 264     -41.953-156.333 119.378  0.00 97.00      PROA   
ATOM   4130  CB  GLN P 264     -41.126-157.945 120.487  0.00 97.00      PROA   
ATOM   4131  HB1 GLN P 264     -41.087-158.761 119.733  0.00 97.00      PROA   
ATOM   4132  HB2 GLN P 264     -41.332-158.406 121.479  0.00 97.00      PROA   
ATOM   4133  CG  GLN P 264     -39.755-157.225 120.492  0.00 97.00      PROA   
ATOM   4134  HG1 GLN P 264     -39.853-156.220 120.954  0.00 97.00      PROA   
ATOM   4135  HG2 GLN P 264     -39.392-157.085 119.452  0.00 97.00      PROA   
ATOM   4136  CD  GLN P 264     -38.697-157.976 121.310  0.00 97.00      PROA   
ATOM   4137  OE1 GLN P 264     -38.182-157.452 122.304  0.00 97.00      PROA   
ATOM   4138  NE2 GLN P 264     -38.358-159.222 120.882  0.00 97.00      PROA   
ATOM   4139 HE21 GLN P 264     -37.676-159.728 121.407  0.00 97.00      PROA   
ATOM   4140 HE22 GLN P 264     -38.785-159.601 120.063  0.00 97.00      PROA   
ATOM   4141  C   GLN P 264     -43.505-157.709 119.623  0.00 97.00      PROA   
ATOM   4142  O   GLN P 264     -44.326-158.267 120.348  0.00 97.00      PROA   
ATOM   4143  N   GLN P 265     -43.636-157.671 118.281  0.00 97.00      PROA   
ATOM   4144  HN  GLN P 265     -42.921-157.245 117.727  0.00 97.00      PROA   
ATOM   4145  CA  GLN P 265     -44.832-158.001 117.549  0.00 97.00      PROA   
ATOM   4146  HA  GLN P 265     -45.642-158.022 118.260  0.00 97.00      PROA   
ATOM   4147  CB  GLN P 265     -45.181-156.913 116.483  0.00 97.00      PROA   
ATOM   4148  HB1 GLN P 265     -45.548-156.015 117.028  0.00 97.00      PROA   
ATOM   4149  HB2 GLN P 265     -46.029-157.274 115.858  0.00 97.00      PROA   
ATOM   4150  CG  GLN P 265     -44.038-156.471 115.526  0.00 97.00      PROA   
ATOM   4151  HG1 GLN P 265     -44.478-155.903 114.676  0.00 97.00      PROA   
ATOM   4152  HG2 GLN P 265     -43.539-157.368 115.105  0.00 97.00      PROA   
ATOM   4153  CD  GLN P 265     -42.955-155.603 116.194  0.00 97.00      PROA   
ATOM   4154  OE1 GLN P 265     -41.926-156.112 116.653  0.00 97.00      PROA   
ATOM   4155  NE2 GLN P 265     -43.183-154.262 116.241  0.00 97.00      PROA   
ATOM   4156 HE21 GLN P 265     -42.509-153.676 116.697  0.00 97.00      PROA   
ATOM   4157 HE22 GLN P 265     -44.005-153.872 115.833  0.00 97.00      PROA   
ATOM   4158  C   GLN P 265     -44.731-159.362 116.879  0.00 97.00      PROA   
ATOM   4159  O   GLN P 265     -43.627-159.803 116.558  0.00 97.00      PROA   
ATOM   4160  N   PRO P 266     -45.836-160.074 116.628  0.00 97.00      PROA   
ATOM   4161  CD  PRO P 266     -47.140-159.812 117.247  0.00 97.00      PROA   
ATOM   4162  HD1 PRO P 266     -47.558-158.879 116.809  0.00 97.00      PROA   
ATOM   4163  HD2 PRO P 266     -47.059-159.721 118.352  0.00 97.00      PROA   
ATOM   4164  CA  PRO P 266     -45.957-161.045 115.540  0.00 97.00      PROA   
ATOM   4165  HA  PRO P 266     -45.398-161.918 115.847  0.00 97.00      PROA   
ATOM   4166  CB  PRO P 266     -47.470-161.316 115.438  0.00 97.00      PROA   
ATOM   4167  HB1 PRO P 266     -47.695-162.351 115.112  0.00 97.00      PROA   
ATOM   4168  HB2 PRO P 266     -47.949-160.601 114.732  0.00 97.00      PROA   
ATOM   4169  CG  PRO P 266     -47.996-161.011 116.844  0.00 97.00      PROA   
ATOM   4170  HG1 PRO P 266     -49.081-160.785 116.856  0.00 97.00      PROA   
ATOM   4171  HG2 PRO P 266     -47.784-161.864 117.524  0.00 97.00      PROA   
ATOM   4172  C   PRO P 266     -45.369-160.595 114.209  0.00 97.00      PROA   
ATOM   4173  O   PRO P 266     -45.565-159.445 113.821  0.00 97.00      PROA   
ATOM   4174  N   THR P 267     -44.646-161.484 113.493  0.00 97.00      PROA   
ATOM   4175  HN  THR P 267     -44.386-162.362 113.888  0.00 97.00      PROA   
ATOM   4176  CA  THR P 267     -44.221-161.271 112.115  0.00 97.00      PROA   
ATOM   4177  HA  THR P 267     -43.706-160.319 112.120  0.00 97.00      PROA   
ATOM   4178  CB  THR P 267     -43.233-162.322 111.620  0.00 97.00      PROA   
ATOM   4179  HB  THR P 267     -43.755-163.194 111.168  0.00 97.00      PROA   
ATOM   4180  OG1 THR P 267     -42.451-162.830 112.693  0.00 97.00      PROA   
ATOM   4181  HG1 THR P 267     -42.026-162.062 113.083  0.00 97.00      PROA   
ATOM   4182  CG2 THR P 267     -42.278-161.708 110.581  0.00 97.00      PROA   
ATOM   4183 HG21 THR P 267     -41.711-160.863 111.028  0.00 97.00      PROA   
ATOM   4184 HG22 THR P 267     -42.839-161.329 109.703  0.00 97.00      PROA   
ATOM   4185 HG23 THR P 267     -41.552-162.473 110.234  0.00 97.00      PROA   
ATOM   4186  C   THR P 267     -45.361-161.128 111.102  0.00 97.00      PROA   
ATOM   4187  O   THR P 267     -45.242-160.238 110.259  0.00 97.00      PROA   
ATOM   4188  N   PRO P 268     -46.465-161.888 111.083  0.00 97.00      PROA   
ATOM   4189  CD  PRO P 268     -46.600-163.222 111.688  0.00 97.00      PROA   
ATOM   4190  HD1 PRO P 268     -46.339-163.218 112.765  0.00 97.00      PROA   
ATOM   4191  HD2 PRO P 268     -45.955-163.944 111.139  0.00 97.00      PROA   
ATOM   4192  CA  PRO P 268     -47.641-161.537 110.292  0.00 97.00      PROA   
ATOM   4193  HA  PRO P 268     -47.348-161.179 109.314  0.00 97.00      PROA   
ATOM   4194  CB  PRO P 268     -48.444-162.848 110.217  0.00 97.00      PROA   
ATOM   4195  HB1 PRO P 268     -48.088-163.438 109.342  0.00 97.00      PROA   
ATOM   4196  HB2 PRO P 268     -49.536-162.691 110.114  0.00 97.00      PROA   
ATOM   4197  CG  PRO P 268     -48.075-163.587 111.506  0.00 97.00      PROA   
ATOM   4198  HG1 PRO P 268     -48.662-163.158 112.349  0.00 97.00      PROA   
ATOM   4199  HG2 PRO P 268     -48.250-164.679 111.450  0.00 97.00      PROA   
ATOM   4200  C   PRO P 268     -48.452-160.445 110.967  0.00 97.00      PROA   
ATOM   4201  O   PRO P 268     -48.476-160.364 112.195  0.00 97.00      PROA   
ATOM   4202  N   VAL P 269     -49.114-159.596 110.150  0.00 97.00      PROA   
ATOM   4203  HN  VAL P 269     -49.112-159.699 109.160  0.00 97.00      PROA   
ATOM   4204  CA  VAL P 269     -50.025-158.560 110.553  0.00 97.00      PROA   
ATOM   4205  HA  VAL P 269     -50.526-158.868 111.460  0.00 97.00      PROA   
ATOM   4206  CB  VAL P 269     -49.323-157.214 110.770  0.00 97.00      PROA   
ATOM   4207  HB  VAL P 269     -48.517-157.374 111.525  0.00 97.00      PROA   
ATOM   4208  CG1 VAL P 269     -48.666-156.708 109.467  0.00 97.00      PROA   
ATOM   4209 HG11 VAL P 269     -49.441-156.544 108.690  0.00 97.00      PROA   
ATOM   4210 HG12 VAL P 269     -47.927-157.440 109.084  0.00 97.00      PROA   
ATOM   4211 HG13 VAL P 269     -48.147-155.742 109.647  0.00 97.00      PROA   
ATOM   4212  CG2 VAL P 269     -50.310-156.178 111.343  0.00 97.00      PROA   
ATOM   4213 HG21 VAL P 269     -50.770-156.557 112.279  0.00 97.00      PROA   
ATOM   4214 HG22 VAL P 269     -51.116-155.977 110.608  0.00 97.00      PROA   
ATOM   4215 HG23 VAL P 269     -49.790-155.220 111.558  0.00 97.00      PROA   
ATOM   4216  C   VAL P 269     -51.083-158.523 109.421  0.00 97.00      PROA   
ATOM   4217  OT1 VAL P 269     -50.773-158.996 108.291  0.00 97.00      PROA   
ATOM   4218  OT2 VAL P 269     -52.222-158.052 109.677  0.00 97.00      PROA   
END
