# Supplementary material for: The solution structure of the unbound IgG Fc receptor CD64 resembles its crystal structure: Implications for function
Source: PLoS One. 2023 Sep 21;18(9):e0288351. doi: 10.1371/journal.pone.0288351 (PMC10513344; doi:10.1371/journal.pone.0288351)
Supplement: S1 File — (ZIP) [file pone.0288351.s003.zip › CD64V03 E11/Top100/EM_done_ready_for_EM_top100_0p11_E11.dcd_197447.pdb.pdb]

REMARK  FINAL COORDINATES WRITTEN BY NAMD AT TIMESTEP 2000
ATOM      1  N   LYS P   1      -5.348 -58.486  80.570  0.00 97.00      PROA   
ATOM      2  HT1 LYS P   1      -5.298 -57.938  81.455  0.00 97.00      PROA   
ATOM      3  HT2 LYS P   1      -5.768 -57.853  79.855  0.00 97.00      PROA   
ATOM      4  HT3 LYS P   1      -4.386 -58.752  80.286  0.00 97.00      PROA   
ATOM      5  CA  LYS P   1      -6.201 -59.679  80.786  0.00 97.00      PROA   
ATOM      6  HA  LYS P   1      -7.050 -59.361  81.372  0.00 97.00      PROA   
ATOM      7  CB  LYS P   1      -6.721 -60.263  79.438  0.00 97.00      PROA   
ATOM      8  HB1 LYS P   1      -7.138 -61.275  79.630  0.00 97.00      PROA   
ATOM      9  HB2 LYS P   1      -5.886 -60.389  78.717  0.00 97.00      PROA   
ATOM     10  CG  LYS P   1      -7.843 -59.425  78.786  0.00 97.00      PROA   
ATOM     11  HG1 LYS P   1      -7.389 -58.510  78.346  0.00 97.00      PROA   
ATOM     12  HG2 LYS P   1      -8.569 -59.093  79.561  0.00 97.00      PROA   
ATOM     13  CD  LYS P   1      -8.617 -60.155  77.667  0.00 97.00      PROA   
ATOM     14  HD1 LYS P   1      -7.886 -60.550  76.927  0.00 97.00      PROA   
ATOM     15  HD2 LYS P   1      -9.249 -59.399  77.148  0.00 97.00      PROA   
ATOM     16  CE  LYS P   1      -9.513 -61.301  78.173  0.00 97.00      PROA   
ATOM     17  HE1 LYS P   1     -10.200 -60.928  78.962  0.00 97.00      PROA   
ATOM     18  HE2 LYS P   1      -8.900 -62.128  78.588  0.00 97.00      PROA   
ATOM     19  NZ  LYS P   1     -10.347 -61.866  77.080  0.00 97.00      PROA   
ATOM     20  HZ1 LYS P   1      -9.736 -62.218  76.316  0.00 97.00      PROA   
ATOM     21  HZ2 LYS P   1     -10.979 -61.131  76.703  0.00 97.00      PROA   
ATOM     22  HZ3 LYS P   1     -10.919 -62.651  77.451  0.00 97.00      PROA   
ATOM     23  C   LYS P   1      -5.472 -60.716  81.597  0.00 97.00      PROA   
ATOM     24  O   LYS P   1      -4.262 -60.626  81.801  0.00 97.00      PROA   
ATOM     25  N   ALA P   2      -6.209 -61.734  82.086  0.00 97.00      PROA   
ATOM     26  HN  ALA P   2      -7.198 -61.796  81.984  0.00 97.00      PROA   
ATOM     27  CA  ALA P   2      -5.669 -62.877  82.758  0.00 97.00      PROA   
ATOM     28  HA  ALA P   2      -4.778 -63.221  82.250  0.00 97.00      PROA   
ATOM     29  CB  ALA P   2      -5.404 -62.603  84.253  0.00 97.00      PROA   
ATOM     30  HB1 ALA P   2      -6.327 -62.236  84.751  0.00 97.00      PROA   
ATOM     31  HB2 ALA P   2      -4.624 -61.818  84.361  0.00 97.00      PROA   
ATOM     32  HB3 ALA P   2      -5.053 -63.515  84.777  0.00 97.00      PROA   
ATOM     33  C   ALA P   2      -6.765 -63.897  82.578  0.00 97.00      PROA   
ATOM     34  O   ALA P   2      -7.818 -63.568  82.029  0.00 97.00      PROA   
ATOM     35  N   VAL P   3      -6.528 -65.158  83.016  0.00 97.00      PROA   
ATOM     36  HN  VAL P   3      -5.633 -65.418  83.364  0.00 97.00      PROA   
ATOM     37  CA  VAL P   3      -7.542 -66.174  83.218  0.00 97.00      PROA   
ATOM     38  HA  VAL P   3      -8.460 -65.690  83.519  0.00 97.00      PROA   
ATOM     39  CB  VAL P   3      -7.823 -67.124  82.042  0.00 97.00      PROA   
ATOM     40  HB  VAL P   3      -8.559 -67.892  82.379  0.00 97.00      PROA   
ATOM     41  CG1 VAL P   3      -8.485 -66.362  80.876  0.00 97.00      PROA   
ATOM     42 HG11 VAL P   3      -7.763 -65.653  80.419  0.00 97.00      PROA   
ATOM     43 HG12 VAL P   3      -9.370 -65.797  81.236  0.00 97.00      PROA   
ATOM     44 HG13 VAL P   3      -8.813 -67.078  80.092  0.00 97.00      PROA   
ATOM     45  CG2 VAL P   3      -6.547 -67.848  81.564  0.00 97.00      PROA   
ATOM     46 HG21 VAL P   3      -6.139 -68.507  82.356  0.00 97.00      PROA   
ATOM     47 HG22 VAL P   3      -5.764 -67.118  81.271  0.00 97.00      PROA   
ATOM     48 HG23 VAL P   3      -6.777 -68.478  80.678  0.00 97.00      PROA   
ATOM     49  C   VAL P   3      -7.023 -66.958  84.404  0.00 97.00      PROA   
ATOM     50  O   VAL P   3      -5.811 -67.054  84.598  0.00 97.00      PROA   
ATOM     51  N   ILE P   4      -7.924 -67.509  85.257  0.00 97.00      PROA   
ATOM     52  HN  ILE P   4      -8.905 -67.355  85.144  0.00 97.00      PROA   
ATOM     53  CA  ILE P   4      -7.515 -68.185  86.481  0.00 97.00      PROA   
ATOM     54  HA  ILE P   4      -6.478 -67.957  86.675  0.00 97.00      PROA   
ATOM     55  CB  ILE P   4      -8.275 -67.687  87.713  0.00 97.00      PROA   
ATOM     56  HB  ILE P   4      -9.364 -67.868  87.568  0.00 97.00      PROA   
ATOM     57  CG2 ILE P   4      -7.781 -68.445  88.971  0.00 97.00      PROA   
ATOM     58 HG21 ILE P   4      -6.671 -68.412  89.022  0.00 97.00      PROA   
ATOM     59 HG22 ILE P   4      -8.113 -69.503  88.961  0.00 97.00      PROA   
ATOM     60 HG23 ILE P   4      -8.173 -67.979  89.896  0.00 97.00      PROA   
ATOM     61  CG1 ILE P   4      -8.071 -66.162  87.895  0.00 97.00      PROA   
ATOM     62 HG11 ILE P   4      -8.189 -65.625  86.931  0.00 97.00      PROA   
ATOM     63 HG12 ILE P   4      -7.028 -66.010  88.239  0.00 97.00      PROA   
ATOM     64  CD  ILE P   4      -9.036 -65.511  88.890  0.00 97.00      PROA   
ATOM     65  HD1 ILE P   4      -9.078 -66.062  89.851  0.00 97.00      PROA   
ATOM     66  HD2 ILE P   4     -10.059 -65.477  88.458  0.00 97.00      PROA   
ATOM     67  HD3 ILE P   4      -8.710 -64.473  89.103  0.00 97.00      PROA   
ATOM     68  C   ILE P   4      -7.621 -69.700  86.350  0.00 97.00      PROA   
ATOM     69  O   ILE P   4      -8.625 -70.245  85.895  0.00 97.00      PROA   
ATOM     70  N   LYS P   5      -6.561 -70.429  86.777  0.00 97.00      PROA   
ATOM     71  HN  LYS P   5      -5.718 -69.960  87.042  0.00 97.00      PROA   
ATOM     72  CA  LYS P   5      -6.551 -71.877  86.844  0.00 97.00      PROA   
ATOM     73  HA  LYS P   5      -7.471 -72.274  86.439  0.00 97.00      PROA   
ATOM     74  CB  LYS P   5      -5.352 -72.488  86.073  0.00 97.00      PROA   
ATOM     75  HB1 LYS P   5      -5.401 -73.598  86.122  0.00 97.00      PROA   
ATOM     76  HB2 LYS P   5      -4.400 -72.166  86.554  0.00 97.00      PROA   
ATOM     77  CG  LYS P   5      -5.266 -72.069  84.596  0.00 97.00      PROA   
ATOM     78  HG1 LYS P   5      -4.334 -72.517  84.184  0.00 97.00      PROA   
ATOM     79  HG2 LYS P   5      -5.155 -70.963  84.534  0.00 97.00      PROA   
ATOM     80  CD  LYS P   5      -6.468 -72.508  83.738  0.00 97.00      PROA   
ATOM     81  HD1 LYS P   5      -7.406 -72.151  84.218  0.00 97.00      PROA   
ATOM     82  HD2 LYS P   5      -6.508 -73.619  83.706  0.00 97.00      PROA   
ATOM     83  CE  LYS P   5      -6.449 -71.940  82.312  0.00 97.00      PROA   
ATOM     84  HE1 LYS P   5      -6.487 -70.828  82.359  0.00 97.00      PROA   
ATOM     85  HE2 LYS P   5      -7.304 -72.306  81.710  0.00 97.00      PROA   
ATOM     86  NZ  LYS P   5      -5.206 -72.307  81.614  0.00 97.00      PROA   
ATOM     87  HZ1 LYS P   5      -5.143 -73.282  81.277  0.00 97.00      PROA   
ATOM     88  HZ2 LYS P   5      -4.405 -72.099  82.254  0.00 97.00      PROA   
ATOM     89  HZ3 LYS P   5      -5.038 -71.627  80.841  0.00 97.00      PROA   
ATOM     90  C   LYS P   5      -6.442 -72.340  88.282  0.00 97.00      PROA   
ATOM     91  O   LYS P   5      -5.425 -72.146  88.938  0.00 97.00      PROA   
ATOM     92  N   LEU P   6      -7.483 -73.021  88.811  0.00 97.00      PROA   
ATOM     93  HN  LEU P   6      -8.340 -73.131  88.313  0.00 97.00      PROA   
ATOM     94  CA  LEU P   6      -7.417 -73.699  90.091  0.00 97.00      PROA   
ATOM     95  HA  LEU P   6      -6.889 -73.066  90.790  0.00 97.00      PROA   
ATOM     96  CB  LEU P   6      -8.824 -73.987  90.677  0.00 97.00      PROA   
ATOM     97  HB1 LEU P   6      -8.687 -74.351  91.719  0.00 97.00      PROA   
ATOM     98  HB2 LEU P   6      -9.331 -74.793  90.105  0.00 97.00      PROA   
ATOM     99  CG  LEU P   6      -9.790 -72.773  90.721  0.00 97.00      PROA   
ATOM    100  HG  LEU P   6      -9.183 -71.843  90.812  0.00 97.00      PROA   
ATOM    101  CD1 LEU P   6     -10.674 -72.659  89.462  0.00 97.00      PROA   
ATOM    102 HD11 LEU P   6     -11.261 -73.593  89.328  0.00 97.00      PROA   
ATOM    103 HD12 LEU P   6     -10.070 -72.485  88.551  0.00 97.00      PROA   
ATOM    104 HD13 LEU P   6     -11.387 -71.815  89.571  0.00 97.00      PROA   
ATOM    105  CD2 LEU P   6     -10.698 -72.854  91.961  0.00 97.00      PROA   
ATOM    106 HD21 LEU P   6     -10.093 -72.862  92.892  0.00 97.00      PROA   
ATOM    107 HD22 LEU P   6     -11.307 -73.781  91.925  0.00 97.00      PROA   
ATOM    108 HD23 LEU P   6     -11.384 -71.982  91.989  0.00 97.00      PROA   
ATOM    109  C   LEU P   6      -6.642 -75.004  89.927  0.00 97.00      PROA   
ATOM    110  O   LEU P   6      -6.970 -75.820  89.070  0.00 97.00      PROA   
ATOM    111  N   GLN P   7      -5.553 -75.214  90.707  0.00 97.00      PROA   
ATOM    112  HN  GLN P   7      -5.256 -74.525  91.369  0.00 97.00      PROA   
ATOM    113  CA  GLN P   7      -4.714 -76.403  90.608  0.00 97.00      PROA   
ATOM    114  HA  GLN P   7      -4.464 -76.491  89.559  0.00 97.00      PROA   
ATOM    115  CB  GLN P   7      -3.355 -76.182  91.326  0.00 97.00      PROA   
ATOM    116  HB1 GLN P   7      -3.567 -75.737  92.321  0.00 97.00      PROA   
ATOM    117  HB2 GLN P   7      -2.813 -75.409  90.735  0.00 97.00      PROA   
ATOM    118  CG  GLN P   7      -2.462 -77.427  91.517  0.00 97.00      PROA   
ATOM    119  HG1 GLN P   7      -2.302 -77.923  90.535  0.00 97.00      PROA   
ATOM    120  HG2 GLN P   7      -2.940 -78.151  92.210  0.00 97.00      PROA   
ATOM    121  CD  GLN P   7      -1.088 -76.999  92.048  0.00 97.00      PROA   
ATOM    122  OE1 GLN P   7      -0.459 -76.090  91.498  0.00 97.00      PROA   
ATOM    123  NE2 GLN P   7      -0.593 -77.650  93.136  0.00 97.00      PROA   
ATOM    124 HE21 GLN P   7       0.295 -77.353  93.485  0.00 97.00      PROA   
ATOM    125 HE22 GLN P   7      -1.105 -78.392  93.566  0.00 97.00      PROA   
ATOM    126  C   GLN P   7      -5.381 -77.740  90.931  0.00 97.00      PROA   
ATOM    127  O   GLN P   7      -5.271 -78.655  90.114  0.00 97.00      PROA   
ATOM    128  N   PRO P   8      -6.134 -77.934  92.011  0.00 97.00      PROA   
ATOM    129  CD  PRO P   8      -5.940 -77.267  93.293  0.00 97.00      PROA   
ATOM    130  HD1 PRO P   8      -6.476 -76.298  93.255  0.00 97.00      PROA   
ATOM    131  HD2 PRO P   8      -4.866 -77.112  93.531  0.00 97.00      PROA   
ATOM    132  CA  PRO P   8      -7.325 -78.776  92.014  0.00 97.00      PROA   
ATOM    133  HA  PRO P   8      -7.075 -79.745  91.611  0.00 97.00      PROA   
ATOM    134  CB  PRO P   8      -7.745 -78.854  93.502  0.00 97.00      PROA   
ATOM    135  HB1 PRO P   8      -7.907 -79.906  93.815  0.00 97.00      PROA   
ATOM    136  HB2 PRO P   8      -8.671 -78.277  93.714  0.00 97.00      PROA   
ATOM    137  CG  PRO P   8      -6.587 -78.224  94.294  0.00 97.00      PROA   
ATOM    138  HG1 PRO P   8      -6.940 -77.717  95.213  0.00 97.00      PROA   
ATOM    139  HG2 PRO P   8      -5.856 -79.015  94.574  0.00 97.00      PROA   
ATOM    140  C   PRO P   8      -8.401 -78.097  91.168  0.00 97.00      PROA   
ATOM    141  O   PRO P   8      -8.693 -76.960  91.530  0.00 97.00      PROA   
ATOM    142  N   PRO P   9      -9.013 -78.638  90.112  0.00 97.00      PROA   
ATOM    143  CD  PRO P   9      -8.767 -80.004  89.636  0.00 97.00      PROA   
ATOM    144  HD1 PRO P   9      -8.933 -80.746  90.447  0.00 97.00      PROA   
ATOM    145  HD2 PRO P   9      -7.724 -80.072  89.254  0.00 97.00      PROA   
ATOM    146  CA  PRO P   9      -9.918 -77.897  89.226  0.00 97.00      PROA   
ATOM    147  HA  PRO P   9      -9.530 -76.909  89.026  0.00 97.00      PROA   
ATOM    148  CB  PRO P   9      -9.923 -78.776  87.960  0.00 97.00      PROA   
ATOM    149  HB1 PRO P   9      -9.020 -78.525  87.357  0.00 97.00      PROA   
ATOM    150  HB2 PRO P   9     -10.813 -78.651  87.315  0.00 97.00      PROA   
ATOM    151  CG  PRO P   9      -9.765 -80.201  88.495  0.00 97.00      PROA   
ATOM    152  HG1 PRO P   9     -10.737 -80.550  88.905  0.00 97.00      PROA   
ATOM    153  HG2 PRO P   9      -9.411 -80.917  87.727  0.00 97.00      PROA   
ATOM    154  C   PRO P   9     -11.318 -77.746  89.816  0.00 97.00      PROA   
ATOM    155  O   PRO P   9     -12.300 -77.884  89.090  0.00 97.00      PROA   
ATOM    156  N   TRP P  10     -11.444 -77.452  91.125  0.00 97.00      PROA   
ATOM    157  HN  TRP P  10     -10.626 -77.252  91.660  0.00 97.00      PROA   
ATOM    158  CA  TRP P  10     -12.689 -77.572  91.846  0.00 97.00      PROA   
ATOM    159  HA  TRP P  10     -13.471 -77.910  91.181  0.00 97.00      PROA   
ATOM    160  CB  TRP P  10     -12.551 -78.584  93.013  0.00 97.00      PROA   
ATOM    161  HB1 TRP P  10     -13.548 -78.762  93.467  0.00 97.00      PROA   
ATOM    162  HB2 TRP P  10     -11.905 -78.130  93.799  0.00 97.00      PROA   
ATOM    163  CG  TRP P  10     -11.950 -79.908  92.636  0.00 97.00      PROA   
ATOM    164  CD1 TRP P  10     -10.951 -80.533  93.338  0.00 97.00      PROA   
ATOM    165  HD1 TRP P  10     -10.498 -80.138  94.237  0.00 97.00      PROA   
ATOM    166  NE1 TRP P  10     -10.682 -81.753  92.778  0.00 97.00      PROA   
ATOM    167  HE1 TRP P  10     -10.147 -82.460  93.187  0.00 97.00      PROA   
ATOM    168  CE2 TRP P  10     -11.476 -81.942  91.686  0.00 97.00      PROA   
ATOM    169  CD2 TRP P  10     -12.290 -80.793  91.549  0.00 97.00      PROA   
ATOM    170  CE3 TRP P  10     -13.202 -80.731  90.492  0.00 97.00      PROA   
ATOM    171  HE3 TRP P  10     -13.825 -79.865  90.331  0.00 97.00      PROA   
ATOM    172  CZ3 TRP P  10     -13.305 -81.817  89.619  0.00 97.00      PROA   
ATOM    173  HZ3 TRP P  10     -14.014 -81.779  88.803  0.00 97.00      PROA   
ATOM    174  CZ2 TRP P  10     -11.572 -83.020  90.816  0.00 97.00      PROA   
ATOM    175  HZ2 TRP P  10     -10.948 -83.892  90.930  0.00 97.00      PROA   
ATOM    176  CH2 TRP P  10     -12.505 -82.944  89.780  0.00 97.00      PROA   
ATOM    177  HH2 TRP P  10     -12.602 -83.766  89.083  0.00 97.00      PROA   
ATOM    178  C   TRP P  10     -13.109 -76.230  92.395  0.00 97.00      PROA   
ATOM    179  O   TRP P  10     -12.492 -75.677  93.302  0.00 97.00      PROA   
ATOM    180  N   VAL P  11     -14.212 -75.674  91.848  0.00 97.00      PROA   
ATOM    181  HN  VAL P  11     -14.665 -76.109  91.071  0.00 97.00      PROA   
ATOM    182  CA  VAL P  11     -14.719 -74.367  92.228  0.00 97.00      PROA   
ATOM    183  HA  VAL P  11     -13.872 -73.730  92.444  0.00 97.00      PROA   
ATOM    184  CB  VAL P  11     -15.483 -73.752  91.053  0.00 97.00      PROA   
ATOM    185  HB  VAL P  11     -16.419 -74.325  90.867  0.00 97.00      PROA   
ATOM    186  CG1 VAL P  11     -15.834 -72.285  91.352  0.00 97.00      PROA   
ATOM    187 HG11 VAL P  11     -14.919 -71.704  91.596  0.00 97.00      PROA   
ATOM    188 HG12 VAL P  11     -16.535 -72.221  92.207  0.00 97.00      PROA   
ATOM    189 HG13 VAL P  11     -16.322 -71.817  90.471  0.00 97.00      PROA   
ATOM    190  CG2 VAL P  11     -14.613 -73.817  89.773  0.00 97.00      PROA   
ATOM    191 HG21 VAL P  11     -14.457 -74.859  89.427  0.00 97.00      PROA   
ATOM    192 HG22 VAL P  11     -13.623 -73.347  89.952  0.00 97.00      PROA   
ATOM    193 HG23 VAL P  11     -15.110 -73.263  88.948  0.00 97.00      PROA   
ATOM    194  C   VAL P  11     -15.561 -74.458  93.510  0.00 97.00      PROA   
ATOM    195  O   VAL P  11     -15.798 -73.469  94.200  0.00 97.00      PROA   
ATOM    196  N   SER P  12     -15.969 -75.689  93.889  0.00 97.00      PROA   
ATOM    197  HN  SER P  12     -15.714 -76.463  93.321  0.00 97.00      PROA   
ATOM    198  CA  SER P  12     -16.690 -76.015  95.109  0.00 97.00      PROA   
ATOM    199  HA  SER P  12     -16.835 -75.125  95.706  0.00 97.00      PROA   
ATOM    200  CB  SER P  12     -18.093 -76.622  94.791  0.00 97.00      PROA   
ATOM    201  HB1 SER P  12     -17.994 -77.376  93.982  0.00 97.00      PROA   
ATOM    202  HB2 SER P  12     -18.755 -75.807  94.422  0.00 97.00      PROA   
ATOM    203  OG  SER P  12     -18.725 -77.248  95.906  0.00 97.00      PROA   
ATOM    204  HG1 SER P  12     -19.076 -76.541  96.458  0.00 97.00      PROA   
ATOM    205  C   SER P  12     -15.809 -76.972  95.898  0.00 97.00      PROA   
ATOM    206  O   SER P  12     -15.366 -77.990  95.370  0.00 97.00      PROA   
ATOM    207  N   VAL P  13     -15.498 -76.643  97.183  0.00 97.00      PROA   
ATOM    208  HN  VAL P  13     -15.850 -75.800  97.587  0.00 97.00      PROA   
ATOM    209  CA  VAL P  13     -14.471 -77.356  97.935  0.00 97.00      PROA   
ATOM    210  HA  VAL P  13     -14.462 -78.383  97.600  0.00 97.00      PROA   
ATOM    211  CB  VAL P  13     -13.095 -76.732  97.661  0.00 97.00      PROA   
ATOM    212  HB  VAL P  13     -13.010 -76.597  96.555  0.00 97.00      PROA   
ATOM    213  CG1 VAL P  13     -12.954 -75.337  98.310  0.00 97.00      PROA   
ATOM    214 HG11 VAL P  13     -12.967 -75.413  99.417  0.00 97.00      PROA   
ATOM    215 HG12 VAL P  13     -13.771 -74.661  97.986  0.00 97.00      PROA   
ATOM    216 HG13 VAL P  13     -11.986 -74.879  98.015  0.00 97.00      PROA   
ATOM    217  CG2 VAL P  13     -11.952 -77.674  98.083  0.00 97.00      PROA   
ATOM    218 HG21 VAL P  13     -12.085 -78.685  97.643  0.00 97.00      PROA   
ATOM    219 HG22 VAL P  13     -11.902 -77.766  99.187  0.00 97.00      PROA   
ATOM    220 HG23 VAL P  13     -10.978 -77.267  97.739  0.00 97.00      PROA   
ATOM    221  C   VAL P  13     -14.802 -77.387  99.426  0.00 97.00      PROA   
ATOM    222  O   VAL P  13     -15.566 -76.570  99.926  0.00 97.00      PROA   
ATOM    223  N   PHE P  14     -14.252 -78.362 100.196  0.00 97.00      PROA   
ATOM    224  HN  PHE P  14     -13.676 -79.074  99.799  0.00 97.00      PROA   
ATOM    225  CA  PHE P  14     -14.392 -78.395 101.645  0.00 97.00      PROA   
ATOM    226  HA  PHE P  14     -15.391 -78.064 101.890  0.00 97.00      PROA   
ATOM    227  CB  PHE P  14     -14.172 -79.808 102.252  0.00 97.00      PROA   
ATOM    228  HB1 PHE P  14     -14.175 -79.781 103.363  0.00 97.00      PROA   
ATOM    229  HB2 PHE P  14     -13.190 -80.212 101.919  0.00 97.00      PROA   
ATOM    230  CG  PHE P  14     -15.265 -80.766 101.869  0.00 97.00      PROA   
ATOM    231  CD1 PHE P  14     -16.607 -80.494 102.193  0.00 97.00      PROA   
ATOM    232  HD1 PHE P  14     -16.867 -79.558 102.662  0.00 97.00      PROA   
ATOM    233  CE1 PHE P  14     -17.606 -81.443 101.942  0.00 97.00      PROA   
ATOM    234  HE1 PHE P  14     -18.632 -81.231 102.203  0.00 97.00      PROA   
ATOM    235  CZ  PHE P  14     -17.274 -82.669 101.351  0.00 97.00      PROA   
ATOM    236  HZ  PHE P  14     -18.042 -83.403 101.159  0.00 97.00      PROA   
ATOM    237  CD2 PHE P  14     -14.945 -82.002 101.287  0.00 97.00      PROA   
ATOM    238  HD2 PHE P  14     -13.915 -82.236 101.065  0.00 97.00      PROA   
ATOM    239  CE2 PHE P  14     -15.944 -82.942 101.010  0.00 97.00      PROA   
ATOM    240  HE2 PHE P  14     -15.681 -83.877 100.538  0.00 97.00      PROA   
ATOM    241  C   PHE P  14     -13.437 -77.466 102.374  0.00 97.00      PROA   
ATOM    242  O   PHE P  14     -12.381 -77.093 101.869  0.00 97.00      PROA   
ATOM    243  N   GLN P  15     -13.783 -77.117 103.638  0.00 97.00      PROA   
ATOM    244  HN  GLN P  15     -14.719 -77.260 103.958  0.00 97.00      PROA   
ATOM    245  CA  GLN P  15     -12.843 -76.619 104.634  0.00 97.00      PROA   
ATOM    246  HA  GLN P  15     -12.446 -75.685 104.261  0.00 97.00      PROA   
ATOM    247  CB  GLN P  15     -13.538 -76.364 106.002  0.00 97.00      PROA   
ATOM    248  HB1 GLN P  15     -14.268 -75.533 105.859  0.00 97.00      PROA   
ATOM    249  HB2 GLN P  15     -12.782 -75.998 106.730  0.00 97.00      PROA   
ATOM    250  CG  GLN P  15     -14.303 -77.599 106.547  0.00 97.00      PROA   
ATOM    251  HG1 GLN P  15     -14.054 -78.502 105.952  0.00 97.00      PROA   
ATOM    252  HG2 GLN P  15     -15.393 -77.438 106.433  0.00 97.00      PROA   
ATOM    253  CD  GLN P  15     -14.003 -77.875 108.030  0.00 97.00      PROA   
ATOM    254  OE1 GLN P  15     -14.354 -77.090 108.917  0.00 97.00      PROA   
ATOM    255  NE2 GLN P  15     -13.334 -79.033 108.306  0.00 97.00      PROA   
ATOM    256 HE21 GLN P  15     -13.085 -79.654 107.563  0.00 97.00      PROA   
ATOM    257 HE22 GLN P  15     -13.052 -79.215 109.246  0.00 97.00      PROA   
ATOM    258  C   GLN P  15     -11.670 -77.574 104.867  0.00 97.00      PROA   
ATOM    259  O   GLN P  15     -11.831 -78.788 104.767  0.00 97.00      PROA   
ATOM    260  N   GLU P  16     -10.459 -77.026 105.149  0.00 97.00      PROA   
ATOM    261  HN  GLU P  16     -10.384 -76.029 105.185  0.00 97.00      PROA   
ATOM    262  CA  GLU P  16      -9.221 -77.739 105.455  0.00 97.00      PROA   
ATOM    263  HA  GLU P  16      -8.612 -77.015 105.975  0.00 97.00      PROA   
ATOM    264  CB  GLU P  16      -9.373 -78.943 106.445  0.00 97.00      PROA   
ATOM    265  HB1 GLU P  16      -9.981 -79.723 105.943  0.00 97.00      PROA   
ATOM    266  HB2 GLU P  16      -9.936 -78.600 107.342  0.00 97.00      PROA   
ATOM    267  CG  GLU P  16      -8.052 -79.603 106.915  0.00 97.00      PROA   
ATOM    268  HG1 GLU P  16      -7.559 -78.957 107.671  0.00 97.00      PROA   
ATOM    269  HG2 GLU P  16      -7.349 -79.724 106.067  0.00 97.00      PROA   
ATOM    270  CD  GLU P  16      -8.231 -81.002 107.520  0.00 97.00      PROA   
ATOM    271  OE1 GLU P  16      -9.377 -81.514 107.622  0.00 97.00      PROA   
ATOM    272  OE2 GLU P  16      -7.178 -81.601 107.868  0.00 97.00      PROA   
ATOM    273  C   GLU P  16      -8.426 -78.098 104.199  0.00 97.00      PROA   
ATOM    274  O   GLU P  16      -7.198 -78.087 104.214  0.00 97.00      PROA   
ATOM    275  N   GLU P  17      -9.099 -78.392 103.063  0.00 97.00      PROA   
ATOM    276  HN  GLU P  17     -10.095 -78.420 103.080  0.00 97.00      PROA   
ATOM    277  CA  GLU P  17      -8.494 -78.721 101.778  0.00 97.00      PROA   
ATOM    278  HA  GLU P  17      -7.866 -79.586 101.944  0.00 97.00      PROA   
ATOM    279  CB  GLU P  17      -9.597 -79.150 100.773  0.00 97.00      PROA   
ATOM    280  HB1 GLU P  17     -10.349 -78.327 100.759  0.00 97.00      PROA   
ATOM    281  HB2 GLU P  17     -10.111 -80.047 101.185  0.00 97.00      PROA   
ATOM    282  CG  GLU P  17      -9.170 -79.427  99.310  0.00 97.00      PROA   
ATOM    283  HG1 GLU P  17      -8.665 -78.549  98.861  0.00 97.00      PROA   
ATOM    284  HG2 GLU P  17     -10.084 -79.627  98.710  0.00 97.00      PROA   
ATOM    285  CD  GLU P  17      -8.261 -80.653  99.174  0.00 97.00      PROA   
ATOM    286  OE1 GLU P  17      -7.126 -80.636  99.715  0.00 97.00      PROA   
ATOM    287  OE2 GLU P  17      -8.692 -81.626  98.499  0.00 97.00      PROA   
ATOM    288  C   GLU P  17      -7.586 -77.637 101.191  0.00 97.00      PROA   
ATOM    289  O   GLU P  17      -7.812 -76.445 101.366  0.00 97.00      PROA   
ATOM    290  N   SER P  18      -6.510 -78.041 100.475  0.00 97.00      PROA   
ATOM    291  HN  SER P  18      -6.426 -79.014 100.253  0.00 97.00      PROA   
ATOM    292  CA  SER P  18      -5.502 -77.147  99.934  0.00 97.00      PROA   
ATOM    293  HA  SER P  18      -5.503 -76.235 100.513  0.00 97.00      PROA   
ATOM    294  CB  SER P  18      -4.077 -77.756  99.997  0.00 97.00      PROA   
ATOM    295  HB1 SER P  18      -4.028 -78.665  99.357  0.00 97.00      PROA   
ATOM    296  HB2 SER P  18      -3.869 -78.066 101.043  0.00 97.00      PROA   
ATOM    297  OG  SER P  18      -3.074 -76.827  99.585  0.00 97.00      PROA   
ATOM    298  HG1 SER P  18      -3.105 -76.098 100.211  0.00 97.00      PROA   
ATOM    299  C   SER P  18      -5.819 -76.800  98.494  0.00 97.00      PROA   
ATOM    300  O   SER P  18      -6.044 -77.672  97.658  0.00 97.00      PROA   
ATOM    301  N   VAL P  19      -5.829 -75.491  98.166  0.00 97.00      PROA   
ATOM    302  HN  VAL P  19      -5.616 -74.792  98.847  0.00 97.00      PROA   
ATOM    303  CA  VAL P  19      -6.157 -75.055  96.824  0.00 97.00      PROA   
ATOM    304  HA  VAL P  19      -5.868 -75.834  96.134  0.00 97.00      PROA   
ATOM    305  CB  VAL P  19      -7.666 -74.837  96.640  0.00 97.00      PROA   
ATOM    306  HB  VAL P  19      -8.155 -75.835  96.756  0.00 97.00      PROA   
ATOM    307  CG1 VAL P  19      -8.250 -73.921  97.736  0.00 97.00      PROA   
ATOM    308 HG11 VAL P  19      -7.793 -72.915  97.673  0.00 97.00      PROA   
ATOM    309 HG12 VAL P  19      -8.078 -74.332  98.752  0.00 97.00      PROA   
ATOM    310 HG13 VAL P  19      -9.346 -73.809  97.597  0.00 97.00      PROA   
ATOM    311  CG2 VAL P  19      -8.007 -74.305  95.233  0.00 97.00      PROA   
ATOM    312 HG21 VAL P  19      -7.610 -74.976  94.449  0.00 97.00      PROA   
ATOM    313 HG22 VAL P  19      -7.592 -73.287  95.085  0.00 97.00      PROA   
ATOM    314 HG23 VAL P  19      -9.110 -74.246  95.113  0.00 97.00      PROA   
ATOM    315  C   VAL P  19      -5.301 -73.866  96.444  0.00 97.00      PROA   
ATOM    316  O   VAL P  19      -5.235 -72.871  97.153  0.00 97.00      PROA   
ATOM    317  N   THR P  20      -4.598 -73.937  95.288  0.00 97.00      PROA   
ATOM    318  HN  THR P  20      -4.636 -74.751  94.715  0.00 97.00      PROA   
ATOM    319  CA  THR P  20      -3.778 -72.832  94.815  0.00 97.00      PROA   
ATOM    320  HA  THR P  20      -3.961 -71.977  95.444  0.00 97.00      PROA   
ATOM    321  CB  THR P  20      -2.269 -73.090  94.883  0.00 97.00      PROA   
ATOM    322  HB  THR P  20      -2.060 -73.528  95.887  0.00 97.00      PROA   
ATOM    323  OG1 THR P  20      -1.500 -71.891  94.818  0.00 97.00      PROA   
ATOM    324  HG1 THR P  20      -1.548 -71.551  93.919  0.00 97.00      PROA   
ATOM    325  CG2 THR P  20      -1.752 -74.076  93.826  0.00 97.00      PROA   
ATOM    326 HG21 THR P  20      -1.958 -73.712  92.799  0.00 97.00      PROA   
ATOM    327 HG22 THR P  20      -2.226 -75.068  93.963  0.00 97.00      PROA   
ATOM    328 HG23 THR P  20      -0.652 -74.203  93.930  0.00 97.00      PROA   
ATOM    329  C   THR P  20      -4.285 -72.463  93.445  0.00 97.00      PROA   
ATOM    330  O   THR P  20      -4.601 -73.318  92.626  0.00 97.00      PROA   
ATOM    331  N   LEU P  21      -4.438 -71.145  93.200  0.00 97.00      PROA   
ATOM    332  HN  LEU P  21      -4.178 -70.483  93.901  0.00 97.00      PROA   
ATOM    333  CA  LEU P  21      -5.117 -70.609  92.045  0.00 97.00      PROA   
ATOM    334  HA  LEU P  21      -5.453 -71.410  91.404  0.00 97.00      PROA   
ATOM    335  CB  LEU P  21      -6.339 -69.733  92.440  0.00 97.00      PROA   
ATOM    336  HB1 LEU P  21      -6.813 -69.374  91.500  0.00 97.00      PROA   
ATOM    337  HB2 LEU P  21      -6.009 -68.840  93.014  0.00 97.00      PROA   
ATOM    338  CG  LEU P  21      -7.444 -70.441  93.274  0.00 97.00      PROA   
ATOM    339  HG  LEU P  21      -7.492 -71.510  92.958  0.00 97.00      PROA   
ATOM    340  CD1 LEU P  21      -7.199 -70.385  94.797  0.00 97.00      PROA   
ATOM    341 HD11 LEU P  21      -7.155 -69.327  95.133  0.00 97.00      PROA   
ATOM    342 HD12 LEU P  21      -6.255 -70.886  95.085  0.00 97.00      PROA   
ATOM    343 HD13 LEU P  21      -8.033 -70.882  95.336  0.00 97.00      PROA   
ATOM    344  CD2 LEU P  21      -8.815 -69.804  92.983  0.00 97.00      PROA   
ATOM    345 HD21 LEU P  21      -9.060 -69.869  91.903  0.00 97.00      PROA   
ATOM    346 HD22 LEU P  21      -8.802 -68.733  93.277  0.00 97.00      PROA   
ATOM    347 HD23 LEU P  21      -9.612 -70.316  93.561  0.00 97.00      PROA   
ATOM    348  C   LEU P  21      -4.128 -69.765  91.273  0.00 97.00      PROA   
ATOM    349  O   LEU P  21      -3.553 -68.833  91.815  0.00 97.00      PROA   
ATOM    350  N   HSD P  22      -3.897 -70.072  89.978  0.00 97.00      PROA   
ATOM    351  HN  HSD P  22      -4.401 -70.819  89.547  0.00 97.00      PROA   
ATOM    352  CA  HSD P  22      -2.838 -69.481  89.181  0.00 97.00      PROA   
ATOM    353  HA  HSD P  22      -2.169 -68.924  89.820  0.00 97.00      PROA   
ATOM    354  CB  HSD P  22      -2.012 -70.564  88.443  0.00 97.00      PROA   
ATOM    355  HB1 HSD P  22      -1.288 -70.084  87.748  0.00 97.00      PROA   
ATOM    356  HB2 HSD P  22      -2.681 -71.218  87.842  0.00 97.00      PROA   
ATOM    357  ND1 HSD P  22      -1.630 -72.578  89.975  0.00 97.00      PROA   
ATOM    358  HD1 HSD P  22      -2.526 -73.008  89.851  0.00 97.00      PROA   
ATOM    359  CG  HSD P  22      -1.203 -71.405  89.387  0.00 97.00      PROA   
ATOM    360  CE1 HSD P  22      -0.581 -73.062  90.685  0.00 97.00      PROA   
ATOM    361  HE1 HSD P  22      -0.622 -73.990  91.250  0.00 97.00      PROA   
ATOM    362  NE2 HSD P  22       0.488 -72.298  90.582  0.00 97.00      PROA   
ATOM    363  CD2 HSD P  22       0.099 -71.264  89.749  0.00 97.00      PROA   
ATOM    364  HD2 HSD P  22       0.811 -70.499  89.464  0.00 97.00      PROA   
ATOM    365  C   HSD P  22      -3.375 -68.542  88.126  0.00 97.00      PROA   
ATOM    366  O   HSD P  22      -4.253 -68.900  87.352  0.00 97.00      PROA   
ATOM    367  N   CYS P  23      -2.818 -67.312  88.048  0.00 97.00      PROA   
ATOM    368  HN  CYS P  23      -2.145 -67.029  88.730  0.00 97.00      PROA   
ATOM    369  CA  CYS P  23      -3.126 -66.341  87.015  0.00 97.00      PROA   
ATOM    370  HA  CYS P  23      -4.070 -66.589  86.550  0.00 97.00      PROA   
ATOM    371  CB  CYS P  23      -3.221 -64.910  87.585  0.00 97.00      PROA   
ATOM    372  HB1 CYS P  23      -3.331 -64.186  86.754  0.00 97.00      PROA   
ATOM    373  HB2 CYS P  23      -2.299 -64.667  88.156  0.00 97.00      PROA   
ATOM    374  SG  CYS P  23      -4.659 -64.751  88.661  0.00 97.00      PROA   
ATOM    375  C   CYS P  23      -2.061 -66.349  85.943  0.00 97.00      PROA   
ATOM    376  O   CYS P  23      -0.976 -65.793  86.097  0.00 97.00      PROA   
ATOM    377  N   GLU P  24      -2.372 -66.977  84.793  0.00 97.00      PROA   
ATOM    378  HN  GLU P  24      -3.269 -67.392  84.662  0.00 97.00      PROA   
ATOM    379  CA  GLU P  24      -1.424 -67.204  83.729  0.00 97.00      PROA   
ATOM    380  HA  GLU P  24      -0.421 -67.217  84.133  0.00 97.00      PROA   
ATOM    381  CB  GLU P  24      -1.699 -68.571  83.056  0.00 97.00      PROA   
ATOM    382  HB1 GLU P  24      -1.738 -69.326  83.875  0.00 97.00      PROA   
ATOM    383  HB2 GLU P  24      -0.852 -68.848  82.392  0.00 97.00      PROA   
ATOM    384  CG  GLU P  24      -3.011 -68.598  82.244  0.00 97.00      PROA   
ATOM    385  HG1 GLU P  24      -2.926 -67.976  81.328  0.00 97.00      PROA   
ATOM    386  HG2 GLU P  24      -3.850 -68.211  82.861  0.00 97.00      PROA   
ATOM    387  CD  GLU P  24      -3.364 -70.004  81.810  0.00 97.00      PROA   
ATOM    388  OE1 GLU P  24      -3.925 -70.143  80.687  0.00 97.00      PROA   
ATOM    389  OE2 GLU P  24      -3.115 -70.951  82.602  0.00 97.00      PROA   
ATOM    390  C   GLU P  24      -1.505 -66.125  82.675  0.00 97.00      PROA   
ATOM    391  O   GLU P  24      -2.476 -65.376  82.570  0.00 97.00      PROA   
ATOM    392  N   VAL P  25      -0.444 -66.066  81.842  0.00 97.00      PROA   
ATOM    393  HN  VAL P  25       0.359 -66.633  82.010  0.00 97.00      PROA   
ATOM    394  CA  VAL P  25      -0.449 -65.425  80.550  0.00 97.00      PROA   
ATOM    395  HA  VAL P  25      -1.455 -65.431  80.155  0.00 97.00      PROA   
ATOM    396  CB  VAL P  25       0.139 -64.010  80.524  0.00 97.00      PROA   
ATOM    397  HB  VAL P  25       1.212 -64.033  80.825  0.00 97.00      PROA   
ATOM    398  CG1 VAL P  25       0.023 -63.431  79.099  0.00 97.00      PROA   
ATOM    399 HG11 VAL P  25      -1.045 -63.320  78.817  0.00 97.00      PROA   
ATOM    400 HG12 VAL P  25       0.520 -64.080  78.352  0.00 97.00      PROA   
ATOM    401 HG13 VAL P  25       0.503 -62.431  79.064  0.00 97.00      PROA   
ATOM    402  CG2 VAL P  25      -0.602 -63.089  81.519  0.00 97.00      PROA   
ATOM    403 HG21 VAL P  25      -0.450 -63.427  82.565  0.00 97.00      PROA   
ATOM    404 HG22 VAL P  25      -1.691 -63.085  81.302  0.00 97.00      PROA   
ATOM    405 HG23 VAL P  25      -0.225 -62.047  81.435  0.00 97.00      PROA   
ATOM    406  C   VAL P  25       0.471 -66.353  79.772  0.00 97.00      PROA   
ATOM    407  O   VAL P  25       1.499 -66.701  80.351  0.00 97.00      PROA   
ATOM    408  N   PRO P  26       0.235 -66.803  78.531  0.00 97.00      PROA   
ATOM    409  CD  PRO P  26      -1.131 -66.926  77.997  0.00 97.00      PROA   
ATOM    410  HD1 PRO P  26      -1.331 -66.058  77.332  0.00 97.00      PROA   
ATOM    411  HD2 PRO P  26      -1.908 -66.986  78.792  0.00 97.00      PROA   
ATOM    412  CA  PRO P  26       1.155 -67.727  77.849  0.00 97.00      PROA   
ATOM    413  HA  PRO P  26       1.405 -68.530  78.529  0.00 97.00      PROA   
ATOM    414  CB  PRO P  26       0.325 -68.250  76.664  0.00 97.00      PROA   
ATOM    415  HB1 PRO P  26       0.642 -69.267  76.356  0.00 97.00      PROA   
ATOM    416  HB2 PRO P  26       0.389 -67.565  75.790  0.00 97.00      PROA   
ATOM    417  CG  PRO P  26      -1.110 -68.225  77.192  0.00 97.00      PROA   
ATOM    418  HG1 PRO P  26      -1.870 -68.249  76.387  0.00 97.00      PROA   
ATOM    419  HG2 PRO P  26      -1.271 -69.089  77.877  0.00 97.00      PROA   
ATOM    420  C   PRO P  26       2.466 -67.120  77.346  0.00 97.00      PROA   
ATOM    421  O   PRO P  26       2.952 -67.537  76.296  0.00 97.00      PROA   
ATOM    422  N   HSD P  27       3.086 -66.186  78.094  0.00 97.00      PROA   
ATOM    423  HN  HSD P  27       2.698 -65.954  78.984  0.00 97.00      PROA   
ATOM    424  CA  HSD P  27       4.373 -65.611  77.772  0.00 97.00      PROA   
ATOM    425  HA  HSD P  27       4.690 -65.920  76.785  0.00 97.00      PROA   
ATOM    426  CB  HSD P  27       4.396 -64.061  77.846  0.00 97.00      PROA   
ATOM    427  HB1 HSD P  27       5.447 -63.696  77.827  0.00 97.00      PROA   
ATOM    428  HB2 HSD P  27       3.940 -63.719  78.802  0.00 97.00      PROA   
ATOM    429  ND1 HSD P  27       2.384 -62.996  76.687  0.00 97.00      PROA   
ATOM    430  HD1 HSD P  27       1.715 -63.175  77.409  0.00 97.00      PROA   
ATOM    431  CG  HSD P  27       3.706 -63.391  76.688  0.00 97.00      PROA   
ATOM    432  CE1 HSD P  27       2.186 -62.278  75.554  0.00 97.00      PROA   
ATOM    433  HE1 HSD P  27       1.228 -61.831  75.290  0.00 97.00      PROA   
ATOM    434  NE2 HSD P  27       3.285 -62.171  74.835  0.00 97.00      PROA   
ATOM    435  CD2 HSD P  27       4.243 -62.864  75.553  0.00 97.00      PROA   
ATOM    436  HD2 HSD P  27       5.262 -62.899  75.187  0.00 97.00      PROA   
ATOM    437  C   HSD P  27       5.363 -66.136  78.778  0.00 97.00      PROA   
ATOM    438  O   HSD P  27       5.183 -65.969  79.980  0.00 97.00      PROA   
ATOM    439  N   LEU P  28       6.448 -66.790  78.306  0.00 97.00      PROA   
ATOM    440  HN  LEU P  28       6.527 -67.013  77.336  0.00 97.00      PROA   
ATOM    441  CA  LEU P  28       7.527 -67.268  79.152  0.00 97.00      PROA   
ATOM    442  HA  LEU P  28       7.069 -67.923  79.881  0.00 97.00      PROA   
ATOM    443  CB  LEU P  28       8.554 -68.112  78.352  0.00 97.00      PROA   
ATOM    444  HB1 LEU P  28       9.306 -68.533  79.056  0.00 97.00      PROA   
ATOM    445  HB2 LEU P  28       9.090 -67.465  77.626  0.00 97.00      PROA   
ATOM    446  CG  LEU P  28       7.948 -69.299  77.557  0.00 97.00      PROA   
ATOM    447  HG  LEU P  28       7.218 -68.900  76.814  0.00 97.00      PROA   
ATOM    448  CD1 LEU P  28       9.045 -70.032  76.762  0.00 97.00      PROA   
ATOM    449 HD11 LEU P  28       9.797 -70.463  77.458  0.00 97.00      PROA   
ATOM    450 HD12 LEU P  28       9.561 -69.334  76.071  0.00 97.00      PROA   
ATOM    451 HD13 LEU P  28       8.603 -70.858  76.167  0.00 97.00      PROA   
ATOM    452  CD2 LEU P  28       7.198 -70.292  78.464  0.00 97.00      PROA   
ATOM    453 HD21 LEU P  28       6.340 -69.800  78.968  0.00 97.00      PROA   
ATOM    454 HD22 LEU P  28       7.884 -70.695  79.239  0.00 97.00      PROA   
ATOM    455 HD23 LEU P  28       6.808 -71.141  77.863  0.00 97.00      PROA   
ATOM    456  C   LEU P  28       8.238 -66.188  79.976  0.00 97.00      PROA   
ATOM    457  O   LEU P  28       8.406 -66.431  81.172  0.00 97.00      PROA   
ATOM    458  N   PRO P  29       8.633 -64.994  79.518  0.00 97.00      PROA   
ATOM    459  CD  PRO P  29       8.843 -64.654  78.103  0.00 97.00      PROA   
ATOM    460  HD1 PRO P  29       7.943 -64.854  77.487  0.00 97.00      PROA   
ATOM    461  HD2 PRO P  29       9.710 -65.235  77.717  0.00 97.00      PROA   
ATOM    462  CA  PRO P  29       9.029 -63.899  80.407  0.00 97.00      PROA   
ATOM    463  HA  PRO P  29       9.632 -64.265  81.227  0.00 97.00      PROA   
ATOM    464  CB  PRO P  29       9.845 -62.988  79.469  0.00 97.00      PROA   
ATOM    465  HB1 PRO P  29      10.884 -63.386  79.406  0.00 97.00      PROA   
ATOM    466  HB2 PRO P  29       9.905 -61.931  79.791  0.00 97.00      PROA   
ATOM    467  CG  PRO P  29       9.174 -63.161  78.106  0.00 97.00      PROA   
ATOM    468  HG1 PRO P  29       8.235 -62.566  78.077  0.00 97.00      PROA   
ATOM    469  HG2 PRO P  29       9.828 -62.864  77.262  0.00 97.00      PROA   
ATOM    470  C   PRO P  29       7.819 -63.169  80.996  0.00 97.00      PROA   
ATOM    471  O   PRO P  29       7.877 -61.948  81.128  0.00 97.00      PROA   
ATOM    472  N   GLY P  30       6.727 -63.876  81.382  0.00 97.00      PROA   
ATOM    473  HN  GLY P  30       6.736 -64.870  81.282  0.00 97.00      PROA   
ATOM    474  CA  GLY P  30       5.469 -63.294  81.834  0.00 97.00      PROA   
ATOM    475  HA1 GLY P  30       4.731 -64.081  81.781  0.00 97.00      PROA   
ATOM    476  HA2 GLY P  30       5.223 -62.456  81.197  0.00 97.00      PROA   
ATOM    477  C   GLY P  30       5.501 -62.812  83.264  0.00 97.00      PROA   
ATOM    478  O   GLY P  30       4.769 -63.319  84.107  0.00 97.00      PROA   
ATOM    479  N   SER P  31       6.356 -61.795  83.522  0.00 97.00      PROA   
ATOM    480  HN  SER P  31       6.896 -61.509  82.731  0.00 97.00      PROA   
ATOM    481  CA  SER P  31       6.733 -61.122  84.764  0.00 97.00      PROA   
ATOM    482  HA  SER P  31       7.646 -61.605  85.074  0.00 97.00      PROA   
ATOM    483  CB  SER P  31       7.062 -59.622  84.494  0.00 97.00      PROA   
ATOM    484  HB1 SER P  31       6.140 -59.110  84.140  0.00 97.00      PROA   
ATOM    485  HB2 SER P  31       7.818 -59.558  83.682  0.00 97.00      PROA   
ATOM    486  OG  SER P  31       7.550 -58.923  85.642  0.00 97.00      PROA   
ATOM    487  HG1 SER P  31       8.507 -58.878  85.568  0.00 97.00      PROA   
ATOM    488  C   SER P  31       5.780 -61.217  85.944  0.00 97.00      PROA   
ATOM    489  O   SER P  31       4.578 -61.047  85.803  0.00 97.00      PROA   
ATOM    490  N   SER P  32       6.324 -61.476  87.155  0.00 97.00      PROA   
ATOM    491  HN  SER P  32       7.315 -61.515  87.263  0.00 97.00      PROA   
ATOM    492  CA  SER P  32       5.584 -61.816  88.355  0.00 97.00      PROA   
ATOM    493  HA  SER P  32       4.759 -62.452  88.064  0.00 97.00      PROA   
ATOM    494  CB  SER P  32       6.485 -62.627  89.323  0.00 97.00      PROA   
ATOM    495  HB1 SER P  32       6.736 -63.594  88.835  0.00 97.00      PROA   
ATOM    496  HB2 SER P  32       5.972 -62.859  90.281  0.00 97.00      PROA   
ATOM    497  OG  SER P  32       7.712 -61.946  89.581  0.00 97.00      PROA   
ATOM    498  HG1 SER P  32       7.488 -61.183  90.122  0.00 97.00      PROA   
ATOM    499  C   SER P  32       4.985 -60.628  89.094  0.00 97.00      PROA   
ATOM    500  O   SER P  32       5.228 -60.434  90.284  0.00 97.00      PROA   
ATOM    501  N   SER P  33       4.145 -59.828  88.403  0.00 97.00      PROA   
ATOM    502  HN  SER P  33       4.031 -59.979  87.424  0.00 97.00      PROA   
ATOM    503  CA  SER P  33       3.380 -58.744  88.988  0.00 97.00      PROA   
ATOM    504  HA  SER P  33       3.561 -58.698  90.054  0.00 97.00      PROA   
ATOM    505  CB  SER P  33       3.729 -57.372  88.350  0.00 97.00      PROA   
ATOM    506  HB1 SER P  33       3.509 -57.395  87.260  0.00 97.00      PROA   
ATOM    507  HB2 SER P  33       4.820 -57.188  88.470  0.00 97.00      PROA   
ATOM    508  OG  SER P  33       3.012 -56.289  88.944  0.00 97.00      PROA   
ATOM    509  HG1 SER P  33       3.465 -56.057  89.759  0.00 97.00      PROA   
ATOM    510  C   SER P  33       1.916 -59.065  88.774  0.00 97.00      PROA   
ATOM    511  O   SER P  33       1.504 -59.443  87.681  0.00 97.00      PROA   
ATOM    512  N   THR P  34       1.090 -58.946  89.842  0.00 97.00      PROA   
ATOM    513  HN  THR P  34       1.426 -58.606  90.716  0.00 97.00      PROA   
ATOM    514  CA  THR P  34      -0.304 -59.354  89.799  0.00 97.00      PROA   
ATOM    515  HA  THR P  34      -0.685 -59.223  88.795  0.00 97.00      PROA   
ATOM    516  CB  THR P  34      -0.552 -60.788  90.273  0.00 97.00      PROA   
ATOM    517  HB  THR P  34      -0.404 -60.885  91.373  0.00 97.00      PROA   
ATOM    518  OG1 THR P  34       0.378 -61.671  89.673  0.00 97.00      PROA   
ATOM    519  HG1 THR P  34       1.188 -61.547  90.171  0.00 97.00      PROA   
ATOM    520  CG2 THR P  34      -1.977 -61.257  89.920  0.00 97.00      PROA   
ATOM    521 HG21 THR P  34      -2.233 -60.985  88.875  0.00 97.00      PROA   
ATOM    522 HG22 THR P  34      -2.721 -60.794  90.598  0.00 97.00      PROA   
ATOM    523 HG23 THR P  34      -2.062 -62.359  90.034  0.00 97.00      PROA   
ATOM    524  C   THR P  34      -1.081 -58.459  90.720  0.00 97.00      PROA   
ATOM    525  O   THR P  34      -0.618 -58.112  91.802  0.00 97.00      PROA   
ATOM    526  N   GLN P  35      -2.320 -58.106  90.321  0.00 97.00      PROA   
ATOM    527  HN  GLN P  35      -2.627 -58.270  89.385  0.00 97.00      PROA   
ATOM    528  CA  GLN P  35      -3.300 -57.554  91.223  0.00 97.00      PROA   
ATOM    529  HA  GLN P  35      -2.873 -57.378  92.201  0.00 97.00      PROA   
ATOM    530  CB  GLN P  35      -3.912 -56.244  90.668  0.00 97.00      PROA   
ATOM    531  HB1 GLN P  35      -4.585 -55.807  91.438  0.00 97.00      PROA   
ATOM    532  HB2 GLN P  35      -4.526 -56.478  89.770  0.00 97.00      PROA   
ATOM    533  CG  GLN P  35      -2.836 -55.215  90.260  0.00 97.00      PROA   
ATOM    534  HG1 GLN P  35      -2.202 -55.625  89.443  0.00 97.00      PROA   
ATOM    535  HG2 GLN P  35      -2.182 -54.979  91.123  0.00 97.00      PROA   
ATOM    536  CD  GLN P  35      -3.490 -53.948  89.709  0.00 97.00      PROA   
ATOM    537  OE1 GLN P  35      -4.091 -53.983  88.637  0.00 97.00      PROA   
ATOM    538  NE2 GLN P  35      -3.361 -52.804  90.432  0.00 97.00      PROA   
ATOM    539 HE21 GLN P  35      -3.761 -51.968  90.062  0.00 97.00      PROA   
ATOM    540 HE22 GLN P  35      -2.848 -52.813  91.288  0.00 97.00      PROA   
ATOM    541  C   GLN P  35      -4.374 -58.611  91.336  0.00 97.00      PROA   
ATOM    542  O   GLN P  35      -4.921 -59.039  90.330  0.00 97.00      PROA   
ATOM    543  N   TRP P  36      -4.687 -59.070  92.568  0.00 97.00      PROA   
ATOM    544  HN  TRP P  36      -4.198 -58.733  93.368  0.00 97.00      PROA   
ATOM    545  CA  TRP P  36      -5.737 -60.037  92.841  0.00 97.00      PROA   
ATOM    546  HA  TRP P  36      -6.106 -60.461  91.918  0.00 97.00      PROA   
ATOM    547  CB  TRP P  36      -5.270 -61.180  93.780  0.00 97.00      PROA   
ATOM    548  HB1 TRP P  36      -6.148 -61.673  94.249  0.00 97.00      PROA   
ATOM    549  HB2 TRP P  36      -4.670 -60.728  94.603  0.00 97.00      PROA   
ATOM    550  CG  TRP P  36      -4.467 -62.267  93.139  0.00 97.00      PROA   
ATOM    551  CD1 TRP P  36      -3.105 -62.333  93.039  0.00 97.00      PROA   
ATOM    552  HD1 TRP P  36      -2.438 -61.523  93.271  0.00 97.00      PROA   
ATOM    553  NE1 TRP P  36      -2.731 -63.553  92.549  0.00 97.00      PROA   
ATOM    554  HE1 TRP P  36      -1.809 -63.860  92.437  0.00 97.00      PROA   
ATOM    555  CE2 TRP P  36      -3.840 -64.301  92.297  0.00 97.00      PROA   
ATOM    556  CD2 TRP P  36      -4.967 -63.521  92.645  0.00 97.00      PROA   
ATOM    557  CE3 TRP P  36      -6.248 -64.051  92.483  0.00 97.00      PROA   
ATOM    558  HE3 TRP P  36      -7.130 -63.477  92.727  0.00 97.00      PROA   
ATOM    559  CZ3 TRP P  36      -6.378 -65.346  91.974  0.00 97.00      PROA   
ATOM    560  HZ3 TRP P  36      -7.361 -65.768  91.817  0.00 97.00      PROA   
ATOM    561  CZ2 TRP P  36      -3.967 -65.593  91.811  0.00 97.00      PROA   
ATOM    562  HZ2 TRP P  36      -3.104 -66.185  91.548  0.00 97.00      PROA   
ATOM    563  CH2 TRP P  36      -5.256 -66.105  91.654  0.00 97.00      PROA   
ATOM    564  HH2 TRP P  36      -5.389 -67.096  91.246  0.00 97.00      PROA   
ATOM    565  C   TRP P  36      -6.888 -59.324  93.505  0.00 97.00      PROA   
ATOM    566  O   TRP P  36      -6.686 -58.346  94.213  0.00 97.00      PROA   
ATOM    567  N   PHE P  37      -8.136 -59.793  93.274  0.00 97.00      PROA   
ATOM    568  HN  PHE P  37      -8.279 -60.549  92.638  0.00 97.00      PROA   
ATOM    569  CA  PHE P  37      -9.333 -59.168  93.797  0.00 97.00      PROA   
ATOM    570  HA  PHE P  37      -9.068 -58.519  94.618  0.00 97.00      PROA   
ATOM    571  CB  PHE P  37     -10.124 -58.361  92.723  0.00 97.00      PROA   
ATOM    572  HB1 PHE P  37     -10.962 -57.808  93.199  0.00 97.00      PROA   
ATOM    573  HB2 PHE P  37     -10.543 -59.044  91.956  0.00 97.00      PROA   
ATOM    574  CG  PHE P  37      -9.236 -57.365  92.011  0.00 97.00      PROA   
ATOM    575  CD1 PHE P  37      -9.172 -56.028  92.439  0.00 97.00      PROA   
ATOM    576  HD1 PHE P  37      -9.756 -55.712  93.290  0.00 97.00      PROA   
ATOM    577  CE1 PHE P  37      -8.348 -55.104  91.783  0.00 97.00      PROA   
ATOM    578  HE1 PHE P  37      -8.304 -54.082  92.129  0.00 97.00      PROA   
ATOM    579  CZ  PHE P  37      -7.575 -55.509  90.688  0.00 97.00      PROA   
ATOM    580  HZ  PHE P  37      -6.926 -54.801  90.192  0.00 97.00      PROA   
ATOM    581  CD2 PHE P  37      -8.478 -57.749  90.887  0.00 97.00      PROA   
ATOM    582  HD2 PHE P  37      -8.515 -58.771  90.543  0.00 97.00      PROA   
ATOM    583  CE2 PHE P  37      -7.638 -56.834  90.242  0.00 97.00      PROA   
ATOM    584  HE2 PHE P  37      -7.029 -57.158  89.413  0.00 97.00      PROA   
ATOM    585  C   PHE P  37     -10.253 -60.249  94.329  0.00 97.00      PROA   
ATOM    586  O   PHE P  37     -10.453 -61.275  93.686  0.00 97.00      PROA   
ATOM    587  N   LEU P  38     -10.850 -60.020  95.525  0.00 97.00      PROA   
ATOM    588  HN  LEU P  38     -10.608 -59.209  96.056  0.00 97.00      PROA   
ATOM    589  CA  LEU P  38     -11.901 -60.838  96.098  0.00 97.00      PROA   
ATOM    590  HA  LEU P  38     -12.100 -61.687  95.465  0.00 97.00      PROA   
ATOM    591  CB  LEU P  38     -11.603 -61.319  97.543  0.00 97.00      PROA   
ATOM    592  HB1 LEU P  38     -12.466 -61.901  97.936  0.00 97.00      PROA   
ATOM    593  HB2 LEU P  38     -11.449 -60.438  98.207  0.00 97.00      PROA   
ATOM    594  CG  LEU P  38     -10.350 -62.207  97.665  0.00 97.00      PROA   
ATOM    595  HG  LEU P  38      -9.491 -61.608  97.298  0.00 97.00      PROA   
ATOM    596  CD1 LEU P  38     -10.068 -62.587  99.130  0.00 97.00      PROA   
ATOM    597 HD11 LEU P  38     -10.911 -63.184  99.538  0.00 97.00      PROA   
ATOM    598 HD12 LEU P  38      -9.940 -61.678  99.753  0.00 97.00      PROA   
ATOM    599 HD13 LEU P  38      -9.144 -63.199  99.197  0.00 97.00      PROA   
ATOM    600  CD2 LEU P  38     -10.454 -63.476  96.806  0.00 97.00      PROA   
ATOM    601 HD21 LEU P  38     -10.574 -63.233  95.731  0.00 97.00      PROA   
ATOM    602 HD22 LEU P  38     -11.319 -64.090  97.134  0.00 97.00      PROA   
ATOM    603 HD23 LEU P  38      -9.530 -64.079  96.927  0.00 97.00      PROA   
ATOM    604  C   LEU P  38     -13.137 -59.985  96.166  0.00 97.00      PROA   
ATOM    605  O   LEU P  38     -13.175 -59.009  96.910  0.00 97.00      PROA   
ATOM    606  N   ASN P  39     -14.192 -60.324  95.385  0.00 97.00      PROA   
ATOM    607  HN  ASN P  39     -14.149 -61.152  94.825  0.00 97.00      PROA   
ATOM    608  CA  ASN P  39     -15.459 -59.598  95.378  0.00 97.00      PROA   
ATOM    609  HA  ASN P  39     -16.055 -60.025  94.584  0.00 97.00      PROA   
ATOM    610  CB  ASN P  39     -16.236 -59.755  96.721  0.00 97.00      PROA   
ATOM    611  HB1 ASN P  39     -17.258 -59.334  96.625  0.00 97.00      PROA   
ATOM    612  HB2 ASN P  39     -15.701 -59.214  97.530  0.00 97.00      PROA   
ATOM    613  CG  ASN P  39     -16.370 -61.237  97.094  0.00 97.00      PROA   
ATOM    614  OD1 ASN P  39     -16.543 -62.098  96.230  0.00 97.00      PROA   
ATOM    615  ND2 ASN P  39     -16.249 -61.555  98.412  0.00 97.00      PROA   
ATOM    616 HD21 ASN P  39     -16.272 -62.519  98.671  0.00 97.00      PROA   
ATOM    617 HD22 ASN P  39     -16.089 -60.837  99.087  0.00 97.00      PROA   
ATOM    618  C   ASN P  39     -15.281 -58.116  95.052  0.00 97.00      PROA   
ATOM    619  O   ASN P  39     -15.893 -57.244  95.667  0.00 97.00      PROA   
ATOM    620  N   GLY P  40     -14.391 -57.804  94.081  0.00 97.00      PROA   
ATOM    621  HN  GLY P  40     -13.956 -58.544  93.575  0.00 97.00      PROA   
ATOM    622  CA  GLY P  40     -13.994 -56.443  93.741  0.00 97.00      PROA   
ATOM    623  HA1 GLY P  40     -14.854 -55.793  93.838  0.00 97.00      PROA   
ATOM    624  HA2 GLY P  40     -13.620 -56.467  92.729  0.00 97.00      PROA   
ATOM    625  C   GLY P  40     -12.888 -55.860  94.601  0.00 97.00      PROA   
ATOM    626  O   GLY P  40     -12.192 -54.947  94.163  0.00 97.00      PROA   
ATOM    627  N   THR P  41     -12.685 -56.354  95.844  0.00 97.00      PROA   
ATOM    628  HN  THR P  41     -13.222 -57.131  96.167  0.00 97.00      PROA   
ATOM    629  CA  THR P  41     -11.727 -55.785  96.787  0.00 97.00      PROA   
ATOM    630  HA  THR P  41     -11.695 -54.715  96.636  0.00 97.00      PROA   
ATOM    631  CB  THR P  41     -12.107 -56.028  98.245  0.00 97.00      PROA   
ATOM    632  HB  THR P  41     -12.199 -57.120  98.444  0.00 97.00      PROA   
ATOM    633  OG1 THR P  41     -13.358 -55.412  98.523  0.00 97.00      PROA   
ATOM    634  HG1 THR P  41     -13.988 -55.782  97.904  0.00 97.00      PROA   
ATOM    635  CG2 THR P  41     -11.080 -55.422  99.225  0.00 97.00      PROA   
ATOM    636 HG21 THR P  41     -10.951 -54.337  99.024  0.00 97.00      PROA   
ATOM    637 HG22 THR P  41     -10.093 -55.923  99.152  0.00 97.00      PROA   
ATOM    638 HG23 THR P  41     -11.445 -55.541 100.267  0.00 97.00      PROA   
ATOM    639  C   THR P  41     -10.337 -56.332  96.543  0.00 97.00      PROA   
ATOM    640  O   THR P  41     -10.116 -57.535  96.591  0.00 97.00      PROA   
ATOM    641  N   ALA P  42      -9.351 -55.447  96.277  0.00 97.00      PROA   
ATOM    642  HN  ALA P  42      -9.546 -54.471  96.233  0.00 97.00      PROA   
ATOM    643  CA  ALA P  42      -7.974 -55.821  96.022  0.00 97.00      PROA   
ATOM    644  HA  ALA P  42      -7.994 -56.528  95.207  0.00 97.00      PROA   
ATOM    645  CB  ALA P  42      -7.166 -54.596  95.554  0.00 97.00      PROA   
ATOM    646  HB1 ALA P  42      -7.118 -53.830  96.358  0.00 97.00      PROA   
ATOM    647  HB2 ALA P  42      -7.657 -54.137  94.668  0.00 97.00      PROA   
ATOM    648  HB3 ALA P  42      -6.133 -54.884  95.267  0.00 97.00      PROA   
ATOM    649  C   ALA P  42      -7.244 -56.481  97.192  0.00 97.00      PROA   
ATOM    650  O   ALA P  42      -7.275 -56.005  98.325  0.00 97.00      PROA   
ATOM    651  N   ILE P  43      -6.524 -57.596  96.914  0.00 97.00      PROA   
ATOM    652  HN  ILE P  43      -6.532 -57.966  95.987  0.00 97.00      PROA   
ATOM    653  CA  ILE P  43      -5.652 -58.269  97.862  0.00 97.00      PROA   
ATOM    654  HA  ILE P  43      -5.990 -58.031  98.860  0.00 97.00      PROA   
ATOM    655  CB  ILE P  43      -5.590 -59.802  97.720  0.00 97.00      PROA   
ATOM    656  HB  ILE P  43      -4.821 -60.088  96.963  0.00 97.00      PROA   
ATOM    657  CG2 ILE P  43      -5.197 -60.418  99.087  0.00 97.00      PROA   
ATOM    658 HG21 ILE P  43      -5.964 -60.169  99.851  0.00 97.00      PROA   
ATOM    659 HG22 ILE P  43      -4.211 -60.061  99.440  0.00 97.00      PROA   
ATOM    660 HG23 ILE P  43      -5.133 -61.521  99.018  0.00 97.00      PROA   
ATOM    661  CG1 ILE P  43      -6.920 -60.415  97.212  0.00 97.00      PROA   
ATOM    662 HG11 ILE P  43      -7.193 -59.969  96.235  0.00 97.00      PROA   
ATOM    663 HG12 ILE P  43      -7.734 -60.178  97.931  0.00 97.00      PROA   
ATOM    664  CD  ILE P  43      -6.832 -61.936  97.013  0.00 97.00      PROA   
ATOM    665  HD1 ILE P  43      -5.865 -62.219  96.545  0.00 97.00      PROA   
ATOM    666  HD2 ILE P  43      -7.649 -62.294  96.353  0.00 97.00      PROA   
ATOM    667  HD3 ILE P  43      -6.923 -62.464  97.985  0.00 97.00      PROA   
ATOM    668  C   ILE P  43      -4.261 -57.688  97.656  0.00 97.00      PROA   
ATOM    669  O   ILE P  43      -3.930 -57.198  96.579  0.00 97.00      PROA   
ATOM    670  N   GLN P  44      -3.391 -57.747  98.688  0.00 97.00      PROA   
ATOM    671  HN  GLN P  44      -3.676 -58.098  99.577  0.00 97.00      PROA   
ATOM    672  CA  GLN P  44      -2.023 -57.271  98.604  0.00 97.00      PROA   
ATOM    673  HA  GLN P  44      -1.988 -56.393  97.972  0.00 97.00      PROA   
ATOM    674  CB  GLN P  44      -1.507 -56.896 100.018  0.00 97.00      PROA   
ATOM    675  HB1 GLN P  44      -0.481 -56.477  99.919  0.00 97.00      PROA   
ATOM    676  HB2 GLN P  44      -1.436 -57.814 100.645  0.00 97.00      PROA   
ATOM    677  CG  GLN P  44      -2.372 -55.859 100.785  0.00 97.00      PROA   
ATOM    678  HG1 GLN P  44      -1.831 -55.555 101.707  0.00 97.00      PROA   
ATOM    679  HG2 GLN P  44      -3.338 -56.310 101.098  0.00 97.00      PROA   
ATOM    680  CD  GLN P  44      -2.632 -54.582  99.973  0.00 97.00      PROA   
ATOM    681  OE1 GLN P  44      -1.789 -53.680  99.942  0.00 97.00      PROA   
ATOM    682  NE2 GLN P  44      -3.822 -54.477  99.319  0.00 97.00      PROA   
ATOM    683 HE21 GLN P  44      -3.984 -53.646  98.790  0.00 97.00      PROA   
ATOM    684 HE22 GLN P  44      -4.485 -55.224  99.335  0.00 97.00      PROA   
ATOM    685  C   GLN P  44      -1.107 -58.325  97.977  0.00 97.00      PROA   
ATOM    686  O   GLN P  44       0.056 -58.057  97.678  0.00 97.00      PROA   
ATOM    687  N   THR P  45      -1.631 -59.552  97.733  0.00 97.00      PROA   
ATOM    688  HN  THR P  45      -2.567 -59.742  98.016  0.00 97.00      PROA   
ATOM    689  CA  THR P  45      -0.948 -60.657  97.071  0.00 97.00      PROA   
ATOM    690  HA  THR P  45      -0.075 -60.896  97.661  0.00 97.00      PROA   
ATOM    691  CB  THR P  45      -1.835 -61.900  96.980  0.00 97.00      PROA   
ATOM    692  HB  THR P  45      -2.732 -61.695  96.349  0.00 97.00      PROA   
ATOM    693  OG1 THR P  45      -2.288 -62.266  98.276  0.00 97.00      PROA   
ATOM    694  HG1 THR P  45      -2.803 -63.069  98.155  0.00 97.00      PROA   
ATOM    695  CG2 THR P  45      -1.063 -63.105  96.415  0.00 97.00      PROA   
ATOM    696 HG21 THR P  45      -0.176 -63.313  97.051  0.00 97.00      PROA   
ATOM    697 HG22 THR P  45      -0.733 -62.932  95.371  0.00 97.00      PROA   
ATOM    698 HG23 THR P  45      -1.703 -64.013  96.413  0.00 97.00      PROA   
ATOM    699  C   THR P  45      -0.500 -60.302  95.664  0.00 97.00      PROA   
ATOM    700  O   THR P  45      -1.326 -60.162  94.769  0.00 97.00      PROA   
ATOM    701  N   SER P  46       0.824 -60.147  95.427  0.00 97.00      PROA   
ATOM    702  HN  SER P  46       1.471 -60.132  96.185  0.00 97.00      PROA   
ATOM    703  CA  SER P  46       1.332 -59.783  94.110  0.00 97.00      PROA   
ATOM    704  HA  SER P  46       0.536 -59.357  93.519  0.00 97.00      PROA   
ATOM    705  CB  SER P  46       2.447 -58.716  94.219  0.00 97.00      PROA   
ATOM    706  HB1 SER P  46       2.874 -58.493  93.217  0.00 97.00      PROA   
ATOM    707  HB2 SER P  46       3.266 -59.075  94.878  0.00 97.00      PROA   
ATOM    708  OG  SER P  46       1.923 -57.491  94.728  0.00 97.00      PROA   
ATOM    709  HG1 SER P  46       1.438 -57.688  95.535  0.00 97.00      PROA   
ATOM    710  C   SER P  46       1.883 -60.960  93.321  0.00 97.00      PROA   
ATOM    711  O   SER P  46       2.175 -60.834  92.132  0.00 97.00      PROA   
ATOM    712  N   THR P  47       2.003 -62.154  93.946  0.00 97.00      PROA   
ATOM    713  HN  THR P  47       1.737 -62.231  94.902  0.00 97.00      PROA   
ATOM    714  CA  THR P  47       2.409 -63.388  93.276  0.00 97.00      PROA   
ATOM    715  HA  THR P  47       3.317 -63.135  92.752  0.00 97.00      PROA   
ATOM    716  CB  THR P  47       2.816 -64.525  94.234  0.00 97.00      PROA   
ATOM    717  HB  THR P  47       3.793 -64.268  94.701  0.00 97.00      PROA   
ATOM    718  OG1 THR P  47       2.951 -65.795  93.598  0.00 97.00      PROA   
ATOM    719  HG1 THR P  47       2.990 -66.440  94.307  0.00 97.00      PROA   
ATOM    720  CG2 THR P  47       1.770 -64.685  95.348  0.00 97.00      PROA   
ATOM    721 HG21 THR P  47       0.758 -64.802  94.910  0.00 97.00      PROA   
ATOM    722 HG22 THR P  47       1.773 -63.808  96.025  0.00 97.00      PROA   
ATOM    723 HG23 THR P  47       1.986 -65.587  95.961  0.00 97.00      PROA   
ATOM    724  C   THR P  47       1.373 -63.851  92.245  0.00 97.00      PROA   
ATOM    725  O   THR P  47       0.183 -63.688  92.501  0.00 97.00      PROA   
ATOM    726  N   PRO P  48       1.731 -64.457  91.105  0.00 97.00      PROA   
ATOM    727  CD  PRO P  48       3.029 -64.245  90.450  0.00 97.00      PROA   
ATOM    728  HD1 PRO P  48       3.716 -65.062  90.761  0.00 97.00      PROA   
ATOM    729  HD2 PRO P  48       3.474 -63.254  90.693  0.00 97.00      PROA   
ATOM    730  CA  PRO P  48       0.743 -64.991  90.171  0.00 97.00      PROA   
ATOM    731  HA  PRO P  48      -0.004 -64.230  89.990  0.00 97.00      PROA   
ATOM    732  CB  PRO P  48       1.570 -65.328  88.917  0.00 97.00      PROA   
ATOM    733  HB1 PRO P  48       0.968 -65.251  87.991  0.00 97.00      PROA   
ATOM    734  HB2 PRO P  48       2.006 -66.350  88.983  0.00 97.00      PROA   
ATOM    735  CG  PRO P  48       2.721 -64.322  88.956  0.00 97.00      PROA   
ATOM    736  HG1 PRO P  48       3.592 -64.636  88.347  0.00 97.00      PROA   
ATOM    737  HG2 PRO P  48       2.359 -63.331  88.604  0.00 97.00      PROA   
ATOM    738  C   PRO P  48       0.031 -66.244  90.644  0.00 97.00      PROA   
ATOM    739  O   PRO P  48      -0.806 -66.727  89.891  0.00 97.00      PROA   
ATOM    740  N   THR P  49       0.309 -66.783  91.855  0.00 97.00      PROA   
ATOM    741  HN  THR P  49       1.020 -66.388  92.431  0.00 97.00      PROA   
ATOM    742  CA  THR P  49      -0.449 -67.898  92.400  0.00 97.00      PROA   
ATOM    743  HA  THR P  49      -1.331 -68.025  91.794  0.00 97.00      PROA   
ATOM    744  CB  THR P  49       0.282 -69.244  92.378  0.00 97.00      PROA   
ATOM    745  HB  THR P  49       0.781 -69.327  91.387  0.00 97.00      PROA   
ATOM    746  OG1 THR P  49      -0.631 -70.329  92.481  0.00 97.00      PROA   
ATOM    747  HG1 THR P  49      -0.201 -71.064  92.027  0.00 97.00      PROA   
ATOM    748  CG2 THR P  49       1.355 -69.411  93.469  0.00 97.00      PROA   
ATOM    749 HG21 THR P  49       0.894 -69.446  94.478  0.00 97.00      PROA   
ATOM    750 HG22 THR P  49       2.082 -68.575  93.428  0.00 97.00      PROA   
ATOM    751 HG23 THR P  49       1.902 -70.366  93.314  0.00 97.00      PROA   
ATOM    752  C   THR P  49      -0.927 -67.525  93.783  0.00 97.00      PROA   
ATOM    753  O   THR P  49      -0.166 -67.077  94.635  0.00 97.00      PROA   
ATOM    754  N   TYR P  50      -2.240 -67.701  94.034  0.00 97.00      PROA   
ATOM    755  HN  TYR P  50      -2.843 -68.043  93.314  0.00 97.00      PROA   
ATOM    756  CA  TYR P  50      -2.848 -67.451  95.319  0.00 97.00      PROA   
ATOM    757  HA  TYR P  50      -2.200 -66.826  95.917  0.00 97.00      PROA   
ATOM    758  CB  TYR P  50      -4.231 -66.759  95.166  0.00 97.00      PROA   
ATOM    759  HB1 TYR P  50      -4.962 -67.416  94.649  0.00 97.00      PROA   
ATOM    760  HB2 TYR P  50      -4.104 -65.846  94.546  0.00 97.00      PROA   
ATOM    761  CG  TYR P  50      -4.796 -66.332  96.497  0.00 97.00      PROA   
ATOM    762  CD1 TYR P  50      -5.651 -67.175  97.230  0.00 97.00      PROA   
ATOM    763  HD1 TYR P  50      -5.899 -68.154  96.847  0.00 97.00      PROA   
ATOM    764  CE1 TYR P  50      -6.203 -66.747  98.445  0.00 97.00      PROA   
ATOM    765  HE1 TYR P  50      -6.881 -67.387  98.989  0.00 97.00      PROA   
ATOM    766  CZ  TYR P  50      -5.891 -65.481  98.947  0.00 97.00      PROA   
ATOM    767  OH  TYR P  50      -6.450 -65.044 100.166  0.00 97.00      PROA   
ATOM    768  HH  TYR P  50      -7.041 -65.734 100.480  0.00 97.00      PROA   
ATOM    769  CD2 TYR P  50      -4.511 -65.052  97.000  0.00 97.00      PROA   
ATOM    770  HD2 TYR P  50      -3.888 -64.383  96.426  0.00 97.00      PROA   
ATOM    771  CE2 TYR P  50      -5.039 -64.636  98.228  0.00 97.00      PROA   
ATOM    772  HE2 TYR P  50      -4.815 -63.655  98.617  0.00 97.00      PROA   
ATOM    773  C   TYR P  50      -2.984 -68.800  95.986  0.00 97.00      PROA   
ATOM    774  O   TYR P  50      -3.763 -69.637  95.547  0.00 97.00      PROA   
ATOM    775  N   HSD P  51      -2.208 -69.040  97.065  0.00 97.00      PROA   
ATOM    776  HN  HSD P  51      -1.611 -68.329  97.427  0.00 97.00      PROA   
ATOM    777  CA  HSD P  51      -2.085 -70.347  97.676  0.00 97.00      PROA   
ATOM    778  HA  HSD P  51      -2.513 -71.101  97.031  0.00 97.00      PROA   
ATOM    779  CB  HSD P  51      -0.593 -70.713  97.908  0.00 97.00      PROA   
ATOM    780  HB1 HSD P  51      -0.098 -69.909  98.493  0.00 97.00      PROA   
ATOM    781  HB2 HSD P  51      -0.100 -70.744  96.911  0.00 97.00      PROA   
ATOM    782  ND1 HSD P  51      -0.426 -72.234  99.956  0.00 97.00      PROA   
ATOM    783  HD1 HSD P  51      -0.798 -71.585 100.622  0.00 97.00      PROA   
ATOM    784  CG  HSD P  51      -0.337 -72.035  98.593  0.00 97.00      PROA   
ATOM    785  CE1 HSD P  51       0.018 -73.490 100.203  0.00 97.00      PROA   
ATOM    786  HE1 HSD P  51       0.047 -73.914 101.207  0.00 97.00      PROA   
ATOM    787  NE2 HSD P  51       0.396 -74.108  99.102  0.00 97.00      PROA   
ATOM    788  CD2 HSD P  51       0.179 -73.189  98.089  0.00 97.00      PROA   
ATOM    789  HD2 HSD P  51       0.437 -73.439  97.067  0.00 97.00      PROA   
ATOM    790  C   HSD P  51      -2.825 -70.400  98.987  0.00 97.00      PROA   
ATOM    791  O   HSD P  51      -2.404 -69.816  99.984  0.00 97.00      PROA   
ATOM    792  N   ILE P  52      -3.936 -71.166  99.023  0.00 97.00      PROA   
ATOM    793  HN  ILE P  52      -4.297 -71.609  98.203  0.00 97.00      PROA   
ATOM    794  CA  ILE P  52      -4.671 -71.451 100.232  0.00 97.00      PROA   
ATOM    795  HA  ILE P  52      -4.489 -70.679 100.967  0.00 97.00      PROA   
ATOM    796  CB  ILE P  52      -6.175 -71.515  99.990  0.00 97.00      PROA   
ATOM    797  HB  ILE P  52      -6.373 -72.240  99.174  0.00 97.00      PROA   
ATOM    798  CG2 ILE P  52      -6.925 -72.005 101.243  0.00 97.00      PROA   
ATOM    799 HG21 ILE P  52      -6.726 -71.338 102.107  0.00 97.00      PROA   
ATOM    800 HG22 ILE P  52      -6.659 -73.047 101.510  0.00 97.00      PROA   
ATOM    801 HG23 ILE P  52      -8.017 -71.981 101.046  0.00 97.00      PROA   
ATOM    802  CG1 ILE P  52      -6.711 -70.135  99.535  0.00 97.00      PROA   
ATOM    803 HG11 ILE P  52      -5.974 -69.628  98.878  0.00 97.00      PROA   
ATOM    804 HG12 ILE P  52      -6.842 -69.500 100.439  0.00 97.00      PROA   
ATOM    805  CD  ILE P  52      -8.042 -70.210  98.778  0.00 97.00      PROA   
ATOM    806  HD1 ILE P  52      -8.816 -70.707  99.397  0.00 97.00      PROA   
ATOM    807  HD2 ILE P  52      -7.926 -70.767  97.826  0.00 97.00      PROA   
ATOM    808  HD3 ILE P  52      -8.399 -69.188  98.543  0.00 97.00      PROA   
ATOM    809  C   ILE P  52      -4.137 -72.764 100.757  0.00 97.00      PROA   
ATOM    810  O   ILE P  52      -4.374 -73.828 100.192  0.00 97.00      PROA   
ATOM    811  N   THR P  53      -3.365 -72.704 101.866  0.00 97.00      PROA   
ATOM    812  HN  THR P  53      -3.126 -71.816 102.252  0.00 97.00      PROA   
ATOM    813  CA  THR P  53      -2.754 -73.862 102.502  0.00 97.00      PROA   
ATOM    814  HA  THR P  53      -2.148 -74.353 101.753  0.00 97.00      PROA   
ATOM    815  CB  THR P  53      -1.858 -73.473 103.674  0.00 97.00      PROA   
ATOM    816  HB  THR P  53      -2.466 -73.062 104.511  0.00 97.00      PROA   
ATOM    817  OG1 THR P  53      -0.939 -72.469 103.265  0.00 97.00      PROA   
ATOM    818  HG1 THR P  53      -0.374 -72.314 104.026  0.00 97.00      PROA   
ATOM    819  CG2 THR P  53      -1.031 -74.676 104.171  0.00 97.00      PROA   
ATOM    820 HG21 THR P  53      -0.436 -75.104 103.336  0.00 97.00      PROA   
ATOM    821 HG22 THR P  53      -1.683 -75.471 104.586  0.00 97.00      PROA   
ATOM    822 HG23 THR P  53      -0.332 -74.358 104.974  0.00 97.00      PROA   
ATOM    823  C   THR P  53      -3.779 -74.869 102.980  0.00 97.00      PROA   
ATOM    824  O   THR P  53      -3.605 -76.072 102.795  0.00 97.00      PROA   
ATOM    825  N   SER P  54      -4.884 -74.382 103.586  0.00 97.00      PROA   
ATOM    826  HN  SER P  54      -5.031 -73.400 103.666  0.00 97.00      PROA   
ATOM    827  CA  SER P  54      -5.905 -75.228 104.158  0.00 97.00      PROA   
ATOM    828  HA  SER P  54      -6.116 -76.032 103.466  0.00 97.00      PROA   
ATOM    829  CB  SER P  54      -5.557 -75.768 105.579  0.00 97.00      PROA   
ATOM    830  HB1 SER P  54      -6.361 -76.438 105.947  0.00 97.00      PROA   
ATOM    831  HB2 SER P  54      -5.452 -74.926 106.296  0.00 97.00      PROA   
ATOM    832  OG  SER P  54      -4.327 -76.484 105.594  0.00 97.00      PROA   
ATOM    833  HG1 SER P  54      -4.387 -77.138 104.893  0.00 97.00      PROA   
ATOM    834  C   SER P  54      -7.127 -74.353 104.298  0.00 97.00      PROA   
ATOM    835  O   SER P  54      -7.150 -73.450 105.129  0.00 97.00      PROA   
ATOM    836  N   ALA P  55      -8.159 -74.572 103.454  0.00 97.00      PROA   
ATOM    837  HN  ALA P  55      -8.108 -75.314 102.784  0.00 97.00      PROA   
ATOM    838  CA  ALA P  55      -9.277 -73.668 103.260  0.00 97.00      PROA   
ATOM    839  HA  ALA P  55      -8.844 -72.737 102.936  0.00 97.00      PROA   
ATOM    840  CB  ALA P  55     -10.176 -74.185 102.119  0.00 97.00      PROA   
ATOM    841  HB1 ALA P  55     -10.639 -75.157 102.394  0.00 97.00      PROA   
ATOM    842  HB2 ALA P  55      -9.564 -74.347 101.204  0.00 97.00      PROA   
ATOM    843  HB3 ALA P  55     -10.975 -73.455 101.878  0.00 97.00      PROA   
ATOM    844  C   ALA P  55     -10.145 -73.329 104.466  0.00 97.00      PROA   
ATOM    845  O   ALA P  55     -10.515 -74.187 105.261  0.00 97.00      PROA   
ATOM    846  N   SER P  56     -10.508 -72.027 104.594  0.00 97.00      PROA   
ATOM    847  HN  SER P  56     -10.134 -71.348 103.959  0.00 97.00      PROA   
ATOM    848  CA  SER P  56     -11.449 -71.499 105.566  0.00 97.00      PROA   
ATOM    849  HA  SER P  56     -11.644 -72.260 106.306  0.00 97.00      PROA   
ATOM    850  CB  SER P  56     -10.936 -70.234 106.316  0.00 97.00      PROA   
ATOM    851  HB1 SER P  56      -9.949 -70.469 106.768  0.00 97.00      PROA   
ATOM    852  HB2 SER P  56     -11.632 -69.968 107.141  0.00 97.00      PROA   
ATOM    853  OG  SER P  56     -10.769 -69.106 105.461  0.00 97.00      PROA   
ATOM    854  HG1 SER P  56     -10.859 -68.325 106.025  0.00 97.00      PROA   
ATOM    855  C   SER P  56     -12.767 -71.199 104.877  0.00 97.00      PROA   
ATOM    856  O   SER P  56     -12.877 -71.246 103.655  0.00 97.00      PROA   
ATOM    857  N   GLU P  57     -13.828 -70.893 105.661  0.00 97.00      PROA   
ATOM    858  HN  GLU P  57     -13.729 -70.837 106.652  0.00 97.00      PROA   
ATOM    859  CA  GLU P  57     -15.135 -70.493 105.167  0.00 97.00      PROA   
ATOM    860  HA  GLU P  57     -15.522 -71.275 104.527  0.00 97.00      PROA   
ATOM    861  CB  GLU P  57     -16.081 -70.236 106.376  0.00 97.00      PROA   
ATOM    862  HB1 GLU P  57     -17.088 -69.942 106.015  0.00 97.00      PROA   
ATOM    863  HB2 GLU P  57     -15.664 -69.368 106.943  0.00 97.00      PROA   
ATOM    864  CG  GLU P  57     -16.207 -71.377 107.428  0.00 97.00      PROA   
ATOM    865  HG1 GLU P  57     -16.730 -70.948 108.314  0.00 97.00      PROA   
ATOM    866  HG2 GLU P  57     -15.206 -71.713 107.769  0.00 97.00      PROA   
ATOM    867  CD  GLU P  57     -17.001 -72.617 107.000  0.00 97.00      PROA   
ATOM    868  OE1 GLU P  57     -18.128 -72.804 107.533  0.00 97.00      PROA   
ATOM    869  OE2 GLU P  57     -16.466 -73.437 106.209  0.00 97.00      PROA   
ATOM    870  C   GLU P  57     -15.018 -69.194 104.362  0.00 97.00      PROA   
ATOM    871  O   GLU P  57     -15.586 -69.018 103.289  0.00 97.00      PROA   
ATOM    872  N   ASP P  58     -14.205 -68.281 104.920  0.00 97.00      PROA   
ATOM    873  HN  ASP P  58     -13.823 -68.509 105.813  0.00 97.00      PROA   
ATOM    874  CA  ASP P  58     -13.886 -66.921 104.571  0.00 97.00      PROA   
ATOM    875  HA  ASP P  58     -14.815 -66.425 104.329  0.00 97.00      PROA   
ATOM    876  CB  ASP P  58     -13.267 -66.193 105.818  0.00 97.00      PROA   
ATOM    877  HB1 ASP P  58     -14.098 -65.672 106.347  0.00 97.00      PROA   
ATOM    878  HB2 ASP P  58     -12.523 -65.429 105.523  0.00 97.00      PROA   
ATOM    879  CG  ASP P  58     -12.642 -67.130 106.871  0.00 97.00      PROA   
ATOM    880  OD1 ASP P  58     -13.374 -67.964 107.471  0.00 97.00      PROA   
ATOM    881  OD2 ASP P  58     -11.412 -67.004 107.105  0.00 97.00      PROA   
ATOM    882  C   ASP P  58     -13.030 -66.767 103.316  0.00 97.00      PROA   
ATOM    883  O   ASP P  58     -13.033 -65.701 102.702  0.00 97.00      PROA   
ATOM    884  N   ASP P  59     -12.349 -67.842 102.848  0.00 97.00      PROA   
ATOM    885  HN  ASP P  59     -12.204 -68.637 103.432  0.00 97.00      PROA   
ATOM    886  CA  ASP P  59     -11.777 -67.947 101.509  0.00 97.00      PROA   
ATOM    887  HA  ASP P  59     -11.062 -67.143 101.383  0.00 97.00      PROA   
ATOM    888  CB  ASP P  59     -11.065 -69.321 101.342  0.00 97.00      PROA   
ATOM    889  HB1 ASP P  59     -10.880 -69.544 100.270  0.00 97.00      PROA   
ATOM    890  HB2 ASP P  59     -11.695 -70.130 101.764  0.00 97.00      PROA   
ATOM    891  CG  ASP P  59      -9.686 -69.361 102.002  0.00 97.00      PROA   
ATOM    892  OD1 ASP P  59      -8.897 -68.397 101.822  0.00 97.00      PROA   
ATOM    893  OD2 ASP P  59      -9.360 -70.429 102.577  0.00 97.00      PROA   
ATOM    894  C   ASP P  59     -12.813 -67.804 100.381  0.00 97.00      PROA   
ATOM    895  O   ASP P  59     -12.470 -67.447  99.260  0.00 97.00      PROA   
ATOM    896  N   SER P  60     -14.111 -68.085 100.641  0.00 97.00      PROA   
ATOM    897  HN  SER P  60     -14.354 -68.367 101.566  0.00 97.00      PROA   
ATOM    898  CA  SER P  60     -15.200 -68.012  99.662  0.00 97.00      PROA   
ATOM    899  HA  SER P  60     -14.938 -68.692  98.863  0.00 97.00      PROA   
ATOM    900  CB  SER P  60     -16.572 -68.449 100.234  0.00 97.00      PROA   
ATOM    901  HB1 SER P  60     -17.348 -68.433  99.437  0.00 97.00      PROA   
ATOM    902  HB2 SER P  60     -16.884 -67.760 101.049  0.00 97.00      PROA   
ATOM    903  OG  SER P  60     -16.525 -69.769 100.755  0.00 97.00      PROA   
ATOM    904  HG1 SER P  60     -16.126 -69.697 101.629  0.00 97.00      PROA   
ATOM    905  C   SER P  60     -15.446 -66.640  99.035  0.00 97.00      PROA   
ATOM    906  O   SER P  60     -15.408 -65.610  99.705  0.00 97.00      PROA   
ATOM    907  N   GLY P  61     -15.766 -66.603  97.718  0.00 97.00      PROA   
ATOM    908  HN  GLY P  61     -15.845 -67.451  97.195  0.00 97.00      PROA   
ATOM    909  CA  GLY P  61     -16.012 -65.353  97.014  0.00 97.00      PROA   
ATOM    910  HA1 GLY P  61     -15.434 -64.560  97.469  0.00 97.00      PROA   
ATOM    911  HA2 GLY P  61     -17.077 -65.172  97.014  0.00 97.00      PROA   
ATOM    912  C   GLY P  61     -15.548 -65.446  95.596  0.00 97.00      PROA   
ATOM    913  O   GLY P  61     -15.056 -66.479  95.164  0.00 97.00      PROA   
ATOM    914  N   GLU P  62     -15.686 -64.349  94.816  0.00 97.00      PROA   
ATOM    915  HN  GLU P  62     -16.093 -63.508  95.173  0.00 97.00      PROA   
ATOM    916  CA  GLU P  62     -15.238 -64.321  93.443  0.00 97.00      PROA   
ATOM    917  HA  GLU P  62     -15.213 -65.332  93.083  0.00 97.00      PROA   
ATOM    918  CB  GLU P  62     -16.194 -63.586  92.472  0.00 97.00      PROA   
ATOM    919  HB1 GLU P  62     -17.211 -64.005  92.649  0.00 97.00      PROA   
ATOM    920  HB2 GLU P  62     -15.889 -63.866  91.438  0.00 97.00      PROA   
ATOM    921  CG  GLU P  62     -16.307 -62.055  92.583  0.00 97.00      PROA   
ATOM    922  HG1 GLU P  62     -15.310 -61.574  92.645  0.00 97.00      PROA   
ATOM    923  HG2 GLU P  62     -16.902 -61.778  93.477  0.00 97.00      PROA   
ATOM    924  CD  GLU P  62     -17.011 -61.500  91.349  0.00 97.00      PROA   
ATOM    925  OE1 GLU P  62     -17.993 -62.116  90.870  0.00 97.00      PROA   
ATOM    926  OE2 GLU P  62     -16.568 -60.433  90.872  0.00 97.00      PROA   
ATOM    927  C   GLU P  62     -13.816 -63.835  93.333  0.00 97.00      PROA   
ATOM    928  O   GLU P  62     -13.447 -62.751  93.774  0.00 97.00      PROA   
ATOM    929  N   TYR P  63     -12.975 -64.696  92.727  0.00 97.00      PROA   
ATOM    930  HN  TYR P  63     -13.323 -65.570  92.392  0.00 97.00      PROA   
ATOM    931  CA  TYR P  63     -11.564 -64.490  92.525  0.00 97.00      PROA   
ATOM    932  HA  TYR P  63     -11.194 -63.791  93.263  0.00 97.00      PROA   
ATOM    933  CB  TYR P  63     -10.765 -65.819  92.616  0.00 97.00      PROA   
ATOM    934  HB1 TYR P  63      -9.768 -65.732  92.135  0.00 97.00      PROA   
ATOM    935  HB2 TYR P  63     -11.332 -66.628  92.111  0.00 97.00      PROA   
ATOM    936  CG  TYR P  63     -10.566 -66.234  94.049  0.00 97.00      PROA   
ATOM    937  CD1 TYR P  63     -11.644 -66.680  94.835  0.00 97.00      PROA   
ATOM    938  HD1 TYR P  63     -12.632 -66.748  94.407  0.00 97.00      PROA   
ATOM    939  CE1 TYR P  63     -11.459 -67.007  96.182  0.00 97.00      PROA   
ATOM    940  HE1 TYR P  63     -12.307 -67.304  96.779  0.00 97.00      PROA   
ATOM    941  CZ  TYR P  63     -10.179 -66.944  96.746  0.00 97.00      PROA   
ATOM    942  OH  TYR P  63      -9.974 -67.220  98.112  0.00 97.00      PROA   
ATOM    943  HH  TYR P  63     -10.836 -67.302  98.533  0.00 97.00      PROA   
ATOM    944  CD2 TYR P  63      -9.281 -66.205  94.621  0.00 97.00      PROA   
ATOM    945  HD2 TYR P  63      -8.434 -65.889  94.032  0.00 97.00      PROA   
ATOM    946  CE2 TYR P  63      -9.089 -66.566  95.958  0.00 97.00      PROA   
ATOM    947  HE2 TYR P  63      -8.108 -66.504  96.397  0.00 97.00      PROA   
ATOM    948  C   TYR P  63     -11.353 -63.879  91.166  0.00 97.00      PROA   
ATOM    949  O   TYR P  63     -11.952 -64.303  90.180  0.00 97.00      PROA   
ATOM    950  N   ARG P  64     -10.504 -62.832  91.083  0.00 97.00      PROA   
ATOM    951  HN  ARG P  64     -10.101 -62.430  91.902  0.00 97.00      PROA   
ATOM    952  CA  ARG P  64     -10.220 -62.193  89.817  0.00 97.00      PROA   
ATOM    953  HA  ARG P  64     -10.293 -62.916  89.016  0.00 97.00      PROA   
ATOM    954  CB  ARG P  64     -11.127 -60.964  89.535  0.00 97.00      PROA   
ATOM    955  HB1 ARG P  64     -11.201 -60.850  88.431  0.00 97.00      PROA   
ATOM    956  HB2 ARG P  64     -10.681 -60.025  89.934  0.00 97.00      PROA   
ATOM    957  CG  ARG P  64     -12.532 -61.064  90.161  0.00 97.00      PROA   
ATOM    958  HG1 ARG P  64     -12.442 -61.017  91.268  0.00 97.00      PROA   
ATOM    959  HG2 ARG P  64     -12.999 -62.042  89.909  0.00 97.00      PROA   
ATOM    960  CD  ARG P  64     -13.474 -59.949  89.722  0.00 97.00      PROA   
ATOM    961  HD1 ARG P  64     -12.980 -58.955  89.745  0.00 97.00      PROA   
ATOM    962  HD2 ARG P  64     -14.364 -59.925  90.377  0.00 97.00      PROA   
ATOM    963  NE  ARG P  64     -13.842 -60.275  88.315  0.00 97.00      PROA   
ATOM    964  HE  ARG P  64     -13.288 -60.943  87.818  0.00 97.00      PROA   
ATOM    965  CZ  ARG P  64     -15.006 -59.943  87.731  0.00 97.00      PROA   
ATOM    966  NH1 ARG P  64     -16.088 -59.557  88.413  0.00 97.00      PROA   
ATOM    967 HH11 ARG P  64     -16.108 -59.795  89.386  0.00 97.00      PROA   
ATOM    968 HH12 ARG P  64     -16.966 -59.577  87.950  0.00 97.00      PROA   
ATOM    969  NH2 ARG P  64     -15.087 -60.070  86.400  0.00 97.00      PROA   
ATOM    970 HH21 ARG P  64     -14.244 -60.303  85.917  0.00 97.00      PROA   
ATOM    971 HH22 ARG P  64     -15.920 -59.782  85.943  0.00 97.00      PROA   
ATOM    972  C   ARG P  64      -8.802 -61.697  89.907  0.00 97.00      PROA   
ATOM    973  O   ARG P  64      -8.310 -61.411  90.991  0.00 97.00      PROA   
ATOM    974  N   CYS P  65      -8.102 -61.564  88.760  0.00 97.00      PROA   
ATOM    975  HN  CYS P  65      -8.425 -61.951  87.900  0.00 97.00      PROA   
ATOM    976  CA  CYS P  65      -6.808 -60.922  88.739  0.00 97.00      PROA   
ATOM    977  HA  CYS P  65      -6.771 -60.230  89.565  0.00 97.00      PROA   
ATOM    978  CB  CYS P  65      -5.655 -61.940  88.902  0.00 97.00      PROA   
ATOM    979  HB1 CYS P  65      -5.723 -62.334  89.942  0.00 97.00      PROA   
ATOM    980  HB2 CYS P  65      -4.664 -61.451  88.809  0.00 97.00      PROA   
ATOM    981  SG  CYS P  65      -5.802 -63.347  87.765  0.00 97.00      PROA   
ATOM    982  C   CYS P  65      -6.605 -60.077  87.502  0.00 97.00      PROA   
ATOM    983  O   CYS P  65      -7.305 -60.192  86.501  0.00 97.00      PROA   
ATOM    984  N   GLN P  66      -5.615 -59.162  87.579  0.00 97.00      PROA   
ATOM    985  HN  GLN P  66      -5.129 -59.048  88.443  0.00 97.00      PROA   
ATOM    986  CA  GLN P  66      -5.191 -58.317  86.488  0.00 97.00      PROA   
ATOM    987  HA  GLN P  66      -5.669 -58.625  85.568  0.00 97.00      PROA   
ATOM    988  CB  GLN P  66      -5.537 -56.827  86.817  0.00 97.00      PROA   
ATOM    989  HB1 GLN P  66      -4.843 -56.408  87.572  0.00 97.00      PROA   
ATOM    990  HB2 GLN P  66      -6.546 -56.863  87.292  0.00 97.00      PROA   
ATOM    991  CG  GLN P  66      -5.657 -55.894  85.590  0.00 97.00      PROA   
ATOM    992  HG1 GLN P  66      -6.225 -56.448  84.813  0.00 97.00      PROA   
ATOM    993  HG2 GLN P  66      -4.666 -55.634  85.172  0.00 97.00      PROA   
ATOM    994  CD  GLN P  66      -6.478 -54.618  85.852  0.00 97.00      PROA   
ATOM    995  OE1 GLN P  66      -7.496 -54.427  85.187  0.00 97.00      PROA   
ATOM    996  NE2 GLN P  66      -6.075 -53.734  86.796  0.00 97.00      PROA   
ATOM    997 HE21 GLN P  66      -6.651 -52.944  87.001  0.00 97.00      PROA   
ATOM    998 HE22 GLN P  66      -5.249 -53.900  87.336  0.00 97.00      PROA   
ATOM    999  C   GLN P  66      -3.693 -58.577  86.389  0.00 97.00      PROA   
ATOM   1000  O   GLN P  66      -2.933 -58.236  87.293  0.00 97.00      PROA   
ATOM   1001  N   ARG P  67      -3.229 -59.229  85.288  0.00 97.00      PROA   
ATOM   1002  HN  ARG P  67      -3.851 -59.554  84.580  0.00 97.00      PROA   
ATOM   1003  CA  ARG P  67      -1.828 -59.579  85.093  0.00 97.00      PROA   
ATOM   1004  HA  ARG P  67      -1.262 -59.414  85.999  0.00 97.00      PROA   
ATOM   1005  CB  ARG P  67      -1.682 -61.067  84.664  0.00 97.00      PROA   
ATOM   1006  HB1 ARG P  67      -0.668 -61.277  84.258  0.00 97.00      PROA   
ATOM   1007  HB2 ARG P  67      -2.409 -61.262  83.843  0.00 97.00      PROA   
ATOM   1008  CG  ARG P  67      -1.956 -62.079  85.790  0.00 97.00      PROA   
ATOM   1009  HG1 ARG P  67      -2.190 -63.063  85.319  0.00 97.00      PROA   
ATOM   1010  HG2 ARG P  67      -2.859 -61.760  86.353  0.00 97.00      PROA   
ATOM   1011  CD  ARG P  67      -0.799 -62.256  86.782  0.00 97.00      PROA   
ATOM   1012  HD1 ARG P  67      -1.156 -62.759  87.704  0.00 97.00      PROA   
ATOM   1013  HD2 ARG P  67      -0.348 -61.281  87.065  0.00 97.00      PROA   
ATOM   1014  NE  ARG P  67       0.194 -63.186  86.165  0.00 97.00      PROA   
ATOM   1015  HE  ARG P  67      -0.081 -64.135  86.018  0.00 97.00      PROA   
ATOM   1016  CZ  ARG P  67       1.429 -62.844  85.760  0.00 97.00      PROA   
ATOM   1017  NH1 ARG P  67       1.941 -61.623  85.936  0.00 97.00      PROA   
ATOM   1018 HH11 ARG P  67       1.469 -60.970  86.522  0.00 97.00      PROA   
ATOM   1019 HH12 ARG P  67       2.899 -61.476  85.690  0.00 97.00      PROA   
ATOM   1020  NH2 ARG P  67       2.201 -63.776  85.175  0.00 97.00      PROA   
ATOM   1021 HH21 ARG P  67       1.834 -64.689  85.034  0.00 97.00      PROA   
ATOM   1022 HH22 ARG P  67       3.111 -63.511  84.857  0.00 97.00      PROA   
ATOM   1023  C   ARG P  67      -1.206 -58.754  83.991  0.00 97.00      PROA   
ATOM   1024  O   ARG P  67      -1.343 -59.110  82.824  0.00 97.00      PROA   
ATOM   1025  N   GLY P  68      -0.462 -57.669  84.345  0.00 97.00      PROA   
ATOM   1026  HN  GLY P  68      -0.390 -57.446  85.316  0.00 97.00      PROA   
ATOM   1027  CA  GLY P  68       0.385 -56.846  83.472  0.00 97.00      PROA   
ATOM   1028  HA1 GLY P  68       1.258 -57.439  83.239  0.00 97.00      PROA   
ATOM   1029  HA2 GLY P  68       0.639 -55.964  84.040  0.00 97.00      PROA   
ATOM   1030  C   GLY P  68      -0.154 -56.347  82.145  0.00 97.00      PROA   
ATOM   1031  O   GLY P  68       0.615 -55.883  81.304  0.00 97.00      PROA   
ATOM   1032  N   LEU P  69      -1.474 -56.449  81.907  0.00 97.00      PROA   
ATOM   1033  HN  LEU P  69      -2.062 -56.820  82.618  0.00 97.00      PROA   
ATOM   1034  CA  LEU P  69      -2.050 -56.346  80.586  0.00 97.00      PROA   
ATOM   1035  HA  LEU P  69      -1.460 -55.678  79.972  0.00 97.00      PROA   
ATOM   1036  CB  LEU P  69      -2.201 -57.744  79.923  0.00 97.00      PROA   
ATOM   1037  HB1 LEU P  69      -2.841 -57.684  79.016  0.00 97.00      PROA   
ATOM   1038  HB2 LEU P  69      -2.690 -58.414  80.667  0.00 97.00      PROA   
ATOM   1039  CG  LEU P  69      -0.900 -58.460  79.500  0.00 97.00      PROA   
ATOM   1040  HG  LEU P  69      -0.212 -58.512  80.374  0.00 97.00      PROA   
ATOM   1041  CD1 LEU P  69      -1.214 -59.908  79.082  0.00 97.00      PROA   
ATOM   1042 HD11 LEU P  69      -1.913 -59.918  78.219  0.00 97.00      PROA   
ATOM   1043 HD12 LEU P  69      -1.674 -60.466  79.925  0.00 97.00      PROA   
ATOM   1044 HD13 LEU P  69      -0.278 -60.422  78.783  0.00 97.00      PROA   
ATOM   1045  CD2 LEU P  69      -0.181 -57.719  78.362  0.00 97.00      PROA   
ATOM   1046 HD21 LEU P  69       0.130 -56.706  78.690  0.00 97.00      PROA   
ATOM   1047 HD22 LEU P  69      -0.852 -57.623  77.481  0.00 97.00      PROA   
ATOM   1048 HD23 LEU P  69       0.725 -58.282  78.054  0.00 97.00      PROA   
ATOM   1049  C   LEU P  69      -3.440 -55.774  80.715  0.00 97.00      PROA   
ATOM   1050  O   LEU P  69      -4.122 -55.997  81.712  0.00 97.00      PROA   
ATOM   1051  N   SER P  70      -3.898 -55.032  79.677  0.00 97.00      PROA   
ATOM   1052  HN  SER P  70      -3.316 -54.887  78.879  0.00 97.00      PROA   
ATOM   1053  CA  SER P  70      -5.219 -54.423  79.567  0.00 97.00      PROA   
ATOM   1054  HA  SER P  70      -5.204 -53.581  80.243  0.00 97.00      PROA   
ATOM   1055  CB  SER P  70      -5.447 -53.847  78.143  0.00 97.00      PROA   
ATOM   1056  HB1 SER P  70      -4.740 -52.999  78.003  0.00 97.00      PROA   
ATOM   1057  HB2 SER P  70      -6.479 -53.456  78.015  0.00 97.00      PROA   
ATOM   1058  OG  SER P  70      -5.161 -54.827  77.144  0.00 97.00      PROA   
ATOM   1059  HG1 SER P  70      -5.223 -54.395  76.288  0.00 97.00      PROA   
ATOM   1060  C   SER P  70      -6.413 -55.284  79.985  0.00 97.00      PROA   
ATOM   1061  O   SER P  70      -6.643 -56.364  79.452  0.00 97.00      PROA   
ATOM   1062  N   GLY P  71      -7.222 -54.801  80.958  0.00 97.00      PROA   
ATOM   1063  HN  GLY P  71      -7.033 -53.897  81.334  0.00 97.00      PROA   
ATOM   1064  CA  GLY P  71      -8.360 -55.525  81.521  0.00 97.00      PROA   
ATOM   1065  HA1 GLY P  71      -8.899 -55.991  80.708  0.00 97.00      PROA   
ATOM   1066  HA2 GLY P  71      -8.965 -54.796  82.036  0.00 97.00      PROA   
ATOM   1067  C   GLY P  71      -8.020 -56.620  82.517  0.00 97.00      PROA   
ATOM   1068  O   GLY P  71      -6.940 -57.200  82.509  0.00 97.00      PROA   
ATOM   1069  N   ARG P  72      -8.987 -56.938  83.410  0.00 97.00      PROA   
ATOM   1070  HN  ARG P  72      -9.852 -56.448  83.392  0.00 97.00      PROA   
ATOM   1071  CA  ARG P  72      -8.898 -57.947  84.451  0.00 97.00      PROA   
ATOM   1072  HA  ARG P  72      -7.901 -58.369  84.457  0.00 97.00      PROA   
ATOM   1073  CB  ARG P  72      -9.214 -57.416  85.887  0.00 97.00      PROA   
ATOM   1074  HB1 ARG P  72      -8.518 -56.581  86.108  0.00 97.00      PROA   
ATOM   1075  HB2 ARG P  72      -8.959 -58.218  86.617  0.00 97.00      PROA   
ATOM   1076  CG  ARG P  72     -10.667 -56.984  86.230  0.00 97.00      PROA   
ATOM   1077  HG1 ARG P  72     -10.644 -56.559  87.261  0.00 97.00      PROA   
ATOM   1078  HG2 ARG P  72     -11.305 -57.893  86.270  0.00 97.00      PROA   
ATOM   1079  CD  ARG P  72     -11.368 -55.959  85.320  0.00 97.00      PROA   
ATOM   1080  HD1 ARG P  72     -12.281 -55.562  85.818  0.00 97.00      PROA   
ATOM   1081  HD2 ARG P  72     -11.646 -56.423  84.348  0.00 97.00      PROA   
ATOM   1082  NE  ARG P  72     -10.400 -54.846  85.097  0.00 97.00      PROA   
ATOM   1083  HE  ARG P  72      -9.461 -54.973  85.412  0.00 97.00      PROA   
ATOM   1084  CZ  ARG P  72     -10.597 -53.770  84.309  0.00 97.00      PROA   
ATOM   1085  NH1 ARG P  72     -11.782 -53.414  83.808  0.00 97.00      PROA   
ATOM   1086 HH11 ARG P  72     -12.593 -53.908  84.098  0.00 97.00      PROA   
ATOM   1087 HH12 ARG P  72     -11.828 -52.592  83.245  0.00 97.00      PROA   
ATOM   1088  NH2 ARG P  72      -9.518 -53.016  84.033  0.00 97.00      PROA   
ATOM   1089 HH21 ARG P  72      -8.650 -53.317  84.430  0.00 97.00      PROA   
ATOM   1090 HH22 ARG P  72      -9.615 -52.152  83.553  0.00 97.00      PROA   
ATOM   1091  C   ARG P  72      -9.868 -59.057  84.120  0.00 97.00      PROA   
ATOM   1092  O   ARG P  72     -10.785 -58.892  83.318  0.00 97.00      PROA   
ATOM   1093  N   SER P  73      -9.626 -60.234  84.737  0.00 97.00      PROA   
ATOM   1094  HN  SER P  73      -8.814 -60.303  85.316  0.00 97.00      PROA   
ATOM   1095  CA  SER P  73     -10.369 -61.477  84.707  0.00 97.00      PROA   
ATOM   1096  HA  SER P  73     -10.135 -61.911  83.744  0.00 97.00      PROA   
ATOM   1097  CB  SER P  73      -9.826 -62.452  85.789  0.00 97.00      PROA   
ATOM   1098  HB1 SER P  73     -10.556 -63.186  86.187  0.00 97.00      PROA   
ATOM   1099  HB2 SER P  73      -9.492 -61.847  86.651  0.00 97.00      PROA   
ATOM   1100  OG  SER P  73      -8.732 -63.201  85.284  0.00 97.00      PROA   
ATOM   1101  HG1 SER P  73      -9.138 -63.923  84.789  0.00 97.00      PROA   
ATOM   1102  C   SER P  73     -11.879 -61.525  84.777  0.00 97.00      PROA   
ATOM   1103  O   SER P  73     -12.593 -60.617  85.190  0.00 97.00      PROA   
ATOM   1104  N   ASP P  74     -12.319 -62.743  84.419  0.00 97.00      PROA   
ATOM   1105  HN  ASP P  74     -11.643 -63.345  83.993  0.00 97.00      PROA   
ATOM   1106  CA  ASP P  74     -13.424 -63.559  84.848  0.00 97.00      PROA   
ATOM   1107  HA  ASP P  74     -14.240 -63.308  84.191  0.00 97.00      PROA   
ATOM   1108  CB  ASP P  74     -13.027 -65.062  84.595  0.00 97.00      PROA   
ATOM   1109  HB1 ASP P  74     -13.265 -65.309  83.536  0.00 97.00      PROA   
ATOM   1110  HB2 ASP P  74     -13.601 -65.755  85.238  0.00 97.00      PROA   
ATOM   1111  CG  ASP P  74     -11.519 -65.355  84.764  0.00 97.00      PROA   
ATOM   1112  OD1 ASP P  74     -10.702 -64.829  83.959  0.00 97.00      PROA   
ATOM   1113  OD2 ASP P  74     -11.164 -66.120  85.696  0.00 97.00      PROA   
ATOM   1114  C   ASP P  74     -13.872 -63.364  86.308  0.00 97.00      PROA   
ATOM   1115  O   ASP P  74     -13.075 -62.972  87.161  0.00 97.00      PROA   
ATOM   1116  N   PRO P  75     -15.138 -63.594  86.648  0.00 97.00      PROA   
ATOM   1117  CD  PRO P  75     -16.266 -63.566  85.711  0.00 97.00      PROA   
ATOM   1118  HD1 PRO P  75     -16.246 -64.479  85.077  0.00 97.00      PROA   
ATOM   1119  HD2 PRO P  75     -16.210 -62.656  85.074  0.00 97.00      PROA   
ATOM   1120  CA  PRO P  75     -15.572 -63.823  88.016  0.00 97.00      PROA   
ATOM   1121  HA  PRO P  75     -14.954 -63.312  88.742  0.00 97.00      PROA   
ATOM   1122  CB  PRO P  75     -16.998 -63.247  87.997  0.00 97.00      PROA   
ATOM   1123  HB1 PRO P  75     -16.938 -62.149  88.150  0.00 97.00      PROA   
ATOM   1124  HB2 PRO P  75     -17.657 -63.656  88.787  0.00 97.00      PROA   
ATOM   1125  CG  PRO P  75     -17.529 -63.529  86.581  0.00 97.00      PROA   
ATOM   1126  HG1 PRO P  75     -18.015 -64.528  86.567  0.00 97.00      PROA   
ATOM   1127  HG2 PRO P  75     -18.258 -62.764  86.251  0.00 97.00      PROA   
ATOM   1128  C   PRO P  75     -15.596 -65.310  88.348  0.00 97.00      PROA   
ATOM   1129  O   PRO P  75     -16.668 -65.913  88.304  0.00 97.00      PROA   
ATOM   1130  N   ILE P  76     -14.465 -65.954  88.725  0.00 97.00      PROA   
ATOM   1131  HN  ILE P  76     -13.568 -65.515  88.723  0.00 97.00      PROA   
ATOM   1132  CA  ILE P  76     -14.553 -67.332  89.195  0.00 97.00      PROA   
ATOM   1133  HA  ILE P  76     -15.349 -67.824  88.652  0.00 97.00      PROA   
ATOM   1134  CB  ILE P  76     -13.347 -68.220  88.909  0.00 97.00      PROA   
ATOM   1135  HB  ILE P  76     -13.490 -69.199  89.427  0.00 97.00      PROA   
ATOM   1136  CG2 ILE P  76     -13.314 -68.518  87.391  0.00 97.00      PROA   
ATOM   1137 HG21 ILE P  76     -13.137 -67.584  86.819  0.00 97.00      PROA   
ATOM   1138 HG22 ILE P  76     -14.269 -68.968  87.049  0.00 97.00      PROA   
ATOM   1139 HG23 ILE P  76     -12.489 -69.223  87.160  0.00 97.00      PROA   
ATOM   1140  CG1 ILE P  76     -12.012 -67.611  89.380  0.00 97.00      PROA   
ATOM   1141 HG11 ILE P  76     -12.204 -66.707  89.989  0.00 97.00      PROA   
ATOM   1142 HG12 ILE P  76     -11.435 -67.288  88.486  0.00 97.00      PROA   
ATOM   1143  CD  ILE P  76     -11.178 -68.587  90.214  0.00 97.00      PROA   
ATOM   1144  HD1 ILE P  76     -10.920 -69.490  89.624  0.00 97.00      PROA   
ATOM   1145  HD2 ILE P  76     -11.740 -68.897  91.122  0.00 97.00      PROA   
ATOM   1146  HD3 ILE P  76     -10.240 -68.095  90.543  0.00 97.00      PROA   
ATOM   1147  C   ILE P  76     -14.968 -67.366  90.661  0.00 97.00      PROA   
ATOM   1148  O   ILE P  76     -14.183 -67.160  91.584  0.00 97.00      PROA   
ATOM   1149  N   GLN P  77     -16.275 -67.613  90.890  0.00 97.00      PROA   
ATOM   1150  HN  GLN P  77     -16.900 -67.680  90.116  0.00 97.00      PROA   
ATOM   1151  CA  GLN P  77     -16.894 -67.554  92.196  0.00 97.00      PROA   
ATOM   1152  HA  GLN P  77     -16.412 -66.789  92.776  0.00 97.00      PROA   
ATOM   1153  CB  GLN P  77     -18.389 -67.156  92.054  0.00 97.00      PROA   
ATOM   1154  HB1 GLN P  77     -18.744 -66.813  93.050  0.00 97.00      PROA   
ATOM   1155  HB2 GLN P  77     -19.005 -68.032  91.756  0.00 97.00      PROA   
ATOM   1156  CG  GLN P  77     -18.607 -66.038  90.997  0.00 97.00      PROA   
ATOM   1157  HG1 GLN P  77     -18.564 -66.463  89.972  0.00 97.00      PROA   
ATOM   1158  HG2 GLN P  77     -17.808 -65.275  91.071  0.00 97.00      PROA   
ATOM   1159  CD  GLN P  77     -19.981 -65.376  91.150  0.00 97.00      PROA   
ATOM   1160  OE1 GLN P  77     -21.001 -66.071  91.216  0.00 97.00      PROA   
ATOM   1161  NE2 GLN P  77     -20.024 -64.013  91.184  0.00 97.00      PROA   
ATOM   1162 HE21 GLN P  77     -19.194 -63.460  91.071  0.00 97.00      PROA   
ATOM   1163 HE22 GLN P  77     -20.908 -63.564  91.295  0.00 97.00      PROA   
ATOM   1164  C   GLN P  77     -16.707 -68.880  92.919  0.00 97.00      PROA   
ATOM   1165  O   GLN P  77     -17.290 -69.891  92.542  0.00 97.00      PROA   
ATOM   1166  N   LEU P  78     -15.855 -68.879  93.977  0.00 97.00      PROA   
ATOM   1167  HN  LEU P  78     -15.450 -68.015  94.272  0.00 97.00      PROA   
ATOM   1168  CA  LEU P  78     -15.361 -70.023  94.722  0.00 97.00      PROA   
ATOM   1169  HA  LEU P  78     -15.435 -70.909  94.107  0.00 97.00      PROA   
ATOM   1170  CB  LEU P  78     -13.882 -69.766  95.129  0.00 97.00      PROA   
ATOM   1171  HB1 LEU P  78     -13.859 -68.876  95.797  0.00 97.00      PROA   
ATOM   1172  HB2 LEU P  78     -13.307 -69.494  94.215  0.00 97.00      PROA   
ATOM   1173  CG  LEU P  78     -13.134 -70.920  95.841  0.00 97.00      PROA   
ATOM   1174  HG  LEU P  78     -13.803 -71.382  96.601  0.00 97.00      PROA   
ATOM   1175  CD1 LEU P  78     -12.706 -72.009  94.847  0.00 97.00      PROA   
ATOM   1176 HD11 LEU P  78     -11.974 -71.587  94.127  0.00 97.00      PROA   
ATOM   1177 HD12 LEU P  78     -13.577 -72.389  94.281  0.00 97.00      PROA   
ATOM   1178 HD13 LEU P  78     -12.229 -72.857  95.381  0.00 97.00      PROA   
ATOM   1179  CD2 LEU P  78     -11.900 -70.394  96.597  0.00 97.00      PROA   
ATOM   1180 HD21 LEU P  78     -12.201 -69.653  97.366  0.00 97.00      PROA   
ATOM   1181 HD22 LEU P  78     -11.195 -69.904  95.891  0.00 97.00      PROA   
ATOM   1182 HD23 LEU P  78     -11.370 -71.227  97.103  0.00 97.00      PROA   
ATOM   1183  C   LEU P  78     -16.173 -70.229  95.986  0.00 97.00      PROA   
ATOM   1184  O   LEU P  78     -16.463 -69.277  96.706  0.00 97.00      PROA   
ATOM   1185  N   GLU P  79     -16.561 -71.493  96.285  0.00 97.00      PROA   
ATOM   1186  HN  GLU P  79     -16.354 -72.252  95.671  0.00 97.00      PROA   
ATOM   1187  CA  GLU P  79     -17.410 -71.824  97.410  0.00 97.00      PROA   
ATOM   1188  HA  GLU P  79     -17.625 -70.939  97.995  0.00 97.00      PROA   
ATOM   1189  CB  GLU P  79     -18.742 -72.452  96.926  0.00 97.00      PROA   
ATOM   1190  HB1 GLU P  79     -19.356 -72.764  97.800  0.00 97.00      PROA   
ATOM   1191  HB2 GLU P  79     -18.475 -73.369  96.353  0.00 97.00      PROA   
ATOM   1192  CG  GLU P  79     -19.605 -71.512  96.047  0.00 97.00      PROA   
ATOM   1193  HG1 GLU P  79     -18.965 -70.780  95.514  0.00 97.00      PROA   
ATOM   1194  HG2 GLU P  79     -20.319 -70.944  96.679  0.00 97.00      PROA   
ATOM   1195  CD  GLU P  79     -20.365 -72.267  94.953  0.00 97.00      PROA   
ATOM   1196  OE1 GLU P  79     -19.719 -73.062  94.220  0.00 97.00      PROA   
ATOM   1197  OE2 GLU P  79     -21.585 -72.007  94.783  0.00 97.00      PROA   
ATOM   1198  C   GLU P  79     -16.788 -72.839  98.345  0.00 97.00      PROA   
ATOM   1199  O   GLU P  79     -16.268 -73.871  97.925  0.00 97.00      PROA   
ATOM   1200  N   VAL P  80     -17.004 -72.592  99.663  0.00  0.00      PROA   
ATOM   1201  HN  VAL P  80     -17.390 -71.718  99.950  0.00  0.00      PROA   
ATOM   1202  CA  VAL P  80     -16.879 -73.556 100.736  0.00  0.00      PROA   
ATOM   1203  HA  VAL P  80     -16.645 -74.521 100.319  0.00  0.00      PROA   
ATOM   1204  CB  VAL P  80     -15.837 -73.173 101.785  0.00  0.00      PROA   
ATOM   1205  HB  VAL P  80     -16.086 -72.187 102.242  0.00  0.00      PROA   
ATOM   1206  CG1 VAL P  80     -15.788 -74.234 102.907  0.00  0.00      PROA   
ATOM   1207 HG11 VAL P  80     -15.624 -75.242 102.471  0.00  0.00      PROA   
ATOM   1208 HG12 VAL P  80     -16.732 -74.247 103.490  0.00  0.00      PROA   
ATOM   1209 HG13 VAL P  80     -14.954 -74.013 103.607  0.00  0.00      PROA   
ATOM   1210  CG2 VAL P  80     -14.469 -73.040 101.081  0.00  0.00      PROA   
ATOM   1211 HG21 VAL P  80     -14.476 -72.211 100.344  0.00  0.00      PROA   
ATOM   1212 HG22 VAL P  80     -14.223 -73.985 100.556  0.00  0.00      PROA   
ATOM   1213 HG23 VAL P  80     -13.671 -72.837 101.824  0.00  0.00      PROA   
ATOM   1214  C   VAL P  80     -18.264 -73.625 101.342  0.00  0.00      PROA   
ATOM   1215  O   VAL P  80     -18.868 -72.585 101.605  0.00  0.00      PROA   
ATOM   1216  N   HSD P  81     -18.818 -74.856 101.533  0.00  0.00      PROA   
ATOM   1217  HN  HSD P  81     -18.295 -75.690 101.376  0.00  0.00      PROA   
ATOM   1218  CA  HSD P  81     -20.231 -75.050 101.811  0.00  0.00      PROA   
ATOM   1219  HA  HSD P  81     -20.744 -74.100 101.746  0.00  0.00      PROA   
ATOM   1220  CB  HSD P  81     -20.891 -75.995 100.776  0.00  0.00      PROA   
ATOM   1221  HB1 HSD P  81     -21.937 -76.237 101.063  0.00  0.00      PROA   
ATOM   1222  HB2 HSD P  81     -20.314 -76.944 100.712  0.00  0.00      PROA   
ATOM   1223  ND1 HSD P  81     -21.910 -74.525  98.959  0.00  0.00      PROA   
ATOM   1224  HD1 HSD P  81     -22.627 -74.108  99.522  0.00  0.00      PROA   
ATOM   1225  CG  HSD P  81     -20.945 -75.408  99.397  0.00  0.00      PROA   
ATOM   1226  CE1 HSD P  81     -21.725 -74.375  97.624  0.00  0.00      PROA   
ATOM   1227  HE1 HSD P  81     -22.351 -73.730  97.010  0.00  0.00      PROA   
ATOM   1228  NE2 HSD P  81     -20.722 -75.104  97.174  0.00  0.00      PROA   
ATOM   1229  CD2 HSD P  81     -20.233 -75.754  98.293  0.00  0.00      PROA   
ATOM   1230  HD2 HSD P  81     -19.407 -76.445  98.210  0.00  0.00      PROA   
ATOM   1231  C   HSD P  81     -20.494 -75.590 103.201  0.00  0.00      PROA   
ATOM   1232  O   HSD P  81     -20.574 -74.820 104.155  0.00  0.00      PROA   
ATOM   1233  N   ARG P  82     -20.685 -76.930 103.335  0.00  0.00      PROA   
ATOM   1234  HN  ARG P  82     -20.523 -77.549 102.573  0.00  0.00      PROA   
ATOM   1235  CA  ARG P  82     -21.350 -77.523 104.478  0.00  0.00      PROA   
ATOM   1236  HA  ARG P  82     -22.039 -76.797 104.888  0.00  0.00      PROA   
ATOM   1237  CB  ARG P  82     -20.392 -77.962 105.616  0.00  0.00      PROA   
ATOM   1238  HB1 ARG P  82     -20.970 -78.410 106.453  0.00  0.00      PROA   
ATOM   1239  HB2 ARG P  82     -19.936 -77.027 106.016  0.00  0.00      PROA   
ATOM   1240  CG  ARG P  82     -19.243 -78.911 105.220  0.00  0.00      PROA   
ATOM   1241  HG1 ARG P  82     -18.559 -78.392 104.514  0.00  0.00      PROA   
ATOM   1242  HG2 ARG P  82     -19.658 -79.797 104.691  0.00  0.00      PROA   
ATOM   1243  CD  ARG P  82     -18.438 -79.433 106.426  0.00  0.00      PROA   
ATOM   1244  HD1 ARG P  82     -17.641 -80.123 106.076  0.00  0.00      PROA   
ATOM   1245  HD2 ARG P  82     -19.091 -79.981 107.137  0.00  0.00      PROA   
ATOM   1246  NE  ARG P  82     -17.761 -78.280 107.106  0.00  0.00      PROA   
ATOM   1247  HE  ARG P  82     -16.947 -77.901 106.667  0.00  0.00      PROA   
ATOM   1248  CZ  ARG P  82     -18.238 -77.642 108.209  0.00  0.00      PROA   
ATOM   1249  NH1 ARG P  82     -19.318 -78.088 108.891  0.00  0.00      PROA   
ATOM   1250 HH11 ARG P  82     -19.647 -77.582 109.688  0.00  0.00      PROA   
ATOM   1251 HH12 ARG P  82     -19.785 -78.922 108.598  0.00  0.00      PROA   
ATOM   1252  NH2 ARG P  82     -17.615 -76.511 108.625  0.00  0.00      PROA   
ATOM   1253 HH21 ARG P  82     -17.966 -76.008 109.415  0.00  0.00      PROA   
ATOM   1254 HH22 ARG P  82     -16.825 -76.161 108.122  0.00  0.00      PROA   
ATOM   1255  C   ARG P  82     -22.195 -78.659 103.942  0.00  0.00      PROA   
ATOM   1256  O   ARG P  82     -22.706 -78.560 102.826  0.00  0.00      PROA   
ATOM   1257  N   GLY P  83     -22.367 -79.761 104.720  0.00  0.00      PROA   
ATOM   1258  HN  GLY P  83     -21.968 -79.810 105.632  0.00  0.00      PROA   
ATOM   1259  CA  GLY P  83     -23.067 -80.955 104.299  0.00  0.00      PROA   
ATOM   1260  HA1 GLY P  83     -22.324 -81.731 104.190  0.00  0.00      PROA   
ATOM   1261  HA2 GLY P  83     -23.626 -80.763 103.395  0.00  0.00      PROA   
ATOM   1262  C   GLY P  83     -24.038 -81.378 105.362  0.00  0.00      PROA   
ATOM   1263  O   GLY P  83     -24.439 -80.582 106.210  0.00  0.00      PROA   
ATOM   1264  N   TRP P  84     -24.441 -82.674 105.312  0.00  0.00      PROA   
ATOM   1265  HN  TRP P  84     -24.086 -83.290 104.615  0.00  0.00      PROA   
ATOM   1266  CA  TRP P  84     -25.448 -83.266 106.170  0.00  0.00      PROA   
ATOM   1267  HA  TRP P  84     -25.976 -82.490 106.705  0.00  0.00      PROA   
ATOM   1268  CB  TRP P  84     -24.847 -84.317 107.155  0.00  0.00      PROA   
ATOM   1269  HB1 TRP P  84     -24.626 -85.253 106.593  0.00  0.00      PROA   
ATOM   1270  HB2 TRP P  84     -25.601 -84.565 107.927  0.00  0.00      PROA   
ATOM   1271  CG  TRP P  84     -23.595 -83.920 107.877  0.00  0.00      PROA   
ATOM   1272  CD1 TRP P  84     -23.462 -82.904 108.788  0.00  0.00      PROA   
ATOM   1273  HD1 TRP P  84     -24.236 -82.197 109.045  0.00  0.00      PROA   
ATOM   1274  NE1 TRP P  84     -22.206 -82.930 109.332  0.00  0.00      PROA   
ATOM   1275  HE1 TRP P  84     -21.884 -82.333 110.035  0.00  0.00      PROA   
ATOM   1276  CE2 TRP P  84     -21.493 -83.964 108.794  0.00  0.00      PROA   
ATOM   1277  CD2 TRP P  84     -22.336 -84.616 107.864  0.00  0.00      PROA   
ATOM   1278  CE3 TRP P  84     -21.863 -85.734 107.178  0.00  0.00      PROA   
ATOM   1279  HE3 TRP P  84     -22.479 -86.262 106.465  0.00  0.00      PROA   
ATOM   1280  CZ3 TRP P  84     -20.566 -86.185 107.434  0.00  0.00      PROA   
ATOM   1281  HZ3 TRP P  84     -20.197 -87.060 106.915  0.00  0.00      PROA   
ATOM   1282  CZ2 TRP P  84     -20.201 -84.411 109.048  0.00  0.00      PROA   
ATOM   1283  HZ2 TRP P  84     -19.561 -83.928 109.771  0.00  0.00      PROA   
ATOM   1284  CH2 TRP P  84     -19.749 -85.534 108.354  0.00  0.00      PROA   
ATOM   1285  HH2 TRP P  84     -18.751 -85.907 108.538  0.00  0.00      PROA   
ATOM   1286  C   TRP P  84     -26.378 -83.967 105.193  0.00  0.00      PROA   
ATOM   1287  O   TRP P  84     -25.990 -84.182 104.045  0.00  0.00      PROA   
ATOM   1288  N   LEU P  85     -27.627 -84.372 105.563  0.00  0.00      PROA   
ATOM   1289  HN  LEU P  85     -28.173 -84.875 104.898  0.00  0.00      PROA   
ATOM   1290  CA  LEU P  85     -28.346 -84.135 106.797  0.00  0.00      PROA   
ATOM   1291  HA  LEU P  85     -27.941 -83.246 107.259  0.00  0.00      PROA   
ATOM   1292  CB  LEU P  85     -29.870 -83.944 106.574  0.00  0.00      PROA   
ATOM   1293  HB1 LEU P  85     -30.350 -83.657 107.534  0.00  0.00      PROA   
ATOM   1294  HB2 LEU P  85     -30.323 -84.902 106.237  0.00  0.00      PROA   
ATOM   1295  CG  LEU P  85     -30.232 -82.858 105.528  0.00  0.00      PROA   
ATOM   1296  HG  LEU P  85     -29.815 -83.175 104.544  0.00  0.00      PROA   
ATOM   1297  CD1 LEU P  85     -31.760 -82.755 105.350  0.00  0.00      PROA   
ATOM   1298 HD11 LEU P  85     -32.236 -82.439 106.302  0.00  0.00      PROA   
ATOM   1299 HD12 LEU P  85     -32.181 -83.738 105.051  0.00  0.00      PROA   
ATOM   1300 HD13 LEU P  85     -32.005 -82.009 104.565  0.00  0.00      PROA   
ATOM   1301  CD2 LEU P  85     -29.621 -81.483 105.870  0.00  0.00      PROA   
ATOM   1302 HD21 LEU P  85     -28.514 -81.544 105.907  0.00  0.00      PROA   
ATOM   1303 HD22 LEU P  85     -29.988 -81.136 106.858  0.00  0.00      PROA   
ATOM   1304 HD23 LEU P  85     -29.901 -80.732 105.102  0.00  0.00      PROA   
ATOM   1305  C   LEU P  85     -28.112 -85.296 107.725  0.00  0.00      PROA   
ATOM   1306  O   LEU P  85     -27.435 -86.255 107.364  0.00  0.00      PROA   
ATOM   1307  N   LEU P  86     -28.617 -85.205 108.979  0.00  0.00      PROA   
ATOM   1308  HN  LEU P  86     -29.196 -84.442 109.256  0.00  0.00      PROA   
ATOM   1309  CA  LEU P  86     -28.226 -86.108 110.037  0.00  0.00      PROA   
ATOM   1310  HA  LEU P  86     -27.388 -86.706 109.707  0.00  0.00      PROA   
ATOM   1311  CB  LEU P  86     -27.777 -85.334 111.307  0.00  0.00      PROA   
ATOM   1312  HB1 LEU P  86     -28.628 -84.715 111.669  0.00  0.00      PROA   
ATOM   1313  HB2 LEU P  86     -26.970 -84.631 110.999  0.00  0.00      PROA   
ATOM   1314  CG  LEU P  86     -27.238 -86.174 112.498  0.00  0.00      PROA   
ATOM   1315  HG  LEU P  86     -28.075 -86.799 112.884  0.00  0.00      PROA   
ATOM   1316  CD1 LEU P  86     -26.091 -87.131 112.106  0.00  0.00      PROA   
ATOM   1317 HD11 LEU P  86     -25.253 -86.563 111.649  0.00  0.00      PROA   
ATOM   1318 HD12 LEU P  86     -26.440 -87.896 111.383  0.00  0.00      PROA   
ATOM   1319 HD13 LEU P  86     -25.712 -87.657 113.007  0.00  0.00      PROA   
ATOM   1320  CD2 LEU P  86     -26.796 -85.255 113.656  0.00  0.00      PROA   
ATOM   1321 HD21 LEU P  86     -27.638 -84.612 113.986  0.00  0.00      PROA   
ATOM   1322 HD22 LEU P  86     -25.958 -84.603 113.330  0.00  0.00      PROA   
ATOM   1323 HD23 LEU P  86     -26.456 -85.863 114.520  0.00  0.00      PROA   
ATOM   1324  C   LEU P  86     -29.361 -87.036 110.386  0.00  0.00      PROA   
ATOM   1325  O   LEU P  86     -30.501 -86.623 110.578  0.00  0.00      PROA   
ATOM   1326  N   LEU P  87     -29.012 -88.336 110.499  0.00 97.00      PROA   
ATOM   1327  HN  LEU P  87     -28.067 -88.562 110.293  0.00 97.00      PROA   
ATOM   1328  CA  LEU P  87     -29.777 -89.386 111.132  0.00 97.00      PROA   
ATOM   1329  HA  LEU P  87     -30.818 -89.109 111.208  0.00 97.00      PROA   
ATOM   1330  CB  LEU P  87     -29.669 -90.732 110.375  0.00 97.00      PROA   
ATOM   1331  HB1 LEU P  87     -28.595 -91.001 110.261  0.00 97.00      PROA   
ATOM   1332  HB2 LEU P  87     -30.084 -90.596 109.351  0.00 97.00      PROA   
ATOM   1333  CG  LEU P  87     -30.402 -91.918 111.042  0.00 97.00      PROA   
ATOM   1334  HG  LEU P  87     -30.027 -92.031 112.084  0.00 97.00      PROA   
ATOM   1335  CD1 LEU P  87     -31.924 -91.707 111.113  0.00 97.00      PROA   
ATOM   1336 HD11 LEU P  87     -32.337 -91.550 110.094  0.00 97.00      PROA   
ATOM   1337 HD12 LEU P  87     -32.166 -90.825 111.738  0.00 97.00      PROA   
ATOM   1338 HD13 LEU P  87     -32.412 -92.598 111.560  0.00 97.00      PROA   
ATOM   1339  CD2 LEU P  87     -30.078 -93.228 110.315  0.00 97.00      PROA   
ATOM   1340 HD21 LEU P  87     -28.980 -93.387 110.265  0.00 97.00      PROA   
ATOM   1341 HD22 LEU P  87     -30.484 -93.205 109.283  0.00 97.00      PROA   
ATOM   1342 HD23 LEU P  87     -30.535 -94.075 110.867  0.00 97.00      PROA   
ATOM   1343  C   LEU P  87     -29.221 -89.539 112.531  0.00 97.00      PROA   
ATOM   1344  O   LEU P  87     -28.102 -90.001 112.738  0.00 97.00      PROA   
ATOM   1345  N   GLN P  88     -30.012 -89.140 113.543  0.00 97.00      PROA   
ATOM   1346  HN  GLN P  88     -30.926 -88.775 113.365  0.00 97.00      PROA   
ATOM   1347  CA  GLN P  88     -29.621 -89.173 114.931  0.00 97.00      PROA   
ATOM   1348  HA  GLN P  88     -28.555 -89.005 114.998  0.00 97.00      PROA   
ATOM   1349  CB  GLN P  88     -30.344 -88.065 115.738  0.00 97.00      PROA   
ATOM   1350  HB1 GLN P  88     -29.963 -88.093 116.779  0.00 97.00      PROA   
ATOM   1351  HB2 GLN P  88     -31.435 -88.280 115.754  0.00 97.00      PROA   
ATOM   1352  CG  GLN P  88     -30.120 -86.646 115.169  0.00 97.00      PROA   
ATOM   1353  HG1 GLN P  88     -30.490 -86.581 114.124  0.00 97.00      PROA   
ATOM   1354  HG2 GLN P  88     -29.034 -86.419 115.165  0.00 97.00      PROA   
ATOM   1355  CD  GLN P  88     -30.891 -85.595 115.982  0.00 97.00      PROA   
ATOM   1356  OE1 GLN P  88     -32.123 -85.622 116.053  0.00 97.00      PROA   
ATOM   1357  NE2 GLN P  88     -30.149 -84.612 116.567  0.00 97.00      PROA   
ATOM   1358 HE21 GLN P  88     -30.624 -83.812 116.931  0.00 97.00      PROA   
ATOM   1359 HE22 GLN P  88     -29.155 -84.614 116.473  0.00 97.00      PROA   
ATOM   1360  C   GLN P  88     -29.942 -90.541 115.504  0.00 97.00      PROA   
ATOM   1361  O   GLN P  88     -31.082 -90.991 115.473  0.00 97.00      PROA   
ATOM   1362  N   VAL P  89     -28.916 -91.256 116.019  0.00 97.00      PROA   
ATOM   1363  HN  VAL P  89     -27.993 -90.883 116.010  0.00 97.00      PROA   
ATOM   1364  CA  VAL P  89     -29.035 -92.641 116.442  0.00 97.00      PROA   
ATOM   1365  HA  VAL P  89     -30.062 -92.970 116.347  0.00 97.00      PROA   
ATOM   1366  CB  VAL P  89     -28.158 -93.551 115.584  0.00 97.00      PROA   
ATOM   1367  HB  VAL P  89     -27.099 -93.203 115.630  0.00 97.00      PROA   
ATOM   1368  CG1 VAL P  89     -28.213 -95.016 116.054  0.00 97.00      PROA   
ATOM   1369 HG11 VAL P  89     -29.262 -95.375 116.102  0.00 97.00      PROA   
ATOM   1370 HG12 VAL P  89     -27.734 -95.149 117.043  0.00 97.00      PROA   
ATOM   1371 HG13 VAL P  89     -27.662 -95.644 115.326  0.00 97.00      PROA   
ATOM   1372  CG2 VAL P  89     -28.629 -93.460 114.117  0.00 97.00      PROA   
ATOM   1373 HG21 VAL P  89     -28.408 -92.461 113.689  0.00 97.00      PROA   
ATOM   1374 HG22 VAL P  89     -29.722 -93.644 114.047  0.00 97.00      PROA   
ATOM   1375 HG23 VAL P  89     -28.107 -94.220 113.499  0.00 97.00      PROA   
ATOM   1376  C   VAL P  89     -28.657 -92.760 117.907  0.00 97.00      PROA   
ATOM   1377  O   VAL P  89     -27.685 -92.153 118.352  0.00 97.00      PROA   
ATOM   1378  N   SER P  90     -29.436 -93.558 118.689  0.00 97.00      PROA   
ATOM   1379  HN  SER P  90     -30.262 -93.958 118.296  0.00 97.00      PROA   
ATOM   1380  CA  SER P  90     -29.244 -93.776 120.122  0.00 97.00      PROA   
ATOM   1381  HA  SER P  90     -29.373 -92.819 120.610  0.00 97.00      PROA   
ATOM   1382  CB  SER P  90     -30.279 -94.766 120.721  0.00 97.00      PROA   
ATOM   1383  HB1 SER P  90     -30.096 -94.904 121.809  0.00 97.00      PROA   
ATOM   1384  HB2 SER P  90     -30.207 -95.760 120.234  0.00 97.00      PROA   
ATOM   1385  OG  SER P  90     -31.604 -94.267 120.601  0.00 97.00      PROA   
ATOM   1386  HG1 SER P  90     -31.764 -94.066 119.671  0.00 97.00      PROA   
ATOM   1387  C   SER P  90     -27.878 -94.309 120.530  0.00 97.00      PROA   
ATOM   1388  O   SER P  90     -27.285 -93.807 121.483  0.00 97.00      PROA   
ATOM   1389  N   SER P  91     -27.335 -95.327 119.820  0.00 97.00      PROA   
ATOM   1390  HN  SER P  91     -27.821 -95.740 119.056  0.00 97.00      PROA   
ATOM   1391  CA  SER P  91     -25.992 -95.815 120.080  0.00 97.00      PROA   
ATOM   1392  HA  SER P  91     -25.351 -94.943 120.076  0.00 97.00      PROA   
ATOM   1393  CB  SER P  91     -25.801 -96.542 121.440  0.00 97.00      PROA   
ATOM   1394  HB1 SER P  91     -25.054 -97.360 121.397  0.00 97.00      PROA   
ATOM   1395  HB2 SER P  91     -26.764 -96.987 121.773  0.00 97.00      PROA   
ATOM   1396  OG  SER P  91     -25.344 -95.614 122.418  0.00 97.00      PROA   
ATOM   1397  HG1 SER P  91     -26.019 -94.928 122.470  0.00 97.00      PROA   
ATOM   1398  C   SER P  91     -25.484 -96.652 118.936  0.00 97.00      PROA   
ATOM   1399  O   SER P  91     -26.243 -97.092 118.077  0.00 97.00      PROA   
ATOM   1400  N   ARG P  92     -24.146 -96.858 118.885  0.00 97.00      PROA   
ATOM   1401  HN  ARG P  92     -23.554 -96.488 119.599  0.00 97.00      PROA   
ATOM   1402  CA  ARG P  92     -23.475 -97.523 117.781  0.00 97.00      PROA   
ATOM   1403  HA  ARG P  92     -23.970 -97.251 116.857  0.00 97.00      PROA   
ATOM   1404  CB  ARG P  92     -21.983 -97.085 117.713  0.00 97.00      PROA   
ATOM   1405  HB1 ARG P  92     -21.586 -97.368 116.714  0.00 97.00      PROA   
ATOM   1406  HB2 ARG P  92     -21.390 -97.629 118.482  0.00 97.00      PROA   
ATOM   1407  CG  ARG P  92     -21.755 -95.574 117.954  0.00 97.00      PROA   
ATOM   1408  HG1 ARG P  92     -21.965 -95.344 119.022  0.00 97.00      PROA   
ATOM   1409  HG2 ARG P  92     -22.476 -94.982 117.347  0.00 97.00      PROA   
ATOM   1410  CD  ARG P  92     -20.317 -95.099 117.675  0.00 97.00      PROA   
ATOM   1411  HD1 ARG P  92     -19.575 -95.854 118.006  0.00 97.00      PROA   
ATOM   1412  HD2 ARG P  92     -20.102 -94.144 118.206  0.00 97.00      PROA   
ATOM   1413  NE  ARG P  92     -20.167 -94.903 116.198  0.00 97.00      PROA   
ATOM   1414  HE  ARG P  92     -19.976 -95.683 115.610  0.00 97.00      PROA   
ATOM   1415  CZ  ARG P  92     -20.579 -93.787 115.570  0.00 97.00      PROA   
ATOM   1416  NH1 ARG P  92     -20.901 -92.645 116.197  0.00 97.00      PROA   
ATOM   1417 HH11 ARG P  92     -20.438 -92.428 117.052  0.00 97.00      PROA   
ATOM   1418 HH12 ARG P  92     -21.169 -91.900 115.589  0.00 97.00      PROA   
ATOM   1419  NH2 ARG P  92     -20.603 -93.739 114.225  0.00 97.00      PROA   
ATOM   1420 HH21 ARG P  92     -20.149 -94.454 113.707  0.00 97.00      PROA   
ATOM   1421 HH22 ARG P  92     -20.666 -92.827 113.825  0.00 97.00      PROA   
ATOM   1422  C   ARG P  92     -23.539 -99.040 117.933  0.00 97.00      PROA   
ATOM   1423  O   ARG P  92     -23.377 -99.785 116.968  0.00 97.00      PROA   
ATOM   1424  N   VAL P  93     -23.810 -99.530 119.161  0.00 97.00      PROA   
ATOM   1425  HN  VAL P  93     -23.987 -98.917 119.924  0.00 97.00      PROA   
ATOM   1426  CA  VAL P  93     -23.916-100.937 119.474  0.00 97.00      PROA   
ATOM   1427  HA  VAL P  93     -24.276-101.461 118.605  0.00 97.00      PROA   
ATOM   1428  CB  VAL P  93     -22.627-101.620 119.963  0.00 97.00      PROA   
ATOM   1429  HB  VAL P  93     -22.871-102.641 120.340  0.00 97.00      PROA   
ATOM   1430  CG1 VAL P  93     -21.579-101.715 118.863  0.00 97.00      PROA   
ATOM   1431 HG11 VAL P  93     -21.257-100.698 118.555  0.00 97.00      PROA   
ATOM   1432 HG12 VAL P  93     -21.996-102.246 117.991  0.00 97.00      PROA   
ATOM   1433 HG13 VAL P  93     -20.685-102.257 119.243  0.00 97.00      PROA   
ATOM   1434  CG2 VAL P  93     -21.987-100.858 121.083  0.00 97.00      PROA   
ATOM   1435 HG21 VAL P  93     -22.770-100.844 121.795  0.00 97.00      PROA   
ATOM   1436 HG22 VAL P  93     -21.769 -99.796 120.862  0.00 97.00      PROA   
ATOM   1437 HG23 VAL P  93     -21.105-101.337 121.553  0.00 97.00      PROA   
ATOM   1438  C   VAL P  93     -25.007-101.030 120.509  0.00 97.00      PROA   
ATOM   1439  O   VAL P  93     -25.178-100.134 121.322  0.00 97.00      PROA   
ATOM   1440  N   LEU P  94     -25.808-102.114 120.460  0.00 97.00      PROA   
ATOM   1441  HN  LEU P  94     -25.698-102.791 119.743  0.00 97.00      PROA   
ATOM   1442  CA  LEU P  94     -26.845-102.424 121.414  0.00 97.00      PROA   
ATOM   1443  HA  LEU P  94     -26.562-102.067 122.397  0.00 97.00      PROA   
ATOM   1444  CB  LEU P  94     -28.268-101.905 121.050  0.00 97.00      PROA   
ATOM   1445  HB1 LEU P  94     -28.945-102.202 121.884  0.00 97.00      PROA   
ATOM   1446  HB2 LEU P  94     -28.642-102.391 120.124  0.00 97.00      PROA   
ATOM   1447  CG  LEU P  94     -28.425-100.370 120.891  0.00 97.00      PROA   
ATOM   1448  HG  LEU P  94     -27.704 -99.877 121.584  0.00 97.00      PROA   
ATOM   1449  CD1 LEU P  94     -28.158 -99.872 119.457  0.00 97.00      PROA   
ATOM   1450 HD11 LEU P  94     -28.914-100.295 118.762  0.00 97.00      PROA   
ATOM   1451 HD12 LEU P  94     -27.152-100.163 119.102  0.00 97.00      PROA   
ATOM   1452 HD13 LEU P  94     -28.227 -98.764 119.424  0.00 97.00      PROA   
ATOM   1453  CD2 LEU P  94     -29.834 -99.938 121.341  0.00 97.00      PROA   
ATOM   1454 HD21 LEU P  94     -29.986-100.193 122.410  0.00 97.00      PROA   
ATOM   1455 HD22 LEU P  94     -30.606-100.469 120.746  0.00 97.00      PROA   
ATOM   1456 HD23 LEU P  94     -29.970 -98.844 121.217  0.00 97.00      PROA   
ATOM   1457  C   LEU P  94     -26.893-103.936 121.442  0.00 97.00      PROA   
ATOM   1458  O   LEU P  94     -26.329-104.602 120.578  0.00 97.00      PROA   
ATOM   1459  N   THR P  95     -27.568-104.514 122.459  0.00 97.00      PROA   
ATOM   1460  HN  THR P  95     -27.908-103.953 123.216  0.00 97.00      PROA   
ATOM   1461  CA  THR P  95     -27.867-105.930 122.590  0.00 97.00      PROA   
ATOM   1462  HA  THR P  95     -27.214-106.487 121.936  0.00 97.00      PROA   
ATOM   1463  CB  THR P  95     -27.719-106.465 124.021  0.00 97.00      PROA   
ATOM   1464  HB  THR P  95     -28.665-106.364 124.603  0.00 97.00      PROA   
ATOM   1465  OG1 THR P  95     -26.734-105.741 124.740  0.00 97.00      PROA   
ATOM   1466  HG1 THR P  95     -27.143-104.885 124.911  0.00 97.00      PROA   
ATOM   1467  CG2 THR P  95     -27.267-107.931 124.003  0.00 97.00      PROA   
ATOM   1468 HG21 THR P  95     -26.276-108.016 123.511  0.00 97.00      PROA   
ATOM   1469 HG22 THR P  95     -27.993-108.568 123.464  0.00 97.00      PROA   
ATOM   1470 HG23 THR P  95     -27.173-108.304 125.045  0.00 97.00      PROA   
ATOM   1471  C   THR P  95     -29.306-106.109 122.139  0.00 97.00      PROA   
ATOM   1472  O   THR P  95     -30.070-105.154 122.047  0.00 97.00      PROA   
ATOM   1473  N   GLU P  96     -29.727-107.353 121.828  0.00 97.00      PROA   
ATOM   1474  HN  GLU P  96     -29.075-108.110 121.792  0.00 97.00      PROA   
ATOM   1475  CA  GLU P  96     -31.106-107.692 121.539  0.00 97.00      PROA   
ATOM   1476  HA  GLU P  96     -31.408-107.049 120.726  0.00 97.00      PROA   
ATOM   1477  CB  GLU P  96     -31.260-109.171 121.084  0.00 97.00      PROA   
ATOM   1478  HB1 GLU P  96     -30.546-109.357 120.249  0.00 97.00      PROA   
ATOM   1479  HB2 GLU P  96     -32.286-109.312 120.682  0.00 97.00      PROA   
ATOM   1480  CG  GLU P  96     -30.998-110.189 122.217  0.00 97.00      PROA   
ATOM   1481  HG1 GLU P  96     -31.600-109.934 123.112  0.00 97.00      PROA   
ATOM   1482  HG2 GLU P  96     -29.928-110.142 122.506  0.00 97.00      PROA   
ATOM   1483  CD  GLU P  96     -31.343-111.636 121.865  0.00 97.00      PROA   
ATOM   1484  OE1 GLU P  96     -32.182-111.878 120.960  0.00 97.00      PROA   
ATOM   1485  OE2 GLU P  96     -30.767-112.535 122.535  0.00 97.00      PROA   
ATOM   1486  C   GLU P  96     -32.026-107.406 122.725  0.00 97.00      PROA   
ATOM   1487  O   GLU P  96     -31.634-107.493 123.887  0.00 97.00      PROA   
ATOM   1488  N   GLY P  97     -33.289-107.020 122.446  0.00 97.00      PROA   
ATOM   1489  HN  GLY P  97     -33.577-106.940 121.491  0.00 97.00      PROA   
ATOM   1490  CA  GLY P  97     -34.281-106.714 123.463  0.00 97.00      PROA   
ATOM   1491  HA1 GLY P  97     -34.077-107.291 124.354  0.00 97.00      PROA   
ATOM   1492  HA2 GLY P  97     -35.249-106.943 123.046  0.00 97.00      PROA   
ATOM   1493  C   GLY P  97     -34.293-105.262 123.853  0.00 97.00      PROA   
ATOM   1494  O   GLY P  97     -35.326-104.750 124.277  0.00 97.00      PROA   
ATOM   1495  N   GLU P  98     -33.142-104.563 123.730  0.00 97.00      PROA   
ATOM   1496  HN  GLU P  98     -32.302-105.029 123.461  0.00 97.00      PROA   
ATOM   1497  CA  GLU P  98     -32.994-103.149 124.007  0.00 97.00      PROA   
ATOM   1498  HA  GLU P  98     -33.278-103.021 125.038  0.00 97.00      PROA   
ATOM   1499  CB  GLU P  98     -31.513-102.703 123.899  0.00 97.00      PROA   
ATOM   1500  HB1 GLU P  98     -31.457-101.595 123.990  0.00 97.00      PROA   
ATOM   1501  HB2 GLU P  98     -31.117-102.979 122.898  0.00 97.00      PROA   
ATOM   1502  CG  GLU P  98     -30.618-103.309 125.003  0.00 97.00      PROA   
ATOM   1503  HG1 GLU P  98     -30.583-104.417 124.914  0.00 97.00      PROA   
ATOM   1504  HG2 GLU P  98     -31.023-103.048 126.004  0.00 97.00      PROA   
ATOM   1505  CD  GLU P  98     -29.197-102.755 124.930  0.00 97.00      PROA   
ATOM   1506  OE1 GLU P  98     -28.255-103.578 124.948  0.00 97.00      PROA   
ATOM   1507  OE2 GLU P  98     -29.025-101.511 124.882  0.00 97.00      PROA   
ATOM   1508  C   GLU P  98     -33.851-102.244 123.119  0.00 97.00      PROA   
ATOM   1509  O   GLU P  98     -33.939-102.487 121.920  0.00 97.00      PROA   
ATOM   1510  N   PRO P  99     -34.491-101.188 123.613  0.00 97.00      PROA   
ATOM   1511  CD  PRO P  99     -34.850-101.032 125.023  0.00 97.00      PROA   
ATOM   1512  HD1 PRO P  99     -33.971-100.615 125.560  0.00 97.00      PROA   
ATOM   1513  HD2 PRO P  99     -35.162-101.998 125.479  0.00 97.00      PROA   
ATOM   1514  CA  PRO P  99     -35.020-100.099 122.798  0.00 97.00      PROA   
ATOM   1515  HA  PRO P  99     -35.770-100.529 122.153  0.00 97.00      PROA   
ATOM   1516  CB  PRO P  99     -35.631 -99.129 123.823  0.00 97.00      PROA   
ATOM   1517  HB1 PRO P  99     -36.505 -98.586 123.412  0.00 97.00      PROA   
ATOM   1518  HB2 PRO P  99     -34.873 -98.396 124.178  0.00 97.00      PROA   
ATOM   1519  CG  PRO P  99     -36.007-100.035 125.001  0.00 97.00      PROA   
ATOM   1520  HG1 PRO P  99     -36.116 -99.486 125.956  0.00 97.00      PROA   
ATOM   1521  HG2 PRO P  99     -36.951-100.577 124.768  0.00 97.00      PROA   
ATOM   1522  C   PRO P  99     -33.988 -99.401 121.919  0.00 97.00      PROA   
ATOM   1523  O   PRO P  99     -32.915 -99.064 122.411  0.00 97.00      PROA   
ATOM   1524  N   LEU P 100     -34.302 -99.140 120.631  0.00 97.00      PROA   
ATOM   1525  HN  LEU P 100     -35.168 -99.463 120.252  0.00 97.00      PROA   
ATOM   1526  CA  LEU P 100     -33.436 -98.359 119.766  0.00 97.00      PROA   
ATOM   1527  HA  LEU P 100     -32.657 -97.891 120.352  0.00 97.00      PROA   
ATOM   1528  CB  LEU P 100     -32.755 -99.246 118.689  0.00 97.00      PROA   
ATOM   1529  HB1 LEU P 100     -33.524 -99.896 118.222  0.00 97.00      PROA   
ATOM   1530  HB2 LEU P 100     -32.046 -99.920 119.217  0.00 97.00      PROA   
ATOM   1531  CG  LEU P 100     -31.986 -98.526 117.552  0.00 97.00      PROA   
ATOM   1532  HG  LEU P 100     -32.717 -97.944 116.944  0.00 97.00      PROA   
ATOM   1533  CD1 LEU P 100     -30.923 -97.544 118.073  0.00 97.00      PROA   
ATOM   1534 HD11 LEU P 100     -30.238 -98.063 118.774  0.00 97.00      PROA   
ATOM   1535 HD12 LEU P 100     -31.399 -96.695 118.603  0.00 97.00      PROA   
ATOM   1536 HD13 LEU P 100     -30.326 -97.141 117.229  0.00 97.00      PROA   
ATOM   1537  CD2 LEU P 100     -31.330 -99.557 116.614  0.00 97.00      PROA   
ATOM   1538 HD21 LEU P 100     -32.086-100.272 116.230  0.00 97.00      PROA   
ATOM   1539 HD22 LEU P 100     -30.550-100.127 117.162  0.00 97.00      PROA   
ATOM   1540 HD23 LEU P 100     -30.852 -99.046 115.752  0.00 97.00      PROA   
ATOM   1541  C   LEU P 100     -34.233 -97.241 119.139  0.00 97.00      PROA   
ATOM   1542  O   LEU P 100     -35.124 -97.477 118.332  0.00 97.00      PROA   
ATOM   1543  N   ALA P 101     -33.913 -95.971 119.481  0.00 97.00      PROA   
ATOM   1544  HN  ALA P 101     -33.212 -95.778 120.165  0.00 97.00      PROA   
ATOM   1545  CA  ALA P 101     -34.589 -94.811 118.940  0.00 97.00      PROA   
ATOM   1546  HA  ALA P 101     -35.512 -95.117 118.469  0.00 97.00      PROA   
ATOM   1547  CB  ALA P 101     -34.966 -93.814 120.052  0.00 97.00      PROA   
ATOM   1548  HB1 ALA P 101     -34.066 -93.435 120.578  0.00 97.00      PROA   
ATOM   1549  HB2 ALA P 101     -35.609 -94.325 120.803  0.00 97.00      PROA   
ATOM   1550  HB3 ALA P 101     -35.534 -92.954 119.643  0.00 97.00      PROA   
ATOM   1551  C   ALA P 101     -33.741 -94.135 117.875  0.00 97.00      PROA   
ATOM   1552  O   ALA P 101     -32.541 -93.921 118.027  0.00 97.00      PROA   
ATOM   1553  N   LEU P 102     -34.382 -93.811 116.730  0.00 97.00      PROA   
ATOM   1554  HN  LEU P 102     -35.334 -94.083 116.604  0.00 97.00      PROA   
ATOM   1555  CA  LEU P 102     -33.781 -93.186 115.574  0.00 97.00      PROA   
ATOM   1556  HA  LEU P 102     -32.750 -92.934 115.780  0.00 97.00      PROA   
ATOM   1557  CB  LEU P 102     -33.884 -94.098 114.320  0.00 97.00      PROA   
ATOM   1558  HB1 LEU P 102     -33.320 -93.642 113.478  0.00 97.00      PROA   
ATOM   1559  HB2 LEU P 102     -34.953 -94.172 114.017  0.00 97.00      PROA   
ATOM   1560  CG  LEU P 102     -33.392 -95.553 114.509  0.00 97.00      PROA   
ATOM   1561  HG  LEU P 102     -33.938 -96.013 115.367  0.00 97.00      PROA   
ATOM   1562  CD1 LEU P 102     -33.727 -96.393 113.266  0.00 97.00      PROA   
ATOM   1563 HD11 LEU P 102     -33.177 -95.999 112.385  0.00 97.00      PROA   
ATOM   1564 HD12 LEU P 102     -34.816 -96.359 113.051  0.00 97.00      PROA   
ATOM   1565 HD13 LEU P 102     -33.428 -97.449 113.433  0.00 97.00      PROA   
ATOM   1566  CD2 LEU P 102     -31.885 -95.622 114.801  0.00 97.00      PROA   
ATOM   1567 HD21 LEU P 102     -31.635 -95.037 115.709  0.00 97.00      PROA   
ATOM   1568 HD22 LEU P 102     -31.316 -95.212 113.941  0.00 97.00      PROA   
ATOM   1569 HD23 LEU P 102     -31.571 -96.676 114.959  0.00 97.00      PROA   
ATOM   1570  C   LEU P 102     -34.544 -91.916 115.261  0.00 97.00      PROA   
ATOM   1571  O   LEU P 102     -35.770 -91.903 115.289  0.00 97.00      PROA   
ATOM   1572  N   ARG P 103     -33.847 -90.802 114.938  0.00 97.00      PROA   
ATOM   1573  HN  ARG P 103     -32.852 -90.772 115.027  0.00 97.00      PROA   
ATOM   1574  CA  ARG P 103     -34.513 -89.627 114.415  0.00 97.00      PROA   
ATOM   1575  HA  ARG P 103     -35.504 -89.898 114.084  0.00 97.00      PROA   
ATOM   1576  CB  ARG P 103     -34.689 -88.502 115.470  0.00 97.00      PROA   
ATOM   1577  HB1 ARG P 103     -33.694 -88.173 115.840  0.00 97.00      PROA   
ATOM   1578  HB2 ARG P 103     -35.250 -88.916 116.337  0.00 97.00      PROA   
ATOM   1579  CG  ARG P 103     -35.447 -87.296 114.897  0.00 97.00      PROA   
ATOM   1580  HG1 ARG P 103     -36.452 -87.637 114.556  0.00 97.00      PROA   
ATOM   1581  HG2 ARG P 103     -34.885 -86.923 114.013  0.00 97.00      PROA   
ATOM   1582  CD  ARG P 103     -35.597 -86.086 115.811  0.00 97.00      PROA   
ATOM   1583  HD1 ARG P 103     -34.596 -85.695 116.094  0.00 97.00      PROA   
ATOM   1584  HD2 ARG P 103     -36.189 -86.307 116.723  0.00 97.00      PROA   
ATOM   1585  NE  ARG P 103     -36.346 -85.100 114.969  0.00 97.00      PROA   
ATOM   1586  HE  ARG P 103     -36.961 -85.434 114.258  0.00 97.00      PROA   
ATOM   1587  CZ  ARG P 103     -36.054 -83.797 114.882  0.00 97.00      PROA   
ATOM   1588  NH1 ARG P 103     -35.111 -83.174 115.593  0.00 97.00      PROA   
ATOM   1589 HH11 ARG P 103     -34.427 -83.689 116.094  0.00 97.00      PROA   
ATOM   1590 HH12 ARG P 103     -35.003 -82.201 115.372  0.00 97.00      PROA   
ATOM   1591  NH2 ARG P 103     -36.705 -83.042 113.982  0.00 97.00      PROA   
ATOM   1592 HH21 ARG P 103     -37.378 -83.466 113.378  0.00 97.00      PROA   
ATOM   1593 HH22 ARG P 103     -36.351 -82.119 113.841  0.00 97.00      PROA   
ATOM   1594  C   ARG P 103     -33.811 -89.064 113.195  0.00 97.00      PROA   
ATOM   1595  O   ARG P 103     -32.697 -88.565 113.265  0.00 97.00      PROA   
ATOM   1596  N   CYS P 104     -34.497 -89.052 112.031  0.00 97.00      PROA   
ATOM   1597  HN  CYS P 104     -35.361 -89.550 111.959  0.00 97.00      PROA   
ATOM   1598  CA  CYS P 104     -34.143 -88.231 110.887  0.00 97.00      PROA   
ATOM   1599  HA  CYS P 104     -33.089 -88.380 110.691  0.00 97.00      PROA   
ATOM   1600  CB  CYS P 104     -34.968 -88.641 109.642  0.00 97.00      PROA   
ATOM   1601  HB1 CYS P 104     -36.012 -88.272 109.733  0.00 97.00      PROA   
ATOM   1602  HB2 CYS P 104     -35.029 -89.753 109.634  0.00 97.00      PROA   
ATOM   1603  SG  CYS P 104     -34.230 -88.108 108.069  0.00 97.00      PROA   
ATOM   1604  C   CYS P 104     -34.375 -86.757 111.200  0.00 97.00      PROA   
ATOM   1605  O   CYS P 104     -35.425 -86.391 111.717  0.00 97.00      PROA   
ATOM   1606  N   HSD P 105     -33.388 -85.878 110.925  0.00 97.00      PROA   
ATOM   1607  HN  HSD P 105     -32.537 -86.178 110.501  0.00 97.00      PROA   
ATOM   1608  CA  HSD P 105     -33.369 -84.534 111.471  0.00 97.00      PROA   
ATOM   1609  HA  HSD P 105     -34.380 -84.168 111.605  0.00 97.00      PROA   
ATOM   1610  CB  HSD P 105     -32.671 -84.573 112.855  0.00 97.00      PROA   
ATOM   1611  HB1 HSD P 105     -31.915 -85.388 112.798  0.00 97.00      PROA   
ATOM   1612  HB2 HSD P 105     -33.410 -84.879 113.626  0.00 97.00      PROA   
ATOM   1613  ND1 HSD P 105     -32.485 -82.210 113.818  0.00 97.00      PROA   
ATOM   1614  HD1 HSD P 105     -33.398 -81.861 113.591  0.00 97.00      PROA   
ATOM   1615  CG  HSD P 105     -31.916 -83.373 113.348  0.00 97.00      PROA   
ATOM   1616  CE1 HSD P 105     -31.508 -81.528 114.463  0.00 97.00      PROA   
ATOM   1617  HE1 HSD P 105     -31.679 -80.565 114.944  0.00 97.00      PROA   
ATOM   1618  NE2 HSD P 105     -30.354 -82.163 114.432  0.00 97.00      PROA   
ATOM   1619  CD2 HSD P 105     -30.612 -83.322 113.724  0.00 97.00      PROA   
ATOM   1620  HD2 HSD P 105     -29.831 -84.058 113.581  0.00 97.00      PROA   
ATOM   1621  C   HSD P 105     -32.708 -83.602 110.484  0.00 97.00      PROA   
ATOM   1622  O   HSD P 105     -31.859 -84.015 109.699  0.00 97.00      PROA   
ATOM   1623  N   ALA P 106     -33.132 -82.317 110.461  0.00 97.00      PROA   
ATOM   1624  HN  ALA P 106     -33.743 -81.947 111.163  0.00 97.00      PROA   
ATOM   1625  CA  ALA P 106     -32.872 -81.417 109.361  0.00 97.00      PROA   
ATOM   1626  HA  ALA P 106     -32.309 -81.922 108.591  0.00 97.00      PROA   
ATOM   1627  CB  ALA P 106     -34.209 -80.922 108.774  0.00 97.00      PROA   
ATOM   1628  HB1 ALA P 106     -34.839 -80.485 109.578  0.00 97.00      PROA   
ATOM   1629  HB2 ALA P 106     -34.770 -81.783 108.348  0.00 97.00      PROA   
ATOM   1630  HB3 ALA P 106     -34.059 -80.171 107.973  0.00 97.00      PROA   
ATOM   1631  C   ALA P 106     -32.038 -80.252 109.824  0.00 97.00      PROA   
ATOM   1632  O   ALA P 106     -32.075 -79.868 110.990  0.00 97.00      PROA   
ATOM   1633  N   TRP P 107     -31.207 -79.679 108.918  0.00 97.00      PROA   
ATOM   1634  HN  TRP P 107     -31.112 -80.064 108.001  0.00 97.00      PROA   
ATOM   1635  CA  TRP P 107     -30.336 -78.567 109.255  0.00 97.00      PROA   
ATOM   1636  HA  TRP P 107     -29.782 -78.915 110.114  0.00 97.00      PROA   
ATOM   1637  CB  TRP P 107     -29.236 -78.281 108.184  0.00 97.00      PROA   
ATOM   1638  HB1 TRP P 107     -29.738 -78.194 107.194  0.00 97.00      PROA   
ATOM   1639  HB2 TRP P 107     -28.567 -79.166 108.142  0.00 97.00      PROA   
ATOM   1640  CG  TRP P 107     -28.405 -77.054 108.426  0.00 97.00      PROA   
ATOM   1641  CD1 TRP P 107     -28.287 -75.976 107.590  0.00 97.00      PROA   
ATOM   1642  HD1 TRP P 107     -28.608 -75.970 106.557  0.00 97.00      PROA   
ATOM   1643  NE1 TRP P 107     -27.732 -74.923 108.274  0.00 97.00      PROA   
ATOM   1644  HE1 TRP P 107     -27.426 -74.078 107.894  0.00 97.00      PROA   
ATOM   1645  CE2 TRP P 107     -27.486 -75.293 109.563  0.00 97.00      PROA   
ATOM   1646  CD2 TRP P 107     -27.849 -76.651 109.691  0.00 97.00      PROA   
ATOM   1647  CE3 TRP P 107     -27.661 -77.297 110.915  0.00 97.00      PROA   
ATOM   1648  HE3 TRP P 107     -27.885 -78.346 111.041  0.00 97.00      PROA   
ATOM   1649  CZ3 TRP P 107     -27.211 -76.552 112.008  0.00 97.00      PROA   
ATOM   1650  HZ3 TRP P 107     -27.094 -77.026 112.973  0.00 97.00      PROA   
ATOM   1651  CZ2 TRP P 107     -27.038 -74.551 110.649  0.00 97.00      PROA   
ATOM   1652  HZ2 TRP P 107     -26.812 -73.499 110.563  0.00 97.00      PROA   
ATOM   1653  CH2 TRP P 107     -26.925 -75.197 111.880  0.00 97.00      PROA   
ATOM   1654  HH2 TRP P 107     -26.606 -74.642 112.753  0.00 97.00      PROA   
ATOM   1655  C   TRP P 107     -31.074 -77.317 109.740  0.00 97.00      PROA   
ATOM   1656  O   TRP P 107     -31.757 -76.612 108.995  0.00 97.00      PROA   
ATOM   1657  N   LYS P 108     -30.927 -77.066 111.065  0.00 97.00      PROA   
ATOM   1658  HN  LYS P 108     -30.309 -77.652 111.582  0.00 97.00      PROA   
ATOM   1659  CA  LYS P 108     -31.583 -76.048 111.856  0.00 97.00      PROA   
ATOM   1660  HA  LYS P 108     -31.259 -76.239 112.866  0.00 97.00      PROA   
ATOM   1661  CB  LYS P 108     -31.113 -74.628 111.427  0.00 97.00      PROA   
ATOM   1662  HB1 LYS P 108     -31.590 -74.349 110.466  0.00 97.00      PROA   
ATOM   1663  HB2 LYS P 108     -30.016 -74.706 111.231  0.00 97.00      PROA   
ATOM   1664  CG  LYS P 108     -31.297 -73.509 112.473  0.00 97.00      PROA   
ATOM   1665  HG1 LYS P 108     -32.383 -73.332 112.627  0.00 97.00      PROA   
ATOM   1666  HG2 LYS P 108     -30.858 -72.574 112.057  0.00 97.00      PROA   
ATOM   1667  CD  LYS P 108     -30.638 -73.854 113.828  0.00 97.00      PROA   
ATOM   1668  HD1 LYS P 108     -29.632 -74.296 113.641  0.00 97.00      PROA   
ATOM   1669  HD2 LYS P 108     -31.262 -74.643 114.305  0.00 97.00      PROA   
ATOM   1670  CE  LYS P 108     -30.505 -72.715 114.856  0.00 97.00      PROA   
ATOM   1671  HE1 LYS P 108     -30.225 -73.139 115.848  0.00 97.00      PROA   
ATOM   1672  HE2 LYS P 108     -31.455 -72.157 114.978  0.00 97.00      PROA   
ATOM   1673  NZ  LYS P 108     -29.427 -71.764 114.488  0.00 97.00      PROA   
ATOM   1674  HZ1 LYS P 108     -28.579 -72.286 114.196  0.00 97.00      PROA   
ATOM   1675  HZ2 LYS P 108     -29.120 -71.243 115.329  0.00 97.00      PROA   
ATOM   1676  HZ3 LYS P 108     -29.725 -71.100 113.744  0.00 97.00      PROA   
ATOM   1677  C   LYS P 108     -33.094 -76.265 111.837  0.00 97.00      PROA   
ATOM   1678  O   LYS P 108     -33.874 -75.329 111.695  0.00 97.00      PROA   
ATOM   1679  N   ASP P 109     -33.497 -77.552 112.008  0.00 97.00      PROA   
ATOM   1680  HN  ASP P 109     -32.786 -78.229 112.183  0.00 97.00      PROA   
ATOM   1681  CA  ASP P 109     -34.794 -78.196 111.842  0.00 97.00      PROA   
ATOM   1682  HA  ASP P 109     -34.533 -79.020 111.200  0.00 97.00      PROA   
ATOM   1683  CB  ASP P 109     -35.335 -78.780 113.175  0.00 97.00      PROA   
ATOM   1684  HB1 ASP P 109     -36.432 -78.656 113.288  0.00 97.00      PROA   
ATOM   1685  HB2 ASP P 109     -34.847 -78.244 114.021  0.00 97.00      PROA   
ATOM   1686  CG  ASP P 109     -35.047 -80.267 113.349  0.00 97.00      PROA   
ATOM   1687  OD1 ASP P 109     -34.781 -80.999 112.364  0.00 97.00      PROA   
ATOM   1688  OD2 ASP P 109     -35.211 -80.706 114.511  0.00 97.00      PROA   
ATOM   1689  C   ASP P 109     -35.908 -77.510 111.069  0.00 97.00      PROA   
ATOM   1690  O   ASP P 109     -36.558 -76.577 111.537  0.00 97.00      PROA   
ATOM   1691  N   LYS P 110     -36.163 -78.026 109.844  0.00 97.00      PROA   
ATOM   1692  HN  LYS P 110     -35.677 -78.843 109.546  0.00 97.00      PROA   
ATOM   1693  CA  LYS P 110     -37.178 -77.550 108.933  0.00 97.00      PROA   
ATOM   1694  HA  LYS P 110     -37.789 -76.806 109.425  0.00 97.00      PROA   
ATOM   1695  CB  LYS P 110     -36.564 -76.986 107.620  0.00 97.00      PROA   
ATOM   1696  HB1 LYS P 110     -37.371 -76.539 107.000  0.00 97.00      PROA   
ATOM   1697  HB2 LYS P 110     -36.111 -77.820 107.038  0.00 97.00      PROA   
ATOM   1698  CG  LYS P 110     -35.454 -75.932 107.840  0.00 97.00      PROA   
ATOM   1699  HG1 LYS P 110     -35.100 -75.583 106.844  0.00 97.00      PROA   
ATOM   1700  HG2 LYS P 110     -34.587 -76.422 108.338  0.00 97.00      PROA   
ATOM   1701  CD  LYS P 110     -35.900 -74.727 108.693  0.00 97.00      PROA   
ATOM   1702  HD1 LYS P 110     -36.337 -75.103 109.639  0.00 97.00      PROA   
ATOM   1703  HD2 LYS P 110     -36.708 -74.169 108.174  0.00 97.00      PROA   
ATOM   1704  CE  LYS P 110     -34.765 -73.779 109.106  0.00 97.00      PROA   
ATOM   1705  HE1 LYS P 110     -33.950 -74.337 109.606  0.00 97.00      PROA   
ATOM   1706  HE2 LYS P 110     -35.144 -72.989 109.790  0.00 97.00      PROA   
ATOM   1707  NZ  LYS P 110     -34.160 -73.133 107.928  0.00 97.00      PROA   
ATOM   1708  HZ1 LYS P 110     -34.908 -72.724 107.334  0.00 97.00      PROA   
ATOM   1709  HZ2 LYS P 110     -33.643 -73.863 107.397  0.00 97.00      PROA   
ATOM   1710  HZ3 LYS P 110     -33.499 -72.391 108.235  0.00 97.00      PROA   
ATOM   1711  C   LYS P 110     -38.041 -78.756 108.638  0.00 97.00      PROA   
ATOM   1712  O   LYS P 110     -37.524 -79.863 108.522  0.00 97.00      PROA   
ATOM   1713  N   LEU P 111     -39.384 -78.575 108.556  0.00 97.00      PROA   
ATOM   1714  HN  LEU P 111     -39.782 -77.666 108.664  0.00 97.00      PROA   
ATOM   1715  CA  LEU P 111     -40.367 -79.645 108.518  0.00 97.00      PROA   
ATOM   1716  HA  LEU P 111     -40.102 -80.359 109.286  0.00 97.00      PROA   
ATOM   1717  CB  LEU P 111     -41.803 -79.111 108.810  0.00 97.00      PROA   
ATOM   1718  HB1 LEU P 111     -42.535 -79.938 108.667  0.00 97.00      PROA   
ATOM   1719  HB2 LEU P 111     -42.050 -78.314 108.075  0.00 97.00      PROA   
ATOM   1720  CG  LEU P 111     -42.078 -78.564 110.240  0.00 97.00      PROA   
ATOM   1721  HG  LEU P 111     -43.182 -78.392 110.287  0.00 97.00      PROA   
ATOM   1722  CD1 LEU P 111     -41.738 -79.591 111.335  0.00 97.00      PROA   
ATOM   1723 HD11 LEU P 111     -40.643 -79.769 111.372  0.00 97.00      PROA   
ATOM   1724 HD12 LEU P 111     -42.252 -80.555 111.138  0.00 97.00      PROA   
ATOM   1725 HD13 LEU P 111     -42.062 -79.211 112.327  0.00 97.00      PROA   
ATOM   1726  CD2 LEU P 111     -41.425 -77.202 110.546  0.00 97.00      PROA   
ATOM   1727 HD21 LEU P 111     -41.638 -76.474 109.736  0.00 97.00      PROA   
ATOM   1728 HD22 LEU P 111     -40.327 -77.309 110.665  0.00 97.00      PROA   
ATOM   1729 HD23 LEU P 111     -41.828 -76.798 111.499  0.00 97.00      PROA   
ATOM   1730  C   LEU P 111     -40.411 -80.427 107.209  0.00 97.00      PROA   
ATOM   1731  O   LEU P 111     -41.383 -80.359 106.459  0.00 97.00      PROA   
ATOM   1732  N   VAL P 112     -39.364 -81.238 106.928  0.00 97.00      PROA   
ATOM   1733  HN  VAL P 112     -38.529 -81.152 107.470  0.00 97.00      PROA   
ATOM   1734  CA  VAL P 112     -39.304 -82.150 105.800  0.00 97.00      PROA   
ATOM   1735  HA  VAL P 112     -39.417 -81.528 104.923  0.00 97.00      PROA   
ATOM   1736  CB  VAL P 112     -37.962 -82.872 105.649  0.00 97.00      PROA   
ATOM   1737  HB  VAL P 112     -38.017 -83.578 104.786  0.00 97.00      PROA   
ATOM   1738  CG1 VAL P 112     -36.883 -81.822 105.309  0.00 97.00      PROA   
ATOM   1739 HG11 VAL P 112     -36.726 -81.130 106.163  0.00 97.00      PROA   
ATOM   1740 HG12 VAL P 112     -37.191 -81.232 104.421  0.00 97.00      PROA   
ATOM   1741 HG13 VAL P 112     -35.917 -82.320 105.081  0.00 97.00      PROA   
ATOM   1742  CG2 VAL P 112     -37.587 -83.679 106.913  0.00 97.00      PROA   
ATOM   1743 HG21 VAL P 112     -38.373 -84.419 107.163  0.00 97.00      PROA   
ATOM   1744 HG22 VAL P 112     -37.439 -83.008 107.785  0.00 97.00      PROA   
ATOM   1745 HG23 VAL P 112     -36.638 -84.231 106.740  0.00 97.00      PROA   
ATOM   1746  C   VAL P 112     -40.452 -83.147 105.757  0.00 97.00      PROA   
ATOM   1747  O   VAL P 112     -40.903 -83.679 106.771  0.00 97.00      PROA   
ATOM   1748  N   TYR P 113     -40.956 -83.381 104.528  0.00 97.00      PROA   
ATOM   1749  HN  TYR P 113     -40.555 -82.927 103.735  0.00 97.00      PROA   
ATOM   1750  CA  TYR P 113     -42.093 -84.221 104.242  0.00 97.00      PROA   
ATOM   1751  HA  TYR P 113     -42.500 -84.581 105.174  0.00 97.00      PROA   
ATOM   1752  CB  TYR P 113     -43.255 -83.472 103.514  0.00 97.00      PROA   
ATOM   1753  HB1 TYR P 113     -43.704 -82.758 104.240  0.00 97.00      PROA   
ATOM   1754  HB2 TYR P 113     -44.056 -84.175 103.205  0.00 97.00      PROA   
ATOM   1755  CG  TYR P 113     -42.817 -82.655 102.316  0.00 97.00      PROA   
ATOM   1756  CD1 TYR P 113     -42.253 -81.376 102.486  0.00 97.00      PROA   
ATOM   1757  HD1 TYR P 113     -42.094 -80.989 103.482  0.00 97.00      PROA   
ATOM   1758  CE1 TYR P 113     -41.878 -80.606 101.380  0.00 97.00      PROA   
ATOM   1759  HE1 TYR P 113     -41.424 -79.637 101.528  0.00 97.00      PROA   
ATOM   1760  CZ  TYR P 113     -42.105 -81.087 100.085  0.00 97.00      PROA   
ATOM   1761  OH  TYR P 113     -41.706 -80.324  98.972  0.00 97.00      PROA   
ATOM   1762  HH  TYR P 113     -40.947 -79.801  99.249  0.00 97.00      PROA   
ATOM   1763  CD2 TYR P 113     -43.059 -83.114 101.009  0.00 97.00      PROA   
ATOM   1764  HD2 TYR P 113     -43.519 -84.077 100.858  0.00 97.00      PROA   
ATOM   1765  CE2 TYR P 113     -42.709 -82.334  99.898  0.00 97.00      PROA   
ATOM   1766  HE2 TYR P 113     -42.882 -82.705  98.898  0.00 97.00      PROA   
ATOM   1767  C   TYR P 113     -41.604 -85.446 103.505  0.00 97.00      PROA   
ATOM   1768  O   TYR P 113     -40.487 -85.481 103.008  0.00 97.00      PROA   
ATOM   1769  N   ASN P 114     -42.416 -86.523 103.479  0.00 97.00      PROA   
ATOM   1770  HN  ASN P 114     -43.311 -86.453 103.917  0.00 97.00      PROA   
ATOM   1771  CA  ASN P 114     -42.093 -87.801 102.861  0.00 97.00      PROA   
ATOM   1772  HA  ASN P 114     -42.903 -88.454 103.143  0.00 97.00      PROA   
ATOM   1773  CB  ASN P 114     -42.015 -87.732 101.304  0.00 97.00      PROA   
ATOM   1774  HB1 ASN P 114     -41.794 -88.732 100.875  0.00 97.00      PROA   
ATOM   1775  HB2 ASN P 114     -41.203 -87.037 101.003  0.00 97.00      PROA   
ATOM   1776  CG  ASN P 114     -43.310 -87.222 100.659  0.00 97.00      PROA   
ATOM   1777  OD1 ASN P 114     -43.276 -86.360  99.774  0.00 97.00      PROA   
ATOM   1778  ND2 ASN P 114     -44.482 -87.751 101.099  0.00 97.00      PROA   
ATOM   1779 HD21 ASN P 114     -45.317 -87.445 100.645  0.00 97.00      PROA   
ATOM   1780 HD22 ASN P 114     -44.482 -88.479 101.783  0.00 97.00      PROA   
ATOM   1781  C   ASN P 114     -40.841 -88.465 103.422  0.00 97.00      PROA   
ATOM   1782  O   ASN P 114     -39.929 -88.846 102.689  0.00 97.00      PROA   
ATOM   1783  N   VAL P 115     -40.781 -88.622 104.762  0.00 97.00      PROA   
ATOM   1784  HN  VAL P 115     -41.573 -88.396 105.325  0.00 97.00      PROA   
ATOM   1785  CA  VAL P 115     -39.626 -89.142 105.462  0.00 97.00      PROA   
ATOM   1786  HA  VAL P 115     -38.753 -88.766 104.952  0.00 97.00      PROA   
ATOM   1787  CB  VAL P 115     -39.530 -88.638 106.899  0.00 97.00      PROA   
ATOM   1788  HB  VAL P 115     -40.450 -88.917 107.461  0.00 97.00      PROA   
ATOM   1789  CG1 VAL P 115     -38.299 -89.236 107.619  0.00 97.00      PROA   
ATOM   1790 HG11 VAL P 115     -37.376 -89.025 107.038  0.00 97.00      PROA   
ATOM   1791 HG12 VAL P 115     -38.395 -90.333 107.748  0.00 97.00      PROA   
ATOM   1792 HG13 VAL P 115     -38.190 -88.781 108.626  0.00 97.00      PROA   
ATOM   1793  CG2 VAL P 115     -39.424 -87.098 106.855  0.00 97.00      PROA   
ATOM   1794 HG21 VAL P 115     -40.357 -86.638 106.470  0.00 97.00      PROA   
ATOM   1795 HG22 VAL P 115     -38.580 -86.790 106.202  0.00 97.00      PROA   
ATOM   1796 HG23 VAL P 115     -39.237 -86.696 107.873  0.00 97.00      PROA   
ATOM   1797  C   VAL P 115     -39.571 -90.657 105.388  0.00 97.00      PROA   
ATOM   1798  O   VAL P 115     -40.485 -91.361 105.801  0.00 97.00      PROA   
ATOM   1799  N   LEU P 116     -38.456 -91.183 104.847  0.00 97.00      PROA   
ATOM   1800  HN  LEU P 116     -37.754 -90.565 104.499  0.00 97.00      PROA   
ATOM   1801  CA  LEU P 116     -38.204 -92.593 104.661  0.00 97.00      PROA   
ATOM   1802  HA  LEU P 116     -39.062 -93.172 104.966  0.00 97.00      PROA   
ATOM   1803  CB  LEU P 116     -37.842 -92.910 103.187  0.00 97.00      PROA   
ATOM   1804  HB1 LEU P 116     -37.430 -93.939 103.089  0.00 97.00      PROA   
ATOM   1805  HB2 LEU P 116     -37.051 -92.196 102.869  0.00 97.00      PROA   
ATOM   1806  CG  LEU P 116     -39.018 -92.791 102.192  0.00 97.00      PROA   
ATOM   1807  HG  LEU P 116     -39.567 -91.842 102.398  0.00 97.00      PROA   
ATOM   1808  CD1 LEU P 116     -38.505 -92.727 100.742  0.00 97.00      PROA   
ATOM   1809 HD11 LEU P 116     -37.948 -93.657 100.495  0.00 97.00      PROA   
ATOM   1810 HD12 LEU P 116     -37.828 -91.859 100.608  0.00 97.00      PROA   
ATOM   1811 HD13 LEU P 116     -39.358 -92.627 100.038  0.00 97.00      PROA   
ATOM   1812  CD2 LEU P 116     -39.992 -93.969 102.354  0.00 97.00      PROA   
ATOM   1813 HD21 LEU P 116     -40.377 -94.015 103.392  0.00 97.00      PROA   
ATOM   1814 HD22 LEU P 116     -39.474 -94.925 102.127  0.00 97.00      PROA   
ATOM   1815 HD23 LEU P 116     -40.850 -93.860 101.658  0.00 97.00      PROA   
ATOM   1816  C   LEU P 116     -37.029 -93.008 105.510  0.00 97.00      PROA   
ATOM   1817  O   LEU P 116     -35.956 -92.423 105.432  0.00 97.00      PROA   
ATOM   1818  N   TYR P 117     -37.209 -94.065 106.330  0.00 97.00      PROA   
ATOM   1819  HN  TYR P 117     -38.121 -94.459 106.435  0.00 97.00      PROA   
ATOM   1820  CA  TYR P 117     -36.144 -94.726 107.058  0.00 97.00      PROA   
ATOM   1821  HA  TYR P 117     -35.285 -94.071 107.113  0.00 97.00      PROA   
ATOM   1822  CB  TYR P 117     -36.552 -95.126 108.501  0.00 97.00      PROA   
ATOM   1823  HB1 TYR P 117     -35.812 -95.826 108.945  0.00 97.00      PROA   
ATOM   1824  HB2 TYR P 117     -37.544 -95.628 108.494  0.00 97.00      PROA   
ATOM   1825  CG  TYR P 117     -36.633 -93.911 109.398  0.00 97.00      PROA   
ATOM   1826  CD1 TYR P 117     -35.580 -93.623 110.287  0.00 97.00      PROA   
ATOM   1827  HD1 TYR P 117     -34.698 -94.247 110.297  0.00 97.00      PROA   
ATOM   1828  CE1 TYR P 117     -35.665 -92.542 111.171  0.00 97.00      PROA   
ATOM   1829  HE1 TYR P 117     -34.855 -92.335 111.856  0.00 97.00      PROA   
ATOM   1830  CZ  TYR P 117     -36.807 -91.739 111.179  0.00 97.00      PROA   
ATOM   1831  OH  TYR P 117     -36.878 -90.672 112.087  0.00 97.00      PROA   
ATOM   1832  HH  TYR P 117     -37.776 -90.324 112.090  0.00 97.00      PROA   
ATOM   1833  CD2 TYR P 117     -37.780 -93.094 109.423  0.00 97.00      PROA   
ATOM   1834  HD2 TYR P 117     -38.602 -93.308 108.756  0.00 97.00      PROA   
ATOM   1835  CE2 TYR P 117     -37.865 -92.007 110.304  0.00 97.00      PROA   
ATOM   1836  HE2 TYR P 117     -38.745 -91.380 110.312  0.00 97.00      PROA   
ATOM   1837  C   TYR P 117     -35.710 -95.964 106.301  0.00 97.00      PROA   
ATOM   1838  O   TYR P 117     -36.537 -96.770 105.887  0.00 97.00      PROA   
ATOM   1839  N   TYR P 118     -34.381 -96.125 106.099  0.00 97.00      PROA   
ATOM   1840  HN  TYR P 118     -33.740 -95.441 106.444  0.00 97.00      PROA   
ATOM   1841  CA  TYR P 118     -33.769 -97.176 105.313  0.00 97.00      PROA   
ATOM   1842  HA  TYR P 118     -34.532 -97.830 104.931  0.00 97.00      PROA   
ATOM   1843  CB  TYR P 118     -32.851 -96.671 104.148  0.00 97.00      PROA   
ATOM   1844  HB1 TYR P 118     -32.426 -97.545 103.607  0.00 97.00      PROA   
ATOM   1845  HB2 TYR P 118     -32.007 -96.093 104.579  0.00 97.00      PROA   
ATOM   1846  CG  TYR P 118     -33.508 -95.761 103.126  0.00 97.00      PROA   
ATOM   1847  CD1 TYR P 118     -33.923 -94.465 103.474  0.00 97.00      PROA   
ATOM   1848  HD1 TYR P 118     -33.857 -94.134 104.495  0.00 97.00      PROA   
ATOM   1849  CE1 TYR P 118     -34.392 -93.571 102.509  0.00 97.00      PROA   
ATOM   1850  HE1 TYR P 118     -34.700 -92.587 102.818  0.00 97.00      PROA   
ATOM   1851  CZ  TYR P 118     -34.435 -93.945 101.163  0.00 97.00      PROA   
ATOM   1852  OH  TYR P 118     -34.871 -93.012 100.201  0.00 97.00      PROA   
ATOM   1853  HH  TYR P 118     -35.098 -92.209 100.685  0.00 97.00      PROA   
ATOM   1854  CD2 TYR P 118     -33.554 -96.123 101.764  0.00 97.00      PROA   
ATOM   1855  HD2 TYR P 118     -33.200 -97.095 101.460  0.00 97.00      PROA   
ATOM   1856  CE2 TYR P 118     -34.017 -95.227 100.788  0.00 97.00      PROA   
ATOM   1857  HE2 TYR P 118     -34.033 -95.521  99.749  0.00 97.00      PROA   
ATOM   1858  C   TYR P 118     -32.881 -97.995 106.222  0.00 97.00      PROA   
ATOM   1859  O   TYR P 118     -32.266 -97.470 107.146  0.00 97.00      PROA   
ATOM   1860  N   ARG P 119     -32.795 -99.320 105.965  0.00 97.00      PROA   
ATOM   1861  HN  ARG P 119     -33.348 -99.729 105.241  0.00 97.00      PROA   
ATOM   1862  CA  ARG P 119     -31.823-100.194 106.578  0.00 97.00      PROA   
ATOM   1863  HA  ARG P 119     -31.007 -99.590 106.940  0.00 97.00      PROA   
ATOM   1864  CB  ARG P 119     -32.361-101.005 107.787  0.00 97.00      PROA   
ATOM   1865  HB1 ARG P 119     -33.349-101.441 107.518  0.00 97.00      PROA   
ATOM   1866  HB2 ARG P 119     -32.519-100.280 108.617  0.00 97.00      PROA   
ATOM   1867  CG  ARG P 119     -31.411-102.131 108.250  0.00 97.00      PROA   
ATOM   1868  HG1 ARG P 119     -30.380-101.710 108.269  0.00 97.00      PROA   
ATOM   1869  HG2 ARG P 119     -31.422-102.964 107.514  0.00 97.00      PROA   
ATOM   1870  CD  ARG P 119     -31.656-102.703 109.651  0.00 97.00      PROA   
ATOM   1871  HD1 ARG P 119     -31.768-101.906 110.406  0.00 97.00      PROA   
ATOM   1872  HD2 ARG P 119     -30.787-103.327 109.947  0.00 97.00      PROA   
ATOM   1873  NE  ARG P 119     -32.841-103.612 109.654  0.00 97.00      PROA   
ATOM   1874  HE  ARG P 119     -32.679-104.596 109.642  0.00 97.00      PROA   
ATOM   1875  CZ  ARG P 119     -34.071-103.249 110.074  0.00 97.00      PROA   
ATOM   1876  NH1 ARG P 119     -34.480-101.982 110.126  0.00 97.00      PROA   
ATOM   1877 HH11 ARG P 119     -33.871-101.295 109.745  0.00 97.00      PROA   
ATOM   1878 HH12 ARG P 119     -35.447-101.806 110.289  0.00 97.00      PROA   
ATOM   1879  NH2 ARG P 119     -34.887-104.230 110.486  0.00 97.00      PROA   
ATOM   1880 HH21 ARG P 119     -34.461-105.128 110.584  0.00 97.00      PROA   
ATOM   1881 HH22 ARG P 119     -35.649-104.004 111.090  0.00 97.00      PROA   
ATOM   1882  C   ARG P 119     -31.248-101.111 105.524  0.00 97.00      PROA   
ATOM   1883  O   ARG P 119     -31.982-101.805 104.824  0.00 97.00      PROA   
ATOM   1884  N   ASN P 120     -29.898-101.130 105.395  0.00 97.00      PROA   
ATOM   1885  HN  ASN P 120     -29.342-100.567 106.007  0.00 97.00      PROA   
ATOM   1886  CA  ASN P 120     -29.149-101.989 104.489  0.00 97.00      PROA   
ATOM   1887  HA  ASN P 120     -28.121-101.662 104.550  0.00 97.00      PROA   
ATOM   1888  CB  ASN P 120     -29.198-103.485 104.915  0.00 97.00      PROA   
ATOM   1889  HB1 ASN P 120     -28.589-104.108 104.227  0.00 97.00      PROA   
ATOM   1890  HB2 ASN P 120     -30.248-103.847 104.897  0.00 97.00      PROA   
ATOM   1891  CG  ASN P 120     -28.613-103.635 106.326  0.00 97.00      PROA   
ATOM   1892  OD1 ASN P 120     -27.775-102.839 106.753  0.00 97.00      PROA   
ATOM   1893  ND2 ASN P 120     -29.091-104.659 107.085  0.00 97.00      PROA   
ATOM   1894 HD21 ASN P 120     -28.765-104.746 108.026  0.00 97.00      PROA   
ATOM   1895 HD22 ASN P 120     -29.730-105.316 106.689  0.00 97.00      PROA   
ATOM   1896  C   ASN P 120     -29.551-101.800 103.034  0.00 97.00      PROA   
ATOM   1897  O   ASN P 120     -29.810-102.759 102.309  0.00 97.00      PROA   
ATOM   1898  N   GLY P 121     -29.623-100.524 102.584  0.00 97.00      PROA   
ATOM   1899  HN  GLY P 121     -29.379 -99.776 103.196  0.00 97.00      PROA   
ATOM   1900  CA  GLY P 121     -30.033-100.151 101.238  0.00 97.00      PROA   
ATOM   1901  HA1 GLY P 121     -29.733-100.923 100.542  0.00 97.00      PROA   
ATOM   1902  HA2 GLY P 121     -29.571 -99.200 101.017  0.00 97.00      PROA   
ATOM   1903  C   GLY P 121     -31.521 -99.955 101.094  0.00 97.00      PROA   
ATOM   1904  O   GLY P 121     -31.959 -99.051 100.387  0.00 97.00      PROA   
ATOM   1905  N   LYS P 122     -32.347-100.800 101.742  0.00 97.00      PROA   
ATOM   1906  HN  LYS P 122     -31.973-101.522 102.322  0.00 97.00      PROA   
ATOM   1907  CA  LYS P 122     -33.784-100.778 101.557  0.00 97.00      PROA   
ATOM   1908  HA  LYS P 122     -33.990-100.395 100.567  0.00 97.00      PROA   
ATOM   1909  CB  LYS P 122     -34.393-102.207 101.584  0.00 97.00      PROA   
ATOM   1910  HB1 LYS P 122     -33.957-102.761 102.446  0.00 97.00      PROA   
ATOM   1911  HB2 LYS P 122     -34.081-102.733 100.656  0.00 97.00      PROA   
ATOM   1912  CG  LYS P 122     -35.925-102.228 101.719  0.00 97.00      PROA   
ATOM   1913  HG1 LYS P 122     -36.356-101.488 101.006  0.00 97.00      PROA   
ATOM   1914  HG2 LYS P 122     -36.191-101.910 102.753  0.00 97.00      PROA   
ATOM   1915  CD  LYS P 122     -36.605-103.577 101.467  0.00 97.00      PROA   
ATOM   1916  HD1 LYS P 122     -36.185-104.329 102.172  0.00 97.00      PROA   
ATOM   1917  HD2 LYS P 122     -36.375-103.904 100.428  0.00 97.00      PROA   
ATOM   1918  CE  LYS P 122     -38.123-103.451 101.667  0.00 97.00      PROA   
ATOM   1919  HE1 LYS P 122     -38.538-102.676 100.986  0.00 97.00      PROA   
ATOM   1920  HE2 LYS P 122     -38.351-103.161 102.715  0.00 97.00      PROA   
ATOM   1921  NZ  LYS P 122     -38.815-104.727 101.381  0.00 97.00      PROA   
ATOM   1922  HZ1 LYS P 122     -38.436-105.471 102.000  0.00 97.00      PROA   
ATOM   1923  HZ2 LYS P 122     -38.658-104.988 100.387  0.00 97.00      PROA   
ATOM   1924  HZ3 LYS P 122     -39.835-104.617 101.555  0.00 97.00      PROA   
ATOM   1925  C   LYS P 122     -34.528 -99.872 102.521  0.00 97.00      PROA   
ATOM   1926  O   LYS P 122     -34.386 -99.978 103.733  0.00 97.00      PROA   
ATOM   1927  N   ALA P 123     -35.407 -98.985 101.990  0.00 97.00      PROA   
ATOM   1928  HN  ALA P 123     -35.438 -98.828 101.006  0.00 97.00      PROA   
ATOM   1929  CA  ALA P 123     -36.421 -98.290 102.762  0.00 97.00      PROA   
ATOM   1930  HA  ALA P 123     -35.927 -97.742 103.545  0.00 97.00      PROA   
ATOM   1931  CB  ALA P 123     -37.170 -97.263 101.891  0.00 97.00      PROA   
ATOM   1932  HB1 ALA P 123     -37.707 -97.765 101.059  0.00 97.00      PROA   
ATOM   1933  HB2 ALA P 123     -36.446 -96.545 101.449  0.00 97.00      PROA   
ATOM   1934  HB3 ALA P 123     -37.899 -96.684 102.495  0.00 97.00      PROA   
ATOM   1935  C   ALA P 123     -37.420 -99.249 103.402  0.00 97.00      PROA   
ATOM   1936  O   ALA P 123     -37.979-100.118 102.734  0.00 97.00      PROA   
ATOM   1937  N   PHE P 124     -37.664 -99.115 104.728  0.00 97.00      PROA   
ATOM   1938  HN  PHE P 124     -37.192 -98.413 105.259  0.00 97.00      PROA   
ATOM   1939  CA  PHE P 124     -38.521-100.037 105.451  0.00 97.00      PROA   
ATOM   1940  HA  PHE P 124     -39.027-100.691 104.755  0.00 97.00      PROA   
ATOM   1941  CB  PHE P 124     -37.704-100.943 106.433  0.00 97.00      PROA   
ATOM   1942  HB1 PHE P 124     -36.845-101.382 105.879  0.00 97.00      PROA   
ATOM   1943  HB2 PHE P 124     -38.349-101.783 106.771  0.00 97.00      PROA   
ATOM   1944  CG  PHE P 124     -37.159-100.242 107.662  0.00 97.00      PROA   
ATOM   1945  CD1 PHE P 124     -35.974 -99.492 107.598  0.00 97.00      PROA   
ATOM   1946  HD1 PHE P 124     -35.465 -99.397 106.651  0.00 97.00      PROA   
ATOM   1947  CE1 PHE P 124     -35.468 -98.849 108.735  0.00 97.00      PROA   
ATOM   1948  HE1 PHE P 124     -34.567 -98.258 108.667  0.00 97.00      PROA   
ATOM   1949  CZ  PHE P 124     -36.140 -98.965 109.958  0.00 97.00      PROA   
ATOM   1950  HZ  PHE P 124     -35.765 -98.454 110.833  0.00 97.00      PROA   
ATOM   1951  CD2 PHE P 124     -37.808-100.372 108.904  0.00 97.00      PROA   
ATOM   1952  HD2 PHE P 124     -38.717-100.951 108.972  0.00 97.00      PROA   
ATOM   1953  CE2 PHE P 124     -37.306 -99.735 110.045  0.00 97.00      PROA   
ATOM   1954  HE2 PHE P 124     -37.826 -99.823 110.988  0.00 97.00      PROA   
ATOM   1955  C   PHE P 124     -39.622 -99.299 106.185  0.00 97.00      PROA   
ATOM   1956  O   PHE P 124     -40.598 -99.929 106.591  0.00 97.00      PROA   
ATOM   1957  N   LYS P 125     -39.532 -97.958 106.361  0.00 97.00      PROA   
ATOM   1958  HN  LYS P 125     -38.735 -97.440 106.063  0.00 97.00      PROA   
ATOM   1959  CA  LYS P 125     -40.588 -97.266 107.076  0.00 97.00      PROA   
ATOM   1960  HA  LYS P 125     -41.520 -97.776 106.874  0.00 97.00      PROA   
ATOM   1961  CB  LYS P 125     -40.333 -97.307 108.605  0.00 97.00      PROA   
ATOM   1962  HB1 LYS P 125     -40.049 -96.318 109.015  0.00 97.00      PROA   
ATOM   1963  HB2 LYS P 125     -39.451 -97.967 108.775  0.00 97.00      PROA   
ATOM   1964  CG  LYS P 125     -41.496 -97.938 109.394  0.00 97.00      PROA   
ATOM   1965  HG1 LYS P 125     -41.182 -98.069 110.454  0.00 97.00      PROA   
ATOM   1966  HG2 LYS P 125     -41.698 -98.951 108.981  0.00 97.00      PROA   
ATOM   1967  CD  LYS P 125     -42.797 -97.120 109.355  0.00 97.00      PROA   
ATOM   1968  HD1 LYS P 125     -43.563 -97.658 109.958  0.00 97.00      PROA   
ATOM   1969  HD2 LYS P 125     -43.169 -97.070 108.307  0.00 97.00      PROA   
ATOM   1970  CE  LYS P 125     -42.616 -95.703 109.906  0.00 97.00      PROA   
ATOM   1971  HE1 LYS P 125     -41.889 -95.125 109.295  0.00 97.00      PROA   
ATOM   1972  HE2 LYS P 125     -42.256 -95.743 110.955  0.00 97.00      PROA   
ATOM   1973  NZ  LYS P 125     -43.889 -94.955 109.887  0.00 97.00      PROA   
ATOM   1974  HZ1 LYS P 125     -44.670 -95.532 110.251  0.00 97.00      PROA   
ATOM   1975  HZ2 LYS P 125     -44.090 -94.668 108.904  0.00 97.00      PROA   
ATOM   1976  HZ3 LYS P 125     -43.782 -94.090 110.457  0.00 97.00      PROA   
ATOM   1977  C   LYS P 125     -40.789 -95.844 106.591  0.00 97.00      PROA   
ATOM   1978  O   LYS P 125     -39.908 -94.997 106.689  0.00 97.00      PROA   
ATOM   1979  N   PHE P 126     -42.011 -95.556 106.085  0.00 97.00      PROA   
ATOM   1980  HN  PHE P 126     -42.671 -96.293 105.960  0.00 97.00      PROA   
ATOM   1981  CA  PHE P 126     -42.440 -94.268 105.577  0.00 97.00      PROA   
ATOM   1982  HA  PHE P 126     -41.565 -93.681 105.337  0.00 97.00      PROA   
ATOM   1983  CB  PHE P 126     -43.240 -94.502 104.256  0.00 97.00      PROA   
ATOM   1984  HB1 PHE P 126     -44.013 -95.282 104.437  0.00 97.00      PROA   
ATOM   1985  HB2 PHE P 126     -42.553 -94.896 103.478  0.00 97.00      PROA   
ATOM   1986  CG  PHE P 126     -43.924 -93.281 103.693  0.00 97.00      PROA   
ATOM   1987  CD1 PHE P 126     -43.164 -92.230 103.155  0.00 97.00      PROA   
ATOM   1988  HD1 PHE P 126     -42.086 -92.279 103.174  0.00 97.00      PROA   
ATOM   1989  CE1 PHE P 126     -43.793 -91.121 102.581  0.00 97.00      PROA   
ATOM   1990  HE1 PHE P 126     -43.191 -90.343 102.139  0.00 97.00      PROA   
ATOM   1991  CZ  PHE P 126     -45.191 -91.038 102.562  0.00 97.00      PROA   
ATOM   1992  HZ  PHE P 126     -45.685 -90.186 102.121  0.00 97.00      PROA   
ATOM   1993  CD2 PHE P 126     -45.328 -93.196 103.654  0.00 97.00      PROA   
ATOM   1994  HD2 PHE P 126     -45.928 -94.004 104.046  0.00 97.00      PROA   
ATOM   1995  CE2 PHE P 126     -45.958 -92.076 103.102  0.00 97.00      PROA   
ATOM   1996  HE2 PHE P 126     -47.036 -92.022 103.070  0.00 97.00      PROA   
ATOM   1997  C   PHE P 126     -43.251 -93.464 106.593  0.00 97.00      PROA   
ATOM   1998  O   PHE P 126     -44.058 -94.012 107.332  0.00 97.00      PROA   
ATOM   1999  N   PHE P 127     -43.066 -92.121 106.613  0.00 97.00      PROA   
ATOM   2000  HN  PHE P 127     -42.322 -91.720 106.082  0.00 97.00      PROA   
ATOM   2001  CA  PHE P 127     -43.912 -91.162 107.303  0.00 97.00      PROA   
ATOM   2002  HA  PHE P 127     -44.861 -91.622 107.541  0.00 97.00      PROA   
ATOM   2003  CB  PHE P 127     -43.260 -90.545 108.571  0.00 97.00      PROA   
ATOM   2004  HB1 PHE P 127     -43.909 -89.752 109.002  0.00 97.00      PROA   
ATOM   2005  HB2 PHE P 127     -42.291 -90.071 108.299  0.00 97.00      PROA   
ATOM   2006  CG  PHE P 127     -42.988 -91.540 109.668  0.00 97.00      PROA   
ATOM   2007  CD1 PHE P 127     -43.936 -91.745 110.689  0.00 97.00      PROA   
ATOM   2008  HD1 PHE P 127     -44.901 -91.262 110.627  0.00 97.00      PROA   
ATOM   2009  CE1 PHE P 127     -43.611 -92.492 111.829  0.00 97.00      PROA   
ATOM   2010  HE1 PHE P 127     -44.328 -92.603 112.629  0.00 97.00      PROA   
ATOM   2011  CZ  PHE P 127     -42.331 -93.045 111.957  0.00 97.00      PROA   
ATOM   2012  HZ  PHE P 127     -42.068 -93.597 112.847  0.00 97.00      PROA   
ATOM   2013  CD2 PHE P 127     -41.709 -92.109 109.808  0.00 97.00      PROA   
ATOM   2014  HD2 PHE P 127     -40.958 -91.918 109.054  0.00 97.00      PROA   
ATOM   2015  CE2 PHE P 127     -41.379 -92.852 110.949  0.00 97.00      PROA   
ATOM   2016  HE2 PHE P 127     -40.384 -93.257 111.065  0.00 97.00      PROA   
ATOM   2017  C   PHE P 127     -44.176 -89.992 106.369  0.00 97.00      PROA   
ATOM   2018  O   PHE P 127     -43.297 -89.562 105.633  0.00 97.00      PROA   
ATOM   2019  N   HSD P 128     -45.400 -89.414 106.375  0.00 97.00      PROA   
ATOM   2020  HN  HSD P 128     -46.155 -89.807 106.897  0.00 97.00      PROA   
ATOM   2021  CA  HSD P 128     -45.698 -88.182 105.654  0.00 97.00      PROA   
ATOM   2022  HA  HSD P 128     -45.380 -88.341 104.632  0.00 97.00      PROA   
ATOM   2023  CB  HSD P 128     -47.213 -87.876 105.601  0.00 97.00      PROA   
ATOM   2024  HB1 HSD P 128     -47.420 -86.791 105.472  0.00 97.00      PROA   
ATOM   2025  HB2 HSD P 128     -47.687 -88.194 106.553  0.00 97.00      PROA   
ATOM   2026  ND1 HSD P 128     -47.939 -88.073 103.180  0.00 97.00      PROA   
ATOM   2027  HD1 HSD P 128     -47.620 -87.167 102.899  0.00 97.00      PROA   
ATOM   2028  CG  HSD P 128     -47.859 -88.600 104.453  0.00 97.00      PROA   
ATOM   2029  CE1 HSD P 128     -48.638 -88.961 102.430  0.00 97.00      PROA   
ATOM   2030  HE1 HSD P 128     -48.872 -88.798 101.378  0.00 97.00      PROA   
ATOM   2031  NE2 HSD P 128     -49.024 -90.008 103.132  0.00 97.00      PROA   
ATOM   2032  CD2 HSD P 128     -48.544 -89.775 104.409  0.00 97.00      PROA   
ATOM   2033  HD2 HSD P 128     -48.753 -90.488 105.197  0.00 97.00      PROA   
ATOM   2034  C   HSD P 128     -44.923 -86.954 106.108  0.00 97.00      PROA   
ATOM   2035  O   HSD P 128     -44.578 -86.113 105.283  0.00 97.00      PROA   
ATOM   2036  N   TRP P 129     -44.638 -86.823 107.421  0.00 97.00      PROA   
ATOM   2037  HN  TRP P 129     -44.909 -87.529 108.065  0.00 97.00      PROA   
ATOM   2038  CA  TRP P 129     -43.978 -85.672 108.009  0.00 97.00      PROA   
ATOM   2039  HA  TRP P 129     -43.557 -85.047 107.231  0.00 97.00      PROA   
ATOM   2040  CB  TRP P 129     -44.924 -84.830 108.915  0.00 97.00      PROA   
ATOM   2041  HB1 TRP P 129     -44.407 -83.891 109.213  0.00 97.00      PROA   
ATOM   2042  HB2 TRP P 129     -45.146 -85.393 109.848  0.00 97.00      PROA   
ATOM   2043  CG  TRP P 129     -46.235 -84.479 108.280  0.00 97.00      PROA   
ATOM   2044  CD1 TRP P 129     -46.521 -83.345 107.565  0.00 97.00      PROA   
ATOM   2045  HD1 TRP P 129     -45.822 -82.540 107.390  0.00 97.00      PROA   
ATOM   2046  NE1 TRP P 129     -47.819 -83.397 107.122  0.00 97.00      PROA   
ATOM   2047  HE1 TRP P 129     -48.318 -82.670 106.703  0.00 97.00      PROA   
ATOM   2048  CE2 TRP P 129     -48.400 -84.559 107.536  0.00 97.00      PROA   
ATOM   2049  CD2 TRP P 129     -47.437 -85.270 108.286  0.00 97.00      PROA   
ATOM   2050  CE3 TRP P 129     -47.785 -86.492 108.864  0.00 97.00      PROA   
ATOM   2051  HE3 TRP P 129     -47.083 -87.044 109.472  0.00 97.00      PROA   
ATOM   2052  CZ3 TRP P 129     -49.078 -86.988 108.665  0.00 97.00      PROA   
ATOM   2053  HZ3 TRP P 129     -49.369 -87.927 109.114  0.00 97.00      PROA   
ATOM   2054  CZ2 TRP P 129     -49.679 -85.054 107.328  0.00 97.00      PROA   
ATOM   2055  HZ2 TRP P 129     -50.412 -84.506 106.755  0.00 97.00      PROA   
ATOM   2056  CH2 TRP P 129     -50.005 -86.284 107.901  0.00 97.00      PROA   
ATOM   2057  HH2 TRP P 129     -51.000 -86.685 107.766  0.00 97.00      PROA   
ATOM   2058  C   TRP P 129     -42.846 -86.204 108.855  0.00 97.00      PROA   
ATOM   2059  O   TRP P 129     -42.725 -87.410 109.062  0.00 97.00      PROA   
ATOM   2060  N   ASN P 130     -41.958 -85.313 109.357  0.00 97.00      PROA   
ATOM   2061  HN  ASN P 130     -42.001 -84.348 109.103  0.00 97.00      PROA   
ATOM   2062  CA  ASN P 130     -40.890 -85.686 110.266  0.00 97.00      PROA   
ATOM   2063  HA  ASN P 130     -40.300 -86.422 109.739  0.00 97.00      PROA   
ATOM   2064  CB  ASN P 130     -39.993 -84.456 110.594  0.00 97.00      PROA   
ATOM   2065  HB1 ASN P 130     -40.537 -83.746 111.252  0.00 97.00      PROA   
ATOM   2066  HB2 ASN P 130     -39.729 -83.920 109.656  0.00 97.00      PROA   
ATOM   2067  CG  ASN P 130     -38.701 -84.866 111.297  0.00 97.00      PROA   
ATOM   2068  OD1 ASN P 130     -38.441 -84.469 112.432  0.00 97.00      PROA   
ATOM   2069  ND2 ASN P 130     -37.880 -85.704 110.612  0.00 97.00      PROA   
ATOM   2070 HD21 ASN P 130     -37.010 -85.952 111.039  0.00 97.00      PROA   
ATOM   2071 HD22 ASN P 130     -38.106 -85.983 109.681  0.00 97.00      PROA   
ATOM   2072  C   ASN P 130     -41.393 -86.352 111.553  0.00 97.00      PROA   
ATOM   2073  O   ASN P 130     -42.312 -85.872 112.213  0.00 97.00      PROA   
ATOM   2074  N   SER P 131     -40.780 -87.498 111.925  0.00 97.00      PROA   
ATOM   2075  HN  SER P 131     -40.028 -87.874 111.389  0.00 97.00      PROA   
ATOM   2076  CA  SER P 131     -41.175 -88.282 113.076  0.00 97.00      PROA   
ATOM   2077  HA  SER P 131     -41.413 -87.623 113.899  0.00 97.00      PROA   
ATOM   2078  CB  SER P 131     -42.371 -89.241 112.783  0.00 97.00      PROA   
ATOM   2079  HB1 SER P 131     -42.148 -89.841 111.876  0.00 97.00      PROA   
ATOM   2080  HB2 SER P 131     -43.265 -88.617 112.568  0.00 97.00      PROA   
ATOM   2081  OG  SER P 131     -42.695 -90.121 113.864  0.00 97.00      PROA   
ATOM   2082  HG1 SER P 131     -42.041 -90.830 113.860  0.00 97.00      PROA   
ATOM   2083  C   SER P 131     -39.970 -89.090 113.442  0.00 97.00      PROA   
ATOM   2084  O   SER P 131     -39.098 -89.305 112.611  0.00 97.00      PROA   
ATOM   2085  N   ASN P 132     -39.913 -89.582 114.700  0.00 97.00      PROA   
ATOM   2086  HN  ASN P 132     -40.660 -89.394 115.333  0.00 97.00      PROA   
ATOM   2087  CA  ASN P 132     -38.920 -90.539 115.141  0.00 97.00      PROA   
ATOM   2088  HA  ASN P 132     -37.969 -90.272 114.701  0.00 97.00      PROA   
ATOM   2089  CB  ASN P 132     -38.747 -90.544 116.697  0.00 97.00      PROA   
ATOM   2090  HB1 ASN P 132     -38.631 -89.502 117.062  0.00 97.00      PROA   
ATOM   2091  HB2 ASN P 132     -37.811 -91.091 116.945  0.00 97.00      PROA   
ATOM   2092  CG  ASN P 132     -39.882 -91.253 117.455  0.00 97.00      PROA   
ATOM   2093  OD1 ASN P 132     -39.842 -92.473 117.637  0.00 97.00      PROA   
ATOM   2094  ND2 ASN P 132     -40.898 -90.491 117.935  0.00 97.00      PROA   
ATOM   2095 HD21 ASN P 132     -41.627 -90.959 118.432  0.00 97.00      PROA   
ATOM   2096 HD22 ASN P 132     -40.896 -89.500 117.816  0.00 97.00      PROA   
ATOM   2097  C   ASN P 132     -39.306 -91.914 114.624  0.00 97.00      PROA   
ATOM   2098  O   ASN P 132     -40.434 -92.141 114.193  0.00 97.00      PROA   
ATOM   2099  N   LEU P 133     -38.361 -92.871 114.694  0.00 97.00      PROA   
ATOM   2100  HN  LEU P 133     -37.421 -92.642 114.940  0.00 97.00      PROA   
ATOM   2101  CA  LEU P 133     -38.661 -94.274 114.578  0.00 97.00      PROA   
ATOM   2102  HA  LEU P 133     -39.730 -94.430 114.587  0.00 97.00      PROA   
ATOM   2103  CB  LEU P 133     -38.062 -94.859 113.277  0.00 97.00      PROA   
ATOM   2104  HB1 LEU P 133     -36.954 -94.893 113.319  0.00 97.00      PROA   
ATOM   2105  HB2 LEU P 133     -38.325 -94.136 112.468  0.00 97.00      PROA   
ATOM   2106  CG  LEU P 133     -38.612 -96.234 112.836  0.00 97.00      PROA   
ATOM   2107  HG  LEU P 133     -39.722 -96.221 112.953  0.00 97.00      PROA   
ATOM   2108  CD1 LEU P 133     -38.302 -96.451 111.348  0.00 97.00      PROA   
ATOM   2109 HD11 LEU P 133     -37.203 -96.454 111.190  0.00 97.00      PROA   
ATOM   2110 HD12 LEU P 133     -38.742 -95.636 110.737  0.00 97.00      PROA   
ATOM   2111 HD13 LEU P 133     -38.714 -97.422 111.004  0.00 97.00      PROA   
ATOM   2112  CD2 LEU P 133     -38.051 -97.410 113.652  0.00 97.00      PROA   
ATOM   2113 HD21 LEU P 133     -38.391 -97.367 114.705  0.00 97.00      PROA   
ATOM   2114 HD22 LEU P 133     -36.940 -97.386 113.637  0.00 97.00      PROA   
ATOM   2115 HD23 LEU P 133     -38.389 -98.376 113.223  0.00 97.00      PROA   
ATOM   2116  C   LEU P 133     -38.075 -94.919 115.813  0.00 97.00      PROA   
ATOM   2117  O   LEU P 133     -36.864 -94.939 115.999  0.00 97.00      PROA   
ATOM   2118  N   THR P 134     -38.934 -95.474 116.701  0.00 97.00      PROA   
ATOM   2119  HN  THR P 134     -39.919 -95.416 116.564  0.00 97.00      PROA   
ATOM   2120  CA  THR P 134     -38.486 -96.143 117.912  0.00 97.00      PROA   
ATOM   2121  HA  THR P 134     -37.419 -96.024 118.029  0.00 97.00      PROA   
ATOM   2122  CB  THR P 134     -39.129 -95.621 119.193  0.00 97.00      PROA   
ATOM   2123  HB  THR P 134     -40.239 -95.685 119.128  0.00 97.00      PROA   
ATOM   2124  OG1 THR P 134     -38.760 -94.265 119.407  0.00 97.00      PROA   
ATOM   2125  HG1 THR P 134     -39.159 -93.751 118.700  0.00 97.00      PROA   
ATOM   2126  CG2 THR P 134     -38.634 -96.403 120.427  0.00 97.00      PROA   
ATOM   2127 HG21 THR P 134     -37.523 -96.388 120.464  0.00 97.00      PROA   
ATOM   2128 HG22 THR P 134     -38.981 -97.456 120.417  0.00 97.00      PROA   
ATOM   2129 HG23 THR P 134     -39.019 -95.925 121.353  0.00 97.00      PROA   
ATOM   2130  C   THR P 134     -38.762 -97.618 117.769  0.00 97.00      PROA   
ATOM   2131  O   THR P 134     -39.898 -98.047 117.582  0.00 97.00      PROA   
ATOM   2132  N   ILE P 135     -37.696 -98.438 117.868  0.00 97.00      PROA   
ATOM   2133  HN  ILE P 135     -36.779 -98.054 117.985  0.00 97.00      PROA   
ATOM   2134  CA  ILE P 135     -37.764 -99.881 117.831  0.00 97.00      PROA   
ATOM   2135  HA  ILE P 135     -38.648-100.191 117.293  0.00 97.00      PROA   
ATOM   2136  CB  ILE P 135     -36.524-100.488 117.166  0.00 97.00      PROA   
ATOM   2137  HB  ILE P 135     -35.631-100.130 117.728  0.00 97.00      PROA   
ATOM   2138  CG2 ILE P 135     -36.555-102.031 117.242  0.00 97.00      PROA   
ATOM   2139 HG21 ILE P 135     -37.450-102.431 116.720  0.00 97.00      PROA   
ATOM   2140 HG22 ILE P 135     -36.568-102.382 118.291  0.00 97.00      PROA   
ATOM   2141 HG23 ILE P 135     -35.648-102.457 116.767  0.00 97.00      PROA   
ATOM   2142  CG1 ILE P 135     -36.343-100.009 115.701  0.00 97.00      PROA   
ATOM   2143 HG11 ILE P 135     -36.736 -98.979 115.580  0.00 97.00      PROA   
ATOM   2144 HG12 ILE P 135     -36.937-100.666 115.029  0.00 97.00      PROA   
ATOM   2145  CD  ILE P 135     -34.872 -99.978 115.264  0.00 97.00      PROA   
ATOM   2146  HD1 ILE P 135     -34.354-100.931 115.506  0.00 97.00      PROA   
ATOM   2147  HD2 ILE P 135     -34.346 -99.159 115.798  0.00 97.00      PROA   
ATOM   2148  HD3 ILE P 135     -34.784 -99.790 114.174  0.00 97.00      PROA   
ATOM   2149  C   ILE P 135     -37.865-100.344 119.272  0.00 97.00      PROA   
ATOM   2150  O   ILE P 135     -36.919-100.213 120.038  0.00 97.00      PROA   
ATOM   2151  N   LEU P 136     -39.032-100.891 119.683  0.00 97.00      PROA   
ATOM   2152  HN  LEU P 136     -39.812-100.920 119.062  0.00 97.00      PROA   
ATOM   2153  CA  LEU P 136     -39.320-101.319 121.044  0.00 97.00      PROA   
ATOM   2154  HA  LEU P 136     -39.167-100.458 121.680  0.00 97.00      PROA   
ATOM   2155  CB  LEU P 136     -40.787-101.813 121.200  0.00 97.00      PROA   
ATOM   2156  HB1 LEU P 136     -40.914-102.220 122.229  0.00 97.00      PROA   
ATOM   2157  HB2 LEU P 136     -40.977-102.640 120.483  0.00 97.00      PROA   
ATOM   2158  CG  LEU P 136     -41.907-100.746 121.034  0.00 97.00      PROA   
ATOM   2159  HG  LEU P 136     -42.855-101.253 121.346  0.00 97.00      PROA   
ATOM   2160  CD1 LEU P 136     -41.715 -99.543 121.974  0.00 97.00      PROA   
ATOM   2161 HD11 LEU P 136     -40.824 -98.953 121.672  0.00 97.00      PROA   
ATOM   2162 HD12 LEU P 136     -41.578 -99.885 123.021  0.00 97.00      PROA   
ATOM   2163 HD13 LEU P 136     -42.603 -98.878 121.932  0.00 97.00      PROA   
ATOM   2164  CD2 LEU P 136     -42.139-100.274 119.584  0.00 97.00      PROA   
ATOM   2165 HD21 LEU P 136     -42.227-101.141 118.897  0.00 97.00      PROA   
ATOM   2166 HD22 LEU P 136     -41.308 -99.623 119.246  0.00 97.00      PROA   
ATOM   2167 HD23 LEU P 136     -43.076 -99.681 119.527  0.00 97.00      PROA   
ATOM   2168  C   LEU P 136     -38.389-102.395 121.586  0.00 97.00      PROA   
ATOM   2169  O   LEU P 136     -37.990-102.347 122.749  0.00 97.00      PROA   
ATOM   2170  N   LYS P 137     -38.026-103.392 120.751  0.00 97.00      PROA   
ATOM   2171  HN  LYS P 137     -38.394-103.433 119.828  0.00 97.00      PROA   
ATOM   2172  CA  LYS P 137     -37.019-104.375 121.087  0.00 97.00      PROA   
ATOM   2173  HA  LYS P 137     -36.382-103.990 121.873  0.00 97.00      PROA   
ATOM   2174  CB  LYS P 137     -37.636-105.723 121.545  0.00 97.00      PROA   
ATOM   2175  HB1 LYS P 137     -36.835-106.489 121.627  0.00 97.00      PROA   
ATOM   2176  HB2 LYS P 137     -38.359-106.074 120.776  0.00 97.00      PROA   
ATOM   2177  CG  LYS P 137     -38.358-105.644 122.904  0.00 97.00      PROA   
ATOM   2178  HG1 LYS P 137     -39.201-104.922 122.840  0.00 97.00      PROA   
ATOM   2179  HG2 LYS P 137     -37.641-105.246 123.652  0.00 97.00      PROA   
ATOM   2180  CD  LYS P 137     -38.895-107.010 123.369  0.00 97.00      PROA   
ATOM   2181  HD1 LYS P 137     -38.061-107.748 123.359  0.00 97.00      PROA   
ATOM   2182  HD2 LYS P 137     -39.650-107.359 122.630  0.00 97.00      PROA   
ATOM   2183  CE  LYS P 137     -39.546-107.002 124.760  0.00 97.00      PROA   
ATOM   2184  HE1 LYS P 137     -39.941-108.016 124.995  0.00 97.00      PROA   
ATOM   2185  HE2 LYS P 137     -40.375-106.268 124.819  0.00 97.00      PROA   
ATOM   2186  NZ  LYS P 137     -38.540-106.674 125.796  0.00 97.00      PROA   
ATOM   2187  HZ1 LYS P 137     -38.409-105.645 125.885  0.00 97.00      PROA   
ATOM   2188  HZ2 LYS P 137     -37.640-107.107 125.506  0.00 97.00      PROA   
ATOM   2189  HZ3 LYS P 137     -38.826-107.082 126.709  0.00 97.00      PROA   
ATOM   2190  C   LYS P 137     -36.146-104.606 119.874  0.00 97.00      PROA   
ATOM   2191  O   LYS P 137     -36.603-105.133 118.861  0.00 97.00      PROA   
ATOM   2192  N   THR P 138     -34.846-104.224 119.938  0.00 97.00      PROA   
ATOM   2193  HN  THR P 138     -34.504-103.724 120.736  0.00 97.00      PROA   
ATOM   2194  CA  THR P 138     -33.899-104.426 118.850  0.00 97.00      PROA   
ATOM   2195  HA  THR P 138     -34.450-104.260 117.935  0.00 97.00      PROA   
ATOM   2196  CB  THR P 138     -32.741-103.426 118.838  0.00 97.00      PROA   
ATOM   2197  HB  THR P 138     -33.155-102.419 119.080  0.00 97.00      PROA   
ATOM   2198  OG1 THR P 138     -32.138-103.338 117.552  0.00 97.00      PROA   
ATOM   2199  HG1 THR P 138     -31.413-102.719 117.661  0.00 97.00      PROA   
ATOM   2200  CG2 THR P 138     -31.644-103.769 119.857  0.00 97.00      PROA   
ATOM   2201 HG21 THR P 138     -31.113-104.706 119.586  0.00 97.00      PROA   
ATOM   2202 HG22 THR P 138     -32.074-103.889 120.870  0.00 97.00      PROA   
ATOM   2203 HG23 THR P 138     -30.891-102.953 119.899  0.00 97.00      PROA   
ATOM   2204  C   THR P 138     -33.425-105.869 118.816  0.00 97.00      PROA   
ATOM   2205  O   THR P 138     -33.698-106.661 119.709  0.00 97.00      PROA   
ATOM   2206  N   ASN P 139     -32.758-106.266 117.716  0.00 97.00      PROA   
ATOM   2207  HN  ASN P 139     -32.469-105.597 117.037  0.00 97.00      PROA   
ATOM   2208  CA  ASN P 139     -32.460-107.655 117.451  0.00 97.00      PROA   
ATOM   2209  HA  ASN P 139     -31.978-108.069 118.327  0.00 97.00      PROA   
ATOM   2210  CB  ASN P 139     -33.743-108.481 117.123  0.00 97.00      PROA   
ATOM   2211  HB1 ASN P 139     -34.384-108.526 118.030  0.00 97.00      PROA   
ATOM   2212  HB2 ASN P 139     -33.489-109.527 116.855  0.00 97.00      PROA   
ATOM   2213  CG  ASN P 139     -34.529-107.855 115.962  0.00 97.00      PROA   
ATOM   2214  OD1 ASN P 139     -34.153-108.016 114.798  0.00 97.00      PROA   
ATOM   2215  ND2 ASN P 139     -35.651-107.149 116.272  0.00 97.00      PROA   
ATOM   2216 HD21 ASN P 139     -36.204-106.784 115.524  0.00 97.00      PROA   
ATOM   2217 HD22 ASN P 139     -35.908-106.999 117.226  0.00 97.00      PROA   
ATOM   2218  C   ASN P 139     -31.448-107.686 116.324  0.00 97.00      PROA   
ATOM   2219  O   ASN P 139     -31.110-106.653 115.751  0.00 97.00      PROA   
ATOM   2220  N   MET P 140     -30.932-108.887 115.969  0.00 97.00      PROA   
ATOM   2221  HN  MET P 140     -31.165-109.712 116.482  0.00 97.00      PROA   
ATOM   2222  CA  MET P 140     -29.971-109.083 114.894  0.00 97.00      PROA   
ATOM   2223  HA  MET P 140     -29.091-108.508 115.148  0.00 97.00      PROA   
ATOM   2224  CB  MET P 140     -29.552-110.570 114.800  0.00 97.00      PROA   
ATOM   2225  HB1 MET P 140     -30.440-111.196 114.561  0.00 97.00      PROA   
ATOM   2226  HB2 MET P 140     -29.203-110.870 115.814  0.00 97.00      PROA   
ATOM   2227  CG  MET P 140     -28.436-110.857 113.775  0.00 97.00      PROA   
ATOM   2228  HG1 MET P 140     -27.531-110.285 114.078  0.00 97.00      PROA   
ATOM   2229  HG2 MET P 140     -28.739-110.472 112.780  0.00 97.00      PROA   
ATOM   2230  SD  MET P 140     -28.021-112.620 113.585  0.00 97.00      PROA   
ATOM   2231  CE  MET P 140     -27.452-112.921 115.283  0.00 97.00      PROA   
ATOM   2232  HE1 MET P 140     -28.283-112.824 116.014  0.00 97.00      PROA   
ATOM   2233  HE2 MET P 140     -26.650-112.206 115.565  0.00 97.00      PROA   
ATOM   2234  HE3 MET P 140     -27.051-113.950 115.391  0.00 97.00      PROA   
ATOM   2235  C   MET P 140     -30.444-108.579 113.534  0.00 97.00      PROA   
ATOM   2236  O   MET P 140     -29.667-108.014 112.768  0.00 97.00      PROA   
ATOM   2237  N   SER P 141     -31.752-108.707 113.212  0.00 97.00      PROA   
ATOM   2238  HN  SER P 141     -32.398-109.108 113.857  0.00 97.00      PROA   
ATOM   2239  CA  SER P 141     -32.291-108.306 111.921  0.00 97.00      PROA   
ATOM   2240  HA  SER P 141     -31.568-108.533 111.147  0.00 97.00      PROA   
ATOM   2241  CB  SER P 141     -33.615-109.059 111.609  0.00 97.00      PROA   
ATOM   2242  HB1 SER P 141     -34.430-108.737 112.293  0.00 97.00      PROA   
ATOM   2243  HB2 SER P 141     -33.447-110.145 111.775  0.00 97.00      PROA   
ATOM   2244  OG  SER P 141     -34.026-108.890 110.253  0.00 97.00      PROA   
ATOM   2245  HG1 SER P 141     -34.168-107.948 110.120  0.00 97.00      PROA   
ATOM   2246  C   SER P 141     -32.569-106.810 111.899  0.00 97.00      PROA   
ATOM   2247  O   SER P 141     -33.040-106.284 110.898  0.00 97.00      PROA   
ATOM   2248  N   HSD P 142     -32.238-106.092 112.994  0.00 97.00      PROA   
ATOM   2249  HN  HSD P 142     -31.932-106.574 113.812  0.00 97.00      PROA   
ATOM   2250  CA  HSD P 142     -32.253-104.646 113.087  0.00 97.00      PROA   
ATOM   2251  HA  HSD P 142     -32.690-104.231 112.197  0.00 97.00      PROA   
ATOM   2252  CB  HSD P 142     -33.114-104.153 114.276  0.00 97.00      PROA   
ATOM   2253  HB1 HSD P 142     -32.873-103.096 114.523  0.00 97.00      PROA   
ATOM   2254  HB2 HSD P 142     -32.914-104.763 115.181  0.00 97.00      PROA   
ATOM   2255  ND1 HSD P 142     -35.464-103.172 114.164  0.00 97.00      PROA   
ATOM   2256  HD1 HSD P 142     -35.281-102.358 114.718  0.00 97.00      PROA   
ATOM   2257  CG  HSD P 142     -34.584-104.207 113.930  0.00 97.00      PROA   
ATOM   2258  CE1 HSD P 142     -36.629-103.491 113.552  0.00 97.00      PROA   
ATOM   2259  HE1 HSD P 142     -37.518-102.862 113.595  0.00 97.00      PROA   
ATOM   2260  NE2 HSD P 142     -36.566-104.658 112.946  0.00 97.00      PROA   
ATOM   2261  CD2 HSD P 142     -35.284-105.116 113.196  0.00 97.00      PROA   
ATOM   2262  HD2 HSD P 142     -34.986-106.071 112.785  0.00 97.00      PROA   
ATOM   2263  C   HSD P 142     -30.840-104.094 113.124  0.00 97.00      PROA   
ATOM   2264  O   HSD P 142     -30.626-102.913 113.380  0.00 97.00      PROA   
ATOM   2265  N   SER P 143     -29.827-104.930 112.814  0.00 97.00      PROA   
ATOM   2266  HN  SER P 143     -30.015-105.892 112.631  0.00 97.00      PROA   
ATOM   2267  CA  SER P 143     -28.430-104.536 112.742  0.00 97.00      PROA   
ATOM   2268  HA  SER P 143     -28.262-103.704 113.413  0.00 97.00      PROA   
ATOM   2269  CB  SER P 143     -27.531-105.727 113.158  0.00 97.00      PROA   
ATOM   2270  HB1 SER P 143     -27.521-106.517 112.378  0.00 97.00      PROA   
ATOM   2271  HB2 SER P 143     -27.968-106.177 114.074  0.00 97.00      PROA   
ATOM   2272  OG  SER P 143     -26.199-105.327 113.455  0.00 97.00      PROA   
ATOM   2273  HG1 SER P 143     -25.801-105.036 112.632  0.00 97.00      PROA   
ATOM   2274  C   SER P 143     -28.066-104.107 111.327  0.00 97.00      PROA   
ATOM   2275  O   SER P 143     -28.676-104.554 110.358  0.00 97.00      PROA   
ATOM   2276  N   GLY P 144     -27.038-103.230 111.175  0.00 97.00      PROA   
ATOM   2277  HN  GLY P 144     -26.577-102.837 111.971  0.00 97.00      PROA   
ATOM   2278  CA  GLY P 144     -26.493-102.838 109.884  0.00 97.00      PROA   
ATOM   2279  HA1 GLY P 144     -27.067-103.275 109.084  0.00 97.00      PROA   
ATOM   2280  HA2 GLY P 144     -25.459-103.153 109.873  0.00 97.00      PROA   
ATOM   2281  C   GLY P 144     -26.500-101.348 109.699  0.00 97.00      PROA   
ATOM   2282  O   GLY P 144     -26.440-100.589 110.658  0.00 97.00      PROA   
ATOM   2283  N   THR P 145     -26.539-100.883 108.429  0.00 97.00      PROA   
ATOM   2284  HN  THR P 145     -26.691-101.522 107.675  0.00 97.00      PROA   
ATOM   2285  CA  THR P 145     -26.426 -99.474 108.086  0.00 97.00      PROA   
ATOM   2286  HA  THR P 145     -25.968 -98.962 108.917  0.00 97.00      PROA   
ATOM   2287  CB  THR P 145     -25.506 -99.192 106.892  0.00 97.00      PROA   
ATOM   2288  HB  THR P 145     -24.503 -99.609 107.139  0.00 97.00      PROA   
ATOM   2289  OG1 THR P 145     -25.322 -97.798 106.661  0.00 97.00      PROA   
ATOM   2290  HG1 THR P 145     -25.945 -97.556 105.965  0.00 97.00      PROA   
ATOM   2291  CG2 THR P 145     -25.984 -99.848 105.582  0.00 97.00      PROA   
ATOM   2292 HG21 THR P 145     -26.962 -99.432 105.260  0.00 97.00      PROA   
ATOM   2293 HG22 THR P 145     -26.082-100.945 105.701  0.00 97.00      PROA   
ATOM   2294 HG23 THR P 145     -25.249 -99.648 104.772  0.00 97.00      PROA   
ATOM   2295  C   THR P 145     -27.799 -98.868 107.918  0.00 97.00      PROA   
ATOM   2296  O   THR P 145     -28.634 -99.368 107.178  0.00 97.00      PROA   
ATOM   2297  N   TYR P 146     -28.057 -97.749 108.625  0.00 97.00      PROA   
ATOM   2298  HN  TYR P 146     -27.365 -97.375 109.240  0.00 97.00      PROA   
ATOM   2299  CA  TYR P 146     -29.307 -97.025 108.575  0.00 97.00      PROA   
ATOM   2300  HA  TYR P 146     -30.022 -97.583 107.991  0.00 97.00      PROA   
ATOM   2301  CB  TYR P 146     -29.913 -96.727 109.968  0.00 97.00      PROA   
ATOM   2302  HB1 TYR P 146     -30.704 -95.952 109.886  0.00 97.00      PROA   
ATOM   2303  HB2 TYR P 146     -29.126 -96.352 110.658  0.00 97.00      PROA   
ATOM   2304  CG  TYR P 146     -30.559 -97.932 110.592  0.00 97.00      PROA   
ATOM   2305  CD1 TYR P 146     -29.798 -98.888 111.284  0.00 97.00      PROA   
ATOM   2306  HD1 TYR P 146     -28.720 -98.813 111.288  0.00 97.00      PROA   
ATOM   2307  CE1 TYR P 146     -30.431 -99.909 112.002  0.00 97.00      PROA   
ATOM   2308  HE1 TYR P 146     -29.839-100.640 112.528  0.00 97.00      PROA   
ATOM   2309  CZ  TYR P 146     -31.828 -99.967 112.056  0.00 97.00      PROA   
ATOM   2310  OH  TYR P 146     -32.465-100.977 112.800  0.00 97.00      PROA   
ATOM   2311  HH  TYR P 146     -31.768-101.526 113.174  0.00 97.00      PROA   
ATOM   2312  CD2 TYR P 146     -31.962 -98.033 110.613  0.00 97.00      PROA   
ATOM   2313  HD2 TYR P 146     -32.559 -97.293 110.100  0.00 97.00      PROA   
ATOM   2314  CE2 TYR P 146     -32.594 -99.044 111.345  0.00 97.00      PROA   
ATOM   2315  HE2 TYR P 146     -33.670 -99.095 111.389  0.00 97.00      PROA   
ATOM   2316  C   TYR P 146     -29.102 -95.701 107.884  0.00 97.00      PROA   
ATOM   2317  O   TYR P 146     -28.077 -95.051 108.043  0.00 97.00      PROA   
ATOM   2318  N   HSD P 147     -30.100 -95.266 107.088  0.00 97.00      PROA   
ATOM   2319  HN  HSD P 147     -30.938 -95.799 106.995  0.00 97.00      PROA   
ATOM   2320  CA  HSD P 147     -30.045 -94.005 106.376  0.00 97.00      PROA   
ATOM   2321  HA  HSD P 147     -29.389 -93.318 106.893  0.00 97.00      PROA   
ATOM   2322  CB  HSD P 147     -29.612 -94.162 104.891  0.00 97.00      PROA   
ATOM   2323  HB1 HSD P 147     -29.455 -93.155 104.448  0.00 97.00      PROA   
ATOM   2324  HB2 HSD P 147     -30.405 -94.666 104.302  0.00 97.00      PROA   
ATOM   2325  ND1 HSD P 147     -27.190 -94.519 104.161  0.00 97.00      PROA   
ATOM   2326  HD1 HSD P 147     -26.997 -93.568 103.913  0.00 97.00      PROA   
ATOM   2327  CG  HSD P 147     -28.368 -94.992 104.701  0.00 97.00      PROA   
ATOM   2328  CE1 HSD P 147     -26.360 -95.583 104.031  0.00 97.00      PROA   
ATOM   2329  HE1 HSD P 147     -25.347 -95.503 103.636  0.00 97.00      PROA   
ATOM   2330  NE2 HSD P 147     -26.925 -96.705 104.430  0.00 97.00      PROA   
ATOM   2331  CD2 HSD P 147     -28.189 -96.335 104.847  0.00 97.00      PROA   
ATOM   2332  HD2 HSD P 147     -28.876 -97.088 105.214  0.00 97.00      PROA   
ATOM   2333  C   HSD P 147     -31.446 -93.448 106.408  0.00 97.00      PROA   
ATOM   2334  O   HSD P 147     -32.398 -94.178 106.659  0.00 97.00      PROA   
ATOM   2335  N   CYS P 148     -31.626 -92.131 106.154  0.00 97.00      PROA   
ATOM   2336  HN  CYS P 148     -30.858 -91.495 106.091  0.00 97.00      PROA   
ATOM   2337  CA  CYS P 148     -32.948 -91.577 105.961  0.00 97.00      PROA   
ATOM   2338  HA  CYS P 148     -33.604 -92.379 105.670  0.00 97.00      PROA   
ATOM   2339  CB  CYS P 148     -33.558 -90.932 107.238  0.00 97.00      PROA   
ATOM   2340  HB1 CYS P 148     -33.534 -91.703 108.039  0.00 97.00      PROA   
ATOM   2341  HB2 CYS P 148     -34.631 -90.713 107.048  0.00 97.00      PROA   
ATOM   2342  SG  CYS P 148     -32.710 -89.435 107.846  0.00 97.00      PROA   
ATOM   2343  C   CYS P 148     -32.967 -90.613 104.799  0.00 97.00      PROA   
ATOM   2344  O   CYS P 148     -31.933 -90.142 104.334  0.00 97.00      PROA   
ATOM   2345  N   SER P 149     -34.181 -90.304 104.288  0.00 97.00      PROA   
ATOM   2346  HN  SER P 149     -35.003 -90.747 104.637  0.00 97.00      PROA   
ATOM   2347  CA  SER P 149     -34.354 -89.286 103.273  0.00 97.00      PROA   
ATOM   2348  HA  SER P 149     -33.578 -88.549 103.414  0.00 97.00      PROA   
ATOM   2349  CB  SER P 149     -34.335 -89.796 101.797  0.00 97.00      PROA   
ATOM   2350  HB1 SER P 149     -33.416 -90.403 101.656  0.00 97.00      PROA   
ATOM   2351  HB2 SER P 149     -34.287 -88.934 101.099  0.00 97.00      PROA   
ATOM   2352  OG  SER P 149     -35.466 -90.591 101.441  0.00 97.00      PROA   
ATOM   2353  HG1 SER P 149     -36.247 -90.138 101.767  0.00 97.00      PROA   
ATOM   2354  C   SER P 149     -35.669 -88.602 103.518  0.00 97.00      PROA   
ATOM   2355  O   SER P 149     -36.602 -89.214 104.018  0.00 97.00      PROA   
ATOM   2356  N   GLY P 150     -35.767 -87.309 103.143  0.00 97.00      PROA   
ATOM   2357  HN  GLY P 150     -34.978 -86.851 102.738  0.00 97.00      PROA   
ATOM   2358  CA  GLY P 150     -37.000 -86.549 103.187  0.00 97.00      PROA   
ATOM   2359  HA1 GLY P 150     -37.018 -85.985 104.107  0.00 97.00      PROA   
ATOM   2360  HA2 GLY P 150     -37.849 -87.206 103.054  0.00 97.00      PROA   
ATOM   2361  C   GLY P 150     -36.988 -85.585 102.042  0.00 97.00      PROA   
ATOM   2362  O   GLY P 150     -36.032 -85.534 101.282  0.00 97.00      PROA   
ATOM   2363  N   MET P 151     -38.062 -84.785 101.894  0.00 97.00      PROA   
ATOM   2364  HN  MET P 151     -38.866 -84.908 102.474  0.00 97.00      PROA   
ATOM   2365  CA  MET P 151     -38.236 -83.836 100.820  0.00 97.00      PROA   
ATOM   2366  HA  MET P 151     -37.362 -83.823 100.187  0.00 97.00      PROA   
ATOM   2367  CB  MET P 151     -39.492 -84.223  99.992  0.00 97.00      PROA   
ATOM   2368  HB1 MET P 151     -40.401 -83.721 100.377  0.00 97.00      PROA   
ATOM   2369  HB2 MET P 151     -39.663 -85.316 100.148  0.00 97.00      PROA   
ATOM   2370  CG  MET P 151     -39.371 -84.031  98.468  0.00 97.00      PROA   
ATOM   2371  HG1 MET P 151     -40.291 -84.460  98.010  0.00 97.00      PROA   
ATOM   2372  HG2 MET P 151     -38.512 -84.635  98.101  0.00 97.00      PROA   
ATOM   2373  SD  MET P 151     -39.193 -82.312  97.911  0.00 97.00      PROA   
ATOM   2374  CE  MET P 151     -39.352 -82.698  96.146  0.00 97.00      PROA   
ATOM   2375  HE1 MET P 151     -40.363 -83.101  95.923  0.00 97.00      PROA   
ATOM   2376  HE2 MET P 151     -38.603 -83.456  95.829  0.00 97.00      PROA   
ATOM   2377  HE3 MET P 151     -39.204 -81.787  95.527  0.00 97.00      PROA   
ATOM   2378  C   MET P 151     -38.413 -82.461 101.447  0.00 97.00      PROA   
ATOM   2379  O   MET P 151     -39.096 -82.303 102.455  0.00 97.00      PROA   
ATOM   2380  N   GLY P 152     -37.775 -81.425 100.852  0.00 97.00      PROA   
ATOM   2381  HN  GLY P 152     -37.157 -81.621 100.094  0.00 97.00      PROA   
ATOM   2382  CA  GLY P 152     -38.009 -80.023 101.183  0.00 97.00      PROA   
ATOM   2383  HA1 GLY P 152     -37.130 -79.625 101.660  0.00 97.00      PROA   
ATOM   2384  HA2 GLY P 152     -38.896 -79.933 101.795  0.00 97.00      PROA   
ATOM   2385  C   GLY P 152     -38.273 -79.246  99.924  0.00 97.00      PROA   
ATOM   2386  O   GLY P 152     -39.416 -78.954  99.589  0.00 97.00      PROA   
ATOM   2387  N   LYS P 153     -37.207 -78.867  99.188  0.00 97.00      PROA   
ATOM   2388  HN  LYS P 153     -36.280 -78.963  99.547  0.00 97.00      PROA   
ATOM   2389  CA  LYS P 153     -37.324 -78.366  97.828  0.00 97.00      PROA   
ATOM   2390  HA  LYS P 153     -38.366 -78.326  97.555  0.00 97.00      PROA   
ATOM   2391  CB  LYS P 153     -36.715 -76.948  97.670  0.00 97.00      PROA   
ATOM   2392  HB1 LYS P 153     -36.506 -76.729  96.600  0.00 97.00      PROA   
ATOM   2393  HB2 LYS P 153     -35.747 -76.909  98.214  0.00 97.00      PROA   
ATOM   2394  CG  LYS P 153     -37.637 -75.823  98.185  0.00 97.00      PROA   
ATOM   2395  HG1 LYS P 153     -37.088 -74.858  98.105  0.00 97.00      PROA   
ATOM   2396  HG2 LYS P 153     -37.871 -75.991  99.259  0.00 97.00      PROA   
ATOM   2397  CD  LYS P 153     -38.943 -75.732  97.376  0.00 97.00      PROA   
ATOM   2398  HD1 LYS P 153     -39.542 -76.651  97.562  0.00 97.00      PROA   
ATOM   2399  HD2 LYS P 153     -38.674 -75.711  96.295  0.00 97.00      PROA   
ATOM   2400  CE  LYS P 153     -39.809 -74.512  97.708  0.00 97.00      PROA   
ATOM   2401  HE1 LYS P 153     -39.265 -73.570  97.487  0.00 97.00      PROA   
ATOM   2402  HE2 LYS P 153     -40.107 -74.523  98.778  0.00 97.00      PROA   
ATOM   2403  NZ  LYS P 153     -41.044 -74.537  96.887  0.00 97.00      PROA   
ATOM   2404  HZ1 LYS P 153     -41.570 -75.411  97.091  0.00 97.00      PROA   
ATOM   2405  HZ2 LYS P 153     -40.786 -74.525  95.879  0.00 97.00      PROA   
ATOM   2406  HZ3 LYS P 153     -41.639 -73.714  97.103  0.00 97.00      PROA   
ATOM   2407  C   LYS P 153     -36.745 -79.329  96.817  0.00 97.00      PROA   
ATOM   2408  O   LYS P 153     -36.849 -79.120  95.609  0.00 97.00      PROA   
ATOM   2409  N   HSD P 154     -36.187 -80.452  97.303  0.00 97.00      PROA   
ATOM   2410  HN  HSD P 154     -36.094 -80.583  98.285  0.00 97.00      PROA   
ATOM   2411  CA  HSD P 154     -35.806 -81.592  96.512  0.00 97.00      PROA   
ATOM   2412  HA  HSD P 154     -36.615 -81.833  95.836  0.00 97.00      PROA   
ATOM   2413  CB  HSD P 154     -34.486 -81.398  95.721  0.00 97.00      PROA   
ATOM   2414  HB1 HSD P 154     -33.676 -81.096  96.421  0.00 97.00      PROA   
ATOM   2415  HB2 HSD P 154     -34.630 -80.566  94.998  0.00 97.00      PROA   
ATOM   2416  ND1 HSD P 154     -32.946 -83.368  95.220  0.00 97.00      PROA   
ATOM   2417  HD1 HSD P 154     -32.354 -83.265  96.021  0.00 97.00      PROA   
ATOM   2418  CG  HSD P 154     -34.069 -82.617  94.941  0.00 97.00      PROA   
ATOM   2419  CE1 HSD P 154     -32.918 -84.382  94.322  0.00 97.00      PROA   
ATOM   2420  HE1 HSD P 154     -32.131 -85.135  94.311  0.00 97.00      PROA   
ATOM   2421  NE2 HSD P 154     -33.943 -84.342  93.493  0.00 97.00      PROA   
ATOM   2422  CD2 HSD P 154     -34.658 -83.220  93.872  0.00 97.00      PROA   
ATOM   2423  HD2 HSD P 154     -35.553 -82.943  93.328  0.00 97.00      PROA   
ATOM   2424  C   HSD P 154     -35.687 -82.691  97.536  0.00 97.00      PROA   
ATOM   2425  O   HSD P 154     -35.758 -82.424  98.734  0.00 97.00      PROA   
ATOM   2426  N   ARG P 155     -35.531 -83.971  97.119  0.00 97.00      PROA   
ATOM   2427  HN  ARG P 155     -35.497 -84.199  96.148  0.00 97.00      PROA   
ATOM   2428  CA  ARG P 155     -35.184 -85.025  98.053  0.00 97.00      PROA   
ATOM   2429  HA  ARG P 155     -35.871 -84.937  98.882  0.00 97.00      PROA   
ATOM   2430  CB  ARG P 155     -35.366 -86.464  97.502  0.00 97.00      PROA   
ATOM   2431  HB1 ARG P 155     -36.457 -86.634  97.350  0.00 97.00      PROA   
ATOM   2432  HB2 ARG P 155     -35.036 -87.184  98.283  0.00 97.00      PROA   
ATOM   2433  CG  ARG P 155     -34.639 -86.752  96.169  0.00 97.00      PROA   
ATOM   2434  HG1 ARG P 155     -33.821 -86.016  96.042  0.00 97.00      PROA   
ATOM   2435  HG2 ARG P 155     -35.339 -86.608  95.317  0.00 97.00      PROA   
ATOM   2436  CD  ARG P 155     -33.975 -88.137  96.079  0.00 97.00      PROA   
ATOM   2437  HD1 ARG P 155     -33.154 -88.197  96.830  0.00 97.00      PROA   
ATOM   2438  HD2 ARG P 155     -33.563 -88.313  95.061  0.00 97.00      PROA   
ATOM   2439  NE  ARG P 155     -35.029 -89.162  96.362  0.00 97.00      PROA   
ATOM   2440  HE  ARG P 155     -35.981 -88.912  96.215  0.00 97.00      PROA   
ATOM   2441  CZ  ARG P 155     -34.794 -90.335  96.987  0.00 97.00      PROA   
ATOM   2442  NH1 ARG P 155     -33.560 -90.812  97.200  0.00 97.00      PROA   
ATOM   2443 HH11 ARG P 155     -32.785 -90.330  96.805  0.00 97.00      PROA   
ATOM   2444 HH12 ARG P 155     -33.466 -91.696  97.651  0.00 97.00      PROA   
ATOM   2445  NH2 ARG P 155     -35.834 -91.069  97.425  0.00 97.00      PROA   
ATOM   2446 HH21 ARG P 155     -36.761 -90.732  97.291  0.00 97.00      PROA   
ATOM   2447 HH22 ARG P 155     -35.645 -91.897  97.945  0.00 97.00      PROA   
ATOM   2448  C   ARG P 155     -33.781 -84.861  98.626  0.00 97.00      PROA   
ATOM   2449  O   ARG P 155     -32.820 -84.585  97.912  0.00 97.00      PROA   
ATOM   2450  N   TYR P 156     -33.639 -85.035  99.954  0.00 97.00      PROA   
ATOM   2451  HN  TYR P 156     -34.441 -85.206 100.525  0.00 97.00      PROA   
ATOM   2452  CA  TYR P 156     -32.381 -84.925 100.658  0.00 97.00      PROA   
ATOM   2453  HA  TYR P 156     -31.574 -84.742  99.962  0.00 97.00      PROA   
ATOM   2454  CB  TYR P 156     -32.413 -83.818 101.750  0.00 97.00      PROA   
ATOM   2455  HB1 TYR P 156     -31.412 -83.676 102.208  0.00 97.00      PROA   
ATOM   2456  HB2 TYR P 156     -33.134 -84.112 102.544  0.00 97.00      PROA   
ATOM   2457  CG  TYR P 156     -32.866 -82.485 101.194  0.00 97.00      PROA   
ATOM   2458  CD1 TYR P 156     -32.312 -81.954 100.014  0.00 97.00      PROA   
ATOM   2459  HD1 TYR P 156     -31.549 -82.503  99.482  0.00 97.00      PROA   
ATOM   2460  CE1 TYR P 156     -32.759 -80.730  99.500  0.00 97.00      PROA   
ATOM   2461  HE1 TYR P 156     -32.338 -80.347  98.582  0.00 97.00      PROA   
ATOM   2462  CZ  TYR P 156     -33.756 -80.013 100.173  0.00 97.00      PROA   
ATOM   2463  OH  TYR P 156     -34.208 -78.779  99.665  0.00 97.00      PROA   
ATOM   2464  HH  TYR P 156     -33.549 -78.461  99.045  0.00 97.00      PROA   
ATOM   2465  CD2 TYR P 156     -33.848 -81.739 101.871  0.00 97.00      PROA   
ATOM   2466  HD2 TYR P 156     -34.276 -82.121 102.787  0.00 97.00      PROA   
ATOM   2467  CE2 TYR P 156     -34.289 -80.512 101.365  0.00 97.00      PROA   
ATOM   2468  HE2 TYR P 156     -35.033 -79.947 101.904  0.00 97.00      PROA   
ATOM   2469  C   TYR P 156     -32.134 -86.261 101.315  0.00 97.00      PROA   
ATOM   2470  O   TYR P 156     -33.065 -86.893 101.799  0.00 97.00      PROA   
ATOM   2471  N   THR P 157     -30.865 -86.733 101.323  0.00 97.00      PROA   
ATOM   2472  HN  THR P 157     -30.134 -86.224 100.880  0.00 97.00      PROA   
ATOM   2473  CA  THR P 157     -30.452 -87.999 101.906  0.00 97.00      PROA   
ATOM   2474  HA  THR P 157     -31.305 -88.511 102.333  0.00 97.00      PROA   
ATOM   2475  CB  THR P 157     -29.755 -88.933 100.916  0.00 97.00      PROA   
ATOM   2476  HB  THR P 157     -29.215 -89.759 101.439  0.00 97.00      PROA   
ATOM   2477  OG1 THR P 157     -28.840 -88.225 100.085  0.00 97.00      PROA   
ATOM   2478  HG1 THR P 157     -28.136 -87.916 100.659  0.00 97.00      PROA   
ATOM   2479  CG2 THR P 157     -30.808 -89.570  99.995  0.00 97.00      PROA   
ATOM   2480 HG21 THR P 157     -31.378 -88.784  99.457  0.00 97.00      PROA   
ATOM   2481 HG22 THR P 157     -31.509 -90.195 100.583  0.00 97.00      PROA   
ATOM   2482 HG23 THR P 157     -30.304 -90.218  99.245  0.00 97.00      PROA   
ATOM   2483  C   THR P 157     -29.482 -87.717 103.028  0.00 97.00      PROA   
ATOM   2484  O   THR P 157     -28.622 -86.847 102.912  0.00 97.00      PROA   
ATOM   2485  N   SER P 158     -29.589 -88.462 104.152  0.00 97.00      PROA   
ATOM   2486  HN  SER P 158     -30.317 -89.142 104.256  0.00 97.00      PROA   
ATOM   2487  CA  SER P 158     -28.682 -88.331 105.274  0.00 97.00      PROA   
ATOM   2488  HA  SER P 158     -28.474 -87.280 105.404  0.00 97.00      PROA   
ATOM   2489  CB  SER P 158     -29.289 -88.876 106.603  0.00 97.00      PROA   
ATOM   2490  HB1 SER P 158     -30.297 -88.428 106.722  0.00 97.00      PROA   
ATOM   2491  HB2 SER P 158     -28.676 -88.560 107.472  0.00 97.00      PROA   
ATOM   2492  OG  SER P 158     -29.418 -90.297 106.634  0.00 97.00      PROA   
ATOM   2493  HG1 SER P 158     -28.537 -90.656 106.797  0.00 97.00      PROA   
ATOM   2494  C   SER P 158     -27.369 -89.048 105.030  0.00 97.00      PROA   
ATOM   2495  O   SER P 158     -27.214 -89.832 104.097  0.00 97.00      PROA   
ATOM   2496  N   ALA P 159     -26.398 -88.831 105.944  0.00 97.00      PROA   
ATOM   2497  HN  ALA P 159     -26.479 -88.092 106.610  0.00 97.00      PROA   
ATOM   2498  CA  ALA P 159     -25.297 -89.745 106.165  0.00 97.00      PROA   
ATOM   2499  HA  ALA P 159     -24.770 -89.855 105.226  0.00 97.00      PROA   
ATOM   2500  CB  ALA P 159     -24.330 -89.189 107.230  0.00 97.00      PROA   
ATOM   2501  HB1 ALA P 159     -24.848 -89.069 108.206  0.00 97.00      PROA   
ATOM   2502  HB2 ALA P 159     -23.952 -88.191 106.916  0.00 97.00      PROA   
ATOM   2503  HB3 ALA P 159     -23.461 -89.863 107.373  0.00 97.00      PROA   
ATOM   2504  C   ALA P 159     -25.793 -91.125 106.598  0.00 97.00      PROA   
ATOM   2505  O   ALA P 159     -26.844 -91.253 107.223  0.00 97.00      PROA   
ATOM   2506  N   GLY P 160     -25.052 -92.205 106.247  0.00 97.00      PROA   
ATOM   2507  HN  GLY P 160     -24.201 -92.093 105.741  0.00 97.00      PROA   
ATOM   2508  CA  GLY P 160     -25.355 -93.551 106.708  0.00 97.00      PROA   
ATOM   2509  HA1 GLY P 160     -24.904 -94.247 106.016  0.00 97.00      PROA   
ATOM   2510  HA2 GLY P 160     -26.424 -93.680 106.793  0.00 97.00      PROA   
ATOM   2511  C   GLY P 160     -24.719 -93.794 108.043  0.00 97.00      PROA   
ATOM   2512  O   GLY P 160     -23.546 -93.485 108.234  0.00 97.00      PROA   
ATOM   2513  N   ILE P 161     -25.475 -94.390 108.993  0.00 97.00      PROA   
ATOM   2514  HN  ILE P 161     -26.424 -94.632 108.795  0.00 97.00      PROA   
ATOM   2515  CA  ILE P 161     -24.996 -94.674 110.331  0.00 97.00      PROA   
ATOM   2516  HA  ILE P 161     -23.963 -94.373 110.419  0.00 97.00      PROA   
ATOM   2517  CB  ILE P 161     -25.794 -93.961 111.427  0.00 97.00      PROA   
ATOM   2518  HB  ILE P 161     -26.851 -94.318 111.395  0.00 97.00      PROA   
ATOM   2519  CG2 ILE P 161     -25.208 -94.303 112.818  0.00 97.00      PROA   
ATOM   2520 HG21 ILE P 161     -24.122 -94.074 112.848  0.00 97.00      PROA   
ATOM   2521 HG22 ILE P 161     -25.353 -95.373 113.071  0.00 97.00      PROA   
ATOM   2522 HG23 ILE P 161     -25.710 -93.693 113.598  0.00 97.00      PROA   
ATOM   2523  CG1 ILE P 161     -25.845 -92.421 111.208  0.00 97.00      PROA   
ATOM   2524 HG11 ILE P 161     -26.486 -91.986 112.006  0.00 97.00      PROA   
ATOM   2525 HG12 ILE P 161     -26.343 -92.202 110.239  0.00 97.00      PROA   
ATOM   2526  CD  ILE P 161     -24.483 -91.713 111.244  0.00 97.00      PROA   
ATOM   2527  HD1 ILE P 161     -23.809 -92.102 110.453  0.00 97.00      PROA   
ATOM   2528  HD2 ILE P 161     -23.984 -91.849 112.227  0.00 97.00      PROA   
ATOM   2529  HD3 ILE P 161     -24.614 -90.622 111.080  0.00 97.00      PROA   
ATOM   2530  C   ILE P 161     -25.053 -96.174 110.530  0.00 97.00      PROA   
ATOM   2531  O   ILE P 161     -26.114 -96.788 110.475  0.00 97.00      PROA   
ATOM   2532  N   SER P 162     -23.885 -96.809 110.774  0.00 97.00      PROA   
ATOM   2533  HN  SER P 162     -23.023 -96.307 110.789  0.00 97.00      PROA   
ATOM   2534  CA  SER P 162     -23.787 -98.243 110.964  0.00 97.00      PROA   
ATOM   2535  HA  SER P 162     -24.588 -98.726 110.425  0.00 97.00      PROA   
ATOM   2536  CB  SER P 162     -22.452 -98.813 110.418  0.00 97.00      PROA   
ATOM   2537  HB1 SER P 162     -22.417 -98.642 109.320  0.00 97.00      PROA   
ATOM   2538  HB2 SER P 162     -22.385 -99.908 110.596  0.00 97.00      PROA   
ATOM   2539  OG  SER P 162     -21.326 -98.158 110.999  0.00 97.00      PROA   
ATOM   2540  HG1 SER P 162     -21.457 -98.212 111.951  0.00 97.00      PROA   
ATOM   2541  C   SER P 162     -23.910 -98.630 112.424  0.00 97.00      PROA   
ATOM   2542  O   SER P 162     -23.085 -98.242 113.250  0.00 97.00      PROA   
ATOM   2543  N   VAL P 163     -24.931 -99.449 112.770  0.00 97.00      PROA   
ATOM   2544  HN  VAL P 163     -25.604 -99.742 112.093  0.00 97.00      PROA   
ATOM   2545  CA  VAL P 163     -25.109 -99.964 114.114  0.00 97.00      PROA   
ATOM   2546  HA  VAL P 163     -24.341 -99.550 114.748  0.00 97.00      PROA   
ATOM   2547  CB  VAL P 163     -26.446 -99.617 114.768  0.00 97.00      PROA   
ATOM   2548  HB  VAL P 163     -26.416 -99.929 115.839  0.00 97.00      PROA   
ATOM   2549  CG1 VAL P 163     -26.629 -98.087 114.739  0.00 97.00      PROA   
ATOM   2550 HG11 VAL P 163     -26.738 -97.716 113.697  0.00 97.00      PROA   
ATOM   2551 HG12 VAL P 163     -25.764 -97.577 115.212  0.00 97.00      PROA   
ATOM   2552 HG13 VAL P 163     -27.549 -97.816 115.299  0.00 97.00      PROA   
ATOM   2553  CG2 VAL P 163     -27.638-100.325 114.096  0.00 97.00      PROA   
ATOM   2554 HG21 VAL P 163     -27.605-101.422 114.254  0.00 97.00      PROA   
ATOM   2555 HG22 VAL P 163     -27.641-100.122 113.006  0.00 97.00      PROA   
ATOM   2556 HG23 VAL P 163     -28.592 -99.949 114.525  0.00 97.00      PROA   
ATOM   2557  C   VAL P 163     -24.900-101.460 114.077  0.00 97.00      PROA   
ATOM   2558  O   VAL P 163     -25.357-102.152 113.174  0.00 97.00      PROA   
ATOM   2559  N   THR P 164     -24.162-102.005 115.066  0.00 97.00      PROA   
ATOM   2560  HN  THR P 164     -23.787-101.423 115.787  0.00 97.00      PROA   
ATOM   2561  CA  THR P 164     -23.869-103.430 115.115  0.00 97.00      PROA   
ATOM   2562  HA  THR P 164     -24.320-103.936 114.276  0.00 97.00      PROA   
ATOM   2563  CB  THR P 164     -22.378-103.740 115.062  0.00 97.00      PROA   
ATOM   2564  HB  THR P 164     -21.863-103.375 115.978  0.00 97.00      PROA   
ATOM   2565  OG1 THR P 164     -21.777-103.096 113.946  0.00 97.00      PROA   
ATOM   2566  HG1 THR P 164     -22.155-102.217 113.897  0.00 97.00      PROA   
ATOM   2567  CG2 THR P 164     -22.144-105.252 114.879  0.00 97.00      PROA   
ATOM   2568 HG21 THR P 164     -22.600-105.586 113.922  0.00 97.00      PROA   
ATOM   2569 HG22 THR P 164     -22.581-105.846 115.704  0.00 97.00      PROA   
ATOM   2570 HG23 THR P 164     -21.053-105.461 114.826  0.00 97.00      PROA   
ATOM   2571  C   THR P 164     -24.474-103.969 116.396  0.00 97.00      PROA   
ATOM   2572  O   THR P 164     -24.052-103.598 117.483  0.00 97.00      PROA   
ATOM   2573  N   VAL P 165     -25.493-104.859 116.305  0.00 97.00      PROA   
ATOM   2574  HN  VAL P 165     -25.830-105.113 115.398  0.00 97.00      PROA   
ATOM   2575  CA  VAL P 165     -26.231-105.421 117.440  0.00 97.00      PROA   
ATOM   2576  HA  VAL P 165     -26.240-104.666 118.211  0.00 97.00      PROA   
ATOM   2577  CB  VAL P 165     -27.697-105.688 117.061  0.00 97.00      PROA   
ATOM   2578  HB  VAL P 165     -27.733-106.434 116.237  0.00 97.00      PROA   
ATOM   2579  CG1 VAL P 165     -28.572-106.199 118.229  0.00 97.00      PROA   
ATOM   2580 HG11 VAL P 165     -28.394-105.595 119.143  0.00 97.00      PROA   
ATOM   2581 HG12 VAL P 165     -28.381-107.268 118.447  0.00 97.00      PROA   
ATOM   2582 HG13 VAL P 165     -29.645-106.111 117.965  0.00 97.00      PROA   
ATOM   2583  CG2 VAL P 165     -28.316-104.362 116.565  0.00 97.00      PROA   
ATOM   2584 HG21 VAL P 165     -27.808-103.971 115.662  0.00 97.00      PROA   
ATOM   2585 HG22 VAL P 165     -28.259-103.597 117.369  0.00 97.00      PROA   
ATOM   2586 HG23 VAL P 165     -29.386-104.521 116.314  0.00 97.00      PROA   
ATOM   2587  C   VAL P 165     -25.499-106.667 117.977  0.00 97.00      PROA   
ATOM   2588  O   VAL P 165     -24.480-107.061 117.420  0.00 97.00      PROA   
ATOM   2589  N   LYS P 166     -25.955-107.318 119.084  0.00 97.00      PROA   
ATOM   2590  HN  LYS P 166     -26.755-106.988 119.581  0.00 97.00      PROA   
ATOM   2591  CA  LYS P 166     -25.470-108.622 119.510  0.00 97.00      PROA   
ATOM   2592  HA  LYS P 166     -25.065-109.165 118.666  0.00 97.00      PROA   
ATOM   2593  CB  LYS P 166     -24.504-108.620 120.741  0.00 97.00      PROA   
ATOM   2594  HB1 LYS P 166     -24.075-109.638 120.870  0.00 97.00      PROA   
ATOM   2595  HB2 LYS P 166     -25.086-108.389 121.664  0.00 97.00      PROA   
ATOM   2596  CG  LYS P 166     -23.376-107.571 120.741  0.00 97.00      PROA   
ATOM   2597  HG1 LYS P 166     -22.889-107.578 121.742  0.00 97.00      PROA   
ATOM   2598  HG2 LYS P 166     -23.876-106.585 120.648  0.00 97.00      PROA   
ATOM   2599  CD  LYS P 166     -22.282-107.796 119.673  0.00 97.00      PROA   
ATOM   2600  HD1 LYS P 166     -22.732-108.315 118.799  0.00 97.00      PROA   
ATOM   2601  HD2 LYS P 166     -21.515-108.485 120.089  0.00 97.00      PROA   
ATOM   2602  CE  LYS P 166     -21.574-106.522 119.175  0.00 97.00      PROA   
ATOM   2603  HE1 LYS P 166     -20.977-106.752 118.264  0.00 97.00      PROA   
ATOM   2604  HE2 LYS P 166     -20.916-106.081 119.950  0.00 97.00      PROA   
ATOM   2605  NZ  LYS P 166     -22.590-105.526 118.804  0.00 97.00      PROA   
ATOM   2606  HZ1 LYS P 166     -23.057-105.146 119.652  0.00 97.00      PROA   
ATOM   2607  HZ2 LYS P 166     -23.313-106.039 118.253  0.00 97.00      PROA   
ATOM   2608  HZ3 LYS P 166     -22.237-104.743 118.223  0.00 97.00      PROA   
ATOM   2609  C   LYS P 166     -26.700-109.328 120.015  0.00 97.00      PROA   
ATOM   2610  O   LYS P 166     -27.600-108.684 120.541  0.00 97.00      PROA   
ATOM   2611  N   GLU P 167     -26.713-110.680 119.954  0.00  0.00      PROA   
ATOM   2612  HN  GLU P 167     -25.985-111.192 119.505  0.00  0.00      PROA   
ATOM   2613  CA  GLU P 167     -27.695-111.475 120.655  0.00  0.00      PROA   
ATOM   2614  HA  GLU P 167     -28.511-110.849 120.981  0.00  0.00      PROA   
ATOM   2615  CB  GLU P 167     -28.277-112.626 119.788  0.00  0.00      PROA   
ATOM   2616  HB1 GLU P 167     -28.553-112.197 118.799  0.00  0.00      PROA   
ATOM   2617  HB2 GLU P 167     -29.216-112.973 120.275  0.00  0.00      PROA   
ATOM   2618  CG  GLU P 167     -27.365-113.853 119.590  0.00  0.00      PROA   
ATOM   2619  HG1 GLU P 167     -27.217-114.365 120.562  0.00  0.00      PROA   
ATOM   2620  HG2 GLU P 167     -26.376-113.532 119.198  0.00  0.00      PROA   
ATOM   2621  CD  GLU P 167     -28.004-114.861 118.632  0.00  0.00      PROA   
ATOM   2622  OE1 GLU P 167     -29.166-115.274 118.896  0.00  0.00      PROA   
ATOM   2623  OE2 GLU P 167     -27.335-115.244 117.637  0.00  0.00      PROA   
ATOM   2624  C   GLU P 167     -26.970-112.018 121.864  0.00  0.00      PROA   
ATOM   2625  O   GLU P 167     -25.749-112.176 121.845  0.00  0.00      PROA   
ATOM   2626  N   LEU P 168     -27.719-112.296 122.963  0.00  0.00      PROA   
ATOM   2627  HN  LEU P 168     -28.697-112.100 122.974  0.00  0.00      PROA   
ATOM   2628  CA  LEU P 168     -27.228-112.994 124.137  0.00  0.00      PROA   
ATOM   2629  HA  LEU P 168     -26.314-112.510 124.451  0.00  0.00      PROA   
ATOM   2630  CB  LEU P 168     -28.228-113.053 125.335  0.00  0.00      PROA   
ATOM   2631  HB1 LEU P 168     -27.812-113.741 126.109  0.00  0.00      PROA   
ATOM   2632  HB2 LEU P 168     -29.190-113.487 124.985  0.00  0.00      PROA   
ATOM   2633  CG  LEU P 168     -28.538-111.730 126.089  0.00  0.00      PROA   
ATOM   2634  HG  LEU P 168     -29.124-112.030 126.993  0.00  0.00      PROA   
ATOM   2635  CD1 LEU P 168     -27.272-111.028 126.608  0.00  0.00      PROA   
ATOM   2636 HD11 LEU P 168     -26.650-110.672 125.761  0.00  0.00      PROA   
ATOM   2637 HD12 LEU P 168     -26.673-111.731 127.224  0.00  0.00      PROA   
ATOM   2638 HD13 LEU P 168     -27.544-110.153 127.236  0.00  0.00      PROA   
ATOM   2639  CD2 LEU P 168     -29.443-110.759 125.312  0.00  0.00      PROA   
ATOM   2640 HD21 LEU P 168     -30.372-111.272 124.986  0.00  0.00      PROA   
ATOM   2641 HD22 LEU P 168     -28.913-110.370 124.421  0.00  0.00      PROA   
ATOM   2642 HD23 LEU P 168     -29.723-109.897 125.954  0.00  0.00      PROA   
ATOM   2643  C   LEU P 168     -26.906-114.427 123.782  0.00  0.00      PROA   
ATOM   2644  O   LEU P 168     -27.648-115.053 123.028  0.00  0.00      PROA   
ATOM   2645  N   PHE P 169     -25.815-114.973 124.370  0.00  0.00      PROA   
ATOM   2646  HN  PHE P 169     -25.216-114.431 124.954  0.00  0.00      PROA   
ATOM   2647  CA  PHE P 169     -25.488-116.377 124.288  0.00  0.00      PROA   
ATOM   2648  HA  PHE P 169     -26.347-116.882 124.709  0.00  0.00      PROA   
ATOM   2649  CB  PHE P 169     -25.279-117.017 122.867  0.00  0.00      PROA   
ATOM   2650  HB1 PHE P 169     -26.212-116.918 122.275  0.00  0.00      PROA   
ATOM   2651  HB2 PHE P 169     -25.094-118.108 122.980  0.00  0.00      PROA   
ATOM   2652  CG  PHE P 169     -24.159-116.425 122.044  0.00  0.00      PROA   
ATOM   2653  CD1 PHE P 169     -24.346-115.229 121.331  0.00  0.00      PROA   
ATOM   2654  HD1 PHE P 169     -25.295-114.726 121.382  0.00  0.00      PROA   
ATOM   2655  CE1 PHE P 169     -23.307-114.670 120.578  0.00  0.00      PROA   
ATOM   2656  HE1 PHE P 169     -23.466-113.744 120.045  0.00  0.00      PROA   
ATOM   2657  CZ  PHE P 169     -22.065-115.313 120.520  0.00  0.00      PROA   
ATOM   2658  HZ  PHE P 169     -21.259-114.879 119.946  0.00  0.00      PROA   
ATOM   2659  CD2 PHE P 169     -22.915-117.079 121.949  0.00  0.00      PROA   
ATOM   2660  HD2 PHE P 169     -22.754-118.004 122.482  0.00  0.00      PROA   
ATOM   2661  CE2 PHE P 169     -21.870-116.520 121.204  0.00  0.00      PROA   
ATOM   2662  HE2 PHE P 169     -20.912-117.017 121.159  0.00  0.00      PROA   
ATOM   2663  C   PHE P 169     -24.319-116.743 125.189  0.00  0.00      PROA   
ATOM   2664  O   PHE P 169     -24.503-117.750 125.870  0.00  0.00      PROA   
ATOM   2665  N   PRO P 170     -23.131-116.113 125.302  0.00  0.00      PROA   
ATOM   2666  CD  PRO P 170     -22.752-114.819 124.719  0.00  0.00      PROA   
ATOM   2667  HD1 PRO P 170     -23.442-114.019 125.057  0.00  0.00      PROA   
ATOM   2668  HD2 PRO P 170     -22.761-114.886 123.615  0.00  0.00      PROA   
ATOM   2669  CA  PRO P 170     -21.994-116.763 125.935  0.00  0.00      PROA   
ATOM   2670  HA  PRO P 170     -21.913-117.780 125.577  0.00  0.00      PROA   
ATOM   2671  CB  PRO P 170     -20.771-115.943 125.491  0.00  0.00      PROA   
ATOM   2672  HB1 PRO P 170     -20.380-116.378 124.544  0.00  0.00      PROA   
ATOM   2673  HB2 PRO P 170     -19.950-115.925 126.235  0.00  0.00      PROA   
ATOM   2674  CG  PRO P 170     -21.321-114.544 125.191  0.00  0.00      PROA   
ATOM   2675  HG1 PRO P 170     -21.347-113.947 126.127  0.00  0.00      PROA   
ATOM   2676  HG2 PRO P 170     -20.719-114.007 124.431  0.00  0.00      PROA   
ATOM   2677  C   PRO P 170     -22.129-116.809 127.442  0.00  0.00      PROA   
ATOM   2678  O   PRO P 170     -22.126-117.916 127.979  0.00  0.00      PROA   
ATOM   2679  N   ALA P 171     -22.245-115.632 128.109  0.00  0.00      PROA   
ATOM   2680  HN  ALA P 171     -22.260-114.779 127.593  0.00  0.00      PROA   
ATOM   2681  CA  ALA P 171     -22.315-115.444 129.542  0.00  0.00      PROA   
ATOM   2682  HA  ALA P 171     -22.541-114.398 129.648  0.00  0.00      PROA   
ATOM   2683  CB  ALA P 171     -23.455-116.199 130.258  0.00  0.00      PROA   
ATOM   2684  HB1 ALA P 171     -23.309-117.298 130.207  0.00  0.00      PROA   
ATOM   2685  HB2 ALA P 171     -24.428-115.952 129.781  0.00  0.00      PROA   
ATOM   2686  HB3 ALA P 171     -23.507-115.900 131.327  0.00  0.00      PROA   
ATOM   2687  C   ALA P 171     -20.983-115.765 130.199  0.00  0.00      PROA   
ATOM   2688  O   ALA P 171     -20.567-116.920 130.123  0.00  0.00      PROA   
ATOM   2689  N   PRO P 172     -20.246-114.847 130.840  0.00  0.00      PROA   
ATOM   2690  CD  PRO P 172     -20.658-113.458 131.064  0.00  0.00      PROA   
ATOM   2691  HD1 PRO P 172     -21.728-113.399 131.363  0.00  0.00      PROA   
ATOM   2692  HD2 PRO P 172     -20.487-112.886 130.128  0.00  0.00      PROA   
ATOM   2693  CA  PRO P 172     -19.063-115.187 131.622  0.00  0.00      PROA   
ATOM   2694  HA  PRO P 172     -18.356-115.704 130.988  0.00  0.00      PROA   
ATOM   2695  CB  PRO P 172     -18.525-113.837 132.116  0.00  0.00      PROA   
ATOM   2696  HB1 PRO P 172     -17.834-113.427 131.347  0.00  0.00      PROA   
ATOM   2697  HB2 PRO P 172     -17.982-113.901 133.081  0.00  0.00      PROA   
ATOM   2698  CG  PRO P 172     -19.763-112.937 132.195  0.00  0.00      PROA   
ATOM   2699  HG1 PRO P 172     -20.273-113.092 133.171  0.00  0.00      PROA   
ATOM   2700  HG2 PRO P 172     -19.514-111.866 132.076  0.00  0.00      PROA   
ATOM   2701  C   PRO P 172     -19.425-116.106 132.768  0.00  0.00      PROA   
ATOM   2702  O   PRO P 172     -20.390-115.816 133.476  0.00  0.00      PROA   
ATOM   2703  N   VAL P 173     -18.682-117.224 132.950  0.00 97.00      PROA   
ATOM   2704  HN  VAL P 173     -17.898-117.449 132.373  0.00 97.00      PROA   
ATOM   2705  CA  VAL P 173     -18.992-118.180 133.988  0.00 97.00      PROA   
ATOM   2706  HA  VAL P 173     -20.045-118.094 134.221  0.00 97.00      PROA   
ATOM   2707  CB  VAL P 173     -18.748-119.629 133.570  0.00 97.00      PROA   
ATOM   2708  HB  VAL P 173     -18.973-120.307 134.425  0.00 97.00      PROA   
ATOM   2709  CG1 VAL P 173     -19.723-119.979 132.425  0.00 97.00      PROA   
ATOM   2710 HG11 VAL P 173     -19.521-119.354 131.530  0.00 97.00      PROA   
ATOM   2711 HG12 VAL P 173     -20.775-119.813 132.739  0.00 97.00      PROA   
ATOM   2712 HG13 VAL P 173     -19.603-121.045 132.135  0.00 97.00      PROA   
ATOM   2713  CG2 VAL P 173     -17.284-119.856 133.137  0.00 97.00      PROA   
ATOM   2714 HG21 VAL P 173     -16.580-119.602 133.954  0.00 97.00      PROA   
ATOM   2715 HG22 VAL P 173     -17.030-119.245 132.246  0.00 97.00      PROA   
ATOM   2716 HG23 VAL P 173     -17.132-120.924 132.870  0.00 97.00      PROA   
ATOM   2717  C   VAL P 173     -18.235-117.830 135.249  0.00 97.00      PROA   
ATOM   2718  O   VAL P 173     -17.196-117.179 135.212  0.00 97.00      PROA   
ATOM   2719  N   LEU P 174     -18.762-118.259 136.416  0.00 97.00      PROA   
ATOM   2720  HN  LEU P 174     -19.629-118.749 136.437  0.00 97.00      PROA   
ATOM   2721  CA  LEU P 174     -18.112-118.071 137.693  0.00 97.00      PROA   
ATOM   2722  HA  LEU P 174     -17.318-117.342 137.609  0.00 97.00      PROA   
ATOM   2723  CB  LEU P 174     -19.131-117.565 138.746  0.00 97.00      PROA   
ATOM   2724  HB1 LEU P 174     -19.902-118.335 138.957  0.00 97.00      PROA   
ATOM   2725  HB2 LEU P 174     -19.659-116.704 138.267  0.00 97.00      PROA   
ATOM   2726  CG  LEU P 174     -18.552-117.026 140.076  0.00 97.00      PROA   
ATOM   2727  HG  LEU P 174     -17.708-116.338 139.833  0.00 97.00      PROA   
ATOM   2728  CD1 LEU P 174     -19.627-116.204 140.809  0.00 97.00      PROA   
ATOM   2729 HD11 LEU P 174     -20.501-116.846 141.049  0.00 97.00      PROA   
ATOM   2730 HD12 LEU P 174     -19.971-115.359 140.178  0.00 97.00      PROA   
ATOM   2731 HD13 LEU P 174     -19.217-115.800 141.756  0.00 97.00      PROA   
ATOM   2732  CD2 LEU P 174     -18.012-118.118 141.017  0.00 97.00      PROA   
ATOM   2733 HD21 LEU P 174     -17.089-118.577 140.612  0.00 97.00      PROA   
ATOM   2734 HD22 LEU P 174     -18.776-118.908 141.167  0.00 97.00      PROA   
ATOM   2735 HD23 LEU P 174     -17.771-117.675 142.005  0.00 97.00      PROA   
ATOM   2736  C   LEU P 174     -17.511-119.408 138.071  0.00 97.00      PROA   
ATOM   2737  O   LEU P 174     -18.219-120.359 138.397  0.00 97.00      PROA   
ATOM   2738  N   THR P 175     -16.163-119.511 138.027  0.00 97.00      PROA   
ATOM   2739  HN  THR P 175     -15.603-118.733 137.739  0.00 97.00      PROA   
ATOM   2740  CA  THR P 175     -15.432-120.722 138.348  0.00 97.00      PROA   
ATOM   2741  HA  THR P 175     -16.113-121.558 138.286  0.00 97.00      PROA   
ATOM   2742  CB  THR P 175     -14.295-121.050 137.385  0.00 97.00      PROA   
ATOM   2743  HB  THR P 175     -13.630-121.851 137.782  0.00 97.00      PROA   
ATOM   2744  OG1 THR P 175     -13.526-119.892 137.106  0.00 97.00      PROA   
ATOM   2745  HG1 THR P 175     -13.177-119.993 136.211  0.00 97.00      PROA   
ATOM   2746  CG2 THR P 175     -14.910-121.546 136.063  0.00 97.00      PROA   
ATOM   2747 HG21 THR P 175     -15.538-120.753 135.607  0.00 97.00      PROA   
ATOM   2748 HG22 THR P 175     -15.540-122.441 136.243  0.00 97.00      PROA   
ATOM   2749 HG23 THR P 175     -14.111-121.820 135.340  0.00 97.00      PROA   
ATOM   2750  C   THR P 175     -14.945-120.670 139.781  0.00 97.00      PROA   
ATOM   2751  O   THR P 175     -14.282-119.731 140.215  0.00 97.00      PROA   
ATOM   2752  N   ALA P 176     -15.297-121.712 140.559  0.00 97.00      PROA   
ATOM   2753  HN  ALA P 176     -15.863-122.445 140.192  0.00 97.00      PROA   
ATOM   2754  CA  ALA P 176     -14.899-121.874 141.936  0.00 97.00      PROA   
ATOM   2755  HA  ALA P 176     -14.173-121.117 142.207  0.00 97.00      PROA   
ATOM   2756  CB  ALA P 176     -16.117-121.781 142.877  0.00 97.00      PROA   
ATOM   2757  HB1 ALA P 176     -16.874-122.554 142.622  0.00 97.00      PROA   
ATOM   2758  HB2 ALA P 176     -16.598-120.784 142.759  0.00 97.00      PROA   
ATOM   2759  HB3 ALA P 176     -15.820-121.900 143.938  0.00 97.00      PROA   
ATOM   2760  C   ALA P 176     -14.233-123.229 142.031  0.00 97.00      PROA   
ATOM   2761  O   ALA P 176     -14.620-124.168 141.338  0.00 97.00      PROA   
ATOM   2762  N   SER P 177     -13.169-123.367 142.860  0.00 97.00      PROA   
ATOM   2763  HN  SER P 177     -12.839-122.607 143.417  0.00 97.00      PROA   
ATOM   2764  CA  SER P 177     -12.306-124.537 142.816  0.00 97.00      PROA   
ATOM   2765  HA  SER P 177     -12.358-124.983 141.831  0.00 97.00      PROA   
ATOM   2766  CB  SER P 177     -10.829-124.129 143.060  0.00 97.00      PROA   
ATOM   2767  HB1 SER P 177     -10.533-123.429 142.249  0.00 97.00      PROA   
ATOM   2768  HB2 SER P 177     -10.150-125.007 143.009  0.00 97.00      PROA   
ATOM   2769  OG  SER P 177     -10.656-123.452 144.305  0.00 97.00      PROA   
ATOM   2770  HG1 SER P 177     -10.649-124.128 144.988  0.00 97.00      PROA   
ATOM   2771  C   SER P 177     -12.672-125.626 143.805  0.00 97.00      PROA   
ATOM   2772  O   SER P 177     -12.008-126.661 143.846  0.00 97.00      PROA   
ATOM   2773  N   VAL P 178     -13.744-125.440 144.609  0.00 97.00      PROA   
ATOM   2774  HN  VAL P 178     -14.278-124.602 144.553  0.00 97.00      PROA   
ATOM   2775  CA  VAL P 178     -14.218-126.442 145.547  0.00 97.00      PROA   
ATOM   2776  HA  VAL P 178     -13.932-127.426 145.198  0.00 97.00      PROA   
ATOM   2777  CB  VAL P 178     -13.718-126.243 146.986  0.00 97.00      PROA   
ATOM   2778  HB  VAL P 178     -14.087-125.268 147.381  0.00 97.00      PROA   
ATOM   2779  CG1 VAL P 178     -14.222-127.381 147.900  0.00 97.00      PROA   
ATOM   2780 HG11 VAL P 178     -13.917-128.368 147.493  0.00 97.00      PROA   
ATOM   2781 HG12 VAL P 178     -15.322-127.361 148.003  0.00 97.00      PROA   
ATOM   2782 HG13 VAL P 178     -13.789-127.274 148.916  0.00 97.00      PROA   
ATOM   2783  CG2 VAL P 178     -12.175-126.217 147.030  0.00 97.00      PROA   
ATOM   2784 HG21 VAL P 178     -11.772-125.340 146.484  0.00 97.00      PROA   
ATOM   2785 HG22 VAL P 178     -11.764-127.144 146.578  0.00 97.00      PROA   
ATOM   2786 HG23 VAL P 178     -11.825-126.158 148.084  0.00 97.00      PROA   
ATOM   2787  C   VAL P 178     -15.732-126.350 145.522  0.00 97.00      PROA   
ATOM   2788  O   VAL P 178     -16.293-125.257 145.568  0.00 97.00      PROA   
ATOM   2789  N   THR P 179     -16.439-127.506 145.436  0.00 97.00      PROA   
ATOM   2790  HN  THR P 179     -15.979-128.387 145.343  0.00 97.00      PROA   
ATOM   2791  CA  THR P 179     -17.883-127.605 145.589  0.00 97.00      PROA   
ATOM   2792  HA  THR P 179     -18.330-126.868 144.935  0.00 97.00      PROA   
ATOM   2793  CB  THR P 179     -18.432-128.976 145.210  0.00 97.00      PROA   
ATOM   2794  HB  THR P 179     -19.504-129.088 145.504  0.00 97.00      PROA   
ATOM   2795  OG1 THR P 179     -17.669-130.014 145.817  0.00 97.00      PROA   
ATOM   2796  HG1 THR P 179     -17.782-129.899 146.763  0.00 97.00      PROA   
ATOM   2797  CG2 THR P 179     -18.342-129.153 143.686  0.00 97.00      PROA   
ATOM   2798 HG21 THR P 179     -17.288-129.080 143.345  0.00 97.00      PROA   
ATOM   2799 HG22 THR P 179     -18.944-128.378 143.170  0.00 97.00      PROA   
ATOM   2800 HG23 THR P 179     -18.733-130.154 143.401  0.00 97.00      PROA   
ATOM   2801  C   THR P 179     -18.356-127.305 147.000  0.00 97.00      PROA   
ATOM   2802  O   THR P 179     -17.728-127.697 147.979  0.00 97.00      PROA   
ATOM   2803  N   SER P 180     -19.529-126.650 147.133  0.00 97.00      PROA   
ATOM   2804  HN  SER P 180     -20.035-126.308 146.343  0.00 97.00      PROA   
ATOM   2805  CA  SER P 180     -20.259-126.506 148.375  0.00 97.00      PROA   
ATOM   2806  HA  SER P 180     -19.569-126.066 149.076  0.00 97.00      PROA   
ATOM   2807  CB  SER P 180     -21.441-125.529 148.190  0.00 97.00      PROA   
ATOM   2808  HB1 SER P 180     -21.037-124.499 148.091  0.00 97.00      PROA   
ATOM   2809  HB2 SER P 180     -22.139-125.539 149.050  0.00 97.00      PROA   
ATOM   2810  OG  SER P 180     -22.161-125.822 146.998  0.00 97.00      PROA   
ATOM   2811  HG1 SER P 180     -22.933-125.241 147.021  0.00 97.00      PROA   
ATOM   2812  C   SER P 180     -20.719-127.834 148.977  0.00 97.00      PROA   
ATOM   2813  O   SER P 180     -20.907-128.798 148.233  0.00 97.00      PROA   
ATOM   2814  N   PRO P 181     -20.887-127.985 150.294  0.00 97.00      PROA   
ATOM   2815  CD  PRO P 181     -21.530-129.201 150.804  0.00 97.00      PROA   
ATOM   2816  HD1 PRO P 181     -20.897-130.090 150.596  0.00 97.00      PROA   
ATOM   2817  HD2 PRO P 181     -22.528-129.326 150.324  0.00 97.00      PROA   
ATOM   2818  CA  PRO P 181     -20.845-126.929 151.299  0.00 97.00      PROA   
ATOM   2819  HA  PRO P 181     -21.213-126.001 150.897  0.00 97.00      PROA   
ATOM   2820  CB  PRO P 181     -21.784-127.441 152.403  0.00 97.00      PROA   
ATOM   2821  HB1 PRO P 181     -22.826-127.129 152.162  0.00 97.00      PROA   
ATOM   2822  HB2 PRO P 181     -21.524-127.063 153.411  0.00 97.00      PROA   
ATOM   2823  CG  PRO P 181     -21.695-128.969 152.307  0.00 97.00      PROA   
ATOM   2824  HG1 PRO P 181     -20.782-129.319 152.836  0.00 97.00      PROA   
ATOM   2825  HG2 PRO P 181     -22.582-129.480 152.730  0.00 97.00      PROA   
ATOM   2826  C   PRO P 181     -19.437-126.706 151.831  0.00 97.00      PROA   
ATOM   2827  O   PRO P 181     -18.817-127.627 152.359  0.00 97.00      PROA   
ATOM   2828  N   LEU P 182     -18.914-125.464 151.716  0.00 97.00      PROA   
ATOM   2829  HN  LEU P 182     -19.458-124.730 151.312  0.00 97.00      PROA   
ATOM   2830  CA  LEU P 182     -17.617-125.069 152.235  0.00 97.00      PROA   
ATOM   2831  HA  LEU P 182     -16.912-125.836 151.949  0.00 97.00      PROA   
ATOM   2832  CB  LEU P 182     -17.118-123.700 151.687  0.00 97.00      PROA   
ATOM   2833  HB1 LEU P 182     -16.102-123.515 152.104  0.00 97.00      PROA   
ATOM   2834  HB2 LEU P 182     -17.780-122.889 152.055  0.00 97.00      PROA   
ATOM   2835  CG  LEU P 182     -17.001-123.557 150.141  0.00 97.00      PROA   
ATOM   2836  HG  LEU P 182     -16.296-122.706 149.965  0.00 97.00      PROA   
ATOM   2837  CD1 LEU P 182     -16.389-124.795 149.461  0.00 97.00      PROA   
ATOM   2838 HD11 LEU P 182     -17.065-125.669 149.566  0.00 97.00      PROA   
ATOM   2839 HD12 LEU P 182     -15.407-125.045 149.914  0.00 97.00      PROA   
ATOM   2840 HD13 LEU P 182     -16.243-124.606 148.377  0.00 97.00      PROA   
ATOM   2841  CD2 LEU P 182     -18.322-123.153 149.455  0.00 97.00      PROA   
ATOM   2842 HD21 LEU P 182     -18.743-122.237 149.921  0.00 97.00      PROA   
ATOM   2843 HD22 LEU P 182     -19.071-123.964 149.533  0.00 97.00      PROA   
ATOM   2844 HD23 LEU P 182     -18.146-122.955 148.377  0.00 97.00      PROA   
ATOM   2845  C   LEU P 182     -17.626-125.013 153.753  0.00 97.00      PROA   
ATOM   2846  O   LEU P 182     -18.635-124.694 154.364  0.00 97.00      PROA   
ATOM   2847  N   LEU P 183     -16.500-125.328 154.426  0.00 97.00      PROA   
ATOM   2848  HN  LEU P 183     -15.676-125.625 153.951  0.00 97.00      PROA   
ATOM   2849  CA  LEU P 183     -16.399-125.171 155.867  0.00 97.00      PROA   
ATOM   2850  HA  LEU P 183     -17.308-125.556 156.307  0.00 97.00      PROA   
ATOM   2851  CB  LEU P 183     -15.215-125.963 156.469  0.00 97.00      PROA   
ATOM   2852  HB1 LEU P 183     -15.169-125.786 157.567  0.00 97.00      PROA   
ATOM   2853  HB2 LEU P 183     -14.267-125.590 156.023  0.00 97.00      PROA   
ATOM   2854  CG  LEU P 183     -15.288-127.496 156.255  0.00 97.00      PROA   
ATOM   2855  HG  LEU P 183     -15.278-127.703 155.159  0.00 97.00      PROA   
ATOM   2856  CD1 LEU P 183     -14.052-128.177 156.868  0.00 97.00      PROA   
ATOM   2857 HD11 LEU P 183     -14.025-127.999 157.964  0.00 97.00      PROA   
ATOM   2858 HD12 LEU P 183     -13.122-127.769 156.420  0.00 97.00      PROA   
ATOM   2859 HD13 LEU P 183     -14.085-129.272 156.688  0.00 97.00      PROA   
ATOM   2860  CD2 LEU P 183     -16.577-128.110 156.836  0.00 97.00      PROA   
ATOM   2861 HD21 LEU P 183     -17.472-127.721 156.309  0.00 97.00      PROA   
ATOM   2862 HD22 LEU P 183     -16.663-127.865 157.916  0.00 97.00      PROA   
ATOM   2863 HD23 LEU P 183     -16.561-129.215 156.722  0.00 97.00      PROA   
ATOM   2864  C   LEU P 183     -16.292-123.712 156.287  0.00 97.00      PROA   
ATOM   2865  O   LEU P 183     -15.625-122.908 155.641  0.00 97.00      PROA   
ATOM   2866  N   GLU P 184     -16.951-123.338 157.408  0.00 97.00      PROA   
ATOM   2867  HN  GLU P 184     -17.577-123.977 157.855  0.00 97.00      PROA   
ATOM   2868  CA  GLU P 184     -16.852-122.026 158.020  0.00 97.00      PROA   
ATOM   2869  HA  GLU P 184     -17.143-121.314 157.261  0.00 97.00      PROA   
ATOM   2870  CB  GLU P 184     -17.877-121.885 159.186  0.00 97.00      PROA   
ATOM   2871  HB1 GLU P 184     -17.735-122.758 159.863  0.00 97.00      PROA   
ATOM   2872  HB2 GLU P 184     -18.890-121.971 158.728  0.00 97.00      PROA   
ATOM   2873  CG  GLU P 184     -17.798-120.592 160.026  0.00 97.00      PROA   
ATOM   2874  HG1 GLU P 184     -17.747-119.717 159.355  0.00 97.00      PROA   
ATOM   2875  HG2 GLU P 184     -16.885-120.601 160.655  0.00 97.00      PROA   
ATOM   2876  CD  GLU P 184     -19.016-120.363 160.924  0.00 97.00      PROA   
ATOM   2877  OE1 GLU P 184     -20.156-120.282 160.405  0.00 97.00      PROA   
ATOM   2878  OE2 GLU P 184     -18.810-120.199 162.153  0.00 97.00      PROA   
ATOM   2879  C   GLU P 184     -15.420-121.677 158.424  0.00 97.00      PROA   
ATOM   2880  O   GLU P 184     -14.719-122.471 159.048  0.00 97.00      PROA   
ATOM   2881  N   GLY P 185     -14.951-120.472 158.022  0.00 97.00      PROA   
ATOM   2882  HN  GLY P 185     -15.602-119.838 157.604  0.00 97.00      PROA   
ATOM   2883  CA  GLY P 185     -13.595-119.984 158.219  0.00 97.00      PROA   
ATOM   2884  HA1 GLY P 185     -13.029-120.703 158.794  0.00 97.00      PROA   
ATOM   2885  HA2 GLY P 185     -13.658-119.034 158.719  0.00 97.00      PROA   
ATOM   2886  C   GLY P 185     -12.823-119.741 156.947  0.00 97.00      PROA   
ATOM   2887  O   GLY P 185     -11.834-119.012 156.971  0.00 97.00      PROA   
ATOM   2888  N   THR P 186     -13.220-120.330 155.796  0.00 97.00      PROA   
ATOM   2889  HN  THR P 186     -14.025-120.920 155.771  0.00 97.00      PROA   
ATOM   2890  CA  THR P 186     -12.393-120.290 154.591  0.00 97.00      PROA   
ATOM   2891  HA  THR P 186     -11.390-120.521 154.908  0.00 97.00      PROA   
ATOM   2892  CB  THR P 186     -12.759-121.360 153.563  0.00 97.00      PROA   
ATOM   2893  HB  THR P 186     -12.131-121.252 152.646  0.00 97.00      PROA   
ATOM   2894  OG1 THR P 186     -14.133-121.298 153.194  0.00 97.00      PROA   
ATOM   2895  HG1 THR P 186     -14.308-120.371 153.009  0.00 97.00      PROA   
ATOM   2896  CG2 THR P 186     -12.492-122.755 154.150  0.00 97.00      PROA   
ATOM   2897 HG21 THR P 186     -13.140-122.938 155.032  0.00 97.00      PROA   
ATOM   2898 HG22 THR P 186     -11.431-122.857 154.459  0.00 97.00      PROA   
ATOM   2899 HG23 THR P 186     -12.719-123.531 153.388  0.00 97.00      PROA   
ATOM   2900  C   THR P 186     -12.388-118.950 153.848  0.00 97.00      PROA   
ATOM   2901  O   THR P 186     -13.465-118.529 153.435  0.00 97.00      PROA   
ATOM   2902  N   PRO P 187     -11.290-118.234 153.567  0.00 97.00      PROA   
ATOM   2903  CD  PRO P 187      -9.976-118.421 154.199  0.00 97.00      PROA   
ATOM   2904  HD1 PRO P 187      -9.734-119.489 154.381  0.00 97.00      PROA   
ATOM   2905  HD2 PRO P 187      -9.964-117.860 155.160  0.00 97.00      PROA   
ATOM   2906  CA  PRO P 187     -11.197-117.375 152.380  0.00 97.00      PROA   
ATOM   2907  HA  PRO P 187     -11.981-116.633 152.427  0.00 97.00      PROA   
ATOM   2908  CB  PRO P 187      -9.796-116.755 152.484  0.00 97.00      PROA   
ATOM   2909  HB1 PRO P 187      -9.853-115.849 153.129  0.00 97.00      PROA   
ATOM   2910  HB2 PRO P 187      -9.366-116.462 151.506  0.00 97.00      PROA   
ATOM   2911  CG  PRO P 187      -8.970-117.819 153.212  0.00 97.00      PROA   
ATOM   2912  HG1 PRO P 187      -8.655-118.599 152.485  0.00 97.00      PROA   
ATOM   2913  HG2 PRO P 187      -8.077-117.401 153.717  0.00 97.00      PROA   
ATOM   2914  C   PRO P 187     -11.402-118.164 151.084  0.00 97.00      PROA   
ATOM   2915  O   PRO P 187     -11.091-119.354 151.055  0.00 97.00      PROA   
ATOM   2916  N   VAL P 188     -11.954-117.534 150.014  0.00 97.00      PROA   
ATOM   2917  HN  VAL P 188     -12.147-116.557 150.035  0.00 97.00      PROA   
ATOM   2918  CA  VAL P 188     -12.323-118.223 148.783  0.00 97.00      PROA   
ATOM   2919  HA  VAL P 188     -11.684-119.084 148.644  0.00 97.00      PROA   
ATOM   2920  CB  VAL P 188     -13.805-118.641 148.741  0.00 97.00      PROA   
ATOM   2921  HB  VAL P 188     -14.453-117.735 148.799  0.00 97.00      PROA   
ATOM   2922  CG1 VAL P 188     -14.137-119.399 147.437  0.00 97.00      PROA   
ATOM   2923 HG11 VAL P 188     -13.465-120.275 147.316  0.00 97.00      PROA   
ATOM   2924 HG12 VAL P 188     -14.038-118.744 146.549  0.00 97.00      PROA   
ATOM   2925 HG13 VAL P 188     -15.185-119.766 147.470  0.00 97.00      PROA   
ATOM   2926  CG2 VAL P 188     -14.149-119.539 149.949  0.00 97.00      PROA   
ATOM   2927 HG21 VAL P 188     -14.071-118.974 150.899  0.00 97.00      PROA   
ATOM   2928 HG22 VAL P 188     -13.463-120.410 149.990  0.00 97.00      PROA   
ATOM   2929 HG23 VAL P 188     -15.191-119.915 149.863  0.00 97.00      PROA   
ATOM   2930  C   VAL P 188     -12.065-117.241 147.657  0.00 97.00      PROA   
ATOM   2931  O   VAL P 188     -12.351-116.061 147.819  0.00 97.00      PROA   
ATOM   2932  N   THR P 189     -11.546-117.702 146.482  0.00 97.00      PROA   
ATOM   2933  HN  THR P 189     -11.331-118.668 146.367  0.00 97.00      PROA   
ATOM   2934  CA  THR P 189     -11.368-116.891 145.280  0.00 97.00      PROA   
ATOM   2935  HA  THR P 189     -11.638-115.878 145.528  0.00 97.00      PROA   
ATOM   2936  CB  THR P 189      -9.927-116.824 144.718  0.00 97.00      PROA   
ATOM   2937  HB  THR P 189      -9.352-116.071 145.303  0.00 97.00      PROA   
ATOM   2938  OG1 THR P 189      -9.830-116.481 143.334  0.00 97.00      PROA   
ATOM   2939  HG1 THR P 189      -9.975-115.531 143.259  0.00 97.00      PROA   
ATOM   2940  CG2 THR P 189      -9.246-118.194 144.849  0.00 97.00      PROA   
ATOM   2941 HG21 THR P 189      -9.835-118.961 144.302  0.00 97.00      PROA   
ATOM   2942 HG22 THR P 189      -9.134-118.494 145.910  0.00 97.00      PROA   
ATOM   2943 HG23 THR P 189      -8.232-118.147 144.395  0.00 97.00      PROA   
ATOM   2944  C   THR P 189     -12.386-117.344 144.251  0.00 97.00      PROA   
ATOM   2945  O   THR P 189     -12.640-118.536 144.094  0.00 97.00      PROA   
ATOM   2946  N   LEU P 190     -13.020-116.363 143.562  0.00 97.00      PROA   
ATOM   2947  HN  LEU P 190     -12.733-115.414 143.704  0.00 97.00      PROA   
ATOM   2948  CA  LEU P 190     -14.135-116.584 142.663  0.00 97.00      PROA   
ATOM   2949  HA  LEU P 190     -14.291-117.645 142.534  0.00 97.00      PROA   
ATOM   2950  CB  LEU P 190     -15.450-115.919 143.173  0.00 97.00      PROA   
ATOM   2951  HB1 LEU P 190     -16.232-116.068 142.398  0.00 97.00      PROA   
ATOM   2952  HB2 LEU P 190     -15.286-114.824 143.281  0.00 97.00      PROA   
ATOM   2953  CG  LEU P 190     -16.041-116.436 144.518  0.00 97.00      PROA   
ATOM   2954  HG  LEU P 190     -17.093-116.058 144.556  0.00 97.00      PROA   
ATOM   2955  CD1 LEU P 190     -16.110-117.971 144.602  0.00 97.00      PROA   
ATOM   2956 HD11 LEU P 190     -15.093-118.407 144.546  0.00 97.00      PROA   
ATOM   2957 HD12 LEU P 190     -16.716-118.389 143.773  0.00 97.00      PROA   
ATOM   2958 HD13 LEU P 190     -16.561-118.279 145.568  0.00 97.00      PROA   
ATOM   2959  CD2 LEU P 190     -15.348-115.845 145.764  0.00 97.00      PROA   
ATOM   2960 HD21 LEU P 190     -15.281-114.740 145.684  0.00 97.00      PROA   
ATOM   2961 HD22 LEU P 190     -14.324-116.249 145.878  0.00 97.00      PROA   
ATOM   2962 HD23 LEU P 190     -15.920-116.100 146.681  0.00 97.00      PROA   
ATOM   2963  C   LEU P 190     -13.816-116.006 141.294  0.00 97.00      PROA   
ATOM   2964  O   LEU P 190     -13.858-114.796 141.075  0.00 97.00      PROA   
ATOM   2965  N   SER P 191     -13.526-116.877 140.304  0.00 97.00      PROA   
ATOM   2966  HN  SER P 191     -13.545-117.863 140.468  0.00 97.00      PROA   
ATOM   2967  CA  SER P 191     -13.079-116.451 138.990  0.00 97.00      PROA   
ATOM   2968  HA  SER P 191     -12.577-115.499 139.093  0.00 97.00      PROA   
ATOM   2969  CB  SER P 191     -11.982-117.416 138.439  0.00 97.00      PROA   
ATOM   2970  HB1 SER P 191     -12.256-118.457 138.708  0.00 97.00      PROA   
ATOM   2971  HB2 SER P 191     -11.024-117.184 138.954  0.00 97.00      PROA   
ATOM   2972  OG  SER P 191     -11.773-117.356 137.029  0.00 97.00      PROA   
ATOM   2973  HG1 SER P 191     -12.454-117.920 136.647  0.00 97.00      PROA   
ATOM   2974  C   SER P 191     -14.236-116.213 138.029  0.00 97.00      PROA   
ATOM   2975  O   SER P 191     -14.795-117.139 137.454  0.00 97.00      PROA   
ATOM   2976  N   CYS P 192     -14.604-114.932 137.797  0.00 97.00      PROA   
ATOM   2977  HN  CYS P 192     -14.202-114.197 138.338  0.00 97.00      PROA   
ATOM   2978  CA  CYS P 192     -15.594-114.561 136.794  0.00 97.00      PROA   
ATOM   2979  HA  CYS P 192     -16.302-115.368 136.681  0.00 97.00      PROA   
ATOM   2980  CB  CYS P 192     -16.390-113.293 137.202  0.00 97.00      PROA   
ATOM   2981  HB1 CYS P 192     -17.065-112.996 136.370  0.00 97.00      PROA   
ATOM   2982  HB2 CYS P 192     -15.685-112.454 137.389  0.00 97.00      PROA   
ATOM   2983  SG  CYS P 192     -17.370-113.617 138.705  0.00 97.00      PROA   
ATOM   2984  C   CYS P 192     -14.906-114.355 135.454  0.00 97.00      PROA   
ATOM   2985  O   CYS P 192     -14.269-113.330 135.215  0.00 97.00      PROA   
ATOM   2986  N   GLU P 193     -14.997-115.366 134.553  0.00 97.00      PROA   
ATOM   2987  HN  GLU P 193     -15.592-116.147 134.738  0.00 97.00      PROA   
ATOM   2988  CA  GLU P 193     -14.050-115.539 133.465  0.00 97.00      PROA   
ATOM   2989  HA  GLU P 193     -13.346-114.720 133.489  0.00 97.00      PROA   
ATOM   2990  CB  GLU P 193     -13.234-116.841 133.682  0.00 97.00      PROA   
ATOM   2991  HB1 GLU P 193     -12.679-116.722 134.641  0.00 97.00      PROA   
ATOM   2992  HB2 GLU P 193     -12.480-116.934 132.871  0.00 97.00      PROA   
ATOM   2993  CG  GLU P 193     -14.084-118.129 133.774  0.00 97.00      PROA   
ATOM   2994  HG1 GLU P 193     -14.786-118.185 132.917  0.00 97.00      PROA   
ATOM   2995  HG2 GLU P 193     -14.669-118.165 134.717  0.00 97.00      PROA   
ATOM   2996  CD  GLU P 193     -13.183-119.349 133.699  0.00 97.00      PROA   
ATOM   2997  OE1 GLU P 193     -13.134-119.981 132.610  0.00 97.00      PROA   
ATOM   2998  OE2 GLU P 193     -12.483-119.644 134.700  0.00 97.00      PROA   
ATOM   2999  C   GLU P 193     -14.638-115.546 132.060  0.00 97.00      PROA   
ATOM   3000  O   GLU P 193     -15.694-116.121 131.802  0.00 97.00      PROA   
ATOM   3001  N   THR P 194     -13.926-114.900 131.095  0.00 97.00      PROA   
ATOM   3002  HN  THR P 194     -13.154-114.320 131.345  0.00 97.00      PROA   
ATOM   3003  CA  THR P 194     -14.258-114.940 129.674  0.00 97.00      PROA   
ATOM   3004  HA  THR P 194     -15.261-115.325 129.547  0.00 97.00      PROA   
ATOM   3005  CB  THR P 194     -14.179-113.564 128.991  0.00 97.00      PROA   
ATOM   3006  HB  THR P 194     -14.392-113.667 127.899  0.00 97.00      PROA   
ATOM   3007  OG1 THR P 194     -12.905-112.939 129.152  0.00 97.00      PROA   
ATOM   3008  HG1 THR P 194     -12.675-112.573 128.294  0.00 97.00      PROA   
ATOM   3009  CG2 THR P 194     -15.239-112.623 129.586  0.00 97.00      PROA   
ATOM   3010 HG21 THR P 194     -15.068-112.480 130.674  0.00 97.00      PROA   
ATOM   3011 HG22 THR P 194     -16.256-113.036 129.433  0.00 97.00      PROA   
ATOM   3012 HG23 THR P 194     -15.183-111.629 129.091  0.00 97.00      PROA   
ATOM   3013  C   THR P 194     -13.330-115.852 128.885  0.00 97.00      PROA   
ATOM   3014  O   THR P 194     -13.777-116.541 127.970  0.00 97.00      PROA   
ATOM   3015  N   LYS P 195     -12.006-115.809 129.177  0.00 97.00      PROA   
ATOM   3016  HN  LYS P 195     -11.725-115.247 129.949  0.00 97.00      PROA   
ATOM   3017  CA  LYS P 195     -10.912-116.352 128.373  0.00 97.00      PROA   
ATOM   3018  HA  LYS P 195     -10.018-116.091 128.919  0.00 97.00      PROA   
ATOM   3019  CB  LYS P 195     -10.888-117.908 128.247  0.00 97.00      PROA   
ATOM   3020  HB1 LYS P 195     -10.464-118.199 127.259  0.00 97.00      PROA   
ATOM   3021  HB2 LYS P 195     -11.925-118.304 128.273  0.00 97.00      PROA   
ATOM   3022  CG  LYS P 195     -10.030-118.656 129.290  0.00 97.00      PROA   
ATOM   3023  HG1 LYS P 195      -9.019-118.195 129.334  0.00 97.00      PROA   
ATOM   3024  HG2 LYS P 195      -9.898-119.696 128.907  0.00 97.00      PROA   
ATOM   3025  CD  LYS P 195     -10.620-118.771 130.706  0.00 97.00      PROA   
ATOM   3026  HD1 LYS P 195     -11.658-119.161 130.607  0.00 97.00      PROA   
ATOM   3027  HD2 LYS P 195     -10.680-117.769 131.182  0.00 97.00      PROA   
ATOM   3028  CE  LYS P 195      -9.793-119.734 131.583  0.00 97.00      PROA   
ATOM   3029  HE1 LYS P 195      -8.779-119.328 131.773  0.00 97.00      PROA   
ATOM   3030  HE2 LYS P 195      -9.706-120.718 131.072  0.00 97.00      PROA   
ATOM   3031  NZ  LYS P 195     -10.439-119.974 132.884  0.00 97.00      PROA   
ATOM   3032  HZ1 LYS P 195     -11.461-120.126 132.713  0.00 97.00      PROA   
ATOM   3033  HZ2 LYS P 195     -10.398-119.147 133.510  0.00 97.00      PROA   
ATOM   3034  HZ3 LYS P 195     -10.085-120.809 133.383  0.00 97.00      PROA   
ATOM   3035  C   LYS P 195     -10.696-115.693 127.007  0.00 97.00      PROA   
ATOM   3036  O   LYS P 195      -9.562-115.593 126.542  0.00 97.00      PROA   
ATOM   3037  N   LEU P 196     -11.763-115.186 126.355  0.00 97.00      PROA   
ATOM   3038  HN  LEU P 196     -12.673-115.367 126.720  0.00 97.00      PROA   
ATOM   3039  CA  LEU P 196     -11.720-114.534 125.064  0.00 97.00      PROA   
ATOM   3040  HA  LEU P 196     -10.850-114.882 124.525  0.00 97.00      PROA   
ATOM   3041  CB  LEU P 196     -12.993-114.824 124.216  0.00 97.00      PROA   
ATOM   3042  HB1 LEU P 196     -12.995-114.153 123.331  0.00 97.00      PROA   
ATOM   3043  HB2 LEU P 196     -13.894-114.588 124.824  0.00 97.00      PROA   
ATOM   3044  CG  LEU P 196     -13.149-116.255 123.632  0.00 97.00      PROA   
ATOM   3045  HG  LEU P 196     -14.049-116.216 122.969  0.00 97.00      PROA   
ATOM   3046  CD1 LEU P 196     -11.958-116.651 122.740  0.00 97.00      PROA   
ATOM   3047 HD11 LEU P 196     -11.035-116.752 123.349  0.00 97.00      PROA   
ATOM   3048 HD12 LEU P 196     -11.788-115.884 121.956  0.00 97.00      PROA   
ATOM   3049 HD13 LEU P 196     -12.159-117.625 122.246  0.00 97.00      PROA   
ATOM   3050  CD2 LEU P 196     -13.438-117.343 124.683  0.00 97.00      PROA   
ATOM   3051 HD21 LEU P 196     -14.304-117.054 125.315  0.00 97.00      PROA   
ATOM   3052 HD22 LEU P 196     -12.554-117.500 125.334  0.00 97.00      PROA   
ATOM   3053 HD23 LEU P 196     -13.670-118.306 124.182  0.00 97.00      PROA   
ATOM   3054  C   LEU P 196     -11.587-113.027 125.204  0.00 97.00      PROA   
ATOM   3055  O   LEU P 196     -12.134-112.414 126.120  0.00 97.00      PROA   
ATOM   3056  N   LEU P 197     -10.864-112.397 124.244  0.00 97.00      PROA   
ATOM   3057  HN  LEU P 197     -10.360-112.918 123.561  0.00 97.00      PROA   
ATOM   3058  CA  LEU P 197     -10.868-110.966 124.032  0.00 97.00      PROA   
ATOM   3059  HA  LEU P 197     -11.684-110.529 124.590  0.00 97.00      PROA   
ATOM   3060  CB  LEU P 197      -9.535-110.288 124.440  0.00 97.00      PROA   
ATOM   3061  HB1 LEU P 197      -8.703-110.751 123.865  0.00 97.00      PROA   
ATOM   3062  HB2 LEU P 197      -9.357-110.510 125.517  0.00 97.00      PROA   
ATOM   3063  CG  LEU P 197      -9.470-108.751 124.251  0.00 97.00      PROA   
ATOM   3064  HG  LEU P 197      -9.623-108.519 123.171  0.00 97.00      PROA   
ATOM   3065  CD1 LEU P 197     -10.554-108.010 125.056  0.00 97.00      PROA   
ATOM   3066 HD11 LEU P 197     -10.455-108.255 126.135  0.00 97.00      PROA   
ATOM   3067 HD12 LEU P 197     -11.569-108.298 124.713  0.00 97.00      PROA   
ATOM   3068 HD13 LEU P 197     -10.439-106.913 124.927  0.00 97.00      PROA   
ATOM   3069  CD2 LEU P 197      -8.077-108.220 124.633  0.00 97.00      PROA   
ATOM   3070 HD21 LEU P 197      -7.295-108.713 124.018  0.00 97.00      PROA   
ATOM   3071 HD22 LEU P 197      -7.869-108.428 125.704  0.00 97.00      PROA   
ATOM   3072 HD23 LEU P 197      -8.022-107.124 124.465  0.00 97.00      PROA   
ATOM   3073  C   LEU P 197     -11.142-110.745 122.562  0.00 97.00      PROA   
ATOM   3074  O   LEU P 197     -10.568-111.415 121.706  0.00 97.00      PROA   
ATOM   3075  N   LEU P 198     -12.063-109.806 122.244  0.00 97.00      PROA   
ATOM   3076  HN  LEU P 198     -12.488-109.254 122.955  0.00 97.00      PROA   
ATOM   3077  CA  LEU P 198     -12.494-109.479 120.902  0.00 97.00      PROA   
ATOM   3078  HA  LEU P 198     -11.778-109.853 120.182  0.00 97.00      PROA   
ATOM   3079  CB  LEU P 198     -13.938-109.955 120.546  0.00 97.00      PROA   
ATOM   3080  HB1 LEU P 198     -14.213-109.546 119.548  0.00 97.00      PROA   
ATOM   3081  HB2 LEU P 198     -14.656-109.539 121.287  0.00 97.00      PROA   
ATOM   3082  CG  LEU P 198     -14.194-111.486 120.456  0.00 97.00      PROA   
ATOM   3083  HG  LEU P 198     -15.214-111.595 120.010  0.00 97.00      PROA   
ATOM   3084  CD1 LEU P 198     -13.216-112.209 119.512  0.00 97.00      PROA   
ATOM   3085 HD11 LEU P 198     -12.188-112.190 119.928  0.00 97.00      PROA   
ATOM   3086 HD12 LEU P 198     -13.205-111.724 118.514  0.00 97.00      PROA   
ATOM   3087 HD13 LEU P 198     -13.519-113.271 119.390  0.00 97.00      PROA   
ATOM   3088  CD2 LEU P 198     -14.264-112.185 121.824  0.00 97.00      PROA   
ATOM   3089 HD21 LEU P 198     -14.900-111.606 122.524  0.00 97.00      PROA   
ATOM   3090 HD22 LEU P 198     -13.252-112.287 122.259  0.00 97.00      PROA   
ATOM   3091 HD23 LEU P 198     -14.693-113.203 121.711  0.00 97.00      PROA   
ATOM   3092  C   LEU P 198     -12.466-107.968 120.856  0.00 97.00      PROA   
ATOM   3093  O   LEU P 198     -12.329-107.317 121.892  0.00 97.00      PROA   
ATOM   3094  N   GLN P 199     -12.575-107.364 119.645  0.00 97.00      PROA   
ATOM   3095  HN  GLN P 199     -12.630-107.913 118.814  0.00 97.00      PROA   
ATOM   3096  CA  GLN P 199     -12.578-105.922 119.442  0.00 97.00      PROA   
ATOM   3097  HA  GLN P 199     -11.612-105.561 119.767  0.00 97.00      PROA   
ATOM   3098  CB  GLN P 199     -12.784-105.548 117.948  0.00 97.00      PROA   
ATOM   3099  HB1 GLN P 199     -12.728-104.441 117.851  0.00 97.00      PROA   
ATOM   3100  HB2 GLN P 199     -13.807-105.858 117.631  0.00 97.00      PROA   
ATOM   3101  CG  GLN P 199     -11.773-106.168 116.947  0.00 97.00      PROA   
ATOM   3102  HG1 GLN P 199     -11.802-105.627 115.978  0.00 97.00      PROA   
ATOM   3103  HG2 GLN P 199     -12.069-107.222 116.750  0.00 97.00      PROA   
ATOM   3104  CD  GLN P 199     -10.331-106.221 117.467  0.00 97.00      PROA   
ATOM   3105  OE1 GLN P 199      -9.805-107.303 117.750  0.00 97.00      PROA   
ATOM   3106  NE2 GLN P 199      -9.665-105.041 117.579  0.00 97.00      PROA   
ATOM   3107 HE21 GLN P 199      -8.716-105.075 117.888  0.00 97.00      PROA   
ATOM   3108 HE22 GLN P 199     -10.110-104.182 117.330  0.00 97.00      PROA   
ATOM   3109  C   GLN P 199     -13.635-105.205 120.280  0.00 97.00      PROA   
ATOM   3110  O   GLN P 199     -14.775-105.649 120.397  0.00 97.00      PROA   
ATOM   3111  N   ARG P 200     -13.243-104.084 120.925  0.00 97.00      PROA   
ATOM   3112  HN  ARG P 200     -12.337-103.690 120.798  0.00 97.00      PROA   
ATOM   3113  CA  ARG P 200     -14.005-103.518 122.010  0.00 97.00      PROA   
ATOM   3114  HA  ARG P 200     -15.046-103.790 121.924  0.00 97.00      PROA   
ATOM   3115  CB  ARG P 200     -13.394-104.039 123.337  0.00 97.00      PROA   
ATOM   3116  HB1 ARG P 200     -12.334-103.699 123.390  0.00 97.00      PROA   
ATOM   3117  HB2 ARG P 200     -13.360-105.152 123.301  0.00 97.00      PROA   
ATOM   3118  CG  ARG P 200     -14.114-103.600 124.618  0.00 97.00      PROA   
ATOM   3119  HG1 ARG P 200     -14.715-102.687 124.429  0.00 97.00      PROA   
ATOM   3120  HG2 ARG P 200     -13.324-103.307 125.339  0.00 97.00      PROA   
ATOM   3121  CD  ARG P 200     -15.030-104.650 125.264  0.00 97.00      PROA   
ATOM   3122  HD1 ARG P 200     -15.536-105.271 124.498  0.00 97.00      PROA   
ATOM   3123  HD2 ARG P 200     -15.815-104.152 125.880  0.00 97.00      PROA   
ATOM   3124  NE  ARG P 200     -14.185-105.546 126.123  0.00 97.00      PROA   
ATOM   3125  HE  ARG P 200     -13.719-106.329 125.723  0.00 97.00      PROA   
ATOM   3126  CZ  ARG P 200     -13.973-105.309 127.433  0.00 97.00      PROA   
ATOM   3127  NH1 ARG P 200     -14.493-104.246 128.060  0.00 97.00      PROA   
ATOM   3128 HH11 ARG P 200     -14.609-103.418 127.516  0.00 97.00      PROA   
ATOM   3129 HH12 ARG P 200     -14.254-104.099 129.020  0.00 97.00      PROA   
ATOM   3130  NH2 ARG P 200     -13.149-106.087 128.151  0.00 97.00      PROA   
ATOM   3131 HH21 ARG P 200     -12.588-106.762 127.686  0.00 97.00      PROA   
ATOM   3132 HH22 ARG P 200     -12.872-105.713 129.034  0.00 97.00      PROA   
ATOM   3133  C   ARG P 200     -13.825-102.013 121.937  0.00 97.00      PROA   
ATOM   3134  O   ARG P 200     -12.706-101.586 121.655  0.00 97.00      PROA   
ATOM   3135  N   PRO P 201     -14.825-101.152 122.165  0.00 97.00      PROA   
ATOM   3136  CD  PRO P 201     -16.253-101.489 122.103  0.00 97.00      PROA   
ATOM   3137  HD1 PRO P 201     -16.503-102.301 122.821  0.00 97.00      PROA   
ATOM   3138  HD2 PRO P 201     -16.510-101.804 121.067  0.00 97.00      PROA   
ATOM   3139  CA  PRO P 201     -14.591 -99.727 122.375  0.00 97.00      PROA   
ATOM   3140  HA  PRO P 201     -13.873 -99.349 121.660  0.00 97.00      PROA   
ATOM   3141  CB  PRO P 201     -15.977 -99.087 122.153  0.00 97.00      PROA   
ATOM   3142  HB1 PRO P 201     -16.070 -98.817 121.076  0.00 97.00      PROA   
ATOM   3143  HB2 PRO P 201     -16.149 -98.176 122.758  0.00 97.00      PROA   
ATOM   3144  CG  PRO P 201     -16.996-100.198 122.463  0.00 97.00      PROA   
ATOM   3145  HG1 PRO P 201     -17.227-100.201 123.548  0.00 97.00      PROA   
ATOM   3146  HG2 PRO P 201     -17.942-100.078 121.901  0.00 97.00      PROA   
ATOM   3147  C   PRO P 201     -14.024 -99.457 123.763  0.00 97.00      PROA   
ATOM   3148  O   PRO P 201     -12.865 -99.053 123.858  0.00 97.00      PROA   
ATOM   3149  N   GLY P 202     -14.794 -99.688 124.848  0.00 97.00      PROA   
ATOM   3150  HN  GLY P 202     -15.764 -99.901 124.739  0.00 97.00      PROA   
ATOM   3151  CA  GLY P 202     -14.319 -99.583 126.211  0.00 97.00      PROA   
ATOM   3152  HA1 GLY P 202     -15.206 -99.516 126.805  0.00 97.00      PROA   
ATOM   3153  HA2 GLY P 202     -13.665 -98.730 126.324  0.00 97.00      PROA   
ATOM   3154  C   GLY P 202     -13.614-100.822 126.664  0.00 97.00      PROA   
ATOM   3155  O   GLY P 202     -14.274-101.798 126.979  0.00 97.00      PROA   
ATOM   3156  N   LEU P 203     -12.266-100.799 126.726  0.00 97.00      PROA   
ATOM   3157  HN  LEU P 203     -11.798 -99.960 126.459  0.00 97.00      PROA   
ATOM   3158  CA  LEU P 203     -11.393-101.917 127.055  0.00 97.00      PROA   
ATOM   3159  HA  LEU P 203     -11.655-102.714 126.381  0.00 97.00      PROA   
ATOM   3160  CB  LEU P 203      -9.899-101.580 126.773  0.00 97.00      PROA   
ATOM   3161  HB1 LEU P 203      -9.226-102.169 127.433  0.00 97.00      PROA   
ATOM   3162  HB2 LEU P 203      -9.734-100.506 127.007  0.00 97.00      PROA   
ATOM   3163  CG  LEU P 203      -9.420-101.856 125.317  0.00 97.00      PROA   
ATOM   3164  HG  LEU P 203      -8.373-101.470 125.251  0.00 97.00      PROA   
ATOM   3165  CD1 LEU P 203      -9.350-103.366 125.004  0.00 97.00      PROA   
ATOM   3166 HD11 LEU P 203     -10.362-103.819 125.032  0.00 97.00      PROA   
ATOM   3167 HD12 LEU P 203      -8.706-103.886 125.744  0.00 97.00      PROA   
ATOM   3168 HD13 LEU P 203      -8.923-103.526 123.992  0.00 97.00      PROA   
ATOM   3169  CD2 LEU P 203     -10.236-101.115 124.241  0.00 97.00      PROA   
ATOM   3170 HD21 LEU P 203     -10.255-100.025 124.451  0.00 97.00      PROA   
ATOM   3171 HD22 LEU P 203     -11.281-101.488 124.213  0.00 97.00      PROA   
ATOM   3172 HD23 LEU P 203      -9.786-101.272 123.237  0.00 97.00      PROA   
ATOM   3173  C   LEU P 203     -11.547-102.541 128.441  0.00 97.00      PROA   
ATOM   3174  O   LEU P 203     -11.351-103.746 128.585  0.00 97.00      PROA   
ATOM   3175  N   GLN P 204     -11.874-101.764 129.499  0.00 97.00      PROA   
ATOM   3176  HN  GLN P 204     -12.176-100.818 129.368  0.00 97.00      PROA   
ATOM   3177  CA  GLN P 204     -11.805-102.192 130.891  0.00 97.00      PROA   
ATOM   3178  HA  GLN P 204     -10.823-102.613 131.047  0.00 97.00      PROA   
ATOM   3179  CB  GLN P 204     -12.011-100.962 131.816  0.00 97.00      PROA   
ATOM   3180  HB1 GLN P 204     -13.065-100.619 131.730  0.00 97.00      PROA   
ATOM   3181  HB2 GLN P 204     -11.384-100.138 131.401  0.00 97.00      PROA   
ATOM   3182  CG  GLN P 204     -11.665-101.106 133.317  0.00 97.00      PROA   
ATOM   3183  HG1 GLN P 204     -12.473-101.666 133.832  0.00 97.00      PROA   
ATOM   3184  HG2 GLN P 204     -11.621-100.097 133.775  0.00 97.00      PROA   
ATOM   3185  CD  GLN P 204     -10.347-101.850 133.563  0.00 97.00      PROA   
ATOM   3186  OE1 GLN P 204     -10.270-103.082 133.559  0.00 97.00      PROA   
ATOM   3187  NE2 GLN P 204      -9.256-101.075 133.802  0.00 97.00      PROA   
ATOM   3188 HE21 GLN P 204      -8.391-101.539 133.983  0.00 97.00      PROA   
ATOM   3189 HE22 GLN P 204      -9.340-100.080 133.781  0.00 97.00      PROA   
ATOM   3190  C   GLN P 204     -12.843-103.250 131.251  0.00 97.00      PROA   
ATOM   3191  O   GLN P 204     -13.813-103.459 130.539  0.00 97.00      PROA   
ATOM   3192  N   LEU P 205     -12.679-103.954 132.391  0.00 97.00      PROA   
ATOM   3193  HN  LEU P 205     -11.847-103.856 132.934  0.00 97.00      PROA   
ATOM   3194  CA  LEU P 205     -13.785-104.649 133.014  0.00 97.00      PROA   
ATOM   3195  HA  LEU P 205     -14.713-104.343 132.554  0.00 97.00      PROA   
ATOM   3196  CB  LEU P 205     -13.696-106.193 132.936  0.00 97.00      PROA   
ATOM   3197  HB1 LEU P 205     -14.504-106.645 133.552  0.00 97.00      PROA   
ATOM   3198  HB2 LEU P 205     -12.715-106.514 133.349  0.00 97.00      PROA   
ATOM   3199  CG  LEU P 205     -13.844-106.771 131.510  0.00 97.00      PROA   
ATOM   3200  HG  LEU P 205     -13.128-106.230 130.852  0.00 97.00      PROA   
ATOM   3201  CD1 LEU P 205     -13.461-108.262 131.474  0.00 97.00      PROA   
ATOM   3202 HD11 LEU P 205     -14.137-108.844 132.136  0.00 97.00      PROA   
ATOM   3203 HD12 LEU P 205     -12.416-108.401 131.821  0.00 97.00      PROA   
ATOM   3204 HD13 LEU P 205     -13.550-108.660 130.441  0.00 97.00      PROA   
ATOM   3205  CD2 LEU P 205     -15.270-106.580 130.958  0.00 97.00      PROA   
ATOM   3206 HD21 LEU P 205     -15.530-105.504 130.887  0.00 97.00      PROA   
ATOM   3207 HD22 LEU P 205     -16.004-107.076 131.629  0.00 97.00      PROA   
ATOM   3208 HD23 LEU P 205     -15.359-107.031 129.947  0.00 97.00      PROA   
ATOM   3209  C   LEU P 205     -13.879-104.218 134.458  0.00 97.00      PROA   
ATOM   3210  O   LEU P 205     -13.031-104.536 135.290  0.00 97.00      PROA   
ATOM   3211  N   TYR P 206     -14.971-103.493 134.789  0.00 97.00      PROA   
ATOM   3212  HN  TYR P 206     -15.609-103.191 134.086  0.00 97.00      PROA   
ATOM   3213  CA  TYR P 206     -15.378-103.228 136.155  0.00 97.00      PROA   
ATOM   3214  HA  TYR P 206     -14.515-103.275 136.807  0.00 97.00      PROA   
ATOM   3215  CB  TYR P 206     -16.116-101.876 136.352  0.00 97.00      PROA   
ATOM   3216  HB1 TYR P 206     -16.276-101.658 137.430  0.00 97.00      PROA   
ATOM   3217  HB2 TYR P 206     -17.105-101.893 135.843  0.00 97.00      PROA   
ATOM   3218  CG  TYR P 206     -15.314-100.756 135.750  0.00 97.00      PROA   
ATOM   3219  CD1 TYR P 206     -14.330-100.070 136.488  0.00 97.00      PROA   
ATOM   3220  HD1 TYR P 206     -14.145-100.342 137.518  0.00 97.00      PROA   
ATOM   3221  CE1 TYR P 206     -13.582 -99.044 135.889  0.00 97.00      PROA   
ATOM   3222  HE1 TYR P 206     -12.817 -98.527 136.453  0.00 97.00      PROA   
ATOM   3223  CZ  TYR P 206     -13.810 -98.707 134.546  0.00 97.00      PROA   
ATOM   3224  OH  TYR P 206     -13.008 -97.747 133.894  0.00 97.00      PROA   
ATOM   3225  HH  TYR P 206     -13.175 -97.823 132.945  0.00 97.00      PROA   
ATOM   3226  CD2 TYR P 206     -15.570-100.363 134.426  0.00 97.00      PROA   
ATOM   3227  HD2 TYR P 206     -16.343-100.851 133.849  0.00 97.00      PROA   
ATOM   3228  CE2 TYR P 206     -14.813 -99.361 133.824  0.00 97.00      PROA   
ATOM   3229  HE2 TYR P 206     -15.008 -99.113 132.794  0.00 97.00      PROA   
ATOM   3230  C   TYR P 206     -16.323-104.349 136.506  0.00 97.00      PROA   
ATOM   3231  O   TYR P 206     -16.974-104.916 135.630  0.00 97.00      PROA   
ATOM   3232  N   PHE P 207     -16.401-104.719 137.799  0.00 97.00      PROA   
ATOM   3233  HN  PHE P 207     -15.894-104.239 138.515  0.00 97.00      PROA   
ATOM   3234  CA  PHE P 207     -17.182-105.865 138.211  0.00 97.00      PROA   
ATOM   3235  HA  PHE P 207     -17.897-106.133 137.446  0.00 97.00      PROA   
ATOM   3236  CB  PHE P 207     -16.316-107.099 138.579  0.00 97.00      PROA   
ATOM   3237  HB1 PHE P 207     -16.932-107.910 139.025  0.00 97.00      PROA   
ATOM   3238  HB2 PHE P 207     -15.559-106.794 139.330  0.00 97.00      PROA   
ATOM   3239  CG  PHE P 207     -15.584-107.678 137.390  0.00 97.00      PROA   
ATOM   3240  CD1 PHE P 207     -14.365-107.127 136.954  0.00 97.00      PROA   
ATOM   3241  HD1 PHE P 207     -13.986-106.228 137.419  0.00 97.00      PROA   
ATOM   3242  CE1 PHE P 207     -13.627-107.737 135.935  0.00 97.00      PROA   
ATOM   3243  HE1 PHE P 207     -12.698-107.293 135.605  0.00 97.00      PROA   
ATOM   3244  CZ  PHE P 207     -14.095-108.915 135.340  0.00 97.00      PROA   
ATOM   3245  HZ  PHE P 207     -13.527-109.384 134.550  0.00 97.00      PROA   
ATOM   3246  CD2 PHE P 207     -16.044-108.860 136.780  0.00 97.00      PROA   
ATOM   3247  HD2 PHE P 207     -16.970-109.306 137.113  0.00 97.00      PROA   
ATOM   3248  CE2 PHE P 207     -15.306-109.476 135.762  0.00 97.00      PROA   
ATOM   3249  HE2 PHE P 207     -15.666-110.386 135.306  0.00 97.00      PROA   
ATOM   3250  C   PHE P 207     -17.975-105.492 139.423  0.00 97.00      PROA   
ATOM   3251  O   PHE P 207     -17.679-104.518 140.099  0.00 97.00      PROA   
ATOM   3252  N   SER P 208     -19.022-106.282 139.725  0.00 97.00      PROA   
ATOM   3253  HN  SER P 208     -19.308-107.010 139.110  0.00 97.00      PROA   
ATOM   3254  CA  SER P 208     -19.775-106.158 140.947  0.00 97.00      PROA   
ATOM   3255  HA  SER P 208     -19.126-105.779 141.725  0.00 97.00      PROA   
ATOM   3256  CB  SER P 208     -21.015-105.231 140.836  0.00 97.00      PROA   
ATOM   3257  HB1 SER P 208     -20.658-104.188 140.688  0.00 97.00      PROA   
ATOM   3258  HB2 SER P 208     -21.621-105.260 141.768  0.00 97.00      PROA   
ATOM   3259  OG  SER P 208     -21.820-105.583 139.717  0.00 97.00      PROA   
ATOM   3260  HG1 SER P 208     -22.712-105.257 139.880  0.00 97.00      PROA   
ATOM   3261  C   SER P 208     -20.172-107.550 141.356  0.00 97.00      PROA   
ATOM   3262  O   SER P 208     -20.234-108.460 140.534  0.00 97.00      PROA   
ATOM   3263  N   PHE P 209     -20.406-107.735 142.672  0.00 97.00      PROA   
ATOM   3264  HN  PHE P 209     -20.362-106.968 143.306  0.00 97.00      PROA   
ATOM   3265  CA  PHE P 209     -20.715-109.007 143.277  0.00 97.00      PROA   
ATOM   3266  HA  PHE P 209     -21.007-109.706 142.503  0.00 97.00      PROA   
ATOM   3267  CB  PHE P 209     -19.521-109.556 144.111  0.00 97.00      PROA   
ATOM   3268  HB1 PHE P 209     -19.804-109.844 145.144  0.00 97.00      PROA   
ATOM   3269  HB2 PHE P 209     -18.723-108.784 144.181  0.00 97.00      PROA   
ATOM   3270  CG  PHE P 209     -18.948-110.782 143.453  0.00 97.00      PROA   
ATOM   3271  CD1 PHE P 209     -19.608-112.014 143.601  0.00 97.00      PROA   
ATOM   3272  HD1 PHE P 209     -20.536-112.061 144.153  0.00 97.00      PROA   
ATOM   3273  CE1 PHE P 209     -19.071-113.182 143.049  0.00 97.00      PROA   
ATOM   3274  HE1 PHE P 209     -19.586-114.121 143.180  0.00 97.00      PROA   
ATOM   3275  CZ  PHE P 209     -17.862-113.130 142.345  0.00 97.00      PROA   
ATOM   3276  HZ  PHE P 209     -17.440-114.028 141.920  0.00 97.00      PROA   
ATOM   3277  CD2 PHE P 209     -17.734-110.740 142.742  0.00 97.00      PROA   
ATOM   3278  HD2 PHE P 209     -17.208-109.804 142.626  0.00 97.00      PROA   
ATOM   3279  CE2 PHE P 209     -17.194-111.909 142.191  0.00 97.00      PROA   
ATOM   3280  HE2 PHE P 209     -16.260-111.873 141.649  0.00 97.00      PROA   
ATOM   3281  C   PHE P 209     -21.930-108.799 144.145  0.00 97.00      PROA   
ATOM   3282  O   PHE P 209     -22.088-107.759 144.781  0.00 97.00      PROA   
ATOM   3283  N   TYR P 210     -22.846-109.791 144.149  0.00 97.00      PROA   
ATOM   3284  HN  TYR P 210     -22.708-110.617 143.609  0.00 97.00      PROA   
ATOM   3285  CA  TYR P 210     -24.131-109.690 144.804  0.00 97.00      PROA   
ATOM   3286  HA  TYR P 210     -24.121-108.900 145.544  0.00 97.00      PROA   
ATOM   3287  CB  TYR P 210     -25.301-109.496 143.793  0.00 97.00      PROA   
ATOM   3288  HB1 TYR P 210     -26.261-109.318 144.325  0.00 97.00      PROA   
ATOM   3289  HB2 TYR P 210     -25.410-110.419 143.187  0.00 97.00      PROA   
ATOM   3290  CG  TYR P 210     -25.068-108.370 142.804  0.00 97.00      PROA   
ATOM   3291  CD1 TYR P 210     -24.297-108.587 141.645  0.00 97.00      PROA   
ATOM   3292  HD1 TYR P 210     -23.826-109.546 141.495  0.00 97.00      PROA   
ATOM   3293  CE1 TYR P 210     -24.163-107.595 140.668  0.00 97.00      PROA   
ATOM   3294  HE1 TYR P 210     -23.574-107.788 139.784  0.00 97.00      PROA   
ATOM   3295  CZ  TYR P 210     -24.820-106.369 140.826  0.00 97.00      PROA   
ATOM   3296  OH  TYR P 210     -24.745-105.373 139.829  0.00 97.00      PROA   
ATOM   3297  HH  TYR P 210     -24.793-105.803 138.965  0.00 97.00      PROA   
ATOM   3298  CD2 TYR P 210     -25.725-107.135 142.945  0.00 97.00      PROA   
ATOM   3299  HD2 TYR P 210     -26.366-106.969 143.798  0.00 97.00      PROA   
ATOM   3300  CE2 TYR P 210     -25.594-106.137 141.969  0.00 97.00      PROA   
ATOM   3301  HE2 TYR P 210     -26.117-105.198 142.076  0.00 97.00      PROA   
ATOM   3302  C   TYR P 210     -24.347-111.010 145.507  0.00 97.00      PROA   
ATOM   3303  O   TYR P 210     -23.702-112.007 145.186  0.00 97.00      PROA   
ATOM   3304  N   MET P 211     -25.279-111.042 146.489  0.00 97.00      PROA   
ATOM   3305  HN  MET P 211     -25.756-110.213 146.773  0.00 97.00      PROA   
ATOM   3306  CA  MET P 211     -25.736-112.273 147.099  0.00 97.00      PROA   
ATOM   3307  HA  MET P 211     -25.298-113.125 146.602  0.00 97.00      PROA   
ATOM   3308  CB  MET P 211     -25.396-112.337 148.611  0.00 97.00      PROA   
ATOM   3309  HB1 MET P 211     -25.935-113.191 149.077  0.00 97.00      PROA   
ATOM   3310  HB2 MET P 211     -25.742-111.398 149.098  0.00 97.00      PROA   
ATOM   3311  CG  MET P 211     -23.892-112.520 148.891  0.00 97.00      PROA   
ATOM   3312  HG1 MET P 211     -23.313-111.821 148.250  0.00 97.00      PROA   
ATOM   3313  HG2 MET P 211     -23.622-113.549 148.573  0.00 97.00      PROA   
ATOM   3314  SD  MET P 211     -23.398-112.263 150.627  0.00 97.00      PROA   
ATOM   3315  CE  MET P 211     -24.315-113.645 151.365  0.00 97.00      PROA   
ATOM   3316  HE1 MET P 211     -24.057-114.601 150.864  0.00 97.00      PROA   
ATOM   3317  HE2 MET P 211     -25.412-113.495 151.283  0.00 97.00      PROA   
ATOM   3318  HE3 MET P 211     -24.066-113.747 152.442  0.00 97.00      PROA   
ATOM   3319  C   MET P 211     -27.235-112.344 146.931  0.00 97.00      PROA   
ATOM   3320  O   MET P 211     -27.961-111.687 147.671  0.00 97.00      PROA   
ATOM   3321  N   GLY P 212     -27.740-113.165 145.967  0.00 97.00      PROA   
ATOM   3322  HN  GLY P 212     -27.137-113.777 145.455  0.00 97.00      PROA   
ATOM   3323  CA  GLY P 212     -29.147-113.245 145.584  0.00 97.00      PROA   
ATOM   3324  HA1 GLY P 212     -29.645-113.893 146.289  0.00 97.00      PROA   
ATOM   3325  HA2 GLY P 212     -29.167-113.644 144.583  0.00 97.00      PROA   
ATOM   3326  C   GLY P 212     -29.874-111.918 145.521  0.00 97.00      PROA   
ATOM   3327  O   GLY P 212     -29.510-111.015 144.770  0.00 97.00      PROA   
ATOM   3328  N   SER P 213     -30.938-111.784 146.340  0.00 97.00      PROA   
ATOM   3329  HN  SER P 213     -31.220-112.567 146.890  0.00 97.00      PROA   
ATOM   3330  CA  SER P 213     -31.747-110.579 146.451  0.00 97.00      PROA   
ATOM   3331  HA  SER P 213     -31.861-110.170 145.455  0.00 97.00      PROA   
ATOM   3332  CB  SER P 213     -33.171-110.926 146.982  0.00 97.00      PROA   
ATOM   3333  HB1 SER P 213     -33.104-111.327 148.016  0.00 97.00      PROA   
ATOM   3334  HB2 SER P 213     -33.607-111.716 146.335  0.00 97.00      PROA   
ATOM   3335  OG  SER P 213     -34.063-109.812 146.959  0.00 97.00      PROA   
ATOM   3336  HG1 SER P 213     -33.614-109.113 147.447  0.00 97.00      PROA   
ATOM   3337  C   SER P 213     -31.116-109.484 147.325  0.00 97.00      PROA   
ATOM   3338  O   SER P 213     -31.824-108.697 147.954  0.00 97.00      PROA   
ATOM   3339  N   LYS P 214     -29.770-109.358 147.386  0.00 97.00      PROA   
ATOM   3340  HN  LYS P 214     -29.166-110.028 146.962  0.00 97.00      PROA   
ATOM   3341  CA  LYS P 214     -29.171-108.173 147.976  0.00 97.00      PROA   
ATOM   3342  HA  LYS P 214     -29.826-107.343 147.748  0.00 97.00      PROA   
ATOM   3343  CB  LYS P 214     -29.056-108.200 149.522  0.00 97.00      PROA   
ATOM   3344  HB1 LYS P 214     -30.094-108.136 149.922  0.00 97.00      PROA   
ATOM   3345  HB2 LYS P 214     -28.515-107.295 149.877  0.00 97.00      PROA   
ATOM   3346  CG  LYS P 214     -28.392-109.458 150.105  0.00 97.00      PROA   
ATOM   3347  HG1 LYS P 214     -27.429-109.633 149.575  0.00 97.00      PROA   
ATOM   3348  HG2 LYS P 214     -29.039-110.342 149.918  0.00 97.00      PROA   
ATOM   3349  CD  LYS P 214     -28.087-109.339 151.610  0.00 97.00      PROA   
ATOM   3350  HD1 LYS P 214     -27.347-108.515 151.738  0.00 97.00      PROA   
ATOM   3351  HD2 LYS P 214     -27.599-110.284 151.942  0.00 97.00      PROA   
ATOM   3352  CE  LYS P 214     -29.320-109.058 152.483  0.00 97.00      PROA   
ATOM   3353  HE1 LYS P 214     -30.043-109.899 152.421  0.00 97.00      PROA   
ATOM   3354  HE2 LYS P 214     -29.829-108.121 152.173  0.00 97.00      PROA   
ATOM   3355  NZ  LYS P 214     -28.926-108.894 153.903  0.00 97.00      PROA   
ATOM   3356  HZ1 LYS P 214     -28.277-108.084 153.982  0.00 97.00      PROA   
ATOM   3357  HZ2 LYS P 214     -28.441-109.754 154.229  0.00 97.00      PROA   
ATOM   3358  HZ3 LYS P 214     -29.767-108.721 154.490  0.00 97.00      PROA   
ATOM   3359  C   LYS P 214     -27.843-107.773 147.366  0.00 97.00      PROA   
ATOM   3360  O   LYS P 214     -26.954-108.583 147.110  0.00 97.00      PROA   
ATOM   3361  N   THR P 215     -27.686-106.447 147.143  0.00 97.00      PROA   
ATOM   3362  HN  THR P 215     -28.445-105.816 147.289  0.00 97.00      PROA   
ATOM   3363  CA  THR P 215     -26.446-105.778 146.803  0.00 97.00      PROA   
ATOM   3364  HA  THR P 215     -26.039-106.259 145.924  0.00 97.00      PROA   
ATOM   3365  CB  THR P 215     -26.670-104.295 146.511  0.00 97.00      PROA   
ATOM   3366  HB  THR P 215     -25.714-103.722 146.490  0.00 97.00      PROA   
ATOM   3367  OG1 THR P 215     -27.540-103.716 147.480  0.00 97.00      PROA   
ATOM   3368  HG1 THR P 215     -27.076-103.769 148.318  0.00 97.00      PROA   
ATOM   3369  CG2 THR P 215     -27.343-104.131 145.138  0.00 97.00      PROA   
ATOM   3370 HG21 THR P 215     -28.284-104.716 145.087  0.00 97.00      PROA   
ATOM   3371 HG22 THR P 215     -26.663-104.464 144.327  0.00 97.00      PROA   
ATOM   3372 HG23 THR P 215     -27.591-103.060 144.970  0.00 97.00      PROA   
ATOM   3373  C   THR P 215     -25.398-105.864 147.896  0.00 97.00      PROA   
ATOM   3374  O   THR P 215     -25.693-105.671 149.074  0.00 97.00      PROA   
ATOM   3375  N   LEU P 216     -24.124-106.081 147.504  0.00 97.00      PROA   
ATOM   3376  HN  LEU P 216     -23.912-106.345 146.565  0.00 97.00      PROA   
ATOM   3377  CA  LEU P 216     -22.976-105.810 148.346  0.00 97.00      PROA   
ATOM   3378  HA  LEU P 216     -23.276-105.867 149.382  0.00 97.00      PROA   
ATOM   3379  CB  LEU P 216     -21.827-106.819 148.107  0.00 97.00      PROA   
ATOM   3380  HB1 LEU P 216     -20.940-106.557 148.721  0.00 97.00      PROA   
ATOM   3381  HB2 LEU P 216     -21.525-106.778 147.039  0.00 97.00      PROA   
ATOM   3382  CG  LEU P 216     -22.209-108.282 148.450  0.00 97.00      PROA   
ATOM   3383  HG  LEU P 216     -23.063-108.588 147.801  0.00 97.00      PROA   
ATOM   3384  CD1 LEU P 216     -21.042-109.239 148.151  0.00 97.00      PROA   
ATOM   3385 HD11 LEU P 216     -20.168-108.989 148.788  0.00 97.00      PROA   
ATOM   3386 HD12 LEU P 216     -20.744-109.162 147.086  0.00 97.00      PROA   
ATOM   3387 HD13 LEU P 216     -21.343-110.287 148.362  0.00 97.00      PROA   
ATOM   3388  CD2 LEU P 216     -22.651-108.436 149.916  0.00 97.00      PROA   
ATOM   3389 HD21 LEU P 216     -23.567-107.846 150.123  0.00 97.00      PROA   
ATOM   3390 HD22 LEU P 216     -21.841-108.101 150.599  0.00 97.00      PROA   
ATOM   3391 HD23 LEU P 216     -22.871-109.500 150.134  0.00 97.00      PROA   
ATOM   3392  C   LEU P 216     -22.534-104.377 148.111  0.00 97.00      PROA   
ATOM   3393  O   LEU P 216     -23.142-103.664 147.317  0.00 97.00      PROA   
ATOM   3394  N   ARG P 217     -21.490-103.894 148.834  0.00 97.00      PROA   
ATOM   3395  HN  ARG P 217     -21.025-104.475 149.497  0.00 97.00      PROA   
ATOM   3396  CA  ARG P 217     -20.993-102.530 148.708  0.00 97.00      PROA   
ATOM   3397  HA  ARG P 217     -21.852-101.872 148.712  0.00 97.00      PROA   
ATOM   3398  CB  ARG P 217     -20.072-102.095 149.880  0.00 97.00      PROA   
ATOM   3399  HB1 ARG P 217     -19.653-101.087 149.655  0.00 97.00      PROA   
ATOM   3400  HB2 ARG P 217     -19.222-102.809 149.954  0.00 97.00      PROA   
ATOM   3401  CG  ARG P 217     -20.762-101.978 151.252  0.00 97.00      PROA   
ATOM   3402  HG1 ARG P 217     -21.206-102.958 151.535  0.00 97.00      PROA   
ATOM   3403  HG2 ARG P 217     -21.591-101.240 151.174  0.00 97.00      PROA   
ATOM   3404  CD  ARG P 217     -19.771-101.543 152.345  0.00 97.00      PROA   
ATOM   3405  HD1 ARG P 217     -19.244-100.602 152.072  0.00 97.00      PROA   
ATOM   3406  HD2 ARG P 217     -19.007-102.336 152.497  0.00 97.00      PROA   
ATOM   3407  NE  ARG P 217     -20.503-101.375 153.641  0.00 97.00      PROA   
ATOM   3408  HE  ARG P 217     -20.520-102.131 154.287  0.00 97.00      PROA   
ATOM   3409  CZ  ARG P 217     -21.111-100.233 154.029  0.00 97.00      PROA   
ATOM   3410  NH1 ARG P 217     -21.184 -99.148 153.243  0.00 97.00      PROA   
ATOM   3411 HH11 ARG P 217     -20.824 -99.206 152.318  0.00 97.00      PROA   
ATOM   3412 HH12 ARG P 217     -21.649 -98.334 153.582  0.00 97.00      PROA   
ATOM   3413  NH2 ARG P 217     -21.663-100.177 155.254  0.00 97.00      PROA   
ATOM   3414 HH21 ARG P 217     -21.611-100.975 155.847  0.00 97.00      PROA   
ATOM   3415 HH22 ARG P 217     -22.086 -99.328 155.556  0.00 97.00      PROA   
ATOM   3416  C   ARG P 217     -20.254-102.260 147.403  0.00 97.00      PROA   
ATOM   3417  O   ARG P 217     -19.029-102.151 147.365  0.00 97.00      PROA   
ATOM   3418  N   GLY P 218     -21.023-102.121 146.299  0.00 97.00      PROA   
ATOM   3419  HN  GLY P 218     -21.992-102.348 146.386  0.00 97.00      PROA   
ATOM   3420  CA  GLY P 218     -20.597-101.639 145.000  0.00 97.00      PROA   
ATOM   3421  HA1 GLY P 218     -21.480-101.602 144.380  0.00 97.00      PROA   
ATOM   3422  HA2 GLY P 218     -19.842-102.315 144.626  0.00 97.00      PROA   
ATOM   3423  C   GLY P 218     -20.024-100.250 145.004  0.00 97.00      PROA   
ATOM   3424  O   GLY P 218     -20.212 -99.481 145.945  0.00 97.00      PROA   
ATOM   3425  N   ARG P 219     -19.343 -99.906 143.890  0.00 97.00      PROA   
ATOM   3426  HN  ARG P 219     -19.234-100.564 143.148  0.00 97.00      PROA   
ATOM   3427  CA  ARG P 219     -18.735 -98.621 143.648  0.00 97.00      PROA   
ATOM   3428  HA  ARG P 219     -19.537 -97.917 143.486  0.00 97.00      PROA   
ATOM   3429  CB  ARG P 219     -17.800 -98.092 144.794  0.00 97.00      PROA   
ATOM   3430  HB1 ARG P 219     -18.451 -97.846 145.661  0.00 97.00      PROA   
ATOM   3431  HB2 ARG P 219     -17.335 -97.130 144.499  0.00 97.00      PROA   
ATOM   3432  CG  ARG P 219     -16.735 -99.083 145.320  0.00 97.00      PROA   
ATOM   3433  HG1 ARG P 219     -16.085 -99.430 144.488  0.00 97.00      PROA   
ATOM   3434  HG2 ARG P 219     -17.260 -99.975 145.725  0.00 97.00      PROA   
ATOM   3435  CD  ARG P 219     -15.842 -98.541 146.449  0.00 97.00      PROA   
ATOM   3436  HD1 ARG P 219     -15.261 -99.381 146.899  0.00 97.00      PROA   
ATOM   3437  HD2 ARG P 219     -16.448 -98.037 147.231  0.00 97.00      PROA   
ATOM   3438  NE  ARG P 219     -14.899 -97.562 145.824  0.00 97.00      PROA   
ATOM   3439  HE  ARG P 219     -15.044 -97.288 144.872  0.00 97.00      PROA   
ATOM   3440  CZ  ARG P 219     -13.666 -97.290 146.286  0.00 97.00      PROA   
ATOM   3441  NH1 ARG P 219     -13.389 -97.400 147.583  0.00 97.00      PROA   
ATOM   3442 HH11 ARG P 219     -14.191 -97.506 148.158  0.00 97.00      PROA   
ATOM   3443 HH12 ARG P 219     -12.534 -97.010 147.909  0.00 97.00      PROA   
ATOM   3444  NH2 ARG P 219     -12.724 -96.868 145.426  0.00 97.00      PROA   
ATOM   3445 HH21 ARG P 219     -11.765 -96.928 145.678  0.00 97.00      PROA   
ATOM   3446 HH22 ARG P 219     -12.973 -96.803 144.455  0.00 97.00      PROA   
ATOM   3447  C   ARG P 219     -18.031 -98.798 142.321  0.00 97.00      PROA   
ATOM   3448  O   ARG P 219     -18.564 -99.421 141.405  0.00 97.00      PROA   
ATOM   3449  N   ASP P 220     -16.798 -98.280 142.197  0.00 97.00      PROA   
ATOM   3450  HN  ASP P 220     -16.435 -97.667 142.899  0.00 97.00      PROA   
ATOM   3451  CA  ASP P 220     -15.802 -98.574 141.196  0.00 97.00      PROA   
ATOM   3452  HA  ASP P 220     -16.278 -98.654 140.227  0.00 97.00      PROA   
ATOM   3453  CB  ASP P 220     -14.761 -97.405 141.162  0.00 97.00      PROA   
ATOM   3454  HB1 ASP P 220     -15.270 -96.522 140.713  0.00 97.00      PROA   
ATOM   3455  HB2 ASP P 220     -13.892 -97.643 140.522  0.00 97.00      PROA   
ATOM   3456  CG  ASP P 220     -14.285 -96.936 142.544  0.00 97.00      PROA   
ATOM   3457  OD1 ASP P 220     -13.048 -96.895 142.756  0.00 97.00      PROA   
ATOM   3458  OD2 ASP P 220     -15.139 -96.531 143.372  0.00 97.00      PROA   
ATOM   3459  C   ASP P 220     -15.143 -99.921 141.525  0.00 97.00      PROA   
ATOM   3460  O   ASP P 220     -13.934-100.031 141.724  0.00 97.00      PROA   
ATOM   3461  N   THR P 221     -15.952-101.005 141.617  0.00 97.00      PROA   
ATOM   3462  HN  THR P 221     -16.935-100.914 141.461  0.00 97.00      PROA   
ATOM   3463  CA  THR P 221     -15.507-102.285 142.143  0.00 97.00      PROA   
ATOM   3464  HA  THR P 221     -14.829-102.037 142.948  0.00 97.00      PROA   
ATOM   3465  CB  THR P 221     -16.615-103.099 142.815  0.00 97.00      PROA   
ATOM   3466  HB  THR P 221     -16.385-104.190 142.848  0.00 97.00      PROA   
ATOM   3467  OG1 THR P 221     -17.871-102.894 142.182  0.00 97.00      PROA   
ATOM   3468  HG1 THR P 221     -17.803-103.331 141.328  0.00 97.00      PROA   
ATOM   3469  CG2 THR P 221     -16.773-102.598 144.259  0.00 97.00      PROA   
ATOM   3470 HG21 THR P 221     -17.070-101.532 144.249  0.00 97.00      PROA   
ATOM   3471 HG22 THR P 221     -15.824-102.697 144.823  0.00 97.00      PROA   
ATOM   3472 HG23 THR P 221     -17.567-103.172 144.783  0.00 97.00      PROA   
ATOM   3473  C   THR P 221     -14.679-103.152 141.201  0.00 97.00      PROA   
ATOM   3474  O   THR P 221     -14.946-103.294 140.009  0.00 97.00      PROA   
ATOM   3475  N   SER P 222     -13.626-103.777 141.777  0.00 97.00      PROA   
ATOM   3476  HN  SER P 222     -13.386-103.563 142.721  0.00 97.00      PROA   
ATOM   3477  CA  SER P 222     -12.728-104.717 141.136  0.00 97.00      PROA   
ATOM   3478  HA  SER P 222     -12.530-104.364 140.133  0.00 97.00      PROA   
ATOM   3479  CB  SER P 222     -11.399-104.827 141.924  0.00 97.00      PROA   
ATOM   3480  HB1 SER P 222     -10.634-105.400 141.358  0.00 97.00      PROA   
ATOM   3481  HB2 SER P 222     -11.581-105.344 142.893  0.00 97.00      PROA   
ATOM   3482  OG  SER P 222     -10.890-103.530 142.227  0.00 97.00      PROA   
ATOM   3483  HG1 SER P 222     -10.991-102.989 141.438  0.00 97.00      PROA   
ATOM   3484  C   SER P 222     -13.352-106.102 141.051  0.00 97.00      PROA   
ATOM   3485  O   SER P 222     -14.438-106.342 141.574  0.00 97.00      PROA   
ATOM   3486  N   SER P 223     -12.669-107.052 140.363  0.00 97.00      PROA   
ATOM   3487  HN  SER P 223     -11.811-106.834 139.901  0.00 97.00      PROA   
ATOM   3488  CA  SER P 223     -13.139-108.392 140.045  0.00 97.00      PROA   
ATOM   3489  HA  SER P 223     -14.000-108.294 139.408  0.00 97.00      PROA   
ATOM   3490  CB  SER P 223     -12.041-109.168 139.285  0.00 97.00      PROA   
ATOM   3491  HB1 SER P 223     -12.438-110.126 138.883  0.00 97.00      PROA   
ATOM   3492  HB2 SER P 223     -11.191-109.396 139.964  0.00 97.00      PROA   
ATOM   3493  OG  SER P 223     -11.537-108.387 138.206  0.00 97.00      PROA   
ATOM   3494  HG1 SER P 223     -12.231-108.354 137.541  0.00 97.00      PROA   
ATOM   3495  C   SER P 223     -13.568-109.258 141.211  0.00 97.00      PROA   
ATOM   3496  O   SER P 223     -14.552-109.988 141.101  0.00 97.00      PROA   
ATOM   3497  N   GLU P 224     -12.838-109.203 142.344  0.00 97.00      PROA   
ATOM   3498  HN  GLU P 224     -12.095-108.548 142.434  0.00 97.00      PROA   
ATOM   3499  CA  GLU P 224     -13.032-110.098 143.464  0.00 97.00      PROA   
ATOM   3500  HA  GLU P 224     -13.915-110.703 143.303  0.00 97.00      PROA   
ATOM   3501  CB  GLU P 224     -11.835-111.066 143.684  0.00 97.00      PROA   
ATOM   3502  HB1 GLU P 224     -11.952-111.533 144.688  0.00 97.00      PROA   
ATOM   3503  HB2 GLU P 224     -10.879-110.499 143.702  0.00 97.00      PROA   
ATOM   3504  CG  GLU P 224     -11.740-112.207 142.645  0.00 97.00      PROA   
ATOM   3505  HG1 GLU P 224     -11.144-111.904 141.761  0.00 97.00      PROA   
ATOM   3506  HG2 GLU P 224     -12.755-112.508 142.305  0.00 97.00      PROA   
ATOM   3507  CD  GLU P 224     -11.107-113.431 143.297  0.00 97.00      PROA   
ATOM   3508  OE1 GLU P 224     -11.742-113.963 144.243  0.00 97.00      PROA   
ATOM   3509  OE2 GLU P 224      -9.992-113.833 142.881  0.00 97.00      PROA   
ATOM   3510  C   GLU P 224     -13.270-109.322 144.741  0.00 97.00      PROA   
ATOM   3511  O   GLU P 224     -13.017-108.122 144.838  0.00 97.00      PROA   
ATOM   3512  N   TYR P 225     -13.768-110.047 145.766  0.00 97.00      PROA   
ATOM   3513  HN  TYR P 225     -13.943-111.021 145.642  0.00 97.00      PROA   
ATOM   3514  CA  TYR P 225     -13.961-109.577 147.118  0.00 97.00      PROA   
ATOM   3515  HA  TYR P 225     -13.465-108.625 147.247  0.00 97.00      PROA   
ATOM   3516  CB  TYR P 225     -15.478-109.463 147.494  0.00 97.00      PROA   
ATOM   3517  HB1 TYR P 225     -15.988-108.833 146.731  0.00 97.00      PROA   
ATOM   3518  HB2 TYR P 225     -15.578-108.953 148.475  0.00 97.00      PROA   
ATOM   3519  CG  TYR P 225     -16.208-110.793 147.565  0.00 97.00      PROA   
ATOM   3520  CD1 TYR P 225     -16.505-111.384 148.808  0.00 97.00      PROA   
ATOM   3521  HD1 TYR P 225     -16.206-110.891 149.722  0.00 97.00      PROA   
ATOM   3522  CE1 TYR P 225     -17.161-112.621 148.875  0.00 97.00      PROA   
ATOM   3523  HE1 TYR P 225     -17.373-113.067 149.835  0.00 97.00      PROA   
ATOM   3524  CZ  TYR P 225     -17.517-113.288 147.697  0.00 97.00      PROA   
ATOM   3525  OH  TYR P 225     -18.133-114.556 147.754  0.00 97.00      PROA   
ATOM   3526  HH  TYR P 225     -18.347-114.743 148.671  0.00 97.00      PROA   
ATOM   3527  CD2 TYR P 225     -16.616-111.454 146.391  0.00 97.00      PROA   
ATOM   3528  HD2 TYR P 225     -16.414-111.013 145.427  0.00 97.00      PROA   
ATOM   3529  CE2 TYR P 225     -17.252-112.700 146.456  0.00 97.00      PROA   
ATOM   3530  HE2 TYR P 225     -17.527-113.215 145.548  0.00 97.00      PROA   
ATOM   3531  C   TYR P 225     -13.236-110.627 147.943  0.00 97.00      PROA   
ATOM   3532  O   TYR P 225     -12.976-111.720 147.443  0.00 97.00      PROA   
ATOM   3533  N   GLN P 226     -12.873-110.341 149.219  0.00 97.00      PROA   
ATOM   3534  HN  GLN P 226     -13.053-109.455 149.640  0.00 97.00      PROA   
ATOM   3535  CA  GLN P 226     -12.236-111.348 150.053  0.00 97.00      PROA   
ATOM   3536  HA  GLN P 226     -12.464-112.307 149.616  0.00 97.00      PROA   
ATOM   3537  CB  GLN P 226     -10.684-111.241 150.144  0.00 97.00      PROA   
ATOM   3538  HB1 GLN P 226     -10.317-111.663 151.107  0.00 97.00      PROA   
ATOM   3539  HB2 GLN P 226     -10.396-110.166 150.135  0.00 97.00      PROA   
ATOM   3540  CG  GLN P 226      -9.927-111.989 149.019  0.00 97.00      PROA   
ATOM   3541  HG1 GLN P 226      -8.835-111.977 149.213  0.00 97.00      PROA   
ATOM   3542  HG2 GLN P 226     -10.127-111.485 148.049  0.00 97.00      PROA   
ATOM   3543  CD  GLN P 226     -10.386-113.452 148.943  0.00 97.00      PROA   
ATOM   3544  OE1 GLN P 226     -10.696-114.077 149.965  0.00 97.00      PROA   
ATOM   3545  NE2 GLN P 226     -10.475-113.999 147.699  0.00 97.00      PROA   
ATOM   3546 HE21 GLN P 226     -11.000-114.846 147.609  0.00 97.00      PROA   
ATOM   3547 HE22 GLN P 226     -10.274-113.458 146.885  0.00 97.00      PROA   
ATOM   3548  C   GLN P 226     -12.876-111.491 151.404  0.00 97.00      PROA   
ATOM   3549  O   GLN P 226     -13.542-110.590 151.910  0.00 97.00      PROA   
ATOM   3550  N   ILE P 227     -12.717-112.707 151.983  0.00 97.00      PROA   
ATOM   3551  HN  ILE P 227     -12.118-113.383 151.557  0.00 97.00      PROA   
ATOM   3552  CA  ILE P 227     -13.514-113.175 153.095  0.00 97.00      PROA   
ATOM   3553  HA  ILE P 227     -14.166-112.376 153.419  0.00 97.00      PROA   
ATOM   3554  CB  ILE P 227     -14.383-114.387 152.746  0.00 97.00      PROA   
ATOM   3555  HB  ILE P 227     -13.806-115.334 152.854  0.00 97.00      PROA   
ATOM   3556  CG2 ILE P 227     -15.567-114.400 153.737  0.00 97.00      PROA   
ATOM   3557 HG21 ILE P 227     -16.192-113.492 153.606  0.00 97.00      PROA   
ATOM   3558 HG22 ILE P 227     -15.217-114.436 154.788  0.00 97.00      PROA   
ATOM   3559 HG23 ILE P 227     -16.215-115.281 153.562  0.00 97.00      PROA   
ATOM   3560  CG1 ILE P 227     -14.878-114.348 151.273  0.00 97.00      PROA   
ATOM   3561 HG11 ILE P 227     -14.011-114.350 150.577  0.00 97.00      PROA   
ATOM   3562 HG12 ILE P 227     -15.445-113.405 151.114  0.00 97.00      PROA   
ATOM   3563  CD  ILE P 227     -15.756-115.548 150.895  0.00 97.00      PROA   
ATOM   3564  HD1 ILE P 227     -16.736-115.507 151.416  0.00 97.00      PROA   
ATOM   3565  HD2 ILE P 227     -15.249-116.498 151.172  0.00 97.00      PROA   
ATOM   3566  HD3 ILE P 227     -15.945-115.559 149.800  0.00 97.00      PROA   
ATOM   3567  C   ILE P 227     -12.573-113.510 154.231  0.00 97.00      PROA   
ATOM   3568  O   ILE P 227     -11.616-114.261 154.073  0.00 97.00      PROA   
ATOM   3569  N   LEU P 228     -12.823-112.934 155.426  0.00 97.00      PROA   
ATOM   3570  HN  LEU P 228     -13.614-112.339 155.543  0.00 97.00      PROA   
ATOM   3571  CA  LEU P 228     -11.888-112.944 156.534  0.00 97.00      PROA   
ATOM   3572  HA  LEU P 228     -10.886-113.123 156.167  0.00 97.00      PROA   
ATOM   3573  CB  LEU P 228     -11.907-111.570 157.261  0.00 97.00      PROA   
ATOM   3574  HB1 LEU P 228     -11.262-111.639 158.164  0.00 97.00      PROA   
ATOM   3575  HB2 LEU P 228     -12.939-111.335 157.599  0.00 97.00      PROA   
ATOM   3576  CG  LEU P 228     -11.372-110.366 156.431  0.00 97.00      PROA   
ATOM   3577  HG  LEU P 228     -10.429-110.693 155.931  0.00 97.00      PROA   
ATOM   3578  CD1 LEU P 228     -12.333-109.841 155.342  0.00 97.00      PROA   
ATOM   3579 HD11 LEU P 228     -13.324-109.609 155.785  0.00 97.00      PROA   
ATOM   3580 HD12 LEU P 228     -12.465-110.574 154.523  0.00 97.00      PROA   
ATOM   3581 HD13 LEU P 228     -11.926-108.911 154.892  0.00 97.00      PROA   
ATOM   3582  CD2 LEU P 228     -11.009-109.197 157.365  0.00 97.00      PROA   
ATOM   3583 HD21 LEU P 228     -10.269-109.518 158.126  0.00 97.00      PROA   
ATOM   3584 HD22 LEU P 228     -11.921-108.830 157.884  0.00 97.00      PROA   
ATOM   3585 HD23 LEU P 228     -10.577-108.358 156.781  0.00 97.00      PROA   
ATOM   3586  C   LEU P 228     -12.216-114.064 157.510  0.00 97.00      PROA   
ATOM   3587  O   LEU P 228     -11.643-114.144 158.594  0.00 97.00      PROA   
ATOM   3588  N   THR P 229     -13.148-114.948 157.092  0.00 97.00      PROA   
ATOM   3589  HN  THR P 229     -13.479-114.820 156.162  0.00 97.00      PROA   
ATOM   3590  CA  THR P 229     -13.784-116.037 157.814  0.00 97.00      PROA   
ATOM   3591  HA  THR P 229     -13.212-116.940 157.657  0.00 97.00      PROA   
ATOM   3592  CB  THR P 229     -14.049-115.821 159.319  0.00 97.00      PROA   
ATOM   3593  HB  THR P 229     -14.372-114.768 159.482  0.00 97.00      PROA   
ATOM   3594  OG1 THR P 229     -12.861-116.060 160.060  0.00 97.00      PROA   
ATOM   3595  HG1 THR P 229     -12.215-115.444 159.704  0.00 97.00      PROA   
ATOM   3596  CG2 THR P 229     -15.115-116.755 159.940  0.00 97.00      PROA   
ATOM   3597 HG21 THR P 229     -14.830-117.818 159.838  0.00 97.00      PROA   
ATOM   3598 HG22 THR P 229     -16.113-116.612 159.488  0.00 97.00      PROA   
ATOM   3599 HG23 THR P 229     -15.209-116.535 161.027  0.00 97.00      PROA   
ATOM   3600  C   THR P 229     -15.094-116.157 157.090  0.00 97.00      PROA   
ATOM   3601  O   THR P 229     -16.010-115.386 157.364  0.00 97.00      PROA   
ATOM   3602  N   ALA P 230     -15.237-117.084 156.107  0.00 97.00      PROA   
ATOM   3603  HN  ALA P 230     -14.482-117.648 155.777  0.00 97.00      PROA   
ATOM   3604  CA  ALA P 230     -16.535-117.348 155.508  0.00 97.00      PROA   
ATOM   3605  HA  ALA P 230     -16.967-116.394 155.247  0.00 97.00      PROA   
ATOM   3606  CB  ALA P 230     -16.447-118.199 154.229  0.00 97.00      PROA   
ATOM   3607  HB1 ALA P 230     -16.017-119.200 154.447  0.00 97.00      PROA   
ATOM   3608  HB2 ALA P 230     -15.799-117.688 153.484  0.00 97.00      PROA   
ATOM   3609  HB3 ALA P 230     -17.451-118.325 153.772  0.00 97.00      PROA   
ATOM   3610  C   ALA P 230     -17.464-118.002 156.505  0.00 97.00      PROA   
ATOM   3611  O   ALA P 230     -17.031-118.817 157.301  0.00 97.00      PROA   
ATOM   3612  N   ARG P 231     -18.759-117.635 156.507  0.00 97.00      PROA   
ATOM   3613  HN  ARG P 231     -19.069-116.949 155.848  0.00 97.00      PROA   
ATOM   3614  CA  ARG P 231     -19.671-117.931 157.591  0.00 97.00      PROA   
ATOM   3615  HA  ARG P 231     -19.184-118.565 158.315  0.00 97.00      PROA   
ATOM   3616  CB  ARG P 231     -20.086-116.626 158.319  0.00 97.00      PROA   
ATOM   3617  HB1 ARG P 231     -20.910-116.849 159.020  0.00 97.00      PROA   
ATOM   3618  HB2 ARG P 231     -20.470-115.887 157.585  0.00 97.00      PROA   
ATOM   3619  CG  ARG P 231     -18.925-115.996 159.115  0.00 97.00      PROA   
ATOM   3620  HG1 ARG P 231     -18.295-115.427 158.398  0.00 97.00      PROA   
ATOM   3621  HG2 ARG P 231     -18.294-116.815 159.520  0.00 97.00      PROA   
ATOM   3622  CD  ARG P 231     -19.331-115.037 160.259  0.00 97.00      PROA   
ATOM   3623  HD1 ARG P 231     -19.924-114.200 159.831  0.00 97.00      PROA   
ATOM   3624  HD2 ARG P 231     -18.441-114.626 160.777  0.00 97.00      PROA   
ATOM   3625  NE  ARG P 231     -20.211-115.708 161.270  0.00 97.00      PROA   
ATOM   3626  HE  ARG P 231     -21.179-115.452 161.228  0.00 97.00      PROA   
ATOM   3627  CZ  ARG P 231     -20.026-116.980 161.659  0.00 97.00      PROA   
ATOM   3628  NH1 ARG P 231     -18.838-117.461 162.018  0.00 97.00      PROA   
ATOM   3629 HH11 ARG P 231     -18.057-116.852 162.028  0.00 97.00      PROA   
ATOM   3630 HH12 ARG P 231     -18.794-118.447 162.194  0.00 97.00      PROA   
ATOM   3631  NH2 ARG P 231     -21.060-117.833 161.598  0.00 97.00      PROA   
ATOM   3632 HH21 ARG P 231     -21.891-117.475 161.169  0.00 97.00      PROA   
ATOM   3633 HH22 ARG P 231     -20.820-118.795 161.472  0.00 97.00      PROA   
ATOM   3634  C   ARG P 231     -20.923-118.667 157.172  0.00 97.00      PROA   
ATOM   3635  O   ARG P 231     -21.313-118.704 156.015  0.00 97.00      PROA   
ATOM   3636  N   ARG P 232     -21.622-119.260 158.157  0.00 97.00      PROA   
ATOM   3637  HN  ARG P 232     -21.199-119.370 159.058  0.00 97.00      PROA   
ATOM   3638  CA  ARG P 232     -22.961-119.806 158.036  0.00 97.00      PROA   
ATOM   3639  HA  ARG P 232     -22.899-120.677 157.401  0.00 97.00      PROA   
ATOM   3640  CB  ARG P 232     -23.430-120.215 159.453  0.00 97.00      PROA   
ATOM   3641  HB1 ARG P 232     -24.523-120.081 159.587  0.00 97.00      PROA   
ATOM   3642  HB2 ARG P 232     -22.943-119.519 160.175  0.00 97.00      PROA   
ATOM   3643  CG  ARG P 232     -23.020-121.654 159.812  0.00 97.00      PROA   
ATOM   3644  HG1 ARG P 232     -22.786-121.715 160.900  0.00 97.00      PROA   
ATOM   3645  HG2 ARG P 232     -22.078-121.887 159.276  0.00 97.00      PROA   
ATOM   3646  CD  ARG P 232     -24.097-122.682 159.447  0.00 97.00      PROA   
ATOM   3647  HD1 ARG P 232     -23.734-123.724 159.556  0.00 97.00      PROA   
ATOM   3648  HD2 ARG P 232     -24.454-122.524 158.405  0.00 97.00      PROA   
ATOM   3649  NE  ARG P 232     -25.176-122.472 160.461  0.00 97.00      PROA   
ATOM   3650  HE  ARG P 232     -24.874-122.313 161.397  0.00 97.00      PROA   
ATOM   3651  CZ  ARG P 232     -26.441-122.100 160.183  0.00 97.00      PROA   
ATOM   3652  NH1 ARG P 232     -26.981-122.203 158.960  0.00 97.00      PROA   
ATOM   3653 HH11 ARG P 232     -26.415-122.537 158.213  0.00 97.00      PROA   
ATOM   3654 HH12 ARG P 232     -27.914-121.888 158.811  0.00 97.00      PROA   
ATOM   3655  NH2 ARG P 232     -27.174-121.566 161.178  0.00 97.00      PROA   
ATOM   3656 HH21 ARG P 232     -26.728-121.383 162.050  0.00 97.00      PROA   
ATOM   3657 HH22 ARG P 232     -28.083-121.218 160.972  0.00 97.00      PROA   
ATOM   3658  C   ARG P 232     -24.003-118.896 157.401  0.00 97.00      PROA   
ATOM   3659  O   ARG P 232     -24.802-119.330 156.579  0.00 97.00      PROA   
ATOM   3660  N   GLU P 233     -23.992-117.603 157.753  0.00 97.00      PROA   
ATOM   3661  HN  GLU P 233     -23.435-117.317 158.533  0.00 97.00      PROA   
ATOM   3662  CA  GLU P 233     -24.809-116.546 157.210  0.00 97.00      PROA   
ATOM   3663  HA  GLU P 233     -25.811-116.933 157.099  0.00 97.00      PROA   
ATOM   3664  CB  GLU P 233     -24.879-115.372 158.228  0.00 97.00      PROA   
ATOM   3665  HB1 GLU P 233     -25.558-115.666 159.061  0.00 97.00      PROA   
ATOM   3666  HB2 GLU P 233     -25.344-114.495 157.727  0.00 97.00      PROA   
ATOM   3667  CG  GLU P 233     -23.512-114.935 158.820  0.00 97.00      PROA   
ATOM   3668  HG1 GLU P 233     -23.559-113.846 159.037  0.00 97.00      PROA   
ATOM   3669  HG2 GLU P 233     -22.704-115.097 158.081  0.00 97.00      PROA   
ATOM   3670  CD  GLU P 233     -23.142-115.629 160.136  0.00 97.00      PROA   
ATOM   3671  OE1 GLU P 233     -23.160-116.882 160.196  0.00 97.00      PROA   
ATOM   3672  OE2 GLU P 233     -22.801-114.904 161.106  0.00 97.00      PROA   
ATOM   3673  C   GLU P 233     -24.403-116.098 155.809  0.00 97.00      PROA   
ATOM   3674  O   GLU P 233     -25.194-115.469 155.105  0.00 97.00      PROA   
ATOM   3675  N   ASP P 234     -23.187-116.469 155.341  0.00 97.00      PROA   
ATOM   3676  HN  ASP P 234     -22.514-116.886 155.946  0.00 97.00      PROA   
ATOM   3677  CA  ASP P 234     -22.736-116.282 153.972  0.00 97.00      PROA   
ATOM   3678  HA  ASP P 234     -23.030-115.293 153.648  0.00 97.00      PROA   
ATOM   3679  CB  ASP P 234     -21.189-116.417 153.829  0.00 97.00      PROA   
ATOM   3680  HB1 ASP P 234     -20.880-116.215 152.785  0.00 97.00      PROA   
ATOM   3681  HB2 ASP P 234     -20.870-117.451 154.070  0.00 97.00      PROA   
ATOM   3682  CG  ASP P 234     -20.368-115.465 154.703  0.00 97.00      PROA   
ATOM   3683  OD1 ASP P 234     -20.932-114.602 155.421  0.00 97.00      PROA   
ATOM   3684  OD2 ASP P 234     -19.118-115.599 154.630  0.00 97.00      PROA   
ATOM   3685  C   ASP P 234     -23.358-117.315 153.027  0.00 97.00      PROA   
ATOM   3686  O   ASP P 234     -23.283-117.173 151.809  0.00 97.00      PROA   
ATOM   3687  N   SER P 235     -23.975-118.401 153.558  0.00 97.00      PROA   
ATOM   3688  HN  SER P 235     -24.047-118.476 154.550  0.00 97.00      PROA   
ATOM   3689  CA  SER P 235     -24.490-119.521 152.771  0.00 97.00      PROA   
ATOM   3690  HA  SER P 235     -23.652-119.881 152.189  0.00 97.00      PROA   
ATOM   3691  CB  SER P 235     -25.004-120.715 153.641  0.00 97.00      PROA   
ATOM   3692  HB1 SER P 235     -24.239-120.940 154.414  0.00 97.00      PROA   
ATOM   3693  HB2 SER P 235     -25.131-121.617 153.009  0.00 97.00      PROA   
ATOM   3694  OG  SER P 235     -26.234-120.457 154.320  0.00 97.00      PROA   
ATOM   3695  HG1 SER P 235     -26.720-119.849 153.751  0.00 97.00      PROA   
ATOM   3696  C   SER P 235     -25.597-119.138 151.796  0.00 97.00      PROA   
ATOM   3697  O   SER P 235     -26.718-118.821 152.194  0.00 97.00      PROA   
ATOM   3698  N   GLY P 236     -25.334-119.174 150.472  0.00 97.00      PROA   
ATOM   3699  HN  GLY P 236     -24.433-119.399 150.108  0.00 97.00      PROA   
ATOM   3700  CA  GLY P 236     -26.397-118.820 149.555  0.00 97.00      PROA   
ATOM   3701  HA1 GLY P 236     -26.742-117.827 149.808  0.00 97.00      PROA   
ATOM   3702  HA2 GLY P 236     -27.166-119.579 149.621  0.00 97.00      PROA   
ATOM   3703  C   GLY P 236     -25.941-118.788 148.139  0.00 97.00      PROA   
ATOM   3704  O   GLY P 236     -25.129-119.596 147.707  0.00 97.00      PROA   
ATOM   3705  N   LEU P 237     -26.498-117.833 147.367  0.00 97.00      PROA   
ATOM   3706  HN  LEU P 237     -27.117-117.156 147.755  0.00 97.00      PROA   
ATOM   3707  CA  LEU P 237     -26.322-117.744 145.943  0.00 97.00      PROA   
ATOM   3708  HA  LEU P 237     -25.740-118.580 145.583  0.00 97.00      PROA   
ATOM   3709  CB  LEU P 237     -27.680-117.714 145.206  0.00 97.00      PROA   
ATOM   3710  HB1 LEU P 237     -27.483-117.646 144.120  0.00 97.00      PROA   
ATOM   3711  HB2 LEU P 237     -28.252-116.809 145.510  0.00 97.00      PROA   
ATOM   3712  CG  LEU P 237     -28.595-118.946 145.399  0.00 97.00      PROA   
ATOM   3713  HG  LEU P 237     -28.829-119.064 146.482  0.00 97.00      PROA   
ATOM   3714  CD1 LEU P 237     -29.920-118.721 144.646  0.00 97.00      PROA   
ATOM   3715 HD11 LEU P 237     -29.714-118.569 143.565  0.00 97.00      PROA   
ATOM   3716 HD12 LEU P 237     -30.432-117.813 145.027  0.00 97.00      PROA   
ATOM   3717 HD13 LEU P 237     -30.596-119.593 144.762  0.00 97.00      PROA   
ATOM   3718  CD2 LEU P 237     -27.917-120.234 144.906  0.00 97.00      PROA   
ATOM   3719 HD21 LEU P 237     -27.005-120.436 145.499  0.00 97.00      PROA   
ATOM   3720 HD22 LEU P 237     -27.633-120.128 143.837  0.00 97.00      PROA   
ATOM   3721 HD23 LEU P 237     -28.599-121.104 145.006  0.00 97.00      PROA   
ATOM   3722  C   LEU P 237     -25.548-116.483 145.638  0.00 97.00      PROA   
ATOM   3723  O   LEU P 237     -25.757-115.444 146.255  0.00 97.00      PROA   
ATOM   3724  N   TYR P 238     -24.582-116.586 144.699  0.00 97.00      PROA   
ATOM   3725  HN  TYR P 238     -24.424-117.467 144.254  0.00 97.00      PROA   
ATOM   3726  CA  TYR P 238     -23.632-115.549 144.358  0.00 97.00      PROA   
ATOM   3727  HA  TYR P 238     -23.926-114.617 144.821  0.00 97.00      PROA   
ATOM   3728  CB  TYR P 238     -22.186-115.931 144.771  0.00 97.00      PROA   
ATOM   3729  HB1 TYR P 238     -21.436-115.249 144.315  0.00 97.00      PROA   
ATOM   3730  HB2 TYR P 238     -21.956-116.970 144.447  0.00 97.00      PROA   
ATOM   3731  CG  TYR P 238     -22.035-115.858 146.264  0.00 97.00      PROA   
ATOM   3732  CD1 TYR P 238     -22.466-116.911 147.093  0.00 97.00      PROA   
ATOM   3733  HD1 TYR P 238     -22.926-117.785 146.653  0.00 97.00      PROA   
ATOM   3734  CE1 TYR P 238     -22.303-116.837 148.482  0.00 97.00      PROA   
ATOM   3735  HE1 TYR P 238     -22.639-117.650 149.110  0.00 97.00      PROA   
ATOM   3736  CZ  TYR P 238     -21.678-115.718 149.045  0.00 97.00      PROA   
ATOM   3737  OH  TYR P 238     -21.495-115.615 150.433  0.00 97.00      PROA   
ATOM   3738  HH  TYR P 238     -22.077-116.254 150.857  0.00 97.00      PROA   
ATOM   3739  CD2 TYR P 238     -21.414-114.742 146.848  0.00 97.00      PROA   
ATOM   3740  HD2 TYR P 238     -21.066-113.931 146.225  0.00 97.00      PROA   
ATOM   3741  CE2 TYR P 238     -21.232-114.675 148.232  0.00 97.00      PROA   
ATOM   3742  HE2 TYR P 238     -20.760-113.811 148.677  0.00 97.00      PROA   
ATOM   3743  C   TYR P 238     -23.611-115.327 142.869  0.00 97.00      PROA   
ATOM   3744  O   TYR P 238     -23.590-116.276 142.094  0.00 97.00      PROA   
ATOM   3745  N   TRP P 239     -23.577-114.053 142.419  0.00 97.00      PROA   
ATOM   3746  HN  TRP P 239     -23.639-113.275 143.038  0.00 97.00      PROA   
ATOM   3747  CA  TRP P 239     -23.426-113.765 141.008  0.00 97.00      PROA   
ATOM   3748  HA  TRP P 239     -22.873-114.572 140.544  0.00 97.00      PROA   
ATOM   3749  CB  TRP P 239     -24.782-113.627 140.255  0.00 97.00      PROA   
ATOM   3750  HB1 TRP P 239     -25.297-114.605 140.356  0.00 97.00      PROA   
ATOM   3751  HB2 TRP P 239     -24.600-113.489 139.168  0.00 97.00      PROA   
ATOM   3752  CG  TRP P 239     -25.737-112.576 140.733  0.00 97.00      PROA   
ATOM   3753  CD1 TRP P 239     -26.570-112.696 141.811  0.00 97.00      PROA   
ATOM   3754  HD1 TRP P 239     -26.581-113.547 142.471  0.00 97.00      PROA   
ATOM   3755  NE1 TRP P 239     -27.389-111.605 141.897  0.00 97.00      PROA   
ATOM   3756  HE1 TRP P 239     -28.122-111.492 142.533  0.00 97.00      PROA   
ATOM   3757  CE2 TRP P 239     -27.097-110.741 140.884  0.00 97.00      PROA   
ATOM   3758  CD2 TRP P 239     -26.055-111.317 140.119  0.00 97.00      PROA   
ATOM   3759  CE3 TRP P 239     -25.573-110.644 138.998  0.00 97.00      PROA   
ATOM   3760  HE3 TRP P 239     -24.784-111.064 138.391  0.00 97.00      PROA   
ATOM   3761  CZ3 TRP P 239     -26.111-109.393 138.690  0.00 97.00      PROA   
ATOM   3762  HZ3 TRP P 239     -25.716-108.831 137.858  0.00 97.00      PROA   
ATOM   3763  CZ2 TRP P 239     -27.642-109.506 140.567  0.00 97.00      PROA   
ATOM   3764  HZ2 TRP P 239     -28.417-109.064 141.174  0.00 97.00      PROA   
ATOM   3765  CH2 TRP P 239     -27.127-108.832 139.460  0.00 97.00      PROA   
ATOM   3766  HH2 TRP P 239     -27.498-107.847 139.211  0.00 97.00      PROA   
ATOM   3767  C   TRP P 239     -22.578-112.533 140.829  0.00 97.00      PROA   
ATOM   3768  O   TRP P 239     -22.414-111.723 141.738  0.00 97.00      PROA   
ATOM   3769  N   CYS P 240     -21.996-112.399 139.618  0.00 97.00      PROA   
ATOM   3770  HN  CYS P 240     -22.126-113.113 138.932  0.00 97.00      PROA   
ATOM   3771  CA  CYS P 240     -21.163-111.282 139.230  0.00 97.00      PROA   
ATOM   3772  HA  CYS P 240     -21.301-110.492 139.952  0.00 97.00      PROA   
ATOM   3773  CB  CYS P 240     -19.649-111.642 139.173  0.00 97.00      PROA   
ATOM   3774  HB1 CYS P 240     -19.331-111.819 140.223  0.00 97.00      PROA   
ATOM   3775  HB2 CYS P 240     -19.056-110.778 138.802  0.00 97.00      PROA   
ATOM   3776  SG  CYS P 240     -19.285-113.149 138.209  0.00 97.00      PROA   
ATOM   3777  C   CYS P 240     -21.624-110.725 137.900  0.00 97.00      PROA   
ATOM   3778  O   CYS P 240     -22.271-111.387 137.097  0.00 97.00      PROA   
ATOM   3779  N   GLU P 241     -21.318-109.439 137.649  0.00 97.00      PROA   
ATOM   3780  HN  GLU P 241     -20.823-108.894 138.321  0.00 97.00      PROA   
ATOM   3781  CA  GLU P 241     -21.789-108.728 136.484  0.00 97.00      PROA   
ATOM   3782  HA  GLU P 241     -22.311-109.404 135.820  0.00 97.00      PROA   
ATOM   3783  CB  GLU P 241     -22.802-107.643 136.907  0.00 97.00      PROA   
ATOM   3784  HB1 GLU P 241     -22.359-107.032 137.721  0.00 97.00      PROA   
ATOM   3785  HB2 GLU P 241     -23.655-108.208 137.349  0.00 97.00      PROA   
ATOM   3786  CG  GLU P 241     -23.295-106.701 135.792  0.00 97.00      PROA   
ATOM   3787  HG1 GLU P 241     -23.499-107.280 134.865  0.00 97.00      PROA   
ATOM   3788  HG2 GLU P 241     -22.536-105.922 135.573  0.00 97.00      PROA   
ATOM   3789  CD  GLU P 241     -24.594-106.011 136.176  0.00 97.00      PROA   
ATOM   3790  OE1 GLU P 241     -25.099-106.238 137.304  0.00 97.00      PROA   
ATOM   3791  OE2 GLU P 241     -25.130-105.277 135.306  0.00 97.00      PROA   
ATOM   3792  C   GLU P 241     -20.629-108.177 135.692  0.00 97.00      PROA   
ATOM   3793  O   GLU P 241     -19.616-107.762 136.253  0.00 97.00      PROA   
ATOM   3794  N   ALA P 242     -20.750-108.201 134.342  0.00 97.00      PROA   
ATOM   3795  HN  ALA P 242     -21.565-108.572 133.906  0.00 97.00      PROA   
ATOM   3796  CA  ALA P 242     -19.715-107.745 133.443  0.00 97.00      PROA   
ATOM   3797  HA  ALA P 242     -19.096-107.016 133.949  0.00 97.00      PROA   
ATOM   3798  CB  ALA P 242     -18.848-108.919 132.950  0.00 97.00      PROA   
ATOM   3799  HB1 ALA P 242     -19.473-109.667 132.417  0.00 97.00      PROA   
ATOM   3800  HB2 ALA P 242     -18.376-109.424 133.820  0.00 97.00      PROA   
ATOM   3801  HB3 ALA P 242     -18.042-108.569 132.272  0.00 97.00      PROA   
ATOM   3802  C   ALA P 242     -20.364-107.061 132.260  0.00 97.00      PROA   
ATOM   3803  O   ALA P 242     -21.417-107.473 131.782  0.00 97.00      PROA   
ATOM   3804  N   ALA P 243     -19.747-105.957 131.773  0.00 97.00      PROA   
ATOM   3805  HN  ALA P 243     -18.899-105.618 132.167  0.00 97.00      PROA   
ATOM   3806  CA  ALA P 243     -20.356-105.111 130.776  0.00 97.00      PROA   
ATOM   3807  HA  ALA P 243     -20.913-105.719 130.076  0.00 97.00      PROA   
ATOM   3808  CB  ALA P 243     -21.285-104.075 131.450  0.00 97.00      PROA   
ATOM   3809  HB1 ALA P 243     -20.713-103.446 132.165  0.00 97.00      PROA   
ATOM   3810  HB2 ALA P 243     -22.081-104.600 132.023  0.00 97.00      PROA   
ATOM   3811  HB3 ALA P 243     -21.774-103.414 130.706  0.00 97.00      PROA   
ATOM   3812  C   ALA P 243     -19.291-104.366 129.999  0.00 97.00      PROA   
ATOM   3813  O   ALA P 243     -18.132-104.281 130.399  0.00 97.00      PROA   
ATOM   3814  N   THR P 244     -19.686-103.801 128.834  0.00 97.00      PROA   
ATOM   3815  HN  THR P 244     -20.606-103.982 128.489  0.00 97.00      PROA   
ATOM   3816  CA  THR P 244     -18.985-102.738 128.131  0.00 97.00      PROA   
ATOM   3817  HA  THR P 244     -17.956-103.036 127.978  0.00 97.00      PROA   
ATOM   3818  CB  THR P 244     -19.634-102.426 126.793  0.00 97.00      PROA   
ATOM   3819  HB  THR P 244     -19.177-101.527 126.336  0.00 97.00      PROA   
ATOM   3820  OG1 THR P 244     -21.019-102.191 126.979  0.00 97.00      PROA   
ATOM   3821  HG1 THR P 244     -21.080-101.656 127.774  0.00 97.00      PROA   
ATOM   3822  CG2 THR P 244     -19.470-103.579 125.787  0.00 97.00      PROA   
ATOM   3823 HG21 THR P 244     -19.884-104.526 126.188  0.00 97.00      PROA   
ATOM   3824 HG22 THR P 244     -18.400-103.729 125.541  0.00 97.00      PROA   
ATOM   3825 HG23 THR P 244     -20.014-103.330 124.849  0.00 97.00      PROA   
ATOM   3826  C   THR P 244     -19.003-101.447 128.951  0.00 97.00      PROA   
ATOM   3827  O   THR P 244     -20.016-101.119 129.564  0.00 97.00      PROA   
ATOM   3828  N   GLU P 245     -17.896-100.669 128.922  0.00 97.00      PROA   
ATOM   3829  HN  GLU P 245     -17.124-100.939 128.351  0.00 97.00      PROA   
ATOM   3830  CA  GLU P 245     -17.636 -99.435 129.658  0.00 97.00      PROA   
ATOM   3831  HA  GLU P 245     -17.630 -99.644 130.719  0.00 97.00      PROA   
ATOM   3832  CB  GLU P 245     -16.234 -98.992 129.142  0.00 97.00      PROA   
ATOM   3833  HB1 GLU P 245     -16.346 -98.527 128.139  0.00 97.00      PROA   
ATOM   3834  HB2 GLU P 245     -15.667 -99.943 128.992  0.00 97.00      PROA   
ATOM   3835  CG  GLU P 245     -15.394 -98.047 130.026  0.00 97.00      PROA   
ATOM   3836  HG1 GLU P 245     -15.859 -97.958 131.027  0.00 97.00      PROA   
ATOM   3837  HG2 GLU P 245     -15.365 -97.037 129.563  0.00 97.00      PROA   
ATOM   3838  CD  GLU P 245     -13.936 -98.496 130.215  0.00 97.00      PROA   
ATOM   3839  OE1 GLU P 245     -13.397 -99.264 129.380  0.00 97.00      PROA   
ATOM   3840  OE2 GLU P 245     -13.337 -98.050 131.225  0.00 97.00      PROA   
ATOM   3841  C   GLU P 245     -18.694 -98.373 129.351  0.00 97.00      PROA   
ATOM   3842  O   GLU P 245     -19.254 -97.711 130.223  0.00 97.00      PROA   
ATOM   3843  N   ASP P 246     -19.017 -98.281 128.058  0.00 97.00      PROA   
ATOM   3844  HN  ASP P 246     -18.458 -98.801 127.413  0.00 97.00      PROA   
ATOM   3845  CA  ASP P 246     -19.988 -97.481 127.357  0.00 97.00      PROA   
ATOM   3846  HA  ASP P 246     -19.879 -96.455 127.681  0.00 97.00      PROA   
ATOM   3847  CB  ASP P 246     -19.623 -97.585 125.835  0.00 97.00      PROA   
ATOM   3848  HB1 ASP P 246     -18.785 -96.884 125.618  0.00 97.00      PROA   
ATOM   3849  HB2 ASP P 246     -20.472 -97.294 125.189  0.00 97.00      PROA   
ATOM   3850  CG  ASP P 246     -19.131 -98.992 125.445  0.00 97.00      PROA   
ATOM   3851  OD1 ASP P 246     -17.974 -99.362 125.784  0.00 97.00      PROA   
ATOM   3852  OD2 ASP P 246     -19.936 -99.749 124.857  0.00 97.00      PROA   
ATOM   3853  C   ASP P 246     -21.456 -97.869 127.612  0.00 97.00      PROA   
ATOM   3854  O   ASP P 246     -22.362 -97.095 127.307  0.00 97.00      PROA   
ATOM   3855  N   GLY P 247     -21.747 -99.058 128.195  0.00 97.00      PROA   
ATOM   3856  HN  GLY P 247     -20.996 -99.627 128.526  0.00 97.00      PROA   
ATOM   3857  CA  GLY P 247     -23.108 -99.486 128.542  0.00 97.00      PROA   
ATOM   3858  HA1 GLY P 247     -23.633 -98.655 128.992  0.00 97.00      PROA   
ATOM   3859  HA2 GLY P 247     -23.016-100.324 129.218  0.00 97.00      PROA   
ATOM   3860  C   GLY P 247     -23.941 -99.963 127.381  0.00 97.00      PROA   
ATOM   3861  O   GLY P 247     -25.160-100.107 127.474  0.00 97.00      PROA   
ATOM   3862  N   ASN P 248     -23.294-100.245 126.244  0.00 97.00      PROA   
ATOM   3863  HN  ASN P 248     -22.318-100.053 126.157  0.00 97.00      PROA   
ATOM   3864  CA  ASN P 248     -23.910-100.895 125.121  0.00 97.00      PROA   
ATOM   3865  HA  ASN P 248     -24.787-100.336 124.829  0.00 97.00      PROA   
ATOM   3866  CB  ASN P 248     -22.904-100.894 123.993  0.00 97.00      PROA   
ATOM   3867  HB1 ASN P 248     -23.225-101.665 123.250  0.00 97.00      PROA   
ATOM   3868  HB2 ASN P 248     -21.879-101.173 124.302  0.00 97.00      PROA   
ATOM   3869  CG  ASN P 248     -22.932 -99.450 123.406  0.00 97.00      PROA   
ATOM   3870  OD1 ASN P 248     -23.998 -98.892 123.166  0.00 97.00      PROA   
ATOM   3871  ND2 ASN P 248     -21.742 -98.884 123.067  0.00 97.00      PROA   
ATOM   3872 HD21 ASN P 248     -21.745 -98.023 122.569  0.00 97.00      PROA   
ATOM   3873 HD22 ASN P 248     -20.897 -99.331 123.361  0.00 97.00      PROA   
ATOM   3874  C   ASN P 248     -24.392-102.300 125.403  0.00 97.00      PROA   
ATOM   3875  O   ASN P 248     -25.512-102.658 125.046  0.00 97.00      PROA   
ATOM   3876  N   VAL P 249     -23.556-103.107 126.083  0.00 97.00      PROA   
ATOM   3877  HN  VAL P 249     -22.651-102.774 126.340  0.00 97.00      PROA   
ATOM   3878  CA  VAL P 249     -23.825-104.493 126.384  0.00 97.00      PROA   
ATOM   3879  HA  VAL P 249     -24.861-104.720 126.186  0.00 97.00      PROA   
ATOM   3880  CB  VAL P 249     -22.939-105.439 125.578  0.00 97.00      PROA   
ATOM   3881  HB  VAL P 249     -21.873-105.300 125.864  0.00 97.00      PROA   
ATOM   3882  CG1 VAL P 249     -23.334-106.909 125.847  0.00 97.00      PROA   
ATOM   3883 HG11 VAL P 249     -24.402-107.074 125.594  0.00 97.00      PROA   
ATOM   3884 HG12 VAL P 249     -23.170-107.193 126.907  0.00 97.00      PROA   
ATOM   3885 HG13 VAL P 249     -22.721-107.582 125.214  0.00 97.00      PROA   
ATOM   3886  CG2 VAL P 249     -23.058-105.107 124.075  0.00 97.00      PROA   
ATOM   3887 HG21 VAL P 249     -22.765-104.061 123.851  0.00 97.00      PROA   
ATOM   3888 HG22 VAL P 249     -24.098-105.272 123.725  0.00 97.00      PROA   
ATOM   3889 HG23 VAL P 249     -22.379-105.766 123.496  0.00 97.00      PROA   
ATOM   3890  C   VAL P 249     -23.555-104.724 127.852  0.00 97.00      PROA   
ATOM   3891  O   VAL P 249     -22.466-104.452 128.344  0.00 97.00      PROA   
ATOM   3892  N   LEU P 250     -24.542-105.279 128.587  0.00 97.00      PROA   
ATOM   3893  HN  LEU P 250     -25.437-105.464 128.192  0.00 97.00      PROA   
ATOM   3894  CA  LEU P 250     -24.341-105.779 129.928  0.00 97.00      PROA   
ATOM   3895  HA  LEU P 250     -23.280-105.799 130.136  0.00 97.00      PROA   
ATOM   3896  CB  LEU P 250     -24.979-104.956 131.090  0.00 97.00      PROA   
ATOM   3897  HB1 LEU P 250     -24.373-104.023 131.169  0.00 97.00      PROA   
ATOM   3898  HB2 LEU P 250     -24.828-105.509 132.042  0.00 97.00      PROA   
ATOM   3899  CG  LEU P 250     -26.466-104.495 131.031  0.00 97.00      PROA   
ATOM   3900  HG  LEU P 250     -26.592-103.865 131.949  0.00 97.00      PROA   
ATOM   3901  CD1 LEU P 250     -26.819-103.577 129.843  0.00 97.00      PROA   
ATOM   3902 HD11 LEU P 250     -26.882-104.165 128.904  0.00 97.00      PROA   
ATOM   3903 HD12 LEU P 250     -26.052-102.785 129.724  0.00 97.00      PROA   
ATOM   3904 HD13 LEU P 250     -27.807-103.100 130.014  0.00 97.00      PROA   
ATOM   3905  CD2 LEU P 250     -27.491-105.635 131.170  0.00 97.00      PROA   
ATOM   3906 HD21 LEU P 250     -27.209-106.309 132.006  0.00 97.00      PROA   
ATOM   3907 HD22 LEU P 250     -27.549-106.224 130.234  0.00 97.00      PROA   
ATOM   3908 HD23 LEU P 250     -28.500-105.218 131.372  0.00 97.00      PROA   
ATOM   3909  C   LEU P 250     -24.758-107.223 129.906  0.00 97.00      PROA   
ATOM   3910  O   LEU P 250     -25.779-107.587 129.328  0.00 97.00      PROA   
ATOM   3911  N   LYS P 251     -23.916-108.109 130.479  0.00 97.00      PROA   
ATOM   3912  HN  LYS P 251     -23.070-107.819 130.924  0.00 97.00      PROA   
ATOM   3913  CA  LYS P 251     -24.092-109.527 130.303  0.00 97.00      PROA   
ATOM   3914  HA  LYS P 251     -25.113-109.746 130.023  0.00 97.00      PROA   
ATOM   3915  CB  LYS P 251     -23.172-110.042 129.185  0.00 97.00      PROA   
ATOM   3916  HB1 LYS P 251     -22.099-109.974 129.463  0.00 97.00      PROA   
ATOM   3917  HB2 LYS P 251     -23.325-109.336 128.334  0.00 97.00      PROA   
ATOM   3918  CG  LYS P 251     -23.544-111.450 128.701  0.00 97.00      PROA   
ATOM   3919  HG1 LYS P 251     -24.488-111.782 129.190  0.00 97.00      PROA   
ATOM   3920  HG2 LYS P 251     -22.746-112.153 129.020  0.00 97.00      PROA   
ATOM   3921  CD  LYS P 251     -23.745-111.509 127.177  0.00 97.00      PROA   
ATOM   3922  HD1 LYS P 251     -24.595-110.840 126.915  0.00 97.00      PROA   
ATOM   3923  HD2 LYS P 251     -24.024-112.547 126.888  0.00 97.00      PROA   
ATOM   3924  CE  LYS P 251     -22.503-111.072 126.385  0.00 97.00      PROA   
ATOM   3925  HE1 LYS P 251     -21.651-111.724 126.667  0.00 97.00      PROA   
ATOM   3926  HE2 LYS P 251     -22.229-110.017 126.598  0.00 97.00      PROA   
ATOM   3927  NZ  LYS P 251     -22.722-111.188 124.921  0.00 97.00      PROA   
ATOM   3928  HZ1 LYS P 251     -23.592-110.697 124.638  0.00 97.00      PROA   
ATOM   3929  HZ2 LYS P 251     -22.786-112.189 124.636  0.00 97.00      PROA   
ATOM   3930  HZ3 LYS P 251     -21.950-110.731 124.401  0.00 97.00      PROA   
ATOM   3931  C   LYS P 251     -23.826-110.202 131.622  0.00 97.00      PROA   
ATOM   3932  O   LYS P 251     -22.723-110.651 131.930  0.00 97.00      PROA   
ATOM   3933  N   ARG P 252     -24.883-110.263 132.454  0.00 97.00      PROA   
ATOM   3934  HN  ARG P 252     -25.763-109.894 132.159  0.00 97.00      PROA   
ATOM   3935  CA  ARG P 252     -24.868-110.848 133.776  0.00 97.00      PROA   
ATOM   3936  HA  ARG P 252     -24.051-110.381 134.308  0.00 97.00      PROA   
ATOM   3937  CB  ARG P 252     -26.178-110.504 134.528  0.00 97.00      PROA   
ATOM   3938  HB1 ARG P 252     -26.236-111.083 135.475  0.00 97.00      PROA   
ATOM   3939  HB2 ARG P 252     -27.048-110.792 133.898  0.00 97.00      PROA   
ATOM   3940  CG  ARG P 252     -26.283-109.008 134.891  0.00 97.00      PROA   
ATOM   3941  HG1 ARG P 252     -26.211-108.374 133.978  0.00 97.00      PROA   
ATOM   3942  HG2 ARG P 252     -25.407-108.761 135.533  0.00 97.00      PROA   
ATOM   3943  CD  ARG P 252     -27.584-108.654 135.631  0.00 97.00      PROA   
ATOM   3944  HD1 ARG P 252     -27.754-109.358 136.471  0.00 97.00      PROA   
ATOM   3945  HD2 ARG P 252     -28.447-108.672 134.931  0.00 97.00      PROA   
ATOM   3946  NE  ARG P 252     -27.389-107.290 136.207  0.00 97.00      PROA   
ATOM   3947  HE  ARG P 252     -26.464-107.017 136.477  0.00 97.00      PROA   
ATOM   3948  CZ  ARG P 252     -28.242-106.254 136.123  0.00 97.00      PROA   
ATOM   3949  NH1 ARG P 252     -29.560-106.409 136.041  0.00 97.00      PROA   
ATOM   3950 HH11 ARG P 252     -29.903-107.325 136.213  0.00 97.00      PROA   
ATOM   3951 HH12 ARG P 252     -30.111-105.595 136.190  0.00 97.00      PROA   
ATOM   3952  NH2 ARG P 252     -27.700-105.024 136.157  0.00 97.00      PROA   
ATOM   3953 HH21 ARG P 252     -26.701-105.007 136.057  0.00 97.00      PROA   
ATOM   3954 HH22 ARG P 252     -28.240-104.225 135.924  0.00 97.00      PROA   
ATOM   3955  C   ARG P 252     -24.590-112.346 133.813  0.00 97.00      PROA   
ATOM   3956  O   ARG P 252     -25.028-113.092 132.938  0.00 97.00      PROA   
ATOM   3957  N   SER P 253     -23.855-112.830 134.849  0.00 97.00      PROA   
ATOM   3958  HN  SER P 253     -23.445-112.223 135.528  0.00 97.00      PROA   
ATOM   3959  CA  SER P 253     -23.743-114.260 135.101  0.00 97.00      PROA   
ATOM   3960  HA  SER P 253     -23.597-114.736 134.144  0.00 97.00      PROA   
ATOM   3961  CB  SER P 253     -22.511-114.689 135.947  0.00 97.00      PROA   
ATOM   3962  HB1 SER P 253     -21.582-114.443 135.391  0.00 97.00      PROA   
ATOM   3963  HB2 SER P 253     -22.527-115.788 136.114  0.00 97.00      PROA   
ATOM   3964  OG  SER P 253     -22.467-114.052 137.213  0.00 97.00      PROA   
ATOM   3965  HG1 SER P 253     -22.385-113.107 137.034  0.00 97.00      PROA   
ATOM   3966  C   SER P 253     -25.019-114.783 135.759  0.00 97.00      PROA   
ATOM   3967  O   SER P 253     -25.581-114.090 136.607  0.00 97.00      PROA   
ATOM   3968  N   PRO P 254     -25.528-115.970 135.432  0.00 97.00      PROA   
ATOM   3969  CD  PRO P 254     -25.294-116.627 134.142  0.00 97.00      PROA   
ATOM   3970  HD1 PRO P 254     -24.311-117.143 134.182  0.00 97.00      PROA   
ATOM   3971  HD2 PRO P 254     -25.314-115.900 133.300  0.00 97.00      PROA   
ATOM   3972  CA  PRO P 254     -26.440-116.743 136.281  0.00 97.00      PROA   
ATOM   3973  HA  PRO P 254     -27.346-116.162 136.377  0.00 97.00      PROA   
ATOM   3974  CB  PRO P 254     -26.649-118.049 135.490  0.00 97.00      PROA   
ATOM   3975  HB1 PRO P 254     -27.653-118.485 135.661  0.00 97.00      PROA   
ATOM   3976  HB2 PRO P 254     -25.872-118.798 135.759  0.00 97.00      PROA   
ATOM   3977  CG  PRO P 254     -26.433-117.638 134.027  0.00 97.00      PROA   
ATOM   3978  HG1 PRO P 254     -26.180-118.492 133.368  0.00 97.00      PROA   
ATOM   3979  HG2 PRO P 254     -27.343-117.127 133.640  0.00 97.00      PROA   
ATOM   3980  C   PRO P 254     -25.919-117.001 137.694  0.00 97.00      PROA   
ATOM   3981  O   PRO P 254     -24.707-117.120 137.865  0.00 97.00      PROA   
ATOM   3982  N   GLU P 255     -26.809-117.095 138.718  0.00 97.00      PROA   
ATOM   3983  HN  GLU P 255     -27.785-116.941 138.575  0.00 97.00      PROA   
ATOM   3984  CA  GLU P 255     -26.431-117.377 140.094  0.00 97.00      PROA   
ATOM   3985  HA  GLU P 255     -25.737-116.605 140.387  0.00 97.00      PROA   
ATOM   3986  CB  GLU P 255     -27.630-117.315 141.085  0.00 97.00      PROA   
ATOM   3987  HB1 GLU P 255     -27.219-117.564 142.085  0.00 97.00      PROA   
ATOM   3988  HB2 GLU P 255     -28.378-118.097 140.830  0.00 97.00      PROA   
ATOM   3989  CG  GLU P 255     -28.337-115.935 141.170  0.00 97.00      PROA   
ATOM   3990  HG1 GLU P 255     -29.260-115.944 140.552  0.00 97.00      PROA   
ATOM   3991  HG2 GLU P 255     -27.668-115.140 140.782  0.00 97.00      PROA   
ATOM   3992  CD  GLU P 255     -28.709-115.539 142.603  0.00 97.00      PROA   
ATOM   3993  OE1 GLU P 255     -29.927-115.421 142.904  0.00 97.00      PROA   
ATOM   3994  OE2 GLU P 255     -27.768-115.325 143.411  0.00 97.00      PROA   
ATOM   3995  C   GLU P 255     -25.706-118.707 140.299  0.00 97.00      PROA   
ATOM   3996  O   GLU P 255     -26.048-119.731 139.711  0.00 97.00      PROA   
ATOM   3997  N   LEU P 256     -24.674-118.693 141.172  0.00 97.00      PROA   
ATOM   3998  HN  LEU P 256     -24.389-117.831 141.589  0.00 97.00      PROA   
ATOM   3999  CA  LEU P 256     -23.836-119.827 141.493  0.00 97.00      PROA   
ATOM   4000  HA  LEU P 256     -24.203-120.701 140.974  0.00 97.00      PROA   
ATOM   4001  CB  LEU P 256     -22.376-119.506 141.063  0.00 97.00      PROA   
ATOM   4002  HB1 LEU P 256     -21.994-118.641 141.645  0.00 97.00      PROA   
ATOM   4003  HB2 LEU P 256     -22.447-119.168 140.001  0.00 97.00      PROA   
ATOM   4004  CG  LEU P 256     -21.331-120.650 141.084  0.00 97.00      PROA   
ATOM   4005  HG  LEU P 256     -20.490-120.308 140.431  0.00 97.00      PROA   
ATOM   4006  CD1 LEU P 256     -20.711-120.886 142.473  0.00 97.00      PROA   
ATOM   4007 HD11 LEU P 256     -21.458-121.313 143.168  0.00 97.00      PROA   
ATOM   4008 HD12 LEU P 256     -20.336-119.932 142.900  0.00 97.00      PROA   
ATOM   4009 HD13 LEU P 256     -19.864-121.600 142.400  0.00 97.00      PROA   
ATOM   4010  CD2 LEU P 256     -21.857-121.960 140.471  0.00 97.00      PROA   
ATOM   4011 HD21 LEU P 256     -22.264-121.772 139.455  0.00 97.00      PROA   
ATOM   4012 HD22 LEU P 256     -22.659-122.394 141.105  0.00 97.00      PROA   
ATOM   4013 HD23 LEU P 256     -21.035-122.702 140.394  0.00 97.00      PROA   
ATOM   4014  C   LEU P 256     -23.955-120.066 142.985  0.00 97.00      PROA   
ATOM   4015  O   LEU P 256     -23.861-119.140 143.782  0.00 97.00      PROA   
ATOM   4016  N   GLU P 257     -24.192-121.329 143.418  0.00 97.00      PROA   
ATOM   4017  HN  GLU P 257     -24.241-122.094 142.782  0.00 97.00      PROA   
ATOM   4018  CA  GLU P 257     -24.451-121.642 144.811  0.00 97.00      PROA   
ATOM   4019  HA  GLU P 257     -24.950-120.799 145.265  0.00 97.00      PROA   
ATOM   4020  CB  GLU P 257     -25.374-122.879 144.967  0.00 97.00      PROA   
ATOM   4021  HB1 GLU P 257     -24.871-123.797 144.596  0.00 97.00      PROA   
ATOM   4022  HB2 GLU P 257     -26.247-122.705 144.293  0.00 97.00      PROA   
ATOM   4023  CG  GLU P 257     -25.951-123.074 146.391  0.00 97.00      PROA   
ATOM   4024  HG1 GLU P 257     -27.037-123.294 146.309  0.00 97.00      PROA   
ATOM   4025  HG2 GLU P 257     -25.835-122.151 146.996  0.00 97.00      PROA   
ATOM   4026  CD  GLU P 257     -25.314-124.232 147.148  0.00 97.00      PROA   
ATOM   4027  OE1 GLU P 257     -24.116-124.126 147.486  0.00 97.00      PROA   
ATOM   4028  OE2 GLU P 257     -26.030-125.222 147.435  0.00 97.00      PROA   
ATOM   4029  C   GLU P 257     -23.162-121.873 145.567  0.00 97.00      PROA   
ATOM   4030  O   GLU P 257     -22.282-122.610 145.127  0.00 97.00      PROA   
ATOM   4031  N   LEU P 258     -23.040-121.230 146.751  0.00 97.00      PROA   
ATOM   4032  HN  LEU P 258     -23.765-120.614 147.055  0.00 97.00      PROA   
ATOM   4033  CA  LEU P 258     -21.925-121.393 147.654  0.00 97.00      PROA   
ATOM   4034  HA  LEU P 258     -21.460-122.348 147.460  0.00 97.00      PROA   
ATOM   4035  CB  LEU P 258     -20.851-120.279 147.533  0.00 97.00      PROA   
ATOM   4036  HB1 LEU P 258     -20.060-120.420 148.302  0.00 97.00      PROA   
ATOM   4037  HB2 LEU P 258     -21.340-119.302 147.726  0.00 97.00      PROA   
ATOM   4038  CG  LEU P 258     -20.156-120.192 146.151  0.00 97.00      PROA   
ATOM   4039  HG  LEU P 258     -20.942-120.183 145.363  0.00 97.00      PROA   
ATOM   4040  CD1 LEU P 258     -19.373-118.876 146.010  0.00 97.00      PROA   
ATOM   4041 HD11 LEU P 258     -18.558-118.836 146.763  0.00 97.00      PROA   
ATOM   4042 HD12 LEU P 258     -20.043-118.006 146.165  0.00 97.00      PROA   
ATOM   4043 HD13 LEU P 258     -18.929-118.807 144.995  0.00 97.00      PROA   
ATOM   4044  CD2 LEU P 258     -19.223-121.388 145.887  0.00 97.00      PROA   
ATOM   4045 HD21 LEU P 258     -19.784-122.344 145.921  0.00 97.00      PROA   
ATOM   4046 HD22 LEU P 258     -18.416-121.419 146.650  0.00 97.00      PROA   
ATOM   4047 HD23 LEU P 258     -18.756-121.292 144.884  0.00 97.00      PROA   
ATOM   4048  C   LEU P 258     -22.449-121.440 149.075  0.00 97.00      PROA   
ATOM   4049  O   LEU P 258     -22.312-120.497 149.852  0.00 97.00      PROA   
ATOM   4050  N   GLN P 259     -23.074-122.572 149.464  0.00 97.00      PROA   
ATOM   4051  HN  GLN P 259     -23.348-123.252 148.781  0.00 97.00      PROA   
ATOM   4052  CA  GLN P 259     -23.336-122.916 150.847  0.00 97.00      PROA   
ATOM   4053  HA  GLN P 259     -23.890-122.086 151.257  0.00 97.00      PROA   
ATOM   4054  CB  GLN P 259     -24.215-124.185 151.014  0.00 97.00      PROA   
ATOM   4055  HB1 GLN P 259     -24.112-124.588 152.048  0.00 97.00      PROA   
ATOM   4056  HB2 GLN P 259     -23.843-124.963 150.312  0.00 97.00      PROA   
ATOM   4057  CG  GLN P 259     -25.716-123.948 150.753  0.00 97.00      PROA   
ATOM   4058  HG1 GLN P 259     -25.886-123.624 149.707  0.00 97.00      PROA   
ATOM   4059  HG2 GLN P 259     -26.112-123.160 151.427  0.00 97.00      PROA   
ATOM   4060  CD  GLN P 259     -26.488-125.241 151.043  0.00 97.00      PROA   
ATOM   4061  OE1 GLN P 259     -26.840-125.526 152.192  0.00 97.00      PROA   
ATOM   4062  NE2 GLN P 259     -26.745-126.050 149.980  0.00 97.00      PROA   
ATOM   4063 HE21 GLN P 259     -27.249-126.898 150.123  0.00 97.00      PROA   
ATOM   4064 HE22 GLN P 259     -26.430-125.781 149.066  0.00 97.00      PROA   
ATOM   4065  C   GLN P 259     -22.077-123.047 151.684  0.00 97.00      PROA   
ATOM   4066  O   GLN P 259     -21.074-123.601 151.246  0.00 97.00      PROA   
ATOM   4067  N   VAL P 260     -22.115-122.511 152.924  0.00 97.00      PROA   
ATOM   4068  HN  VAL P 260     -22.933-122.047 153.251  0.00 97.00      PROA   
ATOM   4069  CA  VAL P 260     -21.004-122.521 153.849  0.00 97.00      PROA   
ATOM   4070  HA  VAL P 260     -20.254-123.212 153.503  0.00 97.00      PROA   
ATOM   4071  CB  VAL P 260     -20.367-121.144 154.020  0.00 97.00      PROA   
ATOM   4072  HB  VAL P 260     -21.130-120.440 154.413  0.00 97.00      PROA   
ATOM   4073  CG1 VAL P 260     -19.176-121.217 155.000  0.00 97.00      PROA   
ATOM   4074 HG11 VAL P 260     -18.432-121.965 154.654  0.00 97.00      PROA   
ATOM   4075 HG12 VAL P 260     -19.506-121.480 156.025  0.00 97.00      PROA   
ATOM   4076 HG13 VAL P 260     -18.675-120.228 155.050  0.00 97.00      PROA   
ATOM   4077  CG2 VAL P 260     -19.905-120.592 152.653  0.00 97.00      PROA   
ATOM   4078 HG21 VAL P 260     -20.766-120.413 151.978  0.00 97.00      PROA   
ATOM   4079 HG22 VAL P 260     -19.211-121.302 152.160  0.00 97.00      PROA   
ATOM   4080 HG23 VAL P 260     -19.379-119.624 152.793  0.00 97.00      PROA   
ATOM   4081  C   VAL P 260     -21.567-123.025 155.165  0.00 97.00      PROA   
ATOM   4082  O   VAL P 260     -22.602-122.550 155.624  0.00 97.00      PROA   
ATOM   4083  N   LEU P 261     -20.913-124.032 155.791  0.00 97.00      PROA   
ATOM   4084  HN  LEU P 261     -20.066-124.394 155.402  0.00 97.00      PROA   
ATOM   4085  CA  LEU P 261     -21.403-124.679 156.991  0.00 97.00      PROA   
ATOM   4086  HA  LEU P 261     -22.248-124.123 157.364  0.00 97.00      PROA   
ATOM   4087  CB  LEU P 261     -21.862-126.138 156.750  0.00 97.00      PROA   
ATOM   4088  HB1 LEU P 261     -22.104-126.625 157.721  0.00 97.00      PROA   
ATOM   4089  HB2 LEU P 261     -21.029-126.707 156.282  0.00 97.00      PROA   
ATOM   4090  CG  LEU P 261     -23.118-126.280 155.854  0.00 97.00      PROA   
ATOM   4091  HG  LEU P 261     -22.882-125.854 154.851  0.00 97.00      PROA   
ATOM   4092  CD1 LEU P 261     -23.473-127.765 155.670  0.00 97.00      PROA   
ATOM   4093 HD11 LEU P 261     -23.741-128.216 156.650  0.00 97.00      PROA   
ATOM   4094 HD12 LEU P 261     -22.610-128.323 155.252  0.00 97.00      PROA   
ATOM   4095 HD13 LEU P 261     -24.337-127.874 154.981  0.00 97.00      PROA   
ATOM   4096  CD2 LEU P 261     -24.339-125.521 156.406  0.00 97.00      PROA   
ATOM   4097 HD21 LEU P 261     -25.223-125.705 155.760  0.00 97.00      PROA   
ATOM   4098 HD22 LEU P 261     -24.153-124.429 156.429  0.00 97.00      PROA   
ATOM   4099 HD23 LEU P 261     -24.573-125.871 157.434  0.00 97.00      PROA   
ATOM   4100  C   LEU P 261     -20.391-124.652 158.114  0.00 97.00      PROA   
ATOM   4101  O   LEU P 261     -19.218-124.978 157.955  0.00 97.00      PROA   
ATOM   4102  N   GLY P 262     -20.874-124.258 159.311  0.00 97.00      PROA   
ATOM   4103  HN  GLY P 262     -21.841-124.048 159.410  0.00 97.00      PROA   
ATOM   4104  CA  GLY P 262     -20.116-124.168 160.533  0.00 97.00      PROA   
ATOM   4105  HA1 GLY P 262     -19.807-123.142 160.663  0.00 97.00      PROA   
ATOM   4106  HA2 GLY P 262     -19.306-124.884 160.532  0.00 97.00      PROA   
ATOM   4107  C   GLY P 262     -21.049-124.492 161.651  0.00 97.00      PROA   
ATOM   4108  O   GLY P 262     -22.268-124.457 161.500  0.00 97.00      PROA   
ATOM   4109  N   HSD P 263     -20.477-124.794 162.830  0.00 97.00      PROA   
ATOM   4110  HN  HSD P 263     -19.486-124.767 162.935  0.00 97.00      PROA   
ATOM   4111  CA  HSD P 263     -21.217-125.082 164.033  0.00 97.00      PROA   
ATOM   4112  HA  HSD P 263     -22.264-124.841 163.902  0.00 97.00      PROA   
ATOM   4113  CB  HSD P 263     -21.072-126.559 164.469  0.00 97.00      PROA   
ATOM   4114  HB1 HSD P 263     -21.531-126.720 165.468  0.00 97.00      PROA   
ATOM   4115  HB2 HSD P 263     -19.992-126.815 164.542  0.00 97.00      PROA   
ATOM   4116  ND1 HSD P 263     -22.924-128.124 163.645  0.00 97.00      PROA   
ATOM   4117  HD1 HSD P 263     -23.532-128.026 164.434  0.00 97.00      PROA   
ATOM   4118  CG  HSD P 263     -21.709-127.492 163.466  0.00 97.00      PROA   
ATOM   4119  CE1 HSD P 263     -23.112-128.931 162.571  0.00 97.00      PROA   
ATOM   4120  HE1 HSD P 263     -23.995-129.556 162.442  0.00 97.00      PROA   
ATOM   4121  NE2 HSD P 263     -22.104-128.873 161.723  0.00 97.00      PROA   
ATOM   4122  CD2 HSD P 263     -21.217-127.976 162.292  0.00 97.00      PROA   
ATOM   4123  HD2 HSD P 263     -20.284-127.756 161.788  0.00 97.00      PROA   
ATOM   4124  C   HSD P 263     -20.641-124.146 165.057  0.00 97.00      PROA   
ATOM   4125  O   HSD P 263     -19.428-123.955 165.100  0.00 97.00      PROA   
ATOM   4126  N   GLN P 264     -21.505-123.491 165.871  0.00 97.00      PROA   
ATOM   4127  HN  GLN P 264     -22.484-123.676 165.837  0.00 97.00      PROA   
ATOM   4128  CA  GLN P 264     -21.118-122.409 166.759  0.00 97.00      PROA   
ATOM   4129  HA  GLN P 264     -20.701-121.642 166.119  0.00 97.00      PROA   
ATOM   4130  CB  GLN P 264     -22.351-121.773 167.450  0.00 97.00      PROA   
ATOM   4131  HB1 GLN P 264     -22.035-121.121 168.292  0.00 97.00      PROA   
ATOM   4132  HB2 GLN P 264     -22.958-122.606 167.872  0.00 97.00      PROA   
ATOM   4133  CG  GLN P 264     -23.196-120.922 166.469  0.00 97.00      PROA   
ATOM   4134  HG1 GLN P 264     -23.238-121.414 165.474  0.00 97.00      PROA   
ATOM   4135  HG2 GLN P 264     -22.733-119.922 166.332  0.00 97.00      PROA   
ATOM   4136  CD  GLN P 264     -24.649-120.757 166.933  0.00 97.00      PROA   
ATOM   4137  OE1 GLN P 264     -25.581-121.193 166.247  0.00 97.00      PROA   
ATOM   4138  NE2 GLN P 264     -24.849-120.109 168.111  0.00 97.00      PROA   
ATOM   4139 HE21 GLN P 264     -25.789-119.999 168.431  0.00 97.00      PROA   
ATOM   4140 HE22 GLN P 264     -24.069-119.757 168.626  0.00 97.00      PROA   
ATOM   4141  C   GLN P 264     -20.022-122.743 167.759  0.00 97.00      PROA   
ATOM   4142  O   GLN P 264     -20.030-123.781 168.419  0.00 97.00      PROA   
ATOM   4143  N   GLN P 265     -19.023-121.841 167.843  0.00 97.00      PROA   
ATOM   4144  HN  GLN P 265     -19.080-120.991 167.321  0.00 97.00      PROA   
ATOM   4145  CA  GLN P 265     -17.740-122.071 168.457  0.00 97.00      PROA   
ATOM   4146  HA  GLN P 265     -17.640-123.136 168.592  0.00 97.00      PROA   
ATOM   4147  CB  GLN P 265     -16.563-121.608 167.540  0.00 97.00      PROA   
ATOM   4148  HB1 GLN P 265     -16.489-122.333 166.699  0.00 97.00      PROA   
ATOM   4149  HB2 GLN P 265     -15.608-121.682 168.107  0.00 97.00      PROA   
ATOM   4150  CG  GLN P 265     -16.654-120.174 166.945  0.00 97.00      PROA   
ATOM   4151  HG1 GLN P 265     -15.659-119.888 166.540  0.00 97.00      PROA   
ATOM   4152  HG2 GLN P 265     -16.905-119.454 167.751  0.00 97.00      PROA   
ATOM   4153  CD  GLN P 265     -17.708-120.018 165.832  0.00 97.00      PROA   
ATOM   4154  OE1 GLN P 265     -18.852-119.628 166.090  0.00 97.00      PROA   
ATOM   4155  NE2 GLN P 265     -17.314-120.318 164.564  0.00 97.00      PROA   
ATOM   4156 HE21 GLN P 265     -17.987-120.255 163.824  0.00 97.00      PROA   
ATOM   4157 HE22 GLN P 265     -16.375-120.599 164.378  0.00 97.00      PROA   
ATOM   4158  C   GLN P 265     -17.631-121.393 169.814  0.00 97.00      PROA   
ATOM   4159  O   GLN P 265     -18.293-120.382 170.045  0.00 97.00      PROA   
ATOM   4160  N   PRO P 266     -16.810-121.886 170.750  0.00 97.00      PROA   
ATOM   4161  CD  PRO P 266     -16.239-123.236 170.713  0.00 97.00      PROA   
ATOM   4162  HD1 PRO P 266     -15.464-123.271 169.916  0.00 97.00      PROA   
ATOM   4163  HD2 PRO P 266     -17.019-124.008 170.530  0.00 97.00      PROA   
ATOM   4164  CA  PRO P 266     -16.186-121.080 171.800  0.00 97.00      PROA   
ATOM   4165  HA  PRO P 266     -16.963-120.861 172.518  0.00 97.00      PROA   
ATOM   4166  CB  PRO P 266     -15.086-121.992 172.376  0.00 97.00      PROA   
ATOM   4167  HB1 PRO P 266     -14.911-121.814 173.455  0.00 97.00      PROA   
ATOM   4168  HB2 PRO P 266     -14.130-121.850 171.824  0.00 97.00      PROA   
ATOM   4169  CG  PRO P 266     -15.590-123.409 172.085  0.00 97.00      PROA   
ATOM   4170  HG1 PRO P 266     -14.777-124.162 172.083  0.00 97.00      PROA   
ATOM   4171  HG2 PRO P 266     -16.366-123.699 172.829  0.00 97.00      PROA   
ATOM   4172  C   PRO P 266     -15.627-119.741 171.335  0.00 97.00      PROA   
ATOM   4173  O   PRO P 266     -15.002-119.682 170.278  0.00 97.00      PROA   
ATOM   4174  N   THR P 267     -15.841-118.654 172.108  0.00 97.00      PROA   
ATOM   4175  HN  THR P 267     -16.464-118.699 172.886  0.00 97.00      PROA   
ATOM   4176  CA  THR P 267     -15.181-117.369 171.912  0.00 97.00      PROA   
ATOM   4177  HA  THR P 267     -15.367-117.110 170.878  0.00 97.00      PROA   
ATOM   4178  CB  THR P 267     -15.763-116.255 172.775  0.00 97.00      PROA   
ATOM   4179  HB  THR P 267     -15.258-116.196 173.764  0.00 97.00      PROA   
ATOM   4180  OG1 THR P 267     -17.141-116.482 173.037  0.00 97.00      PROA   
ATOM   4181  HG1 THR P 267     -17.556-116.552 172.174  0.00 97.00      PROA   
ATOM   4182  CG2 THR P 267     -15.631-114.900 172.055  0.00 97.00      PROA   
ATOM   4183 HG21 THR P 267     -16.171-114.924 171.084  0.00 97.00      PROA   
ATOM   4184 HG22 THR P 267     -14.567-114.658 171.860  0.00 97.00      PROA   
ATOM   4185 HG23 THR P 267     -16.069-114.094 172.681  0.00 97.00      PROA   
ATOM   4186  C   THR P 267     -13.658-117.393 172.073  0.00 97.00      PROA   
ATOM   4187  O   THR P 267     -13.004-116.766 171.239  0.00 97.00      PROA   
ATOM   4188  N   PRO P 268     -13.003-118.053 173.039  0.00 97.00      PROA   
ATOM   4189  CD  PRO P 268     -13.573-118.477 174.328  0.00 97.00      PROA   
ATOM   4190  HD1 PRO P 268     -14.480-119.100 174.195  0.00 97.00      PROA   
ATOM   4191  HD2 PRO P 268     -13.809-117.580 174.942  0.00 97.00      PROA   
ATOM   4192  CA  PRO P 268     -11.562-118.283 172.989  0.00 97.00      PROA   
ATOM   4193  HA  PRO P 268     -11.047-117.395 172.649  0.00 97.00      PROA   
ATOM   4194  CB  PRO P 268     -11.193-118.653 174.437  0.00 97.00      PROA   
ATOM   4195  HB1 PRO P 268     -10.979-117.719 175.003  0.00 97.00      PROA   
ATOM   4196  HB2 PRO P 268     -10.312-119.321 174.511  0.00 97.00      PROA   
ATOM   4197  CG  PRO P 268     -12.466-119.297 174.994  0.00 97.00      PROA   
ATOM   4198  HG1 PRO P 268     -12.525-120.348 174.634  0.00 97.00      PROA   
ATOM   4199  HG2 PRO P 268     -12.517-119.280 176.100  0.00 97.00      PROA   
ATOM   4200  C   PRO P 268     -11.220-119.416 172.038  0.00 97.00      PROA   
ATOM   4201  O   PRO P 268     -12.008-120.347 171.878  0.00 97.00      PROA   
ATOM   4202  N   VAL P 269     -10.032-119.326 171.400  0.00 97.00      PROA   
ATOM   4203  HN  VAL P 269      -9.391-118.583 171.569  0.00 97.00      PROA   
ATOM   4204  CA  VAL P 269      -9.445-120.319 170.542  0.00 97.00      PROA   
ATOM   4205  HA  VAL P 269      -9.754-121.299 170.881  0.00 97.00      PROA   
ATOM   4206  CB  VAL P 269      -9.830-120.125 169.071  0.00 97.00      PROA   
ATOM   4207  HB  VAL P 269     -10.944-120.131 169.012  0.00 97.00      PROA   
ATOM   4208  CG1 VAL P 269      -9.329-118.766 168.536  0.00 97.00      PROA   
ATOM   4209 HG11 VAL P 269      -8.221-118.723 168.586  0.00 97.00      PROA   
ATOM   4210 HG12 VAL P 269      -9.746-117.927 169.129  0.00 97.00      PROA   
ATOM   4211 HG13 VAL P 269      -9.632-118.633 167.475  0.00 97.00      PROA   
ATOM   4212  CG2 VAL P 269      -9.303-121.296 168.218  0.00 97.00      PROA   
ATOM   4213 HG21 VAL P 269      -9.675-122.263 168.614  0.00 97.00      PROA   
ATOM   4214 HG22 VAL P 269      -8.194-121.308 168.236  0.00 97.00      PROA   
ATOM   4215 HG23 VAL P 269      -9.632-121.188 167.162  0.00 97.00      PROA   
ATOM   4216  C   VAL P 269      -7.923-120.192 170.799  0.00 97.00      PROA   
ATOM   4217  OT1 VAL P 269      -7.481-119.110 171.279  0.00 97.00      PROA   
ATOM   4218  OT2 VAL P 269      -7.185-121.182 170.551  0.00 97.00      PROA   
END
