# Supplementary material for: The solution structure of the unbound IgG Fc receptor CD64 resembles its crystal structure: Implications for function
Source: PLoS One. 2023 Sep 21;18(9):e0288351. doi: 10.1371/journal.pone.0288351 (PMC10513344; doi:10.1371/journal.pone.0288351)
Supplement: S1 File — (ZIP) [file pone.0288351.s003.zip › CD64V03 E11/Top100/EM_done_ready_for_EM_top100_0p11_E11.dcd_198969.pdb.pdb]

REMARK  FINAL COORDINATES WRITTEN BY NAMD AT TIMESTEP 2000
ATOM      1  N   LYS P   1       8.373 -66.362 120.783  0.00 97.00      PROA   
ATOM      2  HT1 LYS P   1       8.730 -67.282 120.447  0.00 97.00      PROA   
ATOM      3  HT2 LYS P   1       8.666 -66.279 121.780  0.00 97.00      PROA   
ATOM      4  HT3 LYS P   1       8.810 -65.607 120.220  0.00 97.00      PROA   
ATOM      5  CA  LYS P   1       6.895 -66.342 120.663  0.00 97.00      PROA   
ATOM      6  HA  LYS P   1       6.537 -67.307 120.987  0.00 97.00      PROA   
ATOM      7  CB  LYS P   1       6.262 -65.248 121.573  0.00 97.00      PROA   
ATOM      8  HB1 LYS P   1       5.202 -65.107 121.269  0.00 97.00      PROA   
ATOM      9  HB2 LYS P   1       6.772 -64.272 121.426  0.00 97.00      PROA   
ATOM     10  CG  LYS P   1       6.259 -65.608 123.075  0.00 97.00      PROA   
ATOM     11  HG1 LYS P   1       7.294 -65.495 123.466  0.00 97.00      PROA   
ATOM     12  HG2 LYS P   1       5.970 -66.674 123.210  0.00 97.00      PROA   
ATOM     13  CD  LYS P   1       5.327 -64.732 123.941  0.00 97.00      PROA   
ATOM     14  HD1 LYS P   1       5.568 -63.662 123.753  0.00 97.00      PROA   
ATOM     15  HD2 LYS P   1       5.561 -64.948 125.008  0.00 97.00      PROA   
ATOM     16  CE  LYS P   1       3.828 -64.978 123.690  0.00 97.00      PROA   
ATOM     17  HE1 LYS P   1       3.594 -66.057 123.809  0.00 97.00      PROA   
ATOM     18  HE2 LYS P   1       3.541 -64.656 122.668  0.00 97.00      PROA   
ATOM     19  NZ  LYS P   1       2.983 -64.224 124.652  0.00 97.00      PROA   
ATOM     20  HZ1 LYS P   1       3.183 -63.206 124.575  0.00 97.00      PROA   
ATOM     21  HZ2 LYS P   1       3.184 -64.541 125.622  0.00 97.00      PROA   
ATOM     22  HZ3 LYS P   1       1.979 -64.393 124.439  0.00 97.00      PROA   
ATOM     23  C   LYS P   1       6.478 -66.181 119.226  0.00 97.00      PROA   
ATOM     24  O   LYS P   1       7.293 -65.865 118.361  0.00 97.00      PROA   
ATOM     25  N   ALA P   2       5.179 -66.405 118.941  0.00 97.00      PROA   
ATOM     26  HN  ALA P   2       4.514 -66.720 119.613  0.00 97.00      PROA   
ATOM     27  CA  ALA P   2       4.575 -66.168 117.665  0.00 97.00      PROA   
ATOM     28  HA  ALA P   2       4.932 -65.232 117.252  0.00 97.00      PROA   
ATOM     29  CB  ALA P   2       4.795 -67.342 116.689  0.00 97.00      PROA   
ATOM     30  HB1 ALA P   2       4.437 -68.293 117.138  0.00 97.00      PROA   
ATOM     31  HB2 ALA P   2       5.879 -67.456 116.471  0.00 97.00      PROA   
ATOM     32  HB3 ALA P   2       4.264 -67.177 115.729  0.00 97.00      PROA   
ATOM     33  C   ALA P   2       3.118 -66.024 118.025  0.00 97.00      PROA   
ATOM     34  O   ALA P   2       2.761 -66.200 119.191  0.00 97.00      PROA   
ATOM     35  N   VAL P   3       2.258 -65.680 117.036  0.00 97.00      PROA   
ATOM     36  HN  VAL P   3       2.590 -65.447 116.127  0.00 97.00      PROA   
ATOM     37  CA  VAL P   3       0.815 -65.800 117.108  0.00 97.00      PROA   
ATOM     38  HA  VAL P   3       0.570 -66.650 117.729  0.00 97.00      PROA   
ATOM     39  CB  VAL P   3       0.036 -64.567 117.594  0.00 97.00      PROA   
ATOM     40  HB  VAL P   3      -1.056 -64.788 117.514  0.00 97.00      PROA   
ATOM     41  CG1 VAL P   3       0.322 -64.297 119.085  0.00 97.00      PROA   
ATOM     42 HG11 VAL P   3       1.371 -63.961 119.221  0.00 97.00      PROA   
ATOM     43 HG12 VAL P   3       0.154 -65.216 119.684  0.00 97.00      PROA   
ATOM     44 HG13 VAL P   3      -0.351 -63.497 119.462  0.00 97.00      PROA   
ATOM     45  CG2 VAL P   3       0.342 -63.315 116.744  0.00 97.00      PROA   
ATOM     46 HG21 VAL P   3       0.013 -63.451 115.695  0.00 97.00      PROA   
ATOM     47 HG22 VAL P   3       1.429 -63.092 116.750  0.00 97.00      PROA   
ATOM     48 HG23 VAL P   3      -0.191 -62.434 117.160  0.00 97.00      PROA   
ATOM     49  C   VAL P   3       0.419 -66.136 115.687  0.00 97.00      PROA   
ATOM     50  O   VAL P   3       1.094 -65.725 114.744  0.00 97.00      PROA   
ATOM     51  N   ILE P   4      -0.666 -66.929 115.490  0.00 97.00      PROA   
ATOM     52  HN  ILE P   4      -1.159 -67.332 116.260  0.00 97.00      PROA   
ATOM     53  CA  ILE P   4      -1.053 -67.392 114.165  0.00 97.00      PROA   
ATOM     54  HA  ILE P   4      -0.240 -67.205 113.479  0.00 97.00      PROA   
ATOM     55  CB  ILE P   4      -1.286 -68.904 114.111  0.00 97.00      PROA   
ATOM     56  HB  ILE P   4      -2.101 -69.173 114.821  0.00 97.00      PROA   
ATOM     57  CG2 ILE P   4      -1.686 -69.320 112.674  0.00 97.00      PROA   
ATOM     58 HG21 ILE P   4      -0.962 -68.900 111.942  0.00 97.00      PROA   
ATOM     59 HG22 ILE P   4      -2.706 -68.965 112.420  0.00 97.00      PROA   
ATOM     60 HG23 ILE P   4      -1.677 -70.421 112.560  0.00 97.00      PROA   
ATOM     61  CG1 ILE P   4      -0.009 -69.665 114.550  0.00 97.00      PROA   
ATOM     62 HG11 ILE P   4       0.429 -69.214 115.466  0.00 97.00      PROA   
ATOM     63 HG12 ILE P   4       0.733 -69.557 113.734  0.00 97.00      PROA   
ATOM     64  CD  ILE P   4      -0.230 -71.151 114.845  0.00 97.00      PROA   
ATOM     65  HD1 ILE P   4      -0.780 -71.661 114.030  0.00 97.00      PROA   
ATOM     66  HD2 ILE P   4      -0.807 -71.268 115.787  0.00 97.00      PROA   
ATOM     67  HD3 ILE P   4       0.749 -71.657 114.969  0.00 97.00      PROA   
ATOM     68  C   ILE P   4      -2.267 -66.635 113.636  0.00 97.00      PROA   
ATOM     69  O   ILE P   4      -3.272 -66.458 114.320  0.00 97.00      PROA   
ATOM     70  N   LYS P   5      -2.195 -66.177 112.362  0.00 97.00      PROA   
ATOM     71  HN  LYS P   5      -1.330 -66.240 111.864  0.00 97.00      PROA   
ATOM     72  CA  LYS P   5      -3.305 -65.554 111.666  0.00 97.00      PROA   
ATOM     73  HA  LYS P   5      -4.150 -65.449 112.331  0.00 97.00      PROA   
ATOM     74  CB  LYS P   5      -2.929 -64.161 111.099  0.00 97.00      PROA   
ATOM     75  HB1 LYS P   5      -3.814 -63.707 110.602  0.00 97.00      PROA   
ATOM     76  HB2 LYS P   5      -2.129 -64.277 110.332  0.00 97.00      PROA   
ATOM     77  CG  LYS P   5      -2.396 -63.171 112.148  0.00 97.00      PROA   
ATOM     78  HG1 LYS P   5      -2.104 -62.245 111.604  0.00 97.00      PROA   
ATOM     79  HG2 LYS P   5      -1.473 -63.587 112.610  0.00 97.00      PROA   
ATOM     80  CD  LYS P   5      -3.405 -62.815 113.257  0.00 97.00      PROA   
ATOM     81  HD1 LYS P   5      -3.778 -63.753 113.722  0.00 97.00      PROA   
ATOM     82  HD2 LYS P   5      -4.276 -62.293 112.805  0.00 97.00      PROA   
ATOM     83  CE  LYS P   5      -2.806 -61.962 114.385  0.00 97.00      PROA   
ATOM     84  HE1 LYS P   5      -1.984 -62.529 114.878  0.00 97.00      PROA   
ATOM     85  HE2 LYS P   5      -3.565 -61.690 115.145  0.00 97.00      PROA   
ATOM     86  NZ  LYS P   5      -2.224 -60.718 113.853  0.00 97.00      PROA   
ATOM     87  HZ1 LYS P   5      -2.894 -59.978 113.586  0.00 97.00      PROA   
ATOM     88  HZ2 LYS P   5      -1.624 -60.969 113.034  0.00 97.00      PROA   
ATOM     89  HZ3 LYS P   5      -1.514 -60.360 114.530  0.00 97.00      PROA   
ATOM     90  C   LYS P   5      -3.742 -66.411 110.495  0.00 97.00      PROA   
ATOM     91  O   LYS P   5      -3.018 -66.575 109.520  0.00 97.00      PROA   
ATOM     92  N   LEU P   6      -4.981 -66.951 110.532  0.00 97.00      PROA   
ATOM     93  HN  LEU P   6      -5.557 -66.880 111.343  0.00 97.00      PROA   
ATOM     94  CA  LEU P   6      -5.594 -67.604 109.391  0.00 97.00      PROA   
ATOM     95  HA  LEU P   6      -4.848 -68.214 108.901  0.00 97.00      PROA   
ATOM     96  CB  LEU P   6      -6.770 -68.527 109.804  0.00 97.00      PROA   
ATOM     97  HB1 LEU P   6      -7.073 -69.110 108.905  0.00 97.00      PROA   
ATOM     98  HB2 LEU P   6      -7.648 -67.926 110.125  0.00 97.00      PROA   
ATOM     99  CG  LEU P   6      -6.460 -69.535 110.942  0.00 97.00      PROA   
ATOM    100  HG  LEU P   6      -5.373 -69.777 110.912  0.00 97.00      PROA   
ATOM    101  CD1 LEU P   6      -6.801 -68.988 112.343  0.00 97.00      PROA   
ATOM    102 HD11 LEU P   6      -7.873 -68.702 112.386  0.00 97.00      PROA   
ATOM    103 HD12 LEU P   6      -6.186 -68.102 112.598  0.00 97.00      PROA   
ATOM    104 HD13 LEU P   6      -6.619 -69.767 113.113  0.00 97.00      PROA   
ATOM    105  CD2 LEU P   6      -7.229 -70.848 110.720  0.00 97.00      PROA   
ATOM    106 HD21 LEU P   6      -6.951 -71.310 109.750  0.00 97.00      PROA   
ATOM    107 HD22 LEU P   6      -8.322 -70.653 110.719  0.00 97.00      PROA   
ATOM    108 HD23 LEU P   6      -7.001 -71.567 111.536  0.00 97.00      PROA   
ATOM    109  C   LEU P   6      -6.082 -66.542 108.410  0.00 97.00      PROA   
ATOM    110  O   LEU P   6      -6.825 -65.639 108.787  0.00 97.00      PROA   
ATOM    111  N   GLN P   7      -5.635 -66.585 107.131  0.00 97.00      PROA   
ATOM    112  HN  GLN P   7      -4.990 -67.291 106.837  0.00 97.00      PROA   
ATOM    113  CA  GLN P   7      -6.001 -65.600 106.120  0.00 97.00      PROA   
ATOM    114  HA  GLN P   7      -5.798 -64.637 106.570  0.00 97.00      PROA   
ATOM    115  CB  GLN P   7      -5.046 -65.679 104.899  0.00 97.00      PROA   
ATOM    116  HB1 GLN P   7      -4.946 -66.749 104.616  0.00 97.00      PROA   
ATOM    117  HB2 GLN P   7      -4.047 -65.346 105.263  0.00 97.00      PROA   
ATOM    118  CG  GLN P   7      -5.451 -64.869 103.647  0.00 97.00      PROA   
ATOM    119  HG1 GLN P   7      -5.624 -63.809 103.932  0.00 97.00      PROA   
ATOM    120  HG2 GLN P   7      -6.383 -65.277 103.201  0.00 97.00      PROA   
ATOM    121  CD  GLN P   7      -4.308 -64.893 102.625  0.00 97.00      PROA   
ATOM    122  OE1 GLN P   7      -3.155 -64.617 102.970  0.00 97.00      PROA   
ATOM    123  NE2 GLN P   7      -4.607 -65.225 101.340  0.00 97.00      PROA   
ATOM    124 HE21 GLN P   7      -3.853 -65.255 100.686  0.00 97.00      PROA   
ATOM    125 HE22 GLN P   7      -5.546 -65.434 101.071  0.00 97.00      PROA   
ATOM    126  C   GLN P   7      -7.482 -65.517 105.750  0.00 97.00      PROA   
ATOM    127  O   GLN P   7      -8.026 -64.412 105.776  0.00 97.00      PROA   
ATOM    128  N   PRO P   8      -8.224 -66.588 105.477  0.00 97.00      PROA   
ATOM    129  CD  PRO P   8      -7.727 -67.809 104.855  0.00 97.00      PROA   
ATOM    130  HD1 PRO P   8      -7.322 -68.457 105.658  0.00 97.00      PROA   
ATOM    131  HD2 PRO P   8      -6.951 -67.607 104.086  0.00 97.00      PROA   
ATOM    132  CA  PRO P   8      -9.624 -66.710 105.865  0.00 97.00      PROA   
ATOM    133  HA  PRO P   8     -10.164 -65.841 105.521  0.00 97.00      PROA   
ATOM    134  CB  PRO P   8     -10.109 -68.008 105.177  0.00 97.00      PROA   
ATOM    135  HB1 PRO P   8     -11.050 -67.835 104.615  0.00 97.00      PROA   
ATOM    136  HB2 PRO P   8     -10.279 -68.835 105.899  0.00 97.00      PROA   
ATOM    137  CG  PRO P   8      -8.976 -68.420 104.222  0.00 97.00      PROA   
ATOM    138  HG1 PRO P   8      -8.910 -69.519 104.105  0.00 97.00      PROA   
ATOM    139  HG2 PRO P   8      -9.147 -67.960 103.223  0.00 97.00      PROA   
ATOM    140  C   PRO P   8      -9.698 -66.826 107.387  0.00 97.00      PROA   
ATOM    141  O   PRO P   8      -9.052 -67.758 107.859  0.00 97.00      PROA   
ATOM    142  N   PRO P   9     -10.388 -66.016 108.193  0.00 97.00      PROA   
ATOM    143  CD  PRO P   9     -11.227 -64.910 107.718  0.00 97.00      PROA   
ATOM    144  HD1 PRO P   9     -11.986 -65.268 106.990  0.00 97.00      PROA   
ATOM    145  HD2 PRO P   9     -10.576 -64.136 107.254  0.00 97.00      PROA   
ATOM    146  CA  PRO P   9     -10.302 -66.058 109.657  0.00 97.00      PROA   
ATOM    147  HA  PRO P   9      -9.278 -66.194 109.974  0.00 97.00      PROA   
ATOM    148  CB  PRO P   9     -10.843 -64.671 110.052  0.00 97.00      PROA   
ATOM    149  HB1 PRO P   9     -10.013 -63.932 109.957  0.00 97.00      PROA   
ATOM    150  HB2 PRO P   9     -11.244 -64.608 111.081  0.00 97.00      PROA   
ATOM    151  CG  PRO P   9     -11.890 -64.359 108.980  0.00 97.00      PROA   
ATOM    152  HG1 PRO P   9     -12.818 -64.932 109.196  0.00 97.00      PROA   
ATOM    153  HG2 PRO P   9     -12.131 -63.281 108.909  0.00 97.00      PROA   
ATOM    154  C   PRO P   9     -11.138 -67.185 110.260  0.00 97.00      PROA   
ATOM    155  O   PRO P   9     -11.790 -66.976 111.281  0.00 97.00      PROA   
ATOM    156  N   TRP P  10     -11.133 -68.391 109.660  0.00 97.00      PROA   
ATOM    157  HN  TRP P  10     -10.517 -68.550 108.891  0.00 97.00      PROA   
ATOM    158  CA  TRP P  10     -12.092 -69.428 109.960  0.00 97.00      PROA   
ATOM    159  HA  TRP P  10     -12.776 -69.088 110.725  0.00 97.00      PROA   
ATOM    160  CB  TRP P  10     -12.902 -69.808 108.694  0.00 97.00      PROA   
ATOM    161  HB1 TRP P  10     -13.720 -70.504 108.973  0.00 97.00      PROA   
ATOM    162  HB2 TRP P  10     -12.229 -70.352 107.993  0.00 97.00      PROA   
ATOM    163  CG  TRP P  10     -13.494 -68.646 107.948  0.00 97.00      PROA   
ATOM    164  CD1 TRP P  10     -13.413 -68.474 106.590  0.00 97.00      PROA   
ATOM    165  HD1 TRP P  10     -12.918 -69.162 105.917  0.00 97.00      PROA   
ATOM    166  NE1 TRP P  10     -14.115 -67.360 106.218  0.00 97.00      PROA   
ATOM    167  HE1 TRP P  10     -14.360 -67.121 105.303  0.00 97.00      PROA   
ATOM    168  CE2 TRP P  10     -14.649 -66.764 107.322  0.00 97.00      PROA   
ATOM    169  CD2 TRP P  10     -14.271 -67.536 108.445  0.00 97.00      PROA   
ATOM    170  CE3 TRP P  10     -14.690 -67.134 109.716  0.00 97.00      PROA   
ATOM    171  HE3 TRP P  10     -14.406 -67.675 110.605  0.00 97.00      PROA   
ATOM    172  CZ3 TRP P  10     -15.494 -65.997 109.838  0.00 97.00      PROA   
ATOM    173  HZ3 TRP P  10     -15.828 -65.683 110.817  0.00 97.00      PROA   
ATOM    174  CZ2 TRP P  10     -15.441 -65.630 107.441  0.00 97.00      PROA   
ATOM    175  HZ2 TRP P  10     -15.724 -65.048 106.578  0.00 97.00      PROA   
ATOM    176  CH2 TRP P  10     -15.865 -65.259 108.718  0.00 97.00      PROA   
ATOM    177  HH2 TRP P  10     -16.481 -64.379 108.845  0.00 97.00      PROA   
ATOM    178  C   TRP P  10     -11.390 -70.654 110.491  0.00 97.00      PROA   
ATOM    179  O   TRP P  10     -10.672 -71.352 109.778  0.00 97.00      PROA   
ATOM    180  N   VAL P  11     -11.607 -70.958 111.789  0.00 97.00      PROA   
ATOM    181  HN  VAL P  11     -12.146 -70.347 112.368  0.00 97.00      PROA   
ATOM    182  CA  VAL P  11     -10.970 -72.074 112.465  0.00 97.00      PROA   
ATOM    183  HA  VAL P  11      -9.967 -72.176 112.072  0.00 97.00      PROA   
ATOM    184  CB  VAL P  11     -10.859 -71.773 113.961  0.00 97.00      PROA   
ATOM    185  HB  VAL P  11     -11.872 -71.764 114.422  0.00 97.00      PROA   
ATOM    186  CG1 VAL P  11      -9.992 -72.834 114.658  0.00 97.00      PROA   
ATOM    187 HG11 VAL P  11      -8.992 -72.902 114.178  0.00 97.00      PROA   
ATOM    188 HG12 VAL P  11     -10.479 -73.827 114.607  0.00 97.00      PROA   
ATOM    189 HG13 VAL P  11      -9.849 -72.575 115.728  0.00 97.00      PROA   
ATOM    190  CG2 VAL P  11     -10.220 -70.377 114.167  0.00 97.00      PROA   
ATOM    191 HG21 VAL P  11     -10.881 -69.559 113.814  0.00 97.00      PROA   
ATOM    192 HG22 VAL P  11      -9.251 -70.310 113.628  0.00 97.00      PROA   
ATOM    193 HG23 VAL P  11     -10.024 -70.205 115.247  0.00 97.00      PROA   
ATOM    194  C   VAL P  11     -11.710 -73.388 112.169  0.00 97.00      PROA   
ATOM    195  O   VAL P  11     -11.177 -74.483 112.338  0.00 97.00      PROA   
ATOM    196  N   SER P  12     -12.952 -73.288 111.646  0.00 97.00      PROA   
ATOM    197  HN  SER P  12     -13.322 -72.379 111.488  0.00 97.00      PROA   
ATOM    198  CA  SER P  12     -13.789 -74.393 111.207  0.00 97.00      PROA   
ATOM    199  HA  SER P  12     -13.263 -75.330 111.328  0.00 97.00      PROA   
ATOM    200  CB  SER P  12     -15.112 -74.467 112.034  0.00 97.00      PROA   
ATOM    201  HB1 SER P  12     -15.539 -73.447 112.136  0.00 97.00      PROA   
ATOM    202  HB2 SER P  12     -14.867 -74.837 113.055  0.00 97.00      PROA   
ATOM    203  OG  SER P  12     -16.108 -75.319 111.470  0.00 97.00      PROA   
ATOM    204  HG1 SER P  12     -15.847 -76.222 111.670  0.00 97.00      PROA   
ATOM    205  C   SER P  12     -14.045 -74.187 109.721  0.00 97.00      PROA   
ATOM    206  O   SER P  12     -14.488 -73.116 109.308  0.00 97.00      PROA   
ATOM    207  N   VAL P  13     -13.733 -75.204 108.871  0.00 97.00      PROA   
ATOM    208  HN  VAL P  13     -13.354 -76.058 109.224  0.00 97.00      PROA   
ATOM    209  CA  VAL P  13     -13.706 -75.018 107.424  0.00 97.00      PROA   
ATOM    210  HA  VAL P  13     -14.450 -74.278 107.167  0.00 97.00      PROA   
ATOM    211  CB  VAL P  13     -12.326 -74.507 106.988  0.00 97.00      PROA   
ATOM    212  HB  VAL P  13     -12.050 -73.674 107.680  0.00 97.00      PROA   
ATOM    213  CG1 VAL P  13     -11.238 -75.597 107.119  0.00 97.00      PROA   
ATOM    214 HG11 VAL P  13     -11.422 -76.428 106.408  0.00 97.00      PROA   
ATOM    215 HG12 VAL P  13     -11.205 -76.006 108.148  0.00 97.00      PROA   
ATOM    216 HG13 VAL P  13     -10.241 -75.166 106.884  0.00 97.00      PROA   
ATOM    217  CG2 VAL P  13     -12.366 -73.911 105.568  0.00 97.00      PROA   
ATOM    218 HG21 VAL P  13     -13.176 -73.159 105.474  0.00 97.00      PROA   
ATOM    219 HG22 VAL P  13     -12.521 -74.705 104.810  0.00 97.00      PROA   
ATOM    220 HG23 VAL P  13     -11.399 -73.416 105.338  0.00 97.00      PROA   
ATOM    221  C   VAL P  13     -14.100 -76.301 106.695  0.00 97.00      PROA   
ATOM    222  O   VAL P  13     -14.018 -77.394 107.240  0.00 97.00      PROA   
ATOM    223  N   PHE P  14     -14.578 -76.215 105.427  0.00 97.00      PROA   
ATOM    224  HN  PHE P  14     -14.714 -75.331 104.984  0.00 97.00      PROA   
ATOM    225  CA  PHE P  14     -14.845 -77.386 104.605  0.00 97.00      PROA   
ATOM    226  HA  PHE P  14     -15.253 -78.156 105.244  0.00 97.00      PROA   
ATOM    227  CB  PHE P  14     -15.851 -77.111 103.453  0.00 97.00      PROA   
ATOM    228  HB1 PHE P  14     -15.952 -77.987 102.778  0.00 97.00      PROA   
ATOM    229  HB2 PHE P  14     -15.502 -76.245 102.848  0.00 97.00      PROA   
ATOM    230  CG  PHE P  14     -17.238 -76.836 103.966  0.00 97.00      PROA   
ATOM    231  CD1 PHE P  14     -17.917 -77.786 104.751  0.00 97.00      PROA   
ATOM    232  HD1 PHE P  14     -17.415 -78.696 105.046  0.00 97.00      PROA   
ATOM    233  CE1 PHE P  14     -19.250 -77.579 105.125  0.00 97.00      PROA   
ATOM    234  HE1 PHE P  14     -19.767 -78.318 105.719  0.00 97.00      PROA   
ATOM    235  CZ  PHE P  14     -19.914 -76.412 104.729  0.00 97.00      PROA   
ATOM    236  HZ  PHE P  14     -20.943 -76.251 105.013  0.00 97.00      PROA   
ATOM    237  CD2 PHE P  14     -17.919 -75.675 103.568  0.00 97.00      PROA   
ATOM    238  HD2 PHE P  14     -17.420 -74.955 102.938  0.00 97.00      PROA   
ATOM    239  CE2 PHE P  14     -19.242 -75.452 103.962  0.00 97.00      PROA   
ATOM    240  HE2 PHE P  14     -19.741 -74.541 103.667  0.00 97.00      PROA   
ATOM    241  C   PHE P  14     -13.605 -77.974 103.954  0.00 97.00      PROA   
ATOM    242  O   PHE P  14     -12.596 -77.303 103.755  0.00 97.00      PROA   
ATOM    243  N   GLN P  15     -13.692 -79.266 103.549  0.00 97.00      PROA   
ATOM    244  HN  GLN P  15     -14.430 -79.848 103.888  0.00 97.00      PROA   
ATOM    245  CA  GLN P  15     -12.821 -79.868 102.548  0.00 97.00      PROA   
ATOM    246  HA  GLN P  15     -11.814 -79.841 102.941  0.00 97.00      PROA   
ATOM    247  CB  GLN P  15     -13.213 -81.345 102.261  0.00 97.00      PROA   
ATOM    248  HB1 GLN P  15     -13.024 -81.931 103.191  0.00 97.00      PROA   
ATOM    249  HB2 GLN P  15     -12.531 -81.757 101.486  0.00 97.00      PROA   
ATOM    250  CG  GLN P  15     -14.703 -81.526 101.863  0.00 97.00      PROA   
ATOM    251  HG1 GLN P  15     -15.171 -80.538 101.666  0.00 97.00      PROA   
ATOM    252  HG2 GLN P  15     -15.265 -81.979 102.705  0.00 97.00      PROA   
ATOM    253  CD  GLN P  15     -14.880 -82.421 100.624  0.00 97.00      PROA   
ATOM    254  OE1 GLN P  15     -14.596 -83.623 100.651  0.00 97.00      PROA   
ATOM    255  NE2 GLN P  15     -15.370 -81.813  99.504  0.00 97.00      PROA   
ATOM    256 HE21 GLN P  15     -15.608 -80.843  99.527  0.00 97.00      PROA   
ATOM    257 HE22 GLN P  15     -15.430 -82.339  98.657  0.00 97.00      PROA   
ATOM    258  C   GLN P  15     -12.832 -79.106 101.220  0.00 97.00      PROA   
ATOM    259  O   GLN P  15     -13.852 -78.535 100.843  0.00 97.00      PROA   
ATOM    260  N   GLU P  16     -11.673 -79.061 100.512  0.00 97.00      PROA   
ATOM    261  HN  GLU P  16     -10.867 -79.518 100.887  0.00 97.00      PROA   
ATOM    262  CA  GLU P  16     -11.465 -78.440  99.206  0.00 97.00      PROA   
ATOM    263  HA  GLU P  16     -10.579 -78.919  98.815  0.00 97.00      PROA   
ATOM    264  CB  GLU P  16     -12.588 -78.717  98.150  0.00 97.00      PROA   
ATOM    265  HB1 GLU P  16     -13.518 -78.226  98.504  0.00 97.00      PROA   
ATOM    266  HB2 GLU P  16     -12.778 -79.813  98.109  0.00 97.00      PROA   
ATOM    267  CG  GLU P  16     -12.304 -78.212  96.713  0.00 97.00      PROA   
ATOM    268  HG1 GLU P  16     -11.576 -78.887  96.216  0.00 97.00      PROA   
ATOM    269  HG2 GLU P  16     -11.860 -77.197  96.733  0.00 97.00      PROA   
ATOM    270  CD  GLU P  16     -13.553 -78.111  95.826  0.00 97.00      PROA   
ATOM    271  OE1 GLU P  16     -14.682 -78.443  96.270  0.00 97.00      PROA   
ATOM    272  OE2 GLU P  16     -13.379 -77.654  94.664  0.00 97.00      PROA   
ATOM    273  C   GLU P  16     -11.101 -76.959  99.313  0.00 97.00      PROA   
ATOM    274  O   GLU P  16     -10.314 -76.451  98.518  0.00 97.00      PROA   
ATOM    275  N   GLU P  17     -11.633 -76.228 100.319  0.00 97.00      PROA   
ATOM    276  HN  GLU P  17     -12.289 -76.654 100.938  0.00 97.00      PROA   
ATOM    277  CA  GLU P  17     -11.363 -74.819 100.581  0.00 97.00      PROA   
ATOM    278  HA  GLU P  17     -11.644 -74.279  99.686  0.00 97.00      PROA   
ATOM    279  CB  GLU P  17     -12.285 -74.311 101.722  0.00 97.00      PROA   
ATOM    280  HB1 GLU P  17     -12.132 -75.002 102.584  0.00 97.00      PROA   
ATOM    281  HB2 GLU P  17     -13.342 -74.436 101.396  0.00 97.00      PROA   
ATOM    282  CG  GLU P  17     -12.071 -72.864 102.232  0.00 97.00      PROA   
ATOM    283  HG1 GLU P  17     -11.031 -72.705 102.579  0.00 97.00      PROA   
ATOM    284  HG2 GLU P  17     -12.740 -72.696 103.102  0.00 97.00      PROA   
ATOM    285  CD  GLU P  17     -12.417 -71.803 101.183  0.00 97.00      PROA   
ATOM    286  OE1 GLU P  17     -11.741 -71.745 100.124  0.00 97.00      PROA   
ATOM    287  OE2 GLU P  17     -13.363 -71.013 101.443  0.00 97.00      PROA   
ATOM    288  C   GLU P  17      -9.895 -74.476 100.846  0.00 97.00      PROA   
ATOM    289  O   GLU P  17      -9.145 -75.259 101.416  0.00 97.00      PROA   
ATOM    290  N   SER P  18      -9.445 -73.274 100.417  0.00 97.00      PROA   
ATOM    291  HN  SER P  18     -10.112 -72.615 100.065  0.00 97.00      PROA   
ATOM    292  CA  SER P  18      -8.063 -72.836 100.506  0.00 97.00      PROA   
ATOM    293  HA  SER P  18      -7.428 -73.708 100.554  0.00 97.00      PROA   
ATOM    294  CB  SER P  18      -7.631 -71.994  99.277  0.00 97.00      PROA   
ATOM    295  HB1 SER P  18      -8.226 -71.056  99.235  0.00 97.00      PROA   
ATOM    296  HB2 SER P  18      -7.847 -72.574  98.354  0.00 97.00      PROA   
ATOM    297  OG  SER P  18      -6.239 -71.675  99.303  0.00 97.00      PROA   
ATOM    298  HG1 SER P  18      -5.768 -72.513  99.260  0.00 97.00      PROA   
ATOM    299  C   SER P  18      -7.846 -72.014 101.759  0.00 97.00      PROA   
ATOM    300  O   SER P  18      -8.567 -71.057 102.032  0.00 97.00      PROA   
ATOM    301  N   VAL P  19      -6.816 -72.369 102.555  0.00 97.00      PROA   
ATOM    302  HN  VAL P  19      -6.218 -73.129 102.307  0.00 97.00      PROA   
ATOM    303  CA  VAL P  19      -6.547 -71.668 103.794  0.00 97.00      PROA   
ATOM    304  HA  VAL P  19      -6.886 -70.649 103.687  0.00 97.00      PROA   
ATOM    305  CB  VAL P  19      -7.319 -72.271 104.976  0.00 97.00      PROA   
ATOM    306  HB  VAL P  19      -8.406 -72.108 104.772  0.00 97.00      PROA   
ATOM    307  CG1 VAL P  19      -7.105 -73.796 105.082  0.00 97.00      PROA   
ATOM    308 HG11 VAL P  19      -6.039 -74.017 105.278  0.00 97.00      PROA   
ATOM    309 HG12 VAL P  19      -7.419 -74.321 104.157  0.00 97.00      PROA   
ATOM    310 HG13 VAL P  19      -7.701 -74.208 105.925  0.00 97.00      PROA   
ATOM    311  CG2 VAL P  19      -6.979 -71.570 106.307  0.00 97.00      PROA   
ATOM    312 HG21 VAL P  19      -7.157 -70.480 106.237  0.00 97.00      PROA   
ATOM    313 HG22 VAL P  19      -5.921 -71.748 106.588  0.00 97.00      PROA   
ATOM    314 HG23 VAL P  19      -7.622 -71.975 107.118  0.00 97.00      PROA   
ATOM    315  C   VAL P  19      -5.054 -71.557 104.011  0.00 97.00      PROA   
ATOM    316  O   VAL P  19      -4.326 -72.540 103.974  0.00 97.00      PROA   
ATOM    317  N   THR P  20      -4.538 -70.326 104.244  0.00 97.00      PROA   
ATOM    318  HN  THR P  20      -5.125 -69.521 104.260  0.00 97.00      PROA   
ATOM    319  CA  THR P  20      -3.122 -70.119 104.505  0.00 97.00      PROA   
ATOM    320  HA  THR P  20      -2.651 -71.082 104.615  0.00 97.00      PROA   
ATOM    321  CB  THR P  20      -2.368 -69.408 103.376  0.00 97.00      PROA   
ATOM    322  HB  THR P  20      -2.678 -69.897 102.422  0.00 97.00      PROA   
ATOM    323  OG1 THR P  20      -0.956 -69.584 103.459  0.00 97.00      PROA   
ATOM    324  HG1 THR P  20      -0.630 -69.064 104.199  0.00 97.00      PROA   
ATOM    325  CG2 THR P  20      -2.682 -67.910 103.258  0.00 97.00      PROA   
ATOM    326 HG21 THR P  20      -2.425 -67.369 104.191  0.00 97.00      PROA   
ATOM    327 HG22 THR P  20      -3.757 -67.760 103.035  0.00 97.00      PROA   
ATOM    328 HG23 THR P  20      -2.092 -67.462 102.429  0.00 97.00      PROA   
ATOM    329  C   THR P  20      -3.016 -69.443 105.847  0.00 97.00      PROA   
ATOM    330  O   THR P  20      -3.783 -68.546 106.176  0.00 97.00      PROA   
ATOM    331  N   LEU P  21      -2.079 -69.927 106.687  0.00 97.00      PROA   
ATOM    332  HN  LEU P  21      -1.481 -70.667 106.382  0.00 97.00      PROA   
ATOM    333  CA  LEU P  21      -1.977 -69.568 108.082  0.00 97.00      PROA   
ATOM    334  HA  LEU P  21      -2.734 -68.843 108.338  0.00 97.00      PROA   
ATOM    335  CB  LEU P  21      -2.125 -70.803 109.015  0.00 97.00      PROA   
ATOM    336  HB1 LEU P  21      -2.051 -70.441 110.064  0.00 97.00      PROA   
ATOM    337  HB2 LEU P  21      -1.292 -71.520 108.847  0.00 97.00      PROA   
ATOM    338  CG  LEU P  21      -3.457 -71.595 108.891  0.00 97.00      PROA   
ATOM    339  HG  LEU P  21      -4.271 -70.875 108.640  0.00 97.00      PROA   
ATOM    340  CD1 LEU P  21      -3.420 -72.699 107.814  0.00 97.00      PROA   
ATOM    341 HD11 LEU P  21      -2.619 -73.430 108.050  0.00 97.00      PROA   
ATOM    342 HD12 LEU P  21      -3.235 -72.288 106.803  0.00 97.00      PROA   
ATOM    343 HD13 LEU P  21      -4.387 -73.245 107.794  0.00 97.00      PROA   
ATOM    344  CD2 LEU P  21      -3.809 -72.250 110.240  0.00 97.00      PROA   
ATOM    345 HD21 LEU P  21      -3.900 -71.485 111.038  0.00 97.00      PROA   
ATOM    346 HD22 LEU P  21      -3.013 -72.968 110.529  0.00 97.00      PROA   
ATOM    347 HD23 LEU P  21      -4.769 -72.802 110.165  0.00 97.00      PROA   
ATOM    348  C   LEU P  21      -0.621 -68.937 108.302  0.00 97.00      PROA   
ATOM    349  O   LEU P  21       0.400 -69.543 108.013  0.00 97.00      PROA   
ATOM    350  N   HSD P  22      -0.571 -67.690 108.820  0.00 97.00      PROA   
ATOM    351  HN  HSD P  22      -1.417 -67.225 109.077  0.00 97.00      PROA   
ATOM    352  CA  HSD P  22       0.638 -66.892 108.898  0.00 97.00      PROA   
ATOM    353  HA  HSD P  22       1.422 -67.360 108.320  0.00 97.00      PROA   
ATOM    354  CB  HSD P  22       0.413 -65.464 108.340  0.00 97.00      PROA   
ATOM    355  HB1 HSD P  22       1.313 -64.837 108.520  0.00 97.00      PROA   
ATOM    356  HB2 HSD P  22      -0.449 -64.981 108.850  0.00 97.00      PROA   
ATOM    357  ND1 HSD P  22      -1.049 -65.560 106.241  0.00 97.00      PROA   
ATOM    358  HD1 HSD P  22      -1.934 -65.647 106.702  0.00 97.00      PROA   
ATOM    359  CG  HSD P  22       0.182 -65.463 106.857  0.00 97.00      PROA   
ATOM    360  CE1 HSD P  22      -0.828 -65.439 104.908  0.00 97.00      PROA   
ATOM    361  HE1 HSD P  22      -1.624 -65.466 104.168  0.00 97.00      PROA   
ATOM    362  NE2 HSD P  22       0.447 -65.256 104.627  0.00 97.00      PROA   
ATOM    363  CD2 HSD P  22       1.079 -65.253 105.857  0.00 97.00      PROA   
ATOM    364  HD2 HSD P  22       2.146 -65.081 105.919  0.00 97.00      PROA   
ATOM    365  C   HSD P  22       1.128 -66.736 110.320  0.00 97.00      PROA   
ATOM    366  O   HSD P  22       0.379 -66.344 111.205  0.00 97.00      PROA   
ATOM    367  N   CYS P  23       2.431 -67.007 110.561  0.00 97.00      PROA   
ATOM    368  HN  CYS P  23       3.002 -67.380 109.830  0.00 97.00      PROA   
ATOM    369  CA  CYS P  23       3.088 -66.785 111.835  0.00 97.00      PROA   
ATOM    370  HA  CYS P  23       2.348 -66.712 112.620  0.00 97.00      PROA   
ATOM    371  CB  CYS P  23       4.061 -67.930 112.183  0.00 97.00      PROA   
ATOM    372  HB1 CYS P  23       4.634 -67.666 113.094  0.00 97.00      PROA   
ATOM    373  HB2 CYS P  23       4.772 -68.092 111.344  0.00 97.00      PROA   
ATOM    374  SG  CYS P  23       3.155 -69.454 112.512  0.00 97.00      PROA   
ATOM    375  C   CYS P  23       3.872 -65.493 111.811  0.00 97.00      PROA   
ATOM    376  O   CYS P  23       4.970 -65.407 111.266  0.00 97.00      PROA   
ATOM    377  N   GLU P  24       3.316 -64.442 112.444  0.00 97.00      PROA   
ATOM    378  HN  GLU P  24       2.443 -64.532 112.916  0.00 97.00      PROA   
ATOM    379  CA  GLU P  24       3.857 -63.106 112.393  0.00 97.00      PROA   
ATOM    380  HA  GLU P  24       4.442 -62.985 111.491  0.00 97.00      PROA   
ATOM    381  CB  GLU P  24       2.709 -62.069 112.375  0.00 97.00      PROA   
ATOM    382  HB1 GLU P  24       2.019 -62.372 111.553  0.00 97.00      PROA   
ATOM    383  HB2 GLU P  24       3.106 -61.062 112.118  0.00 97.00      PROA   
ATOM    384  CG  GLU P  24       1.941 -61.986 113.711  0.00 97.00      PROA   
ATOM    385  HG1 GLU P  24       2.569 -61.525 114.503  0.00 97.00      PROA   
ATOM    386  HG2 GLU P  24       1.639 -63.002 114.042  0.00 97.00      PROA   
ATOM    387  CD  GLU P  24       0.688 -61.149 113.578  0.00 97.00      PROA   
ATOM    388  OE1 GLU P  24       0.345 -60.452 114.573  0.00 97.00      PROA   
ATOM    389  OE2 GLU P  24       0.037 -61.220 112.502  0.00 97.00      PROA   
ATOM    390  C   GLU P  24       4.744 -62.821 113.582  0.00 97.00      PROA   
ATOM    391  O   GLU P  24       4.712 -63.500 114.608  0.00 97.00      PROA   
ATOM    392  N   VAL P  25       5.552 -61.748 113.442  0.00 97.00      PROA   
ATOM    393  HN  VAL P  25       5.610 -61.273 112.568  0.00 97.00      PROA   
ATOM    394  CA  VAL P  25       6.176 -61.043 114.535  0.00 97.00      PROA   
ATOM    395  HA  VAL P  25       5.575 -61.163 115.425  0.00 97.00      PROA   
ATOM    396  CB  VAL P  25       7.635 -61.427 114.807  0.00 97.00      PROA   
ATOM    397  HB  VAL P  25       8.267 -61.191 113.919  0.00 97.00      PROA   
ATOM    398  CG1 VAL P  25       8.156 -60.637 116.024  0.00 97.00      PROA   
ATOM    399 HG11 VAL P  25       7.593 -60.926 116.937  0.00 97.00      PROA   
ATOM    400 HG12 VAL P  25       8.054 -59.544 115.878  0.00 97.00      PROA   
ATOM    401 HG13 VAL P  25       9.230 -60.867 116.186  0.00 97.00      PROA   
ATOM    402  CG2 VAL P  25       7.763 -62.942 115.078  0.00 97.00      PROA   
ATOM    403 HG21 VAL P  25       7.490 -63.533 114.180  0.00 97.00      PROA   
ATOM    404 HG22 VAL P  25       7.098 -63.241 115.916  0.00 97.00      PROA   
ATOM    405 HG23 VAL P  25       8.809 -63.197 115.355  0.00 97.00      PROA   
ATOM    406  C   VAL P  25       6.133 -59.617 114.010  0.00 97.00      PROA   
ATOM    407  O   VAL P  25       6.458 -59.466 112.834  0.00 97.00      PROA   
ATOM    408  N   PRO P  26       5.771 -58.545 114.731  0.00 97.00      PROA   
ATOM    409  CD  PRO P  26       4.866 -58.657 115.886  0.00 97.00      PROA   
ATOM    410  HD1 PRO P  26       5.474 -58.627 116.817  0.00 97.00      PROA   
ATOM    411  HD2 PRO P  26       4.243 -59.579 115.866  0.00 97.00      PROA   
ATOM    412  CA  PRO P  26       5.721 -57.195 114.148  0.00 97.00      PROA   
ATOM    413  HA  PRO P  26       5.192 -57.244 113.206  0.00 97.00      PROA   
ATOM    414  CB  PRO P  26       4.919 -56.387 115.184  0.00 97.00      PROA   
ATOM    415  HB1 PRO P  26       4.376 -55.542 114.716  0.00 97.00      PROA   
ATOM    416  HB2 PRO P  26       5.577 -55.998 115.992  0.00 97.00      PROA   
ATOM    417  CG  PRO P  26       3.971 -57.422 115.791  0.00 97.00      PROA   
ATOM    418  HG1 PRO P  26       3.556 -57.110 116.769  0.00 97.00      PROA   
ATOM    419  HG2 PRO P  26       3.136 -57.622 115.082  0.00 97.00      PROA   
ATOM    420  C   PRO P  26       7.071 -56.525 113.889  0.00 97.00      PROA   
ATOM    421  O   PRO P  26       7.173 -55.309 114.041  0.00 97.00      PROA   
ATOM    422  N   HSD P  27       8.100 -57.273 113.443  0.00 97.00      PROA   
ATOM    423  HN  HSD P  27       7.937 -58.237 113.244  0.00 97.00      PROA   
ATOM    424  CA  HSD P  27       9.392 -56.739 113.072  0.00 97.00      PROA   
ATOM    425  HA  HSD P  27       9.461 -55.694 113.343  0.00 97.00      PROA   
ATOM    426  CB  HSD P  27      10.584 -57.503 113.706  0.00 97.00      PROA   
ATOM    427  HB1 HSD P  27      11.533 -57.209 113.205  0.00 97.00      PROA   
ATOM    428  HB2 HSD P  27      10.454 -58.599 113.560  0.00 97.00      PROA   
ATOM    429  ND1 HSD P  27      10.246 -57.956 116.197  0.00 97.00      PROA   
ATOM    430  HD1 HSD P  27       9.607 -58.720 116.099  0.00 97.00      PROA   
ATOM    431  CG  HSD P  27      10.782 -57.209 115.169  0.00 97.00      PROA   
ATOM    432  CE1 HSD P  27      10.790 -57.493 117.350  0.00 97.00      PROA   
ATOM    433  HE1 HSD P  27      10.551 -57.904 118.330  0.00 97.00      PROA   
ATOM    434  NE2 HSD P  27      11.645 -56.513 117.137  0.00 97.00      PROA   
ATOM    435  CD2 HSD P  27      11.647 -56.341 115.764  0.00 97.00      PROA   
ATOM    436  HD2 HSD P  27      12.306 -55.606 115.320  0.00 97.00      PROA   
ATOM    437  C   HSD P  27       9.512 -56.854 111.576  0.00 97.00      PROA   
ATOM    438  O   HSD P  27       9.398 -57.942 111.021  0.00 97.00      PROA   
ATOM    439  N   LEU P  28       9.751 -55.721 110.878  0.00 97.00      PROA   
ATOM    440  HN  LEU P  28       9.734 -54.831 111.328  0.00 97.00      PROA   
ATOM    441  CA  LEU P  28       9.980 -55.697 109.445  0.00 97.00      PROA   
ATOM    442  HA  LEU P  28       9.111 -56.155 108.994  0.00 97.00      PROA   
ATOM    443  CB  LEU P  28      10.072 -54.245 108.902  0.00 97.00      PROA   
ATOM    444  HB1 LEU P  28      10.152 -54.277 107.793  0.00 97.00      PROA   
ATOM    445  HB2 LEU P  28      10.984 -53.751 109.297  0.00 97.00      PROA   
ATOM    446  CG  LEU P  28       8.864 -53.338 109.254  0.00 97.00      PROA   
ATOM    447  HG  LEU P  28       8.784 -53.257 110.363  0.00 97.00      PROA   
ATOM    448  CD1 LEU P  28       9.084 -51.913 108.712  0.00 97.00      PROA   
ATOM    449 HD11 LEU P  28       9.157 -51.933 107.604  0.00 97.00      PROA   
ATOM    450 HD12 LEU P  28      10.019 -51.478 109.123  0.00 97.00      PROA   
ATOM    451 HD13 LEU P  28       8.234 -51.257 108.997  0.00 97.00      PROA   
ATOM    452  CD2 LEU P  28       7.531 -53.904 108.729  0.00 97.00      PROA   
ATOM    453 HD21 LEU P  28       7.309 -54.889 109.189  0.00 97.00      PROA   
ATOM    454 HD22 LEU P  28       7.576 -54.026 107.626  0.00 97.00      PROA   
ATOM    455 HD23 LEU P  28       6.698 -53.211 108.973  0.00 97.00      PROA   
ATOM    456  C   LEU P  28      11.170 -56.532 108.958  0.00 97.00      PROA   
ATOM    457  O   LEU P  28      10.964 -57.277 108.000  0.00 97.00      PROA   
ATOM    458  N   PRO P  29      12.383 -56.560 109.523  0.00 97.00      PROA   
ATOM    459  CD  PRO P  29      12.928 -55.529 110.419  0.00 97.00      PROA   
ATOM    460  HD1 PRO P  29      12.268 -55.343 111.291  0.00 97.00      PROA   
ATOM    461  HD2 PRO P  29      13.074 -54.590 109.841  0.00 97.00      PROA   
ATOM    462  CA  PRO P  29      13.378 -57.588 109.208  0.00 97.00      PROA   
ATOM    463  HA  PRO P  29      13.393 -57.799 108.147  0.00 97.00      PROA   
ATOM    464  CB  PRO P  29      14.693 -56.933 109.673  0.00 97.00      PROA   
ATOM    465  HB1 PRO P  29      15.055 -56.255 108.865  0.00 97.00      PROA   
ATOM    466  HB2 PRO P  29      15.506 -57.646 109.907  0.00 97.00      PROA   
ATOM    467  CG  PRO P  29      14.279 -56.080 110.873  0.00 97.00      PROA   
ATOM    468  HG1 PRO P  29      14.141 -56.734 111.762  0.00 97.00      PROA   
ATOM    469  HG2 PRO P  29      15.012 -55.283 111.109  0.00 97.00      PROA   
ATOM    470  C   PRO P  29      13.106 -58.901 109.948  0.00 97.00      PROA   
ATOM    471  O   PRO P  29      14.062 -59.543 110.375  0.00 97.00      PROA   
ATOM    472  N   GLY P  30      11.830 -59.340 110.094  0.00 97.00      PROA   
ATOM    473  HN  GLY P  30      11.086 -58.799 109.705  0.00 97.00      PROA   
ATOM    474  CA  GLY P  30      11.429 -60.498 110.884  0.00 97.00      PROA   
ATOM    475  HA1 GLY P  30      10.364 -60.408 111.039  0.00 97.00      PROA   
ATOM    476  HA2 GLY P  30      11.981 -60.496 111.813  0.00 97.00      PROA   
ATOM    477  C   GLY P  30      11.665 -61.818 110.191  0.00 97.00      PROA   
ATOM    478  O   GLY P  30      10.723 -62.551 109.912  0.00 97.00      PROA   
ATOM    479  N   SER P  31      12.959 -62.123 109.937  0.00 97.00      PROA   
ATOM    480  HN  SER P  31      13.605 -61.411 110.208  0.00 97.00      PROA   
ATOM    481  CA  SER P  31      13.582 -63.239 109.224  0.00 97.00      PROA   
ATOM    482  HA  SER P  31      13.759 -62.866 108.228  0.00 97.00      PROA   
ATOM    483  CB  SER P  31      14.967 -63.582 109.852  0.00 97.00      PROA   
ATOM    484  HB1 SER P  31      14.810 -63.938 110.894  0.00 97.00      PROA   
ATOM    485  HB2 SER P  31      15.582 -62.658 109.899  0.00 97.00      PROA   
ATOM    486  OG  SER P  31      15.690 -64.588 109.139  0.00 97.00      PROA   
ATOM    487  HG1 SER P  31      16.339 -64.143 108.589  0.00 97.00      PROA   
ATOM    488  C   SER P  31      12.778 -64.519 109.063  0.00 97.00      PROA   
ATOM    489  O   SER P  31      12.160 -65.001 109.999  0.00 97.00      PROA   
ATOM    490  N   SER P  32      12.797 -65.107 107.845  0.00 97.00      PROA   
ATOM    491  HN  SER P  32      13.384 -64.749 107.123  0.00 97.00      PROA   
ATOM    492  CA  SER P  32      11.939 -66.198 107.424  0.00 97.00      PROA   
ATOM    493  HA  SER P  32      10.960 -66.030 107.851  0.00 97.00      PROA   
ATOM    494  CB  SER P  32      11.788 -66.190 105.880  0.00 97.00      PROA   
ATOM    495  HB1 SER P  32      11.259 -65.255 105.589  0.00 97.00      PROA   
ATOM    496  HB2 SER P  32      11.182 -67.045 105.512  0.00 97.00      PROA   
ATOM    497  OG  SER P  32      13.060 -66.181 105.235  0.00 97.00      PROA   
ATOM    498  HG1 SER P  32      13.444 -67.050 105.384  0.00 97.00      PROA   
ATOM    499  C   SER P  32      12.389 -67.577 107.883  0.00 97.00      PROA   
ATOM    500  O   SER P  32      12.565 -68.488 107.075  0.00 97.00      PROA   
ATOM    501  N   SER P  33      12.541 -67.769 109.210  0.00 97.00      PROA   
ATOM    502  HN  SER P  33      12.457 -66.988 109.824  0.00 97.00      PROA   
ATOM    503  CA  SER P  33      12.822 -69.053 109.825  0.00 97.00      PROA   
ATOM    504  HA  SER P  33      12.859 -69.824 109.068  0.00 97.00      PROA   
ATOM    505  CB  SER P  33      14.161 -69.042 110.611  0.00 97.00      PROA   
ATOM    506  HB1 SER P  33      14.119 -68.279 111.418  0.00 97.00      PROA   
ATOM    507  HB2 SER P  33      14.982 -68.755 109.917  0.00 97.00      PROA   
ATOM    508  OG  SER P  33      14.471 -70.310 111.189  0.00 97.00      PROA   
ATOM    509  HG1 SER P  33      14.850 -70.858 110.495  0.00 97.00      PROA   
ATOM    510  C   SER P  33      11.670 -69.364 110.757  0.00 97.00      PROA   
ATOM    511  O   SER P  33      11.235 -68.516 111.530  0.00 97.00      PROA   
ATOM    512  N   THR P  34      11.122 -70.601 110.679  0.00 97.00      PROA   
ATOM    513  HN  THR P  34      11.503 -71.294 110.072  0.00 97.00      PROA   
ATOM    514  CA  THR P  34       9.930 -70.974 111.420  0.00 97.00      PROA   
ATOM    515  HA  THR P  34       9.895 -70.418 112.346  0.00 97.00      PROA   
ATOM    516  CB  THR P  34       8.624 -70.785 110.643  0.00 97.00      PROA   
ATOM    517  HB  THR P  34       8.527 -71.531 109.821  0.00 97.00      PROA   
ATOM    518  OG1 THR P  34       8.604 -69.513 110.021  0.00 97.00      PROA   
ATOM    519  HG1 THR P  34       9.160 -69.612 109.246  0.00 97.00      PROA   
ATOM    520  CG2 THR P  34       7.398 -70.902 111.569  0.00 97.00      PROA   
ATOM    521 HG21 THR P  34       7.555 -70.325 112.504  0.00 97.00      PROA   
ATOM    522 HG22 THR P  34       7.207 -71.961 111.834  0.00 97.00      PROA   
ATOM    523 HG23 THR P  34       6.489 -70.518 111.059  0.00 97.00      PROA   
ATOM    524  C   THR P  34      10.023 -72.435 111.748  0.00 97.00      PROA   
ATOM    525  O   THR P  34      10.467 -73.239 110.934  0.00 97.00      PROA   
ATOM    526  N   GLN P  35       9.549 -72.819 112.951  0.00 97.00      PROA   
ATOM    527  HN  GLN P  35       9.328 -72.147 113.657  0.00 97.00      PROA   
ATOM    528  CA  GLN P  35       9.252 -74.194 113.269  0.00 97.00      PROA   
ATOM    529  HA  GLN P  35       9.554 -74.852 112.466  0.00 97.00      PROA   
ATOM    530  CB  GLN P  35       9.925 -74.630 114.594  0.00 97.00      PROA   
ATOM    531  HB1 GLN P  35       9.750 -75.718 114.745  0.00 97.00      PROA   
ATOM    532  HB2 GLN P  35       9.452 -74.086 115.442  0.00 97.00      PROA   
ATOM    533  CG  GLN P  35      11.439 -74.328 114.616  0.00 97.00      PROA   
ATOM    534  HG1 GLN P  35      11.615 -73.234 114.532  0.00 97.00      PROA   
ATOM    535  HG2 GLN P  35      11.944 -74.830 113.765  0.00 97.00      PROA   
ATOM    536  CD  GLN P  35      12.052 -74.767 115.946  0.00 97.00      PROA   
ATOM    537  OE1 GLN P  35      11.758 -74.175 116.983  0.00 97.00      PROA   
ATOM    538  NE2 GLN P  35      12.932 -75.802 115.927  0.00 97.00      PROA   
ATOM    539 HE21 GLN P  35      13.357 -76.072 116.789  0.00 97.00      PROA   
ATOM    540 HE22 GLN P  35      13.160 -76.244 115.062  0.00 97.00      PROA   
ATOM    541  C   GLN P  35       7.751 -74.251 113.417  0.00 97.00      PROA   
ATOM    542  O   GLN P  35       7.182 -73.505 114.202  0.00 97.00      PROA   
ATOM    543  N   TRP P  36       7.069 -75.130 112.648  0.00 97.00      PROA   
ATOM    544  HN  TRP P  36       7.552 -75.698 111.988  0.00 97.00      PROA   
ATOM    545  CA  TRP P  36       5.634 -75.343 112.721  0.00 97.00      PROA   
ATOM    546  HA  TRP P  36       5.173 -74.587 113.342  0.00 97.00      PROA   
ATOM    547  CB  TRP P  36       4.955 -75.344 111.326  0.00 97.00      PROA   
ATOM    548  HB1 TRP P  36       3.971 -75.855 111.379  0.00 97.00      PROA   
ATOM    549  HB2 TRP P  36       5.594 -75.936 110.631  0.00 97.00      PROA   
ATOM    550  CG  TRP P  36       4.702 -74.000 110.721  0.00 97.00      PROA   
ATOM    551  CD1 TRP P  36       5.527 -73.309 109.877  0.00 97.00      PROA   
ATOM    552  HD1 TRP P  36       6.546 -73.579 109.666  0.00 97.00      PROA   
ATOM    553  NE1 TRP P  36       4.883 -72.205 109.393  0.00 97.00      PROA   
ATOM    554  HE1 TRP P  36       5.246 -71.582 108.732  0.00 97.00      PROA   
ATOM    555  CE2 TRP P  36       3.633 -72.137 109.929  0.00 97.00      PROA   
ATOM    556  CD2 TRP P  36       3.478 -73.250 110.787  0.00 97.00      PROA   
ATOM    557  CE3 TRP P  36       2.276 -73.426 111.475  0.00 97.00      PROA   
ATOM    558  HE3 TRP P  36       2.129 -74.258 112.148  0.00 97.00      PROA   
ATOM    559  CZ3 TRP P  36       1.257 -72.486 111.294  0.00 97.00      PROA   
ATOM    560  HZ3 TRP P  36       0.327 -72.590 111.835  0.00 97.00      PROA   
ATOM    561  CZ2 TRP P  36       2.616 -71.216 109.733  0.00 97.00      PROA   
ATOM    562  HZ2 TRP P  36       2.739 -70.369 109.076  0.00 97.00      PROA   
ATOM    563  CH2 TRP P  36       1.422 -71.408 110.431  0.00 97.00      PROA   
ATOM    564  HH2 TRP P  36       0.623 -70.688 110.326  0.00 97.00      PROA   
ATOM    565  C   TRP P  36       5.377 -76.680 113.370  0.00 97.00      PROA   
ATOM    566  O   TRP P  36       6.178 -77.596 113.238  0.00 97.00      PROA   
ATOM    567  N   PHE P  37       4.251 -76.817 114.106  0.00 97.00      PROA   
ATOM    568  HN  PHE P  37       3.649 -76.035 114.254  0.00 97.00      PROA   
ATOM    569  CA  PHE P  37       3.913 -78.024 114.832  0.00 97.00      PROA   
ATOM    570  HA  PHE P  37       4.490 -78.848 114.442  0.00 97.00      PROA   
ATOM    571  CB  PHE P  37       4.143 -77.901 116.368  0.00 97.00      PROA   
ATOM    572  HB1 PHE P  37       3.983 -78.885 116.860  0.00 97.00      PROA   
ATOM    573  HB2 PHE P  37       3.435 -77.168 116.809  0.00 97.00      PROA   
ATOM    574  CG  PHE P  37       5.544 -77.429 116.685  0.00 97.00      PROA   
ATOM    575  CD1 PHE P  37       6.562 -78.353 116.977  0.00 97.00      PROA   
ATOM    576  HD1 PHE P  37       6.342 -79.410 116.966  0.00 97.00      PROA   
ATOM    577  CE1 PHE P  37       7.862 -77.919 117.268  0.00 97.00      PROA   
ATOM    578  HE1 PHE P  37       8.635 -78.642 117.482  0.00 97.00      PROA   
ATOM    579  CZ  PHE P  37       8.160 -76.551 117.269  0.00 97.00      PROA   
ATOM    580  HZ  PHE P  37       9.166 -76.215 117.476  0.00 97.00      PROA   
ATOM    581  CD2 PHE P  37       5.851 -76.055 116.724  0.00 97.00      PROA   
ATOM    582  HD2 PHE P  37       5.083 -75.331 116.503  0.00 97.00      PROA   
ATOM    583  CE2 PHE P  37       7.153 -75.618 116.993  0.00 97.00      PROA   
ATOM    584  HE2 PHE P  37       7.380 -74.564 116.969  0.00 97.00      PROA   
ATOM    585  C   PHE P  37       2.445 -78.330 114.609  0.00 97.00      PROA   
ATOM    586  O   PHE P  37       1.601 -77.441 114.677  0.00 97.00      PROA   
ATOM    587  N   LEU P  38       2.114 -79.620 114.354  0.00 97.00      PROA   
ATOM    588  HN  LEU P  38       2.832 -80.305 114.232  0.00 97.00      PROA   
ATOM    589  CA  LEU P  38       0.759 -80.136 114.307  0.00 97.00      PROA   
ATOM    590  HA  LEU P  38       0.050 -79.336 114.448  0.00 97.00      PROA   
ATOM    591  CB  LEU P  38       0.427 -80.908 113.004  0.00 97.00      PROA   
ATOM    592  HB1 LEU P  38      -0.608 -81.313 113.055  0.00 97.00      PROA   
ATOM    593  HB2 LEU P  38       1.128 -81.766 112.887  0.00 97.00      PROA   
ATOM    594  CG  LEU P  38       0.530 -80.057 111.724  0.00 97.00      PROA   
ATOM    595  HG  LEU P  38       1.574 -79.683 111.667  0.00 97.00      PROA   
ATOM    596  CD1 LEU P  38       0.263 -80.899 110.463  0.00 97.00      PROA   
ATOM    597 HD11 LEU P  38      -0.773 -81.299 110.485  0.00 97.00      PROA   
ATOM    598 HD12 LEU P  38       0.974 -81.749 110.400  0.00 97.00      PROA   
ATOM    599 HD13 LEU P  38       0.375 -80.272 109.552  0.00 97.00      PROA   
ATOM    600  CD2 LEU P  38      -0.415 -78.846 111.755  0.00 97.00      PROA   
ATOM    601 HD21 LEU P  38      -0.191 -78.176 112.610  0.00 97.00      PROA   
ATOM    602 HD22 LEU P  38      -1.469 -79.187 111.834  0.00 97.00      PROA   
ATOM    603 HD23 LEU P  38      -0.303 -78.267 110.816  0.00 97.00      PROA   
ATOM    604  C   LEU P  38       0.620 -81.112 115.443  0.00 97.00      PROA   
ATOM    605  O   LEU P  38       1.264 -82.157 115.443  0.00 97.00      PROA   
ATOM    606  N   ASN P  39      -0.226 -80.799 116.454  0.00 97.00      PROA   
ATOM    607  HN  ASN P  39      -0.773 -79.962 116.404  0.00 97.00      PROA   
ATOM    608  CA  ASN P  39      -0.475 -81.671 117.599  0.00 97.00      PROA   
ATOM    609  HA  ASN P  39      -1.095 -81.111 118.285  0.00 97.00      PROA   
ATOM    610  CB  ASN P  39      -1.231 -82.973 117.196  0.00 97.00      PROA   
ATOM    611  HB1 ASN P  39      -1.547 -83.530 118.102  0.00 97.00      PROA   
ATOM    612  HB2 ASN P  39      -0.564 -83.624 116.591  0.00 97.00      PROA   
ATOM    613  CG  ASN P  39      -2.490 -82.634 116.387  0.00 97.00      PROA   
ATOM    614  OD1 ASN P  39      -3.166 -81.639 116.649  0.00 97.00      PROA   
ATOM    615  ND2 ASN P  39      -2.796 -83.460 115.349  0.00 97.00      PROA   
ATOM    616 HD21 ASN P  39      -3.576 -83.224 114.771  0.00 97.00      PROA   
ATOM    617 HD22 ASN P  39      -2.217 -84.248 115.148  0.00 97.00      PROA   
ATOM    618  C   ASN P  39       0.807 -82.027 118.351  0.00 97.00      PROA   
ATOM    619  O   ASN P  39       1.020 -83.170 118.754  0.00 97.00      PROA   
ATOM    620  N   GLY P  40       1.715 -81.037 118.521  0.00 97.00      PROA   
ATOM    621  HN  GLY P  40       1.479 -80.115 118.224  0.00 97.00      PROA   
ATOM    622  CA  GLY P  40       3.044 -81.233 119.086  0.00 97.00      PROA   
ATOM    623  HA1 GLY P  40       2.985 -81.976 119.870  0.00 97.00      PROA   
ATOM    624  HA2 GLY P  40       3.370 -80.275 119.463  0.00 97.00      PROA   
ATOM    625  C   GLY P  40       4.100 -81.698 118.102  0.00 97.00      PROA   
ATOM    626  O   GLY P  40       5.288 -81.483 118.335  0.00 97.00      PROA   
ATOM    627  N   THR P  41       3.720 -82.348 116.978  0.00 97.00      PROA   
ATOM    628  HN  THR P  41       2.749 -82.469 116.775  0.00 97.00      PROA   
ATOM    629  CA  THR P  41       4.663 -82.935 116.031  0.00 97.00      PROA   
ATOM    630  HA  THR P  41       5.519 -83.298 116.583  0.00 97.00      PROA   
ATOM    631  CB  THR P  41       4.081 -84.117 115.262  0.00 97.00      PROA   
ATOM    632  HB  THR P  41       3.166 -83.806 114.708  0.00 97.00      PROA   
ATOM    633  OG1 THR P  41       3.728 -85.152 116.170  0.00 97.00      PROA   
ATOM    634  HG1 THR P  41       3.110 -84.769 116.794  0.00 97.00      PROA   
ATOM    635  CG2 THR P  41       5.093 -84.719 114.264  0.00 97.00      PROA   
ATOM    636 HG21 THR P  41       6.026 -85.011 114.792  0.00 97.00      PROA   
ATOM    637 HG22 THR P  41       5.343 -84.010 113.450  0.00 97.00      PROA   
ATOM    638 HG23 THR P  41       4.659 -85.630 113.798  0.00 97.00      PROA   
ATOM    639  C   THR P  41       5.153 -81.898 115.043  0.00 97.00      PROA   
ATOM    640  O   THR P  41       4.368 -81.285 114.332  0.00 97.00      PROA   
ATOM    641  N   ALA P  42       6.484 -81.679 114.970  0.00 97.00      PROA   
ATOM    642  HN  ALA P  42       7.112 -82.180 115.560  0.00 97.00      PROA   
ATOM    643  CA  ALA P  42       7.100 -80.720 114.074  0.00 97.00      PROA   
ATOM    644  HA  ALA P  42       6.633 -79.769 114.277  0.00 97.00      PROA   
ATOM    645  CB  ALA P  42       8.600 -80.578 114.393  0.00 97.00      PROA   
ATOM    646  HB1 ALA P  42       9.131 -81.536 114.206  0.00 97.00      PROA   
ATOM    647  HB2 ALA P  42       8.734 -80.312 115.465  0.00 97.00      PROA   
ATOM    648  HB3 ALA P  42       9.066 -79.781 113.778  0.00 97.00      PROA   
ATOM    649  C   ALA P  42       6.934 -81.012 112.583  0.00 97.00      PROA   
ATOM    650  O   ALA P  42       7.157 -82.125 112.113  0.00 97.00      PROA   
ATOM    651  N   ILE P  43       6.568 -79.973 111.793  0.00 97.00      PROA   
ATOM    652  HN  ILE P  43       6.378 -79.084 112.208  0.00 97.00      PROA   
ATOM    653  CA  ILE P  43       6.506 -80.024 110.342  0.00 97.00      PROA   
ATOM    654  HA  ILE P  43       6.367 -81.054 110.046  0.00 97.00      PROA   
ATOM    655  CB  ILE P  43       5.388 -79.178 109.704  0.00 97.00      PROA   
ATOM    656  HB  ILE P  43       5.738 -78.130 109.551  0.00 97.00      PROA   
ATOM    657  CG2 ILE P  43       5.020 -79.787 108.327  0.00 97.00      PROA   
ATOM    658 HG21 ILE P  43       4.642 -80.823 108.456  0.00 97.00      PROA   
ATOM    659 HG22 ILE P  43       5.882 -79.806 107.633  0.00 97.00      PROA   
ATOM    660 HG23 ILE P  43       4.224 -79.196 107.833  0.00 97.00      PROA   
ATOM    661  CG1 ILE P  43       4.127 -79.069 110.600  0.00 97.00      PROA   
ATOM    662 HG11 ILE P  43       4.400 -78.633 111.583  0.00 97.00      PROA   
ATOM    663 HG12 ILE P  43       3.716 -80.085 110.785  0.00 97.00      PROA   
ATOM    664  CD  ILE P  43       3.041 -78.172 109.986  0.00 97.00      PROA   
ATOM    665  HD1 ILE P  43       3.489 -77.265 109.528  0.00 97.00      PROA   
ATOM    666  HD2 ILE P  43       2.319 -77.843 110.761  0.00 97.00      PROA   
ATOM    667  HD3 ILE P  43       2.476 -78.722 109.204  0.00 97.00      PROA   
ATOM    668  C   ILE P  43       7.856 -79.539 109.835  0.00 97.00      PROA   
ATOM    669  O   ILE P  43       8.556 -78.787 110.510  0.00 97.00      PROA   
ATOM    670  N   GLN P  44       8.254 -79.941 108.608  0.00 97.00      PROA   
ATOM    671  HN  GLN P  44       7.709 -80.591 108.082  0.00 97.00      PROA   
ATOM    672  CA  GLN P  44       9.495 -79.512 107.993  0.00 97.00      PROA   
ATOM    673  HA  GLN P  44      10.256 -79.412 108.756  0.00 97.00      PROA   
ATOM    674  CB  GLN P  44       9.959 -80.564 106.951  0.00 97.00      PROA   
ATOM    675  HB1 GLN P  44      10.942 -80.242 106.540  0.00 97.00      PROA   
ATOM    676  HB2 GLN P  44       9.235 -80.596 106.105  0.00 97.00      PROA   
ATOM    677  CG  GLN P  44      10.121 -82.009 107.496  0.00 97.00      PROA   
ATOM    678  HG1 GLN P  44      10.600 -82.635 106.711  0.00 97.00      PROA   
ATOM    679  HG2 GLN P  44       9.130 -82.456 107.721  0.00 97.00      PROA   
ATOM    680  CD  GLN P  44      11.020 -82.080 108.739  0.00 97.00      PROA   
ATOM    681  OE1 GLN P  44      12.250 -82.113 108.620  0.00 97.00      PROA   
ATOM    682  NE2 GLN P  44      10.414 -82.129 109.958  0.00 97.00      PROA   
ATOM    683 HE21 GLN P  44      11.004 -82.172 110.763  0.00 97.00      PROA   
ATOM    684 HE22 GLN P  44       9.420 -82.079 110.040  0.00 97.00      PROA   
ATOM    685  C   GLN P  44       9.337 -78.146 107.320  0.00 97.00      PROA   
ATOM    686  O   GLN P  44      10.313 -77.540 106.878  0.00 97.00      PROA   
ATOM    687  N   THR P  45       8.092 -77.613 107.260  0.00 97.00      PROA   
ATOM    688  HN  THR P  45       7.322 -78.144 107.602  0.00 97.00      PROA   
ATOM    689  CA  THR P  45       7.750 -76.295 106.736  0.00 97.00      PROA   
ATOM    690  HA  THR P  45       8.059 -76.270 105.701  0.00 97.00      PROA   
ATOM    691  CB  THR P  45       6.246 -76.029 106.807  0.00 97.00      PROA   
ATOM    692  HB  THR P  45       5.901 -76.017 107.868  0.00 97.00      PROA   
ATOM    693  OG1 THR P  45       5.540 -77.059 106.130  0.00 97.00      PROA   
ATOM    694  HG1 THR P  45       4.612 -76.814 106.178  0.00 97.00      PROA   
ATOM    695  CG2 THR P  45       5.874 -74.702 106.121  0.00 97.00      PROA   
ATOM    696 HG21 THR P  45       6.210 -74.721 105.063  0.00 97.00      PROA   
ATOM    697 HG22 THR P  45       6.326 -73.830 106.635  0.00 97.00      PROA   
ATOM    698 HG23 THR P  45       4.773 -74.555 106.127  0.00 97.00      PROA   
ATOM    699  C   THR P  45       8.456 -75.175 107.481  0.00 97.00      PROA   
ATOM    700  O   THR P  45       8.134 -74.898 108.630  0.00 97.00      PROA   
ATOM    701  N   SER P  46       9.441 -74.497 106.845  0.00 97.00      PROA   
ATOM    702  HN  SER P  46       9.782 -74.816 105.964  0.00 97.00      PROA   
ATOM    703  CA  SER P  46      10.182 -73.425 107.498  0.00 97.00      PROA   
ATOM    704  HA  SER P  46      10.065 -73.503 108.568  0.00 97.00      PROA   
ATOM    705  CB  SER P  46      11.695 -73.528 107.191  0.00 97.00      PROA   
ATOM    706  HB1 SER P  46      12.243 -72.669 107.637  0.00 97.00      PROA   
ATOM    707  HB2 SER P  46      11.870 -73.523 106.094  0.00 97.00      PROA   
ATOM    708  OG  SER P  46      12.245 -74.714 107.760  0.00 97.00      PROA   
ATOM    709  HG1 SER P  46      11.700 -75.456 107.484  0.00 97.00      PROA   
ATOM    710  C   SER P  46       9.715 -72.033 107.106  0.00 97.00      PROA   
ATOM    711  O   SER P  46      10.123 -71.042 107.712  0.00 97.00      PROA   
ATOM    712  N   THR P  47       8.811 -71.914 106.106  0.00 97.00      PROA   
ATOM    713  HN  THR P  47       8.482 -72.735 105.650  0.00 97.00      PROA   
ATOM    714  CA  THR P  47       8.196 -70.649 105.708  0.00 97.00      PROA   
ATOM    715  HA  THR P  47       9.021 -69.972 105.562  0.00 97.00      PROA   
ATOM    716  CB  THR P  47       7.483 -70.694 104.343  0.00 97.00      PROA   
ATOM    717  HB  THR P  47       8.250 -70.757 103.539  0.00 97.00      PROA   
ATOM    718  OG1 THR P  47       6.665 -69.554 104.082  0.00 97.00      PROA   
ATOM    719  HG1 THR P  47       6.120 -69.791 103.328  0.00 97.00      PROA   
ATOM    720  CG2 THR P  47       6.578 -71.932 104.252  0.00 97.00      PROA   
ATOM    721 HG21 THR P  47       5.893 -71.970 105.124  0.00 97.00      PROA   
ATOM    722 HG22 THR P  47       7.178 -72.862 104.223  0.00 97.00      PROA   
ATOM    723 HG23 THR P  47       5.959 -71.899 103.329  0.00 97.00      PROA   
ATOM    724  C   THR P  47       7.294 -70.077 106.808  0.00 97.00      PROA   
ATOM    725  O   THR P  47       6.635 -70.859 107.488  0.00 97.00      PROA   
ATOM    726  N   PRO P  48       7.178 -68.758 107.014  0.00 97.00      PROA   
ATOM    727  CD  PRO P  48       8.235 -67.793 106.680  0.00 97.00      PROA   
ATOM    728  HD1 PRO P  48       8.013 -67.363 105.679  0.00 97.00      PROA   
ATOM    729  HD2 PRO P  48       9.249 -68.251 106.686  0.00 97.00      PROA   
ATOM    730  CA  PRO P  48       6.242 -68.208 107.991  0.00 97.00      PROA   
ATOM    731  HA  PRO P  48       6.369 -68.738 108.925  0.00 97.00      PROA   
ATOM    732  CB  PRO P  48       6.643 -66.725 108.086  0.00 97.00      PROA   
ATOM    733  HB1 PRO P  48       6.418 -66.298 109.083  0.00 97.00      PROA   
ATOM    734  HB2 PRO P  48       6.131 -66.117 107.306  0.00 97.00      PROA   
ATOM    735  CG  PRO P  48       8.139 -66.728 107.771  0.00 97.00      PROA   
ATOM    736  HG1 PRO P  48       8.516 -65.738 107.448  0.00 97.00      PROA   
ATOM    737  HG2 PRO P  48       8.706 -67.068 108.666  0.00 97.00      PROA   
ATOM    738  C   PRO P  48       4.781 -68.300 107.594  0.00 97.00      PROA   
ATOM    739  O   PRO P  48       3.960 -67.850 108.383  0.00 97.00      PROA   
ATOM    740  N   THR P  49       4.417 -68.872 106.421  0.00 97.00      PROA   
ATOM    741  HN  THR P  49       5.109 -69.198 105.783  0.00 97.00      PROA   
ATOM    742  CA  THR P  49       3.024 -69.104 106.071  0.00 97.00      PROA   
ATOM    743  HA  THR P  49       2.431 -68.951 106.959  0.00 97.00      PROA   
ATOM    744  CB  THR P  49       2.461 -68.151 105.012  0.00 97.00      PROA   
ATOM    745  HB  THR P  49       2.819 -67.130 105.269  0.00 97.00      PROA   
ATOM    746  OG1 THR P  49       1.040 -68.119 105.049  0.00 97.00      PROA   
ATOM    747  HG1 THR P  49       0.799 -67.244 104.726  0.00 97.00      PROA   
ATOM    748  CG2 THR P  49       2.899 -68.463 103.570  0.00 97.00      PROA   
ATOM    749 HG21 THR P  49       2.470 -69.428 103.224  0.00 97.00      PROA   
ATOM    750 HG22 THR P  49       4.004 -68.507 103.501  0.00 97.00      PROA   
ATOM    751 HG23 THR P  49       2.531 -67.668 102.885  0.00 97.00      PROA   
ATOM    752  C   THR P  49       2.859 -70.555 105.687  0.00 97.00      PROA   
ATOM    753  O   THR P  49       3.594 -71.099 104.869  0.00 97.00      PROA   
ATOM    754  N   TYR P  50       1.863 -71.229 106.298  0.00 97.00      PROA   
ATOM    755  HN  TYR P  50       1.295 -70.769 106.979  0.00 97.00      PROA   
ATOM    756  CA  TYR P  50       1.532 -72.604 106.004  0.00 97.00      PROA   
ATOM    757  HA  TYR P  50       2.358 -73.080 105.495  0.00 97.00      PROA   
ATOM    758  CB  TYR P  50       1.199 -73.395 107.299  0.00 97.00      PROA   
ATOM    759  HB1 TYR P  50       0.287 -73.002 107.796  0.00 97.00      PROA   
ATOM    760  HB2 TYR P  50       2.044 -73.281 108.011  0.00 97.00      PROA   
ATOM    761  CG  TYR P  50       1.025 -74.868 107.027  0.00 97.00      PROA   
ATOM    762  CD1 TYR P  50      -0.240 -75.413 106.745  0.00 97.00      PROA   
ATOM    763  HD1 TYR P  50      -1.106 -74.768 106.704  0.00 97.00      PROA   
ATOM    764  CE1 TYR P  50      -0.393 -76.790 106.538  0.00 97.00      PROA   
ATOM    765  HE1 TYR P  50      -1.371 -77.207 106.350  0.00 97.00      PROA   
ATOM    766  CZ  TYR P  50       0.721 -77.633 106.592  0.00 97.00      PROA   
ATOM    767  OH  TYR P  50       0.569 -79.020 106.391  0.00 97.00      PROA   
ATOM    768  HH  TYR P  50      -0.366 -79.197 106.267  0.00 97.00      PROA   
ATOM    769  CD2 TYR P  50       2.132 -75.730 107.105  0.00 97.00      PROA   
ATOM    770  HD2 TYR P  50       3.101 -75.326 107.360  0.00 97.00      PROA   
ATOM    771  CE2 TYR P  50       1.985 -77.102 106.868  0.00 97.00      PROA   
ATOM    772  HE2 TYR P  50       2.837 -77.761 106.922  0.00 97.00      PROA   
ATOM    773  C   TYR P  50       0.343 -72.555 105.073  0.00 97.00      PROA   
ATOM    774  O   TYR P  50      -0.746 -72.159 105.472  0.00 97.00      PROA   
ATOM    775  N   HSD P  51       0.538 -72.951 103.796  0.00 97.00      PROA   
ATOM    776  HN  HSD P  51       1.422 -73.306 103.506  0.00 97.00      PROA   
ATOM    777  CA  HSD P  51      -0.450 -72.768 102.753  0.00 97.00      PROA   
ATOM    778  HA  HSD P  51      -1.230 -72.101 103.091  0.00 97.00      PROA   
ATOM    779  CB  HSD P  51       0.192 -72.141 101.485  0.00 97.00      PROA   
ATOM    780  HB1 HSD P  51       1.060 -72.756 101.163  0.00 97.00      PROA   
ATOM    781  HB2 HSD P  51       0.588 -71.142 101.773  0.00 97.00      PROA   
ATOM    782  ND1 HSD P  51      -1.082 -72.957  99.424  0.00 97.00      PROA   
ATOM    783  HD1 HSD P  51      -0.894 -73.934  99.541  0.00 97.00      PROA   
ATOM    784  CG  HSD P  51      -0.729 -71.953 100.303  0.00 97.00      PROA   
ATOM    785  CE1 HSD P  51      -1.787 -72.378  98.423  0.00 97.00      PROA   
ATOM    786  HE1 HSD P  51      -2.201 -72.948  97.591  0.00 97.00      PROA   
ATOM    787  NE2 HSD P  51      -1.903 -71.075  98.586  0.00 97.00      PROA   
ATOM    788  CD2 HSD P  51      -1.230 -70.806  99.766  0.00 97.00      PROA   
ATOM    789  HD2 HSD P  51      -1.150 -69.787 100.122  0.00 97.00      PROA   
ATOM    790  C   HSD P  51      -1.100 -74.078 102.392  0.00 97.00      PROA   
ATOM    791  O   HSD P  51      -0.491 -74.943 101.764  0.00 97.00      PROA   
ATOM    792  N   ILE P  52      -2.396 -74.227 102.741  0.00 97.00      PROA   
ATOM    793  HN  ILE P  52      -2.876 -73.539 103.284  0.00 97.00      PROA   
ATOM    794  CA  ILE P  52      -3.209 -75.349 102.336  0.00 97.00      PROA   
ATOM    795  HA  ILE P  52      -2.580 -76.198 102.109  0.00 97.00      PROA   
ATOM    796  CB  ILE P  52      -4.187 -75.773 103.425  0.00 97.00      PROA   
ATOM    797  HB  ILE P  52      -4.781 -74.888 103.734  0.00 97.00      PROA   
ATOM    798  CG2 ILE P  52      -5.171 -76.840 102.911  0.00 97.00      PROA   
ATOM    799 HG21 ILE P  52      -4.626 -77.735 102.545  0.00 97.00      PROA   
ATOM    800 HG22 ILE P  52      -5.828 -76.452 102.107  0.00 97.00      PROA   
ATOM    801 HG23 ILE P  52      -5.826 -77.165 103.746  0.00 97.00      PROA   
ATOM    802  CG1 ILE P  52      -3.424 -76.287 104.671  0.00 97.00      PROA   
ATOM    803 HG11 ILE P  52      -2.498 -75.696 104.831  0.00 97.00      PROA   
ATOM    804 HG12 ILE P  52      -3.117 -77.339 104.478  0.00 97.00      PROA   
ATOM    805  CD  ILE P  52      -4.245 -76.233 105.963  0.00 97.00      PROA   
ATOM    806  HD1 ILE P  52      -5.184 -76.814 105.855  0.00 97.00      PROA   
ATOM    807  HD2 ILE P  52      -4.496 -75.185 106.231  0.00 97.00      PROA   
ATOM    808  HD3 ILE P  52      -3.665 -76.676 106.797  0.00 97.00      PROA   
ATOM    809  C   ILE P  52      -3.930 -74.921 101.079  0.00 97.00      PROA   
ATOM    810  O   ILE P  52      -4.835 -74.090 101.105  0.00 97.00      PROA   
ATOM    811  N   THR P  53      -3.512 -75.479  99.920  0.00 97.00      PROA   
ATOM    812  HN  THR P  53      -2.722 -76.087  99.925  0.00 97.00      PROA   
ATOM    813  CA  THR P  53      -4.078 -75.177  98.613  0.00 97.00      PROA   
ATOM    814  HA  THR P  53      -3.989 -74.109  98.468  0.00 97.00      PROA   
ATOM    815  CB  THR P  53      -3.335 -75.884  97.483  0.00 97.00      PROA   
ATOM    816  HB  THR P  53      -3.497 -76.985  97.540  0.00 97.00      PROA   
ATOM    817  OG1 THR P  53      -1.941 -75.639  97.596  0.00 97.00      PROA   
ATOM    818  HG1 THR P  53      -1.544 -76.059  96.829  0.00 97.00      PROA   
ATOM    819  CG2 THR P  53      -3.784 -75.360  96.104  0.00 97.00      PROA   
ATOM    820 HG21 THR P  53      -3.644 -74.260  96.048  0.00 97.00      PROA   
ATOM    821 HG22 THR P  53      -4.850 -75.593  95.910  0.00 97.00      PROA   
ATOM    822 HG23 THR P  53      -3.182 -75.832  95.298  0.00 97.00      PROA   
ATOM    823  C   THR P  53      -5.549 -75.520  98.525  0.00 97.00      PROA   
ATOM    824  O   THR P  53      -6.340 -74.745  97.989  0.00 97.00      PROA   
ATOM    825  N   SER P  54      -5.943 -76.688  99.078  0.00 97.00      PROA   
ATOM    826  HN  SER P  54      -5.294 -77.267  99.563  0.00 97.00      PROA   
ATOM    827  CA  SER P  54      -7.300 -77.177  99.001  0.00 97.00      PROA   
ATOM    828  HA  SER P  54      -7.976 -76.358  99.206  0.00 97.00      PROA   
ATOM    829  CB  SER P  54      -7.643 -77.882  97.654  0.00 97.00      PROA   
ATOM    830  HB1 SER P  54      -8.706 -78.202  97.643  0.00 97.00      PROA   
ATOM    831  HB2 SER P  54      -7.009 -78.783  97.518  0.00 97.00      PROA   
ATOM    832  OG  SER P  54      -7.411 -77.037  96.532  0.00 97.00      PROA   
ATOM    833  HG1 SER P  54      -7.876 -76.216  96.713  0.00 97.00      PROA   
ATOM    834  C   SER P  54      -7.421 -78.213 100.093  0.00 97.00      PROA   
ATOM    835  O   SER P  54      -6.833 -79.285  99.996  0.00 97.00      PROA   
ATOM    836  N   ALA P  55      -8.155 -77.897 101.183  0.00 97.00      PROA   
ATOM    837  HN  ALA P  55      -8.619 -77.011 101.234  0.00 97.00      PROA   
ATOM    838  CA  ALA P  55      -8.152 -78.642 102.428  0.00 97.00      PROA   
ATOM    839  HA  ALA P  55      -7.131 -78.636 102.766  0.00 97.00      PROA   
ATOM    840  CB  ALA P  55      -8.998 -77.901 103.482  0.00 97.00      PROA   
ATOM    841  HB1 ALA P  55     -10.065 -77.862 103.175  0.00 97.00      PROA   
ATOM    842  HB2 ALA P  55      -8.636 -76.854 103.584  0.00 97.00      PROA   
ATOM    843  HB3 ALA P  55      -8.920 -78.392 104.474  0.00 97.00      PROA   
ATOM    844  C   ALA P  55      -8.572 -80.107 102.390  0.00 97.00      PROA   
ATOM    845  O   ALA P  55      -9.548 -80.485 101.750  0.00 97.00      PROA   
ATOM    846  N   SER P  56      -7.820 -80.964 103.127  0.00 97.00      PROA   
ATOM    847  HN  SER P  56      -6.996 -80.624 103.584  0.00 97.00      PROA   
ATOM    848  CA  SER P  56      -8.117 -82.366 103.365  0.00 97.00      PROA   
ATOM    849  HA  SER P  56      -8.902 -82.672 102.690  0.00 97.00      PROA   
ATOM    850  CB  SER P  56      -6.903 -83.314 103.136  0.00 97.00      PROA   
ATOM    851  HB1 SER P  56      -6.504 -83.135 102.115  0.00 97.00      PROA   
ATOM    852  HB2 SER P  56      -7.230 -84.376 103.191  0.00 97.00      PROA   
ATOM    853  OG  SER P  56      -5.843 -83.100 104.065  0.00 97.00      PROA   
ATOM    854  HG1 SER P  56      -5.363 -83.937 104.122  0.00 97.00      PROA   
ATOM    855  C   SER P  56      -8.651 -82.532 104.775  0.00 97.00      PROA   
ATOM    856  O   SER P  56      -8.625 -81.608 105.583  0.00 97.00      PROA   
ATOM    857  N   GLU P  57      -9.174 -83.736 105.109  0.00 97.00      PROA   
ATOM    858  HN  GLU P  57      -9.175 -84.490 104.455  0.00 97.00      PROA   
ATOM    859  CA  GLU P  57      -9.646 -84.095 106.436  0.00 97.00      PROA   
ATOM    860  HA  GLU P  57     -10.421 -83.401 106.731  0.00 97.00      PROA   
ATOM    861  CB  GLU P  57     -10.179 -85.557 106.409  0.00 97.00      PROA   
ATOM    862  HB1 GLU P  57     -10.555 -85.843 107.413  0.00 97.00      PROA   
ATOM    863  HB2 GLU P  57      -9.310 -86.222 106.178  0.00 97.00      PROA   
ATOM    864  CG  GLU P  57     -11.243 -85.901 105.326  0.00 97.00      PROA   
ATOM    865  HG1 GLU P  57     -11.341 -87.011 105.305  0.00 97.00      PROA   
ATOM    866  HG2 GLU P  57     -10.900 -85.583 104.320  0.00 97.00      PROA   
ATOM    867  CD  GLU P  57     -12.650 -85.334 105.548  0.00 97.00      PROA   
ATOM    868  OE1 GLU P  57     -13.566 -86.142 105.859  0.00 97.00      PROA   
ATOM    869  OE2 GLU P  57     -12.853 -84.112 105.328  0.00 97.00      PROA   
ATOM    870  C   GLU P  57      -8.492 -84.021 107.441  0.00 97.00      PROA   
ATOM    871  O   GLU P  57      -8.604 -83.512 108.553  0.00 97.00      PROA   
ATOM    872  N   ASP P  58      -7.337 -84.529 106.982  0.00 97.00      PROA   
ATOM    873  HN  ASP P  58      -7.364 -84.955 106.079  0.00 97.00      PROA   
ATOM    874  CA  ASP P  58      -6.056 -84.751 107.602  0.00 97.00      PROA   
ATOM    875  HA  ASP P  58      -6.241 -85.191 108.571  0.00 97.00      PROA   
ATOM    876  CB  ASP P  58      -5.239 -85.793 106.755  0.00 97.00      PROA   
ATOM    877  HB1 ASP P  58      -5.425 -86.799 107.195  0.00 97.00      PROA   
ATOM    878  HB2 ASP P  58      -4.150 -85.599 106.802  0.00 97.00      PROA   
ATOM    879  CG  ASP P  58      -5.671 -85.909 105.279  0.00 97.00      PROA   
ATOM    880  OD1 ASP P  58      -6.838 -86.303 105.005  0.00 97.00      PROA   
ATOM    881  OD2 ASP P  58      -4.819 -85.625 104.399  0.00 97.00      PROA   
ATOM    882  C   ASP P  58      -5.262 -83.482 107.898  0.00 97.00      PROA   
ATOM    883  O   ASP P  58      -4.382 -83.499 108.759  0.00 97.00      PROA   
ATOM    884  N   ASP P  59      -5.601 -82.330 107.270  0.00 97.00      PROA   
ATOM    885  HN  ASP P  59      -6.180 -82.354 106.457  0.00 97.00      PROA   
ATOM    886  CA  ASP P  59      -5.176 -80.998 107.685  0.00 97.00      PROA   
ATOM    887  HA  ASP P  59      -4.094 -80.966 107.662  0.00 97.00      PROA   
ATOM    888  CB  ASP P  59      -5.758 -79.927 106.715  0.00 97.00      PROA   
ATOM    889  HB1 ASP P  59      -5.697 -78.912 107.162  0.00 97.00      PROA   
ATOM    890  HB2 ASP P  59      -6.821 -80.151 106.497  0.00 97.00      PROA   
ATOM    891  CG  ASP P  59      -4.983 -79.833 105.401  0.00 97.00      PROA   
ATOM    892  OD1 ASP P  59      -3.726 -79.801 105.436  0.00 97.00      PROA   
ATOM    893  OD2 ASP P  59      -5.654 -79.645 104.356  0.00 97.00      PROA   
ATOM    894  C   ASP P  59      -5.605 -80.631 109.117  0.00 97.00      PROA   
ATOM    895  O   ASP P  59      -4.995 -79.777 109.752  0.00 97.00      PROA   
ATOM    896  N   SER P  60      -6.672 -81.257 109.665  0.00 97.00      PROA   
ATOM    897  HN  SER P  60      -7.141 -81.948 109.120  0.00 97.00      PROA   
ATOM    898  CA  SER P  60      -7.203 -80.995 111.005  0.00 97.00      PROA   
ATOM    899  HA  SER P  60      -7.472 -79.947 111.028  0.00 97.00      PROA   
ATOM    900  CB  SER P  60      -8.471 -81.823 111.337  0.00 97.00      PROA   
ATOM    901  HB1 SER P  60      -8.866 -81.543 112.339  0.00 97.00      PROA   
ATOM    902  HB2 SER P  60      -8.228 -82.908 111.340  0.00 97.00      PROA   
ATOM    903  OG  SER P  60      -9.508 -81.595 110.392  0.00 97.00      PROA   
ATOM    904  HG1 SER P  60      -9.292 -82.138 109.626  0.00 97.00      PROA   
ATOM    905  C   SER P  60      -6.243 -81.248 112.167  0.00 97.00      PROA   
ATOM    906  O   SER P  60      -5.502 -82.229 112.188  0.00 97.00      PROA   
ATOM    907  N   GLY P  61      -6.279 -80.379 113.208  0.00 97.00      PROA   
ATOM    908  HN  GLY P  61      -6.921 -79.613 113.204  0.00 97.00      PROA   
ATOM    909  CA  GLY P  61      -5.403 -80.516 114.363  0.00 97.00      PROA   
ATOM    910  HA1 GLY P  61      -4.478 -80.988 114.063  0.00 97.00      PROA   
ATOM    911  HA2 GLY P  61      -5.941 -81.055 115.129  0.00 97.00      PROA   
ATOM    912  C   GLY P  61      -5.029 -79.173 114.902  0.00 97.00      PROA   
ATOM    913  O   GLY P  61      -5.461 -78.149 114.391  0.00 97.00      PROA   
ATOM    914  N   GLU P  62      -4.194 -79.133 115.967  0.00 97.00      PROA   
ATOM    915  HN  GLU P  62      -3.847 -79.973 116.384  0.00 97.00      PROA   
ATOM    916  CA  GLU P  62      -3.742 -77.888 116.544  0.00 97.00      PROA   
ATOM    917  HA  GLU P  62      -4.462 -77.130 116.298  0.00 97.00      PROA   
ATOM    918  CB  GLU P  62      -3.683 -77.882 118.091  0.00 97.00      PROA   
ATOM    919  HB1 GLU P  62      -4.668 -78.260 118.448  0.00 97.00      PROA   
ATOM    920  HB2 GLU P  62      -3.594 -76.819 118.411  0.00 97.00      PROA   
ATOM    921  CG  GLU P  62      -2.596 -78.725 118.780  0.00 97.00      PROA   
ATOM    922  HG1 GLU P  62      -1.601 -78.569 118.315  0.00 97.00      PROA   
ATOM    923  HG2 GLU P  62      -2.857 -79.802 118.732  0.00 97.00      PROA   
ATOM    924  CD  GLU P  62      -2.487 -78.325 120.248  0.00 97.00      PROA   
ATOM    925  OE1 GLU P  62      -3.531 -78.087 120.901  0.00 97.00      PROA   
ATOM    926  OE2 GLU P  62      -1.339 -78.258 120.737  0.00 97.00      PROA   
ATOM    927  C   GLU P  62      -2.456 -77.420 115.914  0.00 97.00      PROA   
ATOM    928  O   GLU P  62      -1.439 -78.106 115.888  0.00 97.00      PROA   
ATOM    929  N   TYR P  63      -2.516 -76.192 115.364  0.00 97.00      PROA   
ATOM    930  HN  TYR P  63      -3.370 -75.675 115.403  0.00 97.00      PROA   
ATOM    931  CA  TYR P  63      -1.441 -75.527 114.674  0.00 97.00      PROA   
ATOM    932  HA  TYR P  63      -0.750 -76.266 114.291  0.00 97.00      PROA   
ATOM    933  CB  TYR P  63      -1.960 -74.641 113.507  0.00 97.00      PROA   
ATOM    934  HB1 TYR P  63      -1.208 -73.883 113.204  0.00 97.00      PROA   
ATOM    935  HB2 TYR P  63      -2.885 -74.117 113.823  0.00 97.00      PROA   
ATOM    936  CG  TYR P  63      -2.303 -75.477 112.304  0.00 97.00      PROA   
ATOM    937  CD1 TYR P  63      -3.412 -76.342 112.310  0.00 97.00      PROA   
ATOM    938  HD1 TYR P  63      -4.047 -76.400 113.181  0.00 97.00      PROA   
ATOM    939  CE1 TYR P  63      -3.689 -77.158 111.209  0.00 97.00      PROA   
ATOM    940  HE1 TYR P  63      -4.518 -77.847 111.251  0.00 97.00      PROA   
ATOM    941  CZ  TYR P  63      -2.888 -77.079 110.063  0.00 97.00      PROA   
ATOM    942  OH  TYR P  63      -3.114 -77.924 108.959  0.00 97.00      PROA   
ATOM    943  HH  TYR P  63      -3.768 -78.581 109.216  0.00 97.00      PROA   
ATOM    944  CD2 TYR P  63      -1.526 -75.385 111.135  0.00 97.00      PROA   
ATOM    945  HD2 TYR P  63      -0.683 -74.712 111.097  0.00 97.00      PROA   
ATOM    946  CE2 TYR P  63      -1.822 -76.176 110.020  0.00 97.00      PROA   
ATOM    947  HE2 TYR P  63      -1.199 -76.126 109.144  0.00 97.00      PROA   
ATOM    948  C   TYR P  63      -0.695 -74.664 115.655  0.00 97.00      PROA   
ATOM    949  O   TYR P  63      -1.294 -73.957 116.462  0.00 97.00      PROA   
ATOM    950  N   ARG P  64       0.654 -74.721 115.629  0.00 97.00      PROA   
ATOM    951  HN  ARG P  64       1.131 -75.371 115.041  0.00 97.00      PROA   
ATOM    952  CA  ARG P  64       1.459 -73.912 116.518  0.00 97.00      PROA   
ATOM    953  HA  ARG P  64       0.944 -72.986 116.738  0.00 97.00      PROA   
ATOM    954  CB  ARG P  64       1.854 -74.649 117.827  0.00 97.00      PROA   
ATOM    955  HB1 ARG P  64       2.011 -73.876 118.612  0.00 97.00      PROA   
ATOM    956  HB2 ARG P  64       2.813 -75.202 117.713  0.00 97.00      PROA   
ATOM    957  CG  ARG P  64       0.818 -75.689 118.298  0.00 97.00      PROA   
ATOM    958  HG1 ARG P  64       0.793 -76.532 117.574  0.00 97.00      PROA   
ATOM    959  HG2 ARG P  64      -0.200 -75.240 118.316  0.00 97.00      PROA   
ATOM    960  CD  ARG P  64       1.120 -76.266 119.676  0.00 97.00      PROA   
ATOM    961  HD1 ARG P  64       2.191 -76.533 119.789  0.00 97.00      PROA   
ATOM    962  HD2 ARG P  64       0.503 -77.167 119.852  0.00 97.00      PROA   
ATOM    963  NE  ARG P  64       0.786 -75.180 120.640  0.00 97.00      PROA   
ATOM    964  HE  ARG P  64       0.680 -74.248 120.293  0.00 97.00      PROA   
ATOM    965  CZ  ARG P  64       0.362 -75.377 121.900  0.00 97.00      PROA   
ATOM    966  NH1 ARG P  64      -0.102 -76.548 122.346  0.00 97.00      PROA   
ATOM    967 HH11 ARG P  64      -0.400 -77.202 121.649  0.00 97.00      PROA   
ATOM    968 HH12 ARG P  64      -0.626 -76.554 123.189  0.00 97.00      PROA   
ATOM    969  NH2 ARG P  64       0.356 -74.320 122.722  0.00 97.00      PROA   
ATOM    970 HH21 ARG P  64       0.764 -73.476 122.375  0.00 97.00      PROA   
ATOM    971 HH22 ARG P  64       0.095 -74.453 123.671  0.00 97.00      PROA   
ATOM    972  C   ARG P  64       2.729 -73.606 115.772  0.00 97.00      PROA   
ATOM    973  O   ARG P  64       3.145 -74.370 114.910  0.00 97.00      PROA   
ATOM    974  N   CYS P  65       3.397 -72.477 116.093  0.00 97.00      PROA   
ATOM    975  HN  CYS P  65       2.988 -71.768 116.662  0.00 97.00      PROA   
ATOM    976  CA  CYS P  65       4.712 -72.205 115.561  0.00 97.00      PROA   
ATOM    977  HA  CYS P  65       5.177 -73.150 115.334  0.00 97.00      PROA   
ATOM    978  CB  CYS P  65       4.648 -71.368 114.261  0.00 97.00      PROA   
ATOM    979  HB1 CYS P  65       4.194 -72.023 113.484  0.00 97.00      PROA   
ATOM    980  HB2 CYS P  65       5.662 -71.098 113.901  0.00 97.00      PROA   
ATOM    981  SG  CYS P  65       3.599 -69.897 114.432  0.00 97.00      PROA   
ATOM    982  C   CYS P  65       5.619 -71.548 116.576  0.00 97.00      PROA   
ATOM    983  O   CYS P  65       5.193 -71.016 117.596  0.00 97.00      PROA   
ATOM    984  N   GLN P  66       6.939 -71.608 116.301  0.00 97.00      PROA   
ATOM    985  HN  GLN P  66       7.244 -72.125 115.503  0.00 97.00      PROA   
ATOM    986  CA  GLN P  66       7.972 -70.971 117.084  0.00 97.00      PROA   
ATOM    987  HA  GLN P  66       7.531 -70.318 117.825  0.00 97.00      PROA   
ATOM    988  CB  GLN P  66       8.858 -72.063 117.770  0.00 97.00      PROA   
ATOM    989  HB1 GLN P  66       9.538 -72.547 117.042  0.00 97.00      PROA   
ATOM    990  HB2 GLN P  66       8.139 -72.847 118.108  0.00 97.00      PROA   
ATOM    991  CG  GLN P  66       9.625 -71.593 119.026  0.00 97.00      PROA   
ATOM    992  HG1 GLN P  66       8.924 -70.976 119.627  0.00 97.00      PROA   
ATOM    993  HG2 GLN P  66      10.498 -70.966 118.765  0.00 97.00      PROA   
ATOM    994  CD  GLN P  66      10.052 -72.737 119.964  0.00 97.00      PROA   
ATOM    995  OE1 GLN P  66       9.622 -72.745 121.116  0.00 97.00      PROA   
ATOM    996  NE2 GLN P  66      10.885 -73.707 119.514  0.00 97.00      PROA   
ATOM    997 HE21 GLN P  66      11.102 -74.478 120.111  0.00 97.00      PROA   
ATOM    998 HE22 GLN P  66      11.224 -73.697 118.573  0.00 97.00      PROA   
ATOM    999  C   GLN P  66       8.735 -70.133 116.065  0.00 97.00      PROA   
ATOM   1000  O   GLN P  66       9.382 -70.669 115.167  0.00 97.00      PROA   
ATOM   1001  N   ARG P  67       8.648 -68.778 116.158  0.00 97.00      PROA   
ATOM   1002  HN  ARG P  67       8.079 -68.344 116.852  0.00 97.00      PROA   
ATOM   1003  CA  ARG P  67       9.290 -67.866 115.220  0.00 97.00      PROA   
ATOM   1004  HA  ARG P  67       9.680 -68.404 114.367  0.00 97.00      PROA   
ATOM   1005  CB  ARG P  67       8.290 -66.782 114.726  0.00 97.00      PROA   
ATOM   1006  HB1 ARG P  67       8.817 -65.936 114.232  0.00 97.00      PROA   
ATOM   1007  HB2 ARG P  67       7.767 -66.365 115.617  0.00 97.00      PROA   
ATOM   1008  CG  ARG P  67       7.222 -67.305 113.751  0.00 97.00      PROA   
ATOM   1009  HG1 ARG P  67       6.371 -66.585 113.753  0.00 97.00      PROA   
ATOM   1010  HG2 ARG P  67       6.832 -68.276 114.125  0.00 97.00      PROA   
ATOM   1011  CD  ARG P  67       7.716 -67.500 112.311  0.00 97.00      PROA   
ATOM   1012  HD1 ARG P  67       7.007 -68.135 111.743  0.00 97.00      PROA   
ATOM   1013  HD2 ARG P  67       8.718 -67.978 112.281  0.00 97.00      PROA   
ATOM   1014  NE  ARG P  67       7.701 -66.166 111.638  0.00 97.00      PROA   
ATOM   1015  HE  ARG P  67       6.816 -65.730 111.481  0.00 97.00      PROA   
ATOM   1016  CZ  ARG P  67       8.790 -65.481 111.248  0.00 97.00      PROA   
ATOM   1017  NH1 ARG P  67      10.030 -65.965 111.357  0.00 97.00      PROA   
ATOM   1018 HH11 ARG P  67      10.168 -66.924 111.589  0.00 97.00      PROA   
ATOM   1019 HH12 ARG P  67      10.777 -65.432 110.958  0.00 97.00      PROA   
ATOM   1020  NH2 ARG P  67       8.629 -64.267 110.697  0.00 97.00      PROA   
ATOM   1021 HH21 ARG P  67       7.713 -63.891 110.612  0.00 97.00      PROA   
ATOM   1022 HH22 ARG P  67       9.444 -63.753 110.427  0.00 97.00      PROA   
ATOM   1023  C   ARG P  67      10.434 -67.126 115.874  0.00 97.00      PROA   
ATOM   1024  O   ARG P  67      10.198 -66.113 116.526  0.00 97.00      PROA   
ATOM   1025  N   GLY P  68      11.698 -67.585 115.661  0.00 97.00      PROA   
ATOM   1026  HN  GLY P  68      11.812 -68.411 115.112  0.00 97.00      PROA   
ATOM   1027  CA  GLY P  68      12.959 -66.926 116.026  0.00 97.00      PROA   
ATOM   1028  HA1 GLY P  68      13.084 -66.098 115.343  0.00 97.00      PROA   
ATOM   1029  HA2 GLY P  68      13.735 -67.667 115.905  0.00 97.00      PROA   
ATOM   1030  C   GLY P  68      13.140 -66.356 117.421  0.00 97.00      PROA   
ATOM   1031  O   GLY P  68      14.072 -65.589 117.655  0.00 97.00      PROA   
ATOM   1032  N   LEU P  69      12.249 -66.688 118.372  0.00 97.00      PROA   
ATOM   1033  HN  LEU P  69      11.516 -67.320 118.143  0.00 97.00      PROA   
ATOM   1034  CA  LEU P  69      12.102 -65.955 119.609  0.00 97.00      PROA   
ATOM   1035  HA  LEU P  69      13.053 -65.535 119.909  0.00 97.00      PROA   
ATOM   1036  CB  LEU P  69      11.007 -64.858 119.491  0.00 97.00      PROA   
ATOM   1037  HB1 LEU P  69      10.743 -64.454 120.493  0.00 97.00      PROA   
ATOM   1038  HB2 LEU P  69      10.105 -65.335 119.044  0.00 97.00      PROA   
ATOM   1039  CG  LEU P  69      11.331 -63.642 118.596  0.00 97.00      PROA   
ATOM   1040  HG  LEU P  69      11.634 -64.003 117.587  0.00 97.00      PROA   
ATOM   1041  CD1 LEU P  69      10.068 -62.782 118.409  0.00 97.00      PROA   
ATOM   1042 HD11 LEU P  69       9.707 -62.406 119.390  0.00 97.00      PROA   
ATOM   1043 HD12 LEU P  69       9.259 -63.376 117.932  0.00 97.00      PROA   
ATOM   1044 HD13 LEU P  69      10.300 -61.912 117.763  0.00 97.00      PROA   
ATOM   1045  CD2 LEU P  69      12.475 -62.794 119.172  0.00 97.00      PROA   
ATOM   1046 HD21 LEU P  69      13.413 -63.384 119.221  0.00 97.00      PROA   
ATOM   1047 HD22 LEU P  69      12.217 -62.441 120.193  0.00 97.00      PROA   
ATOM   1048 HD23 LEU P  69      12.653 -61.907 118.528  0.00 97.00      PROA   
ATOM   1049  C   LEU P  69      11.644 -66.914 120.680  0.00 97.00      PROA   
ATOM   1050  O   LEU P  69      10.934 -67.877 120.399  0.00 97.00      PROA   
ATOM   1051  N   SER P  70      12.030 -66.647 121.951  0.00 97.00      PROA   
ATOM   1052  HN  SER P  70      12.597 -65.845 122.136  0.00 97.00      PROA   
ATOM   1053  CA  SER P  70      11.670 -67.407 123.142  0.00 97.00      PROA   
ATOM   1054  HA  SER P  70      12.251 -68.316 123.090  0.00 97.00      PROA   
ATOM   1055  CB  SER P  70      12.117 -66.665 124.430  0.00 97.00      PROA   
ATOM   1056  HB1 SER P  70      13.230 -66.647 124.442  0.00 97.00      PROA   
ATOM   1057  HB2 SER P  70      11.775 -67.188 125.349  0.00 97.00      PROA   
ATOM   1058  OG  SER P  70      11.656 -65.314 124.428  0.00 97.00      PROA   
ATOM   1059  HG1 SER P  70      12.039 -64.875 125.193  0.00 97.00      PROA   
ATOM   1060  C   SER P  70      10.208 -67.844 123.266  0.00 97.00      PROA   
ATOM   1061  O   SER P  70       9.293 -67.029 123.260  0.00 97.00      PROA   
ATOM   1062  N   GLY P  71       9.960 -69.169 123.398  0.00 97.00      PROA   
ATOM   1063  HN  GLY P  71      10.732 -69.799 123.448  0.00 97.00      PROA   
ATOM   1064  CA  GLY P  71       8.624 -69.758 123.457  0.00 97.00      PROA   
ATOM   1065  HA1 GLY P  71       8.012 -69.141 124.100  0.00 97.00      PROA   
ATOM   1066  HA2 GLY P  71       8.743 -70.754 123.854  0.00 97.00      PROA   
ATOM   1067  C   GLY P  71       7.896 -69.880 122.129  0.00 97.00      PROA   
ATOM   1068  O   GLY P  71       8.140 -69.144 121.181  0.00 97.00      PROA   
ATOM   1069  N   ARG P  72       6.943 -70.840 122.055  0.00 97.00      PROA   
ATOM   1070  HN  ARG P  72       6.771 -71.421 122.843  0.00 97.00      PROA   
ATOM   1071  CA  ARG P  72       6.118 -71.144 120.900  0.00 97.00      PROA   
ATOM   1072  HA  ARG P  72       6.428 -70.527 120.066  0.00 97.00      PROA   
ATOM   1073  CB  ARG P  72       6.170 -72.639 120.450  0.00 97.00      PROA   
ATOM   1074  HB1 ARG P  72       7.227 -72.900 120.238  0.00 97.00      PROA   
ATOM   1075  HB2 ARG P  72       5.641 -72.726 119.474  0.00 97.00      PROA   
ATOM   1076  CG  ARG P  72       5.541 -73.726 121.365  0.00 97.00      PROA   
ATOM   1077  HG1 ARG P  72       5.772 -74.714 120.901  0.00 97.00      PROA   
ATOM   1078  HG2 ARG P  72       4.437 -73.610 121.344  0.00 97.00      PROA   
ATOM   1079  CD  ARG P  72       5.977 -73.793 122.840  0.00 97.00      PROA   
ATOM   1080  HD1 ARG P  72       5.649 -74.754 123.296  0.00 97.00      PROA   
ATOM   1081  HD2 ARG P  72       5.549 -72.942 123.414  0.00 97.00      PROA   
ATOM   1082  NE  ARG P  72       7.468 -73.721 122.854  0.00 97.00      PROA   
ATOM   1083  HE  ARG P  72       7.933 -73.507 121.997  0.00 97.00      PROA   
ATOM   1084  CZ  ARG P  72       8.249 -73.691 123.952  0.00 97.00      PROA   
ATOM   1085  NH1 ARG P  72       7.823 -73.973 125.185  0.00 97.00      PROA   
ATOM   1086 HH11 ARG P  72       6.899 -74.317 125.306  0.00 97.00      PROA   
ATOM   1087 HH12 ARG P  72       8.482 -73.936 125.933  0.00 97.00      PROA   
ATOM   1088  NH2 ARG P  72       9.541 -73.365 123.767  0.00 97.00      PROA   
ATOM   1089 HH21 ARG P  72       9.819 -73.163 122.827  0.00 97.00      PROA   
ATOM   1090 HH22 ARG P  72      10.191 -73.432 124.514  0.00 97.00      PROA   
ATOM   1091  C   ARG P  72       4.687 -70.787 121.232  0.00 97.00      PROA   
ATOM   1092  O   ARG P  72       4.317 -70.632 122.394  0.00 97.00      PROA   
ATOM   1093  N   SER P  73       3.875 -70.618 120.166  0.00 97.00      PROA   
ATOM   1094  HN  SER P  73       4.277 -70.688 119.254  0.00 97.00      PROA   
ATOM   1095  CA  SER P  73       2.455 -70.337 120.106  0.00 97.00      PROA   
ATOM   1096  HA  SER P  73       2.374 -69.289 120.360  0.00 97.00      PROA   
ATOM   1097  CB  SER P  73       1.939 -70.495 118.649  0.00 97.00      PROA   
ATOM   1098  HB1 SER P  73       0.872 -70.776 118.542  0.00 97.00      PROA   
ATOM   1099  HB2 SER P  73       2.522 -71.301 118.170  0.00 97.00      PROA   
ATOM   1100  OG  SER P  73       2.114 -69.288 117.923  0.00 97.00      PROA   
ATOM   1101  HG1 SER P  73       1.357 -68.743 118.168  0.00 97.00      PROA   
ATOM   1102  C   SER P  73       1.452 -71.015 121.013  0.00 97.00      PROA   
ATOM   1103  O   SER P  73       1.650 -72.060 121.623  0.00 97.00      PROA   
ATOM   1104  N   ASP P  74       0.279 -70.361 120.973  0.00 97.00      PROA   
ATOM   1105  HN  ASP P  74       0.293 -69.463 120.533  0.00 97.00      PROA   
ATOM   1106  CA  ASP P  74      -1.093 -70.789 121.053  0.00 97.00      PROA   
ATOM   1107  HA  ASP P  74      -1.349 -70.744 122.098  0.00 97.00      PROA   
ATOM   1108  CB  ASP P  74      -1.963 -69.728 120.281  0.00 97.00      PROA   
ATOM   1109  HB1 ASP P  74      -2.191 -68.893 120.981  0.00 97.00      PROA   
ATOM   1110  HB2 ASP P  74      -2.927 -70.152 119.941  0.00 97.00      PROA   
ATOM   1111  CG  ASP P  74      -1.248 -69.079 119.074  0.00 97.00      PROA   
ATOM   1112  OD1 ASP P  74      -0.242 -68.348 119.284  0.00 97.00      PROA   
ATOM   1113  OD2 ASP P  74      -1.708 -69.298 117.924  0.00 97.00      PROA   
ATOM   1114  C   ASP P  74      -1.383 -72.204 120.521  0.00 97.00      PROA   
ATOM   1115  O   ASP P  74      -0.668 -72.708 119.655  0.00 97.00      PROA   
ATOM   1116  N   PRO P  75      -2.400 -72.903 121.023  0.00 97.00      PROA   
ATOM   1117  CD  PRO P  75      -2.995 -72.670 122.343  0.00 97.00      PROA   
ATOM   1118  HD1 PRO P  75      -3.613 -71.747 122.314  0.00 97.00      PROA   
ATOM   1119  HD2 PRO P  75      -2.195 -72.573 123.109  0.00 97.00      PROA   
ATOM   1120  CA  PRO P  75      -2.995 -74.046 120.350  0.00 97.00      PROA   
ATOM   1121  HA  PRO P  75      -2.290 -74.582 119.730  0.00 97.00      PROA   
ATOM   1122  CB  PRO P  75      -3.459 -74.906 121.538  0.00 97.00      PROA   
ATOM   1123  HB1 PRO P  75      -2.597 -75.509 121.895  0.00 97.00      PROA   
ATOM   1124  HB2 PRO P  75      -4.274 -75.612 121.288  0.00 97.00      PROA   
ATOM   1125  CG  PRO P  75      -3.861 -73.903 122.632  0.00 97.00      PROA   
ATOM   1126  HG1 PRO P  75      -4.932 -73.638 122.507  0.00 97.00      PROA   
ATOM   1127  HG2 PRO P  75      -3.704 -74.312 123.649  0.00 97.00      PROA   
ATOM   1128  C   PRO P  75      -4.184 -73.626 119.494  0.00 97.00      PROA   
ATOM   1129  O   PRO P  75      -5.321 -73.770 119.941  0.00 97.00      PROA   
ATOM   1130  N   ILE P  76      -3.998 -73.137 118.243  0.00 97.00      PROA   
ATOM   1131  HN  ILE P  76      -3.093 -72.956 117.863  0.00 97.00      PROA   
ATOM   1132  CA  ILE P  76      -5.160 -72.903 117.392  0.00 97.00      PROA   
ATOM   1133  HA  ILE P  76      -5.983 -72.593 118.020  0.00 97.00      PROA   
ATOM   1134  CB  ILE P  76      -5.043 -71.754 116.395  0.00 97.00      PROA   
ATOM   1135  HB  ILE P  76      -5.938 -71.765 115.727  0.00 97.00      PROA   
ATOM   1136  CG2 ILE P  76      -5.088 -70.424 117.182  0.00 97.00      PROA   
ATOM   1137 HG21 ILE P  76      -4.200 -70.336 117.841  0.00 97.00      PROA   
ATOM   1138 HG22 ILE P  76      -6.002 -70.357 117.807  0.00 97.00      PROA   
ATOM   1139 HG23 ILE P  76      -5.079 -69.565 116.479  0.00 97.00      PROA   
ATOM   1140  CG1 ILE P  76      -3.779 -71.831 115.516  0.00 97.00      PROA   
ATOM   1141 HG11 ILE P  76      -3.273 -72.804 115.666  0.00 97.00      PROA   
ATOM   1142 HG12 ILE P  76      -3.070 -71.040 115.845  0.00 97.00      PROA   
ATOM   1143  CD  ILE P  76      -4.084 -71.672 114.025  0.00 97.00      PROA   
ATOM   1144  HD1 ILE P  76      -4.548 -70.685 113.820  0.00 97.00      PROA   
ATOM   1145  HD2 ILE P  76      -4.775 -72.473 113.684  0.00 97.00      PROA   
ATOM   1146  HD3 ILE P  76      -3.147 -71.754 113.437  0.00 97.00      PROA   
ATOM   1147  C   ILE P  76      -5.604 -74.202 116.733  0.00 97.00      PROA   
ATOM   1148  O   ILE P  76      -5.047 -74.679 115.747  0.00 97.00      PROA   
ATOM   1149  N   GLN P  77      -6.648 -74.825 117.321  0.00 97.00      PROA   
ATOM   1150  HN  GLN P  77      -7.014 -74.460 118.174  0.00 97.00      PROA   
ATOM   1151  CA  GLN P  77      -7.134 -76.131 116.935  0.00 97.00      PROA   
ATOM   1152  HA  GLN P  77      -6.305 -76.729 116.607  0.00 97.00      PROA   
ATOM   1153  CB  GLN P  77      -7.764 -76.844 118.164  0.00 97.00      PROA   
ATOM   1154  HB1 GLN P  77      -7.833 -77.928 117.928  0.00 97.00      PROA   
ATOM   1155  HB2 GLN P  77      -8.794 -76.470 118.353  0.00 97.00      PROA   
ATOM   1156  CG  GLN P  77      -6.935 -76.633 119.461  0.00 97.00      PROA   
ATOM   1157  HG1 GLN P  77      -7.124 -75.622 119.879  0.00 97.00      PROA   
ATOM   1158  HG2 GLN P  77      -5.852 -76.703 119.242  0.00 97.00      PROA   
ATOM   1159  CD  GLN P  77      -7.317 -77.646 120.547  0.00 97.00      PROA   
ATOM   1160  OE1 GLN P  77      -8.503 -77.811 120.850  0.00 97.00      PROA   
ATOM   1161  NE2 GLN P  77      -6.306 -78.321 121.164  0.00 97.00      PROA   
ATOM   1162 HE21 GLN P  77      -5.343 -78.133 120.947  0.00 97.00      PROA   
ATOM   1163 HE22 GLN P  77      -6.536 -78.992 121.865  0.00 97.00      PROA   
ATOM   1164  C   GLN P  77      -8.107 -75.999 115.772  0.00 97.00      PROA   
ATOM   1165  O   GLN P  77      -9.211 -75.488 115.930  0.00 97.00      PROA   
ATOM   1166  N   LEU P  78      -7.678 -76.458 114.567  0.00 97.00      PROA   
ATOM   1167  HN  LEU P  78      -6.790 -76.913 114.511  0.00 97.00      PROA   
ATOM   1168  CA  LEU P  78      -8.319 -76.296 113.275  0.00 97.00      PROA   
ATOM   1169  HA  LEU P  78      -8.979 -75.441 113.308  0.00 97.00      PROA   
ATOM   1170  CB  LEU P  78      -7.226 -76.099 112.186  0.00 97.00      PROA   
ATOM   1171  HB1 LEU P  78      -6.601 -77.020 112.155  0.00 97.00      PROA   
ATOM   1172  HB2 LEU P  78      -6.556 -75.269 112.505  0.00 97.00      PROA   
ATOM   1173  CG  LEU P  78      -7.709 -75.798 110.745  0.00 97.00      PROA   
ATOM   1174  HG  LEU P  78      -8.569 -76.461 110.497  0.00 97.00      PROA   
ATOM   1175  CD1 LEU P  78      -8.166 -74.339 110.600  0.00 97.00      PROA   
ATOM   1176 HD11 LEU P  78      -7.301 -73.663 110.764  0.00 97.00      PROA   
ATOM   1177 HD12 LEU P  78      -8.950 -74.096 111.341  0.00 97.00      PROA   
ATOM   1178 HD13 LEU P  78      -8.569 -74.158 109.582  0.00 97.00      PROA   
ATOM   1179  CD2 LEU P  78      -6.603 -76.102 109.717  0.00 97.00      PROA   
ATOM   1180 HD21 LEU P  78      -6.310 -77.172 109.766  0.00 97.00      PROA   
ATOM   1181 HD22 LEU P  78      -5.707 -75.478 109.922  0.00 97.00      PROA   
ATOM   1182 HD23 LEU P  78      -6.959 -75.883 108.689  0.00 97.00      PROA   
ATOM   1183  C   LEU P  78      -9.126 -77.530 112.920  0.00 97.00      PROA   
ATOM   1184  O   LEU P  78      -8.659 -78.653 113.087  0.00 97.00      PROA   
ATOM   1185  N   GLU P  79     -10.371 -77.343 112.417  0.00 97.00      PROA   
ATOM   1186  HN  GLU P  79     -10.755 -76.427 112.326  0.00 97.00      PROA   
ATOM   1187  CA  GLU P  79     -11.283 -78.427 112.119  0.00 97.00      PROA   
ATOM   1188  HA  GLU P  79     -10.806 -79.384 112.287  0.00 97.00      PROA   
ATOM   1189  CB  GLU P  79     -12.557 -78.328 112.998  0.00 97.00      PROA   
ATOM   1190  HB1 GLU P  79     -13.277 -79.124 112.708  0.00 97.00      PROA   
ATOM   1191  HB2 GLU P  79     -13.031 -77.346 112.769  0.00 97.00      PROA   
ATOM   1192  CG  GLU P  79     -12.293 -78.449 114.518  0.00 97.00      PROA   
ATOM   1193  HG1 GLU P  79     -11.269 -78.100 114.764  0.00 97.00      PROA   
ATOM   1194  HG2 GLU P  79     -12.380 -79.508 114.839  0.00 97.00      PROA   
ATOM   1195  CD  GLU P  79     -13.238 -77.575 115.347  0.00 97.00      PROA   
ATOM   1196  OE1 GLU P  79     -13.358 -76.362 115.030  0.00 97.00      PROA   
ATOM   1197  OE2 GLU P  79     -13.796 -78.083 116.355  0.00 97.00      PROA   
ATOM   1198  C   GLU P  79     -11.787 -78.413 110.693  0.00 97.00      PROA   
ATOM   1199  O   GLU P  79     -12.161 -77.377 110.147  0.00 97.00      PROA   
ATOM   1200  N   VAL P  80     -11.994 -79.644 110.156  0.00  0.00      PROA   
ATOM   1201  HN  VAL P  80     -11.668 -80.463 110.621  0.00  0.00      PROA   
ATOM   1202  CA  VAL P  80     -12.824 -79.899 108.999  0.00  0.00      PROA   
ATOM   1203  HA  VAL P  80     -13.187 -78.963 108.626  0.00  0.00      PROA   
ATOM   1204  CB  VAL P  80     -12.088 -80.619 107.872  0.00  0.00      PROA   
ATOM   1205  HB  VAL P  80     -11.644 -81.568 108.249  0.00  0.00      PROA   
ATOM   1206  CG1 VAL P  80     -13.041 -80.955 106.704  0.00  0.00      PROA   
ATOM   1207 HG11 VAL P  80     -13.573 -80.042 106.365  0.00  0.00      PROA   
ATOM   1208 HG12 VAL P  80     -13.791 -81.717 107.003  0.00  0.00      PROA   
ATOM   1209 HG13 VAL P  80     -12.461 -81.362 105.848  0.00  0.00      PROA   
ATOM   1210  CG2 VAL P  80     -10.941 -79.700 107.397  0.00  0.00      PROA   
ATOM   1211 HG21 VAL P  80     -10.185 -79.555 108.196  0.00  0.00      PROA   
ATOM   1212 HG22 VAL P  80     -11.343 -78.708 107.100  0.00  0.00      PROA   
ATOM   1213 HG23 VAL P  80     -10.437 -80.145 106.516  0.00  0.00      PROA   
ATOM   1214  C   VAL P  80     -14.020 -80.680 109.504  0.00  0.00      PROA   
ATOM   1215  O   VAL P  80     -13.861 -81.601 110.304  0.00  0.00      PROA   
ATOM   1216  N   HSD P  81     -15.255 -80.285 109.078  0.00  0.00      PROA   
ATOM   1217  HN  HSD P  81     -15.359 -79.567 108.394  0.00  0.00      PROA   
ATOM   1218  CA  HSD P  81     -16.493 -80.768 109.659  0.00  0.00      PROA   
ATOM   1219  HA  HSD P  81     -16.374 -81.818 109.890  0.00  0.00      PROA   
ATOM   1220  CB  HSD P  81     -16.903 -79.983 110.946  0.00  0.00      PROA   
ATOM   1221  HB1 HSD P  81     -17.971 -80.119 111.210  0.00  0.00      PROA   
ATOM   1222  HB2 HSD P  81     -16.744 -78.898 110.771  0.00  0.00      PROA   
ATOM   1223  ND1 HSD P  81     -16.038 -81.691 112.634  0.00  0.00      PROA   
ATOM   1224  HD1 HSD P  81     -16.334 -82.510 112.140  0.00  0.00      PROA   
ATOM   1225  CG  HSD P  81     -16.186 -80.389 112.203  0.00  0.00      PROA   
ATOM   1226  CE1 HSD P  81     -15.451 -81.636 113.855  0.00  0.00      PROA   
ATOM   1227  HE1 HSD P  81     -15.218 -82.525 114.439  0.00  0.00      PROA   
ATOM   1228  NE2 HSD P  81     -15.220 -80.397 114.242  0.00  0.00      PROA   
ATOM   1229  CD2 HSD P  81     -15.684 -79.613 113.201  0.00  0.00      PROA   
ATOM   1230  HD2 HSD P  81     -15.633 -78.534 113.275  0.00  0.00      PROA   
ATOM   1231  C   HSD P  81     -17.652 -80.670 108.682  0.00  0.00      PROA   
ATOM   1232  O   HSD P  81     -17.531 -80.108 107.595  0.00  0.00      PROA   
ATOM   1233  N   ARG P  82     -18.795 -81.255 109.142  0.00  0.00      PROA   
ATOM   1234  HN  ARG P  82     -18.688 -81.793 109.975  0.00  0.00      PROA   
ATOM   1235  CA  ARG P  82     -20.209 -81.169 108.803  0.00  0.00      PROA   
ATOM   1236  HA  ARG P  82     -20.570 -82.084 109.250  0.00  0.00      PROA   
ATOM   1237  CB  ARG P  82     -21.001 -80.066 109.572  0.00  0.00      PROA   
ATOM   1238  HB1 ARG P  82     -20.596 -80.025 110.607  0.00  0.00      PROA   
ATOM   1239  HB2 ARG P  82     -22.061 -80.398 109.661  0.00  0.00      PROA   
ATOM   1240  CG  ARG P  82     -21.029 -78.626 109.010  0.00  0.00      PROA   
ATOM   1241  HG1 ARG P  82     -21.716 -78.045 109.669  0.00  0.00      PROA   
ATOM   1242  HG2 ARG P  82     -21.482 -78.638 107.995  0.00  0.00      PROA   
ATOM   1243  CD  ARG P  82     -19.677 -77.897 108.955  0.00  0.00      PROA   
ATOM   1244  HD1 ARG P  82     -19.037 -78.356 108.182  0.00  0.00      PROA   
ATOM   1245  HD2 ARG P  82     -19.152 -77.927 109.933  0.00  0.00      PROA   
ATOM   1246  NE  ARG P  82     -19.874 -76.473 108.528  0.00  0.00      PROA   
ATOM   1247  HE  ARG P  82     -19.729 -76.250 107.564  0.00  0.00      PROA   
ATOM   1248  CZ  ARG P  82     -20.213 -75.466 109.375  0.00  0.00      PROA   
ATOM   1249  NH1 ARG P  82     -20.420 -75.678 110.697  0.00  0.00      PROA   
ATOM   1250 HH11 ARG P  82     -20.670 -74.915 111.292  0.00  0.00      PROA   
ATOM   1251 HH12 ARG P  82     -20.325 -76.598 111.075  0.00  0.00      PROA   
ATOM   1252  NH2 ARG P  82     -20.347 -74.212 108.878  0.00  0.00      PROA   
ATOM   1253 HH21 ARG P  82     -20.595 -73.457 109.485  0.00  0.00      PROA   
ATOM   1254 HH22 ARG P  82     -20.192 -74.043 107.905  0.00  0.00      PROA   
ATOM   1255  C   ARG P  82     -20.686 -81.253 107.370  0.00  0.00      PROA   
ATOM   1256  O   ARG P  82     -19.973 -80.972 106.408  0.00  0.00      PROA   
ATOM   1257  N   GLY P  83     -21.974 -81.675 107.249  0.00  0.00      PROA   
ATOM   1258  HN  GLY P  83     -22.490 -81.910 108.069  0.00  0.00      PROA   
ATOM   1259  CA  GLY P  83     -22.743 -81.792 106.032  0.00  0.00      PROA   
ATOM   1260  HA1 GLY P  83     -22.778 -82.839 105.767  0.00  0.00      PROA   
ATOM   1261  HA2 GLY P  83     -22.320 -81.153 105.269  0.00  0.00      PROA   
ATOM   1262  C   GLY P  83     -24.137 -81.309 106.344  0.00  0.00      PROA   
ATOM   1263  O   GLY P  83     -24.321 -80.481 107.236  0.00  0.00      PROA   
ATOM   1264  N   TRP P  84     -25.156 -81.814 105.593  0.00  0.00      PROA   
ATOM   1265  HN  TRP P  84     -24.984 -82.499 104.889  0.00  0.00      PROA   
ATOM   1266  CA  TRP P  84     -26.539 -81.380 105.693  0.00  0.00      PROA   
ATOM   1267  HA  TRP P  84     -26.541 -80.391 106.130  0.00  0.00      PROA   
ATOM   1268  CB  TRP P  84     -27.259 -81.217 104.316  0.00  0.00      PROA   
ATOM   1269  HB1 TRP P  84     -26.886 -80.260 103.886  0.00  0.00      PROA   
ATOM   1270  HB2 TRP P  84     -28.352 -81.069 104.465  0.00  0.00      PROA   
ATOM   1271  CG  TRP P  84     -27.025 -82.277 103.278  0.00  0.00      PROA   
ATOM   1272  CD1 TRP P  84     -27.868 -83.297 102.917  0.00  0.00      PROA   
ATOM   1273  HD1 TRP P  84     -28.824 -83.503 103.372  0.00  0.00      PROA   
ATOM   1274  NE1 TRP P  84     -27.319 -84.013 101.889  0.00  0.00      PROA   
ATOM   1275  HE1 TRP P  84     -27.717 -84.800 101.472  0.00  0.00      PROA   
ATOM   1276  CE2 TRP P  84     -26.115 -83.470 101.544  0.00  0.00      PROA   
ATOM   1277  CD2 TRP P  84     -25.891 -82.367 102.399  0.00  0.00      PROA   
ATOM   1278  CE3 TRP P  84     -24.728 -81.613 102.252  0.00  0.00      PROA   
ATOM   1279  HE3 TRP P  84     -24.527 -80.759 102.882  0.00  0.00      PROA   
ATOM   1280  CZ3 TRP P  84     -23.813 -81.970 101.260  0.00  0.00      PROA   
ATOM   1281  HZ3 TRP P  84     -22.910 -81.389 101.137  0.00  0.00      PROA   
ATOM   1282  CZ2 TRP P  84     -25.207 -83.825 100.554  0.00  0.00      PROA   
ATOM   1283  HZ2 TRP P  84     -25.378 -84.664  99.897  0.00  0.00      PROA   
ATOM   1284  CH2 TRP P  84     -24.050 -83.057 100.424  0.00  0.00      PROA   
ATOM   1285  HH2 TRP P  84     -23.327 -83.310  99.661  0.00  0.00      PROA   
ATOM   1286  C   TRP P  84     -27.322 -82.251 106.656  0.00  0.00      PROA   
ATOM   1287  O   TRP P  84     -27.157 -82.111 107.867  0.00  0.00      PROA   
ATOM   1288  N   LEU P  85     -28.208 -83.153 106.145  0.00  0.00      PROA   
ATOM   1289  HN  LEU P  85     -28.316 -83.245 105.157  0.00  0.00      PROA   
ATOM   1290  CA  LEU P  85     -29.070 -84.019 106.930  0.00  0.00      PROA   
ATOM   1291  HA  LEU P  85     -29.648 -83.375 107.577  0.00  0.00      PROA   
ATOM   1292  CB  LEU P  85     -30.040 -84.921 106.113  0.00  0.00      PROA   
ATOM   1293  HB1 LEU P  85     -30.502 -85.673 106.795  0.00  0.00      PROA   
ATOM   1294  HB2 LEU P  85     -29.455 -85.472 105.346  0.00  0.00      PROA   
ATOM   1295  CG  LEU P  85     -31.233 -84.249 105.388  0.00  0.00      PROA   
ATOM   1296  HG  LEU P  85     -30.843 -83.751 104.473  0.00  0.00      PROA   
ATOM   1297  CD1 LEU P  85     -32.234 -85.343 104.960  0.00  0.00      PROA   
ATOM   1298 HD11 LEU P  85     -32.581 -85.914 105.848  0.00  0.00      PROA   
ATOM   1299 HD12 LEU P  85     -31.755 -86.052 104.253  0.00  0.00      PROA   
ATOM   1300 HD13 LEU P  85     -33.125 -84.896 104.476  0.00  0.00      PROA   
ATOM   1301  CD2 LEU P  85     -31.951 -83.172 106.219  0.00  0.00      PROA   
ATOM   1302 HD21 LEU P  85     -31.258 -82.347 106.484  0.00  0.00      PROA   
ATOM   1303 HD22 LEU P  85     -32.357 -83.617 107.152  0.00  0.00      PROA   
ATOM   1304 HD23 LEU P  85     -32.796 -82.741 105.640  0.00  0.00      PROA   
ATOM   1305  C   LEU P  85     -28.289 -84.945 107.823  0.00  0.00      PROA   
ATOM   1306  O   LEU P  85     -27.193 -85.390 107.484  0.00  0.00      PROA   
ATOM   1307  N   LEU P  86     -28.882 -85.240 109.000  0.00  0.00      PROA   
ATOM   1308  HN  LEU P  86     -29.772 -84.858 109.237  0.00  0.00      PROA   
ATOM   1309  CA  LEU P  86     -28.310 -86.109 109.986  0.00  0.00      PROA   
ATOM   1310  HA  LEU P  86     -27.512 -86.685 109.537  0.00  0.00      PROA   
ATOM   1311  CB  LEU P  86     -27.771 -85.335 111.216  0.00  0.00      PROA   
ATOM   1312  HB1 LEU P  86     -28.585 -84.694 111.618  0.00  0.00      PROA   
ATOM   1313  HB2 LEU P  86     -26.964 -84.657 110.859  0.00  0.00      PROA   
ATOM   1314  CG  LEU P  86     -27.201 -86.191 112.378  0.00  0.00      PROA   
ATOM   1315  HG  LEU P  86     -28.025 -86.822 112.781  0.00  0.00      PROA   
ATOM   1316  CD1 LEU P  86     -26.067 -87.138 111.932  0.00  0.00      PROA   
ATOM   1317 HD11 LEU P  86     -25.215 -86.553 111.525  0.00  0.00      PROA   
ATOM   1318 HD12 LEU P  86     -26.416 -87.841 111.150  0.00  0.00      PROA   
ATOM   1319 HD13 LEU P  86     -25.708 -87.736 112.797  0.00  0.00      PROA   
ATOM   1320  CD2 LEU P  86     -26.732 -85.291 113.539  0.00  0.00      PROA   
ATOM   1321 HD21 LEU P  86     -27.564 -84.642 113.886  0.00  0.00      PROA   
ATOM   1322 HD22 LEU P  86     -25.892 -84.645 113.208  0.00  0.00      PROA   
ATOM   1323 HD23 LEU P  86     -26.389 -85.912 114.393  0.00  0.00      PROA   
ATOM   1324  C   LEU P  86     -29.395 -87.057 110.405  0.00  0.00      PROA   
ATOM   1325  O   LEU P  86     -30.531 -86.666 110.655  0.00  0.00      PROA   
ATOM   1326  N   LEU P  87     -29.017 -88.345 110.499  0.00 97.00      PROA   
ATOM   1327  HN  LEU P  87     -28.070 -88.560 110.289  0.00 97.00      PROA   
ATOM   1328  CA  LEU P  87     -29.777 -89.392 111.136  0.00 97.00      PROA   
ATOM   1329  HA  LEU P  87     -30.818 -89.114 111.210  0.00 97.00      PROA   
ATOM   1330  CB  LEU P  87     -29.669 -90.734 110.376  0.00 97.00      PROA   
ATOM   1331  HB1 LEU P  87     -28.596 -91.002 110.261  0.00 97.00      PROA   
ATOM   1332  HB2 LEU P  87     -30.085 -90.597 109.353  0.00 97.00      PROA   
ATOM   1333  CG  LEU P  87     -30.402 -91.919 111.042  0.00 97.00      PROA   
ATOM   1334  HG  LEU P  87     -30.027 -92.032 112.085  0.00 97.00      PROA   
ATOM   1335  CD1 LEU P  87     -31.924 -91.707 111.113  0.00 97.00      PROA   
ATOM   1336 HD11 LEU P  87     -32.336 -91.550 110.094  0.00 97.00      PROA   
ATOM   1337 HD12 LEU P  87     -32.166 -90.825 111.737  0.00 97.00      PROA   
ATOM   1338 HD13 LEU P  87     -32.413 -92.598 111.560  0.00 97.00      PROA   
ATOM   1339  CD2 LEU P  87     -30.078 -93.229 110.315  0.00 97.00      PROA   
ATOM   1340 HD21 LEU P  87     -28.980 -93.387 110.265  0.00 97.00      PROA   
ATOM   1341 HD22 LEU P  87     -30.484 -93.206 109.282  0.00 97.00      PROA   
ATOM   1342 HD23 LEU P  87     -30.535 -94.076 110.867  0.00 97.00      PROA   
ATOM   1343  C   LEU P  87     -29.220 -89.540 112.533  0.00 97.00      PROA   
ATOM   1344  O   LEU P  87     -28.101 -90.002 112.739  0.00 97.00      PROA   
ATOM   1345  N   GLN P  88     -30.012 -89.140 113.544  0.00 97.00      PROA   
ATOM   1346  HN  GLN P  88     -30.926 -88.776 113.366  0.00 97.00      PROA   
ATOM   1347  CA  GLN P  88     -29.621 -89.173 114.930  0.00 97.00      PROA   
ATOM   1348  HA  GLN P  88     -28.554 -89.006 114.997  0.00 97.00      PROA   
ATOM   1349  CB  GLN P  88     -30.344 -88.065 115.737  0.00 97.00      PROA   
ATOM   1350  HB1 GLN P  88     -29.963 -88.093 116.779  0.00 97.00      PROA   
ATOM   1351  HB2 GLN P  88     -31.435 -88.279 115.754  0.00 97.00      PROA   
ATOM   1352  CG  GLN P  88     -30.120 -86.645 115.169  0.00 97.00      PROA   
ATOM   1353  HG1 GLN P  88     -30.490 -86.581 114.125  0.00 97.00      PROA   
ATOM   1354  HG2 GLN P  88     -29.033 -86.417 115.164  0.00 97.00      PROA   
ATOM   1355  CD  GLN P  88     -30.891 -85.595 115.983  0.00 97.00      PROA   
ATOM   1356  OE1 GLN P  88     -32.123 -85.622 116.054  0.00 97.00      PROA   
ATOM   1357  NE2 GLN P  88     -30.149 -84.612 116.567  0.00 97.00      PROA   
ATOM   1358 HE21 GLN P  88     -30.623 -83.812 116.931  0.00 97.00      PROA   
ATOM   1359 HE22 GLN P  88     -29.155 -84.614 116.473  0.00 97.00      PROA   
ATOM   1360  C   GLN P  88     -29.942 -90.541 115.505  0.00 97.00      PROA   
ATOM   1361  O   GLN P  88     -31.082 -90.991 115.474  0.00 97.00      PROA   
ATOM   1362  N   VAL P  89     -28.916 -91.257 116.018  0.00 97.00      PROA   
ATOM   1363  HN  VAL P  89     -27.993 -90.883 116.010  0.00 97.00      PROA   
ATOM   1364  CA  VAL P  89     -29.036 -92.641 116.442  0.00 97.00      PROA   
ATOM   1365  HA  VAL P  89     -30.062 -92.970 116.347  0.00 97.00      PROA   
ATOM   1366  CB  VAL P  89     -28.158 -93.551 115.584  0.00 97.00      PROA   
ATOM   1367  HB  VAL P  89     -27.099 -93.203 115.629  0.00 97.00      PROA   
ATOM   1368  CG1 VAL P  89     -28.213 -95.016 116.054  0.00 97.00      PROA   
ATOM   1369 HG11 VAL P  89     -29.262 -95.374 116.102  0.00 97.00      PROA   
ATOM   1370 HG12 VAL P  89     -27.734 -95.149 117.044  0.00 97.00      PROA   
ATOM   1371 HG13 VAL P  89     -27.662 -95.644 115.325  0.00 97.00      PROA   
ATOM   1372  CG2 VAL P  89     -28.629 -93.460 114.117  0.00 97.00      PROA   
ATOM   1373 HG21 VAL P  89     -28.408 -92.461 113.689  0.00 97.00      PROA   
ATOM   1374 HG22 VAL P  89     -29.721 -93.643 114.047  0.00 97.00      PROA   
ATOM   1375 HG23 VAL P  89     -28.107 -94.220 113.499  0.00 97.00      PROA   
ATOM   1376  C   VAL P  89     -28.657 -92.760 117.906  0.00 97.00      PROA   
ATOM   1377  O   VAL P  89     -27.685 -92.152 118.353  0.00 97.00      PROA   
ATOM   1378  N   SER P  90     -29.436 -93.558 118.689  0.00 97.00      PROA   
ATOM   1379  HN  SER P  90     -30.262 -93.957 118.296  0.00 97.00      PROA   
ATOM   1380  CA  SER P  90     -29.244 -93.776 120.122  0.00 97.00      PROA   
ATOM   1381  HA  SER P  90     -29.373 -92.819 120.610  0.00 97.00      PROA   
ATOM   1382  CB  SER P  90     -30.279 -94.766 120.720  0.00 97.00      PROA   
ATOM   1383  HB1 SER P  90     -30.096 -94.903 121.809  0.00 97.00      PROA   
ATOM   1384  HB2 SER P  90     -30.207 -95.760 120.234  0.00 97.00      PROA   
ATOM   1385  OG  SER P  90     -31.605 -94.267 120.601  0.00 97.00      PROA   
ATOM   1386  HG1 SER P  90     -31.764 -94.066 119.671  0.00 97.00      PROA   
ATOM   1387  C   SER P  90     -27.878 -94.309 120.530  0.00 97.00      PROA   
ATOM   1388  O   SER P  90     -27.285 -93.807 121.483  0.00 97.00      PROA   
ATOM   1389  N   SER P  91     -27.335 -95.327 119.820  0.00 97.00      PROA   
ATOM   1390  HN  SER P  91     -27.821 -95.740 119.056  0.00 97.00      PROA   
ATOM   1391  CA  SER P  91     -25.992 -95.815 120.081  0.00 97.00      PROA   
ATOM   1392  HA  SER P  91     -25.351 -94.943 120.076  0.00 97.00      PROA   
ATOM   1393  CB  SER P  91     -25.801 -96.543 121.441  0.00 97.00      PROA   
ATOM   1394  HB1 SER P  91     -25.053 -97.361 121.400  0.00 97.00      PROA   
ATOM   1395  HB2 SER P  91     -26.764 -96.987 121.773  0.00 97.00      PROA   
ATOM   1396  OG  SER P  91     -25.344 -95.614 122.418  0.00 97.00      PROA   
ATOM   1397  HG1 SER P  91     -26.019 -94.928 122.469  0.00 97.00      PROA   
ATOM   1398  C   SER P  91     -25.485 -96.652 118.937  0.00 97.00      PROA   
ATOM   1399  O   SER P  91     -26.243 -97.092 118.077  0.00 97.00      PROA   
ATOM   1400  N   ARG P  92     -24.146 -96.858 118.885  0.00 97.00      PROA   
ATOM   1401  HN  ARG P  92     -23.554 -96.488 119.598  0.00 97.00      PROA   
ATOM   1402  CA  ARG P  92     -23.475 -97.523 117.781  0.00 97.00      PROA   
ATOM   1403  HA  ARG P  92     -23.971 -97.251 116.857  0.00 97.00      PROA   
ATOM   1404  CB  ARG P  92     -21.984 -97.085 117.713  0.00 97.00      PROA   
ATOM   1405  HB1 ARG P  92     -21.586 -97.368 116.714  0.00 97.00      PROA   
ATOM   1406  HB2 ARG P  92     -21.390 -97.629 118.482  0.00 97.00      PROA   
ATOM   1407  CG  ARG P  92     -21.755 -95.574 117.954  0.00 97.00      PROA   
ATOM   1408  HG1 ARG P  92     -21.965 -95.344 119.022  0.00 97.00      PROA   
ATOM   1409  HG2 ARG P  92     -22.476 -94.982 117.347  0.00 97.00      PROA   
ATOM   1410  CD  ARG P  92     -20.317 -95.099 117.675  0.00 97.00      PROA   
ATOM   1411  HD1 ARG P  92     -19.575 -95.854 118.006  0.00 97.00      PROA   
ATOM   1412  HD2 ARG P  92     -20.102 -94.144 118.206  0.00 97.00      PROA   
ATOM   1413  NE  ARG P  92     -20.167 -94.903 116.198  0.00 97.00      PROA   
ATOM   1414  HE  ARG P  92     -19.976 -95.683 115.609  0.00 97.00      PROA   
ATOM   1415  CZ  ARG P  92     -20.579 -93.787 115.570  0.00 97.00      PROA   
ATOM   1416  NH1 ARG P  92     -20.901 -92.645 116.197  0.00 97.00      PROA   
ATOM   1417 HH11 ARG P  92     -20.438 -92.428 117.052  0.00 97.00      PROA   
ATOM   1418 HH12 ARG P  92     -21.169 -91.900 115.589  0.00 97.00      PROA   
ATOM   1419  NH2 ARG P  92     -20.603 -93.739 114.225  0.00 97.00      PROA   
ATOM   1420 HH21 ARG P  92     -20.149 -94.454 113.707  0.00 97.00      PROA   
ATOM   1421 HH22 ARG P  92     -20.666 -92.827 113.825  0.00 97.00      PROA   
ATOM   1422  C   ARG P  92     -23.540 -99.040 117.934  0.00 97.00      PROA   
ATOM   1423  O   ARG P  92     -23.377 -99.786 116.969  0.00 97.00      PROA   
ATOM   1424  N   VAL P  93     -23.810 -99.528 119.164  0.00 97.00      PROA   
ATOM   1425  HN  VAL P  93     -23.987 -98.913 119.925  0.00 97.00      PROA   
ATOM   1426  CA  VAL P  93     -23.916-100.931 119.488  0.00 97.00      PROA   
ATOM   1427  HA  VAL P  93     -24.269-101.462 118.617  0.00 97.00      PROA   
ATOM   1428  CB  VAL P  93     -22.633-101.590 120.022  0.00 97.00      PROA   
ATOM   1429  HB  VAL P  93     -22.872-102.627 120.359  0.00 97.00      PROA   
ATOM   1430  CG1 VAL P  93     -21.585-101.703 118.894  0.00 97.00      PROA   
ATOM   1431 HG11 VAL P  93     -21.259-100.694 118.566  0.00 97.00      PROA   
ATOM   1432 HG12 VAL P  93     -22.002-102.236 118.017  0.00 97.00      PROA   
ATOM   1433 HG13 VAL P  93     -20.689-102.252 119.255  0.00 97.00      PROA   
ATOM   1434  CG2 VAL P  93     -22.047-100.819 121.227  0.00 97.00      PROA   
ATOM   1435 HG21 VAL P  93     -22.758-100.793 122.077  0.00 97.00      PROA   
ATOM   1436 HG22 VAL P  93     -21.792 -99.776 120.943  0.00 97.00      PROA   
ATOM   1437 HG23 VAL P  93     -21.117-101.316 121.577  0.00 97.00      PROA   
ATOM   1438  C   VAL P  93     -25.001-101.018 120.528  0.00 97.00      PROA   
ATOM   1439  O   VAL P  93     -25.144-100.125 121.360  0.00 97.00      PROA   
ATOM   1440  N   LEU P  94     -25.808-102.103 120.465  0.00 97.00      PROA   
ATOM   1441  HN  LEU P  94     -25.698-102.781 119.745  0.00 97.00      PROA   
ATOM   1442  CA  LEU P  94     -26.846-102.423 121.415  0.00 97.00      PROA   
ATOM   1443  HA  LEU P  94     -26.563-102.067 122.398  0.00 97.00      PROA   
ATOM   1444  CB  LEU P  94     -28.268-101.904 121.050  0.00 97.00      PROA   
ATOM   1445  HB1 LEU P  94     -28.945-102.202 121.884  0.00 97.00      PROA   
ATOM   1446  HB2 LEU P  94     -28.642-102.391 120.124  0.00 97.00      PROA   
ATOM   1447  CG  LEU P  94     -28.425-100.370 120.891  0.00 97.00      PROA   
ATOM   1448  HG  LEU P  94     -27.703 -99.877 121.583  0.00 97.00      PROA   
ATOM   1449  CD1 LEU P  94     -28.158 -99.872 119.457  0.00 97.00      PROA   
ATOM   1450 HD11 LEU P  94     -28.914-100.295 118.761  0.00 97.00      PROA   
ATOM   1451 HD12 LEU P  94     -27.151-100.163 119.102  0.00 97.00      PROA   
ATOM   1452 HD13 LEU P  94     -28.227 -98.764 119.424  0.00 97.00      PROA   
ATOM   1453  CD2 LEU P  94     -29.834 -99.938 121.341  0.00 97.00      PROA   
ATOM   1454 HD21 LEU P  94     -29.986-100.193 122.410  0.00 97.00      PROA   
ATOM   1455 HD22 LEU P  94     -30.606-100.469 120.746  0.00 97.00      PROA   
ATOM   1456 HD23 LEU P  94     -29.970 -98.844 121.217  0.00 97.00      PROA   
ATOM   1457  C   LEU P  94     -26.893-103.935 121.441  0.00 97.00      PROA   
ATOM   1458  O   LEU P  94     -26.329-104.601 120.577  0.00 97.00      PROA   
ATOM   1459  N   THR P  95     -27.569-104.513 122.458  0.00 97.00      PROA   
ATOM   1460  HN  THR P  95     -27.908-103.954 123.215  0.00 97.00      PROA   
ATOM   1461  CA  THR P  95     -27.867-105.930 122.590  0.00 97.00      PROA   
ATOM   1462  HA  THR P  95     -27.214-106.487 121.936  0.00 97.00      PROA   
ATOM   1463  CB  THR P  95     -27.718-106.464 124.021  0.00 97.00      PROA   
ATOM   1464  HB  THR P  95     -28.664-106.363 124.603  0.00 97.00      PROA   
ATOM   1465  OG1 THR P  95     -26.731-105.740 124.740  0.00 97.00      PROA   
ATOM   1466  HG1 THR P  95     -27.143-104.885 124.912  0.00 97.00      PROA   
ATOM   1467  CG2 THR P  95     -27.267-107.930 124.003  0.00 97.00      PROA   
ATOM   1468 HG21 THR P  95     -26.276-108.016 123.510  0.00 97.00      PROA   
ATOM   1469 HG22 THR P  95     -27.993-108.566 123.463  0.00 97.00      PROA   
ATOM   1470 HG23 THR P  95     -27.173-108.303 125.045  0.00 97.00      PROA   
ATOM   1471  C   THR P  95     -29.306-106.109 122.139  0.00 97.00      PROA   
ATOM   1472  O   THR P  95     -30.070-105.154 122.047  0.00 97.00      PROA   
ATOM   1473  N   GLU P  96     -29.726-107.354 121.828  0.00 97.00      PROA   
ATOM   1474  HN  GLU P  96     -29.075-108.110 121.792  0.00 97.00      PROA   
ATOM   1475  CA  GLU P  96     -31.106-107.692 121.539  0.00 97.00      PROA   
ATOM   1476  HA  GLU P  96     -31.408-107.049 120.726  0.00 97.00      PROA   
ATOM   1477  CB  GLU P  96     -31.260-109.171 121.084  0.00 97.00      PROA   
ATOM   1478  HB1 GLU P  96     -30.546-109.357 120.249  0.00 97.00      PROA   
ATOM   1479  HB2 GLU P  96     -32.286-109.313 120.682  0.00 97.00      PROA   
ATOM   1480  CG  GLU P  96     -30.998-110.190 122.216  0.00 97.00      PROA   
ATOM   1481  HG1 GLU P  96     -31.599-109.935 123.112  0.00 97.00      PROA   
ATOM   1482  HG2 GLU P  96     -29.928-110.142 122.503  0.00 97.00      PROA   
ATOM   1483  CD  GLU P  96     -31.343-111.637 121.864  0.00 97.00      PROA   
ATOM   1484  OE1 GLU P  96     -32.182-111.879 120.959  0.00 97.00      PROA   
ATOM   1485  OE2 GLU P  96     -30.771-112.537 122.535  0.00 97.00      PROA   
ATOM   1486  C   GLU P  96     -32.026-107.406 122.725  0.00 97.00      PROA   
ATOM   1487  O   GLU P  96     -31.635-107.493 123.887  0.00 97.00      PROA   
ATOM   1488  N   GLY P  97     -33.290-107.020 122.446  0.00 97.00      PROA   
ATOM   1489  HN  GLY P  97     -33.577-106.940 121.491  0.00 97.00      PROA   
ATOM   1490  CA  GLY P  97     -34.281-106.714 123.463  0.00 97.00      PROA   
ATOM   1491  HA1 GLY P  97     -34.077-107.291 124.354  0.00 97.00      PROA   
ATOM   1492  HA2 GLY P  97     -35.249-106.943 123.046  0.00 97.00      PROA   
ATOM   1493  C   GLY P  97     -34.293-105.262 123.853  0.00 97.00      PROA   
ATOM   1494  O   GLY P  97     -35.326-104.750 124.277  0.00 97.00      PROA   
ATOM   1495  N   GLU P  98     -33.142-104.563 123.730  0.00 97.00      PROA   
ATOM   1496  HN  GLU P  98     -32.302-105.029 123.461  0.00 97.00      PROA   
ATOM   1497  CA  GLU P  98     -32.994-103.149 124.007  0.00 97.00      PROA   
ATOM   1498  HA  GLU P  98     -33.278-103.021 125.038  0.00 97.00      PROA   
ATOM   1499  CB  GLU P  98     -31.512-102.703 123.899  0.00 97.00      PROA   
ATOM   1500  HB1 GLU P  98     -31.457-101.595 123.990  0.00 97.00      PROA   
ATOM   1501  HB2 GLU P  98     -31.117-102.979 122.898  0.00 97.00      PROA   
ATOM   1502  CG  GLU P  98     -30.617-103.309 125.003  0.00 97.00      PROA   
ATOM   1503  HG1 GLU P  98     -30.582-104.417 124.914  0.00 97.00      PROA   
ATOM   1504  HG2 GLU P  98     -31.023-103.049 126.003  0.00 97.00      PROA   
ATOM   1505  CD  GLU P  98     -29.196-102.755 124.930  0.00 97.00      PROA   
ATOM   1506  OE1 GLU P  98     -28.251-103.574 124.947  0.00 97.00      PROA   
ATOM   1507  OE2 GLU P  98     -29.026-101.510 124.882  0.00 97.00      PROA   
ATOM   1508  C   GLU P  98     -33.851-102.244 123.119  0.00 97.00      PROA   
ATOM   1509  O   GLU P  98     -33.939-102.487 121.920  0.00 97.00      PROA   
ATOM   1510  N   PRO P  99     -34.491-101.188 123.613  0.00 97.00      PROA   
ATOM   1511  CD  PRO P  99     -34.850-101.032 125.023  0.00 97.00      PROA   
ATOM   1512  HD1 PRO P  99     -33.971-100.615 125.560  0.00 97.00      PROA   
ATOM   1513  HD2 PRO P  99     -35.162-101.998 125.479  0.00 97.00      PROA   
ATOM   1514  CA  PRO P  99     -35.020-100.099 122.798  0.00 97.00      PROA   
ATOM   1515  HA  PRO P  99     -35.770-100.529 122.153  0.00 97.00      PROA   
ATOM   1516  CB  PRO P  99     -35.631 -99.129 123.823  0.00 97.00      PROA   
ATOM   1517  HB1 PRO P  99     -36.506 -98.586 123.412  0.00 97.00      PROA   
ATOM   1518  HB2 PRO P  99     -34.873 -98.396 124.178  0.00 97.00      PROA   
ATOM   1519  CG  PRO P  99     -36.007-100.035 125.001  0.00 97.00      PROA   
ATOM   1520  HG1 PRO P  99     -36.116 -99.486 125.956  0.00 97.00      PROA   
ATOM   1521  HG2 PRO P  99     -36.951-100.577 124.768  0.00 97.00      PROA   
ATOM   1522  C   PRO P  99     -33.989 -99.401 121.919  0.00 97.00      PROA   
ATOM   1523  O   PRO P  99     -32.915 -99.064 122.411  0.00 97.00      PROA   
ATOM   1524  N   LEU P 100     -34.302 -99.140 120.631  0.00 97.00      PROA   
ATOM   1525  HN  LEU P 100     -35.168 -99.463 120.252  0.00 97.00      PROA   
ATOM   1526  CA  LEU P 100     -33.436 -98.359 119.766  0.00 97.00      PROA   
ATOM   1527  HA  LEU P 100     -32.657 -97.891 120.352  0.00 97.00      PROA   
ATOM   1528  CB  LEU P 100     -32.755 -99.246 118.689  0.00 97.00      PROA   
ATOM   1529  HB1 LEU P 100     -33.524 -99.896 118.222  0.00 97.00      PROA   
ATOM   1530  HB2 LEU P 100     -32.046 -99.920 119.217  0.00 97.00      PROA   
ATOM   1531  CG  LEU P 100     -31.986 -98.526 117.552  0.00 97.00      PROA   
ATOM   1532  HG  LEU P 100     -32.717 -97.944 116.944  0.00 97.00      PROA   
ATOM   1533  CD1 LEU P 100     -30.923 -97.544 118.073  0.00 97.00      PROA   
ATOM   1534 HD11 LEU P 100     -30.238 -98.063 118.774  0.00 97.00      PROA   
ATOM   1535 HD12 LEU P 100     -31.399 -96.695 118.602  0.00 97.00      PROA   
ATOM   1536 HD13 LEU P 100     -30.326 -97.141 117.229  0.00 97.00      PROA   
ATOM   1537  CD2 LEU P 100     -31.330 -99.557 116.614  0.00 97.00      PROA   
ATOM   1538 HD21 LEU P 100     -32.086-100.272 116.230  0.00 97.00      PROA   
ATOM   1539 HD22 LEU P 100     -30.550-100.127 117.162  0.00 97.00      PROA   
ATOM   1540 HD23 LEU P 100     -30.852 -99.046 115.752  0.00 97.00      PROA   
ATOM   1541  C   LEU P 100     -34.233 -97.241 119.139  0.00 97.00      PROA   
ATOM   1542  O   LEU P 100     -35.123 -97.477 118.332  0.00 97.00      PROA   
ATOM   1543  N   ALA P 101     -33.913 -95.971 119.481  0.00 97.00      PROA   
ATOM   1544  HN  ALA P 101     -33.212 -95.778 120.165  0.00 97.00      PROA   
ATOM   1545  CA  ALA P 101     -34.589 -94.811 118.940  0.00 97.00      PROA   
ATOM   1546  HA  ALA P 101     -35.512 -95.117 118.469  0.00 97.00      PROA   
ATOM   1547  CB  ALA P 101     -34.966 -93.814 120.052  0.00 97.00      PROA   
ATOM   1548  HB1 ALA P 101     -34.066 -93.435 120.578  0.00 97.00      PROA   
ATOM   1549  HB2 ALA P 101     -35.609 -94.325 120.803  0.00 97.00      PROA   
ATOM   1550  HB3 ALA P 101     -35.534 -92.954 119.643  0.00 97.00      PROA   
ATOM   1551  C   ALA P 101     -33.741 -94.135 117.874  0.00 97.00      PROA   
ATOM   1552  O   ALA P 101     -32.541 -93.921 118.027  0.00 97.00      PROA   
ATOM   1553  N   LEU P 102     -34.382 -93.811 116.730  0.00 97.00      PROA   
ATOM   1554  HN  LEU P 102     -35.334 -94.083 116.604  0.00 97.00      PROA   
ATOM   1555  CA  LEU P 102     -33.781 -93.186 115.573  0.00 97.00      PROA   
ATOM   1556  HA  LEU P 102     -32.750 -92.934 115.780  0.00 97.00      PROA   
ATOM   1557  CB  LEU P 102     -33.884 -94.098 114.320  0.00 97.00      PROA   
ATOM   1558  HB1 LEU P 102     -33.320 -93.642 113.478  0.00 97.00      PROA   
ATOM   1559  HB2 LEU P 102     -34.953 -94.172 114.017  0.00 97.00      PROA   
ATOM   1560  CG  LEU P 102     -33.392 -95.553 114.509  0.00 97.00      PROA   
ATOM   1561  HG  LEU P 102     -33.938 -96.013 115.367  0.00 97.00      PROA   
ATOM   1562  CD1 LEU P 102     -33.727 -96.393 113.266  0.00 97.00      PROA   
ATOM   1563 HD11 LEU P 102     -33.177 -95.999 112.385  0.00 97.00      PROA   
ATOM   1564 HD12 LEU P 102     -34.816 -96.359 113.051  0.00 97.00      PROA   
ATOM   1565 HD13 LEU P 102     -33.428 -97.449 113.433  0.00 97.00      PROA   
ATOM   1566  CD2 LEU P 102     -31.885 -95.622 114.801  0.00 97.00      PROA   
ATOM   1567 HD21 LEU P 102     -31.635 -95.037 115.709  0.00 97.00      PROA   
ATOM   1568 HD22 LEU P 102     -31.316 -95.212 113.941  0.00 97.00      PROA   
ATOM   1569 HD23 LEU P 102     -31.571 -96.676 114.959  0.00 97.00      PROA   
ATOM   1570  C   LEU P 102     -34.544 -91.916 115.261  0.00 97.00      PROA   
ATOM   1571  O   LEU P 102     -35.770 -91.903 115.289  0.00 97.00      PROA   
ATOM   1572  N   ARG P 103     -33.847 -90.802 114.938  0.00 97.00      PROA   
ATOM   1573  HN  ARG P 103     -32.853 -90.772 115.027  0.00 97.00      PROA   
ATOM   1574  CA  ARG P 103     -34.513 -89.627 114.415  0.00 97.00      PROA   
ATOM   1575  HA  ARG P 103     -35.504 -89.898 114.084  0.00 97.00      PROA   
ATOM   1576  CB  ARG P 103     -34.689 -88.502 115.470  0.00 97.00      PROA   
ATOM   1577  HB1 ARG P 103     -33.694 -88.172 115.840  0.00 97.00      PROA   
ATOM   1578  HB2 ARG P 103     -35.250 -88.916 116.337  0.00 97.00      PROA   
ATOM   1579  CG  ARG P 103     -35.447 -87.296 114.897  0.00 97.00      PROA   
ATOM   1580  HG1 ARG P 103     -36.452 -87.637 114.556  0.00 97.00      PROA   
ATOM   1581  HG2 ARG P 103     -34.885 -86.923 114.013  0.00 97.00      PROA   
ATOM   1582  CD  ARG P 103     -35.597 -86.086 115.811  0.00 97.00      PROA   
ATOM   1583  HD1 ARG P 103     -34.596 -85.695 116.094  0.00 97.00      PROA   
ATOM   1584  HD2 ARG P 103     -36.189 -86.307 116.723  0.00 97.00      PROA   
ATOM   1585  NE  ARG P 103     -36.345 -85.100 114.969  0.00 97.00      PROA   
ATOM   1586  HE  ARG P 103     -36.961 -85.434 114.258  0.00 97.00      PROA   
ATOM   1587  CZ  ARG P 103     -36.054 -83.797 114.881  0.00 97.00      PROA   
ATOM   1588  NH1 ARG P 103     -35.111 -83.174 115.593  0.00 97.00      PROA   
ATOM   1589 HH11 ARG P 103     -34.427 -83.689 116.093  0.00 97.00      PROA   
ATOM   1590 HH12 ARG P 103     -35.004 -82.201 115.372  0.00 97.00      PROA   
ATOM   1591  NH2 ARG P 103     -36.705 -83.042 113.982  0.00 97.00      PROA   
ATOM   1592 HH21 ARG P 103     -37.378 -83.466 113.378  0.00 97.00      PROA   
ATOM   1593 HH22 ARG P 103     -36.351 -82.119 113.841  0.00 97.00      PROA   
ATOM   1594  C   ARG P 103     -33.811 -89.064 113.195  0.00 97.00      PROA   
ATOM   1595  O   ARG P 103     -32.696 -88.566 113.265  0.00 97.00      PROA   
ATOM   1596  N   CYS P 104     -34.497 -89.052 112.031  0.00 97.00      PROA   
ATOM   1597  HN  CYS P 104     -35.361 -89.550 111.959  0.00 97.00      PROA   
ATOM   1598  CA  CYS P 104     -34.143 -88.231 110.887  0.00 97.00      PROA   
ATOM   1599  HA  CYS P 104     -33.089 -88.379 110.691  0.00 97.00      PROA   
ATOM   1600  CB  CYS P 104     -34.968 -88.641 109.642  0.00 97.00      PROA   
ATOM   1601  HB1 CYS P 104     -36.012 -88.271 109.733  0.00 97.00      PROA   
ATOM   1602  HB2 CYS P 104     -35.029 -89.753 109.634  0.00 97.00      PROA   
ATOM   1603  SG  CYS P 104     -34.229 -88.107 108.069  0.00 97.00      PROA   
ATOM   1604  C   CYS P 104     -34.376 -86.757 111.200  0.00 97.00      PROA   
ATOM   1605  O   CYS P 104     -35.425 -86.391 111.717  0.00 97.00      PROA   
ATOM   1606  N   HSD P 105     -33.389 -85.877 110.925  0.00 97.00      PROA   
ATOM   1607  HN  HSD P 105     -32.538 -86.178 110.501  0.00 97.00      PROA   
ATOM   1608  CA  HSD P 105     -33.370 -84.534 111.471  0.00 97.00      PROA   
ATOM   1609  HA  HSD P 105     -34.380 -84.168 111.605  0.00 97.00      PROA   
ATOM   1610  CB  HSD P 105     -32.671 -84.573 112.855  0.00 97.00      PROA   
ATOM   1611  HB1 HSD P 105     -31.915 -85.388 112.798  0.00 97.00      PROA   
ATOM   1612  HB2 HSD P 105     -33.410 -84.880 113.626  0.00 97.00      PROA   
ATOM   1613  ND1 HSD P 105     -32.485 -82.211 113.818  0.00 97.00      PROA   
ATOM   1614  HD1 HSD P 105     -33.398 -81.862 113.591  0.00 97.00      PROA   
ATOM   1615  CG  HSD P 105     -31.916 -83.374 113.348  0.00 97.00      PROA   
ATOM   1616  CE1 HSD P 105     -31.508 -81.528 114.463  0.00 97.00      PROA   
ATOM   1617  HE1 HSD P 105     -31.679 -80.565 114.944  0.00 97.00      PROA   
ATOM   1618  NE2 HSD P 105     -30.354 -82.163 114.432  0.00 97.00      PROA   
ATOM   1619  CD2 HSD P 105     -30.611 -83.322 113.724  0.00 97.00      PROA   
ATOM   1620  HD2 HSD P 105     -29.830 -84.058 113.581  0.00 97.00      PROA   
ATOM   1621  C   HSD P 105     -32.708 -83.602 110.485  0.00 97.00      PROA   
ATOM   1622  O   HSD P 105     -31.858 -84.015 109.701  0.00 97.00      PROA   
ATOM   1623  N   ALA P 106     -33.132 -82.317 110.461  0.00 97.00      PROA   
ATOM   1624  HN  ALA P 106     -33.743 -81.947 111.164  0.00 97.00      PROA   
ATOM   1625  CA  ALA P 106     -32.873 -81.416 109.363  0.00 97.00      PROA   
ATOM   1626  HA  ALA P 106     -32.308 -81.919 108.596  0.00 97.00      PROA   
ATOM   1627  CB  ALA P 106     -34.209 -80.922 108.775  0.00 97.00      PROA   
ATOM   1628  HB1 ALA P 106     -34.839 -80.485 109.578  0.00 97.00      PROA   
ATOM   1629  HB2 ALA P 106     -34.770 -81.783 108.348  0.00 97.00      PROA   
ATOM   1630  HB3 ALA P 106     -34.059 -80.171 107.973  0.00 97.00      PROA   
ATOM   1631  C   ALA P 106     -32.038 -80.252 109.825  0.00 97.00      PROA   
ATOM   1632  O   ALA P 106     -32.075 -79.867 110.990  0.00 97.00      PROA   
ATOM   1633  N   TRP P 107     -31.206 -79.680 108.917  0.00 97.00      PROA   
ATOM   1634  HN  TRP P 107     -31.112 -80.065 108.000  0.00 97.00      PROA   
ATOM   1635  CA  TRP P 107     -30.336 -78.567 109.254  0.00 97.00      PROA   
ATOM   1636  HA  TRP P 107     -29.782 -78.915 110.113  0.00 97.00      PROA   
ATOM   1637  CB  TRP P 107     -29.236 -78.281 108.184  0.00 97.00      PROA   
ATOM   1638  HB1 TRP P 107     -29.738 -78.194 107.194  0.00 97.00      PROA   
ATOM   1639  HB2 TRP P 107     -28.566 -79.167 108.142  0.00 97.00      PROA   
ATOM   1640  CG  TRP P 107     -28.405 -77.055 108.426  0.00 97.00      PROA   
ATOM   1641  CD1 TRP P 107     -28.287 -75.976 107.590  0.00 97.00      PROA   
ATOM   1642  HD1 TRP P 107     -28.609 -75.970 106.558  0.00 97.00      PROA   
ATOM   1643  NE1 TRP P 107     -27.732 -74.923 108.274  0.00 97.00      PROA   
ATOM   1644  HE1 TRP P 107     -27.426 -74.078 107.894  0.00 97.00      PROA   
ATOM   1645  CE2 TRP P 107     -27.486 -75.293 109.563  0.00 97.00      PROA   
ATOM   1646  CD2 TRP P 107     -27.849 -76.652 109.691  0.00 97.00      PROA   
ATOM   1647  CE3 TRP P 107     -27.661 -77.297 110.916  0.00 97.00      PROA   
ATOM   1648  HE3 TRP P 107     -27.885 -78.346 111.041  0.00 97.00      PROA   
ATOM   1649  CZ3 TRP P 107     -27.210 -76.552 112.008  0.00 97.00      PROA   
ATOM   1650  HZ3 TRP P 107     -27.094 -77.026 112.973  0.00 97.00      PROA   
ATOM   1651  CZ2 TRP P 107     -27.037 -74.551 110.649  0.00 97.00      PROA   
ATOM   1652  HZ2 TRP P 107     -26.812 -73.499 110.563  0.00 97.00      PROA   
ATOM   1653  CH2 TRP P 107     -26.925 -75.197 111.880  0.00 97.00      PROA   
ATOM   1654  HH2 TRP P 107     -26.606 -74.642 112.753  0.00 97.00      PROA   
ATOM   1655  C   TRP P 107     -31.074 -77.317 109.740  0.00 97.00      PROA   
ATOM   1656  O   TRP P 107     -31.757 -76.612 108.995  0.00 97.00      PROA   
ATOM   1657  N   LYS P 108     -30.927 -77.066 111.065  0.00 97.00      PROA   
ATOM   1658  HN  LYS P 108     -30.309 -77.652 111.582  0.00 97.00      PROA   
ATOM   1659  CA  LYS P 108     -31.583 -76.048 111.856  0.00 97.00      PROA   
ATOM   1660  HA  LYS P 108     -31.259 -76.239 112.866  0.00 97.00      PROA   
ATOM   1661  CB  LYS P 108     -31.113 -74.628 111.427  0.00 97.00      PROA   
ATOM   1662  HB1 LYS P 108     -31.589 -74.349 110.465  0.00 97.00      PROA   
ATOM   1663  HB2 LYS P 108     -30.016 -74.706 111.231  0.00 97.00      PROA   
ATOM   1664  CG  LYS P 108     -31.297 -73.509 112.474  0.00 97.00      PROA   
ATOM   1665  HG1 LYS P 108     -32.383 -73.332 112.627  0.00 97.00      PROA   
ATOM   1666  HG2 LYS P 108     -30.858 -72.574 112.057  0.00 97.00      PROA   
ATOM   1667  CD  LYS P 108     -30.638 -73.854 113.828  0.00 97.00      PROA   
ATOM   1668  HD1 LYS P 108     -29.632 -74.296 113.641  0.00 97.00      PROA   
ATOM   1669  HD2 LYS P 108     -31.262 -74.643 114.305  0.00 97.00      PROA   
ATOM   1670  CE  LYS P 108     -30.505 -72.715 114.856  0.00 97.00      PROA   
ATOM   1671  HE1 LYS P 108     -30.225 -73.139 115.848  0.00 97.00      PROA   
ATOM   1672  HE2 LYS P 108     -31.455 -72.156 114.978  0.00 97.00      PROA   
ATOM   1673  NZ  LYS P 108     -29.427 -71.764 114.488  0.00 97.00      PROA   
ATOM   1674  HZ1 LYS P 108     -28.579 -72.286 114.196  0.00 97.00      PROA   
ATOM   1675  HZ2 LYS P 108     -29.120 -71.243 115.329  0.00 97.00      PROA   
ATOM   1676  HZ3 LYS P 108     -29.725 -71.100 113.744  0.00 97.00      PROA   
ATOM   1677  C   LYS P 108     -33.094 -76.265 111.837  0.00 97.00      PROA   
ATOM   1678  O   LYS P 108     -33.874 -75.329 111.695  0.00 97.00      PROA   
ATOM   1679  N   ASP P 109     -33.498 -77.552 112.008  0.00 97.00      PROA   
ATOM   1680  HN  ASP P 109     -32.786 -78.229 112.183  0.00 97.00      PROA   
ATOM   1681  CA  ASP P 109     -34.794 -78.196 111.842  0.00 97.00      PROA   
ATOM   1682  HA  ASP P 109     -34.533 -79.020 111.200  0.00 97.00      PROA   
ATOM   1683  CB  ASP P 109     -35.335 -78.780 113.176  0.00 97.00      PROA   
ATOM   1684  HB1 ASP P 109     -36.432 -78.656 113.288  0.00 97.00      PROA   
ATOM   1685  HB2 ASP P 109     -34.847 -78.244 114.021  0.00 97.00      PROA   
ATOM   1686  CG  ASP P 109     -35.047 -80.267 113.349  0.00 97.00      PROA   
ATOM   1687  OD1 ASP P 109     -34.782 -80.999 112.364  0.00 97.00      PROA   
ATOM   1688  OD2 ASP P 109     -35.211 -80.706 114.511  0.00 97.00      PROA   
ATOM   1689  C   ASP P 109     -35.908 -77.510 111.069  0.00 97.00      PROA   
ATOM   1690  O   ASP P 109     -36.558 -76.577 111.537  0.00 97.00      PROA   
ATOM   1691  N   LYS P 110     -36.163 -78.026 109.844  0.00 97.00      PROA   
ATOM   1692  HN  LYS P 110     -35.677 -78.843 109.546  0.00 97.00      PROA   
ATOM   1693  CA  LYS P 110     -37.178 -77.550 108.933  0.00 97.00      PROA   
ATOM   1694  HA  LYS P 110     -37.789 -76.806 109.425  0.00 97.00      PROA   
ATOM   1695  CB  LYS P 110     -36.564 -76.986 107.620  0.00 97.00      PROA   
ATOM   1696  HB1 LYS P 110     -37.371 -76.539 107.000  0.00 97.00      PROA   
ATOM   1697  HB2 LYS P 110     -36.111 -77.820 107.038  0.00 97.00      PROA   
ATOM   1698  CG  LYS P 110     -35.454 -75.932 107.840  0.00 97.00      PROA   
ATOM   1699  HG1 LYS P 110     -35.100 -75.583 106.844  0.00 97.00      PROA   
ATOM   1700  HG2 LYS P 110     -34.587 -76.422 108.338  0.00 97.00      PROA   
ATOM   1701  CD  LYS P 110     -35.900 -74.727 108.693  0.00 97.00      PROA   
ATOM   1702  HD1 LYS P 110     -36.337 -75.103 109.639  0.00 97.00      PROA   
ATOM   1703  HD2 LYS P 110     -36.708 -74.169 108.174  0.00 97.00      PROA   
ATOM   1704  CE  LYS P 110     -34.765 -73.779 109.106  0.00 97.00      PROA   
ATOM   1705  HE1 LYS P 110     -33.950 -74.337 109.606  0.00 97.00      PROA   
ATOM   1706  HE2 LYS P 110     -35.144 -72.989 109.790  0.00 97.00      PROA   
ATOM   1707  NZ  LYS P 110     -34.160 -73.133 107.928  0.00 97.00      PROA   
ATOM   1708  HZ1 LYS P 110     -34.908 -72.724 107.334  0.00 97.00      PROA   
ATOM   1709  HZ2 LYS P 110     -33.643 -73.863 107.397  0.00 97.00      PROA   
ATOM   1710  HZ3 LYS P 110     -33.499 -72.391 108.235  0.00 97.00      PROA   
ATOM   1711  C   LYS P 110     -38.041 -78.756 108.638  0.00 97.00      PROA   
ATOM   1712  O   LYS P 110     -37.524 -79.864 108.522  0.00 97.00      PROA   
ATOM   1713  N   LEU P 111     -39.384 -78.575 108.556  0.00 97.00      PROA   
ATOM   1714  HN  LEU P 111     -39.782 -77.666 108.664  0.00 97.00      PROA   
ATOM   1715  CA  LEU P 111     -40.367 -79.645 108.518  0.00 97.00      PROA   
ATOM   1716  HA  LEU P 111     -40.102 -80.359 109.286  0.00 97.00      PROA   
ATOM   1717  CB  LEU P 111     -41.803 -79.111 108.810  0.00 97.00      PROA   
ATOM   1718  HB1 LEU P 111     -42.535 -79.939 108.667  0.00 97.00      PROA   
ATOM   1719  HB2 LEU P 111     -42.050 -78.314 108.075  0.00 97.00      PROA   
ATOM   1720  CG  LEU P 111     -42.078 -78.564 110.240  0.00 97.00      PROA   
ATOM   1721  HG  LEU P 111     -43.182 -78.392 110.287  0.00 97.00      PROA   
ATOM   1722  CD1 LEU P 111     -41.738 -79.591 111.335  0.00 97.00      PROA   
ATOM   1723 HD11 LEU P 111     -40.643 -79.769 111.372  0.00 97.00      PROA   
ATOM   1724 HD12 LEU P 111     -42.252 -80.555 111.138  0.00 97.00      PROA   
ATOM   1725 HD13 LEU P 111     -42.062 -79.211 112.327  0.00 97.00      PROA   
ATOM   1726  CD2 LEU P 111     -41.425 -77.202 110.546  0.00 97.00      PROA   
ATOM   1727 HD21 LEU P 111     -41.638 -76.474 109.736  0.00 97.00      PROA   
ATOM   1728 HD22 LEU P 111     -40.327 -77.309 110.665  0.00 97.00      PROA   
ATOM   1729 HD23 LEU P 111     -41.829 -76.798 111.499  0.00 97.00      PROA   
ATOM   1730  C   LEU P 111     -40.411 -80.427 107.209  0.00 97.00      PROA   
ATOM   1731  O   LEU P 111     -41.383 -80.359 106.459  0.00 97.00      PROA   
ATOM   1732  N   VAL P 112     -39.364 -81.238 106.928  0.00 97.00      PROA   
ATOM   1733  HN  VAL P 112     -38.529 -81.152 107.470  0.00 97.00      PROA   
ATOM   1734  CA  VAL P 112     -39.304 -82.150 105.800  0.00 97.00      PROA   
ATOM   1735  HA  VAL P 112     -39.417 -81.528 104.923  0.00 97.00      PROA   
ATOM   1736  CB  VAL P 112     -37.962 -82.872 105.649  0.00 97.00      PROA   
ATOM   1737  HB  VAL P 112     -38.017 -83.578 104.786  0.00 97.00      PROA   
ATOM   1738  CG1 VAL P 112     -36.883 -81.822 105.309  0.00 97.00      PROA   
ATOM   1739 HG11 VAL P 112     -36.726 -81.130 106.163  0.00 97.00      PROA   
ATOM   1740 HG12 VAL P 112     -37.191 -81.232 104.421  0.00 97.00      PROA   
ATOM   1741 HG13 VAL P 112     -35.917 -82.320 105.081  0.00 97.00      PROA   
ATOM   1742  CG2 VAL P 112     -37.587 -83.679 106.913  0.00 97.00      PROA   
ATOM   1743 HG21 VAL P 112     -38.373 -84.419 107.163  0.00 97.00      PROA   
ATOM   1744 HG22 VAL P 112     -37.439 -83.008 107.785  0.00 97.00      PROA   
ATOM   1745 HG23 VAL P 112     -36.637 -84.231 106.740  0.00 97.00      PROA   
ATOM   1746  C   VAL P 112     -40.452 -83.147 105.757  0.00 97.00      PROA   
ATOM   1747  O   VAL P 112     -40.903 -83.679 106.771  0.00 97.00      PROA   
ATOM   1748  N   TYR P 113     -40.956 -83.381 104.528  0.00 97.00      PROA   
ATOM   1749  HN  TYR P 113     -40.555 -82.927 103.735  0.00 97.00      PROA   
ATOM   1750  CA  TYR P 113     -42.093 -84.221 104.242  0.00 97.00      PROA   
ATOM   1751  HA  TYR P 113     -42.500 -84.581 105.174  0.00 97.00      PROA   
ATOM   1752  CB  TYR P 113     -43.255 -83.472 103.514  0.00 97.00      PROA   
ATOM   1753  HB1 TYR P 113     -43.704 -82.758 104.240  0.00 97.00      PROA   
ATOM   1754  HB2 TYR P 113     -44.056 -84.175 103.205  0.00 97.00      PROA   
ATOM   1755  CG  TYR P 113     -42.817 -82.655 102.316  0.00 97.00      PROA   
ATOM   1756  CD1 TYR P 113     -42.253 -81.376 102.486  0.00 97.00      PROA   
ATOM   1757  HD1 TYR P 113     -42.094 -80.989 103.482  0.00 97.00      PROA   
ATOM   1758  CE1 TYR P 113     -41.878 -80.606 101.380  0.00 97.00      PROA   
ATOM   1759  HE1 TYR P 113     -41.424 -79.637 101.528  0.00 97.00      PROA   
ATOM   1760  CZ  TYR P 113     -42.105 -81.087 100.085  0.00 97.00      PROA   
ATOM   1761  OH  TYR P 113     -41.706 -80.324  98.972  0.00 97.00      PROA   
ATOM   1762  HH  TYR P 113     -40.947 -79.801  99.249  0.00 97.00      PROA   
ATOM   1763  CD2 TYR P 113     -43.059 -83.114 101.009  0.00 97.00      PROA   
ATOM   1764  HD2 TYR P 113     -43.519 -84.077 100.858  0.00 97.00      PROA   
ATOM   1765  CE2 TYR P 113     -42.709 -82.334  99.898  0.00 97.00      PROA   
ATOM   1766  HE2 TYR P 113     -42.882 -82.705  98.898  0.00 97.00      PROA   
ATOM   1767  C   TYR P 113     -41.604 -85.446 103.505  0.00 97.00      PROA   
ATOM   1768  O   TYR P 113     -40.487 -85.480 103.008  0.00 97.00      PROA   
ATOM   1769  N   ASN P 114     -42.416 -86.523 103.479  0.00 97.00      PROA   
ATOM   1770  HN  ASN P 114     -43.311 -86.453 103.917  0.00 97.00      PROA   
ATOM   1771  CA  ASN P 114     -42.093 -87.801 102.861  0.00 97.00      PROA   
ATOM   1772  HA  ASN P 114     -42.903 -88.454 103.143  0.00 97.00      PROA   
ATOM   1773  CB  ASN P 114     -42.015 -87.732 101.304  0.00 97.00      PROA   
ATOM   1774  HB1 ASN P 114     -41.794 -88.732 100.875  0.00 97.00      PROA   
ATOM   1775  HB2 ASN P 114     -41.203 -87.037 101.003  0.00 97.00      PROA   
ATOM   1776  CG  ASN P 114     -43.310 -87.222 100.659  0.00 97.00      PROA   
ATOM   1777  OD1 ASN P 114     -43.276 -86.360  99.774  0.00 97.00      PROA   
ATOM   1778  ND2 ASN P 114     -44.482 -87.751 101.099  0.00 97.00      PROA   
ATOM   1779 HD21 ASN P 114     -45.317 -87.445 100.645  0.00 97.00      PROA   
ATOM   1780 HD22 ASN P 114     -44.482 -88.479 101.783  0.00 97.00      PROA   
ATOM   1781  C   ASN P 114     -40.841 -88.465 103.422  0.00 97.00      PROA   
ATOM   1782  O   ASN P 114     -39.929 -88.846 102.689  0.00 97.00      PROA   
ATOM   1783  N   VAL P 115     -40.781 -88.622 104.762  0.00 97.00      PROA   
ATOM   1784  HN  VAL P 115     -41.573 -88.396 105.325  0.00 97.00      PROA   
ATOM   1785  CA  VAL P 115     -39.626 -89.142 105.462  0.00 97.00      PROA   
ATOM   1786  HA  VAL P 115     -38.753 -88.766 104.952  0.00 97.00      PROA   
ATOM   1787  CB  VAL P 115     -39.530 -88.638 106.899  0.00 97.00      PROA   
ATOM   1788  HB  VAL P 115     -40.450 -88.917 107.461  0.00 97.00      PROA   
ATOM   1789  CG1 VAL P 115     -38.299 -89.236 107.619  0.00 97.00      PROA   
ATOM   1790 HG11 VAL P 115     -37.376 -89.025 107.038  0.00 97.00      PROA   
ATOM   1791 HG12 VAL P 115     -38.395 -90.333 107.748  0.00 97.00      PROA   
ATOM   1792 HG13 VAL P 115     -38.189 -88.781 108.626  0.00 97.00      PROA   
ATOM   1793  CG2 VAL P 115     -39.424 -87.098 106.855  0.00 97.00      PROA   
ATOM   1794 HG21 VAL P 115     -40.357 -86.638 106.470  0.00 97.00      PROA   
ATOM   1795 HG22 VAL P 115     -38.580 -86.790 106.202  0.00 97.00      PROA   
ATOM   1796 HG23 VAL P 115     -39.237 -86.696 107.872  0.00 97.00      PROA   
ATOM   1797  C   VAL P 115     -39.571 -90.657 105.388  0.00 97.00      PROA   
ATOM   1798  O   VAL P 115     -40.485 -91.361 105.801  0.00 97.00      PROA   
ATOM   1799  N   LEU P 116     -38.456 -91.183 104.847  0.00 97.00      PROA   
ATOM   1800  HN  LEU P 116     -37.754 -90.565 104.499  0.00 97.00      PROA   
ATOM   1801  CA  LEU P 116     -38.204 -92.593 104.661  0.00 97.00      PROA   
ATOM   1802  HA  LEU P 116     -39.062 -93.172 104.966  0.00 97.00      PROA   
ATOM   1803  CB  LEU P 116     -37.842 -92.910 103.187  0.00 97.00      PROA   
ATOM   1804  HB1 LEU P 116     -37.430 -93.939 103.089  0.00 97.00      PROA   
ATOM   1805  HB2 LEU P 116     -37.051 -92.196 102.869  0.00 97.00      PROA   
ATOM   1806  CG  LEU P 116     -39.018 -92.791 102.192  0.00 97.00      PROA   
ATOM   1807  HG  LEU P 116     -39.567 -91.842 102.398  0.00 97.00      PROA   
ATOM   1808  CD1 LEU P 116     -38.505 -92.727 100.742  0.00 97.00      PROA   
ATOM   1809 HD11 LEU P 116     -37.948 -93.657 100.495  0.00 97.00      PROA   
ATOM   1810 HD12 LEU P 116     -37.828 -91.859 100.608  0.00 97.00      PROA   
ATOM   1811 HD13 LEU P 116     -39.358 -92.627 100.038  0.00 97.00      PROA   
ATOM   1812  CD2 LEU P 116     -39.992 -93.969 102.354  0.00 97.00      PROA   
ATOM   1813 HD21 LEU P 116     -40.377 -94.015 103.392  0.00 97.00      PROA   
ATOM   1814 HD22 LEU P 116     -39.474 -94.925 102.127  0.00 97.00      PROA   
ATOM   1815 HD23 LEU P 116     -40.850 -93.860 101.658  0.00 97.00      PROA   
ATOM   1816  C   LEU P 116     -37.029 -93.008 105.510  0.00 97.00      PROA   
ATOM   1817  O   LEU P 116     -35.956 -92.423 105.432  0.00 97.00      PROA   
ATOM   1818  N   TYR P 117     -37.209 -94.065 106.330  0.00 97.00      PROA   
ATOM   1819  HN  TYR P 117     -38.121 -94.459 106.435  0.00 97.00      PROA   
ATOM   1820  CA  TYR P 117     -36.144 -94.726 107.058  0.00 97.00      PROA   
ATOM   1821  HA  TYR P 117     -35.285 -94.071 107.113  0.00 97.00      PROA   
ATOM   1822  CB  TYR P 117     -36.552 -95.126 108.501  0.00 97.00      PROA   
ATOM   1823  HB1 TYR P 117     -35.812 -95.826 108.945  0.00 97.00      PROA   
ATOM   1824  HB2 TYR P 117     -37.544 -95.628 108.494  0.00 97.00      PROA   
ATOM   1825  CG  TYR P 117     -36.633 -93.911 109.398  0.00 97.00      PROA   
ATOM   1826  CD1 TYR P 117     -35.580 -93.623 110.287  0.00 97.00      PROA   
ATOM   1827  HD1 TYR P 117     -34.698 -94.247 110.297  0.00 97.00      PROA   
ATOM   1828  CE1 TYR P 117     -35.665 -92.542 111.172  0.00 97.00      PROA   
ATOM   1829  HE1 TYR P 117     -34.855 -92.335 111.856  0.00 97.00      PROA   
ATOM   1830  CZ  TYR P 117     -36.807 -91.739 111.179  0.00 97.00      PROA   
ATOM   1831  OH  TYR P 117     -36.878 -90.671 112.087  0.00 97.00      PROA   
ATOM   1832  HH  TYR P 117     -37.775 -90.324 112.090  0.00 97.00      PROA   
ATOM   1833  CD2 TYR P 117     -37.780 -93.094 109.423  0.00 97.00      PROA   
ATOM   1834  HD2 TYR P 117     -38.602 -93.307 108.756  0.00 97.00      PROA   
ATOM   1835  CE2 TYR P 117     -37.865 -92.007 110.304  0.00 97.00      PROA   
ATOM   1836  HE2 TYR P 117     -38.745 -91.380 110.312  0.00 97.00      PROA   
ATOM   1837  C   TYR P 117     -35.710 -95.964 106.301  0.00 97.00      PROA   
ATOM   1838  O   TYR P 117     -36.537 -96.770 105.887  0.00 97.00      PROA   
ATOM   1839  N   TYR P 118     -34.381 -96.125 106.099  0.00 97.00      PROA   
ATOM   1840  HN  TYR P 118     -33.740 -95.441 106.444  0.00 97.00      PROA   
ATOM   1841  CA  TYR P 118     -33.769 -97.176 105.313  0.00 97.00      PROA   
ATOM   1842  HA  TYR P 118     -34.532 -97.830 104.931  0.00 97.00      PROA   
ATOM   1843  CB  TYR P 118     -32.851 -96.671 104.148  0.00 97.00      PROA   
ATOM   1844  HB1 TYR P 118     -32.426 -97.545 103.607  0.00 97.00      PROA   
ATOM   1845  HB2 TYR P 118     -32.007 -96.093 104.579  0.00 97.00      PROA   
ATOM   1846  CG  TYR P 118     -33.508 -95.761 103.126  0.00 97.00      PROA   
ATOM   1847  CD1 TYR P 118     -33.923 -94.465 103.474  0.00 97.00      PROA   
ATOM   1848  HD1 TYR P 118     -33.857 -94.134 104.495  0.00 97.00      PROA   
ATOM   1849  CE1 TYR P 118     -34.392 -93.571 102.509  0.00 97.00      PROA   
ATOM   1850  HE1 TYR P 118     -34.700 -92.586 102.818  0.00 97.00      PROA   
ATOM   1851  CZ  TYR P 118     -34.435 -93.945 101.163  0.00 97.00      PROA   
ATOM   1852  OH  TYR P 118     -34.871 -93.012 100.201  0.00 97.00      PROA   
ATOM   1853  HH  TYR P 118     -35.098 -92.209 100.685  0.00 97.00      PROA   
ATOM   1854  CD2 TYR P 118     -33.554 -96.123 101.764  0.00 97.00      PROA   
ATOM   1855  HD2 TYR P 118     -33.200 -97.095 101.460  0.00 97.00      PROA   
ATOM   1856  CE2 TYR P 118     -34.017 -95.227 100.788  0.00 97.00      PROA   
ATOM   1857  HE2 TYR P 118     -34.033 -95.521  99.749  0.00 97.00      PROA   
ATOM   1858  C   TYR P 118     -32.881 -97.995 106.222  0.00 97.00      PROA   
ATOM   1859  O   TYR P 118     -32.266 -97.470 107.146  0.00 97.00      PROA   
ATOM   1860  N   ARG P 119     -32.795 -99.320 105.965  0.00 97.00      PROA   
ATOM   1861  HN  ARG P 119     -33.348 -99.729 105.241  0.00 97.00      PROA   
ATOM   1862  CA  ARG P 119     -31.823-100.195 106.578  0.00 97.00      PROA   
ATOM   1863  HA  ARG P 119     -31.007 -99.590 106.940  0.00 97.00      PROA   
ATOM   1864  CB  ARG P 119     -32.361-101.005 107.787  0.00 97.00      PROA   
ATOM   1865  HB1 ARG P 119     -33.349-101.441 107.518  0.00 97.00      PROA   
ATOM   1866  HB2 ARG P 119     -32.519-100.280 108.617  0.00 97.00      PROA   
ATOM   1867  CG  ARG P 119     -31.411-102.131 108.250  0.00 97.00      PROA   
ATOM   1868  HG1 ARG P 119     -30.380-101.710 108.269  0.00 97.00      PROA   
ATOM   1869  HG2 ARG P 119     -31.422-102.964 107.514  0.00 97.00      PROA   
ATOM   1870  CD  ARG P 119     -31.656-102.703 109.651  0.00 97.00      PROA   
ATOM   1871  HD1 ARG P 119     -31.768-101.906 110.406  0.00 97.00      PROA   
ATOM   1872  HD2 ARG P 119     -30.787-103.327 109.947  0.00 97.00      PROA   
ATOM   1873  NE  ARG P 119     -32.841-103.612 109.654  0.00 97.00      PROA   
ATOM   1874  HE  ARG P 119     -32.679-104.596 109.642  0.00 97.00      PROA   
ATOM   1875  CZ  ARG P 119     -34.071-103.249 110.074  0.00 97.00      PROA   
ATOM   1876  NH1 ARG P 119     -34.480-101.982 110.126  0.00 97.00      PROA   
ATOM   1877 HH11 ARG P 119     -33.871-101.295 109.745  0.00 97.00      PROA   
ATOM   1878 HH12 ARG P 119     -35.447-101.806 110.289  0.00 97.00      PROA   
ATOM   1879  NH2 ARG P 119     -34.887-104.230 110.486  0.00 97.00      PROA   
ATOM   1880 HH21 ARG P 119     -34.461-105.128 110.584  0.00 97.00      PROA   
ATOM   1881 HH22 ARG P 119     -35.649-104.004 111.090  0.00 97.00      PROA   
ATOM   1882  C   ARG P 119     -31.248-101.111 105.524  0.00 97.00      PROA   
ATOM   1883  O   ARG P 119     -31.982-101.805 104.824  0.00 97.00      PROA   
ATOM   1884  N   ASN P 120     -29.898-101.130 105.395  0.00 97.00      PROA   
ATOM   1885  HN  ASN P 120     -29.342-100.567 106.007  0.00 97.00      PROA   
ATOM   1886  CA  ASN P 120     -29.149-101.989 104.489  0.00 97.00      PROA   
ATOM   1887  HA  ASN P 120     -28.121-101.662 104.550  0.00 97.00      PROA   
ATOM   1888  CB  ASN P 120     -29.198-103.485 104.915  0.00 97.00      PROA   
ATOM   1889  HB1 ASN P 120     -28.589-104.108 104.227  0.00 97.00      PROA   
ATOM   1890  HB2 ASN P 120     -30.248-103.847 104.897  0.00 97.00      PROA   
ATOM   1891  CG  ASN P 120     -28.613-103.635 106.326  0.00 97.00      PROA   
ATOM   1892  OD1 ASN P 120     -27.775-102.839 106.753  0.00 97.00      PROA   
ATOM   1893  ND2 ASN P 120     -29.091-104.659 107.085  0.00 97.00      PROA   
ATOM   1894 HD21 ASN P 120     -28.765-104.746 108.026  0.00 97.00      PROA   
ATOM   1895 HD22 ASN P 120     -29.730-105.316 106.689  0.00 97.00      PROA   
ATOM   1896  C   ASN P 120     -29.551-101.800 103.034  0.00 97.00      PROA   
ATOM   1897  O   ASN P 120     -29.810-102.759 102.309  0.00 97.00      PROA   
ATOM   1898  N   GLY P 121     -29.623-100.524 102.584  0.00 97.00      PROA   
ATOM   1899  HN  GLY P 121     -29.379 -99.776 103.196  0.00 97.00      PROA   
ATOM   1900  CA  GLY P 121     -30.033-100.151 101.238  0.00 97.00      PROA   
ATOM   1901  HA1 GLY P 121     -29.733-100.923 100.542  0.00 97.00      PROA   
ATOM   1902  HA2 GLY P 121     -29.571 -99.200 101.017  0.00 97.00      PROA   
ATOM   1903  C   GLY P 121     -31.521 -99.955 101.094  0.00 97.00      PROA   
ATOM   1904  O   GLY P 121     -31.959 -99.051 100.387  0.00 97.00      PROA   
ATOM   1905  N   LYS P 122     -32.347-100.800 101.742  0.00 97.00      PROA   
ATOM   1906  HN  LYS P 122     -31.973-101.522 102.322  0.00 97.00      PROA   
ATOM   1907  CA  LYS P 122     -33.784-100.778 101.557  0.00 97.00      PROA   
ATOM   1908  HA  LYS P 122     -33.990-100.395 100.567  0.00 97.00      PROA   
ATOM   1909  CB  LYS P 122     -34.393-102.207 101.584  0.00 97.00      PROA   
ATOM   1910  HB1 LYS P 122     -33.957-102.761 102.446  0.00 97.00      PROA   
ATOM   1911  HB2 LYS P 122     -34.081-102.733 100.656  0.00 97.00      PROA   
ATOM   1912  CG  LYS P 122     -35.925-102.228 101.719  0.00 97.00      PROA   
ATOM   1913  HG1 LYS P 122     -36.356-101.488 101.006  0.00 97.00      PROA   
ATOM   1914  HG2 LYS P 122     -36.191-101.910 102.753  0.00 97.00      PROA   
ATOM   1915  CD  LYS P 122     -36.605-103.577 101.467  0.00 97.00      PROA   
ATOM   1916  HD1 LYS P 122     -36.185-104.329 102.172  0.00 97.00      PROA   
ATOM   1917  HD2 LYS P 122     -36.375-103.904 100.428  0.00 97.00      PROA   
ATOM   1918  CE  LYS P 122     -38.123-103.451 101.667  0.00 97.00      PROA   
ATOM   1919  HE1 LYS P 122     -38.538-102.676 100.986  0.00 97.00      PROA   
ATOM   1920  HE2 LYS P 122     -38.351-103.161 102.715  0.00 97.00      PROA   
ATOM   1921  NZ  LYS P 122     -38.815-104.727 101.381  0.00 97.00      PROA   
ATOM   1922  HZ1 LYS P 122     -38.436-105.471 102.000  0.00 97.00      PROA   
ATOM   1923  HZ2 LYS P 122     -38.658-104.988 100.387  0.00 97.00      PROA   
ATOM   1924  HZ3 LYS P 122     -39.835-104.617 101.555  0.00 97.00      PROA   
ATOM   1925  C   LYS P 122     -34.528 -99.872 102.521  0.00 97.00      PROA   
ATOM   1926  O   LYS P 122     -34.386 -99.978 103.733  0.00 97.00      PROA   
ATOM   1927  N   ALA P 123     -35.407 -98.985 101.990  0.00 97.00      PROA   
ATOM   1928  HN  ALA P 123     -35.438 -98.828 101.006  0.00 97.00      PROA   
ATOM   1929  CA  ALA P 123     -36.421 -98.290 102.762  0.00 97.00      PROA   
ATOM   1930  HA  ALA P 123     -35.927 -97.742 103.545  0.00 97.00      PROA   
ATOM   1931  CB  ALA P 123     -37.170 -97.263 101.891  0.00 97.00      PROA   
ATOM   1932  HB1 ALA P 123     -37.707 -97.765 101.059  0.00 97.00      PROA   
ATOM   1933  HB2 ALA P 123     -36.446 -96.545 101.449  0.00 97.00      PROA   
ATOM   1934  HB3 ALA P 123     -37.899 -96.684 102.495  0.00 97.00      PROA   
ATOM   1935  C   ALA P 123     -37.420 -99.249 103.402  0.00 97.00      PROA   
ATOM   1936  O   ALA P 123     -37.979-100.118 102.734  0.00 97.00      PROA   
ATOM   1937  N   PHE P 124     -37.664 -99.115 104.728  0.00 97.00      PROA   
ATOM   1938  HN  PHE P 124     -37.192 -98.413 105.259  0.00 97.00      PROA   
ATOM   1939  CA  PHE P 124     -38.521-100.037 105.451  0.00 97.00      PROA   
ATOM   1940  HA  PHE P 124     -39.027-100.691 104.755  0.00 97.00      PROA   
ATOM   1941  CB  PHE P 124     -37.704-100.943 106.433  0.00 97.00      PROA   
ATOM   1942  HB1 PHE P 124     -36.845-101.382 105.879  0.00 97.00      PROA   
ATOM   1943  HB2 PHE P 124     -38.349-101.783 106.771  0.00 97.00      PROA   
ATOM   1944  CG  PHE P 124     -37.159-100.242 107.662  0.00 97.00      PROA   
ATOM   1945  CD1 PHE P 124     -35.974 -99.492 107.598  0.00 97.00      PROA   
ATOM   1946  HD1 PHE P 124     -35.465 -99.397 106.651  0.00 97.00      PROA   
ATOM   1947  CE1 PHE P 124     -35.468 -98.849 108.735  0.00 97.00      PROA   
ATOM   1948  HE1 PHE P 124     -34.567 -98.258 108.667  0.00 97.00      PROA   
ATOM   1949  CZ  PHE P 124     -36.140 -98.965 109.958  0.00 97.00      PROA   
ATOM   1950  HZ  PHE P 124     -35.765 -98.454 110.833  0.00 97.00      PROA   
ATOM   1951  CD2 PHE P 124     -37.808-100.372 108.904  0.00 97.00      PROA   
ATOM   1952  HD2 PHE P 124     -38.717-100.951 108.972  0.00 97.00      PROA   
ATOM   1953  CE2 PHE P 124     -37.306 -99.735 110.045  0.00 97.00      PROA   
ATOM   1954  HE2 PHE P 124     -37.826 -99.823 110.988  0.00 97.00      PROA   
ATOM   1955  C   PHE P 124     -39.622 -99.299 106.185  0.00 97.00      PROA   
ATOM   1956  O   PHE P 124     -40.598 -99.929 106.591  0.00 97.00      PROA   
ATOM   1957  N   LYS P 125     -39.532 -97.958 106.361  0.00 97.00      PROA   
ATOM   1958  HN  LYS P 125     -38.735 -97.440 106.063  0.00 97.00      PROA   
ATOM   1959  CA  LYS P 125     -40.588 -97.266 107.076  0.00 97.00      PROA   
ATOM   1960  HA  LYS P 125     -41.520 -97.776 106.874  0.00 97.00      PROA   
ATOM   1961  CB  LYS P 125     -40.333 -97.307 108.605  0.00 97.00      PROA   
ATOM   1962  HB1 LYS P 125     -40.049 -96.318 109.015  0.00 97.00      PROA   
ATOM   1963  HB2 LYS P 125     -39.451 -97.967 108.775  0.00 97.00      PROA   
ATOM   1964  CG  LYS P 125     -41.496 -97.938 109.394  0.00 97.00      PROA   
ATOM   1965  HG1 LYS P 125     -41.182 -98.069 110.454  0.00 97.00      PROA   
ATOM   1966  HG2 LYS P 125     -41.698 -98.951 108.981  0.00 97.00      PROA   
ATOM   1967  CD  LYS P 125     -42.797 -97.120 109.355  0.00 97.00      PROA   
ATOM   1968  HD1 LYS P 125     -43.563 -97.658 109.958  0.00 97.00      PROA   
ATOM   1969  HD2 LYS P 125     -43.169 -97.070 108.307  0.00 97.00      PROA   
ATOM   1970  CE  LYS P 125     -42.616 -95.703 109.906  0.00 97.00      PROA   
ATOM   1971  HE1 LYS P 125     -41.889 -95.125 109.295  0.00 97.00      PROA   
ATOM   1972  HE2 LYS P 125     -42.256 -95.743 110.955  0.00 97.00      PROA   
ATOM   1973  NZ  LYS P 125     -43.889 -94.955 109.887  0.00 97.00      PROA   
ATOM   1974  HZ1 LYS P 125     -44.670 -95.532 110.251  0.00 97.00      PROA   
ATOM   1975  HZ2 LYS P 125     -44.090 -94.668 108.904  0.00 97.00      PROA   
ATOM   1976  HZ3 LYS P 125     -43.782 -94.090 110.457  0.00 97.00      PROA   
ATOM   1977  C   LYS P 125     -40.789 -95.844 106.591  0.00 97.00      PROA   
ATOM   1978  O   LYS P 125     -39.908 -94.997 106.689  0.00 97.00      PROA   
ATOM   1979  N   PHE P 126     -42.011 -95.556 106.085  0.00 97.00      PROA   
ATOM   1980  HN  PHE P 126     -42.671 -96.293 105.960  0.00 97.00      PROA   
ATOM   1981  CA  PHE P 126     -42.440 -94.268 105.577  0.00 97.00      PROA   
ATOM   1982  HA  PHE P 126     -41.565 -93.681 105.337  0.00 97.00      PROA   
ATOM   1983  CB  PHE P 126     -43.240 -94.502 104.256  0.00 97.00      PROA   
ATOM   1984  HB1 PHE P 126     -44.013 -95.282 104.437  0.00 97.00      PROA   
ATOM   1985  HB2 PHE P 126     -42.553 -94.896 103.478  0.00 97.00      PROA   
ATOM   1986  CG  PHE P 126     -43.924 -93.281 103.693  0.00 97.00      PROA   
ATOM   1987  CD1 PHE P 126     -43.164 -92.230 103.155  0.00 97.00      PROA   
ATOM   1988  HD1 PHE P 126     -42.086 -92.279 103.174  0.00 97.00      PROA   
ATOM   1989  CE1 PHE P 126     -43.793 -91.121 102.581  0.00 97.00      PROA   
ATOM   1990  HE1 PHE P 126     -43.191 -90.343 102.139  0.00 97.00      PROA   
ATOM   1991  CZ  PHE P 126     -45.191 -91.038 102.562  0.00 97.00      PROA   
ATOM   1992  HZ  PHE P 126     -45.685 -90.186 102.121  0.00 97.00      PROA   
ATOM   1993  CD2 PHE P 126     -45.328 -93.196 103.654  0.00 97.00      PROA   
ATOM   1994  HD2 PHE P 126     -45.928 -94.004 104.046  0.00 97.00      PROA   
ATOM   1995  CE2 PHE P 126     -45.958 -92.076 103.102  0.00 97.00      PROA   
ATOM   1996  HE2 PHE P 126     -47.036 -92.022 103.070  0.00 97.00      PROA   
ATOM   1997  C   PHE P 126     -43.251 -93.464 106.593  0.00 97.00      PROA   
ATOM   1998  O   PHE P 126     -44.058 -94.012 107.332  0.00 97.00      PROA   
ATOM   1999  N   PHE P 127     -43.066 -92.121 106.613  0.00 97.00      PROA   
ATOM   2000  HN  PHE P 127     -42.322 -91.720 106.082  0.00 97.00      PROA   
ATOM   2001  CA  PHE P 127     -43.912 -91.162 107.303  0.00 97.00      PROA   
ATOM   2002  HA  PHE P 127     -44.861 -91.622 107.541  0.00 97.00      PROA   
ATOM   2003  CB  PHE P 127     -43.260 -90.545 108.571  0.00 97.00      PROA   
ATOM   2004  HB1 PHE P 127     -43.909 -89.752 109.002  0.00 97.00      PROA   
ATOM   2005  HB2 PHE P 127     -42.291 -90.071 108.299  0.00 97.00      PROA   
ATOM   2006  CG  PHE P 127     -42.988 -91.540 109.668  0.00 97.00      PROA   
ATOM   2007  CD1 PHE P 127     -43.936 -91.745 110.689  0.00 97.00      PROA   
ATOM   2008  HD1 PHE P 127     -44.901 -91.262 110.627  0.00 97.00      PROA   
ATOM   2009  CE1 PHE P 127     -43.611 -92.492 111.829  0.00 97.00      PROA   
ATOM   2010  HE1 PHE P 127     -44.328 -92.603 112.629  0.00 97.00      PROA   
ATOM   2011  CZ  PHE P 127     -42.331 -93.045 111.957  0.00 97.00      PROA   
ATOM   2012  HZ  PHE P 127     -42.068 -93.597 112.847  0.00 97.00      PROA   
ATOM   2013  CD2 PHE P 127     -41.709 -92.109 109.808  0.00 97.00      PROA   
ATOM   2014  HD2 PHE P 127     -40.958 -91.918 109.054  0.00 97.00      PROA   
ATOM   2015  CE2 PHE P 127     -41.379 -92.852 110.949  0.00 97.00      PROA   
ATOM   2016  HE2 PHE P 127     -40.384 -93.257 111.065  0.00 97.00      PROA   
ATOM   2017  C   PHE P 127     -44.176 -89.992 106.369  0.00 97.00      PROA   
ATOM   2018  O   PHE P 127     -43.297 -89.562 105.633  0.00 97.00      PROA   
ATOM   2019  N   HSD P 128     -45.400 -89.414 106.375  0.00 97.00      PROA   
ATOM   2020  HN  HSD P 128     -46.155 -89.807 106.897  0.00 97.00      PROA   
ATOM   2021  CA  HSD P 128     -45.698 -88.182 105.654  0.00 97.00      PROA   
ATOM   2022  HA  HSD P 128     -45.380 -88.341 104.632  0.00 97.00      PROA   
ATOM   2023  CB  HSD P 128     -47.213 -87.876 105.601  0.00 97.00      PROA   
ATOM   2024  HB1 HSD P 128     -47.420 -86.791 105.472  0.00 97.00      PROA   
ATOM   2025  HB2 HSD P 128     -47.687 -88.194 106.553  0.00 97.00      PROA   
ATOM   2026  ND1 HSD P 128     -47.939 -88.073 103.180  0.00 97.00      PROA   
ATOM   2027  HD1 HSD P 128     -47.620 -87.167 102.899  0.00 97.00      PROA   
ATOM   2028  CG  HSD P 128     -47.859 -88.600 104.453  0.00 97.00      PROA   
ATOM   2029  CE1 HSD P 128     -48.638 -88.961 102.430  0.00 97.00      PROA   
ATOM   2030  HE1 HSD P 128     -48.872 -88.798 101.378  0.00 97.00      PROA   
ATOM   2031  NE2 HSD P 128     -49.024 -90.008 103.132  0.00 97.00      PROA   
ATOM   2032  CD2 HSD P 128     -48.544 -89.775 104.409  0.00 97.00      PROA   
ATOM   2033  HD2 HSD P 128     -48.753 -90.488 105.197  0.00 97.00      PROA   
ATOM   2034  C   HSD P 128     -44.923 -86.954 106.108  0.00 97.00      PROA   
ATOM   2035  O   HSD P 128     -44.578 -86.113 105.283  0.00 97.00      PROA   
ATOM   2036  N   TRP P 129     -44.638 -86.823 107.421  0.00 97.00      PROA   
ATOM   2037  HN  TRP P 129     -44.909 -87.529 108.065  0.00 97.00      PROA   
ATOM   2038  CA  TRP P 129     -43.978 -85.672 108.009  0.00 97.00      PROA   
ATOM   2039  HA  TRP P 129     -43.557 -85.047 107.231  0.00 97.00      PROA   
ATOM   2040  CB  TRP P 129     -44.924 -84.830 108.915  0.00 97.00      PROA   
ATOM   2041  HB1 TRP P 129     -44.407 -83.891 109.213  0.00 97.00      PROA   
ATOM   2042  HB2 TRP P 129     -45.146 -85.393 109.848  0.00 97.00      PROA   
ATOM   2043  CG  TRP P 129     -46.234 -84.479 108.280  0.00 97.00      PROA   
ATOM   2044  CD1 TRP P 129     -46.521 -83.345 107.565  0.00 97.00      PROA   
ATOM   2045  HD1 TRP P 129     -45.822 -82.540 107.390  0.00 97.00      PROA   
ATOM   2046  NE1 TRP P 129     -47.819 -83.397 107.122  0.00 97.00      PROA   
ATOM   2047  HE1 TRP P 129     -48.318 -82.670 106.703  0.00 97.00      PROA   
ATOM   2048  CE2 TRP P 129     -48.400 -84.559 107.536  0.00 97.00      PROA   
ATOM   2049  CD2 TRP P 129     -47.437 -85.270 108.286  0.00 97.00      PROA   
ATOM   2050  CE3 TRP P 129     -47.785 -86.492 108.864  0.00 97.00      PROA   
ATOM   2051  HE3 TRP P 129     -47.083 -87.044 109.472  0.00 97.00      PROA   
ATOM   2052  CZ3 TRP P 129     -49.078 -86.988 108.665  0.00 97.00      PROA   
ATOM   2053  HZ3 TRP P 129     -49.369 -87.927 109.114  0.00 97.00      PROA   
ATOM   2054  CZ2 TRP P 129     -49.679 -85.054 107.328  0.00 97.00      PROA   
ATOM   2055  HZ2 TRP P 129     -50.412 -84.506 106.755  0.00 97.00      PROA   
ATOM   2056  CH2 TRP P 129     -50.005 -86.284 107.901  0.00 97.00      PROA   
ATOM   2057  HH2 TRP P 129     -51.000 -86.685 107.766  0.00 97.00      PROA   
ATOM   2058  C   TRP P 129     -42.846 -86.204 108.855  0.00 97.00      PROA   
ATOM   2059  O   TRP P 129     -42.725 -87.410 109.062  0.00 97.00      PROA   
ATOM   2060  N   ASN P 130     -41.958 -85.313 109.357  0.00 97.00      PROA   
ATOM   2061  HN  ASN P 130     -42.001 -84.348 109.103  0.00 97.00      PROA   
ATOM   2062  CA  ASN P 130     -40.890 -85.686 110.266  0.00 97.00      PROA   
ATOM   2063  HA  ASN P 130     -40.300 -86.422 109.739  0.00 97.00      PROA   
ATOM   2064  CB  ASN P 130     -39.993 -84.456 110.594  0.00 97.00      PROA   
ATOM   2065  HB1 ASN P 130     -40.537 -83.746 111.252  0.00 97.00      PROA   
ATOM   2066  HB2 ASN P 130     -39.729 -83.920 109.656  0.00 97.00      PROA   
ATOM   2067  CG  ASN P 130     -38.701 -84.866 111.297  0.00 97.00      PROA   
ATOM   2068  OD1 ASN P 130     -38.441 -84.469 112.432  0.00 97.00      PROA   
ATOM   2069  ND2 ASN P 130     -37.880 -85.704 110.612  0.00 97.00      PROA   
ATOM   2070 HD21 ASN P 130     -37.010 -85.952 111.040  0.00 97.00      PROA   
ATOM   2071 HD22 ASN P 130     -38.106 -85.983 109.681  0.00 97.00      PROA   
ATOM   2072  C   ASN P 130     -41.393 -86.352 111.553  0.00 97.00      PROA   
ATOM   2073  O   ASN P 130     -42.312 -85.871 112.213  0.00 97.00      PROA   
ATOM   2074  N   SER P 131     -40.780 -87.498 111.925  0.00 97.00      PROA   
ATOM   2075  HN  SER P 131     -40.028 -87.874 111.389  0.00 97.00      PROA   
ATOM   2076  CA  SER P 131     -41.175 -88.282 113.076  0.00 97.00      PROA   
ATOM   2077  HA  SER P 131     -41.413 -87.623 113.899  0.00 97.00      PROA   
ATOM   2078  CB  SER P 131     -42.371 -89.241 112.783  0.00 97.00      PROA   
ATOM   2079  HB1 SER P 131     -42.148 -89.841 111.876  0.00 97.00      PROA   
ATOM   2080  HB2 SER P 131     -43.265 -88.617 112.568  0.00 97.00      PROA   
ATOM   2081  OG  SER P 131     -42.695 -90.121 113.864  0.00 97.00      PROA   
ATOM   2082  HG1 SER P 131     -42.041 -90.830 113.860  0.00 97.00      PROA   
ATOM   2083  C   SER P 131     -39.970 -89.090 113.442  0.00 97.00      PROA   
ATOM   2084  O   SER P 131     -39.098 -89.305 112.611  0.00 97.00      PROA   
ATOM   2085  N   ASN P 132     -39.913 -89.582 114.700  0.00 97.00      PROA   
ATOM   2086  HN  ASN P 132     -40.660 -89.393 115.333  0.00 97.00      PROA   
ATOM   2087  CA  ASN P 132     -38.920 -90.539 115.141  0.00 97.00      PROA   
ATOM   2088  HA  ASN P 132     -37.969 -90.272 114.701  0.00 97.00      PROA   
ATOM   2089  CB  ASN P 132     -38.747 -90.544 116.697  0.00 97.00      PROA   
ATOM   2090  HB1 ASN P 132     -38.631 -89.502 117.062  0.00 97.00      PROA   
ATOM   2091  HB2 ASN P 132     -37.811 -91.091 116.945  0.00 97.00      PROA   
ATOM   2092  CG  ASN P 132     -39.882 -91.253 117.455  0.00 97.00      PROA   
ATOM   2093  OD1 ASN P 132     -39.842 -92.473 117.637  0.00 97.00      PROA   
ATOM   2094  ND2 ASN P 132     -40.899 -90.491 117.935  0.00 97.00      PROA   
ATOM   2095 HD21 ASN P 132     -41.627 -90.959 118.432  0.00 97.00      PROA   
ATOM   2096 HD22 ASN P 132     -40.896 -89.500 117.816  0.00 97.00      PROA   
ATOM   2097  C   ASN P 132     -39.306 -91.914 114.624  0.00 97.00      PROA   
ATOM   2098  O   ASN P 132     -40.434 -92.141 114.193  0.00 97.00      PROA   
ATOM   2099  N   LEU P 133     -38.361 -92.871 114.694  0.00 97.00      PROA   
ATOM   2100  HN  LEU P 133     -37.421 -92.643 114.940  0.00 97.00      PROA   
ATOM   2101  CA  LEU P 133     -38.661 -94.274 114.578  0.00 97.00      PROA   
ATOM   2102  HA  LEU P 133     -39.730 -94.430 114.587  0.00 97.00      PROA   
ATOM   2103  CB  LEU P 133     -38.062 -94.859 113.277  0.00 97.00      PROA   
ATOM   2104  HB1 LEU P 133     -36.954 -94.893 113.319  0.00 97.00      PROA   
ATOM   2105  HB2 LEU P 133     -38.325 -94.136 112.468  0.00 97.00      PROA   
ATOM   2106  CG  LEU P 133     -38.612 -96.234 112.836  0.00 97.00      PROA   
ATOM   2107  HG  LEU P 133     -39.722 -96.221 112.953  0.00 97.00      PROA   
ATOM   2108  CD1 LEU P 133     -38.302 -96.451 111.348  0.00 97.00      PROA   
ATOM   2109 HD11 LEU P 133     -37.203 -96.454 111.190  0.00 97.00      PROA   
ATOM   2110 HD12 LEU P 133     -38.742 -95.636 110.737  0.00 97.00      PROA   
ATOM   2111 HD13 LEU P 133     -38.714 -97.422 111.004  0.00 97.00      PROA   
ATOM   2112  CD2 LEU P 133     -38.051 -97.410 113.652  0.00 97.00      PROA   
ATOM   2113 HD21 LEU P 133     -38.391 -97.367 114.705  0.00 97.00      PROA   
ATOM   2114 HD22 LEU P 133     -36.940 -97.386 113.637  0.00 97.00      PROA   
ATOM   2115 HD23 LEU P 133     -38.389 -98.376 113.223  0.00 97.00      PROA   
ATOM   2116  C   LEU P 133     -38.075 -94.919 115.813  0.00 97.00      PROA   
ATOM   2117  O   LEU P 133     -36.864 -94.939 115.998  0.00 97.00      PROA   
ATOM   2118  N   THR P 134     -38.934 -95.475 116.701  0.00 97.00      PROA   
ATOM   2119  HN  THR P 134     -39.919 -95.416 116.564  0.00 97.00      PROA   
ATOM   2120  CA  THR P 134     -38.486 -96.143 117.912  0.00 97.00      PROA   
ATOM   2121  HA  THR P 134     -37.418 -96.024 118.029  0.00 97.00      PROA   
ATOM   2122  CB  THR P 134     -39.129 -95.621 119.193  0.00 97.00      PROA   
ATOM   2123  HB  THR P 134     -40.239 -95.685 119.128  0.00 97.00      PROA   
ATOM   2124  OG1 THR P 134     -38.760 -94.265 119.407  0.00 97.00      PROA   
ATOM   2125  HG1 THR P 134     -39.159 -93.751 118.700  0.00 97.00      PROA   
ATOM   2126  CG2 THR P 134     -38.634 -96.403 120.427  0.00 97.00      PROA   
ATOM   2127 HG21 THR P 134     -37.523 -96.388 120.464  0.00 97.00      PROA   
ATOM   2128 HG22 THR P 134     -38.981 -97.456 120.417  0.00 97.00      PROA   
ATOM   2129 HG23 THR P 134     -39.019 -95.925 121.353  0.00 97.00      PROA   
ATOM   2130  C   THR P 134     -38.762 -97.618 117.769  0.00 97.00      PROA   
ATOM   2131  O   THR P 134     -39.898 -98.047 117.582  0.00 97.00      PROA   
ATOM   2132  N   ILE P 135     -37.696 -98.438 117.868  0.00 97.00      PROA   
ATOM   2133  HN  ILE P 135     -36.779 -98.054 117.985  0.00 97.00      PROA   
ATOM   2134  CA  ILE P 135     -37.763 -99.881 117.831  0.00 97.00      PROA   
ATOM   2135  HA  ILE P 135     -38.648-100.191 117.293  0.00 97.00      PROA   
ATOM   2136  CB  ILE P 135     -36.524-100.488 117.166  0.00 97.00      PROA   
ATOM   2137  HB  ILE P 135     -35.631-100.130 117.728  0.00 97.00      PROA   
ATOM   2138  CG2 ILE P 135     -36.555-102.031 117.242  0.00 97.00      PROA   
ATOM   2139 HG21 ILE P 135     -37.450-102.431 116.720  0.00 97.00      PROA   
ATOM   2140 HG22 ILE P 135     -36.568-102.382 118.291  0.00 97.00      PROA   
ATOM   2141 HG23 ILE P 135     -35.648-102.457 116.767  0.00 97.00      PROA   
ATOM   2142  CG1 ILE P 135     -36.343-100.009 115.701  0.00 97.00      PROA   
ATOM   2143 HG11 ILE P 135     -36.736 -98.979 115.580  0.00 97.00      PROA   
ATOM   2144 HG12 ILE P 135     -36.938-100.666 115.029  0.00 97.00      PROA   
ATOM   2145  CD  ILE P 135     -34.872 -99.978 115.264  0.00 97.00      PROA   
ATOM   2146  HD1 ILE P 135     -34.355-100.931 115.506  0.00 97.00      PROA   
ATOM   2147  HD2 ILE P 135     -34.346 -99.159 115.798  0.00 97.00      PROA   
ATOM   2148  HD3 ILE P 135     -34.784 -99.790 114.174  0.00 97.00      PROA   
ATOM   2149  C   ILE P 135     -37.865-100.344 119.272  0.00 97.00      PROA   
ATOM   2150  O   ILE P 135     -36.919-100.213 120.039  0.00 97.00      PROA   
ATOM   2151  N   LEU P 136     -39.031-100.891 119.683  0.00 97.00      PROA   
ATOM   2152  HN  LEU P 136     -39.812-100.920 119.062  0.00 97.00      PROA   
ATOM   2153  CA  LEU P 136     -39.320-101.319 121.044  0.00 97.00      PROA   
ATOM   2154  HA  LEU P 136     -39.167-100.458 121.680  0.00 97.00      PROA   
ATOM   2155  CB  LEU P 136     -40.787-101.813 121.200  0.00 97.00      PROA   
ATOM   2156  HB1 LEU P 136     -40.914-102.220 122.229  0.00 97.00      PROA   
ATOM   2157  HB2 LEU P 136     -40.977-102.640 120.483  0.00 97.00      PROA   
ATOM   2158  CG  LEU P 136     -41.908-100.746 121.034  0.00 97.00      PROA   
ATOM   2159  HG  LEU P 136     -42.855-101.253 121.346  0.00 97.00      PROA   
ATOM   2160  CD1 LEU P 136     -41.715 -99.543 121.974  0.00 97.00      PROA   
ATOM   2161 HD11 LEU P 136     -40.824 -98.953 121.672  0.00 97.00      PROA   
ATOM   2162 HD12 LEU P 136     -41.578 -99.885 123.021  0.00 97.00      PROA   
ATOM   2163 HD13 LEU P 136     -42.603 -98.878 121.932  0.00 97.00      PROA   
ATOM   2164  CD2 LEU P 136     -42.139-100.274 119.584  0.00 97.00      PROA   
ATOM   2165 HD21 LEU P 136     -42.227-101.141 118.897  0.00 97.00      PROA   
ATOM   2166 HD22 LEU P 136     -41.308 -99.623 119.246  0.00 97.00      PROA   
ATOM   2167 HD23 LEU P 136     -43.076 -99.681 119.527  0.00 97.00      PROA   
ATOM   2168  C   LEU P 136     -38.389-102.395 121.586  0.00 97.00      PROA   
ATOM   2169  O   LEU P 136     -37.990-102.347 122.749  0.00 97.00      PROA   
ATOM   2170  N   LYS P 137     -38.026-103.392 120.751  0.00 97.00      PROA   
ATOM   2171  HN  LYS P 137     -38.394-103.433 119.828  0.00 97.00      PROA   
ATOM   2172  CA  LYS P 137     -37.019-104.375 121.087  0.00 97.00      PROA   
ATOM   2173  HA  LYS P 137     -36.382-103.990 121.873  0.00 97.00      PROA   
ATOM   2174  CB  LYS P 137     -37.636-105.723 121.545  0.00 97.00      PROA   
ATOM   2175  HB1 LYS P 137     -36.835-106.489 121.627  0.00 97.00      PROA   
ATOM   2176  HB2 LYS P 137     -38.359-106.074 120.776  0.00 97.00      PROA   
ATOM   2177  CG  LYS P 137     -38.358-105.644 122.904  0.00 97.00      PROA   
ATOM   2178  HG1 LYS P 137     -39.201-104.922 122.840  0.00 97.00      PROA   
ATOM   2179  HG2 LYS P 137     -37.641-105.246 123.652  0.00 97.00      PROA   
ATOM   2180  CD  LYS P 137     -38.895-107.010 123.369  0.00 97.00      PROA   
ATOM   2181  HD1 LYS P 137     -38.061-107.748 123.359  0.00 97.00      PROA   
ATOM   2182  HD2 LYS P 137     -39.650-107.359 122.630  0.00 97.00      PROA   
ATOM   2183  CE  LYS P 137     -39.546-107.002 124.760  0.00 97.00      PROA   
ATOM   2184  HE1 LYS P 137     -39.941-108.016 124.995  0.00 97.00      PROA   
ATOM   2185  HE2 LYS P 137     -40.375-106.268 124.819  0.00 97.00      PROA   
ATOM   2186  NZ  LYS P 137     -38.540-106.674 125.796  0.00 97.00      PROA   
ATOM   2187  HZ1 LYS P 137     -38.409-105.645 125.885  0.00 97.00      PROA   
ATOM   2188  HZ2 LYS P 137     -37.640-107.107 125.506  0.00 97.00      PROA   
ATOM   2189  HZ3 LYS P 137     -38.826-107.082 126.709  0.00 97.00      PROA   
ATOM   2190  C   LYS P 137     -36.146-104.606 119.874  0.00 97.00      PROA   
ATOM   2191  O   LYS P 137     -36.603-105.133 118.862  0.00 97.00      PROA   
ATOM   2192  N   THR P 138     -34.846-104.223 119.938  0.00 97.00      PROA   
ATOM   2193  HN  THR P 138     -34.504-103.724 120.736  0.00 97.00      PROA   
ATOM   2194  CA  THR P 138     -33.899-104.426 118.850  0.00 97.00      PROA   
ATOM   2195  HA  THR P 138     -34.450-104.260 117.935  0.00 97.00      PROA   
ATOM   2196  CB  THR P 138     -32.741-103.426 118.838  0.00 97.00      PROA   
ATOM   2197  HB  THR P 138     -33.155-102.419 119.080  0.00 97.00      PROA   
ATOM   2198  OG1 THR P 138     -32.138-103.338 117.552  0.00 97.00      PROA   
ATOM   2199  HG1 THR P 138     -31.413-102.720 117.661  0.00 97.00      PROA   
ATOM   2200  CG2 THR P 138     -31.644-103.769 119.857  0.00 97.00      PROA   
ATOM   2201 HG21 THR P 138     -31.113-104.706 119.586  0.00 97.00      PROA   
ATOM   2202 HG22 THR P 138     -32.075-103.889 120.870  0.00 97.00      PROA   
ATOM   2203 HG23 THR P 138     -30.891-102.953 119.899  0.00 97.00      PROA   
ATOM   2204  C   THR P 138     -33.426-105.868 118.817  0.00 97.00      PROA   
ATOM   2205  O   THR P 138     -33.698-106.661 119.710  0.00 97.00      PROA   
ATOM   2206  N   ASN P 139     -32.760-106.265 117.717  0.00 97.00      PROA   
ATOM   2207  HN  ASN P 139     -32.469-105.597 117.038  0.00 97.00      PROA   
ATOM   2208  CA  ASN P 139     -32.463-107.654 117.455  0.00 97.00      PROA   
ATOM   2209  HA  ASN P 139     -31.978-108.069 118.328  0.00 97.00      PROA   
ATOM   2210  CB  ASN P 139     -33.744-108.482 117.123  0.00 97.00      PROA   
ATOM   2211  HB1 ASN P 139     -34.385-108.527 118.030  0.00 97.00      PROA   
ATOM   2212  HB2 ASN P 139     -33.488-109.527 116.855  0.00 97.00      PROA   
ATOM   2213  CG  ASN P 139     -34.529-107.856 115.962  0.00 97.00      PROA   
ATOM   2214  OD1 ASN P 139     -34.153-108.016 114.798  0.00 97.00      PROA   
ATOM   2215  ND2 ASN P 139     -35.652-107.149 116.272  0.00 97.00      PROA   
ATOM   2216 HD21 ASN P 139     -36.204-106.784 115.524  0.00 97.00      PROA   
ATOM   2217 HD22 ASN P 139     -35.908-106.999 117.226  0.00 97.00      PROA   
ATOM   2218  C   ASN P 139     -31.457-107.672 116.329  0.00 97.00      PROA   
ATOM   2219  O   ASN P 139     -31.121-106.638 115.758  0.00 97.00      PROA   
ATOM   2220  N   MET P 140     -30.928-108.852 115.965  0.00 97.00      PROA   
ATOM   2221  HN  MET P 140     -31.147-109.698 116.460  0.00 97.00      PROA   
ATOM   2222  CA  MET P 140     -29.971-108.918 114.874  0.00 97.00      PROA   
ATOM   2223  HA  MET P 140     -29.079-108.408 115.151  0.00 97.00      PROA   
ATOM   2224  CB  MET P 140     -29.437-110.218 114.679  0.00 97.00      PROA   
ATOM   2225  HB1 MET P 140     -30.321-110.821 114.242  0.00 97.00      PROA   
ATOM   2226  HB2 MET P 140     -29.080-110.559 115.734  0.00 97.00      PROA   
ATOM   2227  CG  MET P 140     -28.401-110.589 113.727  0.00 97.00      PROA   
ATOM   2228  HG1 MET P 140     -27.475-110.147 114.052  0.00 97.00      PROA   
ATOM   2229  HG2 MET P 140     -28.711-110.381 112.705  0.00 97.00      PROA   
ATOM   2230  SD  MET P 140     -28.116-112.169 113.711  0.00 97.00      PROA   
ATOM   2231  CE  MET P 140     -27.599-112.589 115.429  0.00 97.00      PROA   
ATOM   2232  HE1 MET P 140     -28.265-112.539 116.159  0.00 97.00      PROA   
ATOM   2233  HE2 MET P 140     -26.691-112.106 115.717  0.00 97.00      PROA   
ATOM   2234  HE3 MET P 140     -27.428-113.746 115.533  0.00 97.00      PROA   
ATOM   2235  C   MET P 140     -30.451-108.503 113.519  0.00 97.00      PROA   
ATOM   2236  O   MET P 140     -29.671-107.979 112.734  0.00 97.00      PROA   
ATOM   2237  N   SER P 141     -31.752-108.691 113.206  0.00 97.00      PROA   
ATOM   2238  HN  SER P 141     -32.391-109.103 113.855  0.00 97.00      PROA   
ATOM   2239  CA  SER P 141     -32.295-108.304 111.917  0.00 97.00      PROA   
ATOM   2240  HA  SER P 141     -31.571-108.533 111.145  0.00 97.00      PROA   
ATOM   2241  CB  SER P 141     -33.616-109.059 111.609  0.00 97.00      PROA   
ATOM   2242  HB1 SER P 141     -34.431-108.737 112.293  0.00 97.00      PROA   
ATOM   2243  HB2 SER P 141     -33.447-110.145 111.775  0.00 97.00      PROA   
ATOM   2244  OG  SER P 141     -34.027-108.890 110.253  0.00 97.00      PROA   
ATOM   2245  HG1 SER P 141     -34.168-107.948 110.120  0.00 97.00      PROA   
ATOM   2246  C   SER P 141     -32.571-106.808 111.896  0.00 97.00      PROA   
ATOM   2247  O   SER P 141     -33.041-106.282 110.895  0.00 97.00      PROA   
ATOM   2248  N   HSD P 142     -32.241-106.089 112.993  0.00 97.00      PROA   
ATOM   2249  HN  HSD P 142     -31.934-106.573 113.810  0.00 97.00      PROA   
ATOM   2250  CA  HSD P 142     -32.253-104.645 113.086  0.00 97.00      PROA   
ATOM   2251  HA  HSD P 142     -32.690-104.230 112.197  0.00 97.00      PROA   
ATOM   2252  CB  HSD P 142     -33.114-104.152 114.276  0.00 97.00      PROA   
ATOM   2253  HB1 HSD P 142     -32.873-103.096 114.524  0.00 97.00      PROA   
ATOM   2254  HB2 HSD P 142     -32.915-104.763 115.181  0.00 97.00      PROA   
ATOM   2255  ND1 HSD P 142     -35.464-103.171 114.164  0.00 97.00      PROA   
ATOM   2256  HD1 HSD P 142     -35.281-102.358 114.718  0.00 97.00      PROA   
ATOM   2257  CG  HSD P 142     -34.584-104.207 113.930  0.00 97.00      PROA   
ATOM   2258  CE1 HSD P 142     -36.629-103.491 113.552  0.00 97.00      PROA   
ATOM   2259  HE1 HSD P 142     -37.518-102.862 113.595  0.00 97.00      PROA   
ATOM   2260  NE2 HSD P 142     -36.566-104.658 112.946  0.00 97.00      PROA   
ATOM   2261  CD2 HSD P 142     -35.284-105.116 113.196  0.00 97.00      PROA   
ATOM   2262  HD2 HSD P 142     -34.986-106.071 112.785  0.00 97.00      PROA   
ATOM   2263  C   HSD P 142     -30.840-104.093 113.124  0.00 97.00      PROA   
ATOM   2264  O   HSD P 142     -30.626-102.913 113.380  0.00 97.00      PROA   
ATOM   2265  N   SER P 143     -29.827-104.929 112.814  0.00 97.00      PROA   
ATOM   2266  HN  SER P 143     -30.015-105.891 112.631  0.00 97.00      PROA   
ATOM   2267  CA  SER P 143     -28.430-104.536 112.743  0.00 97.00      PROA   
ATOM   2268  HA  SER P 143     -28.262-103.704 113.413  0.00 97.00      PROA   
ATOM   2269  CB  SER P 143     -27.531-105.727 113.158  0.00 97.00      PROA   
ATOM   2270  HB1 SER P 143     -27.520-106.517 112.378  0.00 97.00      PROA   
ATOM   2271  HB2 SER P 143     -27.968-106.177 114.074  0.00 97.00      PROA   
ATOM   2272  OG  SER P 143     -26.199-105.327 113.455  0.00 97.00      PROA   
ATOM   2273  HG1 SER P 143     -25.801-105.036 112.632  0.00 97.00      PROA   
ATOM   2274  C   SER P 143     -28.066-104.107 111.327  0.00 97.00      PROA   
ATOM   2275  O   SER P 143     -28.676-104.554 110.358  0.00 97.00      PROA   
ATOM   2276  N   GLY P 144     -27.038-103.230 111.175  0.00 97.00      PROA   
ATOM   2277  HN  GLY P 144     -26.577-102.837 111.971  0.00 97.00      PROA   
ATOM   2278  CA  GLY P 144     -26.493-102.838 109.884  0.00 97.00      PROA   
ATOM   2279  HA1 GLY P 144     -27.067-103.275 109.084  0.00 97.00      PROA   
ATOM   2280  HA2 GLY P 144     -25.459-103.153 109.873  0.00 97.00      PROA   
ATOM   2281  C   GLY P 144     -26.500-101.348 109.699  0.00 97.00      PROA   
ATOM   2282  O   GLY P 144     -26.440-100.589 110.658  0.00 97.00      PROA   
ATOM   2283  N   THR P 145     -26.539-100.883 108.429  0.00 97.00      PROA   
ATOM   2284  HN  THR P 145     -26.691-101.522 107.675  0.00 97.00      PROA   
ATOM   2285  CA  THR P 145     -26.426 -99.475 108.086  0.00 97.00      PROA   
ATOM   2286  HA  THR P 145     -25.968 -98.962 108.917  0.00 97.00      PROA   
ATOM   2287  CB  THR P 145     -25.506 -99.192 106.892  0.00 97.00      PROA   
ATOM   2288  HB  THR P 145     -24.503 -99.609 107.139  0.00 97.00      PROA   
ATOM   2289  OG1 THR P 145     -25.322 -97.798 106.661  0.00 97.00      PROA   
ATOM   2290  HG1 THR P 145     -25.945 -97.556 105.965  0.00 97.00      PROA   
ATOM   2291  CG2 THR P 145     -25.984 -99.848 105.582  0.00 97.00      PROA   
ATOM   2292 HG21 THR P 145     -26.962 -99.432 105.260  0.00 97.00      PROA   
ATOM   2293 HG22 THR P 145     -26.082-100.945 105.701  0.00 97.00      PROA   
ATOM   2294 HG23 THR P 145     -25.249 -99.648 104.772  0.00 97.00      PROA   
ATOM   2295  C   THR P 145     -27.799 -98.868 107.918  0.00 97.00      PROA   
ATOM   2296  O   THR P 145     -28.634 -99.368 107.178  0.00 97.00      PROA   
ATOM   2297  N   TYR P 146     -28.057 -97.749 108.625  0.00 97.00      PROA   
ATOM   2298  HN  TYR P 146     -27.365 -97.375 109.240  0.00 97.00      PROA   
ATOM   2299  CA  TYR P 146     -29.307 -97.025 108.575  0.00 97.00      PROA   
ATOM   2300  HA  TYR P 146     -30.022 -97.583 107.992  0.00 97.00      PROA   
ATOM   2301  CB  TYR P 146     -29.913 -96.727 109.968  0.00 97.00      PROA   
ATOM   2302  HB1 TYR P 146     -30.704 -95.952 109.886  0.00 97.00      PROA   
ATOM   2303  HB2 TYR P 146     -29.126 -96.352 110.658  0.00 97.00      PROA   
ATOM   2304  CG  TYR P 146     -30.559 -97.932 110.592  0.00 97.00      PROA   
ATOM   2305  CD1 TYR P 146     -29.798 -98.888 111.284  0.00 97.00      PROA   
ATOM   2306  HD1 TYR P 146     -28.720 -98.813 111.288  0.00 97.00      PROA   
ATOM   2307  CE1 TYR P 146     -30.431 -99.909 112.002  0.00 97.00      PROA   
ATOM   2308  HE1 TYR P 146     -29.839-100.640 112.528  0.00 97.00      PROA   
ATOM   2309  CZ  TYR P 146     -31.828 -99.967 112.056  0.00 97.00      PROA   
ATOM   2310  OH  TYR P 146     -32.465-100.977 112.800  0.00 97.00      PROA   
ATOM   2311  HH  TYR P 146     -31.768-101.526 113.174  0.00 97.00      PROA   
ATOM   2312  CD2 TYR P 146     -31.963 -98.033 110.613  0.00 97.00      PROA   
ATOM   2313  HD2 TYR P 146     -32.559 -97.293 110.100  0.00 97.00      PROA   
ATOM   2314  CE2 TYR P 146     -32.594 -99.044 111.345  0.00 97.00      PROA   
ATOM   2315  HE2 TYR P 146     -33.670 -99.095 111.389  0.00 97.00      PROA   
ATOM   2316  C   TYR P 146     -29.102 -95.701 107.884  0.00 97.00      PROA   
ATOM   2317  O   TYR P 146     -28.077 -95.051 108.043  0.00 97.00      PROA   
ATOM   2318  N   HSD P 147     -30.100 -95.266 107.088  0.00 97.00      PROA   
ATOM   2319  HN  HSD P 147     -30.938 -95.799 106.995  0.00 97.00      PROA   
ATOM   2320  CA  HSD P 147     -30.045 -94.005 106.376  0.00 97.00      PROA   
ATOM   2321  HA  HSD P 147     -29.389 -93.318 106.893  0.00 97.00      PROA   
ATOM   2322  CB  HSD P 147     -29.612 -94.162 104.891  0.00 97.00      PROA   
ATOM   2323  HB1 HSD P 147     -29.455 -93.155 104.448  0.00 97.00      PROA   
ATOM   2324  HB2 HSD P 147     -30.405 -94.666 104.302  0.00 97.00      PROA   
ATOM   2325  ND1 HSD P 147     -27.190 -94.519 104.161  0.00 97.00      PROA   
ATOM   2326  HD1 HSD P 147     -26.997 -93.568 103.913  0.00 97.00      PROA   
ATOM   2327  CG  HSD P 147     -28.368 -94.992 104.701  0.00 97.00      PROA   
ATOM   2328  CE1 HSD P 147     -26.360 -95.583 104.031  0.00 97.00      PROA   
ATOM   2329  HE1 HSD P 147     -25.347 -95.503 103.636  0.00 97.00      PROA   
ATOM   2330  NE2 HSD P 147     -26.925 -96.705 104.430  0.00 97.00      PROA   
ATOM   2331  CD2 HSD P 147     -28.189 -96.335 104.847  0.00 97.00      PROA   
ATOM   2332  HD2 HSD P 147     -28.876 -97.088 105.214  0.00 97.00      PROA   
ATOM   2333  C   HSD P 147     -31.446 -93.447 106.408  0.00 97.00      PROA   
ATOM   2334  O   HSD P 147     -32.398 -94.178 106.659  0.00 97.00      PROA   
ATOM   2335  N   CYS P 148     -31.626 -92.131 106.154  0.00 97.00      PROA   
ATOM   2336  HN  CYS P 148     -30.858 -91.495 106.091  0.00 97.00      PROA   
ATOM   2337  CA  CYS P 148     -32.948 -91.577 105.961  0.00 97.00      PROA   
ATOM   2338  HA  CYS P 148     -33.604 -92.379 105.670  0.00 97.00      PROA   
ATOM   2339  CB  CYS P 148     -33.558 -90.932 107.238  0.00 97.00      PROA   
ATOM   2340  HB1 CYS P 148     -33.534 -91.703 108.039  0.00 97.00      PROA   
ATOM   2341  HB2 CYS P 148     -34.631 -90.713 107.048  0.00 97.00      PROA   
ATOM   2342  SG  CYS P 148     -32.710 -89.434 107.845  0.00 97.00      PROA   
ATOM   2343  C   CYS P 148     -32.967 -90.612 104.799  0.00 97.00      PROA   
ATOM   2344  O   CYS P 148     -31.933 -90.142 104.334  0.00 97.00      PROA   
ATOM   2345  N   SER P 149     -34.181 -90.303 104.288  0.00 97.00      PROA   
ATOM   2346  HN  SER P 149     -35.003 -90.747 104.637  0.00 97.00      PROA   
ATOM   2347  CA  SER P 149     -34.354 -89.285 103.273  0.00 97.00      PROA   
ATOM   2348  HA  SER P 149     -33.578 -88.549 103.414  0.00 97.00      PROA   
ATOM   2349  CB  SER P 149     -34.335 -89.796 101.797  0.00 97.00      PROA   
ATOM   2350  HB1 SER P 149     -33.416 -90.403 101.656  0.00 97.00      PROA   
ATOM   2351  HB2 SER P 149     -34.287 -88.934 101.099  0.00 97.00      PROA   
ATOM   2352  OG  SER P 149     -35.466 -90.590 101.441  0.00 97.00      PROA   
ATOM   2353  HG1 SER P 149     -36.247 -90.138 101.767  0.00 97.00      PROA   
ATOM   2354  C   SER P 149     -35.668 -88.602 103.518  0.00 97.00      PROA   
ATOM   2355  O   SER P 149     -36.602 -89.213 104.018  0.00 97.00      PROA   
ATOM   2356  N   GLY P 150     -35.766 -87.308 103.143  0.00 97.00      PROA   
ATOM   2357  HN  GLY P 150     -34.978 -86.851 102.738  0.00 97.00      PROA   
ATOM   2358  CA  GLY P 150     -37.000 -86.548 103.187  0.00 97.00      PROA   
ATOM   2359  HA1 GLY P 150     -37.018 -85.985 104.107  0.00 97.00      PROA   
ATOM   2360  HA2 GLY P 150     -37.849 -87.206 103.055  0.00 97.00      PROA   
ATOM   2361  C   GLY P 150     -36.988 -85.585 102.043  0.00 97.00      PROA   
ATOM   2362  O   GLY P 150     -36.032 -85.534 101.282  0.00 97.00      PROA   
ATOM   2363  N   MET P 151     -38.062 -84.785 101.894  0.00 97.00      PROA   
ATOM   2364  HN  MET P 151     -38.866 -84.908 102.474  0.00 97.00      PROA   
ATOM   2365  CA  MET P 151     -38.236 -83.836 100.820  0.00 97.00      PROA   
ATOM   2366  HA  MET P 151     -37.362 -83.823 100.187  0.00 97.00      PROA   
ATOM   2367  CB  MET P 151     -39.492 -84.223  99.992  0.00 97.00      PROA   
ATOM   2368  HB1 MET P 151     -40.401 -83.721 100.377  0.00 97.00      PROA   
ATOM   2369  HB2 MET P 151     -39.663 -85.316 100.148  0.00 97.00      PROA   
ATOM   2370  CG  MET P 151     -39.371 -84.031  98.468  0.00 97.00      PROA   
ATOM   2371  HG1 MET P 151     -40.291 -84.460  98.010  0.00 97.00      PROA   
ATOM   2372  HG2 MET P 151     -38.512 -84.635  98.101  0.00 97.00      PROA   
ATOM   2373  SD  MET P 151     -39.193 -82.312  97.911  0.00 97.00      PROA   
ATOM   2374  CE  MET P 151     -39.352 -82.698  96.146  0.00 97.00      PROA   
ATOM   2375  HE1 MET P 151     -40.363 -83.101  95.923  0.00 97.00      PROA   
ATOM   2376  HE2 MET P 151     -38.603 -83.456  95.829  0.00 97.00      PROA   
ATOM   2377  HE3 MET P 151     -39.204 -81.787  95.527  0.00 97.00      PROA   
ATOM   2378  C   MET P 151     -38.413 -82.461 101.447  0.00 97.00      PROA   
ATOM   2379  O   MET P 151     -39.096 -82.303 102.455  0.00 97.00      PROA   
ATOM   2380  N   GLY P 152     -37.775 -81.425 100.852  0.00 97.00      PROA   
ATOM   2381  HN  GLY P 152     -37.157 -81.621 100.094  0.00 97.00      PROA   
ATOM   2382  CA  GLY P 152     -38.009 -80.023 101.183  0.00 97.00      PROA   
ATOM   2383  HA1 GLY P 152     -37.130 -79.625 101.660  0.00 97.00      PROA   
ATOM   2384  HA2 GLY P 152     -38.896 -79.933 101.795  0.00 97.00      PROA   
ATOM   2385  C   GLY P 152     -38.273 -79.246  99.924  0.00 97.00      PROA   
ATOM   2386  O   GLY P 152     -39.416 -78.954  99.589  0.00 97.00      PROA   
ATOM   2387  N   LYS P 153     -37.207 -78.867  99.188  0.00 97.00      PROA   
ATOM   2388  HN  LYS P 153     -36.280 -78.963  99.547  0.00 97.00      PROA   
ATOM   2389  CA  LYS P 153     -37.324 -78.366  97.828  0.00 97.00      PROA   
ATOM   2390  HA  LYS P 153     -38.366 -78.326  97.555  0.00 97.00      PROA   
ATOM   2391  CB  LYS P 153     -36.715 -76.948  97.670  0.00 97.00      PROA   
ATOM   2392  HB1 LYS P 153     -36.506 -76.729  96.600  0.00 97.00      PROA   
ATOM   2393  HB2 LYS P 153     -35.747 -76.909  98.214  0.00 97.00      PROA   
ATOM   2394  CG  LYS P 153     -37.637 -75.823  98.185  0.00 97.00      PROA   
ATOM   2395  HG1 LYS P 153     -37.088 -74.857  98.105  0.00 97.00      PROA   
ATOM   2396  HG2 LYS P 153     -37.871 -75.991  99.259  0.00 97.00      PROA   
ATOM   2397  CD  LYS P 153     -38.943 -75.732  97.376  0.00 97.00      PROA   
ATOM   2398  HD1 LYS P 153     -39.542 -76.651  97.562  0.00 97.00      PROA   
ATOM   2399  HD2 LYS P 153     -38.674 -75.711  96.295  0.00 97.00      PROA   
ATOM   2400  CE  LYS P 153     -39.809 -74.512  97.708  0.00 97.00      PROA   
ATOM   2401  HE1 LYS P 153     -39.265 -73.570  97.487  0.00 97.00      PROA   
ATOM   2402  HE2 LYS P 153     -40.107 -74.523  98.778  0.00 97.00      PROA   
ATOM   2403  NZ  LYS P 153     -41.044 -74.537  96.887  0.00 97.00      PROA   
ATOM   2404  HZ1 LYS P 153     -41.570 -75.411  97.091  0.00 97.00      PROA   
ATOM   2405  HZ2 LYS P 153     -40.786 -74.525  95.879  0.00 97.00      PROA   
ATOM   2406  HZ3 LYS P 153     -41.639 -73.714  97.103  0.00 97.00      PROA   
ATOM   2407  C   LYS P 153     -36.745 -79.329  96.817  0.00 97.00      PROA   
ATOM   2408  O   LYS P 153     -36.849 -79.120  95.609  0.00 97.00      PROA   
ATOM   2409  N   HSD P 154     -36.187 -80.452  97.303  0.00 97.00      PROA   
ATOM   2410  HN  HSD P 154     -36.094 -80.583  98.285  0.00 97.00      PROA   
ATOM   2411  CA  HSD P 154     -35.806 -81.592  96.511  0.00 97.00      PROA   
ATOM   2412  HA  HSD P 154     -36.615 -81.833  95.836  0.00 97.00      PROA   
ATOM   2413  CB  HSD P 154     -34.486 -81.398  95.721  0.00 97.00      PROA   
ATOM   2414  HB1 HSD P 154     -33.676 -81.096  96.421  0.00 97.00      PROA   
ATOM   2415  HB2 HSD P 154     -34.630 -80.566  94.998  0.00 97.00      PROA   
ATOM   2416  ND1 HSD P 154     -32.946 -83.368  95.220  0.00 97.00      PROA   
ATOM   2417  HD1 HSD P 154     -32.354 -83.265  96.021  0.00 97.00      PROA   
ATOM   2418  CG  HSD P 154     -34.069 -82.617  94.941  0.00 97.00      PROA   
ATOM   2419  CE1 HSD P 154     -32.918 -84.382  94.322  0.00 97.00      PROA   
ATOM   2420  HE1 HSD P 154     -32.131 -85.135  94.311  0.00 97.00      PROA   
ATOM   2421  NE2 HSD P 154     -33.943 -84.342  93.493  0.00 97.00      PROA   
ATOM   2422  CD2 HSD P 154     -34.659 -83.220  93.872  0.00 97.00      PROA   
ATOM   2423  HD2 HSD P 154     -35.553 -82.943  93.328  0.00 97.00      PROA   
ATOM   2424  C   HSD P 154     -35.687 -82.691  97.536  0.00 97.00      PROA   
ATOM   2425  O   HSD P 154     -35.758 -82.424  98.734  0.00 97.00      PROA   
ATOM   2426  N   ARG P 155     -35.531 -83.971  97.119  0.00 97.00      PROA   
ATOM   2427  HN  ARG P 155     -35.497 -84.199  96.148  0.00 97.00      PROA   
ATOM   2428  CA  ARG P 155     -35.184 -85.025  98.053  0.00 97.00      PROA   
ATOM   2429  HA  ARG P 155     -35.871 -84.937  98.882  0.00 97.00      PROA   
ATOM   2430  CB  ARG P 155     -35.366 -86.464  97.502  0.00 97.00      PROA   
ATOM   2431  HB1 ARG P 155     -36.457 -86.634  97.350  0.00 97.00      PROA   
ATOM   2432  HB2 ARG P 155     -35.036 -87.184  98.283  0.00 97.00      PROA   
ATOM   2433  CG  ARG P 155     -34.639 -86.752  96.169  0.00 97.00      PROA   
ATOM   2434  HG1 ARG P 155     -33.821 -86.016  96.042  0.00 97.00      PROA   
ATOM   2435  HG2 ARG P 155     -35.339 -86.608  95.317  0.00 97.00      PROA   
ATOM   2436  CD  ARG P 155     -33.975 -88.137  96.079  0.00 97.00      PROA   
ATOM   2437  HD1 ARG P 155     -33.154 -88.197  96.830  0.00 97.00      PROA   
ATOM   2438  HD2 ARG P 155     -33.563 -88.313  95.061  0.00 97.00      PROA   
ATOM   2439  NE  ARG P 155     -35.029 -89.162  96.362  0.00 97.00      PROA   
ATOM   2440  HE  ARG P 155     -35.981 -88.912  96.215  0.00 97.00      PROA   
ATOM   2441  CZ  ARG P 155     -34.794 -90.335  96.987  0.00 97.00      PROA   
ATOM   2442  NH1 ARG P 155     -33.560 -90.812  97.200  0.00 97.00      PROA   
ATOM   2443 HH11 ARG P 155     -32.785 -90.330  96.805  0.00 97.00      PROA   
ATOM   2444 HH12 ARG P 155     -33.466 -91.696  97.651  0.00 97.00      PROA   
ATOM   2445  NH2 ARG P 155     -35.834 -91.069  97.425  0.00 97.00      PROA   
ATOM   2446 HH21 ARG P 155     -36.761 -90.732  97.291  0.00 97.00      PROA   
ATOM   2447 HH22 ARG P 155     -35.645 -91.897  97.945  0.00 97.00      PROA   
ATOM   2448  C   ARG P 155     -33.781 -84.861  98.626  0.00 97.00      PROA   
ATOM   2449  O   ARG P 155     -32.820 -84.585  97.912  0.00 97.00      PROA   
ATOM   2450  N   TYR P 156     -33.639 -85.035  99.953  0.00 97.00      PROA   
ATOM   2451  HN  TYR P 156     -34.440 -85.206 100.525  0.00 97.00      PROA   
ATOM   2452  CA  TYR P 156     -32.380 -84.925 100.656  0.00 97.00      PROA   
ATOM   2453  HA  TYR P 156     -31.574 -84.742  99.961  0.00 97.00      PROA   
ATOM   2454  CB  TYR P 156     -32.412 -83.817 101.747  0.00 97.00      PROA   
ATOM   2455  HB1 TYR P 156     -31.412 -83.676 102.206  0.00 97.00      PROA   
ATOM   2456  HB2 TYR P 156     -33.137 -84.109 102.535  0.00 97.00      PROA   
ATOM   2457  CG  TYR P 156     -32.865 -82.485 101.193  0.00 97.00      PROA   
ATOM   2458  CD1 TYR P 156     -32.311 -81.953 100.013  0.00 97.00      PROA   
ATOM   2459  HD1 TYR P 156     -31.549 -82.502  99.482  0.00 97.00      PROA   
ATOM   2460  CE1 TYR P 156     -32.759 -80.729  99.500  0.00 97.00      PROA   
ATOM   2461  HE1 TYR P 156     -32.338 -80.346  98.582  0.00 97.00      PROA   
ATOM   2462  CZ  TYR P 156     -33.756 -80.013 100.173  0.00 97.00      PROA   
ATOM   2463  OH  TYR P 156     -34.208 -78.779  99.665  0.00 97.00      PROA   
ATOM   2464  HH  TYR P 156     -33.549 -78.461  99.045  0.00 97.00      PROA   
ATOM   2465  CD2 TYR P 156     -33.848 -81.739 101.871  0.00 97.00      PROA   
ATOM   2466  HD2 TYR P 156     -34.275 -82.121 102.786  0.00 97.00      PROA   
ATOM   2467  CE2 TYR P 156     -34.289 -80.512 101.365  0.00 97.00      PROA   
ATOM   2468  HE2 TYR P 156     -35.033 -79.946 101.904  0.00 97.00      PROA   
ATOM   2469  C   TYR P 156     -32.134 -86.261 101.314  0.00 97.00      PROA   
ATOM   2470  O   TYR P 156     -33.065 -86.893 101.798  0.00 97.00      PROA   
ATOM   2471  N   THR P 157     -30.865 -86.733 101.323  0.00 97.00      PROA   
ATOM   2472  HN  THR P 157     -30.133 -86.224 100.880  0.00 97.00      PROA   
ATOM   2473  CA  THR P 157     -30.452 -87.999 101.906  0.00 97.00      PROA   
ATOM   2474  HA  THR P 157     -31.305 -88.511 102.333  0.00 97.00      PROA   
ATOM   2475  CB  THR P 157     -29.756 -88.933 100.916  0.00 97.00      PROA   
ATOM   2476  HB  THR P 157     -29.215 -89.759 101.439  0.00 97.00      PROA   
ATOM   2477  OG1 THR P 157     -28.840 -88.225 100.085  0.00 97.00      PROA   
ATOM   2478  HG1 THR P 157     -28.136 -87.916 100.659  0.00 97.00      PROA   
ATOM   2479  CG2 THR P 157     -30.808 -89.570  99.995  0.00 97.00      PROA   
ATOM   2480 HG21 THR P 157     -31.378 -88.784  99.457  0.00 97.00      PROA   
ATOM   2481 HG22 THR P 157     -31.509 -90.195 100.583  0.00 97.00      PROA   
ATOM   2482 HG23 THR P 157     -30.303 -90.218  99.245  0.00 97.00      PROA   
ATOM   2483  C   THR P 157     -29.482 -87.717 103.029  0.00 97.00      PROA   
ATOM   2484  O   THR P 157     -28.622 -86.847 102.912  0.00 97.00      PROA   
ATOM   2485  N   SER P 158     -29.590 -88.461 104.153  0.00 97.00      PROA   
ATOM   2486  HN  SER P 158     -30.316 -89.141 104.256  0.00 97.00      PROA   
ATOM   2487  CA  SER P 158     -28.680 -88.332 105.276  0.00 97.00      PROA   
ATOM   2488  HA  SER P 158     -28.466 -87.283 105.411  0.00 97.00      PROA   
ATOM   2489  CB  SER P 158     -29.288 -88.874 106.604  0.00 97.00      PROA   
ATOM   2490  HB1 SER P 158     -30.297 -88.427 106.723  0.00 97.00      PROA   
ATOM   2491  HB2 SER P 158     -28.675 -88.556 107.472  0.00 97.00      PROA   
ATOM   2492  OG  SER P 158     -29.417 -90.296 106.635  0.00 97.00      PROA   
ATOM   2493  HG1 SER P 158     -28.537 -90.656 106.797  0.00 97.00      PROA   
ATOM   2494  C   SER P 158     -27.369 -89.048 105.031  0.00 97.00      PROA   
ATOM   2495  O   SER P 158     -27.214 -89.832 104.097  0.00 97.00      PROA   
ATOM   2496  N   ALA P 159     -26.398 -88.830 105.945  0.00 97.00      PROA   
ATOM   2497  HN  ALA P 159     -26.479 -88.091 106.611  0.00 97.00      PROA   
ATOM   2498  CA  ALA P 159     -25.298 -89.745 106.165  0.00 97.00      PROA   
ATOM   2499  HA  ALA P 159     -24.771 -89.855 105.226  0.00 97.00      PROA   
ATOM   2500  CB  ALA P 159     -24.331 -89.190 107.230  0.00 97.00      PROA   
ATOM   2501  HB1 ALA P 159     -24.849 -89.069 108.206  0.00 97.00      PROA   
ATOM   2502  HB2 ALA P 159     -23.952 -88.192 106.916  0.00 97.00      PROA   
ATOM   2503  HB3 ALA P 159     -23.461 -89.863 107.373  0.00 97.00      PROA   
ATOM   2504  C   ALA P 159     -25.793 -91.126 106.598  0.00 97.00      PROA   
ATOM   2505  O   ALA P 159     -26.844 -91.253 107.222  0.00 97.00      PROA   
ATOM   2506  N   GLY P 160     -25.052 -92.205 106.247  0.00 97.00      PROA   
ATOM   2507  HN  GLY P 160     -24.202 -92.093 105.741  0.00 97.00      PROA   
ATOM   2508  CA  GLY P 160     -25.355 -93.551 106.708  0.00 97.00      PROA   
ATOM   2509  HA1 GLY P 160     -24.904 -94.247 106.016  0.00 97.00      PROA   
ATOM   2510  HA2 GLY P 160     -26.424 -93.681 106.793  0.00 97.00      PROA   
ATOM   2511  C   GLY P 160     -24.719 -93.794 108.044  0.00 97.00      PROA   
ATOM   2512  O   GLY P 160     -23.546 -93.485 108.234  0.00 97.00      PROA   
ATOM   2513  N   ILE P 161     -25.475 -94.390 108.993  0.00 97.00      PROA   
ATOM   2514  HN  ILE P 161     -26.424 -94.632 108.795  0.00 97.00      PROA   
ATOM   2515  CA  ILE P 161     -24.996 -94.674 110.331  0.00 97.00      PROA   
ATOM   2516  HA  ILE P 161     -23.963 -94.373 110.419  0.00 97.00      PROA   
ATOM   2517  CB  ILE P 161     -25.794 -93.961 111.427  0.00 97.00      PROA   
ATOM   2518  HB  ILE P 161     -26.851 -94.318 111.396  0.00 97.00      PROA   
ATOM   2519  CG2 ILE P 161     -25.208 -94.303 112.818  0.00 97.00      PROA   
ATOM   2520 HG21 ILE P 161     -24.122 -94.074 112.848  0.00 97.00      PROA   
ATOM   2521 HG22 ILE P 161     -25.353 -95.373 113.071  0.00 97.00      PROA   
ATOM   2522 HG23 ILE P 161     -25.710 -93.693 113.598  0.00 97.00      PROA   
ATOM   2523  CG1 ILE P 161     -25.845 -92.422 111.207  0.00 97.00      PROA   
ATOM   2524 HG11 ILE P 161     -26.486 -91.986 112.006  0.00 97.00      PROA   
ATOM   2525 HG12 ILE P 161     -26.343 -92.202 110.239  0.00 97.00      PROA   
ATOM   2526  CD  ILE P 161     -24.483 -91.713 111.244  0.00 97.00      PROA   
ATOM   2527  HD1 ILE P 161     -23.809 -92.102 110.453  0.00 97.00      PROA   
ATOM   2528  HD2 ILE P 161     -23.984 -91.849 112.227  0.00 97.00      PROA   
ATOM   2529  HD3 ILE P 161     -24.614 -90.622 111.080  0.00 97.00      PROA   
ATOM   2530  C   ILE P 161     -25.053 -96.174 110.530  0.00 97.00      PROA   
ATOM   2531  O   ILE P 161     -26.114 -96.788 110.475  0.00 97.00      PROA   
ATOM   2532  N   SER P 162     -23.885 -96.809 110.774  0.00 97.00      PROA   
ATOM   2533  HN  SER P 162     -23.023 -96.307 110.789  0.00 97.00      PROA   
ATOM   2534  CA  SER P 162     -23.787 -98.243 110.964  0.00 97.00      PROA   
ATOM   2535  HA  SER P 162     -24.588 -98.726 110.425  0.00 97.00      PROA   
ATOM   2536  CB  SER P 162     -22.452 -98.813 110.418  0.00 97.00      PROA   
ATOM   2537  HB1 SER P 162     -22.417 -98.642 109.320  0.00 97.00      PROA   
ATOM   2538  HB2 SER P 162     -22.385 -99.908 110.596  0.00 97.00      PROA   
ATOM   2539  OG  SER P 162     -21.326 -98.158 110.999  0.00 97.00      PROA   
ATOM   2540  HG1 SER P 162     -21.457 -98.212 111.951  0.00 97.00      PROA   
ATOM   2541  C   SER P 162     -23.910 -98.630 112.424  0.00 97.00      PROA   
ATOM   2542  O   SER P 162     -23.085 -98.242 113.250  0.00 97.00      PROA   
ATOM   2543  N   VAL P 163     -24.931 -99.449 112.770  0.00 97.00      PROA   
ATOM   2544  HN  VAL P 163     -25.604 -99.742 112.093  0.00 97.00      PROA   
ATOM   2545  CA  VAL P 163     -25.109 -99.964 114.114  0.00 97.00      PROA   
ATOM   2546  HA  VAL P 163     -24.341 -99.550 114.748  0.00 97.00      PROA   
ATOM   2547  CB  VAL P 163     -26.446 -99.617 114.768  0.00 97.00      PROA   
ATOM   2548  HB  VAL P 163     -26.416 -99.929 115.839  0.00 97.00      PROA   
ATOM   2549  CG1 VAL P 163     -26.629 -98.087 114.739  0.00 97.00      PROA   
ATOM   2550 HG11 VAL P 163     -26.738 -97.716 113.697  0.00 97.00      PROA   
ATOM   2551 HG12 VAL P 163     -25.764 -97.577 115.212  0.00 97.00      PROA   
ATOM   2552 HG13 VAL P 163     -27.549 -97.817 115.299  0.00 97.00      PROA   
ATOM   2553  CG2 VAL P 163     -27.638-100.325 114.096  0.00 97.00      PROA   
ATOM   2554 HG21 VAL P 163     -27.605-101.422 114.254  0.00 97.00      PROA   
ATOM   2555 HG22 VAL P 163     -27.641-100.122 113.006  0.00 97.00      PROA   
ATOM   2556 HG23 VAL P 163     -28.592 -99.949 114.525  0.00 97.00      PROA   
ATOM   2557  C   VAL P 163     -24.900-101.460 114.077  0.00 97.00      PROA   
ATOM   2558  O   VAL P 163     -25.357-102.152 113.174  0.00 97.00      PROA   
ATOM   2559  N   THR P 164     -24.162-102.005 115.066  0.00 97.00      PROA   
ATOM   2560  HN  THR P 164     -23.787-101.423 115.787  0.00 97.00      PROA   
ATOM   2561  CA  THR P 164     -23.869-103.430 115.115  0.00 97.00      PROA   
ATOM   2562  HA  THR P 164     -24.320-103.936 114.276  0.00 97.00      PROA   
ATOM   2563  CB  THR P 164     -22.378-103.740 115.062  0.00 97.00      PROA   
ATOM   2564  HB  THR P 164     -21.863-103.375 115.978  0.00 97.00      PROA   
ATOM   2565  OG1 THR P 164     -21.777-103.096 113.946  0.00 97.00      PROA   
ATOM   2566  HG1 THR P 164     -22.155-102.217 113.897  0.00 97.00      PROA   
ATOM   2567  CG2 THR P 164     -22.144-105.252 114.879  0.00 97.00      PROA   
ATOM   2568 HG21 THR P 164     -22.600-105.586 113.922  0.00 97.00      PROA   
ATOM   2569 HG22 THR P 164     -22.581-105.846 115.704  0.00 97.00      PROA   
ATOM   2570 HG23 THR P 164     -21.053-105.461 114.826  0.00 97.00      PROA   
ATOM   2571  C   THR P 164     -24.474-103.969 116.396  0.00 97.00      PROA   
ATOM   2572  O   THR P 164     -24.052-103.597 117.483  0.00 97.00      PROA   
ATOM   2573  N   VAL P 165     -25.493-104.859 116.305  0.00 97.00      PROA   
ATOM   2574  HN  VAL P 165     -25.830-105.113 115.398  0.00 97.00      PROA   
ATOM   2575  CA  VAL P 165     -26.231-105.421 117.440  0.00 97.00      PROA   
ATOM   2576  HA  VAL P 165     -26.240-104.666 118.211  0.00 97.00      PROA   
ATOM   2577  CB  VAL P 165     -27.697-105.688 117.061  0.00 97.00      PROA   
ATOM   2578  HB  VAL P 165     -27.733-106.434 116.237  0.00 97.00      PROA   
ATOM   2579  CG1 VAL P 165     -28.572-106.200 118.229  0.00 97.00      PROA   
ATOM   2580 HG11 VAL P 165     -28.394-105.595 119.143  0.00 97.00      PROA   
ATOM   2581 HG12 VAL P 165     -28.381-107.269 118.447  0.00 97.00      PROA   
ATOM   2582 HG13 VAL P 165     -29.645-106.111 117.965  0.00 97.00      PROA   
ATOM   2583  CG2 VAL P 165     -28.316-104.362 116.565  0.00 97.00      PROA   
ATOM   2584 HG21 VAL P 165     -27.808-103.971 115.662  0.00 97.00      PROA   
ATOM   2585 HG22 VAL P 165     -28.259-103.597 117.369  0.00 97.00      PROA   
ATOM   2586 HG23 VAL P 165     -29.386-104.521 116.314  0.00 97.00      PROA   
ATOM   2587  C   VAL P 165     -25.499-106.667 117.977  0.00 97.00      PROA   
ATOM   2588  O   VAL P 165     -24.480-107.061 117.419  0.00 97.00      PROA   
ATOM   2589  N   LYS P 166     -25.956-107.317 119.084  0.00 97.00      PROA   
ATOM   2590  HN  LYS P 166     -26.756-106.988 119.581  0.00 97.00      PROA   
ATOM   2591  CA  LYS P 166     -25.470-108.619 119.510  0.00 97.00      PROA   
ATOM   2592  HA  LYS P 166     -25.064-109.163 118.666  0.00 97.00      PROA   
ATOM   2593  CB  LYS P 166     -24.505-108.619 120.741  0.00 97.00      PROA   
ATOM   2594  HB1 LYS P 166     -24.075-109.637 120.870  0.00 97.00      PROA   
ATOM   2595  HB2 LYS P 166     -25.087-108.389 121.664  0.00 97.00      PROA   
ATOM   2596  CG  LYS P 166     -23.376-107.571 120.740  0.00 97.00      PROA   
ATOM   2597  HG1 LYS P 166     -22.889-107.578 121.742  0.00 97.00      PROA   
ATOM   2598  HG2 LYS P 166     -23.876-106.585 120.648  0.00 97.00      PROA   
ATOM   2599  CD  LYS P 166     -22.282-107.796 119.673  0.00 97.00      PROA   
ATOM   2600  HD1 LYS P 166     -22.732-108.315 118.798  0.00 97.00      PROA   
ATOM   2601  HD2 LYS P 166     -21.515-108.485 120.089  0.00 97.00      PROA   
ATOM   2602  CE  LYS P 166     -21.574-106.522 119.174  0.00 97.00      PROA   
ATOM   2603  HE1 LYS P 166     -20.977-106.752 118.264  0.00 97.00      PROA   
ATOM   2604  HE2 LYS P 166     -20.916-106.082 119.950  0.00 97.00      PROA   
ATOM   2605  NZ  LYS P 166     -22.590-105.526 118.804  0.00 97.00      PROA   
ATOM   2606  HZ1 LYS P 166     -23.057-105.146 119.652  0.00 97.00      PROA   
ATOM   2607  HZ2 LYS P 166     -23.314-106.039 118.253  0.00 97.00      PROA   
ATOM   2608  HZ3 LYS P 166     -22.237-104.743 118.223  0.00 97.00      PROA   
ATOM   2609  C   LYS P 166     -26.699-109.332 120.008  0.00 97.00      PROA   
ATOM   2610  O   LYS P 166     -27.601-108.700 120.545  0.00 97.00      PROA   
ATOM   2611  N   GLU P 167     -26.693-110.682 119.906  0.00  0.00      PROA   
ATOM   2612  HN  GLU P 167     -25.950-111.158 119.442  0.00  0.00      PROA   
ATOM   2613  CA  GLU P 167     -27.658-111.546 120.546  0.00  0.00      PROA   
ATOM   2614  HA  GLU P 167     -28.536-110.976 120.812  0.00  0.00      PROA   
ATOM   2615  CB  GLU P 167     -28.069-112.743 119.644  0.00  0.00      PROA   
ATOM   2616  HB1 GLU P 167     -28.319-112.326 118.644  0.00  0.00      PROA   
ATOM   2617  HB2 GLU P 167     -28.999-113.191 120.062  0.00  0.00      PROA   
ATOM   2618  CG  GLU P 167     -27.014-113.863 119.496  0.00  0.00      PROA   
ATOM   2619  HG1 GLU P 167     -26.903-114.413 120.454  0.00  0.00      PROA   
ATOM   2620  HG2 GLU P 167     -26.032-113.415 119.232  0.00  0.00      PROA   
ATOM   2621  CD  GLU P 167     -27.423-114.864 118.413  0.00  0.00      PROA   
ATOM   2622  OE1 GLU P 167     -28.584-115.352 118.459  0.00  0.00      PROA   
ATOM   2623  OE2 GLU P 167     -26.574-115.166 117.533  0.00  0.00      PROA   
ATOM   2624  C   GLU P 167     -26.983-112.054 121.796  0.00  0.00      PROA   
ATOM   2625  O   GLU P 167     -25.762-111.968 121.932  0.00  0.00      PROA   
ATOM   2626  N   LEU P 168     -27.781-112.605 122.745  0.00  0.00      PROA   
ATOM   2627  HN  LEU P 168     -28.772-112.628 122.632  0.00  0.00      PROA   
ATOM   2628  CA  LEU P 168     -27.284-113.278 123.924  0.00  0.00      PROA   
ATOM   2629  HA  LEU P 168     -26.304-112.892 124.165  0.00  0.00      PROA   
ATOM   2630  CB  LEU P 168     -28.192-113.173 125.187  0.00  0.00      PROA   
ATOM   2631  HB1 LEU P 168     -27.810-113.890 125.952  0.00  0.00      PROA   
ATOM   2632  HB2 LEU P 168     -29.235-113.462 124.937  0.00  0.00      PROA   
ATOM   2633  CG  LEU P 168     -28.236-111.794 125.902  0.00  0.00      PROA   
ATOM   2634  HG  LEU P 168     -28.716-111.979 126.894  0.00  0.00      PROA   
ATOM   2635  CD1 LEU P 168     -26.837-111.214 126.191  0.00  0.00      PROA   
ATOM   2636 HD11 LEU P 168     -26.324-110.944 125.244  0.00  0.00      PROA   
ATOM   2637 HD12 LEU P 168     -26.216-111.956 126.736  0.00  0.00      PROA   
ATOM   2638 HD13 LEU P 168     -26.923-110.299 126.813  0.00  0.00      PROA   
ATOM   2639  CD2 LEU P 168     -29.136-110.772 125.186  0.00  0.00      PROA   
ATOM   2640 HD21 LEU P 168     -30.150-111.192 125.023  0.00  0.00      PROA   
ATOM   2641 HD22 LEU P 168     -28.696-110.508 124.204  0.00  0.00      PROA   
ATOM   2642 HD23 LEU P 168     -29.228-109.845 125.790  0.00  0.00      PROA   
ATOM   2643  C   LEU P 168     -27.107-114.725 123.542  0.00  0.00      PROA   
ATOM   2644  O   LEU P 168     -26.048-115.103 123.043  0.00  0.00      PROA   
ATOM   2645  N   PHE P 169     -28.147-115.564 123.782  0.00  0.00      PROA   
ATOM   2646  HN  PHE P 169     -28.992-115.219 124.183  0.00  0.00      PROA   
ATOM   2647  CA  PHE P 169     -28.153-116.984 123.504  0.00  0.00      PROA   
ATOM   2648  HA  PHE P 169     -27.314-117.383 124.051  0.00  0.00      PROA   
ATOM   2649  CB  PHE P 169     -29.409-117.722 124.063  0.00  0.00      PROA   
ATOM   2650  HB1 PHE P 169     -29.437-117.588 125.166  0.00  0.00      PROA   
ATOM   2651  HB2 PHE P 169     -29.333-118.813 123.858  0.00  0.00      PROA   
ATOM   2652  CG  PHE P 169     -30.718-117.204 123.503  0.00  0.00      PROA   
ATOM   2653  CD1 PHE P 169     -31.320-116.043 124.025  0.00  0.00      PROA   
ATOM   2654  HD1 PHE P 169     -30.841-115.505 124.829  0.00  0.00      PROA   
ATOM   2655  CE1 PHE P 169     -32.530-115.568 123.503  0.00  0.00      PROA   
ATOM   2656  HE1 PHE P 169     -32.975-114.670 123.903  0.00  0.00      PROA   
ATOM   2657  CZ  PHE P 169     -33.162-116.260 122.462  0.00  0.00      PROA   
ATOM   2658  HZ  PHE P 169     -34.094-115.894 122.059  0.00  0.00      PROA   
ATOM   2659  CD2 PHE P 169     -31.375-117.899 122.470  0.00  0.00      PROA   
ATOM   2660  HD2 PHE P 169     -30.934-118.798 122.065  0.00  0.00      PROA   
ATOM   2661  CE2 PHE P 169     -32.586-117.428 121.948  0.00  0.00      PROA   
ATOM   2662  HE2 PHE P 169     -33.075-117.966 121.149  0.00  0.00      PROA   
ATOM   2663  C   PHE P 169     -28.012-117.241 122.008  0.00  0.00      PROA   
ATOM   2664  O   PHE P 169     -28.687-116.553 121.243  0.00  0.00      PROA   
ATOM   2665  N   PRO P 170     -27.197-118.190 121.539  0.00  0.00      PROA   
ATOM   2666  CD  PRO P 170     -25.989-118.580 122.291  0.00  0.00      PROA   
ATOM   2667  HD1 PRO P 170     -26.230-119.410 122.988  0.00  0.00      PROA   
ATOM   2668  HD2 PRO P 170     -25.581-117.713 122.857  0.00  0.00      PROA   
ATOM   2669  CA  PRO P 170     -26.978-118.333 120.107  0.00  0.00      PROA   
ATOM   2670  HA  PRO P 170     -27.461-117.555 119.535  0.00  0.00      PROA   
ATOM   2671  CB  PRO P 170     -25.453-118.311 119.970  0.00  0.00      PROA   
ATOM   2672  HB1 PRO P 170     -25.110-117.252 119.980  0.00  0.00      PROA   
ATOM   2673  HB2 PRO P 170     -25.085-118.795 119.044  0.00  0.00      PROA   
ATOM   2674  CG  PRO P 170     -24.954-119.002 121.244  0.00  0.00      PROA   
ATOM   2675  HG1 PRO P 170     -24.987-120.105 121.112  0.00  0.00      PROA   
ATOM   2676  HG2 PRO P 170     -23.924-118.695 121.515  0.00  0.00      PROA   
ATOM   2677  C   PRO P 170     -27.544-119.655 119.642  0.00  0.00      PROA   
ATOM   2678  O   PRO P 170     -27.741-119.804 118.437  0.00  0.00      PROA   
ATOM   2679  N   ALA P 171     -27.748-120.640 120.556  0.00  0.00      PROA   
ATOM   2680  HN  ALA P 171     -27.576-120.473 121.524  0.00  0.00      PROA   
ATOM   2681  CA  ALA P 171     -28.166-121.986 120.240  0.00  0.00      PROA   
ATOM   2682  HA  ALA P 171     -27.438-122.345 119.533  0.00  0.00      PROA   
ATOM   2683  CB  ALA P 171     -28.140-122.913 121.472  0.00  0.00      PROA   
ATOM   2684  HB1 ALA P 171     -28.855-122.561 122.246  0.00  0.00      PROA   
ATOM   2685  HB2 ALA P 171     -27.122-122.919 121.915  0.00  0.00      PROA   
ATOM   2686  HB3 ALA P 171     -28.400-123.956 121.191  0.00  0.00      PROA   
ATOM   2687  C   ALA P 171     -29.557-122.025 119.639  0.00  0.00      PROA   
ATOM   2688  O   ALA P 171     -30.396-121.223 120.048  0.00  0.00      PROA   
ATOM   2689  N   PRO P 172     -29.865-122.912 118.690  0.00  0.00      PROA   
ATOM   2690  CD  PRO P 172     -28.884-123.737 117.978  0.00  0.00      PROA   
ATOM   2691  HD1 PRO P 172     -28.375-124.432 118.679  0.00  0.00      PROA   
ATOM   2692  HD2 PRO P 172     -28.140-123.069 117.489  0.00  0.00      PROA   
ATOM   2693  CA  PRO P 172     -31.155-122.914 118.027  0.00  0.00      PROA   
ATOM   2694  HA  PRO P 172     -31.535-121.907 117.918  0.00  0.00      PROA   
ATOM   2695  CB  PRO P 172     -30.886-123.580 116.667  0.00  0.00      PROA   
ATOM   2696  HB1 PRO P 172     -30.587-122.791 115.942  0.00  0.00      PROA   
ATOM   2697  HB2 PRO P 172     -31.760-124.123 116.255  0.00  0.00      PROA   
ATOM   2698  CG  PRO P 172     -29.682-124.496 116.915  0.00  0.00      PROA   
ATOM   2699  HG1 PRO P 172     -30.026-125.469 117.329  0.00  0.00      PROA   
ATOM   2700  HG2 PRO P 172     -29.097-124.676 115.994  0.00  0.00      PROA   
ATOM   2701  C   PRO P 172     -32.122-123.737 118.840  0.00  0.00      PROA   
ATOM   2702  O   PRO P 172     -31.776-124.841 119.260  0.00  0.00      PROA   
ATOM   2703  N   VAL P 173     -33.341-123.201 119.076  0.00 97.00      PROA   
ATOM   2704  HN  VAL P 173     -33.567-122.279 118.767  0.00 97.00      PROA   
ATOM   2705  CA  VAL P 173     -34.395-123.904 119.771  0.00 97.00      PROA   
ATOM   2706  HA  VAL P 173     -33.941-124.645 120.414  0.00 97.00      PROA   
ATOM   2707  CB  VAL P 173     -35.241-122.993 120.659  0.00 97.00      PROA   
ATOM   2708  HB  VAL P 173     -36.057-123.586 121.135  0.00 97.00      PROA   
ATOM   2709  CG1 VAL P 173     -34.342-122.444 121.788  0.00 97.00      PROA   
ATOM   2710 HG11 VAL P 173     -33.528-121.814 121.371  0.00 97.00      PROA   
ATOM   2711 HG12 VAL P 173     -33.884-123.274 122.365  0.00 97.00      PROA   
ATOM   2712 HG13 VAL P 173     -34.941-121.817 122.482  0.00 97.00      PROA   
ATOM   2713  CG2 VAL P 173     -35.880-121.842 119.853  0.00 97.00      PROA   
ATOM   2714 HG21 VAL P 173     -36.523-122.232 119.039  0.00 97.00      PROA   
ATOM   2715 HG22 VAL P 173     -35.103-121.186 119.409  0.00 97.00      PROA   
ATOM   2716 HG23 VAL P 173     -36.509-121.218 120.522  0.00 97.00      PROA   
ATOM   2717  C   VAL P 173     -35.254-124.656 118.776  0.00 97.00      PROA   
ATOM   2718  O   VAL P 173     -35.323-124.311 117.600  0.00 97.00      PROA   
ATOM   2719  N   LEU P 174     -35.931-125.729 119.241  0.00 97.00      PROA   
ATOM   2720  HN  LEU P 174     -35.832-126.026 120.186  0.00 97.00      PROA   
ATOM   2721  CA  LEU P 174     -36.849-126.496 118.430  0.00 97.00      PROA   
ATOM   2722  HA  LEU P 174     -36.718-126.261 117.384  0.00 97.00      PROA   
ATOM   2723  CB  LEU P 174     -36.598-128.014 118.623  0.00 97.00      PROA   
ATOM   2724  HB1 LEU P 174     -36.840-128.330 119.660  0.00 97.00      PROA   
ATOM   2725  HB2 LEU P 174     -35.499-128.159 118.492  0.00 97.00      PROA   
ATOM   2726  CG  LEU P 174     -37.281-128.969 117.615  0.00 97.00      PROA   
ATOM   2727  HG  LEU P 174     -37.112-128.567 116.588  0.00 97.00      PROA   
ATOM   2728  CD1 LEU P 174     -36.614-130.355 117.688  0.00 97.00      PROA   
ATOM   2729 HD11 LEU P 174     -36.735-130.785 118.704  0.00 97.00      PROA   
ATOM   2730 HD12 LEU P 174     -35.530-130.279 117.462  0.00 97.00      PROA   
ATOM   2731 HD13 LEU P 174     -37.084-131.042 116.957  0.00 97.00      PROA   
ATOM   2732  CD2 LEU P 174     -38.798-129.122 117.817  0.00 97.00      PROA   
ATOM   2733 HD21 LEU P 174     -39.335-128.190 117.547  0.00 97.00      PROA   
ATOM   2734 HD22 LEU P 174     -39.022-129.377 118.873  0.00 97.00      PROA   
ATOM   2735 HD23 LEU P 174     -39.182-129.938 117.172  0.00 97.00      PROA   
ATOM   2736  C   LEU P 174     -38.244-126.086 118.854  0.00 97.00      PROA   
ATOM   2737  O   LEU P 174     -38.699-126.406 119.950  0.00 97.00      PROA   
ATOM   2738  N   THR P 175     -38.960-125.346 117.977  0.00 97.00      PROA   
ATOM   2739  HN  THR P 175     -38.566-125.077 117.098  0.00 97.00      PROA   
ATOM   2740  CA  THR P 175     -40.304-124.864 118.233  0.00 97.00      PROA   
ATOM   2741  HA  THR P 175     -40.480-124.893 119.298  0.00 97.00      PROA   
ATOM   2742  CB  THR P 175     -40.547-123.416 117.818  0.00 97.00      PROA   
ATOM   2743  HB  THR P 175     -41.631-123.156 117.827  0.00 97.00      PROA   
ATOM   2744  OG1 THR P 175     -40.012-123.169 116.530  0.00 97.00      PROA   
ATOM   2745  HG1 THR P 175     -39.749-122.239 116.506  0.00 97.00      PROA   
ATOM   2746  CG2 THR P 175     -39.824-122.499 118.822  0.00 97.00      PROA   
ATOM   2747 HG21 THR P 175     -38.731-122.691 118.802  0.00 97.00      PROA   
ATOM   2748 HG22 THR P 175     -40.200-122.680 119.849  0.00 97.00      PROA   
ATOM   2749 HG23 THR P 175     -39.998-121.430 118.569  0.00 97.00      PROA   
ATOM   2750  C   THR P 175     -41.318-125.796 117.605  0.00 97.00      PROA   
ATOM   2751  O   THR P 175     -41.274-126.110 116.418  0.00 97.00      PROA   
ATOM   2752  N   ALA P 176     -42.267-126.276 118.433  0.00 97.00      PROA   
ATOM   2753  HN  ALA P 176     -42.261-126.033 119.398  0.00 97.00      PROA   
ATOM   2754  CA  ALA P 176     -43.346-127.142 118.023  0.00 97.00      PROA   
ATOM   2755  HA  ALA P 176     -43.363-127.234 116.945  0.00 97.00      PROA   
ATOM   2756  CB  ALA P 176     -43.205-128.539 118.660  0.00 97.00      PROA   
ATOM   2757  HB1 ALA P 176     -43.193-128.469 119.769  0.00 97.00      PROA   
ATOM   2758  HB2 ALA P 176     -42.242-128.995 118.338  0.00 97.00      PROA   
ATOM   2759  HB3 ALA P 176     -44.028-129.213 118.348  0.00 97.00      PROA   
ATOM   2760  C   ALA P 176     -44.626-126.464 118.462  0.00 97.00      PROA   
ATOM   2761  O   ALA P 176     -44.662-125.804 119.499  0.00 97.00      PROA   
ATOM   2762  N   SER P 177     -45.714-126.561 117.660  0.00 97.00      PROA   
ATOM   2763  HN  SER P 177     -45.691-127.083 116.810  0.00 97.00      PROA   
ATOM   2764  CA  SER P 177     -46.892-125.730 117.857  0.00 97.00      PROA   
ATOM   2765  HA  SER P 177     -46.606-124.821 118.369  0.00 97.00      PROA   
ATOM   2766  CB  SER P 177     -47.499-125.319 116.490  0.00 97.00      PROA   
ATOM   2767  HB1 SER P 177     -46.729-124.733 115.941  0.00 97.00      PROA   
ATOM   2768  HB2 SER P 177     -48.388-124.666 116.618  0.00 97.00      PROA   
ATOM   2769  OG  SER P 177     -47.838-126.450 115.689  0.00 97.00      PROA   
ATOM   2770  HG1 SER P 177     -48.672-126.788 116.028  0.00 97.00      PROA   
ATOM   2771  C   SER P 177     -47.983-126.374 118.691  0.00 97.00      PROA   
ATOM   2772  O   SER P 177     -49.020-125.753 118.922  0.00 97.00      PROA   
ATOM   2773  N   VAL P 178     -47.776-127.617 119.184  0.00 97.00      PROA   
ATOM   2774  HN  VAL P 178     -46.926-128.098 118.997  0.00 97.00      PROA   
ATOM   2775  CA  VAL P 178     -48.727-128.299 120.043  0.00 97.00      PROA   
ATOM   2776  HA  VAL P 178     -49.323-127.568 120.574  0.00 97.00      PROA   
ATOM   2777  CB  VAL P 178     -49.654-129.276 119.303  0.00 97.00      PROA   
ATOM   2778  HB  VAL P 178     -49.049-130.083 118.830  0.00 97.00      PROA   
ATOM   2779  CG1 VAL P 178     -50.666-129.911 120.282  0.00 97.00      PROA   
ATOM   2780 HG11 VAL P 178     -51.240-129.122 120.812  0.00 97.00      PROA   
ATOM   2781 HG12 VAL P 178     -50.161-130.549 121.030  0.00 97.00      PROA   
ATOM   2782 HG13 VAL P 178     -51.383-130.551 119.726  0.00 97.00      PROA   
ATOM   2783  CG2 VAL P 178     -50.433-128.550 118.185  0.00 97.00      PROA   
ATOM   2784 HG21 VAL P 178     -49.750-128.181 117.394  0.00 97.00      PROA   
ATOM   2785 HG22 VAL P 178     -50.996-127.690 118.607  0.00 97.00      PROA   
ATOM   2786 HG23 VAL P 178     -51.162-129.246 117.715  0.00 97.00      PROA   
ATOM   2787  C   VAL P 178     -47.896-129.062 121.057  0.00 97.00      PROA   
ATOM   2788  O   VAL P 178     -46.921-129.720 120.698  0.00 97.00      PROA   
ATOM   2789  N   THR P 179     -48.257-128.985 122.364  0.00 97.00      PROA   
ATOM   2790  HN  THR P 179     -49.014-128.405 122.657  0.00 97.00      PROA   
ATOM   2791  CA  THR P 179     -47.686-129.798 123.428  0.00 97.00      PROA   
ATOM   2792  HA  THR P 179     -46.609-129.721 123.354  0.00 97.00      PROA   
ATOM   2793  CB  THR P 179     -48.103-129.337 124.820  0.00 97.00      PROA   
ATOM   2794  HB  THR P 179     -47.806-130.074 125.605  0.00 97.00      PROA   
ATOM   2795  OG1 THR P 179     -49.509-129.124 124.886  0.00 97.00      PROA   
ATOM   2796  HG1 THR P 179     -49.907-129.982 124.723  0.00 97.00      PROA   
ATOM   2797  CG2 THR P 179     -47.408-128.004 125.141  0.00 97.00      PROA   
ATOM   2798 HG21 THR P 179     -47.694-127.227 124.403  0.00 97.00      PROA   
ATOM   2799 HG22 THR P 179     -46.305-128.128 125.126  0.00 97.00      PROA   
ATOM   2800 HG23 THR P 179     -47.711-127.656 126.152  0.00 97.00      PROA   
ATOM   2801  C   THR P 179     -48.045-131.269 123.314  0.00 97.00      PROA   
ATOM   2802  O   THR P 179     -49.167-131.625 122.968  0.00 97.00      PROA   
ATOM   2803  N   SER P 180     -47.101-132.164 123.674  0.00 97.00      PROA   
ATOM   2804  HN  SER P 180     -46.179-131.885 123.935  0.00 97.00      PROA   
ATOM   2805  CA  SER P 180     -47.339-133.577 123.878  0.00 97.00      PROA   
ATOM   2806  HA  SER P 180     -47.788-133.938 122.967  0.00 97.00      PROA   
ATOM   2807  CB  SER P 180     -46.001-134.322 124.079  0.00 97.00      PROA   
ATOM   2808  HB1 SER P 180     -45.469-134.362 123.104  0.00 97.00      PROA   
ATOM   2809  HB2 SER P 180     -46.143-135.362 124.431  0.00 97.00      PROA   
ATOM   2810  OG  SER P 180     -45.164-133.626 124.995  0.00 97.00      PROA   
ATOM   2811  HG1 SER P 180     -44.409-134.210 125.140  0.00 97.00      PROA   
ATOM   2812  C   SER P 180     -48.324-133.880 125.008  0.00 97.00      PROA   
ATOM   2813  O   SER P 180     -48.446-133.072 125.930  0.00 97.00      PROA   
ATOM   2814  N   PRO P 181     -49.079-134.982 125.003  0.00 97.00      PROA   
ATOM   2815  CD  PRO P 181     -49.846-135.336 126.203  0.00 97.00      PROA   
ATOM   2816  HD1 PRO P 181     -50.631-134.575 126.399  0.00 97.00      PROA   
ATOM   2817  HD2 PRO P 181     -49.160-135.407 127.079  0.00 97.00      PROA   
ATOM   2818  CA  PRO P 181     -48.969-136.104 124.077  0.00 97.00      PROA   
ATOM   2819  HA  PRO P 181     -47.947-136.251 123.772  0.00 97.00      PROA   
ATOM   2820  CB  PRO P 181     -49.458-137.305 124.902  0.00 97.00      PROA   
ATOM   2821  HB1 PRO P 181     -48.595-137.726 125.469  0.00 97.00      PROA   
ATOM   2822  HB2 PRO P 181     -49.905-138.108 124.286  0.00 97.00      PROA   
ATOM   2823  CG  PRO P 181     -50.455-136.706 125.901  0.00 97.00      PROA   
ATOM   2824  HG1 PRO P 181     -51.440-136.570 125.402  0.00 97.00      PROA   
ATOM   2825  HG2 PRO P 181     -50.587-137.331 126.806  0.00 97.00      PROA   
ATOM   2826  C   PRO P 181     -49.825-135.901 122.835  0.00 97.00      PROA   
ATOM   2827  O   PRO P 181     -51.039-135.732 122.935  0.00 97.00      PROA   
ATOM   2828  N   LEU P 182     -49.203-135.935 121.634  0.00 97.00      PROA   
ATOM   2829  HN  LEU P 182     -48.219-136.108 121.587  0.00 97.00      PROA   
ATOM   2830  CA  LEU P 182     -49.882-135.831 120.355  0.00 97.00      PROA   
ATOM   2831  HA  LEU P 182     -50.579-135.009 120.430  0.00 97.00      PROA   
ATOM   2832  CB  LEU P 182     -48.921-135.566 119.160  0.00 97.00      PROA   
ATOM   2833  HB1 LEU P 182     -49.541-135.455 118.242  0.00 97.00      PROA   
ATOM   2834  HB2 LEU P 182     -48.262-136.447 119.009  0.00 97.00      PROA   
ATOM   2835  CG  LEU P 182     -48.016-134.302 119.246  0.00 97.00      PROA   
ATOM   2836  HG  LEU P 182     -47.709-134.074 118.195  0.00 97.00      PROA   
ATOM   2837  CD1 LEU P 182     -48.756-133.061 119.778  0.00 97.00      PROA   
ATOM   2838 HD11 LEU P 182     -49.054-133.210 120.836  0.00 97.00      PROA   
ATOM   2839 HD12 LEU P 182     -49.666-132.860 119.175  0.00 97.00      PROA   
ATOM   2840 HD13 LEU P 182     -48.095-132.170 119.732  0.00 97.00      PROA   
ATOM   2841  CD2 LEU P 182     -46.704-134.532 120.024  0.00 97.00      PROA   
ATOM   2842 HD21 LEU P 182     -46.153-135.404 119.615  0.00 97.00      PROA   
ATOM   2843 HD22 LEU P 182     -46.909-134.715 121.096  0.00 97.00      PROA   
ATOM   2844 HD23 LEU P 182     -46.055-133.634 119.951  0.00 97.00      PROA   
ATOM   2845  C   LEU P 182     -50.694-137.081 120.062  0.00 97.00      PROA   
ATOM   2846  O   LEU P 182     -50.322-138.178 120.452  0.00 97.00      PROA   
ATOM   2847  N   LEU P 183     -51.842-136.966 119.363  0.00 97.00      PROA   
ATOM   2848  HN  LEU P 183     -52.183-136.079 119.065  0.00 97.00      PROA   
ATOM   2849  CA  LEU P 183     -52.599-138.130 118.935  0.00 97.00      PROA   
ATOM   2850  HA  LEU P 183     -52.646-138.819 119.767  0.00 97.00      PROA   
ATOM   2851  CB  LEU P 183     -54.051-137.779 118.534  0.00 97.00      PROA   
ATOM   2852  HB1 LEU P 183     -54.574-138.700 118.191  0.00 97.00      PROA   
ATOM   2853  HB2 LEU P 183     -54.029-137.062 117.685  0.00 97.00      PROA   
ATOM   2854  CG  LEU P 183     -54.904-137.165 119.672  0.00 97.00      PROA   
ATOM   2855  HG  LEU P 183     -54.430-136.209 119.996  0.00 97.00      PROA   
ATOM   2856  CD1 LEU P 183     -56.316-136.832 119.157  0.00 97.00      PROA   
ATOM   2857 HD11 LEU P 183     -56.828-137.761 118.827  0.00 97.00      PROA   
ATOM   2858 HD12 LEU P 183     -56.260-136.134 118.296  0.00 97.00      PROA   
ATOM   2859 HD13 LEU P 183     -56.920-136.362 119.960  0.00 97.00      PROA   
ATOM   2860  CD2 LEU P 183     -54.992-138.086 120.905  0.00 97.00      PROA   
ATOM   2861 HD21 LEU P 183     -53.992-138.228 121.364  0.00 97.00      PROA   
ATOM   2862 HD22 LEU P 183     -55.394-139.079 120.612  0.00 97.00      PROA   
ATOM   2863 HD23 LEU P 183     -55.664-137.642 121.670  0.00 97.00      PROA   
ATOM   2864  C   LEU P 183     -51.927-138.871 117.789  0.00 97.00      PROA   
ATOM   2865  O   LEU P 183     -51.368-138.267 116.877  0.00 97.00      PROA   
ATOM   2866  N   GLU P 184     -51.981-140.223 117.806  0.00 97.00      PROA   
ATOM   2867  HN  GLU P 184     -52.340-140.697 118.609  0.00 97.00      PROA   
ATOM   2868  CA  GLU P 184     -51.510-141.078 116.732  0.00 97.00      PROA   
ATOM   2869  HA  GLU P 184     -50.469-140.831 116.582  0.00 97.00      PROA   
ATOM   2870  CB  GLU P 184     -51.560-142.576 117.160  0.00 97.00      PROA   
ATOM   2871  HB1 GLU P 184     -52.587-142.780 117.539  0.00 97.00      PROA   
ATOM   2872  HB2 GLU P 184     -50.853-142.683 118.015  0.00 97.00      PROA   
ATOM   2873  CG  GLU P 184     -51.219-143.620 116.073  0.00 97.00      PROA   
ATOM   2874  HG1 GLU P 184     -50.290-143.324 115.555  0.00 97.00      PROA   
ATOM   2875  HG2 GLU P 184     -52.035-143.670 115.324  0.00 97.00      PROA   
ATOM   2876  CD  GLU P 184     -50.964-145.025 116.625  0.00 97.00      PROA   
ATOM   2877  OE1 GLU P 184     -50.049-145.198 117.466  0.00 97.00      PROA   
ATOM   2878  OE2 GLU P 184     -51.650-145.967 116.154  0.00 97.00      PROA   
ATOM   2879  C   GLU P 184     -52.223-140.800 115.409  0.00 97.00      PROA   
ATOM   2880  O   GLU P 184     -53.448-140.708 115.348  0.00 97.00      PROA   
ATOM   2881  N   GLY P 185     -51.436-140.616 114.321  0.00 97.00      PROA   
ATOM   2882  HN  GLY P 185     -50.458-140.800 114.420  0.00 97.00      PROA   
ATOM   2883  CA  GLY P 185     -51.904-140.252 112.992  0.00 97.00      PROA   
ATOM   2884  HA1 GLY P 185     -52.983-140.211 112.984  0.00 97.00      PROA   
ATOM   2885  HA2 GLY P 185     -51.526-140.984 112.301  0.00 97.00      PROA   
ATOM   2886  C   GLY P 185     -51.414-138.914 112.500  0.00 97.00      PROA   
ATOM   2887  O   GLY P 185     -51.441-138.668 111.296  0.00 97.00      PROA   
ATOM   2888  N   THR P 186     -50.957-137.998 113.382  0.00 97.00      PROA   
ATOM   2889  HN  THR P 186     -50.930-138.195 114.360  0.00 97.00      PROA   
ATOM   2890  CA  THR P 186     -50.667-136.623 112.977  0.00 97.00      PROA   
ATOM   2891  HA  THR P 186     -51.499-136.308 112.370  0.00 97.00      PROA   
ATOM   2892  CB  THR P 186     -50.612-135.640 114.146  0.00 97.00      PROA   
ATOM   2893  HB  THR P 186     -50.339-134.619 113.786  0.00 97.00      PROA   
ATOM   2894  OG1 THR P 186     -49.676-136.046 115.141  0.00 97.00      PROA   
ATOM   2895  HG1 THR P 186     -48.874-136.272 114.663  0.00 97.00      PROA   
ATOM   2896  CG2 THR P 186     -51.995-135.547 114.811  0.00 97.00      PROA   
ATOM   2897 HG21 THR P 186     -52.287-136.526 115.242  0.00 97.00      PROA   
ATOM   2898 HG22 THR P 186     -52.765-135.235 114.076  0.00 97.00      PROA   
ATOM   2899 HG23 THR P 186     -51.964-134.802 115.635  0.00 97.00      PROA   
ATOM   2900  C   THR P 186     -49.368-136.437 112.185  0.00 97.00      PROA   
ATOM   2901  O   THR P 186     -48.321-136.770 112.732  0.00 97.00      PROA   
ATOM   2902  N   PRO P 187     -49.287-135.885 110.966  0.00 97.00      PROA   
ATOM   2903  CD  PRO P 187     -50.422-135.684 110.054  0.00 97.00      PROA   
ATOM   2904  HD1 PRO P 187     -51.349-135.377 110.582  0.00 97.00      PROA   
ATOM   2905  HD2 PRO P 187     -50.598-136.630 109.495  0.00 97.00      PROA   
ATOM   2906  CA  PRO P 187     -48.100-135.146 110.517  0.00 97.00      PROA   
ATOM   2907  HA  PRO P 187     -47.246-135.806 110.557  0.00 97.00      PROA   
ATOM   2908  CB  PRO P 187     -48.450-134.726 109.083  0.00 97.00      PROA   
ATOM   2909  HB1 PRO P 187     -48.187-135.558 108.392  0.00 97.00      PROA   
ATOM   2910  HB2 PRO P 187     -47.922-133.812 108.747  0.00 97.00      PROA   
ATOM   2911  CG  PRO P 187     -49.973-134.571 109.100  0.00 97.00      PROA   
ATOM   2912  HG1 PRO P 187     -50.236-133.583 109.537  0.00 97.00      PROA   
ATOM   2913  HG2 PRO P 187     -50.428-134.664 108.094  0.00 97.00      PROA   
ATOM   2914  C   PRO P 187     -47.789-133.955 111.426  0.00 97.00      PROA   
ATOM   2915  O   PRO P 187     -48.712-133.405 112.026  0.00 97.00      PROA   
ATOM   2916  N   VAL P 188     -46.497-133.560 111.571  0.00 97.00      PROA   
ATOM   2917  HN  VAL P 188     -45.768-133.978 111.036  0.00 97.00      PROA   
ATOM   2918  CA  VAL P 188     -46.075-132.534 112.516  0.00 97.00      PROA   
ATOM   2919  HA  VAL P 188     -46.884-131.835 112.677  0.00 97.00      PROA   
ATOM   2920  CB  VAL P 188     -45.586-133.108 113.860  0.00 97.00      PROA   
ATOM   2921  HB  VAL P 188     -44.698-133.761 113.689  0.00 97.00      PROA   
ATOM   2922  CG1 VAL P 188     -45.187-131.983 114.840  0.00 97.00      PROA   
ATOM   2923 HG11 VAL P 188     -46.032-131.277 114.984  0.00 97.00      PROA   
ATOM   2924 HG12 VAL P 188     -44.306-131.420 114.475  0.00 97.00      PROA   
ATOM   2925 HG13 VAL P 188     -44.923-132.418 115.827  0.00 97.00      PROA   
ATOM   2926  CG2 VAL P 188     -46.685-133.977 114.510  0.00 97.00      PROA   
ATOM   2927 HG21 VAL P 188     -46.886-134.883 113.904  0.00 97.00      PROA   
ATOM   2928 HG22 VAL P 188     -47.626-133.397 114.613  0.00 97.00      PROA   
ATOM   2929 HG23 VAL P 188     -46.364-134.309 115.520  0.00 97.00      PROA   
ATOM   2930  C   VAL P 188     -44.924-131.800 111.857  0.00 97.00      PROA   
ATOM   2931  O   VAL P 188     -44.094-132.443 111.224  0.00 97.00      PROA   
ATOM   2932  N   THR P 189     -44.827-130.448 112.007  0.00 97.00      PROA   
ATOM   2933  HN  THR P 189     -45.506-129.947 112.537  0.00 97.00      PROA   
ATOM   2934  CA  THR P 189     -43.706-129.639 111.534  0.00 97.00      PROA   
ATOM   2935  HA  THR P 189     -43.042-130.290 110.989  0.00 97.00      PROA   
ATOM   2936  CB  THR P 189     -44.066-128.488 110.565  0.00 97.00      PROA   
ATOM   2937  HB  THR P 189     -44.186-128.909 109.541  0.00 97.00      PROA   
ATOM   2938  OG1 THR P 189     -43.110-127.427 110.501  0.00 97.00      PROA   
ATOM   2939  HG1 THR P 189     -42.369-127.735 109.966  0.00 97.00      PROA   
ATOM   2940  CG2 THR P 189     -45.383-127.827 110.997  0.00 97.00      PROA   
ATOM   2941 HG21 THR P 189     -45.286-127.439 112.033  0.00 97.00      PROA   
ATOM   2942 HG22 THR P 189     -46.232-128.536 110.940  0.00 97.00      PROA   
ATOM   2943 HG23 THR P 189     -45.603-126.969 110.325  0.00 97.00      PROA   
ATOM   2944  C   THR P 189     -42.917-129.174 112.743  0.00 97.00      PROA   
ATOM   2945  O   THR P 189     -43.488-128.802 113.766  0.00 97.00      PROA   
ATOM   2946  N   LEU P 190     -41.566-129.238 112.640  0.00 97.00      PROA   
ATOM   2947  HN  LEU P 190     -41.165-129.505 111.763  0.00 97.00      PROA   
ATOM   2948  CA  LEU P 190     -40.650-128.998 113.736  0.00 97.00      PROA   
ATOM   2949  HA  LEU P 190     -41.199-128.641 114.595  0.00 97.00      PROA   
ATOM   2950  CB  LEU P 190     -39.841-130.274 114.124  0.00 97.00      PROA   
ATOM   2951  HB1 LEU P 190     -39.113-129.990 114.915  0.00 97.00      PROA   
ATOM   2952  HB2 LEU P 190     -39.262-130.621 113.240  0.00 97.00      PROA   
ATOM   2953  CG  LEU P 190     -40.642-131.495 114.664  0.00 97.00      PROA   
ATOM   2954  HG  LEU P 190     -39.888-132.167 115.145  0.00 97.00      PROA   
ATOM   2955  CD1 LEU P 190     -41.667-131.118 115.750  0.00 97.00      PROA   
ATOM   2956 HD11 LEU P 190     -42.431-130.431 115.338  0.00 97.00      PROA   
ATOM   2957 HD12 LEU P 190     -41.173-130.621 116.608  0.00 97.00      PROA   
ATOM   2958 HD13 LEU P 190     -42.188-132.029 116.113  0.00 97.00      PROA   
ATOM   2959  CD2 LEU P 190     -41.299-132.342 113.553  0.00 97.00      PROA   
ATOM   2960 HD21 LEU P 190     -40.560-132.588 112.764  0.00 97.00      PROA   
ATOM   2961 HD22 LEU P 190     -42.141-131.798 113.085  0.00 97.00      PROA   
ATOM   2962 HD23 LEU P 190     -41.696-133.289 113.975  0.00 97.00      PROA   
ATOM   2963  C   LEU P 190     -39.659-127.912 113.351  0.00 97.00      PROA   
ATOM   2964  O   LEU P 190     -38.718-128.133 112.591  0.00 97.00      PROA   
ATOM   2965  N   SER P 191     -39.822-126.695 113.914  0.00 97.00      PROA   
ATOM   2966  HN  SER P 191     -40.555-126.530 114.573  0.00 97.00      PROA   
ATOM   2967  CA  SER P 191     -39.025-125.542 113.532  0.00 97.00      PROA   
ATOM   2968  HA  SER P 191     -38.707-125.672 112.507  0.00 97.00      PROA   
ATOM   2969  CB  SER P 191     -39.900-124.249 113.511  0.00 97.00      PROA   
ATOM   2970  HB1 SER P 191     -40.601-124.278 114.370  0.00 97.00      PROA   
ATOM   2971  HB2 SER P 191     -40.515-124.260 112.584  0.00 97.00      PROA   
ATOM   2972  OG  SER P 191     -39.173-123.023 113.565  0.00 97.00      PROA   
ATOM   2973  HG1 SER P 191     -38.989-122.877 114.499  0.00 97.00      PROA   
ATOM   2974  C   SER P 191     -37.751-125.416 114.355  0.00 97.00      PROA   
ATOM   2975  O   SER P 191     -37.758-124.941 115.483  0.00 97.00      PROA   
ATOM   2976  N   CYS P 192     -36.592-125.811 113.779  0.00 97.00      PROA   
ATOM   2977  HN  CYS P 192     -36.612-126.277 112.898  0.00 97.00      PROA   
ATOM   2978  CA  CYS P 192     -35.289-125.609 114.399  0.00 97.00      PROA   
ATOM   2979  HA  CYS P 192     -35.404-125.619 115.473  0.00 97.00      PROA   
ATOM   2980  CB  CYS P 192     -34.285-126.731 114.025  0.00 97.00      PROA   
ATOM   2981  HB1 CYS P 192     -33.285-126.487 114.444  0.00 97.00      PROA   
ATOM   2982  HB2 CYS P 192     -34.189-126.793 112.919  0.00 97.00      PROA   
ATOM   2983  SG  CYS P 192     -34.853-128.334 114.681  0.00 97.00      PROA   
ATOM   2984  C   CYS P 192     -34.743-124.246 114.003  0.00 97.00      PROA   
ATOM   2985  O   CYS P 192     -34.253-124.055 112.892  0.00 97.00      PROA   
ATOM   2986  N   GLU P 193     -34.858-123.247 114.915  0.00 97.00      PROA   
ATOM   2987  HN  GLU P 193     -35.180-123.450 115.839  0.00 97.00      PROA   
ATOM   2988  CA  GLU P 193     -34.835-121.841 114.550  0.00 97.00      PROA   
ATOM   2989  HA  GLU P 193     -34.660-121.765 113.486  0.00 97.00      PROA   
ATOM   2990  CB  GLU P 193     -36.223-121.205 114.826  0.00 97.00      PROA   
ATOM   2991  HB1 GLU P 193     -36.960-121.740 114.186  0.00 97.00      PROA   
ATOM   2992  HB2 GLU P 193     -36.204-120.143 114.496  0.00 97.00      PROA   
ATOM   2993  CG  GLU P 193     -36.698-121.300 116.294  0.00 97.00      PROA   
ATOM   2994  HG1 GLU P 193     -35.902-120.940 116.978  0.00 97.00      PROA   
ATOM   2995  HG2 GLU P 193     -36.959-122.343 116.570  0.00 97.00      PROA   
ATOM   2996  CD  GLU P 193     -37.910-120.410 116.503  0.00 97.00      PROA   
ATOM   2997  OE1 GLU P 193     -37.739-119.308 117.089  0.00 97.00      PROA   
ATOM   2998  OE2 GLU P 193     -39.017-120.780 116.036  0.00 97.00      PROA   
ATOM   2999  C   GLU P 193     -33.756-120.995 115.214  0.00 97.00      PROA   
ATOM   3000  O   GLU P 193     -33.465-121.131 116.400  0.00 97.00      PROA   
ATOM   3001  N   THR P 194     -33.143-120.062 114.434  0.00 97.00      PROA   
ATOM   3002  HN  THR P 194     -33.287-120.060 113.448  0.00 97.00      PROA   
ATOM   3003  CA  THR P 194     -32.205-119.065 114.943  0.00 97.00      PROA   
ATOM   3004  HA  THR P 194     -31.886-119.343 115.939  0.00 97.00      PROA   
ATOM   3005  CB  THR P 194     -30.953-118.902 114.064  0.00 97.00      PROA   
ATOM   3006  HB  THR P 194     -30.301-118.093 114.473  0.00 97.00      PROA   
ATOM   3007  OG1 THR P 194     -31.269-118.592 112.706  0.00 97.00      PROA   
ATOM   3008  HG1 THR P 194     -30.660-117.898 112.440  0.00 97.00      PROA   
ATOM   3009  CG2 THR P 194     -30.139-120.206 114.067  0.00 97.00      PROA   
ATOM   3010 HG21 THR P 194     -30.741-121.044 113.660  0.00 97.00      PROA   
ATOM   3011 HG22 THR P 194     -29.816-120.460 115.097  0.00 97.00      PROA   
ATOM   3012 HG23 THR P 194     -29.233-120.088 113.433  0.00 97.00      PROA   
ATOM   3013  C   THR P 194     -32.827-117.680 115.046  0.00 97.00      PROA   
ATOM   3014  O   THR P 194     -32.543-116.949 115.992  0.00 97.00      PROA   
ATOM   3015  N   LYS P 195     -33.626-117.270 114.029  0.00 97.00      PROA   
ATOM   3016  HN  LYS P 195     -33.828-117.929 113.311  0.00 97.00      PROA   
ATOM   3017  CA  LYS P 195     -34.085-115.906 113.762  0.00 97.00      PROA   
ATOM   3018  HA  LYS P 195     -34.665-115.985 112.856  0.00 97.00      PROA   
ATOM   3019  CB  LYS P 195     -35.045-115.305 114.834  0.00 97.00      PROA   
ATOM   3020  HB1 LYS P 195     -34.893-114.204 114.904  0.00 97.00      PROA   
ATOM   3021  HB2 LYS P 195     -34.801-115.720 115.835  0.00 97.00      PROA   
ATOM   3022  CG  LYS P 195     -36.553-115.489 114.558  0.00 97.00      PROA   
ATOM   3023  HG1 LYS P 195     -36.778-115.164 113.518  0.00 97.00      PROA   
ATOM   3024  HG2 LYS P 195     -37.088-114.789 115.242  0.00 97.00      PROA   
ATOM   3025  CD  LYS P 195     -37.129-116.892 114.810  0.00 97.00      PROA   
ATOM   3026  HD1 LYS P 195     -36.812-117.208 115.829  0.00 97.00      PROA   
ATOM   3027  HD2 LYS P 195     -36.705-117.619 114.085  0.00 97.00      PROA   
ATOM   3028  CE  LYS P 195     -38.669-116.889 114.731  0.00 97.00      PROA   
ATOM   3029  HE1 LYS P 195     -39.014-116.664 113.702  0.00 97.00      PROA   
ATOM   3030  HE2 LYS P 195     -39.073-116.126 115.431  0.00 97.00      PROA   
ATOM   3031  NZ  LYS P 195     -39.235-118.188 115.128  0.00 97.00      PROA   
ATOM   3032  HZ1 LYS P 195     -38.729-118.513 115.986  0.00 97.00      PROA   
ATOM   3033  HZ2 LYS P 195     -39.063-118.932 114.425  0.00 97.00      PROA   
ATOM   3034  HZ3 LYS P 195     -40.243-118.155 115.363  0.00 97.00      PROA   
ATOM   3035  C   LYS P 195     -33.000-114.901 113.387  0.00 97.00      PROA   
ATOM   3036  O   LYS P 195     -33.232-113.985 112.601  0.00 97.00      PROA   
ATOM   3037  N   LEU P 196     -31.778-115.076 113.898  0.00 97.00      PROA   
ATOM   3038  HN  LEU P 196     -31.632-115.756 114.614  0.00 97.00      PROA   
ATOM   3039  CA  LEU P 196     -30.665-114.229 113.650  0.00 97.00      PROA   
ATOM   3040  HA  LEU P 196     -30.985-113.227 113.391  0.00 97.00      PROA   
ATOM   3041  CB  LEU P 196     -29.876-114.229 114.968  0.00 97.00      PROA   
ATOM   3042  HB1 LEU P 196     -28.956-113.991 114.605  0.00 97.00      PROA   
ATOM   3043  HB2 LEU P 196     -29.520-115.191 115.320  0.00 97.00      PROA   
ATOM   3044  CG  LEU P 196     -30.358-113.383 116.191  0.00 97.00      PROA   
ATOM   3045  HG  LEU P 196     -29.552-113.293 116.955  0.00 97.00      PROA   
ATOM   3046  CD1 LEU P 196     -30.869-112.052 115.902  0.00 97.00      PROA   
ATOM   3047 HD11 LEU P 196     -31.568-111.876 115.062  0.00 97.00      PROA   
ATOM   3048 HD12 LEU P 196     -29.934-111.972 115.417  0.00 97.00      PROA   
ATOM   3049 HD13 LEU P 196     -30.878-111.240 116.650  0.00 97.00      PROA   
ATOM   3050  CD2 LEU P 196     -31.477-113.954 116.927  0.00 97.00      PROA   
ATOM   3051 HD21 LEU P 196     -31.170-114.968 117.217  0.00 97.00      PROA   
ATOM   3052 HD22 LEU P 196     -32.356-113.945 116.256  0.00 97.00      PROA   
ATOM   3053 HD23 LEU P 196     -31.666-113.308 117.813  0.00 97.00      PROA   
ATOM   3054  C   LEU P 196     -29.797-114.741 112.486  0.00 97.00      PROA   
ATOM   3055  O   LEU P 196     -29.604-115.942 112.320  0.00 97.00      PROA   
ATOM   3056  N   LEU P 197     -29.222-113.811 111.676  0.00 97.00      PROA   
ATOM   3057  HN  LEU P 197     -29.397-112.837 111.834  0.00 97.00      PROA   
ATOM   3058  CA  LEU P 197     -28.113-114.062 110.779  0.00 97.00      PROA   
ATOM   3059  HA  LEU P 197     -27.728-115.051 110.975  0.00 97.00      PROA   
ATOM   3060  CB  LEU P 197     -28.558-113.933 109.309  0.00 97.00      PROA   
ATOM   3061  HB1 LEU P 197     -28.956-112.907 109.142  0.00 97.00      PROA   
ATOM   3062  HB2 LEU P 197     -29.400-114.643 109.151  0.00 97.00      PROA   
ATOM   3063  CG  LEU P 197     -27.470-114.222 108.249  0.00 97.00      PROA   
ATOM   3064  HG  LEU P 197     -26.634-113.497 108.386  0.00 97.00      PROA   
ATOM   3065  CD1 LEU P 197     -26.892-115.644 108.374  0.00 97.00      PROA   
ATOM   3066 HD11 LEU P 197     -27.710-116.391 108.285  0.00 97.00      PROA   
ATOM   3067 HD12 LEU P 197     -26.382-115.782 109.349  0.00 97.00      PROA   
ATOM   3068 HD13 LEU P 197     -26.155-115.825 107.564  0.00 97.00      PROA   
ATOM   3069  CD2 LEU P 197     -28.031-114.001 106.835  0.00 97.00      PROA   
ATOM   3070 HD21 LEU P 197     -28.401-112.960 106.725  0.00 97.00      PROA   
ATOM   3071 HD22 LEU P 197     -28.874-114.699 106.646  0.00 97.00      PROA   
ATOM   3072 HD23 LEU P 197     -27.241-114.180 106.075  0.00 97.00      PROA   
ATOM   3073  C   LEU P 197     -26.985-113.073 111.037  0.00 97.00      PROA   
ATOM   3074  O   LEU P 197     -27.205-111.870 111.146  0.00 97.00      PROA   
ATOM   3075  N   LEU P 198     -25.734-113.568 111.149  0.00 97.00      PROA   
ATOM   3076  HN  LEU P 198     -25.560-114.530 110.967  0.00 97.00      PROA   
ATOM   3077  CA  LEU P 198     -24.549-112.791 111.461  0.00 97.00      PROA   
ATOM   3078  HA  LEU P 198     -24.754-111.736 111.340  0.00 97.00      PROA   
ATOM   3079  CB  LEU P 198     -23.894-113.070 112.847  0.00 97.00      PROA   
ATOM   3080  HB1 LEU P 198     -22.939-112.525 112.946  0.00 97.00      PROA   
ATOM   3081  HB2 LEU P 198     -23.702-114.163 112.956  0.00 97.00      PROA   
ATOM   3082  CG  LEU P 198     -24.661-112.656 114.084  0.00 97.00      PROA   
ATOM   3083  HG  LEU P 198     -24.015-112.745 114.988  0.00 97.00      PROA   
ATOM   3084  CD1 LEU P 198     -25.145-111.179 114.066  0.00 97.00      PROA   
ATOM   3085 HD11 LEU P 198     -25.877-111.011 113.252  0.00 97.00      PROA   
ATOM   3086 HD12 LEU P 198     -24.301-110.498 113.908  0.00 97.00      PROA   
ATOM   3087 HD13 LEU P 198     -25.621-110.861 115.018  0.00 97.00      PROA   
ATOM   3088  CD2 LEU P 198     -25.628-113.761 114.290  0.00 97.00      PROA   
ATOM   3089 HD21 LEU P 198     -25.475-114.800 114.286  0.00 97.00      PROA   
ATOM   3090 HD22 LEU P 198     -26.509-113.658 113.642  0.00 97.00      PROA   
ATOM   3091 HD23 LEU P 198     -25.800-113.639 115.385  0.00 97.00      PROA   
ATOM   3092  C   LEU P 198     -23.548-113.211 110.418  0.00 97.00      PROA   
ATOM   3093  O   LEU P 198     -23.770-114.185 109.700  0.00 97.00      PROA   
ATOM   3094  N   GLN P 199     -22.415-112.474 110.296  0.00 97.00      PROA   
ATOM   3095  HN  GLN P 199     -22.284-111.660 110.857  0.00 97.00      PROA   
ATOM   3096  CA  GLN P 199     -21.349-112.762 109.348  0.00 97.00      PROA   
ATOM   3097  HA  GLN P 199     -21.777-112.656 108.361  0.00 97.00      PROA   
ATOM   3098  CB  GLN P 199     -20.160-111.773 109.498  0.00 97.00      PROA   
ATOM   3099  HB1 GLN P 199     -19.404-112.012 108.718  0.00 97.00      PROA   
ATOM   3100  HB2 GLN P 199     -19.677-111.931 110.489  0.00 97.00      PROA   
ATOM   3101  CG  GLN P 199     -20.512-110.266 109.379  0.00 97.00      PROA   
ATOM   3102  HG1 GLN P 199     -19.597-109.665 109.197  0.00 97.00      PROA   
ATOM   3103  HG2 GLN P 199     -20.948-109.925 110.344  0.00 97.00      PROA   
ATOM   3104  CD  GLN P 199     -21.560-109.952 108.304  0.00 97.00      PROA   
ATOM   3105  OE1 GLN P 199     -22.695-109.581 108.623  0.00 97.00      PROA   
ATOM   3106  NE2 GLN P 199     -21.178-110.078 107.005  0.00 97.00      PROA   
ATOM   3107 HE21 GLN P 199     -21.849-109.844 106.303  0.00 97.00      PROA   
ATOM   3108 HE22 GLN P 199     -20.250-110.367 106.775  0.00 97.00      PROA   
ATOM   3109  C   GLN P 199     -20.820-114.190 109.462  0.00 97.00      PROA   
ATOM   3110  O   GLN P 199     -20.608-114.715 110.554  0.00 97.00      PROA   
ATOM   3111  N   ARG P 200     -20.640-114.867 108.306  0.00 97.00      PROA   
ATOM   3112  HN  ARG P 200     -20.761-114.435 107.417  0.00 97.00      PROA   
ATOM   3113  CA  ARG P 200     -20.496-116.301 108.271  0.00 97.00      PROA   
ATOM   3114  HA  ARG P 200     -20.106-116.665 109.210  0.00 97.00      PROA   
ATOM   3115  CB  ARG P 200     -21.891-116.907 107.966  0.00 97.00      PROA   
ATOM   3116  HB1 ARG P 200     -22.226-116.527 106.973  0.00 97.00      PROA   
ATOM   3117  HB2 ARG P 200     -22.620-116.514 108.710  0.00 97.00      PROA   
ATOM   3118  CG  ARG P 200     -21.961-118.439 107.954  0.00 97.00      PROA   
ATOM   3119  HG1 ARG P 200     -20.953-118.870 107.788  0.00 97.00      PROA   
ATOM   3120  HG2 ARG P 200     -22.568-118.720 107.069  0.00 97.00      PROA   
ATOM   3121  CD  ARG P 200     -22.558-119.090 109.210  0.00 97.00      PROA   
ATOM   3122  HD1 ARG P 200     -22.284-118.530 110.126  0.00 97.00      PROA   
ATOM   3123  HD2 ARG P 200     -22.184-120.135 109.319  0.00 97.00      PROA   
ATOM   3124  NE  ARG P 200     -24.054-119.086 109.076  0.00 97.00      PROA   
ATOM   3125  HE  ARG P 200     -24.578-118.285 109.351  0.00 97.00      PROA   
ATOM   3126  CZ  ARG P 200     -24.740-120.112 108.537  0.00 97.00      PROA   
ATOM   3127  NH1 ARG P 200     -24.132-121.211 108.070  0.00 97.00      PROA   
ATOM   3128 HH11 ARG P 200     -23.223-121.087 107.679  0.00 97.00      PROA   
ATOM   3129 HH12 ARG P 200     -24.694-121.913 107.633  0.00 97.00      PROA   
ATOM   3130  NH2 ARG P 200     -26.068-120.040 108.361  0.00 97.00      PROA   
ATOM   3131 HH21 ARG P 200     -26.532-119.174 108.507  0.00 97.00      PROA   
ATOM   3132 HH22 ARG P 200     -26.456-120.733 107.757  0.00 97.00      PROA   
ATOM   3133  C   ARG P 200     -19.553-116.621 107.127  0.00 97.00      PROA   
ATOM   3134  O   ARG P 200     -19.673-115.968 106.091  0.00 97.00      PROA   
ATOM   3135  N   PRO P 201     -18.614-117.572 107.205  0.00 97.00      PROA   
ATOM   3136  CD  PRO P 201     -18.087-118.129 108.459  0.00 97.00      PROA   
ATOM   3137  HD1 PRO P 201     -18.900-118.582 109.068  0.00 97.00      PROA   
ATOM   3138  HD2 PRO P 201     -17.584-117.321 109.035  0.00 97.00      PROA   
ATOM   3139  CA  PRO P 201     -17.909-118.070 106.029  0.00 97.00      PROA   
ATOM   3140  HA  PRO P 201     -17.617-117.251 105.385  0.00 97.00      PROA   
ATOM   3141  CB  PRO P 201     -16.671-118.780 106.611  0.00 97.00      PROA   
ATOM   3142  HB1 PRO P 201     -15.841-118.040 106.678  0.00 97.00      PROA   
ATOM   3143  HB2 PRO P 201     -16.324-119.640 106.005  0.00 97.00      PROA   
ATOM   3144  CG  PRO P 201     -17.067-119.192 108.039  0.00 97.00      PROA   
ATOM   3145  HG1 PRO P 201     -17.563-120.185 108.017  0.00 97.00      PROA   
ATOM   3146  HG2 PRO P 201     -16.199-119.247 108.725  0.00 97.00      PROA   
ATOM   3147  C   PRO P 201     -18.794-118.994 105.202  0.00 97.00      PROA   
ATOM   3148  O   PRO P 201     -19.161-118.620 104.090  0.00 97.00      PROA   
ATOM   3149  N   GLY P 202     -19.171-120.184 105.719  0.00 97.00      PROA   
ATOM   3150  HN  GLY P 202     -18.766-120.513 106.570  0.00 97.00      PROA   
ATOM   3151  CA  GLY P 202     -20.106-121.082 105.074  0.00 97.00      PROA   
ATOM   3152  HA1 GLY P 202     -19.953-122.026 105.555  0.00 97.00      PROA   
ATOM   3153  HA2 GLY P 202     -19.934-121.113 104.008  0.00 97.00      PROA   
ATOM   3154  C   GLY P 202     -21.530-120.711 105.345  0.00 97.00      PROA   
ATOM   3155  O   GLY P 202     -22.021-120.990 106.426  0.00 97.00      PROA   
ATOM   3156  N   LEU P 203     -22.222-120.096 104.363  0.00 97.00      PROA   
ATOM   3157  HN  LEU P 203     -21.754-119.909 103.504  0.00 97.00      PROA   
ATOM   3158  CA  LEU P 203     -23.581-119.578 104.454  0.00 97.00      PROA   
ATOM   3159  HA  LEU P 203     -23.597-118.915 105.301  0.00 97.00      PROA   
ATOM   3160  CB  LEU P 203     -23.947-118.710 103.214  0.00 97.00      PROA   
ATOM   3161  HB1 LEU P 203     -25.043-118.725 103.026  0.00 97.00      PROA   
ATOM   3162  HB2 LEU P 203     -23.453-119.153 102.321  0.00 97.00      PROA   
ATOM   3163  CG  LEU P 203     -23.550-117.208 103.315  0.00 97.00      PROA   
ATOM   3164  HG  LEU P 203     -23.782-116.753 102.320  0.00 97.00      PROA   
ATOM   3165  CD1 LEU P 203     -24.404-116.449 104.352  0.00 97.00      PROA   
ATOM   3166 HD11 LEU P 203     -24.213-116.835 105.375  0.00 97.00      PROA   
ATOM   3167 HD12 LEU P 203     -25.485-116.565 104.124  0.00 97.00      PROA   
ATOM   3168 HD13 LEU P 203     -24.155-115.367 104.335  0.00 97.00      PROA   
ATOM   3169  CD2 LEU P 203     -22.049-116.975 103.571  0.00 97.00      PROA   
ATOM   3170 HD21 LEU P 203     -21.439-117.494 102.803  0.00 97.00      PROA   
ATOM   3171 HD22 LEU P 203     -21.757-117.358 104.572  0.00 97.00      PROA   
ATOM   3172 HD23 LEU P 203     -21.813-115.891 103.535  0.00 97.00      PROA   
ATOM   3173  C   LEU P 203     -24.694-120.582 104.750  0.00 97.00      PROA   
ATOM   3174  O   LEU P 203     -25.667-120.224 105.411  0.00 97.00      PROA   
ATOM   3175  N   GLN P 204     -24.613-121.843 104.267  0.00 97.00      PROA   
ATOM   3176  HN  GLN P 204     -23.765-122.182 103.857  0.00 97.00      PROA   
ATOM   3177  CA  GLN P 204     -25.712-122.801 104.271  0.00 97.00      PROA   
ATOM   3178  HA  GLN P 204     -26.568-122.306 103.836  0.00 97.00      PROA   
ATOM   3179  CB  GLN P 204     -25.318-124.035 103.415  0.00 97.00      PROA   
ATOM   3180  HB1 GLN P 204     -24.517-124.598 103.942  0.00 97.00      PROA   
ATOM   3181  HB2 GLN P 204     -24.855-123.644 102.479  0.00 97.00      PROA   
ATOM   3182  CG  GLN P 204     -26.430-125.031 103.009  0.00 97.00      PROA   
ATOM   3183  HG1 GLN P 204     -26.684-125.677 103.875  0.00 97.00      PROA   
ATOM   3184  HG2 GLN P 204     -26.044-125.695 102.208  0.00 97.00      PROA   
ATOM   3185  CD  GLN P 204     -27.717-124.341 102.542  0.00 97.00      PROA   
ATOM   3186  OE1 GLN P 204     -28.565-123.916 103.332  0.00 97.00      PROA   
ATOM   3187  NE2 GLN P 204     -27.886-124.233 101.197  0.00 97.00      PROA   
ATOM   3188 HE21 GLN P 204     -28.726-123.804 100.871  0.00 97.00      PROA   
ATOM   3189 HE22 GLN P 204     -27.177-124.569 100.580  0.00 97.00      PROA   
ATOM   3190  C   GLN P 204     -26.093-123.280 105.668  0.00 97.00      PROA   
ATOM   3191  O   GLN P 204     -25.346-123.122 106.621  0.00 97.00      PROA   
ATOM   3192  N   LEU P 205     -27.279-123.901 105.837  0.00 97.00      PROA   
ATOM   3193  HN  LEU P 205     -27.936-123.955 105.086  0.00 97.00      PROA   
ATOM   3194  CA  LEU P 205     -27.536-124.739 106.988  0.00 97.00      PROA   
ATOM   3195  HA  LEU P 205     -26.611-124.925 107.516  0.00 97.00      PROA   
ATOM   3196  CB  LEU P 205     -28.553-124.150 107.995  0.00 97.00      PROA   
ATOM   3197  HB1 LEU P 205     -28.794-124.911 108.771  0.00 97.00      PROA   
ATOM   3198  HB2 LEU P 205     -29.487-123.896 107.449  0.00 97.00      PROA   
ATOM   3199  CG  LEU P 205     -28.059-122.890 108.742  0.00 97.00      PROA   
ATOM   3200  HG  LEU P 205     -27.690-122.170 107.978  0.00 97.00      PROA   
ATOM   3201  CD1 LEU P 205     -29.213-122.206 109.498  0.00 97.00      PROA   
ATOM   3202 HD11 LEU P 205     -29.632-122.896 110.260  0.00 97.00      PROA   
ATOM   3203 HD12 LEU P 205     -30.022-121.923 108.792  0.00 97.00      PROA   
ATOM   3204 HD13 LEU P 205     -28.851-121.290 110.011  0.00 97.00      PROA   
ATOM   3205  CD2 LEU P 205     -26.910-123.214 109.717  0.00 97.00      PROA   
ATOM   3206 HD21 LEU P 205     -26.032-123.622 109.177  0.00 97.00      PROA   
ATOM   3207 HD22 LEU P 205     -27.247-123.968 110.459  0.00 97.00      PROA   
ATOM   3208 HD23 LEU P 205     -26.595-122.300 110.263  0.00 97.00      PROA   
ATOM   3209  C   LEU P 205     -28.016-126.088 106.510  0.00 97.00      PROA   
ATOM   3210  O   LEU P 205     -29.117-126.240 105.984  0.00 97.00      PROA   
ATOM   3211  N   TYR P 206     -27.179-127.127 106.730  0.00 97.00      PROA   
ATOM   3212  HN  TYR P 206     -26.266-126.970 107.097  0.00 97.00      PROA   
ATOM   3213  CA  TYR P 206     -27.568-128.517 106.601  0.00 97.00      PROA   
ATOM   3214  HA  TYR P 206     -28.396-128.600 105.909  0.00 97.00      PROA   
ATOM   3215  CB  TYR P 206     -26.418-129.467 106.165  0.00 97.00      PROA   
ATOM   3216  HB1 TYR P 206     -26.800-130.485 105.943  0.00 97.00      PROA   
ATOM   3217  HB2 TYR P 206     -25.650-129.542 106.965  0.00 97.00      PROA   
ATOM   3218  CG  TYR P 206     -25.742-128.928 104.934  0.00 97.00      PROA   
ATOM   3219  CD1 TYR P 206     -26.197-129.248 103.640  0.00 97.00      PROA   
ATOM   3220  HD1 TYR P 206     -27.048-129.905 103.517  0.00 97.00      PROA   
ATOM   3221  CE1 TYR P 206     -25.558-128.711 102.511  0.00 97.00      PROA   
ATOM   3222  HE1 TYR P 206     -25.917-128.947 101.519  0.00 97.00      PROA   
ATOM   3223  CZ  TYR P 206     -24.468-127.843 102.675  0.00 97.00      PROA   
ATOM   3224  OH  TYR P 206     -23.869-127.215 101.562  0.00 97.00      PROA   
ATOM   3225  HH  TYR P 206     -23.302-126.508 101.897  0.00 97.00      PROA   
ATOM   3226  CD2 TYR P 206     -24.611-128.108 105.075  0.00 97.00      PROA   
ATOM   3227  HD2 TYR P 206     -24.223-127.874 106.056  0.00 97.00      PROA   
ATOM   3228  CE2 TYR P 206     -23.991-127.556 103.957  0.00 97.00      PROA   
ATOM   3229  HE2 TYR P 206     -23.151-126.897 104.103  0.00 97.00      PROA   
ATOM   3230  C   TYR P 206     -28.032-128.922 107.977  0.00 97.00      PROA   
ATOM   3231  O   TYR P 206     -27.588-128.361 108.978  0.00 97.00      PROA   
ATOM   3232  N   PHE P 207     -28.963-129.892 108.062  0.00 97.00      PROA   
ATOM   3233  HN  PHE P 207     -29.303-130.368 107.251  0.00 97.00      PROA   
ATOM   3234  CA  PHE P 207     -29.560-130.257 109.329  0.00 97.00      PROA   
ATOM   3235  HA  PHE P 207     -28.950-129.912 110.151  0.00 97.00      PROA   
ATOM   3236  CB  PHE P 207     -31.013-129.739 109.496  0.00 97.00      PROA   
ATOM   3237  HB1 PHE P 207     -31.490-130.154 110.410  0.00 97.00      PROA   
ATOM   3238  HB2 PHE P 207     -31.613-130.064 108.621  0.00 97.00      PROA   
ATOM   3239  CG  PHE P 207     -31.092-128.232 109.579  0.00 97.00      PROA   
ATOM   3240  CD1 PHE P 207     -31.093-127.443 108.414  0.00 97.00      PROA   
ATOM   3241  HD1 PHE P 207     -30.952-127.911 107.450  0.00 97.00      PROA   
ATOM   3242  CE1 PHE P 207     -31.292-126.060 108.485  0.00 97.00      PROA   
ATOM   3243  HE1 PHE P 207     -31.277-125.469 107.581  0.00 97.00      PROA   
ATOM   3244  CZ  PHE P 207     -31.499-125.445 109.725  0.00 97.00      PROA   
ATOM   3245  HZ  PHE P 207     -31.649-124.377 109.781  0.00 97.00      PROA   
ATOM   3246  CD2 PHE P 207     -31.298-127.599 110.819  0.00 97.00      PROA   
ATOM   3247  HD2 PHE P 207     -31.317-128.191 111.722  0.00 97.00      PROA   
ATOM   3248  CE2 PHE P 207     -31.501-126.215 110.894  0.00 97.00      PROA   
ATOM   3249  HE2 PHE P 207     -31.665-125.742 111.851  0.00 97.00      PROA   
ATOM   3250  C   PHE P 207     -29.599-131.750 109.426  0.00 97.00      PROA   
ATOM   3251  O   PHE P 207     -29.485-132.452 108.433  0.00 97.00      PROA   
ATOM   3252  N   SER P 208     -29.767-132.269 110.655  0.00 97.00      PROA   
ATOM   3253  HN  SER P 208     -29.758-131.687 111.463  0.00 97.00      PROA   
ATOM   3254  CA  SER P 208     -29.995-133.672 110.893  0.00 97.00      PROA   
ATOM   3255  HA  SER P 208     -30.507-134.095 110.039  0.00 97.00      PROA   
ATOM   3256  CB  SER P 208     -28.702-134.489 111.156  0.00 97.00      PROA   
ATOM   3257  HB1 SER P 208     -28.110-134.517 110.215  0.00 97.00      PROA   
ATOM   3258  HB2 SER P 208     -28.942-135.535 111.445  0.00 97.00      PROA   
ATOM   3259  OG  SER P 208     -27.903-133.875 112.161  0.00 97.00      PROA   
ATOM   3260  HG1 SER P 208     -27.334-134.553 112.541  0.00 97.00      PROA   
ATOM   3261  C   SER P 208     -30.944-133.767 112.056  0.00 97.00      PROA   
ATOM   3262  O   SER P 208     -31.051-132.850 112.865  0.00 97.00      PROA   
ATOM   3263  N   PHE P 209     -31.689-134.890 112.121  0.00 97.00      PROA   
ATOM   3264  HN  PHE P 209     -31.561-135.620 111.456  0.00 97.00      PROA   
ATOM   3265  CA  PHE P 209     -32.713-135.136 113.106  0.00 97.00      PROA   
ATOM   3266  HA  PHE P 209     -32.593-134.439 113.925  0.00 97.00      PROA   
ATOM   3267  CB  PHE P 209     -34.140-135.045 112.492  0.00 97.00      PROA   
ATOM   3268  HB1 PHE P 209     -34.769-135.932 112.710  0.00 97.00      PROA   
ATOM   3269  HB2 PHE P 209     -34.069-134.945 111.386  0.00 97.00      PROA   
ATOM   3270  CG  PHE P 209     -34.865-133.845 113.039  0.00 97.00      PROA   
ATOM   3271  CD1 PHE P 209     -35.429-133.910 114.324  0.00 97.00      PROA   
ATOM   3272  HD1 PHE P 209     -35.307-134.805 114.918  0.00 97.00      PROA   
ATOM   3273  CE1 PHE P 209     -36.157-132.832 114.838  0.00 97.00      PROA   
ATOM   3274  HE1 PHE P 209     -36.593-132.902 115.823  0.00 97.00      PROA   
ATOM   3275  CZ  PHE P 209     -36.332-131.676 114.068  0.00 97.00      PROA   
ATOM   3276  HZ  PHE P 209     -36.896-130.841 114.457  0.00 97.00      PROA   
ATOM   3277  CD2 PHE P 209     -35.044-132.677 112.273  0.00 97.00      PROA   
ATOM   3278  HD2 PHE P 209     -34.624-132.613 111.280  0.00 97.00      PROA   
ATOM   3279  CE2 PHE P 209     -35.775-131.598 112.786  0.00 97.00      PROA   
ATOM   3280  HE2 PHE P 209     -35.913-130.706 112.193  0.00 97.00      PROA   
ATOM   3281  C   PHE P 209     -32.456-136.510 113.674  0.00 97.00      PROA   
ATOM   3282  O   PHE P 209     -32.049-137.427 112.965  0.00 97.00      PROA   
ATOM   3283  N   TYR P 210     -32.654-136.661 115.002  0.00 97.00      PROA   
ATOM   3284  HN  TYR P 210     -32.965-135.897 115.563  0.00 97.00      PROA   
ATOM   3285  CA  TYR P 210     -32.314-137.862 115.729  0.00 97.00      PROA   
ATOM   3286  HA  TYR P 210     -32.214-138.701 115.054  0.00 97.00      PROA   
ATOM   3287  CB  TYR P 210     -31.033-137.688 116.600  0.00 97.00      PROA   
ATOM   3288  HB1 TYR P 210     -30.735-138.652 117.066  0.00 97.00      PROA   
ATOM   3289  HB2 TYR P 210     -31.246-136.965 117.415  0.00 97.00      PROA   
ATOM   3290  CG  TYR P 210     -29.852-137.123 115.836  0.00 97.00      PROA   
ATOM   3291  CD1 TYR P 210     -29.729-135.734 115.638  0.00 97.00      PROA   
ATOM   3292  HD1 TYR P 210     -30.512-135.078 115.987  0.00 97.00      PROA   
ATOM   3293  CE1 TYR P 210     -28.592-135.186 115.033  0.00 97.00      PROA   
ATOM   3294  HE1 TYR P 210     -28.517-134.117 114.900  0.00 97.00      PROA   
ATOM   3295  CZ  TYR P 210     -27.545-136.023 114.632  0.00 97.00      PROA   
ATOM   3296  OH  TYR P 210     -26.365-135.489 114.070  0.00 97.00      PROA   
ATOM   3297  HH  TYR P 210     -26.139-134.681 114.548  0.00 97.00      PROA   
ATOM   3298  CD2 TYR P 210     -28.788-137.950 115.431  0.00 97.00      PROA   
ATOM   3299  HD2 TYR P 210     -28.838-139.010 115.624  0.00 97.00      PROA   
ATOM   3300  CE2 TYR P 210     -27.647-137.405 114.824  0.00 97.00      PROA   
ATOM   3301  HE2 TYR P 210     -26.827-138.046 114.534  0.00 97.00      PROA   
ATOM   3302  C   TYR P 210     -33.471-138.127 116.664  0.00 97.00      PROA   
ATOM   3303  O   TYR P 210     -34.270-137.235 116.945  0.00 97.00      PROA   
ATOM   3304  N   MET P 211     -33.578-139.376 117.177  0.00 97.00      PROA   
ATOM   3305  HN  MET P 211     -32.954-140.103 116.898  0.00 97.00      PROA   
ATOM   3306  CA  MET P 211     -34.504-139.713 118.238  0.00 97.00      PROA   
ATOM   3307  HA  MET P 211     -35.005-138.828 118.596  0.00 97.00      PROA   
ATOM   3308  CB  MET P 211     -35.566-140.747 117.778  0.00 97.00      PROA   
ATOM   3309  HB1 MET P 211     -36.121-141.126 118.665  0.00 97.00      PROA   
ATOM   3310  HB2 MET P 211     -35.047-141.607 117.298  0.00 97.00      PROA   
ATOM   3311  CG  MET P 211     -36.596-140.167 116.790  0.00 97.00      PROA   
ATOM   3312  HG1 MET P 211     -36.064-139.578 116.013  0.00 97.00      PROA   
ATOM   3313  HG2 MET P 211     -37.230-139.454 117.358  0.00 97.00      PROA   
ATOM   3314  SD  MET P 211     -37.649-141.405 115.965  0.00 97.00      PROA   
ATOM   3315  CE  MET P 211     -38.516-142.028 117.432  0.00 97.00      PROA   
ATOM   3316  HE1 MET P 211     -38.993-141.196 117.991  0.00 97.00      PROA   
ATOM   3317  HE2 MET P 211     -37.822-142.555 118.121  0.00 97.00      PROA   
ATOM   3318  HE3 MET P 211     -39.313-142.743 117.140  0.00 97.00      PROA   
ATOM   3319  C   MET P 211     -33.707-140.302 119.377  0.00 97.00      PROA   
ATOM   3320  O   MET P 211     -33.328-141.468 119.313  0.00 97.00      PROA   
ATOM   3321  N   GLY P 212     -33.454-139.518 120.463  0.00 97.00      PROA   
ATOM   3322  HN  GLY P 212     -33.872-138.613 120.543  0.00 97.00      PROA   
ATOM   3323  CA  GLY P 212     -32.588-139.885 121.581  0.00 97.00      PROA   
ATOM   3324  HA1 GLY P 212     -33.164-140.502 122.255  0.00 97.00      PROA   
ATOM   3325  HA2 GLY P 212     -32.280-138.962 122.041  0.00 97.00      PROA   
ATOM   3326  C   GLY P 212     -31.316-140.610 121.198  0.00 97.00      PROA   
ATOM   3327  O   GLY P 212     -30.481-140.103 120.451  0.00 97.00      PROA   
ATOM   3328  N   SER P 213     -31.156-141.846 121.719  0.00 97.00      PROA   
ATOM   3329  HN  SER P 213     -31.840-142.187 122.359  0.00 97.00      PROA   
ATOM   3330  CA  SER P 213     -30.020-142.714 121.449  0.00 97.00      PROA   
ATOM   3331  HA  SER P 213     -29.133-142.094 121.421  0.00 97.00      PROA   
ATOM   3332  CB  SER P 213     -29.835-143.745 122.602  0.00 97.00      PROA   
ATOM   3333  HB1 SER P 213     -30.714-144.424 122.650  0.00 97.00      PROA   
ATOM   3334  HB2 SER P 213     -29.776-143.193 123.564  0.00 97.00      PROA   
ATOM   3335  OG  SER P 213     -28.642-144.518 122.476  0.00 97.00      PROA   
ATOM   3336  HG1 SER P 213     -28.680-144.907 121.595  0.00 97.00      PROA   
ATOM   3337  C   SER P 213     -30.104-143.448 120.101  0.00 97.00      PROA   
ATOM   3338  O   SER P 213     -29.585-144.555 119.955  0.00 97.00      PROA   
ATOM   3339  N   LYS P 214     -30.729-142.865 119.050  0.00 97.00      PROA   
ATOM   3340  HN  LYS P 214     -31.233-142.012 119.154  0.00 97.00      PROA   
ATOM   3341  CA  LYS P 214     -30.579-143.412 117.713  0.00 97.00      PROA   
ATOM   3342  HA  LYS P 214     -29.576-143.814 117.649  0.00 97.00      PROA   
ATOM   3343  CB  LYS P 214     -31.523-144.598 117.382  0.00 97.00      PROA   
ATOM   3344  HB1 LYS P 214     -31.187-145.459 118.005  0.00 97.00      PROA   
ATOM   3345  HB2 LYS P 214     -31.395-144.898 116.319  0.00 97.00      PROA   
ATOM   3346  CG  LYS P 214     -33.011-144.346 117.673  0.00 97.00      PROA   
ATOM   3347  HG1 LYS P 214     -33.309-143.383 117.202  0.00 97.00      PROA   
ATOM   3348  HG2 LYS P 214     -33.165-144.242 118.769  0.00 97.00      PROA   
ATOM   3349  CD  LYS P 214     -33.931-145.449 117.115  0.00 97.00      PROA   
ATOM   3350  HD1 LYS P 214     -33.829-145.441 116.005  0.00 97.00      PROA   
ATOM   3351  HD2 LYS P 214     -34.984-145.179 117.359  0.00 97.00      PROA   
ATOM   3352  CE  LYS P 214     -33.620-146.858 117.646  0.00 97.00      PROA   
ATOM   3353  HE1 LYS P 214     -33.777-146.906 118.744  0.00 97.00      PROA   
ATOM   3354  HE2 LYS P 214     -32.573-147.152 117.419  0.00 97.00      PROA   
ATOM   3355  NZ  LYS P 214     -34.507-147.860 117.009  0.00 97.00      PROA   
ATOM   3356  HZ1 LYS P 214     -34.342-147.854 115.982  0.00 97.00      PROA   
ATOM   3357  HZ2 LYS P 214     -35.499-147.614 117.198  0.00 97.00      PROA   
ATOM   3358  HZ3 LYS P 214     -34.302-148.808 117.384  0.00 97.00      PROA   
ATOM   3359  C   LYS P 214     -30.635-142.382 116.603  0.00 97.00      PROA   
ATOM   3360  O   LYS P 214     -31.469-141.480 116.573  0.00 97.00      PROA   
ATOM   3361  N   THR P 215     -29.715-142.537 115.624  0.00 97.00      PROA   
ATOM   3362  HN  THR P 215     -29.001-143.230 115.705  0.00 97.00      PROA   
ATOM   3363  CA  THR P 215     -29.702-141.852 114.347  0.00 97.00      PROA   
ATOM   3364  HA  THR P 215     -29.728-140.789 114.539  0.00 97.00      PROA   
ATOM   3365  CB  THR P 215     -28.448-142.190 113.541  0.00 97.00      PROA   
ATOM   3366  HB  THR P 215     -28.537-141.876 112.475  0.00 97.00      PROA   
ATOM   3367  OG1 THR P 215     -28.177-143.588 113.593  0.00 97.00      PROA   
ATOM   3368  HG1 THR P 215     -28.914-144.019 113.155  0.00 97.00      PROA   
ATOM   3369  CG2 THR P 215     -27.233-141.466 114.142  0.00 97.00      PROA   
ATOM   3370 HG21 THR P 215     -27.119-141.712 115.219  0.00 97.00      PROA   
ATOM   3371 HG22 THR P 215     -27.336-140.368 114.029  0.00 97.00      PROA   
ATOM   3372 HG23 THR P 215     -26.309-141.789 113.614  0.00 97.00      PROA   
ATOM   3373  C   THR P 215     -30.897-142.188 113.474  0.00 97.00      PROA   
ATOM   3374  O   THR P 215     -31.285-143.347 113.348  0.00 97.00      PROA   
ATOM   3375  N   LEU P 216     -31.456-141.167 112.788  0.00 97.00      PROA   
ATOM   3376  HN  LEU P 216     -31.209-140.220 112.981  0.00 97.00      PROA   
ATOM   3377  CA  LEU P 216     -32.325-141.361 111.643  0.00 97.00      PROA   
ATOM   3378  HA  LEU P 216     -32.794-142.331 111.716  0.00 97.00      PROA   
ATOM   3379  CB  LEU P 216     -33.429-140.280 111.562  0.00 97.00      PROA   
ATOM   3380  HB1 LEU P 216     -34.045-140.417 110.648  0.00 97.00      PROA   
ATOM   3381  HB2 LEU P 216     -32.953-139.278 111.504  0.00 97.00      PROA   
ATOM   3382  CG  LEU P 216     -34.396-140.292 112.774  0.00 97.00      PROA   
ATOM   3383  HG  LEU P 216     -33.806-140.097 113.700  0.00 97.00      PROA   
ATOM   3384  CD1 LEU P 216     -35.441-139.170 112.655  0.00 97.00      PROA   
ATOM   3385 HD11 LEU P 216     -36.071-139.327 111.753  0.00 97.00      PROA   
ATOM   3386 HD12 LEU P 216     -34.940-138.184 112.574  0.00 97.00      PROA   
ATOM   3387 HD13 LEU P 216     -36.101-139.164 113.548  0.00 97.00      PROA   
ATOM   3388  CD2 LEU P 216     -35.101-141.650 112.939  0.00 97.00      PROA   
ATOM   3389 HD21 LEU P 216     -34.371-142.459 113.149  0.00 97.00      PROA   
ATOM   3390 HD22 LEU P 216     -35.668-141.903 112.018  0.00 97.00      PROA   
ATOM   3391 HD23 LEU P 216     -35.814-141.604 113.785  0.00 97.00      PROA   
ATOM   3392  C   LEU P 216     -31.469-141.397 110.390  0.00 97.00      PROA   
ATOM   3393  O   LEU P 216     -30.248-141.279 110.471  0.00 97.00      PROA   
ATOM   3394  N   ARG P 217     -32.078-141.611 109.195  0.00 97.00      PROA   
ATOM   3395  HN  ARG P 217     -33.066-141.735 109.148  0.00 97.00      PROA   
ATOM   3396  CA  ARG P 217     -31.357-141.687 107.931  0.00 97.00      PROA   
ATOM   3397  HA  ARG P 217     -30.496-142.324 108.090  0.00 97.00      PROA   
ATOM   3398  CB  ARG P 217     -32.189-142.312 106.779  0.00 97.00      PROA   
ATOM   3399  HB1 ARG P 217     -31.607-142.235 105.831  0.00 97.00      PROA   
ATOM   3400  HB2 ARG P 217     -33.125-141.725 106.653  0.00 97.00      PROA   
ATOM   3401  CG  ARG P 217     -32.538-143.803 106.951  0.00 97.00      PROA   
ATOM   3402  HG1 ARG P 217     -33.121-143.948 107.887  0.00 97.00      PROA   
ATOM   3403  HG2 ARG P 217     -31.593-144.383 107.046  0.00 97.00      PROA   
ATOM   3404  CD  ARG P 217     -33.361-144.328 105.762  0.00 97.00      PROA   
ATOM   3405  HD1 ARG P 217     -32.851-144.138 104.792  0.00 97.00      PROA   
ATOM   3406  HD2 ARG P 217     -34.351-143.823 105.737  0.00 97.00      PROA   
ATOM   3407  NE  ARG P 217     -33.612-145.794 105.942  0.00 97.00      PROA   
ATOM   3408  HE  ARG P 217     -34.466-146.089 106.359  0.00 97.00      PROA   
ATOM   3409  CZ  ARG P 217     -32.774-146.766 105.524  0.00 97.00      PROA   
ATOM   3410  NH1 ARG P 217     -31.581-146.505 104.969  0.00 97.00      PROA   
ATOM   3411 HH11 ARG P 217     -31.279-145.559 104.914  0.00 97.00      PROA   
ATOM   3412 HH12 ARG P 217     -31.002-147.265 104.682  0.00 97.00      PROA   
ATOM   3413  NH2 ARG P 217     -33.150-148.051 105.665  0.00 97.00      PROA   
ATOM   3414 HH21 ARG P 217     -34.035-148.255 106.072  0.00 97.00      PROA   
ATOM   3415 HH22 ARG P 217     -32.548-148.770 105.330  0.00 97.00      PROA   
ATOM   3416  C   ARG P 217     -30.814-140.348 107.449  0.00 97.00      PROA   
ATOM   3417  O   ARG P 217     -31.334-139.741 106.513  0.00 97.00      PROA   
ATOM   3418  N   GLY P 218     -29.719-139.882 108.090  0.00 97.00      PROA   
ATOM   3419  HN  GLY P 218     -29.432-140.364 108.916  0.00 97.00      PROA   
ATOM   3420  CA  GLY P 218     -28.883-138.768 107.683  0.00 97.00      PROA   
ATOM   3421  HA1 GLY P 218     -28.068-138.719 108.390  0.00 97.00      PROA   
ATOM   3422  HA2 GLY P 218     -29.496-137.879 107.675  0.00 97.00      PROA   
ATOM   3423  C   GLY P 218     -28.257-138.919 106.325  0.00 97.00      PROA   
ATOM   3424  O   GLY P 218     -28.185-140.013 105.769  0.00 97.00      PROA   
ATOM   3425  N   ARG P 219     -27.744-137.785 105.800  0.00 97.00      PROA   
ATOM   3426  HN  ARG P 219     -27.815-136.926 106.301  0.00 97.00      PROA   
ATOM   3427  CA  ARG P 219     -27.065-137.687 104.531  0.00 97.00      PROA   
ATOM   3428  HA  ARG P 219     -26.109-138.177 104.646  0.00 97.00      PROA   
ATOM   3429  CB  ARG P 219     -27.827-138.313 103.309  0.00 97.00      PROA   
ATOM   3430  HB1 ARG P 219     -27.827-139.416 103.452  0.00 97.00      PROA   
ATOM   3431  HB2 ARG P 219     -27.260-138.143 102.372  0.00 97.00      PROA   
ATOM   3432  CG  ARG P 219     -29.309-137.899 103.142  0.00 97.00      PROA   
ATOM   3433  HG1 ARG P 219     -29.395-136.794 103.063  0.00 97.00      PROA   
ATOM   3434  HG2 ARG P 219     -29.861-138.210 104.053  0.00 97.00      PROA   
ATOM   3435  CD  ARG P 219     -30.032-138.536 101.944  0.00 97.00      PROA   
ATOM   3436  HD1 ARG P 219     -31.128-138.349 102.030  0.00 97.00      PROA   
ATOM   3437  HD2 ARG P 219     -29.837-139.628 101.892  0.00 97.00      PROA   
ATOM   3438  NE  ARG P 219     -29.507-137.866 100.713  0.00 97.00      PROA   
ATOM   3439  HE  ARG P 219     -28.718-137.253 100.792  0.00 97.00      PROA   
ATOM   3440  CZ  ARG P 219     -30.203-137.710  99.573  0.00 97.00      PROA   
ATOM   3441  NH1 ARG P 219     -31.143-138.586  99.229  0.00 97.00      PROA   
ATOM   3442 HH11 ARG P 219     -31.135-139.418  99.770  0.00 97.00      PROA   
ATOM   3443 HH12 ARG P 219     -31.497-138.545  98.300  0.00 97.00      PROA   
ATOM   3444  NH2 ARG P 219     -29.913-136.676  98.767  0.00 97.00      PROA   
ATOM   3445 HH21 ARG P 219     -30.573-136.383  98.086  0.00 97.00      PROA   
ATOM   3446 HH22 ARG P 219     -29.199-136.035  99.066  0.00 97.00      PROA   
ATOM   3447  C   ARG P 219     -26.787-136.209 104.384  0.00 97.00      PROA   
ATOM   3448  O   ARG P 219     -26.417-135.539 105.346  0.00 97.00      PROA   
ATOM   3449  N   ASP P 220     -26.992-135.655 103.177  0.00 97.00      PROA   
ATOM   3450  HN  ASP P 220     -27.164-136.232 102.379  0.00 97.00      PROA   
ATOM   3451  CA  ASP P 220     -27.121-134.257 102.846  0.00 97.00      PROA   
ATOM   3452  HA  ASP P 220     -26.391-133.685 103.404  0.00 97.00      PROA   
ATOM   3453  CB  ASP P 220     -26.852-134.075 101.314  0.00 97.00      PROA   
ATOM   3454  HB1 ASP P 220     -25.763-134.241 101.148  0.00 97.00      PROA   
ATOM   3455  HB2 ASP P 220     -27.083-133.050 100.971  0.00 97.00      PROA   
ATOM   3456  CG  ASP P 220     -27.557-135.102 100.416  0.00 97.00      PROA   
ATOM   3457  OD1 ASP P 220     -28.267-134.669  99.476  0.00 97.00      PROA   
ATOM   3458  OD2 ASP P 220     -27.329-136.323 100.602  0.00 97.00      PROA   
ATOM   3459  C   ASP P 220     -28.523-133.774 103.244  0.00 97.00      PROA   
ATOM   3460  O   ASP P 220     -29.311-133.298 102.428  0.00 97.00      PROA   
ATOM   3461  N   THR P 221     -28.885-133.915 104.543  0.00 97.00      PROA   
ATOM   3462  HN  THR P 221     -28.247-134.307 105.204  0.00 97.00      PROA   
ATOM   3463  CA  THR P 221     -30.247-133.719 105.013  0.00 97.00      PROA   
ATOM   3464  HA  THR P 221     -30.875-134.109 104.224  0.00 97.00      PROA   
ATOM   3465  CB  THR P 221     -30.607-134.561 106.238  0.00 97.00      PROA   
ATOM   3466  HB  THR P 221     -31.460-134.133 106.816  0.00 97.00      PROA   
ATOM   3467  OG1 THR P 221     -29.489-134.740 107.097  0.00 97.00      PROA   
ATOM   3468  HG1 THR P 221     -29.332-133.878 107.495  0.00 97.00      PROA   
ATOM   3469  CG2 THR P 221     -31.010-135.964 105.758  0.00 97.00      PROA   
ATOM   3470 HG21 THR P 221     -30.153-136.437 105.240  0.00 97.00      PROA   
ATOM   3471 HG22 THR P 221     -31.867-135.916 105.056  0.00 97.00      PROA   
ATOM   3472 HG23 THR P 221     -31.286-136.604 106.623  0.00 97.00      PROA   
ATOM   3473  C   THR P 221     -30.703-132.274 105.182  0.00 97.00      PROA   
ATOM   3474  O   THR P 221     -29.994-131.399 105.674  0.00 97.00      PROA   
ATOM   3475  N   SER P 222     -31.965-132.021 104.765  0.00 97.00      PROA   
ATOM   3476  HN  SER P 222     -32.474-132.730 104.284  0.00 97.00      PROA   
ATOM   3477  CA  SER P 222     -32.673-130.761 104.882  0.00 97.00      PROA   
ATOM   3478  HA  SER P 222     -31.976-129.961 104.674  0.00 97.00      PROA   
ATOM   3479  CB  SER P 222     -33.852-130.701 103.880  0.00 97.00      PROA   
ATOM   3480  HB1 SER P 222     -34.294-129.683 103.829  0.00 97.00      PROA   
ATOM   3481  HB2 SER P 222     -34.647-131.415 104.195  0.00 97.00      PROA   
ATOM   3482  OG  SER P 222     -33.422-131.097 102.579  0.00 97.00      PROA   
ATOM   3483  HG1 SER P 222     -32.572-130.679 102.417  0.00 97.00      PROA   
ATOM   3484  C   SER P 222     -33.226-130.571 106.287  0.00 97.00      PROA   
ATOM   3485  O   SER P 222     -33.135-131.461 107.130  0.00 97.00      PROA   
ATOM   3486  N   SER P 223     -33.807-129.379 106.572  0.00 97.00      PROA   
ATOM   3487  HN  SER P 223     -33.832-128.645 105.895  0.00 97.00      PROA   
ATOM   3488  CA  SER P 223     -34.276-128.938 107.877  0.00 97.00      PROA   
ATOM   3489  HA  SER P 223     -33.424-128.882 108.529  0.00 97.00      PROA   
ATOM   3490  CB  SER P 223     -34.910-127.533 107.762  0.00 97.00      PROA   
ATOM   3491  HB1 SER P 223     -35.117-127.108 108.768  0.00 97.00      PROA   
ATOM   3492  HB2 SER P 223     -35.866-127.587 107.198  0.00 97.00      PROA   
ATOM   3493  OG  SER P 223     -34.040-126.653 107.057  0.00 97.00      PROA   
ATOM   3494  HG1 SER P 223     -33.298-126.471 107.640  0.00 97.00      PROA   
ATOM   3495  C   SER P 223     -35.288-129.824 108.572  0.00 97.00      PROA   
ATOM   3496  O   SER P 223     -35.216-129.999 109.787  0.00 97.00      PROA   
ATOM   3497  N   GLU P 224     -36.253-130.394 107.821  0.00 97.00      PROA   
ATOM   3498  HN  GLU P 224     -36.243-130.301 106.831  0.00 97.00      PROA   
ATOM   3499  CA  GLU P 224     -37.376-131.118 108.378  0.00 97.00      PROA   
ATOM   3500  HA  GLU P 224     -37.242-131.239 109.445  0.00 97.00      PROA   
ATOM   3501  CB  GLU P 224     -38.735-130.398 108.154  0.00 97.00      PROA   
ATOM   3502  HB1 GLU P 224     -39.549-131.122 108.384  0.00 97.00      PROA   
ATOM   3503  HB2 GLU P 224     -38.850-130.112 107.086  0.00 97.00      PROA   
ATOM   3504  CG  GLU P 224     -38.951-129.154 109.048  0.00 97.00      PROA   
ATOM   3505  HG1 GLU P 224     -38.553-128.236 108.570  0.00 97.00      PROA   
ATOM   3506  HG2 GLU P 224     -38.452-129.291 110.031  0.00 97.00      PROA   
ATOM   3507  CD  GLU P 224     -40.441-128.984 109.325  0.00 97.00      PROA   
ATOM   3508  OE1 GLU P 224     -41.006-129.900 109.974  0.00 97.00      PROA   
ATOM   3509  OE2 GLU P 224     -41.030-127.967 108.881  0.00 97.00      PROA   
ATOM   3510  C   GLU P 224     -37.463-132.511 107.795  0.00 97.00      PROA   
ATOM   3511  O   GLU P 224     -36.853-132.837 106.778  0.00 97.00      PROA   
ATOM   3512  N   TYR P 225     -38.268-133.363 108.467  0.00 97.00      PROA   
ATOM   3513  HN  TYR P 225     -38.752-133.046 109.279  0.00 97.00      PROA   
ATOM   3514  CA  TYR P 225     -38.622-134.699 108.048  0.00 97.00      PROA   
ATOM   3515  HA  TYR P 225     -38.315-134.853 107.023  0.00 97.00      PROA   
ATOM   3516  CB  TYR P 225     -38.000-135.795 108.979  0.00 97.00      PROA   
ATOM   3517  HB1 TYR P 225     -36.902-135.629 109.042  0.00 97.00      PROA   
ATOM   3518  HB2 TYR P 225     -38.165-136.798 108.532  0.00 97.00      PROA   
ATOM   3519  CG  TYR P 225     -38.551-135.802 110.395  0.00 97.00      PROA   
ATOM   3520  CD1 TYR P 225     -39.492-136.771 110.795  0.00 97.00      PROA   
ATOM   3521  HD1 TYR P 225     -39.829-137.515 110.087  0.00 97.00      PROA   
ATOM   3522  CE1 TYR P 225     -40.016-136.767 112.094  0.00 97.00      PROA   
ATOM   3523  HE1 TYR P 225     -40.744-137.510 112.384  0.00 97.00      PROA   
ATOM   3524  CZ  TYR P 225     -39.616-135.784 113.007  0.00 97.00      PROA   
ATOM   3525  OH  TYR P 225     -40.177-135.741 114.301  0.00 97.00      PROA   
ATOM   3526  HH  TYR P 225     -40.707-136.532 114.422  0.00 97.00      PROA   
ATOM   3527  CD2 TYR P 225     -38.124-134.850 111.339  0.00 97.00      PROA   
ATOM   3528  HD2 TYR P 225     -37.393-134.106 111.061  0.00 97.00      PROA   
ATOM   3529  CE2 TYR P 225     -38.664-134.831 112.631  0.00 97.00      PROA   
ATOM   3530  HE2 TYR P 225     -38.355-134.073 113.335  0.00 97.00      PROA   
ATOM   3531  C   TYR P 225     -40.139-134.678 108.111  0.00 97.00      PROA   
ATOM   3532  O   TYR P 225     -40.709-133.803 108.761  0.00 97.00      PROA   
ATOM   3533  N   GLN P 226     -40.850-135.618 107.437  0.00 97.00      PROA   
ATOM   3534  HN  GLN P 226     -40.413-136.324 106.885  0.00 97.00      PROA   
ATOM   3535  CA  GLN P 226     -42.301-135.661 107.531  0.00 97.00      PROA   
ATOM   3536  HA  GLN P 226     -42.573-135.123 108.425  0.00 97.00      PROA   
ATOM   3537  CB  GLN P 226     -43.057-134.995 106.342  0.00 97.00      PROA   
ATOM   3538  HB1 GLN P 226     -44.060-135.459 106.205  0.00 97.00      PROA   
ATOM   3539  HB2 GLN P 226     -42.488-135.179 105.405  0.00 97.00      PROA   
ATOM   3540  CG  GLN P 226     -43.296-133.474 106.513  0.00 97.00      PROA   
ATOM   3541  HG1 GLN P 226     -43.943-133.090 105.697  0.00 97.00      PROA   
ATOM   3542  HG2 GLN P 226     -42.319-132.947 106.478  0.00 97.00      PROA   
ATOM   3543  CD  GLN P 226     -43.988-133.185 107.853  0.00 97.00      PROA   
ATOM   3544  OE1 GLN P 226     -44.820-133.972 108.322  0.00 97.00      PROA   
ATOM   3545  NE2 GLN P 226     -43.604-132.053 108.505  0.00 97.00      PROA   
ATOM   3546 HE21 GLN P 226     -43.850-131.978 109.472  0.00 97.00      PROA   
ATOM   3547 HE22 GLN P 226     -42.891-131.463 108.134  0.00 97.00      PROA   
ATOM   3548  C   GLN P 226     -42.834-137.028 107.849  0.00 97.00      PROA   
ATOM   3549  O   GLN P 226     -42.192-138.050 107.617  0.00 97.00      PROA   
ATOM   3550  N   ILE P 227     -44.041-137.038 108.468  0.00 97.00      PROA   
ATOM   3551  HN  ILE P 227     -44.546-136.184 108.581  0.00 97.00      PROA   
ATOM   3552  CA  ILE P 227     -44.576-138.189 109.161  0.00 97.00      PROA   
ATOM   3553  HA  ILE P 227     -43.906-139.026 109.020  0.00 97.00      PROA   
ATOM   3554  CB  ILE P 227     -44.745-137.963 110.666  0.00 97.00      PROA   
ATOM   3555  HB  ILE P 227     -45.718-137.467 110.887  0.00 97.00      PROA   
ATOM   3556  CG2 ILE P 227     -44.718-139.350 111.343  0.00 97.00      PROA   
ATOM   3557 HG21 ILE P 227     -43.734-139.839 111.187  0.00 97.00      PROA   
ATOM   3558 HG22 ILE P 227     -45.508-140.014 110.938  0.00 97.00      PROA   
ATOM   3559 HG23 ILE P 227     -44.877-139.257 112.435  0.00 97.00      PROA   
ATOM   3560  CG1 ILE P 227     -43.644-137.030 111.245  0.00 97.00      PROA   
ATOM   3561 HG11 ILE P 227     -43.687-136.034 110.752  0.00 97.00      PROA   
ATOM   3562 HG12 ILE P 227     -42.650-137.478 111.028  0.00 97.00      PROA   
ATOM   3563  CD  ILE P 227     -43.783-136.787 112.754  0.00 97.00      PROA   
ATOM   3564  HD1 ILE P 227     -43.560-137.710 113.329  0.00 97.00      PROA   
ATOM   3565  HD2 ILE P 227     -44.818-136.463 112.996  0.00 97.00      PROA   
ATOM   3566  HD3 ILE P 227     -43.080-135.993 113.084  0.00 97.00      PROA   
ATOM   3567  C   ILE P 227     -45.905-138.535 108.527  0.00 97.00      PROA   
ATOM   3568  O   ILE P 227     -46.790-137.695 108.390  0.00 97.00      PROA   
ATOM   3569  N   LEU P 228     -46.072-139.806 108.103  0.00 97.00      PROA   
ATOM   3570  HN  LEU P 228     -45.350-140.480 108.237  0.00 97.00      PROA   
ATOM   3571  CA  LEU P 228     -47.169-140.233 107.257  0.00 97.00      PROA   
ATOM   3572  HA  LEU P 228     -47.581-139.381 106.733  0.00 97.00      PROA   
ATOM   3573  CB  LEU P 228     -46.662-141.258 106.205  0.00 97.00      PROA   
ATOM   3574  HB1 LEU P 228     -47.537-141.646 105.638  0.00 97.00      PROA   
ATOM   3575  HB2 LEU P 228     -46.181-142.120 106.716  0.00 97.00      PROA   
ATOM   3576  CG  LEU P 228     -45.670-140.695 105.145  0.00 97.00      PROA   
ATOM   3577  HG  LEU P 228     -46.075-139.719 104.788  0.00 97.00      PROA   
ATOM   3578  CD1 LEU P 228     -44.232-140.458 105.654  0.00 97.00      PROA   
ATOM   3579 HD11 LEU P 228     -43.833-141.382 106.121  0.00 97.00      PROA   
ATOM   3580 HD12 LEU P 228     -44.188-139.633 106.391  0.00 97.00      PROA   
ATOM   3581 HD13 LEU P 228     -43.569-140.181 104.807  0.00 97.00      PROA   
ATOM   3582  CD2 LEU P 228     -45.605-141.635 103.926  0.00 97.00      PROA   
ATOM   3583 HD21 LEU P 228     -46.614-141.781 103.490  0.00 97.00      PROA   
ATOM   3584 HD22 LEU P 228     -45.200-142.624 104.232  0.00 97.00      PROA   
ATOM   3585 HD23 LEU P 228     -44.940-141.208 103.147  0.00 97.00      PROA   
ATOM   3586  C   LEU P 228     -48.291-140.836 108.087  0.00 97.00      PROA   
ATOM   3587  O   LEU P 228     -49.240-141.402 107.548  0.00 97.00      PROA   
ATOM   3588  N   THR P 229     -48.174-140.688 109.425  0.00 97.00      PROA   
ATOM   3589  HN  THR P 229     -47.401-140.140 109.731  0.00 97.00      PROA   
ATOM   3590  CA  THR P 229     -48.980-141.249 110.495  0.00 97.00      PROA   
ATOM   3591  HA  THR P 229     -49.772-140.555 110.735  0.00 97.00      PROA   
ATOM   3592  CB  THR P 229     -49.551-142.666 110.275  0.00 97.00      PROA   
ATOM   3593  HB  THR P 229     -48.786-143.287 109.755  0.00 97.00      PROA   
ATOM   3594  OG1 THR P 229     -50.717-142.600 109.469  0.00 97.00      PROA   
ATOM   3595  HG1 THR P 229     -50.435-142.181 108.651  0.00 97.00      PROA   
ATOM   3596  CG2 THR P 229     -49.982-143.409 111.562  0.00 97.00      PROA   
ATOM   3597 HG21 THR P 229     -50.768-142.853 112.106  0.00 97.00      PROA   
ATOM   3598 HG22 THR P 229     -49.135-143.585 112.249  0.00 97.00      PROA   
ATOM   3599 HG23 THR P 229     -50.401-144.403 111.290  0.00 97.00      PROA   
ATOM   3600  C   THR P 229     -47.996-141.279 111.631  0.00 97.00      PROA   
ATOM   3601  O   THR P 229     -47.185-142.198 111.704  0.00 97.00      PROA   
ATOM   3602  N   ALA P 230     -47.984-140.266 112.536  0.00 97.00      PROA   
ATOM   3603  HN  ALA P 230     -48.548-139.447 112.444  0.00 97.00      PROA   
ATOM   3604  CA  ALA P 230     -47.173-140.346 113.739  0.00 97.00      PROA   
ATOM   3605  HA  ALA P 230     -46.182-140.648 113.438  0.00 97.00      PROA   
ATOM   3606  CB  ALA P 230     -47.058-139.003 114.481  0.00 97.00      PROA   
ATOM   3607  HB1 ALA P 230     -48.056-138.653 114.824  0.00 97.00      PROA   
ATOM   3608  HB2 ALA P 230     -46.627-138.236 113.801  0.00 97.00      PROA   
ATOM   3609  HB3 ALA P 230     -46.383-139.094 115.356  0.00 97.00      PROA   
ATOM   3610  C   ALA P 230     -47.700-141.411 114.674  0.00 97.00      PROA   
ATOM   3611  O   ALA P 230     -48.902-141.586 114.787  0.00 97.00      PROA   
ATOM   3612  N   ARG P 231     -46.812-142.174 115.339  0.00 97.00      PROA   
ATOM   3613  HN  ARG P 231     -45.835-142.010 115.203  0.00 97.00      PROA   
ATOM   3614  CA  ARG P 231     -47.160-143.412 116.000  0.00 97.00      PROA   
ATOM   3615  HA  ARG P 231     -48.229-143.558 115.964  0.00 97.00      PROA   
ATOM   3616  CB  ARG P 231     -46.502-144.615 115.275  0.00 97.00      PROA   
ATOM   3617  HB1 ARG P 231     -46.632-145.524 115.891  0.00 97.00      PROA   
ATOM   3618  HB2 ARG P 231     -45.410-144.444 115.169  0.00 97.00      PROA   
ATOM   3619  CG  ARG P 231     -47.114-144.877 113.884  0.00 97.00      PROA   
ATOM   3620  HG1 ARG P 231     -46.652-144.161 113.173  0.00 97.00      PROA   
ATOM   3621  HG2 ARG P 231     -48.197-144.635 113.928  0.00 97.00      PROA   
ATOM   3622  CD  ARG P 231     -46.923-146.304 113.318  0.00 97.00      PROA   
ATOM   3623  HD1 ARG P 231     -45.833-146.514 113.239  0.00 97.00      PROA   
ATOM   3624  HD2 ARG P 231     -47.388-146.407 112.316  0.00 97.00      PROA   
ATOM   3625  NE  ARG P 231     -47.493-147.351 114.225  0.00 97.00      PROA   
ATOM   3626  HE  ARG P 231     -46.818-147.880 114.743  0.00 97.00      PROA   
ATOM   3627  CZ  ARG P 231     -48.643-147.177 114.898  0.00 97.00      PROA   
ATOM   3628  NH1 ARG P 231     -49.755-146.725 114.323  0.00 97.00      PROA   
ATOM   3629 HH11 ARG P 231     -49.750-146.534 113.352  0.00 97.00      PROA   
ATOM   3630 HH12 ARG P 231     -50.526-146.538 114.937  0.00 97.00      PROA   
ATOM   3631  NH2 ARG P 231     -48.654-147.377 116.224  0.00 97.00      PROA   
ATOM   3632 HH21 ARG P 231     -47.761-147.556 116.642  0.00 97.00      PROA   
ATOM   3633 HH22 ARG P 231     -49.337-146.855 116.735  0.00 97.00      PROA   
ATOM   3634  C   ARG P 231     -46.784-143.468 117.463  0.00 97.00      PROA   
ATOM   3635  O   ARG P 231     -45.963-142.716 117.966  0.00 97.00      PROA   
ATOM   3636  N   ARG P 232     -47.380-144.429 118.194  0.00 97.00      PROA   
ATOM   3637  HN  ARG P 232     -48.171-144.913 117.814  0.00 97.00      PROA   
ATOM   3638  CA  ARG P 232     -47.003-144.829 119.537  0.00 97.00      PROA   
ATOM   3639  HA  ARG P 232     -47.251-144.013 120.199  0.00 97.00      PROA   
ATOM   3640  CB  ARG P 232     -47.834-146.081 119.904  0.00 97.00      PROA   
ATOM   3641  HB1 ARG P 232     -47.275-146.776 120.563  0.00 97.00      PROA   
ATOM   3642  HB2 ARG P 232     -48.025-146.639 118.958  0.00 97.00      PROA   
ATOM   3643  CG  ARG P 232     -49.189-145.719 120.537  0.00 97.00      PROA   
ATOM   3644  HG1 ARG P 232     -49.958-146.463 120.225  0.00 97.00      PROA   
ATOM   3645  HG2 ARG P 232     -49.513-144.742 120.121  0.00 97.00      PROA   
ATOM   3646  CD  ARG P 232     -49.124-145.639 122.066  0.00 97.00      PROA   
ATOM   3647  HD1 ARG P 232     -50.053-145.222 122.503  0.00 97.00      PROA   
ATOM   3648  HD2 ARG P 232     -48.255-145.024 122.391  0.00 97.00      PROA   
ATOM   3649  NE  ARG P 232     -49.016-147.063 122.511  0.00 97.00      PROA   
ATOM   3650  HE  ARG P 232     -49.588-147.719 122.027  0.00 97.00      PROA   
ATOM   3651  CZ  ARG P 232     -47.981-147.585 123.201  0.00 97.00      PROA   
ATOM   3652  NH1 ARG P 232     -47.093-146.832 123.865  0.00 97.00      PROA   
ATOM   3653 HH11 ARG P 232     -47.176-145.842 123.822  0.00 97.00      PROA   
ATOM   3654 HH12 ARG P 232     -46.336-147.275 124.337  0.00 97.00      PROA   
ATOM   3655  NH2 ARG P 232     -47.824-148.921 123.183  0.00 97.00      PROA   
ATOM   3656 HH21 ARG P 232     -48.417-149.461 122.591  0.00 97.00      PROA   
ATOM   3657 HH22 ARG P 232     -47.023-149.316 123.623  0.00 97.00      PROA   
ATOM   3658  C   ARG P 232     -45.525-145.118 119.762  0.00 97.00      PROA   
ATOM   3659  O   ARG P 232     -44.950-144.717 120.767  0.00 97.00      PROA   
ATOM   3660  N   GLU P 233     -44.876-145.800 118.809  0.00 97.00      PROA   
ATOM   3661  HN  GLU P 233     -45.404-146.243 118.083  0.00 97.00      PROA   
ATOM   3662  CA  GLU P 233     -43.467-146.098 118.757  0.00 97.00      PROA   
ATOM   3663  HA  GLU P 233     -43.158-146.386 119.752  0.00 97.00      PROA   
ATOM   3664  CB  GLU P 233     -43.230-147.322 117.828  0.00 97.00      PROA   
ATOM   3665  HB1 GLU P 233     -43.552-148.242 118.367  0.00 97.00      PROA   
ATOM   3666  HB2 GLU P 233     -42.138-147.422 117.644  0.00 97.00      PROA   
ATOM   3667  CG  GLU P 233     -43.957-147.256 116.459  0.00 97.00      PROA   
ATOM   3668  HG1 GLU P 233     -43.338-147.795 115.708  0.00 97.00      PROA   
ATOM   3669  HG2 GLU P 233     -44.052-146.205 116.124  0.00 97.00      PROA   
ATOM   3670  CD  GLU P 233     -45.339-147.920 116.444  0.00 97.00      PROA   
ATOM   3671  OE1 GLU P 233     -46.190-147.587 117.303  0.00 97.00      PROA   
ATOM   3672  OE2 GLU P 233     -45.577-148.760 115.538  0.00 97.00      PROA   
ATOM   3673  C   GLU P 233     -42.586-144.902 118.406  0.00 97.00      PROA   
ATOM   3674  O   GLU P 233     -41.382-144.923 118.657  0.00 97.00      PROA   
ATOM   3675  N   ASP P 234     -43.176-143.802 117.879  0.00 97.00      PROA   
ATOM   3676  HN  ASP P 234     -44.127-143.826 117.582  0.00 97.00      PROA   
ATOM   3677  CA  ASP P 234     -42.509-142.528 117.668  0.00 97.00      PROA   
ATOM   3678  HA  ASP P 234     -41.528-142.721 117.256  0.00 97.00      PROA   
ATOM   3679  CB  ASP P 234     -43.290-141.599 116.689  0.00 97.00      PROA   
ATOM   3680  HB1 ASP P 234     -42.725-140.663 116.514  0.00 97.00      PROA   
ATOM   3681  HB2 ASP P 234     -44.266-141.312 117.130  0.00 97.00      PROA   
ATOM   3682  CG  ASP P 234     -43.565-142.193 115.305  0.00 97.00      PROA   
ATOM   3683  OD1 ASP P 234     -43.117-143.324 114.990  0.00 97.00      PROA   
ATOM   3684  OD2 ASP P 234     -44.236-141.469 114.524  0.00 97.00      PROA   
ATOM   3685  C   ASP P 234     -42.347-141.751 118.979  0.00 97.00      PROA   
ATOM   3686  O   ASP P 234     -41.607-140.773 119.039  0.00 97.00      PROA   
ATOM   3687  N   SER P 235     -43.053-142.150 120.067  0.00 97.00      PROA   
ATOM   3688  HN  SER P 235     -43.624-142.965 119.998  0.00 97.00      PROA   
ATOM   3689  CA  SER P 235     -43.092-141.421 121.334  0.00 97.00      PROA   
ATOM   3690  HA  SER P 235     -43.420-140.420 121.088  0.00 97.00      PROA   
ATOM   3691  CB  SER P 235     -44.111-142.009 122.365  0.00 97.00      PROA   
ATOM   3692  HB1 SER P 235     -45.076-142.182 121.845  0.00 97.00      PROA   
ATOM   3693  HB2 SER P 235     -44.287-141.280 123.183  0.00 97.00      PROA   
ATOM   3694  OG  SER P 235     -43.708-143.250 122.943  0.00 97.00      PROA   
ATOM   3695  HG1 SER P 235     -42.744-143.223 122.969  0.00 97.00      PROA   
ATOM   3696  C   SER P 235     -41.738-141.303 122.026  0.00 97.00      PROA   
ATOM   3697  O   SER P 235     -41.193-142.282 122.533  0.00 97.00      PROA   
ATOM   3698  N   GLY P 236     -41.149-140.090 122.093  0.00 97.00      PROA   
ATOM   3699  HN  GLY P 236     -41.544-139.276 121.672  0.00 97.00      PROA   
ATOM   3700  CA  GLY P 236     -39.870-139.988 122.762  0.00 97.00      PROA   
ATOM   3701  HA1 GLY P 236     -39.185-140.675 122.283  0.00 97.00      PROA   
ATOM   3702  HA2 GLY P 236     -40.022-140.190 123.814  0.00 97.00      PROA   
ATOM   3703  C   GLY P 236     -39.280-138.625 122.661  0.00 97.00      PROA   
ATOM   3704  O   GLY P 236     -39.976-137.619 122.714  0.00 97.00      PROA   
ATOM   3705  N   LEU P 237     -37.939-138.577 122.536  0.00 97.00      PROA   
ATOM   3706  HN  LEU P 237     -37.401-139.410 122.444  0.00 97.00      PROA   
ATOM   3707  CA  LEU P 237     -37.167-137.365 122.596  0.00 97.00      PROA   
ATOM   3708  HA  LEU P 237     -37.807-136.523 122.819  0.00 97.00      PROA   
ATOM   3709  CB  LEU P 237     -36.056-137.456 123.665  0.00 97.00      PROA   
ATOM   3710  HB1 LEU P 237     -35.498-136.500 123.667  0.00 97.00      PROA   
ATOM   3711  HB2 LEU P 237     -35.344-138.269 123.399  0.00 97.00      PROA   
ATOM   3712  CG  LEU P 237     -36.518-137.683 125.123  0.00 97.00      PROA   
ATOM   3713  HG  LEU P 237     -37.087-138.639 125.182  0.00 97.00      PROA   
ATOM   3714  CD1 LEU P 237     -35.285-137.805 126.037  0.00 97.00      PROA   
ATOM   3715 HD11 LEU P 237     -34.680-136.876 125.975  0.00 97.00      PROA   
ATOM   3716 HD12 LEU P 237     -34.645-138.651 125.713  0.00 97.00      PROA   
ATOM   3717 HD13 LEU P 237     -35.588-137.964 127.093  0.00 97.00      PROA   
ATOM   3718  CD2 LEU P 237     -37.429-136.545 125.609  0.00 97.00      PROA   
ATOM   3719 HD21 LEU P 237     -38.352-136.506 124.999  0.00 97.00      PROA   
ATOM   3720 HD22 LEU P 237     -36.901-135.572 125.520  0.00 97.00      PROA   
ATOM   3721 HD23 LEU P 237     -37.718-136.694 126.670  0.00 97.00      PROA   
ATOM   3722  C   LEU P 237     -36.552-137.125 121.238  0.00 97.00      PROA   
ATOM   3723  O   LEU P 237     -36.109-138.052 120.568  0.00 97.00      PROA   
ATOM   3724  N   TYR P 238     -36.576-135.852 120.786  0.00 97.00      PROA   
ATOM   3725  HN  TYR P 238     -36.985-135.139 121.354  0.00 97.00      PROA   
ATOM   3726  CA  TYR P 238     -36.175-135.426 119.463  0.00 97.00      PROA   
ATOM   3727  HA  TYR P 238     -35.674-136.238 118.953  0.00 97.00      PROA   
ATOM   3728  CB  TYR P 238     -37.381-134.920 118.628  0.00 97.00      PROA   
ATOM   3729  HB1 TYR P 238     -37.050-134.390 117.709  0.00 97.00      PROA   
ATOM   3730  HB2 TYR P 238     -37.999-134.219 119.233  0.00 97.00      PROA   
ATOM   3731  CG  TYR P 238     -38.247-136.076 118.214  0.00 97.00      PROA   
ATOM   3732  CD1 TYR P 238     -39.192-136.633 119.096  0.00 97.00      PROA   
ATOM   3733  HD1 TYR P 238     -39.291-136.234 120.096  0.00 97.00      PROA   
ATOM   3734  CE1 TYR P 238     -40.005-137.698 118.690  0.00 97.00      PROA   
ATOM   3735  HE1 TYR P 238     -40.725-138.120 119.376  0.00 97.00      PROA   
ATOM   3736  CZ  TYR P 238     -39.897-138.191 117.384  0.00 97.00      PROA   
ATOM   3737  OH  TYR P 238     -40.700-139.254 116.944  0.00 97.00      PROA   
ATOM   3738  HH  TYR P 238     -41.069-139.688 117.720  0.00 97.00      PROA   
ATOM   3739  CD2 TYR P 238     -38.150-136.586 116.909  0.00 97.00      PROA   
ATOM   3740  HD2 TYR P 238     -37.439-136.162 116.215  0.00 97.00      PROA   
ATOM   3741  CE2 TYR P 238     -38.975-137.636 116.495  0.00 97.00      PROA   
ATOM   3742  HE2 TYR P 238     -38.892-138.030 115.492  0.00 97.00      PROA   
ATOM   3743  C   TYR P 238     -35.202-134.280 119.554  0.00 97.00      PROA   
ATOM   3744  O   TYR P 238     -35.402-133.348 120.322  0.00 97.00      PROA   
ATOM   3745  N   TRP P 239     -34.127-134.296 118.735  0.00 97.00      PROA   
ATOM   3746  HN  TRP P 239     -33.931-135.070 118.139  0.00 97.00      PROA   
ATOM   3747  CA  TRP P 239     -33.219-133.170 118.675  0.00 97.00      PROA   
ATOM   3748  HA  TRP P 239     -33.767-132.268 118.915  0.00 97.00      PROA   
ATOM   3749  CB  TRP P 239     -32.027-133.279 119.671  0.00 97.00      PROA   
ATOM   3750  HB1 TRP P 239     -32.472-133.314 120.688  0.00 97.00      PROA   
ATOM   3751  HB2 TRP P 239     -31.416-132.353 119.636  0.00 97.00      PROA   
ATOM   3752  CG  TRP P 239     -31.126-134.470 119.545  0.00 97.00      PROA   
ATOM   3753  CD1 TRP P 239     -31.395-135.720 120.031  0.00 97.00      PROA   
ATOM   3754  HD1 TRP P 239     -32.320-135.994 120.507  0.00 97.00      PROA   
ATOM   3755  NE1 TRP P 239     -30.315-136.538 119.850  0.00 97.00      PROA   
ATOM   3756  HE1 TRP P 239     -30.231-137.453 120.182  0.00 97.00      PROA   
ATOM   3757  CE2 TRP P 239     -29.322-135.842 119.227  0.00 97.00      PROA   
ATOM   3758  CD2 TRP P 239     -29.792-134.524 119.015  0.00 97.00      PROA   
ATOM   3759  CE3 TRP P 239     -28.960-133.587 118.407  0.00 97.00      PROA   
ATOM   3760  HE3 TRP P 239     -29.289-132.572 118.240  0.00 97.00      PROA   
ATOM   3761  CZ3 TRP P 239     -27.693-133.996 117.986  0.00 97.00      PROA   
ATOM   3762  HZ3 TRP P 239     -27.052-133.301 117.466  0.00 97.00      PROA   
ATOM   3763  CZ2 TRP P 239     -28.057-136.242 118.822  0.00 97.00      PROA   
ATOM   3764  HZ2 TRP P 239     -27.719-137.257 118.965  0.00 97.00      PROA   
ATOM   3765  CH2 TRP P 239     -27.248-135.300 118.188  0.00 97.00      PROA   
ATOM   3766  HH2 TRP P 239     -26.273-135.591 117.820  0.00 97.00      PROA   
ATOM   3767  C   TRP P 239     -32.731-132.986 117.262  0.00 97.00      PROA   
ATOM   3768  O   TRP P 239     -32.790-133.892 116.434  0.00 97.00      PROA   
ATOM   3769  N   CYS P 240     -32.252-131.758 116.967  0.00 97.00      PROA   
ATOM   3770  HN  CYS P 240     -32.272-131.046 117.666  0.00 97.00      PROA   
ATOM   3771  CA  CYS P 240     -31.714-131.377 115.679  0.00 97.00      PROA   
ATOM   3772  HA  CYS P 240     -31.530-132.276 115.112  0.00 97.00      PROA   
ATOM   3773  CB  CYS P 240     -32.675-130.464 114.864  0.00 97.00      PROA   
ATOM   3774  HB1 CYS P 240     -33.542-131.100 114.578  0.00 97.00      PROA   
ATOM   3775  HB2 CYS P 240     -32.194-130.138 113.917  0.00 97.00      PROA   
ATOM   3776  SG  CYS P 240     -33.309-129.034 115.804  0.00 97.00      PROA   
ATOM   3777  C   CYS P 240     -30.370-130.705 115.855  0.00 97.00      PROA   
ATOM   3778  O   CYS P 240     -30.030-130.172 116.906  0.00 97.00      PROA   
ATOM   3779  N   GLU P 241     -29.533-130.751 114.801  0.00 97.00      PROA   
ATOM   3780  HN  GLU P 241     -29.799-131.217 113.962  0.00 97.00      PROA   
ATOM   3781  CA  GLU P 241     -28.174-130.264 114.850  0.00 97.00      PROA   
ATOM   3782  HA  GLU P 241     -27.986-129.778 115.797  0.00 97.00      PROA   
ATOM   3783  CB  GLU P 241     -27.191-131.450 114.752  0.00 97.00      PROA   
ATOM   3784  HB1 GLU P 241     -27.467-132.078 113.879  0.00 97.00      PROA   
ATOM   3785  HB2 GLU P 241     -27.385-132.057 115.666  0.00 97.00      PROA   
ATOM   3786  CG  GLU P 241     -25.697-131.087 114.649  0.00 97.00      PROA   
ATOM   3787  HG1 GLU P 241     -25.456-130.259 115.350  0.00 97.00      PROA   
ATOM   3788  HG2 GLU P 241     -25.440-130.775 113.616  0.00 97.00      PROA   
ATOM   3789  CD  GLU P 241     -24.808-132.261 115.031  0.00 97.00      PROA   
ATOM   3790  OE1 GLU P 241     -25.340-133.354 115.348  0.00 97.00      PROA   
ATOM   3791  OE2 GLU P 241     -23.567-132.053 115.057  0.00 97.00      PROA   
ATOM   3792  C   GLU P 241     -27.946-129.217 113.788  0.00 97.00      PROA   
ATOM   3793  O   GLU P 241     -28.494-129.295 112.689  0.00 97.00      PROA   
ATOM   3794  N   ALA P 242     -27.142-128.178 114.123  0.00 97.00      PROA   
ATOM   3795  HN  ALA P 242     -26.735-128.116 115.030  0.00 97.00      PROA   
ATOM   3796  CA  ALA P 242     -26.854-127.078 113.233  0.00 97.00      PROA   
ATOM   3797  HA  ALA P 242     -26.967-127.405 112.208  0.00 97.00      PROA   
ATOM   3798  CB  ALA P 242     -27.783-125.880 113.508  0.00 97.00      PROA   
ATOM   3799  HB1 ALA P 242     -27.664-125.528 114.554  0.00 97.00      PROA   
ATOM   3800  HB2 ALA P 242     -28.842-126.192 113.368  0.00 97.00      PROA   
ATOM   3801  HB3 ALA P 242     -27.575-125.039 112.814  0.00 97.00      PROA   
ATOM   3802  C   ALA P 242     -25.413-126.657 113.429  0.00 97.00      PROA   
ATOM   3803  O   ALA P 242     -24.890-126.667 114.540  0.00 97.00      PROA   
ATOM   3804  N   ALA P 243     -24.721-126.300 112.321  0.00 97.00      PROA   
ATOM   3805  HN  ALA P 243     -25.143-126.301 111.420  0.00 97.00      PROA   
ATOM   3806  CA  ALA P 243     -23.299-126.061 112.346  0.00 97.00      PROA   
ATOM   3807  HA  ALA P 243     -23.028-125.583 113.278  0.00 97.00      PROA   
ATOM   3808  CB  ALA P 243     -22.530-127.392 112.178  0.00 97.00      PROA   
ATOM   3809  HB1 ALA P 243     -22.803-127.881 111.218  0.00 97.00      PROA   
ATOM   3810  HB2 ALA P 243     -22.801-128.089 113.002  0.00 97.00      PROA   
ATOM   3811  HB3 ALA P 243     -21.432-127.240 112.201  0.00 97.00      PROA   
ATOM   3812  C   ALA P 243     -22.903-125.133 111.216  0.00 97.00      PROA   
ATOM   3813  O   ALA P 243     -23.651-124.906 110.267  0.00 97.00      PROA   
ATOM   3814  N   THR P 244     -21.679-124.564 111.310  0.00 97.00      PROA   
ATOM   3815  HN  THR P 244     -21.145-124.687 112.146  0.00 97.00      PROA   
ATOM   3816  CA  THR P 244     -20.933-123.978 110.207  0.00 97.00      PROA   
ATOM   3817  HA  THR P 244     -21.558-123.248 109.709  0.00 97.00      PROA   
ATOM   3818  CB  THR P 244     -19.651-123.316 110.685  0.00 97.00      PROA   
ATOM   3819  HB  THR P 244     -19.029-122.999 109.825  0.00 97.00      PROA   
ATOM   3820  OG1 THR P 244     -18.909-124.230 111.473  0.00 97.00      PROA   
ATOM   3821  HG1 THR P 244     -18.972-125.070 111.013  0.00 97.00      PROA   
ATOM   3822  CG2 THR P 244     -19.928-122.061 111.532  0.00 97.00      PROA   
ATOM   3823 HG21 THR P 244     -20.571-122.297 112.404  0.00 97.00      PROA   
ATOM   3824 HG22 THR P 244     -20.422-121.282 110.919  0.00 97.00      PROA   
ATOM   3825 HG23 THR P 244     -18.964-121.651 111.908  0.00 97.00      PROA   
ATOM   3826  C   THR P 244     -20.535-125.052 109.195  0.00 97.00      PROA   
ATOM   3827  O   THR P 244     -20.156-126.155 109.582  0.00 97.00      PROA   
ATOM   3828  N   GLU P 245     -20.559-124.720 107.883  0.00 97.00      PROA   
ATOM   3829  HN  GLU P 245     -20.800-123.788 107.619  0.00 97.00      PROA   
ATOM   3830  CA  GLU P 245     -20.288-125.570 106.728  0.00 97.00      PROA   
ATOM   3831  HA  GLU P 245     -21.025-126.360 106.683  0.00 97.00      PROA   
ATOM   3832  CB  GLU P 245     -20.406-124.592 105.521  0.00 97.00      PROA   
ATOM   3833  HB1 GLU P 245     -19.480-123.981 105.455  0.00 97.00      PROA   
ATOM   3834  HB2 GLU P 245     -21.233-123.892 105.796  0.00 97.00      PROA   
ATOM   3835  CG  GLU P 245     -20.700-125.182 104.126  0.00 97.00      PROA   
ATOM   3836  HG1 GLU P 245     -20.972-126.252 104.222  0.00 97.00      PROA   
ATOM   3837  HG2 GLU P 245     -19.789-125.108 103.495  0.00 97.00      PROA   
ATOM   3838  CD  GLU P 245     -21.831-124.469 103.368  0.00 97.00      PROA   
ATOM   3839  OE1 GLU P 245     -22.137-123.285 103.656  0.00 97.00      PROA   
ATOM   3840  OE2 GLU P 245     -22.404-125.126 102.463  0.00 97.00      PROA   
ATOM   3841  C   GLU P 245     -18.887-126.181 106.803  0.00 97.00      PROA   
ATOM   3842  O   GLU P 245     -18.661-127.371 106.596  0.00 97.00      PROA   
ATOM   3843  N   ASP P 246     -17.938-125.324 107.193  0.00 97.00      PROA   
ATOM   3844  HN  ASP P 246     -18.198-124.361 107.264  0.00 97.00      PROA   
ATOM   3845  CA  ASP P 246     -16.532-125.490 107.454  0.00 97.00      PROA   
ATOM   3846  HA  ASP P 246     -16.092-126.018 106.618  0.00 97.00      PROA   
ATOM   3847  CB  ASP P 246     -15.927-124.046 107.529  0.00 97.00      PROA   
ATOM   3848  HB1 ASP P 246     -15.762-123.670 106.494  0.00 97.00      PROA   
ATOM   3849  HB2 ASP P 246     -14.947-124.037 108.044  0.00 97.00      PROA   
ATOM   3850  CG  ASP P 246     -16.878-123.046 108.214  0.00 97.00      PROA   
ATOM   3851  OD1 ASP P 246     -17.892-122.627 107.590  0.00 97.00      PROA   
ATOM   3852  OD2 ASP P 246     -16.637-122.736 109.403  0.00 97.00      PROA   
ATOM   3853  C   ASP P 246     -16.198-126.307 108.715  0.00 97.00      PROA   
ATOM   3854  O   ASP P 246     -15.063-126.753 108.881  0.00 97.00      PROA   
ATOM   3855  N   GLY P 247     -17.164-126.553 109.635  0.00 97.00      PROA   
ATOM   3856  HN  GLY P 247     -18.100-126.270 109.434  0.00 97.00      PROA   
ATOM   3857  CA  GLY P 247     -16.959-127.375 110.833  0.00 97.00      PROA   
ATOM   3858  HA1 GLY P 247     -16.402-128.261 110.559  0.00 97.00      PROA   
ATOM   3859  HA2 GLY P 247     -17.937-127.617 111.224  0.00 97.00      PROA   
ATOM   3860  C   GLY P 247     -16.203-126.695 111.950  0.00 97.00      PROA   
ATOM   3861  O   GLY P 247     -15.742-127.337 112.895  0.00 97.00      PROA   
ATOM   3862  N   ASN P 248     -16.071-125.358 111.882  0.00 97.00      PROA   
ATOM   3863  HN  ASN P 248     -16.387-124.873 111.071  0.00 97.00      PROA   
ATOM   3864  CA  ASN P 248     -15.552-124.536 112.955  0.00 97.00      PROA   
ATOM   3865  HA  ASN P 248     -14.590-124.934 113.241  0.00 97.00      PROA   
ATOM   3866  CB  ASN P 248     -15.403-123.075 112.465  0.00 97.00      PROA   
ATOM   3867  HB1 ASN P 248     -15.303-122.362 113.309  0.00 97.00      PROA   
ATOM   3868  HB2 ASN P 248     -16.288-122.786 111.859  0.00 97.00      PROA   
ATOM   3869  CG  ASN P 248     -14.108-122.995 111.649  0.00 97.00      PROA   
ATOM   3870  OD1 ASN P 248     -13.084-123.560 112.048  0.00 97.00      PROA   
ATOM   3871  ND2 ASN P 248     -14.151-122.327 110.468  0.00 97.00      PROA   
ATOM   3872 HD21 ASN P 248     -13.326-122.312 109.909  0.00 97.00      PROA   
ATOM   3873 HD22 ASN P 248     -15.047-122.123 110.068  0.00 97.00      PROA   
ATOM   3874  C   ASN P 248     -16.403-124.589 114.208  0.00 97.00      PROA   
ATOM   3875  O   ASN P 248     -15.883-124.761 115.310  0.00 97.00      PROA   
ATOM   3876  N   VAL P 249     -17.738-124.483 114.051  0.00 97.00      PROA   
ATOM   3877  HN  VAL P 249     -18.117-124.344 113.137  0.00 97.00      PROA   
ATOM   3878  CA  VAL P 249     -18.688-124.430 115.139  0.00 97.00      PROA   
ATOM   3879  HA  VAL P 249     -18.208-124.714 116.064  0.00 97.00      PROA   
ATOM   3880  CB  VAL P 249     -19.303-123.042 115.297  0.00 97.00      PROA   
ATOM   3881  HB  VAL P 249     -19.905-122.785 114.397  0.00 97.00      PROA   
ATOM   3882  CG1 VAL P 249     -20.225-122.999 116.537  0.00 97.00      PROA   
ATOM   3883 HG11 VAL P 249     -19.657-123.275 117.450  0.00 97.00      PROA   
ATOM   3884 HG12 VAL P 249     -21.090-123.685 116.432  0.00 97.00      PROA   
ATOM   3885 HG13 VAL P 249     -20.620-121.971 116.672  0.00 97.00      PROA   
ATOM   3886  CG2 VAL P 249     -18.181-121.989 115.414  0.00 97.00      PROA   
ATOM   3887 HG21 VAL P 249     -17.512-121.987 114.529  0.00 97.00      PROA   
ATOM   3888 HG22 VAL P 249     -17.573-122.173 116.324  0.00 97.00      PROA   
ATOM   3889 HG23 VAL P 249     -18.629-120.977 115.484  0.00 97.00      PROA   
ATOM   3890  C   VAL P 249     -19.801-125.411 114.852  0.00 97.00      PROA   
ATOM   3891  O   VAL P 249     -20.443-125.351 113.809  0.00 97.00      PROA   
ATOM   3892  N   LEU P 250     -20.087-126.325 115.804  0.00 97.00      PROA   
ATOM   3893  HN  LEU P 250     -19.541-126.393 116.633  0.00 97.00      PROA   
ATOM   3894  CA  LEU P 250     -21.271-127.153 115.771  0.00 97.00      PROA   
ATOM   3895  HA  LEU P 250     -21.931-126.786 114.998  0.00 97.00      PROA   
ATOM   3896  CB  LEU P 250     -21.062-128.667 115.460  0.00 97.00      PROA   
ATOM   3897  HB1 LEU P 250     -20.795-128.720 114.378  0.00 97.00      PROA   
ATOM   3898  HB2 LEU P 250     -22.038-129.190 115.567  0.00 97.00      PROA   
ATOM   3899  CG  LEU P 250     -19.982-129.505 116.208  0.00 97.00      PROA   
ATOM   3900  HG  LEU P 250     -20.020-130.507 115.708  0.00 97.00      PROA   
ATOM   3901  CD1 LEU P 250     -18.534-129.006 116.036  0.00 97.00      PROA   
ATOM   3902 HD11 LEU P 250     -18.362-128.095 116.645  0.00 97.00      PROA   
ATOM   3903 HD12 LEU P 250     -18.327-128.774 114.970  0.00 97.00      PROA   
ATOM   3904 HD13 LEU P 250     -17.822-129.786 116.379  0.00 97.00      PROA   
ATOM   3905  CD2 LEU P 250     -20.301-129.773 117.690  0.00 97.00      PROA   
ATOM   3906 HD21 LEU P 250     -21.355-130.098 117.808  0.00 97.00      PROA   
ATOM   3907 HD22 LEU P 250     -20.133-128.861 118.297  0.00 97.00      PROA   
ATOM   3908 HD23 LEU P 250     -19.634-130.569 118.085  0.00 97.00      PROA   
ATOM   3909  C   LEU P 250     -22.002-126.894 117.059  0.00 97.00      PROA   
ATOM   3910  O   LEU P 250     -21.407-126.821 118.131  0.00 97.00      PROA   
ATOM   3911  N   LYS P 251     -23.329-126.660 116.970  0.00 97.00      PROA   
ATOM   3912  HN  LYS P 251     -23.810-126.688 116.095  0.00 97.00      PROA   
ATOM   3913  CA  LYS P 251     -24.076-126.165 118.096  0.00 97.00      PROA   
ATOM   3914  HA  LYS P 251     -23.554-126.378 119.017  0.00 97.00      PROA   
ATOM   3915  CB  LYS P 251     -24.247-124.641 117.990  0.00 97.00      PROA   
ATOM   3916  HB1 LYS P 251     -24.895-124.351 117.136  0.00 97.00      PROA   
ATOM   3917  HB2 LYS P 251     -23.227-124.249 117.761  0.00 97.00      PROA   
ATOM   3918  CG  LYS P 251     -24.716-123.996 119.301  0.00 97.00      PROA   
ATOM   3919  HG1 LYS P 251     -24.739-124.759 120.112  0.00 97.00      PROA   
ATOM   3920  HG2 LYS P 251     -25.757-123.639 119.160  0.00 97.00      PROA   
ATOM   3921  CD  LYS P 251     -23.797-122.846 119.748  0.00 97.00      PROA   
ATOM   3922  HD1 LYS P 251     -22.785-123.268 119.945  0.00 97.00      PROA   
ATOM   3923  HD2 LYS P 251     -24.183-122.426 120.704  0.00 97.00      PROA   
ATOM   3924  CE  LYS P 251     -23.688-121.722 118.705  0.00 97.00      PROA   
ATOM   3925  HE1 LYS P 251     -24.702-121.320 118.501  0.00 97.00      PROA   
ATOM   3926  HE2 LYS P 251     -23.249-122.085 117.751  0.00 97.00      PROA   
ATOM   3927  NZ  LYS P 251     -22.829-120.612 119.190  0.00 97.00      PROA   
ATOM   3928  HZ1 LYS P 251     -21.912-120.968 119.520  0.00 97.00      PROA   
ATOM   3929  HZ2 LYS P 251     -23.297-120.100 119.970  0.00 97.00      PROA   
ATOM   3930  HZ3 LYS P 251     -22.624-119.947 118.421  0.00 97.00      PROA   
ATOM   3931  C   LYS P 251     -25.396-126.887 118.142  0.00 97.00      PROA   
ATOM   3932  O   LYS P 251     -26.416-126.447 117.614  0.00 97.00      PROA   
ATOM   3933  N   ARG P 252     -25.375-128.069 118.788  0.00 97.00      PROA   
ATOM   3934  HN  ARG P 252     -24.527-128.383 119.210  0.00 97.00      PROA   
ATOM   3935  CA  ARG P 252     -26.512-128.948 118.950  0.00 97.00      PROA   
ATOM   3936  HA  ARG P 252     -26.911-129.117 117.960  0.00 97.00      PROA   
ATOM   3937  CB  ARG P 252     -26.053-130.317 119.512  0.00 97.00      PROA   
ATOM   3938  HB1 ARG P 252     -26.938-130.931 119.787  0.00 97.00      PROA   
ATOM   3939  HB2 ARG P 252     -25.453-130.151 120.434  0.00 97.00      PROA   
ATOM   3940  CG  ARG P 252     -25.218-131.129 118.500  0.00 97.00      PROA   
ATOM   3941  HG1 ARG P 252     -24.323-130.553 118.173  0.00 97.00      PROA   
ATOM   3942  HG2 ARG P 252     -25.854-131.289 117.600  0.00 97.00      PROA   
ATOM   3943  CD  ARG P 252     -24.750-132.487 119.051  0.00 97.00      PROA   
ATOM   3944  HD1 ARG P 252     -25.602-133.031 119.508  0.00 97.00      PROA   
ATOM   3945  HD2 ARG P 252     -23.938-132.345 119.796  0.00 97.00      PROA   
ATOM   3946  NE  ARG P 252     -24.272-133.281 117.880  0.00 97.00      PROA   
ATOM   3947  HE  ARG P 252     -24.707-133.124 116.992  0.00 97.00      PROA   
ATOM   3948  CZ  ARG P 252     -23.116-133.960 117.790  0.00 97.00      PROA   
ATOM   3949  NH1 ARG P 252     -22.514-134.503 118.844  0.00 97.00      PROA   
ATOM   3950 HH11 ARG P 252     -23.043-134.529 119.684  0.00 97.00      PROA   
ATOM   3951 HH12 ARG P 252     -21.785-135.152 118.652  0.00 97.00      PROA   
ATOM   3952  NH2 ARG P 252     -22.596-134.100 116.558  0.00 97.00      PROA   
ATOM   3953 HH21 ARG P 252     -23.027-133.528 115.856  0.00 97.00      PROA   
ATOM   3954 HH22 ARG P 252     -21.668-134.431 116.434  0.00 97.00      PROA   
ATOM   3955  C   ARG P 252     -27.658-128.373 119.771  0.00 97.00      PROA   
ATOM   3956  O   ARG P 252     -27.440-127.651 120.743  0.00 97.00      PROA   
ATOM   3957  N   SER P 253     -28.927-128.693 119.402  0.00 97.00      PROA   
ATOM   3958  HN  SER P 253     -29.114-129.227 118.579  0.00 97.00      PROA   
ATOM   3959  CA  SER P 253     -30.067-128.395 120.258  0.00 97.00      PROA   
ATOM   3960  HA  SER P 253     -29.916-127.401 120.646  0.00 97.00      PROA   
ATOM   3961  CB  SER P 253     -31.441-128.331 119.534  0.00 97.00      PROA   
ATOM   3962  HB1 SER P 253     -31.430-127.494 118.804  0.00 97.00      PROA   
ATOM   3963  HB2 SER P 253     -32.251-128.132 120.267  0.00 97.00      PROA   
ATOM   3964  OG  SER P 253     -31.755-129.532 118.847  0.00 97.00      PROA   
ATOM   3965  HG1 SER P 253     -31.072-129.642 118.173  0.00 97.00      PROA   
ATOM   3966  C   SER P 253     -30.144-129.401 121.406  0.00 97.00      PROA   
ATOM   3967  O   SER P 253     -29.883-130.583 121.183  0.00 97.00      PROA   
ATOM   3968  N   PRO P 254     -30.488-129.020 122.636  0.00 97.00      PROA   
ATOM   3969  CD  PRO P 254     -30.313-127.656 123.143  0.00 97.00      PROA   
ATOM   3970  HD1 PRO P 254     -31.167-127.037 122.794  0.00 97.00      PROA   
ATOM   3971  HD2 PRO P 254     -29.350-127.210 122.805  0.00 97.00      PROA   
ATOM   3972  CA  PRO P 254     -31.019-129.920 123.664  0.00 97.00      PROA   
ATOM   3973  HA  PRO P 254     -30.237-130.630 123.892  0.00 97.00      PROA   
ATOM   3974  CB  PRO P 254     -31.330-128.978 124.843  0.00 97.00      PROA   
ATOM   3975  HB1 PRO P 254     -31.213-129.481 125.823  0.00 97.00      PROA   
ATOM   3976  HB2 PRO P 254     -32.364-128.575 124.759  0.00 97.00      PROA   
ATOM   3977  CG  PRO P 254     -30.345-127.815 124.662  0.00 97.00      PROA   
ATOM   3978  HG1 PRO P 254     -30.664-126.889 125.181  0.00 97.00      PROA   
ATOM   3979  HG2 PRO P 254     -29.337-128.115 125.023  0.00 97.00      PROA   
ATOM   3980  C   PRO P 254     -32.243-130.723 123.228  0.00 97.00      PROA   
ATOM   3981  O   PRO P 254     -33.024-130.220 122.422  0.00 97.00      PROA   
ATOM   3982  N   GLU P 255     -32.436-131.966 123.746  0.00 97.00      PROA   
ATOM   3983  HN  GLU P 255     -31.767-132.385 124.356  0.00 97.00      PROA   
ATOM   3984  CA  GLU P 255     -33.585-132.803 123.433  0.00 97.00      PROA   
ATOM   3985  HA  GLU P 255     -33.587-132.934 122.363  0.00 97.00      PROA   
ATOM   3986  CB  GLU P 255     -33.501-134.221 124.069  0.00 97.00      PROA   
ATOM   3987  HB1 GLU P 255     -34.433-134.747 123.775  0.00 97.00      PROA   
ATOM   3988  HB2 GLU P 255     -33.499-134.144 125.178  0.00 97.00      PROA   
ATOM   3989  CG  GLU P 255     -32.286-135.072 123.610  0.00 97.00      PROA   
ATOM   3990  HG1 GLU P 255     -31.484-135.030 124.377  0.00 97.00      PROA   
ATOM   3991  HG2 GLU P 255     -31.879-134.673 122.659  0.00 97.00      PROA   
ATOM   3992  CD  GLU P 255     -32.645-136.541 123.356  0.00 97.00      PROA   
ATOM   3993  OE1 GLU P 255     -32.128-137.428 124.086  0.00 97.00      PROA   
ATOM   3994  OE2 GLU P 255     -33.428-136.792 122.403  0.00 97.00      PROA   
ATOM   3995  C   GLU P 255     -34.938-132.192 123.795  0.00 97.00      PROA   
ATOM   3996  O   GLU P 255     -35.112-131.568 124.840  0.00 97.00      PROA   
ATOM   3997  N   LEU P 256     -35.936-132.388 122.903  0.00 97.00      PROA   
ATOM   3998  HN  LEU P 256     -35.744-132.851 122.039  0.00 97.00      PROA   
ATOM   3999  CA  LEU P 256     -37.282-131.876 123.031  0.00 97.00      PROA   
ATOM   4000  HA  LEU P 256     -37.384-131.367 123.977  0.00 97.00      PROA   
ATOM   4001  CB  LEU P 256     -37.558-130.901 121.851  0.00 97.00      PROA   
ATOM   4002  HB1 LEU P 256     -37.507-131.451 120.887  0.00 97.00      PROA   
ATOM   4003  HB2 LEU P 256     -36.703-130.183 121.853  0.00 97.00      PROA   
ATOM   4004  CG  LEU P 256     -38.847-130.040 121.889  0.00 97.00      PROA   
ATOM   4005  HG  LEU P 256     -38.674-129.200 121.172  0.00 97.00      PROA   
ATOM   4006  CD1 LEU P 256     -40.092-130.781 121.371  0.00 97.00      PROA   
ATOM   4007 HD11 LEU P 256     -40.391-131.583 122.072  0.00 97.00      PROA   
ATOM   4008 HD12 LEU P 256     -39.891-131.236 120.379  0.00 97.00      PROA   
ATOM   4009 HD13 LEU P 256     -40.945-130.077 121.272  0.00 97.00      PROA   
ATOM   4010  CD2 LEU P 256     -39.103-129.399 123.265  0.00 97.00      PROA   
ATOM   4011 HD21 LEU P 256     -38.205-128.837 123.600  0.00 97.00      PROA   
ATOM   4012 HD22 LEU P 256     -39.344-130.176 124.020  0.00 97.00      PROA   
ATOM   4013 HD23 LEU P 256     -39.959-128.695 123.203  0.00 97.00      PROA   
ATOM   4014  C   LEU P 256     -38.219-133.068 123.020  0.00 97.00      PROA   
ATOM   4015  O   LEU P 256     -38.103-133.955 122.182  0.00 97.00      PROA   
ATOM   4016  N   GLU P 257     -39.176-133.143 123.977  0.00 97.00      PROA   
ATOM   4017  HN  GLU P 257     -39.298-132.415 124.646  0.00 97.00      PROA   
ATOM   4018  CA  GLU P 257     -40.036-134.301 124.134  0.00 97.00      PROA   
ATOM   4019  HA  GLU P 257     -39.487-135.180 123.832  0.00 97.00      PROA   
ATOM   4020  CB  GLU P 257     -40.478-134.502 125.608  0.00 97.00      PROA   
ATOM   4021  HB1 GLU P 257     -41.125-133.665 125.943  0.00 97.00      PROA   
ATOM   4022  HB2 GLU P 257     -39.548-134.446 126.223  0.00 97.00      PROA   
ATOM   4023  CG  GLU P 257     -41.118-135.880 125.904  0.00 97.00      PROA   
ATOM   4024  HG1 GLU P 257     -40.675-136.287 126.838  0.00 97.00      PROA   
ATOM   4025  HG2 GLU P 257     -40.908-136.599 125.086  0.00 97.00      PROA   
ATOM   4026  CD  GLU P 257     -42.625-135.814 126.114  0.00 97.00      PROA   
ATOM   4027  OE1 GLU P 257     -43.343-135.523 125.134  0.00 97.00      PROA   
ATOM   4028  OE2 GLU P 257     -43.081-136.095 127.249  0.00 97.00      PROA   
ATOM   4029  C   GLU P 257     -41.257-134.198 123.248  0.00 97.00      PROA   
ATOM   4030  O   GLU P 257     -41.936-133.174 123.205  0.00 97.00      PROA   
ATOM   4031  N   LEU P 258     -41.559-135.295 122.518  0.00 97.00      PROA   
ATOM   4032  HN  LEU P 258     -40.962-136.095 122.557  0.00 97.00      PROA   
ATOM   4033  CA  LEU P 258     -42.732-135.419 121.683  0.00 97.00      PROA   
ATOM   4034  HA  LEU P 258     -43.485-134.733 122.041  0.00 97.00      PROA   
ATOM   4035  CB  LEU P 258     -42.466-135.133 120.181  0.00 97.00      PROA   
ATOM   4036  HB1 LEU P 258     -43.386-135.317 119.584  0.00 97.00      PROA   
ATOM   4037  HB2 LEU P 258     -41.687-135.838 119.826  0.00 97.00      PROA   
ATOM   4038  CG  LEU P 258     -41.980-133.696 119.868  0.00 97.00      PROA   
ATOM   4039  HG  LEU P 258     -41.138-133.453 120.555  0.00 97.00      PROA   
ATOM   4040  CD1 LEU P 258     -41.424-133.602 118.437  0.00 97.00      PROA   
ATOM   4041 HD11 LEU P 258     -42.228-133.817 117.702  0.00 97.00      PROA   
ATOM   4042 HD12 LEU P 258     -40.603-134.332 118.289  0.00 97.00      PROA   
ATOM   4043 HD13 LEU P 258     -41.030-132.581 118.251  0.00 97.00      PROA   
ATOM   4044  CD2 LEU P 258     -43.086-132.644 120.071  0.00 97.00      PROA   
ATOM   4045 HD21 LEU P 258     -43.454-132.653 121.117  0.00 97.00      PROA   
ATOM   4046 HD22 LEU P 258     -43.939-132.850 119.389  0.00 97.00      PROA   
ATOM   4047 HD23 LEU P 258     -42.693-131.630 119.847  0.00 97.00      PROA   
ATOM   4048  C   LEU P 258     -43.299-136.816 121.841  0.00 97.00      PROA   
ATOM   4049  O   LEU P 258     -43.182-137.669 120.964  0.00 97.00      PROA   
ATOM   4050  N   GLN P 259     -43.952-137.089 122.991  0.00 97.00      PROA   
ATOM   4051  HN  GLN P 259     -43.880-136.461 123.769  0.00 97.00      PROA   
ATOM   4052  CA  GLN P 259     -44.824-138.231 123.173  0.00 97.00      PROA   
ATOM   4053  HA  GLN P 259     -44.231-139.097 122.927  0.00 97.00      PROA   
ATOM   4054  CB  GLN P 259     -45.316-138.409 124.635  0.00 97.00      PROA   
ATOM   4055  HB1 GLN P 259     -46.214-139.067 124.659  0.00 97.00      PROA   
ATOM   4056  HB2 GLN P 259     -45.620-137.412 125.026  0.00 97.00      PROA   
ATOM   4057  CG  GLN P 259     -44.263-139.019 125.582  0.00 97.00      PROA   
ATOM   4058  HG1 GLN P 259     -43.377-138.359 125.661  0.00 97.00      PROA   
ATOM   4059  HG2 GLN P 259     -43.925-140.007 125.206  0.00 97.00      PROA   
ATOM   4060  CD  GLN P 259     -44.893-139.235 126.964  0.00 97.00      PROA   
ATOM   4061  OE1 GLN P 259     -45.551-140.252 127.209  0.00 97.00      PROA   
ATOM   4062  NE2 GLN P 259     -44.700-138.251 127.883  0.00 97.00      PROA   
ATOM   4063 HE21 GLN P 259     -45.087-138.353 128.795  0.00 97.00      PROA   
ATOM   4064 HE22 GLN P 259     -44.166-137.439 127.633  0.00 97.00      PROA   
ATOM   4065  C   GLN P 259     -46.011-138.240 122.226  0.00 97.00      PROA   
ATOM   4066  O   GLN P 259     -46.631-137.212 121.971  0.00 97.00      PROA   
ATOM   4067  N   VAL P 260     -46.335-139.429 121.672  0.00 97.00      PROA   
ATOM   4068  HN  VAL P 260     -45.805-140.245 121.878  0.00 97.00      PROA   
ATOM   4069  CA  VAL P 260     -47.417-139.620 120.732  0.00 97.00      PROA   
ATOM   4070  HA  VAL P 260     -48.053-138.750 120.733  0.00 97.00      PROA   
ATOM   4071  CB  VAL P 260     -46.924-139.870 119.309  0.00 97.00      PROA   
ATOM   4072  HB  VAL P 260     -46.300-140.788 119.300  0.00 97.00      PROA   
ATOM   4073  CG1 VAL P 260     -48.117-140.046 118.346  0.00 97.00      PROA   
ATOM   4074 HG11 VAL P 260     -48.789-139.162 118.391  0.00 97.00      PROA   
ATOM   4075 HG12 VAL P 260     -48.702-140.957 118.583  0.00 97.00      PROA   
ATOM   4076 HG13 VAL P 260     -47.745-140.145 117.306  0.00 97.00      PROA   
ATOM   4077  CG2 VAL P 260     -46.022-138.706 118.841  0.00 97.00      PROA   
ATOM   4078 HG21 VAL P 260     -45.095-138.645 119.445  0.00 97.00      PROA   
ATOM   4079 HG22 VAL P 260     -46.560-137.740 118.920  0.00 97.00      PROA   
ATOM   4080 HG23 VAL P 260     -45.726-138.858 117.781  0.00 97.00      PROA   
ATOM   4081  C   VAL P 260     -48.207-140.807 121.248  0.00 97.00      PROA   
ATOM   4082  O   VAL P 260     -47.635-141.843 121.578  0.00 97.00      PROA   
ATOM   4083  N   LEU P 261     -49.550-140.674 121.366  0.00 97.00      PROA   
ATOM   4084  HN  LEU P 261     -49.993-139.824 121.081  0.00 97.00      PROA   
ATOM   4085  CA  LEU P 261     -50.407-141.687 121.949  0.00 97.00      PROA   
ATOM   4086  HA  LEU P 261     -49.827-142.584 122.102  0.00 97.00      PROA   
ATOM   4087  CB  LEU P 261     -51.003-141.267 123.315  0.00 97.00      PROA   
ATOM   4088  HB1 LEU P 261     -51.749-142.021 123.652  0.00 97.00      PROA   
ATOM   4089  HB2 LEU P 261     -51.531-140.295 123.194  0.00 97.00      PROA   
ATOM   4090  CG  LEU P 261     -49.965-141.123 124.455  0.00 97.00      PROA   
ATOM   4091  HG  LEU P 261     -49.238-140.327 124.171  0.00 97.00      PROA   
ATOM   4092  CD1 LEU P 261     -50.663-140.689 125.756  0.00 97.00      PROA   
ATOM   4093 HD11 LEU P 261     -51.376-141.475 126.085  0.00 97.00      PROA   
ATOM   4094 HD12 LEU P 261     -51.228-139.747 125.598  0.00 97.00      PROA   
ATOM   4095 HD13 LEU P 261     -49.916-140.528 126.561  0.00 97.00      PROA   
ATOM   4096  CD2 LEU P 261     -49.165-142.415 124.706  0.00 97.00      PROA   
ATOM   4097 HD21 LEU P 261     -48.482-142.277 125.569  0.00 97.00      PROA   
ATOM   4098 HD22 LEU P 261     -48.551-142.681 123.822  0.00 97.00      PROA   
ATOM   4099 HD23 LEU P 261     -49.856-143.255 124.933  0.00 97.00      PROA   
ATOM   4100  C   LEU P 261     -51.525-142.099 121.020  0.00 97.00      PROA   
ATOM   4101  O   LEU P 261     -52.236-141.284 120.439  0.00 97.00      PROA   
ATOM   4102  N   GLY P 262     -51.697-143.431 120.885  0.00 97.00      PROA   
ATOM   4103  HN  GLY P 262     -51.131-144.059 121.410  0.00 97.00      PROA   
ATOM   4104  CA  GLY P 262     -52.702-144.070 120.075  0.00 97.00      PROA   
ATOM   4105  HA1 GLY P 262     -52.253-144.341 119.133  0.00 97.00      PROA   
ATOM   4106  HA2 GLY P 262     -53.579-143.442 119.992  0.00 97.00      PROA   
ATOM   4107  C   GLY P 262     -53.079-145.338 120.765  0.00 97.00      PROA   
ATOM   4108  O   GLY P 262     -52.362-145.835 121.630  0.00 97.00      PROA   
ATOM   4109  N   HSD P 263     -54.226-145.913 120.362  0.00 97.00      PROA   
ATOM   4110  HN  HSD P 263     -54.762-145.512 119.624  0.00 97.00      PROA   
ATOM   4111  CA  HSD P 263     -54.722-147.166 120.876  0.00 97.00      PROA   
ATOM   4112  HA  HSD P 263     -53.966-147.656 121.476  0.00 97.00      PROA   
ATOM   4113  CB  HSD P 263     -56.013-146.985 121.708  0.00 97.00      PROA   
ATOM   4114  HB1 HSD P 263     -56.452-147.971 121.971  0.00 97.00      PROA   
ATOM   4115  HB2 HSD P 263     -56.762-146.426 121.106  0.00 97.00      PROA   
ATOM   4116  ND1 HSD P 263     -55.656-146.754 124.234  0.00 97.00      PROA   
ATOM   4117  HD1 HSD P 263     -55.732-147.726 124.461  0.00 97.00      PROA   
ATOM   4118  CG  HSD P 263     -55.747-146.200 122.972  0.00 97.00      PROA   
ATOM   4119  CE1 HSD P 263     -55.491-145.727 125.105  0.00 97.00      PROA   
ATOM   4120  HE1 HSD P 263     -55.389-145.869 126.181  0.00 97.00      PROA   
ATOM   4121  NE2 HSD P 263     -55.480-144.557 124.498  0.00 97.00      PROA   
ATOM   4122  CD2 HSD P 263     -55.651-144.854 123.158  0.00 97.00      PROA   
ATOM   4123  HD2 HSD P 263     -55.689-144.050 122.433  0.00 97.00      PROA   
ATOM   4124  C   HSD P 263     -54.969-147.999 119.650  0.00 97.00      PROA   
ATOM   4125  O   HSD P 263     -55.473-147.488 118.653  0.00 97.00      PROA   
ATOM   4126  N   GLN P 264     -54.563-149.292 119.673  0.00 97.00      PROA   
ATOM   4127  HN  GLN P 264     -54.176-149.694 120.500  0.00 97.00      PROA   
ATOM   4128  CA  GLN P 264     -54.542-150.154 118.506  0.00 97.00      PROA   
ATOM   4129  HA  GLN P 264     -53.885-149.668 117.796  0.00 97.00      PROA   
ATOM   4130  CB  GLN P 264     -53.895-151.526 118.825  0.00 97.00      PROA   
ATOM   4131  HB1 GLN P 264     -54.096-152.253 118.008  0.00 97.00      PROA   
ATOM   4132  HB2 GLN P 264     -54.377-151.911 119.752  0.00 97.00      PROA   
ATOM   4133  CG  GLN P 264     -52.360-151.420 119.010  0.00 97.00      PROA   
ATOM   4134  HG1 GLN P 264     -52.105-150.482 119.549  0.00 97.00      PROA   
ATOM   4135  HG2 GLN P 264     -51.856-151.389 118.021  0.00 97.00      PROA   
ATOM   4136  CD  GLN P 264     -51.786-152.570 119.846  0.00 97.00      PROA   
ATOM   4137  OE1 GLN P 264     -51.222-152.344 120.923  0.00 97.00      PROA   
ATOM   4138  NE2 GLN P 264     -51.922-153.825 119.341  0.00 97.00      PROA   
ATOM   4139 HE21 GLN P 264     -51.559-154.587 119.876  0.00 97.00      PROA   
ATOM   4140 HE22 GLN P 264     -52.368-153.962 118.458  0.00 97.00      PROA   
ATOM   4141  C   GLN P 264     -55.872-150.313 117.785  0.00 97.00      PROA   
ATOM   4142  O   GLN P 264     -56.923-150.526 118.387  0.00 97.00      PROA   
ATOM   4143  N   GLN P 265     -55.824-150.163 116.446  0.00 97.00      PROA   
ATOM   4144  HN  GLN P 265     -54.942-150.036 115.994  0.00 97.00      PROA   
ATOM   4145  CA  GLN P 265     -56.962-149.949 115.588  0.00 97.00      PROA   
ATOM   4146  HA  GLN P 265     -57.789-149.676 116.222  0.00 97.00      PROA   
ATOM   4147  CB  GLN P 265     -56.729-148.765 114.595  0.00 97.00      PROA   
ATOM   4148  HB1 GLN P 265     -56.770-147.821 115.185  0.00 97.00      PROA   
ATOM   4149  HB2 GLN P 265     -57.574-148.724 113.872  0.00 97.00      PROA   
ATOM   4150  CG  GLN P 265     -55.404-148.776 113.782  0.00 97.00      PROA   
ATOM   4151  HG1 GLN P 265     -55.484-148.041 112.952  0.00 97.00      PROA   
ATOM   4152  HG2 GLN P 265     -55.256-149.777 113.327  0.00 97.00      PROA   
ATOM   4153  CD  GLN P 265     -54.149-148.449 114.614  0.00 97.00      PROA   
ATOM   4154  OE1 GLN P 265     -53.465-149.349 115.113  0.00 97.00      PROA   
ATOM   4155  NE2 GLN P 265     -53.831-147.134 114.759  0.00 97.00      PROA   
ATOM   4156 HE21 GLN P 265     -53.037-146.890 115.320  0.00 97.00      PROA   
ATOM   4157 HE22 GLN P 265     -54.380-146.427 114.319  0.00 97.00      PROA   
ATOM   4158  C   GLN P 265     -57.332-151.203 114.812  0.00 97.00      PROA   
ATOM   4159  O   GLN P 265     -56.464-152.036 114.549  0.00 97.00      PROA   
ATOM   4160  N   PRO P 266     -58.592-151.399 114.407  0.00 97.00      PROA   
ATOM   4161  CD  PRO P 266     -59.747-150.663 114.933  0.00 97.00      PROA   
ATOM   4162  HD1 PRO P 266     -59.710-149.621 114.544  0.00 97.00      PROA   
ATOM   4163  HD2 PRO P 266     -59.763-150.663 116.045  0.00 97.00      PROA   
ATOM   4164  CA  PRO P 266     -58.963-152.187 113.232  0.00 97.00      PROA   
ATOM   4165  HA  PRO P 266     -58.834-153.224 113.506  0.00 97.00      PROA   
ATOM   4166  CB  PRO P 266     -60.438-151.821 112.977  0.00 97.00      PROA   
ATOM   4167  HB1 PRO P 266     -61.015-152.662 112.544  0.00 97.00      PROA   
ATOM   4168  HB2 PRO P 266     -60.512-150.942 112.298  0.00 97.00      PROA   
ATOM   4169  CG  PRO P 266     -60.956-151.395 114.354  0.00 97.00      PROA   
ATOM   4170  HG1 PRO P 266     -61.857-150.753 114.294  0.00 97.00      PROA   
ATOM   4171  HG2 PRO P 266     -61.178-152.293 114.973  0.00 97.00      PROA   
ATOM   4172  C   PRO P 266     -58.098-151.950 111.999  0.00 97.00      PROA   
ATOM   4173  O   PRO P 266     -57.778-150.801 111.699  0.00 97.00      PROA   
ATOM   4174  N   THR P 267     -57.710-153.021 111.273  0.00 97.00      PROA   
ATOM   4175  HN  THR P 267     -57.865-153.947 111.611  0.00 97.00      PROA   
ATOM   4176  CA  THR P 267     -57.083-152.933 109.960  0.00 97.00      PROA   
ATOM   4177  HA  THR P 267     -56.237-152.271 110.093  0.00 97.00      PROA   
ATOM   4178  CB  THR P 267     -56.542-154.270 109.461  0.00 97.00      PROA   
ATOM   4179  HB  THR P 267     -57.311-154.836 108.892  0.00 97.00      PROA   
ATOM   4180  OG1 THR P 267     -56.151-155.097 110.548  0.00 97.00      PROA   
ATOM   4181  HG1 THR P 267     -55.504-154.585 111.039  0.00 97.00      PROA   
ATOM   4182  CG2 THR P 267     -55.311-154.044 108.565  0.00 97.00      PROA   
ATOM   4183 HG21 THR P 267     -54.511-153.519 109.131  0.00 97.00      PROA   
ATOM   4184 HG22 THR P 267     -55.573-153.431 107.679  0.00 97.00      PROA   
ATOM   4185 HG23 THR P 267     -54.912-155.020 108.216  0.00 97.00      PROA   
ATOM   4186  C   THR P 267     -57.950-152.297 108.870  0.00 97.00      PROA   
ATOM   4187  O   THR P 267     -57.395-151.492 108.122  0.00 97.00      PROA   
ATOM   4188  N   PRO P 268     -59.256-152.546 108.691  0.00 97.00      PROA   
ATOM   4189  CD  PRO P 268     -59.974-153.740 109.162  0.00 97.00      PROA   
ATOM   4190  HD1 PRO P 268     -59.856-153.891 110.253  0.00 97.00      PROA   
ATOM   4191  HD2 PRO P 268     -59.610-154.634 108.609  0.00 97.00      PROA   
ATOM   4192  CA  PRO P 268     -60.099-151.716 107.836  0.00 97.00      PROA   
ATOM   4193  HA  PRO P 268     -59.580-151.461 106.922  0.00 97.00      PROA   
ATOM   4194  CB  PRO P 268     -61.340-152.588 107.578  0.00 97.00      PROA   
ATOM   4195  HB1 PRO P 268     -61.150-153.230 106.688  0.00 97.00      PROA   
ATOM   4196  HB2 PRO P 268     -62.263-152.000 107.397  0.00 97.00      PROA   
ATOM   4197  CG  PRO P 268     -61.442-153.472 108.824  0.00 97.00      PROA   
ATOM   4198  HG1 PRO P 268     -61.903-152.883 109.648  0.00 97.00      PROA   
ATOM   4199  HG2 PRO P 268     -62.027-154.397 108.657  0.00 97.00      PROA   
ATOM   4200  C   PRO P 268     -60.482-150.422 108.533  0.00 97.00      PROA   
ATOM   4201  O   PRO P 268     -60.611-150.396 109.756  0.00 97.00      PROA   
ATOM   4202  N   VAL P 269     -60.658-149.342 107.740  0.00 97.00      PROA   
ATOM   4203  HN  VAL P 269     -60.584-149.391 106.749  0.00 97.00      PROA   
ATOM   4204  CA  VAL P 269     -61.124-148.046 108.153  0.00 97.00      PROA   
ATOM   4205  HA  VAL P 269     -61.805-148.169 108.984  0.00 97.00      PROA   
ATOM   4206  CB  VAL P 269     -59.976-147.109 108.546  0.00 97.00      PROA   
ATOM   4207  HB  VAL P 269     -59.390-147.615 109.350  0.00 97.00      PROA   
ATOM   4208  CG1 VAL P 269     -59.030-146.850 107.354  0.00 97.00      PROA   
ATOM   4209 HG11 VAL P 269     -59.583-146.352 106.531  0.00 97.00      PROA   
ATOM   4210 HG12 VAL P 269     -58.602-147.799 106.973  0.00 97.00      PROA   
ATOM   4211 HG13 VAL P 269     -58.195-146.184 107.661  0.00 97.00      PROA   
ATOM   4212  CG2 VAL P 269     -60.532-145.791 109.122  0.00 97.00      PROA   
ATOM   4213 HG21 VAL P 269     -61.207-145.995 109.979  0.00 97.00      PROA   
ATOM   4214 HG22 VAL P 269     -61.103-145.249 108.341  0.00 97.00      PROA   
ATOM   4215 HG23 VAL P 269     -59.702-145.134 109.463  0.00 97.00      PROA   
ATOM   4216  C   VAL P 269     -61.945-147.535 106.943  0.00 97.00      PROA   
ATOM   4217  OT1 VAL P 269     -61.721-148.040 105.807  0.00 97.00      PROA   
ATOM   4218  OT2 VAL P 269     -62.827-146.658 107.141  0.00 97.00      PROA   
END
