# Supplementary material for: The solution structure of the unbound IgG Fc receptor CD64 resembles its crystal structure: Implications for function
Source: PLoS One. 2023 Sep 21;18(9):e0288351. doi: 10.1371/journal.pone.0288351 (PMC10513344; doi:10.1371/journal.pone.0288351)
Supplement: S1 File — (ZIP) [file pone.0288351.s003.zip › CD64V03 E11/Top100/EM_done_ready_for_EM_top100_0p11_E11.dcd_199404.pdb.pdb]

REMARK  FINAL COORDINATES WRITTEN BY NAMD AT TIMESTEP 2000
ATOM      1  N   LYS P   1      -4.665 -49.952 107.177  0.00 97.00      PROA   
ATOM      2  HT1 LYS P   1      -3.962 -50.542 106.683  0.00 97.00      PROA   
ATOM      3  HT2 LYS P   1      -4.173 -49.532 107.995  0.00 97.00      PROA   
ATOM      4  HT3 LYS P   1      -4.985 -49.203 106.533  0.00 97.00      PROA   
ATOM      5  CA  LYS P   1      -5.792 -50.807 107.620  0.00 97.00      PROA   
ATOM      6  HA  LYS P   1      -5.367 -51.722 108.002  0.00 97.00      PROA   
ATOM      7  CB  LYS P   1      -6.612 -50.129 108.758  0.00 97.00      PROA   
ATOM      8  HB1 LYS P   1      -7.569 -50.681 108.880  0.00 97.00      PROA   
ATOM      9  HB2 LYS P   1      -6.876 -49.085 108.483  0.00 97.00      PROA   
ATOM     10  CG  LYS P   1      -5.904 -50.138 110.130  0.00 97.00      PROA   
ATOM     11  HG1 LYS P   1      -5.088 -49.382 110.111  0.00 97.00      PROA   
ATOM     12  HG2 LYS P   1      -5.429 -51.129 110.306  0.00 97.00      PROA   
ATOM     13  CD  LYS P   1      -6.823 -49.814 111.327  0.00 97.00      PROA   
ATOM     14  HD1 LYS P   1      -7.353 -48.858 111.120  0.00 97.00      PROA   
ATOM     15  HD2 LYS P   1      -6.173 -49.654 112.217  0.00 97.00      PROA   
ATOM     16  CE  LYS P   1      -7.850 -50.917 111.642  0.00 97.00      PROA   
ATOM     17  HE1 LYS P   1      -7.333 -51.891 111.782  0.00 97.00      PROA   
ATOM     18  HE2 LYS P   1      -8.590 -51.016 110.821  0.00 97.00      PROA   
ATOM     19  NZ  LYS P   1      -8.603 -50.623 112.889  0.00 97.00      PROA   
ATOM     20  HZ1 LYS P   1      -9.094 -49.711 112.798  0.00 97.00      PROA   
ATOM     21  HZ2 LYS P   1      -7.947 -50.581 113.695  0.00 97.00      PROA   
ATOM     22  HZ3 LYS P   1      -9.303 -51.374 113.057  0.00 97.00      PROA   
ATOM     23  C   LYS P   1      -6.665 -51.185 106.453  0.00 97.00      PROA   
ATOM     24  O   LYS P   1      -6.546 -50.625 105.365  0.00 97.00      PROA   
ATOM     25  N   ALA P   2      -7.571 -52.162 106.663  0.00 97.00      PROA   
ATOM     26  HN  ALA P   2      -7.645 -52.669 107.518  0.00 97.00      PROA   
ATOM     27  CA  ALA P   2      -8.573 -52.556 105.719  0.00 97.00      PROA   
ATOM     28  HA  ALA P   2      -9.010 -51.682 105.254  0.00 97.00      PROA   
ATOM     29  CB  ALA P   2      -8.027 -53.548 104.671  0.00 97.00      PROA   
ATOM     30  HB1 ALA P   2      -7.570 -54.429 105.169  0.00 97.00      PROA   
ATOM     31  HB2 ALA P   2      -7.241 -53.056 104.058  0.00 97.00      PROA   
ATOM     32  HB3 ALA P   2      -8.829 -53.899 103.990  0.00 97.00      PROA   
ATOM     33  C   ALA P   2      -9.602 -53.212 106.606  0.00 97.00      PROA   
ATOM     34  O   ALA P   2      -9.373 -53.341 107.809  0.00 97.00      PROA   
ATOM     35  N   VAL P   3     -10.760 -53.615 106.030  0.00 97.00      PROA   
ATOM     36  HN  VAL P   3     -10.958 -53.407 105.077  0.00 97.00      PROA   
ATOM     37  CA  VAL P   3     -11.716 -54.525 106.630  0.00 97.00      PROA   
ATOM     38  HA  VAL P   3     -11.178 -55.228 107.250  0.00 97.00      PROA   
ATOM     39  CB  VAL P   3     -12.865 -53.900 107.437  0.00 97.00      PROA   
ATOM     40  HB  VAL P   3     -13.553 -54.718 107.759  0.00 97.00      PROA   
ATOM     41  CG1 VAL P   3     -12.329 -53.243 108.725  0.00 97.00      PROA   
ATOM     42 HG11 VAL P   3     -11.721 -52.348 108.477  0.00 97.00      PROA   
ATOM     43 HG12 VAL P   3     -11.701 -53.961 109.293  0.00 97.00      PROA   
ATOM     44 HG13 VAL P   3     -13.176 -52.922 109.369  0.00 97.00      PROA   
ATOM     45  CG2 VAL P   3     -13.673 -52.884 106.603  0.00 97.00      PROA   
ATOM     46 HG21 VAL P   3     -14.177 -53.376 105.747  0.00 97.00      PROA   
ATOM     47 HG22 VAL P   3     -13.015 -52.080 106.214  0.00 97.00      PROA   
ATOM     48 HG23 VAL P   3     -14.455 -52.410 107.235  0.00 97.00      PROA   
ATOM     49  C   VAL P   3     -12.269 -55.285 105.444  0.00 97.00      PROA   
ATOM     50  O   VAL P   3     -12.335 -54.744 104.340  0.00 97.00      PROA   
ATOM     51  N   ILE P   4     -12.647 -56.577 105.625  0.00 97.00      PROA   
ATOM     52  HN  ILE P   4     -12.511 -57.038 106.500  0.00 97.00      PROA   
ATOM     53  CA  ILE P   4     -13.087 -57.415 104.517  0.00 97.00      PROA   
ATOM     54  HA  ILE P   4     -12.833 -56.926 103.589  0.00 97.00      PROA   
ATOM     55  CB  ILE P   4     -12.366 -58.764 104.474  0.00 97.00      PROA   
ATOM     56  HB  ILE P   4     -12.564 -59.314 105.422  0.00 97.00      PROA   
ATOM     57  CG2 ILE P   4     -12.880 -59.592 103.270  0.00 97.00      PROA   
ATOM     58 HG21 ILE P   4     -12.845 -58.977 102.345  0.00 97.00      PROA   
ATOM     59 HG22 ILE P   4     -13.920 -59.942 103.436  0.00 97.00      PROA   
ATOM     60 HG23 ILE P   4     -12.249 -60.486 103.103  0.00 97.00      PROA   
ATOM     61  CG1 ILE P   4     -10.834 -58.556 104.362  0.00 97.00      PROA   
ATOM     62 HG11 ILE P   4     -10.484 -57.775 105.070  0.00 97.00      PROA   
ATOM     63 HG12 ILE P   4     -10.627 -58.195 103.335  0.00 97.00      PROA   
ATOM     64  CD  ILE P   4     -10.005 -59.812 104.638  0.00 97.00      PROA   
ATOM     65  HD1 ILE P   4     -10.367 -60.686 104.061  0.00 97.00      PROA   
ATOM     66  HD2 ILE P   4     -10.045 -60.063 105.720  0.00 97.00      PROA   
ATOM     67  HD3 ILE P   4      -8.947 -59.631 104.359  0.00 97.00      PROA   
ATOM     68  C   ILE P   4     -14.600 -57.606 104.522  0.00 97.00      PROA   
ATOM     69  O   ILE P   4     -15.213 -57.915 105.541  0.00 97.00      PROA   
ATOM     70  N   LYS P   5     -15.243 -57.436 103.340  0.00 97.00      PROA   
ATOM     71  HN  LYS P   5     -14.738 -57.082 102.553  0.00 97.00      PROA   
ATOM     72  CA  LYS P   5     -16.654 -57.706 103.144  0.00 97.00      PROA   
ATOM     73  HA  LYS P   5     -17.113 -57.984 104.081  0.00 97.00      PROA   
ATOM     74  CB  LYS P   5     -17.404 -56.485 102.553  0.00 97.00      PROA   
ATOM     75  HB1 LYS P   5     -18.486 -56.723 102.449  0.00 97.00      PROA   
ATOM     76  HB2 LYS P   5     -17.005 -56.260 101.538  0.00 97.00      PROA   
ATOM     77  CG  LYS P   5     -17.266 -55.194 103.379  0.00 97.00      PROA   
ATOM     78  HG1 LYS P   5     -17.789 -54.389 102.815  0.00 97.00      PROA   
ATOM     79  HG2 LYS P   5     -16.192 -54.911 103.439  0.00 97.00      PROA   
ATOM     80  CD  LYS P   5     -17.850 -55.283 104.802  0.00 97.00      PROA   
ATOM     81  HD1 LYS P   5     -17.406 -56.159 105.322  0.00 97.00      PROA   
ATOM     82  HD2 LYS P   5     -18.947 -55.451 104.737  0.00 97.00      PROA   
ATOM     83  CE  LYS P   5     -17.557 -54.050 105.668  0.00 97.00      PROA   
ATOM     84  HE1 LYS P   5     -16.455 -53.939 105.787  0.00 97.00      PROA   
ATOM     85  HE2 LYS P   5     -18.023 -54.127 106.670  0.00 97.00      PROA   
ATOM     86  NZ  LYS P   5     -18.054 -52.823 105.025  0.00 97.00      PROA   
ATOM     87  HZ1 LYS P   5     -19.075 -52.667 105.067  0.00 97.00      PROA   
ATOM     88  HZ2 LYS P   5     -17.736 -52.831 104.029  0.00 97.00      PROA   
ATOM     89  HZ3 LYS P   5     -17.530 -52.004 105.405  0.00 97.00      PROA   
ATOM     90  C   LYS P   5     -16.843 -58.858 102.177  0.00 97.00      PROA   
ATOM     91  O   LYS P   5     -16.537 -58.754 100.996  0.00 97.00      PROA   
ATOM     92  N   LEU P   6     -17.408 -59.993 102.646  0.00 97.00      PROA   
ATOM     93  HN  LEU P   6     -17.604 -60.116 103.616  0.00 97.00      PROA   
ATOM     94  CA  LEU P   6     -17.837 -61.077 101.784  0.00 97.00      PROA   
ATOM     95  HA  LEU P   6     -17.088 -61.227 101.018  0.00 97.00      PROA   
ATOM     96  CB  LEU P   6     -18.003 -62.412 102.556  0.00 97.00      PROA   
ATOM     97  HB1 LEU P   6     -18.170 -63.217 101.806  0.00 97.00      PROA   
ATOM     98  HB2 LEU P   6     -18.899 -62.378 103.214  0.00 97.00      PROA   
ATOM     99  CG  LEU P   6     -16.797 -62.826 103.440  0.00 97.00      PROA   
ATOM    100  HG  LEU P   6     -15.869 -62.401 102.992  0.00 97.00      PROA   
ATOM    101  CD1 LEU P   6     -16.913 -62.326 104.894  0.00 97.00      PROA   
ATOM    102 HD11 LEU P   6     -17.852 -62.706 105.350  0.00 97.00      PROA   
ATOM    103 HD12 LEU P   6     -16.915 -61.220 104.948  0.00 97.00      PROA   
ATOM    104 HD13 LEU P   6     -16.059 -62.700 105.497  0.00 97.00      PROA   
ATOM    105  CD2 LEU P   6     -16.641 -64.357 103.452  0.00 97.00      PROA   
ATOM    106 HD21 LEU P   6     -16.480 -64.745 102.425  0.00 97.00      PROA   
ATOM    107 HD22 LEU P   6     -17.555 -64.828 103.870  0.00 97.00      PROA   
ATOM    108 HD23 LEU P   6     -15.775 -64.648 104.083  0.00 97.00      PROA   
ATOM    109  C   LEU P   6     -19.154 -60.693 101.115  0.00 97.00      PROA   
ATOM    110  O   LEU P   6     -20.114 -60.329 101.790  0.00 97.00      PROA   
ATOM    111  N   GLN P   7     -19.223 -60.708  99.761  0.00 97.00      PROA   
ATOM    112  HN  GLN P   7     -18.425 -60.954  99.210  0.00 97.00      PROA   
ATOM    113  CA  GLN P   7     -20.414 -60.321  99.015  0.00 97.00      PROA   
ATOM    114  HA  GLN P   7     -20.697 -59.353  99.407  0.00 97.00      PROA   
ATOM    115  CB  GLN P   7     -20.073 -60.061  97.522  0.00 97.00      PROA   
ATOM    116  HB1 GLN P   7     -19.450 -60.910  97.166  0.00 97.00      PROA   
ATOM    117  HB2 GLN P   7     -19.426 -59.155  97.504  0.00 97.00      PROA   
ATOM    118  CG  GLN P   7     -21.266 -59.881  96.559  0.00 97.00      PROA   
ATOM    119  HG1 GLN P   7     -21.936 -59.082  96.943  0.00 97.00      PROA   
ATOM    120  HG2 GLN P   7     -21.846 -60.824  96.471  0.00 97.00      PROA   
ATOM    121  CD  GLN P   7     -20.755 -59.433  95.183  0.00 97.00      PROA   
ATOM    122  OE1 GLN P   7     -19.968 -58.487  95.086  0.00 97.00      PROA   
ATOM    123  NE2 GLN P   7     -21.197 -60.108  94.087  0.00 97.00      PROA   
ATOM    124 HE21 GLN P   7     -20.845 -59.820  93.198  0.00 97.00      PROA   
ATOM    125 HE22 GLN P   7     -21.843 -60.864  94.178  0.00 97.00      PROA   
ATOM    126  C   GLN P   7     -21.664 -61.173  99.230  0.00 97.00      PROA   
ATOM    127  O   GLN P   7     -22.716 -60.600  99.517  0.00 97.00      PROA   
ATOM    128  N   PRO P   8     -21.651 -62.504  99.197  0.00 97.00      PROA   
ATOM    129  CD  PRO P   8     -20.759 -63.308  98.370  0.00 97.00      PROA   
ATOM    130  HD1 PRO P   8     -19.810 -63.443  98.927  0.00 97.00      PROA   
ATOM    131  HD2 PRO P   8     -20.568 -62.844  97.378  0.00 97.00      PROA   
ATOM    132  CA  PRO P   8     -22.470 -63.333 100.074  0.00 97.00      PROA   
ATOM    133  HA  PRO P   8     -23.498 -63.015 100.003  0.00 97.00      PROA   
ATOM    134  CB  PRO P   8     -22.269 -64.775  99.548  0.00 97.00      PROA   
ATOM    135  HB1 PRO P   8     -23.243 -65.281  99.389  0.00 97.00      PROA   
ATOM    136  HB2 PRO P   8     -21.657 -65.398 100.236  0.00 97.00      PROA   
ATOM    137  CG  PRO P   8     -21.510 -64.630  98.218  0.00 97.00      PROA   
ATOM    138  HG1 PRO P   8     -20.839 -65.490  98.027  0.00 97.00      PROA   
ATOM    139  HG2 PRO P   8     -22.240 -64.547  97.382  0.00 97.00      PROA   
ATOM    140  C   PRO P   8     -21.954 -63.186 101.504  0.00 97.00      PROA   
ATOM    141  O   PRO P   8     -20.767 -63.471 101.649  0.00 97.00      PROA   
ATOM    142  N   PRO P   9     -22.678 -62.788 102.552  0.00 97.00      PROA   
ATOM    143  CD  PRO P   9     -24.109 -62.475 102.485  0.00 97.00      PROA   
ATOM    144  HD1 PRO P   9     -24.687 -63.332 102.076  0.00 97.00      PROA   
ATOM    145  HD2 PRO P   9     -24.253 -61.570 101.853  0.00 97.00      PROA   
ATOM    146  CA  PRO P   9     -22.108 -62.499 103.873  0.00 97.00      PROA   
ATOM    147  HA  PRO P   9     -21.176 -61.961 103.776  0.00 97.00      PROA   
ATOM    148  CB  PRO P   9     -23.206 -61.630 104.516  0.00 97.00      PROA   
ATOM    149  HB1 PRO P   9     -23.077 -60.582 104.158  0.00 97.00      PROA   
ATOM    150  HB2 PRO P   9     -23.198 -61.619 105.622  0.00 97.00      PROA   
ATOM    151  CG  PRO P   9     -24.509 -62.182 103.932  0.00 97.00      PROA   
ATOM    152  HG1 PRO P   9     -24.770 -63.131 104.447  0.00 97.00      PROA   
ATOM    153  HG2 PRO P   9     -25.356 -61.474 104.013  0.00 97.00      PROA   
ATOM    154  C   PRO P   9     -21.841 -63.765 104.683  0.00 97.00      PROA   
ATOM    155  O   PRO P   9     -22.106 -63.784 105.884  0.00 97.00      PROA   
ATOM    156  N   TRP P  10     -21.309 -64.835 104.061  0.00 97.00      PROA   
ATOM    157  HN  TRP P  10     -21.018 -64.751 103.111  0.00 97.00      PROA   
ATOM    158  CA  TRP P  10     -21.286 -66.157 104.642  0.00 97.00      PROA   
ATOM    159  HA  TRP P  10     -21.738 -66.138 105.624  0.00 97.00      PROA   
ATOM    160  CB  TRP P  10     -22.065 -67.160 103.753  0.00 97.00      PROA   
ATOM    161  HB1 TRP P  10     -22.150 -68.134 104.280  0.00 97.00      PROA   
ATOM    162  HB2 TRP P  10     -21.478 -67.338 102.822  0.00 97.00      PROA   
ATOM    163  CG  TRP P  10     -23.440 -66.712 103.345  0.00 97.00      PROA   
ATOM    164  CD1 TRP P  10     -23.930 -66.781 102.066  0.00 97.00      PROA   
ATOM    165  HD1 TRP P  10     -23.378 -67.170 101.221  0.00 97.00      PROA   
ATOM    166  NE1 TRP P  10     -25.234 -66.365 102.044  0.00 97.00      PROA   
ATOM    167  HE1 TRP P  10     -25.856 -66.485 101.301  0.00 97.00      PROA   
ATOM    168  CE2 TRP P  10     -25.618 -65.992 103.298  0.00 97.00      PROA   
ATOM    169  CD2 TRP P  10     -24.509 -66.182 104.155  0.00 97.00      PROA   
ATOM    170  CE3 TRP P  10     -24.638 -65.866 105.510  0.00 97.00      PROA   
ATOM    171  HE3 TRP P  10     -23.814 -65.969 106.198  0.00 97.00      PROA   
ATOM    172  CZ3 TRP P  10     -25.867 -65.398 105.985  0.00 97.00      PROA   
ATOM    173  HZ3 TRP P  10     -25.977 -65.157 107.034  0.00 97.00      PROA   
ATOM    174  CZ2 TRP P  10     -26.837 -65.520 103.766  0.00 97.00      PROA   
ATOM    175  HZ2 TRP P  10     -27.677 -65.379 103.103  0.00 97.00      PROA   
ATOM    176  CH2 TRP P  10     -26.949 -65.231 105.126  0.00 97.00      PROA   
ATOM    177  HH2 TRP P  10     -27.885 -64.860 105.522  0.00 97.00      PROA   
ATOM    178  C   TRP P  10     -19.864 -66.633 104.806  0.00 97.00      PROA   
ATOM    179  O   TRP P  10     -19.156 -66.909 103.839  0.00 97.00      PROA   
ATOM    180  N   VAL P  11     -19.411 -66.759 106.073  0.00 97.00      PROA   
ATOM    181  HN  VAL P  11     -19.981 -66.474 106.842  0.00 97.00      PROA   
ATOM    182  CA  VAL P  11     -18.054 -67.158 106.400  0.00 97.00      PROA   
ATOM    183  HA  VAL P  11     -17.392 -66.736 105.656  0.00 97.00      PROA   
ATOM    184  CB  VAL P  11     -17.663 -66.576 107.760  0.00 97.00      PROA   
ATOM    185  HB  VAL P  11     -18.254 -67.066 108.567  0.00 97.00      PROA   
ATOM    186  CG1 VAL P  11     -16.164 -66.795 108.024  0.00 97.00      PROA   
ATOM    187 HG11 VAL P  11     -15.554 -66.364 107.202  0.00 97.00      PROA   
ATOM    188 HG12 VAL P  11     -15.939 -67.876 108.106  0.00 97.00      PROA   
ATOM    189 HG13 VAL P  11     -15.864 -66.308 108.976  0.00 97.00      PROA   
ATOM    190  CG2 VAL P  11     -17.969 -65.058 107.786  0.00 97.00      PROA   
ATOM    191 HG21 VAL P  11     -19.058 -64.851 107.752  0.00 97.00      PROA   
ATOM    192 HG22 VAL P  11     -17.480 -64.548 106.929  0.00 97.00      PROA   
ATOM    193 HG23 VAL P  11     -17.574 -64.608 108.722  0.00 97.00      PROA   
ATOM    194  C   VAL P  11     -17.901 -68.686 106.333  0.00 97.00      PROA   
ATOM    195  O   VAL P  11     -16.800 -69.222 106.230  0.00 97.00      PROA   
ATOM    196  N   SER P  12     -19.038 -69.416 106.317  0.00 97.00      PROA   
ATOM    197  HN  SER P  12     -19.906 -68.933 106.358  0.00 97.00      PROA   
ATOM    198  CA  SER P  12     -19.128 -70.859 106.165  0.00 97.00      PROA   
ATOM    199  HA  SER P  12     -18.142 -71.282 106.030  0.00 97.00      PROA   
ATOM    200  CB  SER P  12     -19.776 -71.522 107.421  0.00 97.00      PROA   
ATOM    201  HB1 SER P  12     -20.666 -70.935 107.730  0.00 97.00      PROA   
ATOM    202  HB2 SER P  12     -19.039 -71.491 108.255  0.00 97.00      PROA   
ATOM    203  OG  SER P  12     -20.182 -72.876 107.226  0.00 97.00      PROA   
ATOM    204  HG1 SER P  12     -19.382 -73.410 107.264  0.00 97.00      PROA   
ATOM    205  C   SER P  12     -19.927 -71.118 104.896  0.00 97.00      PROA   
ATOM    206  O   SER P  12     -21.029 -70.595 104.736  0.00 97.00      PROA   
ATOM    207  N   VAL P  13     -19.368 -71.908 103.938  0.00 97.00      PROA   
ATOM    208  HN  VAL P  13     -18.462 -72.306 104.077  0.00 97.00      PROA   
ATOM    209  CA  VAL P  13     -19.936 -72.013 102.598  0.00 97.00      PROA   
ATOM    210  HA  VAL P  13     -21.007 -71.898 102.677  0.00 97.00      PROA   
ATOM    211  CB  VAL P  13     -19.381 -70.894 101.705  0.00 97.00      PROA   
ATOM    212  HB  VAL P  13     -19.453 -69.943 102.288  0.00 97.00      PROA   
ATOM    213  CG1 VAL P  13     -17.890 -71.114 101.361  0.00 97.00      PROA   
ATOM    214 HG11 VAL P  13     -17.758 -72.015 100.728  0.00 97.00      PROA   
ATOM    215 HG12 VAL P  13     -17.282 -71.229 102.280  0.00 97.00      PROA   
ATOM    216 HG13 VAL P  13     -17.500 -70.242 100.794  0.00 97.00      PROA   
ATOM    217  CG2 VAL P  13     -20.235 -70.705 100.437  0.00 97.00      PROA   
ATOM    218 HG21 VAL P  13     -21.309 -70.587 100.694  0.00 97.00      PROA   
ATOM    219 HG22 VAL P  13     -20.121 -71.567  99.750  0.00 97.00      PROA   
ATOM    220 HG23 VAL P  13     -19.905 -69.797  99.889  0.00 97.00      PROA   
ATOM    221  C   VAL P  13     -19.692 -73.397 102.002  0.00 97.00      PROA   
ATOM    222  O   VAL P  13     -18.795 -74.119 102.417  0.00 97.00      PROA   
ATOM    223  N   PHE P  14     -20.508 -73.838 101.010  0.00 97.00      PROA   
ATOM    224  HN  PHE P  14     -21.284 -73.294 100.698  0.00 97.00      PROA   
ATOM    225  CA  PHE P  14     -20.270 -75.079 100.286  0.00 97.00      PROA   
ATOM    226  HA  PHE P  14     -19.894 -75.808 100.989  0.00 97.00      PROA   
ATOM    227  CB  PHE P  14     -21.547 -75.649  99.610  0.00 97.00      PROA   
ATOM    228  HB1 PHE P  14     -21.315 -76.531  98.976  0.00 97.00      PROA   
ATOM    229  HB2 PHE P  14     -22.011 -74.871  98.965  0.00 97.00      PROA   
ATOM    230  CG  PHE P  14     -22.554 -76.131 100.616  0.00 97.00      PROA   
ATOM    231  CD1 PHE P  14     -22.222 -77.133 101.543  0.00 97.00      PROA   
ATOM    232  HD1 PHE P  14     -21.216 -77.517 101.575  0.00 97.00      PROA   
ATOM    233  CE1 PHE P  14     -23.192 -77.661 102.401  0.00 97.00      PROA   
ATOM    234  HE1 PHE P  14     -22.928 -78.432 103.102  0.00 97.00      PROA   
ATOM    235  CZ  PHE P  14     -24.508 -77.188 102.347  0.00 97.00      PROA   
ATOM    236  HZ  PHE P  14     -25.259 -77.600 103.004  0.00 97.00      PROA   
ATOM    237  CD2 PHE P  14     -23.879 -75.670 100.566  0.00 97.00      PROA   
ATOM    238  HD2 PHE P  14     -24.155 -74.926  99.834  0.00 97.00      PROA   
ATOM    239  CE2 PHE P  14     -24.847 -76.180 101.437  0.00 97.00      PROA   
ATOM    240  HE2 PHE P  14     -25.855 -75.795 101.399  0.00 97.00      PROA   
ATOM    241  C   PHE P  14     -19.227 -74.956  99.189  0.00 97.00      PROA   
ATOM    242  O   PHE P  14     -18.961 -73.879  98.663  0.00 97.00      PROA   
ATOM    243  N   GLN P  15     -18.646 -76.111  98.778  0.00 97.00      PROA   
ATOM    244  HN  GLN P  15     -18.723 -76.936  99.335  0.00 97.00      PROA   
ATOM    245  CA  GLN P  15     -17.980 -76.277  97.492  0.00 97.00      PROA   
ATOM    246  HA  GLN P  15     -17.133 -75.605  97.481  0.00 97.00      PROA   
ATOM    247  CB  GLN P  15     -17.471 -77.733  97.293  0.00 97.00      PROA   
ATOM    248  HB1 GLN P  15     -16.676 -77.919  98.053  0.00 97.00      PROA   
ATOM    249  HB2 GLN P  15     -16.982 -77.814  96.299  0.00 97.00      PROA   
ATOM    250  CG  GLN P  15     -18.580 -78.806  97.472  0.00 97.00      PROA   
ATOM    251  HG1 GLN P  15     -19.578 -78.324  97.517  0.00 97.00      PROA   
ATOM    252  HG2 GLN P  15     -18.439 -79.335  98.438  0.00 97.00      PROA   
ATOM    253  CD  GLN P  15     -18.578 -79.851  96.342  0.00 97.00      PROA   
ATOM    254  OE1 GLN P  15     -17.639 -80.642  96.197  0.00 97.00      PROA   
ATOM    255  NE2 GLN P  15     -19.668 -79.856  95.521  0.00 97.00      PROA   
ATOM    256 HE21 GLN P  15     -20.418 -79.216  95.684  0.00 97.00      PROA   
ATOM    257 HE22 GLN P  15     -19.674 -80.467  94.732  0.00 97.00      PROA   
ATOM    258  C   GLN P  15     -18.882 -75.922  96.307  0.00 97.00      PROA   
ATOM    259  O   GLN P  15     -20.092 -76.122  96.370  0.00 97.00      PROA   
ATOM    260  N   GLU P  16     -18.298 -75.352  95.220  0.00 97.00      PROA   
ATOM    261  HN  GLU P  16     -17.312 -75.184  95.242  0.00 97.00      PROA   
ATOM    262  CA  GLU P  16     -18.949 -74.980  93.967  0.00 97.00      PROA   
ATOM    263  HA  GLU P  16     -18.145 -74.926  93.248  0.00 97.00      PROA   
ATOM    264  CB  GLU P  16     -19.949 -76.042  93.394  0.00 97.00      PROA   
ATOM    265  HB1 GLU P  16     -20.804 -76.119  94.096  0.00 97.00      PROA   
ATOM    266  HB2 GLU P  16     -19.441 -77.032  93.368  0.00 97.00      PROA   
ATOM    267  CG  GLU P  16     -20.518 -75.743  91.984  0.00 97.00      PROA   
ATOM    268  HG1 GLU P  16     -19.745 -75.956  91.216  0.00 97.00      PROA   
ATOM    269  HG2 GLU P  16     -20.798 -74.674  91.891  0.00 97.00      PROA   
ATOM    270  CD  GLU P  16     -21.780 -76.544  91.635  0.00 97.00      PROA   
ATOM    271  OE1 GLU P  16     -22.257 -77.375  92.451  0.00 97.00      PROA   
ATOM    272  OE2 GLU P  16     -22.310 -76.296  90.518  0.00 97.00      PROA   
ATOM    273  C   GLU P  16     -19.540 -73.570  94.009  0.00 97.00      PROA   
ATOM    274  O   GLU P  16     -19.534 -72.861  93.006  0.00 97.00      PROA   
ATOM    275  N   GLU P  17     -20.035 -73.105  95.179  0.00 97.00      PROA   
ATOM    276  HN  GLU P  17     -20.053 -73.707  95.974  0.00 97.00      PROA   
ATOM    277  CA  GLU P  17     -20.600 -71.779  95.396  0.00 97.00      PROA   
ATOM    278  HA  GLU P  17     -21.423 -71.676  94.701  0.00 97.00      PROA   
ATOM    279  CB  GLU P  17     -21.201 -71.691  96.825  0.00 97.00      PROA   
ATOM    280  HB1 GLU P  17     -20.391 -71.995  97.528  0.00 97.00      PROA   
ATOM    281  HB2 GLU P  17     -22.003 -72.458  96.911  0.00 97.00      PROA   
ATOM    282  CG  GLU P  17     -21.747 -70.320  97.293  0.00 97.00      PROA   
ATOM    283  HG1 GLU P  17     -20.971 -69.532  97.234  0.00 97.00      PROA   
ATOM    284  HG2 GLU P  17     -22.050 -70.408  98.359  0.00 97.00      PROA   
ATOM    285  CD  GLU P  17     -22.982 -69.867  96.508  0.00 97.00      PROA   
ATOM    286  OE1 GLU P  17     -22.873 -69.630  95.279  0.00 97.00      PROA   
ATOM    287  OE2 GLU P  17     -24.061 -69.733  97.145  0.00 97.00      PROA   
ATOM    288  C   GLU P  17     -19.649 -70.613  95.111  0.00 97.00      PROA   
ATOM    289  O   GLU P  17     -18.445 -70.701  95.317  0.00 97.00      PROA   
ATOM    290  N   SER P  18     -20.185 -69.476  94.610  0.00 97.00      PROA   
ATOM    291  HN  SER P  18     -21.183 -69.399  94.569  0.00 97.00      PROA   
ATOM    292  CA  SER P  18     -19.413 -68.317  94.198  0.00 97.00      PROA   
ATOM    293  HA  SER P  18     -18.410 -68.638  93.959  0.00 97.00      PROA   
ATOM    294  CB  SER P  18     -20.008 -67.626  92.944  0.00 97.00      PROA   
ATOM    295  HB1 SER P  18     -21.020 -67.227  93.179  0.00 97.00      PROA   
ATOM    296  HB2 SER P  18     -20.121 -68.383  92.139  0.00 97.00      PROA   
ATOM    297  OG  SER P  18     -19.177 -66.567  92.465  0.00 97.00      PROA   
ATOM    298  HG1 SER P  18     -18.345 -66.972  92.205  0.00 97.00      PROA   
ATOM    299  C   SER P  18     -19.337 -67.304  95.322  0.00 97.00      PROA   
ATOM    300  O   SER P  18     -20.347 -66.904  95.896  0.00 97.00      PROA   
ATOM    301  N   VAL P  19     -18.111 -66.847  95.655  0.00 97.00      PROA   
ATOM    302  HN  VAL P  19     -17.300 -67.157  95.162  0.00 97.00      PROA   
ATOM    303  CA  VAL P  19     -17.930 -65.905  96.739  0.00 97.00      PROA   
ATOM    304  HA  VAL P  19     -18.824 -65.306  96.822  0.00 97.00      PROA   
ATOM    305  CB  VAL P  19     -17.740 -66.609  98.090  0.00 97.00      PROA   
ATOM    306  HB  VAL P  19     -18.697 -67.141  98.316  0.00 97.00      PROA   
ATOM    307  CG1 VAL P  19     -16.633 -67.683  98.027  0.00 97.00      PROA   
ATOM    308 HG11 VAL P  19     -15.659 -67.210  97.797  0.00 97.00      PROA   
ATOM    309 HG12 VAL P  19     -16.851 -68.453  97.259  0.00 97.00      PROA   
ATOM    310 HG13 VAL P  19     -16.542 -68.196  99.008  0.00 97.00      PROA   
ATOM    311  CG2 VAL P  19     -17.476 -65.608  99.234  0.00 97.00      PROA   
ATOM    312 HG21 VAL P  19     -18.284 -64.855  99.294  0.00 97.00      PROA   
ATOM    313 HG22 VAL P  19     -16.506 -65.090  99.088  0.00 97.00      PROA   
ATOM    314 HG23 VAL P  19     -17.435 -66.149 100.203  0.00 97.00      PROA   
ATOM    315  C   VAL P  19     -16.837 -64.918  96.388  0.00 97.00      PROA   
ATOM    316  O   VAL P  19     -15.728 -65.290  96.029  0.00 97.00      PROA   
ATOM    317  N   THR P  20     -17.125 -63.597  96.477  0.00 97.00      PROA   
ATOM    318  HN  THR P  20     -18.031 -63.289  96.755  0.00 97.00      PROA   
ATOM    319  CA  THR P  20     -16.132 -62.570  96.200  0.00 97.00      PROA   
ATOM    320  HA  THR P  20     -15.174 -63.047  96.075  0.00 97.00      PROA   
ATOM    321  CB  THR P  20     -16.382 -61.780  94.912  0.00 97.00      PROA   
ATOM    322  HB  THR P  20     -16.627 -62.524  94.118  0.00 97.00      PROA   
ATOM    323  OG1 THR P  20     -15.220 -61.094  94.451  0.00 97.00      PROA   
ATOM    324  HG1 THR P  20     -15.052 -60.355  95.043  0.00 97.00      PROA   
ATOM    325  CG2 THR P  20     -17.549 -60.788  94.999  0.00 97.00      PROA   
ATOM    326 HG21 THR P  20     -17.381 -60.036  95.797  0.00 97.00      PROA   
ATOM    327 HG22 THR P  20     -18.496 -61.327  95.203  0.00 97.00      PROA   
ATOM    328 HG23 THR P  20     -17.662 -60.245  94.036  0.00 97.00      PROA   
ATOM    329  C   THR P  20     -16.019 -61.721  97.440  0.00 97.00      PROA   
ATOM    330  O   THR P  20     -17.010 -61.386  98.079  0.00 97.00      PROA   
ATOM    331  N   LEU P  21     -14.769 -61.413  97.842  0.00 97.00      PROA   
ATOM    332  HN  LEU P  21     -13.990 -61.717  97.296  0.00 97.00      PROA   
ATOM    333  CA  LEU P  21     -14.452 -60.810  99.114  0.00 97.00      PROA   
ATOM    334  HA  LEU P  21     -15.356 -60.619  99.673  0.00 97.00      PROA   
ATOM    335  CB  LEU P  21     -13.511 -61.706  99.968  0.00 97.00      PROA   
ATOM    336  HB1 LEU P  21     -13.330 -61.180 100.930  0.00 97.00      PROA   
ATOM    337  HB2 LEU P  21     -12.529 -61.831  99.462  0.00 97.00      PROA   
ATOM    338  CG  LEU P  21     -14.046 -63.125 100.308  0.00 97.00      PROA   
ATOM    339  HG  LEU P  21     -15.154 -63.066 100.419  0.00 97.00      PROA   
ATOM    340  CD1 LEU P  21     -13.710 -64.184  99.237  0.00 97.00      PROA   
ATOM    341 HD11 LEU P  21     -12.608 -64.264  99.118  0.00 97.00      PROA   
ATOM    342 HD12 LEU P  21     -14.155 -63.937  98.254  0.00 97.00      PROA   
ATOM    343 HD13 LEU P  21     -14.093 -65.179  99.551  0.00 97.00      PROA   
ATOM    344  CD2 LEU P  21     -13.465 -63.599 101.654  0.00 97.00      PROA   
ATOM    345 HD21 LEU P  21     -13.729 -62.894 102.467  0.00 97.00      PROA   
ATOM    346 HD22 LEU P  21     -12.359 -63.661 101.585  0.00 97.00      PROA   
ATOM    347 HD23 LEU P  21     -13.858 -64.605 101.913  0.00 97.00      PROA   
ATOM    348  C   LEU P  21     -13.772 -59.486  98.845  0.00 97.00      PROA   
ATOM    349  O   LEU P  21     -12.759 -59.437  98.163  0.00 97.00      PROA   
ATOM    350  N   HSD P  22     -14.315 -58.368  99.373  0.00 97.00      PROA   
ATOM    351  HN  HSD P  22     -15.126 -58.434  99.952  0.00 97.00      PROA   
ATOM    352  CA  HSD P  22     -13.889 -57.022  99.036  0.00 97.00      PROA   
ATOM    353  HA  HSD P  22     -13.226 -57.053  98.182  0.00 97.00      PROA   
ATOM    354  CB  HSD P  22     -15.094 -56.117  98.679  0.00 97.00      PROA   
ATOM    355  HB1 HSD P  22     -14.756 -55.067  98.543  0.00 97.00      PROA   
ATOM    356  HB2 HSD P  22     -15.844 -56.132  99.500  0.00 97.00      PROA   
ATOM    357  ND1 HSD P  22     -16.792 -57.423  97.277  0.00 97.00      PROA   
ATOM    358  HD1 HSD P  22     -17.232 -57.915  98.030  0.00 97.00      PROA   
ATOM    359  CG  HSD P  22     -15.751 -56.524  97.392  0.00 97.00      PROA   
ATOM    360  CE1 HSD P  22     -17.142 -57.446  95.967  0.00 97.00      PROA   
ATOM    361  HE1 HSD P  22     -17.949 -58.062  95.578  0.00 97.00      PROA   
ATOM    362  NE2 HSD P  22     -16.416 -56.621  95.240  0.00 97.00      PROA   
ATOM    363  CD2 HSD P  22     -15.553 -56.027  96.143  0.00 97.00      PROA   
ATOM    364  HD2 HSD P  22     -14.858 -55.266  95.810  0.00 97.00      PROA   
ATOM    365  C   HSD P  22     -13.158 -56.353 100.177  0.00 97.00      PROA   
ATOM    366  O   HSD P  22     -13.648 -56.306 101.297  0.00 97.00      PROA   
ATOM    367  N   CYS P  23     -11.967 -55.776  99.898  0.00 97.00      PROA   
ATOM    368  HN  CYS P  23     -11.567 -55.881  98.989  0.00 97.00      PROA   
ATOM    369  CA  CYS P  23     -11.203 -54.985 100.844  0.00 97.00      PROA   
ATOM    370  HA  CYS P  23     -11.527 -55.206 101.852  0.00 97.00      PROA   
ATOM    371  CB  CYS P  23      -9.690 -55.274 100.741  0.00 97.00      PROA   
ATOM    372  HB1 CYS P  23      -9.133 -54.566 101.385  0.00 97.00      PROA   
ATOM    373  HB2 CYS P  23      -9.351 -55.151  99.690  0.00 97.00      PROA   
ATOM    374  SG  CYS P  23      -9.327 -56.949 101.303  0.00 97.00      PROA   
ATOM    375  C   CYS P  23     -11.416 -53.509 100.599  0.00 97.00      PROA   
ATOM    376  O   CYS P  23     -10.847 -52.911  99.689  0.00 97.00      PROA   
ATOM    377  N   GLU P  24     -12.244 -52.873 101.449  0.00 97.00      PROA   
ATOM    378  HN  GLU P  24     -12.671 -53.358 102.208  0.00 97.00      PROA   
ATOM    379  CA  GLU P  24     -12.670 -51.506 101.271  0.00 97.00      PROA   
ATOM    380  HA  GLU P  24     -12.613 -51.241 100.223  0.00 97.00      PROA   
ATOM    381  CB  GLU P  24     -14.136 -51.342 101.739  0.00 97.00      PROA   
ATOM    382  HB1 GLU P  24     -14.726 -52.132 101.220  0.00 97.00      PROA   
ATOM    383  HB2 GLU P  24     -14.536 -50.359 101.407  0.00 97.00      PROA   
ATOM    384  CG  GLU P  24     -14.305 -51.469 103.268  0.00 97.00      PROA   
ATOM    385  HG1 GLU P  24     -13.865 -50.595 103.792  0.00 97.00      PROA   
ATOM    386  HG2 GLU P  24     -13.806 -52.392 103.632  0.00 97.00      PROA   
ATOM    387  CD  GLU P  24     -15.766 -51.546 103.658  0.00 97.00      PROA   
ATOM    388  OE1 GLU P  24     -16.107 -51.002 104.745  0.00 97.00      PROA   
ATOM    389  OE2 GLU P  24     -16.550 -52.176 102.901  0.00 97.00      PROA   
ATOM    390  C   GLU P  24     -11.804 -50.549 102.056  0.00 97.00      PROA   
ATOM    391  O   GLU P  24     -11.081 -50.918 102.981  0.00 97.00      PROA   
ATOM    392  N   VAL P  25     -11.908 -49.255 101.682  0.00 97.00      PROA   
ATOM    393  HN  VAL P  25     -12.438 -49.006 100.876  0.00 97.00      PROA   
ATOM    394  CA  VAL P  25     -11.517 -48.132 102.499  0.00 97.00      PROA   
ATOM    395  HA  VAL P  25     -11.590 -48.408 103.540  0.00 97.00      PROA   
ATOM    396  CB  VAL P  25     -10.134 -47.550 102.184  0.00 97.00      PROA   
ATOM    397  HB  VAL P  25     -10.107 -47.164 101.138  0.00 97.00      PROA   
ATOM    398  CG1 VAL P  25      -9.829 -46.395 103.159  0.00 97.00      PROA   
ATOM    399 HG11 VAL P  25      -9.765 -46.779 104.199  0.00 97.00      PROA   
ATOM    400 HG12 VAL P  25     -10.609 -45.609 103.121  0.00 97.00      PROA   
ATOM    401 HG13 VAL P  25      -8.855 -45.931 102.895  0.00 97.00      PROA   
ATOM    402  CG2 VAL P  25      -9.041 -48.634 102.306  0.00 97.00      PROA   
ATOM    403 HG21 VAL P  25      -9.180 -49.429 101.545  0.00 97.00      PROA   
ATOM    404 HG22 VAL P  25      -9.070 -49.099 103.314  0.00 97.00      PROA   
ATOM    405 HG23 VAL P  25      -8.034 -48.186 102.157  0.00 97.00      PROA   
ATOM    406  C   VAL P  25     -12.578 -47.117 102.105  0.00 97.00      PROA   
ATOM    407  O   VAL P  25     -12.818 -47.028 100.902  0.00 97.00      PROA   
ATOM    408  N   PRO P  26     -13.249 -46.336 102.965  0.00 97.00      PROA   
ATOM    409  CD  PRO P  26     -13.460 -46.730 104.367  0.00 97.00      PROA   
ATOM    410  HD1 PRO P  26     -12.730 -46.185 105.004  0.00 97.00      PROA   
ATOM    411  HD2 PRO P  26     -13.367 -47.828 104.532  0.00 97.00      PROA   
ATOM    412  CA  PRO P  26     -14.288 -45.397 102.517  0.00 97.00      PROA   
ATOM    413  HA  PRO P  26     -14.954 -45.915 101.839  0.00 97.00      PROA   
ATOM    414  CB  PRO P  26     -15.017 -45.021 103.818  0.00 97.00      PROA   
ATOM    415  HB1 PRO P  26     -16.076 -44.746 103.634  0.00 97.00      PROA   
ATOM    416  HB2 PRO P  26     -14.506 -44.183 104.342  0.00 97.00      PROA   
ATOM    417  CG  PRO P  26     -14.887 -46.278 104.680  0.00 97.00      PROA   
ATOM    418  HG1 PRO P  26     -15.055 -46.085 105.757  0.00 97.00      PROA   
ATOM    419  HG2 PRO P  26     -15.608 -47.049 104.325  0.00 97.00      PROA   
ATOM    420  C   PRO P  26     -13.793 -44.135 101.808  0.00 97.00      PROA   
ATOM    421  O   PRO P  26     -14.400 -43.079 101.976  0.00 97.00      PROA   
ATOM    422  N   HSD P  27     -12.740 -44.224 100.970  0.00 97.00      PROA   
ATOM    423  HN  HSD P  27     -12.346 -45.123 100.796  0.00 97.00      PROA   
ATOM    424  CA  HSD P  27     -12.243 -43.125 100.173  0.00 97.00      PROA   
ATOM    425  HA  HSD P  27     -12.731 -42.201 100.453  0.00 97.00      PROA   
ATOM    426  CB  HSD P  27     -10.706 -42.932 100.272  0.00 97.00      PROA   
ATOM    427  HB1 HSD P  27     -10.357 -42.246  99.470  0.00 97.00      PROA   
ATOM    428  HB2 HSD P  27     -10.191 -43.908 100.127  0.00 97.00      PROA   
ATOM    429  ND1 HSD P  27      -9.862 -43.025 102.682  0.00 97.00      PROA   
ATOM    430  HD1 HSD P  27      -9.900 -44.020 102.789  0.00 97.00      PROA   
ATOM    431  CG  HSD P  27     -10.258 -42.312 101.570  0.00 97.00      PROA   
ATOM    432  CE1 HSD P  27      -9.365 -42.129 103.570  0.00 97.00      PROA   
ATOM    433  HE1 HSD P  27      -8.969 -42.412 104.545  0.00 97.00      PROA   
ATOM    434  NE2 HSD P  27      -9.401 -40.897 103.105  0.00 97.00      PROA   
ATOM    435  CD2 HSD P  27      -9.955 -41.013 101.843  0.00 97.00      PROA   
ATOM    436  HD2 HSD P  27     -10.063 -40.131 101.225  0.00 97.00      PROA   
ATOM    437  C   HSD P  27     -12.578 -43.426  98.736  0.00 97.00      PROA   
ATOM    438  O   HSD P  27     -12.190 -44.462  98.206  0.00 97.00      PROA   
ATOM    439  N   LEU P  28     -13.315 -42.515  98.061  0.00 97.00      PROA   
ATOM    440  HN  LEU P  28     -13.714 -41.732  98.533  0.00 97.00      PROA   
ATOM    441  CA  LEU P  28     -13.634 -42.630  96.649  0.00 97.00      PROA   
ATOM    442  HA  LEU P  28     -14.140 -43.579  96.532  0.00 97.00      PROA   
ATOM    443  CB  LEU P  28     -14.618 -41.521  96.190  0.00 97.00      PROA   
ATOM    444  HB1 LEU P  28     -14.905 -41.705  95.132  0.00 97.00      PROA   
ATOM    445  HB2 LEU P  28     -14.120 -40.530  96.242  0.00 97.00      PROA   
ATOM    446  CG  LEU P  28     -15.928 -41.426  97.017  0.00 97.00      PROA   
ATOM    447  HG  LEU P  28     -15.669 -41.201  98.078  0.00 97.00      PROA   
ATOM    448  CD1 LEU P  28     -16.802 -40.263  96.509  0.00 97.00      PROA   
ATOM    449 HD11 LEU P  28     -17.101 -40.443  95.455  0.00 97.00      PROA   
ATOM    450 HD12 LEU P  28     -16.247 -39.304  96.563  0.00 97.00      PROA   
ATOM    451 HD13 LEU P  28     -17.721 -40.176  97.126  0.00 97.00      PROA   
ATOM    452  CD2 LEU P  28     -16.731 -42.740  96.999  0.00 97.00      PROA   
ATOM    453 HD21 LEU P  28     -16.150 -43.568  97.454  0.00 97.00      PROA   
ATOM    454 HD22 LEU P  28     -16.987 -43.016  95.954  0.00 97.00      PROA   
ATOM    455 HD23 LEU P  28     -17.674 -42.620  97.573  0.00 97.00      PROA   
ATOM    456  C   LEU P  28     -12.425 -42.703  95.710  0.00 97.00      PROA   
ATOM    457  O   LEU P  28     -12.442 -43.593  94.859  0.00 97.00      PROA   
ATOM    458  N   PRO P  29     -11.339 -41.924  95.778  0.00 97.00      PROA   
ATOM    459  CD  PRO P  29     -11.267 -40.623  96.459  0.00 97.00      PROA   
ATOM    460  HD1 PRO P  29     -11.573 -40.691  97.523  0.00 97.00      PROA   
ATOM    461  HD2 PRO P  29     -11.915 -39.897  95.919  0.00 97.00      PROA   
ATOM    462  CA  PRO P  29     -10.100 -42.231  95.058  0.00 97.00      PROA   
ATOM    463  HA  PRO P  29     -10.311 -42.587  94.059  0.00 97.00      PROA   
ATOM    464  CB  PRO P  29      -9.383 -40.867  95.032  0.00 97.00      PROA   
ATOM    465  HB1 PRO P  29      -9.793 -40.269  94.186  0.00 97.00      PROA   
ATOM    466  HB2 PRO P  29      -8.286 -40.925  94.908  0.00 97.00      PROA   
ATOM    467  CG  PRO P  29      -9.802 -40.201  96.344  0.00 97.00      PROA   
ATOM    468  HG1 PRO P  29      -9.218 -40.637  97.184  0.00 97.00      PROA   
ATOM    469  HG2 PRO P  29      -9.671 -39.101  96.332  0.00 97.00      PROA   
ATOM    470  C   PRO P  29      -9.266 -43.296  95.775  0.00 97.00      PROA   
ATOM    471  O   PRO P  29      -8.042 -43.180  95.779  0.00 97.00      PROA   
ATOM    472  N   GLY P  30      -9.883 -44.352  96.364  0.00 97.00      PROA   
ATOM    473  HN  GLY P  30     -10.878 -44.420  96.311  0.00 97.00      PROA   
ATOM    474  CA  GLY P  30      -9.219 -45.359  97.183  0.00 97.00      PROA   
ATOM    475  HA1 GLY P  30      -9.998 -45.871  97.730  0.00 97.00      PROA   
ATOM    476  HA2 GLY P  30      -8.513 -44.867  97.837  0.00 97.00      PROA   
ATOM    477  C   GLY P  30      -8.481 -46.404  96.383  0.00 97.00      PROA   
ATOM    478  O   GLY P  30      -8.818 -47.582  96.437  0.00 97.00      PROA   
ATOM    479  N   SER P  31      -7.440 -45.952  95.647  0.00 97.00      PROA   
ATOM    480  HN  SER P  31      -7.308 -44.962  95.694  0.00 97.00      PROA   
ATOM    481  CA  SER P  31      -6.550 -46.616  94.694  0.00 97.00      PROA   
ATOM    482  HA  SER P  31      -6.973 -46.402  93.725  0.00 97.00      PROA   
ATOM    483  CB  SER P  31      -5.128 -45.978  94.739  0.00 97.00      PROA   
ATOM    484  HB1 SER P  31      -4.685 -46.158  95.744  0.00 97.00      PROA   
ATOM    485  HB2 SER P  31      -5.220 -44.879  94.602  0.00 97.00      PROA   
ATOM    486  OG  SER P  31      -4.231 -46.498  93.755  0.00 97.00      PROA   
ATOM    487  HG1 SER P  31      -4.207 -45.871  93.027  0.00 97.00      PROA   
ATOM    488  C   SER P  31      -6.419 -48.128  94.777  0.00 97.00      PROA   
ATOM    489  O   SER P  31      -6.271 -48.694  95.849  0.00 97.00      PROA   
ATOM    490  N   SER P  32      -6.453 -48.813  93.610  0.00 97.00      PROA   
ATOM    491  HN  SER P  32      -6.477 -48.324  92.742  0.00 97.00      PROA   
ATOM    492  CA  SER P  32      -6.560 -50.254  93.483  0.00 97.00      PROA   
ATOM    493  HA  SER P  32      -7.233 -50.603  94.253  0.00 97.00      PROA   
ATOM    494  CB  SER P  32      -7.182 -50.620  92.110  0.00 97.00      PROA   
ATOM    495  HB1 SER P  32      -8.225 -50.233  92.088  0.00 97.00      PROA   
ATOM    496  HB2 SER P  32      -7.230 -51.718  91.950  0.00 97.00      PROA   
ATOM    497  OG  SER P  32      -6.473 -50.002  91.038  0.00 97.00      PROA   
ATOM    498  HG1 SER P  32      -5.622 -50.447  90.986  0.00 97.00      PROA   
ATOM    499  C   SER P  32      -5.252 -51.010  93.665  0.00 97.00      PROA   
ATOM    500  O   SER P  32      -4.842 -51.785  92.803  0.00 97.00      PROA   
ATOM    501  N   SER P  33      -4.589 -50.830  94.827  0.00 97.00      PROA   
ATOM    502  HN  SER P  33      -4.918 -50.140  95.469  0.00 97.00      PROA   
ATOM    503  CA  SER P  33      -3.411 -51.577  95.223  0.00 97.00      PROA   
ATOM    504  HA  SER P  33      -3.169 -52.311  94.467  0.00 97.00      PROA   
ATOM    505  CB  SER P  33      -2.183 -50.653  95.451  0.00 97.00      PROA   
ATOM    506  HB1 SER P  33      -2.407 -49.919  96.255  0.00 97.00      PROA   
ATOM    507  HB2 SER P  33      -1.987 -50.082  94.517  0.00 97.00      PROA   
ATOM    508  OG  SER P  33      -1.005 -51.380  95.802  0.00 97.00      PROA   
ATOM    509  HG1 SER P  33      -0.628 -51.727  94.989  0.00 97.00      PROA   
ATOM    510  C   SER P  33      -3.756 -52.314  96.500  0.00 97.00      PROA   
ATOM    511  O   SER P  33      -4.328 -51.743  97.424  0.00 97.00      PROA   
ATOM    512  N   THR P  34      -3.437 -53.629  96.566  0.00 97.00      PROA   
ATOM    513  HN  THR P  34      -2.943 -54.075  95.824  0.00 97.00      PROA   
ATOM    514  CA  THR P  34      -3.837 -54.474  97.678  0.00 97.00      PROA   
ATOM    515  HA  THR P  34      -3.892 -53.877  98.579  0.00 97.00      PROA   
ATOM    516  CB  THR P  34      -5.158 -55.217  97.457  0.00 97.00      PROA   
ATOM    517  HB  THR P  34      -5.051 -56.020  96.692  0.00 97.00      PROA   
ATOM    518  OG1 THR P  34      -6.142 -54.330  96.956  0.00 97.00      PROA   
ATOM    519  HG1 THR P  34      -5.932 -54.232  96.026  0.00 97.00      PROA   
ATOM    520  CG2 THR P  34      -5.676 -55.842  98.766  0.00 97.00      PROA   
ATOM    521 HG21 THR P  34      -5.600 -55.119  99.604  0.00 97.00      PROA   
ATOM    522 HG22 THR P  34      -5.091 -56.747  99.026  0.00 97.00      PROA   
ATOM    523 HG23 THR P  34      -6.736 -56.152  98.655  0.00 97.00      PROA   
ATOM    524  C   THR P  34      -2.783 -55.524  97.869  0.00 97.00      PROA   
ATOM    525  O   THR P  34      -2.244 -56.061  96.906  0.00 97.00      PROA   
ATOM    526  N   GLN P  35      -2.503 -55.879  99.140  0.00 97.00      PROA   
ATOM    527  HN  GLN P  35      -2.835 -55.339  99.911  0.00 97.00      PROA   
ATOM    528  CA  GLN P  35      -1.787 -57.086  99.471  0.00 97.00      PROA   
ATOM    529  HA  GLN P  35      -1.436 -57.588  98.579  0.00 97.00      PROA   
ATOM    530  CB  GLN P  35      -0.599 -56.802 100.423  0.00 97.00      PROA   
ATOM    531  HB1 GLN P  35      -0.023 -57.742 100.569  0.00 97.00      PROA   
ATOM    532  HB2 GLN P  35      -0.992 -56.483 101.414  0.00 97.00      PROA   
ATOM    533  CG  GLN P  35       0.330 -55.688  99.893  0.00 97.00      PROA   
ATOM    534  HG1 GLN P  35      -0.228 -54.729  99.808  0.00 97.00      PROA   
ATOM    535  HG2 GLN P  35       0.719 -55.956  98.890  0.00 97.00      PROA   
ATOM    536  CD  GLN P  35       1.477 -55.439 100.872  0.00 97.00      PROA   
ATOM    537  OE1 GLN P  35       1.247 -54.943 101.974  0.00 97.00      PROA   
ATOM    538  NE2 GLN P  35       2.734 -55.762 100.470  0.00 97.00      PROA   
ATOM    539 HE21 GLN P  35       3.490 -55.574 101.095  0.00 97.00      PROA   
ATOM    540 HE22 GLN P  35       2.881 -56.145  99.560  0.00 97.00      PROA   
ATOM    541  C   GLN P  35      -2.798 -57.967 100.166  0.00 97.00      PROA   
ATOM    542  O   GLN P  35      -3.402 -57.553 101.145  0.00 97.00      PROA   
ATOM    543  N   TRP P  36      -3.019 -59.202  99.662  0.00 97.00      PROA   
ATOM    544  HN  TRP P  36      -2.543 -59.500  98.839  0.00 97.00      PROA   
ATOM    545  CA  TRP P  36      -3.912 -60.182 100.255  0.00 97.00      PROA   
ATOM    546  HA  TRP P  36      -4.499 -59.729 101.042  0.00 97.00      PROA   
ATOM    547  CB  TRP P  36      -4.865 -60.832  99.216  0.00 97.00      PROA   
ATOM    548  HB1 TRP P  36      -5.257 -61.795  99.606  0.00 97.00      PROA   
ATOM    549  HB2 TRP P  36      -4.272 -61.066  98.303  0.00 97.00      PROA   
ATOM    550  CG  TRP P  36      -6.056 -60.018  98.822  0.00 97.00      PROA   
ATOM    551  CD1 TRP P  36      -6.148 -59.150  97.770  0.00 97.00      PROA   
ATOM    552  HD1 TRP P  36      -5.313 -58.820  97.180  0.00 97.00      PROA   
ATOM    553  NE1 TRP P  36      -7.440 -58.729  97.622  0.00 97.00      PROA   
ATOM    554  HE1 TRP P  36      -7.768 -58.147  96.908  0.00 97.00      PROA   
ATOM    555  CE2 TRP P  36      -8.215 -59.293  98.589  0.00 97.00      PROA   
ATOM    556  CD2 TRP P  36      -7.377 -60.110  99.382  0.00 97.00      PROA   
ATOM    557  CE3 TRP P  36      -7.920 -60.813 100.459  0.00 97.00      PROA   
ATOM    558  HE3 TRP P  36      -7.306 -61.436 101.093  0.00 97.00      PROA   
ATOM    559  CZ3 TRP P  36      -9.287 -60.683 100.723  0.00 97.00      PROA   
ATOM    560  HZ3 TRP P  36      -9.724 -61.200 101.566  0.00 97.00      PROA   
ATOM    561  CZ2 TRP P  36      -9.574 -59.180  98.838  0.00 97.00      PROA   
ATOM    562  HZ2 TRP P  36     -10.210 -58.556  98.229  0.00 97.00      PROA   
ATOM    563  CH2 TRP P  36     -10.099 -59.889  99.920  0.00 97.00      PROA   
ATOM    564  HH2 TRP P  36     -11.147 -59.793 100.160  0.00 97.00      PROA   
ATOM    565  C   TRP P  36      -3.082 -61.275 100.879  0.00 97.00      PROA   
ATOM    566  O   TRP P  36      -1.991 -61.570 100.409  0.00 97.00      PROA   
ATOM    567  N   PHE P  37      -3.578 -61.895 101.974  0.00 97.00      PROA   
ATOM    568  HN  PHE P  37      -4.438 -61.589 102.379  0.00 97.00      PROA   
ATOM    569  CA  PHE P  37      -2.860 -62.916 102.708  0.00 97.00      PROA   
ATOM    570  HA  PHE P  37      -2.072 -63.314 102.087  0.00 97.00      PROA   
ATOM    571  CB  PHE P  37      -2.261 -62.401 104.051  0.00 97.00      PROA   
ATOM    572  HB1 PHE P  37      -1.624 -63.186 104.514  0.00 97.00      PROA   
ATOM    573  HB2 PHE P  37      -3.072 -62.141 104.764  0.00 97.00      PROA   
ATOM    574  CG  PHE P  37      -1.420 -61.161 103.846  0.00 97.00      PROA   
ATOM    575  CD1 PHE P  37      -0.027 -61.259 103.687  0.00 97.00      PROA   
ATOM    576  HD1 PHE P  37       0.445 -62.230 103.703  0.00 97.00      PROA   
ATOM    577  CE1 PHE P  37       0.754 -60.113 103.493  0.00 97.00      PROA   
ATOM    578  HE1 PHE P  37       1.823 -60.205 103.364  0.00 97.00      PROA   
ATOM    579  CZ  PHE P  37       0.149 -58.850 103.456  0.00 97.00      PROA   
ATOM    580  HZ  PHE P  37       0.749 -57.967 103.290  0.00 97.00      PROA   
ATOM    581  CD2 PHE P  37      -2.010 -59.882 103.841  0.00 97.00      PROA   
ATOM    582  HD2 PHE P  37      -3.077 -59.787 103.963  0.00 97.00      PROA   
ATOM    583  CE2 PHE P  37      -1.236 -58.737 103.627  0.00 97.00      PROA   
ATOM    584  HE2 PHE P  37      -1.711 -57.770 103.577  0.00 97.00      PROA   
ATOM    585  C   PHE P  37      -3.818 -64.044 103.034  0.00 97.00      PROA   
ATOM    586  O   PHE P  37      -4.945 -63.808 103.461  0.00 97.00      PROA   
ATOM    587  N   LEU P  38      -3.368 -65.311 102.853  0.00 97.00      PROA   
ATOM    588  HN  LEU P  38      -2.473 -65.467 102.435  0.00 97.00      PROA   
ATOM    589  CA  LEU P  38      -4.060 -66.508 103.288  0.00 97.00      PROA   
ATOM    590  HA  LEU P  38      -5.010 -66.252 103.726  0.00 97.00      PROA   
ATOM    591  CB  LEU P  38      -4.266 -67.558 102.164  0.00 97.00      PROA   
ATOM    592  HB1 LEU P  38      -4.759 -68.465 102.577  0.00 97.00      PROA   
ATOM    593  HB2 LEU P  38      -3.278 -67.860 101.748  0.00 97.00      PROA   
ATOM    594  CG  LEU P  38      -5.124 -67.057 100.986  0.00 97.00      PROA   
ATOM    595  HG  LEU P  38      -4.607 -66.170 100.564  0.00 97.00      PROA   
ATOM    596  CD1 LEU P  38      -5.227 -68.116  99.873  0.00 97.00      PROA   
ATOM    597 HD11 LEU P  38      -5.734 -69.026 100.259  0.00 97.00      PROA   
ATOM    598 HD12 LEU P  38      -4.219 -68.397  99.504  0.00 97.00      PROA   
ATOM    599 HD13 LEU P  38      -5.822 -67.721  99.022  0.00 97.00      PROA   
ATOM    600  CD2 LEU P  38      -6.529 -66.629 101.434  0.00 97.00      PROA   
ATOM    601 HD21 LEU P  38      -6.489 -65.807 102.177  0.00 97.00      PROA   
ATOM    602 HD22 LEU P  38      -7.067 -67.491 101.882  0.00 97.00      PROA   
ATOM    603 HD23 LEU P  38      -7.105 -66.277 100.553  0.00 97.00      PROA   
ATOM    604  C   LEU P  38      -3.201 -67.155 104.340  0.00 97.00      PROA   
ATOM    605  O   LEU P  38      -2.104 -67.619 104.043  0.00 97.00      PROA   
ATOM    606  N   ASN P  39      -3.673 -67.204 105.609  0.00 97.00      PROA   
ATOM    607  HN  ASN P  39      -4.590 -66.861 105.812  0.00 97.00      PROA   
ATOM    608  CA  ASN P  39      -2.953 -67.830 106.716  0.00 97.00      PROA   
ATOM    609  HA  ASN P  39      -3.516 -67.613 107.612  0.00 97.00      PROA   
ATOM    610  CB  ASN P  39      -2.854 -69.377 106.555  0.00 97.00      PROA   
ATOM    611  HB1 ASN P  39      -2.451 -69.836 107.482  0.00 97.00      PROA   
ATOM    612  HB2 ASN P  39      -2.175 -69.625 105.711  0.00 97.00      PROA   
ATOM    613  CG  ASN P  39      -4.240 -69.980 106.295  0.00 97.00      PROA   
ATOM    614  OD1 ASN P  39      -5.245 -69.527 106.844  0.00 97.00      PROA   
ATOM    615  ND2 ASN P  39      -4.309 -71.007 105.403  0.00 97.00      PROA   
ATOM    616 HD21 ASN P  39      -5.208 -71.374 105.173  0.00 97.00      PROA   
ATOM    617 HD22 ASN P  39      -3.479 -71.340 104.959  0.00 97.00      PROA   
ATOM    618  C   ASN P  39      -1.558 -67.238 106.914  0.00 97.00      PROA   
ATOM    619  O   ASN P  39      -0.584 -67.952 107.145  0.00 97.00      PROA   
ATOM    620  N   GLY P  40      -1.436 -65.896 106.785  0.00 97.00      PROA   
ATOM    621  HN  GLY P  40      -2.260 -65.352 106.647  0.00 97.00      PROA   
ATOM    622  CA  GLY P  40      -0.164 -65.184 106.800  0.00 97.00      PROA   
ATOM    623  HA1 GLY P  40       0.497 -65.664 107.509  0.00 97.00      PROA   
ATOM    624  HA2 GLY P  40      -0.379 -64.163 107.079  0.00 97.00      PROA   
ATOM    625  C   GLY P  40       0.561 -65.131 105.470  0.00 97.00      PROA   
ATOM    626  O   GLY P  40       1.373 -64.234 105.253  0.00 97.00      PROA   
ATOM    627  N   THR P  41       0.305 -66.076 104.536  0.00 97.00      PROA   
ATOM    628  HN  THR P  41      -0.396 -66.767 104.705  0.00 97.00      PROA   
ATOM    629  CA  THR P  41       1.033 -66.179 103.275  0.00 97.00      PROA   
ATOM    630  HA  THR P  41       2.056 -65.874 103.447  0.00 97.00      PROA   
ATOM    631  CB  THR P  41       1.066 -67.598 102.717  0.00 97.00      PROA   
ATOM    632  HB  THR P  41       0.031 -67.978 102.563  0.00 97.00      PROA   
ATOM    633  OG1 THR P  41       1.730 -68.458 103.634  0.00 97.00      PROA   
ATOM    634  HG1 THR P  41       1.256 -68.392 104.463  0.00 97.00      PROA   
ATOM    635  CG2 THR P  41       1.838 -67.683 101.383  0.00 97.00      PROA   
ATOM    636 HG21 THR P  41       2.866 -67.281 101.506  0.00 97.00      PROA   
ATOM    637 HG22 THR P  41       1.326 -67.124 100.573  0.00 97.00      PROA   
ATOM    638 HG23 THR P  41       1.916 -68.745 101.065  0.00 97.00      PROA   
ATOM    639  C   THR P  41       0.442 -65.254 102.233  0.00 97.00      PROA   
ATOM    640  O   THR P  41      -0.733 -65.348 101.901  0.00 97.00      PROA   
ATOM    641  N   ALA P  42       1.256 -64.329 101.679  0.00 97.00      PROA   
ATOM    642  HN  ALA P  42       2.209 -64.258 101.964  0.00 97.00      PROA   
ATOM    643  CA  ALA P  42       0.833 -63.376 100.671  0.00 97.00      PROA   
ATOM    644  HA  ALA P  42      -0.013 -62.848 101.085  0.00 97.00      PROA   
ATOM    645  CB  ALA P  42       1.945 -62.342 100.413  0.00 97.00      PROA   
ATOM    646  HB1 ALA P  42       2.846 -62.836  99.991  0.00 97.00      PROA   
ATOM    647  HB2 ALA P  42       2.235 -61.855 101.370  0.00 97.00      PROA   
ATOM    648  HB3 ALA P  42       1.603 -61.553  99.712  0.00 97.00      PROA   
ATOM    649  C   ALA P  42       0.397 -63.982  99.337  0.00 97.00      PROA   
ATOM    650  O   ALA P  42       1.075 -64.828  98.758  0.00 97.00      PROA   
ATOM    651  N   ILE P  43      -0.754 -63.510  98.798  0.00 97.00      PROA   
ATOM    652  HN  ILE P  43      -1.290 -62.833  99.300  0.00 97.00      PROA   
ATOM    653  CA  ILE P  43      -1.245 -63.856  97.474  0.00 97.00      PROA   
ATOM    654  HA  ILE P  43      -0.825 -64.812  97.198  0.00 97.00      PROA   
ATOM    655  CB  ILE P  43      -2.778 -63.942  97.347  0.00 97.00      PROA   
ATOM    656  HB  ILE P  43      -3.204 -62.933  97.131  0.00 97.00      PROA   
ATOM    657  CG2 ILE P  43      -3.133 -64.894  96.177  0.00 97.00      PROA   
ATOM    658 HG21 ILE P  43      -2.743 -65.914  96.382  0.00 97.00      PROA   
ATOM    659 HG22 ILE P  43      -2.722 -64.543  95.211  0.00 97.00      PROA   
ATOM    660 HG23 ILE P  43      -4.230 -64.972  96.049  0.00 97.00      PROA   
ATOM    661  CG1 ILE P  43      -3.467 -64.412  98.654  0.00 97.00      PROA   
ATOM    662 HG11 ILE P  43      -3.207 -63.725  99.485  0.00 97.00      PROA   
ATOM    663 HG12 ILE P  43      -3.095 -65.424  98.924  0.00 97.00      PROA   
ATOM    664  CD  ILE P  43      -4.999 -64.435  98.539  0.00 97.00      PROA   
ATOM    665  HD1 ILE P  43      -5.369 -63.540  97.997  0.00 97.00      PROA   
ATOM    666  HD2 ILE P  43      -5.469 -64.444  99.545  0.00 97.00      PROA   
ATOM    667  HD3 ILE P  43      -5.337 -65.344  97.998  0.00 97.00      PROA   
ATOM    668  C   ILE P  43      -0.721 -62.788  96.527  0.00 97.00      PROA   
ATOM    669  O   ILE P  43      -0.441 -61.661  96.930  0.00 97.00      PROA   
ATOM    670  N   GLN P  44      -0.593 -63.108  95.220  0.00 97.00      PROA   
ATOM    671  HN  GLN P  44      -0.772 -64.037  94.902  0.00 97.00      PROA   
ATOM    672  CA  GLN P  44      -0.149 -62.167  94.209  0.00 97.00      PROA   
ATOM    673  HA  GLN P  44       0.596 -61.509  94.637  0.00 97.00      PROA   
ATOM    674  CB  GLN P  44       0.479 -62.933  93.014  0.00 97.00      PROA   
ATOM    675  HB1 GLN P  44       0.867 -62.188  92.284  0.00 97.00      PROA   
ATOM    676  HB2 GLN P  44      -0.307 -63.531  92.500  0.00 97.00      PROA   
ATOM    677  CG  GLN P  44       1.645 -63.890  93.381  0.00 97.00      PROA   
ATOM    678  HG1 GLN P  44       2.111 -64.261  92.442  0.00 97.00      PROA   
ATOM    679  HG2 GLN P  44       1.266 -64.775  93.936  0.00 97.00      PROA   
ATOM    680  CD  GLN P  44       2.751 -63.200  94.193  0.00 97.00      PROA   
ATOM    681  OE1 GLN P  44       3.627 -62.543  93.620  0.00 97.00      PROA   
ATOM    682  NE2 GLN P  44       2.740 -63.361  95.545  0.00 97.00      PROA   
ATOM    683 HE21 GLN P  44       3.459 -62.907  96.067  0.00 97.00      PROA   
ATOM    684 HE22 GLN P  44       2.013 -63.877  95.995  0.00 97.00      PROA   
ATOM    685  C   GLN P  44      -1.306 -61.294  93.719  0.00 97.00      PROA   
ATOM    686  O   GLN P  44      -1.106 -60.332  92.977  0.00 97.00      PROA   
ATOM    687  N   THR P  45      -2.554 -61.595  94.157  0.00 97.00      PROA   
ATOM    688  HN  THR P  45      -2.683 -62.397  94.733  0.00 97.00      PROA   
ATOM    689  CA  THR P  45      -3.767 -60.838  93.870  0.00 97.00      PROA   
ATOM    690  HA  THR P  45      -3.898 -60.832  92.797  0.00 97.00      PROA   
ATOM    691  CB  THR P  45      -4.999 -61.476  94.513  0.00 97.00      PROA   
ATOM    692  HB  THR P  45      -4.909 -61.467  95.624  0.00 97.00      PROA   
ATOM    693  OG1 THR P  45      -5.117 -62.828  94.094  0.00 97.00      PROA   
ATOM    694  HG1 THR P  45      -5.924 -63.157  94.499  0.00 97.00      PROA   
ATOM    695  CG2 THR P  45      -6.294 -60.759  94.088  0.00 97.00      PROA   
ATOM    696 HG21 THR P  45      -6.385 -60.777  92.981  0.00 97.00      PROA   
ATOM    697 HG22 THR P  45      -6.320 -59.708  94.441  0.00 97.00      PROA   
ATOM    698 HG23 THR P  45      -7.182 -61.272  94.513  0.00 97.00      PROA   
ATOM    699  C   THR P  45      -3.681 -59.401  94.356  0.00 97.00      PROA   
ATOM    700  O   THR P  45      -3.704 -59.152  95.555  0.00 97.00      PROA   
ATOM    701  N   SER P  46      -3.581 -58.413  93.436  0.00 97.00      PROA   
ATOM    702  HN  SER P  46      -3.429 -58.635  92.475  0.00 97.00      PROA   
ATOM    703  CA  SER P  46      -3.470 -57.011  93.821  0.00 97.00      PROA   
ATOM    704  HA  SER P  46      -3.157 -56.941  94.851  0.00 97.00      PROA   
ATOM    705  CB  SER P  46      -2.408 -56.281  92.965  0.00 97.00      PROA   
ATOM    706  HB1 SER P  46      -2.378 -55.199  93.220  0.00 97.00      PROA   
ATOM    707  HB2 SER P  46      -2.643 -56.381  91.884  0.00 97.00      PROA   
ATOM    708  OG  SER P  46      -1.107 -56.805  93.223  0.00 97.00      PROA   
ATOM    709  HG1 SER P  46      -1.148 -57.762  93.131  0.00 97.00      PROA   
ATOM    710  C   SER P  46      -4.777 -56.242  93.707  0.00 97.00      PROA   
ATOM    711  O   SER P  46      -4.875 -55.105  94.169  0.00 97.00      PROA   
ATOM    712  N   THR P  47      -5.835 -56.852  93.126  0.00 97.00      PROA   
ATOM    713  HN  THR P  47      -5.731 -57.781  92.783  0.00 97.00      PROA   
ATOM    714  CA  THR P  47      -7.174 -56.270  93.055  0.00 97.00      PROA   
ATOM    715  HA  THR P  47      -7.028 -55.283  92.648  0.00 97.00      PROA   
ATOM    716  CB  THR P  47      -8.116 -56.969  92.055  0.00 97.00      PROA   
ATOM    717  HB  THR P  47      -7.783 -56.728  91.020  0.00 97.00      PROA   
ATOM    718  OG1 THR P  47      -9.482 -56.578  92.180  0.00 97.00      PROA   
ATOM    719  HG1 THR P  47      -9.985 -57.220  91.673  0.00 97.00      PROA   
ATOM    720  CG2 THR P  47      -8.060 -58.492  92.243  0.00 97.00      PROA   
ATOM    721 HG21 THR P  47      -8.250 -58.755  93.304  0.00 97.00      PROA   
ATOM    722 HG22 THR P  47      -7.073 -58.895  91.942  0.00 97.00      PROA   
ATOM    723 HG23 THR P  47      -8.834 -58.993  91.621  0.00 97.00      PROA   
ATOM    724  C   THR P  47      -7.813 -56.128  94.441  0.00 97.00      PROA   
ATOM    725  O   THR P  47      -7.599 -57.004  95.275  0.00 97.00      PROA   
ATOM    726  N   PRO P  48      -8.623 -55.105  94.746  0.00 97.00      PROA   
ATOM    727  CD  PRO P  48      -8.543 -53.790  94.093  0.00 97.00      PROA   
ATOM    728  HD1 PRO P  48      -9.293 -53.760  93.273  0.00 97.00      PROA   
ATOM    729  HD2 PRO P  48      -7.527 -53.571  93.695  0.00 97.00      PROA   
ATOM    730  CA  PRO P  48      -9.314 -55.022  96.030  0.00 97.00      PROA   
ATOM    731  HA  PRO P  48      -8.596 -55.199  96.818  0.00 97.00      PROA   
ATOM    732  CB  PRO P  48      -9.882 -53.591  96.047  0.00 97.00      PROA   
ATOM    733  HB1 PRO P  48      -9.975 -53.196  97.077  0.00 97.00      PROA   
ATOM    734  HB2 PRO P  48     -10.877 -53.546  95.549  0.00 97.00      PROA   
ATOM    735  CG  PRO P  48      -8.894 -52.794  95.197  0.00 97.00      PROA   
ATOM    736  HG1 PRO P  48      -9.321 -51.847  94.809  0.00 97.00      PROA   
ATOM    737  HG2 PRO P  48      -7.983 -52.573  95.796  0.00 97.00      PROA   
ATOM    738  C   PRO P  48     -10.454 -56.008  96.204  0.00 97.00      PROA   
ATOM    739  O   PRO P  48     -11.062 -55.974  97.265  0.00 97.00      PROA   
ATOM    740  N   THR P  49     -10.760 -56.891  95.223  0.00 97.00      PROA   
ATOM    741  HN  THR P  49     -10.270 -56.872  94.356  0.00 97.00      PROA   
ATOM    742  CA  THR P  49     -11.751 -57.941  95.407  0.00 97.00      PROA   
ATOM    743  HA  THR P  49     -11.982 -57.995  96.459  0.00 97.00      PROA   
ATOM    744  CB  THR P  49     -13.082 -57.701  94.688  0.00 97.00      PROA   
ATOM    745  HB  THR P  49     -13.350 -56.633  94.847  0.00 97.00      PROA   
ATOM    746  OG1 THR P  49     -14.124 -58.485  95.256  0.00 97.00      PROA   
ATOM    747  HG1 THR P  49     -14.932 -57.985  95.094  0.00 97.00      PROA   
ATOM    748  CG2 THR P  49     -13.049 -57.967  93.172  0.00 97.00      PROA   
ATOM    749 HG21 THR P  49     -12.895 -59.046  92.961  0.00 97.00      PROA   
ATOM    750 HG22 THR P  49     -12.241 -57.380  92.693  0.00 97.00      PROA   
ATOM    751 HG23 THR P  49     -14.021 -57.671  92.719  0.00 97.00      PROA   
ATOM    752  C   THR P  49     -11.125 -59.264  95.036  0.00 97.00      PROA   
ATOM    753  O   THR P  49     -10.531 -59.428  93.974  0.00 97.00      PROA   
ATOM    754  N   TYR P  50     -11.244 -60.260  95.937  0.00 97.00      PROA   
ATOM    755  HN  TYR P  50     -11.710 -60.093  96.806  0.00 97.00      PROA   
ATOM    756  CA  TYR P  50     -10.756 -61.601  95.715  0.00 97.00      PROA   
ATOM    757  HA  TYR P  50     -10.035 -61.601  94.910  0.00 97.00      PROA   
ATOM    758  CB  TYR P  50     -10.096 -62.183  96.996  0.00 97.00      PROA   
ATOM    759  HB1 TYR P  50     -10.834 -62.300  97.818  0.00 97.00      PROA   
ATOM    760  HB2 TYR P  50      -9.315 -61.475  97.346  0.00 97.00      PROA   
ATOM    761  CG  TYR P  50      -9.427 -63.507  96.731  0.00 97.00      PROA   
ATOM    762  CD1 TYR P  50     -10.114 -64.720  96.913  0.00 97.00      PROA   
ATOM    763  HD1 TYR P  50     -11.146 -64.711  97.233  0.00 97.00      PROA   
ATOM    764  CE1 TYR P  50      -9.466 -65.945  96.705  0.00 97.00      PROA   
ATOM    765  HE1 TYR P  50      -9.990 -66.874  96.874  0.00 97.00      PROA   
ATOM    766  CZ  TYR P  50      -8.130 -65.967  96.294  0.00 97.00      PROA   
ATOM    767  OH  TYR P  50      -7.472 -67.198  96.090  0.00 97.00      PROA   
ATOM    768  HH  TYR P  50      -8.088 -67.899  96.315  0.00 97.00      PROA   
ATOM    769  CD2 TYR P  50      -8.077 -63.544  96.342  0.00 97.00      PROA   
ATOM    770  HD2 TYR P  50      -7.530 -62.619  96.238  0.00 97.00      PROA   
ATOM    771  CE2 TYR P  50      -7.438 -64.767  96.105  0.00 97.00      PROA   
ATOM    772  HE2 TYR P  50      -6.403 -64.794  95.801  0.00 97.00      PROA   
ATOM    773  C   TYR P  50     -11.957 -62.418  95.301  0.00 97.00      PROA   
ATOM    774  O   TYR P  50     -12.856 -62.654  96.098  0.00 97.00      PROA   
ATOM    775  N   HSD P  51     -11.998 -62.859  94.024  0.00 97.00      PROA   
ATOM    776  HN  HSD P  51     -11.236 -62.688  93.406  0.00 97.00      PROA   
ATOM    777  CA  HSD P  51     -13.170 -63.473  93.437  0.00 97.00      PROA   
ATOM    778  HA  HSD P  51     -14.028 -63.327  94.077  0.00 97.00      PROA   
ATOM    779  CB  HSD P  51     -13.496 -62.841  92.057  0.00 97.00      PROA   
ATOM    780  HB1 HSD P  51     -12.600 -62.892  91.401  0.00 97.00      PROA   
ATOM    781  HB2 HSD P  51     -13.714 -61.763  92.229  0.00 97.00      PROA   
ATOM    782  ND1 HSD P  51     -14.612 -64.606  90.581  0.00 97.00      PROA   
ATOM    783  HD1 HSD P  51     -13.849 -65.255  90.567  0.00 97.00      PROA   
ATOM    784  CG  HSD P  51     -14.669 -63.439  91.317  0.00 97.00      PROA   
ATOM    785  CE1 HSD P  51     -15.802 -64.735  89.949  0.00 97.00      PROA   
ATOM    786  HE1 HSD P  51     -16.034 -65.581  89.303  0.00 97.00      PROA   
ATOM    787  NE2 HSD P  51     -16.616 -63.732  90.213  0.00 97.00      PROA   
ATOM    788  CD2 HSD P  51     -15.900 -62.913  91.069  0.00 97.00      PROA   
ATOM    789  HD2 HSD P  51     -16.337 -61.987  91.423  0.00 97.00      PROA   
ATOM    790  C   HSD P  51     -12.974 -64.958  93.275  0.00 97.00      PROA   
ATOM    791  O   HSD P  51     -12.218 -65.415  92.420  0.00 97.00      PROA   
ATOM    792  N   ILE P  52     -13.714 -65.756  94.075  0.00 97.00      PROA   
ATOM    793  HN  ILE P  52     -14.298 -65.383  94.795  0.00 97.00      PROA   
ATOM    794  CA  ILE P  52     -13.765 -67.192  93.944  0.00 97.00      PROA   
ATOM    795  HA  ILE P  52     -12.871 -67.551  93.453  0.00 97.00      PROA   
ATOM    796  CB  ILE P  52     -13.864 -67.890  95.295  0.00 97.00      PROA   
ATOM    797  HB  ILE P  52     -14.727 -67.469  95.851  0.00 97.00      PROA   
ATOM    798  CG2 ILE P  52     -14.109 -69.402  95.131  0.00 97.00      PROA   
ATOM    799 HG21 ILE P  52     -13.295 -69.871  94.540  0.00 97.00      PROA   
ATOM    800 HG22 ILE P  52     -15.085 -69.619  94.653  0.00 97.00      PROA   
ATOM    801 HG23 ILE P  52     -14.116 -69.881  96.131  0.00 97.00      PROA   
ATOM    802  CG1 ILE P  52     -12.590 -67.631  96.136  0.00 97.00      PROA   
ATOM    803 HG11 ILE P  52     -12.217 -66.599  95.970  0.00 97.00      PROA   
ATOM    804 HG12 ILE P  52     -11.797 -68.329  95.786  0.00 97.00      PROA   
ATOM    805  CD  ILE P  52     -12.795 -67.820  97.642  0.00 97.00      PROA   
ATOM    806  HD1 ILE P  52     -13.165 -68.842  97.862  0.00 97.00      PROA   
ATOM    807  HD2 ILE P  52     -13.520 -67.079  98.040  0.00 97.00      PROA   
ATOM    808  HD3 ILE P  52     -11.832 -67.685  98.174  0.00 97.00      PROA   
ATOM    809  C   ILE P  52     -14.961 -67.499  93.072  0.00 97.00      PROA   
ATOM    810  O   ILE P  52     -16.111 -67.352  93.479  0.00 97.00      PROA   
ATOM    811  N   THR P  53     -14.702 -67.920  91.814  0.00 97.00      PROA   
ATOM    812  HN  THR P  53     -13.759 -67.950  91.489  0.00 97.00      PROA   
ATOM    813  CA  THR P  53     -15.726 -68.246  90.830  0.00 97.00      PROA   
ATOM    814  HA  THR P  53     -16.351 -67.370  90.721  0.00 97.00      PROA   
ATOM    815  CB  THR P  53     -15.132 -68.593  89.469  0.00 97.00      PROA   
ATOM    816  HB  THR P  53     -14.569 -69.554  89.523  0.00 97.00      PROA   
ATOM    817  OG1 THR P  53     -14.226 -67.576  89.065  0.00 97.00      PROA   
ATOM    818  HG1 THR P  53     -13.937 -67.825  88.184  0.00 97.00      PROA   
ATOM    819  CG2 THR P  53     -16.227 -68.690  88.388  0.00 97.00      PROA   
ATOM    820 HG21 THR P  53     -16.805 -67.742  88.343  0.00 97.00      PROA   
ATOM    821 HG22 THR P  53     -16.927 -69.523  88.595  0.00 97.00      PROA   
ATOM    822 HG23 THR P  53     -15.770 -68.870  87.391  0.00 97.00      PROA   
ATOM    823  C   THR P  53     -16.620 -69.381  91.281  0.00 97.00      PROA   
ATOM    824  O   THR P  53     -17.838 -69.317  91.122  0.00 97.00      PROA   
ATOM    825  N   SER P  54     -16.023 -70.436  91.877  0.00 97.00      PROA   
ATOM    826  HN  SER P  54     -15.043 -70.435  92.053  0.00 97.00      PROA   
ATOM    827  CA  SER P  54     -16.742 -71.620  92.288  0.00 97.00      PROA   
ATOM    828  HA  SER P  54     -17.659 -71.316  92.774  0.00 97.00      PROA   
ATOM    829  CB  SER P  54     -17.011 -72.629  91.131  0.00 97.00      PROA   
ATOM    830  HB1 SER P  54     -17.597 -73.496  91.501  0.00 97.00      PROA   
ATOM    831  HB2 SER P  54     -16.052 -73.009  90.719  0.00 97.00      PROA   
ATOM    832  OG  SER P  54     -17.719 -72.030  90.051  0.00 97.00      PROA   
ATOM    833  HG1 SER P  54     -18.492 -71.609  90.436  0.00 97.00      PROA   
ATOM    834  C   SER P  54     -15.849 -72.312  93.288  0.00 97.00      PROA   
ATOM    835  O   SER P  54     -14.808 -72.848  92.921  0.00 97.00      PROA   
ATOM    836  N   ALA P  55     -16.215 -72.279  94.588  0.00 97.00      PROA   
ATOM    837  HN  ALA P  55     -17.068 -71.829  94.857  0.00 97.00      PROA   
ATOM    838  CA  ALA P  55     -15.356 -72.640  95.701  0.00 97.00      PROA   
ATOM    839  HA  ALA P  55     -14.503 -71.987  95.632  0.00 97.00      PROA   
ATOM    840  CB  ALA P  55     -16.070 -72.339  97.033  0.00 97.00      PROA   
ATOM    841  HB1 ALA P  55     -16.972 -72.978  97.149  0.00 97.00      PROA   
ATOM    842  HB2 ALA P  55     -16.403 -71.278  97.048  0.00 97.00      PROA   
ATOM    843  HB3 ALA P  55     -15.392 -72.502  97.895  0.00 97.00      PROA   
ATOM    844  C   ALA P  55     -14.793 -74.056  95.743  0.00 97.00      PROA   
ATOM    845  O   ALA P  55     -15.487 -75.038  95.496  0.00 97.00      PROA   
ATOM    846  N   SER P  56     -13.488 -74.171  96.099  0.00 97.00      PROA   
ATOM    847  HN  SER P  56     -12.941 -73.343  96.233  0.00 97.00      PROA   
ATOM    848  CA  SER P  56     -12.783 -75.416  96.355  0.00 97.00      PROA   
ATOM    849  HA  SER P  56     -13.393 -76.236  96.008  0.00 97.00      PROA   
ATOM    850  CB  SER P  56     -11.404 -75.517  95.639  0.00 97.00      PROA   
ATOM    851  HB1 SER P  56     -11.557 -75.335  94.554  0.00 97.00      PROA   
ATOM    852  HB2 SER P  56     -10.986 -76.541  95.755  0.00 97.00      PROA   
ATOM    853  OG  SER P  56     -10.455 -74.566  96.114  0.00 97.00      PROA   
ATOM    854  HG1 SER P  56      -9.583 -74.947  95.943  0.00 97.00      PROA   
ATOM    855  C   SER P  56     -12.608 -75.592  97.851  0.00 97.00      PROA   
ATOM    856  O   SER P  56     -12.877 -74.688  98.636  0.00 97.00      PROA   
ATOM    857  N   GLU P  57     -12.156 -76.791  98.291  0.00 97.00      PROA   
ATOM    858  HN  GLU P  57     -11.918 -77.514  97.647  0.00 97.00      PROA   
ATOM    859  CA  GLU P  57     -11.847 -77.103  99.678  0.00 97.00      PROA   
ATOM    860  HA  GLU P  57     -12.731 -76.941 100.279  0.00 97.00      PROA   
ATOM    861  CB  GLU P  57     -11.365 -78.580  99.774  0.00 97.00      PROA   
ATOM    862  HB1 GLU P  57     -11.137 -78.837 100.828  0.00 97.00      PROA   
ATOM    863  HB2 GLU P  57     -10.409 -78.653  99.200  0.00 97.00      PROA   
ATOM    864  CG  GLU P  57     -12.289 -79.666  99.150  0.00 97.00      PROA   
ATOM    865  HG1 GLU P  57     -11.701 -80.611  99.107  0.00 97.00      PROA   
ATOM    866  HG2 GLU P  57     -12.563 -79.402  98.108  0.00 97.00      PROA   
ATOM    867  CD  GLU P  57     -13.581 -79.982  99.912  0.00 97.00      PROA   
ATOM    868  OE1 GLU P  57     -13.660 -81.094 100.500  0.00 97.00      PROA   
ATOM    869  OE2 GLU P  57     -14.536 -79.167  99.846  0.00 97.00      PROA   
ATOM    870  C   GLU P  57     -10.721 -76.194 100.181  0.00 97.00      PROA   
ATOM    871  O   GLU P  57     -10.742 -75.646 101.279  0.00 97.00      PROA   
ATOM    872  N   ASP P  58      -9.725 -76.021  99.297  0.00 97.00      PROA   
ATOM    873  HN  ASP P  58      -9.785 -76.543  98.448  0.00 97.00      PROA   
ATOM    874  CA  ASP P  58      -8.455 -75.347  99.380  0.00 97.00      PROA   
ATOM    875  HA  ASP P  58      -8.006 -75.624 100.323  0.00 97.00      PROA   
ATOM    876  CB  ASP P  58      -7.512 -75.866  98.235  0.00 97.00      PROA   
ATOM    877  HB1 ASP P  58      -6.898 -76.693  98.658  0.00 97.00      PROA   
ATOM    878  HB2 ASP P  58      -6.820 -75.077  97.882  0.00 97.00      PROA   
ATOM    879  CG  ASP P  58      -8.242 -76.481  97.024  0.00 97.00      PROA   
ATOM    880  OD1 ASP P  58      -8.945 -77.515  97.185  0.00 97.00      PROA   
ATOM    881  OD2 ASP P  58      -8.082 -75.928  95.905  0.00 97.00      PROA   
ATOM    882  C   ASP P  58      -8.542 -73.824  99.426  0.00 97.00      PROA   
ATOM    883  O   ASP P  58      -7.608 -73.173  99.893  0.00 97.00      PROA   
ATOM    884  N   ASP P  59      -9.688 -73.218  99.032  0.00 97.00      PROA   
ATOM    885  HN  ASP P  59     -10.362 -73.720  98.495  0.00 97.00      PROA   
ATOM    886  CA  ASP P  59     -10.043 -71.834  99.330  0.00 97.00      PROA   
ATOM    887  HA  ASP P  59      -9.281 -71.191  98.906  0.00 97.00      PROA   
ATOM    888  CB  ASP P  59     -11.429 -71.494  98.706  0.00 97.00      PROA   
ATOM    889  HB1 ASP P  59     -11.848 -70.567  99.152  0.00 97.00      PROA   
ATOM    890  HB2 ASP P  59     -12.141 -72.324  98.890  0.00 97.00      PROA   
ATOM    891  CG  ASP P  59     -11.353 -71.218  97.204  0.00 97.00      PROA   
ATOM    892  OD1 ASP P  59     -10.445 -70.464  96.769  0.00 97.00      PROA   
ATOM    893  OD2 ASP P  59     -12.299 -71.647  96.498  0.00 97.00      PROA   
ATOM    894  C   ASP P  59     -10.105 -71.521 100.835  0.00 97.00      PROA   
ATOM    895  O   ASP P  59      -9.964 -70.373 101.241  0.00 97.00      PROA   
ATOM    896  N   SER P  60     -10.326 -72.532 101.708  0.00 97.00      PROA   
ATOM    897  HN  SER P  60     -10.431 -73.453 101.342  0.00 97.00      PROA   
ATOM    898  CA  SER P  60     -10.429 -72.379 103.162  0.00 97.00      PROA   
ATOM    899  HA  SER P  60     -11.247 -71.694 103.340  0.00 97.00      PROA   
ATOM    900  CB  SER P  60     -10.745 -73.706 103.900  0.00 97.00      PROA   
ATOM    901  HB1 SER P  60     -10.872 -73.522 104.989  0.00 97.00      PROA   
ATOM    902  HB2 SER P  60      -9.914 -74.430 103.753  0.00 97.00      PROA   
ATOM    903  OG  SER P  60     -11.947 -74.296 103.426  0.00 97.00      PROA   
ATOM    904  HG1 SER P  60     -11.716 -74.745 102.605  0.00 97.00      PROA   
ATOM    905  C   SER P  60      -9.195 -71.814 103.865  0.00 97.00      PROA   
ATOM    906  O   SER P  60      -8.059 -72.166 103.555  0.00 97.00      PROA   
ATOM    907  N   GLY P  61      -9.401 -70.948 104.888  0.00 97.00      PROA   
ATOM    908  HN  GLY P  61     -10.331 -70.707 105.166  0.00 97.00      PROA   
ATOM    909  CA  GLY P  61      -8.301 -70.340 105.623  0.00 97.00      PROA   
ATOM    910  HA1 GLY P  61      -7.442 -70.242 104.975  0.00 97.00      PROA   
ATOM    911  HA2 GLY P  61      -8.118 -70.936 106.505  0.00 97.00      PROA   
ATOM    912  C   GLY P  61      -8.659 -68.954 106.055  0.00 97.00      PROA   
ATOM    913  O   GLY P  61      -9.757 -68.480 105.799  0.00 97.00      PROA   
ATOM    914  N   GLU P  62      -7.724 -68.245 106.731  0.00 97.00      PROA   
ATOM    915  HN  GLU P  62      -6.830 -68.638 106.943  0.00 97.00      PROA   
ATOM    916  CA  GLU P  62      -7.954 -66.885 107.162  0.00 97.00      PROA   
ATOM    917  HA  GLU P  62      -9.015 -66.740 107.245  0.00 97.00      PROA   
ATOM    918  CB  GLU P  62      -7.406 -66.560 108.574  0.00 97.00      PROA   
ATOM    919  HB1 GLU P  62      -7.779 -67.361 109.252  0.00 97.00      PROA   
ATOM    920  HB2 GLU P  62      -7.875 -65.602 108.894  0.00 97.00      PROA   
ATOM    921  CG  GLU P  62      -5.881 -66.480 108.760  0.00 97.00      PROA   
ATOM    922  HG1 GLU P  62      -5.403 -65.871 107.966  0.00 97.00      PROA   
ATOM    923  HG2 GLU P  62      -5.439 -67.497 108.755  0.00 97.00      PROA   
ATOM    924  CD  GLU P  62      -5.560 -65.826 110.100  0.00 97.00      PROA   
ATOM    925  OE1 GLU P  62      -6.248 -66.115 111.107  0.00 97.00      PROA   
ATOM    926  OE2 GLU P  62      -4.602 -65.022 110.127  0.00 97.00      PROA   
ATOM    927  C   GLU P  62      -7.505 -65.891 106.124  0.00 97.00      PROA   
ATOM    928  O   GLU P  62      -6.360 -65.859 105.683  0.00 97.00      PROA   
ATOM    929  N   TYR P  63      -8.468 -65.048 105.703  0.00 97.00      PROA   
ATOM    930  HN  TYR P  63      -9.388 -65.120 106.086  0.00 97.00      PROA   
ATOM    931  CA  TYR P  63      -8.312 -64.029 104.698  0.00 97.00      PROA   
ATOM    932  HA  TYR P  63      -7.490 -64.292 104.045  0.00 97.00      PROA   
ATOM    933  CB  TYR P  63      -9.607 -63.837 103.859  0.00 97.00      PROA   
ATOM    934  HB1 TYR P  63      -9.615 -62.857 103.338  0.00 97.00      PROA   
ATOM    935  HB2 TYR P  63     -10.491 -63.892 104.525  0.00 97.00      PROA   
ATOM    936  CG  TYR P  63      -9.749 -64.925 102.828  0.00 97.00      PROA   
ATOM    937  CD1 TYR P  63     -10.035 -66.250 103.203  0.00 97.00      PROA   
ATOM    938  HD1 TYR P  63     -10.176 -66.499 104.242  0.00 97.00      PROA   
ATOM    939  CE1 TYR P  63     -10.109 -67.264 102.242  0.00 97.00      PROA   
ATOM    940  HE1 TYR P  63     -10.285 -68.281 102.554  0.00 97.00      PROA   
ATOM    941  CZ  TYR P  63      -9.950 -66.953 100.886  0.00 97.00      PROA   
ATOM    942  OH  TYR P  63      -9.969 -67.962  99.903  0.00 97.00      PROA   
ATOM    943  HH  TYR P  63      -9.966 -68.814 100.350  0.00 97.00      PROA   
ATOM    944  CD2 TYR P  63      -9.623 -64.622 101.460  0.00 97.00      PROA   
ATOM    945  HD2 TYR P  63      -9.426 -63.609 101.146  0.00 97.00      PROA   
ATOM    946  CE2 TYR P  63      -9.730 -65.629 100.497  0.00 97.00      PROA   
ATOM    947  HE2 TYR P  63      -9.594 -65.394  99.455  0.00 97.00      PROA   
ATOM    948  C   TYR P  63      -7.965 -62.731 105.374  0.00 97.00      PROA   
ATOM    949  O   TYR P  63      -8.561 -62.361 106.383  0.00 97.00      PROA   
ATOM    950  N   ARG P  64      -6.957 -62.006 104.842  0.00 97.00      PROA   
ATOM    951  HN  ARG P  64      -6.413 -62.360 104.084  0.00 97.00      PROA   
ATOM    952  CA  ARG P  64      -6.565 -60.734 105.407  0.00 97.00      PROA   
ATOM    953  HA  ARG P  64      -7.424 -60.250 105.853  0.00 97.00      PROA   
ATOM    954  CB  ARG P  64      -5.404 -60.852 106.433  0.00 97.00      PROA   
ATOM    955  HB1 ARG P  64      -5.496 -59.999 107.142  0.00 97.00      PROA   
ATOM    956  HB2 ARG P  64      -4.410 -60.764 105.939  0.00 97.00      PROA   
ATOM    957  CG  ARG P  64      -5.378 -62.189 107.201  0.00 97.00      PROA   
ATOM    958  HG1 ARG P  64      -5.127 -63.009 106.494  0.00 97.00      PROA   
ATOM    959  HG2 ARG P  64      -6.383 -62.412 107.622  0.00 97.00      PROA   
ATOM    960  CD  ARG P  64      -4.358 -62.220 108.332  0.00 97.00      PROA   
ATOM    961  HD1 ARG P  64      -3.380 -61.796 108.022  0.00 97.00      PROA   
ATOM    962  HD2 ARG P  64      -4.207 -63.259 108.678  0.00 97.00      PROA   
ATOM    963  NE  ARG P  64      -4.937 -61.366 109.408  0.00 97.00      PROA   
ATOM    964  HE  ARG P  64      -5.688 -60.749 109.177  0.00 97.00      PROA   
ATOM    965  CZ  ARG P  64      -4.712 -61.532 110.722  0.00 97.00      PROA   
ATOM    966  NH1 ARG P  64      -4.200 -62.650 111.246  0.00 97.00      PROA   
ATOM    967 HH11 ARG P  64      -4.253 -63.472 110.677  0.00 97.00      PROA   
ATOM    968 HH12 ARG P  64      -4.301 -62.799 112.222  0.00 97.00      PROA   
ATOM    969  NH2 ARG P  64      -5.083 -60.541 111.542  0.00 97.00      PROA   
ATOM    970 HH21 ARG P  64      -5.407 -59.698 111.114  0.00 97.00      PROA   
ATOM    971 HH22 ARG P  64      -4.880 -60.620 112.511  0.00 97.00      PROA   
ATOM    972  C   ARG P  64      -6.069 -59.899 104.259  0.00 97.00      PROA   
ATOM    973  O   ARG P  64      -5.590 -60.429 103.264  0.00 97.00      PROA   
ATOM    974  N   CYS P  65      -6.156 -58.555 104.366  0.00 97.00      PROA   
ATOM    975  HN  CYS P  65      -6.693 -58.120 105.084  0.00 97.00      PROA   
ATOM    976  CA  CYS P  65      -5.536 -57.682 103.397  0.00 97.00      PROA   
ATOM    977  HA  CYS P  65      -4.704 -58.211 102.963  0.00 97.00      PROA   
ATOM    978  CB  CYS P  65      -6.513 -57.293 102.262  0.00 97.00      PROA   
ATOM    979  HB1 CYS P  65      -6.707 -58.220 101.677  0.00 97.00      PROA   
ATOM    980  HB2 CYS P  65      -6.055 -56.563 101.564  0.00 97.00      PROA   
ATOM    981  SG  CYS P  65      -8.105 -56.690 102.891  0.00 97.00      PROA   
ATOM    982  C   CYS P  65      -4.936 -56.449 104.033  0.00 97.00      PROA   
ATOM    983  O   CYS P  65      -5.231 -56.081 105.165  0.00 97.00      PROA   
ATOM    984  N   GLN P  66      -4.029 -55.790 103.282  0.00 97.00      PROA   
ATOM    985  HN  GLN P  66      -3.759 -56.175 102.401  0.00 97.00      PROA   
ATOM    986  CA  GLN P  66      -3.403 -54.543 103.655  0.00 97.00      PROA   
ATOM    987  HA  GLN P  66      -3.873 -54.138 104.540  0.00 97.00      PROA   
ATOM    988  CB  GLN P  66      -1.876 -54.779 103.900  0.00 97.00      PROA   
ATOM    989  HB1 GLN P  66      -1.329 -54.908 102.946  0.00 97.00      PROA   
ATOM    990  HB2 GLN P  66      -1.817 -55.753 104.440  0.00 97.00      PROA   
ATOM    991  CG  GLN P  66      -1.186 -53.729 104.801  0.00 97.00      PROA   
ATOM    992  HG1 GLN P  66      -1.870 -53.528 105.653  0.00 97.00      PROA   
ATOM    993  HG2 GLN P  66      -1.013 -52.777 104.267  0.00 97.00      PROA   
ATOM    994  CD  GLN P  66       0.121 -54.223 105.449  0.00 97.00      PROA   
ATOM    995  OE1 GLN P  66       0.192 -54.261 106.676  0.00 97.00      PROA   
ATOM    996  NE2 GLN P  66       1.163 -54.601 104.669  0.00 97.00      PROA   
ATOM    997 HE21 GLN P  66       1.981 -54.981 105.099  0.00 97.00      PROA   
ATOM    998 HE22 GLN P  66       1.094 -54.573 103.671  0.00 97.00      PROA   
ATOM    999  C   GLN P  66      -3.686 -53.627 102.471  0.00 97.00      PROA   
ATOM   1000  O   GLN P  66      -3.188 -53.849 101.369  0.00 97.00      PROA   
ATOM   1001  N   ARG P  67      -4.533 -52.579 102.662  0.00 97.00      PROA   
ATOM   1002  HN  ARG P  67      -4.981 -52.430 103.541  0.00 97.00      PROA   
ATOM   1003  CA  ARG P  67      -4.921 -51.657 101.603  0.00 97.00      PROA   
ATOM   1004  HA  ARG P  67      -4.594 -52.020 100.639  0.00 97.00      PROA   
ATOM   1005  CB  ARG P  67      -6.465 -51.459 101.577  0.00 97.00      PROA   
ATOM   1006  HB1 ARG P  67      -6.753 -50.573 100.968  0.00 97.00      PROA   
ATOM   1007  HB2 ARG P  67      -6.803 -51.261 102.620  0.00 97.00      PROA   
ATOM   1008  CG  ARG P  67      -7.248 -52.671 101.045  0.00 97.00      PROA   
ATOM   1009  HG1 ARG P  67      -8.301 -52.585 101.404  0.00 97.00      PROA   
ATOM   1010  HG2 ARG P  67      -6.825 -53.599 101.486  0.00 97.00      PROA   
ATOM   1011  CD  ARG P  67      -7.245 -52.809  99.517  0.00 97.00      PROA   
ATOM   1012  HD1 ARG P  67      -7.567 -53.828  99.222  0.00 97.00      PROA   
ATOM   1013  HD2 ARG P  67      -6.238 -52.620  99.089  0.00 97.00      PROA   
ATOM   1014  NE  ARG P  67      -8.279 -51.879  98.972  0.00 97.00      PROA   
ATOM   1015  HE  ARG P  67      -9.237 -52.069  99.181  0.00 97.00      PROA   
ATOM   1016  CZ  ARG P  67      -8.026 -50.780  98.240  0.00 97.00      PROA   
ATOM   1017  NH1 ARG P  67      -6.796 -50.433  97.851  0.00 97.00      PROA   
ATOM   1018 HH11 ARG P  67      -6.043 -51.076  97.962  0.00 97.00      PROA   
ATOM   1019 HH12 ARG P  67      -6.704 -49.654  97.231  0.00 97.00      PROA   
ATOM   1020  NH2 ARG P  67      -9.055 -50.006  97.855  0.00 97.00      PROA   
ATOM   1021 HH21 ARG P  67      -9.976 -50.249  98.139  0.00 97.00      PROA   
ATOM   1022 HH22 ARG P  67      -8.859 -49.179  97.328  0.00 97.00      PROA   
ATOM   1023  C   ARG P  67      -4.319 -50.288 101.820  0.00 97.00      PROA   
ATOM   1024  O   ARG P  67      -4.885 -49.495 102.566  0.00 97.00      PROA   
ATOM   1025  N   GLY P  68      -3.192 -49.968 101.126  0.00 97.00      PROA   
ATOM   1026  HN  GLY P  68      -2.793 -50.663 100.530  0.00 97.00      PROA   
ATOM   1027  CA  GLY P  68      -2.550 -48.651 101.028  0.00 97.00      PROA   
ATOM   1028  HA1 GLY P  68      -3.181 -48.045 100.394  0.00 97.00      PROA   
ATOM   1029  HA2 GLY P  68      -1.579 -48.818 100.585  0.00 97.00      PROA   
ATOM   1030  C   GLY P  68      -2.302 -47.833 102.282  0.00 97.00      PROA   
ATOM   1031  O   GLY P  68      -2.007 -46.643 102.191  0.00 97.00      PROA   
ATOM   1032  N   LEU P  69      -2.439 -48.434 103.478  0.00 97.00      PROA   
ATOM   1033  HN  LEU P  69      -2.668 -49.401 103.507  0.00 97.00      PROA   
ATOM   1034  CA  LEU P  69      -2.579 -47.703 104.717  0.00 97.00      PROA   
ATOM   1035  HA  LEU P  69      -2.040 -46.767 104.663  0.00 97.00      PROA   
ATOM   1036  CB  LEU P  69      -4.075 -47.480 105.076  0.00 97.00      PROA   
ATOM   1037  HB1 LEU P  69      -4.180 -47.123 106.125  0.00 97.00      PROA   
ATOM   1038  HB2 LEU P  69      -4.592 -48.461 104.974  0.00 97.00      PROA   
ATOM   1039  CG  LEU P  69      -4.864 -46.491 104.192  0.00 97.00      PROA   
ATOM   1040  HG  LEU P  69      -4.758 -46.791 103.125  0.00 97.00      PROA   
ATOM   1041  CD1 LEU P  69      -6.363 -46.564 104.537  0.00 97.00      PROA   
ATOM   1042 HD11 LEU P  69      -6.529 -46.289 105.601  0.00 97.00      PROA   
ATOM   1043 HD12 LEU P  69      -6.751 -47.591 104.365  0.00 97.00      PROA   
ATOM   1044 HD13 LEU P  69      -6.929 -45.857 103.898  0.00 97.00      PROA   
ATOM   1045  CD2 LEU P  69      -4.351 -45.050 104.342  0.00 97.00      PROA   
ATOM   1046 HD21 LEU P  69      -3.297 -44.973 104.007  0.00 97.00      PROA   
ATOM   1047 HD22 LEU P  69      -4.416 -44.728 105.404  0.00 97.00      PROA   
ATOM   1048 HD23 LEU P  69      -4.967 -44.361 103.727  0.00 97.00      PROA   
ATOM   1049  C   LEU P  69      -1.985 -48.533 105.829  0.00 97.00      PROA   
ATOM   1050  O   LEU P  69      -2.014 -49.760 105.783  0.00 97.00      PROA   
ATOM   1051  N   SER P  70      -1.445 -47.862 106.875  0.00 97.00      PROA   
ATOM   1052  HN  SER P  70      -1.454 -46.863 106.879  0.00 97.00      PROA   
ATOM   1053  CA  SER P  70      -0.859 -48.454 108.072  0.00 97.00      PROA   
ATOM   1054  HA  SER P  70       0.094 -48.854 107.758  0.00 97.00      PROA   
ATOM   1055  CB  SER P  70      -0.556 -47.366 109.138  0.00 97.00      PROA   
ATOM   1056  HB1 SER P  70       0.248 -46.710 108.734  0.00 97.00      PROA   
ATOM   1057  HB2 SER P  70      -0.188 -47.808 110.089  0.00 97.00      PROA   
ATOM   1058  OG  SER P  70      -1.705 -46.554 109.381  0.00 97.00      PROA   
ATOM   1059  HG1 SER P  70      -1.439 -45.843 109.969  0.00 97.00      PROA   
ATOM   1060  C   SER P  70      -1.621 -49.619 108.710  0.00 97.00      PROA   
ATOM   1061  O   SER P  70      -2.779 -49.495 109.091  0.00 97.00      PROA   
ATOM   1062  N   GLY P  71      -0.961 -50.793 108.854  0.00 97.00      PROA   
ATOM   1063  HN  GLY P  71      -0.004 -50.843 108.578  0.00 97.00      PROA   
ATOM   1064  CA  GLY P  71      -1.560 -52.019 109.377  0.00 97.00      PROA   
ATOM   1065  HA1 GLY P  71      -2.166 -51.759 110.234  0.00 97.00      PROA   
ATOM   1066  HA2 GLY P  71      -0.745 -52.671 109.646  0.00 97.00      PROA   
ATOM   1067  C   GLY P  71      -2.454 -52.780 108.413  0.00 97.00      PROA   
ATOM   1068  O   GLY P  71      -3.032 -52.230 107.483  0.00 97.00      PROA   
ATOM   1069  N   ARG P  72      -2.596 -54.106 108.649  0.00 97.00      PROA   
ATOM   1070  HN  ARG P  72      -2.112 -54.523 109.412  0.00 97.00      PROA   
ATOM   1071  CA  ARG P  72      -3.394 -55.038 107.872  0.00 97.00      PROA   
ATOM   1072  HA  ARG P  72      -3.814 -54.522 107.017  0.00 97.00      PROA   
ATOM   1073  CB  ARG P  72      -2.605 -56.283 107.355  0.00 97.00      PROA   
ATOM   1074  HB1 ARG P  72      -1.748 -55.923 106.750  0.00 97.00      PROA   
ATOM   1075  HB2 ARG P  72      -3.259 -56.838 106.644  0.00 97.00      PROA   
ATOM   1076  CG  ARG P  72      -2.108 -57.342 108.380  0.00 97.00      PROA   
ATOM   1077  HG1 ARG P  72      -1.500 -58.083 107.810  0.00 97.00      PROA   
ATOM   1078  HG2 ARG P  72      -2.990 -57.887 108.779  0.00 97.00      PROA   
ATOM   1079  CD  ARG P  72      -1.266 -56.871 109.579  0.00 97.00      PROA   
ATOM   1080  HD1 ARG P  72      -0.778 -57.741 110.072  0.00 97.00      PROA   
ATOM   1081  HD2 ARG P  72      -1.900 -56.331 110.316  0.00 97.00      PROA   
ATOM   1082  NE  ARG P  72      -0.219 -55.955 109.038  0.00 97.00      PROA   
ATOM   1083  HE  ARG P  72      -0.291 -55.676 108.082  0.00 97.00      PROA   
ATOM   1084  CZ  ARG P  72       0.693 -55.278 109.764  0.00 97.00      PROA   
ATOM   1085  NH1 ARG P  72       0.958 -55.519 111.051  0.00 97.00      PROA   
ATOM   1086 HH11 ARG P  72       0.531 -56.301 111.489  0.00 97.00      PROA   
ATOM   1087 HH12 ARG P  72       1.661 -54.972 111.498  0.00 97.00      PROA   
ATOM   1088  NH2 ARG P  72       1.376 -54.311 109.127  0.00 97.00      PROA   
ATOM   1089 HH21 ARG P  72       1.149 -54.164 108.164  0.00 97.00      PROA   
ATOM   1090 HH22 ARG P  72       2.137 -53.852 109.573  0.00 97.00      PROA   
ATOM   1091  C   ARG P  72      -4.541 -55.513 108.734  0.00 97.00      PROA   
ATOM   1092  O   ARG P  72      -4.523 -55.387 109.956  0.00 97.00      PROA   
ATOM   1093  N   SER P  73      -5.585 -56.042 108.059  0.00 97.00      PROA   
ATOM   1094  HN  SER P  73      -5.550 -56.037 107.060  0.00 97.00      PROA   
ATOM   1095  CA  SER P  73      -6.808 -56.645 108.549  0.00 97.00      PROA   
ATOM   1096  HA  SER P  73      -7.414 -55.809 108.871  0.00 97.00      PROA   
ATOM   1097  CB  SER P  73      -7.568 -57.338 107.385  0.00 97.00      PROA   
ATOM   1098  HB1 SER P  73      -8.212 -58.195 107.670  0.00 97.00      PROA   
ATOM   1099  HB2 SER P  73      -6.816 -57.735 106.680  0.00 97.00      PROA   
ATOM   1100  OG  SER P  73      -8.405 -56.409 106.712  0.00 97.00      PROA   
ATOM   1101  HG1 SER P  73      -9.203 -56.364 107.251  0.00 97.00      PROA   
ATOM   1102  C   SER P  73      -6.832 -57.593 109.728  0.00 97.00      PROA   
ATOM   1103  O   SER P  73      -5.859 -58.200 110.163  0.00 97.00      PROA   
ATOM   1104  N   ASP P  74      -8.093 -57.753 110.164  0.00 97.00      PROA   
ATOM   1105  HN  ASP P  74      -8.768 -57.111 109.800  0.00 97.00      PROA   
ATOM   1106  CA  ASP P  74      -8.809 -58.867 110.729  0.00 97.00      PROA   
ATOM   1107  HA  ASP P  74      -8.679 -58.784 111.794  0.00 97.00      PROA   
ATOM   1108  CB  ASP P  74     -10.334 -58.664 110.396  0.00 97.00      PROA   
ATOM   1109  HB1 ASP P  74     -10.772 -57.999 111.174  0.00 97.00      PROA   
ATOM   1110  HB2 ASP P  74     -10.893 -59.619 110.418  0.00 97.00      PROA   
ATOM   1111  CG  ASP P  74     -10.601 -57.960 109.045  0.00 97.00      PROA   
ATOM   1112  OD1 ASP P  74     -10.238 -56.760 108.903  0.00 97.00      PROA   
ATOM   1113  OD2 ASP P  74     -11.182 -58.612 108.141  0.00 97.00      PROA   
ATOM   1114  C   ASP P  74      -8.344 -60.261 110.269  0.00 97.00      PROA   
ATOM   1115  O   ASP P  74      -7.806 -60.413 109.172  0.00 97.00      PROA   
ATOM   1116  N   PRO P  75      -8.500 -61.309 111.075  0.00 97.00      PROA   
ATOM   1117  CD  PRO P  75      -8.639 -61.220 112.532  0.00 97.00      PROA   
ATOM   1118  HD1 PRO P  75      -9.653 -60.844 112.787  0.00 97.00      PROA   
ATOM   1119  HD2 PRO P  75      -7.862 -60.540 112.948  0.00 97.00      PROA   
ATOM   1120  CA  PRO P  75      -8.468 -62.687 110.614  0.00 97.00      PROA   
ATOM   1121  HA  PRO P  75      -7.836 -62.824 109.747  0.00 97.00      PROA   
ATOM   1122  CB  PRO P  75      -7.898 -63.418 111.841  0.00 97.00      PROA   
ATOM   1123  HB1 PRO P  75      -6.790 -63.337 111.818  0.00 97.00      PROA   
ATOM   1124  HB2 PRO P  75      -8.149 -64.496 111.877  0.00 97.00      PROA   
ATOM   1125  CG  PRO P  75      -8.434 -62.646 113.058  0.00 97.00      PROA   
ATOM   1126  HG1 PRO P  75      -9.415 -63.073 113.357  0.00 97.00      PROA   
ATOM   1127  HG2 PRO P  75      -7.739 -62.693 113.919  0.00 97.00      PROA   
ATOM   1128  C   PRO P  75      -9.868 -63.194 110.288  0.00 97.00      PROA   
ATOM   1129  O   PRO P  75     -10.462 -63.879 111.119  0.00 97.00      PROA   
ATOM   1130  N   ILE P  76     -10.437 -62.929 109.087  0.00 97.00      PROA   
ATOM   1131  HN  ILE P  76     -10.012 -62.336 108.406  0.00 97.00      PROA   
ATOM   1132  CA  ILE P  76     -11.705 -63.567 108.745  0.00 97.00      PROA   
ATOM   1133  HA  ILE P  76     -12.283 -63.677 109.651  0.00 97.00      PROA   
ATOM   1134  CB  ILE P  76     -12.637 -62.770 107.840  0.00 97.00      PROA   
ATOM   1135  HB  ILE P  76     -13.502 -63.416 107.555  0.00 97.00      PROA   
ATOM   1136  CG2 ILE P  76     -13.211 -61.589 108.657  0.00 97.00      PROA   
ATOM   1137 HG21 ILE P  76     -12.400 -60.885 108.940  0.00 97.00      PROA   
ATOM   1138 HG22 ILE P  76     -13.711 -61.944 109.582  0.00 97.00      PROA   
ATOM   1139 HG23 ILE P  76     -13.952 -61.029 108.049  0.00 97.00      PROA   
ATOM   1140  CG1 ILE P  76     -11.960 -62.268 106.549  0.00 97.00      PROA   
ATOM   1141 HG11 ILE P  76     -10.957 -62.726 106.447  0.00 97.00      PROA   
ATOM   1142 HG12 ILE P  76     -11.810 -61.169 106.631  0.00 97.00      PROA   
ATOM   1143  CD  ILE P  76     -12.768 -62.594 105.291  0.00 97.00      PROA   
ATOM   1144  HD1 ILE P  76     -13.767 -62.111 105.329  0.00 97.00      PROA   
ATOM   1145  HD2 ILE P  76     -12.902 -63.692 105.191  0.00 97.00      PROA   
ATOM   1146  HD3 ILE P  76     -12.230 -62.230 104.392  0.00 97.00      PROA   
ATOM   1147  C   ILE P  76     -11.464 -64.982 108.231  0.00 97.00      PROA   
ATOM   1148  O   ILE P  76     -11.095 -65.224 107.085  0.00 97.00      PROA   
ATOM   1149  N   GLN P  77     -11.656 -65.968 109.133  0.00 97.00      PROA   
ATOM   1150  HN  GLN P  77     -11.862 -65.729 110.079  0.00 97.00      PROA   
ATOM   1151  CA  GLN P  77     -11.352 -67.360 108.887  0.00 97.00      PROA   
ATOM   1152  HA  GLN P  77     -10.496 -67.422 108.242  0.00 97.00      PROA   
ATOM   1153  CB  GLN P  77     -10.978 -68.062 110.222  0.00 97.00      PROA   
ATOM   1154  HB1 GLN P  77     -10.454 -69.010 109.971  0.00 97.00      PROA   
ATOM   1155  HB2 GLN P  77     -11.890 -68.321 110.803  0.00 97.00      PROA   
ATOM   1156  CG  GLN P  77     -10.074 -67.177 111.125  0.00 97.00      PROA   
ATOM   1157  HG1 GLN P  77     -10.683 -66.402 111.636  0.00 97.00      PROA   
ATOM   1158  HG2 GLN P  77      -9.316 -66.651 110.513  0.00 97.00      PROA   
ATOM   1159  CD  GLN P  77      -9.387 -68.002 112.218  0.00 97.00      PROA   
ATOM   1160  OE1 GLN P  77     -10.051 -68.759 112.935  0.00 97.00      PROA   
ATOM   1161  NE2 GLN P  77      -8.042 -67.845 112.376  0.00 97.00      PROA   
ATOM   1162 HE21 GLN P  77      -7.525 -67.183 111.825  0.00 97.00      PROA   
ATOM   1163 HE22 GLN P  77      -7.575 -68.382 113.075  0.00 97.00      PROA   
ATOM   1164  C   GLN P  77     -12.523 -68.030 108.181  0.00 97.00      PROA   
ATOM   1165  O   GLN P  77     -13.582 -68.227 108.768  0.00 97.00      PROA   
ATOM   1166  N   LEU P  78     -12.330 -68.373 106.881  0.00 97.00      PROA   
ATOM   1167  HN  LEU P  78     -11.429 -68.236 106.472  0.00 97.00      PROA   
ATOM   1168  CA  LEU P  78     -13.320 -68.852 105.932  0.00 97.00      PROA   
ATOM   1169  HA  LEU P  78     -14.303 -68.543 106.255  0.00 97.00      PROA   
ATOM   1170  CB  LEU P  78     -13.000 -68.270 104.526  0.00 97.00      PROA   
ATOM   1171  HB1 LEU P  78     -12.002 -68.650 104.215  0.00 97.00      PROA   
ATOM   1172  HB2 LEU P  78     -12.907 -67.164 104.615  0.00 97.00      PROA   
ATOM   1173  CG  LEU P  78     -14.006 -68.575 103.389  0.00 97.00      PROA   
ATOM   1174  HG  LEU P  78     -14.316 -69.643 103.445  0.00 97.00      PROA   
ATOM   1175  CD1 LEU P  78     -15.264 -67.700 103.503  0.00 97.00      PROA   
ATOM   1176 HD11 LEU P  78     -14.986 -66.634 103.369  0.00 97.00      PROA   
ATOM   1177 HD12 LEU P  78     -15.737 -67.819 104.496  0.00 97.00      PROA   
ATOM   1178 HD13 LEU P  78     -16.001 -67.976 102.721  0.00 97.00      PROA   
ATOM   1179  CD2 LEU P  78     -13.356 -68.372 102.007  0.00 97.00      PROA   
ATOM   1180 HD21 LEU P  78     -12.484 -69.048 101.885  0.00 97.00      PROA   
ATOM   1181 HD22 LEU P  78     -13.011 -67.323 101.895  0.00 97.00      PROA   
ATOM   1182 HD23 LEU P  78     -14.085 -68.593 101.200  0.00 97.00      PROA   
ATOM   1183  C   LEU P  78     -13.282 -70.365 105.840  0.00 97.00      PROA   
ATOM   1184  O   LEU P  78     -12.212 -70.961 105.759  0.00 97.00      PROA   
ATOM   1185  N   GLU P  79     -14.467 -71.024 105.849  0.00 97.00      PROA   
ATOM   1186  HN  GLU P  79     -15.328 -70.531 105.958  0.00 97.00      PROA   
ATOM   1187  CA  GLU P  79     -14.575 -72.467 105.858  0.00 97.00      PROA   
ATOM   1188  HA  GLU P  79     -13.598 -72.926 105.781  0.00 97.00      PROA   
ATOM   1189  CB  GLU P  79     -15.273 -72.958 107.153  0.00 97.00      PROA   
ATOM   1190  HB1 GLU P  79     -15.419 -74.061 107.116  0.00 97.00      PROA   
ATOM   1191  HB2 GLU P  79     -16.281 -72.483 107.170  0.00 97.00      PROA   
ATOM   1192  CG  GLU P  79     -14.509 -72.620 108.455  0.00 97.00      PROA   
ATOM   1193  HG1 GLU P  79     -13.893 -71.708 108.318  0.00 97.00      PROA   
ATOM   1194  HG2 GLU P  79     -13.831 -73.455 108.728  0.00 97.00      PROA   
ATOM   1195  CD  GLU P  79     -15.450 -72.310 109.623  0.00 97.00      PROA   
ATOM   1196  OE1 GLU P  79     -16.372 -71.473 109.438  0.00 97.00      PROA   
ATOM   1197  OE2 GLU P  79     -15.220 -72.850 110.737  0.00 97.00      PROA   
ATOM   1198  C   GLU P  79     -15.424 -73.009 104.733  0.00 97.00      PROA   
ATOM   1199  O   GLU P  79     -16.497 -72.499 104.420  0.00 97.00      PROA   
ATOM   1200  N   VAL P  80     -15.020 -74.214 104.256  0.00  0.00      PROA   
ATOM   1201  HN  VAL P  80     -14.134 -74.593 104.508  0.00  0.00      PROA   
ATOM   1202  CA  VAL P  80     -15.898 -75.124 103.554  0.00  0.00      PROA   
ATOM   1203  HA  VAL P  80     -16.680 -74.538 103.114  0.00  0.00      PROA   
ATOM   1204  CB  VAL P  80     -15.226 -75.853 102.395  0.00  0.00      PROA   
ATOM   1205  HB  VAL P  80     -14.331 -76.408 102.753  0.00  0.00      PROA   
ATOM   1206  CG1 VAL P  80     -16.191 -76.848 101.712  0.00  0.00      PROA   
ATOM   1207 HG11 VAL P  80     -17.154 -76.348 101.474  0.00  0.00      PROA   
ATOM   1208 HG12 VAL P  80     -16.390 -77.726 102.361  0.00  0.00      PROA   
ATOM   1209 HG13 VAL P  80     -15.750 -77.209 100.762  0.00  0.00      PROA   
ATOM   1210  CG2 VAL P  80     -14.775 -74.790 101.372  0.00  0.00      PROA   
ATOM   1211 HG21 VAL P  80     -14.016 -74.103 101.797  0.00  0.00      PROA   
ATOM   1212 HG22 VAL P  80     -15.645 -74.192 101.028  0.00  0.00      PROA   
ATOM   1213 HG23 VAL P  80     -14.333 -75.299 100.492  0.00  0.00      PROA   
ATOM   1214  C   VAL P  80     -16.533 -76.062 104.576  0.00  0.00      PROA   
ATOM   1215  O   VAL P  80     -15.907 -76.441 105.565  0.00  0.00      PROA   
ATOM   1216  N   HSD P  81     -17.822 -76.417 104.343  0.00  0.00      PROA   
ATOM   1217  HN  HSD P  81     -18.268 -76.091 103.513  0.00  0.00      PROA   
ATOM   1218  CA  HSD P  81     -18.706 -77.196 105.188  0.00  0.00      PROA   
ATOM   1219  HA  HSD P  81     -18.124 -77.910 105.754  0.00  0.00      PROA   
ATOM   1220  CB  HSD P  81     -19.497 -76.265 106.136  0.00  0.00      PROA   
ATOM   1221  HB1 HSD P  81     -20.441 -76.691 106.501  0.00  0.00      PROA   
ATOM   1222  HB2 HSD P  81     -19.745 -75.326 105.594  0.00  0.00      PROA   
ATOM   1223  ND1 HSD P  81     -18.656 -76.729 108.491  0.00  0.00      PROA   
ATOM   1224  HD1 HSD P  81     -19.081 -77.630 108.591  0.00  0.00      PROA   
ATOM   1225  CG  HSD P  81     -18.696 -75.938 107.362  0.00  0.00      PROA   
ATOM   1226  CE1 HSD P  81     -17.944 -76.049 109.423  0.00  0.00      PROA   
ATOM   1227  HE1 HSD P  81     -17.753 -76.440 110.421  0.00  0.00      PROA   
ATOM   1228  NE2 HSD P  81     -17.532 -74.879 108.976  0.00  0.00      PROA   
ATOM   1229  CD2 HSD P  81     -18.010 -74.812 107.680  0.00  0.00      PROA   
ATOM   1230  HD2 HSD P  81     -17.833 -73.936 107.073  0.00  0.00      PROA   
ATOM   1231  C   HSD P  81     -19.546 -77.975 104.187  0.00  0.00      PROA   
ATOM   1232  O   HSD P  81     -19.300 -77.822 102.993  0.00  0.00      PROA   
ATOM   1233  N   ARG P  82     -20.485 -78.907 104.541  0.00  0.00      PROA   
ATOM   1234  HN  ARG P  82     -20.840 -79.490 103.815  0.00  0.00      PROA   
ATOM   1235  CA  ARG P  82     -21.227 -79.100 105.769  0.00  0.00      PROA   
ATOM   1236  HA  ARG P  82     -21.611 -78.143 106.071  0.00  0.00      PROA   
ATOM   1237  CB  ARG P  82     -20.455 -79.738 106.949  0.00  0.00      PROA   
ATOM   1238  HB1 ARG P  82     -21.165 -79.969 107.774  0.00  0.00      PROA   
ATOM   1239  HB2 ARG P  82     -19.748 -78.972 107.336  0.00  0.00      PROA   
ATOM   1240  CG  ARG P  82     -19.644 -80.998 106.608  0.00  0.00      PROA   
ATOM   1241  HG1 ARG P  82     -18.793 -80.719 105.949  0.00  0.00      PROA   
ATOM   1242  HG2 ARG P  82     -20.289 -81.708 106.045  0.00  0.00      PROA   
ATOM   1243  CD  ARG P  82     -19.113 -81.740 107.849  0.00  0.00      PROA   
ATOM   1244  HD1 ARG P  82     -18.504 -82.613 107.534  0.00  0.00      PROA   
ATOM   1245  HD2 ARG P  82     -19.956 -82.112 108.470  0.00  0.00      PROA   
ATOM   1246  NE  ARG P  82     -18.220 -80.836 108.650  0.00  0.00      PROA   
ATOM   1247  HE  ARG P  82     -17.290 -80.684 108.314  0.00  0.00      PROA   
ATOM   1248  CZ  ARG P  82     -18.585 -80.228 109.812  0.00  0.00      PROA   
ATOM   1249  NH1 ARG P  82     -19.826 -80.365 110.335  0.00  0.00      PROA   
ATOM   1250 HH11 ARG P  82     -20.061 -79.906 111.192  0.00  0.00      PROA   
ATOM   1251 HH12 ARG P  82     -20.505 -80.927 109.862  0.00  0.00      PROA   
ATOM   1252  NH2 ARG P  82     -17.681 -79.456 110.465  0.00  0.00      PROA   
ATOM   1253 HH21 ARG P  82     -17.935 -79.007 111.321  0.00  0.00      PROA   
ATOM   1254 HH22 ARG P  82     -16.759 -79.340 110.095  0.00  0.00      PROA   
ATOM   1255  C   ARG P  82     -22.472 -79.900 105.462  0.00  0.00      PROA   
ATOM   1256  O   ARG P  82     -23.477 -79.764 106.159  0.00  0.00      PROA   
ATOM   1257  N   GLY P  83     -22.451 -80.676 104.349  0.00  0.00      PROA   
ATOM   1258  HN  GLY P  83     -21.596 -80.813 103.854  0.00  0.00      PROA   
ATOM   1259  CA  GLY P  83     -23.615 -81.198 103.664  0.00  0.00      PROA   
ATOM   1260  HA1 GLY P  83     -23.227 -81.738 102.812  0.00  0.00      PROA   
ATOM   1261  HA2 GLY P  83     -24.205 -80.345 103.363  0.00  0.00      PROA   
ATOM   1262  C   GLY P  83     -24.524 -82.137 104.411  0.00  0.00      PROA   
ATOM   1263  O   GLY P  83     -24.189 -82.667 105.470  0.00  0.00      PROA   
ATOM   1264  N   TRP P  84     -25.692 -82.389 103.767  0.00  0.00      PROA   
ATOM   1265  HN  TRP P  84     -25.900 -81.876 102.938  0.00  0.00      PROA   
ATOM   1266  CA  TRP P  84     -26.676 -83.413 104.051  0.00  0.00      PROA   
ATOM   1267  HA  TRP P  84     -27.450 -83.227 103.323  0.00  0.00      PROA   
ATOM   1268  CB  TRP P  84     -26.132 -84.844 103.782  0.00  0.00      PROA   
ATOM   1269  HB1 TRP P  84     -26.884 -85.615 104.036  0.00  0.00      PROA   
ATOM   1270  HB2 TRP P  84     -25.262 -85.023 104.451  0.00  0.00      PROA   
ATOM   1271  CG  TRP P  84     -25.721 -85.072 102.360  0.00  0.00      PROA   
ATOM   1272  CD1 TRP P  84     -24.466 -85.407 101.922  0.00  0.00      PROA   
ATOM   1273  HD1 TRP P  84     -23.610 -85.564 102.561  0.00  0.00      PROA   
ATOM   1274  NE1 TRP P  84     -24.463 -85.513 100.559  0.00  0.00      PROA   
ATOM   1275  HE1 TRP P  84     -23.688 -85.749 100.016  0.00  0.00      PROA   
ATOM   1276  CE2 TRP P  84     -25.710 -85.245 100.074  0.00  0.00      PROA   
ATOM   1277  CD2 TRP P  84     -26.539 -84.952 101.180  0.00  0.00      PROA   
ATOM   1278  CE3 TRP P  84     -27.878 -84.621 100.960  0.00  0.00      PROA   
ATOM   1279  HE3 TRP P  84     -28.545 -84.388 101.776  0.00  0.00      PROA   
ATOM   1280  CZ3 TRP P  84     -28.365 -84.607  99.652  0.00  0.00      PROA   
ATOM   1281  HZ3 TRP P  84     -29.402 -84.358  99.474  0.00  0.00      PROA   
ATOM   1282  CZ2 TRP P  84     -26.193 -85.230  98.771  0.00  0.00      PROA   
ATOM   1283  HZ2 TRP P  84     -25.562 -85.458  97.925  0.00  0.00      PROA   
ATOM   1284  CH2 TRP P  84     -27.537 -84.909  98.576  0.00  0.00      PROA   
ATOM   1285  HH2 TRP P  84     -27.940 -84.894  97.572  0.00  0.00      PROA   
ATOM   1286  C   TRP P  84     -27.388 -83.351 105.382  0.00  0.00      PROA   
ATOM   1287  O   TRP P  84     -27.054 -82.569 106.271  0.00  0.00      PROA   
ATOM   1288  N   LEU P  85     -28.438 -84.209 105.508  0.00  0.00      PROA   
ATOM   1289  HN  LEU P  85     -28.690 -84.800 104.745  0.00  0.00      PROA   
ATOM   1290  CA  LEU P  85     -29.238 -84.407 106.695  0.00  0.00      PROA   
ATOM   1291  HA  LEU P  85     -29.461 -83.439 107.120  0.00  0.00      PROA   
ATOM   1292  CB  LEU P  85     -30.557 -85.191 106.442  0.00  0.00      PROA   
ATOM   1293  HB1 LEU P  85     -31.144 -85.260 107.384  0.00  0.00      PROA   
ATOM   1294  HB2 LEU P  85     -30.306 -86.227 106.126  0.00  0.00      PROA   
ATOM   1295  CG  LEU P  85     -31.500 -84.625 105.354  0.00  0.00      PROA   
ATOM   1296  HG  LEU P  85     -30.939 -84.597 104.391  0.00  0.00      PROA   
ATOM   1297  CD1 LEU P  85     -32.699 -85.577 105.158  0.00  0.00      PROA   
ATOM   1298 HD11 LEU P  85     -33.259 -85.685 106.111  0.00  0.00      PROA   
ATOM   1299 HD12 LEU P  85     -32.346 -86.581 104.839  0.00  0.00      PROA   
ATOM   1300 HD13 LEU P  85     -33.392 -85.185 104.387  0.00  0.00      PROA   
ATOM   1301  CD2 LEU P  85     -31.969 -83.191 105.666  0.00  0.00      PROA   
ATOM   1302 HD21 LEU P  85     -31.101 -82.508 105.770  0.00  0.00      PROA   
ATOM   1303 HD22 LEU P  85     -32.551 -83.175 106.612  0.00  0.00      PROA   
ATOM   1304 HD23 LEU P  85     -32.616 -82.812 104.847  0.00  0.00      PROA   
ATOM   1305  C   LEU P  85     -28.440 -85.212 107.687  0.00  0.00      PROA   
ATOM   1306  O   LEU P  85     -27.390 -85.766 107.359  0.00  0.00      PROA   
ATOM   1307  N   LEU P  86     -28.949 -85.290 108.936  0.00  0.00      PROA   
ATOM   1308  HN  LEU P  86     -29.793 -84.820 109.184  0.00  0.00      PROA   
ATOM   1309  CA  LEU P  86     -28.365 -86.093 109.973  0.00  0.00      PROA   
ATOM   1310  HA  LEU P  86     -27.530 -86.654 109.575  0.00  0.00      PROA   
ATOM   1311  CB  LEU P  86     -27.888 -85.260 111.191  0.00  0.00      PROA   
ATOM   1312  HB1 LEU P  86     -28.744 -84.668 111.585  0.00  0.00      PROA   
ATOM   1313  HB2 LEU P  86     -27.128 -84.535 110.824  0.00  0.00      PROA   
ATOM   1314  CG  LEU P  86     -27.257 -86.061 112.361  0.00  0.00      PROA   
ATOM   1315  HG  LEU P  86     -28.036 -86.742 112.775  0.00  0.00      PROA   
ATOM   1316  CD1 LEU P  86     -26.067 -86.937 111.916  0.00  0.00      PROA   
ATOM   1317 HD11 LEU P  86     -25.274 -86.306 111.461  0.00  0.00      PROA   
ATOM   1318 HD12 LEU P  86     -26.386 -87.695 111.173  0.00  0.00      PROA   
ATOM   1319 HD13 LEU P  86     -25.637 -87.471 112.790  0.00  0.00      PROA   
ATOM   1320  CD2 LEU P  86     -26.837 -85.124 113.512  0.00  0.00      PROA   
ATOM   1321 HD21 LEU P  86     -27.707 -84.538 113.874  0.00  0.00      PROA   
ATOM   1322 HD22 LEU P  86     -26.052 -84.418 113.168  0.00  0.00      PROA   
ATOM   1323 HD23 LEU P  86     -26.435 -85.715 114.362  0.00  0.00      PROA   
ATOM   1324  C   LEU P  86     -29.424 -87.063 110.399  0.00  0.00      PROA   
ATOM   1325  O   LEU P  86     -30.568 -86.696 110.649  0.00  0.00      PROA   
ATOM   1326  N   LEU P  87     -29.020 -88.343 110.501  0.00 97.00      PROA   
ATOM   1327  HN  LEU P  87     -28.072 -88.555 110.290  0.00 97.00      PROA   
ATOM   1328  CA  LEU P  87     -29.776 -89.392 111.137  0.00 97.00      PROA   
ATOM   1329  HA  LEU P  87     -30.818 -89.116 111.210  0.00 97.00      PROA   
ATOM   1330  CB  LEU P  87     -29.669 -90.734 110.376  0.00 97.00      PROA   
ATOM   1331  HB1 LEU P  87     -28.595 -91.003 110.261  0.00 97.00      PROA   
ATOM   1332  HB2 LEU P  87     -30.085 -90.597 109.353  0.00 97.00      PROA   
ATOM   1333  CG  LEU P  87     -30.402 -91.920 111.042  0.00 97.00      PROA   
ATOM   1334  HG  LEU P  87     -30.027 -92.032 112.085  0.00 97.00      PROA   
ATOM   1335  CD1 LEU P  87     -31.924 -91.707 111.113  0.00 97.00      PROA   
ATOM   1336 HD11 LEU P  87     -32.336 -91.550 110.094  0.00 97.00      PROA   
ATOM   1337 HD12 LEU P  87     -32.165 -90.825 111.737  0.00 97.00      PROA   
ATOM   1338 HD13 LEU P  87     -32.413 -92.598 111.559  0.00 97.00      PROA   
ATOM   1339  CD2 LEU P  87     -30.078 -93.229 110.315  0.00 97.00      PROA   
ATOM   1340 HD21 LEU P  87     -28.980 -93.387 110.265  0.00 97.00      PROA   
ATOM   1341 HD22 LEU P  87     -30.484 -93.206 109.282  0.00 97.00      PROA   
ATOM   1342 HD23 LEU P  87     -30.535 -94.076 110.866  0.00 97.00      PROA   
ATOM   1343  C   LEU P  87     -29.220 -89.540 112.533  0.00 97.00      PROA   
ATOM   1344  O   LEU P  87     -28.100 -90.001 112.740  0.00 97.00      PROA   
ATOM   1345  N   GLN P  88     -30.012 -89.140 113.544  0.00 97.00      PROA   
ATOM   1346  HN  GLN P  88     -30.926 -88.776 113.366  0.00 97.00      PROA   
ATOM   1347  CA  GLN P  88     -29.621 -89.173 114.930  0.00 97.00      PROA   
ATOM   1348  HA  GLN P  88     -28.554 -89.006 114.997  0.00 97.00      PROA   
ATOM   1349  CB  GLN P  88     -30.344 -88.065 115.737  0.00 97.00      PROA   
ATOM   1350  HB1 GLN P  88     -29.963 -88.094 116.779  0.00 97.00      PROA   
ATOM   1351  HB2 GLN P  88     -31.435 -88.279 115.754  0.00 97.00      PROA   
ATOM   1352  CG  GLN P  88     -30.120 -86.646 115.169  0.00 97.00      PROA   
ATOM   1353  HG1 GLN P  88     -30.490 -86.581 114.125  0.00 97.00      PROA   
ATOM   1354  HG2 GLN P  88     -29.033 -86.417 115.164  0.00 97.00      PROA   
ATOM   1355  CD  GLN P  88     -30.891 -85.594 115.983  0.00 97.00      PROA   
ATOM   1356  OE1 GLN P  88     -32.123 -85.622 116.053  0.00 97.00      PROA   
ATOM   1357  NE2 GLN P  88     -30.149 -84.612 116.567  0.00 97.00      PROA   
ATOM   1358 HE21 GLN P  88     -30.623 -83.812 116.931  0.00 97.00      PROA   
ATOM   1359 HE22 GLN P  88     -29.155 -84.614 116.473  0.00 97.00      PROA   
ATOM   1360  C   GLN P  88     -29.942 -90.541 115.505  0.00 97.00      PROA   
ATOM   1361  O   GLN P  88     -31.082 -90.991 115.474  0.00 97.00      PROA   
ATOM   1362  N   VAL P  89     -28.916 -91.257 116.018  0.00 97.00      PROA   
ATOM   1363  HN  VAL P  89     -27.994 -90.883 116.010  0.00 97.00      PROA   
ATOM   1364  CA  VAL P  89     -29.035 -92.641 116.442  0.00 97.00      PROA   
ATOM   1365  HA  VAL P  89     -30.062 -92.970 116.347  0.00 97.00      PROA   
ATOM   1366  CB  VAL P  89     -28.158 -93.551 115.584  0.00 97.00      PROA   
ATOM   1367  HB  VAL P  89     -27.099 -93.203 115.629  0.00 97.00      PROA   
ATOM   1368  CG1 VAL P  89     -28.213 -95.017 116.054  0.00 97.00      PROA   
ATOM   1369 HG11 VAL P  89     -29.262 -95.374 116.102  0.00 97.00      PROA   
ATOM   1370 HG12 VAL P  89     -27.734 -95.149 117.044  0.00 97.00      PROA   
ATOM   1371 HG13 VAL P  89     -27.662 -95.644 115.325  0.00 97.00      PROA   
ATOM   1372  CG2 VAL P  89     -28.629 -93.460 114.117  0.00 97.00      PROA   
ATOM   1373 HG21 VAL P  89     -28.408 -92.461 113.689  0.00 97.00      PROA   
ATOM   1374 HG22 VAL P  89     -29.721 -93.643 114.047  0.00 97.00      PROA   
ATOM   1375 HG23 VAL P  89     -28.107 -94.220 113.499  0.00 97.00      PROA   
ATOM   1376  C   VAL P  89     -28.657 -92.760 117.906  0.00 97.00      PROA   
ATOM   1377  O   VAL P  89     -27.685 -92.152 118.352  0.00 97.00      PROA   
ATOM   1378  N   SER P  90     -29.436 -93.558 118.689  0.00 97.00      PROA   
ATOM   1379  HN  SER P  90     -30.262 -93.957 118.296  0.00 97.00      PROA   
ATOM   1380  CA  SER P  90     -29.244 -93.775 120.122  0.00 97.00      PROA   
ATOM   1381  HA  SER P  90     -29.373 -92.819 120.610  0.00 97.00      PROA   
ATOM   1382  CB  SER P  90     -30.279 -94.766 120.720  0.00 97.00      PROA   
ATOM   1383  HB1 SER P  90     -30.096 -94.903 121.809  0.00 97.00      PROA   
ATOM   1384  HB2 SER P  90     -30.207 -95.760 120.234  0.00 97.00      PROA   
ATOM   1385  OG  SER P  90     -31.604 -94.267 120.601  0.00 97.00      PROA   
ATOM   1386  HG1 SER P  90     -31.764 -94.066 119.671  0.00 97.00      PROA   
ATOM   1387  C   SER P  90     -27.878 -94.310 120.530  0.00 97.00      PROA   
ATOM   1388  O   SER P  90     -27.285 -93.807 121.483  0.00 97.00      PROA   
ATOM   1389  N   SER P  91     -27.336 -95.327 119.820  0.00 97.00      PROA   
ATOM   1390  HN  SER P  91     -27.821 -95.740 119.056  0.00 97.00      PROA   
ATOM   1391  CA  SER P  91     -25.992 -95.815 120.081  0.00 97.00      PROA   
ATOM   1392  HA  SER P  91     -25.351 -94.943 120.076  0.00 97.00      PROA   
ATOM   1393  CB  SER P  91     -25.801 -96.543 121.441  0.00 97.00      PROA   
ATOM   1394  HB1 SER P  91     -25.053 -97.361 121.400  0.00 97.00      PROA   
ATOM   1395  HB2 SER P  91     -26.764 -96.987 121.773  0.00 97.00      PROA   
ATOM   1396  OG  SER P  91     -25.344 -95.614 122.418  0.00 97.00      PROA   
ATOM   1397  HG1 SER P  91     -26.019 -94.928 122.469  0.00 97.00      PROA   
ATOM   1398  C   SER P  91     -25.485 -96.652 118.936  0.00 97.00      PROA   
ATOM   1399  O   SER P  91     -26.243 -97.092 118.077  0.00 97.00      PROA   
ATOM   1400  N   ARG P  92     -24.146 -96.858 118.885  0.00 97.00      PROA   
ATOM   1401  HN  ARG P  92     -23.554 -96.488 119.598  0.00 97.00      PROA   
ATOM   1402  CA  ARG P  92     -23.475 -97.523 117.781  0.00 97.00      PROA   
ATOM   1403  HA  ARG P  92     -23.971 -97.251 116.857  0.00 97.00      PROA   
ATOM   1404  CB  ARG P  92     -21.984 -97.085 117.713  0.00 97.00      PROA   
ATOM   1405  HB1 ARG P  92     -21.587 -97.368 116.714  0.00 97.00      PROA   
ATOM   1406  HB2 ARG P  92     -21.390 -97.629 118.482  0.00 97.00      PROA   
ATOM   1407  CG  ARG P  92     -21.755 -95.574 117.954  0.00 97.00      PROA   
ATOM   1408  HG1 ARG P  92     -21.965 -95.344 119.022  0.00 97.00      PROA   
ATOM   1409  HG2 ARG P  92     -22.476 -94.982 117.347  0.00 97.00      PROA   
ATOM   1410  CD  ARG P  92     -20.317 -95.099 117.675  0.00 97.00      PROA   
ATOM   1411  HD1 ARG P  92     -19.575 -95.854 118.006  0.00 97.00      PROA   
ATOM   1412  HD2 ARG P  92     -20.102 -94.144 118.206  0.00 97.00      PROA   
ATOM   1413  NE  ARG P  92     -20.167 -94.903 116.198  0.00 97.00      PROA   
ATOM   1414  HE  ARG P  92     -19.976 -95.683 115.609  0.00 97.00      PROA   
ATOM   1415  CZ  ARG P  92     -20.579 -93.787 115.570  0.00 97.00      PROA   
ATOM   1416  NH1 ARG P  92     -20.901 -92.645 116.197  0.00 97.00      PROA   
ATOM   1417 HH11 ARG P  92     -20.438 -92.428 117.052  0.00 97.00      PROA   
ATOM   1418 HH12 ARG P  92     -21.169 -91.900 115.589  0.00 97.00      PROA   
ATOM   1419  NH2 ARG P  92     -20.603 -93.739 114.225  0.00 97.00      PROA   
ATOM   1420 HH21 ARG P  92     -20.149 -94.454 113.707  0.00 97.00      PROA   
ATOM   1421 HH22 ARG P  92     -20.666 -92.827 113.825  0.00 97.00      PROA   
ATOM   1422  C   ARG P  92     -23.540 -99.040 117.934  0.00 97.00      PROA   
ATOM   1423  O   ARG P  92     -23.377 -99.786 116.969  0.00 97.00      PROA   
ATOM   1424  N   VAL P  93     -23.811 -99.528 119.164  0.00 97.00      PROA   
ATOM   1425  HN  VAL P  93     -23.987 -98.913 119.925  0.00 97.00      PROA   
ATOM   1426  CA  VAL P  93     -23.916-100.931 119.488  0.00 97.00      PROA   
ATOM   1427  HA  VAL P  93     -24.269-101.462 118.617  0.00 97.00      PROA   
ATOM   1428  CB  VAL P  93     -22.633-101.590 120.022  0.00 97.00      PROA   
ATOM   1429  HB  VAL P  93     -22.872-102.627 120.359  0.00 97.00      PROA   
ATOM   1430  CG1 VAL P  93     -21.585-101.703 118.894  0.00 97.00      PROA   
ATOM   1431 HG11 VAL P  93     -21.259-100.694 118.566  0.00 97.00      PROA   
ATOM   1432 HG12 VAL P  93     -22.002-102.236 118.017  0.00 97.00      PROA   
ATOM   1433 HG13 VAL P  93     -20.689-102.252 119.255  0.00 97.00      PROA   
ATOM   1434  CG2 VAL P  93     -22.047-100.819 121.227  0.00 97.00      PROA   
ATOM   1435 HG21 VAL P  93     -22.758-100.793 122.077  0.00 97.00      PROA   
ATOM   1436 HG22 VAL P  93     -21.792 -99.776 120.943  0.00 97.00      PROA   
ATOM   1437 HG23 VAL P  93     -21.117-101.316 121.577  0.00 97.00      PROA   
ATOM   1438  C   VAL P  93     -25.001-101.018 120.528  0.00 97.00      PROA   
ATOM   1439  O   VAL P  93     -25.144-100.125 121.360  0.00 97.00      PROA   
ATOM   1440  N   LEU P  94     -25.808-102.103 120.465  0.00 97.00      PROA   
ATOM   1441  HN  LEU P  94     -25.698-102.781 119.745  0.00 97.00      PROA   
ATOM   1442  CA  LEU P  94     -26.846-102.423 121.415  0.00 97.00      PROA   
ATOM   1443  HA  LEU P  94     -26.563-102.067 122.398  0.00 97.00      PROA   
ATOM   1444  CB  LEU P  94     -28.268-101.904 121.050  0.00 97.00      PROA   
ATOM   1445  HB1 LEU P  94     -28.945-102.202 121.884  0.00 97.00      PROA   
ATOM   1446  HB2 LEU P  94     -28.642-102.391 120.124  0.00 97.00      PROA   
ATOM   1447  CG  LEU P  94     -28.425-100.370 120.891  0.00 97.00      PROA   
ATOM   1448  HG  LEU P  94     -27.703 -99.877 121.583  0.00 97.00      PROA   
ATOM   1449  CD1 LEU P  94     -28.158 -99.872 119.457  0.00 97.00      PROA   
ATOM   1450 HD11 LEU P  94     -28.914-100.295 118.761  0.00 97.00      PROA   
ATOM   1451 HD12 LEU P  94     -27.151-100.163 119.102  0.00 97.00      PROA   
ATOM   1452 HD13 LEU P  94     -28.227 -98.764 119.424  0.00 97.00      PROA   
ATOM   1453  CD2 LEU P  94     -29.834 -99.938 121.341  0.00 97.00      PROA   
ATOM   1454 HD21 LEU P  94     -29.986-100.193 122.410  0.00 97.00      PROA   
ATOM   1455 HD22 LEU P  94     -30.606-100.469 120.746  0.00 97.00      PROA   
ATOM   1456 HD23 LEU P  94     -29.970 -98.844 121.217  0.00 97.00      PROA   
ATOM   1457  C   LEU P  94     -26.893-103.935 121.442  0.00 97.00      PROA   
ATOM   1458  O   LEU P  94     -26.329-104.601 120.577  0.00 97.00      PROA   
ATOM   1459  N   THR P  95     -27.569-104.513 122.458  0.00 97.00      PROA   
ATOM   1460  HN  THR P  95     -27.908-103.954 123.215  0.00 97.00      PROA   
ATOM   1461  CA  THR P  95     -27.867-105.930 122.590  0.00 97.00      PROA   
ATOM   1462  HA  THR P  95     -27.214-106.487 121.936  0.00 97.00      PROA   
ATOM   1463  CB  THR P  95     -27.718-106.464 124.021  0.00 97.00      PROA   
ATOM   1464  HB  THR P  95     -28.664-106.363 124.603  0.00 97.00      PROA   
ATOM   1465  OG1 THR P  95     -26.731-105.740 124.740  0.00 97.00      PROA   
ATOM   1466  HG1 THR P  95     -27.143-104.885 124.912  0.00 97.00      PROA   
ATOM   1467  CG2 THR P  95     -27.267-107.930 124.002  0.00 97.00      PROA   
ATOM   1468 HG21 THR P  95     -26.276-108.016 123.510  0.00 97.00      PROA   
ATOM   1469 HG22 THR P  95     -27.993-108.566 123.462  0.00 97.00      PROA   
ATOM   1470 HG23 THR P  95     -27.173-108.303 125.045  0.00 97.00      PROA   
ATOM   1471  C   THR P  95     -29.306-106.109 122.139  0.00 97.00      PROA   
ATOM   1472  O   THR P  95     -30.070-105.154 122.047  0.00 97.00      PROA   
ATOM   1473  N   GLU P  96     -29.727-107.353 121.828  0.00 97.00      PROA   
ATOM   1474  HN  GLU P  96     -29.075-108.110 121.792  0.00 97.00      PROA   
ATOM   1475  CA  GLU P  96     -31.106-107.692 121.539  0.00 97.00      PROA   
ATOM   1476  HA  GLU P  96     -31.408-107.049 120.726  0.00 97.00      PROA   
ATOM   1477  CB  GLU P  96     -31.260-109.171 121.084  0.00 97.00      PROA   
ATOM   1478  HB1 GLU P  96     -30.546-109.357 120.249  0.00 97.00      PROA   
ATOM   1479  HB2 GLU P  96     -32.286-109.312 120.682  0.00 97.00      PROA   
ATOM   1480  CG  GLU P  96     -30.998-110.189 122.216  0.00 97.00      PROA   
ATOM   1481  HG1 GLU P  96     -31.599-109.935 123.111  0.00 97.00      PROA   
ATOM   1482  HG2 GLU P  96     -29.927-110.142 122.502  0.00 97.00      PROA   
ATOM   1483  CD  GLU P  96     -31.342-111.637 121.864  0.00 97.00      PROA   
ATOM   1484  OE1 GLU P  96     -32.182-111.879 120.960  0.00 97.00      PROA   
ATOM   1485  OE2 GLU P  96     -30.767-112.536 122.534  0.00 97.00      PROA   
ATOM   1486  C   GLU P  96     -32.026-107.406 122.725  0.00 97.00      PROA   
ATOM   1487  O   GLU P  96     -31.635-107.493 123.887  0.00 97.00      PROA   
ATOM   1488  N   GLY P  97     -33.289-107.020 122.446  0.00 97.00      PROA   
ATOM   1489  HN  GLY P  97     -33.577-106.940 121.491  0.00 97.00      PROA   
ATOM   1490  CA  GLY P  97     -34.281-106.714 123.463  0.00 97.00      PROA   
ATOM   1491  HA1 GLY P  97     -34.077-107.291 124.354  0.00 97.00      PROA   
ATOM   1492  HA2 GLY P  97     -35.249-106.943 123.046  0.00 97.00      PROA   
ATOM   1493  C   GLY P  97     -34.293-105.262 123.853  0.00 97.00      PROA   
ATOM   1494  O   GLY P  97     -35.326-104.750 124.277  0.00 97.00      PROA   
ATOM   1495  N   GLU P  98     -33.142-104.563 123.730  0.00 97.00      PROA   
ATOM   1496  HN  GLU P  98     -32.302-105.029 123.461  0.00 97.00      PROA   
ATOM   1497  CA  GLU P  98     -32.994-103.149 124.007  0.00 97.00      PROA   
ATOM   1498  HA  GLU P  98     -33.278-103.021 125.038  0.00 97.00      PROA   
ATOM   1499  CB  GLU P  98     -31.512-102.703 123.899  0.00 97.00      PROA   
ATOM   1500  HB1 GLU P  98     -31.457-101.595 123.990  0.00 97.00      PROA   
ATOM   1501  HB2 GLU P  98     -31.117-102.979 122.898  0.00 97.00      PROA   
ATOM   1502  CG  GLU P  98     -30.617-103.309 125.003  0.00 97.00      PROA   
ATOM   1503  HG1 GLU P  98     -30.582-104.417 124.914  0.00 97.00      PROA   
ATOM   1504  HG2 GLU P  98     -31.023-103.049 126.003  0.00 97.00      PROA   
ATOM   1505  CD  GLU P  98     -29.196-102.755 124.930  0.00 97.00      PROA   
ATOM   1506  OE1 GLU P  98     -28.251-103.574 124.947  0.00 97.00      PROA   
ATOM   1507  OE2 GLU P  98     -29.026-101.510 124.882  0.00 97.00      PROA   
ATOM   1508  C   GLU P  98     -33.851-102.244 123.119  0.00 97.00      PROA   
ATOM   1509  O   GLU P  98     -33.939-102.487 121.920  0.00 97.00      PROA   
ATOM   1510  N   PRO P  99     -34.491-101.188 123.613  0.00 97.00      PROA   
ATOM   1511  CD  PRO P  99     -34.850-101.032 125.023  0.00 97.00      PROA   
ATOM   1512  HD1 PRO P  99     -33.971-100.615 125.560  0.00 97.00      PROA   
ATOM   1513  HD2 PRO P  99     -35.162-101.998 125.479  0.00 97.00      PROA   
ATOM   1514  CA  PRO P  99     -35.020-100.099 122.798  0.00 97.00      PROA   
ATOM   1515  HA  PRO P  99     -35.770-100.529 122.153  0.00 97.00      PROA   
ATOM   1516  CB  PRO P  99     -35.631 -99.129 123.823  0.00 97.00      PROA   
ATOM   1517  HB1 PRO P  99     -36.506 -98.586 123.412  0.00 97.00      PROA   
ATOM   1518  HB2 PRO P  99     -34.873 -98.396 124.178  0.00 97.00      PROA   
ATOM   1519  CG  PRO P  99     -36.007-100.035 125.001  0.00 97.00      PROA   
ATOM   1520  HG1 PRO P  99     -36.116 -99.486 125.956  0.00 97.00      PROA   
ATOM   1521  HG2 PRO P  99     -36.951-100.577 124.768  0.00 97.00      PROA   
ATOM   1522  C   PRO P  99     -33.989 -99.401 121.919  0.00 97.00      PROA   
ATOM   1523  O   PRO P  99     -32.915 -99.064 122.411  0.00 97.00      PROA   
ATOM   1524  N   LEU P 100     -34.302 -99.140 120.631  0.00 97.00      PROA   
ATOM   1525  HN  LEU P 100     -35.168 -99.463 120.252  0.00 97.00      PROA   
ATOM   1526  CA  LEU P 100     -33.436 -98.359 119.766  0.00 97.00      PROA   
ATOM   1527  HA  LEU P 100     -32.657 -97.891 120.352  0.00 97.00      PROA   
ATOM   1528  CB  LEU P 100     -32.755 -99.246 118.689  0.00 97.00      PROA   
ATOM   1529  HB1 LEU P 100     -33.524 -99.896 118.222  0.00 97.00      PROA   
ATOM   1530  HB2 LEU P 100     -32.046 -99.920 119.217  0.00 97.00      PROA   
ATOM   1531  CG  LEU P 100     -31.986 -98.526 117.552  0.00 97.00      PROA   
ATOM   1532  HG  LEU P 100     -32.717 -97.944 116.944  0.00 97.00      PROA   
ATOM   1533  CD1 LEU P 100     -30.923 -97.544 118.073  0.00 97.00      PROA   
ATOM   1534 HD11 LEU P 100     -30.238 -98.063 118.774  0.00 97.00      PROA   
ATOM   1535 HD12 LEU P 100     -31.399 -96.695 118.602  0.00 97.00      PROA   
ATOM   1536 HD13 LEU P 100     -30.326 -97.141 117.229  0.00 97.00      PROA   
ATOM   1537  CD2 LEU P 100     -31.330 -99.557 116.614  0.00 97.00      PROA   
ATOM   1538 HD21 LEU P 100     -32.086-100.272 116.230  0.00 97.00      PROA   
ATOM   1539 HD22 LEU P 100     -30.550-100.127 117.162  0.00 97.00      PROA   
ATOM   1540 HD23 LEU P 100     -30.852 -99.046 115.752  0.00 97.00      PROA   
ATOM   1541  C   LEU P 100     -34.233 -97.241 119.139  0.00 97.00      PROA   
ATOM   1542  O   LEU P 100     -35.123 -97.478 118.332  0.00 97.00      PROA   
ATOM   1543  N   ALA P 101     -33.913 -95.971 119.481  0.00 97.00      PROA   
ATOM   1544  HN  ALA P 101     -33.212 -95.778 120.165  0.00 97.00      PROA   
ATOM   1545  CA  ALA P 101     -34.589 -94.811 118.940  0.00 97.00      PROA   
ATOM   1546  HA  ALA P 101     -35.512 -95.117 118.469  0.00 97.00      PROA   
ATOM   1547  CB  ALA P 101     -34.966 -93.814 120.052  0.00 97.00      PROA   
ATOM   1548  HB1 ALA P 101     -34.066 -93.435 120.578  0.00 97.00      PROA   
ATOM   1549  HB2 ALA P 101     -35.609 -94.325 120.803  0.00 97.00      PROA   
ATOM   1550  HB3 ALA P 101     -35.534 -92.954 119.643  0.00 97.00      PROA   
ATOM   1551  C   ALA P 101     -33.741 -94.135 117.874  0.00 97.00      PROA   
ATOM   1552  O   ALA P 101     -32.541 -93.921 118.027  0.00 97.00      PROA   
ATOM   1553  N   LEU P 102     -34.382 -93.811 116.730  0.00 97.00      PROA   
ATOM   1554  HN  LEU P 102     -35.334 -94.083 116.604  0.00 97.00      PROA   
ATOM   1555  CA  LEU P 102     -33.781 -93.186 115.573  0.00 97.00      PROA   
ATOM   1556  HA  LEU P 102     -32.750 -92.934 115.780  0.00 97.00      PROA   
ATOM   1557  CB  LEU P 102     -33.884 -94.098 114.320  0.00 97.00      PROA   
ATOM   1558  HB1 LEU P 102     -33.320 -93.642 113.478  0.00 97.00      PROA   
ATOM   1559  HB2 LEU P 102     -34.953 -94.172 114.017  0.00 97.00      PROA   
ATOM   1560  CG  LEU P 102     -33.392 -95.553 114.509  0.00 97.00      PROA   
ATOM   1561  HG  LEU P 102     -33.938 -96.013 115.367  0.00 97.00      PROA   
ATOM   1562  CD1 LEU P 102     -33.727 -96.393 113.266  0.00 97.00      PROA   
ATOM   1563 HD11 LEU P 102     -33.177 -95.999 112.385  0.00 97.00      PROA   
ATOM   1564 HD12 LEU P 102     -34.816 -96.359 113.051  0.00 97.00      PROA   
ATOM   1565 HD13 LEU P 102     -33.428 -97.449 113.433  0.00 97.00      PROA   
ATOM   1566  CD2 LEU P 102     -31.885 -95.622 114.801  0.00 97.00      PROA   
ATOM   1567 HD21 LEU P 102     -31.635 -95.037 115.709  0.00 97.00      PROA   
ATOM   1568 HD22 LEU P 102     -31.316 -95.212 113.941  0.00 97.00      PROA   
ATOM   1569 HD23 LEU P 102     -31.571 -96.676 114.959  0.00 97.00      PROA   
ATOM   1570  C   LEU P 102     -34.544 -91.916 115.261  0.00 97.00      PROA   
ATOM   1571  O   LEU P 102     -35.770 -91.903 115.289  0.00 97.00      PROA   
ATOM   1572  N   ARG P 103     -33.847 -90.802 114.938  0.00 97.00      PROA   
ATOM   1573  HN  ARG P 103     -32.852 -90.772 115.027  0.00 97.00      PROA   
ATOM   1574  CA  ARG P 103     -34.513 -89.627 114.416  0.00 97.00      PROA   
ATOM   1575  HA  ARG P 103     -35.503 -89.898 114.084  0.00 97.00      PROA   
ATOM   1576  CB  ARG P 103     -34.689 -88.502 115.470  0.00 97.00      PROA   
ATOM   1577  HB1 ARG P 103     -33.694 -88.172 115.840  0.00 97.00      PROA   
ATOM   1578  HB2 ARG P 103     -35.250 -88.916 116.337  0.00 97.00      PROA   
ATOM   1579  CG  ARG P 103     -35.447 -87.296 114.897  0.00 97.00      PROA   
ATOM   1580  HG1 ARG P 103     -36.452 -87.637 114.556  0.00 97.00      PROA   
ATOM   1581  HG2 ARG P 103     -34.885 -86.923 114.013  0.00 97.00      PROA   
ATOM   1582  CD  ARG P 103     -35.597 -86.086 115.811  0.00 97.00      PROA   
ATOM   1583  HD1 ARG P 103     -34.596 -85.695 116.094  0.00 97.00      PROA   
ATOM   1584  HD2 ARG P 103     -36.189 -86.307 116.723  0.00 97.00      PROA   
ATOM   1585  NE  ARG P 103     -36.346 -85.100 114.969  0.00 97.00      PROA   
ATOM   1586  HE  ARG P 103     -36.961 -85.434 114.258  0.00 97.00      PROA   
ATOM   1587  CZ  ARG P 103     -36.054 -83.797 114.881  0.00 97.00      PROA   
ATOM   1588  NH1 ARG P 103     -35.111 -83.174 115.593  0.00 97.00      PROA   
ATOM   1589 HH11 ARG P 103     -34.427 -83.689 116.093  0.00 97.00      PROA   
ATOM   1590 HH12 ARG P 103     -35.003 -82.201 115.372  0.00 97.00      PROA   
ATOM   1591  NH2 ARG P 103     -36.705 -83.042 113.982  0.00 97.00      PROA   
ATOM   1592 HH21 ARG P 103     -37.378 -83.466 113.378  0.00 97.00      PROA   
ATOM   1593 HH22 ARG P 103     -36.351 -82.119 113.841  0.00 97.00      PROA   
ATOM   1594  C   ARG P 103     -33.811 -89.064 113.194  0.00 97.00      PROA   
ATOM   1595  O   ARG P 103     -32.696 -88.566 113.264  0.00 97.00      PROA   
ATOM   1596  N   CYS P 104     -34.497 -89.052 112.031  0.00 97.00      PROA   
ATOM   1597  HN  CYS P 104     -35.361 -89.550 111.959  0.00 97.00      PROA   
ATOM   1598  CA  CYS P 104     -34.143 -88.230 110.887  0.00 97.00      PROA   
ATOM   1599  HA  CYS P 104     -33.089 -88.379 110.691  0.00 97.00      PROA   
ATOM   1600  CB  CYS P 104     -34.968 -88.641 109.642  0.00 97.00      PROA   
ATOM   1601  HB1 CYS P 104     -36.012 -88.271 109.733  0.00 97.00      PROA   
ATOM   1602  HB2 CYS P 104     -35.029 -89.753 109.634  0.00 97.00      PROA   
ATOM   1603  SG  CYS P 104     -34.229 -88.107 108.069  0.00 97.00      PROA   
ATOM   1604  C   CYS P 104     -34.376 -86.757 111.200  0.00 97.00      PROA   
ATOM   1605  O   CYS P 104     -35.425 -86.391 111.717  0.00 97.00      PROA   
ATOM   1606  N   HSD P 105     -33.390 -85.877 110.925  0.00 97.00      PROA   
ATOM   1607  HN  HSD P 105     -32.538 -86.178 110.501  0.00 97.00      PROA   
ATOM   1608  CA  HSD P 105     -33.370 -84.534 111.471  0.00 97.00      PROA   
ATOM   1609  HA  HSD P 105     -34.380 -84.168 111.605  0.00 97.00      PROA   
ATOM   1610  CB  HSD P 105     -32.671 -84.573 112.854  0.00 97.00      PROA   
ATOM   1611  HB1 HSD P 105     -31.915 -85.388 112.798  0.00 97.00      PROA   
ATOM   1612  HB2 HSD P 105     -33.410 -84.880 113.626  0.00 97.00      PROA   
ATOM   1613  ND1 HSD P 105     -32.485 -82.210 113.818  0.00 97.00      PROA   
ATOM   1614  HD1 HSD P 105     -33.399 -81.861 113.591  0.00 97.00      PROA   
ATOM   1615  CG  HSD P 105     -31.916 -83.373 113.348  0.00 97.00      PROA   
ATOM   1616  CE1 HSD P 105     -31.508 -81.528 114.463  0.00 97.00      PROA   
ATOM   1617  HE1 HSD P 105     -31.679 -80.565 114.944  0.00 97.00      PROA   
ATOM   1618  NE2 HSD P 105     -30.354 -82.163 114.432  0.00 97.00      PROA   
ATOM   1619  CD2 HSD P 105     -30.612 -83.322 113.724  0.00 97.00      PROA   
ATOM   1620  HD2 HSD P 105     -29.833 -84.058 113.581  0.00 97.00      PROA   
ATOM   1621  C   HSD P 105     -32.709 -83.602 110.484  0.00 97.00      PROA   
ATOM   1622  O   HSD P 105     -31.859 -84.014 109.699  0.00 97.00      PROA   
ATOM   1623  N   ALA P 106     -33.132 -82.317 110.461  0.00 97.00      PROA   
ATOM   1624  HN  ALA P 106     -33.743 -81.947 111.163  0.00 97.00      PROA   
ATOM   1625  CA  ALA P 106     -32.872 -81.417 109.361  0.00 97.00      PROA   
ATOM   1626  HA  ALA P 106     -32.309 -81.922 108.592  0.00 97.00      PROA   
ATOM   1627  CB  ALA P 106     -34.209 -80.922 108.774  0.00 97.00      PROA   
ATOM   1628  HB1 ALA P 106     -34.839 -80.485 109.578  0.00 97.00      PROA   
ATOM   1629  HB2 ALA P 106     -34.770 -81.783 108.348  0.00 97.00      PROA   
ATOM   1630  HB3 ALA P 106     -34.059 -80.171 107.973  0.00 97.00      PROA   
ATOM   1631  C   ALA P 106     -32.038 -80.252 109.824  0.00 97.00      PROA   
ATOM   1632  O   ALA P 106     -32.075 -79.868 110.990  0.00 97.00      PROA   
ATOM   1633  N   TRP P 107     -31.206 -79.680 108.917  0.00 97.00      PROA   
ATOM   1634  HN  TRP P 107     -31.112 -80.065 108.000  0.00 97.00      PROA   
ATOM   1635  CA  TRP P 107     -30.336 -78.567 109.254  0.00 97.00      PROA   
ATOM   1636  HA  TRP P 107     -29.782 -78.915 110.114  0.00 97.00      PROA   
ATOM   1637  CB  TRP P 107     -29.236 -78.280 108.184  0.00 97.00      PROA   
ATOM   1638  HB1 TRP P 107     -29.738 -78.193 107.194  0.00 97.00      PROA   
ATOM   1639  HB2 TRP P 107     -28.567 -79.166 108.142  0.00 97.00      PROA   
ATOM   1640  CG  TRP P 107     -28.405 -77.054 108.426  0.00 97.00      PROA   
ATOM   1641  CD1 TRP P 107     -28.287 -75.976 107.590  0.00 97.00      PROA   
ATOM   1642  HD1 TRP P 107     -28.608 -75.970 106.557  0.00 97.00      PROA   
ATOM   1643  NE1 TRP P 107     -27.732 -74.923 108.274  0.00 97.00      PROA   
ATOM   1644  HE1 TRP P 107     -27.426 -74.078 107.894  0.00 97.00      PROA   
ATOM   1645  CE2 TRP P 107     -27.486 -75.293 109.563  0.00 97.00      PROA   
ATOM   1646  CD2 TRP P 107     -27.849 -76.651 109.691  0.00 97.00      PROA   
ATOM   1647  CE3 TRP P 107     -27.661 -77.297 110.915  0.00 97.00      PROA   
ATOM   1648  HE3 TRP P 107     -27.885 -78.346 111.041  0.00 97.00      PROA   
ATOM   1649  CZ3 TRP P 107     -27.211 -76.552 112.008  0.00 97.00      PROA   
ATOM   1650  HZ3 TRP P 107     -27.094 -77.026 112.973  0.00 97.00      PROA   
ATOM   1651  CZ2 TRP P 107     -27.037 -74.551 110.649  0.00 97.00      PROA   
ATOM   1652  HZ2 TRP P 107     -26.812 -73.499 110.563  0.00 97.00      PROA   
ATOM   1653  CH2 TRP P 107     -26.925 -75.197 111.880  0.00 97.00      PROA   
ATOM   1654  HH2 TRP P 107     -26.606 -74.642 112.753  0.00 97.00      PROA   
ATOM   1655  C   TRP P 107     -31.074 -77.317 109.740  0.00 97.00      PROA   
ATOM   1656  O   TRP P 107     -31.757 -76.612 108.995  0.00 97.00      PROA   
ATOM   1657  N   LYS P 108     -30.927 -77.066 111.065  0.00 97.00      PROA   
ATOM   1658  HN  LYS P 108     -30.309 -77.652 111.582  0.00 97.00      PROA   
ATOM   1659  CA  LYS P 108     -31.583 -76.048 111.856  0.00 97.00      PROA   
ATOM   1660  HA  LYS P 108     -31.259 -76.239 112.866  0.00 97.00      PROA   
ATOM   1661  CB  LYS P 108     -31.113 -74.628 111.427  0.00 97.00      PROA   
ATOM   1662  HB1 LYS P 108     -31.590 -74.349 110.466  0.00 97.00      PROA   
ATOM   1663  HB2 LYS P 108     -30.016 -74.706 111.231  0.00 97.00      PROA   
ATOM   1664  CG  LYS P 108     -31.297 -73.509 112.473  0.00 97.00      PROA   
ATOM   1665  HG1 LYS P 108     -32.383 -73.332 112.627  0.00 97.00      PROA   
ATOM   1666  HG2 LYS P 108     -30.858 -72.574 112.057  0.00 97.00      PROA   
ATOM   1667  CD  LYS P 108     -30.638 -73.854 113.828  0.00 97.00      PROA   
ATOM   1668  HD1 LYS P 108     -29.632 -74.296 113.641  0.00 97.00      PROA   
ATOM   1669  HD2 LYS P 108     -31.262 -74.643 114.305  0.00 97.00      PROA   
ATOM   1670  CE  LYS P 108     -30.505 -72.715 114.856  0.00 97.00      PROA   
ATOM   1671  HE1 LYS P 108     -30.225 -73.139 115.848  0.00 97.00      PROA   
ATOM   1672  HE2 LYS P 108     -31.455 -72.157 114.978  0.00 97.00      PROA   
ATOM   1673  NZ  LYS P 108     -29.427 -71.764 114.488  0.00 97.00      PROA   
ATOM   1674  HZ1 LYS P 108     -28.579 -72.286 114.196  0.00 97.00      PROA   
ATOM   1675  HZ2 LYS P 108     -29.120 -71.243 115.329  0.00 97.00      PROA   
ATOM   1676  HZ3 LYS P 108     -29.725 -71.100 113.744  0.00 97.00      PROA   
ATOM   1677  C   LYS P 108     -33.094 -76.265 111.837  0.00 97.00      PROA   
ATOM   1678  O   LYS P 108     -33.874 -75.329 111.695  0.00 97.00      PROA   
ATOM   1679  N   ASP P 109     -33.497 -77.552 112.008  0.00 97.00      PROA   
ATOM   1680  HN  ASP P 109     -32.786 -78.229 112.183  0.00 97.00      PROA   
ATOM   1681  CA  ASP P 109     -34.794 -78.196 111.842  0.00 97.00      PROA   
ATOM   1682  HA  ASP P 109     -34.533 -79.020 111.200  0.00 97.00      PROA   
ATOM   1683  CB  ASP P 109     -35.335 -78.780 113.175  0.00 97.00      PROA   
ATOM   1684  HB1 ASP P 109     -36.432 -78.656 113.288  0.00 97.00      PROA   
ATOM   1685  HB2 ASP P 109     -34.847 -78.244 114.021  0.00 97.00      PROA   
ATOM   1686  CG  ASP P 109     -35.047 -80.267 113.349  0.00 97.00      PROA   
ATOM   1687  OD1 ASP P 109     -34.781 -80.999 112.364  0.00 97.00      PROA   
ATOM   1688  OD2 ASP P 109     -35.211 -80.706 114.511  0.00 97.00      PROA   
ATOM   1689  C   ASP P 109     -35.908 -77.510 111.069  0.00 97.00      PROA   
ATOM   1690  O   ASP P 109     -36.558 -76.577 111.537  0.00 97.00      PROA   
ATOM   1691  N   LYS P 110     -36.163 -78.026 109.844  0.00 97.00      PROA   
ATOM   1692  HN  LYS P 110     -35.677 -78.843 109.546  0.00 97.00      PROA   
ATOM   1693  CA  LYS P 110     -37.178 -77.550 108.933  0.00 97.00      PROA   
ATOM   1694  HA  LYS P 110     -37.789 -76.806 109.425  0.00 97.00      PROA   
ATOM   1695  CB  LYS P 110     -36.564 -76.986 107.620  0.00 97.00      PROA   
ATOM   1696  HB1 LYS P 110     -37.371 -76.539 107.000  0.00 97.00      PROA   
ATOM   1697  HB2 LYS P 110     -36.111 -77.820 107.038  0.00 97.00      PROA   
ATOM   1698  CG  LYS P 110     -35.454 -75.932 107.840  0.00 97.00      PROA   
ATOM   1699  HG1 LYS P 110     -35.100 -75.583 106.844  0.00 97.00      PROA   
ATOM   1700  HG2 LYS P 110     -34.587 -76.422 108.338  0.00 97.00      PROA   
ATOM   1701  CD  LYS P 110     -35.900 -74.727 108.693  0.00 97.00      PROA   
ATOM   1702  HD1 LYS P 110     -36.337 -75.103 109.639  0.00 97.00      PROA   
ATOM   1703  HD2 LYS P 110     -36.708 -74.169 108.174  0.00 97.00      PROA   
ATOM   1704  CE  LYS P 110     -34.765 -73.779 109.106  0.00 97.00      PROA   
ATOM   1705  HE1 LYS P 110     -33.950 -74.337 109.606  0.00 97.00      PROA   
ATOM   1706  HE2 LYS P 110     -35.144 -72.989 109.790  0.00 97.00      PROA   
ATOM   1707  NZ  LYS P 110     -34.160 -73.133 107.928  0.00 97.00      PROA   
ATOM   1708  HZ1 LYS P 110     -34.908 -72.724 107.334  0.00 97.00      PROA   
ATOM   1709  HZ2 LYS P 110     -33.643 -73.863 107.397  0.00 97.00      PROA   
ATOM   1710  HZ3 LYS P 110     -33.499 -72.391 108.235  0.00 97.00      PROA   
ATOM   1711  C   LYS P 110     -38.041 -78.756 108.638  0.00 97.00      PROA   
ATOM   1712  O   LYS P 110     -37.524 -79.864 108.522  0.00 97.00      PROA   
ATOM   1713  N   LEU P 111     -39.384 -78.575 108.556  0.00 97.00      PROA   
ATOM   1714  HN  LEU P 111     -39.782 -77.666 108.664  0.00 97.00      PROA   
ATOM   1715  CA  LEU P 111     -40.367 -79.645 108.518  0.00 97.00      PROA   
ATOM   1716  HA  LEU P 111     -40.102 -80.359 109.286  0.00 97.00      PROA   
ATOM   1717  CB  LEU P 111     -41.803 -79.111 108.810  0.00 97.00      PROA   
ATOM   1718  HB1 LEU P 111     -42.535 -79.939 108.667  0.00 97.00      PROA   
ATOM   1719  HB2 LEU P 111     -42.050 -78.314 108.075  0.00 97.00      PROA   
ATOM   1720  CG  LEU P 111     -42.078 -78.564 110.240  0.00 97.00      PROA   
ATOM   1721  HG  LEU P 111     -43.182 -78.392 110.287  0.00 97.00      PROA   
ATOM   1722  CD1 LEU P 111     -41.738 -79.591 111.335  0.00 97.00      PROA   
ATOM   1723 HD11 LEU P 111     -40.643 -79.769 111.372  0.00 97.00      PROA   
ATOM   1724 HD12 LEU P 111     -42.252 -80.555 111.138  0.00 97.00      PROA   
ATOM   1725 HD13 LEU P 111     -42.062 -79.211 112.327  0.00 97.00      PROA   
ATOM   1726  CD2 LEU P 111     -41.425 -77.202 110.546  0.00 97.00      PROA   
ATOM   1727 HD21 LEU P 111     -41.638 -76.474 109.736  0.00 97.00      PROA   
ATOM   1728 HD22 LEU P 111     -40.327 -77.309 110.665  0.00 97.00      PROA   
ATOM   1729 HD23 LEU P 111     -41.829 -76.798 111.499  0.00 97.00      PROA   
ATOM   1730  C   LEU P 111     -40.411 -80.427 107.209  0.00 97.00      PROA   
ATOM   1731  O   LEU P 111     -41.383 -80.359 106.459  0.00 97.00      PROA   
ATOM   1732  N   VAL P 112     -39.364 -81.238 106.928  0.00 97.00      PROA   
ATOM   1733  HN  VAL P 112     -38.529 -81.152 107.470  0.00 97.00      PROA   
ATOM   1734  CA  VAL P 112     -39.304 -82.150 105.800  0.00 97.00      PROA   
ATOM   1735  HA  VAL P 112     -39.417 -81.528 104.923  0.00 97.00      PROA   
ATOM   1736  CB  VAL P 112     -37.962 -82.872 105.649  0.00 97.00      PROA   
ATOM   1737  HB  VAL P 112     -38.017 -83.578 104.786  0.00 97.00      PROA   
ATOM   1738  CG1 VAL P 112     -36.883 -81.822 105.309  0.00 97.00      PROA   
ATOM   1739 HG11 VAL P 112     -36.726 -81.130 106.163  0.00 97.00      PROA   
ATOM   1740 HG12 VAL P 112     -37.191 -81.232 104.421  0.00 97.00      PROA   
ATOM   1741 HG13 VAL P 112     -35.917 -82.320 105.081  0.00 97.00      PROA   
ATOM   1742  CG2 VAL P 112     -37.587 -83.679 106.913  0.00 97.00      PROA   
ATOM   1743 HG21 VAL P 112     -38.373 -84.419 107.163  0.00 97.00      PROA   
ATOM   1744 HG22 VAL P 112     -37.439 -83.008 107.785  0.00 97.00      PROA   
ATOM   1745 HG23 VAL P 112     -36.637 -84.231 106.740  0.00 97.00      PROA   
ATOM   1746  C   VAL P 112     -40.452 -83.147 105.757  0.00 97.00      PROA   
ATOM   1747  O   VAL P 112     -40.903 -83.679 106.771  0.00 97.00      PROA   
ATOM   1748  N   TYR P 113     -40.956 -83.381 104.528  0.00 97.00      PROA   
ATOM   1749  HN  TYR P 113     -40.555 -82.927 103.735  0.00 97.00      PROA   
ATOM   1750  CA  TYR P 113     -42.093 -84.221 104.242  0.00 97.00      PROA   
ATOM   1751  HA  TYR P 113     -42.500 -84.581 105.174  0.00 97.00      PROA   
ATOM   1752  CB  TYR P 113     -43.255 -83.472 103.514  0.00 97.00      PROA   
ATOM   1753  HB1 TYR P 113     -43.704 -82.758 104.240  0.00 97.00      PROA   
ATOM   1754  HB2 TYR P 113     -44.056 -84.175 103.205  0.00 97.00      PROA   
ATOM   1755  CG  TYR P 113     -42.817 -82.655 102.316  0.00 97.00      PROA   
ATOM   1756  CD1 TYR P 113     -42.253 -81.376 102.486  0.00 97.00      PROA   
ATOM   1757  HD1 TYR P 113     -42.094 -80.989 103.482  0.00 97.00      PROA   
ATOM   1758  CE1 TYR P 113     -41.878 -80.606 101.380  0.00 97.00      PROA   
ATOM   1759  HE1 TYR P 113     -41.424 -79.637 101.528  0.00 97.00      PROA   
ATOM   1760  CZ  TYR P 113     -42.105 -81.087 100.085  0.00 97.00      PROA   
ATOM   1761  OH  TYR P 113     -41.706 -80.324  98.972  0.00 97.00      PROA   
ATOM   1762  HH  TYR P 113     -40.947 -79.801  99.249  0.00 97.00      PROA   
ATOM   1763  CD2 TYR P 113     -43.059 -83.114 101.009  0.00 97.00      PROA   
ATOM   1764  HD2 TYR P 113     -43.519 -84.077 100.858  0.00 97.00      PROA   
ATOM   1765  CE2 TYR P 113     -42.709 -82.334  99.898  0.00 97.00      PROA   
ATOM   1766  HE2 TYR P 113     -42.882 -82.705  98.898  0.00 97.00      PROA   
ATOM   1767  C   TYR P 113     -41.604 -85.446 103.505  0.00 97.00      PROA   
ATOM   1768  O   TYR P 113     -40.487 -85.481 103.008  0.00 97.00      PROA   
ATOM   1769  N   ASN P 114     -42.416 -86.523 103.479  0.00 97.00      PROA   
ATOM   1770  HN  ASN P 114     -43.311 -86.453 103.917  0.00 97.00      PROA   
ATOM   1771  CA  ASN P 114     -42.093 -87.801 102.861  0.00 97.00      PROA   
ATOM   1772  HA  ASN P 114     -42.903 -88.454 103.143  0.00 97.00      PROA   
ATOM   1773  CB  ASN P 114     -42.015 -87.732 101.304  0.00 97.00      PROA   
ATOM   1774  HB1 ASN P 114     -41.794 -88.732 100.875  0.00 97.00      PROA   
ATOM   1775  HB2 ASN P 114     -41.203 -87.037 101.003  0.00 97.00      PROA   
ATOM   1776  CG  ASN P 114     -43.310 -87.222 100.659  0.00 97.00      PROA   
ATOM   1777  OD1 ASN P 114     -43.276 -86.360  99.774  0.00 97.00      PROA   
ATOM   1778  ND2 ASN P 114     -44.482 -87.751 101.099  0.00 97.00      PROA   
ATOM   1779 HD21 ASN P 114     -45.317 -87.445 100.645  0.00 97.00      PROA   
ATOM   1780 HD22 ASN P 114     -44.482 -88.479 101.783  0.00 97.00      PROA   
ATOM   1781  C   ASN P 114     -40.841 -88.465 103.422  0.00 97.00      PROA   
ATOM   1782  O   ASN P 114     -39.929 -88.846 102.689  0.00 97.00      PROA   
ATOM   1783  N   VAL P 115     -40.781 -88.622 104.762  0.00 97.00      PROA   
ATOM   1784  HN  VAL P 115     -41.573 -88.396 105.325  0.00 97.00      PROA   
ATOM   1785  CA  VAL P 115     -39.626 -89.142 105.462  0.00 97.00      PROA   
ATOM   1786  HA  VAL P 115     -38.753 -88.766 104.952  0.00 97.00      PROA   
ATOM   1787  CB  VAL P 115     -39.530 -88.638 106.899  0.00 97.00      PROA   
ATOM   1788  HB  VAL P 115     -40.450 -88.917 107.461  0.00 97.00      PROA   
ATOM   1789  CG1 VAL P 115     -38.299 -89.236 107.619  0.00 97.00      PROA   
ATOM   1790 HG11 VAL P 115     -37.376 -89.025 107.038  0.00 97.00      PROA   
ATOM   1791 HG12 VAL P 115     -38.395 -90.333 107.748  0.00 97.00      PROA   
ATOM   1792 HG13 VAL P 115     -38.189 -88.781 108.626  0.00 97.00      PROA   
ATOM   1793  CG2 VAL P 115     -39.424 -87.098 106.855  0.00 97.00      PROA   
ATOM   1794 HG21 VAL P 115     -40.357 -86.638 106.470  0.00 97.00      PROA   
ATOM   1795 HG22 VAL P 115     -38.580 -86.790 106.202  0.00 97.00      PROA   
ATOM   1796 HG23 VAL P 115     -39.237 -86.696 107.873  0.00 97.00      PROA   
ATOM   1797  C   VAL P 115     -39.571 -90.657 105.388  0.00 97.00      PROA   
ATOM   1798  O   VAL P 115     -40.485 -91.361 105.801  0.00 97.00      PROA   
ATOM   1799  N   LEU P 116     -38.456 -91.183 104.847  0.00 97.00      PROA   
ATOM   1800  HN  LEU P 116     -37.754 -90.565 104.499  0.00 97.00      PROA   
ATOM   1801  CA  LEU P 116     -38.204 -92.593 104.661  0.00 97.00      PROA   
ATOM   1802  HA  LEU P 116     -39.062 -93.172 104.966  0.00 97.00      PROA   
ATOM   1803  CB  LEU P 116     -37.842 -92.910 103.187  0.00 97.00      PROA   
ATOM   1804  HB1 LEU P 116     -37.430 -93.939 103.089  0.00 97.00      PROA   
ATOM   1805  HB2 LEU P 116     -37.051 -92.196 102.869  0.00 97.00      PROA   
ATOM   1806  CG  LEU P 116     -39.018 -92.791 102.192  0.00 97.00      PROA   
ATOM   1807  HG  LEU P 116     -39.567 -91.842 102.398  0.00 97.00      PROA   
ATOM   1808  CD1 LEU P 116     -38.505 -92.727 100.742  0.00 97.00      PROA   
ATOM   1809 HD11 LEU P 116     -37.948 -93.657 100.495  0.00 97.00      PROA   
ATOM   1810 HD12 LEU P 116     -37.828 -91.859 100.608  0.00 97.00      PROA   
ATOM   1811 HD13 LEU P 116     -39.358 -92.627 100.038  0.00 97.00      PROA   
ATOM   1812  CD2 LEU P 116     -39.992 -93.969 102.354  0.00 97.00      PROA   
ATOM   1813 HD21 LEU P 116     -40.377 -94.015 103.392  0.00 97.00      PROA   
ATOM   1814 HD22 LEU P 116     -39.474 -94.925 102.127  0.00 97.00      PROA   
ATOM   1815 HD23 LEU P 116     -40.850 -93.860 101.658  0.00 97.00      PROA   
ATOM   1816  C   LEU P 116     -37.029 -93.008 105.510  0.00 97.00      PROA   
ATOM   1817  O   LEU P 116     -35.956 -92.423 105.432  0.00 97.00      PROA   
ATOM   1818  N   TYR P 117     -37.209 -94.065 106.330  0.00 97.00      PROA   
ATOM   1819  HN  TYR P 117     -38.121 -94.459 106.435  0.00 97.00      PROA   
ATOM   1820  CA  TYR P 117     -36.144 -94.726 107.058  0.00 97.00      PROA   
ATOM   1821  HA  TYR P 117     -35.285 -94.071 107.113  0.00 97.00      PROA   
ATOM   1822  CB  TYR P 117     -36.552 -95.126 108.501  0.00 97.00      PROA   
ATOM   1823  HB1 TYR P 117     -35.812 -95.826 108.945  0.00 97.00      PROA   
ATOM   1824  HB2 TYR P 117     -37.544 -95.628 108.494  0.00 97.00      PROA   
ATOM   1825  CG  TYR P 117     -36.633 -93.911 109.398  0.00 97.00      PROA   
ATOM   1826  CD1 TYR P 117     -35.580 -93.623 110.287  0.00 97.00      PROA   
ATOM   1827  HD1 TYR P 117     -34.698 -94.246 110.297  0.00 97.00      PROA   
ATOM   1828  CE1 TYR P 117     -35.665 -92.542 111.172  0.00 97.00      PROA   
ATOM   1829  HE1 TYR P 117     -34.855 -92.335 111.857  0.00 97.00      PROA   
ATOM   1830  CZ  TYR P 117     -36.807 -91.739 111.179  0.00 97.00      PROA   
ATOM   1831  OH  TYR P 117     -36.878 -90.671 112.087  0.00 97.00      PROA   
ATOM   1832  HH  TYR P 117     -37.775 -90.324 112.090  0.00 97.00      PROA   
ATOM   1833  CD2 TYR P 117     -37.780 -93.094 109.423  0.00 97.00      PROA   
ATOM   1834  HD2 TYR P 117     -38.602 -93.307 108.756  0.00 97.00      PROA   
ATOM   1835  CE2 TYR P 117     -37.865 -92.007 110.304  0.00 97.00      PROA   
ATOM   1836  HE2 TYR P 117     -38.745 -91.380 110.312  0.00 97.00      PROA   
ATOM   1837  C   TYR P 117     -35.710 -95.964 106.301  0.00 97.00      PROA   
ATOM   1838  O   TYR P 117     -36.537 -96.769 105.887  0.00 97.00      PROA   
ATOM   1839  N   TYR P 118     -34.381 -96.125 106.099  0.00 97.00      PROA   
ATOM   1840  HN  TYR P 118     -33.740 -95.441 106.444  0.00 97.00      PROA   
ATOM   1841  CA  TYR P 118     -33.769 -97.176 105.313  0.00 97.00      PROA   
ATOM   1842  HA  TYR P 118     -34.532 -97.830 104.931  0.00 97.00      PROA   
ATOM   1843  CB  TYR P 118     -32.851 -96.671 104.148  0.00 97.00      PROA   
ATOM   1844  HB1 TYR P 118     -32.426 -97.545 103.607  0.00 97.00      PROA   
ATOM   1845  HB2 TYR P 118     -32.007 -96.093 104.579  0.00 97.00      PROA   
ATOM   1846  CG  TYR P 118     -33.508 -95.761 103.126  0.00 97.00      PROA   
ATOM   1847  CD1 TYR P 118     -33.923 -94.465 103.474  0.00 97.00      PROA   
ATOM   1848  HD1 TYR P 118     -33.857 -94.134 104.495  0.00 97.00      PROA   
ATOM   1849  CE1 TYR P 118     -34.392 -93.571 102.509  0.00 97.00      PROA   
ATOM   1850  HE1 TYR P 118     -34.700 -92.586 102.818  0.00 97.00      PROA   
ATOM   1851  CZ  TYR P 118     -34.435 -93.945 101.163  0.00 97.00      PROA   
ATOM   1852  OH  TYR P 118     -34.871 -93.012 100.201  0.00 97.00      PROA   
ATOM   1853  HH  TYR P 118     -35.098 -92.209 100.685  0.00 97.00      PROA   
ATOM   1854  CD2 TYR P 118     -33.554 -96.123 101.764  0.00 97.00      PROA   
ATOM   1855  HD2 TYR P 118     -33.200 -97.095 101.460  0.00 97.00      PROA   
ATOM   1856  CE2 TYR P 118     -34.017 -95.227 100.788  0.00 97.00      PROA   
ATOM   1857  HE2 TYR P 118     -34.033 -95.521  99.749  0.00 97.00      PROA   
ATOM   1858  C   TYR P 118     -32.881 -97.995 106.222  0.00 97.00      PROA   
ATOM   1859  O   TYR P 118     -32.266 -97.470 107.146  0.00 97.00      PROA   
ATOM   1860  N   ARG P 119     -32.795 -99.320 105.965  0.00 97.00      PROA   
ATOM   1861  HN  ARG P 119     -33.348 -99.729 105.241  0.00 97.00      PROA   
ATOM   1862  CA  ARG P 119     -31.823-100.194 106.578  0.00 97.00      PROA   
ATOM   1863  HA  ARG P 119     -31.007 -99.590 106.940  0.00 97.00      PROA   
ATOM   1864  CB  ARG P 119     -32.361-101.005 107.787  0.00 97.00      PROA   
ATOM   1865  HB1 ARG P 119     -33.349-101.441 107.518  0.00 97.00      PROA   
ATOM   1866  HB2 ARG P 119     -32.519-100.280 108.617  0.00 97.00      PROA   
ATOM   1867  CG  ARG P 119     -31.411-102.131 108.250  0.00 97.00      PROA   
ATOM   1868  HG1 ARG P 119     -30.380-101.710 108.269  0.00 97.00      PROA   
ATOM   1869  HG2 ARG P 119     -31.422-102.964 107.514  0.00 97.00      PROA   
ATOM   1870  CD  ARG P 119     -31.656-102.703 109.651  0.00 97.00      PROA   
ATOM   1871  HD1 ARG P 119     -31.768-101.906 110.406  0.00 97.00      PROA   
ATOM   1872  HD2 ARG P 119     -30.787-103.327 109.947  0.00 97.00      PROA   
ATOM   1873  NE  ARG P 119     -32.841-103.612 109.654  0.00 97.00      PROA   
ATOM   1874  HE  ARG P 119     -32.679-104.596 109.642  0.00 97.00      PROA   
ATOM   1875  CZ  ARG P 119     -34.071-103.249 110.074  0.00 97.00      PROA   
ATOM   1876  NH1 ARG P 119     -34.480-101.982 110.126  0.00 97.00      PROA   
ATOM   1877 HH11 ARG P 119     -33.871-101.295 109.745  0.00 97.00      PROA   
ATOM   1878 HH12 ARG P 119     -35.447-101.806 110.289  0.00 97.00      PROA   
ATOM   1879  NH2 ARG P 119     -34.887-104.230 110.486  0.00 97.00      PROA   
ATOM   1880 HH21 ARG P 119     -34.461-105.128 110.584  0.00 97.00      PROA   
ATOM   1881 HH22 ARG P 119     -35.649-104.004 111.090  0.00 97.00      PROA   
ATOM   1882  C   ARG P 119     -31.248-101.111 105.524  0.00 97.00      PROA   
ATOM   1883  O   ARG P 119     -31.982-101.805 104.824  0.00 97.00      PROA   
ATOM   1884  N   ASN P 120     -29.898-101.130 105.395  0.00 97.00      PROA   
ATOM   1885  HN  ASN P 120     -29.342-100.567 106.007  0.00 97.00      PROA   
ATOM   1886  CA  ASN P 120     -29.149-101.989 104.489  0.00 97.00      PROA   
ATOM   1887  HA  ASN P 120     -28.121-101.662 104.550  0.00 97.00      PROA   
ATOM   1888  CB  ASN P 120     -29.198-103.485 104.915  0.00 97.00      PROA   
ATOM   1889  HB1 ASN P 120     -28.589-104.108 104.227  0.00 97.00      PROA   
ATOM   1890  HB2 ASN P 120     -30.248-103.847 104.897  0.00 97.00      PROA   
ATOM   1891  CG  ASN P 120     -28.613-103.635 106.326  0.00 97.00      PROA   
ATOM   1892  OD1 ASN P 120     -27.775-102.839 106.753  0.00 97.00      PROA   
ATOM   1893  ND2 ASN P 120     -29.091-104.659 107.085  0.00 97.00      PROA   
ATOM   1894 HD21 ASN P 120     -28.765-104.746 108.026  0.00 97.00      PROA   
ATOM   1895 HD22 ASN P 120     -29.730-105.316 106.689  0.00 97.00      PROA   
ATOM   1896  C   ASN P 120     -29.551-101.800 103.034  0.00 97.00      PROA   
ATOM   1897  O   ASN P 120     -29.810-102.759 102.309  0.00 97.00      PROA   
ATOM   1898  N   GLY P 121     -29.623-100.524 102.584  0.00 97.00      PROA   
ATOM   1899  HN  GLY P 121     -29.379 -99.776 103.196  0.00 97.00      PROA   
ATOM   1900  CA  GLY P 121     -30.033-100.151 101.238  0.00 97.00      PROA   
ATOM   1901  HA1 GLY P 121     -29.733-100.923 100.542  0.00 97.00      PROA   
ATOM   1902  HA2 GLY P 121     -29.571 -99.200 101.017  0.00 97.00      PROA   
ATOM   1903  C   GLY P 121     -31.521 -99.955 101.094  0.00 97.00      PROA   
ATOM   1904  O   GLY P 121     -31.959 -99.051 100.387  0.00 97.00      PROA   
ATOM   1905  N   LYS P 122     -32.347-100.800 101.742  0.00 97.00      PROA   
ATOM   1906  HN  LYS P 122     -31.973-101.522 102.322  0.00 97.00      PROA   
ATOM   1907  CA  LYS P 122     -33.784-100.778 101.557  0.00 97.00      PROA   
ATOM   1908  HA  LYS P 122     -33.990-100.395 100.567  0.00 97.00      PROA   
ATOM   1909  CB  LYS P 122     -34.393-102.207 101.584  0.00 97.00      PROA   
ATOM   1910  HB1 LYS P 122     -33.957-102.761 102.446  0.00 97.00      PROA   
ATOM   1911  HB2 LYS P 122     -34.081-102.733 100.656  0.00 97.00      PROA   
ATOM   1912  CG  LYS P 122     -35.925-102.228 101.719  0.00 97.00      PROA   
ATOM   1913  HG1 LYS P 122     -36.356-101.488 101.006  0.00 97.00      PROA   
ATOM   1914  HG2 LYS P 122     -36.191-101.910 102.753  0.00 97.00      PROA   
ATOM   1915  CD  LYS P 122     -36.605-103.577 101.467  0.00 97.00      PROA   
ATOM   1916  HD1 LYS P 122     -36.185-104.329 102.172  0.00 97.00      PROA   
ATOM   1917  HD2 LYS P 122     -36.375-103.904 100.428  0.00 97.00      PROA   
ATOM   1918  CE  LYS P 122     -38.123-103.451 101.667  0.00 97.00      PROA   
ATOM   1919  HE1 LYS P 122     -38.538-102.676 100.986  0.00 97.00      PROA   
ATOM   1920  HE2 LYS P 122     -38.351-103.161 102.715  0.00 97.00      PROA   
ATOM   1921  NZ  LYS P 122     -38.815-104.727 101.381  0.00 97.00      PROA   
ATOM   1922  HZ1 LYS P 122     -38.436-105.471 102.000  0.00 97.00      PROA   
ATOM   1923  HZ2 LYS P 122     -38.658-104.988 100.387  0.00 97.00      PROA   
ATOM   1924  HZ3 LYS P 122     -39.835-104.617 101.555  0.00 97.00      PROA   
ATOM   1925  C   LYS P 122     -34.528 -99.872 102.521  0.00 97.00      PROA   
ATOM   1926  O   LYS P 122     -34.386 -99.978 103.733  0.00 97.00      PROA   
ATOM   1927  N   ALA P 123     -35.407 -98.985 101.990  0.00 97.00      PROA   
ATOM   1928  HN  ALA P 123     -35.438 -98.828 101.006  0.00 97.00      PROA   
ATOM   1929  CA  ALA P 123     -36.421 -98.290 102.762  0.00 97.00      PROA   
ATOM   1930  HA  ALA P 123     -35.927 -97.742 103.545  0.00 97.00      PROA   
ATOM   1931  CB  ALA P 123     -37.170 -97.263 101.891  0.00 97.00      PROA   
ATOM   1932  HB1 ALA P 123     -37.707 -97.765 101.059  0.00 97.00      PROA   
ATOM   1933  HB2 ALA P 123     -36.446 -96.545 101.449  0.00 97.00      PROA   
ATOM   1934  HB3 ALA P 123     -37.899 -96.684 102.495  0.00 97.00      PROA   
ATOM   1935  C   ALA P 123     -37.421 -99.249 103.402  0.00 97.00      PROA   
ATOM   1936  O   ALA P 123     -37.979-100.118 102.734  0.00 97.00      PROA   
ATOM   1937  N   PHE P 124     -37.664 -99.115 104.728  0.00 97.00      PROA   
ATOM   1938  HN  PHE P 124     -37.192 -98.413 105.259  0.00 97.00      PROA   
ATOM   1939  CA  PHE P 124     -38.521-100.037 105.451  0.00 97.00      PROA   
ATOM   1940  HA  PHE P 124     -39.027-100.691 104.755  0.00 97.00      PROA   
ATOM   1941  CB  PHE P 124     -37.704-100.943 106.433  0.00 97.00      PROA   
ATOM   1942  HB1 PHE P 124     -36.845-101.382 105.879  0.00 97.00      PROA   
ATOM   1943  HB2 PHE P 124     -38.349-101.783 106.771  0.00 97.00      PROA   
ATOM   1944  CG  PHE P 124     -37.159-100.242 107.662  0.00 97.00      PROA   
ATOM   1945  CD1 PHE P 124     -35.974 -99.492 107.598  0.00 97.00      PROA   
ATOM   1946  HD1 PHE P 124     -35.465 -99.397 106.651  0.00 97.00      PROA   
ATOM   1947  CE1 PHE P 124     -35.468 -98.849 108.735  0.00 97.00      PROA   
ATOM   1948  HE1 PHE P 124     -34.567 -98.258 108.667  0.00 97.00      PROA   
ATOM   1949  CZ  PHE P 124     -36.140 -98.965 109.958  0.00 97.00      PROA   
ATOM   1950  HZ  PHE P 124     -35.765 -98.454 110.833  0.00 97.00      PROA   
ATOM   1951  CD2 PHE P 124     -37.808-100.372 108.904  0.00 97.00      PROA   
ATOM   1952  HD2 PHE P 124     -38.717-100.951 108.972  0.00 97.00      PROA   
ATOM   1953  CE2 PHE P 124     -37.306 -99.735 110.045  0.00 97.00      PROA   
ATOM   1954  HE2 PHE P 124     -37.826 -99.823 110.988  0.00 97.00      PROA   
ATOM   1955  C   PHE P 124     -39.622 -99.299 106.185  0.00 97.00      PROA   
ATOM   1956  O   PHE P 124     -40.598 -99.929 106.591  0.00 97.00      PROA   
ATOM   1957  N   LYS P 125     -39.532 -97.958 106.361  0.00 97.00      PROA   
ATOM   1958  HN  LYS P 125     -38.735 -97.440 106.063  0.00 97.00      PROA   
ATOM   1959  CA  LYS P 125     -40.588 -97.266 107.076  0.00 97.00      PROA   
ATOM   1960  HA  LYS P 125     -41.520 -97.776 106.874  0.00 97.00      PROA   
ATOM   1961  CB  LYS P 125     -40.333 -97.307 108.605  0.00 97.00      PROA   
ATOM   1962  HB1 LYS P 125     -40.049 -96.318 109.015  0.00 97.00      PROA   
ATOM   1963  HB2 LYS P 125     -39.451 -97.967 108.775  0.00 97.00      PROA   
ATOM   1964  CG  LYS P 125     -41.496 -97.938 109.394  0.00 97.00      PROA   
ATOM   1965  HG1 LYS P 125     -41.182 -98.069 110.454  0.00 97.00      PROA   
ATOM   1966  HG2 LYS P 125     -41.698 -98.951 108.981  0.00 97.00      PROA   
ATOM   1967  CD  LYS P 125     -42.797 -97.120 109.355  0.00 97.00      PROA   
ATOM   1968  HD1 LYS P 125     -43.563 -97.658 109.958  0.00 97.00      PROA   
ATOM   1969  HD2 LYS P 125     -43.169 -97.070 108.307  0.00 97.00      PROA   
ATOM   1970  CE  LYS P 125     -42.616 -95.703 109.906  0.00 97.00      PROA   
ATOM   1971  HE1 LYS P 125     -41.889 -95.125 109.295  0.00 97.00      PROA   
ATOM   1972  HE2 LYS P 125     -42.256 -95.743 110.956  0.00 97.00      PROA   
ATOM   1973  NZ  LYS P 125     -43.889 -94.955 109.887  0.00 97.00      PROA   
ATOM   1974  HZ1 LYS P 125     -44.670 -95.532 110.251  0.00 97.00      PROA   
ATOM   1975  HZ2 LYS P 125     -44.090 -94.668 108.904  0.00 97.00      PROA   
ATOM   1976  HZ3 LYS P 125     -43.782 -94.090 110.457  0.00 97.00      PROA   
ATOM   1977  C   LYS P 125     -40.789 -95.844 106.591  0.00 97.00      PROA   
ATOM   1978  O   LYS P 125     -39.908 -94.997 106.689  0.00 97.00      PROA   
ATOM   1979  N   PHE P 126     -42.011 -95.556 106.085  0.00 97.00      PROA   
ATOM   1980  HN  PHE P 126     -42.671 -96.293 105.960  0.00 97.00      PROA   
ATOM   1981  CA  PHE P 126     -42.440 -94.268 105.577  0.00 97.00      PROA   
ATOM   1982  HA  PHE P 126     -41.565 -93.681 105.337  0.00 97.00      PROA   
ATOM   1983  CB  PHE P 126     -43.240 -94.502 104.256  0.00 97.00      PROA   
ATOM   1984  HB1 PHE P 126     -44.013 -95.282 104.437  0.00 97.00      PROA   
ATOM   1985  HB2 PHE P 126     -42.553 -94.896 103.478  0.00 97.00      PROA   
ATOM   1986  CG  PHE P 126     -43.924 -93.281 103.693  0.00 97.00      PROA   
ATOM   1987  CD1 PHE P 126     -43.164 -92.230 103.155  0.00 97.00      PROA   
ATOM   1988  HD1 PHE P 126     -42.086 -92.279 103.174  0.00 97.00      PROA   
ATOM   1989  CE1 PHE P 126     -43.793 -91.121 102.581  0.00 97.00      PROA   
ATOM   1990  HE1 PHE P 126     -43.191 -90.343 102.139  0.00 97.00      PROA   
ATOM   1991  CZ  PHE P 126     -45.191 -91.038 102.562  0.00 97.00      PROA   
ATOM   1992  HZ  PHE P 126     -45.685 -90.186 102.121  0.00 97.00      PROA   
ATOM   1993  CD2 PHE P 126     -45.328 -93.196 103.654  0.00 97.00      PROA   
ATOM   1994  HD2 PHE P 126     -45.928 -94.004 104.046  0.00 97.00      PROA   
ATOM   1995  CE2 PHE P 126     -45.958 -92.076 103.102  0.00 97.00      PROA   
ATOM   1996  HE2 PHE P 126     -47.036 -92.022 103.070  0.00 97.00      PROA   
ATOM   1997  C   PHE P 126     -43.251 -93.464 106.593  0.00 97.00      PROA   
ATOM   1998  O   PHE P 126     -44.058 -94.012 107.332  0.00 97.00      PROA   
ATOM   1999  N   PHE P 127     -43.066 -92.121 106.613  0.00 97.00      PROA   
ATOM   2000  HN  PHE P 127     -42.322 -91.720 106.082  0.00 97.00      PROA   
ATOM   2001  CA  PHE P 127     -43.912 -91.162 107.303  0.00 97.00      PROA   
ATOM   2002  HA  PHE P 127     -44.861 -91.622 107.541  0.00 97.00      PROA   
ATOM   2003  CB  PHE P 127     -43.260 -90.545 108.571  0.00 97.00      PROA   
ATOM   2004  HB1 PHE P 127     -43.909 -89.752 109.002  0.00 97.00      PROA   
ATOM   2005  HB2 PHE P 127     -42.291 -90.071 108.299  0.00 97.00      PROA   
ATOM   2006  CG  PHE P 127     -42.988 -91.540 109.668  0.00 97.00      PROA   
ATOM   2007  CD1 PHE P 127     -43.936 -91.745 110.689  0.00 97.00      PROA   
ATOM   2008  HD1 PHE P 127     -44.901 -91.262 110.627  0.00 97.00      PROA   
ATOM   2009  CE1 PHE P 127     -43.611 -92.492 111.829  0.00 97.00      PROA   
ATOM   2010  HE1 PHE P 127     -44.328 -92.603 112.629  0.00 97.00      PROA   
ATOM   2011  CZ  PHE P 127     -42.331 -93.045 111.957  0.00 97.00      PROA   
ATOM   2012  HZ  PHE P 127     -42.068 -93.597 112.847  0.00 97.00      PROA   
ATOM   2013  CD2 PHE P 127     -41.709 -92.109 109.808  0.00 97.00      PROA   
ATOM   2014  HD2 PHE P 127     -40.958 -91.918 109.054  0.00 97.00      PROA   
ATOM   2015  CE2 PHE P 127     -41.379 -92.852 110.949  0.00 97.00      PROA   
ATOM   2016  HE2 PHE P 127     -40.384 -93.257 111.065  0.00 97.00      PROA   
ATOM   2017  C   PHE P 127     -44.176 -89.992 106.369  0.00 97.00      PROA   
ATOM   2018  O   PHE P 127     -43.297 -89.562 105.634  0.00 97.00      PROA   
ATOM   2019  N   HSD P 128     -45.400 -89.414 106.375  0.00 97.00      PROA   
ATOM   2020  HN  HSD P 128     -46.155 -89.807 106.897  0.00 97.00      PROA   
ATOM   2021  CA  HSD P 128     -45.698 -88.182 105.654  0.00 97.00      PROA   
ATOM   2022  HA  HSD P 128     -45.380 -88.341 104.632  0.00 97.00      PROA   
ATOM   2023  CB  HSD P 128     -47.213 -87.876 105.601  0.00 97.00      PROA   
ATOM   2024  HB1 HSD P 128     -47.420 -86.791 105.472  0.00 97.00      PROA   
ATOM   2025  HB2 HSD P 128     -47.687 -88.194 106.553  0.00 97.00      PROA   
ATOM   2026  ND1 HSD P 128     -47.939 -88.073 103.180  0.00 97.00      PROA   
ATOM   2027  HD1 HSD P 128     -47.620 -87.167 102.899  0.00 97.00      PROA   
ATOM   2028  CG  HSD P 128     -47.859 -88.600 104.453  0.00 97.00      PROA   
ATOM   2029  CE1 HSD P 128     -48.638 -88.961 102.430  0.00 97.00      PROA   
ATOM   2030  HE1 HSD P 128     -48.872 -88.798 101.378  0.00 97.00      PROA   
ATOM   2031  NE2 HSD P 128     -49.024 -90.008 103.132  0.00 97.00      PROA   
ATOM   2032  CD2 HSD P 128     -48.544 -89.775 104.409  0.00 97.00      PROA   
ATOM   2033  HD2 HSD P 128     -48.753 -90.488 105.197  0.00 97.00      PROA   
ATOM   2034  C   HSD P 128     -44.923 -86.954 106.108  0.00 97.00      PROA   
ATOM   2035  O   HSD P 128     -44.578 -86.113 105.283  0.00 97.00      PROA   
ATOM   2036  N   TRP P 129     -44.638 -86.823 107.421  0.00 97.00      PROA   
ATOM   2037  HN  TRP P 129     -44.909 -87.529 108.065  0.00 97.00      PROA   
ATOM   2038  CA  TRP P 129     -43.978 -85.672 108.009  0.00 97.00      PROA   
ATOM   2039  HA  TRP P 129     -43.557 -85.047 107.231  0.00 97.00      PROA   
ATOM   2040  CB  TRP P 129     -44.924 -84.830 108.915  0.00 97.00      PROA   
ATOM   2041  HB1 TRP P 129     -44.407 -83.891 109.213  0.00 97.00      PROA   
ATOM   2042  HB2 TRP P 129     -45.146 -85.393 109.848  0.00 97.00      PROA   
ATOM   2043  CG  TRP P 129     -46.234 -84.479 108.280  0.00 97.00      PROA   
ATOM   2044  CD1 TRP P 129     -46.521 -83.345 107.565  0.00 97.00      PROA   
ATOM   2045  HD1 TRP P 129     -45.822 -82.540 107.390  0.00 97.00      PROA   
ATOM   2046  NE1 TRP P 129     -47.819 -83.397 107.122  0.00 97.00      PROA   
ATOM   2047  HE1 TRP P 129     -48.318 -82.670 106.703  0.00 97.00      PROA   
ATOM   2048  CE2 TRP P 129     -48.400 -84.559 107.536  0.00 97.00      PROA   
ATOM   2049  CD2 TRP P 129     -47.437 -85.270 108.286  0.00 97.00      PROA   
ATOM   2050  CE3 TRP P 129     -47.785 -86.492 108.864  0.00 97.00      PROA   
ATOM   2051  HE3 TRP P 129     -47.083 -87.044 109.472  0.00 97.00      PROA   
ATOM   2052  CZ3 TRP P 129     -49.078 -86.988 108.665  0.00 97.00      PROA   
ATOM   2053  HZ3 TRP P 129     -49.369 -87.927 109.114  0.00 97.00      PROA   
ATOM   2054  CZ2 TRP P 129     -49.679 -85.054 107.328  0.00 97.00      PROA   
ATOM   2055  HZ2 TRP P 129     -50.412 -84.506 106.755  0.00 97.00      PROA   
ATOM   2056  CH2 TRP P 129     -50.005 -86.284 107.901  0.00 97.00      PROA   
ATOM   2057  HH2 TRP P 129     -51.000 -86.685 107.766  0.00 97.00      PROA   
ATOM   2058  C   TRP P 129     -42.846 -86.204 108.855  0.00 97.00      PROA   
ATOM   2059  O   TRP P 129     -42.725 -87.410 109.062  0.00 97.00      PROA   
ATOM   2060  N   ASN P 130     -41.958 -85.313 109.357  0.00 97.00      PROA   
ATOM   2061  HN  ASN P 130     -42.001 -84.348 109.103  0.00 97.00      PROA   
ATOM   2062  CA  ASN P 130     -40.890 -85.686 110.266  0.00 97.00      PROA   
ATOM   2063  HA  ASN P 130     -40.300 -86.422 109.739  0.00 97.00      PROA   
ATOM   2064  CB  ASN P 130     -39.993 -84.456 110.594  0.00 97.00      PROA   
ATOM   2065  HB1 ASN P 130     -40.537 -83.746 111.252  0.00 97.00      PROA   
ATOM   2066  HB2 ASN P 130     -39.729 -83.920 109.656  0.00 97.00      PROA   
ATOM   2067  CG  ASN P 130     -38.701 -84.866 111.297  0.00 97.00      PROA   
ATOM   2068  OD1 ASN P 130     -38.441 -84.469 112.432  0.00 97.00      PROA   
ATOM   2069  ND2 ASN P 130     -37.880 -85.704 110.612  0.00 97.00      PROA   
ATOM   2070 HD21 ASN P 130     -37.010 -85.952 111.039  0.00 97.00      PROA   
ATOM   2071 HD22 ASN P 130     -38.106 -85.983 109.681  0.00 97.00      PROA   
ATOM   2072  C   ASN P 130     -41.393 -86.352 111.553  0.00 97.00      PROA   
ATOM   2073  O   ASN P 130     -42.312 -85.871 112.213  0.00 97.00      PROA   
ATOM   2074  N   SER P 131     -40.780 -87.498 111.925  0.00 97.00      PROA   
ATOM   2075  HN  SER P 131     -40.028 -87.874 111.389  0.00 97.00      PROA   
ATOM   2076  CA  SER P 131     -41.175 -88.282 113.076  0.00 97.00      PROA   
ATOM   2077  HA  SER P 131     -41.413 -87.623 113.899  0.00 97.00      PROA   
ATOM   2078  CB  SER P 131     -42.371 -89.241 112.783  0.00 97.00      PROA   
ATOM   2079  HB1 SER P 131     -42.148 -89.841 111.876  0.00 97.00      PROA   
ATOM   2080  HB2 SER P 131     -43.265 -88.617 112.568  0.00 97.00      PROA   
ATOM   2081  OG  SER P 131     -42.695 -90.121 113.864  0.00 97.00      PROA   
ATOM   2082  HG1 SER P 131     -42.041 -90.830 113.860  0.00 97.00      PROA   
ATOM   2083  C   SER P 131     -39.970 -89.090 113.442  0.00 97.00      PROA   
ATOM   2084  O   SER P 131     -39.098 -89.305 112.611  0.00 97.00      PROA   
ATOM   2085  N   ASN P 132     -39.913 -89.582 114.700  0.00 97.00      PROA   
ATOM   2086  HN  ASN P 132     -40.660 -89.394 115.333  0.00 97.00      PROA   
ATOM   2087  CA  ASN P 132     -38.920 -90.539 115.141  0.00 97.00      PROA   
ATOM   2088  HA  ASN P 132     -37.969 -90.272 114.701  0.00 97.00      PROA   
ATOM   2089  CB  ASN P 132     -38.747 -90.544 116.697  0.00 97.00      PROA   
ATOM   2090  HB1 ASN P 132     -38.631 -89.502 117.062  0.00 97.00      PROA   
ATOM   2091  HB2 ASN P 132     -37.811 -91.091 116.945  0.00 97.00      PROA   
ATOM   2092  CG  ASN P 132     -39.882 -91.253 117.455  0.00 97.00      PROA   
ATOM   2093  OD1 ASN P 132     -39.842 -92.473 117.637  0.00 97.00      PROA   
ATOM   2094  ND2 ASN P 132     -40.899 -90.491 117.935  0.00 97.00      PROA   
ATOM   2095 HD21 ASN P 132     -41.627 -90.959 118.432  0.00 97.00      PROA   
ATOM   2096 HD22 ASN P 132     -40.896 -89.500 117.816  0.00 97.00      PROA   
ATOM   2097  C   ASN P 132     -39.306 -91.914 114.624  0.00 97.00      PROA   
ATOM   2098  O   ASN P 132     -40.434 -92.141 114.193  0.00 97.00      PROA   
ATOM   2099  N   LEU P 133     -38.361 -92.871 114.694  0.00 97.00      PROA   
ATOM   2100  HN  LEU P 133     -37.421 -92.643 114.940  0.00 97.00      PROA   
ATOM   2101  CA  LEU P 133     -38.661 -94.274 114.578  0.00 97.00      PROA   
ATOM   2102  HA  LEU P 133     -39.730 -94.430 114.587  0.00 97.00      PROA   
ATOM   2103  CB  LEU P 133     -38.062 -94.859 113.277  0.00 97.00      PROA   
ATOM   2104  HB1 LEU P 133     -36.954 -94.893 113.319  0.00 97.00      PROA   
ATOM   2105  HB2 LEU P 133     -38.325 -94.136 112.468  0.00 97.00      PROA   
ATOM   2106  CG  LEU P 133     -38.612 -96.234 112.836  0.00 97.00      PROA   
ATOM   2107  HG  LEU P 133     -39.722 -96.221 112.953  0.00 97.00      PROA   
ATOM   2108  CD1 LEU P 133     -38.302 -96.451 111.348  0.00 97.00      PROA   
ATOM   2109 HD11 LEU P 133     -37.203 -96.454 111.190  0.00 97.00      PROA   
ATOM   2110 HD12 LEU P 133     -38.742 -95.636 110.737  0.00 97.00      PROA   
ATOM   2111 HD13 LEU P 133     -38.714 -97.422 111.004  0.00 97.00      PROA   
ATOM   2112  CD2 LEU P 133     -38.051 -97.410 113.652  0.00 97.00      PROA   
ATOM   2113 HD21 LEU P 133     -38.391 -97.367 114.705  0.00 97.00      PROA   
ATOM   2114 HD22 LEU P 133     -36.940 -97.386 113.637  0.00 97.00      PROA   
ATOM   2115 HD23 LEU P 133     -38.389 -98.376 113.223  0.00 97.00      PROA   
ATOM   2116  C   LEU P 133     -38.075 -94.919 115.813  0.00 97.00      PROA   
ATOM   2117  O   LEU P 133     -36.864 -94.939 115.998  0.00 97.00      PROA   
ATOM   2118  N   THR P 134     -38.934 -95.475 116.701  0.00 97.00      PROA   
ATOM   2119  HN  THR P 134     -39.919 -95.416 116.564  0.00 97.00      PROA   
ATOM   2120  CA  THR P 134     -38.486 -96.143 117.912  0.00 97.00      PROA   
ATOM   2121  HA  THR P 134     -37.419 -96.024 118.029  0.00 97.00      PROA   
ATOM   2122  CB  THR P 134     -39.129 -95.621 119.193  0.00 97.00      PROA   
ATOM   2123  HB  THR P 134     -40.239 -95.685 119.128  0.00 97.00      PROA   
ATOM   2124  OG1 THR P 134     -38.760 -94.265 119.407  0.00 97.00      PROA   
ATOM   2125  HG1 THR P 134     -39.159 -93.751 118.700  0.00 97.00      PROA   
ATOM   2126  CG2 THR P 134     -38.634 -96.403 120.427  0.00 97.00      PROA   
ATOM   2127 HG21 THR P 134     -37.523 -96.388 120.464  0.00 97.00      PROA   
ATOM   2128 HG22 THR P 134     -38.981 -97.456 120.417  0.00 97.00      PROA   
ATOM   2129 HG23 THR P 134     -39.019 -95.925 121.353  0.00 97.00      PROA   
ATOM   2130  C   THR P 134     -38.762 -97.618 117.769  0.00 97.00      PROA   
ATOM   2131  O   THR P 134     -39.898 -98.047 117.582  0.00 97.00      PROA   
ATOM   2132  N   ILE P 135     -37.696 -98.438 117.868  0.00 97.00      PROA   
ATOM   2133  HN  ILE P 135     -36.779 -98.054 117.985  0.00 97.00      PROA   
ATOM   2134  CA  ILE P 135     -37.764 -99.881 117.831  0.00 97.00      PROA   
ATOM   2135  HA  ILE P 135     -38.648-100.191 117.293  0.00 97.00      PROA   
ATOM   2136  CB  ILE P 135     -36.524-100.488 117.166  0.00 97.00      PROA   
ATOM   2137  HB  ILE P 135     -35.631-100.130 117.728  0.00 97.00      PROA   
ATOM   2138  CG2 ILE P 135     -36.555-102.031 117.242  0.00 97.00      PROA   
ATOM   2139 HG21 ILE P 135     -37.450-102.431 116.720  0.00 97.00      PROA   
ATOM   2140 HG22 ILE P 135     -36.568-102.382 118.291  0.00 97.00      PROA   
ATOM   2141 HG23 ILE P 135     -35.648-102.457 116.767  0.00 97.00      PROA   
ATOM   2142  CG1 ILE P 135     -36.343-100.009 115.701  0.00 97.00      PROA   
ATOM   2143 HG11 ILE P 135     -36.736 -98.979 115.580  0.00 97.00      PROA   
ATOM   2144 HG12 ILE P 135     -36.938-100.666 115.029  0.00 97.00      PROA   
ATOM   2145  CD  ILE P 135     -34.872 -99.978 115.264  0.00 97.00      PROA   
ATOM   2146  HD1 ILE P 135     -34.355-100.931 115.506  0.00 97.00      PROA   
ATOM   2147  HD2 ILE P 135     -34.346 -99.159 115.798  0.00 97.00      PROA   
ATOM   2148  HD3 ILE P 135     -34.784 -99.790 114.174  0.00 97.00      PROA   
ATOM   2149  C   ILE P 135     -37.865-100.344 119.272  0.00 97.00      PROA   
ATOM   2150  O   ILE P 135     -36.919-100.213 120.038  0.00 97.00      PROA   
ATOM   2151  N   LEU P 136     -39.032-100.891 119.683  0.00 97.00      PROA   
ATOM   2152  HN  LEU P 136     -39.812-100.920 119.062  0.00 97.00      PROA   
ATOM   2153  CA  LEU P 136     -39.320-101.319 121.044  0.00 97.00      PROA   
ATOM   2154  HA  LEU P 136     -39.167-100.458 121.680  0.00 97.00      PROA   
ATOM   2155  CB  LEU P 136     -40.787-101.813 121.200  0.00 97.00      PROA   
ATOM   2156  HB1 LEU P 136     -40.914-102.220 122.229  0.00 97.00      PROA   
ATOM   2157  HB2 LEU P 136     -40.977-102.640 120.483  0.00 97.00      PROA   
ATOM   2158  CG  LEU P 136     -41.908-100.746 121.034  0.00 97.00      PROA   
ATOM   2159  HG  LEU P 136     -42.855-101.253 121.346  0.00 97.00      PROA   
ATOM   2160  CD1 LEU P 136     -41.715 -99.543 121.974  0.00 97.00      PROA   
ATOM   2161 HD11 LEU P 136     -40.824 -98.953 121.672  0.00 97.00      PROA   
ATOM   2162 HD12 LEU P 136     -41.578 -99.885 123.021  0.00 97.00      PROA   
ATOM   2163 HD13 LEU P 136     -42.603 -98.878 121.932  0.00 97.00      PROA   
ATOM   2164  CD2 LEU P 136     -42.139-100.274 119.584  0.00 97.00      PROA   
ATOM   2165 HD21 LEU P 136     -42.227-101.141 118.897  0.00 97.00      PROA   
ATOM   2166 HD22 LEU P 136     -41.308 -99.623 119.246  0.00 97.00      PROA   
ATOM   2167 HD23 LEU P 136     -43.076 -99.681 119.527  0.00 97.00      PROA   
ATOM   2168  C   LEU P 136     -38.389-102.395 121.585  0.00 97.00      PROA   
ATOM   2169  O   LEU P 136     -37.990-102.347 122.749  0.00 97.00      PROA   
ATOM   2170  N   LYS P 137     -38.026-103.392 120.751  0.00 97.00      PROA   
ATOM   2171  HN  LYS P 137     -38.394-103.433 119.828  0.00 97.00      PROA   
ATOM   2172  CA  LYS P 137     -37.019-104.375 121.087  0.00 97.00      PROA   
ATOM   2173  HA  LYS P 137     -36.382-103.990 121.873  0.00 97.00      PROA   
ATOM   2174  CB  LYS P 137     -37.636-105.723 121.545  0.00 97.00      PROA   
ATOM   2175  HB1 LYS P 137     -36.835-106.489 121.627  0.00 97.00      PROA   
ATOM   2176  HB2 LYS P 137     -38.359-106.074 120.776  0.00 97.00      PROA   
ATOM   2177  CG  LYS P 137     -38.358-105.644 122.904  0.00 97.00      PROA   
ATOM   2178  HG1 LYS P 137     -39.201-104.922 122.840  0.00 97.00      PROA   
ATOM   2179  HG2 LYS P 137     -37.641-105.246 123.652  0.00 97.00      PROA   
ATOM   2180  CD  LYS P 137     -38.895-107.010 123.369  0.00 97.00      PROA   
ATOM   2181  HD1 LYS P 137     -38.061-107.748 123.359  0.00 97.00      PROA   
ATOM   2182  HD2 LYS P 137     -39.650-107.359 122.630  0.00 97.00      PROA   
ATOM   2183  CE  LYS P 137     -39.546-107.002 124.760  0.00 97.00      PROA   
ATOM   2184  HE1 LYS P 137     -39.941-108.016 124.995  0.00 97.00      PROA   
ATOM   2185  HE2 LYS P 137     -40.375-106.268 124.819  0.00 97.00      PROA   
ATOM   2186  NZ  LYS P 137     -38.540-106.674 125.796  0.00 97.00      PROA   
ATOM   2187  HZ1 LYS P 137     -38.409-105.645 125.885  0.00 97.00      PROA   
ATOM   2188  HZ2 LYS P 137     -37.640-107.107 125.506  0.00 97.00      PROA   
ATOM   2189  HZ3 LYS P 137     -38.826-107.082 126.709  0.00 97.00      PROA   
ATOM   2190  C   LYS P 137     -36.146-104.606 119.874  0.00 97.00      PROA   
ATOM   2191  O   LYS P 137     -36.603-105.133 118.861  0.00 97.00      PROA   
ATOM   2192  N   THR P 138     -34.846-104.224 119.938  0.00 97.00      PROA   
ATOM   2193  HN  THR P 138     -34.504-103.724 120.736  0.00 97.00      PROA   
ATOM   2194  CA  THR P 138     -33.899-104.426 118.850  0.00 97.00      PROA   
ATOM   2195  HA  THR P 138     -34.450-104.260 117.935  0.00 97.00      PROA   
ATOM   2196  CB  THR P 138     -32.741-103.426 118.838  0.00 97.00      PROA   
ATOM   2197  HB  THR P 138     -33.155-102.419 119.080  0.00 97.00      PROA   
ATOM   2198  OG1 THR P 138     -32.138-103.338 117.552  0.00 97.00      PROA   
ATOM   2199  HG1 THR P 138     -31.413-102.719 117.661  0.00 97.00      PROA   
ATOM   2200  CG2 THR P 138     -31.644-103.769 119.857  0.00 97.00      PROA   
ATOM   2201 HG21 THR P 138     -31.113-104.706 119.586  0.00 97.00      PROA   
ATOM   2202 HG22 THR P 138     -32.075-103.889 120.870  0.00 97.00      PROA   
ATOM   2203 HG23 THR P 138     -30.891-102.953 119.899  0.00 97.00      PROA   
ATOM   2204  C   THR P 138     -33.425-105.869 118.816  0.00 97.00      PROA   
ATOM   2205  O   THR P 138     -33.698-106.661 119.709  0.00 97.00      PROA   
ATOM   2206  N   ASN P 139     -32.758-106.266 117.716  0.00 97.00      PROA   
ATOM   2207  HN  ASN P 139     -32.469-105.597 117.037  0.00 97.00      PROA   
ATOM   2208  CA  ASN P 139     -32.460-107.654 117.451  0.00 97.00      PROA   
ATOM   2209  HA  ASN P 139     -31.978-108.069 118.327  0.00 97.00      PROA   
ATOM   2210  CB  ASN P 139     -33.743-108.481 117.123  0.00 97.00      PROA   
ATOM   2211  HB1 ASN P 139     -34.384-108.526 118.030  0.00 97.00      PROA   
ATOM   2212  HB2 ASN P 139     -33.489-109.527 116.855  0.00 97.00      PROA   
ATOM   2213  CG  ASN P 139     -34.529-107.855 115.962  0.00 97.00      PROA   
ATOM   2214  OD1 ASN P 139     -34.153-108.016 114.798  0.00 97.00      PROA   
ATOM   2215  ND2 ASN P 139     -35.651-107.149 116.272  0.00 97.00      PROA   
ATOM   2216 HD21 ASN P 139     -36.204-106.784 115.524  0.00 97.00      PROA   
ATOM   2217 HD22 ASN P 139     -35.908-106.999 117.226  0.00 97.00      PROA   
ATOM   2218  C   ASN P 139     -31.448-107.686 116.324  0.00 97.00      PROA   
ATOM   2219  O   ASN P 139     -31.110-106.652 115.751  0.00 97.00      PROA   
ATOM   2220  N   MET P 140     -30.932-108.887 115.969  0.00 97.00      PROA   
ATOM   2221  HN  MET P 140     -31.165-109.712 116.482  0.00 97.00      PROA   
ATOM   2222  CA  MET P 140     -29.972-109.081 114.894  0.00 97.00      PROA   
ATOM   2223  HA  MET P 140     -29.091-108.507 115.149  0.00 97.00      PROA   
ATOM   2224  CB  MET P 140     -29.555-110.566 114.801  0.00 97.00      PROA   
ATOM   2225  HB1 MET P 140     -30.442-111.193 114.562  0.00 97.00      PROA   
ATOM   2226  HB2 MET P 140     -29.205-110.866 115.814  0.00 97.00      PROA   
ATOM   2227  CG  MET P 140     -28.442-110.854 113.778  0.00 97.00      PROA   
ATOM   2228  HG1 MET P 140     -27.530-110.291 114.079  0.00 97.00      PROA   
ATOM   2229  HG2 MET P 140     -28.739-110.471 112.780  0.00 97.00      PROA   
ATOM   2230  SD  MET P 140     -28.076-112.621 113.603  0.00 97.00      PROA   
ATOM   2231  CE  MET P 140     -27.565-112.946 115.323  0.00 97.00      PROA   
ATOM   2232  HE1 MET P 140     -28.373-112.856 116.043  0.00 97.00      PROA   
ATOM   2233  HE2 MET P 140     -26.834-112.204 115.690  0.00 97.00      PROA   
ATOM   2234  HE3 MET P 140     -27.095-113.951 115.414  0.00 97.00      PROA   
ATOM   2235  C   MET P 140     -30.445-108.578 113.534  0.00 97.00      PROA   
ATOM   2236  O   MET P 140     -29.667-108.014 112.767  0.00 97.00      PROA   
ATOM   2237  N   SER P 141     -31.752-108.707 113.212  0.00 97.00      PROA   
ATOM   2238  HN  SER P 141     -32.398-109.108 113.857  0.00 97.00      PROA   
ATOM   2239  CA  SER P 141     -32.291-108.306 111.920  0.00 97.00      PROA   
ATOM   2240  HA  SER P 141     -31.568-108.533 111.147  0.00 97.00      PROA   
ATOM   2241  CB  SER P 141     -33.615-109.059 111.609  0.00 97.00      PROA   
ATOM   2242  HB1 SER P 141     -34.430-108.737 112.293  0.00 97.00      PROA   
ATOM   2243  HB2 SER P 141     -33.447-110.145 111.775  0.00 97.00      PROA   
ATOM   2244  OG  SER P 141     -34.026-108.890 110.253  0.00 97.00      PROA   
ATOM   2245  HG1 SER P 141     -34.168-107.948 110.120  0.00 97.00      PROA   
ATOM   2246  C   SER P 141     -32.569-106.810 111.899  0.00 97.00      PROA   
ATOM   2247  O   SER P 141     -33.040-106.284 110.898  0.00 97.00      PROA   
ATOM   2248  N   HSD P 142     -32.238-106.092 112.994  0.00 97.00      PROA   
ATOM   2249  HN  HSD P 142     -31.932-106.574 113.812  0.00 97.00      PROA   
ATOM   2250  CA  HSD P 142     -32.253-104.646 113.087  0.00 97.00      PROA   
ATOM   2251  HA  HSD P 142     -32.690-104.231 112.197  0.00 97.00      PROA   
ATOM   2252  CB  HSD P 142     -33.114-104.153 114.276  0.00 97.00      PROA   
ATOM   2253  HB1 HSD P 142     -32.873-103.096 114.523  0.00 97.00      PROA   
ATOM   2254  HB2 HSD P 142     -32.914-104.763 115.181  0.00 97.00      PROA   
ATOM   2255  ND1 HSD P 142     -35.464-103.172 114.164  0.00 97.00      PROA   
ATOM   2256  HD1 HSD P 142     -35.281-102.358 114.718  0.00 97.00      PROA   
ATOM   2257  CG  HSD P 142     -34.584-104.207 113.930  0.00 97.00      PROA   
ATOM   2258  CE1 HSD P 142     -36.629-103.491 113.552  0.00 97.00      PROA   
ATOM   2259  HE1 HSD P 142     -37.518-102.862 113.595  0.00 97.00      PROA   
ATOM   2260  NE2 HSD P 142     -36.566-104.658 112.946  0.00 97.00      PROA   
ATOM   2261  CD2 HSD P 142     -35.284-105.116 113.196  0.00 97.00      PROA   
ATOM   2262  HD2 HSD P 142     -34.986-106.071 112.785  0.00 97.00      PROA   
ATOM   2263  C   HSD P 142     -30.840-104.094 113.124  0.00 97.00      PROA   
ATOM   2264  O   HSD P 142     -30.626-102.913 113.380  0.00 97.00      PROA   
ATOM   2265  N   SER P 143     -29.827-104.930 112.814  0.00 97.00      PROA   
ATOM   2266  HN  SER P 143     -30.015-105.892 112.631  0.00 97.00      PROA   
ATOM   2267  CA  SER P 143     -28.430-104.536 112.742  0.00 97.00      PROA   
ATOM   2268  HA  SER P 143     -28.262-103.704 113.413  0.00 97.00      PROA   
ATOM   2269  CB  SER P 143     -27.531-105.727 113.158  0.00 97.00      PROA   
ATOM   2270  HB1 SER P 143     -27.520-106.517 112.378  0.00 97.00      PROA   
ATOM   2271  HB2 SER P 143     -27.968-106.177 114.074  0.00 97.00      PROA   
ATOM   2272  OG  SER P 143     -26.199-105.327 113.455  0.00 97.00      PROA   
ATOM   2273  HG1 SER P 143     -25.801-105.036 112.632  0.00 97.00      PROA   
ATOM   2274  C   SER P 143     -28.066-104.107 111.327  0.00 97.00      PROA   
ATOM   2275  O   SER P 143     -28.676-104.554 110.358  0.00 97.00      PROA   
ATOM   2276  N   GLY P 144     -27.038-103.230 111.175  0.00 97.00      PROA   
ATOM   2277  HN  GLY P 144     -26.577-102.837 111.971  0.00 97.00      PROA   
ATOM   2278  CA  GLY P 144     -26.493-102.838 109.884  0.00 97.00      PROA   
ATOM   2279  HA1 GLY P 144     -27.067-103.275 109.084  0.00 97.00      PROA   
ATOM   2280  HA2 GLY P 144     -25.459-103.153 109.873  0.00 97.00      PROA   
ATOM   2281  C   GLY P 144     -26.500-101.348 109.699  0.00 97.00      PROA   
ATOM   2282  O   GLY P 144     -26.440-100.589 110.658  0.00 97.00      PROA   
ATOM   2283  N   THR P 145     -26.539-100.883 108.429  0.00 97.00      PROA   
ATOM   2284  HN  THR P 145     -26.691-101.522 107.675  0.00 97.00      PROA   
ATOM   2285  CA  THR P 145     -26.426 -99.475 108.086  0.00 97.00      PROA   
ATOM   2286  HA  THR P 145     -25.968 -98.962 108.917  0.00 97.00      PROA   
ATOM   2287  CB  THR P 145     -25.506 -99.192 106.892  0.00 97.00      PROA   
ATOM   2288  HB  THR P 145     -24.503 -99.609 107.139  0.00 97.00      PROA   
ATOM   2289  OG1 THR P 145     -25.322 -97.798 106.661  0.00 97.00      PROA   
ATOM   2290  HG1 THR P 145     -25.945 -97.556 105.965  0.00 97.00      PROA   
ATOM   2291  CG2 THR P 145     -25.984 -99.848 105.582  0.00 97.00      PROA   
ATOM   2292 HG21 THR P 145     -26.962 -99.432 105.260  0.00 97.00      PROA   
ATOM   2293 HG22 THR P 145     -26.082-100.945 105.701  0.00 97.00      PROA   
ATOM   2294 HG23 THR P 145     -25.249 -99.648 104.772  0.00 97.00      PROA   
ATOM   2295  C   THR P 145     -27.799 -98.868 107.918  0.00 97.00      PROA   
ATOM   2296  O   THR P 145     -28.634 -99.368 107.178  0.00 97.00      PROA   
ATOM   2297  N   TYR P 146     -28.057 -97.749 108.625  0.00 97.00      PROA   
ATOM   2298  HN  TYR P 146     -27.365 -97.375 109.240  0.00 97.00      PROA   
ATOM   2299  CA  TYR P 146     -29.307 -97.025 108.575  0.00 97.00      PROA   
ATOM   2300  HA  TYR P 146     -30.022 -97.583 107.992  0.00 97.00      PROA   
ATOM   2301  CB  TYR P 146     -29.913 -96.727 109.968  0.00 97.00      PROA   
ATOM   2302  HB1 TYR P 146     -30.704 -95.952 109.886  0.00 97.00      PROA   
ATOM   2303  HB2 TYR P 146     -29.126 -96.352 110.658  0.00 97.00      PROA   
ATOM   2304  CG  TYR P 146     -30.559 -97.932 110.592  0.00 97.00      PROA   
ATOM   2305  CD1 TYR P 146     -29.798 -98.888 111.284  0.00 97.00      PROA   
ATOM   2306  HD1 TYR P 146     -28.720 -98.813 111.288  0.00 97.00      PROA   
ATOM   2307  CE1 TYR P 146     -30.431 -99.909 112.002  0.00 97.00      PROA   
ATOM   2308  HE1 TYR P 146     -29.839-100.640 112.528  0.00 97.00      PROA   
ATOM   2309  CZ  TYR P 146     -31.828 -99.967 112.056  0.00 97.00      PROA   
ATOM   2310  OH  TYR P 146     -32.465-100.977 112.800  0.00 97.00      PROA   
ATOM   2311  HH  TYR P 146     -31.768-101.526 113.174  0.00 97.00      PROA   
ATOM   2312  CD2 TYR P 146     -31.963 -98.033 110.613  0.00 97.00      PROA   
ATOM   2313  HD2 TYR P 146     -32.559 -97.293 110.100  0.00 97.00      PROA   
ATOM   2314  CE2 TYR P 146     -32.594 -99.044 111.345  0.00 97.00      PROA   
ATOM   2315  HE2 TYR P 146     -33.670 -99.095 111.389  0.00 97.00      PROA   
ATOM   2316  C   TYR P 146     -29.102 -95.701 107.884  0.00 97.00      PROA   
ATOM   2317  O   TYR P 146     -28.077 -95.051 108.043  0.00 97.00      PROA   
ATOM   2318  N   HSD P 147     -30.100 -95.266 107.088  0.00 97.00      PROA   
ATOM   2319  HN  HSD P 147     -30.938 -95.799 106.995  0.00 97.00      PROA   
ATOM   2320  CA  HSD P 147     -30.045 -94.005 106.376  0.00 97.00      PROA   
ATOM   2321  HA  HSD P 147     -29.389 -93.317 106.893  0.00 97.00      PROA   
ATOM   2322  CB  HSD P 147     -29.612 -94.162 104.891  0.00 97.00      PROA   
ATOM   2323  HB1 HSD P 147     -29.455 -93.155 104.448  0.00 97.00      PROA   
ATOM   2324  HB2 HSD P 147     -30.405 -94.666 104.302  0.00 97.00      PROA   
ATOM   2325  ND1 HSD P 147     -27.190 -94.519 104.161  0.00 97.00      PROA   
ATOM   2326  HD1 HSD P 147     -26.997 -93.568 103.913  0.00 97.00      PROA   
ATOM   2327  CG  HSD P 147     -28.368 -94.992 104.701  0.00 97.00      PROA   
ATOM   2328  CE1 HSD P 147     -26.360 -95.583 104.031  0.00 97.00      PROA   
ATOM   2329  HE1 HSD P 147     -25.347 -95.503 103.636  0.00 97.00      PROA   
ATOM   2330  NE2 HSD P 147     -26.925 -96.705 104.430  0.00 97.00      PROA   
ATOM   2331  CD2 HSD P 147     -28.189 -96.335 104.847  0.00 97.00      PROA   
ATOM   2332  HD2 HSD P 147     -28.876 -97.088 105.214  0.00 97.00      PROA   
ATOM   2333  C   HSD P 147     -31.446 -93.447 106.408  0.00 97.00      PROA   
ATOM   2334  O   HSD P 147     -32.398 -94.178 106.659  0.00 97.00      PROA   
ATOM   2335  N   CYS P 148     -31.626 -92.131 106.154  0.00 97.00      PROA   
ATOM   2336  HN  CYS P 148     -30.858 -91.495 106.091  0.00 97.00      PROA   
ATOM   2337  CA  CYS P 148     -32.948 -91.577 105.961  0.00 97.00      PROA   
ATOM   2338  HA  CYS P 148     -33.604 -92.379 105.670  0.00 97.00      PROA   
ATOM   2339  CB  CYS P 148     -33.558 -90.932 107.238  0.00 97.00      PROA   
ATOM   2340  HB1 CYS P 148     -33.534 -91.703 108.039  0.00 97.00      PROA   
ATOM   2341  HB2 CYS P 148     -34.631 -90.713 107.048  0.00 97.00      PROA   
ATOM   2342  SG  CYS P 148     -32.710 -89.434 107.845  0.00 97.00      PROA   
ATOM   2343  C   CYS P 148     -32.967 -90.612 104.799  0.00 97.00      PROA   
ATOM   2344  O   CYS P 148     -31.933 -90.141 104.335  0.00 97.00      PROA   
ATOM   2345  N   SER P 149     -34.180 -90.303 104.288  0.00 97.00      PROA   
ATOM   2346  HN  SER P 149     -35.003 -90.747 104.637  0.00 97.00      PROA   
ATOM   2347  CA  SER P 149     -34.354 -89.285 103.273  0.00 97.00      PROA   
ATOM   2348  HA  SER P 149     -33.578 -88.548 103.414  0.00 97.00      PROA   
ATOM   2349  CB  SER P 149     -34.335 -89.796 101.797  0.00 97.00      PROA   
ATOM   2350  HB1 SER P 149     -33.416 -90.403 101.656  0.00 97.00      PROA   
ATOM   2351  HB2 SER P 149     -34.287 -88.934 101.099  0.00 97.00      PROA   
ATOM   2352  OG  SER P 149     -35.466 -90.590 101.441  0.00 97.00      PROA   
ATOM   2353  HG1 SER P 149     -36.247 -90.138 101.767  0.00 97.00      PROA   
ATOM   2354  C   SER P 149     -35.668 -88.601 103.518  0.00 97.00      PROA   
ATOM   2355  O   SER P 149     -36.602 -89.213 104.018  0.00 97.00      PROA   
ATOM   2356  N   GLY P 150     -35.766 -87.308 103.143  0.00 97.00      PROA   
ATOM   2357  HN  GLY P 150     -34.978 -86.850 102.738  0.00 97.00      PROA   
ATOM   2358  CA  GLY P 150     -37.000 -86.548 103.187  0.00 97.00      PROA   
ATOM   2359  HA1 GLY P 150     -37.018 -85.985 104.107  0.00 97.00      PROA   
ATOM   2360  HA2 GLY P 150     -37.849 -87.206 103.055  0.00 97.00      PROA   
ATOM   2361  C   GLY P 150     -36.988 -85.585 102.043  0.00 97.00      PROA   
ATOM   2362  O   GLY P 150     -36.032 -85.534 101.282  0.00 97.00      PROA   
ATOM   2363  N   MET P 151     -38.062 -84.785 101.894  0.00 97.00      PROA   
ATOM   2364  HN  MET P 151     -38.866 -84.908 102.474  0.00 97.00      PROA   
ATOM   2365  CA  MET P 151     -38.236 -83.836 100.820  0.00 97.00      PROA   
ATOM   2366  HA  MET P 151     -37.362 -83.823 100.187  0.00 97.00      PROA   
ATOM   2367  CB  MET P 151     -39.492 -84.223  99.992  0.00 97.00      PROA   
ATOM   2368  HB1 MET P 151     -40.401 -83.721 100.377  0.00 97.00      PROA   
ATOM   2369  HB2 MET P 151     -39.663 -85.316 100.148  0.00 97.00      PROA   
ATOM   2370  CG  MET P 151     -39.371 -84.031  98.468  0.00 97.00      PROA   
ATOM   2371  HG1 MET P 151     -40.291 -84.460  98.010  0.00 97.00      PROA   
ATOM   2372  HG2 MET P 151     -38.512 -84.635  98.101  0.00 97.00      PROA   
ATOM   2373  SD  MET P 151     -39.193 -82.312  97.911  0.00 97.00      PROA   
ATOM   2374  CE  MET P 151     -39.352 -82.698  96.146  0.00 97.00      PROA   
ATOM   2375  HE1 MET P 151     -40.363 -83.101  95.923  0.00 97.00      PROA   
ATOM   2376  HE2 MET P 151     -38.603 -83.456  95.829  0.00 97.00      PROA   
ATOM   2377  HE3 MET P 151     -39.204 -81.787  95.527  0.00 97.00      PROA   
ATOM   2378  C   MET P 151     -38.413 -82.461 101.447  0.00 97.00      PROA   
ATOM   2379  O   MET P 151     -39.096 -82.303 102.455  0.00 97.00      PROA   
ATOM   2380  N   GLY P 152     -37.775 -81.425 100.852  0.00 97.00      PROA   
ATOM   2381  HN  GLY P 152     -37.157 -81.621 100.094  0.00 97.00      PROA   
ATOM   2382  CA  GLY P 152     -38.009 -80.023 101.183  0.00 97.00      PROA   
ATOM   2383  HA1 GLY P 152     -37.130 -79.625 101.660  0.00 97.00      PROA   
ATOM   2384  HA2 GLY P 152     -38.896 -79.933 101.795  0.00 97.00      PROA   
ATOM   2385  C   GLY P 152     -38.273 -79.246  99.924  0.00 97.00      PROA   
ATOM   2386  O   GLY P 152     -39.416 -78.954  99.589  0.00 97.00      PROA   
ATOM   2387  N   LYS P 153     -37.207 -78.867  99.188  0.00 97.00      PROA   
ATOM   2388  HN  LYS P 153     -36.280 -78.963  99.547  0.00 97.00      PROA   
ATOM   2389  CA  LYS P 153     -37.324 -78.366  97.828  0.00 97.00      PROA   
ATOM   2390  HA  LYS P 153     -38.366 -78.326  97.555  0.00 97.00      PROA   
ATOM   2391  CB  LYS P 153     -36.715 -76.948  97.670  0.00 97.00      PROA   
ATOM   2392  HB1 LYS P 153     -36.506 -76.729  96.600  0.00 97.00      PROA   
ATOM   2393  HB2 LYS P 153     -35.747 -76.909  98.214  0.00 97.00      PROA   
ATOM   2394  CG  LYS P 153     -37.637 -75.823  98.185  0.00 97.00      PROA   
ATOM   2395  HG1 LYS P 153     -37.088 -74.858  98.105  0.00 97.00      PROA   
ATOM   2396  HG2 LYS P 153     -37.871 -75.991  99.259  0.00 97.00      PROA   
ATOM   2397  CD  LYS P 153     -38.943 -75.732  97.376  0.00 97.00      PROA   
ATOM   2398  HD1 LYS P 153     -39.542 -76.651  97.562  0.00 97.00      PROA   
ATOM   2399  HD2 LYS P 153     -38.674 -75.711  96.295  0.00 97.00      PROA   
ATOM   2400  CE  LYS P 153     -39.809 -74.512  97.708  0.00 97.00      PROA   
ATOM   2401  HE1 LYS P 153     -39.265 -73.570  97.487  0.00 97.00      PROA   
ATOM   2402  HE2 LYS P 153     -40.107 -74.523  98.778  0.00 97.00      PROA   
ATOM   2403  NZ  LYS P 153     -41.044 -74.537  96.887  0.00 97.00      PROA   
ATOM   2404  HZ1 LYS P 153     -41.570 -75.411  97.091  0.00 97.00      PROA   
ATOM   2405  HZ2 LYS P 153     -40.786 -74.525  95.879  0.00 97.00      PROA   
ATOM   2406  HZ3 LYS P 153     -41.639 -73.714  97.103  0.00 97.00      PROA   
ATOM   2407  C   LYS P 153     -36.745 -79.329  96.817  0.00 97.00      PROA   
ATOM   2408  O   LYS P 153     -36.849 -79.120  95.609  0.00 97.00      PROA   
ATOM   2409  N   HSD P 154     -36.187 -80.452  97.303  0.00 97.00      PROA   
ATOM   2410  HN  HSD P 154     -36.094 -80.583  98.285  0.00 97.00      PROA   
ATOM   2411  CA  HSD P 154     -35.806 -81.592  96.511  0.00 97.00      PROA   
ATOM   2412  HA  HSD P 154     -36.615 -81.833  95.836  0.00 97.00      PROA   
ATOM   2413  CB  HSD P 154     -34.486 -81.398  95.721  0.00 97.00      PROA   
ATOM   2414  HB1 HSD P 154     -33.676 -81.096  96.421  0.00 97.00      PROA   
ATOM   2415  HB2 HSD P 154     -34.630 -80.566  94.998  0.00 97.00      PROA   
ATOM   2416  ND1 HSD P 154     -32.946 -83.368  95.220  0.00 97.00      PROA   
ATOM   2417  HD1 HSD P 154     -32.354 -83.265  96.021  0.00 97.00      PROA   
ATOM   2418  CG  HSD P 154     -34.069 -82.617  94.941  0.00 97.00      PROA   
ATOM   2419  CE1 HSD P 154     -32.918 -84.382  94.322  0.00 97.00      PROA   
ATOM   2420  HE1 HSD P 154     -32.131 -85.135  94.311  0.00 97.00      PROA   
ATOM   2421  NE2 HSD P 154     -33.943 -84.342  93.493  0.00 97.00      PROA   
ATOM   2422  CD2 HSD P 154     -34.659 -83.220  93.872  0.00 97.00      PROA   
ATOM   2423  HD2 HSD P 154     -35.553 -82.943  93.328  0.00 97.00      PROA   
ATOM   2424  C   HSD P 154     -35.686 -82.691  97.536  0.00 97.00      PROA   
ATOM   2425  O   HSD P 154     -35.758 -82.424  98.734  0.00 97.00      PROA   
ATOM   2426  N   ARG P 155     -35.531 -83.971  97.119  0.00 97.00      PROA   
ATOM   2427  HN  ARG P 155     -35.497 -84.199  96.148  0.00 97.00      PROA   
ATOM   2428  CA  ARG P 155     -35.184 -85.025  98.053  0.00 97.00      PROA   
ATOM   2429  HA  ARG P 155     -35.871 -84.937  98.882  0.00 97.00      PROA   
ATOM   2430  CB  ARG P 155     -35.366 -86.464  97.502  0.00 97.00      PROA   
ATOM   2431  HB1 ARG P 155     -36.457 -86.634  97.350  0.00 97.00      PROA   
ATOM   2432  HB2 ARG P 155     -35.036 -87.184  98.283  0.00 97.00      PROA   
ATOM   2433  CG  ARG P 155     -34.639 -86.752  96.169  0.00 97.00      PROA   
ATOM   2434  HG1 ARG P 155     -33.821 -86.016  96.042  0.00 97.00      PROA   
ATOM   2435  HG2 ARG P 155     -35.339 -86.608  95.317  0.00 97.00      PROA   
ATOM   2436  CD  ARG P 155     -33.975 -88.137  96.079  0.00 97.00      PROA   
ATOM   2437  HD1 ARG P 155     -33.154 -88.197  96.830  0.00 97.00      PROA   
ATOM   2438  HD2 ARG P 155     -33.563 -88.313  95.061  0.00 97.00      PROA   
ATOM   2439  NE  ARG P 155     -35.029 -89.162  96.362  0.00 97.00      PROA   
ATOM   2440  HE  ARG P 155     -35.981 -88.912  96.215  0.00 97.00      PROA   
ATOM   2441  CZ  ARG P 155     -34.794 -90.335  96.987  0.00 97.00      PROA   
ATOM   2442  NH1 ARG P 155     -33.560 -90.812  97.200  0.00 97.00      PROA   
ATOM   2443 HH11 ARG P 155     -32.785 -90.330  96.805  0.00 97.00      PROA   
ATOM   2444 HH12 ARG P 155     -33.466 -91.696  97.651  0.00 97.00      PROA   
ATOM   2445  NH2 ARG P 155     -35.834 -91.069  97.425  0.00 97.00      PROA   
ATOM   2446 HH21 ARG P 155     -36.761 -90.732  97.291  0.00 97.00      PROA   
ATOM   2447 HH22 ARG P 155     -35.645 -91.897  97.945  0.00 97.00      PROA   
ATOM   2448  C   ARG P 155     -33.781 -84.861  98.626  0.00 97.00      PROA   
ATOM   2449  O   ARG P 155     -32.820 -84.585  97.912  0.00 97.00      PROA   
ATOM   2450  N   TYR P 156     -33.639 -85.035  99.954  0.00 97.00      PROA   
ATOM   2451  HN  TYR P 156     -34.440 -85.206 100.525  0.00 97.00      PROA   
ATOM   2452  CA  TYR P 156     -32.380 -84.925 100.658  0.00 97.00      PROA   
ATOM   2453  HA  TYR P 156     -31.575 -84.742  99.961  0.00 97.00      PROA   
ATOM   2454  CB  TYR P 156     -32.412 -83.817 101.748  0.00 97.00      PROA   
ATOM   2455  HB1 TYR P 156     -31.411 -83.676 102.207  0.00 97.00      PROA   
ATOM   2456  HB2 TYR P 156     -33.135 -84.109 102.540  0.00 97.00      PROA   
ATOM   2457  CG  TYR P 156     -32.865 -82.485 101.194  0.00 97.00      PROA   
ATOM   2458  CD1 TYR P 156     -32.311 -81.954 100.013  0.00 97.00      PROA   
ATOM   2459  HD1 TYR P 156     -31.549 -82.503  99.482  0.00 97.00      PROA   
ATOM   2460  CE1 TYR P 156     -32.759 -80.730  99.500  0.00 97.00      PROA   
ATOM   2461  HE1 TYR P 156     -32.338 -80.347  98.582  0.00 97.00      PROA   
ATOM   2462  CZ  TYR P 156     -33.756 -80.013 100.173  0.00 97.00      PROA   
ATOM   2463  OH  TYR P 156     -34.208 -78.779  99.665  0.00 97.00      PROA   
ATOM   2464  HH  TYR P 156     -33.549 -78.461  99.045  0.00 97.00      PROA   
ATOM   2465  CD2 TYR P 156     -33.848 -81.739 101.871  0.00 97.00      PROA   
ATOM   2466  HD2 TYR P 156     -34.275 -82.121 102.787  0.00 97.00      PROA   
ATOM   2467  CE2 TYR P 156     -34.289 -80.512 101.365  0.00 97.00      PROA   
ATOM   2468  HE2 TYR P 156     -35.033 -79.946 101.904  0.00 97.00      PROA   
ATOM   2469  C   TYR P 156     -32.134 -86.261 101.315  0.00 97.00      PROA   
ATOM   2470  O   TYR P 156     -33.065 -86.892 101.799  0.00 97.00      PROA   
ATOM   2471  N   THR P 157     -30.865 -86.733 101.324  0.00 97.00      PROA   
ATOM   2472  HN  THR P 157     -30.133 -86.224 100.881  0.00 97.00      PROA   
ATOM   2473  CA  THR P 157     -30.453 -88.000 101.906  0.00 97.00      PROA   
ATOM   2474  HA  THR P 157     -31.306 -88.512 102.332  0.00 97.00      PROA   
ATOM   2475  CB  THR P 157     -29.756 -88.933 100.916  0.00 97.00      PROA   
ATOM   2476  HB  THR P 157     -29.215 -89.758 101.439  0.00 97.00      PROA   
ATOM   2477  OG1 THR P 157     -28.840 -88.224 100.085  0.00 97.00      PROA   
ATOM   2478  HG1 THR P 157     -28.136 -87.915 100.659  0.00 97.00      PROA   
ATOM   2479  CG2 THR P 157     -30.807 -89.570  99.995  0.00 97.00      PROA   
ATOM   2480 HG21 THR P 157     -31.378 -88.784  99.457  0.00 97.00      PROA   
ATOM   2481 HG22 THR P 157     -31.509 -90.195 100.582  0.00 97.00      PROA   
ATOM   2482 HG23 THR P 157     -30.303 -90.218  99.245  0.00 97.00      PROA   
ATOM   2483  C   THR P 157     -29.486 -87.720 103.029  0.00 97.00      PROA   
ATOM   2484  O   THR P 157     -28.628 -86.854 102.911  0.00 97.00      PROA   
ATOM   2485  N   SER P 158     -29.591 -88.463 104.154  0.00 97.00      PROA   
ATOM   2486  HN  SER P 158     -30.317 -89.143 104.257  0.00 97.00      PROA   
ATOM   2487  CA  SER P 158     -28.681 -88.331 105.275  0.00 97.00      PROA   
ATOM   2488  HA  SER P 158     -28.469 -87.280 105.407  0.00 97.00      PROA   
ATOM   2489  CB  SER P 158     -29.287 -88.875 106.604  0.00 97.00      PROA   
ATOM   2490  HB1 SER P 158     -30.296 -88.430 106.723  0.00 97.00      PROA   
ATOM   2491  HB2 SER P 158     -28.674 -88.556 107.472  0.00 97.00      PROA   
ATOM   2492  OG  SER P 158     -29.417 -90.296 106.634  0.00 97.00      PROA   
ATOM   2493  HG1 SER P 158     -28.536 -90.656 106.797  0.00 97.00      PROA   
ATOM   2494  C   SER P 158     -27.369 -89.047 105.030  0.00 97.00      PROA   
ATOM   2495  O   SER P 158     -27.214 -89.831 104.097  0.00 97.00      PROA   
ATOM   2496  N   ALA P 159     -26.398 -88.830 105.944  0.00 97.00      PROA   
ATOM   2497  HN  ALA P 159     -26.479 -88.091 106.611  0.00 97.00      PROA   
ATOM   2498  CA  ALA P 159     -25.298 -89.745 106.165  0.00 97.00      PROA   
ATOM   2499  HA  ALA P 159     -24.771 -89.854 105.226  0.00 97.00      PROA   
ATOM   2500  CB  ALA P 159     -24.331 -89.190 107.230  0.00 97.00      PROA   
ATOM   2501  HB1 ALA P 159     -24.849 -89.069 108.206  0.00 97.00      PROA   
ATOM   2502  HB2 ALA P 159     -23.952 -88.192 106.916  0.00 97.00      PROA   
ATOM   2503  HB3 ALA P 159     -23.461 -89.863 107.373  0.00 97.00      PROA   
ATOM   2504  C   ALA P 159     -25.793 -91.125 106.597  0.00 97.00      PROA   
ATOM   2505  O   ALA P 159     -26.844 -91.253 107.222  0.00 97.00      PROA   
ATOM   2506  N   GLY P 160     -25.052 -92.205 106.247  0.00 97.00      PROA   
ATOM   2507  HN  GLY P 160     -24.201 -92.093 105.741  0.00 97.00      PROA   
ATOM   2508  CA  GLY P 160     -25.355 -93.551 106.708  0.00 97.00      PROA   
ATOM   2509  HA1 GLY P 160     -24.904 -94.247 106.016  0.00 97.00      PROA   
ATOM   2510  HA2 GLY P 160     -26.424 -93.681 106.793  0.00 97.00      PROA   
ATOM   2511  C   GLY P 160     -24.719 -93.794 108.044  0.00 97.00      PROA   
ATOM   2512  O   GLY P 160     -23.546 -93.485 108.234  0.00 97.00      PROA   
ATOM   2513  N   ILE P 161     -25.475 -94.390 108.993  0.00 97.00      PROA   
ATOM   2514  HN  ILE P 161     -26.424 -94.632 108.795  0.00 97.00      PROA   
ATOM   2515  CA  ILE P 161     -24.996 -94.674 110.331  0.00 97.00      PROA   
ATOM   2516  HA  ILE P 161     -23.963 -94.373 110.419  0.00 97.00      PROA   
ATOM   2517  CB  ILE P 161     -25.794 -93.961 111.427  0.00 97.00      PROA   
ATOM   2518  HB  ILE P 161     -26.851 -94.318 111.395  0.00 97.00      PROA   
ATOM   2519  CG2 ILE P 161     -25.208 -94.303 112.818  0.00 97.00      PROA   
ATOM   2520 HG21 ILE P 161     -24.122 -94.074 112.848  0.00 97.00      PROA   
ATOM   2521 HG22 ILE P 161     -25.353 -95.373 113.071  0.00 97.00      PROA   
ATOM   2522 HG23 ILE P 161     -25.710 -93.693 113.598  0.00 97.00      PROA   
ATOM   2523  CG1 ILE P 161     -25.845 -92.422 111.208  0.00 97.00      PROA   
ATOM   2524 HG11 ILE P 161     -26.486 -91.986 112.006  0.00 97.00      PROA   
ATOM   2525 HG12 ILE P 161     -26.343 -92.202 110.239  0.00 97.00      PROA   
ATOM   2526  CD  ILE P 161     -24.483 -91.713 111.244  0.00 97.00      PROA   
ATOM   2527  HD1 ILE P 161     -23.809 -92.102 110.453  0.00 97.00      PROA   
ATOM   2528  HD2 ILE P 161     -23.984 -91.849 112.227  0.00 97.00      PROA   
ATOM   2529  HD3 ILE P 161     -24.614 -90.623 111.080  0.00 97.00      PROA   
ATOM   2530  C   ILE P 161     -25.053 -96.174 110.530  0.00 97.00      PROA   
ATOM   2531  O   ILE P 161     -26.114 -96.788 110.475  0.00 97.00      PROA   
ATOM   2532  N   SER P 162     -23.885 -96.809 110.774  0.00 97.00      PROA   
ATOM   2533  HN  SER P 162     -23.023 -96.307 110.789  0.00 97.00      PROA   
ATOM   2534  CA  SER P 162     -23.787 -98.243 110.964  0.00 97.00      PROA   
ATOM   2535  HA  SER P 162     -24.588 -98.726 110.425  0.00 97.00      PROA   
ATOM   2536  CB  SER P 162     -22.452 -98.813 110.418  0.00 97.00      PROA   
ATOM   2537  HB1 SER P 162     -22.417 -98.642 109.320  0.00 97.00      PROA   
ATOM   2538  HB2 SER P 162     -22.385 -99.908 110.596  0.00 97.00      PROA   
ATOM   2539  OG  SER P 162     -21.326 -98.158 110.999  0.00 97.00      PROA   
ATOM   2540  HG1 SER P 162     -21.457 -98.212 111.951  0.00 97.00      PROA   
ATOM   2541  C   SER P 162     -23.910 -98.630 112.424  0.00 97.00      PROA   
ATOM   2542  O   SER P 162     -23.085 -98.242 113.250  0.00 97.00      PROA   
ATOM   2543  N   VAL P 163     -24.931 -99.449 112.770  0.00 97.00      PROA   
ATOM   2544  HN  VAL P 163     -25.604 -99.742 112.093  0.00 97.00      PROA   
ATOM   2545  CA  VAL P 163     -25.109 -99.964 114.114  0.00 97.00      PROA   
ATOM   2546  HA  VAL P 163     -24.341 -99.550 114.748  0.00 97.00      PROA   
ATOM   2547  CB  VAL P 163     -26.446 -99.617 114.768  0.00 97.00      PROA   
ATOM   2548  HB  VAL P 163     -26.416 -99.929 115.839  0.00 97.00      PROA   
ATOM   2549  CG1 VAL P 163     -26.629 -98.087 114.739  0.00 97.00      PROA   
ATOM   2550 HG11 VAL P 163     -26.738 -97.716 113.697  0.00 97.00      PROA   
ATOM   2551 HG12 VAL P 163     -25.764 -97.577 115.212  0.00 97.00      PROA   
ATOM   2552 HG13 VAL P 163     -27.549 -97.817 115.299  0.00 97.00      PROA   
ATOM   2553  CG2 VAL P 163     -27.638-100.325 114.096  0.00 97.00      PROA   
ATOM   2554 HG21 VAL P 163     -27.605-101.422 114.254  0.00 97.00      PROA   
ATOM   2555 HG22 VAL P 163     -27.641-100.122 113.006  0.00 97.00      PROA   
ATOM   2556 HG23 VAL P 163     -28.592 -99.949 114.525  0.00 97.00      PROA   
ATOM   2557  C   VAL P 163     -24.900-101.460 114.077  0.00 97.00      PROA   
ATOM   2558  O   VAL P 163     -25.357-102.152 113.174  0.00 97.00      PROA   
ATOM   2559  N   THR P 164     -24.162-102.005 115.066  0.00 97.00      PROA   
ATOM   2560  HN  THR P 164     -23.787-101.423 115.787  0.00 97.00      PROA   
ATOM   2561  CA  THR P 164     -23.869-103.430 115.115  0.00 97.00      PROA   
ATOM   2562  HA  THR P 164     -24.320-103.936 114.276  0.00 97.00      PROA   
ATOM   2563  CB  THR P 164     -22.378-103.740 115.062  0.00 97.00      PROA   
ATOM   2564  HB  THR P 164     -21.863-103.375 115.978  0.00 97.00      PROA   
ATOM   2565  OG1 THR P 164     -21.777-103.096 113.946  0.00 97.00      PROA   
ATOM   2566  HG1 THR P 164     -22.155-102.217 113.897  0.00 97.00      PROA   
ATOM   2567  CG2 THR P 164     -22.144-105.252 114.879  0.00 97.00      PROA   
ATOM   2568 HG21 THR P 164     -22.600-105.586 113.922  0.00 97.00      PROA   
ATOM   2569 HG22 THR P 164     -22.581-105.846 115.704  0.00 97.00      PROA   
ATOM   2570 HG23 THR P 164     -21.053-105.461 114.826  0.00 97.00      PROA   
ATOM   2571  C   THR P 164     -24.474-103.969 116.396  0.00 97.00      PROA   
ATOM   2572  O   THR P 164     -24.052-103.597 117.483  0.00 97.00      PROA   
ATOM   2573  N   VAL P 165     -25.493-104.859 116.305  0.00 97.00      PROA   
ATOM   2574  HN  VAL P 165     -25.830-105.113 115.398  0.00 97.00      PROA   
ATOM   2575  CA  VAL P 165     -26.231-105.421 117.440  0.00 97.00      PROA   
ATOM   2576  HA  VAL P 165     -26.240-104.666 118.211  0.00 97.00      PROA   
ATOM   2577  CB  VAL P 165     -27.697-105.688 117.061  0.00 97.00      PROA   
ATOM   2578  HB  VAL P 165     -27.733-106.434 116.237  0.00 97.00      PROA   
ATOM   2579  CG1 VAL P 165     -28.572-106.199 118.229  0.00 97.00      PROA   
ATOM   2580 HG11 VAL P 165     -28.394-105.595 119.143  0.00 97.00      PROA   
ATOM   2581 HG12 VAL P 165     -28.381-107.268 118.447  0.00 97.00      PROA   
ATOM   2582 HG13 VAL P 165     -29.645-106.111 117.965  0.00 97.00      PROA   
ATOM   2583  CG2 VAL P 165     -28.316-104.362 116.565  0.00 97.00      PROA   
ATOM   2584 HG21 VAL P 165     -27.808-103.971 115.662  0.00 97.00      PROA   
ATOM   2585 HG22 VAL P 165     -28.259-103.597 117.369  0.00 97.00      PROA   
ATOM   2586 HG23 VAL P 165     -29.386-104.521 116.314  0.00 97.00      PROA   
ATOM   2587  C   VAL P 165     -25.499-106.666 117.977  0.00 97.00      PROA   
ATOM   2588  O   VAL P 165     -24.480-107.061 117.419  0.00 97.00      PROA   
ATOM   2589  N   LYS P 166     -25.956-107.316 119.084  0.00 97.00      PROA   
ATOM   2590  HN  LYS P 166     -26.756-106.987 119.581  0.00 97.00      PROA   
ATOM   2591  CA  LYS P 166     -25.471-108.619 119.509  0.00 97.00      PROA   
ATOM   2592  HA  LYS P 166     -25.065-109.163 118.666  0.00 97.00      PROA   
ATOM   2593  CB  LYS P 166     -24.505-108.619 120.741  0.00 97.00      PROA   
ATOM   2594  HB1 LYS P 166     -24.075-109.637 120.869  0.00 97.00      PROA   
ATOM   2595  HB2 LYS P 166     -25.087-108.389 121.664  0.00 97.00      PROA   
ATOM   2596  CG  LYS P 166     -23.376-107.571 120.740  0.00 97.00      PROA   
ATOM   2597  HG1 LYS P 166     -22.889-107.578 121.742  0.00 97.00      PROA   
ATOM   2598  HG2 LYS P 166     -23.876-106.585 120.648  0.00 97.00      PROA   
ATOM   2599  CD  LYS P 166     -22.282-107.796 119.673  0.00 97.00      PROA   
ATOM   2600  HD1 LYS P 166     -22.732-108.315 118.798  0.00 97.00      PROA   
ATOM   2601  HD2 LYS P 166     -21.515-108.485 120.089  0.00 97.00      PROA   
ATOM   2602  CE  LYS P 166     -21.574-106.522 119.174  0.00 97.00      PROA   
ATOM   2603  HE1 LYS P 166     -20.977-106.752 118.264  0.00 97.00      PROA   
ATOM   2604  HE2 LYS P 166     -20.916-106.082 119.950  0.00 97.00      PROA   
ATOM   2605  NZ  LYS P 166     -22.590-105.526 118.804  0.00 97.00      PROA   
ATOM   2606  HZ1 LYS P 166     -23.057-105.146 119.652  0.00 97.00      PROA   
ATOM   2607  HZ2 LYS P 166     -23.314-106.039 118.253  0.00 97.00      PROA   
ATOM   2608  HZ3 LYS P 166     -22.237-104.743 118.223  0.00 97.00      PROA   
ATOM   2609  C   LYS P 166     -26.698-109.330 120.012  0.00 97.00      PROA   
ATOM   2610  O   LYS P 166     -27.603-108.697 120.545  0.00 97.00      PROA   
ATOM   2611  N   GLU P 167     -26.686-110.681 119.930  0.00  0.00      PROA   
ATOM   2612  HN  GLU P 167     -25.949-111.158 119.459  0.00  0.00      PROA   
ATOM   2613  CA  GLU P 167     -27.609-111.541 120.633  0.00  0.00      PROA   
ATOM   2614  HA  GLU P 167     -28.534-111.009 120.807  0.00  0.00      PROA   
ATOM   2615  CB  GLU P 167     -27.904-112.847 119.844  0.00  0.00      PROA   
ATOM   2616  HB1 GLU P 167     -28.217-112.543 118.820  0.00  0.00      PROA   
ATOM   2617  HB2 GLU P 167     -28.769-113.364 120.318  0.00  0.00      PROA   
ATOM   2618  CG  GLU P 167     -26.725-113.840 119.753  0.00  0.00      PROA   
ATOM   2619  HG1 GLU P 167     -26.547-114.320 120.738  0.00  0.00      PROA   
ATOM   2620  HG2 GLU P 167     -25.802-113.295 119.458  0.00  0.00      PROA   
ATOM   2621  CD  GLU P 167     -27.019-114.928 118.718  0.00  0.00      PROA   
ATOM   2622  OE1 GLU P 167     -28.054-115.630 118.870  0.00  0.00      PROA   
ATOM   2623  OE2 GLU P 167     -26.209-115.075 117.763  0.00  0.00      PROA   
ATOM   2624  C   GLU P 167     -26.957-111.872 121.956  0.00  0.00      PROA   
ATOM   2625  O   GLU P 167     -25.769-111.611 122.152  0.00  0.00      PROA   
ATOM   2626  N   LEU P 168     -27.729-112.466 122.901  0.00  0.00      PROA   
ATOM   2627  HN  LEU P 168     -28.698-112.640 122.742  0.00  0.00      PROA   
ATOM   2628  CA  LEU P 168     -27.209-112.968 124.155  0.00  0.00      PROA   
ATOM   2629  HA  LEU P 168     -26.347-112.381 124.437  0.00  0.00      PROA   
ATOM   2630  CB  LEU P 168     -28.219-112.987 125.346  0.00  0.00      PROA   
ATOM   2631  HB1 LEU P 168     -27.819-113.653 126.146  0.00  0.00      PROA   
ATOM   2632  HB2 LEU P 168     -29.191-113.405 125.007  0.00  0.00      PROA   
ATOM   2633  CG  LEU P 168     -28.484-111.633 126.061  0.00  0.00      PROA   
ATOM   2634  HG  LEU P 168     -29.078-111.881 126.974  0.00  0.00      PROA   
ATOM   2635  CD1 LEU P 168     -27.192-110.950 126.555  0.00  0.00      PROA   
ATOM   2636 HD11 LEU P 168     -26.572-110.617 125.696  0.00  0.00      PROA   
ATOM   2637 HD12 LEU P 168     -26.597-111.653 127.175  0.00  0.00      PROA   
ATOM   2638 HD13 LEU P 168     -27.441-110.060 127.170  0.00  0.00      PROA   
ATOM   2639  CD2 LEU P 168     -29.355-110.671 125.239  0.00  0.00      PROA   
ATOM   2640 HD21 LEU P 168     -30.312-111.159 124.957  0.00  0.00      PROA   
ATOM   2641 HD22 LEU P 168     -28.819-110.374 124.317  0.00  0.00      PROA   
ATOM   2642 HD23 LEU P 168     -29.584-109.755 125.825  0.00  0.00      PROA   
ATOM   2643  C   LEU P 168     -26.721-114.367 123.890  0.00  0.00      PROA   
ATOM   2644  O   LEU P 168     -25.565-114.556 123.513  0.00  0.00      PROA   
ATOM   2645  N   PHE P 169     -27.600-115.379 124.101  0.00  0.00      PROA   
ATOM   2646  HN  PHE P 169     -28.535-115.183 124.389  0.00  0.00      PROA   
ATOM   2647  CA  PHE P 169     -27.293-116.785 123.980  0.00  0.00      PROA   
ATOM   2648  HA  PHE P 169     -26.466-116.950 124.650  0.00  0.00      PROA   
ATOM   2649  CB  PHE P 169     -28.439-117.716 124.484  0.00  0.00      PROA   
ATOM   2650  HB1 PHE P 169     -28.566-117.557 125.577  0.00  0.00      PROA   
ATOM   2651  HB2 PHE P 169     -28.172-118.785 124.329  0.00  0.00      PROA   
ATOM   2652  CG  PHE P 169     -29.774-117.432 123.825  0.00  0.00      PROA   
ATOM   2653  CD1 PHE P 169     -30.612-116.405 124.301  0.00  0.00      PROA   
ATOM   2654  HD1 PHE P 169     -30.296-115.802 125.140  0.00  0.00      PROA   
ATOM   2655  CE1 PHE P 169     -31.843-116.143 123.689  0.00  0.00      PROA   
ATOM   2656  HE1 PHE P 169     -32.469-115.344 124.056  0.00  0.00      PROA   
ATOM   2657  CZ  PHE P 169     -32.262-116.919 122.602  0.00  0.00      PROA   
ATOM   2658  HZ  PHE P 169     -33.212-116.718 122.129  0.00  0.00      PROA   
ATOM   2659  CD2 PHE P 169     -30.220-118.219 122.746  0.00  0.00      PROA   
ATOM   2660  HD2 PHE P 169     -29.598-119.020 122.374  0.00  0.00      PROA   
ATOM   2661  CE2 PHE P 169     -31.452-117.960 122.132  0.00  0.00      PROA   
ATOM   2662  HE2 PHE P 169     -31.776-118.563 121.297  0.00  0.00      PROA   
ATOM   2663  C   PHE P 169     -26.909-117.149 122.553  0.00  0.00      PROA   
ATOM   2664  O   PHE P 169     -27.642-116.777 121.637  0.00  0.00      PROA   
ATOM   2665  N   PRO P 170     -25.811-117.855 122.296  0.00  0.00      PROA   
ATOM   2666  CD  PRO P 170     -24.682-117.977 123.225  0.00  0.00      PROA   
ATOM   2667  HD1 PRO P 170     -24.975-118.583 124.109  0.00  0.00      PROA   
ATOM   2668  HD2 PRO P 170     -24.360-116.961 123.542  0.00  0.00      PROA   
ATOM   2669  CA  PRO P 170     -25.457-118.277 120.954  0.00  0.00      PROA   
ATOM   2670  HA  PRO P 170     -25.839-117.594 120.207  0.00  0.00      PROA   
ATOM   2671  CB  PRO P 170     -23.923-118.318 120.977  0.00  0.00      PROA   
ATOM   2672  HB1 PRO P 170     -23.538-117.300 120.745  0.00  0.00      PROA   
ATOM   2673  HB2 PRO P 170     -23.489-119.033 120.251  0.00  0.00      PROA   
ATOM   2674  CG  PRO P 170     -23.566-118.655 122.429  0.00  0.00      PROA   
ATOM   2675  HG1 PRO P 170     -23.618-119.755 122.581  0.00  0.00      PROA   
ATOM   2676  HG2 PRO P 170     -22.559-118.291 122.713  0.00  0.00      PROA   
ATOM   2677  C   PRO P 170     -26.030-119.654 120.726  0.00  0.00      PROA   
ATOM   2678  O   PRO P 170     -26.130-120.426 121.680  0.00  0.00      PROA   
ATOM   2679  N   ALA P 171     -26.409-119.955 119.464  0.00  0.00      PROA   
ATOM   2680  HN  ALA P 171     -26.322-119.281 118.734  0.00  0.00      PROA   
ATOM   2681  CA  ALA P 171     -26.933-121.230 119.047  0.00  0.00      PROA   
ATOM   2682  HA  ALA P 171     -26.119-121.936 119.087  0.00  0.00      PROA   
ATOM   2683  CB  ALA P 171     -28.149-121.767 119.841  0.00  0.00      PROA   
ATOM   2684  HB1 ALA P 171     -28.959-121.009 119.892  0.00  0.00      PROA   
ATOM   2685  HB2 ALA P 171     -27.853-122.027 120.878  0.00  0.00      PROA   
ATOM   2686  HB3 ALA P 171     -28.551-122.689 119.369  0.00  0.00      PROA   
ATOM   2687  C   ALA P 171     -27.416-120.986 117.641  0.00  0.00      PROA   
ATOM   2688  O   ALA P 171     -28.246-120.092 117.471  0.00  0.00      PROA   
ATOM   2689  N   PRO P 172     -26.955-121.683 116.597  0.00  0.00      PROA   
ATOM   2690  CD  PRO P 172     -25.979-122.774 116.689  0.00  0.00      PROA   
ATOM   2691  HD1 PRO P 172     -26.222-123.460 117.529  0.00  0.00      PROA   
ATOM   2692  HD2 PRO P 172     -24.970-122.331 116.832  0.00  0.00      PROA   
ATOM   2693  CA  PRO P 172     -27.541-121.599 115.267  0.00  0.00      PROA   
ATOM   2694  HA  PRO P 172     -27.548-120.566 114.949  0.00  0.00      PROA   
ATOM   2695  CB  PRO P 172     -26.630-122.470 114.390  0.00  0.00      PROA   
ATOM   2696  HB1 PRO P 172     -25.792-121.840 114.014  0.00  0.00      PROA   
ATOM   2697  HB2 PRO P 172     -27.149-122.923 113.521  0.00  0.00      PROA   
ATOM   2698  CG  PRO P 172     -26.060-123.520 115.351  0.00  0.00      PROA   
ATOM   2699  HG1 PRO P 172     -26.772-124.369 115.442  0.00  0.00      PROA   
ATOM   2700  HG2 PRO P 172     -25.075-123.901 115.022  0.00  0.00      PROA   
ATOM   2701  C   PRO P 172     -28.966-122.104 115.273  0.00  0.00      PROA   
ATOM   2702  O   PRO P 172     -29.208-123.202 115.774  0.00  0.00      PROA   
ATOM   2703  N   VAL P 173     -29.918-121.313 114.726  0.00 97.00      PROA   
ATOM   2704  HN  VAL P 173     -29.707-120.409 114.359  0.00 97.00      PROA   
ATOM   2705  CA  VAL P 173     -31.303-121.716 114.641  0.00 97.00      PROA   
ATOM   2706  HA  VAL P 173     -31.492-122.443 115.419  0.00 97.00      PROA   
ATOM   2707  CB  VAL P 173     -32.282-120.564 114.860  0.00 97.00      PROA   
ATOM   2708  HB  VAL P 173     -33.327-120.934 114.744  0.00 97.00      PROA   
ATOM   2709  CG1 VAL P 173     -32.122-120.057 116.310  0.00 97.00      PROA   
ATOM   2710 HG11 VAL P 173     -31.105-119.643 116.471  0.00 97.00      PROA   
ATOM   2711 HG12 VAL P 173     -32.287-120.881 117.035  0.00 97.00      PROA   
ATOM   2712 HG13 VAL P 173     -32.858-119.250 116.514  0.00 97.00      PROA   
ATOM   2713  CG2 VAL P 173     -32.052-119.422 113.846  0.00 97.00      PROA   
ATOM   2714 HG21 VAL P 173     -32.162-119.782 112.805  0.00 97.00      PROA   
ATOM   2715 HG22 VAL P 173     -31.042-118.979 113.965  0.00 97.00      PROA   
ATOM   2716 HG23 VAL P 173     -32.798-118.615 114.013  0.00 97.00      PROA   
ATOM   2717  C   VAL P 173     -31.554-122.413 113.321  0.00 97.00      PROA   
ATOM   2718  O   VAL P 173     -30.842-122.207 112.343  0.00 97.00      PROA   
ATOM   2719  N   LEU P 174     -32.590-123.278 113.274  0.00 97.00      PROA   
ATOM   2720  HN  LEU P 174     -33.133-123.470 114.087  0.00 97.00      PROA   
ATOM   2721  CA  LEU P 174     -32.999-123.956 112.065  0.00 97.00      PROA   
ATOM   2722  HA  LEU P 174     -32.231-123.878 111.309  0.00 97.00      PROA   
ATOM   2723  CB  LEU P 174     -33.252-125.459 112.351  0.00 97.00      PROA   
ATOM   2724  HB1 LEU P 174     -34.118-125.596 113.032  0.00 97.00      PROA   
ATOM   2725  HB2 LEU P 174     -32.350-125.819 112.902  0.00 97.00      PROA   
ATOM   2726  CG  LEU P 174     -33.402-126.387 111.122  0.00 97.00      PROA   
ATOM   2727  HG  LEU P 174     -32.579-126.152 110.406  0.00 97.00      PROA   
ATOM   2728  CD1 LEU P 174     -33.231-127.853 111.561  0.00 97.00      PROA   
ATOM   2729 HD11 LEU P 174     -34.016-128.126 112.297  0.00 97.00      PROA   
ATOM   2730 HD12 LEU P 174     -32.237-128.006 112.031  0.00 97.00      PROA   
ATOM   2731 HD13 LEU P 174     -33.320-128.526 110.685  0.00 97.00      PROA   
ATOM   2732  CD2 LEU P 174     -34.737-126.232 110.372  0.00 97.00      PROA   
ATOM   2733 HD21 LEU P 174     -34.792-125.257 109.847  0.00 97.00      PROA   
ATOM   2734 HD22 LEU P 174     -35.587-126.310 111.080  0.00 97.00      PROA   
ATOM   2735 HD23 LEU P 174     -34.837-127.036 109.615  0.00 97.00      PROA   
ATOM   2736  C   LEU P 174     -34.245-123.248 111.575  0.00 97.00      PROA   
ATOM   2737  O   LEU P 174     -35.313-123.342 112.175  0.00 97.00      PROA   
ATOM   2738  N   THR P 175     -34.125-122.500 110.453  0.00 97.00      PROA   
ATOM   2739  HN  THR P 175     -33.242-122.417 109.989  0.00 97.00      PROA   
ATOM   2740  CA  THR P 175     -35.216-121.752 109.859  0.00 97.00      PROA   
ATOM   2741  HA  THR P 175     -35.984-121.617 110.606  0.00 97.00      PROA   
ATOM   2742  CB  THR P 175     -34.843-120.345 109.401  0.00 97.00      PROA   
ATOM   2743  HB  THR P 175     -35.635-119.890 108.763  0.00 97.00      PROA   
ATOM   2744  OG1 THR P 175     -33.615-120.359 108.693  0.00 97.00      PROA   
ATOM   2745  HG1 THR P 175     -33.191-119.504 108.845  0.00 97.00      PROA   
ATOM   2746  CG2 THR P 175     -34.666-119.461 110.650  0.00 97.00      PROA   
ATOM   2747 HG21 THR P 175     -33.845-119.852 111.286  0.00 97.00      PROA   
ATOM   2748 HG22 THR P 175     -35.602-119.443 111.245  0.00 97.00      PROA   
ATOM   2749 HG23 THR P 175     -34.417-118.418 110.358  0.00 97.00      PROA   
ATOM   2750  C   THR P 175     -35.843-122.550 108.736  0.00 97.00      PROA   
ATOM   2751  O   THR P 175     -35.182-123.009 107.808  0.00 97.00      PROA   
ATOM   2752  N   ALA P 176     -37.174-122.742 108.825  0.00 97.00      PROA   
ATOM   2753  HN  ALA P 176     -37.682-122.389 109.605  0.00 97.00      PROA   
ATOM   2754  CA  ALA P 176     -37.965-123.438 107.839  0.00 97.00      PROA   
ATOM   2755  HA  ALA P 176     -37.366-123.657 106.964  0.00 97.00      PROA   
ATOM   2756  CB  ALA P 176     -38.537-124.749 108.416  0.00 97.00      PROA   
ATOM   2757  HB1 ALA P 176     -39.163-124.548 109.311  0.00 97.00      PROA   
ATOM   2758  HB2 ALA P 176     -37.698-125.410 108.729  0.00 97.00      PROA   
ATOM   2759  HB3 ALA P 176     -39.144-125.292 107.663  0.00 97.00      PROA   
ATOM   2760  C   ALA P 176     -39.071-122.487 107.433  0.00 97.00      PROA   
ATOM   2761  O   ALA P 176     -39.562-121.711 108.250  0.00 97.00      PROA   
ATOM   2762  N   SER P 177     -39.469-122.480 106.138  0.00 97.00      PROA   
ATOM   2763  HN  SER P 177     -39.068-123.097 105.464  0.00 97.00      PROA   
ATOM   2764  CA  SER P 177     -40.320-121.428 105.601  0.00 97.00      PROA   
ATOM   2765  HA  SER P 177     -40.197-120.531 106.194  0.00 97.00      PROA   
ATOM   2766  CB  SER P 177     -39.900-121.082 104.148  0.00 97.00      PROA   
ATOM   2767  HB1 SER P 177     -38.849-120.719 104.177  0.00 97.00      PROA   
ATOM   2768  HB2 SER P 177     -40.524-120.265 103.727  0.00 97.00      PROA   
ATOM   2769  OG  SER P 177     -39.944-122.220 103.289  0.00 97.00      PROA   
ATOM   2770  HG1 SER P 177     -40.867-122.355 103.057  0.00 97.00      PROA   
ATOM   2771  C   SER P 177     -41.801-121.753 105.607  0.00 97.00      PROA   
ATOM   2772  O   SER P 177     -42.608-120.929 105.178  0.00 97.00      PROA   
ATOM   2773  N   VAL P 178     -42.203-122.944 106.109  0.00 97.00      PROA   
ATOM   2774  HN  VAL P 178     -41.537-123.593 106.463  0.00 97.00      PROA   
ATOM   2775  CA  VAL P 178     -43.599-123.329 106.218  0.00 97.00      PROA   
ATOM   2776  HA  VAL P 178     -44.213-122.442 106.296  0.00 97.00      PROA   
ATOM   2777  CB  VAL P 178     -44.103-124.201 105.057  0.00 97.00      PROA   
ATOM   2778  HB  VAL P 178     -43.532-125.158 105.029  0.00 97.00      PROA   
ATOM   2779  CG1 VAL P 178     -45.605-124.515 105.226  0.00 97.00      PROA   
ATOM   2780 HG11 VAL P 178     -46.190-123.576 105.318  0.00 97.00      PROA   
ATOM   2781 HG12 VAL P 178     -45.791-125.139 106.119  0.00 97.00      PROA   
ATOM   2782 HG13 VAL P 178     -45.980-125.074 104.343  0.00 97.00      PROA   
ATOM   2783  CG2 VAL P 178     -43.894-123.486 103.705  0.00 97.00      PROA   
ATOM   2784 HG21 VAL P 178     -42.816-123.348 103.486  0.00 97.00      PROA   
ATOM   2785 HG22 VAL P 178     -44.390-122.492 103.717  0.00 97.00      PROA   
ATOM   2786 HG23 VAL P 178     -44.339-124.088 102.884  0.00 97.00      PROA   
ATOM   2787  C   VAL P 178     -43.714-124.103 107.518  0.00 97.00      PROA   
ATOM   2788  O   VAL P 178     -42.889-124.968 107.806  0.00 97.00      PROA   
ATOM   2789  N   THR P 179     -44.745-123.802 108.349  0.00 97.00      PROA   
ATOM   2790  HN  THR P 179     -45.380-123.062 108.137  0.00 97.00      PROA   
ATOM   2791  CA  THR P 179     -45.103-124.571 109.532  0.00 97.00      PROA   
ATOM   2792  HA  THR P 179     -44.204-124.704 110.118  0.00 97.00      PROA   
ATOM   2793  CB  THR P 179     -46.144-123.875 110.403  0.00 97.00      PROA   
ATOM   2794  HB  THR P 179     -46.536-124.553 111.199  0.00 97.00      PROA   
ATOM   2795  OG1 THR P 179     -47.231-123.401 109.616  0.00 97.00      PROA   
ATOM   2796  HG1 THR P 179     -47.635-124.183 109.236  0.00 97.00      PROA   
ATOM   2797  CG2 THR P 179     -45.497-122.664 111.094  0.00 97.00      PROA   
ATOM   2798 HG21 THR P 179     -45.116-121.942 110.342  0.00 97.00      PROA   
ATOM   2799 HG22 THR P 179     -44.656-122.990 111.740  0.00 97.00      PROA   
ATOM   2800 HG23 THR P 179     -46.249-122.146 111.726  0.00 97.00      PROA   
ATOM   2801  C   THR P 179     -45.640-125.953 109.206  0.00 97.00      PROA   
ATOM   2802  O   THR P 179     -46.391-126.136 108.252  0.00 97.00      PROA   
ATOM   2803  N   SER P 180     -45.314-126.956 110.048  0.00 97.00      PROA   
ATOM   2804  HN  SER P 180     -44.687-126.823 110.812  0.00 97.00      PROA   
ATOM   2805  CA  SER P 180     -45.931-128.266 110.049  0.00 97.00      PROA   
ATOM   2806  HA  SER P 180     -45.826-128.646 109.046  0.00 97.00      PROA   
ATOM   2807  CB  SER P 180     -45.170-129.215 111.002  0.00 97.00      PROA   
ATOM   2808  HB1 SER P 180     -44.192-129.470 110.540  0.00 97.00      PROA   
ATOM   2809  HB2 SER P 180     -45.716-130.160 111.185  0.00 97.00      PROA   
ATOM   2810  OG  SER P 180     -44.902-128.579 112.246  0.00 97.00      PROA   
ATOM   2811  HG1 SER P 180     -44.527-129.270 112.807  0.00 97.00      PROA   
ATOM   2812  C   SER P 180     -47.428-128.242 110.361  0.00 97.00      PROA   
ATOM   2813  O   SER P 180     -47.886-127.319 111.036  0.00 97.00      PROA   
ATOM   2814  N   PRO P 181     -48.256-129.179 109.889  0.00 97.00      PROA   
ATOM   2815  CD  PRO P 181     -49.635-129.237 110.386  0.00 97.00      PROA   
ATOM   2816  HD1 PRO P 181     -50.195-128.325 110.083  0.00 97.00      PROA   
ATOM   2817  HD2 PRO P 181     -49.631-129.326 111.497  0.00 97.00      PROA   
ATOM   2818  CA  PRO P 181     -47.874-130.406 109.199  0.00 97.00      PROA   
ATOM   2819  HA  PRO P 181     -46.932-130.774 109.565  0.00 97.00      PROA   
ATOM   2820  CB  PRO P 181     -49.004-131.387 109.551  0.00 97.00      PROA   
ATOM   2821  HB1 PRO P 181     -48.757-131.888 110.515  0.00 97.00      PROA   
ATOM   2822  HB2 PRO P 181     -49.168-132.163 108.779  0.00 97.00      PROA   
ATOM   2823  CG  PRO P 181     -50.235-130.498 109.762  0.00 97.00      PROA   
ATOM   2824  HG1 PRO P 181     -50.680-130.244 108.774  0.00 97.00      PROA   
ATOM   2825  HG2 PRO P 181     -51.006-130.973 110.399  0.00 97.00      PROA   
ATOM   2826  C   PRO P 181     -47.768-130.201 107.695  0.00 97.00      PROA   
ATOM   2827  O   PRO P 181     -48.735-129.800 107.050  0.00 97.00      PROA   
ATOM   2828  N   LEU P 182     -46.586-130.495 107.106  0.00 97.00      PROA   
ATOM   2829  HN  LEU P 182     -45.831-130.851 107.654  0.00 97.00      PROA   
ATOM   2830  CA  LEU P 182     -46.342-130.425 105.676  0.00 97.00      PROA   
ATOM   2831  HA  LEU P 182     -46.748-129.486 105.329  0.00 97.00      PROA   
ATOM   2832  CB  LEU P 182     -44.833-130.489 105.299  0.00 97.00      PROA   
ATOM   2833  HB1 LEU P 182     -44.754-130.377 104.194  0.00 97.00      PROA   
ATOM   2834  HB2 LEU P 182     -44.426-131.487 105.561  0.00 97.00      PROA   
ATOM   2835  CG  LEU P 182     -43.901-129.412 105.926  0.00 97.00      PROA   
ATOM   2836  HG  LEU P 182     -42.994-129.374 105.272  0.00 97.00      PROA   
ATOM   2837  CD1 LEU P 182     -44.515-128.001 105.925  0.00 97.00      PROA   
ATOM   2838 HD11 LEU P 182     -45.401-127.962 106.592  0.00 97.00      PROA   
ATOM   2839 HD12 LEU P 182     -44.826-127.710 104.900  0.00 97.00      PROA   
ATOM   2840 HD13 LEU P 182     -43.777-127.259 106.297  0.00 97.00      PROA   
ATOM   2841  CD2 LEU P 182     -43.385-129.783 107.332  0.00 97.00      PROA   
ATOM   2842 HD21 LEU P 182     -42.908-130.785 107.323  0.00 97.00      PROA   
ATOM   2843 HD22 LEU P 182     -44.214-129.794 108.065  0.00 97.00      PROA   
ATOM   2844 HD23 LEU P 182     -42.639-129.036 107.674  0.00 97.00      PROA   
ATOM   2845  C   LEU P 182     -47.078-131.530 104.938  0.00 97.00      PROA   
ATOM   2846  O   LEU P 182     -47.259-132.621 105.459  0.00 97.00      PROA   
ATOM   2847  N   LEU P 183     -47.538-131.291 103.692  0.00 97.00      PROA   
ATOM   2848  HN  LEU P 183     -47.433-130.399 103.261  0.00 97.00      PROA   
ATOM   2849  CA  LEU P 183     -48.133-132.339 102.881  0.00 97.00      PROA   
ATOM   2850  HA  LEU P 183     -48.810-132.901 103.510  0.00 97.00      PROA   
ATOM   2851  CB  LEU P 183     -48.952-131.778 101.695  0.00 97.00      PROA   
ATOM   2852  HB1 LEU P 183     -49.361-132.622 101.095  0.00 97.00      PROA   
ATOM   2853  HB2 LEU P 183     -48.278-131.186 101.038  0.00 97.00      PROA   
ATOM   2854  CG  LEU P 183     -50.149-130.884 102.103  0.00 97.00      PROA   
ATOM   2855  HG  LEU P 183     -49.759-129.999 102.659  0.00 97.00      PROA   
ATOM   2856  CD1 LEU P 183     -50.873-130.362 100.849  0.00 97.00      PROA   
ATOM   2857 HD11 LEU P 183     -51.283-131.214 100.266  0.00 97.00      PROA   
ATOM   2858 HD12 LEU P 183     -50.171-129.796 100.203  0.00 97.00      PROA   
ATOM   2859 HD13 LEU P 183     -51.712-129.693 101.137  0.00 97.00      PROA   
ATOM   2860  CD2 LEU P 183     -51.143-131.615 103.026  0.00 97.00      PROA   
ATOM   2861 HD21 LEU P 183     -50.665-131.882 103.990  0.00 97.00      PROA   
ATOM   2862 HD22 LEU P 183     -51.504-132.546 102.537  0.00 97.00      PROA   
ATOM   2863 HD23 LEU P 183     -52.018-130.966 103.241  0.00 97.00      PROA   
ATOM   2864  C   LEU P 183     -47.100-133.325 102.356  0.00 97.00      PROA   
ATOM   2865  O   LEU P 183     -45.996-132.950 101.969  0.00 97.00      PROA   
ATOM   2866  N   GLU P 184     -47.450-134.632 102.320  0.00 97.00      PROA   
ATOM   2867  HN  GLU P 184     -48.306-134.931 102.741  0.00 97.00      PROA   
ATOM   2868  CA  GLU P 184     -46.641-135.683 101.731  0.00 97.00      PROA   
ATOM   2869  HA  GLU P 184     -45.688-135.653 102.238  0.00 97.00      PROA   
ATOM   2870  CB  GLU P 184     -47.262-137.083 102.024  0.00 97.00      PROA   
ATOM   2871  HB1 GLU P 184     -48.330-137.047 101.709  0.00 97.00      PROA   
ATOM   2872  HB2 GLU P 184     -47.237-137.214 103.130  0.00 97.00      PROA   
ATOM   2873  CG  GLU P 184     -46.589-138.296 101.344  0.00 97.00      PROA   
ATOM   2874  HG1 GLU P 184     -45.496-138.241 101.490  0.00 97.00      PROA   
ATOM   2875  HG2 GLU P 184     -46.796-138.286 100.255  0.00 97.00      PROA   
ATOM   2876  CD  GLU P 184     -47.024-139.646 101.920  0.00 97.00      PROA   
ATOM   2877  OE1 GLU P 184     -46.843-139.881 103.139  0.00 97.00      PROA   
ATOM   2878  OE2 GLU P 184     -47.490-140.496 101.120  0.00 97.00      PROA   
ATOM   2879  C   GLU P 184     -46.360-135.441 100.248  0.00 97.00      PROA   
ATOM   2880  O   GLU P 184     -47.258-135.133  99.467  0.00 97.00      PROA   
ATOM   2881  N   GLY P 185     -45.068-135.540  99.851  0.00 97.00      PROA   
ATOM   2882  HN  GLY P 185     -44.405-135.888 100.513  0.00 97.00      PROA   
ATOM   2883  CA  GLY P 185     -44.572-135.260  98.512  0.00 97.00      PROA   
ATOM   2884  HA1 GLY P 185     -45.400-135.022  97.859  0.00 97.00      PROA   
ATOM   2885  HA2 GLY P 185     -44.033-136.127  98.175  0.00 97.00      PROA   
ATOM   2886  C   GLY P 185     -43.607-134.105  98.428  0.00 97.00      PROA   
ATOM   2887  O   GLY P 185     -42.868-134.007  97.452  0.00 97.00      PROA   
ATOM   2888  N   THR P 186     -43.567-133.188  99.421  0.00 97.00      PROA   
ATOM   2889  HN  THR P 186     -44.162-133.267 100.218  0.00 97.00      PROA   
ATOM   2890  CA  THR P 186     -42.800-131.951  99.289  0.00 97.00      PROA   
ATOM   2891  HA  THR P 186     -43.023-131.564  98.309  0.00 97.00      PROA   
ATOM   2892  CB  THR P 186     -43.226-130.860 100.271  0.00 97.00      PROA   
ATOM   2893  HB  THR P 186     -42.577-129.958 100.160  0.00 97.00      PROA   
ATOM   2894  OG1 THR P 186     -43.170-131.306 101.622  0.00 97.00      PROA   
ATOM   2895  HG1 THR P 186     -42.315-131.734 101.717  0.00 97.00      PROA   
ATOM   2896  CG2 THR P 186     -44.673-130.433  99.975  0.00 97.00      PROA   
ATOM   2897 HG21 THR P 186     -45.370-131.282 100.133  0.00 97.00      PROA   
ATOM   2898 HG22 THR P 186     -44.774-130.077  98.930  0.00 97.00      PROA   
ATOM   2899 HG23 THR P 186     -44.968-129.612 100.663  0.00 97.00      PROA   
ATOM   2900  C   THR P 186     -41.282-132.105  99.435  0.00 97.00      PROA   
ATOM   2901  O   THR P 186     -40.860-132.557 100.496  0.00 97.00      PROA   
ATOM   2902  N   PRO P 187     -40.383-131.731  98.515  0.00 97.00      PROA   
ATOM   2903  CD  PRO P 187     -40.687-131.435  97.107  0.00 97.00      PROA   
ATOM   2904  HD1 PRO P 187     -41.652-130.902  96.979  0.00 97.00      PROA   
ATOM   2905  HD2 PRO P 187     -40.705-132.393  96.542  0.00 97.00      PROA   
ATOM   2906  CA  PRO P 187     -39.031-131.283  98.876  0.00 97.00      PROA   
ATOM   2907  HA  PRO P 187     -38.535-132.079  99.411  0.00 97.00      PROA   
ATOM   2908  CB  PRO P 187     -38.369-130.983  97.524  0.00 97.00      PROA   
ATOM   2909  HB1 PRO P 187     -37.943-131.927  97.117  0.00 97.00      PROA   
ATOM   2910  HB2 PRO P 187     -37.559-130.230  97.583  0.00 97.00      PROA   
ATOM   2911  CG  PRO P 187     -39.533-130.549  96.627  0.00 97.00      PROA   
ATOM   2912  HG1 PRO P 187     -39.776-129.484  96.833  0.00 97.00      PROA   
ATOM   2913  HG2 PRO P 187     -39.317-130.679  95.548  0.00 97.00      PROA   
ATOM   2914  C   PRO P 187     -39.059-130.067  99.806  0.00 97.00      PROA   
ATOM   2915  O   PRO P 187     -40.009-129.288  99.740  0.00 97.00      PROA   
ATOM   2916  N   VAL P 188     -38.051-129.903 100.701  0.00 97.00      PROA   
ATOM   2917  HN  VAL P 188     -37.260-130.510 100.704  0.00 97.00      PROA   
ATOM   2918  CA  VAL P 188     -38.050-128.865 101.724  0.00 97.00      PROA   
ATOM   2919  HA  VAL P 188     -38.620-128.014 101.378  0.00 97.00      PROA   
ATOM   2920  CB  VAL P 188     -38.584-129.351 103.086  0.00 97.00      PROA   
ATOM   2921  HB  VAL P 188     -37.935-130.172 103.472  0.00 97.00      PROA   
ATOM   2922  CG1 VAL P 188     -38.600-128.207 104.124  0.00 97.00      PROA   
ATOM   2923 HG11 VAL P 188     -39.187-127.346 103.741  0.00 97.00      PROA   
ATOM   2924 HG12 VAL P 188     -37.575-127.865 104.366  0.00 97.00      PROA   
ATOM   2925 HG13 VAL P 188     -39.069-128.560 105.067  0.00 97.00      PROA   
ATOM   2926  CG2 VAL P 188     -40.013-129.917 102.936  0.00 97.00      PROA   
ATOM   2927 HG21 VAL P 188     -40.013-130.837 102.318  0.00 97.00      PROA   
ATOM   2928 HG22 VAL P 188     -40.678-129.165 102.462  0.00 97.00      PROA   
ATOM   2929 HG23 VAL P 188     -40.428-130.177 103.933  0.00 97.00      PROA   
ATOM   2930  C   VAL P 188     -36.604-128.442 101.896  0.00 97.00      PROA   
ATOM   2931  O   VAL P 188     -35.728-129.298 101.877  0.00 97.00      PROA   
ATOM   2932  N   THR P 189     -36.319-127.122 102.092  0.00 97.00      PROA   
ATOM   2933  HN  THR P 189     -37.048-126.443 102.115  0.00 97.00      PROA   
ATOM   2934  CA  THR P 189     -34.989-126.598 102.396  0.00 97.00      PROA   
ATOM   2935  HA  THR P 189     -34.296-127.421 102.348  0.00 97.00      PROA   
ATOM   2936  CB  THR P 189     -34.447-125.526 101.420  0.00 97.00      PROA   
ATOM   2937  HB  THR P 189     -34.033-126.040 100.522  0.00 97.00      PROA   
ATOM   2938  OG1 THR P 189     -33.431-124.676 101.954  0.00 97.00      PROA   
ATOM   2939  HG1 THR P 189     -32.608-125.178 101.966  0.00 97.00      PROA   
ATOM   2940  CG2 THR P 189     -35.581-124.587 100.985  0.00 97.00      PROA   
ATOM   2941 HG21 THR P 189     -36.029-124.100 101.877  0.00 97.00      PROA   
ATOM   2942 HG22 THR P 189     -36.366-125.128 100.421  0.00 97.00      PROA   
ATOM   2943 HG23 THR P 189     -35.170-123.791 100.326  0.00 97.00      PROA   
ATOM   2944  C   THR P 189     -34.981-126.142 103.842  0.00 97.00      PROA   
ATOM   2945  O   THR P 189     -35.944-125.549 104.324  0.00 97.00      PROA   
ATOM   2946  N   LEU P 190     -33.883-126.466 104.568  0.00 97.00      PROA   
ATOM   2947  HN  LEU P 190     -33.114-126.908 104.102  0.00 97.00      PROA   
ATOM   2948  CA  LEU P 190     -33.759-126.267 105.998  0.00 97.00      PROA   
ATOM   2949  HA  LEU P 190     -34.611-125.713 106.362  0.00 97.00      PROA   
ATOM   2950  CB  LEU P 190     -33.637-127.613 106.776  0.00 97.00      PROA   
ATOM   2951  HB1 LEU P 190     -33.471-127.374 107.849  0.00 97.00      PROA   
ATOM   2952  HB2 LEU P 190     -32.744-128.166 106.410  0.00 97.00      PROA   
ATOM   2953  CG  LEU P 190     -34.848-128.591 106.712  0.00 97.00      PROA   
ATOM   2954  HG  LEU P 190     -34.690-129.327 107.540  0.00 97.00      PROA   
ATOM   2955  CD1 LEU P 190     -36.200-127.903 106.972  0.00 97.00      PROA   
ATOM   2956 HD11 LEU P 190     -36.402-127.141 106.194  0.00 97.00      PROA   
ATOM   2957 HD12 LEU P 190     -36.209-127.404 107.961  0.00 97.00      PROA   
ATOM   2958 HD13 LEU P 190     -37.020-128.650 106.939  0.00 97.00      PROA   
ATOM   2959  CD2 LEU P 190     -34.894-129.431 105.418  0.00 97.00      PROA   
ATOM   2960 HD21 LEU P 190     -33.909-129.904 105.226  0.00 97.00      PROA   
ATOM   2961 HD22 LEU P 190     -35.156-128.802 104.546  0.00 97.00      PROA   
ATOM   2962 HD23 LEU P 190     -35.660-130.230 105.505  0.00 97.00      PROA   
ATOM   2963  C   LEU P 190     -32.521-125.438 106.298  0.00 97.00      PROA   
ATOM   2964  O   LEU P 190     -31.390-125.918 106.250  0.00 97.00      PROA   
ATOM   2965  N   SER P 191     -32.710-124.152 106.666  0.00 97.00      PROA   
ATOM   2966  HN  SER P 191     -33.632-123.776 106.757  0.00 97.00      PROA   
ATOM   2967  CA  SER P 191     -31.611-123.221 106.853  0.00 97.00      PROA   
ATOM   2968  HA  SER P 191     -30.790-123.531 106.221  0.00 97.00      PROA   
ATOM   2969  CB  SER P 191     -31.995-121.801 106.329  0.00 97.00      PROA   
ATOM   2970  HB1 SER P 191     -33.051-121.595 106.597  0.00 97.00      PROA   
ATOM   2971  HB2 SER P 191     -31.934-121.811 105.219  0.00 97.00      PROA   
ATOM   2972  OG  SER P 191     -31.190-120.733 106.825  0.00 97.00      PROA   
ATOM   2973  HG1 SER P 191     -31.563-120.510 107.684  0.00 97.00      PROA   
ATOM   2974  C   SER P 191     -31.073-123.232 108.277  0.00 97.00      PROA   
ATOM   2975  O   SER P 191     -31.636-122.630 109.182  0.00 97.00      PROA   
ATOM   2976  N   CYS P 192     -29.919-123.901 108.504  0.00 97.00      PROA   
ATOM   2977  HN  CYS P 192     -29.521-124.460 107.781  0.00 97.00      PROA   
ATOM   2978  CA  CYS P 192     -29.223-123.869 109.784  0.00 97.00      PROA   
ATOM   2979  HA  CYS P 192     -29.945-123.726 110.576  0.00 97.00      PROA   
ATOM   2980  CB  CYS P 192     -28.468-125.193 110.072  0.00 97.00      PROA   
ATOM   2981  HB1 CYS P 192     -27.881-125.089 111.009  0.00 97.00      PROA   
ATOM   2982  HB2 CYS P 192     -27.759-125.406 109.243  0.00 97.00      PROA   
ATOM   2983  SG  CYS P 192     -29.649-126.573 110.235  0.00 97.00      PROA   
ATOM   2984  C   CYS P 192     -28.265-122.688 109.812  0.00 97.00      PROA   
ATOM   2985  O   CYS P 192     -27.188-122.727 109.219  0.00 97.00      PROA   
ATOM   2986  N   GLU P 193     -28.669-121.582 110.487  0.00 97.00      PROA   
ATOM   2987  HN  GLU P 193     -29.507-121.608 111.031  0.00 97.00      PROA   
ATOM   2988  CA  GLU P 193     -28.127-120.259 110.227  0.00 97.00      PROA   
ATOM   2989  HA  GLU P 193     -27.350-120.347 109.481  0.00 97.00      PROA   
ATOM   2990  CB  GLU P 193     -29.230-119.349 109.625  0.00 97.00      PROA   
ATOM   2991  HB1 GLU P 193     -29.547-119.814 108.664  0.00 97.00      PROA   
ATOM   2992  HB2 GLU P 193     -28.788-118.357 109.386  0.00 97.00      PROA   
ATOM   2993  CG  GLU P 193     -30.483-119.176 110.514  0.00 97.00      PROA   
ATOM   2994  HG1 GLU P 193     -30.184-118.888 111.543  0.00 97.00      PROA   
ATOM   2995  HG2 GLU P 193     -31.078-120.112 110.564  0.00 97.00      PROA   
ATOM   2996  CD  GLU P 193     -31.354-118.059 109.968  0.00 97.00      PROA   
ATOM   2997  OE1 GLU P 193     -31.321-116.945 110.554  0.00 97.00      PROA   
ATOM   2998  OE2 GLU P 193     -32.024-118.273 108.925  0.00 97.00      PROA   
ATOM   2999  C   GLU P 193     -27.490-119.552 111.417  0.00 97.00      PROA   
ATOM   3000  O   GLU P 193     -27.988-119.595 112.540  0.00 97.00      PROA   
ATOM   3001  N   THR P 194     -26.349-118.850 111.171  0.00 97.00      PROA   
ATOM   3002  HN  THR P 194     -25.881-118.942 110.296  0.00 97.00      PROA   
ATOM   3003  CA  THR P 194     -25.696-117.988 112.154  0.00 97.00      PROA   
ATOM   3004  HA  THR P 194     -26.093-118.197 113.139  0.00 97.00      PROA   
ATOM   3005  CB  THR P 194     -24.169-118.167 112.202  0.00 97.00      PROA   
ATOM   3006  HB  THR P 194     -23.723-117.448 112.931  0.00 97.00      PROA   
ATOM   3007  OG1 THR P 194     -23.550-117.972 110.930  0.00 97.00      PROA   
ATOM   3008  HG1 THR P 194     -22.766-117.439 111.091  0.00 97.00      PROA   
ATOM   3009  CG2 THR P 194     -23.823-119.588 112.675  0.00 97.00      PROA   
ATOM   3010 HG21 THR P 194     -24.239-120.345 111.977  0.00 97.00      PROA   
ATOM   3011 HG22 THR P 194     -24.232-119.770 113.689  0.00 97.00      PROA   
ATOM   3012 HG23 THR P 194     -22.720-119.717 112.712  0.00 97.00      PROA   
ATOM   3013  C   THR P 194     -25.936-116.509 111.883  0.00 97.00      PROA   
ATOM   3014  O   THR P 194     -26.109-115.733 112.820  0.00 97.00      PROA   
ATOM   3015  N   LYS P 195     -25.870-116.087 110.596  0.00 97.00      PROA   
ATOM   3016  HN  LYS P 195     -25.754-116.780 109.891  0.00 97.00      PROA   
ATOM   3017  CA  LYS P 195     -25.766-114.705 110.129  0.00 97.00      PROA   
ATOM   3018  HA  LYS P 195     -25.705-114.784 109.054  0.00 97.00      PROA   
ATOM   3019  CB  LYS P 195     -27.014-113.813 110.413  0.00 97.00      PROA   
ATOM   3020  HB1 LYS P 195     -26.696-112.758 110.577  0.00 97.00      PROA   
ATOM   3021  HB2 LYS P 195     -27.504-114.146 111.350  0.00 97.00      PROA   
ATOM   3022  CG  LYS P 195     -28.069-113.747 109.287  0.00 97.00      PROA   
ATOM   3023  HG1 LYS P 195     -27.563-113.515 108.325  0.00 97.00      PROA   
ATOM   3024  HG2 LYS P 195     -28.733-112.882 109.525  0.00 97.00      PROA   
ATOM   3025  CD  LYS P 195     -28.976-114.978 109.126  0.00 97.00      PROA   
ATOM   3026  HD1 LYS P 195     -29.396-115.220 110.128  0.00 97.00      PROA   
ATOM   3027  HD2 LYS P 195     -28.381-115.854 108.790  0.00 97.00      PROA   
ATOM   3028  CE  LYS P 195     -30.129-114.701 108.141  0.00 97.00      PROA   
ATOM   3029  HE1 LYS P 195     -29.746-114.543 107.113  0.00 97.00      PROA   
ATOM   3030  HE2 LYS P 195     -30.687-113.797 108.469  0.00 97.00      PROA   
ATOM   3031  NZ  LYS P 195     -31.090-115.816 108.102  0.00 97.00      PROA   
ATOM   3032  HZ1 LYS P 195     -31.270-116.121 109.088  0.00 97.00      PROA   
ATOM   3033  HZ2 LYS P 195     -30.707-116.659 107.633  0.00 97.00      PROA   
ATOM   3034  HZ3 LYS P 195     -32.006-115.569 107.687  0.00 97.00      PROA   
ATOM   3035  C   LYS P 195     -24.475-113.969 110.504  0.00 97.00      PROA   
ATOM   3036  O   LYS P 195     -23.997-113.132 109.740  0.00 97.00      PROA   
ATOM   3037  N   LEU P 196     -23.854-114.294 111.657  0.00 97.00      PROA   
ATOM   3038  HN  LEU P 196     -24.320-114.905 112.292  0.00 97.00      PROA   
ATOM   3039  CA  LEU P 196     -22.630-113.692 112.143  0.00 97.00      PROA   
ATOM   3040  HA  LEU P 196     -22.530-112.705 111.714  0.00 97.00      PROA   
ATOM   3041  CB  LEU P 196     -22.596-113.576 113.694  0.00 97.00      PROA   
ATOM   3042  HB1 LEU P 196     -21.577-113.292 114.022  0.00 97.00      PROA   
ATOM   3043  HB2 LEU P 196     -22.846-114.564 114.140  0.00 97.00      PROA   
ATOM   3044  CG  LEU P 196     -23.502-112.508 114.332  0.00 97.00      PROA   
ATOM   3045  HG  LEU P 196     -23.282-112.501 115.430  0.00 97.00      PROA   
ATOM   3046  CD1 LEU P 196     -23.249-111.085 113.810  0.00 97.00      PROA   
ATOM   3047 HD11 LEU P 196     -23.531-111.012 112.738  0.00 97.00      PROA   
ATOM   3048 HD12 LEU P 196     -22.177-110.831 113.924  0.00 97.00      PROA   
ATOM   3049 HD13 LEU P 196     -23.856-110.347 114.378  0.00 97.00      PROA   
ATOM   3050  CD2 LEU P 196     -24.957-112.848 114.201  0.00 97.00      PROA   
ATOM   3051 HD21 LEU P 196     -25.210-113.843 114.636  0.00 97.00      PROA   
ATOM   3052 HD22 LEU P 196     -25.356-112.790 113.172  0.00 97.00      PROA   
ATOM   3053 HD23 LEU P 196     -25.459-112.042 114.747  0.00 97.00      PROA   
ATOM   3054  C   LEU P 196     -21.411-114.491 111.725  0.00 97.00      PROA   
ATOM   3055  O   LEU P 196     -21.438-115.719 111.655  0.00 97.00      PROA   
ATOM   3056  N   LEU P 197     -20.286-113.777 111.472  0.00 97.00      PROA   
ATOM   3057  HN  LEU P 197     -20.307-112.781 111.453  0.00 97.00      PROA   
ATOM   3058  CA  LEU P 197     -18.966-114.357 111.354  0.00 97.00      PROA   
ATOM   3059  HA  LEU P 197     -18.995-115.375 111.716  0.00 97.00      PROA   
ATOM   3060  CB  LEU P 197     -18.422-114.334 109.904  0.00 97.00      PROA   
ATOM   3061  HB1 LEU P 197     -18.404-113.284 109.540  0.00 97.00      PROA   
ATOM   3062  HB2 LEU P 197     -19.140-114.894 109.262  0.00 97.00      PROA   
ATOM   3063  CG  LEU P 197     -17.015-114.951 109.697  0.00 97.00      PROA   
ATOM   3064  HG  LEU P 197     -16.283-114.382 110.317  0.00 97.00      PROA   
ATOM   3065  CD1 LEU P 197     -16.950-116.430 110.123  0.00 97.00      PROA   
ATOM   3066 HD11 LEU P 197     -17.699-117.019 109.552  0.00 97.00      PROA   
ATOM   3067 HD12 LEU P 197     -17.155-116.540 111.207  0.00 97.00      PROA   
ATOM   3068 HD13 LEU P 197     -15.939-116.841 109.913  0.00 97.00      PROA   
ATOM   3069  CD2 LEU P 197     -16.572-114.805 108.231  0.00 97.00      PROA   
ATOM   3070 HD21 LEU P 197     -16.565-113.736 107.935  0.00 97.00      PROA   
ATOM   3071 HD22 LEU P 197     -17.271-115.354 107.564  0.00 97.00      PROA   
ATOM   3072 HD23 LEU P 197     -15.551-115.219 108.093  0.00 97.00      PROA   
ATOM   3073  C   LEU P 197     -18.059-113.565 112.269  0.00 97.00      PROA   
ATOM   3074  O   LEU P 197     -18.108-112.338 112.297  0.00 97.00      PROA   
ATOM   3075  N   LEU P 198     -17.226-114.272 113.068  0.00 97.00      PROA   
ATOM   3076  HN  LEU P 198     -17.183-115.265 113.001  0.00 97.00      PROA   
ATOM   3077  CA  LEU P 198     -16.318-113.703 114.040  0.00 97.00      PROA   
ATOM   3078  HA  LEU P 198     -16.166-112.651 113.831  0.00 97.00      PROA   
ATOM   3079  CB  LEU P 198     -16.734-113.920 115.528  0.00 97.00      PROA   
ATOM   3080  HB1 LEU P 198     -15.912-113.557 116.186  0.00 97.00      PROA   
ATOM   3081  HB2 LEU P 198     -16.860-115.008 115.721  0.00 97.00      PROA   
ATOM   3082  CG  LEU P 198     -18.018-113.202 116.033  0.00 97.00      PROA   
ATOM   3083  HG  LEU P 198     -18.020-113.334 117.144  0.00 97.00      PROA   
ATOM   3084  CD1 LEU P 198     -18.012-111.687 115.764  0.00 97.00      PROA   
ATOM   3085 HD11 LEU P 198     -18.070-111.485 114.675  0.00 97.00      PROA   
ATOM   3086 HD12 LEU P 198     -17.086-111.223 116.163  0.00 97.00      PROA   
ATOM   3087 HD13 LEU P 198     -18.888-111.209 116.251  0.00 97.00      PROA   
ATOM   3088  CD2 LEU P 198     -19.324-113.848 115.539  0.00 97.00      PROA   
ATOM   3089 HD21 LEU P 198     -19.281-114.950 115.655  0.00 97.00      PROA   
ATOM   3090 HD22 LEU P 198     -19.496-113.606 114.473  0.00 97.00      PROA   
ATOM   3091 HD23 LEU P 198     -20.186-113.462 116.122  0.00 97.00      PROA   
ATOM   3092  C   LEU P 198     -15.011-114.425 113.800  0.00 97.00      PROA   
ATOM   3093  O   LEU P 198     -14.975-115.420 113.076  0.00 97.00      PROA   
ATOM   3094  N   GLN P 199     -13.891-113.930 114.387  0.00 97.00      PROA   
ATOM   3095  HN  GLN P 199     -13.936-113.091 114.924  0.00 97.00      PROA   
ATOM   3096  CA  GLN P 199     -12.567-114.522 114.261  0.00 97.00      PROA   
ATOM   3097  HA  GLN P 199     -12.297-114.460 113.216  0.00 97.00      PROA   
ATOM   3098  CB  GLN P 199     -11.509-113.759 115.106  0.00 97.00      PROA   
ATOM   3099  HB1 GLN P 199     -10.514-114.227 114.931  0.00 97.00      PROA   
ATOM   3100  HB2 GLN P 199     -11.748-113.880 116.187  0.00 97.00      PROA   
ATOM   3101  CG  GLN P 199     -11.381-112.239 114.819  0.00 97.00      PROA   
ATOM   3102  HG1 GLN P 199     -10.428-111.844 115.230  0.00 97.00      PROA   
ATOM   3103  HG2 GLN P 199     -12.212-111.709 115.336  0.00 97.00      PROA   
ATOM   3104  CD  GLN P 199     -11.498-111.870 113.335  0.00 97.00      PROA   
ATOM   3105  OE1 GLN P 199     -12.487-111.260 112.915  0.00 97.00      PROA   
ATOM   3106  NE2 GLN P 199     -10.466-112.222 112.523  0.00 97.00      PROA   
ATOM   3107 HE21 GLN P 199     -10.524-111.955 111.562  0.00 97.00      PROA   
ATOM   3108 HE22 GLN P 199      -9.671-112.702 112.891  0.00 97.00      PROA   
ATOM   3109  C   GLN P 199     -12.535-115.999 114.650  0.00 97.00      PROA   
ATOM   3110  O   GLN P 199     -13.126-116.416 115.644  0.00 97.00      PROA   
ATOM   3111  N   ARG P 200     -11.865-116.833 113.824  0.00 97.00      PROA   
ATOM   3112  HN  ARG P 200     -11.343-116.498 113.045  0.00 97.00      PROA   
ATOM   3113  CA  ARG P 200     -12.048-118.262 113.863  0.00 97.00      PROA   
ATOM   3114  HA  ARG P 200     -12.376-118.575 114.843  0.00 97.00      PROA   
ATOM   3115  CB  ARG P 200     -13.090-118.633 112.775  0.00 97.00      PROA   
ATOM   3116  HB1 ARG P 200     -12.685-118.322 111.784  0.00 97.00      PROA   
ATOM   3117  HB2 ARG P 200     -14.008-118.025 112.938  0.00 97.00      PROA   
ATOM   3118  CG  ARG P 200     -13.475-120.116 112.703  0.00 97.00      PROA   
ATOM   3119  HG1 ARG P 200     -12.687-120.743 113.168  0.00 97.00      PROA   
ATOM   3120  HG2 ARG P 200     -13.491-120.386 111.627  0.00 97.00      PROA   
ATOM   3121  CD  ARG P 200     -14.821-120.488 113.342  0.00 97.00      PROA   
ATOM   3122  HD1 ARG P 200     -15.021-119.881 114.247  0.00 97.00      PROA   
ATOM   3123  HD2 ARG P 200     -14.823-121.563 113.639  0.00 97.00      PROA   
ATOM   3124  NE  ARG P 200     -15.907-120.225 112.339  0.00 97.00      PROA   
ATOM   3125  HE  ARG P 200     -16.300-119.314 112.256  0.00 97.00      PROA   
ATOM   3126  CZ  ARG P 200     -16.351-121.166 111.483  0.00 97.00      PROA   
ATOM   3127  NH1 ARG P 200     -15.846-122.405 111.458  0.00 97.00      PROA   
ATOM   3128 HH11 ARG P 200     -14.881-122.499 111.692  0.00 97.00      PROA   
ATOM   3129 HH12 ARG P 200     -16.183-123.040 110.763  0.00 97.00      PROA   
ATOM   3130  NH2 ARG P 200     -17.268-120.872 110.548  0.00 97.00      PROA   
ATOM   3131 HH21 ARG P 200     -17.523-119.924 110.398  0.00 97.00      PROA   
ATOM   3132 HH22 ARG P 200     -17.369-121.549 109.823  0.00 97.00      PROA   
ATOM   3133  C   ARG P 200     -10.712-118.887 113.508  0.00 97.00      PROA   
ATOM   3134  O   ARG P 200     -10.054-118.355 112.615  0.00 97.00      PROA   
ATOM   3135  N   PRO P 201     -10.237-119.978 114.120  0.00 97.00      PROA   
ATOM   3136  CD  PRO P 201     -10.685-120.466 115.432  0.00 97.00      PROA   
ATOM   3137  HD1 PRO P 201     -11.775-120.684 115.426  0.00 97.00      PROA   
ATOM   3138  HD2 PRO P 201     -10.452-119.700 116.205  0.00 97.00      PROA   
ATOM   3139  CA  PRO P 201      -9.108-120.737 113.594  0.00 97.00      PROA   
ATOM   3140  HA  PRO P 201      -8.321-120.071 113.264  0.00 97.00      PROA   
ATOM   3141  CB  PRO P 201      -8.640-121.587 114.792  0.00 97.00      PROA   
ATOM   3142  HB1 PRO P 201      -7.870-121.010 115.353  0.00 97.00      PROA   
ATOM   3143  HB2 PRO P 201      -8.204-122.564 114.504  0.00 97.00      PROA   
ATOM   3144  CG  PRO P 201      -9.878-121.742 115.693  0.00 97.00      PROA   
ATOM   3145  HG1 PRO P 201     -10.471-122.621 115.365  0.00 97.00      PROA   
ATOM   3146  HG2 PRO P 201      -9.616-121.873 116.761  0.00 97.00      PROA   
ATOM   3147  C   PRO P 201      -9.515-121.576 112.389  0.00 97.00      PROA   
ATOM   3148  O   PRO P 201      -9.066-121.279 111.284  0.00 97.00      PROA   
ATOM   3149  N   GLY P 202     -10.375-122.604 112.562  0.00 97.00      PROA   
ATOM   3150  HN  GLY P 202     -10.631-122.896 113.482  0.00 97.00      PROA   
ATOM   3151  CA  GLY P 202     -10.923-123.386 111.474  0.00 97.00      PROA   
ATOM   3152  HA1 GLY P 202     -11.293-124.277 111.938  0.00 97.00      PROA   
ATOM   3153  HA2 GLY P 202     -10.170-123.578 110.723  0.00 97.00      PROA   
ATOM   3154  C   GLY P 202     -12.109-122.729 110.842  0.00 97.00      PROA   
ATOM   3155  O   GLY P 202     -13.188-122.779 111.410  0.00 97.00      PROA   
ATOM   3156  N   LEU P 203     -11.938-122.122 109.650  0.00 97.00      PROA   
ATOM   3157  HN  LEU P 203     -11.028-122.130 109.245  0.00 97.00      PROA   
ATOM   3158  CA  LEU P 203     -12.936-121.355 108.915  0.00 97.00      PROA   
ATOM   3159  HA  LEU P 203     -13.299-120.602 109.593  0.00 97.00      PROA   
ATOM   3160  CB  LEU P 203     -12.302-120.592 107.715  0.00 97.00      PROA   
ATOM   3161  HB1 LEU P 203     -13.049-120.427 106.907  0.00 97.00      PROA   
ATOM   3162  HB2 LEU P 203     -11.491-121.223 107.290  0.00 97.00      PROA   
ATOM   3163  CG  LEU P 203     -11.721-119.188 108.053  0.00 97.00      PROA   
ATOM   3164  HG  LEU P 203     -11.218-118.822 107.124  0.00 97.00      PROA   
ATOM   3165  CD1 LEU P 203     -12.828-118.164 108.382  0.00 97.00      PROA   
ATOM   3166 HD11 LEU P 203     -13.364-118.451 109.310  0.00 97.00      PROA   
ATOM   3167 HD12 LEU P 203     -13.561-118.105 107.550  0.00 97.00      PROA   
ATOM   3168 HD13 LEU P 203     -12.385-117.157 108.533  0.00 97.00      PROA   
ATOM   3169  CD2 LEU P 203     -10.650-119.206 109.161  0.00 97.00      PROA   
ATOM   3170 HD21 LEU P 203      -9.839-119.918 108.904  0.00 97.00      PROA   
ATOM   3171 HD22 LEU P 203     -11.094-119.511 110.132  0.00 97.00      PROA   
ATOM   3172 HD23 LEU P 203     -10.206-118.196 109.287  0.00 97.00      PROA   
ATOM   3173  C   LEU P 203     -14.198-122.093 108.472  0.00 97.00      PROA   
ATOM   3174  O   LEU P 203     -15.265-121.485 108.423  0.00 97.00      PROA   
ATOM   3175  N   GLN P 204     -14.129-123.396 108.118  0.00 97.00      PROA   
ATOM   3176  HN  GLN P 204     -13.303-123.933 108.293  0.00 97.00      PROA   
ATOM   3177  CA  GLN P 204     -15.200-124.128 107.450  0.00 97.00      PROA   
ATOM   3178  HA  GLN P 204     -15.502-123.541 106.596  0.00 97.00      PROA   
ATOM   3179  CB  GLN P 204     -14.662-125.508 106.984  0.00 97.00      PROA   
ATOM   3180  HB1 GLN P 204     -14.471-126.141 107.878  0.00 97.00      PROA   
ATOM   3181  HB2 GLN P 204     -13.666-125.326 106.517  0.00 97.00      PROA   
ATOM   3182  CG  GLN P 204     -15.510-126.325 105.980  0.00 97.00      PROA   
ATOM   3183  HG1 GLN P 204     -16.359-126.802 106.512  0.00 97.00      PROA   
ATOM   3184  HG2 GLN P 204     -14.886-127.141 105.562  0.00 97.00      PROA   
ATOM   3185  CD  GLN P 204     -16.087-125.471 104.844  0.00 97.00      PROA   
ATOM   3186  OE1 GLN P 204     -17.118-124.804 104.973  0.00 97.00      PROA   
ATOM   3187  NE2 GLN P 204     -15.406-125.498 103.668  0.00 97.00      PROA   
ATOM   3188 HE21 GLN P 204     -15.774-124.965 102.909  0.00 97.00      PROA   
ATOM   3189 HE22 GLN P 204     -14.565-126.031 103.594  0.00 97.00      PROA   
ATOM   3190  C   GLN P 204     -16.421-124.355 108.334  0.00 97.00      PROA   
ATOM   3191  O   GLN P 204     -16.364-124.222 109.546  0.00 97.00      PROA   
ATOM   3192  N   LEU P 205     -17.582-124.721 107.750  0.00 97.00      PROA   
ATOM   3193  HN  LEU P 205     -17.665-124.744 106.755  0.00 97.00      PROA   
ATOM   3194  CA  LEU P 205     -18.641-125.352 108.507  0.00 97.00      PROA   
ATOM   3195  HA  LEU P 205     -18.272-125.639 109.481  0.00 97.00      PROA   
ATOM   3196  CB  LEU P 205     -19.895-124.467 108.712  0.00 97.00      PROA   
ATOM   3197  HB1 LEU P 205     -20.706-125.070 109.178  0.00 97.00      PROA   
ATOM   3198  HB2 LEU P 205     -20.247-124.113 107.718  0.00 97.00      PROA   
ATOM   3199  CG  LEU P 205     -19.671-123.237 109.622  0.00 97.00      PROA   
ATOM   3200  HG  LEU P 205     -18.776-122.696 109.241  0.00 97.00      PROA   
ATOM   3201  CD1 LEU P 205     -20.863-122.266 109.545  0.00 97.00      PROA   
ATOM   3202 HD11 LEU P 205     -21.788-122.770 109.896  0.00 97.00      PROA   
ATOM   3203 HD12 LEU P 205     -21.017-121.927 108.499  0.00 97.00      PROA   
ATOM   3204 HD13 LEU P 205     -20.680-121.378 110.185  0.00 97.00      PROA   
ATOM   3205  CD2 LEU P 205     -19.419-123.647 111.086  0.00 97.00      PROA   
ATOM   3206 HD21 LEU P 205     -18.507-124.272 111.175  0.00 97.00      PROA   
ATOM   3207 HD22 LEU P 205     -20.284-124.230 111.469  0.00 97.00      PROA   
ATOM   3208 HD23 LEU P 205     -19.292-122.747 111.724  0.00 97.00      PROA   
ATOM   3209  C   LEU P 205     -19.033-126.637 107.819  0.00 97.00      PROA   
ATOM   3210  O   LEU P 205     -19.615-126.646 106.736  0.00 97.00      PROA   
ATOM   3211  N   TYR P 206     -18.739-127.777 108.483  0.00 97.00      PROA   
ATOM   3212  HN  TYR P 206     -18.208-127.747 109.325  0.00 97.00      PROA   
ATOM   3213  CA  TYR P 206     -19.273-129.077 108.128  0.00 97.00      PROA   
ATOM   3214  HA  TYR P 206     -19.531-129.090 107.077  0.00 97.00      PROA   
ATOM   3215  CB  TYR P 206     -18.330-130.268 108.455  0.00 97.00      PROA   
ATOM   3216  HB1 TYR P 206     -18.722-131.218 108.035  0.00 97.00      PROA   
ATOM   3217  HB2 TYR P 206     -18.217-130.386 109.555  0.00 97.00      PROA   
ATOM   3218  CG  TYR P 206     -16.963-130.017 107.881  0.00 97.00      PROA   
ATOM   3219  CD1 TYR P 206     -16.628-130.404 106.568  0.00 97.00      PROA   
ATOM   3220  HD1 TYR P 206     -17.363-130.902 105.952  0.00 97.00      PROA   
ATOM   3221  CE1 TYR P 206     -15.350-130.135 106.054  0.00 97.00      PROA   
ATOM   3222  HE1 TYR P 206     -15.099-130.419 105.042  0.00 97.00      PROA   
ATOM   3223  CZ  TYR P 206     -14.404-129.469 106.850  0.00 97.00      PROA   
ATOM   3224  OH  TYR P 206     -13.147-129.103 106.326  0.00 97.00      PROA   
ATOM   3225  HH  TYR P 206     -12.746-128.476 106.943  0.00 97.00      PROA   
ATOM   3226  CD2 TYR P 206     -15.983-129.408 108.683  0.00 97.00      PROA   
ATOM   3227  HD2 TYR P 206     -16.205-129.132 109.704  0.00 97.00      PROA   
ATOM   3228  CE2 TYR P 206     -14.722-129.120 108.166  0.00 97.00      PROA   
ATOM   3229  HE2 TYR P 206     -14.009-128.615 108.795  0.00 97.00      PROA   
ATOM   3230  C   TYR P 206     -20.531-129.219 108.946  0.00 97.00      PROA   
ATOM   3231  O   TYR P 206     -20.649-128.632 110.021  0.00 97.00      PROA   
ATOM   3232  N   PHE P 207     -21.521-129.983 108.444  0.00 97.00      PROA   
ATOM   3233  HN  PHE P 207     -21.414-130.484 107.585  0.00 97.00      PROA   
ATOM   3234  CA  PHE P 207     -22.809-130.075 109.095  0.00 97.00      PROA   
ATOM   3235  HA  PHE P 207     -22.739-129.751 110.124  0.00 97.00      PROA   
ATOM   3236  CB  PHE P 207     -23.925-129.282 108.366  0.00 97.00      PROA   
ATOM   3237  HB1 PHE P 207     -24.924-129.487 108.807  0.00 97.00      PROA   
ATOM   3238  HB2 PHE P 207     -23.951-129.594 107.301  0.00 97.00      PROA   
ATOM   3239  CG  PHE P 207     -23.703-127.787 108.405  0.00 97.00      PROA   
ATOM   3240  CD1 PHE P 207     -22.846-127.160 107.482  0.00 97.00      PROA   
ATOM   3241  HD1 PHE P 207     -22.274-127.759 106.789  0.00 97.00      PROA   
ATOM   3242  CE1 PHE P 207     -22.738-125.766 107.438  0.00 97.00      PROA   
ATOM   3243  HE1 PHE P 207     -22.065-125.302 106.731  0.00 97.00      PROA   
ATOM   3244  CZ  PHE P 207     -23.491-124.976 108.314  0.00 97.00      PROA   
ATOM   3245  HZ  PHE P 207     -23.404-123.900 108.284  0.00 97.00      PROA   
ATOM   3246  CD2 PHE P 207     -24.451-126.981 109.283  0.00 97.00      PROA   
ATOM   3247  HD2 PHE P 207     -25.126-127.445 109.987  0.00 97.00      PROA   
ATOM   3248  CE2 PHE P 207     -24.348-125.585 109.239  0.00 97.00      PROA   
ATOM   3249  HE2 PHE P 207     -24.933-124.977 109.913  0.00 97.00      PROA   
ATOM   3250  C   PHE P 207     -23.225-131.512 109.130  0.00 97.00      PROA   
ATOM   3251  O   PHE P 207     -22.708-132.339 108.394  0.00 97.00      PROA   
ATOM   3252  N   SER P 208     -24.192-131.838 110.007  0.00 97.00      PROA   
ATOM   3253  HN  SER P 208     -24.530-131.174 110.667  0.00 97.00      PROA   
ATOM   3254  CA  SER P 208     -24.819-133.135 110.042  0.00 97.00      PROA   
ATOM   3255  HA  SER P 208     -24.810-133.558 109.046  0.00 97.00      PROA   
ATOM   3256  CB  SER P 208     -24.145-134.138 111.016  0.00 97.00      PROA   
ATOM   3257  HB1 SER P 208     -23.138-134.389 110.618  0.00 97.00      PROA   
ATOM   3258  HB2 SER P 208     -24.732-135.079 111.090  0.00 97.00      PROA   
ATOM   3259  OG  SER P 208     -23.977-133.564 112.308  0.00 97.00      PROA   
ATOM   3260  HG1 SER P 208     -23.906-134.284 112.944  0.00 97.00      PROA   
ATOM   3261  C   SER P 208     -26.261-132.911 110.403  0.00 97.00      PROA   
ATOM   3262  O   SER P 208     -26.616-131.897 110.999  0.00 97.00      PROA   
ATOM   3263  N   PHE P 209     -27.128-133.862 109.995  0.00 97.00      PROA   
ATOM   3264  HN  PHE P 209     -26.798-134.678 109.529  0.00 97.00      PROA   
ATOM   3265  CA  PHE P 209     -28.557-133.793 110.166  0.00 97.00      PROA   
ATOM   3266  HA  PHE P 209     -28.791-133.035 110.903  0.00 97.00      PROA   
ATOM   3267  CB  PHE P 209     -29.288-133.516 108.821  0.00 97.00      PROA   
ATOM   3268  HB1 PHE P 209     -30.103-134.238 108.607  0.00 97.00      PROA   
ATOM   3269  HB2 PHE P 209     -28.563-133.566 107.979  0.00 97.00      PROA   
ATOM   3270  CG  PHE P 209     -29.910-132.145 108.840  0.00 97.00      PROA   
ATOM   3271  CD1 PHE P 209     -31.118-131.948 109.530  0.00 97.00      PROA   
ATOM   3272  HD1 PHE P 209     -31.568-132.771 110.068  0.00 97.00      PROA   
ATOM   3273  CE1 PHE P 209     -31.749-130.700 109.520  0.00 97.00      PROA   
ATOM   3274  HE1 PHE P 209     -32.682-130.568 110.047  0.00 97.00      PROA   
ATOM   3275  CZ  PHE P 209     -31.178-129.634 108.814  0.00 97.00      PROA   
ATOM   3276  HZ  PHE P 209     -31.663-128.669 108.799  0.00 97.00      PROA   
ATOM   3277  CD2 PHE P 209     -29.343-131.067 108.135  0.00 97.00      PROA   
ATOM   3278  HD2 PHE P 209     -28.419-131.202 107.592  0.00 97.00      PROA   
ATOM   3279  CE2 PHE P 209     -29.975-129.817 108.122  0.00 97.00      PROA   
ATOM   3280  HE2 PHE P 209     -29.539-128.994 107.577  0.00 97.00      PROA   
ATOM   3281  C   PHE P 209     -28.993-135.111 110.757  0.00 97.00      PROA   
ATOM   3282  O   PHE P 209     -28.462-136.167 110.421  0.00 97.00      PROA   
ATOM   3283  N   TYR P 210     -29.959-135.060 111.699  0.00 97.00      PROA   
ATOM   3284  HN  TYR P 210     -30.362-134.189 111.972  0.00 97.00      PROA   
ATOM   3285  CA  TYR P 210     -30.386-136.205 112.470  0.00 97.00      PROA   
ATOM   3286  HA  TYR P 210     -30.097-137.125 111.978  0.00 97.00      PROA   
ATOM   3287  CB  TYR P 210     -29.861-136.166 113.937  0.00 97.00      PROA   
ATOM   3288  HB1 TYR P 210     -30.114-137.104 114.475  0.00 97.00      PROA   
ATOM   3289  HB2 TYR P 210     -30.345-135.322 114.470  0.00 97.00      PROA   
ATOM   3290  CG  TYR P 210     -28.367-135.925 114.040  0.00 97.00      PROA   
ATOM   3291  CD1 TYR P 210     -27.849-134.617 113.974  0.00 97.00      PROA   
ATOM   3292  HD1 TYR P 210     -28.519-133.791 113.792  0.00 97.00      PROA   
ATOM   3293  CE1 TYR P 210     -26.488-134.366 114.177  0.00 97.00      PROA   
ATOM   3294  HE1 TYR P 210     -26.116-133.353 114.130  0.00 97.00      PROA   
ATOM   3295  CZ  TYR P 210     -25.621-135.424 114.472  0.00 97.00      PROA   
ATOM   3296  OH  TYR P 210     -24.254-135.190 114.736  0.00 97.00      PROA   
ATOM   3297  HH  TYR P 210     -24.180-134.385 115.264  0.00 97.00      PROA   
ATOM   3298  CD2 TYR P 210     -27.483-136.977 114.342  0.00 97.00      PROA   
ATOM   3299  HD2 TYR P 210     -27.869-137.978 114.453  0.00 97.00      PROA   
ATOM   3300  CE2 TYR P 210     -26.118-136.730 114.546  0.00 97.00      PROA   
ATOM   3301  HE2 TYR P 210     -25.450-137.541 114.797  0.00 97.00      PROA   
ATOM   3302  C   TYR P 210     -31.895-136.137 112.521  0.00 97.00      PROA   
ATOM   3303  O   TYR P 210     -32.486-135.085 112.280  0.00 97.00      PROA   
ATOM   3304  N   MET P 211     -32.555-137.273 112.851  0.00 97.00      PROA   
ATOM   3305  HN  MET P 211     -32.065-138.131 112.993  0.00 97.00      PROA   
ATOM   3306  CA  MET P 211     -33.973-137.302 113.141  0.00 97.00      PROA   
ATOM   3307  HA  MET P 211     -34.378-136.303 113.140  0.00 97.00      PROA   
ATOM   3308  CB  MET P 211     -34.758-138.171 112.124  0.00 97.00      PROA   
ATOM   3309  HB1 MET P 211     -35.795-138.330 112.496  0.00 97.00      PROA   
ATOM   3310  HB2 MET P 211     -34.262-139.163 112.038  0.00 97.00      PROA   
ATOM   3311  CG  MET P 211     -34.854-137.535 110.723  0.00 97.00      PROA   
ATOM   3312  HG1 MET P 211     -33.853-137.153 110.427  0.00 97.00      PROA   
ATOM   3313  HG2 MET P 211     -35.524-136.654 110.807  0.00 97.00      PROA   
ATOM   3314  SD  MET P 211     -35.462-138.650 109.416  0.00 97.00      PROA   
ATOM   3315  CE  MET P 211     -37.136-138.919 110.063  0.00 97.00      PROA   
ATOM   3316  HE1 MET P 211     -37.653-137.951 110.235  0.00 97.00      PROA   
ATOM   3317  HE2 MET P 211     -37.117-139.477 111.023  0.00 97.00      PROA   
ATOM   3318  HE3 MET P 211     -37.744-139.505 109.342  0.00 97.00      PROA   
ATOM   3319  C   MET P 211     -34.150-137.884 114.523  0.00 97.00      PROA   
ATOM   3320  O   MET P 211     -34.074-139.099 114.685  0.00 97.00      PROA   
ATOM   3321  N   GLY P 212     -34.418-137.034 115.555  0.00 97.00      PROA   
ATOM   3322  HN  GLY P 212     -34.590-136.065 115.380  0.00 97.00      PROA   
ATOM   3323  CA  GLY P 212     -34.479-137.416 116.963  0.00 97.00      PROA   
ATOM   3324  HA1 GLY P 212     -35.459-137.829 117.150  0.00 97.00      PROA   
ATOM   3325  HA2 GLY P 212     -34.305-136.516 117.529  0.00 97.00      PROA   
ATOM   3326  C   GLY P 212     -33.423-138.404 117.410  0.00 97.00      PROA   
ATOM   3327  O   GLY P 212     -32.222-138.154 117.318  0.00 97.00      PROA   
ATOM   3328  N   SER P 213     -33.876-139.575 117.906  0.00 97.00      PROA   
ATOM   3329  HN  SER P 213     -34.860-139.704 118.005  0.00 97.00      PROA   
ATOM   3330  CA  SER P 213     -33.023-140.664 118.359  0.00 97.00      PROA   
ATOM   3331  HA  SER P 213     -32.179-140.226 118.876  0.00 97.00      PROA   
ATOM   3332  CB  SER P 213     -33.783-141.564 119.379  0.00 97.00      PROA   
ATOM   3333  HB1 SER P 213     -34.646-142.057 118.882  0.00 97.00      PROA   
ATOM   3334  HB2 SER P 213     -34.179-140.918 120.192  0.00 97.00      PROA   
ATOM   3335  OG  SER P 213     -32.950-142.552 119.983  0.00 97.00      PROA   
ATOM   3336  HG1 SER P 213     -32.549-143.032 119.250  0.00 97.00      PROA   
ATOM   3337  C   SER P 213     -32.460-141.529 117.219  0.00 97.00      PROA   
ATOM   3338  O   SER P 213     -32.214-142.721 117.398  0.00 97.00      PROA   
ATOM   3339  N   LYS P 214     -32.203-140.973 116.012  0.00 97.00      PROA   
ATOM   3340  HN  LYS P 214     -32.469-140.035 115.804  0.00 97.00      PROA   
ATOM   3341  CA  LYS P 214     -31.422-141.697 115.024  0.00 97.00      PROA   
ATOM   3342  HA  LYS P 214     -30.691-142.282 115.568  0.00 97.00      PROA   
ATOM   3343  CB  LYS P 214     -32.224-142.720 114.178  0.00 97.00      PROA   
ATOM   3344  HB1 LYS P 214     -32.518-143.545 114.867  0.00 97.00      PROA   
ATOM   3345  HB2 LYS P 214     -31.567-143.165 113.399  0.00 97.00      PROA   
ATOM   3346  CG  LYS P 214     -33.499-142.165 113.522  0.00 97.00      PROA   
ATOM   3347  HG1 LYS P 214     -33.244-141.228 112.979  0.00 97.00      PROA   
ATOM   3348  HG2 LYS P 214     -34.239-141.901 114.309  0.00 97.00      PROA   
ATOM   3349  CD  LYS P 214     -34.132-143.139 112.510  0.00 97.00      PROA   
ATOM   3350  HD1 LYS P 214     -33.399-143.284 111.683  0.00 97.00      PROA   
ATOM   3351  HD2 LYS P 214     -35.035-142.652 112.078  0.00 97.00      PROA   
ATOM   3352  CE  LYS P 214     -34.511-144.505 113.103  0.00 97.00      PROA   
ATOM   3353  HE1 LYS P 214     -35.289-144.389 113.886  0.00 97.00      PROA   
ATOM   3354  HE2 LYS P 214     -33.628-145.013 113.544  0.00 97.00      PROA   
ATOM   3355  NZ  LYS P 214     -35.050-145.398 112.048  0.00 97.00      PROA   
ATOM   3356  HZ1 LYS P 214     -34.317-145.546 111.324  0.00 97.00      PROA   
ATOM   3357  HZ2 LYS P 214     -35.880-144.952 111.608  0.00 97.00      PROA   
ATOM   3358  HZ3 LYS P 214     -35.320-146.314 112.459  0.00 97.00      PROA   
ATOM   3359  C   LYS P 214     -30.587-140.817 114.115  0.00 97.00      PROA   
ATOM   3360  O   LYS P 214     -31.020-139.787 113.603  0.00 97.00      PROA   
ATOM   3361  N   THR P 215     -29.329-141.257 113.880  0.00 97.00      PROA   
ATOM   3362  HN  THR P 215     -28.974-142.055 114.363  0.00 97.00      PROA   
ATOM   3363  CA  THR P 215     -28.419-140.747 112.875  0.00 97.00      PROA   
ATOM   3364  HA  THR P 215     -28.318-139.681 113.027  0.00 97.00      PROA   
ATOM   3365  CB  THR P 215     -27.044-141.406 112.976  0.00 97.00      PROA   
ATOM   3366  HB  THR P 215     -26.418-141.212 112.073  0.00 97.00      PROA   
ATOM   3367  OG1 THR P 215     -27.171-142.813 113.161  0.00 97.00      PROA   
ATOM   3368  HG1 THR P 215     -27.585-143.150 112.364  0.00 97.00      PROA   
ATOM   3369  CG2 THR P 215     -26.290-140.850 114.195  0.00 97.00      PROA   
ATOM   3370 HG21 THR P 215     -26.887-140.980 115.122  0.00 97.00      PROA   
ATOM   3371 HG22 THR P 215     -26.063-139.774 114.057  0.00 97.00      PROA   
ATOM   3372 HG23 THR P 215     -25.331-141.399 114.322  0.00 97.00      PROA   
ATOM   3373  C   THR P 215     -28.912-140.960 111.456  0.00 97.00      PROA   
ATOM   3374  O   THR P 215     -29.396-142.035 111.107  0.00 97.00      PROA   
ATOM   3375  N   LEU P 216     -28.721-139.945 110.585  0.00 97.00      PROA   
ATOM   3376  HN  LEU P 216     -28.433-139.043 110.900  0.00 97.00      PROA   
ATOM   3377  CA  LEU P 216     -28.769-140.114 109.146  0.00 97.00      PROA   
ATOM   3378  HA  LEU P 216     -29.392-140.964 108.910  0.00 97.00      PROA   
ATOM   3379  CB  LEU P 216     -29.344-138.866 108.433  0.00 97.00      PROA   
ATOM   3380  HB1 LEU P 216     -29.317-138.997 107.331  0.00 97.00      PROA   
ATOM   3381  HB2 LEU P 216     -28.718-137.984 108.686  0.00 97.00      PROA   
ATOM   3382  CG  LEU P 216     -30.810-138.552 108.824  0.00 97.00      PROA   
ATOM   3383  HG  LEU P 216     -30.851-138.358 109.922  0.00 97.00      PROA   
ATOM   3384  CD1 LEU P 216     -31.307-137.279 108.118  0.00 97.00      PROA   
ATOM   3385 HD11 LEU P 216     -31.304-137.426 107.016  0.00 97.00      PROA   
ATOM   3386 HD12 LEU P 216     -30.653-136.420 108.366  0.00 97.00      PROA   
ATOM   3387 HD13 LEU P 216     -32.344-137.043 108.438  0.00 97.00      PROA   
ATOM   3388  CD2 LEU P 216     -31.756-139.727 108.517  0.00 97.00      PROA   
ATOM   3389 HD21 LEU P 216     -31.488-140.624 109.112  0.00 97.00      PROA   
ATOM   3390 HD22 LEU P 216     -31.713-139.981 107.436  0.00 97.00      PROA   
ATOM   3391 HD23 LEU P 216     -32.798-139.447 108.767  0.00 97.00      PROA   
ATOM   3392  C   LEU P 216     -27.375-140.459 108.655  0.00 97.00      PROA   
ATOM   3393  O   LEU P 216     -26.445-140.559 109.452  0.00 97.00      PROA   
ATOM   3394  N   ARG P 217     -27.196-140.701 107.330  0.00 97.00      PROA   
ATOM   3395  HN  ARG P 217     -27.966-140.645 106.699  0.00 97.00      PROA   
ATOM   3396  CA  ARG P 217     -25.909-141.062 106.749  0.00 97.00      PROA   
ATOM   3397  HA  ARG P 217     -25.471-141.823 107.383  0.00 97.00      PROA   
ATOM   3398  CB  ARG P 217     -26.019-141.659 105.320  0.00 97.00      PROA   
ATOM   3399  HB1 ARG P 217     -24.992-141.807 104.911  0.00 97.00      PROA   
ATOM   3400  HB2 ARG P 217     -26.544-140.929 104.666  0.00 97.00      PROA   
ATOM   3401  CG  ARG P 217     -26.721-143.027 105.228  0.00 97.00      PROA   
ATOM   3402  HG1 ARG P 217     -27.756-142.947 105.627  0.00 97.00      PROA   
ATOM   3403  HG2 ARG P 217     -26.168-143.755 105.863  0.00 97.00      PROA   
ATOM   3404  CD  ARG P 217     -26.780-143.533 103.777  0.00 97.00      PROA   
ATOM   3405  HD1 ARG P 217     -25.771-143.559 103.308  0.00 97.00      PROA   
ATOM   3406  HD2 ARG P 217     -27.425-142.860 103.171  0.00 97.00      PROA   
ATOM   3407  NE  ARG P 217     -27.404-144.894 103.751  0.00 97.00      PROA   
ATOM   3408  HE  ARG P 217     -28.380-144.974 103.570  0.00 97.00      PROA   
ATOM   3409  CZ  ARG P 217     -26.720-146.048 103.905  0.00 97.00      PROA   
ATOM   3410  NH1 ARG P 217     -25.408-146.081 104.180  0.00 97.00      PROA   
ATOM   3411 HH11 ARG P 217     -24.932-145.220 104.328  0.00 97.00      PROA   
ATOM   3412 HH12 ARG P 217     -24.956-146.963 104.286  0.00 97.00      PROA   
ATOM   3413  NH2 ARG P 217     -27.379-147.214 103.777  0.00 97.00      PROA   
ATOM   3414 HH21 ARG P 217     -28.353-147.201 103.570  0.00 97.00      PROA   
ATOM   3415 HH22 ARG P 217     -26.873-148.068 103.859  0.00 97.00      PROA   
ATOM   3416  C   ARG P 217     -24.907-139.915 106.706  0.00 97.00      PROA   
ATOM   3417  O   ARG P 217     -24.630-139.341 105.653  0.00 97.00      PROA   
ATOM   3418  N   GLY P 218     -24.327-139.584 107.881  0.00 97.00      PROA   
ATOM   3419  HN  GLY P 218     -24.695-140.006 108.708  0.00 97.00      PROA   
ATOM   3420  CA  GLY P 218     -23.192-138.701 108.071  0.00 97.00      PROA   
ATOM   3421  HA1 GLY P 218     -22.960-138.717 109.125  0.00 97.00      PROA   
ATOM   3422  HA2 GLY P 218     -23.469-137.722 107.710  0.00 97.00      PROA   
ATOM   3423  C   GLY P 218     -21.940-139.129 107.357  0.00 97.00      PROA   
ATOM   3424  O   GLY P 218     -21.799-140.277 106.940  0.00 97.00      PROA   
ATOM   3425  N   ARG P 219     -20.983-138.182 107.259  0.00 97.00      PROA   
ATOM   3426  HN  ARG P 219     -21.143-137.270 107.629  0.00 97.00      PROA   
ATOM   3427  CA  ARG P 219     -19.688-138.365 106.651  0.00 97.00      PROA   
ATOM   3428  HA  ARG P 219     -19.118-139.005 107.309  0.00 97.00      PROA   
ATOM   3429  CB  ARG P 219     -19.702-138.985 105.207  0.00 97.00      PROA   
ATOM   3430  HB1 ARG P 219     -20.029-140.043 105.308  0.00 97.00      PROA   
ATOM   3431  HB2 ARG P 219     -18.673-139.037 104.799  0.00 97.00      PROA   
ATOM   3432  CG  ARG P 219     -20.668-138.328 104.192  0.00 97.00      PROA   
ATOM   3433  HG1 ARG P 219     -20.445-137.243 104.091  0.00 97.00      PROA   
ATOM   3434  HG2 ARG P 219     -21.702-138.419 104.586  0.00 97.00      PROA   
ATOM   3435  CD  ARG P 219     -20.669-138.962 102.791  0.00 97.00      PROA   
ATOM   3436  HD1 ARG P 219     -21.533-138.567 102.205  0.00 97.00      PROA   
ATOM   3437  HD2 ARG P 219     -20.727-140.069 102.852  0.00 97.00      PROA   
ATOM   3438  NE  ARG P 219     -19.390-138.555 102.129  0.00 97.00      PROA   
ATOM   3439  HE  ARG P 219     -18.687-138.092 102.673  0.00 97.00      PROA   
ATOM   3440  CZ  ARG P 219     -19.229-138.412 100.801  0.00 97.00      PROA   
ATOM   3441  NH1 ARG P 219     -19.953-139.136  99.951  0.00 97.00      PROA   
ATOM   3442 HH11 ARG P 219     -20.447-139.884 100.377  0.00 97.00      PROA   
ATOM   3443 HH12 ARG P 219     -19.674-139.145  98.996  0.00 97.00      PROA   
ATOM   3444  NH2 ARG P 219     -18.302-137.557 100.343  0.00 97.00      PROA   
ATOM   3445 HH21 ARG P 219     -18.352-137.232  99.406  0.00 97.00      PROA   
ATOM   3446 HH22 ARG P 219     -17.780-137.026 101.019  0.00 97.00      PROA   
ATOM   3447  C   ARG P 219     -19.059-136.993 106.718  0.00 97.00      PROA   
ATOM   3448  O   ARG P 219     -19.187-136.291 107.719  0.00 97.00      PROA   
ATOM   3449  N   ASP P 220     -18.388-136.561 105.637  0.00 97.00      PROA   
ATOM   3450  HN  ASP P 220     -18.182-137.190 104.887  0.00 97.00      PROA   
ATOM   3451  CA  ASP P 220     -17.987-135.215 105.313  0.00 97.00      PROA   
ATOM   3452  HA  ASP P 220     -17.620-134.724 106.205  0.00 97.00      PROA   
ATOM   3453  CB  ASP P 220     -16.838-135.274 104.250  0.00 97.00      PROA   
ATOM   3454  HB1 ASP P 220     -15.929-135.657 104.767  0.00 97.00      PROA   
ATOM   3455  HB2 ASP P 220     -16.591-134.273 103.851  0.00 97.00      PROA   
ATOM   3456  CG  ASP P 220     -17.087-136.254 103.096  0.00 97.00      PROA   
ATOM   3457  OD1 ASP P 220     -16.993-135.816 101.923  0.00 97.00      PROA   
ATOM   3458  OD2 ASP P 220     -17.288-137.465 103.365  0.00 97.00      PROA   
ATOM   3459  C   ASP P 220     -19.207-134.437 104.799  0.00 97.00      PROA   
ATOM   3460  O   ASP P 220     -19.237-133.927 103.680  0.00 97.00      PROA   
ATOM   3461  N   THR P 221     -20.281-134.350 105.619  0.00 97.00      PROA   
ATOM   3462  HN  THR P 221     -20.258-134.769 106.526  0.00 97.00      PROA   
ATOM   3463  CA  THR P 221     -21.575-133.850 105.182  0.00 97.00      PROA   
ATOM   3464  HA  THR P 221     -21.688-134.211 104.170  0.00 97.00      PROA   
ATOM   3465  CB  THR P 221     -22.761-134.456 105.937  0.00 97.00      PROA   
ATOM   3466  HB  THR P 221     -23.670-133.811 105.894  0.00 97.00      PROA   
ATOM   3467  OG1 THR P 221     -22.432-134.732 107.292  0.00 97.00      PROA   
ATOM   3468  HG1 THR P 221     -22.354-133.872 107.717  0.00 97.00      PROA   
ATOM   3469  CG2 THR P 221     -23.102-135.809 105.292  0.00 97.00      PROA   
ATOM   3470 HG21 THR P 221     -22.234-136.490 105.385  0.00 97.00      PROA   
ATOM   3471 HG22 THR P 221     -23.347-135.690 104.218  0.00 97.00      PROA   
ATOM   3472 HG23 THR P 221     -23.965-136.277 105.811  0.00 97.00      PROA   
ATOM   3473  C   THR P 221     -21.711-132.336 105.064  0.00 97.00      PROA   
ATOM   3474  O   THR P 221     -21.254-131.553 105.894  0.00 97.00      PROA   
ATOM   3475  N   SER P 222     -22.394-131.907 103.977  0.00 97.00      PROA   
ATOM   3476  HN  SER P 222     -22.665-132.564 103.278  0.00 97.00      PROA   
ATOM   3477  CA  SER P 222     -22.737-130.534 103.664  0.00 97.00      PROA   
ATOM   3478  HA  SER P 222     -21.895-129.908 103.925  0.00 97.00      PROA   
ATOM   3479  CB  SER P 222     -23.055-130.381 102.156  0.00 97.00      PROA   
ATOM   3480  HB1 SER P 222     -23.145-129.313 101.863  0.00 97.00      PROA   
ATOM   3481  HB2 SER P 222     -24.016-130.892 101.923  0.00 97.00      PROA   
ATOM   3482  OG  SER P 222     -22.043-131.004 101.367  0.00 97.00      PROA   
ATOM   3483  HG1 SER P 222     -21.193-130.772 101.752  0.00 97.00      PROA   
ATOM   3484  C   SER P 222     -23.950-130.076 104.460  0.00 97.00      PROA   
ATOM   3485  O   SER P 222     -24.570-130.858 105.177  0.00 97.00      PROA   
ATOM   3486  N   SER P 223     -24.307-128.771 104.356  0.00 97.00      PROA   
ATOM   3487  HN  SER P 223     -23.768-128.134 103.808  0.00 97.00      PROA   
ATOM   3488  CA  SER P 223     -25.341-128.096 105.125  0.00 97.00      PROA   
ATOM   3489  HA  SER P 223     -25.047-128.119 106.159  0.00 97.00      PROA   
ATOM   3490  CB  SER P 223     -25.457-126.624 104.672  0.00 97.00      PROA   
ATOM   3491  HB1 SER P 223     -26.115-126.048 105.359  0.00 97.00      PROA   
ATOM   3492  HB2 SER P 223     -25.885-126.569 103.647  0.00 97.00      PROA   
ATOM   3493  OG  SER P 223     -24.172-126.011 104.640  0.00 97.00      PROA   
ATOM   3494  HG1 SER P 223     -23.896-125.899 105.554  0.00 97.00      PROA   
ATOM   3495  C   SER P 223     -26.733-128.689 105.064  0.00 97.00      PROA   
ATOM   3496  O   SER P 223     -27.428-128.724 106.078  0.00 97.00      PROA   
ATOM   3497  N   GLU P 224     -27.170-129.159 103.877  0.00 97.00      PROA   
ATOM   3498  HN  GLU P 224     -26.561-129.191 103.092  0.00 97.00      PROA   
ATOM   3499  CA  GLU P 224     -28.531-129.590 103.641  0.00 97.00      PROA   
ATOM   3500  HA  GLU P 224     -29.080-129.603 104.573  0.00 97.00      PROA   
ATOM   3501  CB  GLU P 224     -29.301-128.664 102.657  0.00 97.00      PROA   
ATOM   3502  HB1 GLU P 224     -30.229-129.193 102.343  0.00 97.00      PROA   
ATOM   3503  HB2 GLU P 224     -28.700-128.494 101.737  0.00 97.00      PROA   
ATOM   3504  CG  GLU P 224     -29.719-127.303 103.259  0.00 97.00      PROA   
ATOM   3505  HG1 GLU P 224     -28.926-126.539 103.128  0.00 97.00      PROA   
ATOM   3506  HG2 GLU P 224     -29.937-127.409 104.344  0.00 97.00      PROA   
ATOM   3507  CD  GLU P 224     -31.005-126.829 102.591  0.00 97.00      PROA   
ATOM   3508  OE1 GLU P 224     -32.028-127.540 102.760  0.00 97.00      PROA   
ATOM   3509  OE2 GLU P 224     -30.979-125.782 101.897  0.00 97.00      PROA   
ATOM   3510  C   GLU P 224     -28.564-131.004 103.103  0.00 97.00      PROA   
ATOM   3511  O   GLU P 224     -27.564-131.559 102.650  0.00 97.00      PROA   
ATOM   3512  N   TYR P 225     -29.774-131.605 103.147  0.00 97.00      PROA   
ATOM   3513  HN  TYR P 225     -30.557-131.108 103.512  0.00 97.00      PROA   
ATOM   3514  CA  TYR P 225     -30.098-132.894 102.582  0.00 97.00      PROA   
ATOM   3515  HA  TYR P 225     -29.291-133.225 101.944  0.00 97.00      PROA   
ATOM   3516  CB  TYR P 225     -30.401-133.964 103.687  0.00 97.00      PROA   
ATOM   3517  HB1 TYR P 225     -29.545-133.996 104.397  0.00 97.00      PROA   
ATOM   3518  HB2 TYR P 225     -30.489-134.966 103.216  0.00 97.00      PROA   
ATOM   3519  CG  TYR P 225     -31.663-133.697 104.489  0.00 97.00      PROA   
ATOM   3520  CD1 TYR P 225     -32.844-134.420 104.233  0.00 97.00      PROA   
ATOM   3521  HD1 TYR P 225     -32.856-135.169 103.455  0.00 97.00      PROA   
ATOM   3522  CE1 TYR P 225     -34.014-134.161 104.960  0.00 97.00      PROA   
ATOM   3523  HE1 TYR P 225     -34.915-134.716 104.746  0.00 97.00      PROA   
ATOM   3524  CZ  TYR P 225     -34.021-133.164 105.943  0.00 97.00      PROA   
ATOM   3525  OH  TYR P 225     -35.208-132.862 106.644  0.00 97.00      PROA   
ATOM   3526  HH  TYR P 225     -35.867-133.520 106.412  0.00 97.00      PROA   
ATOM   3527  CD2 TYR P 225     -31.674-132.732 105.514  0.00 97.00      PROA   
ATOM   3528  HD2 TYR P 225     -30.777-132.175 105.739  0.00 97.00      PROA   
ATOM   3529  CE2 TYR P 225     -32.848-132.456 106.225  0.00 97.00      PROA   
ATOM   3530  HE2 TYR P 225     -32.854-131.688 106.984  0.00 97.00      PROA   
ATOM   3531  C   TYR P 225     -31.313-132.585 101.725  0.00 97.00      PROA   
ATOM   3532  O   TYR P 225     -31.945-131.548 101.915  0.00 97.00      PROA   
ATOM   3533  N   GLN P 226     -31.678-133.453 100.747  0.00 97.00      PROA   
ATOM   3534  HN  GLN P 226     -31.169-134.290 100.558  0.00 97.00      PROA   
ATOM   3535  CA  GLN P 226     -32.873-133.217  99.953  0.00 97.00      PROA   
ATOM   3536  HA  GLN P 226     -33.491-132.533 100.512  0.00 97.00      PROA   
ATOM   3537  CB  GLN P 226     -32.618-132.573  98.556  0.00 97.00      PROA   
ATOM   3538  HB1 GLN P 226     -33.422-132.857  97.840  0.00 97.00      PROA   
ATOM   3539  HB2 GLN P 226     -31.666-132.971  98.144  0.00 97.00      PROA   
ATOM   3540  CG  GLN P 226     -32.570-131.025  98.570  0.00 97.00      PROA   
ATOM   3541  HG1 GLN P 226     -32.510-130.630  97.535  0.00 97.00      PROA   
ATOM   3542  HG2 GLN P 226     -31.671-130.695  99.134  0.00 97.00      PROA   
ATOM   3543  CD  GLN P 226     -33.831-130.452  99.232  0.00 97.00      PROA   
ATOM   3544  OE1 GLN P 226     -34.928-131.009  99.100  0.00 97.00      PROA   
ATOM   3545  NE2 GLN P 226     -33.665-129.339  99.999  0.00 97.00      PROA   
ATOM   3546 HE21 GLN P 226     -34.407-129.103 100.627  0.00 97.00      PROA   
ATOM   3547 HE22 GLN P 226     -32.761-128.941 100.137  0.00 97.00      PROA   
ATOM   3548  C   GLN P 226     -33.777-134.414  99.870  0.00 97.00      PROA   
ATOM   3549  O   GLN P 226     -33.366-135.557 100.054  0.00 97.00      PROA   
ATOM   3550  N   ILE P 227     -35.083-134.126  99.643  0.00 97.00      PROA   
ATOM   3551  HN  ILE P 227     -35.354-133.186  99.441  0.00 97.00      PROA   
ATOM   3552  CA  ILE P 227     -36.160-135.065  99.861  0.00 97.00      PROA   
ATOM   3553  HA  ILE P 227     -35.739-136.022 100.139  0.00 97.00      PROA   
ATOM   3554  CB  ILE P 227     -37.124-134.630 100.968  0.00 97.00      PROA   
ATOM   3555  HB  ILE P 227     -37.903-133.940 100.568  0.00 97.00      PROA   
ATOM   3556  CG2 ILE P 227     -37.807-135.906 101.507  0.00 97.00      PROA   
ATOM   3557 HG21 ILE P 227     -37.055-136.583 101.966  0.00 97.00      PROA   
ATOM   3558 HG22 ILE P 227     -38.330-136.457 100.701  0.00 97.00      PROA   
ATOM   3559 HG23 ILE P 227     -38.551-135.653 102.287  0.00 97.00      PROA   
ATOM   3560  CG1 ILE P 227     -36.401-133.853 102.103  0.00 97.00      PROA   
ATOM   3561 HG11 ILE P 227     -35.926-132.933 101.696  0.00 97.00      PROA   
ATOM   3562 HG12 ILE P 227     -35.598-134.498 102.520  0.00 97.00      PROA   
ATOM   3563  CD  ILE P 227     -37.341-133.406 103.231  0.00 97.00      PROA   
ATOM   3564  HD1 ILE P 227     -37.707-134.277 103.813  0.00 97.00      PROA   
ATOM   3565  HD2 ILE P 227     -38.218-132.869 102.810  0.00 97.00      PROA   
ATOM   3566  HD3 ILE P 227     -36.812-132.721 103.926  0.00 97.00      PROA   
ATOM   3567  C   ILE P 227     -36.900-135.235  98.552  0.00 97.00      PROA   
ATOM   3568  O   ILE P 227     -37.325-134.270  97.924  0.00 97.00      PROA   
ATOM   3569  N   LEU P 228     -37.062-136.495  98.096  0.00 97.00      PROA   
ATOM   3570  HN  LEU P 228     -36.725-137.269  98.627  0.00 97.00      PROA   
ATOM   3571  CA  LEU P 228     -37.514-136.812  96.756  0.00 97.00      PROA   
ATOM   3572  HA  LEU P 228     -37.341-135.969  96.102  0.00 97.00      PROA   
ATOM   3573  CB  LEU P 228     -36.728-138.034  96.204  0.00 97.00      PROA   
ATOM   3574  HB1 LEU P 228     -37.163-138.320  95.221  0.00 97.00      PROA   
ATOM   3575  HB2 LEU P 228     -36.843-138.901  96.890  0.00 97.00      PROA   
ATOM   3576  CG  LEU P 228     -35.208-137.797  95.957  0.00 97.00      PROA   
ATOM   3577  HG  LEU P 228     -35.099-136.814  95.442  0.00 97.00      PROA   
ATOM   3578  CD1 LEU P 228     -34.335-137.768  97.230  0.00 97.00      PROA   
ATOM   3579 HD11 LEU P 228     -34.501-138.687  97.831  0.00 97.00      PROA   
ATOM   3580 HD12 LEU P 228     -34.551-136.882  97.857  0.00 97.00      PROA   
ATOM   3581 HD13 LEU P 228     -33.261-137.723  96.952  0.00 97.00      PROA   
ATOM   3582  CD2 LEU P 228     -34.650-138.874  95.008  0.00 97.00      PROA   
ATOM   3583 HD21 LEU P 228     -35.213-138.883  94.052  0.00 97.00      PROA   
ATOM   3584 HD22 LEU P 228     -34.732-139.875  95.482  0.00 97.00      PROA   
ATOM   3585 HD23 LEU P 228     -33.580-138.674  94.788  0.00 97.00      PROA   
ATOM   3586  C   LEU P 228     -39.009-137.093  96.741  0.00 97.00      PROA   
ATOM   3587  O   LEU P 228     -39.556-137.536  95.734  0.00 97.00      PROA   
ATOM   3588  N   THR P 229     -39.669-136.807  97.884  0.00 97.00      PROA   
ATOM   3589  HN  THR P 229     -39.126-136.378  98.600  0.00 97.00      PROA   
ATOM   3590  CA  THR P 229     -41.049-137.075  98.251  0.00 97.00      PROA   
ATOM   3591  HA  THR P 229     -41.654-136.224  97.978  0.00 97.00      PROA   
ATOM   3592  CB  THR P 229     -41.677-138.379  97.713  0.00 97.00      PROA   
ATOM   3593  HB  THR P 229     -40.913-139.189  97.747  0.00 97.00      PROA   
ATOM   3594  OG1 THR P 229     -42.099-138.197  96.370  0.00 97.00      PROA   
ATOM   3595  HG1 THR P 229     -41.307-137.940  95.891  0.00 97.00      PROA   
ATOM   3596  CG2 THR P 229     -42.932-138.867  98.476  0.00 97.00      PROA   
ATOM   3597 HG21 THR P 229     -43.741-138.114  98.448  0.00 97.00      PROA   
ATOM   3598 HG22 THR P 229     -42.713-139.111  99.531  0.00 97.00      PROA   
ATOM   3599 HG23 THR P 229     -43.318-139.792  97.994  0.00 97.00      PROA   
ATOM   3600  C   THR P 229     -40.955-137.147  99.748  0.00 97.00      PROA   
ATOM   3601  O   THR P 229     -40.569-138.184 100.281  0.00 97.00      PROA   
ATOM   3602  N   ALA P 230     -41.253-136.051 100.494  0.00 97.00      PROA   
ATOM   3603  HN  ALA P 230     -41.458-135.160 100.094  0.00 97.00      PROA   
ATOM   3604  CA  ALA P 230     -41.345-136.132 101.943  0.00 97.00      PROA   
ATOM   3605  HA  ALA P 230     -40.463-136.646 102.291  0.00 97.00      PROA   
ATOM   3606  CB  ALA P 230     -41.395-134.753 102.623  0.00 97.00      PROA   
ATOM   3607  HB1 ALA P 230     -42.296-134.186 102.304  0.00 97.00      PROA   
ATOM   3608  HB2 ALA P 230     -40.490-134.168 102.347  0.00 97.00      PROA   
ATOM   3609  HB3 ALA P 230     -41.402-134.860 103.727  0.00 97.00      PROA   
ATOM   3610  C   ALA P 230     -42.539-136.961 102.361  0.00 97.00      PROA   
ATOM   3611  O   ALA P 230     -43.580-136.895 101.729  0.00 97.00      PROA   
ATOM   3612  N   ARG P 231     -42.405-137.787 103.415  0.00 97.00      PROA   
ATOM   3613  HN  ARG P 231     -41.527-137.824 103.893  0.00 97.00      PROA   
ATOM   3614  CA  ARG P 231     -43.337-138.850 103.719  0.00 97.00      PROA   
ATOM   3615  HA  ARG P 231     -44.181-138.800 103.049  0.00 97.00      PROA   
ATOM   3616  CB  ARG P 231     -42.665-140.233 103.517  0.00 97.00      PROA   
ATOM   3617  HB1 ARG P 231     -43.327-141.020 103.921  0.00 97.00      PROA   
ATOM   3618  HB2 ARG P 231     -41.713-140.280 104.089  0.00 97.00      PROA   
ATOM   3619  CG  ARG P 231     -42.383-140.545 102.034  0.00 97.00      PROA   
ATOM   3620  HG1 ARG P 231     -41.447-140.019 101.751  0.00 97.00      PROA   
ATOM   3621  HG2 ARG P 231     -43.199-140.104 101.424  0.00 97.00      PROA   
ATOM   3622  CD  ARG P 231     -42.216-142.041 101.676  0.00 97.00      PROA   
ATOM   3623  HD1 ARG P 231     -41.368-142.456 102.263  0.00 97.00      PROA   
ATOM   3624  HD2 ARG P 231     -42.014-142.178 100.594  0.00 97.00      PROA   
ATOM   3625  NE  ARG P 231     -43.424-142.846 102.047  0.00 97.00      PROA   
ATOM   3626  HE  ARG P 231     -43.318-143.424 102.859  0.00 97.00      PROA   
ATOM   3627  CZ  ARG P 231     -44.676-142.383 101.899  0.00 97.00      PROA   
ATOM   3628  NH1 ARG P 231     -45.106-141.807 100.779  0.00 97.00      PROA   
ATOM   3629 HH11 ARG P 231     -44.490-141.740 100.007  0.00 97.00      PROA   
ATOM   3630 HH12 ARG P 231     -46.026-141.408 100.811  0.00 97.00      PROA   
ATOM   3631  NH2 ARG P 231     -45.507-142.414 102.952  0.00 97.00      PROA   
ATOM   3632 HH21 ARG P 231     -45.096-142.703 103.819  0.00 97.00      PROA   
ATOM   3633 HH22 ARG P 231     -46.224-141.718 102.958  0.00 97.00      PROA   
ATOM   3634  C   ARG P 231     -43.915-138.796 105.115  0.00 97.00      PROA   
ATOM   3635  O   ARG P 231     -43.404-138.152 106.019  0.00 97.00      PROA   
ATOM   3636  N   ARG P 232     -45.020-139.534 105.331  0.00 97.00      PROA   
ATOM   3637  HN  ARG P 232     -45.520-139.907 104.547  0.00 97.00      PROA   
ATOM   3638  CA  ARG P 232     -45.602-139.830 106.627  0.00 97.00      PROA   
ATOM   3639  HA  ARG P 232     -46.004-138.908 107.019  0.00 97.00      PROA   
ATOM   3640  CB  ARG P 232     -46.741-140.854 106.406  0.00 97.00      PROA   
ATOM   3641  HB1 ARG P 232     -46.845-141.554 107.260  0.00 97.00      PROA   
ATOM   3642  HB2 ARG P 232     -46.458-141.478 105.527  0.00 97.00      PROA   
ATOM   3643  CG  ARG P 232     -48.088-140.173 106.106  0.00 97.00      PROA   
ATOM   3644  HG1 ARG P 232     -48.668-140.796 105.386  0.00 97.00      PROA   
ATOM   3645  HG2 ARG P 232     -47.882-139.213 105.592  0.00 97.00      PROA   
ATOM   3646  CD  ARG P 232     -48.917-139.922 107.371  0.00 97.00      PROA   
ATOM   3647  HD1 ARG P 232     -49.806-139.291 107.169  0.00 97.00      PROA   
ATOM   3648  HD2 ARG P 232     -48.295-139.442 108.159  0.00 97.00      PROA   
ATOM   3649  NE  ARG P 232     -49.408-141.276 107.772  0.00 97.00      PROA   
ATOM   3650  HE  ARG P 232     -49.714-141.870 107.033  0.00 97.00      PROA   
ATOM   3651  CZ  ARG P 232     -49.122-141.892 108.937  0.00 97.00      PROA   
ATOM   3652  NH1 ARG P 232     -48.653-141.241 110.011  0.00 97.00      PROA   
ATOM   3653 HH11 ARG P 232     -48.474-140.265 109.941  0.00 97.00      PROA   
ATOM   3654 HH12 ARG P 232     -48.437-141.755 110.837  0.00 97.00      PROA   
ATOM   3655  NH2 ARG P 232     -49.283-143.227 109.000  0.00 97.00      PROA   
ATOM   3656 HH21 ARG P 232     -49.516-143.717 108.164  0.00 97.00      PROA   
ATOM   3657 HH22 ARG P 232     -49.005-143.705 109.827  0.00 97.00      PROA   
ATOM   3658  C   ARG P 232     -44.646-140.357 107.688  0.00 97.00      PROA   
ATOM   3659  O   ARG P 232     -44.699-139.949 108.843  0.00 97.00      PROA   
ATOM   3660  N   GLU P 233     -43.732-141.258 107.305  0.00 97.00      PROA   
ATOM   3661  HN  GLU P 233     -43.815-141.681 106.402  0.00 97.00      PROA   
ATOM   3662  CA  GLU P 233     -42.669-141.815 108.104  0.00 97.00      PROA   
ATOM   3663  HA  GLU P 233     -43.075-142.032 109.082  0.00 97.00      PROA   
ATOM   3664  CB  GLU P 233     -42.209-143.165 107.486  0.00 97.00      PROA   
ATOM   3665  HB1 GLU P 233     -42.979-143.938 107.712  0.00 97.00      PROA   
ATOM   3666  HB2 GLU P 233     -41.272-143.486 107.991  0.00 97.00      PROA   
ATOM   3667  CG  GLU P 233     -41.958-143.133 105.955  0.00 97.00      PROA   
ATOM   3668  HG1 GLU P 233     -41.154-143.864 105.718  0.00 97.00      PROA   
ATOM   3669  HG2 GLU P 233     -41.604-142.131 105.644  0.00 97.00      PROA   
ATOM   3670  CD  GLU P 233     -43.173-143.528 105.107  0.00 97.00      PROA   
ATOM   3671  OE1 GLU P 233     -44.266-142.942 105.289  0.00 97.00      PROA   
ATOM   3672  OE2 GLU P 233     -43.012-144.414 104.227  0.00 97.00      PROA   
ATOM   3673  C   GLU P 233     -41.513-140.853 108.366  0.00 97.00      PROA   
ATOM   3674  O   GLU P 233     -40.726-141.065 109.289  0.00 97.00      PROA   
ATOM   3675  N   ASP P 234     -41.421-139.735 107.606  0.00 97.00      PROA   
ATOM   3676  HN  ASP P 234     -41.993-139.620 106.798  0.00 97.00      PROA   
ATOM   3677  CA  ASP P 234     -40.496-138.642 107.853  0.00 97.00      PROA   
ATOM   3678  HA  ASP P 234     -39.532-139.061 108.108  0.00 97.00      PROA   
ATOM   3679  CB  ASP P 234     -40.326-137.711 106.613  0.00 97.00      PROA   
ATOM   3680  HB1 ASP P 234     -39.576-136.924 106.824  0.00 97.00      PROA   
ATOM   3681  HB2 ASP P 234     -41.282-137.198 106.386  0.00 97.00      PROA   
ATOM   3682  CG  ASP P 234     -39.859-138.409 105.334  0.00 97.00      PROA   
ATOM   3683  OD1 ASP P 234     -39.575-139.632 105.334  0.00 97.00      PROA   
ATOM   3684  OD2 ASP P 234     -39.764-137.674 104.315  0.00 97.00      PROA   
ATOM   3685  C   ASP P 234     -40.968-137.754 109.010  0.00 97.00      PROA   
ATOM   3686  O   ASP P 234     -40.211-136.929 109.514  0.00 97.00      PROA   
ATOM   3687  N   SER P 235     -42.245-137.880 109.453  0.00 97.00      PROA   
ATOM   3688  HN  SER P 235     -42.829-138.578 109.045  0.00 97.00      PROA   
ATOM   3689  CA  SER P 235     -42.858-137.008 110.453  0.00 97.00      PROA   
ATOM   3690  HA  SER P 235     -42.749-136.001 110.073  0.00 97.00      PROA   
ATOM   3691  CB  SER P 235     -44.386-137.268 110.661  0.00 97.00      PROA   
ATOM   3692  HB1 SER P 235     -44.871-137.323 109.664  0.00 97.00      PROA   
ATOM   3693  HB2 SER P 235     -44.843-136.425 111.220  0.00 97.00      PROA   
ATOM   3694  OG  SER P 235     -44.685-138.483 111.349  0.00 97.00      PROA   
ATOM   3695  HG1 SER P 235     -43.943-138.631 111.947  0.00 97.00      PROA   
ATOM   3696  C   SER P 235     -42.183-137.058 111.820  0.00 97.00      PROA   
ATOM   3697  O   SER P 235     -42.271-138.052 112.540  0.00 97.00      PROA   
ATOM   3698  N   GLY P 236     -41.495-135.975 112.242  0.00 97.00      PROA   
ATOM   3699  HN  GLY P 236     -41.376-135.160 111.680  0.00 97.00      PROA   
ATOM   3700  CA  GLY P 236     -40.869-136.031 113.546  0.00 97.00      PROA   
ATOM   3701  HA1 GLY P 236     -40.205-136.885 113.564  0.00 97.00      PROA   
ATOM   3702  HA2 GLY P 236     -41.649-136.071 114.294  0.00 97.00      PROA   
ATOM   3703  C   GLY P 236     -40.050-134.822 113.836  0.00 97.00      PROA   
ATOM   3704  O   GLY P 236     -40.401-133.707 113.475  0.00 97.00      PROA   
ATOM   3705  N   LEU P 237     -38.920-135.037 114.540  0.00 97.00      PROA   
ATOM   3706  HN  LEU P 237     -38.631-135.960 114.777  0.00 97.00      PROA   
ATOM   3707  CA  LEU P 237     -38.087-133.990 115.067  0.00 97.00      PROA   
ATOM   3708  HA  LEU P 237     -38.531-133.024 114.872  0.00 97.00      PROA   
ATOM   3709  CB  LEU P 237     -37.868-134.153 116.587  0.00 97.00      PROA   
ATOM   3710  HB1 LEU P 237     -37.224-133.324 116.935  0.00 97.00      PROA   
ATOM   3711  HB2 LEU P 237     -37.336-135.110 116.790  0.00 97.00      PROA   
ATOM   3712  CG  LEU P 237     -39.134-134.113 117.474  0.00 97.00      PROA   
ATOM   3713  HG  LEU P 237     -39.823-134.933 117.168  0.00 97.00      PROA   
ATOM   3714  CD1 LEU P 237     -38.736-134.347 118.943  0.00 97.00      PROA   
ATOM   3715 HD11 LEU P 237     -38.024-133.560 119.268  0.00 97.00      PROA   
ATOM   3716 HD12 LEU P 237     -38.233-135.330 119.056  0.00 97.00      PROA   
ATOM   3717 HD13 LEU P 237     -39.627-134.318 119.605  0.00 97.00      PROA   
ATOM   3718  CD2 LEU P 237     -39.878-132.776 117.333  0.00 97.00      PROA   
ATOM   3719 HD21 LEU P 237     -40.230-132.642 116.292  0.00 97.00      PROA   
ATOM   3720 HD22 LEU P 237     -39.200-131.935 117.591  0.00 97.00      PROA   
ATOM   3721 HD23 LEU P 237     -40.759-132.739 118.007  0.00 97.00      PROA   
ATOM   3722  C   LEU P 237     -36.758-134.035 114.351  0.00 97.00      PROA   
ATOM   3723  O   LEU P 237     -36.224-135.103 114.068  0.00 97.00      PROA   
ATOM   3724  N   TYR P 238     -36.231-132.845 113.992  0.00 97.00      PROA   
ATOM   3725  HN  TYR P 238     -36.725-132.004 114.211  0.00 97.00      PROA   
ATOM   3726  CA  TYR P 238     -35.048-132.664 113.178  0.00 97.00      PROA   
ATOM   3727  HA  TYR P 238     -34.538-133.610 113.060  0.00 97.00      PROA   
ATOM   3728  CB  TYR P 238     -35.387-132.050 111.794  0.00 97.00      PROA   
ATOM   3729  HB1 TYR P 238     -34.473-131.706 111.263  0.00 97.00      PROA   
ATOM   3730  HB2 TYR P 238     -36.068-131.179 111.917  0.00 97.00      PROA   
ATOM   3731  CG  TYR P 238     -36.074-133.068 110.928  0.00 97.00      PROA   
ATOM   3732  CD1 TYR P 238     -37.450-133.329 111.061  0.00 97.00      PROA   
ATOM   3733  HD1 TYR P 238     -38.026-132.801 111.808  0.00 97.00      PROA   
ATOM   3734  CE1 TYR P 238     -38.080-134.268 110.235  0.00 97.00      PROA   
ATOM   3735  HE1 TYR P 238     -39.137-134.463 110.347  0.00 97.00      PROA   
ATOM   3736  CZ  TYR P 238     -37.338-134.928 109.248  0.00 97.00      PROA   
ATOM   3737  OH  TYR P 238     -37.941-135.870 108.400  0.00 97.00      PROA   
ATOM   3738  HH  TYR P 238     -38.779-136.131 108.795  0.00 97.00      PROA   
ATOM   3739  CD2 TYR P 238     -35.345-133.743 109.934  0.00 97.00      PROA   
ATOM   3740  HD2 TYR P 238     -34.290-133.544 109.811  0.00 97.00      PROA   
ATOM   3741  CE2 TYR P 238     -35.976-134.665 109.095  0.00 97.00      PROA   
ATOM   3742  HE2 TYR P 238     -35.410-135.187 108.337  0.00 97.00      PROA   
ATOM   3743  C   TYR P 238     -34.091-131.715 113.849  0.00 97.00      PROA   
ATOM   3744  O   TYR P 238     -34.492-130.674 114.356  0.00 97.00      PROA   
ATOM   3745  N   TRP P 239     -32.776-132.028 113.837  0.00 97.00      PROA   
ATOM   3746  HN  TRP P 239     -32.445-132.892 113.468  0.00 97.00      PROA   
ATOM   3747  CA  TRP P 239     -31.785-131.104 114.348  0.00 97.00      PROA   
ATOM   3748  HA  TRP P 239     -32.154-130.093 114.224  0.00 97.00      PROA   
ATOM   3749  CB  TRP P 239     -31.465-131.309 115.858  0.00 97.00      PROA   
ATOM   3750  HB1 TRP P 239     -32.416-131.136 116.405  0.00 97.00      PROA   
ATOM   3751  HB2 TRP P 239     -30.764-130.522 116.207  0.00 97.00      PROA   
ATOM   3752  CG  TRP P 239     -30.952-132.651 116.281  0.00 97.00      PROA   
ATOM   3753  CD1 TRP P 239     -31.722-133.762 116.493  0.00 97.00      PROA   
ATOM   3754  HD1 TRP P 239     -32.783-133.801 116.316  0.00 97.00      PROA   
ATOM   3755  NE1 TRP P 239     -30.954-134.781 116.983  0.00 97.00      PROA   
ATOM   3756  HE1 TRP P 239     -31.285-135.648 117.288  0.00 97.00      PROA   
ATOM   3757  CE2 TRP P 239     -29.661-134.361 117.089  0.00 97.00      PROA   
ATOM   3758  CD2 TRP P 239     -29.613-133.014 116.656  0.00 97.00      PROA   
ATOM   3759  CE3 TRP P 239     -28.401-132.328 116.680  0.00 97.00      PROA   
ATOM   3760  HE3 TRP P 239     -28.336-131.297 116.363  0.00 97.00      PROA   
ATOM   3761  CZ3 TRP P 239     -27.257-133.012 117.095  0.00 97.00      PROA   
ATOM   3762  HZ3 TRP P 239     -26.299-132.516 117.072  0.00 97.00      PROA   
ATOM   3763  CZ2 TRP P 239     -28.527-135.034 117.517  0.00 97.00      PROA   
ATOM   3764  HZ2 TRP P 239     -28.571-136.068 117.820  0.00 97.00      PROA   
ATOM   3765  CH2 TRP P 239     -27.316-134.341 117.507  0.00 97.00      PROA   
ATOM   3766  HH2 TRP P 239     -26.405-134.849 117.792  0.00 97.00      PROA   
ATOM   3767  C   TRP P 239     -30.535-131.187 113.512  0.00 97.00      PROA   
ATOM   3768  O   TRP P 239     -30.295-132.161 112.802  0.00 97.00      PROA   
ATOM   3769  N   CYS P 240     -29.718-130.113 113.578  0.00 97.00      PROA   
ATOM   3770  HN  CYS P 240     -29.987-129.329 114.136  0.00 97.00      PROA   
ATOM   3771  CA  CYS P 240     -28.460-129.998 112.875  0.00 97.00      PROA   
ATOM   3772  HA  CYS P 240     -28.182-130.977 112.519  0.00 97.00      PROA   
ATOM   3773  CB  CYS P 240     -28.529-129.030 111.658  0.00 97.00      PROA   
ATOM   3774  HB1 CYS P 240     -29.177-129.524 110.902  0.00 97.00      PROA   
ATOM   3775  HB2 CYS P 240     -27.527-128.915 111.192  0.00 97.00      PROA   
ATOM   3776  SG  CYS P 240     -29.259-127.403 112.050  0.00 97.00      PROA   
ATOM   3777  C   CYS P 240     -27.367-129.568 113.829  0.00 97.00      PROA   
ATOM   3778  O   CYS P 240     -27.602-128.983 114.881  0.00 97.00      PROA   
ATOM   3779  N   GLU P 241     -26.107-129.895 113.486  0.00 97.00      PROA   
ATOM   3780  HN  GLU P 241     -25.925-130.403 112.649  0.00 97.00      PROA   
ATOM   3781  CA  GLU P 241     -24.970-129.665 114.346  0.00 97.00      PROA   
ATOM   3782  HA  GLU P 241     -25.271-129.110 115.224  0.00 97.00      PROA   
ATOM   3783  CB  GLU P 241     -24.407-131.015 114.841  0.00 97.00      PROA   
ATOM   3784  HB1 GLU P 241     -24.249-131.683 113.968  0.00 97.00      PROA   
ATOM   3785  HB2 GLU P 241     -25.229-131.460 115.448  0.00 97.00      PROA   
ATOM   3786  CG  GLU P 241     -23.103-130.948 115.658  0.00 97.00      PROA   
ATOM   3787  HG1 GLU P 241     -23.144-130.100 116.375  0.00 97.00      PROA   
ATOM   3788  HG2 GLU P 241     -22.227-130.817 114.989  0.00 97.00      PROA   
ATOM   3789  CD  GLU P 241     -22.893-132.210 116.480  0.00 97.00      PROA   
ATOM   3790  OE1 GLU P 241     -23.735-133.140 116.402  0.00 97.00      PROA   
ATOM   3791  OE2 GLU P 241     -21.896-132.233 117.248  0.00 97.00      PROA   
ATOM   3792  C   GLU P 241     -23.937-128.816 113.646  0.00 97.00      PROA   
ATOM   3793  O   GLU P 241     -23.738-128.924 112.437  0.00 97.00      PROA   
ATOM   3794  N   ALA P 242     -23.279-127.909 114.410  0.00 97.00      PROA   
ATOM   3795  HN  ALA P 242     -23.480-127.814 115.380  0.00 97.00      PROA   
ATOM   3796  CA  ALA P 242     -22.290-126.997 113.885  0.00 97.00      PROA   
ATOM   3797  HA  ALA P 242     -21.849-127.420 112.992  0.00 97.00      PROA   
ATOM   3798  CB  ALA P 242     -22.911-125.624 113.563  0.00 97.00      PROA   
ATOM   3799  HB1 ALA P 242     -23.355-125.175 114.477  0.00 97.00      PROA   
ATOM   3800  HB2 ALA P 242     -23.723-125.750 112.814  0.00 97.00      PROA   
ATOM   3801  HB3 ALA P 242     -22.157-124.928 113.144  0.00 97.00      PROA   
ATOM   3802  C   ALA P 242     -21.189-126.828 114.910  0.00 97.00      PROA   
ATOM   3803  O   ALA P 242     -21.436-126.799 116.113  0.00 97.00      PROA   
ATOM   3804  N   ALA P 243     -19.921-126.742 114.442  0.00 97.00      PROA   
ATOM   3805  HN  ALA P 243     -19.722-126.776 113.468  0.00 97.00      PROA   
ATOM   3806  CA  ALA P 243     -18.774-126.769 115.317  0.00 97.00      PROA   
ATOM   3807  HA  ALA P 243     -19.005-126.239 116.232  0.00 97.00      PROA   
ATOM   3808  CB  ALA P 243     -18.371-128.229 115.625  0.00 97.00      PROA   
ATOM   3809  HB1 ALA P 243     -18.128-128.773 114.688  0.00 97.00      PROA   
ATOM   3810  HB2 ALA P 243     -19.218-128.759 116.113  0.00 97.00      PROA   
ATOM   3811  HB3 ALA P 243     -17.494-128.280 116.303  0.00 97.00      PROA   
ATOM   3812  C   ALA P 243     -17.599-126.074 114.662  0.00 97.00      PROA   
ATOM   3813  O   ALA P 243     -17.575-125.830 113.457  0.00 97.00      PROA   
ATOM   3814  N   THR P 244     -16.574-125.734 115.478  0.00 97.00      PROA   
ATOM   3815  HN  THR P 244     -16.675-125.850 116.466  0.00 97.00      PROA   
ATOM   3816  CA  THR P 244     -15.217-125.434 115.050  0.00 97.00      PROA   
ATOM   3817  HA  THR P 244     -15.251-124.668 114.286  0.00 97.00      PROA   
ATOM   3818  CB  THR P 244     -14.353-124.966 116.208  0.00 97.00      PROA   
ATOM   3819  HB  THR P 244     -13.294-124.875 115.896  0.00 97.00      PROA   
ATOM   3820  OG1 THR P 244     -14.438-125.898 117.272  0.00 97.00      PROA   
ATOM   3821  HG1 THR P 244     -14.403-126.762 116.855  0.00 97.00      PROA   
ATOM   3822  CG2 THR P 244     -14.789-123.588 116.737  0.00 97.00      PROA   
ATOM   3823 HG21 THR P 244     -15.853-123.593 117.047  0.00 97.00      PROA   
ATOM   3824 HG22 THR P 244     -14.643-122.811 115.961  0.00 97.00      PROA   
ATOM   3825 HG23 THR P 244     -14.168-123.319 117.622  0.00 97.00      PROA   
ATOM   3826  C   THR P 244     -14.550-126.678 114.464  0.00 97.00      PROA   
ATOM   3827  O   THR P 244     -14.725-127.776 114.985  0.00 97.00      PROA   
ATOM   3828  N   GLU P 245     -13.726-126.509 113.403  0.00 97.00      PROA   
ATOM   3829  HN  GLU P 245     -13.554-125.588 113.060  0.00 97.00      PROA   
ATOM   3830  CA  GLU P 245     -13.025-127.528 112.629  0.00 97.00      PROA   
ATOM   3831  HA  GLU P 245     -13.747-128.169 112.141  0.00 97.00      PROA   
ATOM   3832  CB  GLU P 245     -12.193-126.700 111.605  0.00 97.00      PROA   
ATOM   3833  HB1 GLU P 245     -11.298-126.283 112.115  0.00 97.00      PROA   
ATOM   3834  HB2 GLU P 245     -12.844-125.832 111.339  0.00 97.00      PROA   
ATOM   3835  CG  GLU P 245     -11.733-127.391 110.304  0.00 97.00      PROA   
ATOM   3836  HG1 GLU P 245     -12.238-128.372 110.204  0.00 97.00      PROA   
ATOM   3837  HG2 GLU P 245     -10.637-127.565 110.346  0.00 97.00      PROA   
ATOM   3838  CD  GLU P 245     -12.013-126.580 109.029  0.00 97.00      PROA   
ATOM   3839  OE1 GLU P 245     -12.160-125.334 109.092  0.00 97.00      PROA   
ATOM   3840  OE2 GLU P 245     -12.074-127.225 107.953  0.00 97.00      PROA   
ATOM   3841  C   GLU P 245     -12.112-128.373 113.520  0.00 97.00      PROA   
ATOM   3842  O   GLU P 245     -12.076-129.601 113.475  0.00 97.00      PROA   
ATOM   3843  N   ASP P 246     -11.412-127.665 114.413  0.00 97.00      PROA   
ATOM   3844  HN  ASP P 246     -11.444-126.670 114.327  0.00 97.00      PROA   
ATOM   3845  CA  ASP P 246     -10.506-128.054 115.461  0.00 97.00      PROA   
ATOM   3846  HA  ASP P 246      -9.789-128.752 115.049  0.00 97.00      PROA   
ATOM   3847  CB  ASP P 246      -9.760-126.748 115.903  0.00 97.00      PROA   
ATOM   3848  HB1 ASP P 246      -8.941-126.537 115.178  0.00 97.00      PROA   
ATOM   3849  HB2 ASP P 246      -9.296-126.857 116.902  0.00 97.00      PROA   
ATOM   3850  CG  ASP P 246     -10.683-125.514 115.895  0.00 97.00      PROA   
ATOM   3851  OD1 ASP P 246     -11.015-124.995 114.794  0.00 97.00      PROA   
ATOM   3852  OD2 ASP P 246     -11.123-125.111 116.996  0.00 97.00      PROA   
ATOM   3853  C   ASP P 246     -11.165-128.759 116.661  0.00 97.00      PROA   
ATOM   3854  O   ASP P 246     -10.477-129.384 117.467  0.00 97.00      PROA   
ATOM   3855  N   GLY P 247     -12.512-128.709 116.815  0.00 97.00      PROA   
ATOM   3856  HN  GLY P 247     -13.062-128.285 116.098  0.00 97.00      PROA   
ATOM   3857  CA  GLY P 247     -13.237-129.402 117.886  0.00 97.00      PROA   
ATOM   3858  HA1 GLY P 247     -12.837-130.403 117.989  0.00 97.00      PROA   
ATOM   3859  HA2 GLY P 247     -14.282-129.411 117.611  0.00 97.00      PROA   
ATOM   3860  C   GLY P 247     -13.153-128.743 119.242  0.00 97.00      PROA   
ATOM   3861  O   GLY P 247     -13.489-129.339 120.267  0.00 97.00      PROA   
ATOM   3862  N   ASN P 248     -12.715-127.472 119.285  0.00 97.00      PROA   
ATOM   3863  HN  ASN P 248     -12.379-127.038 118.452  0.00 97.00      PROA   
ATOM   3864  CA  ASN P 248     -12.760-126.635 120.465  0.00 97.00      PROA   
ATOM   3865  HA  ASN P 248     -12.265-127.165 121.265  0.00 97.00      PROA   
ATOM   3866  CB  ASN P 248     -12.034-125.297 120.182  0.00 97.00      PROA   
ATOM   3867  HB1 ASN P 248     -12.294-124.518 120.927  0.00 97.00      PROA   
ATOM   3868  HB2 ASN P 248     -12.304-124.926 119.170  0.00 97.00      PROA   
ATOM   3869  CG  ASN P 248     -10.528-125.557 120.305  0.00 97.00      PROA   
ATOM   3870  OD1 ASN P 248     -10.089-126.248 121.231  0.00 97.00      PROA   
ATOM   3871  ND2 ASN P 248      -9.722-125.041 119.343  0.00 97.00      PROA   
ATOM   3872 HD21 ASN P 248      -8.747-125.245 119.390  0.00 97.00      PROA   
ATOM   3873 HD22 ASN P 248     -10.141-124.725 118.489  0.00 97.00      PROA   
ATOM   3874  C   ASN P 248     -14.170-126.377 120.958  0.00 97.00      PROA   
ATOM   3875  O   ASN P 248     -14.448-126.506 122.149  0.00 97.00      PROA   
ATOM   3876  N   VAL P 249     -15.094-126.047 120.034  0.00 97.00      PROA   
ATOM   3877  HN  VAL P 249     -14.823-125.953 119.077  0.00 97.00      PROA   
ATOM   3878  CA  VAL P 249     -16.461-125.687 120.337  0.00 97.00      PROA   
ATOM   3879  HA  VAL P 249     -16.693-125.940 121.361  0.00 97.00      PROA   
ATOM   3880  CB  VAL P 249     -16.727-124.201 120.113  0.00 97.00      PROA   
ATOM   3881  HB  VAL P 249     -16.611-123.949 119.036  0.00 97.00      PROA   
ATOM   3882  CG1 VAL P 249     -18.164-123.838 120.554  0.00 97.00      PROA   
ATOM   3883 HG11 VAL P 249     -18.318-124.101 121.622  0.00 97.00      PROA   
ATOM   3884 HG12 VAL P 249     -18.928-124.360 119.943  0.00 97.00      PROA   
ATOM   3885 HG13 VAL P 249     -18.324-122.746 120.439  0.00 97.00      PROA   
ATOM   3886  CG2 VAL P 249     -15.689-123.366 120.893  0.00 97.00      PROA   
ATOM   3887 HG21 VAL P 249     -14.649-123.596 120.586  0.00 97.00      PROA   
ATOM   3888 HG22 VAL P 249     -15.790-123.547 121.984  0.00 97.00      PROA   
ATOM   3889 HG23 VAL P 249     -15.857-122.289 120.694  0.00 97.00      PROA   
ATOM   3890  C   VAL P 249     -17.376-126.474 119.427  0.00 97.00      PROA   
ATOM   3891  O   VAL P 249     -17.251-126.425 118.209  0.00 97.00      PROA   
ATOM   3892  N   LEU P 250     -18.359-127.196 120.006  0.00 97.00      PROA   
ATOM   3893  HN  LEU P 250     -18.435-127.263 120.996  0.00 97.00      PROA   
ATOM   3894  CA  LEU P 250     -19.445-127.791 119.260  0.00 97.00      PROA   
ATOM   3895  HA  LEU P 250     -19.425-127.405 118.250  0.00 97.00      PROA   
ATOM   3896  CB  LEU P 250     -19.433-129.344 119.115  0.00 97.00      PROA   
ATOM   3897  HB1 LEU P 250     -18.603-129.576 118.409  0.00 97.00      PROA   
ATOM   3898  HB2 LEU P 250     -20.372-129.661 118.610  0.00 97.00      PROA   
ATOM   3899  CG  LEU P 250     -19.215-130.269 120.350  0.00 97.00      PROA   
ATOM   3900  HG  LEU P 250     -19.172-131.300 119.914  0.00 97.00      PROA   
ATOM   3901  CD1 LEU P 250     -17.876-130.070 121.087  0.00 97.00      PROA   
ATOM   3902 HD11 LEU P 250     -17.898-129.139 121.689  0.00 97.00      PROA   
ATOM   3903 HD12 LEU P 250     -17.039-130.012 120.360  0.00 97.00      PROA   
ATOM   3904 HD13 LEU P 250     -17.694-130.920 121.778  0.00 97.00      PROA   
ATOM   3905  CD2 LEU P 250     -20.392-130.291 121.343  0.00 97.00      PROA   
ATOM   3906 HD21 LEU P 250     -21.354-130.399 120.801  0.00 97.00      PROA   
ATOM   3907 HD22 LEU P 250     -20.416-129.358 121.941  0.00 97.00      PROA   
ATOM   3908 HD23 LEU P 250     -20.280-131.142 122.047  0.00 97.00      PROA   
ATOM   3909  C   LEU P 250     -20.713-127.246 119.856  0.00 97.00      PROA   
ATOM   3910  O   LEU P 250     -20.862-127.155 121.073  0.00 97.00      PROA   
ATOM   3911  N   LYS P 251     -21.644-126.785 118.994  0.00 97.00      PROA   
ATOM   3912  HN  LYS P 251     -21.512-126.831 118.005  0.00 97.00      PROA   
ATOM   3913  CA  LYS P 251     -22.777-126.026 119.454  0.00 97.00      PROA   
ATOM   3914  HA  LYS P 251     -22.958-126.219 120.502  0.00 97.00      PROA   
ATOM   3915  CB  LYS P 251     -22.512-124.522 119.286  0.00 97.00      PROA   
ATOM   3916  HB1 LYS P 251     -22.452-124.224 118.218  0.00 97.00      PROA   
ATOM   3917  HB2 LYS P 251     -21.497-124.355 119.720  0.00 97.00      PROA   
ATOM   3918  CG  LYS P 251     -23.505-123.646 120.063  0.00 97.00      PROA   
ATOM   3919  HG1 LYS P 251     -24.167-124.287 120.689  0.00 97.00      PROA   
ATOM   3920  HG2 LYS P 251     -24.155-123.121 119.332  0.00 97.00      PROA   
ATOM   3921  CD  LYS P 251     -22.797-122.640 120.988  0.00 97.00      PROA   
ATOM   3922  HD1 LYS P 251     -22.217-123.214 121.746  0.00 97.00      PROA   
ATOM   3923  HD2 LYS P 251     -23.566-122.043 121.527  0.00 97.00      PROA   
ATOM   3924  CE  LYS P 251     -21.852-121.691 120.233  0.00 97.00      PROA   
ATOM   3925  HE1 LYS P 251     -22.434-121.138 119.467  0.00 97.00      PROA   
ATOM   3926  HE2 LYS P 251     -21.031-122.243 119.727  0.00 97.00      PROA   
ATOM   3927  NZ  LYS P 251     -21.223-120.706 121.149  0.00 97.00      PROA   
ATOM   3928  HZ1 LYS P 251     -20.782-121.183 121.958  0.00 97.00      PROA   
ATOM   3929  HZ2 LYS P 251     -21.933-120.026 121.500  0.00 97.00      PROA   
ATOM   3930  HZ3 LYS P 251     -20.465-120.190 120.666  0.00 97.00      PROA   
ATOM   3931  C   LYS P 251     -23.991-126.483 118.690  0.00 97.00      PROA   
ATOM   3932  O   LYS P 251     -24.379-125.929 117.663  0.00 97.00      PROA   
ATOM   3933  N   ARG P 252     -24.615-127.560 119.205  0.00 97.00      PROA   
ATOM   3934  HN  ARG P 252     -24.271-127.972 120.046  0.00 97.00      PROA   
ATOM   3935  CA  ARG P 252     -25.789-128.188 118.641  0.00 97.00      PROA   
ATOM   3936  HA  ARG P 252     -25.557-128.400 117.607  0.00 97.00      PROA   
ATOM   3937  CB  ARG P 252     -26.063-129.539 119.348  0.00 97.00      PROA   
ATOM   3938  HB1 ARG P 252     -27.049-129.942 119.030  0.00 97.00      PROA   
ATOM   3939  HB2 ARG P 252     -26.101-129.375 120.448  0.00 97.00      PROA   
ATOM   3940  CG  ARG P 252     -24.998-130.609 119.028  0.00 97.00      PROA   
ATOM   3941  HG1 ARG P 252     -23.981-130.251 119.310  0.00 97.00      PROA   
ATOM   3942  HG2 ARG P 252     -25.000-130.757 117.924  0.00 97.00      PROA   
ATOM   3943  CD  ARG P 252     -25.256-131.952 119.731  0.00 97.00      PROA   
ATOM   3944  HD1 ARG P 252     -26.308-132.270 119.580  0.00 97.00      PROA   
ATOM   3945  HD2 ARG P 252     -25.029-131.873 120.816  0.00 97.00      PROA   
ATOM   3946  NE  ARG P 252     -24.372-132.957 119.070  0.00 97.00      PROA   
ATOM   3947  HE  ARG P 252     -24.154-132.832 118.100  0.00 97.00      PROA   
ATOM   3948  CZ  ARG P 252     -23.567-133.844 119.681  0.00 97.00      PROA   
ATOM   3949  NH1 ARG P 252     -23.837-134.356 120.878  0.00 97.00      PROA   
ATOM   3950 HH11 ARG P 252     -24.747-134.181 121.233  0.00 97.00      PROA   
ATOM   3951 HH12 ARG P 252     -23.299-135.147 121.152  0.00 97.00      PROA   
ATOM   3952  NH2 ARG P 252     -22.470-134.227 119.005  0.00 97.00      PROA   
ATOM   3953 HH21 ARG P 252     -22.269-133.675 118.192  0.00 97.00      PROA   
ATOM   3954 HH22 ARG P 252     -21.747-134.734 119.457  0.00 97.00      PROA   
ATOM   3955  C   ARG P 252     -27.037-127.316 118.620  0.00 97.00      PROA   
ATOM   3956  O   ARG P 252     -27.279-126.534 119.539  0.00 97.00      PROA   
ATOM   3957  N   SER P 253     -27.881-127.439 117.560  0.00 97.00      PROA   
ATOM   3958  HN  SER P 253     -27.661-128.026 116.782  0.00 97.00      PROA   
ATOM   3959  CA  SER P 253     -29.205-126.835 117.567  0.00 97.00      PROA   
ATOM   3960  HA  SER P 253     -29.096-125.846 117.981  0.00 97.00      PROA   
ATOM   3961  CB  SER P 253     -29.837-126.607 116.165  0.00 97.00      PROA   
ATOM   3962  HB1 SER P 253     -29.216-125.882 115.597  0.00 97.00      PROA   
ATOM   3963  HB2 SER P 253     -30.855-126.174 116.269  0.00 97.00      PROA   
ATOM   3964  OG  SER P 253     -29.943-127.805 115.411  0.00 97.00      PROA   
ATOM   3965  HG1 SER P 253     -29.040-128.119 115.279  0.00 97.00      PROA   
ATOM   3966  C   SER P 253     -30.160-127.662 118.427  0.00 97.00      PROA   
ATOM   3967  O   SER P 253     -30.087-128.890 118.389  0.00 97.00      PROA   
ATOM   3968  N   PRO P 254     -31.066-127.078 119.210  0.00 97.00      PROA   
ATOM   3969  CD  PRO P 254     -30.927-125.717 119.739  0.00 97.00      PROA   
ATOM   3970  HD1 PRO P 254     -31.251-124.999 118.955  0.00 97.00      PROA   
ATOM   3971  HD2 PRO P 254     -29.880-125.501 120.051  0.00 97.00      PROA   
ATOM   3972  CA  PRO P 254     -32.281-127.732 119.703  0.00 97.00      PROA   
ATOM   3973  HA  PRO P 254     -31.962-128.541 120.344  0.00 97.00      PROA   
ATOM   3974  CB  PRO P 254     -33.008-126.612 120.473  0.00 97.00      PROA   
ATOM   3975  HB1 PRO P 254     -33.602-127.006 121.321  0.00 97.00      PROA   
ATOM   3976  HB2 PRO P 254     -33.676-126.039 119.792  0.00 97.00      PROA   
ATOM   3977  CG  PRO P 254     -31.878-125.681 120.933  0.00 97.00      PROA   
ATOM   3978  HG1 PRO P 254     -32.227-124.657 121.170  0.00 97.00      PROA   
ATOM   3979  HG2 PRO P 254     -31.370-126.116 121.823  0.00 97.00      PROA   
ATOM   3980  C   PRO P 254     -33.157-128.343 118.610  0.00 97.00      PROA   
ATOM   3981  O   PRO P 254     -33.181-127.806 117.503  0.00 97.00      PROA   
ATOM   3982  N   GLU P 255     -33.885-129.457 118.893  0.00 97.00      PROA   
ATOM   3983  HN  GLU P 255     -33.814-129.914 119.776  0.00 97.00      PROA   
ATOM   3984  CA  GLU P 255     -34.781-130.099 117.943  0.00 97.00      PROA   
ATOM   3985  HA  GLU P 255     -34.184-130.357 117.083  0.00 97.00      PROA   
ATOM   3986  CB  GLU P 255     -35.401-131.421 118.483  0.00 97.00      PROA   
ATOM   3987  HB1 GLU P 255     -36.071-131.798 117.683  0.00 97.00      PROA   
ATOM   3988  HB2 GLU P 255     -36.033-131.210 119.373  0.00 97.00      PROA   
ATOM   3989  CG  GLU P 255     -34.373-132.530 118.833  0.00 97.00      PROA   
ATOM   3990  HG1 GLU P 255     -34.189-132.544 119.928  0.00 97.00      PROA   
ATOM   3991  HG2 GLU P 255     -33.409-132.331 118.321  0.00 97.00      PROA   
ATOM   3992  CD  GLU P 255     -34.827-133.927 118.395  0.00 97.00      PROA   
ATOM   3993  OE1 GLU P 255     -35.048-134.799 119.277  0.00 97.00      PROA   
ATOM   3994  OE2 GLU P 255     -34.933-134.144 117.159  0.00 97.00      PROA   
ATOM   3995  C   GLU P 255     -35.912-129.210 117.430  0.00 97.00      PROA   
ATOM   3996  O   GLU P 255     -36.523-128.442 118.170  0.00 97.00      PROA   
ATOM   3997  N   LEU P 256     -36.211-129.326 116.116  0.00 97.00      PROA   
ATOM   3998  HN  LEU P 256     -35.656-129.919 115.532  0.00 97.00      PROA   
ATOM   3999  CA  LEU P 256     -37.222-128.563 115.418  0.00 97.00      PROA   
ATOM   4000  HA  LEU P 256     -37.744-127.933 116.122  0.00 97.00      PROA   
ATOM   4001  CB  LEU P 256     -36.529-127.705 114.321  0.00 97.00      PROA   
ATOM   4002  HB1 LEU P 256     -36.045-128.368 113.573  0.00 97.00      PROA   
ATOM   4003  HB2 LEU P 256     -35.707-127.161 114.844  0.00 97.00      PROA   
ATOM   4004  CG  LEU P 256     -37.367-126.623 113.591  0.00 97.00      PROA   
ATOM   4005  HG  LEU P 256     -36.626-125.922 113.131  0.00 97.00      PROA   
ATOM   4006  CD1 LEU P 256     -38.196-127.179 112.420  0.00 97.00      PROA   
ATOM   4007 HD11 LEU P 256     -39.017-127.821 112.792  0.00 97.00      PROA   
ATOM   4008 HD12 LEU P 256     -37.558-127.782 111.741  0.00 97.00      PROA   
ATOM   4009 HD13 LEU P 256     -38.648-126.348 111.840  0.00 97.00      PROA   
ATOM   4010  CD2 LEU P 256     -38.231-125.783 114.548  0.00 97.00      PROA   
ATOM   4011 HD21 LEU P 256     -37.605-125.360 115.361  0.00 97.00      PROA   
ATOM   4012 HD22 LEU P 256     -39.033-126.404 114.998  0.00 97.00      PROA   
ATOM   4013 HD23 LEU P 256     -38.707-124.946 113.994  0.00 97.00      PROA   
ATOM   4014  C   LEU P 256     -38.208-129.555 114.833  0.00 97.00      PROA   
ATOM   4015  O   LEU P 256     -37.822-130.542 114.219  0.00 97.00      PROA   
ATOM   4016  N   GLU P 257     -39.532-129.334 115.024  0.00 97.00      PROA   
ATOM   4017  HN  GLU P 257     -39.859-128.520 115.496  0.00 97.00      PROA   
ATOM   4018  CA  GLU P 257     -40.549-130.286 114.620  0.00 97.00      PROA   
ATOM   4019  HA  GLU P 257     -40.138-131.282 114.695  0.00 97.00      PROA   
ATOM   4020  CB  GLU P 257     -41.803-130.221 115.533  0.00 97.00      PROA   
ATOM   4021  HB1 GLU P 257     -42.319-129.245 115.424  0.00 97.00      PROA   
ATOM   4022  HB2 GLU P 257     -41.427-130.263 116.583  0.00 97.00      PROA   
ATOM   4023  CG  GLU P 257     -42.779-131.412 115.368  0.00 97.00      PROA   
ATOM   4024  HG1 GLU P 257     -43.072-131.776 116.375  0.00 97.00      PROA   
ATOM   4025  HG2 GLU P 257     -42.293-132.251 114.829  0.00 97.00      PROA   
ATOM   4026  CD  GLU P 257     -44.062-131.044 114.634  0.00 97.00      PROA   
ATOM   4027  OE1 GLU P 257     -43.983-130.747 113.423  0.00 97.00      PROA   
ATOM   4028  OE2 GLU P 257     -45.145-131.095 115.266  0.00 97.00      PROA   
ATOM   4029  C   GLU P 257     -40.959-130.068 113.180  0.00 97.00      PROA   
ATOM   4030  O   GLU P 257     -41.236-128.950 112.753  0.00 97.00      PROA   
ATOM   4031  N   LEU P 258     -41.007-131.172 112.400  0.00 97.00      PROA   
ATOM   4032  HN  LEU P 258     -40.741-132.057 112.779  0.00 97.00      PROA   
ATOM   4033  CA  LEU P 258     -41.459-131.178 111.028  0.00 97.00      PROA   
ATOM   4034  HA  LEU P 258     -42.104-130.326 110.873  0.00 97.00      PROA   
ATOM   4035  CB  LEU P 258     -40.307-131.131 109.988  0.00 97.00      PROA   
ATOM   4036  HB1 LEU P 258     -40.715-131.214 108.957  0.00 97.00      PROA   
ATOM   4037  HB2 LEU P 258     -39.647-132.005 110.161  0.00 97.00      PROA   
ATOM   4038  CG  LEU P 258     -39.428-129.858 110.048  0.00 97.00      PROA   
ATOM   4039  HG  LEU P 258     -39.121-129.692 111.105  0.00 97.00      PROA   
ATOM   4040  CD1 LEU P 258     -38.135-130.043 109.236  0.00 97.00      PROA   
ATOM   4041 HD11 LEU P 258     -38.378-130.194 108.163  0.00 97.00      PROA   
ATOM   4042 HD12 LEU P 258     -37.570-130.924 109.600  0.00 97.00      PROA   
ATOM   4043 HD13 LEU P 258     -37.493-129.142 109.337  0.00 97.00      PROA   
ATOM   4044  CD2 LEU P 258     -40.178-128.603 109.562  0.00 97.00      PROA   
ATOM   4045 HD21 LEU P 258     -41.080-128.417 110.179  0.00 97.00      PROA   
ATOM   4046 HD22 LEU P 258     -40.487-128.729 108.502  0.00 97.00      PROA   
ATOM   4047 HD23 LEU P 258     -39.516-127.714 109.632  0.00 97.00      PROA   
ATOM   4048  C   LEU P 258     -42.301-132.417 110.796  0.00 97.00      PROA   
ATOM   4049  O   LEU P 258     -41.884-133.378 110.153  0.00 97.00      PROA   
ATOM   4050  N   GLN P 259     -43.545-132.423 111.322  0.00 97.00      PROA   
ATOM   4051  HN  GLN P 259     -43.807-131.729 111.997  0.00 97.00      PROA   
ATOM   4052  CA  GLN P 259     -44.583-133.354 110.930  0.00 97.00      PROA   
ATOM   4053  HA  GLN P 259     -44.167-134.338 111.077  0.00 97.00      PROA   
ATOM   4054  CB  GLN P 259     -45.863-133.258 111.804  0.00 97.00      PROA   
ATOM   4055  HB1 GLN P 259     -46.722-133.733 111.277  0.00 97.00      PROA   
ATOM   4056  HB2 GLN P 259     -46.110-132.183 111.948  0.00 97.00      PROA   
ATOM   4057  CG  GLN P 259     -45.733-133.933 113.184  0.00 97.00      PROA   
ATOM   4058  HG1 GLN P 259     -44.943-133.443 113.788  0.00 97.00      PROA   
ATOM   4059  HG2 GLN P 259     -45.467-135.005 113.074  0.00 97.00      PROA   
ATOM   4060  CD  GLN P 259     -47.082-133.860 113.911  0.00 97.00      PROA   
ATOM   4061  OE1 GLN P 259     -47.962-134.700 113.700  0.00 97.00      PROA   
ATOM   4062  NE2 GLN P 259     -47.254-132.824 114.775  0.00 97.00      PROA   
ATOM   4063 HE21 GLN P 259     -48.113-132.741 115.272  0.00 97.00      PROA   
ATOM   4064 HE22 GLN P 259     -46.513-132.160 114.905  0.00 97.00      PROA   
ATOM   4065  C   GLN P 259     -44.954-133.259 109.461  0.00 97.00      PROA   
ATOM   4066  O   GLN P 259     -45.061-132.174 108.899  0.00 97.00      PROA   
ATOM   4067  N   VAL P 260     -45.144-134.427 108.807  0.00 97.00      PROA   
ATOM   4068  HN  VAL P 260     -45.031-135.295 109.279  0.00 97.00      PROA   
ATOM   4069  CA  VAL P 260     -45.477-134.528 107.405  0.00 97.00      PROA   
ATOM   4070  HA  VAL P 260     -45.782-133.563 107.036  0.00 97.00      PROA   
ATOM   4071  CB  VAL P 260     -44.314-135.036 106.557  0.00 97.00      PROA   
ATOM   4072  HB  VAL P 260     -44.024-136.047 106.911  0.00 97.00      PROA   
ATOM   4073  CG1 VAL P 260     -44.717-135.105 105.069  0.00 97.00      PROA   
ATOM   4074 HG11 VAL P 260     -45.072-134.114 104.714  0.00 97.00      PROA   
ATOM   4075 HG12 VAL P 260     -45.513-135.857 104.896  0.00 97.00      PROA   
ATOM   4076 HG13 VAL P 260     -43.839-135.397 104.458  0.00 97.00      PROA   
ATOM   4077  CG2 VAL P 260     -43.080-134.123 106.738  0.00 97.00      PROA   
ATOM   4078 HG21 VAL P 260     -42.698-134.162 107.778  0.00 97.00      PROA   
ATOM   4079 HG22 VAL P 260     -43.332-133.073 106.491  0.00 97.00      PROA   
ATOM   4080 HG23 VAL P 260     -42.261-134.456 106.065  0.00 97.00      PROA   
ATOM   4081  C   VAL P 260     -46.658-135.478 107.328  0.00 97.00      PROA   
ATOM   4082  O   VAL P 260     -46.633-136.554 107.921  0.00 97.00      PROA   
ATOM   4083  N   LEU P 261     -47.744-135.086 106.620  0.00 97.00      PROA   
ATOM   4084  HN  LEU P 261     -47.735-134.210 106.138  0.00 97.00      PROA   
ATOM   4085  CA  LEU P 261     -48.977-135.845 106.560  0.00 97.00      PROA   
ATOM   4086  HA  LEU P 261     -48.813-136.808 107.018  0.00 97.00      PROA   
ATOM   4087  CB  LEU P 261     -50.150-135.159 107.302  0.00 97.00      PROA   
ATOM   4088  HB1 LEU P 261     -51.096-135.716 107.115  0.00 97.00      PROA   
ATOM   4089  HB2 LEU P 261     -50.277-134.129 106.902  0.00 97.00      PROA   
ATOM   4090  CG  LEU P 261     -49.979-135.071 108.839  0.00 97.00      PROA   
ATOM   4091  HG  LEU P 261     -49.070-134.463 109.057  0.00 97.00      PROA   
ATOM   4092  CD1 LEU P 261     -51.191-134.361 109.468  0.00 97.00      PROA   
ATOM   4093 HD11 LEU P 261     -52.112-134.956 109.293  0.00 97.00      PROA   
ATOM   4094 HD12 LEU P 261     -51.329-133.357 109.015  0.00 97.00      PROA   
ATOM   4095 HD13 LEU P 261     -51.045-134.244 110.562  0.00 97.00      PROA   
ATOM   4096  CD2 LEU P 261     -49.788-136.449 109.502  0.00 97.00      PROA   
ATOM   4097 HD21 LEU P 261     -49.731-136.334 110.605  0.00 97.00      PROA   
ATOM   4098 HD22 LEU P 261     -48.850-136.929 109.159  0.00 97.00      PROA   
ATOM   4099 HD23 LEU P 261     -50.645-137.112 109.259  0.00 97.00      PROA   
ATOM   4100  C   LEU P 261     -49.394-136.154 105.141  0.00 97.00      PROA   
ATOM   4101  O   LEU P 261     -49.428-135.299 104.261  0.00 97.00      PROA   
ATOM   4102  N   GLY P 262     -49.742-137.439 104.913  0.00 97.00      PROA   
ATOM   4103  HN  GLY P 262     -49.748-138.091 105.664  0.00 97.00      PROA   
ATOM   4104  CA  GLY P 262     -50.192-137.975 103.654  0.00 97.00      PROA   
ATOM   4105  HA1 GLY P 262     -49.349-138.436 103.164  0.00 97.00      PROA   
ATOM   4106  HA2 GLY P 262     -50.688-137.211 103.071  0.00 97.00      PROA   
ATOM   4107  C   GLY P 262     -51.169-139.058 103.964  0.00 97.00      PROA   
ATOM   4108  O   GLY P 262     -51.227-139.569 105.080  0.00 97.00      PROA   
ATOM   4109  N   HSD P 263     -51.954-139.456 102.946  0.00 97.00      PROA   
ATOM   4110  HN  HSD P 263     -51.850-139.057 102.039  0.00 97.00      PROA   
ATOM   4111  CA  HSD P 263     -52.917-140.524 103.044  0.00 97.00      PROA   
ATOM   4112  HA  HSD P 263     -52.789-141.068 103.970  0.00 97.00      PROA   
ATOM   4113  CB  HSD P 263     -54.372-140.008 102.940  0.00 97.00      PROA   
ATOM   4114  HB1 HSD P 263     -55.086-140.858 102.874  0.00 97.00      PROA   
ATOM   4115  HB2 HSD P 263     -54.480-139.398 102.016  0.00 97.00      PROA   
ATOM   4116  ND1 HSD P 263     -55.525-139.542 105.179  0.00 97.00      PROA   
ATOM   4117  HD1 HSD P 263     -55.932-140.448 105.302  0.00 97.00      PROA   
ATOM   4118  CG  HSD P 263     -54.733-139.139 104.121  0.00 97.00      PROA   
ATOM   4119  CE1 HSD P 263     -55.681-138.464 105.989  0.00 97.00      PROA   
ATOM   4120  HE1 HSD P 263     -56.264-138.491 106.909  0.00 97.00      PROA   
ATOM   4121  NE2 HSD P 263     -55.058-137.399 105.525  0.00 97.00      PROA   
ATOM   4122  CD2 HSD P 263     -54.471-137.820 104.345  0.00 97.00      PROA   
ATOM   4123  HD2 HSD P 263     -53.898-137.118 103.753  0.00 97.00      PROA   
ATOM   4124  C   HSD P 263     -52.575-141.440 101.904  0.00 97.00      PROA   
ATOM   4125  O   HSD P 263     -52.270-140.970 100.810  0.00 97.00      PROA   
ATOM   4126  N   GLN P 264     -52.557-142.773 102.148  0.00 97.00      PROA   
ATOM   4127  HN  GLN P 264     -52.830-143.136 103.037  0.00 97.00      PROA   
ATOM   4128  CA  GLN P 264     -52.045-143.760 101.215  0.00 97.00      PROA   
ATOM   4129  HA  GLN P 264     -51.010-143.494 101.047  0.00 97.00      PROA   
ATOM   4130  CB  GLN P 264     -52.031-145.179 101.840  0.00 97.00      PROA   
ATOM   4131  HB1 GLN P 264     -51.869-145.950 101.056  0.00 97.00      PROA   
ATOM   4132  HB2 GLN P 264     -53.036-145.352 102.287  0.00 97.00      PROA   
ATOM   4133  CG  GLN P 264     -50.921-145.335 102.909  0.00 97.00      PROA   
ATOM   4134  HG1 GLN P 264     -50.831-144.402 103.505  0.00 97.00      PROA   
ATOM   4135  HG2 GLN P 264     -49.941-145.519 102.419  0.00 97.00      PROA   
ATOM   4136  CD  GLN P 264     -51.217-146.461 103.907  0.00 97.00      PROA   
ATOM   4137  OE1 GLN P 264     -51.360-146.213 105.109  0.00 97.00      PROA   
ATOM   4138  NE2 GLN P 264     -51.303-147.722 103.405  0.00 97.00      PROA   
ATOM   4139 HE21 GLN P 264     -51.502-148.466 104.040  0.00 97.00      PROA   
ATOM   4140 HE22 GLN P 264     -51.164-147.881 102.429  0.00 97.00      PROA   
ATOM   4141  C   GLN P 264     -52.694-143.758  99.839  0.00 97.00      PROA   
ATOM   4142  O   GLN P 264     -53.913-143.699  99.688  0.00 97.00      PROA   
ATOM   4143  N   GLN P 265     -51.838-143.784  98.797  0.00 97.00      PROA   
ATOM   4144  HN  GLN P 265     -50.857-143.876  98.966  0.00 97.00      PROA   
ATOM   4145  CA  GLN P 265     -52.174-143.470  97.432  0.00 97.00      PROA   
ATOM   4146  HA  GLN P 265     -53.131-142.974  97.448  0.00 97.00      PROA   
ATOM   4147  CB  GLN P 265     -51.150-142.479  96.792  0.00 97.00      PROA   
ATOM   4148  HB1 GLN P 265     -51.319-141.479  97.252  0.00 97.00      PROA   
ATOM   4149  HB2 GLN P 265     -51.374-142.372  95.707  0.00 97.00      PROA   
ATOM   4150  CG  GLN P 265     -49.642-142.833  96.935  0.00 97.00      PROA   
ATOM   4151  HG1 GLN P 265     -49.056-142.202  96.232  0.00 97.00      PROA   
ATOM   4152  HG2 GLN P 265     -49.481-143.892  96.646  0.00 97.00      PROA   
ATOM   4153  CD  GLN P 265     -49.080-142.644  98.357  0.00 97.00      PROA   
ATOM   4154  OE1 GLN P 265     -49.038-143.588  99.154  0.00 97.00      PROA   
ATOM   4155  NE2 GLN P 265     -48.628-141.402  98.681  0.00 97.00      PROA   
ATOM   4156 HE21 GLN P 265     -48.284-141.243  99.609  0.00 97.00      PROA   
ATOM   4157 HE22 GLN P 265     -48.642-140.665  98.008  0.00 97.00      PROA   
ATOM   4158  C   GLN P 265     -52.284-144.720  96.573  0.00 97.00      PROA   
ATOM   4159  O   GLN P 265     -51.637-145.724  96.871  0.00 97.00      PROA   
ATOM   4160  N   PRO P 266     -53.072-144.727  95.490  0.00 97.00      PROA   
ATOM   4161  CD  PRO P 266     -54.118-143.733  95.229  0.00 97.00      PROA   
ATOM   4162  HD1 PRO P 266     -53.631-142.771  94.955  0.00 97.00      PROA   
ATOM   4163  HD2 PRO P 266     -54.783-143.594  96.110  0.00 97.00      PROA   
ATOM   4164  CA  PRO P 266     -52.845-145.571  94.317  0.00 97.00      PROA   
ATOM   4165  HA  PRO P 266     -53.134-146.573  94.601  0.00 97.00      PROA   
ATOM   4166  CB  PRO P 266     -53.764-144.973  93.234  0.00 97.00      PROA   
ATOM   4167  HB1 PRO P 266     -54.145-145.739  92.531  0.00 97.00      PROA   
ATOM   4168  HB2 PRO P 266     -53.230-144.185  92.659  0.00 97.00      PROA   
ATOM   4169  CG  PRO P 266     -54.882-144.294  94.032  0.00 97.00      PROA   
ATOM   4170  HG1 PRO P 266     -55.407-143.509  93.453  0.00 97.00      PROA   
ATOM   4171  HG2 PRO P 266     -55.616-145.053  94.383  0.00 97.00      PROA   
ATOM   4172  C   PRO P 266     -51.396-145.649  93.852  0.00 97.00      PROA   
ATOM   4173  O   PRO P 266     -50.718-144.624  93.817  0.00 97.00      PROA   
ATOM   4174  N   THR P 267     -50.903-146.853  93.489  0.00 97.00      PROA   
ATOM   4175  HN  THR P 267     -51.426-147.687  93.654  0.00 97.00      PROA   
ATOM   4176  CA  THR P 267     -49.625-147.044  92.814  0.00 97.00      PROA   
ATOM   4177  HA  THR P 267     -48.898-146.537  93.435  0.00 97.00      PROA   
ATOM   4178  CB  THR P 267     -49.205-148.507  92.721  0.00 97.00      PROA   
ATOM   4179  HB  THR P 267     -49.595-148.987  91.797  0.00 97.00      PROA   
ATOM   4180  OG1 THR P 267     -49.720-149.254  93.814  0.00 97.00      PROA   
ATOM   4181  HG1 THR P 267     -49.391-148.813  94.601  0.00 97.00      PROA   
ATOM   4182  CG2 THR P 267     -47.670-148.623  92.744  0.00 97.00      PROA   
ATOM   4183 HG21 THR P 267     -47.263-148.190  93.683  0.00 97.00      PROA   
ATOM   4184 HG22 THR P 267     -47.220-148.085  91.885  0.00 97.00      PROA   
ATOM   4185 HG23 THR P 267     -47.369-149.690  92.690  0.00 97.00      PROA   
ATOM   4186  C   THR P 267     -49.521-146.396  91.430  0.00 97.00      PROA   
ATOM   4187  O   THR P 267     -48.472-145.805  91.174  0.00 97.00      PROA   
ATOM   4188  N   PRO P 268     -50.488-146.420  90.502  0.00 97.00      PROA   
ATOM   4189  CD  PRO P 268     -51.588-147.395  90.432  0.00 97.00      PROA   
ATOM   4190  HD1 PRO P 268     -52.169-147.431  91.375  0.00 97.00      PROA   
ATOM   4191  HD2 PRO P 268     -51.176-148.402  90.196  0.00 97.00      PROA   
ATOM   4192  CA  PRO P 268     -50.460-145.559  89.323  0.00 97.00      PROA   
ATOM   4193  HA  PRO P 268     -49.463-145.517  88.906  0.00 97.00      PROA   
ATOM   4194  CB  PRO P 268     -51.469-146.212  88.361  0.00 97.00      PROA   
ATOM   4195  HB1 PRO P 268     -50.940-146.982  87.754  0.00 97.00      PROA   
ATOM   4196  HB2 PRO P 268     -51.952-145.491  87.672  0.00 97.00      PROA   
ATOM   4197  CG  PRO P 268     -52.474-146.904  89.286  0.00 97.00      PROA   
ATOM   4198  HG1 PRO P 268     -53.186-146.144  89.678  0.00 97.00      PROA   
ATOM   4199  HG2 PRO P 268     -53.036-147.719  88.790  0.00 97.00      PROA   
ATOM   4200  C   PRO P 268     -50.883-144.142  89.669  0.00 97.00      PROA   
ATOM   4201  O   PRO P 268     -51.695-143.944  90.571  0.00 97.00      PROA   
ATOM   4202  N   VAL P 269     -50.316-143.153  88.943  0.00 97.00      PROA   
ATOM   4203  HN  VAL P 269     -49.688-143.335  88.193  0.00 97.00      PROA   
ATOM   4204  CA  VAL P 269     -50.636-141.753  89.011  0.00 97.00      PROA   
ATOM   4205  HA  VAL P 269     -51.681-141.646  89.267  0.00 97.00      PROA   
ATOM   4206  CB  VAL P 269     -49.766-141.002  90.026  0.00 97.00      PROA   
ATOM   4207  HB  VAL P 269     -49.893-141.505  91.014  0.00 97.00      PROA   
ATOM   4208  CG1 VAL P 269     -48.272-141.069  89.642  0.00 97.00      PROA   
ATOM   4209 HG11 VAL P 269     -48.111-140.582  88.658  0.00 97.00      PROA   
ATOM   4210 HG12 VAL P 269     -47.924-142.120  89.581  0.00 97.00      PROA   
ATOM   4211 HG13 VAL P 269     -47.655-140.536  90.397  0.00 97.00      PROA   
ATOM   4212  CG2 VAL P 269     -50.247-139.544  90.172  0.00 97.00      PROA   
ATOM   4213 HG21 VAL P 269     -51.320-139.515  90.451  0.00 97.00      PROA   
ATOM   4214 HG22 VAL P 269     -50.115-139.005  89.212  0.00 97.00      PROA   
ATOM   4215 HG23 VAL P 269     -49.656-139.015  90.950  0.00 97.00      PROA   
ATOM   4216  C   VAL P 269     -50.453-141.250  87.557  0.00 97.00      PROA   
ATOM   4217  OT1 VAL P 269     -49.724-141.922  86.775  0.00 97.00      PROA   
ATOM   4218  OT2 VAL P 269     -51.063-140.207  87.199  0.00 97.00      PROA   
END
