# Supplementary material for: The solution structure of the unbound IgG Fc receptor CD64 resembles its crystal structure: Implications for function
Source: PLoS One. 2023 Sep 21;18(9):e0288351. doi: 10.1371/journal.pone.0288351 (PMC10513344; doi:10.1371/journal.pone.0288351)
Supplement: S1 File — (ZIP) [file pone.0288351.s003.zip › CD64V03 E11/Top100/EM_done_ready_for_EM_top100_0p11_E11.dcd_20142.pdb.pdb]

REMARK  FINAL COORDINATES WRITTEN BY NAMD AT TIMESTEP 2000
ATOM      1  N   LYS P   1      -1.871 -58.409  83.675  0.00 97.00      PROA   
ATOM      2  HT1 LYS P   1      -1.955 -57.885  84.572  0.00 97.00      PROA   
ATOM      3  HT2 LYS P   1      -2.129 -57.739  82.917  0.00 97.00      PROA   
ATOM      4  HT3 LYS P   1      -0.886 -58.716  83.557  0.00 97.00      PROA   
ATOM      5  CA  LYS P   1      -2.802 -59.563  83.698  0.00 97.00      PROA   
ATOM      6  HA  LYS P   1      -3.726 -59.218  84.136  0.00 97.00      PROA   
ATOM      7  CB  LYS P   1      -3.100 -60.088  82.262  0.00 97.00      PROA   
ATOM      8  HB1 LYS P   1      -3.589 -61.082  82.344  0.00 97.00      PROA   
ATOM      9  HB2 LYS P   1      -2.156 -60.239  81.695  0.00 97.00      PROA   
ATOM     10  CG  LYS P   1      -4.049 -59.180  81.449  0.00 97.00      PROA   
ATOM     11  HG1 LYS P   1      -3.484 -58.278  81.125  0.00 97.00      PROA   
ATOM     12  HG2 LYS P   1      -4.885 -58.831  82.094  0.00 97.00      PROA   
ATOM     13  CD  LYS P   1      -4.644 -59.844  80.189  0.00 97.00      PROA   
ATOM     14  HD1 LYS P   1      -3.812 -60.257  79.576  0.00 97.00      PROA   
ATOM     15  HD2 LYS P   1      -5.139 -59.045  79.590  0.00 97.00      PROA   
ATOM     16  CE  LYS P   1      -5.666 -60.955  80.491  0.00 97.00      PROA   
ATOM     17  HE1 LYS P   1      -6.465 -60.567  81.159  0.00 97.00      PROA   
ATOM     18  HE2 LYS P   1      -5.175 -61.822  80.981  0.00 97.00      PROA   
ATOM     19  NZ  LYS P   1      -6.317 -61.452  79.251  0.00 97.00      PROA   
ATOM     20  HZ1 LYS P   1      -5.597 -61.816  78.596  0.00 97.00      PROA   
ATOM     21  HZ2 LYS P   1      -6.839 -60.678  78.793  0.00 97.00      PROA   
ATOM     22  HZ3 LYS P   1      -6.981 -62.216  79.490  0.00 97.00      PROA   
ATOM     23  C   LYS P   1      -2.276 -60.654  84.591  0.00 97.00      PROA   
ATOM     24  O   LYS P   1      -1.119 -60.630  85.008  0.00 97.00      PROA   
ATOM     25  N   ALA P   2      -3.132 -61.646  84.909  0.00 97.00      PROA   
ATOM     26  HN  ALA P   2      -4.090 -61.656  84.632  0.00 97.00      PROA   
ATOM     27  CA  ALA P   2      -2.773 -62.830  85.629  0.00 97.00      PROA   
ATOM     28  HA  ALA P   2      -1.822 -63.206  85.275  0.00 97.00      PROA   
ATOM     29  CB  ALA P   2      -2.765 -62.604  87.156  0.00 97.00      PROA   
ATOM     30  HB1 ALA P   2      -3.744 -62.204  87.494  0.00 97.00      PROA   
ATOM     31  HB2 ALA P   2      -1.983 -61.862  87.424  0.00 97.00      PROA   
ATOM     32  HB3 ALA P   2      -2.553 -63.546  87.703  0.00 97.00      PROA   
ATOM     33  C   ALA P   2      -3.864 -63.789  85.226  0.00 97.00      PROA   
ATOM     34  O   ALA P   2      -4.787 -63.395  84.511  0.00 97.00      PROA   
ATOM     35  N   VAL P   3      -3.765 -65.070  85.658  0.00 97.00      PROA   
ATOM     36  HN  VAL P   3      -2.958 -65.383  86.149  0.00 97.00      PROA   
ATOM     37  CA  VAL P   3      -4.843 -66.039  85.644  0.00 97.00      PROA   
ATOM     38  HA  VAL P   3      -5.777 -65.517  85.795  0.00 97.00      PROA   
ATOM     39  CB  VAL P   3      -4.952 -66.945  84.407  0.00 97.00      PROA   
ATOM     40  HB  VAL P   3      -5.771 -67.684  84.584  0.00 97.00      PROA   
ATOM     41  CG1 VAL P   3      -5.362 -66.124  83.168  0.00 97.00      PROA   
ATOM     42 HG11 VAL P   3      -4.540 -65.441  82.869  0.00 97.00      PROA   
ATOM     43 HG12 VAL P   3      -6.270 -65.524  83.385  0.00 97.00      PROA   
ATOM     44 HG13 VAL P   3      -5.577 -66.804  82.316  0.00 97.00      PROA   
ATOM     45  CG2 VAL P   3      -3.645 -67.721  84.139  0.00 97.00      PROA   
ATOM     46 HG21 VAL P   3      -3.415 -68.418  84.969  0.00 97.00      PROA   
ATOM     47 HG22 VAL P   3      -2.792 -67.024  84.013  0.00 97.00      PROA   
ATOM     48 HG23 VAL P   3      -3.743 -68.317  83.207  0.00 97.00      PROA   
ATOM     49  C   VAL P   3      -4.578 -66.876  86.878  0.00 97.00      PROA   
ATOM     50  O   VAL P   3      -3.426 -67.037  87.279  0.00 97.00      PROA   
ATOM     51  N   ILE P   4      -5.640 -67.402  87.540  0.00 97.00      PROA   
ATOM     52  HN  ILE P   4      -6.578 -67.196  87.262  0.00 97.00      PROA   
ATOM     53  CA  ILE P   4      -5.486 -68.126  88.795  0.00 97.00      PROA   
ATOM     54  HA  ILE P   4      -4.490 -67.955  89.175  0.00 97.00      PROA   
ATOM     55  CB  ILE P   4      -6.429 -67.621  89.889  0.00 97.00      PROA   
ATOM     56  HB  ILE P   4      -7.482 -67.745  89.548  0.00 97.00      PROA   
ATOM     57  CG2 ILE P   4      -6.201 -68.432  91.189  0.00 97.00      PROA   
ATOM     58 HG21 ILE P   4      -5.117 -68.456  91.435  0.00 97.00      PROA   
ATOM     59 HG22 ILE P   4      -6.574 -69.472  91.086  0.00 97.00      PROA   
ATOM     60 HG23 ILE P   4      -6.730 -67.970  92.044  0.00 97.00      PROA   
ATOM     61  CG1 ILE P   4      -6.193 -66.113  90.153  0.00 97.00      PROA   
ATOM     62 HG11 ILE P   4      -6.114 -65.547  89.201  0.00 97.00      PROA   
ATOM     63 HG12 ILE P   4      -5.222 -66.020  90.681  0.00 97.00      PROA   
ATOM     64  CD  ILE P   4      -7.289 -65.439  90.983  0.00 97.00      PROA   
ATOM     65  HD1 ILE P   4      -7.527 -66.009  91.903  0.00 97.00      PROA   
ATOM     66  HD2 ILE P   4      -8.217 -65.343  90.379  0.00 97.00      PROA   
ATOM     67  HD3 ILE P   4      -6.960 -64.423  91.283  0.00 97.00      PROA   
ATOM     68  C   ILE P   4      -5.635 -69.631  88.598  0.00 97.00      PROA   
ATOM     69  O   ILE P   4      -6.565 -70.113  87.955  0.00 97.00      PROA   
ATOM     70  N   LYS P   5      -4.701 -70.421  89.182  0.00 97.00      PROA   
ATOM     71  HN  LYS P   5      -3.898 -70.002  89.606  0.00 97.00      PROA   
ATOM     72  CA  LYS P   5      -4.768 -71.870  89.202  0.00 97.00      PROA   
ATOM     73  HA  LYS P   5      -5.619 -72.211  88.629  0.00 97.00      PROA   
ATOM     74  CB  LYS P   5      -3.480 -72.521  88.636  0.00 97.00      PROA   
ATOM     75  HB1 LYS P   5      -3.586 -73.628  88.639  0.00 97.00      PROA   
ATOM     76  HB2 LYS P   5      -2.615 -72.259  89.287  0.00 97.00      PROA   
ATOM     77  CG  LYS P   5      -3.114 -72.071  87.211  0.00 97.00      PROA   
ATOM     78  HG1 LYS P   5      -2.145 -72.555  86.955  0.00 97.00      PROA   
ATOM     79  HG2 LYS P   5      -2.945 -70.972  87.206  0.00 97.00      PROA   
ATOM     80  CD  LYS P   5      -4.163 -72.430  86.141  0.00 97.00      PROA   
ATOM     81  HD1 LYS P   5      -5.154 -72.038  86.459  0.00 97.00      PROA   
ATOM     82  HD2 LYS P   5      -4.246 -73.536  86.066  0.00 97.00      PROA   
ATOM     83  CE  LYS P   5      -3.866 -71.830  84.760  0.00 97.00      PROA   
ATOM     84  HE1 LYS P   5      -3.862 -70.719  84.835  0.00 97.00      PROA   
ATOM     85  HE2 LYS P   5      -4.616 -72.138  84.004  0.00 97.00      PROA   
ATOM     86  NZ  LYS P   5      -2.536 -72.242  84.280  0.00 97.00      PROA   
ATOM     87  HZ1 LYS P   5      -2.458 -73.210  83.928  0.00 97.00      PROA   
ATOM     88  HZ2 LYS P   5      -1.854 -72.089  85.058  0.00 97.00      PROA   
ATOM     89  HZ3 LYS P   5      -2.203 -71.552  83.571  0.00 97.00      PROA   
ATOM     90  C   LYS P   5      -4.937 -72.371  90.622  0.00 97.00      PROA   
ATOM     91  O   LYS P   5      -4.045 -72.244  91.452  0.00 97.00      PROA   
ATOM     92  N   LEU P   6      -6.085 -73.012  90.936  0.00 97.00      PROA   
ATOM     93  HN  LEU P   6      -6.844 -73.068  90.292  0.00 97.00      PROA   
ATOM     94  CA  LEU P   6      -6.278 -73.723  92.185  0.00 97.00      PROA   
ATOM     95  HA  LEU P   6      -5.854 -73.133  92.987  0.00 97.00      PROA   
ATOM     96  CB  LEU P   6      -7.778 -73.955  92.504  0.00 97.00      PROA   
ATOM     97  HB1 LEU P   6      -7.845 -74.351  93.542  0.00 97.00      PROA   
ATOM     98  HB2 LEU P   6      -8.211 -74.721  91.826  0.00 97.00      PROA   
ATOM     99  CG  LEU P   6      -8.681 -72.696  92.416  0.00 97.00      PROA   
ATOM    100  HG  LEU P   6      -8.059 -71.800  92.644  0.00 97.00      PROA   
ATOM    101  CD1 LEU P   6      -9.322 -72.508  91.026  0.00 97.00      PROA   
ATOM    102 HD11 LEU P   6      -9.916 -73.408  90.760  0.00 97.00      PROA   
ATOM    103 HD12 LEU P   6      -8.558 -72.343  90.241  0.00 97.00      PROA   
ATOM    104 HD13 LEU P   6     -10.004 -71.632  91.034  0.00 97.00      PROA   
ATOM    105  CD2 LEU P   6      -9.796 -72.761  93.474  0.00 97.00      PROA   
ATOM    106 HD21 LEU P   6      -9.369 -72.821  94.496  0.00 97.00      PROA   
ATOM    107 HD22 LEU P   6     -10.431 -73.655  93.302  0.00 97.00      PROA   
ATOM    108 HD23 LEU P   6     -10.438 -71.857  93.408  0.00 97.00      PROA   
ATOM    109  C   LEU P   6      -5.545 -75.060  92.118  0.00 97.00      PROA   
ATOM    110  O   LEU P   6      -5.752 -75.839  91.191  0.00 97.00      PROA   
ATOM    111  N   GLN P   7      -4.622 -75.344  93.071  0.00 97.00      PROA   
ATOM    112  HN  GLN P   7      -4.417 -74.686  93.797  0.00 97.00      PROA   
ATOM    113  CA  GLN P   7      -3.834 -76.570  93.083  0.00 97.00      PROA   
ATOM    114  HA  GLN P   7      -3.405 -76.645  92.093  0.00 97.00      PROA   
ATOM    115  CB  GLN P   7      -2.615 -76.434  94.036  0.00 97.00      PROA   
ATOM    116  HB1 GLN P   7      -2.980 -76.003  94.993  0.00 97.00      PROA   
ATOM    117  HB2 GLN P   7      -1.942 -75.675  93.576  0.00 97.00      PROA   
ATOM    118  CG  GLN P   7      -1.826 -77.727  94.341  0.00 97.00      PROA   
ATOM    119  HG1 GLN P   7      -1.516 -78.206  93.388  0.00 97.00      PROA   
ATOM    120  HG2 GLN P   7      -2.452 -78.442  94.915  0.00 97.00      PROA   
ATOM    121  CD  GLN P   7      -0.551 -77.380  95.120  0.00 97.00      PROA   
ATOM    122  OE1 GLN P   7       0.205 -76.491  94.718  0.00 97.00      PROA   
ATOM    123  NE2 GLN P   7      -0.286 -78.081  96.256  0.00 97.00      PROA   
ATOM    124 HE21 GLN P   7       0.538 -77.836  96.766  0.00 97.00      PROA   
ATOM    125 HE22 GLN P   7      -0.900 -78.806  96.565  0.00 97.00      PROA   
ATOM    126  C   GLN P   7      -4.606 -77.879  93.240  0.00 97.00      PROA   
ATOM    127  O   GLN P   7      -4.394 -78.779  92.427  0.00 97.00      PROA   
ATOM    128  N   PRO P   8      -5.547 -78.061  94.164  0.00 97.00      PROA   
ATOM    129  CD  PRO P   8      -5.554 -77.436  95.481  0.00 97.00      PROA   
ATOM    130  HD1 PRO P   8      -6.031 -76.440  95.380  0.00 97.00      PROA   
ATOM    131  HD2 PRO P   8      -4.533 -77.340  95.909  0.00 97.00      PROA   
ATOM    132  CA  PRO P   8      -6.756 -78.842  93.929  0.00 97.00      PROA   
ATOM    133  HA  PRO P   8      -6.482 -79.813  93.545  0.00 97.00      PROA   
ATOM    134  CB  PRO P   8      -7.437 -78.935  95.316  0.00 97.00      PROA   
ATOM    135  HB1 PRO P   8      -7.699 -79.985  95.562  0.00 97.00      PROA   
ATOM    136  HB2 PRO P   8      -8.359 -78.318  95.380  0.00 97.00      PROA   
ATOM    137  CG  PRO P   8      -6.410 -78.383  96.320  0.00 97.00      PROA   
ATOM    138  HG1 PRO P   8      -6.898 -77.881  97.178  0.00 97.00      PROA   
ATOM    139  HG2 PRO P   8      -5.778 -79.216  96.699  0.00 97.00      PROA   
ATOM    140  C   PRO P   8      -7.633 -78.091  92.929  0.00 97.00      PROA   
ATOM    141  O   PRO P   8      -7.933 -76.949  93.271  0.00 97.00      PROA   
ATOM    142  N   PRO P   9      -8.071 -78.576  91.765  0.00 97.00      PROA   
ATOM    143  CD  PRO P   9      -7.806 -79.940  91.296  0.00 97.00      PROA   
ATOM    144  HD1 PRO P   9      -8.147 -80.692  92.041  0.00 97.00      PROA   
ATOM    145  HD2 PRO P   9      -6.716 -80.051  91.101  0.00 97.00      PROA   
ATOM    146  CA  PRO P   9      -8.771 -77.770  90.758  0.00 97.00      PROA   
ATOM    147  HA  PRO P   9      -8.309 -76.797  90.661  0.00 97.00      PROA   
ATOM    148  CB  PRO P   9      -8.589 -78.617  89.483  0.00 97.00      PROA   
ATOM    149  HB1 PRO P   9      -7.583 -78.397  89.057  0.00 97.00      PROA   
ATOM    150  HB2 PRO P   9      -9.344 -78.432  88.696  0.00 97.00      PROA   
ATOM    151  CG  PRO P   9      -8.593 -80.060  89.991  0.00 97.00      PROA   
ATOM    152  HG1 PRO P   9      -9.638 -80.370  90.211  0.00 97.00      PROA   
ATOM    153  HG2 PRO P   9      -8.141 -80.774  89.275  0.00 97.00      PROA   
ATOM    154  C   PRO P   9     -10.245 -77.563  91.096  0.00 97.00      PROA   
ATOM    155  O   PRO P   9     -11.087 -77.635  90.204  0.00 97.00      PROA   
ATOM    156  N   TRP P  10     -10.588 -77.294  92.371  0.00 97.00      PROA   
ATOM    157  HN  TRP P  10      -9.870 -77.148  93.048  0.00 97.00      PROA   
ATOM    158  CA  TRP P  10     -11.945 -77.370  92.857  0.00 97.00      PROA   
ATOM    159  HA  TRP P  10     -12.611 -77.653  92.054  0.00 97.00      PROA   
ATOM    160  CB  TRP P  10     -12.062 -78.414  93.997  0.00 97.00      PROA   
ATOM    161  HB1 TRP P  10     -13.131 -78.554  94.263  0.00 97.00      PROA   
ATOM    162  HB2 TRP P  10     -11.546 -78.013  94.899  0.00 97.00      PROA   
ATOM    163  CG  TRP P  10     -11.464 -79.758  93.690  0.00 97.00      PROA   
ATOM    164  CD1 TRP P  10     -10.635 -80.449  94.536  0.00 97.00      PROA   
ATOM    165  HD1 TRP P  10     -10.331 -80.098  95.513  0.00 97.00      PROA   
ATOM    166  NE1 TRP P  10     -10.325 -81.666  93.993  0.00 97.00      PROA   
ATOM    167  HE1 TRP P  10      -9.903 -82.409  94.466  0.00 97.00      PROA   
ATOM    168  CE2 TRP P  10     -10.921 -81.790  92.773  0.00 97.00      PROA   
ATOM    169  CD2 TRP P  10     -11.644 -80.599  92.531  0.00 97.00      PROA   
ATOM    170  CE3 TRP P  10     -12.350 -80.466  91.333  0.00 97.00      PROA   
ATOM    171  HE3 TRP P  10     -12.895 -79.566  91.092  0.00 97.00      PROA   
ATOM    172  CZ3 TRP P  10     -12.345 -81.525  90.421  0.00 97.00      PROA   
ATOM    173  HZ3 TRP P  10     -12.895 -81.432  89.494  0.00 97.00      PROA   
ATOM    174  CZ2 TRP P  10     -10.908 -82.840  91.865  0.00 97.00      PROA   
ATOM    175  HZ2 TRP P  10     -10.354 -83.745  92.059  0.00 97.00      PROA   
ATOM    176  CH2 TRP P  10     -11.638 -82.694  90.684  0.00 97.00      PROA   
ATOM    177  HH2 TRP P  10     -11.646 -83.492  89.955  0.00 97.00      PROA   
ATOM    178  C   TRP P  10     -12.396 -76.022  93.366  0.00 97.00      PROA   
ATOM    179  O   TRP P  10     -11.925 -75.522  94.386  0.00 97.00      PROA   
ATOM    180  N   VAL P  11     -13.358 -75.398  92.652  0.00 97.00      PROA   
ATOM    181  HN  VAL P  11     -13.685 -75.793  91.794  0.00 97.00      PROA   
ATOM    182  CA  VAL P  11     -13.865 -74.078  92.979  0.00 97.00      PROA   
ATOM    183  HA  VAL P  11     -13.043 -73.489  93.361  0.00 97.00      PROA   
ATOM    184  CB  VAL P  11     -14.380 -73.397  91.708  0.00 97.00      PROA   
ATOM    185  HB  VAL P  11     -15.293 -73.918  91.342  0.00 97.00      PROA   
ATOM    186  CG1 VAL P  11     -14.713 -71.923  91.988  0.00 97.00      PROA   
ATOM    187 HG11 VAL P  11     -13.831 -71.394  92.408  0.00 97.00      PROA   
ATOM    188 HG12 VAL P  11     -15.551 -71.844  92.707  0.00 97.00      PROA   
ATOM    189 HG13 VAL P  11     -15.015 -71.410  91.050  0.00 97.00      PROA   
ATOM    190  CG2 VAL P  11     -13.300 -73.475  90.600  0.00 97.00      PROA   
ATOM    191 HG21 VAL P  11     -13.132 -74.515  90.253  0.00 97.00      PROA   
ATOM    192 HG22 VAL P  11     -12.337 -73.060  90.966  0.00 97.00      PROA   
ATOM    193 HG23 VAL P  11     -13.618 -72.877  89.719  0.00 97.00      PROA   
ATOM    194  C   VAL P  11     -14.925 -74.158  94.089  0.00 97.00      PROA   
ATOM    195  O   VAL P  11     -15.236 -73.174  94.757  0.00 97.00      PROA   
ATOM    196  N   SER P  12     -15.448 -75.375  94.350  0.00 97.00      PROA   
ATOM    197  HN  SER P  12     -15.132 -76.147  93.811  0.00 97.00      PROA   
ATOM    198  CA  SER P  12     -16.389 -75.694  95.412  0.00 97.00      PROA   
ATOM    199  HA  SER P  12     -16.597 -74.812  96.003  0.00 97.00      PROA   
ATOM    200  CB  SER P  12     -17.739 -76.223  94.833  0.00 97.00      PROA   
ATOM    201  HB1 SER P  12     -17.531 -76.960  94.029  0.00 97.00      PROA   
ATOM    202  HB2 SER P  12     -18.287 -75.367  94.379  0.00 97.00      PROA   
ATOM    203  OG  SER P  12     -18.586 -76.844  95.797  0.00 97.00      PROA   
ATOM    204  HG1 SER P  12     -18.996 -76.134  96.301  0.00 97.00      PROA   
ATOM    205  C   SER P  12     -15.705 -76.712  96.314  0.00 97.00      PROA   
ATOM    206  O   SER P  12     -15.222 -77.738  95.839  0.00 97.00      PROA   
ATOM    207  N   VAL P  13     -15.614 -76.429  97.642  0.00 97.00      PROA   
ATOM    208  HN  VAL P  13     -15.994 -75.580  98.006  0.00 97.00      PROA   
ATOM    209  CA  VAL P  13     -14.769 -77.210  98.540  0.00 97.00      PROA   
ATOM    210  HA  VAL P  13     -14.747 -78.229  98.179  0.00 97.00      PROA   
ATOM    211  CB  VAL P  13     -13.340 -76.650  98.534  0.00 97.00      PROA   
ATOM    212  HB  VAL P  13     -13.054 -76.493  97.465  0.00 97.00      PROA   
ATOM    213  CG1 VAL P  13     -13.254 -75.280  99.242  0.00 97.00      PROA   
ATOM    214 HG11 VAL P  13     -13.468 -75.381 100.326  0.00 97.00      PROA   
ATOM    215 HG12 VAL P  13     -13.969 -74.557  98.802  0.00 97.00      PROA   
ATOM    216 HG13 VAL P  13     -12.230 -74.863  99.138  0.00 97.00      PROA   
ATOM    217  CG2 VAL P  13     -12.334 -77.658  99.121  0.00 97.00      PROA   
ATOM    218 HG21 VAL P  13     -12.431 -78.649  98.631  0.00 97.00      PROA   
ATOM    219 HG22 VAL P  13     -12.484 -77.778 100.213  0.00 97.00      PROA   
ATOM    220 HG23 VAL P  13     -11.297 -77.291  98.967  0.00 97.00      PROA   
ATOM    221  C   VAL P  13     -15.361 -77.262  99.948  0.00 97.00      PROA   
ATOM    222  O   VAL P  13     -16.167 -76.422 100.331  0.00 97.00      PROA   
ATOM    223  N   PHE P  14     -15.000 -78.280 100.771  0.00 97.00      PROA   
ATOM    224  HN  PHE P  14     -14.395 -79.010 100.459  0.00 97.00      PROA   
ATOM    225  CA  PHE P  14     -15.397 -78.341 102.171  0.00 97.00      PROA   
ATOM    226  HA  PHE P  14     -16.408 -77.967 102.247  0.00 97.00      PROA   
ATOM    227  CB  PHE P  14     -15.351 -79.777 102.761  0.00 97.00      PROA   
ATOM    228  HB1 PHE P  14     -15.551 -79.777 103.854  0.00 97.00      PROA   
ATOM    229  HB2 PHE P  14     -14.345 -80.222 102.593  0.00 97.00      PROA   
ATOM    230  CG  PHE P  14     -16.401 -80.670 102.161  0.00 97.00      PROA   
ATOM    231  CD1 PHE P  14     -17.766 -80.340 102.252  0.00 97.00      PROA   
ATOM    232  HD1 PHE P  14     -18.063 -79.403 102.697  0.00 97.00      PROA   
ATOM    233  CE1 PHE P  14     -18.746 -81.231 101.797  0.00 97.00      PROA   
ATOM    234  HE1 PHE P  14     -19.791 -80.974 101.879  0.00 97.00      PROA   
ATOM    235  CZ  PHE P  14     -18.369 -82.457 101.235  0.00 97.00      PROA   
ATOM    236  HZ  PHE P  14     -19.123 -83.148 100.887  0.00 97.00      PROA   
ATOM    237  CD2 PHE P  14     -16.039 -81.907 101.604  0.00 97.00      PROA   
ATOM    238  HD2 PHE P  14     -14.997 -82.186 101.560  0.00 97.00      PROA   
ATOM    239  CE2 PHE P  14     -17.013 -82.788 101.126  0.00 97.00      PROA   
ATOM    240  HE2 PHE P  14     -16.713 -83.724 100.678  0.00 97.00      PROA   
ATOM    241  C   PHE P  14     -14.546 -77.479 103.086  0.00 97.00      PROA   
ATOM    242  O   PHE P  14     -13.402 -77.146 102.788  0.00 97.00      PROA   
ATOM    243  N   GLN P  15     -15.095 -77.143 104.281  0.00 97.00      PROA   
ATOM    244  HN  GLN P  15     -16.078 -77.246 104.425  0.00 97.00      PROA   
ATOM    245  CA  GLN P  15     -14.326 -76.716 105.442  0.00 97.00      PROA   
ATOM    246  HA  GLN P  15     -13.827 -75.794 105.176  0.00 97.00      PROA   
ATOM    247  CB  GLN P  15     -15.241 -76.459 106.673  0.00 97.00      PROA   
ATOM    248  HB1 GLN P  15     -15.895 -75.589 106.431  0.00 97.00      PROA   
ATOM    249  HB2 GLN P  15     -14.611 -76.149 107.535  0.00 97.00      PROA   
ATOM    250  CG  GLN P  15     -16.146 -77.668 107.034  0.00 97.00      PROA   
ATOM    251  HG1 GLN P  15     -15.835 -78.567 106.464  0.00 97.00      PROA   
ATOM    252  HG2 GLN P  15     -17.192 -77.453 106.737  0.00 97.00      PROA   
ATOM    253  CD  GLN P  15     -16.123 -77.994 108.538  0.00 97.00      PROA   
ATOM    254  OE1 GLN P  15     -16.585 -77.212 109.375  0.00 97.00      PROA   
ATOM    255  NE2 GLN P  15     -15.569 -79.190 108.889  0.00 97.00      PROA   
ATOM    256 HE21 GLN P  15     -15.220 -79.804 108.182  0.00 97.00      PROA   
ATOM    257 HE22 GLN P  15     -15.466 -79.408 109.858  0.00 97.00      PROA   
ATOM    258  C   GLN P  15     -13.256 -77.734 105.847  0.00 97.00      PROA   
ATOM    259  O   GLN P  15     -13.451 -78.935 105.681  0.00 97.00      PROA   
ATOM    260  N   GLU P  16     -12.091 -77.254 106.356  0.00 97.00      PROA   
ATOM    261  HN  GLU P  16     -11.980 -76.263 106.437  0.00 97.00      PROA   
ATOM    262  CA  GLU P  16     -10.961 -78.034 106.851  0.00 97.00      PROA   
ATOM    263  HA  GLU P  16     -10.422 -77.354 107.494  0.00 97.00      PROA   
ATOM    264  CB  GLU P  16     -11.340 -79.253 107.760  0.00 97.00      PROA   
ATOM    265  HB1 GLU P  16     -11.884 -79.989 107.134  0.00 97.00      PROA   
ATOM    266  HB2 GLU P  16     -12.037 -78.903 108.555  0.00 97.00      PROA   
ATOM    267  CG  GLU P  16     -10.154 -79.989 108.434  0.00 97.00      PROA   
ATOM    268  HG1 GLU P  16      -9.775 -79.386 109.285  0.00 97.00      PROA   
ATOM    269  HG2 GLU P  16      -9.318 -80.124 107.719  0.00 97.00      PROA   
ATOM    270  CD  GLU P  16     -10.500 -81.391 108.952  0.00 97.00      PROA   
ATOM    271  OE1 GLU P  16     -11.667 -81.848 108.835  0.00 97.00      PROA   
ATOM    272  OE2 GLU P  16      -9.553 -82.050 109.461  0.00 97.00      PROA   
ATOM    273  C   GLU P  16      -9.972 -78.402 105.745  0.00 97.00      PROA   
ATOM    274  O   GLU P  16      -8.767 -78.453 105.977  0.00 97.00      PROA   
ATOM    275  N   GLU P  17     -10.445 -78.635 104.499  0.00 97.00      PROA   
ATOM    276  HN  GLU P  17     -11.429 -78.614 104.339  0.00 97.00      PROA   
ATOM    277  CA  GLU P  17      -9.637 -78.963 103.331  0.00 97.00      PROA   
ATOM    278  HA  GLU P  17      -9.087 -79.862 103.577  0.00 97.00      PROA   
ATOM    279  CB  GLU P  17     -10.561 -79.312 102.134  0.00 97.00      PROA   
ATOM    280  HB1 GLU P  17     -11.262 -78.453 102.014  0.00 97.00      PROA   
ATOM    281  HB2 GLU P  17     -11.180 -80.192 102.419  0.00 97.00      PROA   
ATOM    282  CG  GLU P  17      -9.895 -79.575 100.761  0.00 97.00      PROA   
ATOM    283  HG1 GLU P  17      -9.279 -78.713 100.437  0.00 97.00      PROA   
ATOM    284  HG2 GLU P  17     -10.695 -79.715 100.003  0.00 97.00      PROA   
ATOM    285  CD  GLU P  17      -9.032 -80.841 100.747  0.00 97.00      PROA   
ATOM    286  OE1 GLU P  17      -8.012 -80.894 101.480  0.00 97.00      PROA   
ATOM    287  OE2 GLU P  17      -9.380 -81.775  99.977  0.00 97.00      PROA   
ATOM    288  C   GLU P  17      -8.591 -77.912 102.948  0.00 97.00      PROA   
ATOM    289  O   GLU P  17      -8.791 -76.715 103.118  0.00 97.00      PROA   
ATOM    290  N   SER P  18      -7.425 -78.352 102.421  0.00 97.00      PROA   
ATOM    291  HN  SER P  18      -7.346 -79.322 102.186  0.00 97.00      PROA   
ATOM    292  CA  SER P  18      -6.298 -77.496 102.094  0.00 97.00      PROA   
ATOM    293  HA  SER P  18      -6.361 -76.600 102.694  0.00 97.00      PROA   
ATOM    294  CB  SER P  18      -4.935 -78.177 102.388  0.00 97.00      PROA   
ATOM    295  HB1 SER P  18      -4.813 -79.071 101.738  0.00 97.00      PROA   
ATOM    296  HB2 SER P  18      -4.930 -78.522 103.444  0.00 97.00      PROA   
ATOM    297  OG  SER P  18      -3.834 -77.289 102.190  0.00 97.00      PROA   
ATOM    298  HG1 SER P  18      -3.944 -76.574 102.824  0.00 97.00      PROA   
ATOM    299  C   SER P  18      -6.338 -77.100 100.634  0.00 97.00      PROA   
ATOM    300  O   SER P  18      -6.450 -77.939  99.743  0.00 97.00      PROA   
ATOM    301  N   VAL P  19      -6.231 -75.784 100.351  0.00 97.00      PROA   
ATOM    302  HN  VAL P  19      -6.111 -75.114 101.082  0.00 97.00      PROA   
ATOM    303  CA  VAL P  19      -6.295 -75.301  98.987  0.00 97.00      PROA   
ATOM    304  HA  VAL P  19      -5.924 -76.076  98.335  0.00 97.00      PROA   
ATOM    305  CB  VAL P  19      -7.737 -75.003  98.548  0.00 97.00      PROA   
ATOM    306  HB  VAL P  19      -8.282 -75.978  98.544  0.00 97.00      PROA   
ATOM    307  CG1 VAL P  19      -8.464 -74.086  99.553  0.00 97.00      PROA   
ATOM    308 HG11 VAL P  19      -7.959 -73.102  99.604  0.00 97.00      PROA   
ATOM    309 HG12 VAL P  19      -8.494 -74.529 100.569  0.00 97.00      PROA   
ATOM    310 HG13 VAL P  19      -9.512 -73.916  99.226  0.00 97.00      PROA   
ATOM    311  CG2 VAL P  19      -7.798 -74.422  97.121  0.00 97.00      PROA   
ATOM    312 HG21 VAL P  19      -7.298 -75.093  96.398  0.00 97.00      PROA   
ATOM    313 HG22 VAL P  19      -7.317 -73.423  97.081  0.00 97.00      PROA   
ATOM    314 HG23 VAL P  19      -8.859 -74.305  96.810  0.00 97.00      PROA   
ATOM    315  C   VAL P  19      -5.333 -74.147  98.803  0.00 97.00      PROA   
ATOM    316  O   VAL P  19      -5.349 -73.173  99.544  0.00 97.00      PROA   
ATOM    317  N   THR P  20      -4.440 -74.225  97.788  0.00 97.00      PROA   
ATOM    318  HN  THR P  20      -4.413 -75.022  97.191  0.00 97.00      PROA   
ATOM    319  CA  THR P  20      -3.500 -73.151  97.503  0.00 97.00      PROA   
ATOM    320  HA  THR P  20      -3.753 -72.304  98.117  0.00 97.00      PROA   
ATOM    321  CB  THR P  20      -2.040 -73.486  97.827  0.00 97.00      PROA   
ATOM    322  HB  THR P  20      -2.033 -73.957  98.838  0.00 97.00      PROA   
ATOM    323  OG1 THR P  20      -1.220 -72.326  97.937  0.00 97.00      PROA   
ATOM    324  HG1 THR P  20      -1.091 -71.962  97.056  0.00 97.00      PROA   
ATOM    325  CG2 THR P  20      -1.388 -74.471  96.846  0.00 97.00      PROA   
ATOM    326 HG21 THR P  20      -1.392 -74.073  95.811  0.00 97.00      PROA   
ATOM    327 HG22 THR P  20      -1.923 -75.440  96.865  0.00 97.00      PROA   
ATOM    328 HG23 THR P  20      -0.332 -74.655  97.138  0.00 97.00      PROA   
ATOM    329  C   THR P  20      -3.739 -72.724  96.077  0.00 97.00      PROA   
ATOM    330  O   THR P  20      -3.942 -73.543  95.188  0.00 97.00      PROA   
ATOM    331  N   LEU P  21      -3.786 -71.396  95.852  0.00 97.00      PROA   
ATOM    332  HN  LEU P  21      -3.626 -70.764  96.608  0.00 97.00      PROA   
ATOM    333  CA  LEU P  21      -4.225 -70.799  94.613  0.00 97.00      PROA   
ATOM    334  HA  LEU P  21      -4.477 -71.566  93.897  0.00 97.00      PROA   
ATOM    335  CB  LEU P  21      -5.458 -69.873  94.814  0.00 97.00      PROA   
ATOM    336  HB1 LEU P  21      -5.740 -69.469  93.818  0.00 97.00      PROA   
ATOM    337  HB2 LEU P  21      -5.195 -69.011  95.465  0.00 97.00      PROA   
ATOM    338  CG  LEU P  21      -6.723 -70.545  95.418  0.00 97.00      PROA   
ATOM    339  HG  LEU P  21      -6.762 -71.602  95.063  0.00 97.00      PROA   
ATOM    340  CD1 LEU P  21      -6.750 -70.537  96.961  0.00 97.00      PROA   
ATOM    341 HD11 LEU P  21      -6.719 -69.492  97.333  0.00 97.00      PROA   
ATOM    342 HD12 LEU P  21      -5.896 -71.092  97.394  0.00 97.00      PROA   
ATOM    343 HD13 LEU P  21      -7.688 -71.005  97.328  0.00 97.00      PROA   
ATOM    344  CD2 LEU P  21      -7.992 -69.834  94.910  0.00 97.00      PROA   
ATOM    345 HD21 LEU P  21      -8.043 -69.862  93.802  0.00 97.00      PROA   
ATOM    346 HD22 LEU P  21      -7.983 -68.772  95.235  0.00 97.00      PROA   
ATOM    347 HD23 LEU P  21      -8.901 -70.319  95.322  0.00 97.00      PROA   
ATOM    348  C   LEU P  21      -3.078 -69.987  94.055  0.00 97.00      PROA   
ATOM    349  O   LEU P  21      -2.567 -69.098  94.719  0.00 97.00      PROA   
ATOM    350  N   HSD P  22      -2.635 -70.274  92.812  0.00 97.00      PROA   
ATOM    351  HN  HSD P  22      -3.087 -70.985  92.275  0.00 97.00      PROA   
ATOM    352  CA  HSD P  22      -1.426 -69.718  92.233  0.00 97.00      PROA   
ATOM    353  HA  HSD P  22      -0.856 -69.210  92.998  0.00 97.00      PROA   
ATOM    354  CB  HSD P  22      -0.531 -70.823  91.618  0.00 97.00      PROA   
ATOM    355  HB1 HSD P  22       0.326 -70.364  91.078  0.00 97.00      PROA   
ATOM    356  HB2 HSD P  22      -1.111 -71.428  90.888  0.00 97.00      PROA   
ATOM    357  ND1 HSD P  22      -0.518 -72.889  93.128  0.00 97.00      PROA   
ATOM    358  HD1 HSD P  22      -1.395 -73.271  92.834  0.00 97.00      PROA   
ATOM    359  CG  HSD P  22       0.059 -71.725  92.663  0.00 97.00      PROA   
ATOM    360  CE1 HSD P  22       0.366 -73.442  93.995  0.00 97.00      PROA   
ATOM    361  HE1 HSD P  22       0.184 -74.380  94.514  0.00 97.00      PROA   
ATOM    362  NE2 HSD P  22       1.470 -72.729  94.107  0.00 97.00      PROA   
ATOM    363  CD2 HSD P  22       1.281 -71.658  93.253  0.00 97.00      PROA   
ATOM    364  HD2 HSD P  22       2.066 -70.923  93.123  0.00 97.00      PROA   
ATOM    365  C   HSD P  22      -1.724 -68.728  91.131  0.00 97.00      PROA   
ATOM    366  O   HSD P  22      -2.466 -69.024  90.203  0.00 97.00      PROA   
ATOM    367  N   CYS P  23      -1.108 -67.526  91.192  0.00 97.00      PROA   
ATOM    368  HN  CYS P  23      -0.555 -67.293  91.992  0.00 97.00      PROA   
ATOM    369  CA  CYS P  23      -1.184 -66.516  90.153  0.00 97.00      PROA   
ATOM    370  HA  CYS P  23      -2.040 -66.706  89.521  0.00 97.00      PROA   
ATOM    371  CB  CYS P  23      -1.314 -65.097  90.743  0.00 97.00      PROA   
ATOM    372  HB1 CYS P  23      -1.242 -64.349  89.930  0.00 97.00      PROA   
ATOM    373  HB2 CYS P  23      -0.498 -64.913  91.476  0.00 97.00      PROA   
ATOM    374  SG  CYS P  23      -2.912 -64.892  91.553  0.00 97.00      PROA   
ATOM    375  C   CYS P  23       0.054 -66.553  89.286  0.00 97.00      PROA   
ATOM    376  O   CYS P  23       1.117 -66.055  89.647  0.00 97.00      PROA   
ATOM    377  N   GLU P  24      -0.076 -67.136  88.079  0.00 97.00      PROA   
ATOM    378  HN  GLU P  24      -0.954 -67.503  87.779  0.00 97.00      PROA   
ATOM    379  CA  GLU P  24       1.034 -67.385  87.192  0.00 97.00      PROA   
ATOM    380  HA  GLU P  24       1.948 -67.457  87.766  0.00 97.00      PROA   
ATOM    381  CB  GLU P  24       0.822 -68.719  86.438  0.00 97.00      PROA   
ATOM    382  HB1 GLU P  24       0.606 -69.492  87.213  0.00 97.00      PROA   
ATOM    383  HB2 GLU P  24       1.761 -69.022  85.924  0.00 97.00      PROA   
ATOM    384  CG  GLU P  24      -0.324 -68.662  85.407  0.00 97.00      PROA   
ATOM    385  HG1 GLU P  24      -0.050 -68.024  84.541  0.00 97.00      PROA   
ATOM    386  HG2 GLU P  24      -1.242 -68.249  85.879  0.00 97.00      PROA   
ATOM    387  CD  GLU P  24      -0.657 -70.038  84.872  0.00 97.00      PROA   
ATOM    388  OE1 GLU P  24      -1.015 -70.122  83.665  0.00 97.00      PROA   
ATOM    389  OE2 GLU P  24      -0.595 -71.015  85.665  0.00 97.00      PROA   
ATOM    390  C   GLU P  24       1.191 -66.278  86.176  0.00 97.00      PROA   
ATOM    391  O   GLU P  24       0.289 -65.479  85.925  0.00 97.00      PROA   
ATOM    392  N   VAL P  25       2.385 -66.253  85.546  0.00 97.00      PROA   
ATOM    393  HN  VAL P  25       3.118 -66.862  85.834  0.00 97.00      PROA   
ATOM    394  CA  VAL P  25       2.637 -65.581  84.294  0.00 97.00      PROA   
ATOM    395  HA  VAL P  25       1.718 -65.527  83.728  0.00 97.00      PROA   
ATOM    396  CB  VAL P  25       3.283 -64.196  84.418  0.00 97.00      PROA   
ATOM    397  HB  VAL P  25       4.284 -64.280  84.903  0.00 97.00      PROA   
ATOM    398  CG1 VAL P  25       3.449 -63.579  83.015  0.00 97.00      PROA   
ATOM    399 HG11 VAL P  25       2.453 -63.408  82.553  0.00 97.00      PROA   
ATOM    400 HG12 VAL P  25       4.040 -64.234  82.346  0.00 97.00      PROA   
ATOM    401 HG13 VAL P  25       3.972 -62.603  83.097  0.00 97.00      PROA   
ATOM    402  CG2 VAL P  25       2.419 -63.264  85.296  0.00 97.00      PROA   
ATOM    403 HG21 VAL P  25       2.368 -63.634  86.341  0.00 97.00      PROA   
ATOM    404 HG22 VAL P  25       1.387 -63.200  84.891  0.00 97.00      PROA   
ATOM    405 HG23 VAL P  25       2.851 -62.240  85.313  0.00 97.00      PROA   
ATOM    406  C   VAL P  25       3.638 -66.535  83.661  0.00 97.00      PROA   
ATOM    407  O   VAL P  25       4.531 -66.947  84.401  0.00 97.00      PROA   
ATOM    408  N   PRO P  26       3.607 -66.942  82.385  0.00 97.00      PROA   
ATOM    409  CD  PRO P  26       2.353 -66.985  81.614  0.00 97.00      PROA   
ATOM    410  HD1 PRO P  26       2.313 -66.093  80.952  0.00 97.00      PROA   
ATOM    411  HD2 PRO P  26       1.446 -67.025  82.258  0.00 97.00      PROA   
ATOM    412  CA  PRO P  26       4.591 -67.894  81.846  0.00 97.00      PROA   
ATOM    413  HA  PRO P  26       4.680 -68.726  82.532  0.00 97.00      PROA   
ATOM    414  CB  PRO P  26       3.962 -68.347  80.517  0.00 97.00      PROA   
ATOM    415  HB1 PRO P  26       4.283 -69.371  80.237  0.00 97.00      PROA   
ATOM    416  HB2 PRO P  26       4.211 -67.646  79.690  0.00 97.00      PROA   
ATOM    417  CG  PRO P  26       2.458 -68.264  80.784  0.00 97.00      PROA   
ATOM    418  HG1 PRO P  26       1.854 -68.230  79.856  0.00 97.00      PROA   
ATOM    419  HG2 PRO P  26       2.141 -69.135  81.401  0.00 97.00      PROA   
ATOM    420  C   PRO P  26       5.996 -67.341  81.601  0.00 97.00      PROA   
ATOM    421  O   PRO P  26       6.642 -67.757  80.641  0.00 97.00      PROA   
ATOM    422  N   HSD P  27       6.515 -66.458  82.477  0.00 97.00      PROA   
ATOM    423  HN  HSD P  27       5.986 -66.229  83.291  0.00 97.00      PROA   
ATOM    424  CA  HSD P  27       7.864 -65.940  82.406  0.00 97.00      PROA   
ATOM    425  HA  HSD P  27       8.336 -66.241  81.481  0.00 97.00      PROA   
ATOM    426  CB  HSD P  27       7.942 -64.396  82.533  0.00 97.00      PROA   
ATOM    427  HB1 HSD P  27       8.994 -64.083  82.711  0.00 97.00      PROA   
ATOM    428  HB2 HSD P  27       7.339 -64.055  83.403  0.00 97.00      PROA   
ATOM    429  ND1 HSD P  27       6.218 -63.203  81.072  0.00 97.00      PROA   
ATOM    430  HD1 HSD P  27       5.423 -63.367  81.659  0.00 97.00      PROA   
ATOM    431  CG  HSD P  27       7.499 -63.664  81.293  0.00 97.00      PROA   
ATOM    432  CE1 HSD P  27       6.256 -62.450  79.946  0.00 97.00      PROA   
ATOM    433  HE1 HSD P  27       5.381 -61.950  79.532  0.00 97.00      PROA   
ATOM    434  NE2 HSD P  27       7.469 -62.381  79.435  0.00 97.00      PROA   
ATOM    435  CD2 HSD P  27       8.253 -63.138  80.288  0.00 97.00      PROA   
ATOM    436  HD2 HSD P  27       9.318 -63.215  80.107  0.00 97.00      PROA   
ATOM    437  C   HSD P  27       8.634 -66.538  83.553  0.00 97.00      PROA   
ATOM    438  O   HSD P  27       8.252 -66.391  84.709  0.00 97.00      PROA   
ATOM    439  N   LEU P  28       9.755 -67.233  83.258  0.00 97.00      PROA   
ATOM    440  HN  LEU P  28       9.996 -67.437  82.312  0.00 97.00      PROA   
ATOM    441  CA  LEU P  28      10.644 -67.785  84.266  0.00 97.00      PROA   
ATOM    442  HA  LEU P  28      10.035 -68.434  84.881  0.00 97.00      PROA   
ATOM    443  CB  LEU P  28      11.759 -68.660  83.632  0.00 97.00      PROA   
ATOM    444  HB1 LEU P  28      12.353 -69.134  84.444  0.00 97.00      PROA   
ATOM    445  HB2 LEU P  28      12.443 -68.023  83.033  0.00 97.00      PROA   
ATOM    446  CG  LEU P  28      11.251 -69.796  82.705  0.00 97.00      PROA   
ATOM    447  HG  LEU P  28      10.683 -69.343  81.858  0.00 97.00      PROA   
ATOM    448  CD1 LEU P  28      12.438 -70.563  82.093  0.00 97.00      PROA   
ATOM    449 HD11 LEU P  28      13.034 -71.048  82.896  0.00 97.00      PROA   
ATOM    450 HD12 LEU P  28      13.099 -69.875  81.526  0.00 97.00      PROA   
ATOM    451 HD13 LEU P  28      12.071 -71.352  81.403  0.00 97.00      PROA   
ATOM    452  CD2 LEU P  28      10.307 -70.771  83.433  0.00 97.00      PROA   
ATOM    453 HD21 LEU P  28       9.397 -70.249  83.794  0.00 97.00      PROA   
ATOM    454 HD22 LEU P  28      10.827 -71.226  84.303  0.00 97.00      PROA   
ATOM    455 HD23 LEU P  28       9.993 -71.585  82.746  0.00 97.00      PROA   
ATOM    456  C   LEU P  28      11.245 -66.762  85.237  0.00 97.00      PROA   
ATOM    457  O   LEU P  28      11.187 -67.041  86.435  0.00 97.00      PROA   
ATOM    458  N   PRO P  29      11.769 -65.578  84.894  0.00 97.00      PROA   
ATOM    459  CD  PRO P  29      12.242 -65.215  83.551  0.00 97.00      PROA   
ATOM    460  HD1 PRO P  29      11.457 -65.355  82.779  0.00 97.00      PROA   
ATOM    461  HD2 PRO P  29      13.136 -65.829  83.305  0.00 97.00      PROA   
ATOM    462  CA  PRO P  29      12.049 -64.526  85.874  0.00 97.00      PROA   
ATOM    463  HA  PRO P  29      12.479 -64.940  86.776  0.00 97.00      PROA   
ATOM    464  CB  PRO P  29      13.058 -63.634  85.125  0.00 97.00      PROA   
ATOM    465  HB1 PRO P  29      14.073 -64.082  85.233  0.00 97.00      PROA   
ATOM    466  HB2 PRO P  29      13.107 -62.589  85.486  0.00 97.00      PROA   
ATOM    467  CG  PRO P  29      12.634 -63.741  83.660  0.00 97.00      PROA   
ATOM    468  HG1 PRO P  29      11.742 -63.100  83.484  0.00 97.00      PROA   
ATOM    469  HG2 PRO P  29      13.440 -63.456  82.954  0.00 97.00      PROA   
ATOM    470  C   PRO P  29      10.788 -63.750  86.264  0.00 97.00      PROA   
ATOM    471  O   PRO P  29      10.876 -62.537  86.443  0.00 97.00      PROA   
ATOM    472  N   GLY P  30       9.614 -64.411  86.428  0.00 97.00      PROA   
ATOM    473  HN  GLY P  30       9.596 -65.402  86.299  0.00 97.00      PROA   
ATOM    474  CA  GLY P  30       8.323 -63.778  86.670  0.00 97.00      PROA   
ATOM    475  HA1 GLY P  30       7.571 -64.526  86.462  0.00 97.00      PROA   
ATOM    476  HA2 GLY P  30       8.232 -62.914  86.026  0.00 97.00      PROA   
ATOM    477  C   GLY P  30       8.122 -63.333  88.098  0.00 97.00      PROA   
ATOM    478  O   GLY P  30       7.230 -63.822  88.782  0.00 97.00      PROA   
ATOM    479  N   SER P  31       8.962 -62.366  88.535  0.00 97.00      PROA   
ATOM    480  HN  SER P  31       9.646 -62.089  87.861  0.00 97.00      PROA   
ATOM    481  CA  SER P  31       9.142 -61.742  89.846  0.00 97.00      PROA   
ATOM    482  HA  SER P  31       9.964 -62.278  90.296  0.00 97.00      PROA   
ATOM    483  CB  SER P  31       9.581 -60.255  89.686  0.00 97.00      PROA   
ATOM    484  HB1 SER P  31       8.760 -59.689  89.192  0.00 97.00      PROA   
ATOM    485  HB2 SER P  31      10.471 -60.209  89.022  0.00 97.00      PROA   
ATOM    486  OG  SER P  31       9.888 -59.608  90.923  0.00 97.00      PROA   
ATOM    487  HG1 SER P  31      10.844 -59.609  91.021  0.00 97.00      PROA   
ATOM    488  C   SER P  31       7.991 -61.818  90.835  0.00 97.00      PROA   
ATOM    489  O   SER P  31       6.842 -61.585  90.490  0.00 97.00      PROA   
ATOM    490  N   SER P  32       8.299 -62.133  92.114  0.00 97.00      PROA   
ATOM    491  HN  SER P  32       9.252 -62.224  92.394  0.00 97.00      PROA   
ATOM    492  CA  SER P  32       7.343 -62.464  93.153  0.00 97.00      PROA   
ATOM    493  HA  SER P  32       6.556 -63.050  92.701  0.00 97.00      PROA   
ATOM    494  CB  SER P  32       8.021 -63.342  94.239  0.00 97.00      PROA   
ATOM    495  HB1 SER P  32       8.311 -64.308  93.771  0.00 97.00      PROA   
ATOM    496  HB2 SER P  32       7.336 -63.571  95.082  0.00 97.00      PROA   
ATOM    497  OG  SER P  32       9.212 -62.729  94.731  0.00 97.00      PROA   
ATOM    498  HG1 SER P  32       8.930 -61.969  95.248  0.00 97.00      PROA   
ATOM    499  C   SER P  32       6.677 -61.266  93.813  0.00 97.00      PROA   
ATOM    500  O   SER P  32       6.713 -61.112  95.033  0.00 97.00      PROA   
ATOM    501  N   SER P  33       6.010 -60.409  93.011  0.00 97.00      PROA   
ATOM    502  HN  SER P  33       6.064 -60.530  92.023  0.00 97.00      PROA   
ATOM    503  CA  SER P  33       5.202 -59.302  93.487  0.00 97.00      PROA   
ATOM    504  HA  SER P  33       5.193 -59.291  94.568  0.00 97.00      PROA   
ATOM    505  CB  SER P  33       5.720 -57.935  92.964  0.00 97.00      PROA   
ATOM    506  HB1 SER P  33       5.696 -57.921  91.853  0.00 97.00      PROA   
ATOM    507  HB2 SER P  33       6.779 -57.808  93.281  0.00 97.00      PROA   
ATOM    508  OG  SER P  33       4.958 -56.832  93.458  0.00 97.00      PROA   
ATOM    509  HG1 SER P  33       5.269 -56.642  94.347  0.00 97.00      PROA   
ATOM    510  C   SER P  33       3.786 -59.544  93.008  0.00 97.00      PROA   
ATOM    511  O   SER P  33       3.559 -59.875  91.848  0.00 97.00      PROA   
ATOM    512  N   THR P  34       2.790 -59.410  93.917  0.00 97.00      PROA   
ATOM    513  HN  THR P  34       2.980 -59.108  94.847  0.00 97.00      PROA   
ATOM    514  CA  THR P  34       1.408 -59.747  93.615  0.00 97.00      PROA   
ATOM    515  HA  THR P  34       1.219 -59.573  92.565  0.00 97.00      PROA   
ATOM    516  CB  THR P  34       1.016 -61.178  93.992  0.00 97.00      PROA   
ATOM    517  HB  THR P  34       0.963 -61.309  95.097  0.00 97.00      PROA   
ATOM    518  OG1 THR P  34       1.998 -62.092  93.537  0.00 97.00      PROA   
ATOM    519  HG1 THR P  34       2.712 -62.019  94.173  0.00 97.00      PROA   
ATOM    520  CG2 THR P  34      -0.342 -61.567  93.378  0.00 97.00      PROA   
ATOM    521 HG21 THR P  34      -0.396 -61.258  92.313  0.00 97.00      PROA   
ATOM    522 HG22 THR P  34      -1.173 -61.084  93.928  0.00 97.00      PROA   
ATOM    523 HG23 THR P  34      -0.495 -62.665  93.439  0.00 97.00      PROA   
ATOM    524  C   THR P  34       0.522 -58.837  94.413  0.00 97.00      PROA   
ATOM    525  O   THR P  34       0.800 -58.539  95.571  0.00 97.00      PROA   
ATOM    526  N   GLN P  35      -0.610 -58.413  93.814  0.00 97.00      PROA   
ATOM    527  HN  GLN P  35      -0.753 -58.539  92.834  0.00 97.00      PROA   
ATOM    528  CA  GLN P  35      -1.709 -57.835  94.547  0.00 97.00      PROA   
ATOM    529  HA  GLN P  35      -1.456 -57.704  95.590  0.00 97.00      PROA   
ATOM    530  CB  GLN P  35      -2.154 -56.483  93.935  0.00 97.00      PROA   
ATOM    531  HB1 GLN P  35      -2.932 -56.032  94.588  0.00 97.00      PROA   
ATOM    532  HB2 GLN P  35      -2.607 -56.665  92.935  0.00 97.00      PROA   
ATOM    533  CG  GLN P  35      -0.976 -55.500  93.756  0.00 97.00      PROA   
ATOM    534  HG1 GLN P  35      -0.226 -55.921  93.051  0.00 97.00      PROA   
ATOM    535  HG2 GLN P  35      -0.477 -55.316  94.729  0.00 97.00      PROA   
ATOM    536  CD  GLN P  35      -1.465 -54.189  93.141  0.00 97.00      PROA   
ATOM    537  OE1 GLN P  35      -1.868 -54.168  91.978  0.00 97.00      PROA   
ATOM    538  NE2 GLN P  35      -1.416 -53.070  93.911  0.00 97.00      PROA   
ATOM    539 HE21 GLN P  35      -1.706 -52.207  93.503  0.00 97.00      PROA   
ATOM    540 HE22 GLN P  35      -1.064 -53.125  94.843  0.00 97.00      PROA   
ATOM    541  C   GLN P  35      -2.832 -58.839  94.434  0.00 97.00      PROA   
ATOM    542  O   GLN P  35      -3.210 -59.216  93.334  0.00 97.00      PROA   
ATOM    543  N   TRP P  36      -3.379 -59.311  95.576  0.00 97.00      PROA   
ATOM    544  HN  TRP P  36      -3.025 -59.019  96.460  0.00 97.00      PROA   
ATOM    545  CA  TRP P  36      -4.502 -60.231  95.628  0.00 97.00      PROA   
ATOM    546  HA  TRP P  36      -4.721 -60.615  94.641  0.00 97.00      PROA   
ATOM    547  CB  TRP P  36      -4.262 -61.419  96.598  0.00 97.00      PROA   
ATOM    548  HB1 TRP P  36      -5.230 -61.878  96.888  0.00 97.00      PROA   
ATOM    549  HB2 TRP P  36      -3.799 -61.017  97.528  0.00 97.00      PROA   
ATOM    550  CG  TRP P  36      -3.407 -62.528  96.073  0.00 97.00      PROA   
ATOM    551  CD1 TRP P  36      -2.053 -62.659  96.212  0.00 97.00      PROA   
ATOM    552  HD1 TRP P  36      -1.402 -61.889  96.584  0.00 97.00      PROA   
ATOM    553  NE1 TRP P  36      -1.654 -63.885  95.757  0.00 97.00      PROA   
ATOM    554  HE1 TRP P  36      -0.741 -64.234  95.800  0.00 97.00      PROA   
ATOM    555  CE2 TRP P  36      -2.732 -64.571  95.289  0.00 97.00      PROA   
ATOM    556  CD2 TRP P  36      -3.867 -63.744  95.458  0.00 97.00      PROA   
ATOM    557  CE3 TRP P  36      -5.121 -64.206  95.056  0.00 97.00      PROA   
ATOM    558  HE3 TRP P  36      -6.006 -63.594  95.159  0.00 97.00      PROA   
ATOM    559  CZ3 TRP P  36      -5.216 -65.480  94.491  0.00 97.00      PROA   
ATOM    560  HZ3 TRP P  36      -6.174 -65.848  94.150  0.00 97.00      PROA   
ATOM    561  CZ2 TRP P  36      -2.829 -65.843  94.747  0.00 97.00      PROA   
ATOM    562  HZ2 TRP P  36      -1.960 -66.470  94.621  0.00 97.00      PROA   
ATOM    563  CH2 TRP P  36      -4.091 -66.286  94.349  0.00 97.00      PROA   
ATOM    564  HH2 TRP P  36      -4.193 -67.259  93.892  0.00 97.00      PROA   
ATOM    565  C   TRP P  36      -5.720 -59.478  96.101  0.00 97.00      PROA   
ATOM    566  O   TRP P  36      -5.604 -58.528  96.865  0.00 97.00      PROA   
ATOM    567  N   PHE P  37      -6.927 -59.878  95.639  0.00 97.00      PROA   
ATOM    568  HN  PHE P  37      -6.990 -60.611  94.964  0.00 97.00      PROA   
ATOM    569  CA  PHE P  37      -8.169 -59.207  95.963  0.00 97.00      PROA   
ATOM    570  HA  PHE P  37      -8.025 -58.592  96.838  0.00 97.00      PROA   
ATOM    571  CB  PHE P  37      -8.720 -58.336  94.794  0.00 97.00      PROA   
ATOM    572  HB1 PHE P  37      -9.603 -57.753  95.132  0.00 97.00      PROA   
ATOM    573  HB2 PHE P  37      -9.027 -58.979  93.942  0.00 97.00      PROA   
ATOM    574  CG  PHE P  37      -7.676 -57.370  94.281  0.00 97.00      PROA   
ATOM    575  CD1 PHE P  37      -7.629 -56.048  94.757  0.00 97.00      PROA   
ATOM    576  HD1 PHE P  37      -8.340 -55.723  95.502  0.00 97.00      PROA   
ATOM    577  CE1 PHE P  37      -6.661 -55.151  94.287  0.00 97.00      PROA   
ATOM    578  HE1 PHE P  37      -6.634 -54.141  94.668  0.00 97.00      PROA   
ATOM    579  CZ  PHE P  37      -5.725 -55.567  93.332  0.00 97.00      PROA   
ATOM    580  HZ  PHE P  37      -4.967 -54.881  92.982  0.00 97.00      PROA   
ATOM    581  CD2 PHE P  37      -6.748 -57.763  93.296  0.00 97.00      PROA   
ATOM    582  HD2 PHE P  37      -6.770 -58.773  92.918  0.00 97.00      PROA   
ATOM    583  CE2 PHE P  37      -5.768 -56.877  92.840  0.00 97.00      PROA   
ATOM    584  HE2 PHE P  37      -5.036 -57.210  92.122  0.00 97.00      PROA   
ATOM    585  C   PHE P  37      -9.216 -60.254  96.289  0.00 97.00      PROA   
ATOM    586  O   PHE P  37      -9.344 -61.253  95.588  0.00 97.00      PROA   
ATOM    587  N   LEU P  38     -10.006 -60.023  97.367  0.00 97.00      PROA   
ATOM    588  HN  LEU P  38      -9.826 -59.238  97.959  0.00 97.00      PROA   
ATOM    589  CA  LEU P  38     -11.177 -60.802  97.720  0.00 97.00      PROA   
ATOM    590  HA  LEU P  38     -11.298 -61.625  97.035  0.00 97.00      PROA   
ATOM    591  CB  LEU P  38     -11.162 -61.331  99.178  0.00 97.00      PROA   
ATOM    592  HB1 LEU P  38     -12.107 -61.878  99.394  0.00 97.00      PROA   
ATOM    593  HB2 LEU P  38     -11.089 -60.475  99.887  0.00 97.00      PROA   
ATOM    594  CG  LEU P  38      -9.992 -62.284  99.491  0.00 97.00      PROA   
ATOM    595  HG  LEU P  38      -9.055 -61.719  99.301  0.00 97.00      PROA   
ATOM    596  CD1 LEU P  38      -9.992 -62.712 100.970  0.00 97.00      PROA   
ATOM    597 HD11 LEU P  38     -10.920 -63.276 101.202  0.00 97.00      PROA   
ATOM    598 HD12 LEU P  38      -9.936 -61.825 101.635  0.00 97.00      PROA   
ATOM    599 HD13 LEU P  38      -9.122 -63.370 101.178  0.00 97.00      PROA   
ATOM    600  CD2 LEU P  38      -9.998 -63.525  98.586  0.00 97.00      PROA   
ATOM    601 HD21 LEU P  38      -9.915 -63.250  97.515  0.00 97.00      PROA   
ATOM    602 HD22 LEU P  38     -10.935 -64.102  98.737  0.00 97.00      PROA   
ATOM    603 HD23 LEU P  38      -9.139 -64.176  98.848  0.00 97.00      PROA   
ATOM    604  C   LEU P  38     -12.366 -59.890  97.597  0.00 97.00      PROA   
ATOM    605  O   LEU P  38     -12.492 -58.932  98.353  0.00 97.00      PROA   
ATOM    606  N   ASN P  39     -13.279 -60.158  96.632  0.00 97.00      PROA   
ATOM    607  HN  ASN P  39     -13.175 -60.973  96.061  0.00 97.00      PROA   
ATOM    608  CA  ASN P  39     -14.492 -59.370  96.425  0.00 97.00      PROA   
ATOM    609  HA  ASN P  39     -14.955 -59.747  95.525  0.00 97.00      PROA   
ATOM    610  CB  ASN P  39     -15.501 -59.520  97.603  0.00 97.00      PROA   
ATOM    611  HB1 ASN P  39     -16.470 -59.046  97.343  0.00 97.00      PROA   
ATOM    612  HB2 ASN P  39     -15.095 -59.026  98.512  0.00 97.00      PROA   
ATOM    613  CG  ASN P  39     -15.765 -61.002  97.898  0.00 97.00      PROA   
ATOM    614  OD1 ASN P  39     -15.820 -61.832  96.990  0.00 97.00      PROA   
ATOM    615  ND2 ASN P  39     -15.894 -61.356  99.207  0.00 97.00      PROA   
ATOM    616 HD21 ASN P  39     -16.006 -62.324  99.426  0.00 97.00      PROA   
ATOM    617 HD22 ASN P  39     -15.825 -60.663  99.922  0.00 97.00      PROA   
ATOM    618  C   ASN P  39     -14.192 -57.891  96.183  0.00 97.00      PROA   
ATOM    619  O   ASN P  39     -14.864 -57.005  96.709  0.00 97.00      PROA   
ATOM    620  N   GLY P  40     -13.131 -57.600  95.395  0.00 97.00      PROA   
ATOM    621  HN  GLY P  40     -12.646 -58.348  94.950  0.00 97.00      PROA   
ATOM    622  CA  GLY P  40     -12.619 -56.253  95.175  0.00 97.00      PROA   
ATOM    623  HA1 GLY P  40     -13.452 -55.563  95.139  0.00 97.00      PROA   
ATOM    624  HA2 GLY P  40     -12.073 -56.272  94.243  0.00 97.00      PROA   
ATOM    625  C   GLY P  40     -11.659 -55.747  96.234  0.00 97.00      PROA   
ATOM    626  O   GLY P  40     -10.856 -54.859  95.955  0.00 97.00      PROA   
ATOM    627  N   THR P  41     -11.701 -56.279  97.477  0.00 97.00      PROA   
ATOM    628  HN  THR P  41     -12.321 -57.037  97.674  0.00 97.00      PROA   
ATOM    629  CA  THR P  41     -10.902 -55.782  98.592  0.00 97.00      PROA   
ATOM    630  HA  THR P  41     -10.795 -54.711  98.483  0.00 97.00      PROA   
ATOM    631  CB  THR P  41     -11.546 -56.040  99.951  0.00 97.00      PROA   
ATOM    632  HB  THR P  41     -11.720 -57.131 100.095  0.00 97.00      PROA   
ATOM    633  OG1 THR P  41     -12.797 -55.370 100.025  0.00 97.00      PROA   
ATOM    634  HG1 THR P  41     -13.323 -55.693  99.292  0.00 97.00      PROA   
ATOM    635  CG2 THR P  41     -10.683 -55.509 101.116  0.00 97.00      PROA   
ATOM    636 HG21 THR P  41     -10.472 -54.428 100.976  0.00 97.00      PROA   
ATOM    637 HG22 THR P  41      -9.723 -56.057 101.202  0.00 97.00      PROA   
ATOM    638 HG23 THR P  41     -11.232 -55.635 102.074  0.00 97.00      PROA   
ATOM    639  C   THR P  41      -9.517 -56.391  98.579  0.00 97.00      PROA   
ATOM    640  O   THR P  41      -9.362 -57.605  98.627  0.00 97.00      PROA   
ATOM    641  N   ALA P  42      -8.461 -55.551  98.520  0.00 97.00      PROA   
ATOM    642  HN  ALA P  42      -8.601 -54.565  98.473  0.00 97.00      PROA   
ATOM    643  CA  ALA P  42      -7.078 -55.986  98.500  0.00 97.00      PROA   
ATOM    644  HA  ALA P  42      -6.986 -56.672  97.671  0.00 97.00      PROA   
ATOM    645  CB  ALA P  42      -6.146 -54.792  98.221  0.00 97.00      PROA   
ATOM    646  HB1 ALA P  42      -6.208 -54.049  99.045  0.00 97.00      PROA   
ATOM    647  HB2 ALA P  42      -6.451 -54.288  97.277  0.00 97.00      PROA   
ATOM    648  HB3 ALA P  42      -5.093 -55.124  98.112  0.00 97.00      PROA   
ATOM    649  C   ALA P  42      -6.599 -56.710  99.758  0.00 97.00      PROA   
ATOM    650  O   ALA P  42      -6.809 -56.261 100.883  0.00 97.00      PROA   
ATOM    651  N   ILE P  43      -5.891 -57.852  99.576  0.00 97.00      PROA   
ATOM    652  HN  ILE P  43      -5.750 -58.199  98.649  0.00 97.00      PROA   
ATOM    653  CA  ILE P  43      -5.232 -58.590 100.640  0.00 97.00      PROA   
ATOM    654  HA  ILE P  43      -5.731 -58.360 101.570  0.00 97.00      PROA   
ATOM    655  CB  ILE P  43      -5.214 -60.120 100.461  0.00 97.00      PROA   
ATOM    656  HB  ILE P  43      -4.337 -60.426  99.843  0.00 97.00      PROA   
ATOM    657  CG2 ILE P  43      -5.099 -60.788 101.855  0.00 97.00      PROA   
ATOM    658 HG21 ILE P  43      -5.977 -60.520 102.481  0.00 97.00      PROA   
ATOM    659 HG22 ILE P  43      -4.176 -60.489 102.388  0.00 97.00      PROA   
ATOM    660 HG23 ILE P  43      -5.073 -61.891 101.764  0.00 97.00      PROA   
ATOM    661  CG1 ILE P  43      -6.460 -60.655  99.708  0.00 97.00      PROA   
ATOM    662 HG11 ILE P  43      -6.535 -60.171  98.713  0.00 97.00      PROA   
ATOM    663 HG12 ILE P  43      -7.377 -60.394 100.279  0.00 97.00      PROA   
ATOM    664  CD  ILE P  43      -6.405 -62.173  99.478  0.00 97.00      PROA   
ATOM    665  HD1 ILE P  43      -5.384 -62.492  99.179  0.00 97.00      PROA   
ATOM    666  HD2 ILE P  43      -7.107 -62.474  98.673  0.00 97.00      PROA   
ATOM    667  HD3 ILE P  43      -6.691 -62.719 100.402  0.00 97.00      PROA   
ATOM    668  C   ILE P  43      -3.802 -58.074 100.701  0.00 97.00      PROA   
ATOM    669  O   ILE P  43      -3.263 -57.575  99.716  0.00 97.00      PROA   
ATOM    670  N   GLN P  44      -3.132 -58.201 101.868  0.00 97.00      PROA   
ATOM    671  HN  GLN P  44      -3.587 -58.559 102.681  0.00 97.00      PROA   
ATOM    672  CA  GLN P  44      -1.752 -57.792 102.042  0.00 97.00      PROA   
ATOM    673  HA  GLN P  44      -1.566 -56.902 101.454  0.00 97.00      PROA   
ATOM    674  CB  GLN P  44      -1.479 -57.477 103.536  0.00 97.00      PROA   
ATOM    675  HB1 GLN P  44      -0.434 -57.107 103.633  0.00 97.00      PROA   
ATOM    676  HB2 GLN P  44      -1.562 -58.412 104.136  0.00 97.00      PROA   
ATOM    677  CG  GLN P  44      -2.419 -56.417 104.172  0.00 97.00      PROA   
ATOM    678  HG1 GLN P  44      -2.037 -56.163 105.185  0.00 97.00      PROA   
ATOM    679  HG2 GLN P  44      -3.445 -56.826 104.295  0.00 97.00      PROA   
ATOM    680  CD  GLN P  44      -2.473 -55.109 103.369  0.00 97.00      PROA   
ATOM    681  OE1 GLN P  44      -1.598 -54.250 103.516  0.00 97.00      PROA   
ATOM    682  NE2 GLN P  44      -3.522 -54.930 102.518  0.00 97.00      PROA   
ATOM    683 HE21 GLN P  44      -3.550 -54.079 101.997  0.00 97.00      PROA   
ATOM    684 HE22 GLN P  44      -4.210 -55.643 102.393  0.00 97.00      PROA   
ATOM    685  C   GLN P  44      -0.787 -58.875 101.553  0.00 97.00      PROA   
ATOM    686  O   GLN P  44       0.422 -58.658 101.471  0.00 97.00      PROA   
ATOM    687  N   THR P  45      -1.313 -60.068 101.180  0.00 97.00      PROA   
ATOM    688  HN  THR P  45      -2.292 -60.218 101.288  0.00 97.00      PROA   
ATOM    689  CA  THR P  45      -0.574 -61.190 100.614  0.00 97.00      PROA   
ATOM    690  HA  THR P  45       0.169 -61.486 101.341  0.00 97.00      PROA   
ATOM    691  CB  THR P  45      -1.486 -62.384 100.328  0.00 97.00      PROA   
ATOM    692  HB  THR P  45      -2.246 -62.120  99.556  0.00 97.00      PROA   
ATOM    693  OG1 THR P  45      -2.177 -62.759 101.511  0.00 97.00      PROA   
ATOM    694  HG1 THR P  45      -2.698 -63.531 101.275  0.00 97.00      PROA   
ATOM    695  CG2 THR P  45      -0.680 -63.613  99.869  0.00 97.00      PROA   
ATOM    696 HG21 THR P  45       0.069 -63.880 100.644  0.00 97.00      PROA   
ATOM    697 HG22 THR P  45      -0.163 -63.432  98.905  0.00 97.00      PROA   
ATOM    698 HG23 THR P  45      -1.350 -64.487  99.725  0.00 97.00      PROA   
ATOM    699  C   THR P  45       0.132 -60.824  99.320  0.00 97.00      PROA   
ATOM    700  O   THR P  45      -0.514 -60.622  98.299  0.00 97.00      PROA   
ATOM    701  N   SER P  46       1.483 -60.730  99.325  0.00 97.00      PROA   
ATOM    702  HN  SER P  46       1.985 -60.765 100.186  0.00 97.00      PROA   
ATOM    703  CA  SER P  46       2.233 -60.360  98.131  0.00 97.00      PROA   
ATOM    704  HA  SER P  46       1.574 -59.881  97.423  0.00 97.00      PROA   
ATOM    705  CB  SER P  46       3.357 -59.352  98.470  0.00 97.00      PROA   
ATOM    706  HB1 SER P  46       3.965 -59.128  97.566  0.00 97.00      PROA   
ATOM    707  HB2 SER P  46       4.029 -59.767  99.251  0.00 97.00      PROA   
ATOM    708  OG  SER P  46       2.806 -58.115  98.918  0.00 97.00      PROA   
ATOM    709  HG1 SER P  46       2.177 -58.307  99.620  0.00 97.00      PROA   
ATOM    710  C   SER P  46       2.861 -61.544  97.414  0.00 97.00      PROA   
ATOM    711  O   SER P  46       3.366 -61.405  96.300  0.00 97.00      PROA   
ATOM    712  N   THR P  47       2.815 -62.757  98.011  0.00 97.00      PROA   
ATOM    713  HN  THR P  47       2.380 -62.843  98.903  0.00 97.00      PROA   
ATOM    714  CA  THR P  47       3.278 -63.993  97.384  0.00 97.00      PROA   
ATOM    715  HA  THR P  47       4.275 -63.773  97.037  0.00 97.00      PROA   
ATOM    716  CB  THR P  47       3.457 -65.171  98.361  0.00 97.00      PROA   
ATOM    717  HB  THR P  47       4.347 -64.975  99.001  0.00 97.00      PROA   
ATOM    718  OG1 THR P  47       3.647 -66.431  97.718  0.00 97.00      PROA   
ATOM    719  HG1 THR P  47       3.529 -67.094  98.402  0.00 97.00      PROA   
ATOM    720  CG2 THR P  47       2.224 -65.306  99.268  0.00 97.00      PROA   
ATOM    721 HG21 THR P  47       1.301 -65.361  98.655  0.00 97.00      PROA   
ATOM    722 HG22 THR P  47       2.145 -64.446  99.962  0.00 97.00      PROA   
ATOM    723 HG23 THR P  47       2.286 -66.232  99.880  0.00 97.00      PROA   
ATOM    724  C   THR P  47       2.422 -64.379  96.172  0.00 97.00      PROA   
ATOM    725  O   THR P  47       1.214 -64.163  96.219  0.00 97.00      PROA   
ATOM    726  N   PRO P  48       2.949 -64.975  95.094  0.00 97.00      PROA   
ATOM    727  CD  PRO P  48       4.351 -64.812  94.685  0.00 97.00      PROA   
ATOM    728  HD1 PRO P  48       4.935 -65.669  95.086  0.00 97.00      PROA   
ATOM    729  HD2 PRO P  48       4.789 -63.851  95.035  0.00 97.00      PROA   
ATOM    730  CA  PRO P  48       2.119 -65.436  93.983  0.00 97.00      PROA   
ATOM    731  HA  PRO P  48       1.451 -64.635  93.698  0.00 97.00      PROA   
ATOM    732  CB  PRO P  48       3.141 -65.784  92.885  0.00 97.00      PROA   
ATOM    733  HB1 PRO P  48       2.716 -65.655  91.870  0.00 97.00      PROA   
ATOM    734  HB2 PRO P  48       3.511 -66.828  92.994  0.00 97.00      PROA   
ATOM    735  CG  PRO P  48       4.310 -64.838  93.158  0.00 97.00      PROA   
ATOM    736  HG1 PRO P  48       5.260 -65.181  92.703  0.00 97.00      PROA   
ATOM    737  HG2 PRO P  48       4.061 -63.822  92.780  0.00 97.00      PROA   
ATOM    738  C   PRO P  48       1.280 -66.663  94.283  0.00 97.00      PROA   
ATOM    739  O   PRO P  48       0.569 -67.086  93.380  0.00 97.00      PROA   
ATOM    740  N   THR P  49       1.315 -67.244  95.506  0.00 97.00      PROA   
ATOM    741  HN  THR P  49       1.929 -66.899  96.210  0.00 97.00      PROA   
ATOM    742  CA  THR P  49       0.422 -68.333  95.873  0.00 97.00      PROA   
ATOM    743  HA  THR P  49      -0.343 -68.401  95.117  0.00 97.00      PROA   
ATOM    744  CB  THR P  49       1.085 -69.713  95.936  0.00 97.00      PROA   
ATOM    745  HB  THR P  49       1.747 -69.797  95.047  0.00 97.00      PROA   
ATOM    746  OG1 THR P  49       0.120 -70.754  95.841  0.00 97.00      PROA   
ATOM    747  HG1 THR P  49       0.590 -71.497  95.446  0.00 97.00      PROA   
ATOM    748  CG2 THR P  49       1.938 -69.958  97.193  0.00 97.00      PROA   
ATOM    749 HG21 THR P  49       1.303 -69.995  98.103  0.00 97.00      PROA   
ATOM    750 HG22 THR P  49       2.698 -69.160  97.308  0.00 97.00      PROA   
ATOM    751 HG23 THR P  49       2.460 -70.937  97.107  0.00 97.00      PROA   
ATOM    752  C   THR P  49      -0.276 -67.970  97.161  0.00 97.00      PROA   
ATOM    753  O   THR P  49       0.340 -67.580  98.148  0.00 97.00      PROA   
ATOM    754  N   TYR P  50      -1.620 -68.087  97.171  0.00 97.00      PROA   
ATOM    755  HN  TYR P  50      -2.100 -68.381  96.345  0.00 97.00      PROA   
ATOM    756  CA  TYR P  50      -2.435 -67.837  98.336  0.00 97.00      PROA   
ATOM    757  HA  TYR P  50      -1.876 -67.260  99.059  0.00 97.00      PROA   
ATOM    758  CB  TYR P  50      -3.736 -67.074  97.964  0.00 97.00      PROA   
ATOM    759  HB1 TYR P  50      -4.392 -67.681  97.305  0.00 97.00      PROA   
ATOM    760  HB2 TYR P  50      -3.460 -66.154  97.406  0.00 97.00      PROA   
ATOM    761  CG  TYR P  50      -4.509 -66.651  99.188  0.00 97.00      PROA   
ATOM    762  CD1 TYR P  50      -5.517 -67.468  99.731  0.00 97.00      PROA   
ATOM    763  HD1 TYR P  50      -5.737 -68.424  99.278  0.00 97.00      PROA   
ATOM    764  CE1 TYR P  50      -6.257 -67.042 100.842  0.00 97.00      PROA   
ATOM    765  HE1 TYR P  50      -7.049 -67.661 101.238  0.00 97.00      PROA   
ATOM    766  CZ  TYR P  50      -5.982 -65.805 101.432  0.00 97.00      PROA   
ATOM    767  OH  TYR P  50      -6.729 -65.371 102.547  0.00 97.00      PROA   
ATOM    768  HH  TYR P  50      -7.396 -66.037 102.730  0.00 97.00      PROA   
ATOM    769  CD2 TYR P  50      -4.261 -65.399  99.775  0.00 97.00      PROA   
ATOM    770  HD2 TYR P  50      -3.516 -64.748  99.341  0.00 97.00      PROA   
ATOM    771  CE2 TYR P  50      -4.980 -64.987 100.903  0.00 97.00      PROA   
ATOM    772  HE2 TYR P  50      -4.784 -64.028 101.357  0.00 97.00      PROA   
ATOM    773  C   TYR P  50      -2.747 -69.193  98.924  0.00 97.00      PROA   
ATOM    774  O   TYR P  50      -3.473 -69.979  98.328  0.00 97.00      PROA   
ATOM    775  N   HSD P  51      -2.186 -69.497 100.116  0.00 97.00      PROA   
ATOM    776  HN  HSD P  51      -1.632 -68.826 100.600  0.00 97.00      PROA   
ATOM    777  CA  HSD P  51      -2.233 -70.823 100.695  0.00 97.00      PROA   
ATOM    778  HA  HSD P  51      -2.573 -71.539  99.961  0.00 97.00      PROA   
ATOM    779  CB  HSD P  51      -0.824 -71.269 101.175  0.00 97.00      PROA   
ATOM    780  HB1 HSD P  51      -0.405 -70.503 101.864  0.00 97.00      PROA   
ATOM    781  HB2 HSD P  51      -0.164 -71.299 100.280  0.00 97.00      PROA   
ATOM    782  ND1 HSD P  51      -1.091 -72.844 103.171  0.00 97.00      PROA   
ATOM    783  HD1 HSD P  51      -1.547 -72.194 103.781  0.00 97.00      PROA   
ATOM    784  CG  HSD P  51      -0.754 -72.617 101.851  0.00 97.00      PROA   
ATOM    785  CE1 HSD P  51      -0.755 -74.125 103.451  0.00 97.00      PROA   
ATOM    786  HE1 HSD P  51      -0.923 -74.575 104.430  0.00 97.00      PROA   
ATOM    787  NE2 HSD P  51      -0.215 -74.735 102.414  0.00 97.00      PROA   
ATOM    788  CD2 HSD P  51      -0.208 -73.783 101.409  0.00 97.00      PROA   
ATOM    789  HD2 HSD P  51       0.217 -74.021 100.442  0.00 97.00      PROA   
ATOM    790  C   HSD P  51      -3.196 -70.870 101.853  0.00 97.00      PROA   
ATOM    791  O   HSD P  51      -2.933 -70.332 102.927  0.00 97.00      PROA   
ATOM    792  N   ILE P  52      -4.329 -71.580 101.668  0.00 97.00      PROA   
ATOM    793  HN  ILE P  52      -4.558 -71.985 100.783  0.00 97.00      PROA   
ATOM    794  CA  ILE P  52      -5.279 -71.857 102.719  0.00 97.00      PROA   
ATOM    795  HA  ILE P  52      -5.196 -71.112 103.499  0.00 97.00      PROA   
ATOM    796  CB  ILE P  52      -6.717 -71.841 102.213  0.00 97.00      PROA   
ATOM    797  HB  ILE P  52      -6.799 -72.535 101.353  0.00 97.00      PROA   
ATOM    798  CG2 ILE P  52      -7.699 -72.322 103.298  0.00 97.00      PROA   
ATOM    799 HG21 ILE P  52      -7.627 -71.687 104.206  0.00 97.00      PROA   
ATOM    800 HG22 ILE P  52      -7.532 -73.383 103.574  0.00 97.00      PROA   
ATOM    801 HG23 ILE P  52      -8.737 -72.239 102.913  0.00 97.00      PROA   
ATOM    802  CG1 ILE P  52      -7.102 -70.426 101.716  0.00 97.00      PROA   
ATOM    803 HG11 ILE P  52      -6.238 -69.940 101.216  0.00 97.00      PROA   
ATOM    804 HG12 ILE P  52      -7.363 -69.806 102.603  0.00 97.00      PROA   
ATOM    805  CD  ILE P  52      -8.278 -70.416 100.735  0.00 97.00      PROA   
ATOM    806  HD1 ILE P  52      -9.173 -70.889 101.190  0.00 97.00      PROA   
ATOM    807  HD2 ILE P  52      -8.020 -70.955  99.800  0.00 97.00      PROA   
ATOM    808  HD3 ILE P  52      -8.542 -69.372 100.473  0.00 97.00      PROA   
ATOM    809  C   ILE P  52      -4.906 -73.207 103.287  0.00 97.00      PROA   
ATOM    810  O   ILE P  52      -5.086 -74.245 102.655  0.00 97.00      PROA   
ATOM    811  N   THR P  53      -4.342 -73.213 104.516  0.00 97.00      PROA   
ATOM    812  HN  THR P  53      -4.135 -72.347 104.966  0.00 97.00      PROA   
ATOM    813  CA  THR P  53      -3.905 -74.415 105.213  0.00 97.00      PROA   
ATOM    814  HA  THR P  53      -3.199 -74.917 104.566  0.00 97.00      PROA   
ATOM    815  CB  THR P  53      -3.215 -74.099 106.536  0.00 97.00      PROA   
ATOM    816  HB  THR P  53      -3.944 -73.678 107.265  0.00 97.00      PROA   
ATOM    817  OG1 THR P  53      -2.195 -73.132 106.328  0.00 97.00      PROA   
ATOM    818  HG1 THR P  53      -1.766 -73.024 107.181  0.00 97.00      PROA   
ATOM    819  CG2 THR P  53      -2.545 -75.353 107.131  0.00 97.00      PROA   
ATOM    820 HG21 THR P  53      -1.830 -75.790 106.401  0.00 97.00      PROA   
ATOM    821 HG22 THR P  53      -3.294 -76.124 107.399  0.00 97.00      PROA   
ATOM    822 HG23 THR P  53      -1.985 -75.089 108.055  0.00 97.00      PROA   
ATOM    823  C   THR P  53      -5.043 -75.380 105.470  0.00 97.00      PROA   
ATOM    824  O   THR P  53      -4.893 -76.586 105.280  0.00 97.00      PROA   
ATOM    825  N   SER P  54      -6.215 -74.853 105.887  0.00 97.00      PROA   
ATOM    826  HN  SER P  54      -6.330 -73.868 105.971  0.00 97.00      PROA   
ATOM    827  CA  SER P  54      -7.358 -75.661 106.242  0.00 97.00      PROA   
ATOM    828  HA  SER P  54      -7.478 -76.437 105.498  0.00 97.00      PROA   
ATOM    829  CB  SER P  54      -7.293 -76.251 107.683  0.00 97.00      PROA   
ATOM    830  HB1 SER P  54      -8.179 -76.889 107.882  0.00 97.00      PROA   
ATOM    831  HB2 SER P  54      -7.278 -75.433 108.434  0.00 97.00      PROA   
ATOM    832  OG  SER P  54      -6.118 -77.028 107.892  0.00 97.00      PROA   
ATOM    833  HG1 SER P  54      -6.082 -77.661 107.170  0.00 97.00      PROA   
ATOM    834  C   SER P  54      -8.545 -74.730 106.192  0.00 97.00      PROA   
ATOM    835  O   SER P  54      -8.675 -73.847 107.035  0.00 97.00      PROA   
ATOM    836  N   ALA P  55      -9.420 -74.877 105.173  0.00 97.00      PROA   
ATOM    837  HN  ALA P  55      -9.284 -75.604 104.498  0.00 97.00      PROA   
ATOM    838  CA  ALA P  55     -10.444 -73.914 104.814  0.00 97.00      PROA   
ATOM    839  HA  ALA P  55      -9.919 -72.999 104.603  0.00 97.00      PROA   
ATOM    840  CB  ALA P  55     -11.148 -74.359 103.517  0.00 97.00      PROA   
ATOM    841  HB1 ALA P  55     -11.695 -75.313 103.674  0.00 97.00      PROA   
ATOM    842  HB2 ALA P  55     -10.391 -74.529 102.720  0.00 97.00      PROA   
ATOM    843  HB3 ALA P  55     -11.858 -73.584 103.162  0.00 97.00      PROA   
ATOM    844  C   ALA P  55     -11.496 -73.561 105.858  0.00 97.00      PROA   
ATOM    845  O   ALA P  55     -12.040 -74.418 106.547  0.00 97.00      PROA   
ATOM    846  N   SER P  56     -11.817 -72.246 105.962  0.00 97.00      PROA   
ATOM    847  HN  SER P  56     -11.307 -71.572 105.426  0.00 97.00      PROA   
ATOM    848  CA  SER P  56     -12.892 -71.695 106.771  0.00 97.00      PROA   
ATOM    849  HA  SER P  56     -13.249 -72.463 107.440  0.00 97.00      PROA   
ATOM    850  CB  SER P  56     -12.464 -70.476 107.640  0.00 97.00      PROA   
ATOM    851  HB1 SER P  56     -11.585 -70.770 108.251  0.00 97.00      PROA   
ATOM    852  HB2 SER P  56     -13.284 -70.195 108.337  0.00 97.00      PROA   
ATOM    853  OG  SER P  56     -12.098 -69.337 106.864  0.00 97.00      PROA   
ATOM    854  HG1 SER P  56     -12.251 -68.567 107.428  0.00 97.00      PROA   
ATOM    855  C   SER P  56     -14.051 -71.314 105.870  0.00 97.00      PROA   
ATOM    856  O   SER P  56     -13.944 -71.325 104.648  0.00 97.00      PROA   
ATOM    857  N   GLU P  57     -15.220 -70.974 106.464  0.00 97.00      PROA   
ATOM    858  HN  GLU P  57     -15.297 -70.947 107.458  0.00 97.00      PROA   
ATOM    859  CA  GLU P  57     -16.400 -70.498 105.760  0.00 97.00      PROA   
ATOM    860  HA  GLU P  57     -16.701 -71.244 105.038  0.00 97.00      PROA   
ATOM    861  CB  GLU P  57     -17.533 -70.223 106.791  0.00 97.00      PROA   
ATOM    862  HB1 GLU P  57     -18.445 -69.871 106.268  0.00 97.00      PROA   
ATOM    863  HB2 GLU P  57     -17.185 -69.391 107.450  0.00 97.00      PROA   
ATOM    864  CG  GLU P  57     -17.894 -71.382 107.767  0.00 97.00      PROA   
ATOM    865  HG1 GLU P  57     -18.547 -70.949 108.560  0.00 97.00      PROA   
ATOM    866  HG2 GLU P  57     -16.986 -71.774 108.268  0.00 97.00      PROA   
ATOM    867  CD  GLU P  57     -18.654 -72.570 107.166  0.00 97.00      PROA   
ATOM    868  OE1 GLU P  57     -19.865 -72.714 107.485  0.00 97.00      PROA   
ATOM    869  OE2 GLU P  57     -18.024 -73.396 106.455  0.00 97.00      PROA   
ATOM    870  C   GLU P  57     -16.083 -69.188 105.031  0.00 97.00      PROA   
ATOM    871  O   GLU P  57     -16.443 -68.958 103.881  0.00 97.00      PROA   
ATOM    872  N   ASP P  58     -15.342 -68.330 105.752  0.00 97.00      PROA   
ATOM    873  HN  ASP P  58     -15.135 -68.598 106.692  0.00 97.00      PROA   
ATOM    874  CA  ASP P  58     -14.906 -66.979 105.509  0.00 97.00      PROA   
ATOM    875  HA  ASP P  58     -15.754 -66.432 105.124  0.00 97.00      PROA   
ATOM    876  CB  ASP P  58     -14.486 -66.312 106.869  0.00 97.00      PROA   
ATOM    877  HB1 ASP P  58     -15.374 -65.764 107.259  0.00 97.00      PROA   
ATOM    878  HB2 ASP P  58     -13.668 -65.580 106.734  0.00 97.00      PROA   
ATOM    879  CG  ASP P  58     -14.100 -67.305 107.985  0.00 97.00      PROA   
ATOM    880  OD1 ASP P  58     -14.964 -68.115 108.419  0.00 97.00      PROA   
ATOM    881  OD2 ASP P  58     -12.928 -67.246 108.436  0.00 97.00      PROA   
ATOM    882  C   ASP P  58     -13.834 -66.838 104.431  0.00 97.00      PROA   
ATOM    883  O   ASP P  58     -13.680 -65.759 103.860  0.00 97.00      PROA   
ATOM    884  N   ASP P  59     -13.130 -67.934 104.055  0.00 97.00      PROA   
ATOM    885  HN  ASP P  59     -13.127 -68.749 104.630  0.00 97.00      PROA   
ATOM    886  CA  ASP P  59     -12.335 -68.036 102.836  0.00 97.00      PROA   
ATOM    887  HA  ASP P  59     -11.573 -67.266 102.865  0.00 97.00      PROA   
ATOM    888  CB  ASP P  59     -11.666 -69.439 102.752  0.00 97.00      PROA   
ATOM    889  HB1 ASP P  59     -11.304 -69.646 101.723  0.00 97.00      PROA   
ATOM    890  HB2 ASP P  59     -12.397 -70.225 103.031  0.00 97.00      PROA   
ATOM    891  CG  ASP P  59     -10.430 -69.563 103.644  0.00 97.00      PROA   
ATOM    892  OD1 ASP P  59      -9.579 -68.636 103.636  0.00 97.00      PROA   
ATOM    893  OD2 ASP P  59     -10.259 -70.660 104.231  0.00 97.00      PROA   
ATOM    894  C   ASP P  59     -13.147 -67.814 101.548  0.00 97.00      PROA   
ATOM    895  O   ASP P  59     -12.594 -67.448 100.516  0.00 97.00      PROA   
ATOM    896  N   SER P  60     -14.482 -68.037 101.566  0.00 97.00      PROA   
ATOM    897  HN  SER P  60     -14.897 -68.329 102.424  0.00 97.00      PROA   
ATOM    898  CA  SER P  60     -15.374 -67.886 100.413  0.00 97.00      PROA   
ATOM    899  HA  SER P  60     -15.005 -68.560  99.651  0.00 97.00      PROA   
ATOM    900  CB  SER P  60     -16.845 -68.267 100.720  0.00 97.00      PROA   
ATOM    901  HB1 SER P  60     -17.464 -68.194  99.799  0.00 97.00      PROA   
ATOM    902  HB2 SER P  60     -17.265 -67.583 101.489  0.00 97.00      PROA   
ATOM    903  OG  SER P  60     -16.951 -69.599 101.199  0.00 97.00      PROA   
ATOM    904  HG1 SER P  60     -16.709 -69.569 102.130  0.00 97.00      PROA   
ATOM    905  C   SER P  60     -15.443 -66.489  99.797  0.00 97.00      PROA   
ATOM    906  O   SER P  60     -15.479 -65.478 100.496  0.00 97.00      PROA   
ATOM    907  N   GLY P  61     -15.522 -66.405  98.446  0.00 97.00      PROA   
ATOM    908  HN  GLY P  61     -15.545 -67.235  97.890  0.00 97.00      PROA   
ATOM    909  CA  GLY P  61     -15.584 -65.127  97.751  0.00 97.00      PROA   
ATOM    910  HA1 GLY P  61     -15.060 -64.376  98.326  0.00 97.00      PROA   
ATOM    911  HA2 GLY P  61     -16.622 -64.894  97.569  0.00 97.00      PROA   
ATOM    912  C   GLY P  61     -14.880 -65.209  96.435  0.00 97.00      PROA   
ATOM    913  O   GLY P  61     -14.365 -66.255  96.063  0.00 97.00      PROA   
ATOM    914  N   GLU P  62     -14.828 -64.089  95.678  0.00 97.00      PROA   
ATOM    915  HN  GLU P  62     -15.253 -63.237  95.984  0.00 97.00      PROA   
ATOM    916  CA  GLU P  62     -14.141 -64.050  94.407  0.00 97.00      PROA   
ATOM    917  HA  GLU P  62     -14.099 -65.053  94.024  0.00 97.00      PROA   
ATOM    918  CB  GLU P  62     -14.876 -63.246  93.307  0.00 97.00      PROA   
ATOM    919  HB1 GLU P  62     -15.926 -63.618  93.288  0.00 97.00      PROA   
ATOM    920  HB2 GLU P  62     -14.406 -63.516  92.334  0.00 97.00      PROA   
ATOM    921  CG  GLU P  62     -14.939 -61.715  93.445  0.00 97.00      PROA   
ATOM    922  HG1 GLU P  62     -13.947 -61.285  93.698  0.00 97.00      PROA   
ATOM    923  HG2 GLU P  62     -15.670 -61.429  94.229  0.00 97.00      PROA   
ATOM    924  CD  GLU P  62     -15.387 -61.096  92.126  0.00 97.00      PROA   
ATOM    925  OE1 GLU P  62     -16.294 -61.651  91.462  0.00 97.00      PROA   
ATOM    926  OE2 GLU P  62     -14.819 -60.040  91.769  0.00 97.00      PROA   
ATOM    927  C   GLU P  62     -12.703 -63.633  94.566  0.00 97.00      PROA   
ATOM    928  O   GLU P  62     -12.370 -62.579  95.100  0.00 97.00      PROA   
ATOM    929  N   TYR P  63     -11.807 -64.520  94.090  0.00 97.00      PROA   
ATOM    930  HN  TYR P  63     -12.128 -65.368  93.671  0.00 97.00      PROA   
ATOM    931  CA  TYR P  63     -10.375 -64.380  94.146  0.00 97.00      PROA   
ATOM    932  HA  TYR P  63     -10.111 -63.718  94.960  0.00 97.00      PROA   
ATOM    933  CB  TYR P  63      -9.665 -65.749  94.333  0.00 97.00      PROA   
ATOM    934  HB1 TYR P  63      -8.596 -65.699  94.039  0.00 97.00      PROA   
ATOM    935  HB2 TYR P  63     -10.168 -66.516  93.711  0.00 97.00      PROA   
ATOM    936  CG  TYR P  63      -9.742 -66.207  95.765  0.00 97.00      PROA   
ATOM    937  CD1 TYR P  63     -10.961 -66.617  96.334  0.00 97.00      PROA   
ATOM    938  HD1 TYR P  63     -11.859 -66.626  95.737  0.00 97.00      PROA   
ATOM    939  CE1 TYR P  63     -11.033 -66.986  97.681  0.00 97.00      PROA   
ATOM    940  HE1 TYR P  63     -11.986 -67.254  98.110  0.00 97.00      PROA   
ATOM    941  CZ  TYR P  63      -9.873 -67.000  98.463  0.00 97.00      PROA   
ATOM    942  OH  TYR P  63      -9.926 -67.319  99.835  0.00 97.00      PROA   
ATOM    943  HH  TYR P  63     -10.851 -67.367 100.094  0.00 97.00      PROA   
ATOM    944  CD2 TYR P  63      -8.579 -66.256  96.555  0.00 97.00      PROA   
ATOM    945  HD2 TYR P  63      -7.627 -65.969  96.135  0.00 97.00      PROA   
ATOM    946  CE2 TYR P  63      -8.645 -66.657  97.893  0.00 97.00      PROA   
ATOM    947  HE2 TYR P  63      -7.755 -66.655  98.500  0.00 97.00      PROA   
ATOM    948  C   TYR P  63      -9.899 -63.748  92.866  0.00 97.00      PROA   
ATOM    949  O   TYR P  63     -10.331 -64.118  91.777  0.00 97.00      PROA   
ATOM    950  N   ARG P  64      -9.002 -62.743  92.968  0.00 97.00      PROA   
ATOM    951  HN  ARG P  64      -8.734 -62.381  93.858  0.00 97.00      PROA   
ATOM    952  CA  ARG P  64      -8.469 -62.089  91.794  0.00 97.00      PROA   
ATOM    953  HA  ARG P  64      -8.431 -62.788  90.969  0.00 97.00      PROA   
ATOM    954  CB  ARG P  64      -9.256 -60.809  91.395  0.00 97.00      PROA   
ATOM    955  HB1 ARG P  64      -9.128 -60.666  90.300  0.00 97.00      PROA   
ATOM    956  HB2 ARG P  64      -8.846 -59.904  91.897  0.00 97.00      PROA   
ATOM    957  CG  ARG P  64     -10.753 -60.854  91.761  0.00 97.00      PROA   
ATOM    958  HG1 ARG P  64     -10.859 -60.838  92.867  0.00 97.00      PROA   
ATOM    959  HG2 ARG P  64     -11.211 -61.802  91.399  0.00 97.00      PROA   
ATOM    960  CD  ARG P  64     -11.551 -59.684  91.199  0.00 97.00      PROA   
ATOM    961  HD1 ARG P  64     -11.025 -58.717  91.341  0.00 97.00      PROA   
ATOM    962  HD2 ARG P  64     -12.541 -59.631  91.688  0.00 97.00      PROA   
ATOM    963  NE  ARG P  64     -11.677 -59.958  89.739  0.00 97.00      PROA   
ATOM    964  HE  ARG P  64     -11.074 -60.640  89.326  0.00 97.00      PROA   
ATOM    965  CZ  ARG P  64     -12.703 -59.555  88.970  0.00 97.00      PROA   
ATOM    966  NH1 ARG P  64     -13.871 -59.131  89.463  0.00 97.00      PROA   
ATOM    967 HH11 ARG P  64     -14.074 -59.391  90.408  0.00 97.00      PROA   
ATOM    968 HH12 ARG P  64     -14.653 -59.097  88.852  0.00 97.00      PROA   
ATOM    969  NH2 ARG P  64     -12.552 -59.645  87.643  0.00 97.00      PROA   
ATOM    970 HH21 ARG P  64     -11.648 -59.908  87.308  0.00 97.00      PROA   
ATOM    971 HH22 ARG P  64     -13.277 -59.306  87.054  0.00 97.00      PROA   
ATOM    972  C   ARG P  64      -7.070 -61.666  92.148  0.00 97.00      PROA   
ATOM    973  O   ARG P  64      -6.765 -61.431  93.311  0.00 97.00      PROA   
ATOM    974  N   CYS P  65      -6.172 -61.541  91.147  0.00 97.00      PROA   
ATOM    975  HN  CYS P  65      -6.354 -61.891  90.231  0.00 97.00      PROA   
ATOM    976  CA  CYS P  65      -4.868 -60.964  91.375  0.00 97.00      PROA   
ATOM    977  HA  CYS P  65      -4.947 -60.295  92.217  0.00 97.00      PROA   
ATOM    978  CB  CYS P  65      -3.808 -62.042  91.706  0.00 97.00      PROA   
ATOM    979  HB1 CYS P  65      -4.077 -62.456  92.704  0.00 97.00      PROA   
ATOM    980  HB2 CYS P  65      -2.795 -61.600  91.805  0.00 97.00      PROA   
ATOM    981  SG  CYS P  65      -3.813 -63.412  90.516  0.00 97.00      PROA   
ATOM    982  C   CYS P  65      -4.410 -60.101  90.221  0.00 97.00      PROA   
ATOM    983  O   CYS P  65      -4.926 -60.157  89.110  0.00 97.00      PROA   
ATOM    984  N   GLN P  66      -3.410 -59.238  90.501  0.00 97.00      PROA   
ATOM    985  HN  GLN P  66      -3.080 -59.169  91.441  0.00 97.00      PROA   
ATOM    986  CA  GLN P  66      -2.761 -58.389  89.530  0.00 97.00      PROA   
ATOM    987  HA  GLN P  66      -3.080 -58.651  88.530  0.00 97.00      PROA   
ATOM    988  CB  GLN P  66      -3.093 -56.892  89.841  0.00 97.00      PROA   
ATOM    989  HB1 GLN P  66      -2.526 -56.527  90.719  0.00 97.00      PROA   
ATOM    990  HB2 GLN P  66      -4.170 -56.889  90.129  0.00 97.00      PROA   
ATOM    991  CG  GLN P  66      -2.951 -55.925  88.643  0.00 97.00      PROA   
ATOM    992  HG1 GLN P  66      -3.396 -56.431  87.760  0.00 97.00      PROA   
ATOM    993  HG2 GLN P  66      -1.891 -55.705  88.415  0.00 97.00      PROA   
ATOM    994  CD  GLN P  66      -3.748 -54.617  88.796  0.00 97.00      PROA   
ATOM    995  OE1 GLN P  66      -4.622 -54.359  87.970  0.00 97.00      PROA   
ATOM    996  NE2 GLN P  66      -3.479 -53.776  89.825  0.00 97.00      PROA   
ATOM    997 HE21 GLN P  66      -4.047 -52.964  89.951  0.00 97.00      PROA   
ATOM    998 HE22 GLN P  66      -2.771 -53.997  90.497  0.00 97.00      PROA   
ATOM    999  C   GLN P  66      -1.282 -58.721  89.688  0.00 97.00      PROA   
ATOM   1000  O   GLN P  66      -0.681 -58.440  90.723  0.00 97.00      PROA   
ATOM   1001  N   ARG P  67      -0.660 -59.369  88.666  0.00 97.00      PROA   
ATOM   1002  HN  ARG P  67      -1.161 -59.645  87.849  0.00 97.00      PROA   
ATOM   1003  CA  ARG P  67       0.736 -59.783  88.710  0.00 97.00      PROA   
ATOM   1004  HA  ARG P  67       1.139 -59.669  89.706  0.00 97.00      PROA   
ATOM   1005  CB  ARG P  67       0.890 -61.267  88.266  0.00 97.00      PROA   
ATOM   1006  HB1 ARG P  67       1.949 -61.517  88.037  0.00 97.00      PROA   
ATOM   1007  HB2 ARG P  67       0.312 -61.405  87.323  0.00 97.00      PROA   
ATOM   1008  CG  ARG P  67       0.375 -62.290  89.292  0.00 97.00      PROA   
ATOM   1009  HG1 ARG P  67       0.184 -63.249  88.756  0.00 97.00      PROA   
ATOM   1010  HG2 ARG P  67      -0.599 -61.940  89.697  0.00 97.00      PROA   
ATOM   1011  CD  ARG P  67       1.328 -62.548  90.466  0.00 97.00      PROA   
ATOM   1012  HD1 ARG P  67       0.792 -63.054  91.294  0.00 97.00      PROA   
ATOM   1013  HD2 ARG P  67       1.765 -61.604  90.856  0.00 97.00      PROA   
ATOM   1014  NE  ARG P  67       2.373 -63.511  90.004  0.00 97.00      PROA   
ATOM   1015  HE  ARG P  67       2.086 -64.442  89.780  0.00 97.00      PROA   
ATOM   1016  CZ  ARG P  67       3.674 -63.222  89.834  0.00 97.00      PROA   
ATOM   1017  NH1 ARG P  67       4.200 -62.032  90.137  0.00 97.00      PROA   
ATOM   1018 HH11 ARG P  67       3.661 -61.371  90.652  0.00 97.00      PROA   
ATOM   1019 HH12 ARG P  67       5.192 -61.928  90.070  0.00 97.00      PROA   
ATOM   1020  NH2 ARG P  67       4.495 -64.176  89.365  0.00 97.00      PROA   
ATOM   1021 HH21 ARG P  67       4.118 -65.066  89.132  0.00 97.00      PROA   
ATOM   1022 HH22 ARG P  67       5.459 -63.950  89.221  0.00 97.00      PROA   
ATOM   1023  C   ARG P  67       1.581 -58.964  87.762  0.00 97.00      PROA   
ATOM   1024  O   ARG P  67       1.637 -59.286  86.578  0.00 97.00      PROA   
ATOM   1025  N   GLY P  68       2.298 -57.927  88.276  0.00 97.00      PROA   
ATOM   1026  HN  GLY P  68       2.207 -57.730  89.251  0.00 97.00      PROA   
ATOM   1027  CA  GLY P  68       3.323 -57.127  87.594  0.00 97.00      PROA   
ATOM   1028  HA1 GLY P  68       4.195 -57.756  87.499  0.00 97.00      PROA   
ATOM   1029  HA2 GLY P  68       3.511 -56.272  88.226  0.00 97.00      PROA   
ATOM   1030  C   GLY P  68       3.051 -56.569  86.209  0.00 97.00      PROA   
ATOM   1031  O   GLY P  68       3.977 -56.124  85.532  0.00 97.00      PROA   
ATOM   1032  N   LEU P  69       1.790 -56.600  85.739  0.00 97.00      PROA   
ATOM   1033  HN  LEU P  69       1.069 -56.959  86.322  0.00 97.00      PROA   
ATOM   1034  CA  LEU P  69       1.464 -56.437  84.341  0.00 97.00      PROA   
ATOM   1035  HA  LEU P  69       2.183 -55.785  83.862  0.00 97.00      PROA   
ATOM   1036  CB  LEU P  69       1.370 -57.809  83.618  0.00 97.00      PROA   
ATOM   1037  HB1 LEU P  69       0.905 -57.696  82.613  0.00 97.00      PROA   
ATOM   1038  HB2 LEU P  69       0.728 -58.472  84.242  0.00 97.00      PROA   
ATOM   1039  CG  LEU P  69       2.692 -58.579  83.407  0.00 97.00      PROA   
ATOM   1040  HG  LEU P  69       3.211 -58.686  84.387  0.00 97.00      PROA   
ATOM   1041  CD1 LEU P  69       2.393 -59.999  82.893  0.00 97.00      PROA   
ATOM   1042 HD11 LEU P  69       1.858 -59.954  81.921  0.00 97.00      PROA   
ATOM   1043 HD12 LEU P  69       1.766 -60.553  83.624  0.00 97.00      PROA   
ATOM   1044 HD13 LEU P  69       3.343 -60.552  82.747  0.00 97.00      PROA   
ATOM   1045  CD2 LEU P  69       3.635 -57.848  82.438  0.00 97.00      PROA   
ATOM   1046 HD21 LEU P  69       3.927 -56.860  82.848  0.00 97.00      PROA   
ATOM   1047 HD22 LEU P  69       3.136 -57.697  81.457  0.00 97.00      PROA   
ATOM   1048 HD23 LEU P  69       4.555 -58.447  82.277  0.00 97.00      PROA   
ATOM   1049  C   LEU P  69       0.100 -55.800  84.241  0.00 97.00      PROA   
ATOM   1050  O   LEU P  69      -0.758 -56.012  85.094  0.00 97.00      PROA   
ATOM   1051  N   SER P  70      -0.133 -55.011  83.164  0.00 97.00      PROA   
ATOM   1052  HN  SER P  70       0.588 -54.876  82.486  0.00 97.00      PROA   
ATOM   1053  CA  SER P  70      -1.385 -54.335  82.842  0.00 97.00      PROA   
ATOM   1054  HA  SER P  70      -1.452 -53.511  83.536  0.00 97.00      PROA   
ATOM   1055  CB  SER P  70      -1.330 -53.715  81.419  0.00 97.00      PROA   
ATOM   1056  HB1 SER P  70      -0.572 -52.900  81.433  0.00 97.00      PROA   
ATOM   1057  HB2 SER P  70      -2.304 -53.269  81.124  0.00 97.00      PROA   
ATOM   1058  OG  SER P  70      -0.916 -54.683  80.455  0.00 97.00      PROA   
ATOM   1059  HG1 SER P  70      -0.804 -54.228  79.616  0.00 97.00      PROA   
ATOM   1060  C   SER P  70      -2.671 -55.145  83.015  0.00 97.00      PROA   
ATOM   1061  O   SER P  70      -2.850 -56.199  82.415  0.00 97.00      PROA   
ATOM   1062  N   GLY P  71      -3.618 -54.646  83.845  0.00 97.00      PROA   
ATOM   1063  HN  GLY P  71      -3.458 -53.762  84.278  0.00 97.00      PROA   
ATOM   1064  CA  GLY P  71      -4.869 -55.325  84.175  0.00 97.00      PROA   
ATOM   1065  HA1 GLY P  71      -5.275 -55.744  83.265  0.00 97.00      PROA   
ATOM   1066  HA2 GLY P  71      -5.523 -54.579  84.598  0.00 97.00      PROA   
ATOM   1067  C   GLY P  71      -4.760 -56.460  85.180  0.00 97.00      PROA   
ATOM   1068  O   GLY P  71      -3.723 -57.091  85.343  0.00 97.00      PROA   
ATOM   1069  N   ARG P  72      -5.884 -56.750  85.877  0.00 97.00      PROA   
ATOM   1070  HN  ARG P  72      -6.710 -56.218  85.722  0.00 97.00      PROA   
ATOM   1071  CA  ARG P  72      -6.027 -57.786  86.885  0.00 97.00      PROA   
ATOM   1072  HA  ARG P  72      -5.066 -58.258  87.052  0.00 97.00      PROA   
ATOM   1073  CB  ARG P  72      -6.569 -57.275  88.258  0.00 97.00      PROA   
ATOM   1074  HB1 ARG P  72      -5.887 -56.482  88.626  0.00 97.00      PROA   
ATOM   1075  HB2 ARG P  72      -6.483 -58.106  88.995  0.00 97.00      PROA   
ATOM   1076  CG  ARG P  72      -8.039 -56.780  88.354  0.00 97.00      PROA   
ATOM   1077  HG1 ARG P  72      -8.180 -56.381  89.386  0.00 97.00      PROA   
ATOM   1078  HG2 ARG P  72      -8.714 -57.656  88.251  0.00 97.00      PROA   
ATOM   1079  CD  ARG P  72      -8.521 -55.700  87.368  0.00 97.00      PROA   
ATOM   1080  HD1 ARG P  72      -9.488 -55.270  87.710  0.00 97.00      PROA   
ATOM   1081  HD2 ARG P  72      -8.641 -56.126  86.348  0.00 97.00      PROA   
ATOM   1082  NE  ARG P  72      -7.479 -54.631  87.355  0.00 97.00      PROA   
ATOM   1083  HE  ARG P  72      -6.618 -54.812  87.827  0.00 97.00      PROA   
ATOM   1084  CZ  ARG P  72      -7.485 -53.528  86.580  0.00 97.00      PROA   
ATOM   1085  NH1 ARG P  72      -8.545 -53.102  85.889  0.00 97.00      PROA   
ATOM   1086 HH11 ARG P  72      -9.416 -53.561  86.017  0.00 97.00      PROA   
ATOM   1087 HH12 ARG P  72      -8.453 -52.265  85.354  0.00 97.00      PROA   
ATOM   1088  NH2 ARG P  72      -6.342 -52.823  86.523  0.00 97.00      PROA   
ATOM   1089 HH21 ARG P  72      -5.572 -53.176  87.056  0.00 97.00      PROA   
ATOM   1090 HH22 ARG P  72      -6.313 -51.944  86.060  0.00 97.00      PROA   
ATOM   1091  C   ARG P  72      -6.972 -58.839  86.352  0.00 97.00      PROA   
ATOM   1092  O   ARG P  72      -7.723 -58.610  85.407  0.00 97.00      PROA   
ATOM   1093  N   SER P  73      -6.895 -60.041  86.963  0.00 97.00      PROA   
ATOM   1094  HN  SER P  73      -6.203 -60.164  87.674  0.00 97.00      PROA   
ATOM   1095  CA  SER P  73      -7.676 -61.244  86.762  0.00 97.00      PROA   
ATOM   1096  HA  SER P  73      -7.295 -61.666  85.842  0.00 97.00      PROA   
ATOM   1097  CB  SER P  73      -7.379 -62.271  87.891  0.00 97.00      PROA   
ATOM   1098  HB1 SER P  73      -8.199 -62.978  88.130  0.00 97.00      PROA   
ATOM   1099  HB2 SER P  73      -7.176 -61.704  88.817  0.00 97.00      PROA   
ATOM   1100  OG  SER P  73      -6.246 -63.061  87.563  0.00 97.00      PROA   
ATOM   1101  HG1 SER P  73      -6.590 -63.750  86.981  0.00 97.00      PROA   
ATOM   1102  C   SER P  73      -9.175 -61.219  86.564  0.00 97.00      PROA   
ATOM   1103  O   SER P  73      -9.910 -60.286  86.874  0.00 97.00      PROA   
ATOM   1104  N   ASP P  74      -9.599 -62.405  86.095  0.00 97.00      PROA   
ATOM   1105  HN  ASP P  74      -8.885 -63.029  85.775  0.00 97.00      PROA   
ATOM   1106  CA  ASP P  74     -10.798 -63.174  86.295  0.00 97.00      PROA   
ATOM   1107  HA  ASP P  74     -11.472 -62.868  85.514  0.00 97.00      PROA   
ATOM   1108  CB  ASP P  74     -10.430 -64.688  86.069  0.00 97.00      PROA   
ATOM   1109  HB1 ASP P  74     -10.487 -64.898  84.977  0.00 97.00      PROA   
ATOM   1110  HB2 ASP P  74     -11.140 -65.368  86.578  0.00 97.00      PROA   
ATOM   1111  CG  ASP P  74      -8.990 -65.061  86.491  0.00 97.00      PROA   
ATOM   1112  OD1 ASP P  74      -8.021 -64.557  85.860  0.00 97.00      PROA   
ATOM   1113  OD2 ASP P  74      -8.841 -65.865  87.446  0.00 97.00      PROA   
ATOM   1114  C   ASP P  74     -11.488 -62.993  87.659  0.00 97.00      PROA   
ATOM   1115  O   ASP P  74     -10.839 -62.661  88.652  0.00 97.00      PROA   
ATOM   1116  N   PRO P  75     -12.804 -63.167  87.763  0.00 97.00      PROA   
ATOM   1117  CD  PRO P  75     -13.745 -63.061  86.644  0.00 97.00      PROA   
ATOM   1118  HD1 PRO P  75     -13.653 -63.958  85.994  0.00 97.00      PROA   
ATOM   1119  HD2 PRO P  75     -13.536 -62.139  86.056  0.00 97.00      PROA   
ATOM   1120  CA  PRO P  75     -13.484 -63.407  89.025  0.00 97.00      PROA   
ATOM   1121  HA  PRO P  75     -12.982 -62.945  89.866  0.00 97.00      PROA   
ATOM   1122  CB  PRO P  75     -14.857 -62.761  88.773  0.00 97.00      PROA   
ATOM   1123  HB1 PRO P  75     -14.776 -61.671  88.971  0.00 97.00      PROA   
ATOM   1124  HB2 PRO P  75     -15.663 -63.155  89.422  0.00 97.00      PROA   
ATOM   1125  CG  PRO P  75     -15.139 -62.982  87.278  0.00 97.00      PROA   
ATOM   1126  HG1 PRO P  75     -15.660 -63.954  87.146  0.00 97.00      PROA   
ATOM   1127  HG2 PRO P  75     -15.764 -62.174  86.849  0.00 97.00      PROA   
ATOM   1128  C   PRO P  75     -13.633 -64.898  89.300  0.00 97.00      PROA   
ATOM   1129  O   PRO P  75     -14.706 -65.446  89.047  0.00 97.00      PROA   
ATOM   1130  N   ILE P  76     -12.617 -65.606  89.849  0.00 97.00      PROA   
ATOM   1131  HN  ILE P  76     -11.715 -65.213  90.020  0.00 97.00      PROA   
ATOM   1132  CA  ILE P  76     -12.849 -66.990  90.251  0.00 97.00      PROA   
ATOM   1133  HA  ILE P  76     -13.557 -67.428  89.562  0.00 97.00      PROA   
ATOM   1134  CB  ILE P  76     -11.653 -67.930  90.154  0.00 97.00      PROA   
ATOM   1135  HB  ILE P  76     -11.929 -68.912  90.607  0.00 97.00      PROA   
ATOM   1136  CG2 ILE P  76     -11.364 -68.192  88.657  0.00 97.00      PROA   
ATOM   1137 HG21 ILE P  76     -11.046 -67.254  88.156  0.00 97.00      PROA   
ATOM   1138 HG22 ILE P  76     -12.262 -68.586  88.138  0.00 97.00      PROA   
ATOM   1139 HG23 ILE P  76     -10.543 -68.931  88.552  0.00 97.00      PROA   
ATOM   1140  CG1 ILE P  76     -10.396 -67.399  90.873  0.00 97.00      PROA   
ATOM   1141 HG11 ILE P  76     -10.652 -66.502  91.467  0.00 97.00      PROA   
ATOM   1142 HG12 ILE P  76      -9.656 -67.083  90.105  0.00 97.00      PROA   
ATOM   1143  CD  ILE P  76      -9.768 -68.434  91.809  0.00 97.00      PROA   
ATOM   1144  HD1 ILE P  76      -9.449 -69.335  91.245  0.00 97.00      PROA   
ATOM   1145  HD2 ILE P  76     -10.495 -68.738  92.593  0.00 97.00      PROA   
ATOM   1146  HD3 ILE P  76      -8.882 -67.998  92.313  0.00 97.00      PROA   
ATOM   1147  C   ILE P  76     -13.518 -67.038  91.620  0.00 97.00      PROA   
ATOM   1148  O   ILE P  76     -12.901 -66.893  92.672  0.00 97.00      PROA   
ATOM   1149  N   GLN P  77     -14.855 -67.225  91.607  0.00 97.00      PROA   
ATOM   1150  HN  GLN P  77     -15.335 -67.242  90.733  0.00 97.00      PROA   
ATOM   1151  CA  GLN P  77     -15.692 -67.166  92.784  0.00 97.00      PROA   
ATOM   1152  HA  GLN P  77     -15.288 -66.441  93.464  0.00 97.00      PROA   
ATOM   1153  CB  GLN P  77     -17.119 -66.691  92.394  0.00 97.00      PROA   
ATOM   1154  HB1 GLN P  77     -17.630 -66.354  93.322  0.00 97.00      PROA   
ATOM   1155  HB2 GLN P  77     -17.712 -67.527  91.964  0.00 97.00      PROA   
ATOM   1156  CG  GLN P  77     -17.096 -65.538  91.351  0.00 97.00      PROA   
ATOM   1157  HG1 GLN P  77     -16.891 -65.941  90.337  0.00 97.00      PROA   
ATOM   1158  HG2 GLN P  77     -16.290 -64.818  91.590  0.00 97.00      PROA   
ATOM   1159  CD  GLN P  77     -18.445 -64.812  91.281  0.00 97.00      PROA   
ATOM   1160  OE1 GLN P  77     -19.489 -65.457  91.144  0.00 97.00      PROA   
ATOM   1161  NE2 GLN P  77     -18.432 -63.451  91.351  0.00 97.00      PROA   
ATOM   1162 HE21 GLN P  77     -17.571 -62.938  91.404  0.00 97.00      PROA   
ATOM   1163 HE22 GLN P  77     -19.300 -62.961  91.318  0.00 97.00      PROA   
ATOM   1164  C   GLN P  77     -15.696 -68.517  93.485  0.00 97.00      PROA   
ATOM   1165  O   GLN P  77     -16.249 -69.488  92.979  0.00 97.00      PROA   
ATOM   1166  N   LEU P  78     -15.047 -68.583  94.677  0.00 97.00      PROA   
ATOM   1167  HN  LEU P  78     -14.662 -67.747  95.066  0.00 97.00      PROA   
ATOM   1168  CA  LEU P  78     -14.745 -69.769  95.460  0.00 97.00      PROA   
ATOM   1169  HA  LEU P  78     -14.749 -70.634  94.813  0.00 97.00      PROA   
ATOM   1170  CB  LEU P  78     -13.352 -69.595  96.129  0.00 97.00      PROA   
ATOM   1171  HB1 LEU P  78     -13.408 -68.723  96.818  0.00 97.00      PROA   
ATOM   1172  HB2 LEU P  78     -12.613 -69.330  95.340  0.00 97.00      PROA   
ATOM   1173  CG  LEU P  78     -12.794 -70.801  96.924  0.00 97.00      PROA   
ATOM   1174  HG  LEU P  78     -13.608 -71.247  97.539  0.00 97.00      PROA   
ATOM   1175  CD1 LEU P  78     -12.246 -71.886  95.986  0.00 97.00      PROA   
ATOM   1176 HD11 LEU P  78     -11.379 -71.484  95.421  0.00 97.00      PROA   
ATOM   1177 HD12 LEU P  78     -13.019 -72.209  95.264  0.00 97.00      PROA   
ATOM   1178 HD13 LEU P  78     -11.910 -72.769  96.568  0.00 97.00      PROA   
ATOM   1179  CD2 LEU P  78     -11.692 -70.355  97.903  0.00 97.00      PROA   
ATOM   1180 HD21 LEU P  78     -12.093 -69.619  98.630  0.00 97.00      PROA   
ATOM   1181 HD22 LEU P  78     -10.852 -69.885  97.348  0.00 97.00      PROA   
ATOM   1182 HD23 LEU P  78     -11.299 -71.226  98.468  0.00 97.00      PROA   
ATOM   1183  C   LEU P  78     -15.777 -69.963  96.554  0.00 97.00      PROA   
ATOM   1184  O   LEU P  78     -16.148 -69.015  97.241  0.00 97.00      PROA   
ATOM   1185  N   GLU P  79     -16.269 -71.214  96.738  0.00 97.00      PROA   
ATOM   1186  HN  GLU P  79     -15.990 -71.967  96.147  0.00 97.00      PROA   
ATOM   1187  CA  GLU P  79     -17.319 -71.528  97.685  0.00 97.00      PROA   
ATOM   1188  HA  GLU P  79     -17.595 -70.648  98.251  0.00 97.00      PROA   
ATOM   1189  CB  GLU P  79     -18.571 -72.078  96.953  0.00 97.00      PROA   
ATOM   1190  HB1 GLU P  79     -19.343 -72.380  97.694  0.00 97.00      PROA   
ATOM   1191  HB2 GLU P  79     -18.247 -72.994  96.408  0.00 97.00      PROA   
ATOM   1192  CG  GLU P  79     -19.220 -71.075  95.967  0.00 97.00      PROA   
ATOM   1193  HG1 GLU P  79     -18.462 -70.363  95.579  0.00 97.00      PROA   
ATOM   1194  HG2 GLU P  79     -20.009 -70.488  96.481  0.00 97.00      PROA   
ATOM   1195  CD  GLU P  79     -19.806 -71.766  94.732  0.00 97.00      PROA   
ATOM   1196  OE1 GLU P  79     -19.076 -72.573  94.100  0.00 97.00      PROA   
ATOM   1197  OE2 GLU P  79     -20.964 -71.441  94.357  0.00 97.00      PROA   
ATOM   1198  C   GLU P  79     -16.906 -72.591  98.681  0.00 97.00      PROA   
ATOM   1199  O   GLU P  79     -16.378 -73.642  98.323  0.00 97.00      PROA   
ATOM   1200  N   VAL P  80     -17.283 -72.349  99.964  0.00  0.00      PROA   
ATOM   1201  HN  VAL P  80     -17.703 -71.478 100.206  0.00  0.00      PROA   
ATOM   1202  CA  VAL P  80     -17.226 -73.298 101.053  0.00  0.00      PROA   
ATOM   1203  HA  VAL P  80     -16.895 -74.246 100.670  0.00  0.00      PROA   
ATOM   1204  CB  VAL P  80     -16.305 -72.864 102.192  0.00  0.00      PROA   
ATOM   1205  HB  VAL P  80     -16.661 -71.909 102.640  0.00  0.00      PROA   
ATOM   1206  CG1 VAL P  80     -16.274 -73.940 103.298  0.00  0.00      PROA   
ATOM   1207 HG11 VAL P  80     -15.981 -74.918 102.864  0.00  0.00      PROA   
ATOM   1208 HG12 VAL P  80     -17.265 -74.047 103.785  0.00  0.00      PROA   
ATOM   1209 HG13 VAL P  80     -15.534 -73.664 104.079  0.00  0.00      PROA   
ATOM   1210  CG2 VAL P  80     -14.896 -72.622 101.607  0.00  0.00      PROA   
ATOM   1211 HG21 VAL P  80     -14.892 -71.759 100.909  0.00  0.00      PROA   
ATOM   1212 HG22 VAL P  80     -14.551 -73.524 101.062  0.00  0.00      PROA   
ATOM   1213 HG23 VAL P  80     -14.170 -72.411 102.418  0.00  0.00      PROA   
ATOM   1214  C   VAL P  80     -18.656 -73.443 101.526  0.00  0.00      PROA   
ATOM   1215  O   VAL P  80     -19.336 -72.443 101.753  0.00  0.00      PROA   
ATOM   1216  N   HSD P  81     -19.154 -74.707 101.628  0.00  0.00      PROA   
ATOM   1217  HN  HSD P  81     -18.564 -75.498 101.492  0.00  0.00      PROA   
ATOM   1218  CA  HSD P  81     -20.566 -75.015 101.772  0.00  0.00      PROA   
ATOM   1219  HA  HSD P  81     -21.125 -74.103 101.616  0.00  0.00      PROA   
ATOM   1220  CB  HSD P  81     -21.050 -75.996 100.680  0.00  0.00      PROA   
ATOM   1221  HB1 HSD P  81     -22.110 -76.293 100.834  0.00  0.00      PROA   
ATOM   1222  HB2 HSD P  81     -20.420 -76.911 100.688  0.00  0.00      PROA   
ATOM   1223  ND1 HSD P  81     -21.922 -74.494  98.820  0.00  0.00      PROA   
ATOM   1224  HD1 HSD P  81     -22.722 -74.150  99.314  0.00  0.00      PROA   
ATOM   1225  CG  HSD P  81     -20.975 -75.363  99.320  0.00  0.00      PROA   
ATOM   1226  CE1 HSD P  81     -21.563 -74.218  97.542  0.00  0.00      PROA   
ATOM   1227  HE1 HSD P  81     -22.133 -73.547  96.902  0.00  0.00      PROA   
ATOM   1228  NE2 HSD P  81     -20.464 -74.852  97.185  0.00  0.00      PROA   
ATOM   1229  CD2 HSD P  81     -20.096 -75.575  98.305  0.00  0.00      PROA   
ATOM   1230  HD2 HSD P  81     -19.212 -76.199  98.287  0.00  0.00      PROA   
ATOM   1231  C   HSD P  81     -20.952 -75.490 103.160  0.00  0.00      PROA   
ATOM   1232  O   HSD P  81     -20.889 -74.717 104.114  0.00  0.00      PROA   
ATOM   1233  N   ARG P  82     -21.431 -76.759 103.281  0.00  0.00      PROA   
ATOM   1234  HN  ARG P  82     -21.352 -77.404 102.525  0.00  0.00      PROA   
ATOM   1235  CA  ARG P  82     -22.349 -77.176 104.322  0.00  0.00      PROA   
ATOM   1236  HA  ARG P  82     -23.036 -76.355 104.474  0.00  0.00      PROA   
ATOM   1237  CB  ARG P  82     -21.721 -77.477 105.707  0.00  0.00      PROA   
ATOM   1238  HB1 ARG P  82     -22.483 -77.875 106.410  0.00  0.00      PROA   
ATOM   1239  HB2 ARG P  82     -21.409 -76.489 106.116  0.00  0.00      PROA   
ATOM   1240  CG  ARG P  82     -20.483 -78.390 105.703  0.00  0.00      PROA   
ATOM   1241  HG1 ARG P  82     -19.664 -77.901 105.131  0.00  0.00      PROA   
ATOM   1242  HG2 ARG P  82     -20.734 -79.344 105.189  0.00  0.00      PROA   
ATOM   1243  CD  ARG P  82     -19.987 -78.721 107.124  0.00  0.00      PROA   
ATOM   1244  HD1 ARG P  82     -19.049 -79.313 107.089  0.00  0.00      PROA   
ATOM   1245  HD2 ARG P  82     -20.775 -79.291 107.664  0.00  0.00      PROA   
ATOM   1246  NE  ARG P  82     -19.708 -77.434 107.843  0.00  0.00      PROA   
ATOM   1247  HE  ARG P  82     -19.504 -76.626 107.290  0.00  0.00      PROA   
ATOM   1248  CZ  ARG P  82     -19.790 -77.282 109.191  0.00  0.00      PROA   
ATOM   1249  NH1 ARG P  82     -20.046 -78.326 110.014  0.00  0.00      PROA   
ATOM   1250 HH11 ARG P  82     -20.097 -78.182 111.001  0.00  0.00      PROA   
ATOM   1251 HH12 ARG P  82     -20.181 -79.240 109.632  0.00  0.00      PROA   
ATOM   1252  NH2 ARG P  82     -19.604 -76.048 109.721  0.00  0.00      PROA   
ATOM   1253 HH21 ARG P  82     -19.656 -75.916 110.711  0.00  0.00      PROA   
ATOM   1254 HH22 ARG P  82     -19.410 -75.271 109.122  0.00  0.00      PROA   
ATOM   1255  C   ARG P  82     -23.196 -78.301 103.759  0.00  0.00      PROA   
ATOM   1256  O   ARG P  82     -23.458 -78.310 102.557  0.00  0.00      PROA   
ATOM   1257  N   GLY P  83     -23.666 -79.277 104.586  0.00  0.00      PROA   
ATOM   1258  HN  GLY P  83     -23.461 -79.304 105.562  0.00  0.00      PROA   
ATOM   1259  CA  GLY P  83     -24.536 -80.314 104.070  0.00  0.00      PROA   
ATOM   1260  HA1 GLY P  83     -23.958 -80.904 103.372  0.00  0.00      PROA   
ATOM   1261  HA2 GLY P  83     -25.396 -79.834 103.622  0.00  0.00      PROA   
ATOM   1262  C   GLY P  83     -25.044 -81.237 105.145  0.00  0.00      PROA   
ATOM   1263  O   GLY P  83     -24.878 -80.995 106.340  0.00  0.00      PROA   
ATOM   1264  N   TRP P  84     -25.679 -82.345 104.685  0.00  0.00      PROA   
ATOM   1265  HN  TRP P  84     -25.794 -82.472 103.703  0.00  0.00      PROA   
ATOM   1266  CA  TRP P  84     -26.211 -83.441 105.467  0.00  0.00      PROA   
ATOM   1267  HA  TRP P  84     -26.643 -83.071 106.386  0.00  0.00      PROA   
ATOM   1268  CB  TRP P  84     -25.128 -84.546 105.678  0.00  0.00      PROA   
ATOM   1269  HB1 TRP P  84     -24.465 -84.527 104.784  0.00  0.00      PROA   
ATOM   1270  HB2 TRP P  84     -25.564 -85.564 105.699  0.00  0.00      PROA   
ATOM   1271  CG  TRP P  84     -24.274 -84.411 106.899  0.00  0.00      PROA   
ATOM   1272  CD1 TRP P  84     -24.599 -83.861 108.113  0.00  0.00      PROA   
ATOM   1273  HD1 TRP P  84     -25.540 -83.389 108.353  0.00  0.00      PROA   
ATOM   1274  NE1 TRP P  84     -23.554 -84.015 108.983  0.00  0.00      PROA   
ATOM   1275  HE1 TRP P  84     -23.544 -83.711 109.910  0.00  0.00      PROA   
ATOM   1276  CE2 TRP P  84     -22.534 -84.679 108.363  0.00  0.00      PROA   
ATOM   1277  CD2 TRP P  84     -22.953 -84.956 107.043  0.00  0.00      PROA   
ATOM   1278  CE3 TRP P  84     -22.105 -85.654 106.186  0.00  0.00      PROA   
ATOM   1279  HE3 TRP P  84     -22.396 -85.889 105.173  0.00  0.00      PROA   
ATOM   1280  CZ3 TRP P  84     -20.854 -86.060 106.656  0.00  0.00      PROA   
ATOM   1281  HZ3 TRP P  84     -20.190 -86.604 106.000  0.00  0.00      PROA   
ATOM   1282  CZ2 TRP P  84     -21.287 -85.077 108.832  0.00  0.00      PROA   
ATOM   1283  HZ2 TRP P  84     -20.962 -84.867 109.840  0.00  0.00      PROA   
ATOM   1284  CH2 TRP P  84     -20.452 -85.774 107.957  0.00  0.00      PROA   
ATOM   1285  HH2 TRP P  84     -19.478 -86.101 108.294  0.00  0.00      PROA   
ATOM   1286  C   TRP P  84     -27.301 -84.036 104.607  0.00  0.00      PROA   
ATOM   1287  O   TRP P  84     -27.115 -84.099 103.393  0.00  0.00      PROA   
ATOM   1288  N   LEU P  85     -28.472 -84.511 105.126  0.00  0.00      PROA   
ATOM   1289  HN  LEU P  85     -29.100 -84.932 104.475  0.00  0.00      PROA   
ATOM   1290  CA  LEU P  85     -29.061 -84.492 106.453  0.00  0.00      PROA   
ATOM   1291  HA  LEU P  85     -29.044 -83.465 106.788  0.00  0.00      PROA   
ATOM   1292  CB  LEU P  85     -30.533 -85.007 106.427  0.00  0.00      PROA   
ATOM   1293  HB1 LEU P  85     -31.021 -84.828 107.408  0.00  0.00      PROA   
ATOM   1294  HB2 LEU P  85     -30.528 -86.105 106.243  0.00  0.00      PROA   
ATOM   1295  CG  LEU P  85     -31.461 -84.388 105.351  0.00  0.00      PROA   
ATOM   1296  HG  LEU P  85     -31.038 -84.625 104.348  0.00  0.00      PROA   
ATOM   1297  CD1 LEU P  85     -32.855 -85.049 105.415  0.00  0.00      PROA   
ATOM   1298 HD11 LEU P  85     -33.314 -84.882 106.413  0.00  0.00      PROA   
ATOM   1299 HD12 LEU P  85     -32.772 -86.143 105.242  0.00  0.00      PROA   
ATOM   1300 HD13 LEU P  85     -33.528 -84.620 104.644  0.00  0.00      PROA   
ATOM   1301  CD2 LEU P  85     -31.566 -82.854 105.466  0.00  0.00      PROA   
ATOM   1302 HD21 LEU P  85     -30.568 -82.383 105.352  0.00  0.00      PROA   
ATOM   1303 HD22 LEU P  85     -31.983 -82.571 106.455  0.00  0.00      PROA   
ATOM   1304 HD23 LEU P  85     -32.234 -82.456 104.674  0.00  0.00      PROA   
ATOM   1305  C   LEU P  85     -28.338 -85.336 107.480  0.00  0.00      PROA   
ATOM   1306  O   LEU P  85     -27.354 -86.008 107.188  0.00  0.00      PROA   
ATOM   1307  N   LEU P  86     -28.848 -85.326 108.737  0.00  0.00      PROA   
ATOM   1308  HN  LEU P  86     -29.646 -84.773 108.965  0.00  0.00      PROA   
ATOM   1309  CA  LEU P  86     -28.327 -86.126 109.817  0.00  0.00      PROA   
ATOM   1310  HA  LEU P  86     -27.498 -86.719 109.457  0.00  0.00      PROA   
ATOM   1311  CB  LEU P  86     -27.840 -85.259 111.009  0.00  0.00      PROA   
ATOM   1312  HB1 LEU P  86     -28.686 -84.638 111.377  0.00  0.00      PROA   
ATOM   1313  HB2 LEU P  86     -27.063 -84.563 110.620  0.00  0.00      PROA   
ATOM   1314  CG  LEU P  86     -27.227 -86.025 112.212  0.00  0.00      PROA   
ATOM   1315  HG  LEU P  86     -28.016 -86.683 112.644  0.00  0.00      PROA   
ATOM   1316  CD1 LEU P  86     -26.038 -86.923 111.810  0.00  0.00      PROA   
ATOM   1317 HD11 LEU P  86     -25.231 -86.311 111.355  0.00  0.00      PROA   
ATOM   1318 HD12 LEU P  86     -26.351 -87.696 111.078  0.00  0.00      PROA   
ATOM   1319 HD13 LEU P  86     -25.630 -87.439 112.704  0.00  0.00      PROA   
ATOM   1320  CD2 LEU P  86     -26.808 -85.047 113.328  0.00  0.00      PROA   
ATOM   1321 HD21 LEU P  86     -27.673 -84.433 113.653  0.00  0.00      PROA   
ATOM   1322 HD22 LEU P  86     -26.010 -84.367 112.963  0.00  0.00      PROA   
ATOM   1323 HD23 LEU P  86     -26.424 -85.606 114.207  0.00  0.00      PROA   
ATOM   1324  C   LEU P  86     -29.411 -87.068 110.276  0.00  0.00      PROA   
ATOM   1325  O   LEU P  86     -30.565 -86.686 110.449  0.00  0.00      PROA   
ATOM   1326  N   LEU P  87     -29.015 -88.341 110.487  0.00 97.00      PROA   
ATOM   1327  HN  LEU P  87     -28.064 -88.557 110.299  0.00 97.00      PROA   
ATOM   1328  CA  LEU P  87     -29.776 -89.386 111.133  0.00 97.00      PROA   
ATOM   1329  HA  LEU P  87     -30.817 -89.110 111.209  0.00 97.00      PROA   
ATOM   1330  CB  LEU P  87     -29.670 -90.733 110.376  0.00 97.00      PROA   
ATOM   1331  HB1 LEU P  87     -28.596 -91.002 110.261  0.00 97.00      PROA   
ATOM   1332  HB2 LEU P  87     -30.085 -90.597 109.352  0.00 97.00      PROA   
ATOM   1333  CG  LEU P  87     -30.402 -91.919 111.043  0.00 97.00      PROA   
ATOM   1334  HG  LEU P  87     -30.027 -92.032 112.085  0.00 97.00      PROA   
ATOM   1335  CD1 LEU P  87     -31.924 -91.707 111.113  0.00 97.00      PROA   
ATOM   1336 HD11 LEU P  87     -32.336 -91.550 110.094  0.00 97.00      PROA   
ATOM   1337 HD12 LEU P  87     -32.166 -90.825 111.737  0.00 97.00      PROA   
ATOM   1338 HD13 LEU P  87     -32.413 -92.598 111.560  0.00 97.00      PROA   
ATOM   1339  CD2 LEU P  87     -30.078 -93.229 110.315  0.00 97.00      PROA   
ATOM   1340 HD21 LEU P  87     -28.980 -93.387 110.265  0.00 97.00      PROA   
ATOM   1341 HD22 LEU P  87     -30.484 -93.206 109.282  0.00 97.00      PROA   
ATOM   1342 HD23 LEU P  87     -30.535 -94.076 110.867  0.00 97.00      PROA   
ATOM   1343  C   LEU P  87     -29.220 -89.536 112.531  0.00 97.00      PROA   
ATOM   1344  O   LEU P  87     -28.101 -90.000 112.737  0.00 97.00      PROA   
ATOM   1345  N   GLN P  88     -30.011 -89.139 113.543  0.00 97.00      PROA   
ATOM   1346  HN  GLN P  88     -30.926 -88.776 113.366  0.00 97.00      PROA   
ATOM   1347  CA  GLN P  88     -29.621 -89.173 114.930  0.00 97.00      PROA   
ATOM   1348  HA  GLN P  88     -28.554 -89.006 114.997  0.00 97.00      PROA   
ATOM   1349  CB  GLN P  88     -30.344 -88.065 115.737  0.00 97.00      PROA   
ATOM   1350  HB1 GLN P  88     -29.963 -88.093 116.779  0.00 97.00      PROA   
ATOM   1351  HB2 GLN P  88     -31.435 -88.279 115.754  0.00 97.00      PROA   
ATOM   1352  CG  GLN P  88     -30.119 -86.645 115.169  0.00 97.00      PROA   
ATOM   1353  HG1 GLN P  88     -30.490 -86.581 114.125  0.00 97.00      PROA   
ATOM   1354  HG2 GLN P  88     -29.033 -86.417 115.163  0.00 97.00      PROA   
ATOM   1355  CD  GLN P  88     -30.891 -85.595 115.983  0.00 97.00      PROA   
ATOM   1356  OE1 GLN P  88     -32.123 -85.622 116.054  0.00 97.00      PROA   
ATOM   1357  NE2 GLN P  88     -30.149 -84.612 116.567  0.00 97.00      PROA   
ATOM   1358 HE21 GLN P  88     -30.623 -83.812 116.931  0.00 97.00      PROA   
ATOM   1359 HE22 GLN P  88     -29.155 -84.614 116.473  0.00 97.00      PROA   
ATOM   1360  C   GLN P  88     -29.942 -90.541 115.504  0.00 97.00      PROA   
ATOM   1361  O   GLN P  88     -31.082 -90.991 115.474  0.00 97.00      PROA   
ATOM   1362  N   VAL P  89     -28.916 -91.256 116.018  0.00 97.00      PROA   
ATOM   1363  HN  VAL P  89     -27.993 -90.883 116.010  0.00 97.00      PROA   
ATOM   1364  CA  VAL P  89     -29.036 -92.641 116.442  0.00 97.00      PROA   
ATOM   1365  HA  VAL P  89     -30.062 -92.970 116.346  0.00 97.00      PROA   
ATOM   1366  CB  VAL P  89     -28.158 -93.551 115.584  0.00 97.00      PROA   
ATOM   1367  HB  VAL P  89     -27.099 -93.203 115.629  0.00 97.00      PROA   
ATOM   1368  CG1 VAL P  89     -28.213 -95.016 116.054  0.00 97.00      PROA   
ATOM   1369 HG11 VAL P  89     -29.262 -95.374 116.101  0.00 97.00      PROA   
ATOM   1370 HG12 VAL P  89     -27.734 -95.149 117.044  0.00 97.00      PROA   
ATOM   1371 HG13 VAL P  89     -27.662 -95.644 115.326  0.00 97.00      PROA   
ATOM   1372  CG2 VAL P  89     -28.629 -93.459 114.117  0.00 97.00      PROA   
ATOM   1373 HG21 VAL P  89     -28.408 -92.461 113.689  0.00 97.00      PROA   
ATOM   1374 HG22 VAL P  89     -29.721 -93.643 114.047  0.00 97.00      PROA   
ATOM   1375 HG23 VAL P  89     -28.107 -94.220 113.499  0.00 97.00      PROA   
ATOM   1376  C   VAL P  89     -28.657 -92.760 117.906  0.00 97.00      PROA   
ATOM   1377  O   VAL P  89     -27.685 -92.152 118.353  0.00 97.00      PROA   
ATOM   1378  N   SER P  90     -29.436 -93.558 118.689  0.00 97.00      PROA   
ATOM   1379  HN  SER P  90     -30.262 -93.957 118.296  0.00 97.00      PROA   
ATOM   1380  CA  SER P  90     -29.244 -93.775 120.122  0.00 97.00      PROA   
ATOM   1381  HA  SER P  90     -29.373 -92.819 120.610  0.00 97.00      PROA   
ATOM   1382  CB  SER P  90     -30.279 -94.766 120.720  0.00 97.00      PROA   
ATOM   1383  HB1 SER P  90     -30.096 -94.903 121.809  0.00 97.00      PROA   
ATOM   1384  HB2 SER P  90     -30.207 -95.760 120.234  0.00 97.00      PROA   
ATOM   1385  OG  SER P  90     -31.604 -94.267 120.601  0.00 97.00      PROA   
ATOM   1386  HG1 SER P  90     -31.764 -94.066 119.672  0.00 97.00      PROA   
ATOM   1387  C   SER P  90     -27.878 -94.310 120.530  0.00 97.00      PROA   
ATOM   1388  O   SER P  90     -27.285 -93.807 121.483  0.00 97.00      PROA   
ATOM   1389  N   SER P  91     -27.336 -95.327 119.820  0.00 97.00      PROA   
ATOM   1390  HN  SER P  91     -27.821 -95.740 119.056  0.00 97.00      PROA   
ATOM   1391  CA  SER P  91     -25.992 -95.815 120.081  0.00 97.00      PROA   
ATOM   1392  HA  SER P  91     -25.351 -94.943 120.076  0.00 97.00      PROA   
ATOM   1393  CB  SER P  91     -25.801 -96.543 121.441  0.00 97.00      PROA   
ATOM   1394  HB1 SER P  91     -25.053 -97.361 121.400  0.00 97.00      PROA   
ATOM   1395  HB2 SER P  91     -26.764 -96.987 121.773  0.00 97.00      PROA   
ATOM   1396  OG  SER P  91     -25.344 -95.614 122.418  0.00 97.00      PROA   
ATOM   1397  HG1 SER P  91     -26.019 -94.928 122.469  0.00 97.00      PROA   
ATOM   1398  C   SER P  91     -25.485 -96.652 118.936  0.00 97.00      PROA   
ATOM   1399  O   SER P  91     -26.243 -97.092 118.077  0.00 97.00      PROA   
ATOM   1400  N   ARG P  92     -24.146 -96.858 118.885  0.00 97.00      PROA   
ATOM   1401  HN  ARG P  92     -23.554 -96.488 119.598  0.00 97.00      PROA   
ATOM   1402  CA  ARG P  92     -23.475 -97.523 117.781  0.00 97.00      PROA   
ATOM   1403  HA  ARG P  92     -23.971 -97.251 116.857  0.00 97.00      PROA   
ATOM   1404  CB  ARG P  92     -21.984 -97.085 117.713  0.00 97.00      PROA   
ATOM   1405  HB1 ARG P  92     -21.586 -97.368 116.714  0.00 97.00      PROA   
ATOM   1406  HB2 ARG P  92     -21.390 -97.629 118.482  0.00 97.00      PROA   
ATOM   1407  CG  ARG P  92     -21.755 -95.574 117.954  0.00 97.00      PROA   
ATOM   1408  HG1 ARG P  92     -21.965 -95.344 119.022  0.00 97.00      PROA   
ATOM   1409  HG2 ARG P  92     -22.476 -94.982 117.347  0.00 97.00      PROA   
ATOM   1410  CD  ARG P  92     -20.317 -95.099 117.675  0.00 97.00      PROA   
ATOM   1411  HD1 ARG P  92     -19.575 -95.854 118.006  0.00 97.00      PROA   
ATOM   1412  HD2 ARG P  92     -20.102 -94.144 118.206  0.00 97.00      PROA   
ATOM   1413  NE  ARG P  92     -20.167 -94.903 116.198  0.00 97.00      PROA   
ATOM   1414  HE  ARG P  92     -19.976 -95.683 115.609  0.00 97.00      PROA   
ATOM   1415  CZ  ARG P  92     -20.579 -93.787 115.570  0.00 97.00      PROA   
ATOM   1416  NH1 ARG P  92     -20.901 -92.645 116.197  0.00 97.00      PROA   
ATOM   1417 HH11 ARG P  92     -20.438 -92.428 117.052  0.00 97.00      PROA   
ATOM   1418 HH12 ARG P  92     -21.169 -91.900 115.589  0.00 97.00      PROA   
ATOM   1419  NH2 ARG P  92     -20.603 -93.739 114.225  0.00 97.00      PROA   
ATOM   1420 HH21 ARG P  92     -20.149 -94.454 113.707  0.00 97.00      PROA   
ATOM   1421 HH22 ARG P  92     -20.666 -92.827 113.825  0.00 97.00      PROA   
ATOM   1422  C   ARG P  92     -23.540 -99.040 117.934  0.00 97.00      PROA   
ATOM   1423  O   ARG P  92     -23.377 -99.786 116.969  0.00 97.00      PROA   
ATOM   1424  N   VAL P  93     -23.811 -99.528 119.164  0.00 97.00      PROA   
ATOM   1425  HN  VAL P  93     -23.987 -98.913 119.925  0.00 97.00      PROA   
ATOM   1426  CA  VAL P  93     -23.916-100.931 119.488  0.00 97.00      PROA   
ATOM   1427  HA  VAL P  93     -24.269-101.462 118.617  0.00 97.00      PROA   
ATOM   1428  CB  VAL P  93     -22.633-101.590 120.022  0.00 97.00      PROA   
ATOM   1429  HB  VAL P  93     -22.872-102.627 120.359  0.00 97.00      PROA   
ATOM   1430  CG1 VAL P  93     -21.585-101.703 118.894  0.00 97.00      PROA   
ATOM   1431 HG11 VAL P  93     -21.259-100.694 118.566  0.00 97.00      PROA   
ATOM   1432 HG12 VAL P  93     -22.002-102.236 118.017  0.00 97.00      PROA   
ATOM   1433 HG13 VAL P  93     -20.689-102.252 119.255  0.00 97.00      PROA   
ATOM   1434  CG2 VAL P  93     -22.047-100.819 121.227  0.00 97.00      PROA   
ATOM   1435 HG21 VAL P  93     -22.758-100.793 122.077  0.00 97.00      PROA   
ATOM   1436 HG22 VAL P  93     -21.792 -99.776 120.943  0.00 97.00      PROA   
ATOM   1437 HG23 VAL P  93     -21.117-101.316 121.577  0.00 97.00      PROA   
ATOM   1438  C   VAL P  93     -25.001-101.018 120.527  0.00 97.00      PROA   
ATOM   1439  O   VAL P  93     -25.144-100.125 121.360  0.00 97.00      PROA   
ATOM   1440  N   LEU P  94     -25.808-102.103 120.465  0.00 97.00      PROA   
ATOM   1441  HN  LEU P  94     -25.698-102.781 119.745  0.00 97.00      PROA   
ATOM   1442  CA  LEU P  94     -26.846-102.423 121.415  0.00 97.00      PROA   
ATOM   1443  HA  LEU P  94     -26.563-102.067 122.398  0.00 97.00      PROA   
ATOM   1444  CB  LEU P  94     -28.268-101.904 121.050  0.00 97.00      PROA   
ATOM   1445  HB1 LEU P  94     -28.945-102.202 121.884  0.00 97.00      PROA   
ATOM   1446  HB2 LEU P  94     -28.642-102.391 120.124  0.00 97.00      PROA   
ATOM   1447  CG  LEU P  94     -28.425-100.370 120.891  0.00 97.00      PROA   
ATOM   1448  HG  LEU P  94     -27.703 -99.877 121.583  0.00 97.00      PROA   
ATOM   1449  CD1 LEU P  94     -28.158 -99.872 119.457  0.00 97.00      PROA   
ATOM   1450 HD11 LEU P  94     -28.914-100.295 118.761  0.00 97.00      PROA   
ATOM   1451 HD12 LEU P  94     -27.151-100.163 119.102  0.00 97.00      PROA   
ATOM   1452 HD13 LEU P  94     -28.227 -98.764 119.424  0.00 97.00      PROA   
ATOM   1453  CD2 LEU P  94     -29.834 -99.938 121.341  0.00 97.00      PROA   
ATOM   1454 HD21 LEU P  94     -29.986-100.193 122.410  0.00 97.00      PROA   
ATOM   1455 HD22 LEU P  94     -30.606-100.469 120.746  0.00 97.00      PROA   
ATOM   1456 HD23 LEU P  94     -29.970 -98.844 121.217  0.00 97.00      PROA   
ATOM   1457  C   LEU P  94     -26.893-103.935 121.441  0.00 97.00      PROA   
ATOM   1458  O   LEU P  94     -26.329-104.601 120.577  0.00 97.00      PROA   
ATOM   1459  N   THR P  95     -27.569-104.513 122.458  0.00 97.00      PROA   
ATOM   1460  HN  THR P  95     -27.908-103.954 123.215  0.00 97.00      PROA   
ATOM   1461  CA  THR P  95     -27.867-105.929 122.590  0.00 97.00      PROA   
ATOM   1462  HA  THR P  95     -27.214-106.487 121.936  0.00 97.00      PROA   
ATOM   1463  CB  THR P  95     -27.718-106.463 124.021  0.00 97.00      PROA   
ATOM   1464  HB  THR P  95     -28.664-106.363 124.603  0.00 97.00      PROA   
ATOM   1465  OG1 THR P  95     -26.731-105.739 124.740  0.00 97.00      PROA   
ATOM   1466  HG1 THR P  95     -27.143-104.885 124.912  0.00 97.00      PROA   
ATOM   1467  CG2 THR P  95     -27.266-107.927 124.001  0.00 97.00      PROA   
ATOM   1468 HG21 THR P  95     -26.275-108.015 123.510  0.00 97.00      PROA   
ATOM   1469 HG22 THR P  95     -27.990-108.564 123.460  0.00 97.00      PROA   
ATOM   1470 HG23 THR P  95     -27.172-108.300 125.043  0.00 97.00      PROA   
ATOM   1471  C   THR P  95     -29.306-106.108 122.139  0.00 97.00      PROA   
ATOM   1472  O   THR P  95     -30.070-105.154 122.047  0.00 97.00      PROA   
ATOM   1473  N   GLU P  96     -29.727-107.353 121.829  0.00 97.00      PROA   
ATOM   1474  HN  GLU P  96     -29.075-108.110 121.792  0.00 97.00      PROA   
ATOM   1475  CA  GLU P  96     -31.106-107.692 121.539  0.00 97.00      PROA   
ATOM   1476  HA  GLU P  96     -31.408-107.049 120.726  0.00 97.00      PROA   
ATOM   1477  CB  GLU P  96     -31.261-109.170 121.084  0.00 97.00      PROA   
ATOM   1478  HB1 GLU P  96     -30.546-109.357 120.250  0.00 97.00      PROA   
ATOM   1479  HB2 GLU P  96     -32.287-109.312 120.681  0.00 97.00      PROA   
ATOM   1480  CG  GLU P  96     -31.003-110.187 122.217  0.00 97.00      PROA   
ATOM   1481  HG1 GLU P  96     -31.602-109.932 123.112  0.00 97.00      PROA   
ATOM   1482  HG2 GLU P  96     -29.935-110.140 122.507  0.00 97.00      PROA   
ATOM   1483  CD  GLU P  96     -31.352-111.632 121.868  0.00 97.00      PROA   
ATOM   1484  OE1 GLU P  96     -32.184-111.878 120.959  0.00 97.00      PROA   
ATOM   1485  OE2 GLU P  96     -30.783-112.528 122.546  0.00 97.00      PROA   
ATOM   1486  C   GLU P  96     -32.027-107.405 122.725  0.00 97.00      PROA   
ATOM   1487  O   GLU P  96     -31.635-107.493 123.887  0.00 97.00      PROA   
ATOM   1488  N   GLY P  97     -33.290-107.020 122.446  0.00 97.00      PROA   
ATOM   1489  HN  GLY P  97     -33.577-106.940 121.491  0.00 97.00      PROA   
ATOM   1490  CA  GLY P  97     -34.281-106.714 123.463  0.00 97.00      PROA   
ATOM   1491  HA1 GLY P  97     -34.077-107.291 124.354  0.00 97.00      PROA   
ATOM   1492  HA2 GLY P  97     -35.249-106.943 123.046  0.00 97.00      PROA   
ATOM   1493  C   GLY P  97     -34.293-105.262 123.853  0.00 97.00      PROA   
ATOM   1494  O   GLY P  97     -35.326-104.750 124.277  0.00 97.00      PROA   
ATOM   1495  N   GLU P  98     -33.142-104.563 123.730  0.00 97.00      PROA   
ATOM   1496  HN  GLU P  98     -32.302-105.029 123.461  0.00 97.00      PROA   
ATOM   1497  CA  GLU P  98     -32.994-103.149 124.007  0.00 97.00      PROA   
ATOM   1498  HA  GLU P  98     -33.278-103.021 125.038  0.00 97.00      PROA   
ATOM   1499  CB  GLU P  98     -31.512-102.703 123.899  0.00 97.00      PROA   
ATOM   1500  HB1 GLU P  98     -31.457-101.595 123.990  0.00 97.00      PROA   
ATOM   1501  HB2 GLU P  98     -31.117-102.979 122.898  0.00 97.00      PROA   
ATOM   1502  CG  GLU P  98     -30.617-103.309 125.003  0.00 97.00      PROA   
ATOM   1503  HG1 GLU P  98     -30.582-104.417 124.914  0.00 97.00      PROA   
ATOM   1504  HG2 GLU P  98     -31.023-103.049 126.003  0.00 97.00      PROA   
ATOM   1505  CD  GLU P  98     -29.196-102.755 124.930  0.00 97.00      PROA   
ATOM   1506  OE1 GLU P  98     -28.251-103.574 124.947  0.00 97.00      PROA   
ATOM   1507  OE2 GLU P  98     -29.026-101.510 124.882  0.00 97.00      PROA   
ATOM   1508  C   GLU P  98     -33.851-102.244 123.119  0.00 97.00      PROA   
ATOM   1509  O   GLU P  98     -33.939-102.487 121.920  0.00 97.00      PROA   
ATOM   1510  N   PRO P  99     -34.491-101.188 123.613  0.00 97.00      PROA   
ATOM   1511  CD  PRO P  99     -34.850-101.032 125.023  0.00 97.00      PROA   
ATOM   1512  HD1 PRO P  99     -33.971-100.615 125.560  0.00 97.00      PROA   
ATOM   1513  HD2 PRO P  99     -35.162-101.998 125.479  0.00 97.00      PROA   
ATOM   1514  CA  PRO P  99     -35.020-100.099 122.798  0.00 97.00      PROA   
ATOM   1515  HA  PRO P  99     -35.770-100.529 122.153  0.00 97.00      PROA   
ATOM   1516  CB  PRO P  99     -35.631 -99.129 123.823  0.00 97.00      PROA   
ATOM   1517  HB1 PRO P  99     -36.505 -98.586 123.412  0.00 97.00      PROA   
ATOM   1518  HB2 PRO P  99     -34.873 -98.396 124.178  0.00 97.00      PROA   
ATOM   1519  CG  PRO P  99     -36.007-100.035 125.001  0.00 97.00      PROA   
ATOM   1520  HG1 PRO P  99     -36.116 -99.486 125.956  0.00 97.00      PROA   
ATOM   1521  HG2 PRO P  99     -36.951-100.577 124.768  0.00 97.00      PROA   
ATOM   1522  C   PRO P  99     -33.989 -99.401 121.919  0.00 97.00      PROA   
ATOM   1523  O   PRO P  99     -32.915 -99.064 122.411  0.00 97.00      PROA   
ATOM   1524  N   LEU P 100     -34.302 -99.140 120.631  0.00 97.00      PROA   
ATOM   1525  HN  LEU P 100     -35.168 -99.463 120.252  0.00 97.00      PROA   
ATOM   1526  CA  LEU P 100     -33.436 -98.359 119.766  0.00 97.00      PROA   
ATOM   1527  HA  LEU P 100     -32.657 -97.891 120.352  0.00 97.00      PROA   
ATOM   1528  CB  LEU P 100     -32.755 -99.246 118.689  0.00 97.00      PROA   
ATOM   1529  HB1 LEU P 100     -33.524 -99.896 118.222  0.00 97.00      PROA   
ATOM   1530  HB2 LEU P 100     -32.046 -99.920 119.217  0.00 97.00      PROA   
ATOM   1531  CG  LEU P 100     -31.986 -98.526 117.552  0.00 97.00      PROA   
ATOM   1532  HG  LEU P 100     -32.717 -97.944 116.944  0.00 97.00      PROA   
ATOM   1533  CD1 LEU P 100     -30.923 -97.544 118.073  0.00 97.00      PROA   
ATOM   1534 HD11 LEU P 100     -30.238 -98.063 118.774  0.00 97.00      PROA   
ATOM   1535 HD12 LEU P 100     -31.399 -96.695 118.602  0.00 97.00      PROA   
ATOM   1536 HD13 LEU P 100     -30.326 -97.141 117.229  0.00 97.00      PROA   
ATOM   1537  CD2 LEU P 100     -31.330 -99.557 116.614  0.00 97.00      PROA   
ATOM   1538 HD21 LEU P 100     -32.086-100.272 116.230  0.00 97.00      PROA   
ATOM   1539 HD22 LEU P 100     -30.550-100.127 117.162  0.00 97.00      PROA   
ATOM   1540 HD23 LEU P 100     -30.852 -99.046 115.752  0.00 97.00      PROA   
ATOM   1541  C   LEU P 100     -34.233 -97.241 119.139  0.00 97.00      PROA   
ATOM   1542  O   LEU P 100     -35.123 -97.477 118.332  0.00 97.00      PROA   
ATOM   1543  N   ALA P 101     -33.913 -95.971 119.481  0.00 97.00      PROA   
ATOM   1544  HN  ALA P 101     -33.212 -95.778 120.165  0.00 97.00      PROA   
ATOM   1545  CA  ALA P 101     -34.589 -94.811 118.940  0.00 97.00      PROA   
ATOM   1546  HA  ALA P 101     -35.512 -95.117 118.469  0.00 97.00      PROA   
ATOM   1547  CB  ALA P 101     -34.966 -93.814 120.052  0.00 97.00      PROA   
ATOM   1548  HB1 ALA P 101     -34.066 -93.435 120.578  0.00 97.00      PROA   
ATOM   1549  HB2 ALA P 101     -35.609 -94.325 120.803  0.00 97.00      PROA   
ATOM   1550  HB3 ALA P 101     -35.534 -92.954 119.643  0.00 97.00      PROA   
ATOM   1551  C   ALA P 101     -33.741 -94.135 117.874  0.00 97.00      PROA   
ATOM   1552  O   ALA P 101     -32.541 -93.921 118.027  0.00 97.00      PROA   
ATOM   1553  N   LEU P 102     -34.382 -93.811 116.730  0.00 97.00      PROA   
ATOM   1554  HN  LEU P 102     -35.334 -94.083 116.604  0.00 97.00      PROA   
ATOM   1555  CA  LEU P 102     -33.781 -93.186 115.573  0.00 97.00      PROA   
ATOM   1556  HA  LEU P 102     -32.750 -92.934 115.780  0.00 97.00      PROA   
ATOM   1557  CB  LEU P 102     -33.884 -94.098 114.320  0.00 97.00      PROA   
ATOM   1558  HB1 LEU P 102     -33.320 -93.642 113.478  0.00 97.00      PROA   
ATOM   1559  HB2 LEU P 102     -34.953 -94.172 114.017  0.00 97.00      PROA   
ATOM   1560  CG  LEU P 102     -33.392 -95.553 114.509  0.00 97.00      PROA   
ATOM   1561  HG  LEU P 102     -33.938 -96.013 115.367  0.00 97.00      PROA   
ATOM   1562  CD1 LEU P 102     -33.727 -96.393 113.266  0.00 97.00      PROA   
ATOM   1563 HD11 LEU P 102     -33.177 -95.999 112.385  0.00 97.00      PROA   
ATOM   1564 HD12 LEU P 102     -34.816 -96.360 113.051  0.00 97.00      PROA   
ATOM   1565 HD13 LEU P 102     -33.428 -97.449 113.433  0.00 97.00      PROA   
ATOM   1566  CD2 LEU P 102     -31.885 -95.622 114.801  0.00 97.00      PROA   
ATOM   1567 HD21 LEU P 102     -31.635 -95.037 115.709  0.00 97.00      PROA   
ATOM   1568 HD22 LEU P 102     -31.316 -95.212 113.941  0.00 97.00      PROA   
ATOM   1569 HD23 LEU P 102     -31.571 -96.676 114.959  0.00 97.00      PROA   
ATOM   1570  C   LEU P 102     -34.544 -91.915 115.261  0.00 97.00      PROA   
ATOM   1571  O   LEU P 102     -35.770 -91.903 115.289  0.00 97.00      PROA   
ATOM   1572  N   ARG P 103     -33.847 -90.802 114.938  0.00 97.00      PROA   
ATOM   1573  HN  ARG P 103     -32.853 -90.772 115.027  0.00 97.00      PROA   
ATOM   1574  CA  ARG P 103     -34.513 -89.627 114.415  0.00 97.00      PROA   
ATOM   1575  HA  ARG P 103     -35.504 -89.898 114.084  0.00 97.00      PROA   
ATOM   1576  CB  ARG P 103     -34.689 -88.502 115.470  0.00 97.00      PROA   
ATOM   1577  HB1 ARG P 103     -33.694 -88.172 115.840  0.00 97.00      PROA   
ATOM   1578  HB2 ARG P 103     -35.250 -88.916 116.337  0.00 97.00      PROA   
ATOM   1579  CG  ARG P 103     -35.447 -87.296 114.897  0.00 97.00      PROA   
ATOM   1580  HG1 ARG P 103     -36.452 -87.637 114.556  0.00 97.00      PROA   
ATOM   1581  HG2 ARG P 103     -34.885 -86.923 114.013  0.00 97.00      PROA   
ATOM   1582  CD  ARG P 103     -35.597 -86.086 115.811  0.00 97.00      PROA   
ATOM   1583  HD1 ARG P 103     -34.596 -85.695 116.094  0.00 97.00      PROA   
ATOM   1584  HD2 ARG P 103     -36.189 -86.307 116.723  0.00 97.00      PROA   
ATOM   1585  NE  ARG P 103     -36.346 -85.100 114.969  0.00 97.00      PROA   
ATOM   1586  HE  ARG P 103     -36.961 -85.434 114.258  0.00 97.00      PROA   
ATOM   1587  CZ  ARG P 103     -36.054 -83.797 114.882  0.00 97.00      PROA   
ATOM   1588  NH1 ARG P 103     -35.111 -83.174 115.593  0.00 97.00      PROA   
ATOM   1589 HH11 ARG P 103     -34.427 -83.689 116.093  0.00 97.00      PROA   
ATOM   1590 HH12 ARG P 103     -35.003 -82.201 115.372  0.00 97.00      PROA   
ATOM   1591  NH2 ARG P 103     -36.705 -83.042 113.982  0.00 97.00      PROA   
ATOM   1592 HH21 ARG P 103     -37.378 -83.466 113.378  0.00 97.00      PROA   
ATOM   1593 HH22 ARG P 103     -36.351 -82.119 113.841  0.00 97.00      PROA   
ATOM   1594  C   ARG P 103     -33.811 -89.064 113.195  0.00 97.00      PROA   
ATOM   1595  O   ARG P 103     -32.696 -88.566 113.265  0.00 97.00      PROA   
ATOM   1596  N   CYS P 104     -34.497 -89.052 112.031  0.00 97.00      PROA   
ATOM   1597  HN  CYS P 104     -35.361 -89.550 111.959  0.00 97.00      PROA   
ATOM   1598  CA  CYS P 104     -34.143 -88.231 110.887  0.00 97.00      PROA   
ATOM   1599  HA  CYS P 104     -33.089 -88.379 110.691  0.00 97.00      PROA   
ATOM   1600  CB  CYS P 104     -34.968 -88.641 109.642  0.00 97.00      PROA   
ATOM   1601  HB1 CYS P 104     -36.012 -88.271 109.733  0.00 97.00      PROA   
ATOM   1602  HB2 CYS P 104     -35.029 -89.753 109.633  0.00 97.00      PROA   
ATOM   1603  SG  CYS P 104     -34.229 -88.107 108.069  0.00 97.00      PROA   
ATOM   1604  C   CYS P 104     -34.376 -86.757 111.200  0.00 97.00      PROA   
ATOM   1605  O   CYS P 104     -35.425 -86.391 111.717  0.00 97.00      PROA   
ATOM   1606  N   HSD P 105     -33.389 -85.877 110.925  0.00 97.00      PROA   
ATOM   1607  HN  HSD P 105     -32.538 -86.178 110.501  0.00 97.00      PROA   
ATOM   1608  CA  HSD P 105     -33.370 -84.534 111.471  0.00 97.00      PROA   
ATOM   1609  HA  HSD P 105     -34.380 -84.168 111.605  0.00 97.00      PROA   
ATOM   1610  CB  HSD P 105     -32.671 -84.573 112.855  0.00 97.00      PROA   
ATOM   1611  HB1 HSD P 105     -31.915 -85.388 112.797  0.00 97.00      PROA   
ATOM   1612  HB2 HSD P 105     -33.410 -84.880 113.626  0.00 97.00      PROA   
ATOM   1613  ND1 HSD P 105     -32.485 -82.210 113.818  0.00 97.00      PROA   
ATOM   1614  HD1 HSD P 105     -33.399 -81.861 113.591  0.00 97.00      PROA   
ATOM   1615  CG  HSD P 105     -31.916 -83.373 113.348  0.00 97.00      PROA   
ATOM   1616  CE1 HSD P 105     -31.508 -81.528 114.463  0.00 97.00      PROA   
ATOM   1617  HE1 HSD P 105     -31.679 -80.565 114.944  0.00 97.00      PROA   
ATOM   1618  NE2 HSD P 105     -30.354 -82.163 114.432  0.00 97.00      PROA   
ATOM   1619  CD2 HSD P 105     -30.612 -83.322 113.724  0.00 97.00      PROA   
ATOM   1620  HD2 HSD P 105     -29.832 -84.058 113.580  0.00 97.00      PROA   
ATOM   1621  C   HSD P 105     -32.709 -83.602 110.485  0.00 97.00      PROA   
ATOM   1622  O   HSD P 105     -31.859 -84.013 109.701  0.00 97.00      PROA   
ATOM   1623  N   ALA P 106     -33.133 -82.317 110.461  0.00 97.00      PROA   
ATOM   1624  HN  ALA P 106     -33.743 -81.946 111.163  0.00 97.00      PROA   
ATOM   1625  CA  ALA P 106     -32.872 -81.417 109.361  0.00 97.00      PROA   
ATOM   1626  HA  ALA P 106     -32.309 -81.922 108.592  0.00 97.00      PROA   
ATOM   1627  CB  ALA P 106     -34.209 -80.922 108.774  0.00 97.00      PROA   
ATOM   1628  HB1 ALA P 106     -34.839 -80.485 109.578  0.00 97.00      PROA   
ATOM   1629  HB2 ALA P 106     -34.770 -81.783 108.348  0.00 97.00      PROA   
ATOM   1630  HB3 ALA P 106     -34.059 -80.171 107.973  0.00 97.00      PROA   
ATOM   1631  C   ALA P 106     -32.038 -80.252 109.824  0.00 97.00      PROA   
ATOM   1632  O   ALA P 106     -32.075 -79.868 110.990  0.00 97.00      PROA   
ATOM   1633  N   TRP P 107     -31.206 -79.680 108.917  0.00 97.00      PROA   
ATOM   1634  HN  TRP P 107     -31.113 -80.064 108.000  0.00 97.00      PROA   
ATOM   1635  CA  TRP P 107     -30.336 -78.567 109.254  0.00 97.00      PROA   
ATOM   1636  HA  TRP P 107     -29.782 -78.915 110.114  0.00 97.00      PROA   
ATOM   1637  CB  TRP P 107     -29.236 -78.280 108.184  0.00 97.00      PROA   
ATOM   1638  HB1 TRP P 107     -29.738 -78.193 107.194  0.00 97.00      PROA   
ATOM   1639  HB2 TRP P 107     -28.566 -79.166 108.142  0.00 97.00      PROA   
ATOM   1640  CG  TRP P 107     -28.405 -77.054 108.426  0.00 97.00      PROA   
ATOM   1641  CD1 TRP P 107     -28.287 -75.976 107.590  0.00 97.00      PROA   
ATOM   1642  HD1 TRP P 107     -28.608 -75.970 106.557  0.00 97.00      PROA   
ATOM   1643  NE1 TRP P 107     -27.732 -74.923 108.274  0.00 97.00      PROA   
ATOM   1644  HE1 TRP P 107     -27.426 -74.078 107.894  0.00 97.00      PROA   
ATOM   1645  CE2 TRP P 107     -27.486 -75.293 109.563  0.00 97.00      PROA   
ATOM   1646  CD2 TRP P 107     -27.849 -76.651 109.691  0.00 97.00      PROA   
ATOM   1647  CE3 TRP P 107     -27.661 -77.297 110.915  0.00 97.00      PROA   
ATOM   1648  HE3 TRP P 107     -27.885 -78.346 111.041  0.00 97.00      PROA   
ATOM   1649  CZ3 TRP P 107     -27.211 -76.552 112.008  0.00 97.00      PROA   
ATOM   1650  HZ3 TRP P 107     -27.094 -77.026 112.973  0.00 97.00      PROA   
ATOM   1651  CZ2 TRP P 107     -27.037 -74.551 110.649  0.00 97.00      PROA   
ATOM   1652  HZ2 TRP P 107     -26.812 -73.499 110.563  0.00 97.00      PROA   
ATOM   1653  CH2 TRP P 107     -26.925 -75.197 111.880  0.00 97.00      PROA   
ATOM   1654  HH2 TRP P 107     -26.606 -74.642 112.753  0.00 97.00      PROA   
ATOM   1655  C   TRP P 107     -31.074 -77.317 109.740  0.00 97.00      PROA   
ATOM   1656  O   TRP P 107     -31.757 -76.612 108.995  0.00 97.00      PROA   
ATOM   1657  N   LYS P 108     -30.927 -77.066 111.065  0.00 97.00      PROA   
ATOM   1658  HN  LYS P 108     -30.309 -77.652 111.582  0.00 97.00      PROA   
ATOM   1659  CA  LYS P 108     -31.583 -76.048 111.856  0.00 97.00      PROA   
ATOM   1660  HA  LYS P 108     -31.259 -76.239 112.866  0.00 97.00      PROA   
ATOM   1661  CB  LYS P 108     -31.113 -74.628 111.427  0.00 97.00      PROA   
ATOM   1662  HB1 LYS P 108     -31.590 -74.349 110.466  0.00 97.00      PROA   
ATOM   1663  HB2 LYS P 108     -30.016 -74.706 111.231  0.00 97.00      PROA   
ATOM   1664  CG  LYS P 108     -31.297 -73.509 112.473  0.00 97.00      PROA   
ATOM   1665  HG1 LYS P 108     -32.383 -73.332 112.627  0.00 97.00      PROA   
ATOM   1666  HG2 LYS P 108     -30.858 -72.574 112.057  0.00 97.00      PROA   
ATOM   1667  CD  LYS P 108     -30.638 -73.854 113.828  0.00 97.00      PROA   
ATOM   1668  HD1 LYS P 108     -29.632 -74.296 113.641  0.00 97.00      PROA   
ATOM   1669  HD2 LYS P 108     -31.262 -74.643 114.305  0.00 97.00      PROA   
ATOM   1670  CE  LYS P 108     -30.505 -72.715 114.856  0.00 97.00      PROA   
ATOM   1671  HE1 LYS P 108     -30.225 -73.139 115.848  0.00 97.00      PROA   
ATOM   1672  HE2 LYS P 108     -31.455 -72.157 114.978  0.00 97.00      PROA   
ATOM   1673  NZ  LYS P 108     -29.427 -71.764 114.488  0.00 97.00      PROA   
ATOM   1674  HZ1 LYS P 108     -28.579 -72.286 114.196  0.00 97.00      PROA   
ATOM   1675  HZ2 LYS P 108     -29.120 -71.243 115.329  0.00 97.00      PROA   
ATOM   1676  HZ3 LYS P 108     -29.725 -71.100 113.744  0.00 97.00      PROA   
ATOM   1677  C   LYS P 108     -33.094 -76.265 111.837  0.00 97.00      PROA   
ATOM   1678  O   LYS P 108     -33.874 -75.329 111.695  0.00 97.00      PROA   
ATOM   1679  N   ASP P 109     -33.497 -77.552 112.008  0.00 97.00      PROA   
ATOM   1680  HN  ASP P 109     -32.786 -78.229 112.183  0.00 97.00      PROA   
ATOM   1681  CA  ASP P 109     -34.794 -78.196 111.842  0.00 97.00      PROA   
ATOM   1682  HA  ASP P 109     -34.533 -79.020 111.200  0.00 97.00      PROA   
ATOM   1683  CB  ASP P 109     -35.335 -78.780 113.176  0.00 97.00      PROA   
ATOM   1684  HB1 ASP P 109     -36.432 -78.656 113.288  0.00 97.00      PROA   
ATOM   1685  HB2 ASP P 109     -34.847 -78.244 114.021  0.00 97.00      PROA   
ATOM   1686  CG  ASP P 109     -35.047 -80.267 113.349  0.00 97.00      PROA   
ATOM   1687  OD1 ASP P 109     -34.781 -80.999 112.364  0.00 97.00      PROA   
ATOM   1688  OD2 ASP P 109     -35.211 -80.706 114.511  0.00 97.00      PROA   
ATOM   1689  C   ASP P 109     -35.908 -77.510 111.069  0.00 97.00      PROA   
ATOM   1690  O   ASP P 109     -36.558 -76.577 111.537  0.00 97.00      PROA   
ATOM   1691  N   LYS P 110     -36.163 -78.026 109.844  0.00 97.00      PROA   
ATOM   1692  HN  LYS P 110     -35.677 -78.843 109.546  0.00 97.00      PROA   
ATOM   1693  CA  LYS P 110     -37.178 -77.550 108.933  0.00 97.00      PROA   
ATOM   1694  HA  LYS P 110     -37.789 -76.806 109.425  0.00 97.00      PROA   
ATOM   1695  CB  LYS P 110     -36.564 -76.986 107.620  0.00 97.00      PROA   
ATOM   1696  HB1 LYS P 110     -37.371 -76.539 107.000  0.00 97.00      PROA   
ATOM   1697  HB2 LYS P 110     -36.111 -77.820 107.038  0.00 97.00      PROA   
ATOM   1698  CG  LYS P 110     -35.454 -75.932 107.840  0.00 97.00      PROA   
ATOM   1699  HG1 LYS P 110     -35.100 -75.583 106.844  0.00 97.00      PROA   
ATOM   1700  HG2 LYS P 110     -34.587 -76.422 108.338  0.00 97.00      PROA   
ATOM   1701  CD  LYS P 110     -35.900 -74.727 108.693  0.00 97.00      PROA   
ATOM   1702  HD1 LYS P 110     -36.337 -75.103 109.639  0.00 97.00      PROA   
ATOM   1703  HD2 LYS P 110     -36.708 -74.169 108.174  0.00 97.00      PROA   
ATOM   1704  CE  LYS P 110     -34.765 -73.779 109.106  0.00 97.00      PROA   
ATOM   1705  HE1 LYS P 110     -33.950 -74.337 109.606  0.00 97.00      PROA   
ATOM   1706  HE2 LYS P 110     -35.144 -72.989 109.790  0.00 97.00      PROA   
ATOM   1707  NZ  LYS P 110     -34.160 -73.133 107.928  0.00 97.00      PROA   
ATOM   1708  HZ1 LYS P 110     -34.908 -72.724 107.334  0.00 97.00      PROA   
ATOM   1709  HZ2 LYS P 110     -33.643 -73.863 107.397  0.00 97.00      PROA   
ATOM   1710  HZ3 LYS P 110     -33.499 -72.391 108.235  0.00 97.00      PROA   
ATOM   1711  C   LYS P 110     -38.041 -78.756 108.638  0.00 97.00      PROA   
ATOM   1712  O   LYS P 110     -37.524 -79.864 108.522  0.00 97.00      PROA   
ATOM   1713  N   LEU P 111     -39.384 -78.575 108.556  0.00 97.00      PROA   
ATOM   1714  HN  LEU P 111     -39.782 -77.666 108.664  0.00 97.00      PROA   
ATOM   1715  CA  LEU P 111     -40.367 -79.645 108.518  0.00 97.00      PROA   
ATOM   1716  HA  LEU P 111     -40.102 -80.359 109.286  0.00 97.00      PROA   
ATOM   1717  CB  LEU P 111     -41.803 -79.111 108.810  0.00 97.00      PROA   
ATOM   1718  HB1 LEU P 111     -42.535 -79.939 108.667  0.00 97.00      PROA   
ATOM   1719  HB2 LEU P 111     -42.050 -78.314 108.075  0.00 97.00      PROA   
ATOM   1720  CG  LEU P 111     -42.078 -78.564 110.240  0.00 97.00      PROA   
ATOM   1721  HG  LEU P 111     -43.182 -78.392 110.287  0.00 97.00      PROA   
ATOM   1722  CD1 LEU P 111     -41.738 -79.591 111.335  0.00 97.00      PROA   
ATOM   1723 HD11 LEU P 111     -40.643 -79.769 111.372  0.00 97.00      PROA   
ATOM   1724 HD12 LEU P 111     -42.252 -80.555 111.138  0.00 97.00      PROA   
ATOM   1725 HD13 LEU P 111     -42.062 -79.211 112.327  0.00 97.00      PROA   
ATOM   1726  CD2 LEU P 111     -41.425 -77.202 110.546  0.00 97.00      PROA   
ATOM   1727 HD21 LEU P 111     -41.638 -76.474 109.736  0.00 97.00      PROA   
ATOM   1728 HD22 LEU P 111     -40.327 -77.309 110.665  0.00 97.00      PROA   
ATOM   1729 HD23 LEU P 111     -41.829 -76.798 111.499  0.00 97.00      PROA   
ATOM   1730  C   LEU P 111     -40.411 -80.427 107.209  0.00 97.00      PROA   
ATOM   1731  O   LEU P 111     -41.383 -80.359 106.459  0.00 97.00      PROA   
ATOM   1732  N   VAL P 112     -39.364 -81.238 106.928  0.00 97.00      PROA   
ATOM   1733  HN  VAL P 112     -38.529 -81.152 107.470  0.00 97.00      PROA   
ATOM   1734  CA  VAL P 112     -39.304 -82.150 105.800  0.00 97.00      PROA   
ATOM   1735  HA  VAL P 112     -39.417 -81.528 104.923  0.00 97.00      PROA   
ATOM   1736  CB  VAL P 112     -37.962 -82.872 105.649  0.00 97.00      PROA   
ATOM   1737  HB  VAL P 112     -38.017 -83.578 104.786  0.00 97.00      PROA   
ATOM   1738  CG1 VAL P 112     -36.883 -81.822 105.309  0.00 97.00      PROA   
ATOM   1739 HG11 VAL P 112     -36.726 -81.130 106.163  0.00 97.00      PROA   
ATOM   1740 HG12 VAL P 112     -37.191 -81.232 104.421  0.00 97.00      PROA   
ATOM   1741 HG13 VAL P 112     -35.917 -82.320 105.081  0.00 97.00      PROA   
ATOM   1742  CG2 VAL P 112     -37.587 -83.679 106.913  0.00 97.00      PROA   
ATOM   1743 HG21 VAL P 112     -38.373 -84.419 107.163  0.00 97.00      PROA   
ATOM   1744 HG22 VAL P 112     -37.439 -83.008 107.785  0.00 97.00      PROA   
ATOM   1745 HG23 VAL P 112     -36.637 -84.231 106.740  0.00 97.00      PROA   
ATOM   1746  C   VAL P 112     -40.452 -83.147 105.757  0.00 97.00      PROA   
ATOM   1747  O   VAL P 112     -40.903 -83.679 106.771  0.00 97.00      PROA   
ATOM   1748  N   TYR P 113     -40.956 -83.381 104.528  0.00 97.00      PROA   
ATOM   1749  HN  TYR P 113     -40.555 -82.927 103.735  0.00 97.00      PROA   
ATOM   1750  CA  TYR P 113     -42.093 -84.221 104.242  0.00 97.00      PROA   
ATOM   1751  HA  TYR P 113     -42.500 -84.581 105.174  0.00 97.00      PROA   
ATOM   1752  CB  TYR P 113     -43.255 -83.472 103.514  0.00 97.00      PROA   
ATOM   1753  HB1 TYR P 113     -43.704 -82.758 104.240  0.00 97.00      PROA   
ATOM   1754  HB2 TYR P 113     -44.056 -84.175 103.205  0.00 97.00      PROA   
ATOM   1755  CG  TYR P 113     -42.817 -82.655 102.316  0.00 97.00      PROA   
ATOM   1756  CD1 TYR P 113     -42.253 -81.376 102.486  0.00 97.00      PROA   
ATOM   1757  HD1 TYR P 113     -42.094 -80.989 103.482  0.00 97.00      PROA   
ATOM   1758  CE1 TYR P 113     -41.878 -80.606 101.380  0.00 97.00      PROA   
ATOM   1759  HE1 TYR P 113     -41.424 -79.637 101.528  0.00 97.00      PROA   
ATOM   1760  CZ  TYR P 113     -42.105 -81.087 100.085  0.00 97.00      PROA   
ATOM   1761  OH  TYR P 113     -41.706 -80.324  98.972  0.00 97.00      PROA   
ATOM   1762  HH  TYR P 113     -40.947 -79.801  99.249  0.00 97.00      PROA   
ATOM   1763  CD2 TYR P 113     -43.059 -83.114 101.009  0.00 97.00      PROA   
ATOM   1764  HD2 TYR P 113     -43.519 -84.077 100.858  0.00 97.00      PROA   
ATOM   1765  CE2 TYR P 113     -42.709 -82.334  99.898  0.00 97.00      PROA   
ATOM   1766  HE2 TYR P 113     -42.882 -82.705  98.898  0.00 97.00      PROA   
ATOM   1767  C   TYR P 113     -41.604 -85.446 103.505  0.00 97.00      PROA   
ATOM   1768  O   TYR P 113     -40.487 -85.481 103.008  0.00 97.00      PROA   
ATOM   1769  N   ASN P 114     -42.416 -86.523 103.479  0.00 97.00      PROA   
ATOM   1770  HN  ASN P 114     -43.311 -86.453 103.917  0.00 97.00      PROA   
ATOM   1771  CA  ASN P 114     -42.093 -87.801 102.861  0.00 97.00      PROA   
ATOM   1772  HA  ASN P 114     -42.903 -88.454 103.143  0.00 97.00      PROA   
ATOM   1773  CB  ASN P 114     -42.015 -87.732 101.304  0.00 97.00      PROA   
ATOM   1774  HB1 ASN P 114     -41.794 -88.732 100.875  0.00 97.00      PROA   
ATOM   1775  HB2 ASN P 114     -41.203 -87.037 101.003  0.00 97.00      PROA   
ATOM   1776  CG  ASN P 114     -43.310 -87.222 100.659  0.00 97.00      PROA   
ATOM   1777  OD1 ASN P 114     -43.276 -86.360  99.774  0.00 97.00      PROA   
ATOM   1778  ND2 ASN P 114     -44.482 -87.751 101.099  0.00 97.00      PROA   
ATOM   1779 HD21 ASN P 114     -45.317 -87.445 100.645  0.00 97.00      PROA   
ATOM   1780 HD22 ASN P 114     -44.482 -88.479 101.783  0.00 97.00      PROA   
ATOM   1781  C   ASN P 114     -40.841 -88.465 103.422  0.00 97.00      PROA   
ATOM   1782  O   ASN P 114     -39.929 -88.846 102.689  0.00 97.00      PROA   
ATOM   1783  N   VAL P 115     -40.781 -88.622 104.762  0.00 97.00      PROA   
ATOM   1784  HN  VAL P 115     -41.573 -88.396 105.325  0.00 97.00      PROA   
ATOM   1785  CA  VAL P 115     -39.626 -89.142 105.462  0.00 97.00      PROA   
ATOM   1786  HA  VAL P 115     -38.753 -88.766 104.952  0.00 97.00      PROA   
ATOM   1787  CB  VAL P 115     -39.530 -88.638 106.899  0.00 97.00      PROA   
ATOM   1788  HB  VAL P 115     -40.450 -88.917 107.461  0.00 97.00      PROA   
ATOM   1789  CG1 VAL P 115     -38.299 -89.236 107.619  0.00 97.00      PROA   
ATOM   1790 HG11 VAL P 115     -37.376 -89.025 107.038  0.00 97.00      PROA   
ATOM   1791 HG12 VAL P 115     -38.395 -90.333 107.748  0.00 97.00      PROA   
ATOM   1792 HG13 VAL P 115     -38.190 -88.781 108.626  0.00 97.00      PROA   
ATOM   1793  CG2 VAL P 115     -39.424 -87.098 106.855  0.00 97.00      PROA   
ATOM   1794 HG21 VAL P 115     -40.357 -86.638 106.470  0.00 97.00      PROA   
ATOM   1795 HG22 VAL P 115     -38.580 -86.790 106.202  0.00 97.00      PROA   
ATOM   1796 HG23 VAL P 115     -39.237 -86.696 107.873  0.00 97.00      PROA   
ATOM   1797  C   VAL P 115     -39.571 -90.657 105.388  0.00 97.00      PROA   
ATOM   1798  O   VAL P 115     -40.485 -91.361 105.801  0.00 97.00      PROA   
ATOM   1799  N   LEU P 116     -38.456 -91.183 104.847  0.00 97.00      PROA   
ATOM   1800  HN  LEU P 116     -37.754 -90.565 104.499  0.00 97.00      PROA   
ATOM   1801  CA  LEU P 116     -38.204 -92.593 104.661  0.00 97.00      PROA   
ATOM   1802  HA  LEU P 116     -39.062 -93.172 104.966  0.00 97.00      PROA   
ATOM   1803  CB  LEU P 116     -37.842 -92.910 103.187  0.00 97.00      PROA   
ATOM   1804  HB1 LEU P 116     -37.430 -93.939 103.089  0.00 97.00      PROA   
ATOM   1805  HB2 LEU P 116     -37.051 -92.196 102.869  0.00 97.00      PROA   
ATOM   1806  CG  LEU P 116     -39.018 -92.791 102.192  0.00 97.00      PROA   
ATOM   1807  HG  LEU P 116     -39.567 -91.842 102.398  0.00 97.00      PROA   
ATOM   1808  CD1 LEU P 116     -38.505 -92.727 100.742  0.00 97.00      PROA   
ATOM   1809 HD11 LEU P 116     -37.948 -93.657 100.495  0.00 97.00      PROA   
ATOM   1810 HD12 LEU P 116     -37.828 -91.859 100.608  0.00 97.00      PROA   
ATOM   1811 HD13 LEU P 116     -39.358 -92.627 100.038  0.00 97.00      PROA   
ATOM   1812  CD2 LEU P 116     -39.992 -93.969 102.354  0.00 97.00      PROA   
ATOM   1813 HD21 LEU P 116     -40.377 -94.015 103.392  0.00 97.00      PROA   
ATOM   1814 HD22 LEU P 116     -39.474 -94.925 102.127  0.00 97.00      PROA   
ATOM   1815 HD23 LEU P 116     -40.850 -93.860 101.658  0.00 97.00      PROA   
ATOM   1816  C   LEU P 116     -37.029 -93.008 105.510  0.00 97.00      PROA   
ATOM   1817  O   LEU P 116     -35.956 -92.423 105.432  0.00 97.00      PROA   
ATOM   1818  N   TYR P 117     -37.209 -94.065 106.330  0.00 97.00      PROA   
ATOM   1819  HN  TYR P 117     -38.121 -94.459 106.435  0.00 97.00      PROA   
ATOM   1820  CA  TYR P 117     -36.144 -94.726 107.058  0.00 97.00      PROA   
ATOM   1821  HA  TYR P 117     -35.285 -94.071 107.113  0.00 97.00      PROA   
ATOM   1822  CB  TYR P 117     -36.552 -95.126 108.501  0.00 97.00      PROA   
ATOM   1823  HB1 TYR P 117     -35.812 -95.826 108.945  0.00 97.00      PROA   
ATOM   1824  HB2 TYR P 117     -37.544 -95.628 108.494  0.00 97.00      PROA   
ATOM   1825  CG  TYR P 117     -36.633 -93.911 109.398  0.00 97.00      PROA   
ATOM   1826  CD1 TYR P 117     -35.580 -93.623 110.287  0.00 97.00      PROA   
ATOM   1827  HD1 TYR P 117     -34.698 -94.247 110.297  0.00 97.00      PROA   
ATOM   1828  CE1 TYR P 117     -35.665 -92.542 111.172  0.00 97.00      PROA   
ATOM   1829  HE1 TYR P 117     -34.855 -92.335 111.856  0.00 97.00      PROA   
ATOM   1830  CZ  TYR P 117     -36.807 -91.739 111.179  0.00 97.00      PROA   
ATOM   1831  OH  TYR P 117     -36.878 -90.671 112.087  0.00 97.00      PROA   
ATOM   1832  HH  TYR P 117     -37.775 -90.324 112.090  0.00 97.00      PROA   
ATOM   1833  CD2 TYR P 117     -37.780 -93.094 109.423  0.00 97.00      PROA   
ATOM   1834  HD2 TYR P 117     -38.602 -93.307 108.756  0.00 97.00      PROA   
ATOM   1835  CE2 TYR P 117     -37.865 -92.007 110.304  0.00 97.00      PROA   
ATOM   1836  HE2 TYR P 117     -38.745 -91.380 110.312  0.00 97.00      PROA   
ATOM   1837  C   TYR P 117     -35.710 -95.964 106.301  0.00 97.00      PROA   
ATOM   1838  O   TYR P 117     -36.537 -96.770 105.887  0.00 97.00      PROA   
ATOM   1839  N   TYR P 118     -34.381 -96.125 106.099  0.00 97.00      PROA   
ATOM   1840  HN  TYR P 118     -33.740 -95.441 106.444  0.00 97.00      PROA   
ATOM   1841  CA  TYR P 118     -33.769 -97.176 105.313  0.00 97.00      PROA   
ATOM   1842  HA  TYR P 118     -34.532 -97.830 104.931  0.00 97.00      PROA   
ATOM   1843  CB  TYR P 118     -32.851 -96.671 104.148  0.00 97.00      PROA   
ATOM   1844  HB1 TYR P 118     -32.426 -97.545 103.607  0.00 97.00      PROA   
ATOM   1845  HB2 TYR P 118     -32.007 -96.093 104.579  0.00 97.00      PROA   
ATOM   1846  CG  TYR P 118     -33.508 -95.761 103.126  0.00 97.00      PROA   
ATOM   1847  CD1 TYR P 118     -33.923 -94.465 103.474  0.00 97.00      PROA   
ATOM   1848  HD1 TYR P 118     -33.857 -94.134 104.495  0.00 97.00      PROA   
ATOM   1849  CE1 TYR P 118     -34.392 -93.571 102.509  0.00 97.00      PROA   
ATOM   1850  HE1 TYR P 118     -34.700 -92.586 102.818  0.00 97.00      PROA   
ATOM   1851  CZ  TYR P 118     -34.435 -93.945 101.163  0.00 97.00      PROA   
ATOM   1852  OH  TYR P 118     -34.871 -93.012 100.201  0.00 97.00      PROA   
ATOM   1853  HH  TYR P 118     -35.098 -92.209 100.685  0.00 97.00      PROA   
ATOM   1854  CD2 TYR P 118     -33.554 -96.123 101.764  0.00 97.00      PROA   
ATOM   1855  HD2 TYR P 118     -33.200 -97.095 101.460  0.00 97.00      PROA   
ATOM   1856  CE2 TYR P 118     -34.017 -95.227 100.788  0.00 97.00      PROA   
ATOM   1857  HE2 TYR P 118     -34.033 -95.521  99.749  0.00 97.00      PROA   
ATOM   1858  C   TYR P 118     -32.881 -97.995 106.222  0.00 97.00      PROA   
ATOM   1859  O   TYR P 118     -32.266 -97.470 107.146  0.00 97.00      PROA   
ATOM   1860  N   ARG P 119     -32.795 -99.320 105.965  0.00 97.00      PROA   
ATOM   1861  HN  ARG P 119     -33.348 -99.729 105.241  0.00 97.00      PROA   
ATOM   1862  CA  ARG P 119     -31.823-100.195 106.578  0.00 97.00      PROA   
ATOM   1863  HA  ARG P 119     -31.007 -99.590 106.940  0.00 97.00      PROA   
ATOM   1864  CB  ARG P 119     -32.361-101.005 107.787  0.00 97.00      PROA   
ATOM   1865  HB1 ARG P 119     -33.349-101.441 107.518  0.00 97.00      PROA   
ATOM   1866  HB2 ARG P 119     -32.519-100.280 108.617  0.00 97.00      PROA   
ATOM   1867  CG  ARG P 119     -31.411-102.131 108.250  0.00 97.00      PROA   
ATOM   1868  HG1 ARG P 119     -30.380-101.710 108.269  0.00 97.00      PROA   
ATOM   1869  HG2 ARG P 119     -31.422-102.964 107.514  0.00 97.00      PROA   
ATOM   1870  CD  ARG P 119     -31.656-102.703 109.651  0.00 97.00      PROA   
ATOM   1871  HD1 ARG P 119     -31.768-101.907 110.406  0.00 97.00      PROA   
ATOM   1872  HD2 ARG P 119     -30.787-103.327 109.947  0.00 97.00      PROA   
ATOM   1873  NE  ARG P 119     -32.841-103.612 109.654  0.00 97.00      PROA   
ATOM   1874  HE  ARG P 119     -32.679-104.596 109.642  0.00 97.00      PROA   
ATOM   1875  CZ  ARG P 119     -34.071-103.249 110.074  0.00 97.00      PROA   
ATOM   1876  NH1 ARG P 119     -34.480-101.982 110.126  0.00 97.00      PROA   
ATOM   1877 HH11 ARG P 119     -33.871-101.295 109.745  0.00 97.00      PROA   
ATOM   1878 HH12 ARG P 119     -35.447-101.806 110.289  0.00 97.00      PROA   
ATOM   1879  NH2 ARG P 119     -34.887-104.230 110.486  0.00 97.00      PROA   
ATOM   1880 HH21 ARG P 119     -34.461-105.127 110.584  0.00 97.00      PROA   
ATOM   1881 HH22 ARG P 119     -35.649-104.004 111.090  0.00 97.00      PROA   
ATOM   1882  C   ARG P 119     -31.248-101.111 105.525  0.00 97.00      PROA   
ATOM   1883  O   ARG P 119     -31.982-101.805 104.824  0.00 97.00      PROA   
ATOM   1884  N   ASN P 120     -29.898-101.130 105.395  0.00 97.00      PROA   
ATOM   1885  HN  ASN P 120     -29.342-100.567 106.007  0.00 97.00      PROA   
ATOM   1886  CA  ASN P 120     -29.149-101.989 104.489  0.00 97.00      PROA   
ATOM   1887  HA  ASN P 120     -28.121-101.662 104.550  0.00 97.00      PROA   
ATOM   1888  CB  ASN P 120     -29.198-103.485 104.915  0.00 97.00      PROA   
ATOM   1889  HB1 ASN P 120     -28.589-104.108 104.227  0.00 97.00      PROA   
ATOM   1890  HB2 ASN P 120     -30.247-103.847 104.897  0.00 97.00      PROA   
ATOM   1891  CG  ASN P 120     -28.613-103.636 106.326  0.00 97.00      PROA   
ATOM   1892  OD1 ASN P 120     -27.774-102.840 106.753  0.00 97.00      PROA   
ATOM   1893  ND2 ASN P 120     -29.090-104.660 107.085  0.00 97.00      PROA   
ATOM   1894 HD21 ASN P 120     -28.764-104.746 108.027  0.00 97.00      PROA   
ATOM   1895 HD22 ASN P 120     -29.729-105.316 106.690  0.00 97.00      PROA   
ATOM   1896  C   ASN P 120     -29.551-101.800 103.035  0.00 97.00      PROA   
ATOM   1897  O   ASN P 120     -29.810-102.759 102.309  0.00 97.00      PROA   
ATOM   1898  N   GLY P 121     -29.623-100.524 102.584  0.00 97.00      PROA   
ATOM   1899  HN  GLY P 121     -29.379 -99.776 103.196  0.00 97.00      PROA   
ATOM   1900  CA  GLY P 121     -30.033-100.151 101.239  0.00 97.00      PROA   
ATOM   1901  HA1 GLY P 121     -29.733-100.923 100.542  0.00 97.00      PROA   
ATOM   1902  HA2 GLY P 121     -29.571 -99.200 101.017  0.00 97.00      PROA   
ATOM   1903  C   GLY P 121     -31.521 -99.955 101.094  0.00 97.00      PROA   
ATOM   1904  O   GLY P 121     -31.959 -99.051 100.387  0.00 97.00      PROA   
ATOM   1905  N   LYS P 122     -32.347-100.800 101.742  0.00 97.00      PROA   
ATOM   1906  HN  LYS P 122     -31.973-101.522 102.322  0.00 97.00      PROA   
ATOM   1907  CA  LYS P 122     -33.784-100.778 101.557  0.00 97.00      PROA   
ATOM   1908  HA  LYS P 122     -33.990-100.395 100.567  0.00 97.00      PROA   
ATOM   1909  CB  LYS P 122     -34.393-102.207 101.584  0.00 97.00      PROA   
ATOM   1910  HB1 LYS P 122     -33.957-102.761 102.446  0.00 97.00      PROA   
ATOM   1911  HB2 LYS P 122     -34.081-102.733 100.656  0.00 97.00      PROA   
ATOM   1912  CG  LYS P 122     -35.925-102.228 101.719  0.00 97.00      PROA   
ATOM   1913  HG1 LYS P 122     -36.356-101.488 101.006  0.00 97.00      PROA   
ATOM   1914  HG2 LYS P 122     -36.191-101.910 102.753  0.00 97.00      PROA   
ATOM   1915  CD  LYS P 122     -36.605-103.577 101.467  0.00 97.00      PROA   
ATOM   1916  HD1 LYS P 122     -36.185-104.329 102.172  0.00 97.00      PROA   
ATOM   1917  HD2 LYS P 122     -36.375-103.904 100.428  0.00 97.00      PROA   
ATOM   1918  CE  LYS P 122     -38.123-103.451 101.667  0.00 97.00      PROA   
ATOM   1919  HE1 LYS P 122     -38.538-102.676 100.986  0.00 97.00      PROA   
ATOM   1920  HE2 LYS P 122     -38.351-103.161 102.715  0.00 97.00      PROA   
ATOM   1921  NZ  LYS P 122     -38.815-104.727 101.381  0.00 97.00      PROA   
ATOM   1922  HZ1 LYS P 122     -38.436-105.471 102.000  0.00 97.00      PROA   
ATOM   1923  HZ2 LYS P 122     -38.658-104.988 100.387  0.00 97.00      PROA   
ATOM   1924  HZ3 LYS P 122     -39.835-104.617 101.555  0.00 97.00      PROA   
ATOM   1925  C   LYS P 122     -34.528 -99.872 102.521  0.00 97.00      PROA   
ATOM   1926  O   LYS P 122     -34.386 -99.978 103.733  0.00 97.00      PROA   
ATOM   1927  N   ALA P 123     -35.407 -98.985 101.990  0.00 97.00      PROA   
ATOM   1928  HN  ALA P 123     -35.438 -98.828 101.006  0.00 97.00      PROA   
ATOM   1929  CA  ALA P 123     -36.421 -98.290 102.762  0.00 97.00      PROA   
ATOM   1930  HA  ALA P 123     -35.927 -97.742 103.545  0.00 97.00      PROA   
ATOM   1931  CB  ALA P 123     -37.170 -97.263 101.891  0.00 97.00      PROA   
ATOM   1932  HB1 ALA P 123     -37.707 -97.765 101.059  0.00 97.00      PROA   
ATOM   1933  HB2 ALA P 123     -36.446 -96.545 101.449  0.00 97.00      PROA   
ATOM   1934  HB3 ALA P 123     -37.899 -96.684 102.495  0.00 97.00      PROA   
ATOM   1935  C   ALA P 123     -37.420 -99.249 103.402  0.00 97.00      PROA   
ATOM   1936  O   ALA P 123     -37.979-100.118 102.734  0.00 97.00      PROA   
ATOM   1937  N   PHE P 124     -37.664 -99.115 104.728  0.00 97.00      PROA   
ATOM   1938  HN  PHE P 124     -37.192 -98.413 105.259  0.00 97.00      PROA   
ATOM   1939  CA  PHE P 124     -38.521-100.037 105.451  0.00 97.00      PROA   
ATOM   1940  HA  PHE P 124     -39.027-100.691 104.755  0.00 97.00      PROA   
ATOM   1941  CB  PHE P 124     -37.704-100.943 106.433  0.00 97.00      PROA   
ATOM   1942  HB1 PHE P 124     -36.845-101.382 105.879  0.00 97.00      PROA   
ATOM   1943  HB2 PHE P 124     -38.349-101.783 106.771  0.00 97.00      PROA   
ATOM   1944  CG  PHE P 124     -37.159-100.242 107.662  0.00 97.00      PROA   
ATOM   1945  CD1 PHE P 124     -35.974 -99.492 107.598  0.00 97.00      PROA   
ATOM   1946  HD1 PHE P 124     -35.465 -99.397 106.651  0.00 97.00      PROA   
ATOM   1947  CE1 PHE P 124     -35.468 -98.849 108.735  0.00 97.00      PROA   
ATOM   1948  HE1 PHE P 124     -34.567 -98.258 108.667  0.00 97.00      PROA   
ATOM   1949  CZ  PHE P 124     -36.140 -98.965 109.958  0.00 97.00      PROA   
ATOM   1950  HZ  PHE P 124     -35.765 -98.454 110.833  0.00 97.00      PROA   
ATOM   1951  CD2 PHE P 124     -37.808-100.372 108.904  0.00 97.00      PROA   
ATOM   1952  HD2 PHE P 124     -38.717-100.951 108.972  0.00 97.00      PROA   
ATOM   1953  CE2 PHE P 124     -37.306 -99.735 110.045  0.00 97.00      PROA   
ATOM   1954  HE2 PHE P 124     -37.826 -99.823 110.988  0.00 97.00      PROA   
ATOM   1955  C   PHE P 124     -39.622 -99.299 106.185  0.00 97.00      PROA   
ATOM   1956  O   PHE P 124     -40.598 -99.929 106.591  0.00 97.00      PROA   
ATOM   1957  N   LYS P 125     -39.532 -97.958 106.361  0.00 97.00      PROA   
ATOM   1958  HN  LYS P 125     -38.735 -97.440 106.063  0.00 97.00      PROA   
ATOM   1959  CA  LYS P 125     -40.588 -97.266 107.076  0.00 97.00      PROA   
ATOM   1960  HA  LYS P 125     -41.520 -97.776 106.874  0.00 97.00      PROA   
ATOM   1961  CB  LYS P 125     -40.333 -97.307 108.605  0.00 97.00      PROA   
ATOM   1962  HB1 LYS P 125     -40.049 -96.318 109.015  0.00 97.00      PROA   
ATOM   1963  HB2 LYS P 125     -39.451 -97.967 108.775  0.00 97.00      PROA   
ATOM   1964  CG  LYS P 125     -41.496 -97.938 109.394  0.00 97.00      PROA   
ATOM   1965  HG1 LYS P 125     -41.182 -98.069 110.454  0.00 97.00      PROA   
ATOM   1966  HG2 LYS P 125     -41.698 -98.951 108.981  0.00 97.00      PROA   
ATOM   1967  CD  LYS P 125     -42.797 -97.120 109.355  0.00 97.00      PROA   
ATOM   1968  HD1 LYS P 125     -43.563 -97.658 109.958  0.00 97.00      PROA   
ATOM   1969  HD2 LYS P 125     -43.169 -97.070 108.307  0.00 97.00      PROA   
ATOM   1970  CE  LYS P 125     -42.616 -95.703 109.906  0.00 97.00      PROA   
ATOM   1971  HE1 LYS P 125     -41.889 -95.125 109.295  0.00 97.00      PROA   
ATOM   1972  HE2 LYS P 125     -42.256 -95.743 110.955  0.00 97.00      PROA   
ATOM   1973  NZ  LYS P 125     -43.889 -94.955 109.887  0.00 97.00      PROA   
ATOM   1974  HZ1 LYS P 125     -44.670 -95.532 110.251  0.00 97.00      PROA   
ATOM   1975  HZ2 LYS P 125     -44.090 -94.668 108.904  0.00 97.00      PROA   
ATOM   1976  HZ3 LYS P 125     -43.782 -94.090 110.457  0.00 97.00      PROA   
ATOM   1977  C   LYS P 125     -40.789 -95.844 106.591  0.00 97.00      PROA   
ATOM   1978  O   LYS P 125     -39.908 -94.997 106.689  0.00 97.00      PROA   
ATOM   1979  N   PHE P 126     -42.011 -95.556 106.085  0.00 97.00      PROA   
ATOM   1980  HN  PHE P 126     -42.671 -96.293 105.960  0.00 97.00      PROA   
ATOM   1981  CA  PHE P 126     -42.440 -94.268 105.577  0.00 97.00      PROA   
ATOM   1982  HA  PHE P 126     -41.565 -93.681 105.337  0.00 97.00      PROA   
ATOM   1983  CB  PHE P 126     -43.240 -94.502 104.256  0.00 97.00      PROA   
ATOM   1984  HB1 PHE P 126     -44.013 -95.282 104.437  0.00 97.00      PROA   
ATOM   1985  HB2 PHE P 126     -42.553 -94.896 103.478  0.00 97.00      PROA   
ATOM   1986  CG  PHE P 126     -43.924 -93.281 103.693  0.00 97.00      PROA   
ATOM   1987  CD1 PHE P 126     -43.164 -92.230 103.155  0.00 97.00      PROA   
ATOM   1988  HD1 PHE P 126     -42.086 -92.279 103.174  0.00 97.00      PROA   
ATOM   1989  CE1 PHE P 126     -43.793 -91.121 102.581  0.00 97.00      PROA   
ATOM   1990  HE1 PHE P 126     -43.191 -90.343 102.139  0.00 97.00      PROA   
ATOM   1991  CZ  PHE P 126     -45.191 -91.038 102.562  0.00 97.00      PROA   
ATOM   1992  HZ  PHE P 126     -45.685 -90.186 102.121  0.00 97.00      PROA   
ATOM   1993  CD2 PHE P 126     -45.328 -93.196 103.654  0.00 97.00      PROA   
ATOM   1994  HD2 PHE P 126     -45.928 -94.004 104.046  0.00 97.00      PROA   
ATOM   1995  CE2 PHE P 126     -45.958 -92.076 103.102  0.00 97.00      PROA   
ATOM   1996  HE2 PHE P 126     -47.036 -92.022 103.070  0.00 97.00      PROA   
ATOM   1997  C   PHE P 126     -43.251 -93.464 106.593  0.00 97.00      PROA   
ATOM   1998  O   PHE P 126     -44.058 -94.012 107.332  0.00 97.00      PROA   
ATOM   1999  N   PHE P 127     -43.066 -92.121 106.613  0.00 97.00      PROA   
ATOM   2000  HN  PHE P 127     -42.322 -91.720 106.082  0.00 97.00      PROA   
ATOM   2001  CA  PHE P 127     -43.912 -91.162 107.303  0.00 97.00      PROA   
ATOM   2002  HA  PHE P 127     -44.861 -91.622 107.541  0.00 97.00      PROA   
ATOM   2003  CB  PHE P 127     -43.260 -90.545 108.571  0.00 97.00      PROA   
ATOM   2004  HB1 PHE P 127     -43.909 -89.752 109.002  0.00 97.00      PROA   
ATOM   2005  HB2 PHE P 127     -42.291 -90.071 108.299  0.00 97.00      PROA   
ATOM   2006  CG  PHE P 127     -42.988 -91.540 109.668  0.00 97.00      PROA   
ATOM   2007  CD1 PHE P 127     -43.936 -91.745 110.689  0.00 97.00      PROA   
ATOM   2008  HD1 PHE P 127     -44.901 -91.262 110.627  0.00 97.00      PROA   
ATOM   2009  CE1 PHE P 127     -43.611 -92.492 111.829  0.00 97.00      PROA   
ATOM   2010  HE1 PHE P 127     -44.328 -92.603 112.629  0.00 97.00      PROA   
ATOM   2011  CZ  PHE P 127     -42.331 -93.045 111.957  0.00 97.00      PROA   
ATOM   2012  HZ  PHE P 127     -42.068 -93.597 112.847  0.00 97.00      PROA   
ATOM   2013  CD2 PHE P 127     -41.709 -92.109 109.808  0.00 97.00      PROA   
ATOM   2014  HD2 PHE P 127     -40.958 -91.918 109.054  0.00 97.00      PROA   
ATOM   2015  CE2 PHE P 127     -41.379 -92.852 110.949  0.00 97.00      PROA   
ATOM   2016  HE2 PHE P 127     -40.384 -93.257 111.065  0.00 97.00      PROA   
ATOM   2017  C   PHE P 127     -44.176 -89.992 106.369  0.00 97.00      PROA   
ATOM   2018  O   PHE P 127     -43.297 -89.562 105.633  0.00 97.00      PROA   
ATOM   2019  N   HSD P 128     -45.400 -89.414 106.375  0.00 97.00      PROA   
ATOM   2020  HN  HSD P 128     -46.155 -89.807 106.897  0.00 97.00      PROA   
ATOM   2021  CA  HSD P 128     -45.698 -88.182 105.654  0.00 97.00      PROA   
ATOM   2022  HA  HSD P 128     -45.380 -88.341 104.632  0.00 97.00      PROA   
ATOM   2023  CB  HSD P 128     -47.213 -87.876 105.601  0.00 97.00      PROA   
ATOM   2024  HB1 HSD P 128     -47.420 -86.791 105.472  0.00 97.00      PROA   
ATOM   2025  HB2 HSD P 128     -47.687 -88.194 106.553  0.00 97.00      PROA   
ATOM   2026  ND1 HSD P 128     -47.939 -88.073 103.180  0.00 97.00      PROA   
ATOM   2027  HD1 HSD P 128     -47.620 -87.167 102.899  0.00 97.00      PROA   
ATOM   2028  CG  HSD P 128     -47.859 -88.600 104.453  0.00 97.00      PROA   
ATOM   2029  CE1 HSD P 128     -48.638 -88.961 102.430  0.00 97.00      PROA   
ATOM   2030  HE1 HSD P 128     -48.872 -88.798 101.378  0.00 97.00      PROA   
ATOM   2031  NE2 HSD P 128     -49.024 -90.008 103.132  0.00 97.00      PROA   
ATOM   2032  CD2 HSD P 128     -48.544 -89.775 104.409  0.00 97.00      PROA   
ATOM   2033  HD2 HSD P 128     -48.753 -90.488 105.197  0.00 97.00      PROA   
ATOM   2034  C   HSD P 128     -44.923 -86.954 106.108  0.00 97.00      PROA   
ATOM   2035  O   HSD P 128     -44.578 -86.113 105.283  0.00 97.00      PROA   
ATOM   2036  N   TRP P 129     -44.638 -86.823 107.421  0.00 97.00      PROA   
ATOM   2037  HN  TRP P 129     -44.909 -87.529 108.065  0.00 97.00      PROA   
ATOM   2038  CA  TRP P 129     -43.978 -85.672 108.009  0.00 97.00      PROA   
ATOM   2039  HA  TRP P 129     -43.557 -85.047 107.231  0.00 97.00      PROA   
ATOM   2040  CB  TRP P 129     -44.924 -84.830 108.915  0.00 97.00      PROA   
ATOM   2041  HB1 TRP P 129     -44.407 -83.891 109.213  0.00 97.00      PROA   
ATOM   2042  HB2 TRP P 129     -45.146 -85.393 109.848  0.00 97.00      PROA   
ATOM   2043  CG  TRP P 129     -46.234 -84.479 108.280  0.00 97.00      PROA   
ATOM   2044  CD1 TRP P 129     -46.521 -83.345 107.565  0.00 97.00      PROA   
ATOM   2045  HD1 TRP P 129     -45.822 -82.540 107.390  0.00 97.00      PROA   
ATOM   2046  NE1 TRP P 129     -47.819 -83.397 107.122  0.00 97.00      PROA   
ATOM   2047  HE1 TRP P 129     -48.318 -82.670 106.703  0.00 97.00      PROA   
ATOM   2048  CE2 TRP P 129     -48.400 -84.559 107.536  0.00 97.00      PROA   
ATOM   2049  CD2 TRP P 129     -47.437 -85.270 108.286  0.00 97.00      PROA   
ATOM   2050  CE3 TRP P 129     -47.785 -86.492 108.864  0.00 97.00      PROA   
ATOM   2051  HE3 TRP P 129     -47.083 -87.044 109.472  0.00 97.00      PROA   
ATOM   2052  CZ3 TRP P 129     -49.078 -86.988 108.665  0.00 97.00      PROA   
ATOM   2053  HZ3 TRP P 129     -49.369 -87.927 109.114  0.00 97.00      PROA   
ATOM   2054  CZ2 TRP P 129     -49.679 -85.054 107.328  0.00 97.00      PROA   
ATOM   2055  HZ2 TRP P 129     -50.412 -84.506 106.755  0.00 97.00      PROA   
ATOM   2056  CH2 TRP P 129     -50.005 -86.284 107.901  0.00 97.00      PROA   
ATOM   2057  HH2 TRP P 129     -51.000 -86.685 107.766  0.00 97.00      PROA   
ATOM   2058  C   TRP P 129     -42.846 -86.204 108.855  0.00 97.00      PROA   
ATOM   2059  O   TRP P 129     -42.725 -87.410 109.062  0.00 97.00      PROA   
ATOM   2060  N   ASN P 130     -41.958 -85.313 109.357  0.00 97.00      PROA   
ATOM   2061  HN  ASN P 130     -42.001 -84.348 109.103  0.00 97.00      PROA   
ATOM   2062  CA  ASN P 130     -40.890 -85.686 110.266  0.00 97.00      PROA   
ATOM   2063  HA  ASN P 130     -40.300 -86.422 109.739  0.00 97.00      PROA   
ATOM   2064  CB  ASN P 130     -39.993 -84.456 110.594  0.00 97.00      PROA   
ATOM   2065  HB1 ASN P 130     -40.537 -83.746 111.252  0.00 97.00      PROA   
ATOM   2066  HB2 ASN P 130     -39.729 -83.920 109.656  0.00 97.00      PROA   
ATOM   2067  CG  ASN P 130     -38.701 -84.866 111.297  0.00 97.00      PROA   
ATOM   2068  OD1 ASN P 130     -38.441 -84.469 112.432  0.00 97.00      PROA   
ATOM   2069  ND2 ASN P 130     -37.880 -85.704 110.612  0.00 97.00      PROA   
ATOM   2070 HD21 ASN P 130     -37.010 -85.952 111.040  0.00 97.00      PROA   
ATOM   2071 HD22 ASN P 130     -38.106 -85.983 109.681  0.00 97.00      PROA   
ATOM   2072  C   ASN P 130     -41.393 -86.352 111.553  0.00 97.00      PROA   
ATOM   2073  O   ASN P 130     -42.312 -85.871 112.213  0.00 97.00      PROA   
ATOM   2074  N   SER P 131     -40.780 -87.498 111.925  0.00 97.00      PROA   
ATOM   2075  HN  SER P 131     -40.028 -87.874 111.389  0.00 97.00      PROA   
ATOM   2076  CA  SER P 131     -41.175 -88.282 113.076  0.00 97.00      PROA   
ATOM   2077  HA  SER P 131     -41.413 -87.623 113.899  0.00 97.00      PROA   
ATOM   2078  CB  SER P 131     -42.371 -89.241 112.783  0.00 97.00      PROA   
ATOM   2079  HB1 SER P 131     -42.148 -89.841 111.876  0.00 97.00      PROA   
ATOM   2080  HB2 SER P 131     -43.265 -88.617 112.568  0.00 97.00      PROA   
ATOM   2081  OG  SER P 131     -42.695 -90.121 113.864  0.00 97.00      PROA   
ATOM   2082  HG1 SER P 131     -42.041 -90.830 113.860  0.00 97.00      PROA   
ATOM   2083  C   SER P 131     -39.970 -89.090 113.442  0.00 97.00      PROA   
ATOM   2084  O   SER P 131     -39.098 -89.305 112.611  0.00 97.00      PROA   
ATOM   2085  N   ASN P 132     -39.913 -89.582 114.700  0.00 97.00      PROA   
ATOM   2086  HN  ASN P 132     -40.660 -89.394 115.333  0.00 97.00      PROA   
ATOM   2087  CA  ASN P 132     -38.920 -90.539 115.141  0.00 97.00      PROA   
ATOM   2088  HA  ASN P 132     -37.969 -90.272 114.701  0.00 97.00      PROA   
ATOM   2089  CB  ASN P 132     -38.747 -90.544 116.697  0.00 97.00      PROA   
ATOM   2090  HB1 ASN P 132     -38.631 -89.502 117.062  0.00 97.00      PROA   
ATOM   2091  HB2 ASN P 132     -37.811 -91.091 116.945  0.00 97.00      PROA   
ATOM   2092  CG  ASN P 132     -39.882 -91.253 117.455  0.00 97.00      PROA   
ATOM   2093  OD1 ASN P 132     -39.842 -92.473 117.637  0.00 97.00      PROA   
ATOM   2094  ND2 ASN P 132     -40.899 -90.491 117.935  0.00 97.00      PROA   
ATOM   2095 HD21 ASN P 132     -41.627 -90.959 118.432  0.00 97.00      PROA   
ATOM   2096 HD22 ASN P 132     -40.896 -89.500 117.816  0.00 97.00      PROA   
ATOM   2097  C   ASN P 132     -39.306 -91.914 114.624  0.00 97.00      PROA   
ATOM   2098  O   ASN P 132     -40.434 -92.141 114.193  0.00 97.00      PROA   
ATOM   2099  N   LEU P 133     -38.361 -92.871 114.694  0.00 97.00      PROA   
ATOM   2100  HN  LEU P 133     -37.421 -92.642 114.940  0.00 97.00      PROA   
ATOM   2101  CA  LEU P 133     -38.661 -94.274 114.578  0.00 97.00      PROA   
ATOM   2102  HA  LEU P 133     -39.730 -94.430 114.587  0.00 97.00      PROA   
ATOM   2103  CB  LEU P 133     -38.062 -94.859 113.277  0.00 97.00      PROA   
ATOM   2104  HB1 LEU P 133     -36.954 -94.893 113.319  0.00 97.00      PROA   
ATOM   2105  HB2 LEU P 133     -38.325 -94.136 112.468  0.00 97.00      PROA   
ATOM   2106  CG  LEU P 133     -38.612 -96.234 112.836  0.00 97.00      PROA   
ATOM   2107  HG  LEU P 133     -39.722 -96.221 112.953  0.00 97.00      PROA   
ATOM   2108  CD1 LEU P 133     -38.302 -96.451 111.348  0.00 97.00      PROA   
ATOM   2109 HD11 LEU P 133     -37.203 -96.454 111.190  0.00 97.00      PROA   
ATOM   2110 HD12 LEU P 133     -38.742 -95.636 110.737  0.00 97.00      PROA   
ATOM   2111 HD13 LEU P 133     -38.714 -97.422 111.004  0.00 97.00      PROA   
ATOM   2112  CD2 LEU P 133     -38.051 -97.410 113.652  0.00 97.00      PROA   
ATOM   2113 HD21 LEU P 133     -38.391 -97.367 114.705  0.00 97.00      PROA   
ATOM   2114 HD22 LEU P 133     -36.940 -97.386 113.637  0.00 97.00      PROA   
ATOM   2115 HD23 LEU P 133     -38.389 -98.376 113.223  0.00 97.00      PROA   
ATOM   2116  C   LEU P 133     -38.075 -94.919 115.813  0.00 97.00      PROA   
ATOM   2117  O   LEU P 133     -36.864 -94.939 115.998  0.00 97.00      PROA   
ATOM   2118  N   THR P 134     -38.934 -95.474 116.701  0.00 97.00      PROA   
ATOM   2119  HN  THR P 134     -39.919 -95.416 116.564  0.00 97.00      PROA   
ATOM   2120  CA  THR P 134     -38.486 -96.143 117.912  0.00 97.00      PROA   
ATOM   2121  HA  THR P 134     -37.419 -96.024 118.029  0.00 97.00      PROA   
ATOM   2122  CB  THR P 134     -39.129 -95.621 119.193  0.00 97.00      PROA   
ATOM   2123  HB  THR P 134     -40.239 -95.685 119.128  0.00 97.00      PROA   
ATOM   2124  OG1 THR P 134     -38.760 -94.265 119.407  0.00 97.00      PROA   
ATOM   2125  HG1 THR P 134     -39.159 -93.751 118.700  0.00 97.00      PROA   
ATOM   2126  CG2 THR P 134     -38.634 -96.403 120.427  0.00 97.00      PROA   
ATOM   2127 HG21 THR P 134     -37.523 -96.388 120.464  0.00 97.00      PROA   
ATOM   2128 HG22 THR P 134     -38.981 -97.456 120.417  0.00 97.00      PROA   
ATOM   2129 HG23 THR P 134     -39.019 -95.925 121.353  0.00 97.00      PROA   
ATOM   2130  C   THR P 134     -38.762 -97.618 117.769  0.00 97.00      PROA   
ATOM   2131  O   THR P 134     -39.898 -98.047 117.582  0.00 97.00      PROA   
ATOM   2132  N   ILE P 135     -37.696 -98.438 117.868  0.00 97.00      PROA   
ATOM   2133  HN  ILE P 135     -36.779 -98.054 117.985  0.00 97.00      PROA   
ATOM   2134  CA  ILE P 135     -37.763 -99.881 117.831  0.00 97.00      PROA   
ATOM   2135  HA  ILE P 135     -38.648-100.191 117.293  0.00 97.00      PROA   
ATOM   2136  CB  ILE P 135     -36.524-100.488 117.166  0.00 97.00      PROA   
ATOM   2137  HB  ILE P 135     -35.631-100.130 117.728  0.00 97.00      PROA   
ATOM   2138  CG2 ILE P 135     -36.555-102.031 117.242  0.00 97.00      PROA   
ATOM   2139 HG21 ILE P 135     -37.450-102.431 116.720  0.00 97.00      PROA   
ATOM   2140 HG22 ILE P 135     -36.568-102.382 118.291  0.00 97.00      PROA   
ATOM   2141 HG23 ILE P 135     -35.648-102.457 116.767  0.00 97.00      PROA   
ATOM   2142  CG1 ILE P 135     -36.343-100.009 115.701  0.00 97.00      PROA   
ATOM   2143 HG11 ILE P 135     -36.736 -98.979 115.580  0.00 97.00      PROA   
ATOM   2144 HG12 ILE P 135     -36.938-100.666 115.029  0.00 97.00      PROA   
ATOM   2145  CD  ILE P 135     -34.872 -99.978 115.264  0.00 97.00      PROA   
ATOM   2146  HD1 ILE P 135     -34.355-100.931 115.506  0.00 97.00      PROA   
ATOM   2147  HD2 ILE P 135     -34.346 -99.159 115.798  0.00 97.00      PROA   
ATOM   2148  HD3 ILE P 135     -34.784 -99.790 114.174  0.00 97.00      PROA   
ATOM   2149  C   ILE P 135     -37.865-100.344 119.272  0.00 97.00      PROA   
ATOM   2150  O   ILE P 135     -36.919-100.213 120.038  0.00 97.00      PROA   
ATOM   2151  N   LEU P 136     -39.032-100.891 119.683  0.00 97.00      PROA   
ATOM   2152  HN  LEU P 136     -39.812-100.920 119.062  0.00 97.00      PROA   
ATOM   2153  CA  LEU P 136     -39.320-101.319 121.044  0.00 97.00      PROA   
ATOM   2154  HA  LEU P 136     -39.167-100.458 121.680  0.00 97.00      PROA   
ATOM   2155  CB  LEU P 136     -40.787-101.813 121.200  0.00 97.00      PROA   
ATOM   2156  HB1 LEU P 136     -40.914-102.220 122.229  0.00 97.00      PROA   
ATOM   2157  HB2 LEU P 136     -40.977-102.640 120.483  0.00 97.00      PROA   
ATOM   2158  CG  LEU P 136     -41.908-100.746 121.034  0.00 97.00      PROA   
ATOM   2159  HG  LEU P 136     -42.855-101.253 121.346  0.00 97.00      PROA   
ATOM   2160  CD1 LEU P 136     -41.715 -99.543 121.974  0.00 97.00      PROA   
ATOM   2161 HD11 LEU P 136     -40.824 -98.953 121.672  0.00 97.00      PROA   
ATOM   2162 HD12 LEU P 136     -41.578 -99.885 123.021  0.00 97.00      PROA   
ATOM   2163 HD13 LEU P 136     -42.603 -98.878 121.932  0.00 97.00      PROA   
ATOM   2164  CD2 LEU P 136     -42.139-100.274 119.584  0.00 97.00      PROA   
ATOM   2165 HD21 LEU P 136     -42.227-101.141 118.897  0.00 97.00      PROA   
ATOM   2166 HD22 LEU P 136     -41.308 -99.623 119.246  0.00 97.00      PROA   
ATOM   2167 HD23 LEU P 136     -43.076 -99.681 119.527  0.00 97.00      PROA   
ATOM   2168  C   LEU P 136     -38.389-102.395 121.586  0.00 97.00      PROA   
ATOM   2169  O   LEU P 136     -37.990-102.347 122.749  0.00 97.00      PROA   
ATOM   2170  N   LYS P 137     -38.026-103.392 120.751  0.00 97.00      PROA   
ATOM   2171  HN  LYS P 137     -38.394-103.433 119.828  0.00 97.00      PROA   
ATOM   2172  CA  LYS P 137     -37.019-104.375 121.087  0.00 97.00      PROA   
ATOM   2173  HA  LYS P 137     -36.382-103.990 121.873  0.00 97.00      PROA   
ATOM   2174  CB  LYS P 137     -37.636-105.723 121.545  0.00 97.00      PROA   
ATOM   2175  HB1 LYS P 137     -36.835-106.489 121.627  0.00 97.00      PROA   
ATOM   2176  HB2 LYS P 137     -38.359-106.074 120.776  0.00 97.00      PROA   
ATOM   2177  CG  LYS P 137     -38.358-105.644 122.904  0.00 97.00      PROA   
ATOM   2178  HG1 LYS P 137     -39.201-104.922 122.840  0.00 97.00      PROA   
ATOM   2179  HG2 LYS P 137     -37.641-105.246 123.652  0.00 97.00      PROA   
ATOM   2180  CD  LYS P 137     -38.895-107.010 123.369  0.00 97.00      PROA   
ATOM   2181  HD1 LYS P 137     -38.061-107.748 123.359  0.00 97.00      PROA   
ATOM   2182  HD2 LYS P 137     -39.650-107.359 122.630  0.00 97.00      PROA   
ATOM   2183  CE  LYS P 137     -39.546-107.002 124.760  0.00 97.00      PROA   
ATOM   2184  HE1 LYS P 137     -39.941-108.016 124.995  0.00 97.00      PROA   
ATOM   2185  HE2 LYS P 137     -40.375-106.268 124.819  0.00 97.00      PROA   
ATOM   2186  NZ  LYS P 137     -38.540-106.674 125.796  0.00 97.00      PROA   
ATOM   2187  HZ1 LYS P 137     -38.409-105.645 125.885  0.00 97.00      PROA   
ATOM   2188  HZ2 LYS P 137     -37.640-107.107 125.506  0.00 97.00      PROA   
ATOM   2189  HZ3 LYS P 137     -38.826-107.082 126.709  0.00 97.00      PROA   
ATOM   2190  C   LYS P 137     -36.146-104.606 119.874  0.00 97.00      PROA   
ATOM   2191  O   LYS P 137     -36.603-105.133 118.862  0.00 97.00      PROA   
ATOM   2192  N   THR P 138     -34.846-104.223 119.939  0.00 97.00      PROA   
ATOM   2193  HN  THR P 138     -34.505-103.724 120.736  0.00 97.00      PROA   
ATOM   2194  CA  THR P 138     -33.899-104.425 118.850  0.00 97.00      PROA   
ATOM   2195  HA  THR P 138     -34.450-104.260 117.935  0.00 97.00      PROA   
ATOM   2196  CB  THR P 138     -32.741-103.426 118.838  0.00 97.00      PROA   
ATOM   2197  HB  THR P 138     -33.155-102.419 119.080  0.00 97.00      PROA   
ATOM   2198  OG1 THR P 138     -32.138-103.338 117.552  0.00 97.00      PROA   
ATOM   2199  HG1 THR P 138     -31.413-102.719 117.661  0.00 97.00      PROA   
ATOM   2200  CG2 THR P 138     -31.644-103.769 119.857  0.00 97.00      PROA   
ATOM   2201 HG21 THR P 138     -31.113-104.706 119.586  0.00 97.00      PROA   
ATOM   2202 HG22 THR P 138     -32.074-103.889 120.870  0.00 97.00      PROA   
ATOM   2203 HG23 THR P 138     -30.891-102.953 119.899  0.00 97.00      PROA   
ATOM   2204  C   THR P 138     -33.426-105.868 118.817  0.00 97.00      PROA   
ATOM   2205  O   THR P 138     -33.699-106.661 119.710  0.00 97.00      PROA   
ATOM   2206  N   ASN P 139     -32.760-106.264 117.717  0.00 97.00      PROA   
ATOM   2207  HN  ASN P 139     -32.469-105.596 117.038  0.00 97.00      PROA   
ATOM   2208  CA  ASN P 139     -32.464-107.651 117.457  0.00 97.00      PROA   
ATOM   2209  HA  ASN P 139     -31.979-108.068 118.330  0.00 97.00      PROA   
ATOM   2210  CB  ASN P 139     -33.744-108.481 117.123  0.00 97.00      PROA   
ATOM   2211  HB1 ASN P 139     -34.385-108.527 118.030  0.00 97.00      PROA   
ATOM   2212  HB2 ASN P 139     -33.489-109.526 116.856  0.00 97.00      PROA   
ATOM   2213  CG  ASN P 139     -34.529-107.855 115.962  0.00 97.00      PROA   
ATOM   2214  OD1 ASN P 139     -34.154-108.016 114.799  0.00 97.00      PROA   
ATOM   2215  ND2 ASN P 139     -35.652-107.148 116.272  0.00 97.00      PROA   
ATOM   2216 HD21 ASN P 139     -36.204-106.784 115.524  0.00 97.00      PROA   
ATOM   2217 HD22 ASN P 139     -35.908-106.999 117.226  0.00 97.00      PROA   
ATOM   2218  C   ASN P 139     -31.455-107.675 116.336  0.00 97.00      PROA   
ATOM   2219  O   ASN P 139     -31.115-106.644 115.760  0.00 97.00      PROA   
ATOM   2220  N   MET P 140     -30.941-108.871 115.989  0.00 97.00      PROA   
ATOM   2221  HN  MET P 140     -31.169-109.705 116.489  0.00 97.00      PROA   
ATOM   2222  CA  MET P 140     -29.998-109.055 114.922  0.00 97.00      PROA   
ATOM   2223  HA  MET P 140     -29.097-108.501 115.151  0.00 97.00      PROA   
ATOM   2224  CB  MET P 140     -29.663-110.541 114.942  0.00 97.00      PROA   
ATOM   2225  HB1 MET P 140     -30.521-111.155 114.655  0.00 97.00      PROA   
ATOM   2226  HB2 MET P 140     -29.255-110.860 115.915  0.00 97.00      PROA   
ATOM   2227  CG  MET P 140     -28.635-110.882 114.067  0.00 97.00      PROA   
ATOM   2228  HG1 MET P 140     -27.661-110.304 114.221  0.00 97.00      PROA   
ATOM   2229  HG2 MET P 140     -28.998-110.493 113.030  0.00 97.00      PROA   
ATOM   2230  SD  MET P 140     -28.173-112.716 113.852  0.00 97.00      PROA   
ATOM   2231  CE  MET P 140     -27.433-112.942 115.385  0.00 97.00      PROA   
ATOM   2232  HE1 MET P 140     -28.265-112.830 116.094  0.00 97.00      PROA   
ATOM   2233  HE2 MET P 140     -26.638-112.198 115.575  0.00 97.00      PROA   
ATOM   2234  HE3 MET P 140     -27.033-113.968 115.430  0.00 97.00      PROA   
ATOM   2235  C   MET P 140     -30.543-108.533 113.583  0.00 97.00      PROA   
ATOM   2236  O   MET P 140     -29.954-107.751 112.873  0.00 97.00      PROA   
ATOM   2237  N   SER P 141     -31.799-108.744 113.222  0.00 97.00      PROA   
ATOM   2238  HN  SER P 141     -32.433-109.148 113.863  0.00 97.00      PROA   
ATOM   2239  CA  SER P 141     -32.307-108.305 111.926  0.00 97.00      PROA   
ATOM   2240  HA  SER P 141     -31.578-108.536 111.154  0.00 97.00      PROA   
ATOM   2241  CB  SER P 141     -33.635-109.028 111.603  0.00 97.00      PROA   
ATOM   2242  HB1 SER P 141     -34.446-108.719 112.291  0.00 97.00      PROA   
ATOM   2243  HB2 SER P 141     -33.505-110.096 111.760  0.00 97.00      PROA   
ATOM   2244  OG  SER P 141     -34.032-108.878 110.245  0.00 97.00      PROA   
ATOM   2245  HG1 SER P 141     -34.171-107.938 110.111  0.00 97.00      PROA   
ATOM   2246  C   SER P 141     -32.578-106.805 111.899  0.00 97.00      PROA   
ATOM   2247  O   SER P 141     -33.041-106.281 110.894  0.00 97.00      PROA   
ATOM   2248  N   HSD P 142     -32.251-106.085 112.995  0.00 97.00      PROA   
ATOM   2249  HN  HSD P 142     -31.937-106.570 113.809  0.00 97.00      PROA   
ATOM   2250  CA  HSD P 142     -32.256-104.643 113.087  0.00 97.00      PROA   
ATOM   2251  HA  HSD P 142     -32.692-104.228 112.197  0.00 97.00      PROA   
ATOM   2252  CB  HSD P 142     -33.115-104.151 114.277  0.00 97.00      PROA   
ATOM   2253  HB1 HSD P 142     -32.873-103.095 114.524  0.00 97.00      PROA   
ATOM   2254  HB2 HSD P 142     -32.915-104.763 115.181  0.00 97.00      PROA   
ATOM   2255  ND1 HSD P 142     -35.464-103.171 114.164  0.00 97.00      PROA   
ATOM   2256  HD1 HSD P 142     -35.281-102.358 114.718  0.00 97.00      PROA   
ATOM   2257  CG  HSD P 142     -34.584-104.207 113.930  0.00 97.00      PROA   
ATOM   2258  CE1 HSD P 142     -36.629-103.491 113.552  0.00 97.00      PROA   
ATOM   2259  HE1 HSD P 142     -37.518-102.862 113.595  0.00 97.00      PROA   
ATOM   2260  NE2 HSD P 142     -36.567-104.658 112.946  0.00 97.00      PROA   
ATOM   2261  CD2 HSD P 142     -35.285-105.116 113.196  0.00 97.00      PROA   
ATOM   2262  HD2 HSD P 142     -34.986-106.071 112.785  0.00 97.00      PROA   
ATOM   2263  C   HSD P 142     -30.844-104.089 113.126  0.00 97.00      PROA   
ATOM   2264  O   HSD P 142     -30.630-102.909 113.383  0.00 97.00      PROA   
ATOM   2265  N   SER P 143     -29.829-104.915 112.816  0.00 97.00      PROA   
ATOM   2266  HN  SER P 143     -30.010-105.881 112.632  0.00 97.00      PROA   
ATOM   2267  CA  SER P 143     -28.440-104.496 112.757  0.00 97.00      PROA   
ATOM   2268  HA  SER P 143     -28.274-103.669 113.419  0.00 97.00      PROA   
ATOM   2269  CB  SER P 143     -27.539-105.634 113.249  0.00 97.00      PROA   
ATOM   2270  HB1 SER P 143     -27.548-106.316 112.481  0.00 97.00      PROA   
ATOM   2271  HB2 SER P 143     -27.973-106.161 114.113  0.00 97.00      PROA   
ATOM   2272  OG  SER P 143     -26.185-105.291 113.476  0.00 97.00      PROA   
ATOM   2273  HG1 SER P 143     -25.805-105.037 112.632  0.00 97.00      PROA   
ATOM   2274  C   SER P 143     -28.066-104.097 111.331  0.00 97.00      PROA   
ATOM   2275  O   SER P 143     -28.674-104.554 110.365  0.00 97.00      PROA   
ATOM   2276  N   GLY P 144     -27.035-103.229 111.174  0.00 97.00      PROA   
ATOM   2277  HN  GLY P 144     -26.576-102.835 111.971  0.00 97.00      PROA   
ATOM   2278  CA  GLY P 144     -26.492-102.839 109.883  0.00 97.00      PROA   
ATOM   2279  HA1 GLY P 144     -27.067-103.276 109.084  0.00 97.00      PROA   
ATOM   2280  HA2 GLY P 144     -25.459-103.152 109.873  0.00 97.00      PROA   
ATOM   2281  C   GLY P 144     -26.499-101.348 109.699  0.00 97.00      PROA   
ATOM   2282  O   GLY P 144     -26.440-100.589 110.658  0.00 97.00      PROA   
ATOM   2283  N   THR P 145     -26.539-100.884 108.429  0.00 97.00      PROA   
ATOM   2284  HN  THR P 145     -26.690-101.522 107.675  0.00 97.00      PROA   
ATOM   2285  CA  THR P 145     -26.426 -99.475 108.086  0.00 97.00      PROA   
ATOM   2286  HA  THR P 145     -25.968 -98.962 108.917  0.00 97.00      PROA   
ATOM   2287  CB  THR P 145     -25.506 -99.192 106.892  0.00 97.00      PROA   
ATOM   2288  HB  THR P 145     -24.503 -99.609 107.139  0.00 97.00      PROA   
ATOM   2289  OG1 THR P 145     -25.322 -97.798 106.661  0.00 97.00      PROA   
ATOM   2290  HG1 THR P 145     -25.945 -97.556 105.965  0.00 97.00      PROA   
ATOM   2291  CG2 THR P 145     -25.984 -99.848 105.582  0.00 97.00      PROA   
ATOM   2292 HG21 THR P 145     -26.962 -99.432 105.260  0.00 97.00      PROA   
ATOM   2293 HG22 THR P 145     -26.082-100.945 105.701  0.00 97.00      PROA   
ATOM   2294 HG23 THR P 145     -25.249 -99.648 104.772  0.00 97.00      PROA   
ATOM   2295  C   THR P 145     -27.799 -98.868 107.918  0.00 97.00      PROA   
ATOM   2296  O   THR P 145     -28.634 -99.368 107.178  0.00 97.00      PROA   
ATOM   2297  N   TYR P 146     -28.057 -97.749 108.625  0.00 97.00      PROA   
ATOM   2298  HN  TYR P 146     -27.365 -97.375 109.240  0.00 97.00      PROA   
ATOM   2299  CA  TYR P 146     -29.307 -97.025 108.575  0.00 97.00      PROA   
ATOM   2300  HA  TYR P 146     -30.022 -97.583 107.992  0.00 97.00      PROA   
ATOM   2301  CB  TYR P 146     -29.913 -96.727 109.968  0.00 97.00      PROA   
ATOM   2302  HB1 TYR P 146     -30.704 -95.952 109.886  0.00 97.00      PROA   
ATOM   2303  HB2 TYR P 146     -29.126 -96.352 110.658  0.00 97.00      PROA   
ATOM   2304  CG  TYR P 146     -30.559 -97.932 110.592  0.00 97.00      PROA   
ATOM   2305  CD1 TYR P 146     -29.798 -98.888 111.284  0.00 97.00      PROA   
ATOM   2306  HD1 TYR P 146     -28.720 -98.813 111.288  0.00 97.00      PROA   
ATOM   2307  CE1 TYR P 146     -30.431 -99.909 112.002  0.00 97.00      PROA   
ATOM   2308  HE1 TYR P 146     -29.839-100.640 112.528  0.00 97.00      PROA   
ATOM   2309  CZ  TYR P 146     -31.828 -99.967 112.056  0.00 97.00      PROA   
ATOM   2310  OH  TYR P 146     -32.465-100.976 112.800  0.00 97.00      PROA   
ATOM   2311  HH  TYR P 146     -31.768-101.526 113.173  0.00 97.00      PROA   
ATOM   2312  CD2 TYR P 146     -31.963 -98.033 110.613  0.00 97.00      PROA   
ATOM   2313  HD2 TYR P 146     -32.559 -97.293 110.100  0.00 97.00      PROA   
ATOM   2314  CE2 TYR P 146     -32.594 -99.044 111.345  0.00 97.00      PROA   
ATOM   2315  HE2 TYR P 146     -33.670 -99.095 111.389  0.00 97.00      PROA   
ATOM   2316  C   TYR P 146     -29.102 -95.701 107.884  0.00 97.00      PROA   
ATOM   2317  O   TYR P 146     -28.077 -95.051 108.043  0.00 97.00      PROA   
ATOM   2318  N   HSD P 147     -30.100 -95.266 107.088  0.00 97.00      PROA   
ATOM   2319  HN  HSD P 147     -30.938 -95.799 106.995  0.00 97.00      PROA   
ATOM   2320  CA  HSD P 147     -30.045 -94.005 106.376  0.00 97.00      PROA   
ATOM   2321  HA  HSD P 147     -29.389 -93.318 106.893  0.00 97.00      PROA   
ATOM   2322  CB  HSD P 147     -29.612 -94.162 104.891  0.00 97.00      PROA   
ATOM   2323  HB1 HSD P 147     -29.455 -93.155 104.448  0.00 97.00      PROA   
ATOM   2324  HB2 HSD P 147     -30.405 -94.666 104.302  0.00 97.00      PROA   
ATOM   2325  ND1 HSD P 147     -27.190 -94.519 104.161  0.00 97.00      PROA   
ATOM   2326  HD1 HSD P 147     -26.997 -93.568 103.913  0.00 97.00      PROA   
ATOM   2327  CG  HSD P 147     -28.368 -94.992 104.701  0.00 97.00      PROA   
ATOM   2328  CE1 HSD P 147     -26.360 -95.583 104.031  0.00 97.00      PROA   
ATOM   2329  HE1 HSD P 147     -25.347 -95.503 103.636  0.00 97.00      PROA   
ATOM   2330  NE2 HSD P 147     -26.925 -96.705 104.430  0.00 97.00      PROA   
ATOM   2331  CD2 HSD P 147     -28.189 -96.335 104.847  0.00 97.00      PROA   
ATOM   2332  HD2 HSD P 147     -28.876 -97.088 105.214  0.00 97.00      PROA   
ATOM   2333  C   HSD P 147     -31.446 -93.447 106.408  0.00 97.00      PROA   
ATOM   2334  O   HSD P 147     -32.398 -94.178 106.659  0.00 97.00      PROA   
ATOM   2335  N   CYS P 148     -31.626 -92.131 106.155  0.00 97.00      PROA   
ATOM   2336  HN  CYS P 148     -30.858 -91.495 106.091  0.00 97.00      PROA   
ATOM   2337  CA  CYS P 148     -32.948 -91.577 105.961  0.00 97.00      PROA   
ATOM   2338  HA  CYS P 148     -33.604 -92.379 105.670  0.00 97.00      PROA   
ATOM   2339  CB  CYS P 148     -33.558 -90.932 107.238  0.00 97.00      PROA   
ATOM   2340  HB1 CYS P 148     -33.534 -91.703 108.039  0.00 97.00      PROA   
ATOM   2341  HB2 CYS P 148     -34.631 -90.713 107.048  0.00 97.00      PROA   
ATOM   2342  SG  CYS P 148     -32.710 -89.434 107.845  0.00 97.00      PROA   
ATOM   2343  C   CYS P 148     -32.967 -90.612 104.799  0.00 97.00      PROA   
ATOM   2344  O   CYS P 148     -31.933 -90.142 104.335  0.00 97.00      PROA   
ATOM   2345  N   SER P 149     -34.181 -90.303 104.288  0.00 97.00      PROA   
ATOM   2346  HN  SER P 149     -35.003 -90.747 104.637  0.00 97.00      PROA   
ATOM   2347  CA  SER P 149     -34.354 -89.285 103.273  0.00 97.00      PROA   
ATOM   2348  HA  SER P 149     -33.578 -88.549 103.414  0.00 97.00      PROA   
ATOM   2349  CB  SER P 149     -34.335 -89.796 101.797  0.00 97.00      PROA   
ATOM   2350  HB1 SER P 149     -33.416 -90.403 101.656  0.00 97.00      PROA   
ATOM   2351  HB2 SER P 149     -34.287 -88.934 101.099  0.00 97.00      PROA   
ATOM   2352  OG  SER P 149     -35.466 -90.591 101.441  0.00 97.00      PROA   
ATOM   2353  HG1 SER P 149     -36.247 -90.138 101.767  0.00 97.00      PROA   
ATOM   2354  C   SER P 149     -35.668 -88.601 103.518  0.00 97.00      PROA   
ATOM   2355  O   SER P 149     -36.602 -89.213 104.018  0.00 97.00      PROA   
ATOM   2356  N   GLY P 150     -35.766 -87.308 103.143  0.00 97.00      PROA   
ATOM   2357  HN  GLY P 150     -34.978 -86.851 102.738  0.00 97.00      PROA   
ATOM   2358  CA  GLY P 150     -37.000 -86.548 103.187  0.00 97.00      PROA   
ATOM   2359  HA1 GLY P 150     -37.018 -85.985 104.107  0.00 97.00      PROA   
ATOM   2360  HA2 GLY P 150     -37.849 -87.206 103.055  0.00 97.00      PROA   
ATOM   2361  C   GLY P 150     -36.988 -85.585 102.043  0.00 97.00      PROA   
ATOM   2362  O   GLY P 150     -36.032 -85.534 101.282  0.00 97.00      PROA   
ATOM   2363  N   MET P 151     -38.062 -84.785 101.894  0.00 97.00      PROA   
ATOM   2364  HN  MET P 151     -38.866 -84.909 102.474  0.00 97.00      PROA   
ATOM   2365  CA  MET P 151     -38.236 -83.836 100.820  0.00 97.00      PROA   
ATOM   2366  HA  MET P 151     -37.362 -83.823 100.187  0.00 97.00      PROA   
ATOM   2367  CB  MET P 151     -39.492 -84.223  99.992  0.00 97.00      PROA   
ATOM   2368  HB1 MET P 151     -40.401 -83.721 100.377  0.00 97.00      PROA   
ATOM   2369  HB2 MET P 151     -39.663 -85.316 100.148  0.00 97.00      PROA   
ATOM   2370  CG  MET P 151     -39.371 -84.031  98.468  0.00 97.00      PROA   
ATOM   2371  HG1 MET P 151     -40.291 -84.460  98.010  0.00 97.00      PROA   
ATOM   2372  HG2 MET P 151     -38.512 -84.635  98.101  0.00 97.00      PROA   
ATOM   2373  SD  MET P 151     -39.193 -82.312  97.911  0.00 97.00      PROA   
ATOM   2374  CE  MET P 151     -39.352 -82.698  96.146  0.00 97.00      PROA   
ATOM   2375  HE1 MET P 151     -40.363 -83.101  95.923  0.00 97.00      PROA   
ATOM   2376  HE2 MET P 151     -38.603 -83.456  95.829  0.00 97.00      PROA   
ATOM   2377  HE3 MET P 151     -39.204 -81.787  95.527  0.00 97.00      PROA   
ATOM   2378  C   MET P 151     -38.413 -82.461 101.447  0.00 97.00      PROA   
ATOM   2379  O   MET P 151     -39.096 -82.303 102.455  0.00 97.00      PROA   
ATOM   2380  N   GLY P 152     -37.775 -81.425 100.852  0.00 97.00      PROA   
ATOM   2381  HN  GLY P 152     -37.157 -81.621 100.094  0.00 97.00      PROA   
ATOM   2382  CA  GLY P 152     -38.009 -80.023 101.183  0.00 97.00      PROA   
ATOM   2383  HA1 GLY P 152     -37.130 -79.625 101.660  0.00 97.00      PROA   
ATOM   2384  HA2 GLY P 152     -38.896 -79.933 101.795  0.00 97.00      PROA   
ATOM   2385  C   GLY P 152     -38.273 -79.246  99.924  0.00 97.00      PROA   
ATOM   2386  O   GLY P 152     -39.416 -78.954  99.589  0.00 97.00      PROA   
ATOM   2387  N   LYS P 153     -37.207 -78.867  99.188  0.00 97.00      PROA   
ATOM   2388  HN  LYS P 153     -36.280 -78.963  99.547  0.00 97.00      PROA   
ATOM   2389  CA  LYS P 153     -37.324 -78.366  97.828  0.00 97.00      PROA   
ATOM   2390  HA  LYS P 153     -38.366 -78.326  97.555  0.00 97.00      PROA   
ATOM   2391  CB  LYS P 153     -36.715 -76.948  97.670  0.00 97.00      PROA   
ATOM   2392  HB1 LYS P 153     -36.506 -76.729  96.600  0.00 97.00      PROA   
ATOM   2393  HB2 LYS P 153     -35.747 -76.909  98.214  0.00 97.00      PROA   
ATOM   2394  CG  LYS P 153     -37.637 -75.823  98.185  0.00 97.00      PROA   
ATOM   2395  HG1 LYS P 153     -37.088 -74.857  98.105  0.00 97.00      PROA   
ATOM   2396  HG2 LYS P 153     -37.871 -75.991  99.259  0.00 97.00      PROA   
ATOM   2397  CD  LYS P 153     -38.943 -75.732  97.376  0.00 97.00      PROA   
ATOM   2398  HD1 LYS P 153     -39.542 -76.651  97.562  0.00 97.00      PROA   
ATOM   2399  HD2 LYS P 153     -38.674 -75.711  96.295  0.00 97.00      PROA   
ATOM   2400  CE  LYS P 153     -39.809 -74.512  97.708  0.00 97.00      PROA   
ATOM   2401  HE1 LYS P 153     -39.265 -73.570  97.487  0.00 97.00      PROA   
ATOM   2402  HE2 LYS P 153     -40.107 -74.523  98.778  0.00 97.00      PROA   
ATOM   2403  NZ  LYS P 153     -41.044 -74.537  96.887  0.00 97.00      PROA   
ATOM   2404  HZ1 LYS P 153     -41.570 -75.411  97.091  0.00 97.00      PROA   
ATOM   2405  HZ2 LYS P 153     -40.786 -74.525  95.879  0.00 97.00      PROA   
ATOM   2406  HZ3 LYS P 153     -41.639 -73.714  97.103  0.00 97.00      PROA   
ATOM   2407  C   LYS P 153     -36.745 -79.329  96.817  0.00 97.00      PROA   
ATOM   2408  O   LYS P 153     -36.849 -79.120  95.609  0.00 97.00      PROA   
ATOM   2409  N   HSD P 154     -36.187 -80.452  97.303  0.00 97.00      PROA   
ATOM   2410  HN  HSD P 154     -36.094 -80.583  98.285  0.00 97.00      PROA   
ATOM   2411  CA  HSD P 154     -35.806 -81.592  96.511  0.00 97.00      PROA   
ATOM   2412  HA  HSD P 154     -36.615 -81.833  95.836  0.00 97.00      PROA   
ATOM   2413  CB  HSD P 154     -34.486 -81.398  95.721  0.00 97.00      PROA   
ATOM   2414  HB1 HSD P 154     -33.676 -81.096  96.421  0.00 97.00      PROA   
ATOM   2415  HB2 HSD P 154     -34.630 -80.566  94.998  0.00 97.00      PROA   
ATOM   2416  ND1 HSD P 154     -32.946 -83.368  95.220  0.00 97.00      PROA   
ATOM   2417  HD1 HSD P 154     -32.354 -83.265  96.021  0.00 97.00      PROA   
ATOM   2418  CG  HSD P 154     -34.069 -82.617  94.941  0.00 97.00      PROA   
ATOM   2419  CE1 HSD P 154     -32.918 -84.382  94.322  0.00 97.00      PROA   
ATOM   2420  HE1 HSD P 154     -32.131 -85.135  94.311  0.00 97.00      PROA   
ATOM   2421  NE2 HSD P 154     -33.943 -84.342  93.493  0.00 97.00      PROA   
ATOM   2422  CD2 HSD P 154     -34.659 -83.220  93.872  0.00 97.00      PROA   
ATOM   2423  HD2 HSD P 154     -35.553 -82.943  93.328  0.00 97.00      PROA   
ATOM   2424  C   HSD P 154     -35.687 -82.691  97.536  0.00 97.00      PROA   
ATOM   2425  O   HSD P 154     -35.758 -82.423  98.734  0.00 97.00      PROA   
ATOM   2426  N   ARG P 155     -35.531 -83.971  97.119  0.00 97.00      PROA   
ATOM   2427  HN  ARG P 155     -35.497 -84.199  96.148  0.00 97.00      PROA   
ATOM   2428  CA  ARG P 155     -35.184 -85.025  98.053  0.00 97.00      PROA   
ATOM   2429  HA  ARG P 155     -35.872 -84.937  98.882  0.00 97.00      PROA   
ATOM   2430  CB  ARG P 155     -35.366 -86.464  97.502  0.00 97.00      PROA   
ATOM   2431  HB1 ARG P 155     -36.457 -86.634  97.350  0.00 97.00      PROA   
ATOM   2432  HB2 ARG P 155     -35.036 -87.184  98.283  0.00 97.00      PROA   
ATOM   2433  CG  ARG P 155     -34.639 -86.753  96.169  0.00 97.00      PROA   
ATOM   2434  HG1 ARG P 155     -33.821 -86.016  96.042  0.00 97.00      PROA   
ATOM   2435  HG2 ARG P 155     -35.339 -86.608  95.317  0.00 97.00      PROA   
ATOM   2436  CD  ARG P 155     -33.975 -88.137  96.079  0.00 97.00      PROA   
ATOM   2437  HD1 ARG P 155     -33.154 -88.197  96.830  0.00 97.00      PROA   
ATOM   2438  HD2 ARG P 155     -33.563 -88.313  95.061  0.00 97.00      PROA   
ATOM   2439  NE  ARG P 155     -35.029 -89.162  96.362  0.00 97.00      PROA   
ATOM   2440  HE  ARG P 155     -35.981 -88.912  96.215  0.00 97.00      PROA   
ATOM   2441  CZ  ARG P 155     -34.794 -90.335  96.987  0.00 97.00      PROA   
ATOM   2442  NH1 ARG P 155     -33.560 -90.812  97.200  0.00 97.00      PROA   
ATOM   2443 HH11 ARG P 155     -32.785 -90.330  96.805  0.00 97.00      PROA   
ATOM   2444 HH12 ARG P 155     -33.466 -91.696  97.651  0.00 97.00      PROA   
ATOM   2445  NH2 ARG P 155     -35.834 -91.069  97.425  0.00 97.00      PROA   
ATOM   2446 HH21 ARG P 155     -36.761 -90.732  97.291  0.00 97.00      PROA   
ATOM   2447 HH22 ARG P 155     -35.645 -91.897  97.945  0.00 97.00      PROA   
ATOM   2448  C   ARG P 155     -33.781 -84.861  98.626  0.00 97.00      PROA   
ATOM   2449  O   ARG P 155     -32.820 -84.585  97.912  0.00 97.00      PROA   
ATOM   2450  N   TYR P 156     -33.639 -85.035  99.954  0.00 97.00      PROA   
ATOM   2451  HN  TYR P 156     -34.440 -85.206 100.525  0.00 97.00      PROA   
ATOM   2452  CA  TYR P 156     -32.380 -84.925 100.657  0.00 97.00      PROA   
ATOM   2453  HA  TYR P 156     -31.574 -84.742  99.961  0.00 97.00      PROA   
ATOM   2454  CB  TYR P 156     -32.412 -83.817 101.748  0.00 97.00      PROA   
ATOM   2455  HB1 TYR P 156     -31.412 -83.676 102.206  0.00 97.00      PROA   
ATOM   2456  HB2 TYR P 156     -33.135 -84.111 102.540  0.00 97.00      PROA   
ATOM   2457  CG  TYR P 156     -32.866 -82.485 101.194  0.00 97.00      PROA   
ATOM   2458  CD1 TYR P 156     -32.312 -81.954 100.014  0.00 97.00      PROA   
ATOM   2459  HD1 TYR P 156     -31.549 -82.502  99.482  0.00 97.00      PROA   
ATOM   2460  CE1 TYR P 156     -32.759 -80.730  99.500  0.00 97.00      PROA   
ATOM   2461  HE1 TYR P 156     -32.338 -80.347  98.582  0.00 97.00      PROA   
ATOM   2462  CZ  TYR P 156     -33.756 -80.013 100.173  0.00 97.00      PROA   
ATOM   2463  OH  TYR P 156     -34.208 -78.779  99.665  0.00 97.00      PROA   
ATOM   2464  HH  TYR P 156     -33.549 -78.461  99.045  0.00 97.00      PROA   
ATOM   2465  CD2 TYR P 156     -33.848 -81.739 101.871  0.00 97.00      PROA   
ATOM   2466  HD2 TYR P 156     -34.276 -82.121 102.787  0.00 97.00      PROA   
ATOM   2467  CE2 TYR P 156     -34.289 -80.512 101.365  0.00 97.00      PROA   
ATOM   2468  HE2 TYR P 156     -35.033 -79.946 101.904  0.00 97.00      PROA   
ATOM   2469  C   TYR P 156     -32.134 -86.261 101.315  0.00 97.00      PROA   
ATOM   2470  O   TYR P 156     -33.065 -86.892 101.800  0.00 97.00      PROA   
ATOM   2471  N   THR P 157     -30.866 -86.733 101.324  0.00 97.00      PROA   
ATOM   2472  HN  THR P 157     -30.133 -86.224 100.880  0.00 97.00      PROA   
ATOM   2473  CA  THR P 157     -30.452 -88.000 101.906  0.00 97.00      PROA   
ATOM   2474  HA  THR P 157     -31.305 -88.511 102.333  0.00 97.00      PROA   
ATOM   2475  CB  THR P 157     -29.756 -88.933 100.916  0.00 97.00      PROA   
ATOM   2476  HB  THR P 157     -29.216 -89.759 101.439  0.00 97.00      PROA   
ATOM   2477  OG1 THR P 157     -28.840 -88.225 100.085  0.00 97.00      PROA   
ATOM   2478  HG1 THR P 157     -28.137 -87.916 100.659  0.00 97.00      PROA   
ATOM   2479  CG2 THR P 157     -30.808 -89.570  99.995  0.00 97.00      PROA   
ATOM   2480 HG21 THR P 157     -31.378 -88.784  99.457  0.00 97.00      PROA   
ATOM   2481 HG22 THR P 157     -31.509 -90.195 100.583  0.00 97.00      PROA   
ATOM   2482 HG23 THR P 157     -30.303 -90.218  99.245  0.00 97.00      PROA   
ATOM   2483  C   THR P 157     -29.483 -87.717 103.028  0.00 97.00      PROA   
ATOM   2484  O   THR P 157     -28.622 -86.849 102.910  0.00 97.00      PROA   
ATOM   2485  N   SER P 158     -29.590 -88.462 104.153  0.00 97.00      PROA   
ATOM   2486  HN  SER P 158     -30.317 -89.142 104.256  0.00 97.00      PROA   
ATOM   2487  CA  SER P 158     -28.682 -88.333 105.275  0.00 97.00      PROA   
ATOM   2488  HA  SER P 158     -28.473 -87.282 105.404  0.00 97.00      PROA   
ATOM   2489  CB  SER P 158     -29.288 -88.875 106.603  0.00 97.00      PROA   
ATOM   2490  HB1 SER P 158     -30.297 -88.429 106.723  0.00 97.00      PROA   
ATOM   2491  HB2 SER P 158     -28.675 -88.557 107.472  0.00 97.00      PROA   
ATOM   2492  OG  SER P 158     -29.417 -90.297 106.635  0.00 97.00      PROA   
ATOM   2493  HG1 SER P 158     -28.537 -90.656 106.798  0.00 97.00      PROA   
ATOM   2494  C   SER P 158     -27.369 -89.048 105.030  0.00 97.00      PROA   
ATOM   2495  O   SER P 158     -27.214 -89.832 104.097  0.00 97.00      PROA   
ATOM   2496  N   ALA P 159     -26.398 -88.830 105.944  0.00 97.00      PROA   
ATOM   2497  HN  ALA P 159     -26.479 -88.091 106.610  0.00 97.00      PROA   
ATOM   2498  CA  ALA P 159     -25.297 -89.745 106.165  0.00 97.00      PROA   
ATOM   2499  HA  ALA P 159     -24.771 -89.854 105.226  0.00 97.00      PROA   
ATOM   2500  CB  ALA P 159     -24.331 -89.189 107.230  0.00 97.00      PROA   
ATOM   2501  HB1 ALA P 159     -24.849 -89.068 108.206  0.00 97.00      PROA   
ATOM   2502  HB2 ALA P 159     -23.952 -88.191 106.916  0.00 97.00      PROA   
ATOM   2503  HB3 ALA P 159     -23.461 -89.862 107.373  0.00 97.00      PROA   
ATOM   2504  C   ALA P 159     -25.793 -91.125 106.597  0.00 97.00      PROA   
ATOM   2505  O   ALA P 159     -26.844 -91.253 107.222  0.00 97.00      PROA   
ATOM   2506  N   GLY P 160     -25.052 -92.205 106.247  0.00 97.00      PROA   
ATOM   2507  HN  GLY P 160     -24.201 -92.093 105.741  0.00 97.00      PROA   
ATOM   2508  CA  GLY P 160     -25.355 -93.551 106.708  0.00 97.00      PROA   
ATOM   2509  HA1 GLY P 160     -24.904 -94.247 106.016  0.00 97.00      PROA   
ATOM   2510  HA2 GLY P 160     -26.424 -93.681 106.793  0.00 97.00      PROA   
ATOM   2511  C   GLY P 160     -24.719 -93.794 108.044  0.00 97.00      PROA   
ATOM   2512  O   GLY P 160     -23.546 -93.485 108.234  0.00 97.00      PROA   
ATOM   2513  N   ILE P 161     -25.475 -94.390 108.993  0.00 97.00      PROA   
ATOM   2514  HN  ILE P 161     -26.424 -94.632 108.795  0.00 97.00      PROA   
ATOM   2515  CA  ILE P 161     -24.996 -94.674 110.331  0.00 97.00      PROA   
ATOM   2516  HA  ILE P 161     -23.963 -94.373 110.419  0.00 97.00      PROA   
ATOM   2517  CB  ILE P 161     -25.794 -93.961 111.427  0.00 97.00      PROA   
ATOM   2518  HB  ILE P 161     -26.851 -94.318 111.396  0.00 97.00      PROA   
ATOM   2519  CG2 ILE P 161     -25.208 -94.303 112.818  0.00 97.00      PROA   
ATOM   2520 HG21 ILE P 161     -24.122 -94.074 112.849  0.00 97.00      PROA   
ATOM   2521 HG22 ILE P 161     -25.353 -95.373 113.071  0.00 97.00      PROA   
ATOM   2522 HG23 ILE P 161     -25.710 -93.693 113.598  0.00 97.00      PROA   
ATOM   2523  CG1 ILE P 161     -25.845 -92.422 111.208  0.00 97.00      PROA   
ATOM   2524 HG11 ILE P 161     -26.486 -91.986 112.006  0.00 97.00      PROA   
ATOM   2525 HG12 ILE P 161     -26.343 -92.202 110.239  0.00 97.00      PROA   
ATOM   2526  CD  ILE P 161     -24.483 -91.713 111.244  0.00 97.00      PROA   
ATOM   2527  HD1 ILE P 161     -23.809 -92.102 110.453  0.00 97.00      PROA   
ATOM   2528  HD2 ILE P 161     -23.984 -91.849 112.227  0.00 97.00      PROA   
ATOM   2529  HD3 ILE P 161     -24.614 -90.622 111.080  0.00 97.00      PROA   
ATOM   2530  C   ILE P 161     -25.053 -96.174 110.531  0.00 97.00      PROA   
ATOM   2531  O   ILE P 161     -26.114 -96.788 110.476  0.00 97.00      PROA   
ATOM   2532  N   SER P 162     -23.885 -96.809 110.774  0.00 97.00      PROA   
ATOM   2533  HN  SER P 162     -23.023 -96.307 110.789  0.00 97.00      PROA   
ATOM   2534  CA  SER P 162     -23.787 -98.243 110.964  0.00 97.00      PROA   
ATOM   2535  HA  SER P 162     -24.588 -98.726 110.425  0.00 97.00      PROA   
ATOM   2536  CB  SER P 162     -22.452 -98.813 110.418  0.00 97.00      PROA   
ATOM   2537  HB1 SER P 162     -22.417 -98.642 109.320  0.00 97.00      PROA   
ATOM   2538  HB2 SER P 162     -22.385 -99.908 110.596  0.00 97.00      PROA   
ATOM   2539  OG  SER P 162     -21.326 -98.158 110.999  0.00 97.00      PROA   
ATOM   2540  HG1 SER P 162     -21.457 -98.212 111.951  0.00 97.00      PROA   
ATOM   2541  C   SER P 162     -23.910 -98.630 112.424  0.00 97.00      PROA   
ATOM   2542  O   SER P 162     -23.085 -98.242 113.250  0.00 97.00      PROA   
ATOM   2543  N   VAL P 163     -24.931 -99.449 112.770  0.00 97.00      PROA   
ATOM   2544  HN  VAL P 163     -25.604 -99.742 112.093  0.00 97.00      PROA   
ATOM   2545  CA  VAL P 163     -25.109 -99.964 114.114  0.00 97.00      PROA   
ATOM   2546  HA  VAL P 163     -24.341 -99.550 114.748  0.00 97.00      PROA   
ATOM   2547  CB  VAL P 163     -26.446 -99.617 114.768  0.00 97.00      PROA   
ATOM   2548  HB  VAL P 163     -26.416 -99.929 115.839  0.00 97.00      PROA   
ATOM   2549  CG1 VAL P 163     -26.629 -98.087 114.739  0.00 97.00      PROA   
ATOM   2550 HG11 VAL P 163     -26.738 -97.716 113.697  0.00 97.00      PROA   
ATOM   2551 HG12 VAL P 163     -25.764 -97.577 115.212  0.00 97.00      PROA   
ATOM   2552 HG13 VAL P 163     -27.549 -97.817 115.299  0.00 97.00      PROA   
ATOM   2553  CG2 VAL P 163     -27.638-100.325 114.096  0.00 97.00      PROA   
ATOM   2554 HG21 VAL P 163     -27.605-101.422 114.254  0.00 97.00      PROA   
ATOM   2555 HG22 VAL P 163     -27.641-100.122 113.006  0.00 97.00      PROA   
ATOM   2556 HG23 VAL P 163     -28.592 -99.949 114.525  0.00 97.00      PROA   
ATOM   2557  C   VAL P 163     -24.900-101.460 114.077  0.00 97.00      PROA   
ATOM   2558  O   VAL P 163     -25.356-102.152 113.174  0.00 97.00      PROA   
ATOM   2559  N   THR P 164     -24.162-102.005 115.066  0.00 97.00      PROA   
ATOM   2560  HN  THR P 164     -23.787-101.423 115.787  0.00 97.00      PROA   
ATOM   2561  CA  THR P 164     -23.869-103.430 115.115  0.00 97.00      PROA   
ATOM   2562  HA  THR P 164     -24.318-103.936 114.276  0.00 97.00      PROA   
ATOM   2563  CB  THR P 164     -22.378-103.740 115.062  0.00 97.00      PROA   
ATOM   2564  HB  THR P 164     -21.862-103.375 115.978  0.00 97.00      PROA   
ATOM   2565  OG1 THR P 164     -21.777-103.096 113.946  0.00 97.00      PROA   
ATOM   2566  HG1 THR P 164     -22.155-102.217 113.897  0.00 97.00      PROA   
ATOM   2567  CG2 THR P 164     -22.144-105.252 114.879  0.00 97.00      PROA   
ATOM   2568 HG21 THR P 164     -22.601-105.586 113.922  0.00 97.00      PROA   
ATOM   2569 HG22 THR P 164     -22.581-105.846 115.704  0.00 97.00      PROA   
ATOM   2570 HG23 THR P 164     -21.053-105.461 114.826  0.00 97.00      PROA   
ATOM   2571  C   THR P 164     -24.474-103.969 116.397  0.00 97.00      PROA   
ATOM   2572  O   THR P 164     -24.052-103.597 117.483  0.00 97.00      PROA   
ATOM   2573  N   VAL P 165     -25.493-104.859 116.306  0.00 97.00      PROA   
ATOM   2574  HN  VAL P 165     -25.829-105.113 115.399  0.00 97.00      PROA   
ATOM   2575  CA  VAL P 165     -26.231-105.422 117.441  0.00 97.00      PROA   
ATOM   2576  HA  VAL P 165     -26.239-104.667 118.211  0.00 97.00      PROA   
ATOM   2577  CB  VAL P 165     -27.697-105.688 117.061  0.00 97.00      PROA   
ATOM   2578  HB  VAL P 165     -27.733-106.435 116.238  0.00 97.00      PROA   
ATOM   2579  CG1 VAL P 165     -28.572-106.199 118.229  0.00 97.00      PROA   
ATOM   2580 HG11 VAL P 165     -28.394-105.595 119.143  0.00 97.00      PROA   
ATOM   2581 HG12 VAL P 165     -28.381-107.268 118.447  0.00 97.00      PROA   
ATOM   2582 HG13 VAL P 165     -29.645-106.111 117.965  0.00 97.00      PROA   
ATOM   2583  CG2 VAL P 165     -28.316-104.362 116.566  0.00 97.00      PROA   
ATOM   2584 HG21 VAL P 165     -27.808-103.971 115.663  0.00 97.00      PROA   
ATOM   2585 HG22 VAL P 165     -28.259-103.597 117.370  0.00 97.00      PROA   
ATOM   2586 HG23 VAL P 165     -29.386-104.521 116.314  0.00 97.00      PROA   
ATOM   2587  C   VAL P 165     -25.499-106.669 117.977  0.00 97.00      PROA   
ATOM   2588  O   VAL P 165     -24.480-107.063 117.419  0.00 97.00      PROA   
ATOM   2589  N   LYS P 166     -25.954-107.321 119.085  0.00 97.00      PROA   
ATOM   2590  HN  LYS P 166     -26.754-106.989 119.581  0.00 97.00      PROA   
ATOM   2591  CA  LYS P 166     -25.473-108.629 119.513  0.00 97.00      PROA   
ATOM   2592  HA  LYS P 166     -25.070-109.171 118.668  0.00 97.00      PROA   
ATOM   2593  CB  LYS P 166     -24.503-108.621 120.741  0.00 97.00      PROA   
ATOM   2594  HB1 LYS P 166     -24.073-109.638 120.871  0.00 97.00      PROA   
ATOM   2595  HB2 LYS P 166     -25.084-108.388 121.665  0.00 97.00      PROA   
ATOM   2596  CG  LYS P 166     -23.376-107.571 120.739  0.00 97.00      PROA   
ATOM   2597  HG1 LYS P 166     -22.889-107.578 121.741  0.00 97.00      PROA   
ATOM   2598  HG2 LYS P 166     -23.877-106.585 120.648  0.00 97.00      PROA   
ATOM   2599  CD  LYS P 166     -22.282-107.796 119.673  0.00 97.00      PROA   
ATOM   2600  HD1 LYS P 166     -22.732-108.315 118.798  0.00 97.00      PROA   
ATOM   2601  HD2 LYS P 166     -21.515-108.485 120.089  0.00 97.00      PROA   
ATOM   2602  CE  LYS P 166     -21.574-106.522 119.174  0.00 97.00      PROA   
ATOM   2603  HE1 LYS P 166     -20.977-106.752 118.264  0.00 97.00      PROA   
ATOM   2604  HE2 LYS P 166     -20.916-106.082 119.950  0.00 97.00      PROA   
ATOM   2605  NZ  LYS P 166     -22.590-105.526 118.804  0.00 97.00      PROA   
ATOM   2606  HZ1 LYS P 166     -23.057-105.146 119.652  0.00 97.00      PROA   
ATOM   2607  HZ2 LYS P 166     -23.314-106.039 118.253  0.00 97.00      PROA   
ATOM   2608  HZ3 LYS P 166     -22.237-104.743 118.223  0.00 97.00      PROA   
ATOM   2609  C   LYS P 166     -26.701-109.333 120.045  0.00 97.00      PROA   
ATOM   2610  O   LYS P 166     -27.610-108.668 120.525  0.00 97.00      PROA   
ATOM   2611  N   GLU P 167     -26.713-110.690 120.101  0.00  0.00      PROA   
ATOM   2612  HN  GLU P 167     -25.976-111.242 119.719  0.00  0.00      PROA   
ATOM   2613  CA  GLU P 167     -27.740-111.415 120.830  0.00  0.00      PROA   
ATOM   2614  HA  GLU P 167     -28.476-110.717 121.189  0.00  0.00      PROA   
ATOM   2615  CB  GLU P 167     -28.521-112.437 119.963  0.00  0.00      PROA   
ATOM   2616  HB1 GLU P 167     -28.994-111.891 119.117  0.00  0.00      PROA   
ATOM   2617  HB2 GLU P 167     -29.339-112.853 120.586  0.00  0.00      PROA   
ATOM   2618  CG  GLU P 167     -27.695-113.605 119.411  0.00  0.00      PROA   
ATOM   2619  HG1 GLU P 167     -27.109-114.051 120.238  0.00  0.00      PROA   
ATOM   2620  HG2 GLU P 167     -26.992-113.245 118.631  0.00  0.00      PROA   
ATOM   2621  CD  GLU P 167     -28.617-114.690 118.846  0.00  0.00      PROA   
ATOM   2622  OE1 GLU P 167     -29.445-115.229 119.630  0.00  0.00      PROA   
ATOM   2623  OE2 GLU P 167     -28.495-115.011 117.635  0.00  0.00      PROA   
ATOM   2624  C   GLU P 167     -27.118-112.061 122.057  0.00  0.00      PROA   
ATOM   2625  O   GLU P 167     -25.907-112.273 122.102  0.00  0.00      PROA   
ATOM   2626  N   LEU P 168     -27.948-112.336 123.106  0.00  0.00      PROA   
ATOM   2627  HN  LEU P 168     -28.924-112.140 123.039  0.00  0.00      PROA   
ATOM   2628  CA  LEU P 168     -27.540-112.909 124.380  0.00  0.00      PROA   
ATOM   2629  HA  LEU P 168     -26.586-112.478 124.645  0.00  0.00      PROA   
ATOM   2630  CB  LEU P 168     -28.560-112.698 125.548  0.00  0.00      PROA   
ATOM   2631  HB1 LEU P 168     -28.277-113.356 126.405  0.00  0.00      PROA   
ATOM   2632  HB2 LEU P 168     -29.573-113.009 125.215  0.00  0.00      PROA   
ATOM   2633  CG  LEU P 168     -28.649-111.286 126.184  0.00  0.00      PROA   
ATOM   2634  HG  LEU P 168     -29.201-111.416 127.147  0.00  0.00      PROA   
ATOM   2635  CD1 LEU P 168     -27.268-110.706 126.552  0.00  0.00      PROA   
ATOM   2636 HD11 LEU P 168     -26.671-110.509 125.637  0.00  0.00      PROA   
ATOM   2637 HD12 LEU P 168     -26.710-111.420 127.194  0.00  0.00      PROA   
ATOM   2638 HD13 LEU P 168     -27.388-109.751 127.105  0.00  0.00      PROA   
ATOM   2639  CD2 LEU P 168     -29.495-110.307 125.356  0.00  0.00      PROA   
ATOM   2640 HD21 LEU P 168     -30.511-110.721 125.184  0.00  0.00      PROA   
ATOM   2641 HD22 LEU P 168     -29.011-110.136 124.377  0.00  0.00      PROA   
ATOM   2642 HD23 LEU P 168     -29.592-109.332 125.880  0.00  0.00      PROA   
ATOM   2643  C   LEU P 168     -27.350-114.405 124.327  0.00  0.00      PROA   
ATOM   2644  O   LEU P 168     -26.511-114.923 125.064  0.00  0.00      PROA   
ATOM   2645  N   PHE P 169     -28.112-115.135 123.473  0.00  0.00      PROA   
ATOM   2646  HN  PHE P 169     -28.758-114.703 122.848  0.00  0.00      PROA   
ATOM   2647  CA  PHE P 169     -28.123-116.589 123.489  0.00  0.00      PROA   
ATOM   2648  HA  PHE P 169     -27.440-116.937 124.251  0.00  0.00      PROA   
ATOM   2649  CB  PHE P 169     -29.518-117.169 123.897  0.00  0.00      PROA   
ATOM   2650  HB1 PHE P 169     -29.706-116.864 124.951  0.00  0.00      PROA   
ATOM   2651  HB2 PHE P 169     -29.524-118.280 123.885  0.00  0.00      PROA   
ATOM   2652  CG  PHE P 169     -30.681-116.656 123.068  0.00  0.00      PROA   
ATOM   2653  CD1 PHE P 169     -31.396-115.512 123.471  0.00  0.00      PROA   
ATOM   2654  HD1 PHE P 169     -31.082-114.967 124.349  0.00  0.00      PROA   
ATOM   2655  CE1 PHE P 169     -32.513-115.072 122.749  0.00  0.00      PROA   
ATOM   2656  HE1 PHE P 169     -33.047-114.188 123.067  0.00  0.00      PROA   
ATOM   2657  CZ  PHE P 169     -32.932-115.769 121.611  0.00  0.00      PROA   
ATOM   2658  HZ  PHE P 169     -33.788-115.425 121.050  0.00  0.00      PROA   
ATOM   2659  CD2 PHE P 169     -31.142-117.369 121.943  0.00  0.00      PROA   
ATOM   2660  HD2 PHE P 169     -30.646-118.277 121.636  0.00  0.00      PROA   
ATOM   2661  CE2 PHE P 169     -32.248-116.922 121.211  0.00  0.00      PROA   
ATOM   2662  HE2 PHE P 169     -32.579-117.473 120.342  0.00  0.00      PROA   
ATOM   2663  C   PHE P 169     -27.623-117.217 122.194  0.00  0.00      PROA   
ATOM   2664  O   PHE P 169     -28.153-118.267 121.834  0.00  0.00      PROA   
ATOM   2665  N   PRO P 170     -26.672-116.673 121.425  0.00  0.00      PROA   
ATOM   2666  CD  PRO P 170     -25.578-115.843 121.949  0.00  0.00      PROA   
ATOM   2667  HD1 PRO P 170     -25.224-116.216 122.934  0.00  0.00      PROA   
ATOM   2668  HD2 PRO P 170     -25.937-114.799 122.034  0.00  0.00      PROA   
ATOM   2669  CA  PRO P 170     -26.338-117.172 120.100  0.00  0.00      PROA   
ATOM   2670  HA  PRO P 170     -27.226-117.112 119.487  0.00  0.00      PROA   
ATOM   2671  CB  PRO P 170     -25.229-116.239 119.626  0.00  0.00      PROA   
ATOM   2672  HB1 PRO P 170     -25.672-115.316 119.199  0.00  0.00      PROA   
ATOM   2673  HB2 PRO P 170     -24.601-116.693 118.842  0.00  0.00      PROA   
ATOM   2674  CG  PRO P 170     -24.467-115.884 120.903  0.00  0.00      PROA   
ATOM   2675  HG1 PRO P 170     -23.753-116.691 121.170  0.00  0.00      PROA   
ATOM   2676  HG2 PRO P 170     -23.924-114.922 120.820  0.00  0.00      PROA   
ATOM   2677  C   PRO P 170     -25.861-118.607 120.059  0.00  0.00      PROA   
ATOM   2678  O   PRO P 170     -25.233-119.071 121.010  0.00  0.00      PROA   
ATOM   2679  N   ALA P 171     -26.162-119.276 118.929  0.00  0.00      PROA   
ATOM   2680  HN  ALA P 171     -26.691-118.821 118.216  0.00  0.00      PROA   
ATOM   2681  CA  ALA P 171     -25.776-120.617 118.589  0.00  0.00      PROA   
ATOM   2682  HA  ALA P 171     -24.755-120.582 118.251  0.00  0.00      PROA   
ATOM   2683  CB  ALA P 171     -25.953-121.701 119.678  0.00  0.00      PROA   
ATOM   2684  HB1 ALA P 171     -26.980-121.682 120.100  0.00  0.00      PROA   
ATOM   2685  HB2 ALA P 171     -25.233-121.538 120.507  0.00  0.00      PROA   
ATOM   2686  HB3 ALA P 171     -25.757-122.712 119.259  0.00  0.00      PROA   
ATOM   2687  C   ALA P 171     -26.737-120.935 117.481  0.00  0.00      PROA   
ATOM   2688  O   ALA P 171     -27.937-120.789 117.714  0.00  0.00      PROA   
ATOM   2689  N   PRO P 172     -26.333-121.337 116.272  0.00  0.00      PROA   
ATOM   2690  CD  PRO P 172     -24.935-121.575 115.900  0.00  0.00      PROA   
ATOM   2691  HD1 PRO P 172     -24.388-122.104 116.711  0.00  0.00      PROA   
ATOM   2692  HD2 PRO P 172     -24.456-120.595 115.687  0.00  0.00      PROA   
ATOM   2693  CA  PRO P 172     -27.250-121.880 115.281  0.00  0.00      PROA   
ATOM   2694  HA  PRO P 172     -28.031-121.159 115.080  0.00  0.00      PROA   
ATOM   2695  CB  PRO P 172     -26.372-122.158 114.054  0.00  0.00      PROA   
ATOM   2696  HB1 PRO P 172     -26.316-121.231 113.439  0.00  0.00      PROA   
ATOM   2697  HB2 PRO P 172     -26.747-122.984 113.416  0.00  0.00      PROA   
ATOM   2698  CG  PRO P 172     -24.983-122.444 114.636  0.00  0.00      PROA   
ATOM   2699  HG1 PRO P 172     -24.910-123.517 114.920  0.00  0.00      PROA   
ATOM   2700  HG2 PRO P 172     -24.175-122.199 113.923  0.00  0.00      PROA   
ATOM   2701  C   PRO P 172     -27.886-123.138 115.816  0.00  0.00      PROA   
ATOM   2702  O   PRO P 172     -27.165-124.002 116.314  0.00  0.00      PROA   
ATOM   2703  N   VAL P 173     -29.231-123.256 115.747  0.00 97.00      PROA   
ATOM   2704  HN  VAL P 173     -29.818-122.567 115.324  0.00 97.00      PROA   
ATOM   2705  CA  VAL P 173     -29.892-124.445 116.226  0.00 97.00      PROA   
ATOM   2706  HA  VAL P 173     -29.306-124.852 117.040  0.00 97.00      PROA   
ATOM   2707  CB  VAL P 173     -31.293-124.188 116.775  0.00 97.00      PROA   
ATOM   2708  HB  VAL P 173     -31.754-125.154 117.085  0.00 97.00      PROA   
ATOM   2709  CG1 VAL P 173     -31.172-123.301 118.034  0.00 97.00      PROA   
ATOM   2710 HG11 VAL P 173     -30.747-122.308 117.776  0.00 97.00      PROA   
ATOM   2711 HG12 VAL P 173     -30.516-123.779 118.791  0.00 97.00      PROA   
ATOM   2712 HG13 VAL P 173     -32.174-123.140 118.484  0.00 97.00      PROA   
ATOM   2713  CG2 VAL P 173     -32.203-123.527 115.718  0.00 97.00      PROA   
ATOM   2714 HG21 VAL P 173     -32.288-124.158 114.812  0.00 97.00      PROA   
ATOM   2715 HG22 VAL P 173     -31.814-122.530 115.423  0.00 97.00      PROA   
ATOM   2716 HG23 VAL P 173     -33.222-123.384 116.137  0.00 97.00      PROA   
ATOM   2717  C   VAL P 173     -29.904-125.487 115.130  0.00 97.00      PROA   
ATOM   2718  O   VAL P 173     -29.827-125.170 113.947  0.00 97.00      PROA   
ATOM   2719  N   LEU P 174     -29.991-126.778 115.515  0.00 97.00      PROA   
ATOM   2720  HN  LEU P 174     -30.007-127.023 116.480  0.00 97.00      PROA   
ATOM   2721  CA  LEU P 174     -30.093-127.874 114.580  0.00 97.00      PROA   
ATOM   2722  HA  LEU P 174     -29.832-127.547 113.583  0.00 97.00      PROA   
ATOM   2723  CB  LEU P 174     -29.129-129.018 114.986  0.00 97.00      PROA   
ATOM   2724  HB1 LEU P 174     -29.432-129.471 115.953  0.00 97.00      PROA   
ATOM   2725  HB2 LEU P 174     -28.137-128.533 115.155  0.00 97.00      PROA   
ATOM   2726  CG  LEU P 174     -28.889-130.132 113.939  0.00 97.00      PROA   
ATOM   2727  HG  LEU P 174     -28.693-129.647 112.955  0.00 97.00      PROA   
ATOM   2728  CD1 LEU P 174     -27.631-130.933 114.322  0.00 97.00      PROA   
ATOM   2729 HD11 LEU P 174     -27.772-131.415 115.312  0.00 97.00      PROA   
ATOM   2730 HD12 LEU P 174     -26.745-130.268 114.374  0.00 97.00      PROA   
ATOM   2731 HD13 LEU P 174     -27.441-131.724 113.569  0.00 97.00      PROA   
ATOM   2732  CD2 LEU P 174     -30.075-131.097 113.761  0.00 97.00      PROA   
ATOM   2733 HD21 LEU P 174     -30.931-130.594 113.270  0.00 97.00      PROA   
ATOM   2734 HD22 LEU P 174     -30.401-131.491 114.746  0.00 97.00      PROA   
ATOM   2735 HD23 LEU P 174     -29.768-131.953 113.127  0.00 97.00      PROA   
ATOM   2736  C   LEU P 174     -31.542-128.312 114.589  0.00 97.00      PROA   
ATOM   2737  O   LEU P 174     -32.031-128.888 115.560  0.00 97.00      PROA   
ATOM   2738  N   THR P 175     -32.276-128.033 113.487  0.00 97.00      PROA   
ATOM   2739  HN  THR P 175     -31.868-127.544 112.715  0.00 97.00      PROA   
ATOM   2740  CA  THR P 175     -33.678-128.375 113.341  0.00 97.00      PROA   
ATOM   2741  HA  THR P 175     -34.090-128.553 114.322  0.00 97.00      PROA   
ATOM   2742  CB  THR P 175     -34.538-127.272 112.731  0.00 97.00      PROA   
ATOM   2743  HB  THR P 175     -35.546-127.644 112.436  0.00 97.00      PROA   
ATOM   2744  OG1 THR P 175     -33.896-126.702 111.604  0.00 97.00      PROA   
ATOM   2745  HG1 THR P 175     -34.179-125.780 111.553  0.00 97.00      PROA   
ATOM   2746  CG2 THR P 175     -34.723-126.166 113.787  0.00 97.00      PROA   
ATOM   2747 HG21 THR P 175     -33.741-125.732 114.067  0.00 97.00      PROA   
ATOM   2748 HG22 THR P 175     -35.204-126.579 114.697  0.00 97.00      PROA   
ATOM   2749 HG23 THR P 175     -35.367-125.352 113.390  0.00 97.00      PROA   
ATOM   2750  C   THR P 175     -33.818-129.672 112.573  0.00 97.00      PROA   
ATOM   2751  O   THR P 175     -33.294-129.845 111.475  0.00 97.00      PROA   
ATOM   2752  N   ALA P 176     -34.542-130.636 113.176  0.00 97.00      PROA   
ATOM   2753  HN  ALA P 176     -34.927-130.483 114.081  0.00 97.00      PROA   
ATOM   2754  CA  ALA P 176     -34.828-131.925 112.595  0.00 97.00      PROA   
ATOM   2755  HA  ALA P 176     -34.501-131.952 111.563  0.00 97.00      PROA   
ATOM   2756  CB  ALA P 176     -34.137-133.054 113.387  0.00 97.00      PROA   
ATOM   2757  HB1 ALA P 176     -34.463-133.050 114.448  0.00 97.00      PROA   
ATOM   2758  HB2 ALA P 176     -33.035-132.893 113.369  0.00 97.00      PROA   
ATOM   2759  HB3 ALA P 176     -34.349-134.048 112.945  0.00 97.00      PROA   
ATOM   2760  C   ALA P 176     -36.334-132.079 112.621  0.00 97.00      PROA   
ATOM   2761  O   ALA P 176     -36.996-131.603 113.541  0.00 97.00      PROA   
ATOM   2762  N   SER P 177     -36.934-132.708 111.582  0.00 97.00      PROA   
ATOM   2763  HN  SER P 177     -36.407-133.085 110.823  0.00 97.00      PROA   
ATOM   2764  CA  SER P 177     -38.375-132.664 111.385  0.00 97.00      PROA   
ATOM   2765  HA  SER P 177     -38.774-131.775 111.857  0.00 97.00      PROA   
ATOM   2766  CB  SER P 177     -38.712-132.574 109.873  0.00 97.00      PROA   
ATOM   2767  HB1 SER P 177     -38.264-131.635 109.482  0.00 97.00      PROA   
ATOM   2768  HB2 SER P 177     -39.809-132.518 109.703  0.00 97.00      PROA   
ATOM   2769  OG  SER P 177     -38.160-133.662 109.133  0.00 97.00      PROA   
ATOM   2770  HG1 SER P 177     -38.736-134.417 109.281  0.00 97.00      PROA   
ATOM   2771  C   SER P 177     -39.127-133.843 111.974  0.00 97.00      PROA   
ATOM   2772  O   SER P 177     -40.351-133.900 111.867  0.00 97.00      PROA   
ATOM   2773  N   VAL P 178     -38.426-134.798 112.628  0.00 97.00      PROA   
ATOM   2774  HN  VAL P 178     -37.438-134.728 112.716  0.00 97.00      PROA   
ATOM   2775  CA  VAL P 178     -39.052-135.934 113.281  0.00 97.00      PROA   
ATOM   2776  HA  VAL P 178     -40.063-135.675 113.565  0.00 97.00      PROA   
ATOM   2777  CB  VAL P 178     -39.068-137.216 112.433  0.00 97.00      PROA   
ATOM   2778  HB  VAL P 178     -38.024-137.536 112.215  0.00 97.00      PROA   
ATOM   2779  CG1 VAL P 178     -39.799-138.352 113.180  0.00 97.00      PROA   
ATOM   2780 HG11 VAL P 178     -40.825-138.034 113.462  0.00 97.00      PROA   
ATOM   2781 HG12 VAL P 178     -39.255-138.652 114.094  0.00 97.00      PROA   
ATOM   2782 HG13 VAL P 178     -39.880-139.247 112.529  0.00 97.00      PROA   
ATOM   2783  CG2 VAL P 178     -39.779-136.970 111.085  0.00 97.00      PROA   
ATOM   2784 HG21 VAL P 178     -39.218-136.246 110.461  0.00 97.00      PROA   
ATOM   2785 HG22 VAL P 178     -40.804-136.579 111.258  0.00 97.00      PROA   
ATOM   2786 HG23 VAL P 178     -39.860-137.923 110.518  0.00 97.00      PROA   
ATOM   2787  C   VAL P 178     -38.251-136.177 114.546  0.00 97.00      PROA   
ATOM   2788  O   VAL P 178     -37.022-136.177 114.518  0.00 97.00      PROA   
ATOM   2789  N   THR P 179     -38.933-136.381 115.702  0.00 97.00      PROA   
ATOM   2790  HN  THR P 179     -39.929-136.324 115.732  0.00 97.00      PROA   
ATOM   2791  CA  THR P 179     -38.327-136.809 116.955  0.00 97.00      PROA   
ATOM   2792  HA  THR P 179     -37.487-136.155 117.151  0.00 97.00      PROA   
ATOM   2793  CB  THR P 179     -39.283-136.727 118.140  0.00 97.00      PROA   
ATOM   2794  HB  THR P 179     -38.862-137.227 119.046  0.00 97.00      PROA   
ATOM   2795  OG1 THR P 179     -40.539-137.318 117.822  0.00 97.00      PROA   
ATOM   2796  HG1 THR P 179     -40.353-138.244 117.651  0.00 97.00      PROA   
ATOM   2797  CG2 THR P 179     -39.530-135.251 118.489  0.00 97.00      PROA   
ATOM   2798 HG21 THR P 179     -39.979-134.716 117.627  0.00 97.00      PROA   
ATOM   2799 HG22 THR P 179     -38.579-134.755 118.769  0.00 97.00      PROA   
ATOM   2800 HG23 THR P 179     -40.233-135.182 119.347  0.00 97.00      PROA   
ATOM   2801  C   THR P 179     -37.793-138.230 116.904  0.00 97.00      PROA   
ATOM   2802  O   THR P 179     -38.406-139.120 116.322  0.00 97.00      PROA   
ATOM   2803  N   SER P 180     -36.655-138.486 117.583  0.00 97.00      PROA   
ATOM   2804  HN  SER P 180     -36.138-137.765 118.040  0.00 97.00      PROA   
ATOM   2805  CA  SER P 180     -36.140-139.810 117.863  0.00 97.00      PROA   
ATOM   2806  HA  SER P 180     -36.060-140.306 116.909  0.00 97.00      PROA   
ATOM   2807  CB  SER P 180     -34.725-139.717 118.474  0.00 97.00      PROA   
ATOM   2808  HB1 SER P 180     -34.016-139.406 117.677  0.00 97.00      PROA   
ATOM   2809  HB2 SER P 180     -34.375-140.684 118.884  0.00 97.00      PROA   
ATOM   2810  OG  SER P 180     -34.678-138.730 119.497  0.00 97.00      PROA   
ATOM   2811  HG1 SER P 180     -33.799-138.815 119.890  0.00 97.00      PROA   
ATOM   2812  C   SER P 180     -37.070-140.662 118.729  0.00 97.00      PROA   
ATOM   2813  O   SER P 180     -37.851-140.103 119.501  0.00 97.00      PROA   
ATOM   2814  N   PRO P 181     -37.080-141.995 118.644  0.00 97.00      PROA   
ATOM   2815  CD  PRO P 181     -37.826-142.775 119.638  0.00 97.00      PROA   
ATOM   2816  HD1 PRO P 181     -38.916-142.576 119.548  0.00 97.00      PROA   
ATOM   2817  HD2 PRO P 181     -37.476-142.509 120.662  0.00 97.00      PROA   
ATOM   2818  CA  PRO P 181     -36.139-142.822 117.897  0.00 97.00      PROA   
ATOM   2819  HA  PRO P 181     -35.162-142.373 117.880  0.00 97.00      PROA   
ATOM   2820  CB  PRO P 181     -36.107-144.140 118.688  0.00 97.00      PROA   
ATOM   2821  HB1 PRO P 181     -35.344-144.055 119.496  0.00 97.00      PROA   
ATOM   2822  HB2 PRO P 181     -35.867-145.022 118.064  0.00 97.00      PROA   
ATOM   2823  CG  PRO P 181     -37.495-144.237 119.333  0.00 97.00      PROA   
ATOM   2824  HG1 PRO P 181     -38.220-144.631 118.587  0.00 97.00      PROA   
ATOM   2825  HG2 PRO P 181     -37.509-144.882 120.233  0.00 97.00      PROA   
ATOM   2826  C   PRO P 181     -36.598-143.050 116.464  0.00 97.00      PROA   
ATOM   2827  O   PRO P 181     -37.686-143.574 116.232  0.00 97.00      PROA   
ATOM   2828  N   LEU P 182     -35.758-142.674 115.472  0.00 97.00      PROA   
ATOM   2829  HN  LEU P 182     -34.867-142.281 115.696  0.00 97.00      PROA   
ATOM   2830  CA  LEU P 182     -36.012-142.885 114.058  0.00 97.00      PROA   
ATOM   2831  HA  LEU P 182     -37.031-142.581 113.867  0.00 97.00      PROA   
ATOM   2832  CB  LEU P 182     -35.064-142.074 113.127  0.00 97.00      PROA   
ATOM   2833  HB1 LEU P 182     -35.372-142.267 112.075  0.00 97.00      PROA   
ATOM   2834  HB2 LEU P 182     -34.024-142.445 113.241  0.00 97.00      PROA   
ATOM   2835  CG  LEU P 182     -35.044-140.528 113.311  0.00 97.00      PROA   
ATOM   2836  HG  LEU P 182     -34.637-140.112 112.356  0.00 97.00      PROA   
ATOM   2837  CD1 LEU P 182     -36.445-139.921 113.506  0.00 97.00      PROA   
ATOM   2838 HD11 LEU P 182     -36.888-140.267 114.463  0.00 97.00      PROA   
ATOM   2839 HD12 LEU P 182     -37.118-140.215 112.674  0.00 97.00      PROA   
ATOM   2840 HD13 LEU P 182     -36.382-138.813 113.541  0.00 97.00      PROA   
ATOM   2841  CD2 LEU P 182     -34.082-140.050 114.418  0.00 97.00      PROA   
ATOM   2842 HD21 LEU P 182     -33.062-140.457 114.255  0.00 97.00      PROA   
ATOM   2843 HD22 LEU P 182     -34.436-140.374 115.416  0.00 97.00      PROA   
ATOM   2844 HD23 LEU P 182     -34.025-138.941 114.421  0.00 97.00      PROA   
ATOM   2845  C   LEU P 182     -35.910-144.357 113.696  0.00 97.00      PROA   
ATOM   2846  O   LEU P 182     -35.129-145.095 114.279  0.00 97.00      PROA   
ATOM   2847  N   LEU P 183     -36.702-144.847 112.719  0.00 97.00      PROA   
ATOM   2848  HN  LEU P 183     -37.370-144.273 112.255  0.00 97.00      PROA   
ATOM   2849  CA  LEU P 183     -36.565-146.210 112.234  0.00 97.00      PROA   
ATOM   2850  HA  LEU P 183     -36.457-146.858 113.093  0.00 97.00      PROA   
ATOM   2851  CB  LEU P 183     -37.806-146.685 111.442  0.00 97.00      PROA   
ATOM   2852  HB1 LEU P 183     -37.637-147.720 111.073  0.00 97.00      PROA   
ATOM   2853  HB2 LEU P 183     -37.944-146.025 110.557  0.00 97.00      PROA   
ATOM   2854  CG  LEU P 183     -39.125-146.697 112.255  0.00 97.00      PROA   
ATOM   2855  HG  LEU P 183     -39.347-145.657 112.589  0.00 97.00      PROA   
ATOM   2856  CD1 LEU P 183     -40.293-147.158 111.365  0.00 97.00      PROA   
ATOM   2857 HD11 LEU P 183     -40.114-148.196 111.012  0.00 97.00      PROA   
ATOM   2858 HD12 LEU P 183     -40.391-146.495 110.480  0.00 97.00      PROA   
ATOM   2859 HD13 LEU P 183     -41.245-147.137 111.934  0.00 97.00      PROA   
ATOM   2860  CD2 LEU P 183     -39.032-147.584 113.512  0.00 97.00      PROA   
ATOM   2861 HD21 LEU P 183     -38.281-147.184 114.223  0.00 97.00      PROA   
ATOM   2862 HD22 LEU P 183     -38.741-148.618 113.230  0.00 97.00      PROA   
ATOM   2863 HD23 LEU P 183     -40.014-147.621 114.030  0.00 97.00      PROA   
ATOM   2864  C   LEU P 183     -35.321-146.401 111.380  0.00 97.00      PROA   
ATOM   2865  O   LEU P 183     -34.953-145.540 110.584  0.00 97.00      PROA   
ATOM   2866  N   GLU P 184     -34.642-147.563 111.521  0.00 97.00      PROA   
ATOM   2867  HN  GLU P 184     -34.891-148.201 112.250  0.00 97.00      PROA   
ATOM   2868  CA  GLU P 184     -33.517-147.963 110.697  0.00 97.00      PROA   
ATOM   2869  HA  GLU P 184     -32.777-147.182 110.793  0.00 97.00      PROA   
ATOM   2870  CB  GLU P 184     -32.868-149.268 111.249  0.00 97.00      PROA   
ATOM   2871  HB1 GLU P 184     -33.680-150.019 111.372  0.00 97.00      PROA   
ATOM   2872  HB2 GLU P 184     -32.476-149.021 112.263  0.00 97.00      PROA   
ATOM   2873  CG  GLU P 184     -31.742-149.896 110.398  0.00 97.00      PROA   
ATOM   2874  HG1 GLU P 184     -31.019-149.115 110.107  0.00 97.00      PROA   
ATOM   2875  HG2 GLU P 184     -32.164-150.341 109.474  0.00 97.00      PROA   
ATOM   2876  CD  GLU P 184     -30.932-150.964 111.138  0.00 97.00      PROA   
ATOM   2877  OE1 GLU P 184     -30.335-150.658 112.198  0.00 97.00      PROA   
ATOM   2878  OE2 GLU P 184     -30.846-152.100 110.606  0.00 97.00      PROA   
ATOM   2879  C   GLU P 184     -33.880-148.045 109.213  0.00 97.00      PROA   
ATOM   2880  O   GLU P 184     -34.891-148.631 108.833  0.00 97.00      PROA   
ATOM   2881  N   GLY P 185     -33.056-147.403 108.350  0.00 97.00      PROA   
ATOM   2882  HN  GLY P 185     -32.202-147.031 108.714  0.00 97.00      PROA   
ATOM   2883  CA  GLY P 185     -33.267-147.279 106.916  0.00 97.00      PROA   
ATOM   2884  HA1 GLY P 185     -34.150-147.831 106.628  0.00 97.00      PROA   
ATOM   2885  HA2 GLY P 185     -32.386-147.648 106.422  0.00 97.00      PROA   
ATOM   2886  C   GLY P 185     -33.462-145.865 106.430  0.00 97.00      PROA   
ATOM   2887  O   GLY P 185     -33.291-145.607 105.241  0.00 97.00      PROA   
ATOM   2888  N   THR P 186     -33.827-144.898 107.302  0.00 97.00      PROA   
ATOM   2889  HN  THR P 186     -33.963-145.102 108.269  0.00 97.00      PROA   
ATOM   2890  CA  THR P 186     -34.224-143.567 106.846  0.00 97.00      PROA   
ATOM   2891  HA  THR P 186     -34.895-143.722 106.017  0.00 97.00      PROA   
ATOM   2892  CB  THR P 186     -35.024-142.778 107.883  0.00 97.00      PROA   
ATOM   2893  HB  THR P 186     -35.257-141.755 107.502  0.00 97.00      PROA   
ATOM   2894  OG1 THR P 186     -34.326-142.664 109.120  0.00 97.00      PROA   
ATOM   2895  HG1 THR P 186     -33.435-142.391 108.889  0.00 97.00      PROA   
ATOM   2896  CG2 THR P 186     -36.358-143.490 108.159  0.00 97.00      PROA   
ATOM   2897 HG21 THR P 186     -36.181-144.493 108.599  0.00 97.00      PROA   
ATOM   2898 HG22 THR P 186     -36.943-143.608 107.224  0.00 97.00      PROA   
ATOM   2899 HG23 THR P 186     -36.955-142.895 108.882  0.00 97.00      PROA   
ATOM   2900  C   THR P 186     -33.073-142.660 106.397  0.00 97.00      PROA   
ATOM   2901  O   THR P 186     -32.204-142.400 107.225  0.00 97.00      PROA   
ATOM   2902  N   PRO P 187     -32.976-142.088 105.189  0.00 97.00      PROA   
ATOM   2903  CD  PRO P 187     -33.745-142.486 104.001  0.00 97.00      PROA   
ATOM   2904  HD1 PRO P 187     -34.793-142.763 104.241  0.00 97.00      PROA   
ATOM   2905  HD2 PRO P 187     -33.227-143.342 103.516  0.00 97.00      PROA   
ATOM   2906  CA  PRO P 187     -32.303-140.798 104.985  0.00 97.00      PROA   
ATOM   2907  HA  PRO P 187     -31.277-140.888 105.309  0.00 97.00      PROA   
ATOM   2908  CB  PRO P 187     -32.422-140.557 103.473  0.00 97.00      PROA   
ATOM   2909  HB1 PRO P 187     -31.578-141.072 102.962  0.00 97.00      PROA   
ATOM   2910  HB2 PRO P 187     -32.400-139.486 103.191  0.00 97.00      PROA   
ATOM   2911  CG  PRO P 187     -33.727-141.257 103.085  0.00 97.00      PROA   
ATOM   2912  HG1 PRO P 187     -34.586-140.597 103.337  0.00 97.00      PROA   
ATOM   2913  HG2 PRO P 187     -33.769-141.527 102.011  0.00 97.00      PROA   
ATOM   2914  C   PRO P 187     -32.940-139.681 105.816  0.00 97.00      PROA   
ATOM   2915  O   PRO P 187     -34.134-139.757 106.100  0.00 97.00      PROA   
ATOM   2916  N   VAL P 188     -32.158-138.656 106.245  0.00 97.00      PROA   
ATOM   2917  HN  VAL P 188     -31.206-138.580 105.959  0.00 97.00      PROA   
ATOM   2918  CA  VAL P 188     -32.627-137.620 107.156  0.00 97.00      PROA   
ATOM   2919  HA  VAL P 188     -33.692-137.483 107.033  0.00 97.00      PROA   
ATOM   2920  CB  VAL P 188     -32.290-137.909 108.632  0.00 97.00      PROA   
ATOM   2921  HB  VAL P 188     -31.184-137.962 108.761  0.00 97.00      PROA   
ATOM   2922  CG1 VAL P 188     -32.841-136.804 109.561  0.00 97.00      PROA   
ATOM   2923 HG11 VAL P 188     -33.934-136.681 109.410  0.00 97.00      PROA   
ATOM   2924 HG12 VAL P 188     -32.341-135.833 109.377  0.00 97.00      PROA   
ATOM   2925 HG13 VAL P 188     -32.662-137.079 110.622  0.00 97.00      PROA   
ATOM   2926  CG2 VAL P 188     -32.876-139.270 109.065  0.00 97.00      PROA   
ATOM   2927 HG21 VAL P 188     -32.387-140.104 108.524  0.00 97.00      PROA   
ATOM   2928 HG22 VAL P 188     -33.968-139.302 108.864  0.00 97.00      PROA   
ATOM   2929 HG23 VAL P 188     -32.714-139.430 110.152  0.00 97.00      PROA   
ATOM   2930  C   VAL P 188     -31.923-136.343 106.742  0.00 97.00      PROA   
ATOM   2931  O   VAL P 188     -30.745-136.394 106.410  0.00 97.00      PROA   
ATOM   2932  N   THR P 189     -32.614-135.166 106.772  0.00 97.00      PROA   
ATOM   2933  HN  THR P 189     -33.568-135.145 107.056  0.00 97.00      PROA   
ATOM   2934  CA  THR P 189     -32.024-133.853 106.521  0.00 97.00      PROA   
ATOM   2935  HA  THR P 189     -30.997-134.007 106.233  0.00 97.00      PROA   
ATOM   2936  CB  THR P 189     -32.669-133.031 105.379  0.00 97.00      PROA   
ATOM   2937  HB  THR P 189     -32.262-133.392 104.407  0.00 97.00      PROA   
ATOM   2938  OG1 THR P 189     -32.458-131.620 105.452  0.00 97.00      PROA   
ATOM   2939  HG1 THR P 189     -31.556-131.445 105.160  0.00 97.00      PROA   
ATOM   2940  CG2 THR P 189     -34.193-133.218 105.390  0.00 97.00      PROA   
ATOM   2941 HG21 THR P 189     -34.604-132.898 106.371  0.00 97.00      PROA   
ATOM   2942 HG22 THR P 189     -34.476-134.271 105.191  0.00 97.00      PROA   
ATOM   2943 HG23 THR P 189     -34.649-132.583 104.599  0.00 97.00      PROA   
ATOM   2944  C   THR P 189     -31.970-133.101 107.837  0.00 97.00      PROA   
ATOM   2945  O   THR P 189     -32.901-133.157 108.637  0.00 97.00      PROA   
ATOM   2946  N   LEU P 190     -30.828-132.414 108.089  0.00 97.00      PROA   
ATOM   2947  HN  LEU P 190     -30.127-132.370 107.375  0.00 97.00      PROA   
ATOM   2948  CA  LEU P 190     -30.520-131.775 109.353  0.00 97.00      PROA   
ATOM   2949  HA  LEU P 190     -31.383-131.822 110.002  0.00 97.00      PROA   
ATOM   2950  CB  LEU P 190     -29.294-132.424 110.063  0.00 97.00      PROA   
ATOM   2951  HB1 LEU P 190     -29.077-131.835 110.981  0.00 97.00      PROA   
ATOM   2952  HB2 LEU P 190     -28.406-132.351 109.397  0.00 97.00      PROA   
ATOM   2953  CG  LEU P 190     -29.423-133.913 110.502  0.00 97.00      PROA   
ATOM   2954  HG  LEU P 190     -28.589-134.092 111.226  0.00 97.00      PROA   
ATOM   2955  CD1 LEU P 190     -30.737-134.215 111.246  0.00 97.00      PROA   
ATOM   2956 HD11 LEU P 190     -31.606-134.032 110.584  0.00 97.00      PROA   
ATOM   2957 HD12 LEU P 190     -30.842-133.577 112.146  0.00 97.00      PROA   
ATOM   2958 HD13 LEU P 190     -30.762-135.281 111.555  0.00 97.00      PROA   
ATOM   2959  CD2 LEU P 190     -29.194-134.917 109.354  0.00 97.00      PROA   
ATOM   2960 HD21 LEU P 190     -28.257-134.677 108.810  0.00 97.00      PROA   
ATOM   2961 HD22 LEU P 190     -30.033-134.895 108.633  0.00 97.00      PROA   
ATOM   2962 HD23 LEU P 190     -29.116-135.950 109.755  0.00 97.00      PROA   
ATOM   2963  C   LEU P 190     -30.208-130.305 109.125  0.00 97.00      PROA   
ATOM   2964  O   LEU P 190     -29.132-129.936 108.657  0.00 97.00      PROA   
ATOM   2965  N   SER P 191     -31.144-129.406 109.499  0.00 97.00      PROA   
ATOM   2966  HN  SER P 191     -31.996-129.704 109.929  0.00 97.00      PROA   
ATOM   2967  CA  SER P 191     -31.024-127.987 109.217  0.00 97.00      PROA   
ATOM   2968  HA  SER P 191     -30.423-127.865 108.327  0.00 97.00      PROA   
ATOM   2969  CB  SER P 191     -32.412-127.379 108.840  0.00 97.00      PROA   
ATOM   2970  HB1 SER P 191     -33.188-127.832 109.490  0.00 97.00      PROA   
ATOM   2971  HB2 SER P 191     -32.648-127.672 107.794  0.00 97.00      PROA   
ATOM   2972  OG  SER P 191     -32.504-125.959 108.953  0.00 97.00      PROA   
ATOM   2973  HG1 SER P 191     -32.688-125.789 109.883  0.00 97.00      PROA   
ATOM   2974  C   SER P 191     -30.295-127.233 110.321  0.00 97.00      PROA   
ATOM   2975  O   SER P 191     -30.860-126.902 111.356  0.00 97.00      PROA   
ATOM   2976  N   CYS P 192     -29.002-126.901 110.104  0.00 97.00      PROA   
ATOM   2977  HN  CYS P 192     -28.530-127.254 109.299  0.00 97.00      PROA   
ATOM   2978  CA  CYS P 192     -28.236-126.058 111.012  0.00 97.00      PROA   
ATOM   2979  HA  CYS P 192     -28.612-126.187 112.017  0.00 97.00      PROA   
ATOM   2980  CB  CYS P 192     -26.730-126.429 111.025  0.00 97.00      PROA   
ATOM   2981  HB1 CYS P 192     -26.174-125.704 111.658  0.00 97.00      PROA   
ATOM   2982  HB2 CYS P 192     -26.323-126.368 109.992  0.00 97.00      PROA   
ATOM   2983  SG  CYS P 192     -26.500-128.117 111.674  0.00 97.00      PROA   
ATOM   2984  C   CYS P 192     -28.425-124.597 110.631  0.00 97.00      PROA   
ATOM   2985  O   CYS P 192     -27.836-124.109 109.669  0.00 97.00      PROA   
ATOM   2986  N   GLU P 193     -29.299-123.874 111.377  0.00 97.00      PROA   
ATOM   2987  HN  GLU P 193     -29.697-124.271 112.203  0.00 97.00      PROA   
ATOM   2988  CA  GLU P 193     -29.938-122.664 110.888  0.00 97.00      PROA   
ATOM   2989  HA  GLU P 193     -29.552-122.447 109.902  0.00 97.00      PROA   
ATOM   2990  CB  GLU P 193     -31.463-122.902 110.733  0.00 97.00      PROA   
ATOM   2991  HB1 GLU P 193     -31.592-123.716 109.985  0.00 97.00      PROA   
ATOM   2992  HB2 GLU P 193     -31.930-121.985 110.311  0.00 97.00      PROA   
ATOM   2993  CG  GLU P 193     -32.188-123.322 112.032  0.00 97.00      PROA   
ATOM   2994  HG1 GLU P 193     -31.930-122.625 112.856  0.00 97.00      PROA   
ATOM   2995  HG2 GLU P 193     -31.910-124.353 112.338  0.00 97.00      PROA   
ATOM   2996  CD  GLU P 193     -33.691-123.249 111.833  0.00 97.00      PROA   
ATOM   2997  OE1 GLU P 193     -34.304-122.265 112.327  0.00 97.00      PROA   
ATOM   2998  OE2 GLU P 193     -34.251-124.134 111.138  0.00 97.00      PROA   
ATOM   2999  C   GLU P 193     -29.709-121.406 111.716  0.00 97.00      PROA   
ATOM   3000  O   GLU P 193     -29.721-121.427 112.945  0.00 97.00      PROA   
ATOM   3001  N   THR P 194     -29.511-120.248 111.026  0.00 97.00      PROA   
ATOM   3002  HN  THR P 194     -29.360-120.270 110.041  0.00 97.00      PROA   
ATOM   3003  CA  THR P 194     -29.433-118.931 111.653  0.00 97.00      PROA   
ATOM   3004  HA  THR P 194     -29.298-119.045 112.720  0.00 97.00      PROA   
ATOM   3005  CB  THR P 194     -28.284-118.065 111.110  0.00 97.00      PROA   
ATOM   3006  HB  THR P 194     -28.308-117.055 111.588  0.00 97.00      PROA   
ATOM   3007  OG1 THR P 194     -28.336-117.901 109.693  0.00 97.00      PROA   
ATOM   3008  HG1 THR P 194     -28.151-116.974 109.522  0.00 97.00      PROA   
ATOM   3009  CG2 THR P 194     -26.933-118.713 111.455  0.00 97.00      PROA   
ATOM   3010 HG21 THR P 194     -26.854-119.720 110.996  0.00 97.00      PROA   
ATOM   3011 HG22 THR P 194     -26.817-118.807 112.554  0.00 97.00      PROA   
ATOM   3012 HG23 THR P 194     -26.102-118.086 111.065  0.00 97.00      PROA   
ATOM   3013  C   THR P 194     -30.703-118.115 111.451  0.00 97.00      PROA   
ATOM   3014  O   THR P 194     -31.124-117.400 112.358  0.00 97.00      PROA   
ATOM   3015  N   LYS P 195     -31.285-118.150 110.227  0.00 97.00      PROA   
ATOM   3016  HN  LYS P 195     -30.901-118.773 109.554  0.00 97.00      PROA   
ATOM   3017  CA  LYS P 195     -32.310-117.240 109.716  0.00 97.00      PROA   
ATOM   3018  HA  LYS P 195     -32.489-117.571 108.705  0.00 97.00      PROA   
ATOM   3019  CB  LYS P 195     -33.692-117.322 110.437  0.00 97.00      PROA   
ATOM   3020  HB1 LYS P 195     -34.182-116.322 110.429  0.00 97.00      PROA   
ATOM   3021  HB2 LYS P 195     -33.546-117.592 111.504  0.00 97.00      PROA   
ATOM   3022  CG  LYS P 195     -34.725-118.281 109.805  0.00 97.00      PROA   
ATOM   3023  HG1 LYS P 195     -34.799-118.075 108.715  0.00 97.00      PROA   
ATOM   3024  HG2 LYS P 195     -35.714-118.025 110.254  0.00 97.00      PROA   
ATOM   3025  CD  LYS P 195     -34.500-119.783 110.043  0.00 97.00      PROA   
ATOM   3026  HD1 LYS P 195     -34.352-119.931 111.137  0.00 97.00      PROA   
ATOM   3027  HD2 LYS P 195     -33.575-120.122 109.529  0.00 97.00      PROA   
ATOM   3028  CE  LYS P 195     -35.711-120.615 109.574  0.00 97.00      PROA   
ATOM   3029  HE1 LYS P 195     -35.831-120.558 108.473  0.00 97.00      PROA   
ATOM   3030  HE2 LYS P 195     -36.633-120.235 110.066  0.00 97.00      PROA   
ATOM   3031  NZ  LYS P 195     -35.573-122.033 109.944  0.00 97.00      PROA   
ATOM   3032  HZ1 LYS P 195     -35.225-122.076 110.931  0.00 97.00      PROA   
ATOM   3033  HZ2 LYS P 195     -34.845-122.523 109.389  0.00 97.00      PROA   
ATOM   3034  HZ3 LYS P 195     -36.459-122.566 109.909  0.00 97.00      PROA   
ATOM   3035  C   LYS P 195     -31.878-115.782 109.537  0.00 97.00      PROA   
ATOM   3036  O   LYS P 195     -32.345-115.105 108.623  0.00 97.00      PROA   
ATOM   3037  N   LEU P 196     -30.946-115.276 110.367  0.00 97.00      PROA   
ATOM   3038  HN  LEU P 196     -30.658-115.820 111.153  0.00 97.00      PROA   
ATOM   3039  CA  LEU P 196     -30.441-113.925 110.312  0.00 97.00      PROA   
ATOM   3040  HA  LEU P 196     -31.176-113.282 109.853  0.00 97.00      PROA   
ATOM   3041  CB  LEU P 196     -30.130-113.383 111.717  0.00 97.00      PROA   
ATOM   3042  HB1 LEU P 196     -29.564-112.425 111.621  0.00 97.00      PROA   
ATOM   3043  HB2 LEU P 196     -29.484-114.127 112.236  0.00 97.00      PROA   
ATOM   3044  CG  LEU P 196     -31.318-113.053 112.651  0.00 97.00      PROA   
ATOM   3045  HG  LEU P 196     -30.885-112.591 113.554  0.00 97.00      PROA   
ATOM   3046  CD1 LEU P 196     -32.242-112.022 112.030  0.00 97.00      PROA   
ATOM   3047 HD11 LEU P 196     -32.764-112.433 111.142  0.00 97.00      PROA   
ATOM   3048 HD12 LEU P 196     -31.675-111.115 111.715  0.00 97.00      PROA   
ATOM   3049 HD13 LEU P 196     -33.015-111.707 112.769  0.00 97.00      PROA   
ATOM   3050  CD2 LEU P 196     -32.102-114.261 113.176  0.00 97.00      PROA   
ATOM   3051 HD21 LEU P 196     -31.411-114.990 113.648  0.00 97.00      PROA   
ATOM   3052 HD22 LEU P 196     -32.641-114.750 112.342  0.00 97.00      PROA   
ATOM   3053 HD23 LEU P 196     -32.848-113.935 113.931  0.00 97.00      PROA   
ATOM   3054  C   LEU P 196     -29.168-113.828 109.489  0.00 97.00      PROA   
ATOM   3055  O   LEU P 196     -28.339-114.737 109.476  0.00 97.00      PROA   
ATOM   3056  N   LEU P 197     -28.989-112.673 108.802  0.00 97.00      PROA   
ATOM   3057  HN  LEU P 197     -29.709-111.986 108.762  0.00 97.00      PROA   
ATOM   3058  CA  LEU P 197     -27.736-112.274 108.197  0.00 97.00      PROA   
ATOM   3059  HA  LEU P 197     -26.946-112.908 108.575  0.00 97.00      PROA   
ATOM   3060  CB  LEU P 197     -27.762-112.335 106.650  0.00 97.00      PROA   
ATOM   3061  HB1 LEU P 197     -28.584-111.685 106.277  0.00 97.00      PROA   
ATOM   3062  HB2 LEU P 197     -28.008-113.380 106.354  0.00 97.00      PROA   
ATOM   3063  CG  LEU P 197     -26.449-111.930 105.933  0.00 97.00      PROA   
ATOM   3064  HG  LEU P 197     -26.206-110.876 106.203  0.00 97.00      PROA   
ATOM   3065  CD1 LEU P 197     -25.256-112.813 106.345  0.00 97.00      PROA   
ATOM   3066 HD11 LEU P 197     -25.483-113.878 106.127  0.00 97.00      PROA   
ATOM   3067 HD12 LEU P 197     -25.036-112.705 107.427  0.00 97.00      PROA   
ATOM   3068 HD13 LEU P 197     -24.351-112.518 105.772  0.00 97.00      PROA   
ATOM   3069  CD2 LEU P 197     -26.633-111.971 104.406  0.00 97.00      PROA   
ATOM   3070 HD21 LEU P 197     -27.458-111.295 104.099  0.00 97.00      PROA   
ATOM   3071 HD22 LEU P 197     -26.880-113.004 104.079  0.00 97.00      PROA   
ATOM   3072 HD23 LEU P 197     -25.701-111.650 103.896  0.00 97.00      PROA   
ATOM   3073  C   LEU P 197     -27.454-110.860 108.649  0.00 97.00      PROA   
ATOM   3074  O   LEU P 197     -28.347-110.015 108.665  0.00 97.00      PROA   
ATOM   3075  N   LEU P 198     -26.193-110.589 109.067  0.00 97.00      PROA   
ATOM   3076  HN  LEU P 198     -25.491-111.293 109.044  0.00 97.00      PROA   
ATOM   3077  CA  LEU P 198     -25.741-109.319 109.606  0.00 97.00      PROA   
ATOM   3078  HA  LEU P 198     -26.441-108.539 109.337  0.00 97.00      PROA   
ATOM   3079  CB  LEU P 198     -25.430-109.283 111.130  0.00 97.00      PROA   
ATOM   3080  HB1 LEU P 198     -25.007-108.307 111.433  0.00 97.00      PROA   
ATOM   3081  HB2 LEU P 198     -24.722-110.096 111.406  0.00 97.00      PROA   
ATOM   3082  CG  LEU P 198     -26.609-109.488 112.022  0.00 97.00      PROA   
ATOM   3083  HG  LEU P 198     -26.316-109.271 113.091  0.00 97.00      PROA   
ATOM   3084  CD1 LEU P 198     -27.752-108.596 111.690  0.00 97.00      PROA   
ATOM   3085 HD11 LEU P 198     -28.335-108.774 110.786  0.00 97.00      PROA   
ATOM   3086 HD12 LEU P 198     -27.375-107.620 111.553  0.00 97.00      PROA   
ATOM   3087 HD13 LEU P 198     -28.350-108.707 112.568  0.00 97.00      PROA   
ATOM   3088  CD2 LEU P 198     -26.962-110.913 111.816  0.00 97.00      PROA   
ATOM   3089 HD21 LEU P 198     -26.289-111.680 112.191  0.00 97.00      PROA   
ATOM   3090 HD22 LEU P 198     -27.778-111.176 111.137  0.00 97.00      PROA   
ATOM   3091 HD23 LEU P 198     -27.507-111.065 112.526  0.00 97.00      PROA   
ATOM   3092  C   LEU P 198     -24.437-109.068 108.908  0.00 97.00      PROA   
ATOM   3093  O   LEU P 198     -23.897-109.965 108.264  0.00 97.00      PROA   
ATOM   3094  N   GLN P 199     -23.896-107.829 109.010  0.00 97.00      PROA   
ATOM   3095  HN  GLN P 199     -24.381-107.107 109.499  0.00 97.00      PROA   
ATOM   3096  CA  GLN P 199     -22.635-107.437 108.401  0.00 97.00      PROA   
ATOM   3097  HA  GLN P 199     -22.768-107.526 107.332  0.00 97.00      PROA   
ATOM   3098  CB  GLN P 199     -22.258-105.970 108.748  0.00 97.00      PROA   
ATOM   3099  HB1 GLN P 199     -21.314-105.716 108.216  0.00 97.00      PROA   
ATOM   3100  HB2 GLN P 199     -22.054-105.894 109.841  0.00 97.00      PROA   
ATOM   3101  CG  GLN P 199     -23.317-104.894 108.389  0.00 97.00      PROA   
ATOM   3102  HG1 GLN P 199     -22.859-103.883 108.387  0.00 97.00      PROA   
ATOM   3103  HG2 GLN P 199     -24.108-104.901 109.170  0.00 97.00      PROA   
ATOM   3104  CD  GLN P 199     -24.034-105.141 107.056  0.00 97.00      PROA   
ATOM   3105  OE1 GLN P 199     -25.227-105.464 107.035  0.00 97.00      PROA   
ATOM   3106  NE2 GLN P 199     -23.310-104.967 105.918  0.00 97.00      PROA   
ATOM   3107 HE21 GLN P 199     -23.782-105.098 105.048  0.00 97.00      PROA   
ATOM   3108 HE22 GLN P 199     -22.351-104.692 105.963  0.00 97.00      PROA   
ATOM   3109  C   GLN P 199     -21.476-108.351 108.792  0.00 97.00      PROA   
ATOM   3110  O   GLN P 199     -21.320-108.736 109.950  0.00 97.00      PROA   
ATOM   3111  N   ARG P 200     -20.657-108.756 107.797  0.00 97.00      PROA   
ATOM   3112  HN  ARG P 200     -20.746-108.411 106.866  0.00 97.00      PROA   
ATOM   3113  CA  ARG P 200     -19.763-109.876 107.947  0.00 97.00      PROA   
ATOM   3114  HA  ARG P 200     -19.508-110.021 108.986  0.00 97.00      PROA   
ATOM   3115  CB  ARG P 200     -20.469-111.125 107.359  0.00 97.00      PROA   
ATOM   3116  HB1 ARG P 200     -20.673-110.935 106.280  0.00 97.00      PROA   
ATOM   3117  HB2 ARG P 200     -21.464-111.235 107.847  0.00 97.00      PROA   
ATOM   3118  CG  ARG P 200     -19.699-112.445 107.487  0.00 97.00      PROA   
ATOM   3119  HG1 ARG P 200     -18.617-112.249 107.629  0.00 97.00      PROA   
ATOM   3120  HG2 ARG P 200     -19.794-112.962 106.510  0.00 97.00      PROA   
ATOM   3121  CD  ARG P 200     -20.165-113.386 108.608  0.00 97.00      PROA   
ATOM   3122  HD1 ARG P 200     -20.494-112.817 109.501  0.00 97.00      PROA   
ATOM   3123  HD2 ARG P 200     -19.334-114.063 108.915  0.00 97.00      PROA   
ATOM   3124  NE  ARG P 200     -21.327-114.188 108.097  0.00 97.00      PROA   
ATOM   3125  HE  ARG P 200     -22.249-113.818 108.145  0.00 97.00      PROA   
ATOM   3126  CZ  ARG P 200     -21.177-115.391 107.509  0.00 97.00      PROA   
ATOM   3127  NH1 ARG P 200     -19.976-115.954 107.328  0.00 97.00      PROA   
ATOM   3128 HH11 ARG P 200     -19.210-115.333 107.172  0.00 97.00      PROA   
ATOM   3129 HH12 ARG P 200     -19.930-116.824 106.837  0.00 97.00      PROA   
ATOM   3130  NH2 ARG P 200     -22.230-116.044 106.994  0.00 97.00      PROA   
ATOM   3131 HH21 ARG P 200     -23.106-115.579 106.925  0.00 97.00      PROA   
ATOM   3132 HH22 ARG P 200     -22.006-116.801 106.384  0.00 97.00      PROA   
ATOM   3133  C   ARG P 200     -18.528-109.567 107.120  0.00 97.00      PROA   
ATOM   3134  O   ARG P 200     -18.695-109.029 106.027  0.00 97.00      PROA   
ATOM   3135  N   PRO P 201     -17.288-109.857 107.533  0.00 97.00      PROA   
ATOM   3136  CD  PRO P 201     -16.906-110.106 108.930  0.00 97.00      PROA   
ATOM   3137  HD1 PRO P 201     -17.477-110.962 109.354  0.00 97.00      PROA   
ATOM   3138  HD2 PRO P 201     -17.094-109.188 109.529  0.00 97.00      PROA   
ATOM   3139  CA  PRO P 201     -16.140-109.826 106.634  0.00 97.00      PROA   
ATOM   3140  HA  PRO P 201     -16.173-108.945 106.005  0.00 97.00      PROA   
ATOM   3141  CB  PRO P 201     -14.926-109.779 107.582  0.00 97.00      PROA   
ATOM   3142  HB1 PRO P 201     -14.678-108.711 107.783  0.00 97.00      PROA   
ATOM   3143  HB2 PRO P 201     -14.023-110.276 107.176  0.00 97.00      PROA   
ATOM   3144  CG  PRO P 201     -15.406-110.419 108.896  0.00 97.00      PROA   
ATOM   3145  HG1 PRO P 201     -15.264-111.518 108.851  0.00 97.00      PROA   
ATOM   3146  HG2 PRO P 201     -14.868-110.030 109.783  0.00 97.00      PROA   
ATOM   3147  C   PRO P 201     -16.128-111.035 105.707  0.00 97.00      PROA   
ATOM   3148  O   PRO P 201     -16.322-110.859 104.505  0.00 97.00      PROA   
ATOM   3149  N   GLY P 202     -15.930-112.265 106.230  0.00 97.00      PROA   
ATOM   3150  HN  GLY P 202     -15.658-112.366 107.185  0.00 97.00      PROA   
ATOM   3151  CA  GLY P 202     -16.020-113.490 105.463  0.00 97.00      PROA   
ATOM   3152  HA1 GLY P 202     -15.520-114.223 106.061  0.00 97.00      PROA   
ATOM   3153  HA2 GLY P 202     -15.578-113.363 104.485  0.00 97.00      PROA   
ATOM   3154  C   GLY P 202     -17.430-113.969 105.321  0.00 97.00      PROA   
ATOM   3155  O   GLY P 202     -17.964-114.530 106.264  0.00 97.00      PROA   
ATOM   3156  N   LEU P 203     -18.049-113.777 104.138  0.00 97.00      PROA   
ATOM   3157  HN  LEU P 203     -17.544-113.317 103.413  0.00 97.00      PROA   
ATOM   3158  CA  LEU P 203     -19.438-114.088 103.825  0.00 97.00      PROA   
ATOM   3159  HA  LEU P 203     -20.035-113.587 104.567  0.00 97.00      PROA   
ATOM   3160  CB  LEU P 203     -19.862-113.492 102.450  0.00 97.00      PROA   
ATOM   3161  HB1 LEU P 203     -20.679-114.090 101.991  0.00 97.00      PROA   
ATOM   3162  HB2 LEU P 203     -18.989-113.543 101.764  0.00 97.00      PROA   
ATOM   3163  CG  LEU P 203     -20.379-112.023 102.495  0.00 97.00      PROA   
ATOM   3164  HG  LEU P 203     -20.540-111.714 101.432  0.00 97.00      PROA   
ATOM   3165  CD1 LEU P 203     -21.749-111.910 103.196  0.00 97.00      PROA   
ATOM   3166 HD11 LEU P 203     -21.665-112.186 104.267  0.00 97.00      PROA   
ATOM   3167 HD12 LEU P 203     -22.489-112.582 102.713  0.00 97.00      PROA   
ATOM   3168 HD13 LEU P 203     -22.126-110.868 103.132  0.00 97.00      PROA   
ATOM   3169  CD2 LEU P 203     -19.374-111.026 103.101  0.00 97.00      PROA   
ATOM   3170 HD21 LEU P 203     -18.400-111.086 102.572  0.00 97.00      PROA   
ATOM   3171 HD22 LEU P 203     -19.205-111.242 104.176  0.00 97.00      PROA   
ATOM   3172 HD23 LEU P 203     -19.758-109.987 103.014  0.00 97.00      PROA   
ATOM   3173  C   LEU P 203     -19.868-115.550 103.928  0.00 97.00      PROA   
ATOM   3174  O   LEU P 203     -21.016-115.816 104.279  0.00 97.00      PROA   
ATOM   3175  N   GLN P 204     -18.995-116.534 103.614  0.00 97.00      PROA   
ATOM   3176  HN  GLN P 204     -18.025-116.334 103.471  0.00 97.00      PROA   
ATOM   3177  CA  GLN P 204     -19.360-117.935 103.435  0.00 97.00      PROA   
ATOM   3178  HA  GLN P 204     -20.192-117.962 102.748  0.00 97.00      PROA   
ATOM   3179  CB  GLN P 204     -18.151-118.706 102.839  0.00 97.00      PROA   
ATOM   3180  HB1 GLN P 204     -17.351-118.770 103.608  0.00 97.00      PROA   
ATOM   3181  HB2 GLN P 204     -17.739-118.075 102.017  0.00 97.00      PROA   
ATOM   3182  CG  GLN P 204     -18.395-120.123 102.267  0.00 97.00      PROA   
ATOM   3183  HG1 GLN P 204     -18.485-120.849 103.101  0.00 97.00      PROA   
ATOM   3184  HG2 GLN P 204     -17.513-120.424 101.664  0.00 97.00      PROA   
ATOM   3185  CD  GLN P 204     -19.668-120.220 101.418  0.00 97.00      PROA   
ATOM   3186  OE1 GLN P 204     -20.788-120.369 101.916  0.00 97.00      PROA   
ATOM   3187  NE2 GLN P 204     -19.498-120.147 100.071  0.00 97.00      PROA   
ATOM   3188 HE21 GLN P 204     -20.312-120.227  99.499  0.00 97.00      PROA   
ATOM   3189 HE22 GLN P 204     -18.585-120.007  99.694  0.00 97.00      PROA   
ATOM   3190  C   GLN P 204     -19.783-118.621 104.729  0.00 97.00      PROA   
ATOM   3191  O   GLN P 204     -19.529-118.134 105.820  0.00 97.00      PROA   
ATOM   3192  N   LEU P 205     -20.444-119.795 104.652  0.00 97.00      PROA   
ATOM   3193  HN  LEU P 205     -20.738-120.156 103.769  0.00 97.00      PROA   
ATOM   3194  CA  LEU P 205     -20.508-120.700 105.779  0.00 97.00      PROA   
ATOM   3195  HA  LEU P 205     -19.812-120.382 106.542  0.00 97.00      PROA   
ATOM   3196  CB  LEU P 205     -21.909-120.816 106.428  0.00 97.00      PROA   
ATOM   3197  HB1 LEU P 205     -21.903-121.627 107.190  0.00 97.00      PROA   
ATOM   3198  HB2 LEU P 205     -22.646-121.081 105.638  0.00 97.00      PROA   
ATOM   3199  CG  LEU P 205     -22.394-119.534 107.143  0.00 97.00      PROA   
ATOM   3200  HG  LEU P 205     -22.279-118.688 106.429  0.00 97.00      PROA   
ATOM   3201  CD1 LEU P 205     -23.887-119.631 107.504  0.00 97.00      PROA   
ATOM   3202 HD11 LEU P 205     -24.056-120.479 108.201  0.00 97.00      PROA   
ATOM   3203 HD12 LEU P 205     -24.496-119.795 106.590  0.00 97.00      PROA   
ATOM   3204 HD13 LEU P 205     -24.228-118.696 107.996  0.00 97.00      PROA   
ATOM   3205  CD2 LEU P 205     -21.564-119.234 108.406  0.00 97.00      PROA   
ATOM   3206 HD21 LEU P 205     -20.497-119.068 108.154  0.00 97.00      PROA   
ATOM   3207 HD22 LEU P 205     -21.629-120.090 109.112  0.00 97.00      PROA   
ATOM   3208 HD23 LEU P 205     -21.950-118.328 108.918  0.00 97.00      PROA   
ATOM   3209  C   LEU P 205     -20.038-122.064 105.335  0.00 97.00      PROA   
ATOM   3210  O   LEU P 205     -20.695-122.761 104.564  0.00 97.00      PROA   
ATOM   3211  N   TYR P 206     -18.871-122.490 105.867  0.00 97.00      PROA   
ATOM   3212  HN  TYR P 206     -18.325-121.883 106.437  0.00 97.00      PROA   
ATOM   3213  CA  TYR P 206     -18.400-123.859 105.787  0.00 97.00      PROA   
ATOM   3214  HA  TYR P 206     -18.831-124.341 104.919  0.00 97.00      PROA   
ATOM   3215  CB  TYR P 206     -16.854-124.004 105.758  0.00 97.00      PROA   
ATOM   3216  HB1 TYR P 206     -16.552-125.052 105.552  0.00 97.00      PROA   
ATOM   3217  HB2 TYR P 206     -16.415-123.693 106.731  0.00 97.00      PROA   
ATOM   3218  CG  TYR P 206     -16.271-123.117 104.692  0.00 97.00      PROA   
ATOM   3219  CD1 TYR P 206     -16.113-123.562 103.365  0.00 97.00      PROA   
ATOM   3220  HD1 TYR P 206     -16.407-124.567 103.097  0.00 97.00      PROA   
ATOM   3221  CE1 TYR P 206     -15.587-122.702 102.388  0.00 97.00      PROA   
ATOM   3222  HE1 TYR P 206     -15.480-123.039 101.366  0.00 97.00      PROA   
ATOM   3223  CZ  TYR P 206     -15.226-121.391 102.735  0.00 97.00      PROA   
ATOM   3224  OH  TYR P 206     -14.785-120.478 101.754  0.00 97.00      PROA   
ATOM   3225  HH  TYR P 206     -14.803-119.595 102.148  0.00 97.00      PROA   
ATOM   3226  CD2 TYR P 206     -15.846-121.823 105.033  0.00 97.00      PROA   
ATOM   3227  HD2 TYR P 206     -15.926-121.471 106.051  0.00 97.00      PROA   
ATOM   3228  CE2 TYR P 206     -15.346-120.961 104.060  0.00 97.00      PROA   
ATOM   3229  HE2 TYR P 206     -15.068-119.961 104.348  0.00 97.00      PROA   
ATOM   3230  C   TYR P 206     -18.925-124.526 107.033  0.00 97.00      PROA   
ATOM   3231  O   TYR P 206     -19.142-123.871 108.051  0.00 97.00      PROA   
ATOM   3232  N   PHE P 207     -19.171-125.850 106.976  0.00 97.00      PROA   
ATOM   3233  HN  PHE P 207     -18.967-126.388 106.158  0.00 97.00      PROA   
ATOM   3234  CA  PHE P 207     -19.793-126.551 108.078  0.00 97.00      PROA   
ATOM   3235  HA  PHE P 207     -19.712-125.975 108.989  0.00 97.00      PROA   
ATOM   3236  CB  PHE P 207     -21.278-126.917 107.815  0.00 97.00      PROA   
ATOM   3237  HB1 PHE P 207     -21.682-127.574 108.614  0.00 97.00      PROA   
ATOM   3238  HB2 PHE P 207     -21.346-127.467 106.854  0.00 97.00      PROA   
ATOM   3239  CG  PHE P 207     -22.173-125.703 107.720  0.00 97.00      PROA   
ATOM   3240  CD1 PHE P 207     -22.283-124.979 106.518  0.00 97.00      PROA   
ATOM   3241  HD1 PHE P 207     -21.659-125.240 105.676  0.00 97.00      PROA   
ATOM   3242  CE1 PHE P 207     -23.204-123.933 106.394  0.00 97.00      PROA   
ATOM   3243  HE1 PHE P 207     -23.266-123.380 105.468  0.00 97.00      PROA   
ATOM   3244  CZ  PHE P 207     -24.035-123.599 107.470  0.00 97.00      PROA   
ATOM   3245  HZ  PHE P 207     -24.743-122.789 107.376  0.00 97.00      PROA   
ATOM   3246  CD2 PHE P 207     -23.012-125.354 108.795  0.00 97.00      PROA   
ATOM   3247  HD2 PHE P 207     -22.952-125.909 109.719  0.00 97.00      PROA   
ATOM   3248  CE2 PHE P 207     -23.938-124.310 108.672  0.00 97.00      PROA   
ATOM   3249  HE2 PHE P 207     -24.581-124.056 109.502  0.00 97.00      PROA   
ATOM   3250  C   PHE P 207     -19.048-127.827 108.314  0.00 97.00      PROA   
ATOM   3251  O   PHE P 207     -18.312-128.298 107.461  0.00 97.00      PROA   
ATOM   3252  N   SER P 208     -19.235-128.421 109.507  0.00 97.00      PROA   
ATOM   3253  HN  SER P 208     -19.758-127.974 110.226  0.00 97.00      PROA   
ATOM   3254  CA  SER P 208     -18.728-129.733 109.821  0.00 97.00      PROA   
ATOM   3255  HA  SER P 208     -18.679-130.319 108.913  0.00 97.00      PROA   
ATOM   3256  CB  SER P 208     -17.327-129.728 110.488  0.00 97.00      PROA   
ATOM   3257  HB1 SER P 208     -16.585-129.377 109.738  0.00 97.00      PROA   
ATOM   3258  HB2 SER P 208     -17.034-130.751 110.811  0.00 97.00      PROA   
ATOM   3259  OG  SER P 208     -17.289-128.835 111.596  0.00 97.00      PROA   
ATOM   3260  HG1 SER P 208     -16.572-129.113 112.176  0.00 97.00      PROA   
ATOM   3261  C   SER P 208     -19.748-130.393 110.706  0.00 97.00      PROA   
ATOM   3262  O   SER P 208     -20.546-129.728 111.363  0.00 97.00      PROA   
ATOM   3263  N   PHE P 209     -19.758-131.743 110.694  0.00 97.00      PROA   
ATOM   3264  HN  PHE P 209     -19.085-132.247 110.162  0.00 97.00      PROA   
ATOM   3265  CA  PHE P 209     -20.709-132.560 111.404  0.00 97.00      PROA   
ATOM   3266  HA  PHE P 209     -21.209-131.956 112.151  0.00 97.00      PROA   
ATOM   3267  CB  PHE P 209     -21.733-133.226 110.439  0.00 97.00      PROA   
ATOM   3268  HB1 PHE P 209     -21.819-134.323 110.580  0.00 97.00      PROA   
ATOM   3269  HB2 PHE P 209     -21.433-133.043 109.384  0.00 97.00      PROA   
ATOM   3270  CG  PHE P 209     -23.105-132.646 110.657  0.00 97.00      PROA   
ATOM   3271  CD1 PHE P 209     -23.868-133.079 111.755  0.00 97.00      PROA   
ATOM   3272  HD1 PHE P 209     -23.450-133.794 112.449  0.00 97.00      PROA   
ATOM   3273  CE1 PHE P 209     -25.168-132.601 111.953  0.00 97.00      PROA   
ATOM   3274  HE1 PHE P 209     -25.744-132.951 112.795  0.00 97.00      PROA   
ATOM   3275  CZ  PHE P 209     -25.721-131.685 111.049  0.00 97.00      PROA   
ATOM   3276  HZ  PHE P 209     -26.725-131.315 111.194  0.00 97.00      PROA   
ATOM   3277  CD2 PHE P 209     -23.669-131.724 109.756  0.00 97.00      PROA   
ATOM   3278  HD2 PHE P 209     -23.100-131.387 108.901  0.00 97.00      PROA   
ATOM   3279  CE2 PHE P 209     -24.971-131.246 109.951  0.00 97.00      PROA   
ATOM   3280  HE2 PHE P 209     -25.401-130.542 109.254  0.00 97.00      PROA   
ATOM   3281  C   PHE P 209     -19.920-133.602 112.157  0.00 97.00      PROA   
ATOM   3282  O   PHE P 209     -18.910-134.109 111.673  0.00 97.00      PROA   
ATOM   3283  N   TYR P 210     -20.355-133.909 113.398  0.00 97.00      PROA   
ATOM   3284  HN  TYR P 210     -21.165-133.470 113.779  0.00 97.00      PROA   
ATOM   3285  CA  TYR P 210     -19.634-134.770 114.307  0.00 97.00      PROA   
ATOM   3286  HA  TYR P 210     -18.921-135.381 113.769  0.00 97.00      PROA   
ATOM   3287  CB  TYR P 210     -18.939-133.976 115.454  0.00 97.00      PROA   
ATOM   3288  HB1 TYR P 210     -18.308-134.647 116.077  0.00 97.00      PROA   
ATOM   3289  HB2 TYR P 210     -19.717-133.531 116.108  0.00 97.00      PROA   
ATOM   3290  CG  TYR P 210     -18.092-132.818 114.963  0.00 97.00      PROA   
ATOM   3291  CD1 TYR P 210     -18.687-131.577 114.662  0.00 97.00      PROA   
ATOM   3292  HD1 TYR P 210     -19.759-131.473 114.730  0.00 97.00      PROA   
ATOM   3293  CE1 TYR P 210     -17.910-130.466 114.315  0.00 97.00      PROA   
ATOM   3294  HE1 TYR P 210     -18.389-129.523 114.096  0.00 97.00      PROA   
ATOM   3295  CZ  TYR P 210     -16.515-130.575 114.283  0.00 97.00      PROA   
ATOM   3296  OH  TYR P 210     -15.707-129.455 113.988  0.00 97.00      PROA   
ATOM   3297  HH  TYR P 210     -16.090-128.682 114.422  0.00 97.00      PROA   
ATOM   3298  CD2 TYR P 210     -16.689-132.908 114.930  0.00 97.00      PROA   
ATOM   3299  HD2 TYR P 210     -16.211-133.834 115.212  0.00 97.00      PROA   
ATOM   3300  CE2 TYR P 210     -15.906-131.798 114.582  0.00 97.00      PROA   
ATOM   3301  HE2 TYR P 210     -14.829-131.872 114.579  0.00 97.00      PROA   
ATOM   3302  C   TYR P 210     -20.668-135.674 114.937  0.00 97.00      PROA   
ATOM   3303  O   TYR P 210     -21.862-135.377 114.912  0.00 97.00      PROA   
ATOM   3304  N   MET P 211     -20.222-136.806 115.531  0.00 97.00      PROA   
ATOM   3305  HN  MET P 211     -19.256-137.058 115.498  0.00 97.00      PROA   
ATOM   3306  CA  MET P 211     -21.066-137.650 116.349  0.00 97.00      PROA   
ATOM   3307  HA  MET P 211     -22.039-137.202 116.475  0.00 97.00      PROA   
ATOM   3308  CB  MET P 211     -21.235-139.068 115.742  0.00 97.00      PROA   
ATOM   3309  HB1 MET P 211     -21.715-139.736 116.491  0.00 97.00      PROA   
ATOM   3310  HB2 MET P 211     -20.229-139.479 115.501  0.00 97.00      PROA   
ATOM   3311  CG  MET P 211     -22.104-139.089 114.469  0.00 97.00      PROA   
ATOM   3312  HG1 MET P 211     -21.786-138.263 113.798  0.00 97.00      PROA   
ATOM   3313  HG2 MET P 211     -23.147-138.868 114.780  0.00 97.00      PROA   
ATOM   3314  SD  MET P 211     -22.057-140.652 113.534  0.00 97.00      PROA   
ATOM   3315  CE  MET P 211     -22.811-141.726 114.787  0.00 97.00      PROA   
ATOM   3316  HE1 MET P 211     -23.790-141.320 115.117  0.00 97.00      PROA   
ATOM   3317  HE2 MET P 211     -22.159-141.829 115.680  0.00 97.00      PROA   
ATOM   3318  HE3 MET P 211     -22.985-142.743 114.376  0.00 97.00      PROA   
ATOM   3319  C   MET P 211     -20.420-137.773 117.708  0.00 97.00      PROA   
ATOM   3320  O   MET P 211     -19.473-138.539 117.864  0.00 97.00      PROA   
ATOM   3321  N   GLY P 212     -20.933-137.040 118.737  0.00 97.00      PROA   
ATOM   3322  HN  GLY P 212     -21.774-136.514 118.614  0.00 97.00      PROA   
ATOM   3323  CA  GLY P 212     -20.344-136.937 120.070  0.00 97.00      PROA   
ATOM   3324  HA1 GLY P 212     -20.654-137.804 120.634  0.00 97.00      PROA   
ATOM   3325  HA2 GLY P 212     -20.718-136.021 120.497  0.00 97.00      PROA   
ATOM   3326  C   GLY P 212     -18.835-136.830 120.102  0.00 97.00      PROA   
ATOM   3327  O   GLY P 212     -18.238-135.910 119.545  0.00 97.00      PROA   
ATOM   3328  N   SER P 213     -18.183-137.806 120.770  0.00 97.00      PROA   
ATOM   3329  HN  SER P 213     -18.720-138.499 121.245  0.00 97.00      PROA   
ATOM   3330  CA  SER P 213     -16.736-137.900 120.889  0.00 97.00      PROA   
ATOM   3331  HA  SER P 213     -16.354-136.897 121.025  0.00 97.00      PROA   
ATOM   3332  CB  SER P 213     -16.346-138.727 122.151  0.00 97.00      PROA   
ATOM   3333  HB1 SER P 213     -16.696-139.776 122.042  0.00 97.00      PROA   
ATOM   3334  HB2 SER P 213     -16.855-138.285 123.034  0.00 97.00      PROA   
ATOM   3335  OG  SER P 213     -14.943-138.717 122.414  0.00 97.00      PROA   
ATOM   3336  HG1 SER P 213     -14.527-139.016 121.597  0.00 97.00      PROA   
ATOM   3337  C   SER P 213     -16.046-138.486 119.647  0.00 97.00      PROA   
ATOM   3338  O   SER P 213     -14.997-139.122 119.753  0.00 97.00      PROA   
ATOM   3339  N   LYS P 214     -16.575-138.280 118.418  0.00 97.00      PROA   
ATOM   3340  HN  LYS P 214     -17.464-137.847 118.302  0.00 97.00      PROA   
ATOM   3341  CA  LYS P 214     -15.800-138.582 117.227  0.00 97.00      PROA   
ATOM   3342  HA  LYS P 214     -14.766-138.369 117.462  0.00 97.00      PROA   
ATOM   3343  CB  LYS P 214     -15.828-140.070 116.789  0.00 97.00      PROA   
ATOM   3344  HB1 LYS P 214     -15.266-140.643 117.562  0.00 97.00      PROA   
ATOM   3345  HB2 LYS P 214     -15.279-140.193 115.829  0.00 97.00      PROA   
ATOM   3346  CG  LYS P 214     -17.232-140.686 116.662  0.00 97.00      PROA   
ATOM   3347  HG1 LYS P 214     -17.860-140.015 116.035  0.00 97.00      PROA   
ATOM   3348  HG2 LYS P 214     -17.706-140.742 117.666  0.00 97.00      PROA   
ATOM   3349  CD  LYS P 214     -17.224-142.078 116.004  0.00 97.00      PROA   
ATOM   3350  HD1 LYS P 214     -16.847-141.954 114.962  0.00 97.00      PROA   
ATOM   3351  HD2 LYS P 214     -18.275-142.439 115.942  0.00 97.00      PROA   
ATOM   3352  CE  LYS P 214     -16.361-143.118 116.739  0.00 97.00      PROA   
ATOM   3353  HE1 LYS P 214     -16.758-143.305 117.758  0.00 97.00      PROA   
ATOM   3354  HE2 LYS P 214     -15.306-142.782 116.818  0.00 97.00      PROA   
ATOM   3355  NZ  LYS P 214     -16.360-144.404 116.002  0.00 97.00      PROA   
ATOM   3356  HZ1 LYS P 214     -15.955-144.252 115.056  0.00 97.00      PROA   
ATOM   3357  HZ2 LYS P 214     -17.336-144.749 115.905  0.00 97.00      PROA   
ATOM   3358  HZ3 LYS P 214     -15.788-145.107 116.512  0.00 97.00      PROA   
ATOM   3359  C   LYS P 214     -16.100-137.689 116.040  0.00 97.00      PROA   
ATOM   3360  O   LYS P 214     -17.243-137.386 115.705  0.00 97.00      PROA   
ATOM   3361  N   THR P 215     -15.017-137.263 115.349  0.00 97.00      PROA   
ATOM   3362  HN  THR P 215     -14.096-137.461 115.680  0.00 97.00      PROA   
ATOM   3363  CA  THR P 215     -15.030-136.613 114.054  0.00 97.00      PROA   
ATOM   3364  HA  THR P 215     -15.674-135.747 114.123  0.00 97.00      PROA   
ATOM   3365  CB  THR P 215     -13.630-136.169 113.635  0.00 97.00      PROA   
ATOM   3366  HB  THR P 215     -13.582-135.895 112.555  0.00 97.00      PROA   
ATOM   3367  OG1 THR P 215     -12.675-137.195 113.897  0.00 97.00      PROA   
ATOM   3368  HG1 THR P 215     -12.915-137.932 113.333  0.00 97.00      PROA   
ATOM   3369  CG2 THR P 215     -13.209-134.935 114.449  0.00 97.00      PROA   
ATOM   3370 HG21 THR P 215     -13.276-135.138 115.538  0.00 97.00      PROA   
ATOM   3371 HG22 THR P 215     -13.852-134.066 114.202  0.00 97.00      PROA   
ATOM   3372 HG23 THR P 215     -12.155-134.672 114.211  0.00 97.00      PROA   
ATOM   3373  C   THR P 215     -15.569-137.496 112.945  0.00 97.00      PROA   
ATOM   3374  O   THR P 215     -15.222-138.671 112.843  0.00 97.00      PROA   
ATOM   3375  N   LEU P 216     -16.380-136.908 112.038  0.00 97.00      PROA   
ATOM   3376  HN  LEU P 216     -16.743-135.991 112.189  0.00 97.00      PROA   
ATOM   3377  CA  LEU P 216     -16.661-137.479 110.735  0.00 97.00      PROA   
ATOM   3378  HA  LEU P 216     -16.535-138.551 110.784  0.00 97.00      PROA   
ATOM   3379  CB  LEU P 216     -18.102-137.171 110.264  0.00 97.00      PROA   
ATOM   3380  HB1 LEU P 216     -18.275-137.569 109.242  0.00 97.00      PROA   
ATOM   3381  HB2 LEU P 216     -18.244-136.070 110.228  0.00 97.00      PROA   
ATOM   3382  CG  LEU P 216     -19.195-137.773 111.183  0.00 97.00      PROA   
ATOM   3383  HG  LEU P 216     -19.078-137.341 112.205  0.00 97.00      PROA   
ATOM   3384  CD1 LEU P 216     -20.601-137.396 110.687  0.00 97.00      PROA   
ATOM   3385 HD11 LEU P 216     -20.778-137.821 109.676  0.00 97.00      PROA   
ATOM   3386 HD12 LEU P 216     -20.709-136.294 110.636  0.00 97.00      PROA   
ATOM   3387 HD13 LEU P 216     -21.372-137.800 111.376  0.00 97.00      PROA   
ATOM   3388  CD2 LEU P 216     -19.073-139.303 111.301  0.00 97.00      PROA   
ATOM   3389 HD21 LEU P 216     -18.112-139.594 111.772  0.00 97.00      PROA   
ATOM   3390 HD22 LEU P 216     -19.143-139.772 110.297  0.00 97.00      PROA   
ATOM   3391 HD23 LEU P 216     -19.896-139.700 111.928  0.00 97.00      PROA   
ATOM   3392  C   LEU P 216     -15.620-136.974 109.753  0.00 97.00      PROA   
ATOM   3393  O   LEU P 216     -14.729-136.216 110.130  0.00 97.00      PROA   
ATOM   3394  N   ARG P 217     -15.669-137.419 108.471  0.00 97.00      PROA   
ATOM   3395  HN  ARG P 217     -16.380-138.058 108.186  0.00 97.00      PROA   
ATOM   3396  CA  ARG P 217     -14.711-137.020 107.447  0.00 97.00      PROA   
ATOM   3397  HA  ARG P 217     -13.724-137.094 107.884  0.00 97.00      PROA   
ATOM   3398  CB  ARG P 217     -14.730-137.932 106.191  0.00 97.00      PROA   
ATOM   3399  HB1 ARG P 217     -14.050-137.499 105.421  0.00 97.00      PROA   
ATOM   3400  HB2 ARG P 217     -15.759-137.944 105.770  0.00 97.00      PROA   
ATOM   3401  CG  ARG P 217     -14.255-139.380 106.420  0.00 97.00      PROA   
ATOM   3402  HG1 ARG P 217     -14.895-139.870 107.185  0.00 97.00      PROA   
ATOM   3403  HG2 ARG P 217     -13.214-139.356 106.813  0.00 97.00      PROA   
ATOM   3404  CD  ARG P 217     -14.309-140.201 105.121  0.00 97.00      PROA   
ATOM   3405  HD1 ARG P 217     -13.742-139.710 104.299  0.00 97.00      PROA   
ATOM   3406  HD2 ARG P 217     -15.365-140.316 104.792  0.00 97.00      PROA   
ATOM   3407  NE  ARG P 217     -13.771-141.575 105.379  0.00 97.00      PROA   
ATOM   3408  HE  ARG P 217     -14.407-142.310 105.593  0.00 97.00      PROA   
ATOM   3409  CZ  ARG P 217     -12.466-141.910 105.291  0.00 97.00      PROA   
ATOM   3410  NH1 ARG P 217     -11.503-141.012 105.036  0.00 97.00      PROA   
ATOM   3411 HH11 ARG P 217     -11.755-140.053 104.962  0.00 97.00      PROA   
ATOM   3412 HH12 ARG P 217     -10.555-141.317 104.985  0.00 97.00      PROA   
ATOM   3413  NH2 ARG P 217     -12.114-143.198 105.462  0.00 97.00      PROA   
ATOM   3414 HH21 ARG P 217     -12.822-143.873 105.648  0.00 97.00      PROA   
ATOM   3415 HH22 ARG P 217     -11.157-143.454 105.369  0.00 97.00      PROA   
ATOM   3416  C   ARG P 217     -14.867-135.577 106.985  0.00 97.00      PROA   
ATOM   3417  O   ARG P 217     -15.355-135.300 105.890  0.00 97.00      PROA   
ATOM   3418  N   GLY P 218     -14.415-134.626 107.833  0.00 97.00      PROA   
ATOM   3419  HN  GLY P 218     -14.150-134.919 108.750  0.00 97.00      PROA   
ATOM   3420  CA  GLY P 218     -14.235-133.216 107.541  0.00 97.00      PROA   
ATOM   3421  HA1 GLY P 218     -13.802-132.771 108.424  0.00 97.00      PROA   
ATOM   3422  HA2 GLY P 218     -15.201-132.805 107.286  0.00 97.00      PROA   
ATOM   3423  C   GLY P 218     -13.287-132.927 106.411  0.00 97.00      PROA   
ATOM   3424  O   GLY P 218     -12.492-133.773 106.008  0.00 97.00      PROA   
ATOM   3425  N   ARG P 219     -13.345-131.670 105.922  0.00 97.00      PROA   
ATOM   3426  HN  ARG P 219     -13.999-131.017 106.298  0.00 97.00      PROA   
ATOM   3427  CA  ARG P 219     -12.514-131.148 104.865  0.00 97.00      PROA   
ATOM   3428  HA  ARG P 219     -11.517-131.044 105.270  0.00 97.00      PROA   
ATOM   3429  CB  ARG P 219     -12.457-132.019 103.559  0.00 97.00      PROA   
ATOM   3430  HB1 ARG P 219     -11.902-132.950 103.810  0.00 97.00      PROA   
ATOM   3431  HB2 ARG P 219     -11.842-131.516 102.786  0.00 97.00      PROA   
ATOM   3432  CG  ARG P 219     -13.818-132.469 102.978  0.00 97.00      PROA   
ATOM   3433  HG1 ARG P 219     -14.460-131.586 102.766  0.00 97.00      PROA   
ATOM   3434  HG2 ARG P 219     -14.338-133.081 103.745  0.00 97.00      PROA   
ATOM   3435  CD  ARG P 219     -13.731-133.330 101.706  0.00 97.00      PROA   
ATOM   3436  HD1 ARG P 219     -14.731-133.774 101.490  0.00 97.00      PROA   
ATOM   3437  HD2 ARG P 219     -12.974-134.135 101.819  0.00 97.00      PROA   
ATOM   3438  NE  ARG P 219     -13.339-132.415 100.589  0.00 97.00      PROA   
ATOM   3439  HE  ARG P 219     -13.060-131.477 100.804  0.00 97.00      PROA   
ATOM   3440  CZ  ARG P 219     -13.672-132.599  99.300  0.00 97.00      PROA   
ATOM   3441  NH1 ARG P 219     -13.860-133.826  98.819  0.00 97.00      PROA   
ATOM   3442 HH11 ARG P 219     -13.552-134.548  99.425  0.00 97.00      PROA   
ATOM   3443 HH12 ARG P 219     -13.914-133.932  97.830  0.00 97.00      PROA   
ATOM   3444  NH2 ARG P 219     -13.778-131.532  98.492  0.00 97.00      PROA   
ATOM   3445 HH21 ARG P 219     -14.279-131.608  97.638  0.00 97.00      PROA   
ATOM   3446 HH22 ARG P 219     -13.633-130.624  98.897  0.00 97.00      PROA   
ATOM   3447  C   ARG P 219     -13.046-129.751 104.643  0.00 97.00      PROA   
ATOM   3448  O   ARG P 219     -13.370-129.042 105.594  0.00 97.00      PROA   
ATOM   3449  N   ASP P 220     -13.182-129.331 103.373  0.00 97.00      PROA   
ATOM   3450  HN  ASP P 220     -12.794-129.865 102.621  0.00 97.00      PROA   
ATOM   3451  CA  ASP P 220     -13.947-128.213 102.879  0.00 97.00      PROA   
ATOM   3452  HA  ASP P 220     -13.821-127.369 103.544  0.00 97.00      PROA   
ATOM   3453  CB  ASP P 220     -13.416-127.830 101.456  0.00 97.00      PROA   
ATOM   3454  HB1 ASP P 220     -12.412-127.368 101.592  0.00 97.00      PROA   
ATOM   3455  HB2 ASP P 220     -14.060-127.078 100.963  0.00 97.00      PROA   
ATOM   3456  CG  ASP P 220     -13.186-129.023 100.519  0.00 97.00      PROA   
ATOM   3457  OD1 ASP P 220     -13.732-128.995  99.388  0.00 97.00      PROA   
ATOM   3458  OD2 ASP P 220     -12.398-129.932 100.881  0.00 97.00      PROA   
ATOM   3459  C   ASP P 220     -15.434-128.595 102.854  0.00 97.00      PROA   
ATOM   3460  O   ASP P 220     -16.100-128.580 101.820  0.00 97.00      PROA   
ATOM   3461  N   THR P 221     -15.998-128.981 104.024  0.00 97.00      PROA   
ATOM   3462  HN  THR P 221     -15.456-128.998 104.863  0.00 97.00      PROA   
ATOM   3463  CA  THR P 221     -17.318-129.584 104.108  0.00 97.00      PROA   
ATOM   3464  HA  THR P 221     -17.398-130.208 103.230  0.00 97.00      PROA   
ATOM   3465  CB  THR P 221     -17.484-130.553 105.281  0.00 97.00      PROA   
ATOM   3466  HB  THR P 221     -18.551-130.690 105.575  0.00 97.00      PROA   
ATOM   3467  OG1 THR P 221     -16.726-130.141 106.410  0.00 97.00      PROA   
ATOM   3468  HG1 THR P 221     -17.170-129.356 106.746  0.00 97.00      PROA   
ATOM   3469  CG2 THR P 221     -16.923-131.920 104.860  0.00 97.00      PROA   
ATOM   3470 HG21 THR P 221     -15.844-131.821 104.629  0.00 97.00      PROA   
ATOM   3471 HG22 THR P 221     -17.444-132.307 103.961  0.00 97.00      PROA   
ATOM   3472 HG23 THR P 221     -17.033-132.654 105.686  0.00 97.00      PROA   
ATOM   3473  C   THR P 221     -18.505-128.631 104.007  0.00 97.00      PROA   
ATOM   3474  O   THR P 221     -18.540-127.540 104.571  0.00 97.00      PROA   
ATOM   3475  N   SER P 222     -19.536-129.083 103.256  0.00 97.00      PROA   
ATOM   3476  HN  SER P 222     -19.432-129.927 102.737  0.00 97.00      PROA   
ATOM   3477  CA  SER P 222     -20.811-128.420 103.060  0.00 97.00      PROA   
ATOM   3478  HA  SER P 222     -20.627-127.359 102.955  0.00 97.00      PROA   
ATOM   3479  CB  SER P 222     -21.515-128.957 101.789  0.00 97.00      PROA   
ATOM   3480  HB1 SER P 222     -22.401-128.342 101.522  0.00 97.00      PROA   
ATOM   3481  HB2 SER P 222     -21.851-130.004 101.962  0.00 97.00      PROA   
ATOM   3482  OG  SER P 222     -20.608-128.981 100.689  0.00 97.00      PROA   
ATOM   3483  HG1 SER P 222     -20.109-128.159 100.707  0.00 97.00      PROA   
ATOM   3484  C   SER P 222     -21.733-128.640 104.250  0.00 97.00      PROA   
ATOM   3485  O   SER P 222     -21.410-129.383 105.174  0.00 97.00      PROA   
ATOM   3486  N   SER P 223     -22.915-127.974 104.253  0.00 97.00      PROA   
ATOM   3487  HN  SER P 223     -23.147-127.336 103.520  0.00 97.00      PROA   
ATOM   3488  CA  SER P 223     -23.879-127.932 105.342  0.00 97.00      PROA   
ATOM   3489  HA  SER P 223     -23.404-127.457 106.181  0.00 97.00      PROA   
ATOM   3490  CB  SER P 223     -25.109-127.095 104.925  0.00 97.00      PROA   
ATOM   3491  HB1 SER P 223     -25.774-126.907 105.796  0.00 97.00      PROA   
ATOM   3492  HB2 SER P 223     -25.693-127.630 104.145  0.00 97.00      PROA   
ATOM   3493  OG  SER P 223     -24.697-125.846 104.380  0.00 97.00      PROA   
ATOM   3494  HG1 SER P 223     -24.359-125.322 105.112  0.00 97.00      PROA   
ATOM   3495  C   SER P 223     -24.399-129.263 105.843  0.00 97.00      PROA   
ATOM   3496  O   SER P 223     -24.575-129.437 107.048  0.00 97.00      PROA   
ATOM   3497  N   GLU P 224     -24.662-130.224 104.933  0.00 97.00      PROA   
ATOM   3498  HN  GLU P 224     -24.437-130.086 103.974  0.00 97.00      PROA   
ATOM   3499  CA  GLU P 224     -25.320-131.471 105.255  0.00 97.00      PROA   
ATOM   3500  HA  GLU P 224     -25.436-131.559 106.327  0.00 97.00      PROA   
ATOM   3501  CB  GLU P 224     -26.733-131.596 104.619  0.00 97.00      PROA   
ATOM   3502  HB1 GLU P 224     -27.057-132.658 104.705  0.00 97.00      PROA   
ATOM   3503  HB2 GLU P 224     -26.690-131.360 103.534  0.00 97.00      PROA   
ATOM   3504  CG  GLU P 224     -27.815-130.722 105.295  0.00 97.00      PROA   
ATOM   3505  HG1 GLU P 224     -27.861-129.710 104.844  0.00 97.00      PROA   
ATOM   3506  HG2 GLU P 224     -27.607-130.620 106.382  0.00 97.00      PROA   
ATOM   3507  CD  GLU P 224     -29.171-131.406 105.164  0.00 97.00      PROA   
ATOM   3508  OE1 GLU P 224     -29.306-132.516 105.738  0.00 97.00      PROA   
ATOM   3509  OE2 GLU P 224     -30.068-130.849 104.482  0.00 97.00      PROA   
ATOM   3510  C   GLU P 224     -24.484-132.653 104.815  0.00 97.00      PROA   
ATOM   3511  O   GLU P 224     -23.547-132.538 104.027  0.00 97.00      PROA   
ATOM   3512  N   TYR P 225     -24.851-133.842 105.343  0.00 97.00      PROA   
ATOM   3513  HN  TYR P 225     -25.627-133.885 105.967  0.00 97.00      PROA   
ATOM   3514  CA  TYR P 225     -24.303-135.130 104.987  0.00 97.00      PROA   
ATOM   3515  HA  TYR P 225     -23.698-135.035 104.096  0.00 97.00      PROA   
ATOM   3516  CB  TYR P 225     -23.468-135.760 106.154  0.00 97.00      PROA   
ATOM   3517  HB1 TYR P 225     -22.697-135.026 106.477  0.00 97.00      PROA   
ATOM   3518  HB2 TYR P 225     -22.940-136.665 105.784  0.00 97.00      PROA   
ATOM   3519  CG  TYR P 225     -24.287-136.144 107.374  0.00 97.00      PROA   
ATOM   3520  CD1 TYR P 225     -24.626-137.489 107.618  0.00 97.00      PROA   
ATOM   3521  HD1 TYR P 225     -24.306-138.256 106.927  0.00 97.00      PROA   
ATOM   3522  CE1 TYR P 225     -25.398-137.843 108.732  0.00 97.00      PROA   
ATOM   3523  HE1 TYR P 225     -25.658-138.877 108.901  0.00 97.00      PROA   
ATOM   3524  CZ  TYR P 225     -25.852-136.853 109.611  0.00 97.00      PROA   
ATOM   3525  OH  TYR P 225     -26.672-137.194 110.708  0.00 97.00      PROA   
ATOM   3526  HH  TYR P 225     -26.704-138.152 110.769  0.00 97.00      PROA   
ATOM   3527  CD2 TYR P 225     -24.711-135.167 108.294  0.00 97.00      PROA   
ATOM   3528  HD2 TYR P 225     -24.452-134.131 108.137  0.00 97.00      PROA   
ATOM   3529  CE2 TYR P 225     -25.501-135.516 109.396  0.00 97.00      PROA   
ATOM   3530  HE2 TYR P 225     -25.852-134.752 110.074  0.00 97.00      PROA   
ATOM   3531  C   TYR P 225     -25.544-135.941 104.658  0.00 97.00      PROA   
ATOM   3532  O   TYR P 225     -26.645-135.554 105.047  0.00 97.00      PROA   
ATOM   3533  N   GLN P 226     -25.425-137.077 103.924  0.00 97.00      PROA   
ATOM   3534  HN  GLN P 226     -24.547-137.400 103.579  0.00 97.00      PROA   
ATOM   3535  CA  GLN P 226     -26.587-137.908 103.649  0.00 97.00      PROA   
ATOM   3536  HA  GLN P 226     -27.334-137.655 104.383  0.00 97.00      PROA   
ATOM   3537  CB  GLN P 226     -27.228-137.696 102.244  0.00 97.00      PROA   
ATOM   3538  HB1 GLN P 226     -27.743-138.623 101.904  0.00 97.00      PROA   
ATOM   3539  HB2 GLN P 226     -26.422-137.489 101.507  0.00 97.00      PROA   
ATOM   3540  CG  GLN P 226     -28.282-136.563 102.192  0.00 97.00      PROA   
ATOM   3541  HG1 GLN P 226     -28.785-136.548 101.203  0.00 97.00      PROA   
ATOM   3542  HG2 GLN P 226     -27.775-135.587 102.353  0.00 97.00      PROA   
ATOM   3543  CD  GLN P 226     -29.352-136.771 103.273  0.00 97.00      PROA   
ATOM   3544  OE1 GLN P 226     -29.721-137.908 103.592  0.00 97.00      PROA   
ATOM   3545  NE2 GLN P 226     -29.829-135.651 103.882  0.00 97.00      PROA   
ATOM   3546 HE21 GLN P 226     -30.327-135.775 104.741  0.00 97.00      PROA   
ATOM   3547 HE22 GLN P 226     -29.476-134.748 103.646  0.00 97.00      PROA   
ATOM   3548  C   GLN P 226     -26.364-139.360 103.958  0.00 97.00      PROA   
ATOM   3549  O   GLN P 226     -25.239-139.854 104.004  0.00 97.00      PROA   
ATOM   3550  N   ILE P 227     -27.490-140.059 104.246  0.00 97.00      PROA   
ATOM   3551  HN  ILE P 227     -28.382-139.626 104.137  0.00 97.00      PROA   
ATOM   3552  CA  ILE P 227     -27.486-141.353 104.893  0.00 97.00      PROA   
ATOM   3553  HA  ILE P 227     -26.463-141.680 105.015  0.00 97.00      PROA   
ATOM   3554  CB  ILE P 227     -28.148-141.338 106.274  0.00 97.00      PROA   
ATOM   3555  HB  ILE P 227     -29.252-141.466 106.186  0.00 97.00      PROA   
ATOM   3556  CG2 ILE P 227     -27.564-142.523 107.073  0.00 97.00      PROA   
ATOM   3557 HG21 ILE P 227     -26.473-142.388 107.225  0.00 97.00      PROA   
ATOM   3558 HG22 ILE P 227     -27.730-143.486 106.550  0.00 97.00      PROA   
ATOM   3559 HG23 ILE P 227     -28.036-142.592 108.073  0.00 97.00      PROA   
ATOM   3560  CG1 ILE P 227     -27.926-139.991 107.016  0.00 97.00      PROA   
ATOM   3561 HG11 ILE P 227     -28.363-139.153 106.429  0.00 97.00      PROA   
ATOM   3562 HG12 ILE P 227     -26.833-139.812 107.108  0.00 97.00      PROA   
ATOM   3563  CD  ILE P 227     -28.575-139.946 108.406  0.00 97.00      PROA   
ATOM   3564  HD1 ILE P 227     -28.055-140.629 109.111  0.00 97.00      PROA   
ATOM   3565  HD2 ILE P 227     -29.641-140.251 108.342  0.00 97.00      PROA   
ATOM   3566  HD3 ILE P 227     -28.529-138.917 108.821  0.00 97.00      PROA   
ATOM   3567  C   ILE P 227     -28.192-142.331 103.979  0.00 97.00      PROA   
ATOM   3568  O   ILE P 227     -29.313-142.101 103.537  0.00 97.00      PROA   
ATOM   3569  N   LEU P 228     -27.528-143.462 103.660  0.00 97.00      PROA   
ATOM   3570  HN  LEU P 228     -26.624-143.640 104.041  0.00 97.00      PROA   
ATOM   3571  CA  LEU P 228     -27.947-144.369 102.609  0.00 97.00      PROA   
ATOM   3572  HA  LEU P 228     -28.593-143.851 101.913  0.00 97.00      PROA   
ATOM   3573  CB  LEU P 228     -26.707-144.894 101.833  0.00 97.00      PROA   
ATOM   3574  HB1 LEU P 228     -27.045-145.663 101.105  0.00 97.00      PROA   
ATOM   3575  HB2 LEU P 228     -25.998-145.381 102.536  0.00 97.00      PROA   
ATOM   3576  CG  LEU P 228     -25.930-143.823 101.010  0.00 97.00      PROA   
ATOM   3577  HG  LEU P 228     -26.683-143.207 100.463  0.00 97.00      PROA   
ATOM   3578  CD1 LEU P 228     -25.047-142.870 101.843  0.00 97.00      PROA   
ATOM   3579 HD11 LEU P 228     -24.356-143.453 102.488  0.00 97.00      PROA   
ATOM   3580 HD12 LEU P 228     -25.654-142.197 102.477  0.00 97.00      PROA   
ATOM   3581 HD13 LEU P 228     -24.437-142.231 101.169  0.00 97.00      PROA   
ATOM   3582  CD2 LEU P 228     -25.045-144.507  99.951  0.00 97.00      PROA   
ATOM   3583 HD21 LEU P 228     -25.656-145.155  99.289  0.00 97.00      PROA   
ATOM   3584 HD22 LEU P 228     -24.273-145.132 100.449  0.00 97.00      PROA   
ATOM   3585 HD23 LEU P 228     -24.533-143.745  99.328  0.00 97.00      PROA   
ATOM   3586  C   LEU P 228     -28.744-145.531 103.183  0.00 97.00      PROA   
ATOM   3587  O   LEU P 228     -29.052-146.491 102.481  0.00 97.00      PROA   
ATOM   3588  N   THR P 229     -29.090-145.417 104.484  0.00 97.00      PROA   
ATOM   3589  HN  THR P 229     -28.849-144.555 104.920  0.00 97.00      PROA   
ATOM   3590  CA  THR P 229     -29.722-146.384 105.365  0.00 97.00      PROA   
ATOM   3591  HA  THR P 229     -30.792-146.247 105.322  0.00 97.00      PROA   
ATOM   3592  CB  THR P 229     -29.358-147.869 105.152  0.00 97.00      PROA   
ATOM   3593  HB  THR P 229     -28.273-147.944 104.911  0.00 97.00      PROA   
ATOM   3594  OG1 THR P 229     -30.108-148.404 104.072  0.00 97.00      PROA   
ATOM   3595  HG1 THR P 229     -29.886-147.854 103.316  0.00 97.00      PROA   
ATOM   3596  CG2 THR P 229     -29.650-148.797 106.355  0.00 97.00      PROA   
ATOM   3597 HG21 THR P 229     -30.724-148.789 106.620  0.00 97.00      PROA   
ATOM   3598 HG22 THR P 229     -29.063-148.521 107.250  0.00 97.00      PROA   
ATOM   3599 HG23 THR P 229     -29.377-149.842 106.089  0.00 97.00      PROA   
ATOM   3600  C   THR P 229     -29.226-145.937 106.710  0.00 97.00      PROA   
ATOM   3601  O   THR P 229     -28.104-146.269 107.083  0.00 97.00      PROA   
ATOM   3602  N   ALA P 230     -30.004-145.132 107.480  0.00 97.00      PROA   
ATOM   3603  HN  ALA P 230     -30.870-144.749 107.164  0.00 97.00      PROA   
ATOM   3604  CA  ALA P 230     -29.638-144.824 108.853  0.00 97.00      PROA   
ATOM   3605  HA  ALA P 230     -28.602-144.521 108.847  0.00 97.00      PROA   
ATOM   3606  CB  ALA P 230     -30.468-143.679 109.457  0.00 97.00      PROA   
ATOM   3607  HB1 ALA P 230     -31.545-143.947 109.496  0.00 97.00      PROA   
ATOM   3608  HB2 ALA P 230     -30.351-142.764 108.835  0.00 97.00      PROA   
ATOM   3609  HB3 ALA P 230     -30.115-143.436 110.481  0.00 97.00      PROA   
ATOM   3610  C   ALA P 230     -29.738-146.055 109.725  0.00 97.00      PROA   
ATOM   3611  O   ALA P 230     -30.635-146.861 109.545  0.00 97.00      PROA   
ATOM   3612  N   ARG P 231     -28.798-146.247 110.670  0.00 97.00      PROA   
ATOM   3613  HN  ARG P 231     -28.069-145.571 110.772  0.00 97.00      PROA   
ATOM   3614  CA  ARG P 231     -28.589-147.510 111.343  0.00 97.00      PROA   
ATOM   3615  HA  ARG P 231     -29.356-148.212 111.051  0.00 97.00      PROA   
ATOM   3616  CB  ARG P 231     -27.222-148.119 110.938  0.00 97.00      PROA   
ATOM   3617  HB1 ARG P 231     -27.004-148.984 111.589  0.00 97.00      PROA   
ATOM   3618  HB2 ARG P 231     -26.412-147.375 111.097  0.00 97.00      PROA   
ATOM   3619  CG  ARG P 231     -27.195-148.594 109.471  0.00 97.00      PROA   
ATOM   3620  HG1 ARG P 231     -27.018-147.703 108.832  0.00 97.00      PROA   
ATOM   3621  HG2 ARG P 231     -28.203-148.982 109.211  0.00 97.00      PROA   
ATOM   3622  CD  ARG P 231     -26.123-149.653 109.122  0.00 97.00      PROA   
ATOM   3623  HD1 ARG P 231     -25.118-149.232 109.346  0.00 97.00      PROA   
ATOM   3624  HD2 ARG P 231     -26.169-149.937 108.051  0.00 97.00      PROA   
ATOM   3625  NE  ARG P 231     -26.261-150.890 109.956  0.00 97.00      PROA   
ATOM   3626  HE  ARG P 231     -25.577-150.994 110.680  0.00 97.00      PROA   
ATOM   3627  CZ  ARG P 231     -27.455-151.408 110.291  0.00 97.00      PROA   
ATOM   3628  NH1 ARG P 231     -28.431-151.602 109.408  0.00 97.00      PROA   
ATOM   3629 HH11 ARG P 231     -28.268-151.385 108.456  0.00 97.00      PROA   
ATOM   3630 HH12 ARG P 231     -29.313-151.899 109.782  0.00 97.00      PROA   
ATOM   3631  NH2 ARG P 231     -27.714-151.654 111.583  0.00 97.00      PROA   
ATOM   3632 HH21 ARG P 231     -27.017-151.342 112.232  0.00 97.00      PROA   
ATOM   3633 HH22 ARG P 231     -28.678-151.617 111.846  0.00 97.00      PROA   
ATOM   3634  C   ARG P 231     -28.654-147.433 112.852  0.00 97.00      PROA   
ATOM   3635  O   ARG P 231     -28.538-146.384 113.467  0.00 97.00      PROA   
ATOM   3636  N   ARG P 232     -28.810-148.602 113.501  0.00 97.00      PROA   
ATOM   3637  HN  ARG P 232     -29.080-149.416 112.983  0.00 97.00      PROA   
ATOM   3638  CA  ARG P 232     -28.657-148.806 114.929  0.00 97.00      PROA   
ATOM   3639  HA  ARG P 232     -29.471-148.294 115.418  0.00 97.00      PROA   
ATOM   3640  CB  ARG P 232     -28.747-150.327 115.198  0.00 97.00      PROA   
ATOM   3641  HB1 ARG P 232     -28.105-150.641 116.046  0.00 97.00      PROA   
ATOM   3642  HB2 ARG P 232     -28.345-150.845 114.298  0.00 97.00      PROA   
ATOM   3643  CG  ARG P 232     -30.195-150.796 115.423  0.00 97.00      PROA   
ATOM   3644  HG1 ARG P 232     -30.325-151.820 115.003  0.00 97.00      PROA   
ATOM   3645  HG2 ARG P 232     -30.866-150.132 114.841  0.00 97.00      PROA   
ATOM   3646  CD  ARG P 232     -30.598-150.779 116.902  0.00 97.00      PROA   
ATOM   3647  HD1 ARG P 232     -31.683-150.960 117.042  0.00 97.00      PROA   
ATOM   3648  HD2 ARG P 232     -30.323-149.809 117.373  0.00 97.00      PROA   
ATOM   3649  NE  ARG P 232     -29.867-151.936 117.503  0.00 97.00      PROA   
ATOM   3650  HE  ARG P 232     -29.841-152.770 116.959  0.00 97.00      PROA   
ATOM   3651  CZ  ARG P 232     -28.946-151.848 118.484  0.00 97.00      PROA   
ATOM   3652  NH1 ARG P 232     -28.820-150.772 119.272  0.00 97.00      PROA   
ATOM   3653 HH11 ARG P 232     -29.406-149.986 119.108  0.00 97.00      PROA   
ATOM   3654 HH12 ARG P 232     -28.103-150.757 119.964  0.00 97.00      PROA   
ATOM   3655  NH2 ARG P 232     -28.097-152.880 118.644  0.00 97.00      PROA   
ATOM   3656 HH21 ARG P 232     -28.121-153.622 117.978  0.00 97.00      PROA   
ATOM   3657 HH22 ARG P 232     -27.364-152.800 119.313  0.00 97.00      PROA   
ATOM   3658  C   ARG P 232     -27.381-148.256 115.552  0.00 97.00      PROA   
ATOM   3659  O   ARG P 232     -27.408-147.663 116.625  0.00 97.00      PROA   
ATOM   3660  N   GLU P 233     -26.239-148.421 114.872  0.00 97.00      PROA   
ATOM   3661  HN  GLU P 233     -26.227-149.040 114.085  0.00 97.00      PROA   
ATOM   3662  CA  GLU P 233     -24.938-147.901 115.213  0.00 97.00      PROA   
ATOM   3663  HA  GLU P 233     -24.805-148.030 116.278  0.00 97.00      PROA   
ATOM   3664  CB  GLU P 233     -23.841-148.746 114.505  0.00 97.00      PROA   
ATOM   3665  HB1 GLU P 233     -23.749-149.721 115.036  0.00 97.00      PROA   
ATOM   3666  HB2 GLU P 233     -22.865-148.225 114.617  0.00 97.00      PROA   
ATOM   3667  CG  GLU P 233     -24.088-149.010 112.997  0.00 97.00      PROA   
ATOM   3668  HG1 GLU P 233     -23.102-149.083 112.488  0.00 97.00      PROA   
ATOM   3669  HG2 GLU P 233     -24.639-148.163 112.543  0.00 97.00      PROA   
ATOM   3670  CD  GLU P 233     -24.832-150.317 112.698  0.00 97.00      PROA   
ATOM   3671  OE1 GLU P 233     -25.923-150.549 113.272  0.00 97.00      PROA   
ATOM   3672  OE2 GLU P 233     -24.327-151.100 111.852  0.00 97.00      PROA   
ATOM   3673  C   GLU P 233     -24.782-146.402 114.977  0.00 97.00      PROA   
ATOM   3674  O   GLU P 233     -23.876-145.777 115.529  0.00 97.00      PROA   
ATOM   3675  N   ASP P 234     -25.703-145.772 114.208  0.00 97.00      PROA   
ATOM   3676  HN  ASP P 234     -26.370-146.293 113.682  0.00 97.00      PROA   
ATOM   3677  CA  ASP P 234     -25.797-144.331 114.045  0.00 97.00      PROA   
ATOM   3678  HA  ASP P 234     -24.798-143.936 113.919  0.00 97.00      PROA   
ATOM   3679  CB  ASP P 234     -26.657-143.924 112.809  0.00 97.00      PROA   
ATOM   3680  HB1 ASP P 234     -26.661-142.823 112.688  0.00 97.00      PROA   
ATOM   3681  HB2 ASP P 234     -27.709-144.240 112.954  0.00 97.00      PROA   
ATOM   3682  CG  ASP P 234     -26.184-144.494 111.469  0.00 97.00      PROA   
ATOM   3683  OD1 ASP P 234     -25.134-145.181 111.396  0.00 97.00      PROA   
ATOM   3684  OD2 ASP P 234     -26.898-144.210 110.472  0.00 97.00      PROA   
ATOM   3685  C   ASP P 234     -26.439-143.665 115.267  0.00 97.00      PROA   
ATOM   3686  O   ASP P 234     -26.390-142.447 115.413  0.00 97.00      PROA   
ATOM   3687  N   SER P 235     -27.083-144.444 116.173  0.00 97.00      PROA   
ATOM   3688  HN  SER P 235     -27.082-145.432 116.045  0.00 97.00      PROA   
ATOM   3689  CA  SER P 235     -27.847-143.924 117.307  0.00 97.00      PROA   
ATOM   3690  HA  SER P 235     -28.581-143.251 116.883  0.00 97.00      PROA   
ATOM   3691  CB  SER P 235     -28.624-145.028 118.098  0.00 97.00      PROA   
ATOM   3692  HB1 SER P 235     -29.161-145.669 117.368  0.00 97.00      PROA   
ATOM   3693  HB2 SER P 235     -29.376-144.559 118.764  0.00 97.00      PROA   
ATOM   3694  OG  SER P 235     -27.790-145.880 118.884  0.00 97.00      PROA   
ATOM   3695  HG1 SER P 235     -27.041-145.334 119.152  0.00 97.00      PROA   
ATOM   3696  C   SER P 235     -27.015-143.127 118.306  0.00 97.00      PROA   
ATOM   3697  O   SER P 235     -26.190-143.679 119.034  0.00 97.00      PROA   
ATOM   3698  N   GLY P 236     -27.214-141.795 118.396  0.00 97.00      PROA   
ATOM   3699  HN  GLY P 236     -27.852-141.305 117.807  0.00 97.00      PROA   
ATOM   3700  CA  GLY P 236     -26.426-141.051 119.356  0.00 97.00      PROA   
ATOM   3701  HA1 GLY P 236     -25.380-141.226 119.140  0.00 97.00      PROA   
ATOM   3702  HA2 GLY P 236     -26.724-141.361 120.349  0.00 97.00      PROA   
ATOM   3703  C   GLY P 236     -26.660-139.583 119.270  0.00 97.00      PROA   
ATOM   3704  O   GLY P 236     -27.771-139.123 119.041  0.00 97.00      PROA   
ATOM   3705  N   LEU P 237     -25.581-138.806 119.488  0.00 97.00      PROA   
ATOM   3706  HN  LEU P 237     -24.679-139.206 119.622  0.00 97.00      PROA   
ATOM   3707  CA  LEU P 237     -25.632-137.375 119.618  0.00 97.00      PROA   
ATOM   3708  HA  LEU P 237     -26.655-137.031 119.582  0.00 97.00      PROA   
ATOM   3709  CB  LEU P 237     -24.982-136.905 120.939  0.00 97.00      PROA   
ATOM   3710  HB1 LEU P 237     -25.050-135.802 120.985  0.00 97.00      PROA   
ATOM   3711  HB2 LEU P 237     -23.905-137.183 120.948  0.00 97.00      PROA   
ATOM   3712  CG  LEU P 237     -25.623-137.427 122.245  0.00 97.00      PROA   
ATOM   3713  HG  LEU P 237     -25.580-138.541 122.255  0.00 97.00      PROA   
ATOM   3714  CD1 LEU P 237     -24.819-136.910 123.452  0.00 97.00      PROA   
ATOM   3715 HD11 LEU P 237     -24.818-135.799 123.452  0.00 97.00      PROA   
ATOM   3716 HD12 LEU P 237     -23.765-137.252 123.390  0.00 97.00      PROA   
ATOM   3717 HD13 LEU P 237     -25.260-137.266 124.406  0.00 97.00      PROA   
ATOM   3718  CD2 LEU P 237     -27.094-136.997 122.364  0.00 97.00      PROA   
ATOM   3719 HD21 LEU P 237     -27.687-137.434 121.537  0.00 97.00      PROA   
ATOM   3720 HD22 LEU P 237     -27.170-135.890 122.313  0.00 97.00      PROA   
ATOM   3721 HD23 LEU P 237     -27.531-137.339 123.325  0.00 97.00      PROA   
ATOM   3722  C   LEU P 237     -24.902-136.764 118.445  0.00 97.00      PROA   
ATOM   3723  O   LEU P 237     -23.870-137.262 118.009  0.00 97.00      PROA   
ATOM   3724  N   TYR P 238     -25.483-135.686 117.874  0.00 97.00      PROA   
ATOM   3725  HN  TYR P 238     -26.346-135.343 118.242  0.00 97.00      PROA   
ATOM   3726  CA  TYR P 238     -25.035-135.038 116.661  0.00 97.00      PROA   
ATOM   3727  HA  TYR P 238     -24.061-135.417 116.382  0.00 97.00      PROA   
ATOM   3728  CB  TYR P 238     -26.046-135.224 115.498  0.00 97.00      PROA   
ATOM   3729  HB1 TYR P 238     -25.818-134.550 114.645  0.00 97.00      PROA   
ATOM   3730  HB2 TYR P 238     -27.079-135.007 115.850  0.00 97.00      PROA   
ATOM   3731  CG  TYR P 238     -26.006-136.641 114.997  0.00 97.00      PROA   
ATOM   3732  CD1 TYR P 238     -26.699-137.670 115.661  0.00 97.00      PROA   
ATOM   3733  HD1 TYR P 238     -27.262-137.445 116.556  0.00 97.00      PROA   
ATOM   3734  CE1 TYR P 238     -26.667-138.981 115.172  0.00 97.00      PROA   
ATOM   3735  HE1 TYR P 238     -27.201-139.765 115.690  0.00 97.00      PROA   
ATOM   3736  CZ  TYR P 238     -25.963-139.263 113.995  0.00 97.00      PROA   
ATOM   3737  OH  TYR P 238     -25.915-140.566 113.475  0.00 97.00      PROA   
ATOM   3738  HH  TYR P 238     -26.186-141.173 114.172  0.00 97.00      PROA   
ATOM   3739  CD2 TYR P 238     -25.302-136.943 113.819  0.00 97.00      PROA   
ATOM   3740  HD2 TYR P 238     -24.774-136.162 113.290  0.00 97.00      PROA   
ATOM   3741  CE2 TYR P 238     -25.285-138.248 113.318  0.00 97.00      PROA   
ATOM   3742  HE2 TYR P 238     -24.737-138.477 112.416  0.00 97.00      PROA   
ATOM   3743  C   TYR P 238     -24.897-133.555 116.879  0.00 97.00      PROA   
ATOM   3744  O   TYR P 238     -25.766-132.925 117.471  0.00 97.00      PROA   
ATOM   3745  N   TRP P 239     -23.809-132.937 116.368  0.00 97.00      PROA   
ATOM   3746  HN  TRP P 239     -23.076-133.446 115.925  0.00 97.00      PROA   
ATOM   3747  CA  TRP P 239     -23.672-131.497 116.427  0.00 97.00      PROA   
ATOM   3748  HA  TRP P 239     -24.660-131.053 116.426  0.00 97.00      PROA   
ATOM   3749  CB  TRP P 239     -22.930-130.996 117.701  0.00 97.00      PROA   
ATOM   3750  HB1 TRP P 239     -23.541-131.323 118.568  0.00 97.00      PROA   
ATOM   3751  HB2 TRP P 239     -22.930-129.886 117.727  0.00 97.00      PROA   
ATOM   3752  CG  TRP P 239     -21.536-131.495 117.932  0.00 97.00      PROA   
ATOM   3753  CD1 TRP P 239     -21.210-132.715 118.458  0.00 97.00      PROA   
ATOM   3754  HD1 TRP P 239     -21.931-133.474 118.707  0.00 97.00      PROA   
ATOM   3755  NE1 TRP P 239     -19.859-132.802 118.644  0.00 97.00      PROA   
ATOM   3756  HE1 TRP P 239     -19.390-133.540 119.078  0.00 97.00      PROA   
ATOM   3757  CE2 TRP P 239     -19.271-131.644 118.227  0.00 97.00      PROA   
ATOM   3758  CD2 TRP P 239     -20.298-130.785 117.769  0.00 97.00      PROA   
ATOM   3759  CE3 TRP P 239     -19.972-129.514 117.300  0.00 97.00      PROA   
ATOM   3760  HE3 TRP P 239     -20.736-128.834 116.952  0.00 97.00      PROA   
ATOM   3761  CZ3 TRP P 239     -18.626-129.144 117.261  0.00 97.00      PROA   
ATOM   3762  HZ3 TRP P 239     -18.348-128.185 116.853  0.00 97.00      PROA   
ATOM   3763  CZ2 TRP P 239     -17.937-131.269 118.202  0.00 97.00      PROA   
ATOM   3764  HZ2 TRP P 239     -17.160-131.943 118.530  0.00 97.00      PROA   
ATOM   3765  CH2 TRP P 239     -17.625-130.005 117.703  0.00 97.00      PROA   
ATOM   3766  HH2 TRP P 239     -16.590-129.697 117.628  0.00 97.00      PROA   
ATOM   3767  C   TRP P 239     -23.000-130.999 115.174  0.00 97.00      PROA   
ATOM   3768  O   TRP P 239     -22.337-131.744 114.456  0.00 97.00      PROA   
ATOM   3769  N   CYS P 240     -23.197-129.695 114.887  0.00 97.00      PROA   
ATOM   3770  HN  CYS P 240     -23.784-129.148 115.482  0.00 97.00      PROA   
ATOM   3771  CA  CYS P 240     -22.625-129.012 113.748  0.00 97.00      PROA   
ATOM   3772  HA  CYS P 240     -21.842-129.632 113.341  0.00 97.00      PROA   
ATOM   3773  CB  CYS P 240     -23.664-128.726 112.624  0.00 97.00      PROA   
ATOM   3774  HB1 CYS P 240     -23.938-129.713 112.194  0.00 97.00      PROA   
ATOM   3775  HB2 CYS P 240     -23.199-128.138 111.804  0.00 97.00      PROA   
ATOM   3776  SG  CYS P 240     -25.193-127.925 113.220  0.00 97.00      PROA   
ATOM   3777  C   CYS P 240     -21.959-127.727 114.191  0.00 97.00      PROA   
ATOM   3778  O   CYS P 240     -22.258-127.154 115.233  0.00 97.00      PROA   
ATOM   3779  N   GLU P 241     -20.982-127.252 113.396  0.00 97.00      PROA   
ATOM   3780  HN  GLU P 241     -20.718-127.741 112.570  0.00 97.00      PROA   
ATOM   3781  CA  GLU P 241     -20.170-126.108 113.741  0.00 97.00      PROA   
ATOM   3782  HA  GLU P 241     -20.536-125.651 114.650  0.00 97.00      PROA   
ATOM   3783  CB  GLU P 241     -18.721-126.561 114.019  0.00 97.00      PROA   
ATOM   3784  HB1 GLU P 241     -18.369-127.188 113.174  0.00 97.00      PROA   
ATOM   3785  HB2 GLU P 241     -18.797-127.225 114.911  0.00 97.00      PROA   
ATOM   3786  CG  GLU P 241     -17.695-125.438 114.265  0.00 97.00      PROA   
ATOM   3787  HG1 GLU P 241     -18.136-124.652 114.916  0.00 97.00      PROA   
ATOM   3788  HG2 GLU P 241     -17.379-124.979 113.305  0.00 97.00      PROA   
ATOM   3789  CD  GLU P 241     -16.457-125.958 114.979  0.00 97.00      PROA   
ATOM   3790  OE1 GLU P 241     -16.380-127.180 115.260  0.00 97.00      PROA   
ATOM   3791  OE2 GLU P 241     -15.585-125.110 115.301  0.00 97.00      PROA   
ATOM   3792  C   GLU P 241     -20.264-125.049 112.670  0.00 97.00      PROA   
ATOM   3793  O   GLU P 241     -20.364-125.351 111.483  0.00 97.00      PROA   
ATOM   3794  N   ALA P 242     -20.270-123.760 113.092  0.00 97.00      PROA   
ATOM   3795  HN  ALA P 242     -20.223-123.537 114.061  0.00 97.00      PROA   
ATOM   3796  CA  ALA P 242     -20.391-122.632 112.197  0.00 97.00      PROA   
ATOM   3797  HA  ALA P 242     -20.030-122.912 111.216  0.00 97.00      PROA   
ATOM   3798  CB  ALA P 242     -21.851-122.151 112.100  0.00 97.00      PROA   
ATOM   3799  HB1 ALA P 242     -22.226-121.848 113.101  0.00 97.00      PROA   
ATOM   3800  HB2 ALA P 242     -22.492-122.980 111.728  0.00 97.00      PROA   
ATOM   3801  HB3 ALA P 242     -21.950-121.295 111.402  0.00 97.00      PROA   
ATOM   3802  C   ALA P 242     -19.519-121.507 112.710  0.00 97.00      PROA   
ATOM   3803  O   ALA P 242     -19.395-121.292 113.913  0.00 97.00      PROA   
ATOM   3804  N   ALA P 243     -18.859-120.770 111.786  0.00 97.00      PROA   
ATOM   3805  HN  ALA P 243     -18.952-120.951 110.812  0.00 97.00      PROA   
ATOM   3806  CA  ALA P 243     -17.857-119.798 112.148  0.00 97.00      PROA   
ATOM   3807  HA  ALA P 243     -18.149-119.301 113.064  0.00 97.00      PROA   
ATOM   3808  CB  ALA P 243     -16.483-120.485 112.320  0.00 97.00      PROA   
ATOM   3809  HB1 ALA P 243     -16.179-120.990 111.378  0.00 97.00      PROA   
ATOM   3810  HB2 ALA P 243     -16.547-121.261 113.114  0.00 97.00      PROA   
ATOM   3811  HB3 ALA P 243     -15.693-119.761 112.606  0.00 97.00      PROA   
ATOM   3812  C   ALA P 243     -17.735-118.743 111.068  0.00 97.00      PROA   
ATOM   3813  O   ALA P 243     -18.199-118.908 109.942  0.00 97.00      PROA   
ATOM   3814  N   THR P 244     -17.087-117.606 111.413  0.00 97.00      PROA   
ATOM   3815  HN  THR P 244     -16.819-117.465 112.366  0.00 97.00      PROA   
ATOM   3816  CA  THR P 244     -16.509-116.649 110.483  0.00 97.00      PROA   
ATOM   3817  HA  THR P 244     -17.266-116.350 109.770  0.00 97.00      PROA   
ATOM   3818  CB  THR P 244     -15.969-115.423 111.202  0.00 97.00      PROA   
ATOM   3819  HB  THR P 244     -15.411-114.772 110.501  0.00 97.00      PROA   
ATOM   3820  OG1 THR P 244     -15.098-115.828 112.243  0.00 97.00      PROA   
ATOM   3821  HG1 THR P 244     -14.572-116.540 111.871  0.00 97.00      PROA   
ATOM   3822  CG2 THR P 244     -17.092-114.570 111.817  0.00 97.00      PROA   
ATOM   3823 HG21 THR P 244     -17.715-115.165 112.515  0.00 97.00      PROA   
ATOM   3824 HG22 THR P 244     -17.741-114.152 111.021  0.00 97.00      PROA   
ATOM   3825 HG23 THR P 244     -16.645-113.723 112.384  0.00 97.00      PROA   
ATOM   3826  C   THR P 244     -15.340-117.275 109.722  0.00 97.00      PROA   
ATOM   3827  O   THR P 244     -14.550-118.014 110.304  0.00 97.00      PROA   
ATOM   3828  N   GLU P 245     -15.185-116.937 108.421  0.00 97.00      PROA   
ATOM   3829  HN  GLU P 245     -15.808-116.274 108.010  0.00 97.00      PROA   
ATOM   3830  CA  GLU P 245     -14.200-117.437 107.466  0.00 97.00      PROA   
ATOM   3831  HA  GLU P 245     -14.353-118.497 107.315  0.00 97.00      PROA   
ATOM   3832  CB  GLU P 245     -14.495-116.616 106.175  0.00 97.00      PROA   
ATOM   3833  HB1 GLU P 245     -14.065-115.597 106.286  0.00 97.00      PROA   
ATOM   3834  HB2 GLU P 245     -15.605-116.495 106.157  0.00 97.00      PROA   
ATOM   3835  CG  GLU P 245     -14.036-117.193 104.820  0.00 97.00      PROA   
ATOM   3836  HG1 GLU P 245     -13.705-118.242 104.952  0.00 97.00      PROA   
ATOM   3837  HG2 GLU P 245     -13.177-116.601 104.439  0.00 97.00      PROA   
ATOM   3838  CD  GLU P 245     -15.119-117.170 103.729  0.00 97.00      PROA   
ATOM   3839  OE1 GLU P 245     -16.077-116.361 103.806  0.00 97.00      PROA   
ATOM   3840  OE2 GLU P 245     -14.980-117.982 102.780  0.00 97.00      PROA   
ATOM   3841  C   GLU P 245     -12.773-117.190 107.959  0.00 97.00      PROA   
ATOM   3842  O   GLU P 245     -11.896-118.053 107.940  0.00 97.00      PROA   
ATOM   3843  N   ASP P 246     -12.579-115.979 108.488  0.00 97.00      PROA   
ATOM   3844  HN  ASP P 246     -13.323-115.318 108.392  0.00 97.00      PROA   
ATOM   3845  CA  ASP P 246     -11.437-115.367 109.116  0.00 97.00      PROA   
ATOM   3846  HA  ASP P 246     -10.576-115.523 108.479  0.00 97.00      PROA   
ATOM   3847  CB  ASP P 246     -11.750-113.832 109.194  0.00 97.00      PROA   
ATOM   3848  HB1 ASP P 246     -11.541-113.371 108.203  0.00 97.00      PROA   
ATOM   3849  HB2 ASP P 246     -11.110-113.321 109.939  0.00 97.00      PROA   
ATOM   3850  CG  ASP P 246     -13.232-113.551 109.508  0.00 97.00      PROA   
ATOM   3851  OD1 ASP P 246     -14.099-113.718 108.606  0.00 97.00      PROA   
ATOM   3852  OD2 ASP P 246     -13.526-113.225 110.680  0.00 97.00      PROA   
ATOM   3853  C   ASP P 246     -11.071-115.939 110.498  0.00 97.00      PROA   
ATOM   3854  O   ASP P 246      -9.969-115.704 110.992  0.00 97.00      PROA   
ATOM   3855  N   GLY P 247     -11.959-116.721 111.160  0.00 97.00      PROA   
ATOM   3856  HN  GLY P 247     -12.805-116.983 110.699  0.00 97.00      PROA   
ATOM   3857  CA  GLY P 247     -11.677-117.364 112.448  0.00 97.00      PROA   
ATOM   3858  HA1 GLY P 247     -10.682-117.788 112.418  0.00 97.00      PROA   
ATOM   3859  HA2 GLY P 247     -12.434-118.120 112.600  0.00 97.00      PROA   
ATOM   3860  C   GLY P 247     -11.739-116.446 113.646  0.00 97.00      PROA   
ATOM   3861  O   GLY P 247     -11.280-116.785 114.738  0.00 97.00      PROA   
ATOM   3862  N   ASN P 248     -12.334-115.251 113.477  0.00 97.00      PROA   
ATOM   3863  HN  ASN P 248     -12.629-114.971 112.567  0.00 97.00      PROA   
ATOM   3864  CA  ASN P 248     -12.650-114.340 114.557  0.00 97.00      PROA   
ATOM   3865  HA  ASN P 248     -11.744-114.165 115.118  0.00 97.00      PROA   
ATOM   3866  CB  ASN P 248     -13.184-113.009 113.975  0.00 97.00      PROA   
ATOM   3867  HB1 ASN P 248     -13.714-112.404 114.739  0.00 97.00      PROA   
ATOM   3868  HB2 ASN P 248     -13.883-113.215 113.136  0.00 97.00      PROA   
ATOM   3869  CG  ASN P 248     -11.972-112.192 113.512  0.00 97.00      PROA   
ATOM   3870  OD1 ASN P 248     -10.957-112.129 114.215  0.00 97.00      PROA   
ATOM   3871  ND2 ASN P 248     -12.047-111.590 112.298  0.00 97.00      PROA   
ATOM   3872 HD21 ASN P 248     -11.245-111.097 111.970  0.00 97.00      PROA   
ATOM   3873 HD22 ASN P 248     -12.765-111.885 111.663  0.00 97.00      PROA   
ATOM   3874  C   ASN P 248     -13.640-114.917 115.550  0.00 97.00      PROA   
ATOM   3875  O   ASN P 248     -13.428-114.838 116.759  0.00 97.00      PROA   
ATOM   3876  N   VAL P 249     -14.721-115.546 115.047  0.00 97.00      PROA   
ATOM   3877  HN  VAL P 249     -14.853-115.585 114.057  0.00 97.00      PROA   
ATOM   3878  CA  VAL P 249     -15.802-116.078 115.844  0.00 97.00      PROA   
ATOM   3879  HA  VAL P 249     -15.515-116.106 116.886  0.00 97.00      PROA   
ATOM   3880  CB  VAL P 249     -17.082-115.260 115.697  0.00 97.00      PROA   
ATOM   3881  HB  VAL P 249     -17.458-115.322 114.652  0.00 97.00      PROA   
ATOM   3882  CG1 VAL P 249     -18.177-115.794 116.648  0.00 97.00      PROA   
ATOM   3883 HG11 VAL P 249     -17.822-115.766 117.700  0.00 97.00      PROA   
ATOM   3884 HG12 VAL P 249     -18.472-116.833 116.397  0.00 97.00      PROA   
ATOM   3885 HG13 VAL P 249     -19.081-115.156 116.572  0.00 97.00      PROA   
ATOM   3886  CG2 VAL P 249     -16.783-113.773 115.988  0.00 97.00      PROA   
ATOM   3887 HG21 VAL P 249     -16.011-113.359 115.308  0.00 97.00      PROA   
ATOM   3888 HG22 VAL P 249     -16.443-113.648 117.037  0.00 97.00      PROA   
ATOM   3889 HG23 VAL P 249     -17.704-113.174 115.838  0.00 97.00      PROA   
ATOM   3890  C   VAL P 249     -16.087-117.489 115.384  0.00 97.00      PROA   
ATOM   3891  O   VAL P 249     -16.351-117.730 114.212  0.00 97.00      PROA   
ATOM   3892  N   LEU P 250     -16.081-118.463 116.320  0.00 97.00      PROA   
ATOM   3893  HN  LEU P 250     -15.832-118.269 117.263  0.00 97.00      PROA   
ATOM   3894  CA  LEU P 250     -16.574-119.799 116.071  0.00 97.00      PROA   
ATOM   3895  HA  LEU P 250     -17.090-119.807 115.121  0.00 97.00      PROA   
ATOM   3896  CB  LEU P 250     -15.509-120.935 115.980  0.00 97.00      PROA   
ATOM   3897  HB1 LEU P 250     -14.976-120.775 115.014  0.00 97.00      PROA   
ATOM   3898  HB2 LEU P 250     -16.037-121.910 115.888  0.00 97.00      PROA   
ATOM   3899  CG  LEU P 250     -14.398-121.090 117.061  0.00 97.00      PROA   
ATOM   3900  HG  LEU P 250     -13.755-121.922 116.674  0.00 97.00      PROA   
ATOM   3901  CD1 LEU P 250     -13.462-119.875 117.215  0.00 97.00      PROA   
ATOM   3902 HD11 LEU P 250     -13.978-119.052 117.751  0.00 97.00      PROA   
ATOM   3903 HD12 LEU P 250     -13.134-119.509 116.219  0.00 97.00      PROA   
ATOM   3904 HD13 LEU P 250     -12.567-120.160 117.807  0.00 97.00      PROA   
ATOM   3905  CD2 LEU P 250     -14.908-121.570 118.432  0.00 97.00      PROA   
ATOM   3906 HD21 LEU P 250     -15.608-122.423 118.309  0.00 97.00      PROA   
ATOM   3907 HD22 LEU P 250     -15.428-120.748 118.965  0.00 97.00      PROA   
ATOM   3908 HD23 LEU P 250     -14.054-121.895 119.064  0.00 97.00      PROA   
ATOM   3909  C   LEU P 250     -17.645-120.050 117.096  0.00 97.00      PROA   
ATOM   3910  O   LEU P 250     -17.497-119.724 118.272  0.00 97.00      PROA   
ATOM   3911  N   LYS P 251     -18.806-120.572 116.648  0.00 97.00      PROA   
ATOM   3912  HN  LYS P 251     -18.940-120.810 115.687  0.00 97.00      PROA   
ATOM   3913  CA  LYS P 251     -19.973-120.626 117.488  0.00 97.00      PROA   
ATOM   3914  HA  LYS P 251     -19.690-120.571 118.529  0.00 97.00      PROA   
ATOM   3915  CB  LYS P 251     -20.900-119.439 117.186  0.00 97.00      PROA   
ATOM   3916  HB1 LYS P 251     -21.343-119.500 116.169  0.00 97.00      PROA   
ATOM   3917  HB2 LYS P 251     -20.233-118.542 117.187  0.00 97.00      PROA   
ATOM   3918  CG  LYS P 251     -21.974-119.226 118.259  0.00 97.00      PROA   
ATOM   3919  HG1 LYS P 251     -21.803-119.922 119.112  0.00 97.00      PROA   
ATOM   3920  HG2 LYS P 251     -22.961-119.481 117.822  0.00 97.00      PROA   
ATOM   3921  CD  LYS P 251     -21.972-117.789 118.804  0.00 97.00      PROA   
ATOM   3922  HD1 LYS P 251     -20.992-117.601 119.299  0.00 97.00      PROA   
ATOM   3923  HD2 LYS P 251     -22.759-117.709 119.582  0.00 97.00      PROA   
ATOM   3924  CE  LYS P 251     -22.208-116.729 117.715  0.00 97.00      PROA   
ATOM   3925  HE1 LYS P 251     -23.178-116.935 117.216  0.00 97.00      PROA   
ATOM   3926  HE2 LYS P 251     -21.407-116.741 116.947  0.00 97.00      PROA   
ATOM   3927  NZ  LYS P 251     -22.254-115.358 118.288  0.00 97.00      PROA   
ATOM   3928  HZ1 LYS P 251     -21.420-115.176 118.877  0.00 97.00      PROA   
ATOM   3929  HZ2 LYS P 251     -23.114-115.229 118.866  0.00 97.00      PROA   
ATOM   3930  HZ3 LYS P 251     -22.240-114.647 117.534  0.00 97.00      PROA   
ATOM   3931  C   LYS P 251     -20.652-121.952 117.269  0.00 97.00      PROA   
ATOM   3932  O   LYS P 251     -21.560-122.109 116.456  0.00 97.00      PROA   
ATOM   3933  N   ARG P 252     -20.175-122.965 118.017  0.00 97.00      PROA   
ATOM   3934  HN  ARG P 252     -19.442-122.790 118.672  0.00 97.00      PROA   
ATOM   3935  CA  ARG P 252     -20.655-124.328 117.972  0.00 97.00      PROA   
ATOM   3936  HA  ARG P 252     -20.617-124.632 116.936  0.00 97.00      PROA   
ATOM   3937  CB  ARG P 252     -19.704-125.256 118.770  0.00 97.00      PROA   
ATOM   3938  HB1 ARG P 252     -20.156-126.266 118.871  0.00 97.00      PROA   
ATOM   3939  HB2 ARG P 252     -19.563-124.842 119.793  0.00 97.00      PROA   
ATOM   3940  CG  ARG P 252     -18.328-125.425 118.094  0.00 97.00      PROA   
ATOM   3941  HG1 ARG P 252     -17.834-124.437 117.949  0.00 97.00      PROA   
ATOM   3942  HG2 ARG P 252     -18.507-125.856 117.082  0.00 97.00      PROA   
ATOM   3943  CD  ARG P 252     -17.373-126.338 118.882  0.00 97.00      PROA   
ATOM   3944  HD1 ARG P 252     -17.885-127.282 119.160  0.00 97.00      PROA   
ATOM   3945  HD2 ARG P 252     -17.001-125.819 119.791  0.00 97.00      PROA   
ATOM   3946  NE  ARG P 252     -16.249-126.678 117.960  0.00 97.00      PROA   
ATOM   3947  HE  ARG P 252     -16.441-126.733 116.979  0.00 97.00      PROA   
ATOM   3948  CZ  ARG P 252     -14.935-126.613 118.238  0.00 97.00      PROA   
ATOM   3949  NH1 ARG P 252     -14.447-126.798 119.461  0.00 97.00      PROA   
ATOM   3950 HH11 ARG P 252     -15.083-127.153 120.136  0.00 97.00      PROA   
ATOM   3951 HH12 ARG P 252     -13.464-126.934 119.529  0.00 97.00      PROA   
ATOM   3952  NH2 ARG P 252     -14.112-126.379 117.202  0.00 97.00      PROA   
ATOM   3953 HH21 ARG P 252     -14.575-126.096 116.358  0.00 97.00      PROA   
ATOM   3954 HH22 ARG P 252     -13.160-126.143 117.353  0.00 97.00      PROA   
ATOM   3955  C   ARG P 252     -22.102-124.515 118.410  0.00 97.00      PROA   
ATOM   3956  O   ARG P 252     -22.577-123.846 119.326  0.00 97.00      PROA   
ATOM   3957  N   SER P 253     -22.844-125.454 117.764  0.00 97.00      PROA   
ATOM   3958  HN  SER P 253     -22.484-125.958 116.980  0.00 97.00      PROA   
ATOM   3959  CA  SER P 253     -24.146-125.872 118.265  0.00 97.00      PROA   
ATOM   3960  HA  SER P 253     -24.664-124.979 118.575  0.00 97.00      PROA   
ATOM   3961  CB  SER P 253     -25.082-126.527 117.211  0.00 97.00      PROA   
ATOM   3962  HB1 SER P 253     -25.325-125.781 116.426  0.00 97.00      PROA   
ATOM   3963  HB2 SER P 253     -26.035-126.841 117.688  0.00 97.00      PROA   
ATOM   3964  OG  SER P 253     -24.502-127.665 116.594  0.00 97.00      PROA   
ATOM   3965  HG1 SER P 253     -23.717-127.347 116.131  0.00 97.00      PROA   
ATOM   3966  C   SER P 253     -23.976-126.820 119.452  0.00 97.00      PROA   
ATOM   3967  O   SER P 253     -23.073-127.655 119.425  0.00 97.00      PROA   
ATOM   3968  N   PRO P 254     -24.788-126.757 120.507  0.00 97.00      PROA   
ATOM   3969  CD  PRO P 254     -25.517-125.547 120.900  0.00 97.00      PROA   
ATOM   3970  HD1 PRO P 254     -26.439-125.474 120.282  0.00 97.00      PROA   
ATOM   3971  HD2 PRO P 254     -24.896-124.631 120.775  0.00 97.00      PROA   
ATOM   3972  CA  PRO P 254     -25.006-127.855 121.452  0.00 97.00      PROA   
ATOM   3973  HA  PRO P 254     -24.061-128.037 121.944  0.00 97.00      PROA   
ATOM   3974  CB  PRO P 254     -26.079-127.302 122.409  0.00 97.00      PROA   
ATOM   3975  HB1 PRO P 254     -25.978-127.713 123.433  0.00 97.00      PROA   
ATOM   3976  HB2 PRO P 254     -27.099-127.522 122.023  0.00 97.00      PROA   
ATOM   3977  CG  PRO P 254     -25.868-125.782 122.367  0.00 97.00      PROA   
ATOM   3978  HG1 PRO P 254     -26.760-125.210 122.690  0.00 97.00      PROA   
ATOM   3979  HG2 PRO P 254     -24.998-125.504 123.003  0.00 97.00      PROA   
ATOM   3980  C   PRO P 254     -25.435-129.170 120.803  0.00 97.00      PROA   
ATOM   3981  O   PRO P 254     -26.112-129.129 119.777  0.00 97.00      PROA   
ATOM   3982  N   GLU P 255     -25.061-130.344 121.379  0.00 97.00      PROA   
ATOM   3983  HN  GLU P 255     -24.466-130.365 122.179  0.00 97.00      PROA   
ATOM   3984  CA  GLU P 255     -25.445-131.652 120.870  0.00 97.00      PROA   
ATOM   3985  HA  GLU P 255     -25.088-131.705 119.854  0.00 97.00      PROA   
ATOM   3986  CB  GLU P 255     -24.787-132.830 121.648  0.00 97.00      PROA   
ATOM   3987  HB1 GLU P 255     -25.171-133.762 121.182  0.00 97.00      PROA   
ATOM   3988  HB2 GLU P 255     -25.126-132.825 122.707  0.00 97.00      PROA   
ATOM   3989  CG  GLU P 255     -23.236-132.856 121.605  0.00 97.00      PROA   
ATOM   3990  HG1 GLU P 255     -22.824-132.427 122.543  0.00 97.00      PROA   
ATOM   3991  HG2 GLU P 255     -22.869-132.247 120.753  0.00 97.00      PROA   
ATOM   3992  CD  GLU P 255     -22.665-134.266 121.419  0.00 97.00      PROA   
ATOM   3993  OE1 GLU P 255     -21.972-134.768 122.344  0.00 97.00      PROA   
ATOM   3994  OE2 GLU P 255     -22.898-134.849 120.328  0.00 97.00      PROA   
ATOM   3995  C   GLU P 255     -26.952-131.898 120.809  0.00 97.00      PROA   
ATOM   3996  O   GLU P 255     -27.708-131.528 121.706  0.00 97.00      PROA   
ATOM   3997  N   LEU P 256     -27.404-132.556 119.718  0.00 97.00      PROA   
ATOM   3998  HN  LEU P 256     -26.768-132.791 118.983  0.00 97.00      PROA   
ATOM   3999  CA  LEU P 256     -28.789-132.867 119.444  0.00 97.00      PROA   
ATOM   4000  HA  LEU P 256     -29.399-132.548 120.276  0.00 97.00      PROA   
ATOM   4001  CB  LEU P 256     -29.215-132.135 118.139  0.00 97.00      PROA   
ATOM   4002  HB1 LEU P 256     -28.619-132.515 117.282  0.00 97.00      PROA   
ATOM   4003  HB2 LEU P 256     -28.919-131.069 118.285  0.00 97.00      PROA   
ATOM   4004  CG  LEU P 256     -30.718-132.118 117.758  0.00 97.00      PROA   
ATOM   4005  HG  LEU P 256     -30.839-131.280 117.027  0.00 97.00      PROA   
ATOM   4006  CD1 LEU P 256     -31.176-133.387 117.018  0.00 97.00      PROA   
ATOM   4007 HD11 LEU P 256     -31.173-134.260 117.698  0.00 97.00      PROA   
ATOM   4008 HD12 LEU P 256     -30.503-133.604 116.163  0.00 97.00      PROA   
ATOM   4009 HD13 LEU P 256     -32.209-133.257 116.633  0.00 97.00      PROA   
ATOM   4010  CD2 LEU P 256     -31.638-131.796 118.950  0.00 97.00      PROA   
ATOM   4011 HD21 LEU P 256     -31.313-130.856 119.443  0.00 97.00      PROA   
ATOM   4012 HD22 LEU P 256     -31.617-132.620 119.694  0.00 97.00      PROA   
ATOM   4013 HD23 LEU P 256     -32.684-131.669 118.600  0.00 97.00      PROA   
ATOM   4014  C   LEU P 256     -28.895-134.374 119.316  0.00 97.00      PROA   
ATOM   4015  O   LEU P 256     -28.100-135.007 118.632  0.00 97.00      PROA   
ATOM   4016  N   GLU P 257     -29.878-135.009 119.999  0.00 97.00      PROA   
ATOM   4017  HN  GLU P 257     -30.547-134.504 120.536  0.00 97.00      PROA   
ATOM   4018  CA  GLU P 257     -29.984-136.456 120.049  0.00 97.00      PROA   
ATOM   4019  HA  GLU P 257     -28.992-136.876 119.990  0.00 97.00      PROA   
ATOM   4020  CB  GLU P 257     -30.627-136.946 121.374  0.00 97.00      PROA   
ATOM   4021  HB1 GLU P 257     -31.685-136.616 121.445  0.00 97.00      PROA   
ATOM   4022  HB2 GLU P 257     -30.080-136.428 122.198  0.00 97.00      PROA   
ATOM   4023  CG  GLU P 257     -30.478-138.465 121.636  0.00 97.00      PROA   
ATOM   4024  HG1 GLU P 257     -30.158-138.616 122.689  0.00 97.00      PROA   
ATOM   4025  HG2 GLU P 257     -29.703-138.907 120.977  0.00 97.00      PROA   
ATOM   4026  CD  GLU P 257     -31.775-139.241 121.446  0.00 97.00      PROA   
ATOM   4027  OE1 GLU P 257     -32.241-139.334 120.291  0.00 97.00      PROA   
ATOM   4028  OE2 GLU P 257     -32.295-139.787 122.450  0.00 97.00      PROA   
ATOM   4029  C   GLU P 257     -30.777-136.985 118.875  0.00 97.00      PROA   
ATOM   4030  O   GLU P 257     -31.858-136.495 118.556  0.00 97.00      PROA   
ATOM   4031  N   LEU P 258     -30.232-138.028 118.208  0.00 97.00      PROA   
ATOM   4032  HN  LEU P 258     -29.336-138.374 118.480  0.00 97.00      PROA   
ATOM   4033  CA  LEU P 258     -30.877-138.723 117.119  0.00 97.00      PROA   
ATOM   4034  HA  LEU P 258     -31.945-138.578 117.200  0.00 97.00      PROA   
ATOM   4035  CB  LEU P 258     -30.413-138.256 115.713  0.00 97.00      PROA   
ATOM   4036  HB1 LEU P 258     -30.889-138.878 114.924  0.00 97.00      PROA   
ATOM   4037  HB2 LEU P 258     -29.316-138.402 115.643  0.00 97.00      PROA   
ATOM   4038  CG  LEU P 258     -30.713-136.772 115.389  0.00 97.00      PROA   
ATOM   4039  HG  LEU P 258     -30.355-136.148 116.240  0.00 97.00      PROA   
ATOM   4040  CD1 LEU P 258     -29.934-136.311 114.147  0.00 97.00      PROA   
ATOM   4041 HD11 LEU P 258     -30.263-136.888 113.256  0.00 97.00      PROA   
ATOM   4042 HD12 LEU P 258     -28.846-136.467 114.289  0.00 97.00      PROA   
ATOM   4043 HD13 LEU P 258     -30.116-135.231 113.963  0.00 97.00      PROA   
ATOM   4044  CD2 LEU P 258     -32.217-136.504 115.194  0.00 97.00      PROA   
ATOM   4045 HD21 LEU P 258     -32.789-136.770 116.107  0.00 97.00      PROA   
ATOM   4046 HD22 LEU P 258     -32.604-137.102 114.342  0.00 97.00      PROA   
ATOM   4047 HD23 LEU P 258     -32.387-135.429 114.976  0.00 97.00      PROA   
ATOM   4048  C   LEU P 258     -30.623-140.210 117.269  0.00 97.00      PROA   
ATOM   4049  O   LEU P 258     -29.835-140.813 116.544  0.00 97.00      PROA   
ATOM   4050  N   GLN P 259     -31.308-140.858 118.236  0.00 97.00      PROA   
ATOM   4051  HN  GLN P 259     -31.797-140.335 118.938  0.00 97.00      PROA   
ATOM   4052  CA  GLN P 259     -31.441-142.299 118.305  0.00 97.00      PROA   
ATOM   4053  HA  GLN P 259     -30.435-142.687 118.308  0.00 97.00      PROA   
ATOM   4054  CB  GLN P 259     -32.133-142.796 119.603  0.00 97.00      PROA   
ATOM   4055  HB1 GLN P 259     -32.502-143.837 119.464  0.00 97.00      PROA   
ATOM   4056  HB2 GLN P 259     -33.016-142.149 119.799  0.00 97.00      PROA   
ATOM   4057  CG  GLN P 259     -31.218-142.786 120.845  0.00 97.00      PROA   
ATOM   4058  HG1 GLN P 259     -30.886-141.756 121.080  0.00 97.00      PROA   
ATOM   4059  HG2 GLN P 259     -30.316-143.409 120.672  0.00 97.00      PROA   
ATOM   4060  CD  GLN P 259     -31.978-143.386 122.035  0.00 97.00      PROA   
ATOM   4061  OE1 GLN P 259     -32.024-144.609 122.207  0.00 97.00      PROA   
ATOM   4062  NE2 GLN P 259     -32.600-142.508 122.867  0.00 97.00      PROA   
ATOM   4063 HE21 GLN P 259     -33.101-142.855 123.655  0.00 97.00      PROA   
ATOM   4064 HE22 GLN P 259     -32.544-141.524 122.679  0.00 97.00      PROA   
ATOM   4065  C   GLN P 259     -32.129-142.899 117.092  0.00 97.00      PROA   
ATOM   4066  O   GLN P 259     -33.108-142.362 116.584  0.00 97.00      PROA   
ATOM   4067  N   VAL P 260     -31.600-144.040 116.599  0.00 97.00      PROA   
ATOM   4068  HN  VAL P 260     -30.792-144.446 117.015  0.00 97.00      PROA   
ATOM   4069  CA  VAL P 260     -32.108-144.737 115.438  0.00 97.00      PROA   
ATOM   4070  HA  VAL P 260     -33.084-144.355 115.188  0.00 97.00      PROA   
ATOM   4071  CB  VAL P 260     -31.196-144.599 114.222  0.00 97.00      PROA   
ATOM   4072  HB  VAL P 260     -30.202-145.027 114.466  0.00 97.00      PROA   
ATOM   4073  CG1 VAL P 260     -31.796-145.343 113.009  0.00 97.00      PROA   
ATOM   4074 HG11 VAL P 260     -32.819-144.970 112.790  0.00 97.00      PROA   
ATOM   4075 HG12 VAL P 260     -31.837-146.437 113.181  0.00 97.00      PROA   
ATOM   4076 HG13 VAL P 260     -31.164-145.166 112.115  0.00 97.00      PROA   
ATOM   4077  CG2 VAL P 260     -30.975-143.108 113.883  0.00 97.00      PROA   
ATOM   4078 HG21 VAL P 260     -30.429-142.586 114.694  0.00 97.00      PROA   
ATOM   4079 HG22 VAL P 260     -31.945-142.596 113.722  0.00 97.00      PROA   
ATOM   4080 HG23 VAL P 260     -30.371-143.016 112.955  0.00 97.00      PROA   
ATOM   4081  C   VAL P 260     -32.241-146.190 115.854  0.00 97.00      PROA   
ATOM   4082  O   VAL P 260     -31.316-146.764 116.423  0.00 97.00      PROA   
ATOM   4083  N   LEU P 261     -33.418-146.815 115.611  0.00 97.00      PROA   
ATOM   4084  HN  LEU P 261     -34.151-146.329 115.136  0.00 97.00      PROA   
ATOM   4085  CA  LEU P 261     -33.715-148.162 116.056  0.00 97.00      PROA   
ATOM   4086  HA  LEU P 261     -32.811-148.605 116.443  0.00 97.00      PROA   
ATOM   4087  CB  LEU P 261     -34.786-148.210 117.174  0.00 97.00      PROA   
ATOM   4088  HB1 LEU P 261     -35.067-149.266 117.384  0.00 97.00      PROA   
ATOM   4089  HB2 LEU P 261     -35.697-147.677 116.823  0.00 97.00      PROA   
ATOM   4090  CG  LEU P 261     -34.341-147.588 118.521  0.00 97.00      PROA   
ATOM   4091  HG  LEU P 261     -34.111-146.510 118.351  0.00 97.00      PROA   
ATOM   4092  CD1 LEU P 261     -35.483-147.676 119.548  0.00 97.00      PROA   
ATOM   4093 HD11 LEU P 261     -35.720-148.741 119.763  0.00 97.00      PROA   
ATOM   4094 HD12 LEU P 261     -36.397-147.185 119.155  0.00 97.00      PROA   
ATOM   4095 HD13 LEU P 261     -35.189-147.179 120.497  0.00 97.00      PROA   
ATOM   4096  CD2 LEU P 261     -33.075-148.248 119.099  0.00 97.00      PROA   
ATOM   4097 HD21 LEU P 261     -32.836-147.808 120.089  0.00 97.00      PROA   
ATOM   4098 HD22 LEU P 261     -32.203-148.088 118.434  0.00 97.00      PROA   
ATOM   4099 HD23 LEU P 261     -33.238-149.340 119.226  0.00 97.00      PROA   
ATOM   4100  C   LEU P 261     -34.137-149.064 114.919  0.00 97.00      PROA   
ATOM   4101  O   LEU P 261     -34.986-148.736 114.096  0.00 97.00      PROA   
ATOM   4102  N   GLY P 262     -33.522-150.265 114.882  0.00 97.00      PROA   
ATOM   4103  HN  GLY P 262     -32.874-150.511 115.596  0.00 97.00      PROA   
ATOM   4104  CA  GLY P 262     -33.764-151.302 113.913  0.00 97.00      PROA   
ATOM   4105  HA1 GLY P 262     -33.005-151.232 113.149  0.00 97.00      PROA   
ATOM   4106  HA2 GLY P 262     -34.779-151.248 113.544  0.00 97.00      PROA   
ATOM   4107  C   GLY P 262     -33.569-152.607 114.610  0.00 97.00      PROA   
ATOM   4108  O   GLY P 262     -32.963-152.680 115.676  0.00 97.00      PROA   
ATOM   4109  N   HSD P 263     -34.069-153.690 113.988  0.00 97.00      PROA   
ATOM   4110  HN  HSD P 263     -34.513-153.605 113.100  0.00 97.00      PROA   
ATOM   4111  CA  HSD P 263     -33.931-155.036 114.483  0.00 97.00      PROA   
ATOM   4112  HA  HSD P 263     -33.226-155.069 115.303  0.00 97.00      PROA   
ATOM   4113  CB  HSD P 263     -35.284-155.633 114.936  0.00 97.00      PROA   
ATOM   4114  HB1 HSD P 263     -35.175-156.713 115.177  0.00 97.00      PROA   
ATOM   4115  HB2 HSD P 263     -36.021-155.540 114.108  0.00 97.00      PROA   
ATOM   4116  ND1 HSD P 263     -35.803-155.386 117.431  0.00 97.00      PROA   
ATOM   4117  HD1 HSD P 263     -35.404-156.254 117.730  0.00 97.00      PROA   
ATOM   4118  CG  HSD P 263     -35.833-154.902 116.138  0.00 97.00      PROA   
ATOM   4119  CE1 HSD P 263     -36.458-154.485 118.206  0.00 97.00      PROA   
ATOM   4120  HE1 HSD P 263     -36.591-154.608 119.281  0.00 97.00      PROA   
ATOM   4121  NE2 HSD P 263     -36.915-153.466 117.505  0.00 97.00      PROA   
ATOM   4122  CD2 HSD P 263     -36.531-153.733 116.203  0.00 97.00      PROA   
ATOM   4123  HD2 HSD P 263     -36.797-153.041 115.414  0.00 97.00      PROA   
ATOM   4124  C   HSD P 263     -33.350-155.801 113.328  0.00 97.00      PROA   
ATOM   4125  O   HSD P 263     -33.759-155.593 112.188  0.00 97.00      PROA   
ATOM   4126  N   GLN P 264     -32.337-156.663 113.586  0.00 97.00      PROA   
ATOM   4127  HN  GLN P 264     -32.035-156.836 114.521  0.00 97.00      PROA   
ATOM   4128  CA  GLN P 264     -31.542-157.309 112.557  0.00 97.00      PROA   
ATOM   4129  HA  GLN P 264     -31.087-156.506 111.993  0.00 97.00      PROA   
ATOM   4130  CB  GLN P 264     -30.374-158.123 113.170  0.00 97.00      PROA   
ATOM   4131  HB1 GLN P 264     -29.924-158.796 112.408  0.00 97.00      PROA   
ATOM   4132  HB2 GLN P 264     -30.803-158.759 113.977  0.00 97.00      PROA   
ATOM   4133  CG  GLN P 264     -29.255-157.209 113.729  0.00 97.00      PROA   
ATOM   4134  HG1 GLN P 264     -29.700-156.316 114.217  0.00 97.00      PROA   
ATOM   4135  HG2 GLN P 264     -28.601-156.855 112.904  0.00 97.00      PROA   
ATOM   4136  CD  GLN P 264     -28.404-157.906 114.798  0.00 97.00      PROA   
ATOM   4137  OE1 GLN P 264     -28.365-157.470 115.954  0.00 97.00      PROA   
ATOM   4138  NE2 GLN P 264     -27.701-159.003 114.406  0.00 97.00      PROA   
ATOM   4139 HE21 GLN P 264     -27.146-159.473 115.090  0.00 97.00      PROA   
ATOM   4140 HE22 GLN P 264     -27.746-159.312 113.457  0.00 97.00      PROA   
ATOM   4141  C   GLN P 264     -32.325-158.126 111.541  0.00 97.00      PROA   
ATOM   4142  O   GLN P 264     -33.212-158.910 111.873  0.00 97.00      PROA   
ATOM   4143  N   GLN P 265     -32.006-157.900 110.250  0.00 97.00      PROA   
ATOM   4144  HN  GLN P 265     -31.248-157.288 110.029  0.00 97.00      PROA   
ATOM   4145  CA  GLN P 265     -32.799-158.293 109.113  0.00 97.00      PROA   
ATOM   4146  HA  GLN P 265     -33.778-158.550 109.484  0.00 97.00      PROA   
ATOM   4147  CB  GLN P 265     -32.981-157.120 108.097  0.00 97.00      PROA   
ATOM   4148  HB1 GLN P 265     -33.680-156.386 108.556  0.00 97.00      PROA   
ATOM   4149  HB2 GLN P 265     -33.483-157.506 107.181  0.00 97.00      PROA   
ATOM   4150  CG  GLN P 265     -31.697-156.363 107.655  0.00 97.00      PROA   
ATOM   4151  HG1 GLN P 265     -31.933-155.746 106.760  0.00 97.00      PROA   
ATOM   4152  HG2 GLN P 265     -30.919-157.096 107.358  0.00 97.00      PROA   
ATOM   4153  CD  GLN P 265     -31.094-155.453 108.741  0.00 97.00      PROA   
ATOM   4154  OE1 GLN P 265     -30.199-155.862 109.488  0.00 97.00      PROA   
ATOM   4155  NE2 GLN P 265     -31.587-154.187 108.827  0.00 97.00      PROA   
ATOM   4156 HE21 GLN P 265     -31.234-153.582 109.545  0.00 97.00      PROA   
ATOM   4157 HE22 GLN P 265     -32.286-153.870 108.191  0.00 97.00      PROA   
ATOM   4158  C   GLN P 265     -32.212-159.502 108.401  0.00 97.00      PROA   
ATOM   4159  O   GLN P 265     -31.000-159.712 108.455  0.00 97.00      PROA   
ATOM   4160  N   PRO P 266     -33.005-160.328 107.709  0.00 97.00      PROA   
ATOM   4161  CD  PRO P 266     -34.465-160.370 107.844  0.00 97.00      PROA   
ATOM   4162  HD1 PRO P 266     -34.890-159.456 107.374  0.00 97.00      PROA   
ATOM   4163  HD2 PRO P 266     -34.778-160.440 108.909  0.00 97.00      PROA   
ATOM   4164  CA  PRO P 266     -32.561-161.126 106.566  0.00 97.00      PROA   
ATOM   4165  HA  PRO P 266     -31.975-161.939 106.970  0.00 97.00      PROA   
ATOM   4166  CB  PRO P 266     -33.868-161.607 105.906  0.00 97.00      PROA   
ATOM   4167  HB1 PRO P 266     -33.760-162.601 105.430  0.00 97.00      PROA   
ATOM   4168  HB2 PRO P 266     -34.216-160.874 105.145  0.00 97.00      PROA   
ATOM   4169  CG  PRO P 266     -34.882-161.609 107.054  0.00 97.00      PROA   
ATOM   4170  HG1 PRO P 266     -35.931-161.558 106.700  0.00 97.00      PROA   
ATOM   4171  HG2 PRO P 266     -34.744-162.515 107.685  0.00 97.00      PROA   
ATOM   4172  C   PRO P 266     -31.665-160.388 105.578  0.00 97.00      PROA   
ATOM   4173  O   PRO P 266     -31.945-159.236 105.253  0.00 97.00      PROA   
ATOM   4174  N   THR P 267     -30.584-161.032 105.089  0.00 97.00      PROA   
ATOM   4175  HN  THR P 267     -30.301-161.911 105.469  0.00 97.00      PROA   
ATOM   4176  CA  THR P 267     -29.775-160.546 103.977  0.00 97.00      PROA   
ATOM   4177  HA  THR P 267     -29.491-159.538 104.253  0.00 97.00      PROA   
ATOM   4178  CB  THR P 267     -28.490-161.342 103.773  0.00 97.00      PROA   
ATOM   4179  HB  THR P 267     -28.647-162.204 103.087  0.00 97.00      PROA   
ATOM   4180  OG1 THR P 267     -28.026-161.883 105.002  0.00 97.00      PROA   
ATOM   4181  HG1 THR P 267     -27.917-161.128 105.587  0.00 97.00      PROA   
ATOM   4182  CG2 THR P 267     -27.386-160.434 103.202  0.00 97.00      PROA   
ATOM   4183 HG21 THR P 267     -27.181-159.591 103.897  0.00 97.00      PROA   
ATOM   4184 HG22 THR P 267     -27.686-160.015 102.221  0.00 97.00      PROA   
ATOM   4185 HG23 THR P 267     -26.449-161.014 103.068  0.00 97.00      PROA   
ATOM   4186  C   THR P 267     -30.516-160.425 102.642  0.00 97.00      PROA   
ATOM   4187  O   THR P 267     -30.303-159.407 101.983  0.00 97.00      PROA   
ATOM   4188  N   PRO P 268     -31.377-161.334 102.163  0.00 97.00      PROA   
ATOM   4189  CD  PRO P 268     -31.437-162.751 102.554  0.00 97.00      PROA   
ATOM   4190  HD1 PRO P 268     -31.556-162.873 103.649  0.00 97.00      PROA   
ATOM   4191  HD2 PRO P 268     -30.516-163.270 102.208  0.00 97.00      PROA   
ATOM   4192  CA  PRO P 268     -32.266-161.050 101.040  0.00 97.00      PROA   
ATOM   4193  HA  PRO P 268     -31.742-160.503 100.268  0.00 97.00      PROA   
ATOM   4194  CB  PRO P 268     -32.721-162.441 100.564  0.00 97.00      PROA   
ATOM   4195  HB1 PRO P 268     -31.984-162.826  99.823  0.00 97.00      PROA   
ATOM   4196  HB2 PRO P 268     -33.725-162.441 100.095  0.00 97.00      PROA   
ATOM   4197  CG  PRO P 268     -32.663-163.305 101.826  0.00 97.00      PROA   
ATOM   4198  HG1 PRO P 268     -33.570-163.109 102.441  0.00 97.00      PROA   
ATOM   4199  HG2 PRO P 268     -32.588-164.389 101.612  0.00 97.00      PROA   
ATOM   4200  C   PRO P 268     -33.456-160.214 101.480  0.00 97.00      PROA   
ATOM   4201  O   PRO P 268     -33.903-160.330 102.620  0.00 97.00      PROA   
ATOM   4202  N   VAL P 269     -33.962-159.362 100.562  0.00 97.00      PROA   
ATOM   4203  HN  VAL P 269     -33.610-159.307  99.633  0.00 97.00      PROA   
ATOM   4204  CA  VAL P 269     -35.143-158.553 100.707  0.00 97.00      PROA   
ATOM   4205  HA  VAL P 269     -35.845-159.072 101.344  0.00 97.00      PROA   
ATOM   4206  CB  VAL P 269     -34.835-157.165 101.282  0.00 97.00      PROA   
ATOM   4207  HB  VAL P 269     -34.312-157.315 102.257  0.00 97.00      PROA   
ATOM   4208  CG1 VAL P 269     -33.897-156.368 100.351  0.00 97.00      PROA   
ATOM   4209 HG11 VAL P 269     -34.384-156.207  99.368  0.00 97.00      PROA   
ATOM   4210 HG12 VAL P 269     -32.942-156.909 100.192  0.00 97.00      PROA   
ATOM   4211 HG13 VAL P 269     -33.670-155.373 100.792  0.00 97.00      PROA   
ATOM   4212  CG2 VAL P 269     -36.142-156.397 101.559  0.00 97.00      PROA   
ATOM   4213 HG21 VAL P 269     -36.803-156.982 102.231  0.00 97.00      PROA   
ATOM   4214 HG22 VAL P 269     -36.680-156.210 100.607  0.00 97.00      PROA   
ATOM   4215 HG23 VAL P 269     -35.925-155.415 102.031  0.00 97.00      PROA   
ATOM   4216  C   VAL P 269     -35.747-158.505  99.281  0.00 97.00      PROA   
ATOM   4217  OT1 VAL P 269     -34.991-158.744  98.298  0.00 97.00      PROA   
ATOM   4218  OT2 VAL P 269     -36.977-158.261  99.157  0.00 97.00      PROA   
END
