# Supplementary material for: The solution structure of the unbound IgG Fc receptor CD64 resembles its crystal structure: Implications for function
Source: PLoS One. 2023 Sep 21;18(9):e0288351. doi: 10.1371/journal.pone.0288351 (PMC10513344; doi:10.1371/journal.pone.0288351)
Supplement: S1 File — (ZIP) [file pone.0288351.s003.zip › CD64V03 E11/Top100/EM_done_ready_for_EM_top100_0p11_E11.dcd_206700.pdb.pdb]

REMARK  FINAL COORDINATES WRITTEN BY NAMD AT TIMESTEP 2000
ATOM      1  N   LYS P   1     -24.471 -48.351 122.370  0.00 97.00      PROA   
ATOM      2  HT1 LYS P   1     -23.985 -49.012 123.013  0.00 97.00      PROA   
ATOM      3  HT2 LYS P   1     -25.234 -47.907 122.926  0.00 97.00      PROA   
ATOM      4  HT3 LYS P   1     -23.793 -47.628 122.059  0.00 97.00      PROA   
ATOM      5  CA  LYS P   1     -25.024 -49.107 121.221  0.00 97.00      PROA   
ATOM      6  HA  LYS P   1     -25.447 -50.019 121.616  0.00 97.00      PROA   
ATOM      7  CB  LYS P   1     -26.151 -48.309 120.500  0.00 97.00      PROA   
ATOM      8  HB1 LYS P   1     -26.356 -48.796 119.522  0.00 97.00      PROA   
ATOM      9  HB2 LYS P   1     -25.818 -47.272 120.280  0.00 97.00      PROA   
ATOM     10  CG  LYS P   1     -27.486 -48.270 121.276  0.00 97.00      PROA   
ATOM     11  HG1 LYS P   1     -27.376 -47.565 122.130  0.00 97.00      PROA   
ATOM     12  HG2 LYS P   1     -27.705 -49.273 121.704  0.00 97.00      PROA   
ATOM     13  CD  LYS P   1     -28.699 -47.815 120.438  0.00 97.00      PROA   
ATOM     14  HD1 LYS P   1     -28.454 -46.845 119.952  0.00 97.00      PROA   
ATOM     15  HD2 LYS P   1     -29.544 -47.635 121.142  0.00 97.00      PROA   
ATOM     16  CE  LYS P   1     -29.138 -48.833 119.370  0.00 97.00      PROA   
ATOM     17  HE1 LYS P   1     -29.320 -49.824 119.839  0.00 97.00      PROA   
ATOM     18  HE2 LYS P   1     -28.361 -48.943 118.585  0.00 97.00      PROA   
ATOM     19  NZ  LYS P   1     -30.396 -48.415 118.699  0.00 97.00      PROA   
ATOM     20  HZ1 LYS P   1     -30.266 -47.484 118.255  0.00 97.00      PROA   
ATOM     21  HZ2 LYS P   1     -31.165 -48.357 119.398  0.00 97.00      PROA   
ATOM     22  HZ3 LYS P   1     -30.649 -49.111 117.969  0.00 97.00      PROA   
ATOM     23  C   LYS P   1     -23.929 -49.509 120.271  0.00 97.00      PROA   
ATOM     24  O   LYS P   1     -22.801 -49.030 120.364  0.00 97.00      PROA   
ATOM     25  N   ALA P   2     -24.248 -50.416 119.324  0.00 97.00      PROA   
ATOM     26  HN  ALA P   2     -25.138 -50.861 119.267  0.00 97.00      PROA   
ATOM     27  CA  ALA P   2     -23.383 -50.813 118.255  0.00 97.00      PROA   
ATOM     28  HA  ALA P   2     -22.880 -49.947 117.843  0.00 97.00      PROA   
ATOM     29  CB  ALA P   2     -22.380 -51.901 118.691  0.00 97.00      PROA   
ATOM     30  HB1 ALA P   2     -22.915 -52.772 119.125  0.00 97.00      PROA   
ATOM     31  HB2 ALA P   2     -21.698 -51.497 119.471  0.00 97.00      PROA   
ATOM     32  HB3 ALA P   2     -21.763 -52.249 117.837  0.00 97.00      PROA   
ATOM     33  C   ALA P   2     -24.360 -51.348 117.239  0.00 97.00      PROA   
ATOM     34  O   ALA P   2     -25.557 -51.411 117.521  0.00 97.00      PROA   
ATOM     35  N   VAL P   3     -23.868 -51.720 116.031  0.00 97.00      PROA   
ATOM     36  HN  VAL P   3     -22.913 -51.563 115.797  0.00 97.00      PROA   
ATOM     37  CA  VAL P   3     -24.574 -52.531 115.060  0.00 97.00      PROA   
ATOM     38  HA  VAL P   3     -25.215 -53.222 115.588  0.00 97.00      PROA   
ATOM     39  CB  VAL P   3     -25.390 -51.788 113.989  0.00 97.00      PROA   
ATOM     40  HB  VAL P   3     -25.800 -52.541 113.275  0.00 97.00      PROA   
ATOM     41  CG1 VAL P   3     -26.603 -51.081 114.627  0.00 97.00      PROA   
ATOM     42 HG11 VAL P   3     -26.266 -50.241 115.269  0.00 97.00      PROA   
ATOM     43 HG12 VAL P   3     -27.188 -51.795 115.242  0.00 97.00      PROA   
ATOM     44 HG13 VAL P   3     -27.263 -50.669 113.833  0.00 97.00      PROA   
ATOM     45  CG2 VAL P   3     -24.528 -50.783 113.197  0.00 97.00      PROA   
ATOM     46 HG21 VAL P   3     -23.733 -51.301 112.624  0.00 97.00      PROA   
ATOM     47 HG22 VAL P   3     -24.054 -50.047 113.877  0.00 97.00      PROA   
ATOM     48 HG23 VAL P   3     -25.162 -50.224 112.476  0.00 97.00      PROA   
ATOM     49  C   VAL P   3     -23.470 -53.334 114.405  0.00 97.00      PROA   
ATOM     50  O   VAL P   3     -22.337 -52.863 114.312  0.00 97.00      PROA   
ATOM     51  N   ILE P   4     -23.757 -54.586 113.966  0.00 97.00      PROA   
ATOM     52  HN  ILE P   4     -24.655 -54.996 114.121  0.00 97.00      PROA   
ATOM     53  CA  ILE P   4     -22.732 -55.468 113.425  0.00 97.00      PROA   
ATOM     54  HA  ILE P   4     -21.761 -55.057 113.657  0.00 97.00      PROA   
ATOM     55  CB  ILE P   4     -22.747 -56.857 114.068  0.00 97.00      PROA   
ATOM     56  HB  ILE P   4     -23.738 -57.331 113.888  0.00 97.00      PROA   
ATOM     57  CG2 ILE P   4     -21.628 -57.731 113.448  0.00 97.00      PROA   
ATOM     58 HG21 ILE P   4     -20.662 -57.181 113.469  0.00 97.00      PROA   
ATOM     59 HG22 ILE P   4     -21.866 -58.008 112.400  0.00 97.00      PROA   
ATOM     60 HG23 ILE P   4     -21.493 -58.669 114.019  0.00 97.00      PROA   
ATOM     61  CG1 ILE P   4     -22.548 -56.746 115.601  0.00 97.00      PROA   
ATOM     62 HG11 ILE P   4     -23.184 -55.942 116.029  0.00 97.00      PROA   
ATOM     63 HG12 ILE P   4     -21.490 -56.467 115.775  0.00 97.00      PROA   
ATOM     64  CD  ILE P   4     -22.870 -58.028 116.373  0.00 97.00      PROA   
ATOM     65  HD1 ILE P   4     -22.372 -58.916 115.934  0.00 97.00      PROA   
ATOM     66  HD2 ILE P   4     -23.967 -58.204 116.375  0.00 97.00      PROA   
ATOM     67  HD3 ILE P   4     -22.530 -57.928 117.424  0.00 97.00      PROA   
ATOM     68  C   ILE P   4     -22.821 -55.570 111.906  0.00 97.00      PROA   
ATOM     69  O   ILE P   4     -23.888 -55.776 111.330  0.00 97.00      PROA   
ATOM     70  N   LYS P   5     -21.663 -55.441 111.214  0.00 97.00      PROA   
ATOM     71  HN  LYS P   5     -20.830 -55.169 111.695  0.00 97.00      PROA   
ATOM     72  CA  LYS P   5     -21.553 -55.640 109.781  0.00 97.00      PROA   
ATOM     73  HA  LYS P   5     -22.528 -55.829 109.356  0.00 97.00      PROA   
ATOM     74  CB  LYS P   5     -20.916 -54.419 109.071  0.00 97.00      PROA   
ATOM     75  HB1 LYS P   5     -20.881 -54.600 107.973  0.00 97.00      PROA   
ATOM     76  HB2 LYS P   5     -19.870 -54.285 109.429  0.00 97.00      PROA   
ATOM     77  CG  LYS P   5     -21.644 -53.087 109.321  0.00 97.00      PROA   
ATOM     78  HG1 LYS P   5     -21.052 -52.292 108.815  0.00 97.00      PROA   
ATOM     79  HG2 LYS P   5     -21.633 -52.863 110.411  0.00 97.00      PROA   
ATOM     80  CD  LYS P   5     -23.096 -53.048 108.807  0.00 97.00      PROA   
ATOM     81  HD1 LYS P   5     -23.653 -53.913 109.229  0.00 97.00      PROA   
ATOM     82  HD2 LYS P   5     -23.095 -53.156 107.701  0.00 97.00      PROA   
ATOM     83  CE  LYS P   5     -23.860 -51.781 109.212  0.00 97.00      PROA   
ATOM     84  HE1 LYS P   5     -23.919 -51.726 110.323  0.00 97.00      PROA   
ATOM     85  HE2 LYS P   5     -24.887 -51.765 108.795  0.00 97.00      PROA   
ATOM     86  NZ  LYS P   5     -23.160 -50.571 108.750  0.00 97.00      PROA   
ATOM     87  HZ1 LYS P   5     -23.240 -50.353 107.743  0.00 97.00      PROA   
ATOM     88  HZ2 LYS P   5     -22.152 -50.663 109.016  0.00 97.00      PROA   
ATOM     89  HZ3 LYS P   5     -23.458 -49.761 109.337  0.00 97.00      PROA   
ATOM     90  C   LYS P   5     -20.678 -56.840 109.481  0.00 97.00      PROA   
ATOM     91  O   LYS P   5     -19.478 -56.832 109.730  0.00 97.00      PROA   
ATOM     92  N   LEU P   6     -21.249 -57.907 108.878  0.00 97.00      PROA   
ATOM     93  HN  LEU P   6     -22.233 -57.954 108.726  0.00 97.00      PROA   
ATOM     94  CA  LEU P   6     -20.485 -59.018 108.346  0.00 97.00      PROA   
ATOM     95  HA  LEU P   6     -19.697 -59.262 109.046  0.00 97.00      PROA   
ATOM     96  CB  LEU P   6     -21.354 -60.288 108.147  0.00 97.00      PROA   
ATOM     97  HB1 LEU P   6     -20.670 -61.130 107.899  0.00 97.00      PROA   
ATOM     98  HB2 LEU P   6     -22.049 -60.159 107.289  0.00 97.00      PROA   
ATOM     99  CG  LEU P   6     -22.205 -60.713 109.373  0.00 97.00      PROA   
ATOM    100  HG  LEU P   6     -21.685 -60.373 110.298  0.00 97.00      PROA   
ATOM    101  CD1 LEU P   6     -23.625 -60.112 109.359  0.00 97.00      PROA   
ATOM    102 HD11 LEU P   6     -24.150 -60.406 108.425  0.00 97.00      PROA   
ATOM    103 HD12 LEU P   6     -23.603 -59.007 109.421  0.00 97.00      PROA   
ATOM    104 HD13 LEU P   6     -24.211 -60.495 110.221  0.00 97.00      PROA   
ATOM    105  CD2 LEU P   6     -22.314 -62.246 109.445  0.00 97.00      PROA   
ATOM    106 HD21 LEU P   6     -21.310 -62.710 109.531  0.00 97.00      PROA   
ATOM    107 HD22 LEU P   6     -22.807 -62.635 108.529  0.00 97.00      PROA   
ATOM    108 HD23 LEU P   6     -22.922 -62.545 110.325  0.00 97.00      PROA   
ATOM    109  C   LEU P   6     -19.854 -58.603 107.020  0.00 97.00      PROA   
ATOM    110  O   LEU P   6     -20.548 -58.140 106.118  0.00 97.00      PROA   
ATOM    111  N   GLN P   7     -18.509 -58.703 106.881  0.00 97.00      PROA   
ATOM    112  HN  GLN P   7     -17.939 -59.032 107.635  0.00 97.00      PROA   
ATOM    113  CA  GLN P   7     -17.796 -58.297 105.676  0.00 97.00      PROA   
ATOM    114  HA  GLN P   7     -18.134 -57.290 105.467  0.00 97.00      PROA   
ATOM    115  CB  GLN P   7     -16.274 -58.156 105.954  0.00 97.00      PROA   
ATOM    116  HB1 GLN P   7     -15.948 -59.061 106.510  0.00 97.00      PROA   
ATOM    117  HB2 GLN P   7     -16.163 -57.292 106.648  0.00 97.00      PROA   
ATOM    118  CG  GLN P   7     -15.359 -57.971 104.724  0.00 97.00      PROA   
ATOM    119  HG1 GLN P   7     -15.720 -57.111 104.120  0.00 97.00      PROA   
ATOM    120  HG2 GLN P   7     -15.364 -58.882 104.090  0.00 97.00      PROA   
ATOM    121  CD  GLN P   7     -13.933 -57.644 105.188  0.00 97.00      PROA   
ATOM    122  OE1 GLN P   7     -13.734 -56.754 106.020  0.00 97.00      PROA   
ATOM    123  NE2 GLN P   7     -12.908 -58.364 104.655  0.00 97.00      PROA   
ATOM    124 HE21 GLN P   7     -11.986 -58.156 104.976  0.00 97.00      PROA   
ATOM    125 HE22 GLN P   7     -13.081 -59.073 103.973  0.00 97.00      PROA   
ATOM    126  C   GLN P   7     -18.128 -59.059 104.394  0.00 97.00      PROA   
ATOM    127  O   GLN P   7     -18.424 -58.408 103.391  0.00 97.00      PROA   
ATOM    128  N   PRO P   8     -18.186 -60.388 104.332  0.00 97.00      PROA   
ATOM    129  CD  PRO P   8     -17.374 -61.295 105.135  0.00 97.00      PROA   
ATOM    130  HD1 PRO P   8     -17.893 -61.448 106.102  0.00 97.00      PROA   
ATOM    131  HD2 PRO P   8     -16.346 -60.908 105.299  0.00 97.00      PROA   
ATOM    132  CA  PRO P   8     -19.155 -61.108 103.515  0.00 97.00      PROA   
ATOM    133  HA  PRO P   8     -19.112 -60.736 102.503  0.00 97.00      PROA   
ATOM    134  CB  PRO P   8     -18.720 -62.591 103.609  0.00 97.00      PROA   
ATOM    135  HB1 PRO P   8     -18.643 -63.049 102.602  0.00 97.00      PROA   
ATOM    136  HB2 PRO P   8     -19.419 -63.202 104.220  0.00 97.00      PROA   
ATOM    137  CG  PRO P   8     -17.348 -62.578 104.306  0.00 97.00      PROA   
ATOM    138  HG1 PRO P   8     -17.185 -63.486 104.917  0.00 97.00      PROA   
ATOM    139  HG2 PRO P   8     -16.545 -62.508 103.540  0.00 97.00      PROA   
ATOM    140  C   PRO P   8     -20.546 -60.898 104.111  0.00 97.00      PROA   
ATOM    141  O   PRO P   8     -20.654 -61.241 105.286  0.00 97.00      PROA   
ATOM    142  N   PRO P   9     -21.597 -60.390 103.465  0.00 97.00      PROA   
ATOM    143  CD  PRO P   9     -21.578 -59.999 102.051  0.00 97.00      PROA   
ATOM    144  HD1 PRO P   9     -21.255 -60.846 101.407  0.00 97.00      PROA   
ATOM    145  HD2 PRO P   9     -20.893 -59.130 101.925  0.00 97.00      PROA   
ATOM    146  CA  PRO P   9     -22.867 -60.049 104.117  0.00 97.00      PROA   
ATOM    147  HA  PRO P   9     -22.690 -59.573 105.070  0.00 97.00      PROA   
ATOM    148  CB  PRO P   9     -23.500 -59.077 103.103  0.00 97.00      PROA   
ATOM    149  HB1 PRO P   9     -23.065 -58.064 103.270  0.00 97.00      PROA   
ATOM    150  HB2 PRO P   9     -24.601 -58.994 103.169  0.00 97.00      PROA   
ATOM    151  CG  PRO P   9     -23.018 -59.589 101.743  0.00 97.00      PROA   
ATOM    152  HG1 PRO P   9     -23.609 -60.486 101.457  0.00 97.00      PROA   
ATOM    153  HG2 PRO P   9     -23.091 -58.829 100.941  0.00 97.00      PROA   
ATOM    154  C   PRO P   9     -23.748 -61.273 104.354  0.00 97.00      PROA   
ATOM    155  O   PRO P   9     -24.959 -61.197 104.151  0.00 97.00      PROA   
ATOM    156  N   TRP P  10     -23.176 -62.411 104.794  0.00 97.00      PROA   
ATOM    157  HN  TRP P  10     -22.210 -62.406 105.040  0.00 97.00      PROA   
ATOM    158  CA  TRP P  10     -23.844 -63.690 104.774  0.00 97.00      PROA   
ATOM    159  HA  TRP P  10     -24.843 -63.580 104.376  0.00 97.00      PROA   
ATOM    160  CB  TRP P  10     -23.064 -64.703 103.897  0.00 97.00      PROA   
ATOM    161  HB1 TRP P  10     -23.660 -65.633 103.785  0.00 97.00      PROA   
ATOM    162  HB2 TRP P  10     -22.121 -64.975 104.425  0.00 97.00      PROA   
ATOM    163  CG  TRP P  10     -22.692 -64.203 102.530  0.00 97.00      PROA   
ATOM    164  CD1 TRP P  10     -21.446 -64.327 101.971  0.00 97.00      PROA   
ATOM    165  HD1 TRP P  10     -20.604 -64.802 102.457  0.00 97.00      PROA   
ATOM    166  NE1 TRP P  10     -21.457 -63.838 100.693  0.00 97.00      PROA   
ATOM    167  HE1 TRP P  10     -20.756 -63.970 100.028  0.00 97.00      PROA   
ATOM    168  CE2 TRP P  10     -22.700 -63.361 100.396  0.00 97.00      PROA   
ATOM    169  CD2 TRP P  10     -23.514 -63.559 101.534  0.00 97.00      PROA   
ATOM    170  CE3 TRP P  10     -24.849 -63.148 101.493  0.00 97.00      PROA   
ATOM    171  HE3 TRP P  10     -25.503 -63.254 102.345  0.00 97.00      PROA   
ATOM    172  CZ3 TRP P  10     -25.348 -62.579 100.317  0.00 97.00      PROA   
ATOM    173  HZ3 TRP P  10     -26.382 -62.264 100.275  0.00 97.00      PROA   
ATOM    174  CZ2 TRP P  10     -23.191 -62.790  99.229  0.00 97.00      PROA   
ATOM    175  HZ2 TRP P  10     -22.561 -62.644  98.365  0.00 97.00      PROA   
ATOM    176  CH2 TRP P  10     -24.533 -62.406  99.203  0.00 97.00      PROA   
ATOM    177  HH2 TRP P  10     -24.946 -61.955  98.311  0.00 97.00      PROA   
ATOM    178  C   TRP P  10     -23.972 -64.237 106.175  0.00 97.00      PROA   
ATOM    179  O   TRP P  10     -22.995 -64.617 106.816  0.00 97.00      PROA   
ATOM    180  N   VAL P  11     -25.222 -64.306 106.684  0.00 97.00      PROA   
ATOM    181  HN  VAL P  11     -25.996 -63.937 106.172  0.00 97.00      PROA   
ATOM    182  CA  VAL P  11     -25.510 -64.760 108.033  0.00 97.00      PROA   
ATOM    183  HA  VAL P  11     -24.709 -64.428 108.677  0.00 97.00      PROA   
ATOM    184  CB  VAL P  11     -26.808 -64.115 108.525  0.00 97.00      PROA   
ATOM    185  HB  VAL P  11     -27.673 -64.514 107.949  0.00 97.00      PROA   
ATOM    186  CG1 VAL P  11     -27.015 -64.403 110.021  0.00 97.00      PROA   
ATOM    187 HG11 VAL P  11     -26.137 -64.062 110.611  0.00 97.00      PROA   
ATOM    188 HG12 VAL P  11     -27.160 -65.487 110.191  0.00 97.00      PROA   
ATOM    189 HG13 VAL P  11     -27.916 -63.872 110.395  0.00 97.00      PROA   
ATOM    190  CG2 VAL P  11     -26.745 -62.582 108.304  0.00 97.00      PROA   
ATOM    191 HG21 VAL P  11     -26.748 -62.315 107.228  0.00 97.00      PROA   
ATOM    192 HG22 VAL P  11     -25.833 -62.159 108.775  0.00 97.00      PROA   
ATOM    193 HG23 VAL P  11     -27.628 -62.096 108.770  0.00 97.00      PROA   
ATOM    194  C   VAL P  11     -25.541 -66.296 108.098  0.00 97.00      PROA   
ATOM    195  O   VAL P  11     -25.424 -66.901 109.162  0.00 97.00      PROA   
ATOM    196  N   SER P  12     -25.630 -66.958 106.924  0.00 97.00      PROA   
ATOM    197  HN  SER P  12     -25.679 -66.424 106.087  0.00 97.00      PROA   
ATOM    198  CA  SER P  12     -25.581 -68.400 106.746  0.00 97.00      PROA   
ATOM    199  HA  SER P  12     -25.429 -68.888 107.699  0.00 97.00      PROA   
ATOM    200  CB  SER P  12     -26.911 -68.940 106.130  0.00 97.00      PROA   
ATOM    201  HB1 SER P  12     -27.219 -68.284 105.288  0.00 97.00      PROA   
ATOM    202  HB2 SER P  12     -27.704 -68.894 106.910  0.00 97.00      PROA   
ATOM    203  OG  SER P  12     -26.836 -70.277 105.643  0.00 97.00      PROA   
ATOM    204  HG1 SER P  12     -26.864 -70.855 106.413  0.00 97.00      PROA   
ATOM    205  C   SER P  12     -24.373 -68.695 105.870  0.00 97.00      PROA   
ATOM    206  O   SER P  12     -24.230 -68.120 104.792  0.00 97.00      PROA   
ATOM    207  N   VAL P  13     -23.445 -69.576 106.335  0.00 97.00      PROA   
ATOM    208  HN  VAL P  13     -23.568 -70.017 107.223  0.00 97.00      PROA   
ATOM    209  CA  VAL P  13     -22.144 -69.737 105.695  0.00 97.00      PROA   
ATOM    210  HA  VAL P  13     -22.266 -69.556 104.637  0.00 97.00      PROA   
ATOM    211  CB  VAL P  13     -21.152 -68.713 106.263  0.00 97.00      PROA   
ATOM    212  HB  VAL P  13     -21.670 -67.723 106.273  0.00 97.00      PROA   
ATOM    213  CG1 VAL P  13     -20.753 -69.040 107.718  0.00 97.00      PROA   
ATOM    214 HG11 VAL P  13     -20.177 -69.988 107.769  0.00 97.00      PROA   
ATOM    215 HG12 VAL P  13     -21.648 -69.132 108.365  0.00 97.00      PROA   
ATOM    216 HG13 VAL P  13     -20.110 -68.232 108.126  0.00 97.00      PROA   
ATOM    217  CG2 VAL P  13     -19.916 -68.558 105.356  0.00 97.00      PROA   
ATOM    218 HG21 VAL P  13     -20.215 -68.361 104.305  0.00 97.00      PROA   
ATOM    219 HG22 VAL P  13     -19.285 -69.469 105.388  0.00 97.00      PROA   
ATOM    220 HG23 VAL P  13     -19.292 -67.709 105.708  0.00 97.00      PROA   
ATOM    221  C   VAL P  13     -21.635 -71.171 105.835  0.00 97.00      PROA   
ATOM    222  O   VAL P  13     -22.056 -71.915 106.714  0.00 97.00      PROA   
ATOM    223  N   PHE P  14     -20.716 -71.627 104.944  0.00 97.00      PROA   
ATOM    224  HN  PHE P  14     -20.404 -71.059 104.184  0.00 97.00      PROA   
ATOM    225  CA  PHE P  14     -20.067 -72.923 105.074  0.00 97.00      PROA   
ATOM    226  HA  PHE P  14     -20.799 -73.625 105.445  0.00 97.00      PROA   
ATOM    227  CB  PHE P  14     -19.493 -73.462 103.735  0.00 97.00      PROA   
ATOM    228  HB1 PHE P  14     -18.910 -74.395 103.884  0.00 97.00      PROA   
ATOM    229  HB2 PHE P  14     -18.819 -72.701 103.281  0.00 97.00      PROA   
ATOM    230  CG  PHE P  14     -20.578 -73.817 102.757  0.00 97.00      PROA   
ATOM    231  CD1 PHE P  14     -21.556 -74.774 103.083  0.00 97.00      PROA   
ATOM    232  HD1 PHE P  14     -21.571 -75.211 104.069  0.00 97.00      PROA   
ATOM    233  CE1 PHE P  14     -22.492 -75.190 102.128  0.00 97.00      PROA   
ATOM    234  HE1 PHE P  14     -23.234 -75.932 102.385  0.00 97.00      PROA   
ATOM    235  CZ  PHE P  14     -22.467 -74.643 100.839  0.00 97.00      PROA   
ATOM    236  HZ  PHE P  14     -23.184 -74.964 100.100  0.00 97.00      PROA   
ATOM    237  CD2 PHE P  14     -20.558 -73.285 101.458  0.00 97.00      PROA   
ATOM    238  HD2 PHE P  14     -19.791 -72.576 101.186  0.00 97.00      PROA   
ATOM    239  CE2 PHE P  14     -21.507 -73.678 100.509  0.00 97.00      PROA   
ATOM    240  HE2 PHE P  14     -21.490 -73.237  99.524  0.00 97.00      PROA   
ATOM    241  C   PHE P  14     -18.915 -72.934 106.064  0.00 97.00      PROA   
ATOM    242  O   PHE P  14     -18.304 -71.911 106.361  0.00 97.00      PROA   
ATOM    243  N   GLN P  15     -18.557 -74.146 106.559  0.00 97.00      PROA   
ATOM    244  HN  GLN P  15     -19.173 -74.926 106.465  0.00 97.00      PROA   
ATOM    245  CA  GLN P  15     -17.256 -74.434 107.148  0.00 97.00      PROA   
ATOM    246  HA  GLN P  15     -17.158 -73.813 108.029  0.00 97.00      PROA   
ATOM    247  CB  GLN P  15     -17.133 -75.927 107.565  0.00 97.00      PROA   
ATOM    248  HB1 GLN P  15     -17.864 -76.108 108.387  0.00 97.00      PROA   
ATOM    249  HB2 GLN P  15     -16.124 -76.101 107.997  0.00 97.00      PROA   
ATOM    250  CG  GLN P  15     -17.438 -76.920 106.410  0.00 97.00      PROA   
ATOM    251  HG1 GLN P  15     -17.497 -76.378 105.443  0.00 97.00      PROA   
ATOM    252  HG2 GLN P  15     -18.430 -77.390 106.570  0.00 97.00      PROA   
ATOM    253  CD  GLN P  15     -16.383 -78.035 106.296  0.00 97.00      PROA   
ATOM    254  OE1 GLN P  15     -16.248 -78.887 107.180  0.00 97.00      PROA   
ATOM    255  NE2 GLN P  15     -15.617 -78.030 105.167  0.00 97.00      PROA   
ATOM    256 HE21 GLN P  15     -15.770 -77.337 104.463  0.00 97.00      PROA   
ATOM    257 HE22 GLN P  15     -14.872 -78.689 105.086  0.00 97.00      PROA   
ATOM    258  C   GLN P  15     -16.093 -74.105 106.207  0.00 97.00      PROA   
ATOM    259  O   GLN P  15     -16.227 -74.230 104.992  0.00 97.00      PROA   
ATOM    260  N   GLU P  16     -14.943 -73.643 106.764  0.00 97.00      PROA   
ATOM    261  HN  GLU P  16     -14.906 -73.532 107.758  0.00 97.00      PROA   
ATOM    262  CA  GLU P  16     -13.700 -73.315 106.071  0.00 97.00      PROA   
ATOM    263  HA  GLU P  16     -12.941 -73.355 106.840  0.00 97.00      PROA   
ATOM    264  CB  GLU P  16     -13.249 -74.353 104.987  0.00 97.00      PROA   
ATOM    265  HB1 GLU P  16     -13.994 -74.333 104.166  0.00 97.00      PROA   
ATOM    266  HB2 GLU P  16     -13.267 -75.371 105.437  0.00 97.00      PROA   
ATOM    267  CG  GLU P  16     -11.850 -74.115 104.363  0.00 97.00      PROA   
ATOM    268  HG1 GLU P  16     -11.062 -74.422 105.082  0.00 97.00      PROA   
ATOM    269  HG2 GLU P  16     -11.697 -73.040 104.138  0.00 97.00      PROA   
ATOM    270  CD  GLU P  16     -11.618 -74.862 103.043  0.00 97.00      PROA   
ATOM    271  OE1 GLU P  16     -12.510 -75.609 102.564  0.00 97.00      PROA   
ATOM    272  OE2 GLU P  16     -10.513 -74.657 102.471  0.00 97.00      PROA   
ATOM    273  C   GLU P  16     -13.673 -71.874 105.562  0.00 97.00      PROA   
ATOM    274  O   GLU P  16     -12.625 -71.234 105.555  0.00 97.00      PROA   
ATOM    275  N   GLU P  17     -14.831 -71.306 105.154  0.00 97.00      PROA   
ATOM    276  HN  GLU P  17     -15.665 -71.852 105.144  0.00 97.00      PROA   
ATOM    277  CA  GLU P  17     -14.983 -69.937 104.675  0.00 97.00      PROA   
ATOM    278  HA  GLU P  17     -14.323 -69.832 103.824  0.00 97.00      PROA   
ATOM    279  CB  GLU P  17     -16.429 -69.721 104.154  0.00 97.00      PROA   
ATOM    280  HB1 GLU P  17     -17.112 -70.024 104.981  0.00 97.00      PROA   
ATOM    281  HB2 GLU P  17     -16.605 -70.432 103.316  0.00 97.00      PROA   
ATOM    282  CG  GLU P  17     -16.828 -68.293 103.709  0.00 97.00      PROA   
ATOM    283  HG1 GLU P  17     -16.679 -67.557 104.523  0.00 97.00      PROA   
ATOM    284  HG2 GLU P  17     -17.911 -68.293 103.457  0.00 97.00      PROA   
ATOM    285  CD  GLU P  17     -16.074 -67.821 102.462  0.00 97.00      PROA   
ATOM    286  OE1 GLU P  17     -14.827 -67.672 102.521  0.00 97.00      PROA   
ATOM    287  OE2 GLU P  17     -16.751 -67.582 101.426  0.00 97.00      PROA   
ATOM    288  C   GLU P  17     -14.574 -68.850 105.672  0.00 97.00      PROA   
ATOM    289  O   GLU P  17     -14.728 -68.994 106.879  0.00 97.00      PROA   
ATOM    290  N   SER P  18     -14.022 -67.719 105.175  0.00 97.00      PROA   
ATOM    291  HN  SER P  18     -14.023 -67.588 104.182  0.00 97.00      PROA   
ATOM    292  CA  SER P  18     -13.496 -66.636 105.988  0.00 97.00      PROA   
ATOM    293  HA  SER P  18     -13.232 -67.031 106.958  0.00 97.00      PROA   
ATOM    294  CB  SER P  18     -12.227 -65.996 105.367  0.00 97.00      PROA   
ATOM    295  HB1 SER P  18     -12.481 -65.524 104.392  0.00 97.00      PROA   
ATOM    296  HB2 SER P  18     -11.482 -66.797 105.172  0.00 97.00      PROA   
ATOM    297  OG  SER P  18     -11.638 -65.021 106.230  0.00 97.00      PROA   
ATOM    298  HG1 SER P  18     -11.367 -65.490 107.024  0.00 97.00      PROA   
ATOM    299  C   SER P  18     -14.542 -65.558 106.176  0.00 97.00      PROA   
ATOM    300  O   SER P  18     -15.135 -65.063 105.220  0.00 97.00      PROA   
ATOM    301  N   VAL P  19     -14.785 -65.153 107.441  0.00 97.00      PROA   
ATOM    302  HN  VAL P  19     -14.275 -65.541 108.207  0.00 97.00      PROA   
ATOM    303  CA  VAL P  19     -15.792 -64.154 107.730  0.00 97.00      PROA   
ATOM    304  HA  VAL P  19     -15.877 -63.500 106.875  0.00 97.00      PROA   
ATOM    305  CB  VAL P  19     -17.178 -64.778 107.949  0.00 97.00      PROA   
ATOM    306  HB  VAL P  19     -17.485 -65.237 106.978  0.00 97.00      PROA   
ATOM    307  CG1 VAL P  19     -17.136 -65.916 108.991  0.00 97.00      PROA   
ATOM    308 HG11 VAL P  19     -16.828 -65.517 109.976  0.00 97.00      PROA   
ATOM    309 HG12 VAL P  19     -16.434 -66.721 108.692  0.00 97.00      PROA   
ATOM    310 HG13 VAL P  19     -18.144 -66.368 109.103  0.00 97.00      PROA   
ATOM    311  CG2 VAL P  19     -18.236 -63.721 108.326  0.00 97.00      PROA   
ATOM    312 HG21 VAL P  19     -18.283 -62.919 107.565  0.00 97.00      PROA   
ATOM    313 HG22 VAL P  19     -18.009 -63.271 109.314  0.00 97.00      PROA   
ATOM    314 HG23 VAL P  19     -19.237 -64.198 108.388  0.00 97.00      PROA   
ATOM    315  C   VAL P  19     -15.323 -63.258 108.856  0.00 97.00      PROA   
ATOM    316  O   VAL P  19     -14.938 -63.717 109.923  0.00 97.00      PROA   
ATOM    317  N   THR P  20     -15.335 -61.919 108.646  0.00 97.00      PROA   
ATOM    318  HN  THR P  20     -15.633 -61.542 107.773  0.00 97.00      PROA   
ATOM    319  CA  THR P  20     -14.941 -60.973 109.678  0.00 97.00      PROA   
ATOM    320  HA  THR P  20     -14.804 -61.511 110.601  0.00 97.00      PROA   
ATOM    321  CB  THR P  20     -13.615 -60.255 109.406  0.00 97.00      PROA   
ATOM    322  HB  THR P  20     -12.887 -61.034 109.080  0.00 97.00      PROA   
ATOM    323  OG1 THR P  20     -13.054 -59.670 110.578  0.00 97.00      PROA   
ATOM    324  HG1 THR P  20     -13.585 -58.904 110.817  0.00 97.00      PROA   
ATOM    325  CG2 THR P  20     -13.691 -59.193 108.301  0.00 97.00      PROA   
ATOM    326 HG21 THR P  20     -14.426 -58.401 108.551  0.00 97.00      PROA   
ATOM    327 HG22 THR P  20     -13.975 -59.661 107.338  0.00 97.00      PROA   
ATOM    328 HG23 THR P  20     -12.699 -58.709 108.169  0.00 97.00      PROA   
ATOM    329  C   THR P  20     -16.113 -60.051 109.900  0.00 97.00      PROA   
ATOM    330  O   THR P  20     -16.774 -59.617 108.964  0.00 97.00      PROA   
ATOM    331  N   LEU P  21     -16.433 -59.791 111.184  0.00 97.00      PROA   
ATOM    332  HN  LEU P  21     -15.873 -60.175 111.917  0.00 97.00      PROA   
ATOM    333  CA  LEU P  21     -17.645 -59.125 111.599  0.00 97.00      PROA   
ATOM    334  HA  LEU P  21     -18.231 -58.845 110.737  0.00 97.00      PROA   
ATOM    335  CB  LEU P  21     -18.512 -60.016 112.532  0.00 97.00      PROA   
ATOM    336  HB1 LEU P  21     -19.427 -59.440 112.791  0.00 97.00      PROA   
ATOM    337  HB2 LEU P  21     -17.970 -60.231 113.478  0.00 97.00      PROA   
ATOM    338  CG  LEU P  21     -18.974 -61.377 111.939  0.00 97.00      PROA   
ATOM    339  HG  LEU P  21     -19.133 -61.245 110.842  0.00 97.00      PROA   
ATOM    340  CD1 LEU P  21     -17.963 -62.522 112.160  0.00 97.00      PROA   
ATOM    341 HD11 LEU P  21     -17.797 -62.673 113.248  0.00 97.00      PROA   
ATOM    342 HD12 LEU P  21     -16.988 -62.315 111.680  0.00 97.00      PROA   
ATOM    343 HD13 LEU P  21     -18.362 -63.469 111.739  0.00 97.00      PROA   
ATOM    344  CD2 LEU P  21     -20.320 -61.795 112.561  0.00 97.00      PROA   
ATOM    345 HD21 LEU P  21     -21.095 -61.023 112.378  0.00 97.00      PROA   
ATOM    346 HD22 LEU P  21     -20.203 -61.925 113.657  0.00 97.00      PROA   
ATOM    347 HD23 LEU P  21     -20.665 -62.756 112.128  0.00 97.00      PROA   
ATOM    348  C   LEU P  21     -17.254 -57.864 112.337  0.00 97.00      PROA   
ATOM    349  O   LEU P  21     -16.523 -57.919 113.314  0.00 97.00      PROA   
ATOM    350  N   HSD P  22     -17.729 -56.683 111.884  0.00 97.00      PROA   
ATOM    351  HN  HSD P  22     -18.349 -56.664 111.101  0.00 97.00      PROA   
ATOM    352  CA  HSD P  22     -17.281 -55.390 112.366  0.00 97.00      PROA   
ATOM    353  HA  HSD P  22     -16.401 -55.515 112.980  0.00 97.00      PROA   
ATOM    354  CB  HSD P  22     -16.921 -54.442 111.195  0.00 97.00      PROA   
ATOM    355  HB1 HSD P  22     -16.698 -53.424 111.582  0.00 97.00      PROA   
ATOM    356  HB2 HSD P  22     -17.775 -54.359 110.488  0.00 97.00      PROA   
ATOM    357  ND1 HSD P  22     -15.694 -55.735 109.358  0.00 97.00      PROA   
ATOM    358  HD1 HSD P  22     -16.499 -56.149 108.931  0.00 97.00      PROA   
ATOM    359  CG  HSD P  22     -15.698 -54.894 110.452  0.00 97.00      PROA   
ATOM    360  CE1 HSD P  22     -14.407 -55.824 108.940  0.00 97.00      PROA   
ATOM    361  HE1 HSD P  22     -14.100 -56.417 108.082  0.00 97.00      PROA   
ATOM    362  NE2 HSD P  22     -13.591 -55.092 109.672  0.00 97.00      PROA   
ATOM    363  CD2 HSD P  22     -14.409 -54.492 110.612  0.00 97.00      PROA   
ATOM    364  HD2 HSD P  22     -13.992 -53.796 111.329  0.00 97.00      PROA   
ATOM    365  C   HSD P  22     -18.337 -54.691 113.189  0.00 97.00      PROA   
ATOM    366  O   HSD P  22     -19.474 -54.543 112.761  0.00 97.00      PROA   
ATOM    367  N   CYS P  23     -17.964 -54.205 114.395  0.00 97.00      PROA   
ATOM    368  HN  CYS P  23     -17.045 -54.392 114.741  0.00 97.00      PROA   
ATOM    369  CA  CYS P  23     -18.816 -53.399 115.249  0.00 97.00      PROA   
ATOM    370  HA  CYS P  23     -19.850 -53.534 114.965  0.00 97.00      PROA   
ATOM    371  CB  CYS P  23     -18.661 -53.782 116.736  0.00 97.00      PROA   
ATOM    372  HB1 CYS P  23     -19.227 -53.067 117.364  0.00 97.00      PROA   
ATOM    373  HB2 CYS P  23     -17.589 -53.748 117.027  0.00 97.00      PROA   
ATOM    374  SG  CYS P  23     -19.318 -55.434 117.035  0.00 97.00      PROA   
ATOM    375  C   CYS P  23     -18.480 -51.932 115.105  0.00 97.00      PROA   
ATOM    376  O   CYS P  23     -17.505 -51.429 115.658  0.00 97.00      PROA   
ATOM    377  N   GLU P  24     -19.323 -51.195 114.358  0.00 97.00      PROA   
ATOM    378  HN  GLU P  24     -20.133 -51.603 113.945  0.00 97.00      PROA   
ATOM    379  CA  GLU P  24     -19.073 -49.820 113.999  0.00 97.00      PROA   
ATOM    380  HA  GLU P  24     -18.008 -49.628 114.016  0.00 97.00      PROA   
ATOM    381  CB  GLU P  24     -19.598 -49.540 112.570  0.00 97.00      PROA   
ATOM    382  HB1 GLU P  24     -19.162 -50.327 111.911  0.00 97.00      PROA   
ATOM    383  HB2 GLU P  24     -19.219 -48.560 112.208  0.00 97.00      PROA   
ATOM    384  CG  GLU P  24     -21.138 -49.556 112.473  0.00 97.00      PROA   
ATOM    385  HG1 GLU P  24     -21.579 -48.676 112.987  0.00 97.00      PROA   
ATOM    386  HG2 GLU P  24     -21.541 -50.480 112.939  0.00 97.00      PROA   
ATOM    387  CD  GLU P  24     -21.602 -49.522 111.032  0.00 97.00      PROA   
ATOM    388  OE1 GLU P  24     -22.664 -48.889 110.778  0.00 97.00      PROA   
ATOM    389  OE2 GLU P  24     -20.928 -50.153 110.176  0.00 97.00      PROA   
ATOM    390  C   GLU P  24     -19.748 -48.865 114.955  0.00 97.00      PROA   
ATOM    391  O   GLU P  24     -20.661 -49.214 115.703  0.00 97.00      PROA   
ATOM    392  N   VAL P  25     -19.292 -47.595 114.904  0.00 97.00      PROA   
ATOM    393  HN  VAL P  25     -18.496 -47.369 114.348  0.00 97.00      PROA   
ATOM    394  CA  VAL P  25     -20.010 -46.445 115.397  0.00 97.00      PROA   
ATOM    395  HA  VAL P  25     -21.071 -46.648 115.363  0.00 97.00      PROA   
ATOM    396  CB  VAL P  25     -19.590 -45.967 116.792  0.00 97.00      PROA   
ATOM    397  HB  VAL P  25     -18.521 -45.653 116.786  0.00 97.00      PROA   
ATOM    398  CG1 VAL P  25     -20.469 -44.770 117.210  0.00 97.00      PROA   
ATOM    399 HG11 VAL P  25     -21.529 -45.088 117.306  0.00 97.00      PROA   
ATOM    400 HG12 VAL P  25     -20.413 -43.944 116.474  0.00 97.00      PROA   
ATOM    401 HG13 VAL P  25     -20.127 -44.382 118.192  0.00 97.00      PROA   
ATOM    402  CG2 VAL P  25     -19.735 -47.102 117.829  0.00 97.00      PROA   
ATOM    403 HG21 VAL P  25     -19.037 -47.936 117.607  0.00 97.00      PROA   
ATOM    404 HG22 VAL P  25     -20.773 -47.497 117.826  0.00 97.00      PROA   
ATOM    405 HG23 VAL P  25     -19.508 -46.724 118.849  0.00 97.00      PROA   
ATOM    406  C   VAL P  25     -19.599 -45.398 114.374  0.00 97.00      PROA   
ATOM    407  O   VAL P  25     -18.405 -45.374 114.078  0.00 97.00      PROA   
ATOM    408  N   PRO P  26     -20.434 -44.525 113.793  0.00 97.00      PROA   
ATOM    409  CD  PRO P  26     -21.868 -44.813 113.632  0.00 97.00      PROA   
ATOM    410  HD1 PRO P  26     -22.430 -44.271 114.423  0.00 97.00      PROA   
ATOM    411  HD2 PRO P  26     -22.103 -45.901 113.673  0.00 97.00      PROA   
ATOM    412  CA  PRO P  26     -19.973 -43.558 112.785  0.00 97.00      PROA   
ATOM    413  HA  PRO P  26     -19.365 -44.079 112.058  0.00 97.00      PROA   
ATOM    414  CB  PRO P  26     -21.279 -43.056 112.146  0.00 97.00      PROA   
ATOM    415  HB1 PRO P  26     -21.126 -42.732 111.096  0.00 97.00      PROA   
ATOM    416  HB2 PRO P  26     -21.718 -42.215 112.728  0.00 97.00      PROA   
ATOM    417  CG  PRO P  26     -22.217 -44.259 112.251  0.00 97.00      PROA   
ATOM    418  HG1 PRO P  26     -23.286 -43.986 112.150  0.00 97.00      PROA   
ATOM    419  HG2 PRO P  26     -21.951 -45.008 111.471  0.00 97.00      PROA   
ATOM    420  C   PRO P  26     -19.156 -42.376 113.312  0.00 97.00      PROA   
ATOM    421  O   PRO P  26     -19.280 -41.278 112.773  0.00 97.00      PROA   
ATOM    422  N   HSD P  27     -18.277 -42.581 114.313  0.00 97.00      PROA   
ATOM    423  HN  HSD P  27     -18.147 -43.511 114.648  0.00 97.00      PROA   
ATOM    424  CA  HSD P  27     -17.384 -41.568 114.829  0.00 97.00      PROA   
ATOM    425  HA  HSD P  27     -17.624 -40.601 114.407  0.00 97.00      PROA   
ATOM    426  CB  HSD P  27     -17.397 -41.459 116.377  0.00 97.00      PROA   
ATOM    427  HB1 HSD P  27     -16.534 -40.848 116.722  0.00 97.00      PROA   
ATOM    428  HB2 HSD P  27     -17.295 -42.470 116.830  0.00 97.00      PROA   
ATOM    429  ND1 HSD P  27     -19.764 -41.443 117.338  0.00 97.00      PROA   
ATOM    430  HD1 HSD P  27     -19.941 -42.424 117.251  0.00 97.00      PROA   
ATOM    431  CG  HSD P  27     -18.626 -40.782 116.925  0.00 97.00      PROA   
ATOM    432  CE1 HSD P  27     -20.565 -40.521 117.928  0.00 97.00      PROA   
ATOM    433  HE1 HSD P  27     -21.537 -40.762 118.357  0.00 97.00      PROA   
ATOM    434  NE2 HSD P  27     -20.019 -39.321 117.937  0.00 97.00      PROA   
ATOM    435  CD2 HSD P  27     -18.795 -39.488 117.313  0.00 97.00      PROA   
ATOM    436  HD2 HSD P  27     -18.124 -38.643 117.222  0.00 97.00      PROA   
ATOM    437  C   HSD P  27     -15.989 -41.942 114.404  0.00 97.00      PROA   
ATOM    438  O   HSD P  27     -15.513 -43.032 114.707  0.00 97.00      PROA   
ATOM    439  N   LEU P  28     -15.289 -41.036 113.686  0.00 97.00      PROA   
ATOM    440  HN  LEU P  28     -15.724 -40.202 113.354  0.00 97.00      PROA   
ATOM    441  CA  LEU P  28     -13.905 -41.225 113.288  0.00 97.00      PROA   
ATOM    442  HA  LEU P  28     -13.878 -42.148 112.726  0.00 97.00      PROA   
ATOM    443  CB  LEU P  28     -13.419 -40.093 112.344  0.00 97.00      PROA   
ATOM    444  HB1 LEU P  28     -12.391 -40.330 111.993  0.00 97.00      PROA   
ATOM    445  HB2 LEU P  28     -13.379 -39.131 112.898  0.00 97.00      PROA   
ATOM    446  CG  LEU P  28     -14.298 -39.868 111.086  0.00 97.00      PROA   
ATOM    447  HG  LEU P  28     -15.328 -39.589 111.411  0.00 97.00      PROA   
ATOM    448  CD1 LEU P  28     -13.754 -38.692 110.252  0.00 97.00      PROA   
ATOM    449 HD11 LEU P  28     -12.730 -38.923 109.890  0.00 97.00      PROA   
ATOM    450 HD12 LEU P  28     -13.716 -37.765 110.861  0.00 97.00      PROA   
ATOM    451 HD13 LEU P  28     -14.406 -38.511 109.372  0.00 97.00      PROA   
ATOM    452  CD2 LEU P  28     -14.408 -41.131 110.212  0.00 97.00      PROA   
ATOM    453 HD21 LEU P  28     -14.891 -41.960 110.770  0.00 97.00      PROA   
ATOM    454 HD22 LEU P  28     -13.398 -41.460 109.887  0.00 97.00      PROA   
ATOM    455 HD23 LEU P  28     -15.017 -40.919 109.308  0.00 97.00      PROA   
ATOM    456  C   LEU P  28     -12.916 -41.430 114.442  0.00 97.00      PROA   
ATOM    457  O   LEU P  28     -12.130 -42.372 114.331  0.00 97.00      PROA   
ATOM    458  N   PRO P  29     -12.879 -40.712 115.571  0.00 97.00      PROA   
ATOM    459  CD  PRO P  29     -13.465 -39.376 115.749  0.00 97.00      PROA   
ATOM    460  HD1 PRO P  29     -14.545 -39.357 115.495  0.00 97.00      PROA   
ATOM    461  HD2 PRO P  29     -12.908 -38.651 115.114  0.00 97.00      PROA   
ATOM    462  CA  PRO P  29     -12.124 -41.138 116.753  0.00 97.00      PROA   
ATOM    463  HA  PRO P  29     -11.163 -41.546 116.471  0.00 97.00      PROA   
ATOM    464  CB  PRO P  29     -11.971 -39.823 117.541  0.00 97.00      PROA   
ATOM    465  HB1 PRO P  29     -11.106 -39.259 117.122  0.00 97.00      PROA   
ATOM    466  HB2 PRO P  29     -11.798 -39.953 118.626  0.00 97.00      PROA   
ATOM    467  CG  PRO P  29     -13.252 -39.049 117.227  0.00 97.00      PROA   
ATOM    468  HG1 PRO P  29     -14.091 -39.462 117.829  0.00 97.00      PROA   
ATOM    469  HG2 PRO P  29     -13.159 -37.962 117.418  0.00 97.00      PROA   
ATOM    470  C   PRO P  29     -12.872 -42.201 117.562  0.00 97.00      PROA   
ATOM    471  O   PRO P  29     -12.810 -42.156 118.789  0.00 97.00      PROA   
ATOM    472  N   GLY P  30     -13.560 -43.177 116.919  0.00 97.00      PROA   
ATOM    473  HN  GLY P  30     -13.560 -43.191 115.920  0.00 97.00      PROA   
ATOM    474  CA  GLY P  30     -14.414 -44.166 117.568  0.00 97.00      PROA   
ATOM    475  HA1 GLY P  30     -15.031 -44.595 116.791  0.00 97.00      PROA   
ATOM    476  HA2 GLY P  30     -14.999 -43.674 118.333  0.00 97.00      PROA   
ATOM    477  C   GLY P  30     -13.653 -45.303 118.205  0.00 97.00      PROA   
ATOM    478  O   GLY P  30     -13.804 -46.453 117.807  0.00 97.00      PROA   
ATOM    479  N   SER P  31     -12.839 -44.961 119.231  0.00 97.00      PROA   
ATOM    480  HN  SER P  31     -12.813 -43.980 119.419  0.00 97.00      PROA   
ATOM    481  CA  SER P  31     -11.893 -45.737 120.033  0.00 97.00      PROA   
ATOM    482  HA  SER P  31     -10.933 -45.563 119.573  0.00 97.00      PROA   
ATOM    483  CB  SER P  31     -11.826 -45.182 121.488  0.00 97.00      PROA   
ATOM    484  HB1 SER P  31     -12.819 -45.321 121.971  0.00 97.00      PROA   
ATOM    485  HB2 SER P  31     -11.619 -44.090 121.450  0.00 97.00      PROA   
ATOM    486  OG  SER P  31     -10.839 -45.817 122.303  0.00 97.00      PROA   
ATOM    487  HG1 SER P  31     -10.069 -45.242 122.325  0.00 97.00      PROA   
ATOM    488  C   SER P  31     -12.072 -47.246 120.084  0.00 97.00      PROA   
ATOM    489  O   SER P  31     -13.173 -47.748 120.256  0.00 97.00      PROA   
ATOM    490  N   SER P  32     -10.959 -48.002 119.953  0.00 97.00      PROA   
ATOM    491  HN  SER P  32     -10.061 -47.571 119.911  0.00 97.00      PROA   
ATOM    492  CA  SER P  32     -10.935 -49.440 119.761  0.00 97.00      PROA   
ATOM    493  HA  SER P  32     -11.759 -49.698 119.110  0.00 97.00      PROA   
ATOM    494  CB  SER P  32      -9.622 -49.859 119.049  0.00 97.00      PROA   
ATOM    495  HB1 SER P  32      -9.623 -49.414 118.030  0.00 97.00      PROA   
ATOM    496  HB2 SER P  32      -9.540 -50.960 118.933  0.00 97.00      PROA   
ATOM    497  OG  SER P  32      -8.477 -49.355 119.735  0.00 97.00      PROA   
ATOM    498  HG1 SER P  32      -8.416 -49.851 120.557  0.00 97.00      PROA   
ATOM    499  C   SER P  32     -11.107 -50.257 121.033  0.00 97.00      PROA   
ATOM    500  O   SER P  32     -10.281 -51.110 121.355  0.00 97.00      PROA   
ATOM    501  N   SER P  33     -12.221 -50.040 121.763  0.00 97.00      PROA   
ATOM    502  HN  SER P  33     -12.829 -49.292 121.506  0.00 97.00      PROA   
ATOM    503  CA  SER P  33     -12.610 -50.827 122.918  0.00 97.00      PROA   
ATOM    504  HA  SER P  33     -11.895 -51.622 123.079  0.00 97.00      PROA   
ATOM    505  CB  SER P  33     -12.715 -49.964 124.204  0.00 97.00      PROA   
ATOM    506  HB1 SER P  33     -13.477 -49.166 124.063  0.00 97.00      PROA   
ATOM    507  HB2 SER P  33     -11.736 -49.467 124.383  0.00 97.00      PROA   
ATOM    508  OG  SER P  33     -13.058 -50.733 125.357  0.00 97.00      PROA   
ATOM    509  HG1 SER P  33     -12.254 -51.154 125.672  0.00 97.00      PROA   
ATOM    510  C   SER P  33     -13.949 -51.457 122.598  0.00 97.00      PROA   
ATOM    511  O   SER P  33     -14.858 -50.795 122.107  0.00 97.00      PROA   
ATOM    512  N   THR P  34     -14.090 -52.782 122.847  0.00 97.00      PROA   
ATOM    513  HN  THR P  34     -13.358 -53.304 123.277  0.00 97.00      PROA   
ATOM    514  CA  THR P  34     -15.275 -53.527 122.459  0.00 97.00      PROA   
ATOM    515  HA  THR P  34     -16.135 -52.871 122.483  0.00 97.00      PROA   
ATOM    516  CB  THR P  34     -15.168 -54.205 121.090  0.00 97.00      PROA   
ATOM    517  HB  THR P  34     -14.456 -55.061 121.113  0.00 97.00      PROA   
ATOM    518  OG1 THR P  34     -14.656 -53.296 120.132  0.00 97.00      PROA   
ATOM    519  HG1 THR P  34     -13.712 -53.273 120.298  0.00 97.00      PROA   
ATOM    520  CG2 THR P  34     -16.541 -54.711 120.606  0.00 97.00      PROA   
ATOM    521 HG21 THR P  34     -17.323 -53.940 120.764  0.00 97.00      PROA   
ATOM    522 HG22 THR P  34     -16.834 -55.629 121.152  0.00 97.00      PROA   
ATOM    523 HG23 THR P  34     -16.501 -54.966 119.526  0.00 97.00      PROA   
ATOM    524  C   THR P  34     -15.487 -54.622 123.462  0.00 97.00      PROA   
ATOM    525  O   THR P  34     -14.539 -55.252 123.921  0.00 97.00      PROA   
ATOM    526  N   GLN P  35     -16.764 -54.908 123.787  0.00 97.00      PROA   
ATOM    527  HN  GLN P  35     -17.512 -54.300 123.525  0.00 97.00      PROA   
ATOM    528  CA  GLN P  35     -17.143 -56.131 124.451  0.00 97.00      PROA   
ATOM    529  HA  GLN P  35     -16.272 -56.710 124.728  0.00 97.00      PROA   
ATOM    530  CB  GLN P  35     -18.016 -55.855 125.700  0.00 97.00      PROA   
ATOM    531  HB1 GLN P  35     -18.199 -56.815 126.231  0.00 97.00      PROA   
ATOM    532  HB2 GLN P  35     -19.001 -55.448 125.377  0.00 97.00      PROA   
ATOM    533  CG  GLN P  35     -17.367 -54.834 126.661  0.00 97.00      PROA   
ATOM    534  HG1 GLN P  35     -17.244 -53.852 126.153  0.00 97.00      PROA   
ATOM    535  HG2 GLN P  35     -16.367 -55.189 126.983  0.00 97.00      PROA   
ATOM    536  CD  GLN P  35     -18.271 -54.589 127.869  0.00 97.00      PROA   
ATOM    537  OE1 GLN P  35     -19.347 -54.009 127.724  0.00 97.00      PROA   
ATOM    538  NE2 GLN P  35     -17.833 -55.010 129.084  0.00 97.00      PROA   
ATOM    539 HE21 GLN P  35     -18.407 -54.826 129.879  0.00 97.00      PROA   
ATOM    540 HE22 GLN P  35     -16.945 -55.460 129.162  0.00 97.00      PROA   
ATOM    541  C   GLN P  35     -17.945 -56.903 123.430  0.00 97.00      PROA   
ATOM    542  O   GLN P  35     -18.921 -56.392 122.901  0.00 97.00      PROA   
ATOM    543  N   TRP P  36     -17.537 -58.154 123.117  0.00 97.00      PROA   
ATOM    544  HN  TRP P  36     -16.715 -58.533 123.533  0.00 97.00      PROA   
ATOM    545  CA  TRP P  36     -18.237 -59.039 122.202  0.00 97.00      PROA   
ATOM    546  HA  TRP P  36     -19.019 -58.502 121.683  0.00 97.00      PROA   
ATOM    547  CB  TRP P  36     -17.293 -59.699 121.164  0.00 97.00      PROA   
ATOM    548  HB1 TRP P  36     -17.765 -60.610 120.740  0.00 97.00      PROA   
ATOM    549  HB2 TRP P  36     -16.370 -60.027 121.695  0.00 97.00      PROA   
ATOM    550  CG  TRP P  36     -16.901 -58.845 120.000  0.00 97.00      PROA   
ATOM    551  CD1 TRP P  36     -15.797 -58.045 119.902  0.00 97.00      PROA   
ATOM    552  HD1 TRP P  36     -15.146 -57.803 120.723  0.00 97.00      PROA   
ATOM    553  NE1 TRP P  36     -15.683 -57.560 118.630  0.00 97.00      PROA   
ATOM    554  HE1 TRP P  36     -14.946 -57.007 118.298  0.00 97.00      PROA   
ATOM    555  CE2 TRP P  36     -16.721 -58.012 117.875  0.00 97.00      PROA   
ATOM    556  CD2 TRP P  36     -17.528 -58.823 118.706  0.00 97.00      PROA   
ATOM    557  CE3 TRP P  36     -18.675 -59.421 118.181  0.00 97.00      PROA   
ATOM    558  HE3 TRP P  36     -19.320 -60.036 118.793  0.00 97.00      PROA   
ATOM    559  CZ3 TRP P  36     -18.994 -59.195 116.840  0.00 97.00      PROA   
ATOM    560  HZ3 TRP P  36     -19.890 -59.628 116.419  0.00 97.00      PROA   
ATOM    561  CZ2 TRP P  36     -17.026 -57.804 116.539  0.00 97.00      PROA   
ATOM    562  HZ2 TRP P  36     -16.407 -57.185 115.908  0.00 97.00      PROA   
ATOM    563  CH2 TRP P  36     -18.178 -58.408 116.033  0.00 97.00      PROA   
ATOM    564  HH2 TRP P  36     -18.460 -58.236 115.004  0.00 97.00      PROA   
ATOM    565  C   TRP P  36     -18.895 -60.136 123.002  0.00 97.00      PROA   
ATOM    566  O   TRP P  36     -18.395 -60.524 124.050  0.00 97.00      PROA   
ATOM    567  N   PHE P  37     -20.053 -60.653 122.530  0.00 97.00      PROA   
ATOM    568  HN  PHE P  37     -20.476 -60.271 121.710  0.00 97.00      PROA   
ATOM    569  CA  PHE P  37     -20.820 -61.664 123.228  0.00 97.00      PROA   
ATOM    570  HA  PHE P  37     -20.191 -62.147 123.960  0.00 97.00      PROA   
ATOM    571  CB  PHE P  37     -22.095 -61.097 123.922  0.00 97.00      PROA   
ATOM    572  HB1 PHE P  37     -22.579 -61.886 124.537  0.00 97.00      PROA   
ATOM    573  HB2 PHE P  37     -22.825 -60.744 123.164  0.00 97.00      PROA   
ATOM    574  CG  PHE P  37     -21.765 -59.925 124.818  0.00 97.00      PROA   
ATOM    575  CD1 PHE P  37     -21.547 -60.114 126.194  0.00 97.00      PROA   
ATOM    576  HD1 PHE P  37     -21.606 -61.108 126.612  0.00 97.00      PROA   
ATOM    577  CE1 PHE P  37     -21.238 -59.030 127.026  0.00 97.00      PROA   
ATOM    578  HE1 PHE P  37     -21.065 -59.193 128.079  0.00 97.00      PROA   
ATOM    579  CZ  PHE P  37     -21.143 -57.740 126.490  0.00 97.00      PROA   
ATOM    580  HZ  PHE P  37     -20.888 -56.906 127.128  0.00 97.00      PROA   
ATOM    581  CD2 PHE P  37     -21.700 -58.616 124.301  0.00 97.00      PROA   
ATOM    582  HD2 PHE P  37     -21.867 -58.451 123.247  0.00 97.00      PROA   
ATOM    583  CE2 PHE P  37     -21.372 -57.534 125.124  0.00 97.00      PROA   
ATOM    584  HE2 PHE P  37     -21.279 -56.547 124.701  0.00 97.00      PROA   
ATOM    585  C   PHE P  37     -21.267 -62.710 122.227  0.00 97.00      PROA   
ATOM    586  O   PHE P  37     -21.730 -62.381 121.138  0.00 97.00      PROA   
ATOM    587  N   LEU P  38     -21.151 -64.010 122.597  0.00 97.00      PROA   
ATOM    588  HN  LEU P  38     -20.704 -64.245 123.459  0.00 97.00      PROA   
ATOM    589  CA  LEU P  38     -21.701 -65.133 121.863  0.00 97.00      PROA   
ATOM    590  HA  LEU P  38     -22.165 -64.794 120.952  0.00 97.00      PROA   
ATOM    591  CB  LEU P  38     -20.662 -66.240 121.542  0.00 97.00      PROA   
ATOM    592  HB1 LEU P  38     -21.159 -67.089 121.021  0.00 97.00      PROA   
ATOM    593  HB2 LEU P  38     -20.221 -66.626 122.489  0.00 97.00      PROA   
ATOM    594  CG  LEU P  38     -19.495 -65.769 120.654  0.00 97.00      PROA   
ATOM    595  HG  LEU P  38     -18.989 -64.943 121.196  0.00 97.00      PROA   
ATOM    596  CD1 LEU P  38     -18.463 -66.891 120.436  0.00 97.00      PROA   
ATOM    597 HD11 LEU P  38     -18.934 -67.742 119.900  0.00 97.00      PROA   
ATOM    598 HD12 LEU P  38     -18.067 -67.254 121.407  0.00 97.00      PROA   
ATOM    599 HD13 LEU P  38     -17.616 -66.519 119.821  0.00 97.00      PROA   
ATOM    600  CD2 LEU P  38     -19.978 -65.231 119.299  0.00 97.00      PROA   
ATOM    601 HD21 LEU P  38     -20.660 -64.366 119.423  0.00 97.00      PROA   
ATOM    602 HD22 LEU P  38     -20.510 -66.030 118.739  0.00 97.00      PROA   
ATOM    603 HD23 LEU P  38     -19.104 -64.905 118.699  0.00 97.00      PROA   
ATOM    604  C   LEU P  38     -22.752 -65.760 122.738  0.00 97.00      PROA   
ATOM    605  O   LEU P  38     -22.436 -66.305 123.791  0.00 97.00      PROA   
ATOM    606  N   ASN P  39     -24.043 -65.697 122.330  0.00 97.00      PROA   
ATOM    607  HN  ASN P  39     -24.265 -65.288 121.444  0.00 97.00      PROA   
ATOM    608  CA  ASN P  39     -25.154 -66.289 123.070  0.00 97.00      PROA   
ATOM    609  HA  ASN P  39     -26.059 -65.981 122.567  0.00 97.00      PROA   
ATOM    610  CB  ASN P  39     -25.095 -67.847 123.076  0.00 97.00      PROA   
ATOM    611  HB1 ASN P  39     -26.031 -68.266 123.500  0.00 97.00      PROA   
ATOM    612  HB2 ASN P  39     -24.239 -68.189 123.695  0.00 97.00      PROA   
ATOM    613  CG  ASN P  39     -24.943 -68.384 121.647  0.00 97.00      PROA   
ATOM    614  OD1 ASN P  39     -25.507 -67.838 120.698  0.00 97.00      PROA   
ATOM    615  ND2 ASN P  39     -24.128 -69.462 121.476  0.00 97.00      PROA   
ATOM    616 HD21 ASN P  39     -23.966 -69.790 120.547  0.00 97.00      PROA   
ATOM    617 HD22 ASN P  39     -23.669 -69.872 122.262  0.00 97.00      PROA   
ATOM    618  C   ASN P  39     -25.244 -65.768 124.504  0.00 97.00      PROA   
ATOM    619  O   ASN P  39     -25.477 -66.522 125.448  0.00 97.00      PROA   
ATOM    620  N   GLY P  40     -25.018 -64.447 124.692  0.00 97.00      PROA   
ATOM    621  HN  GLY P  40     -24.882 -63.867 123.894  0.00 97.00      PROA   
ATOM    622  CA  GLY P  40     -24.924 -63.811 126.001  0.00 97.00      PROA   
ATOM    623  HA1 GLY P  40     -25.632 -64.282 126.670  0.00 97.00      PROA   
ATOM    624  HA2 GLY P  40     -25.142 -62.763 125.858  0.00 97.00      PROA   
ATOM    625  C   GLY P  40     -23.560 -63.888 126.658  0.00 97.00      PROA   
ATOM    626  O   GLY P  40     -23.244 -63.056 127.506  0.00 97.00      PROA   
ATOM    627  N   THR P  41     -22.707 -64.876 126.304  0.00 97.00      PROA   
ATOM    628  HN  THR P  41     -22.955 -65.513 125.575  0.00 97.00      PROA   
ATOM    629  CA  THR P  41     -21.422 -65.103 126.959  0.00 97.00      PROA   
ATOM    630  HA  THR P  41     -21.525 -64.849 128.005  0.00 97.00      PROA   
ATOM    631  CB  THR P  41     -20.962 -66.556 126.886  0.00 97.00      PROA   
ATOM    632  HB  THR P  41     -20.884 -66.884 125.824  0.00 97.00      PROA   
ATOM    633  OG1 THR P  41     -21.903 -67.391 127.548  0.00 97.00      PROA   
ATOM    634  HG1 THR P  41     -22.748 -67.243 127.121  0.00 97.00      PROA   
ATOM    635  CG2 THR P  41     -19.602 -66.773 127.581  0.00 97.00      PROA   
ATOM    636 HG21 THR P  41     -19.648 -66.424 128.635  0.00 97.00      PROA   
ATOM    637 HG22 THR P  41     -18.781 -66.239 127.060  0.00 97.00      PROA   
ATOM    638 HG23 THR P  41     -19.354 -67.856 127.585  0.00 97.00      PROA   
ATOM    639  C   THR P  41     -20.349 -64.216 126.367  0.00 97.00      PROA   
ATOM    640  O   THR P  41     -20.081 -64.262 125.173  0.00 97.00      PROA   
ATOM    641  N   ALA P  42     -19.695 -63.378 127.201  0.00 97.00      PROA   
ATOM    642  HN  ALA P  42     -19.929 -63.344 128.170  0.00 97.00      PROA   
ATOM    643  CA  ALA P  42     -18.645 -62.471 126.780  0.00 97.00      PROA   
ATOM    644  HA  ALA P  42     -19.061 -61.869 125.987  0.00 97.00      PROA   
ATOM    645  CB  ALA P  42     -18.265 -61.523 127.933  0.00 97.00      PROA   
ATOM    646  HB1 ALA P  42     -17.834 -62.095 128.783  0.00 97.00      PROA   
ATOM    647  HB2 ALA P  42     -19.171 -60.991 128.298  0.00 97.00      PROA   
ATOM    648  HB3 ALA P  42     -17.528 -60.763 127.599  0.00 97.00      PROA   
ATOM    649  C   ALA P  42     -17.378 -63.136 126.243  0.00 97.00      PROA   
ATOM    650  O   ALA P  42     -16.826 -64.057 126.842  0.00 97.00      PROA   
ATOM    651  N   ILE P  43     -16.863 -62.634 125.094  0.00 97.00      PROA   
ATOM    652  HN  ILE P  43     -17.343 -61.896 124.622  0.00 97.00      PROA   
ATOM    653  CA  ILE P  43     -15.591 -63.037 124.517  0.00 97.00      PROA   
ATOM    654  HA  ILE P  43     -15.361 -64.032 124.869  0.00 97.00      PROA   
ATOM    655  CB  ILE P  43     -15.543 -63.042 122.977  0.00 97.00      PROA   
ATOM    656  HB  ILE P  43     -15.279 -62.027 122.597  0.00 97.00      PROA   
ATOM    657  CG2 ILE P  43     -14.459 -64.047 122.511  0.00 97.00      PROA   
ATOM    658 HG21 ILE P  43     -14.715 -65.071 122.855  0.00 97.00      PROA   
ATOM    659 HG22 ILE P  43     -13.453 -63.784 122.890  0.00 97.00      PROA   
ATOM    660 HG23 ILE P  43     -14.390 -64.068 121.406  0.00 97.00      PROA   
ATOM    661  CG1 ILE P  43     -16.911 -63.384 122.331  0.00 97.00      PROA   
ATOM    662 HG11 ILE P  43     -17.680 -62.661 122.671  0.00 97.00      PROA   
ATOM    663 HG12 ILE P  43     -17.231 -64.396 122.660  0.00 97.00      PROA   
ATOM    664  CD  ILE P  43     -16.871 -63.326 120.797  0.00 97.00      PROA   
ATOM    665  HD1 ILE P  43     -16.286 -62.448 120.449  0.00 97.00      PROA   
ATOM    666  HD2 ILE P  43     -17.895 -63.241 120.379  0.00 97.00      PROA   
ATOM    667  HD3 ILE P  43     -16.409 -64.246 120.382  0.00 97.00      PROA   
ATOM    668  C   ILE P  43     -14.549 -62.066 125.050  0.00 97.00      PROA   
ATOM    669  O   ILE P  43     -14.861 -60.934 125.412  0.00 97.00      PROA   
ATOM    670  N   GLN P  44     -13.263 -62.478 125.093  0.00 97.00      PROA   
ATOM    671  HN  GLN P  44     -13.018 -63.414 124.848  0.00 97.00      PROA   
ATOM    672  CA  GLN P  44     -12.170 -61.633 125.536  0.00 97.00      PROA   
ATOM    673  HA  GLN P  44     -12.516 -60.993 126.337  0.00 97.00      PROA   
ATOM    674  CB  GLN P  44     -11.002 -62.511 126.058  0.00 97.00      PROA   
ATOM    675  HB1 GLN P  44     -10.205 -61.840 126.448  0.00 97.00      PROA   
ATOM    676  HB2 GLN P  44     -10.568 -63.095 125.215  0.00 97.00      PROA   
ATOM    677  CG  GLN P  44     -11.377 -63.509 127.187  0.00 97.00      PROA   
ATOM    678  HG1 GLN P  44     -10.445 -63.966 127.583  0.00 97.00      PROA   
ATOM    679  HG2 GLN P  44     -12.009 -64.331 126.789  0.00 97.00      PROA   
ATOM    680  CD  GLN P  44     -12.086 -62.833 128.370  0.00 97.00      PROA   
ATOM    681  OE1 GLN P  44     -11.429 -62.266 129.250  0.00 97.00      PROA   
ATOM    682  NE2 GLN P  44     -13.445 -62.903 128.419  0.00 97.00      PROA   
ATOM    683 HE21 GLN P  44     -13.901 -62.459 129.188  0.00 97.00      PROA   
ATOM    684 HE22 GLN P  44     -13.964 -63.346 127.689  0.00 97.00      PROA   
ATOM    685  C   GLN P  44     -11.677 -60.728 124.405  0.00 97.00      PROA   
ATOM    686  O   GLN P  44     -10.862 -59.830 124.620  0.00 97.00      PROA   
ATOM    687  N   THR P  45     -12.193 -60.926 123.166  0.00 97.00      PROA   
ATOM    688  HN  THR P  45     -12.827 -61.681 123.024  0.00 97.00      PROA   
ATOM    689  CA  THR P  45     -11.913 -60.121 121.983  0.00 97.00      PROA   
ATOM    690  HA  THR P  45     -10.850 -60.177 121.798  0.00 97.00      PROA   
ATOM    691  CB  THR P  45     -12.655 -60.643 120.753  0.00 97.00      PROA   
ATOM    692  HB  THR P  45     -13.758 -60.566 120.900  0.00 97.00      PROA   
ATOM    693  OG1 THR P  45     -12.337 -62.010 120.540  0.00 97.00      PROA   
ATOM    694  HG1 THR P  45     -12.801 -62.264 119.737  0.00 97.00      PROA   
ATOM    695  CG2 THR P  45     -12.245 -59.880 119.480  0.00 97.00      PROA   
ATOM    696 HG21 THR P  45     -11.148 -59.966 119.330  0.00 97.00      PROA   
ATOM    697 HG22 THR P  45     -12.526 -58.809 119.530  0.00 97.00      PROA   
ATOM    698 HG23 THR P  45     -12.746 -60.312 118.588  0.00 97.00      PROA   
ATOM    699  C   THR P  45     -12.295 -58.662 122.173  0.00 97.00      PROA   
ATOM    700  O   THR P  45     -13.474 -58.333 122.224  0.00 97.00      PROA   
ATOM    701  N   SER P  46     -11.305 -57.744 122.280  0.00 97.00      PROA   
ATOM    702  HN  SER P  46     -10.356 -58.037 122.370  0.00 97.00      PROA   
ATOM    703  CA  SER P  46     -11.588 -56.329 122.487  0.00 97.00      PROA   
ATOM    704  HA  SER P  46     -12.595 -56.211 122.857  0.00 97.00      PROA   
ATOM    705  CB  SER P  46     -10.635 -55.720 123.543  0.00 97.00      PROA   
ATOM    706  HB1 SER P  46     -10.813 -54.627 123.645  0.00 97.00      PROA   
ATOM    707  HB2 SER P  46      -9.575 -55.877 123.247  0.00 97.00      PROA   
ATOM    708  OG  SER P  46     -10.865 -56.301 124.825  0.00 97.00      PROA   
ATOM    709  HG1 SER P  46     -10.841 -57.257 124.726  0.00 97.00      PROA   
ATOM    710  C   SER P  46     -11.484 -55.494 121.221  0.00 97.00      PROA   
ATOM    711  O   SER P  46     -11.871 -54.326 121.210  0.00 97.00      PROA   
ATOM    712  N   THR P  47     -10.997 -56.078 120.102  0.00 97.00      PROA   
ATOM    713  HN  THR P  47     -10.713 -57.032 120.137  0.00 97.00      PROA   
ATOM    714  CA  THR P  47     -10.950 -55.425 118.796  0.00 97.00      PROA   
ATOM    715  HA  THR P  47     -10.469 -54.477 118.974  0.00 97.00      PROA   
ATOM    716  CB  THR P  47     -10.046 -56.132 117.766  0.00 97.00      PROA   
ATOM    717  HB  THR P  47      -8.982 -55.980 118.058  0.00 97.00      PROA   
ATOM    718  OG1 THR P  47     -10.209 -55.655 116.432  0.00 97.00      PROA   
ATOM    719  HG1 THR P  47      -9.771 -56.298 115.869  0.00 97.00      PROA   
ATOM    720  CG2 THR P  47     -10.335 -57.641 117.748  0.00 97.00      PROA   
ATOM    721 HG21 THR P  47     -11.419 -57.822 117.599  0.00 97.00      PROA   
ATOM    722 HG22 THR P  47     -10.015 -58.119 118.694  0.00 97.00      PROA   
ATOM    723 HG23 THR P  47      -9.787 -58.135 116.917  0.00 97.00      PROA   
ATOM    724  C   THR P  47     -12.352 -55.155 118.237  0.00 97.00      PROA   
ATOM    725  O   THR P  47     -13.232 -55.986 118.445  0.00 97.00      PROA   
ATOM    726  N   PRO P  48     -12.624 -54.069 117.501  0.00 97.00      PROA   
ATOM    727  CD  PRO P  48     -11.880 -52.807 117.619  0.00 97.00      PROA   
ATOM    728  HD1 PRO P  48     -11.095 -52.787 116.832  0.00 97.00      PROA   
ATOM    729  HD2 PRO P  48     -11.420 -52.674 118.624  0.00 97.00      PROA   
ATOM    730  CA  PRO P  48     -13.931 -53.862 116.883  0.00 97.00      PROA   
ATOM    731  HA  PRO P  48     -14.695 -54.028 117.630  0.00 97.00      PROA   
ATOM    732  CB  PRO P  48     -13.877 -52.402 116.396  0.00 97.00      PROA   
ATOM    733  HB1 PRO P  48     -14.881 -51.935 116.378  0.00 97.00      PROA   
ATOM    734  HB2 PRO P  48     -13.425 -52.332 115.380  0.00 97.00      PROA   
ATOM    735  CG  PRO P  48     -12.928 -51.721 117.381  0.00 97.00      PROA   
ATOM    736  HG1 PRO P  48     -12.497 -50.779 116.987  0.00 97.00      PROA   
ATOM    737  HG2 PRO P  48     -13.466 -51.515 118.333  0.00 97.00      PROA   
ATOM    738  C   PRO P  48     -14.226 -54.766 115.701  0.00 97.00      PROA   
ATOM    739  O   PRO P  48     -15.311 -54.627 115.151  0.00 97.00      PROA   
ATOM    740  N   THR P  49     -13.324 -55.692 115.296  0.00 97.00      PROA   
ATOM    741  HN  THR P  49     -12.435 -55.759 115.742  0.00 97.00      PROA   
ATOM    742  CA  THR P  49     -13.626 -56.668 114.260  0.00 97.00      PROA   
ATOM    743  HA  THR P  49     -14.689 -56.640 114.081  0.00 97.00      PROA   
ATOM    744  CB  THR P  49     -12.957 -56.399 112.909  0.00 97.00      PROA   
ATOM    745  HB  THR P  49     -13.054 -55.309 112.709  0.00 97.00      PROA   
ATOM    746  OG1 THR P  49     -13.626 -57.082 111.857  0.00 97.00      PROA   
ATOM    747  HG1 THR P  49     -13.469 -56.547 111.070  0.00 97.00      PROA   
ATOM    748  CG2 THR P  49     -11.463 -56.764 112.849  0.00 97.00      PROA   
ATOM    749 HG21 THR P  49     -11.318 -57.863 112.933  0.00 97.00      PROA   
ATOM    750 HG22 THR P  49     -10.907 -56.258 113.664  0.00 97.00      PROA   
ATOM    751 HG23 THR P  49     -11.037 -56.443 111.874  0.00 97.00      PROA   
ATOM    752  C   THR P  49     -13.317 -58.047 114.793  0.00 97.00      PROA   
ATOM    753  O   THR P  49     -12.242 -58.314 115.322  0.00 97.00      PROA   
ATOM    754  N   TYR P  50     -14.289 -58.973 114.665  0.00 97.00      PROA   
ATOM    755  HN  TYR P  50     -15.165 -58.722 114.255  0.00 97.00      PROA   
ATOM    756  CA  TYR P  50     -14.136 -60.352 115.067  0.00 97.00      PROA   
ATOM    757  HA  TYR P  50     -13.299 -60.447 115.744  0.00 97.00      PROA   
ATOM    758  CB  TYR P  50     -15.421 -60.885 115.759  0.00 97.00      PROA   
ATOM    759  HB1 TYR P  50     -16.284 -60.905 115.059  0.00 97.00      PROA   
ATOM    760  HB2 TYR P  50     -15.684 -60.203 116.595  0.00 97.00      PROA   
ATOM    761  CG  TYR P  50     -15.216 -62.261 116.340  0.00 97.00      PROA   
ATOM    762  CD1 TYR P  50     -15.513 -63.418 115.597  0.00 97.00      PROA   
ATOM    763  HD1 TYR P  50     -15.881 -63.328 114.585  0.00 97.00      PROA   
ATOM    764  CE1 TYR P  50     -15.359 -64.689 116.166  0.00 97.00      PROA   
ATOM    765  HE1 TYR P  50     -15.615 -65.573 115.601  0.00 97.00      PROA   
ATOM    766  CZ  TYR P  50     -14.887 -64.816 117.476  0.00 97.00      PROA   
ATOM    767  OH  TYR P  50     -14.736 -66.094 118.053  0.00 97.00      PROA   
ATOM    768  HH  TYR P  50     -15.038 -66.742 117.412  0.00 97.00      PROA   
ATOM    769  CD2 TYR P  50     -14.767 -62.402 117.664  0.00 97.00      PROA   
ATOM    770  HD2 TYR P  50     -14.573 -61.520 118.255  0.00 97.00      PROA   
ATOM    771  CE2 TYR P  50     -14.584 -63.673 118.222  0.00 97.00      PROA   
ATOM    772  HE2 TYR P  50     -14.234 -63.780 119.236  0.00 97.00      PROA   
ATOM    773  C   TYR P  50     -13.836 -61.123 113.803  0.00 97.00      PROA   
ATOM    774  O   TYR P  50     -14.690 -61.253 112.934  0.00 97.00      PROA   
ATOM    775  N   HSD P  51     -12.596 -61.643 113.673  0.00 97.00      PROA   
ATOM    776  HN  HSD P  51     -11.932 -61.558 114.410  0.00 97.00      PROA   
ATOM    777  CA  HSD P  51     -12.109 -62.226 112.440  0.00 97.00      PROA   
ATOM    778  HA  HSD P  51     -12.777 -61.988 111.626  0.00 97.00      PROA   
ATOM    779  CB  HSD P  51     -10.705 -61.667 112.079  0.00 97.00      PROA   
ATOM    780  HB1 HSD P  51     -10.013 -61.814 112.936  0.00 97.00      PROA   
ATOM    781  HB2 HSD P  51     -10.814 -60.570 111.930  0.00 97.00      PROA   
ATOM    782  ND1 HSD P  51      -9.409 -63.457 110.793  0.00 97.00      PROA   
ATOM    783  HD1 HSD P  51      -9.403 -64.149 111.517  0.00 97.00      PROA   
ATOM    784  CG  HSD P  51     -10.065 -62.243 110.838  0.00 97.00      PROA   
ATOM    785  CE1 HSD P  51      -8.844 -63.558 109.567  0.00 97.00      PROA   
ATOM    786  HE1 HSD P  51      -8.270 -64.430 109.255  0.00 97.00      PROA   
ATOM    787  NE2 HSD P  51      -9.078 -62.494 108.824  0.00 97.00      PROA   
ATOM    788  CD2 HSD P  51      -9.840 -61.663 109.627  0.00 97.00      PROA   
ATOM    789  HD2 HSD P  51     -10.151 -60.692 109.260  0.00 97.00      PROA   
ATOM    790  C   HSD P  51     -12.040 -63.727 112.545  0.00 97.00      PROA   
ATOM    791  O   HSD P  51     -11.183 -64.282 113.230  0.00 97.00      PROA   
ATOM    792  N   ILE P  52     -12.927 -64.426 111.805  0.00 97.00      PROA   
ATOM    793  HN  ILE P  52     -13.646 -63.973 111.279  0.00 97.00      PROA   
ATOM    794  CA  ILE P  52     -12.897 -65.863 111.668  0.00 97.00      PROA   
ATOM    795  HA  ILE P  52     -12.390 -66.304 112.514  0.00 97.00      PROA   
ATOM    796  CB  ILE P  52     -14.297 -66.463 111.600  0.00 97.00      PROA   
ATOM    797  HB  ILE P  52     -14.863 -65.957 110.791  0.00 97.00      PROA   
ATOM    798  CG2 ILE P  52     -14.247 -67.966 111.265  0.00 97.00      PROA   
ATOM    799 HG21 ILE P  52     -13.652 -68.519 112.021  0.00 97.00      PROA   
ATOM    800 HG22 ILE P  52     -13.832 -68.156 110.255  0.00 97.00      PROA   
ATOM    801 HG23 ILE P  52     -15.277 -68.378 111.283  0.00 97.00      PROA   
ATOM    802  CG1 ILE P  52     -15.055 -66.224 112.928  0.00 97.00      PROA   
ATOM    803 HG11 ILE P  52     -14.802 -65.228 113.348  0.00 97.00      PROA   
ATOM    804 HG12 ILE P  52     -14.718 -66.989 113.662  0.00 97.00      PROA   
ATOM    805  CD  ILE P  52     -16.580 -66.301 112.790  0.00 97.00      PROA   
ATOM    806  HD1 ILE P  52     -16.886 -67.284 112.377  0.00 97.00      PROA   
ATOM    807  HD2 ILE P  52     -16.960 -65.495 112.129  0.00 97.00      PROA   
ATOM    808  HD3 ILE P  52     -17.054 -66.188 113.786  0.00 97.00      PROA   
ATOM    809  C   ILE P  52     -12.106 -66.155 110.414  0.00 97.00      PROA   
ATOM    810  O   ILE P  52     -12.557 -65.915 109.296  0.00 97.00      PROA   
ATOM    811  N   THR P  53     -10.869 -66.672 110.584  0.00 97.00      PROA   
ATOM    812  HN  THR P  53     -10.503 -66.778 111.506  0.00 97.00      PROA   
ATOM    813  CA  THR P  53      -9.960 -67.002 109.495  0.00 97.00      PROA   
ATOM    814  HA  THR P  53      -9.821 -66.101 108.914  0.00 97.00      PROA   
ATOM    815  CB  THR P  53      -8.599 -67.472 109.998  0.00 97.00      PROA   
ATOM    816  HB  THR P  53      -8.691 -68.457 110.510  0.00 97.00      PROA   
ATOM    817  OG1 THR P  53      -8.083 -66.538 110.936  0.00 97.00      PROA   
ATOM    818  HG1 THR P  53      -7.209 -66.861 111.166  0.00 97.00      PROA   
ATOM    819  CG2 THR P  53      -7.580 -67.576 108.846  0.00 97.00      PROA   
ATOM    820 HG21 THR P  53      -7.498 -66.601 108.319  0.00 97.00      PROA   
ATOM    821 HG22 THR P  53      -7.876 -68.352 108.112  0.00 97.00      PROA   
ATOM    822 HG23 THR P  53      -6.577 -67.847 109.241  0.00 97.00      PROA   
ATOM    823  C   THR P  53     -10.529 -68.051 108.564  0.00 97.00      PROA   
ATOM    824  O   THR P  53     -10.424 -67.927 107.345  0.00 97.00      PROA   
ATOM    825  N   SER P  54     -11.168 -69.098 109.132  0.00 97.00      PROA   
ATOM    826  HN  SER P  54     -11.296 -69.142 110.119  0.00 97.00      PROA   
ATOM    827  CA  SER P  54     -11.691 -70.208 108.371  0.00 97.00      PROA   
ATOM    828  HA  SER P  54     -12.199 -69.820 107.498  0.00 97.00      PROA   
ATOM    829  CB  SER P  54     -10.620 -71.274 107.988  0.00 97.00      PROA   
ATOM    830  HB1 SER P  54     -11.076 -72.079 107.375  0.00 97.00      PROA   
ATOM    831  HB2 SER P  54     -10.191 -71.734 108.902  0.00 97.00      PROA   
ATOM    832  OG  SER P  54      -9.537 -70.707 107.259  0.00 97.00      PROA   
ATOM    833  HG1 SER P  54      -9.928 -70.216 106.532  0.00 97.00      PROA   
ATOM    834  C   SER P  54     -12.693 -70.884 109.275  0.00 97.00      PROA   
ATOM    835  O   SER P  54     -12.315 -71.502 110.266  0.00 97.00      PROA   
ATOM    836  N   ALA P  55     -14.004 -70.745 108.979  0.00 97.00      PROA   
ATOM    837  HN  ALA P  55     -14.281 -70.229 108.166  0.00 97.00      PROA   
ATOM    838  CA  ALA P  55     -15.096 -71.082 109.873  0.00 97.00      PROA   
ATOM    839  HA  ALA P  55     -14.943 -70.484 110.755  0.00 97.00      PROA   
ATOM    840  CB  ALA P  55     -16.437 -70.652 109.245  0.00 97.00      PROA   
ATOM    841  HB1 ALA P  55     -16.640 -71.229 108.317  0.00 97.00      PROA   
ATOM    842  HB2 ALA P  55     -16.394 -69.574 108.973  0.00 97.00      PROA   
ATOM    843  HB3 ALA P  55     -17.275 -70.797 109.957  0.00 97.00      PROA   
ATOM    844  C   ALA P  55     -15.210 -72.522 110.358  0.00 97.00      PROA   
ATOM    845  O   ALA P  55     -15.063 -73.475 109.599  0.00 97.00      PROA   
ATOM    846  N   SER P  56     -15.510 -72.689 111.672  0.00 97.00      PROA   
ATOM    847  HN  SER P  56     -15.559 -71.887 112.269  0.00 97.00      PROA   
ATOM    848  CA  SER P  56     -15.817 -73.953 112.319  0.00 97.00      PROA   
ATOM    849  HA  SER P  56     -15.555 -74.757 111.648  0.00 97.00      PROA   
ATOM    850  CB  SER P  56     -15.043 -74.182 113.651  0.00 97.00      PROA   
ATOM    851  HB1 SER P  56     -13.957 -74.063 113.454  0.00 97.00      PROA   
ATOM    852  HB2 SER P  56     -15.210 -75.218 114.018  0.00 97.00      PROA   
ATOM    853  OG  SER P  56     -15.407 -73.258 114.674  0.00 97.00      PROA   
ATOM    854  HG1 SER P  56     -15.220 -73.700 115.514  0.00 97.00      PROA   
ATOM    855  C   SER P  56     -17.311 -74.041 112.562  0.00 97.00      PROA   
ATOM    856  O   SER P  56     -18.046 -73.075 112.388  0.00 97.00      PROA   
ATOM    857  N   GLU P  57     -17.810 -75.233 112.968  0.00 97.00      PROA   
ATOM    858  HN  GLU P  57     -17.205 -76.009 113.131  0.00 97.00      PROA   
ATOM    859  CA  GLU P  57     -19.198 -75.470 113.330  0.00 97.00      PROA   
ATOM    860  HA  GLU P  57     -19.828 -75.217 112.487  0.00 97.00      PROA   
ATOM    861  CB  GLU P  57     -19.372 -76.963 113.735  0.00 97.00      PROA   
ATOM    862  HB1 GLU P  57     -20.430 -77.163 114.002  0.00 97.00      PROA   
ATOM    863  HB2 GLU P  57     -18.760 -77.129 114.654  0.00 97.00      PROA   
ATOM    864  CG  GLU P  57     -18.868 -78.031 112.720  0.00 97.00      PROA   
ATOM    865  HG1 GLU P  57     -18.863 -79.010 113.252  0.00 97.00      PROA   
ATOM    866  HG2 GLU P  57     -17.825 -77.821 112.408  0.00 97.00      PROA   
ATOM    867  CD  GLU P  57     -19.711 -78.216 111.454  0.00 97.00      PROA   
ATOM    868  OE1 GLU P  57     -20.380 -79.278 111.350  0.00 97.00      PROA   
ATOM    869  OE2 GLU P  57     -19.639 -77.353 110.541  0.00 97.00      PROA   
ATOM    870  C   GLU P  57     -19.584 -74.597 114.529  0.00 97.00      PROA   
ATOM    871  O   GLU P  57     -20.641 -73.978 114.594  0.00 97.00      PROA   
ATOM    872  N   ASP P  58     -18.643 -74.542 115.486  0.00 97.00      PROA   
ATOM    873  HN  ASP P  58     -17.836 -75.113 115.353  0.00 97.00      PROA   
ATOM    874  CA  ASP P  58     -18.620 -73.939 116.794  0.00 97.00      PROA   
ATOM    875  HA  ASP P  58     -19.558 -74.179 117.274  0.00 97.00      PROA   
ATOM    876  CB  ASP P  58     -17.469 -74.585 117.647  0.00 97.00      PROA   
ATOM    877  HB1 ASP P  58     -17.918 -75.418 118.236  0.00 97.00      PROA   
ATOM    878  HB2 ASP P  58     -17.030 -73.863 118.361  0.00 97.00      PROA   
ATOM    879  CG  ASP P  58     -16.339 -75.235 116.823  0.00 97.00      PROA   
ATOM    880  OD1 ASP P  58     -16.604 -76.215 116.073  0.00 97.00      PROA   
ATOM    881  OD2 ASP P  58     -15.179 -74.767 116.955  0.00 97.00      PROA   
ATOM    882  C   ASP P  58     -18.565 -72.414 116.793  0.00 97.00      PROA   
ATOM    883  O   ASP P  58     -18.942 -71.788 117.784  0.00 97.00      PROA   
ATOM    884  N   ASP P  59     -18.187 -71.769 115.663  0.00 97.00      PROA   
ATOM    885  HN  ASP P  59     -17.718 -72.265 114.936  0.00 97.00      PROA   
ATOM    886  CA  ASP P  59     -18.405 -70.350 115.401  0.00 97.00      PROA   
ATOM    887  HA  ASP P  59     -17.902 -69.782 116.174  0.00 97.00      PROA   
ATOM    888  CB  ASP P  59     -17.826 -69.971 114.006  0.00 97.00      PROA   
ATOM    889  HB1 ASP P  59     -18.227 -68.994 113.662  0.00 97.00      PROA   
ATOM    890  HB2 ASP P  59     -18.099 -70.744 113.260  0.00 97.00      PROA   
ATOM    891  CG  ASP P  59     -16.307 -69.799 114.019  0.00 97.00      PROA   
ATOM    892  OD1 ASP P  59     -15.778 -69.130 114.944  0.00 97.00      PROA   
ATOM    893  OD2 ASP P  59     -15.678 -70.219 113.016  0.00 97.00      PROA   
ATOM    894  C   ASP P  59     -19.887 -69.936 115.433  0.00 97.00      PROA   
ATOM    895  O   ASP P  59     -20.205 -68.773 115.657  0.00 97.00      PROA   
ATOM    896  N   SER P  60     -20.836 -70.873 115.202  0.00 97.00      PROA   
ATOM    897  HN  SER P  60     -20.540 -71.809 115.029  0.00 97.00      PROA   
ATOM    898  CA  SER P  60     -22.279 -70.618 115.183  0.00 97.00      PROA   
ATOM    899  HA  SER P  60     -22.449 -69.877 114.414  0.00 97.00      PROA   
ATOM    900  CB  SER P  60     -23.120 -71.873 114.837  0.00 97.00      PROA   
ATOM    901  HB1 SER P  60     -24.199 -71.612 114.774  0.00 97.00      PROA   
ATOM    902  HB2 SER P  60     -22.985 -72.654 115.617  0.00 97.00      PROA   
ATOM    903  OG  SER P  60     -22.746 -72.427 113.587  0.00 97.00      PROA   
ATOM    904  HG1 SER P  60     -21.945 -72.938 113.745  0.00 97.00      PROA   
ATOM    905  C   SER P  60     -22.883 -70.081 116.481  0.00 97.00      PROA   
ATOM    906  O   SER P  60     -22.544 -70.519 117.578  0.00 97.00      PROA   
ATOM    907  N   GLY P  61     -23.853 -69.139 116.375  0.00 97.00      PROA   
ATOM    908  HN  GLY P  61     -24.157 -68.828 115.475  0.00 97.00      PROA   
ATOM    909  CA  GLY P  61     -24.491 -68.550 117.543  0.00 97.00      PROA   
ATOM    910  HA1 GLY P  61     -23.797 -68.544 118.372  0.00 97.00      PROA   
ATOM    911  HA2 GLY P  61     -25.402 -69.096 117.739  0.00 97.00      PROA   
ATOM    912  C   GLY P  61     -24.844 -67.120 117.285  0.00 97.00      PROA   
ATOM    913  O   GLY P  61     -24.608 -66.601 116.203  0.00 97.00      PROA   
ATOM    914  N   GLU P  62     -25.425 -66.424 118.290  0.00 97.00      PROA   
ATOM    915  HN  GLU P  62     -25.619 -66.853 119.172  0.00 97.00      PROA   
ATOM    916  CA  GLU P  62     -25.772 -65.028 118.158  0.00 97.00      PROA   
ATOM    917  HA  GLU P  62     -25.895 -64.816 117.113  0.00 97.00      PROA   
ATOM    918  CB  GLU P  62     -27.130 -64.643 118.795  0.00 97.00      PROA   
ATOM    919  HB1 GLU P  62     -27.879 -65.375 118.414  0.00 97.00      PROA   
ATOM    920  HB2 GLU P  62     -27.406 -63.640 118.397  0.00 97.00      PROA   
ATOM    921  CG  GLU P  62     -27.238 -64.640 120.330  0.00 97.00      PROA   
ATOM    922  HG1 GLU P  62     -26.382 -64.113 120.799  0.00 97.00      PROA   
ATOM    923  HG2 GLU P  62     -27.282 -65.679 120.714  0.00 97.00      PROA   
ATOM    924  CD  GLU P  62     -28.513 -63.919 120.755  0.00 97.00      PROA   
ATOM    925  OE1 GLU P  62     -29.569 -64.100 120.104  0.00 97.00      PROA   
ATOM    926  OE2 GLU P  62     -28.439 -63.172 121.755  0.00 97.00      PROA   
ATOM    927  C   GLU P  62     -24.648 -64.131 118.607  0.00 97.00      PROA   
ATOM    928  O   GLU P  62     -24.152 -64.195 119.728  0.00 97.00      PROA   
ATOM    929  N   TYR P  63     -24.216 -63.263 117.671  0.00 97.00      PROA   
ATOM    930  HN  TYR P  63     -24.647 -63.256 116.770  0.00 97.00      PROA   
ATOM    931  CA  TYR P  63     -23.137 -62.323 117.832  0.00 97.00      PROA   
ATOM    932  HA  TYR P  63     -22.465 -62.676 118.603  0.00 97.00      PROA   
ATOM    933  CB  TYR P  63     -22.350 -62.112 116.509  0.00 97.00      PROA   
ATOM    934  HB1 TYR P  63     -21.764 -61.169 116.527  0.00 97.00      PROA   
ATOM    935  HB2 TYR P  63     -23.060 -62.072 115.658  0.00 97.00      PROA   
ATOM    936  CG  TYR P  63     -21.404 -63.255 116.253  0.00 97.00      PROA   
ATOM    937  CD1 TYR P  63     -21.882 -64.534 115.915  0.00 97.00      PROA   
ATOM    938  HD1 TYR P  63     -22.941 -64.705 115.814  0.00 97.00      PROA   
ATOM    939  CE1 TYR P  63     -20.997 -65.602 115.736  0.00 97.00      PROA   
ATOM    940  HE1 TYR P  63     -21.386 -66.585 115.521  0.00 97.00      PROA   
ATOM    941  CZ  TYR P  63     -19.617 -65.391 115.842  0.00 97.00      PROA   
ATOM    942  OH  TYR P  63     -18.708 -66.460 115.717  0.00 97.00      PROA   
ATOM    943  HH  TYR P  63     -19.212 -67.279 115.696  0.00 97.00      PROA   
ATOM    944  CD2 TYR P  63     -20.014 -63.051 116.325  0.00 97.00      PROA   
ATOM    945  HD2 TYR P  63     -19.622 -62.073 116.561  0.00 97.00      PROA   
ATOM    946  CE2 TYR P  63     -19.128 -64.111 116.113  0.00 97.00      PROA   
ATOM    947  HE2 TYR P  63     -18.067 -63.953 116.208  0.00 97.00      PROA   
ATOM    948  C   TYR P  63     -23.705 -61.006 118.284  0.00 97.00      PROA   
ATOM    949  O   TYR P  63     -24.714 -60.536 117.762  0.00 97.00      PROA   
ATOM    950  N   ARG P  64     -23.078 -60.377 119.302  0.00 97.00      PROA   
ATOM    951  HN  ARG P  64     -22.322 -60.811 119.786  0.00 97.00      PROA   
ATOM    952  CA  ARG P  64     -23.536 -59.096 119.792  0.00 97.00      PROA   
ATOM    953  HA  ARG P  64     -23.988 -58.535 118.985  0.00 97.00      PROA   
ATOM    954  CB  ARG P  64     -24.511 -59.214 120.996  0.00 97.00      PROA   
ATOM    955  HB1 ARG P  64     -25.164 -58.313 120.987  0.00 97.00      PROA   
ATOM    956  HB2 ARG P  64     -23.965 -59.217 121.966  0.00 97.00      PROA   
ATOM    957  CG  ARG P  64     -25.366 -60.497 120.987  0.00 97.00      PROA   
ATOM    958  HG1 ARG P  64     -24.706 -61.375 121.156  0.00 97.00      PROA   
ATOM    959  HG2 ARG P  64     -25.849 -60.633 119.994  0.00 97.00      PROA   
ATOM    960  CD  ARG P  64     -26.447 -60.513 122.061  0.00 97.00      PROA   
ATOM    961  HD1 ARG P  64     -26.063 -60.168 123.043  0.00 97.00      PROA   
ATOM    962  HD2 ARG P  64     -26.856 -61.535 122.172  0.00 97.00      PROA   
ATOM    963  NE  ARG P  64     -27.489 -59.559 121.585  0.00 97.00      PROA   
ATOM    964  HE  ARG P  64     -27.251 -58.915 120.858  0.00 97.00      PROA   
ATOM    965  CZ  ARG P  64     -28.799 -59.651 121.868  0.00 97.00      PROA   
ATOM    966  NH1 ARG P  64     -29.373 -60.759 122.345  0.00 97.00      PROA   
ATOM    967 HH11 ARG P  64     -28.864 -61.613 122.217  0.00 97.00      PROA   
ATOM    968 HH12 ARG P  64     -30.361 -60.838 122.286  0.00 97.00      PROA   
ATOM    969  NH2 ARG P  64     -29.566 -58.587 121.596  0.00 97.00      PROA   
ATOM    970 HH21 ARG P  64     -29.097 -57.757 121.297  0.00 97.00      PROA   
ATOM    971 HH22 ARG P  64     -30.527 -58.615 121.843  0.00 97.00      PROA   
ATOM    972  C   ARG P  64     -22.311 -58.369 120.273  0.00 97.00      PROA   
ATOM    973  O   ARG P  64     -21.332 -58.990 120.670  0.00 97.00      PROA   
ATOM    974  N   CYS P  65     -22.330 -57.018 120.266  0.00 97.00      PROA   
ATOM    975  HN  CYS P  65     -23.041 -56.506 119.791  0.00 97.00      PROA   
ATOM    976  CA  CYS P  65     -21.275 -56.248 120.882  0.00 97.00      PROA   
ATOM    977  HA  CYS P  65     -20.838 -56.852 121.660  0.00 97.00      PROA   
ATOM    978  CB  CYS P  65     -20.164 -55.878 119.871  0.00 97.00      PROA   
ATOM    979  HB1 CYS P  65     -19.654 -56.829 119.597  0.00 97.00      PROA   
ATOM    980  HB2 CYS P  65     -19.396 -55.223 120.332  0.00 97.00      PROA   
ATOM    981  SG  CYS P  65     -20.825 -55.143 118.349  0.00 97.00      PROA   
ATOM    982  C   CYS P  65     -21.796 -55.013 121.581  0.00 97.00      PROA   
ATOM    983  O   CYS P  65     -22.913 -54.555 121.365  0.00 97.00      PROA   
ATOM    984  N   GLN P  66     -20.959 -54.458 122.483  0.00 97.00      PROA   
ATOM    985  HN  GLN P  66     -20.094 -54.915 122.685  0.00 97.00      PROA   
ATOM    986  CA  GLN P  66     -21.216 -53.229 123.195  0.00 97.00      PROA   
ATOM    987  HA  GLN P  66     -22.092 -52.740 122.794  0.00 97.00      PROA   
ATOM    988  CB  GLN P  66     -21.403 -53.537 124.718  0.00 97.00      PROA   
ATOM    989  HB1 GLN P  66     -20.435 -53.760 125.207  0.00 97.00      PROA   
ATOM    990  HB2 GLN P  66     -22.005 -54.475 124.751  0.00 97.00      PROA   
ATOM    991  CG  GLN P  66     -22.197 -52.473 125.510  0.00 97.00      PROA   
ATOM    992  HG1 GLN P  66     -23.064 -52.177 124.882  0.00 97.00      PROA   
ATOM    993  HG2 GLN P  66     -21.591 -51.569 125.707  0.00 97.00      PROA   
ATOM    994  CD  GLN P  66     -22.814 -52.998 126.819  0.00 97.00      PROA   
ATOM    995  OE1 GLN P  66     -24.036 -52.960 126.951  0.00 97.00      PROA   
ATOM    996  NE2 GLN P  66     -22.013 -53.487 127.797  0.00 97.00      PROA   
ATOM    997 HE21 GLN P  66     -22.429 -53.885 128.614  0.00 97.00      PROA   
ATOM    998 HE22 GLN P  66     -21.020 -53.520 127.679  0.00 97.00      PROA   
ATOM    999  C   GLN P  66     -19.986 -52.377 122.903  0.00 97.00      PROA   
ATOM   1000  O   GLN P  66     -18.880 -52.699 123.331  0.00 97.00      PROA   
ATOM   1001  N   ARG P  67     -20.145 -51.271 122.125  0.00 97.00      PROA   
ATOM   1002  HN  ARG P  67     -21.032 -51.040 121.733  0.00 97.00      PROA   
ATOM   1003  CA  ARG P  67     -19.045 -50.400 121.734  0.00 97.00      PROA   
ATOM   1004  HA  ARG P  67     -18.094 -50.844 121.991  0.00 97.00      PROA   
ATOM   1005  CB  ARG P  67     -19.079 -50.114 120.205  0.00 97.00      PROA   
ATOM   1006  HB1 ARG P  67     -18.426 -49.255 119.936  0.00 97.00      PROA   
ATOM   1007  HB2 ARG P  67     -20.121 -49.829 119.931  0.00 97.00      PROA   
ATOM   1008  CG  ARG P  67     -18.669 -51.310 119.329  0.00 97.00      PROA   
ATOM   1009  HG1 ARG P  67     -19.071 -51.140 118.303  0.00 97.00      PROA   
ATOM   1010  HG2 ARG P  67     -19.152 -52.230 119.723  0.00 97.00      PROA   
ATOM   1011  CD  ARG P  67     -17.156 -51.549 119.246  0.00 97.00      PROA   
ATOM   1012  HD1 ARG P  67     -16.947 -52.565 118.854  0.00 97.00      PROA   
ATOM   1013  HD2 ARG P  67     -16.668 -51.448 120.239  0.00 97.00      PROA   
ATOM   1014  NE  ARG P  67     -16.598 -50.598 118.239  0.00 97.00      PROA   
ATOM   1015  HE  ARG P  67     -16.864 -50.718 117.283  0.00 97.00      PROA   
ATOM   1016  CZ  ARG P  67     -15.781 -49.566 118.514  0.00 97.00      PROA   
ATOM   1017  NH1 ARG P  67     -15.311 -49.318 119.739  0.00 97.00      PROA   
ATOM   1018 HH11 ARG P  67     -15.431 -49.995 120.460  0.00 97.00      PROA   
ATOM   1019 HH12 ARG P  67     -14.636 -48.588 119.842  0.00 97.00      PROA   
ATOM   1020  NH2 ARG P  67     -15.394 -48.761 117.511  0.00 97.00      PROA   
ATOM   1021 HH21 ARG P  67     -15.737 -48.930 116.594  0.00 97.00      PROA   
ATOM   1022 HH22 ARG P  67     -14.802 -47.983 117.725  0.00 97.00      PROA   
ATOM   1023  C   ARG P  67     -19.139 -49.057 122.421  0.00 97.00      PROA   
ATOM   1024  O   ARG P  67     -19.856 -48.185 121.939  0.00 97.00      PROA   
ATOM   1025  N   GLY P  68     -18.372 -48.850 123.527  0.00 97.00      PROA   
ATOM   1026  HN  GLY P  68     -17.807 -49.604 123.856  0.00 97.00      PROA   
ATOM   1027  CA  GLY P  68     -18.153 -47.582 124.234  0.00 97.00      PROA   
ATOM   1028  HA1 GLY P  68     -17.510 -46.983 123.606  0.00 97.00      PROA   
ATOM   1029  HA2 GLY P  68     -17.678 -47.834 125.171  0.00 97.00      PROA   
ATOM   1030  C   GLY P  68     -19.335 -46.699 124.592  0.00 97.00      PROA   
ATOM   1031  O   GLY P  68     -19.149 -45.536 124.947  0.00 97.00      PROA   
ATOM   1032  N   LEU P  69     -20.575 -47.210 124.484  0.00 97.00      PROA   
ATOM   1033  HN  LEU P  69     -20.680 -48.159 124.203  0.00 97.00      PROA   
ATOM   1034  CA  LEU P  69     -21.766 -46.394 124.447  0.00 97.00      PROA   
ATOM   1035  HA  LEU P  69     -21.622 -45.496 125.034  0.00 97.00      PROA   
ATOM   1036  CB  LEU P  69     -22.180 -46.061 122.987  0.00 97.00      PROA   
ATOM   1037  HB1 LEU P  69     -23.205 -45.630 122.956  0.00 97.00      PROA   
ATOM   1038  HB2 LEU P  69     -22.170 -47.014 122.412  0.00 97.00      PROA   
ATOM   1039  CG  LEU P  69     -21.269 -45.087 122.208  0.00 97.00      PROA   
ATOM   1040  HG  LEU P  69     -20.221 -45.463 122.243  0.00 97.00      PROA   
ATOM   1041  CD1 LEU P  69     -21.689 -45.051 120.728  0.00 97.00      PROA   
ATOM   1042 HD11 LEU P  69     -22.738 -44.697 120.632  0.00 97.00      PROA   
ATOM   1043 HD12 LEU P  69     -21.607 -46.061 120.275  0.00 97.00      PROA   
ATOM   1044 HD13 LEU P  69     -21.031 -44.355 120.169  0.00 97.00      PROA   
ATOM   1045  CD2 LEU P  69     -21.296 -43.672 122.807  0.00 97.00      PROA   
ATOM   1046 HD21 LEU P  69     -20.905 -43.679 123.845  0.00 97.00      PROA   
ATOM   1047 HD22 LEU P  69     -22.334 -43.277 122.815  0.00 97.00      PROA   
ATOM   1048 HD23 LEU P  69     -20.665 -42.990 122.199  0.00 97.00      PROA   
ATOM   1049  C   LEU P  69     -22.903 -47.182 125.052  0.00 97.00      PROA   
ATOM   1050  O   LEU P  69     -22.943 -48.406 124.952  0.00 97.00      PROA   
ATOM   1051  N   SER P  70     -23.874 -46.476 125.680  0.00 97.00      PROA   
ATOM   1052  HN  SER P  70     -23.809 -45.481 125.727  0.00 97.00      PROA   
ATOM   1053  CA  SER P  70     -25.080 -47.022 126.294  0.00 97.00      PROA   
ATOM   1054  HA  SER P  70     -24.749 -47.496 127.206  0.00 97.00      PROA   
ATOM   1055  CB  SER P  70     -26.053 -45.886 126.711  0.00 97.00      PROA   
ATOM   1056  HB1 SER P  70     -25.567 -45.306 127.527  0.00 97.00      PROA   
ATOM   1057  HB2 SER P  70     -27.014 -46.285 127.101  0.00 97.00      PROA   
ATOM   1058  OG  SER P  70     -26.294 -44.994 125.622  0.00 97.00      PROA   
ATOM   1059  HG1 SER P  70     -26.819 -44.262 125.957  0.00 97.00      PROA   
ATOM   1060  C   SER P  70     -25.831 -48.096 125.503  0.00 97.00      PROA   
ATOM   1061  O   SER P  70     -26.257 -47.880 124.375  0.00 97.00      PROA   
ATOM   1062  N   GLY P  71     -26.024 -49.294 126.104  0.00 97.00      PROA   
ATOM   1063  HN  GLY P  71     -25.707 -49.417 127.041  0.00 97.00      PROA   
ATOM   1064  CA  GLY P  71     -26.657 -50.446 125.465  0.00 97.00      PROA   
ATOM   1065  HA1 GLY P  71     -27.522 -50.096 124.919  0.00 97.00      PROA   
ATOM   1066  HA2 GLY P  71     -26.931 -51.125 126.256  0.00 97.00      PROA   
ATOM   1067  C   GLY P  71     -25.791 -51.215 124.482  0.00 97.00      PROA   
ATOM   1068  O   GLY P  71     -24.854 -50.695 123.889  0.00 97.00      PROA   
ATOM   1069  N   ARG P  72     -26.124 -52.513 124.280  0.00 97.00      PROA   
ATOM   1070  HN  ARG P  72     -26.890 -52.906 124.778  0.00 97.00      PROA   
ATOM   1071  CA  ARG P  72     -25.452 -53.445 123.393  0.00 97.00      PROA   
ATOM   1072  HA  ARG P  72     -24.584 -52.963 122.959  0.00 97.00      PROA   
ATOM   1073  CB  ARG P  72     -24.984 -54.766 124.085  0.00 97.00      PROA   
ATOM   1074  HB1 ARG P  72     -24.315 -54.497 124.929  0.00 97.00      PROA   
ATOM   1075  HB2 ARG P  72     -24.345 -55.327 123.366  0.00 97.00      PROA   
ATOM   1076  CG  ARG P  72     -26.054 -55.782 124.575  0.00 97.00      PROA   
ATOM   1077  HG1 ARG P  72     -25.509 -56.593 125.112  0.00 97.00      PROA   
ATOM   1078  HG2 ARG P  72     -26.532 -56.247 123.686  0.00 97.00      PROA   
ATOM   1079  CD  ARG P  72     -27.177 -55.283 125.503  0.00 97.00      PROA   
ATOM   1080  HD1 ARG P  72     -27.705 -56.146 125.966  0.00 97.00      PROA   
ATOM   1081  HD2 ARG P  72     -27.904 -54.660 124.937  0.00 97.00      PROA   
ATOM   1082  NE  ARG P  72     -26.526 -54.467 126.569  0.00 97.00      PROA   
ATOM   1083  HE  ARG P  72     -25.557 -54.248 126.464  0.00 97.00      PROA   
ATOM   1084  CZ  ARG P  72     -27.159 -53.799 127.553  0.00 97.00      PROA   
ATOM   1085  NH1 ARG P  72     -28.445 -53.970 127.869  0.00 97.00      PROA   
ATOM   1086 HH11 ARG P  72     -28.956 -54.695 127.423  0.00 97.00      PROA   
ATOM   1087 HH12 ARG P  72     -28.820 -53.436 128.624  0.00 97.00      PROA   
ATOM   1088  NH2 ARG P  72     -26.426 -52.916 128.255  0.00 97.00      PROA   
ATOM   1089 HH21 ARG P  72     -25.466 -52.820 127.987  0.00 97.00      PROA   
ATOM   1090 HH22 ARG P  72     -26.802 -52.475 129.061  0.00 97.00      PROA   
ATOM   1091  C   ARG P  72     -26.397 -53.796 122.268  0.00 97.00      PROA   
ATOM   1092  O   ARG P  72     -27.605 -53.590 122.356  0.00 97.00      PROA   
ATOM   1093  N   SER P  73     -25.811 -54.306 121.163  0.00 97.00      PROA   
ATOM   1094  HN  SER P  73     -24.813 -54.369 121.147  0.00 97.00      PROA   
ATOM   1095  CA  SER P  73     -26.399 -54.802 119.936  0.00 97.00      PROA   
ATOM   1096  HA  SER P  73     -26.691 -53.913 119.395  0.00 97.00      PROA   
ATOM   1097  CB  SER P  73     -25.322 -55.525 119.080  0.00 97.00      PROA   
ATOM   1098  HB1 SER P  73     -25.695 -56.322 118.405  0.00 97.00      PROA   
ATOM   1099  HB2 SER P  73     -24.611 -56.010 119.772  0.00 97.00      PROA   
ATOM   1100  OG  SER P  73     -24.627 -54.596 118.262  0.00 97.00      PROA   
ATOM   1101  HG1 SER P  73     -25.199 -54.469 117.495  0.00 97.00      PROA   
ATOM   1102  C   SER P  73     -27.639 -55.669 119.919  0.00 97.00      PROA   
ATOM   1103  O   SER P  73     -28.068 -56.301 120.879  0.00 97.00      PROA   
ATOM   1104  N   ASP P  74     -28.145 -55.726 118.676  0.00 97.00      PROA   
ATOM   1105  HN  ASP P  74     -27.770 -55.070 118.020  0.00 97.00      PROA   
ATOM   1106  CA  ASP P  74     -28.817 -56.756 117.930  0.00 97.00      PROA   
ATOM   1107  HA  ASP P  74     -29.868 -56.612 118.119  0.00 97.00      PROA   
ATOM   1108  CB  ASP P  74     -28.545 -56.487 116.403  0.00 97.00      PROA   
ATOM   1109  HB1 ASP P  74     -29.295 -55.748 116.042  0.00 97.00      PROA   
ATOM   1110  HB2 ASP P  74     -28.658 -57.405 115.795  0.00 97.00      PROA   
ATOM   1111  CG  ASP P  74     -27.164 -55.859 116.107  0.00 97.00      PROA   
ATOM   1112  OD1 ASP P  74     -26.922 -54.694 116.527  0.00 97.00      PROA   
ATOM   1113  OD2 ASP P  74     -26.335 -56.533 115.445  0.00 97.00      PROA   
ATOM   1114  C   ASP P  74     -28.433 -58.202 118.293  0.00 97.00      PROA   
ATOM   1115  O   ASP P  74     -27.324 -58.457 118.766  0.00 97.00      PROA   
ATOM   1116  N   PRO P  75     -29.316 -59.184 118.122  0.00 97.00      PROA   
ATOM   1117  CD  PRO P  75     -30.768 -58.992 118.063  0.00 97.00      PROA   
ATOM   1118  HD1 PRO P  75     -31.044 -58.541 117.085  0.00 97.00      PROA   
ATOM   1119  HD2 PRO P  75     -31.099 -58.332 118.895  0.00 97.00      PROA   
ATOM   1120  CA  PRO P  75     -28.949 -60.589 118.054  0.00 97.00      PROA   
ATOM   1121  HA  PRO P  75     -28.064 -60.820 118.633  0.00 97.00      PROA   
ATOM   1122  CB  PRO P  75     -30.194 -61.270 118.645  0.00 97.00      PROA   
ATOM   1123  HB1 PRO P  75     -30.113 -61.256 119.753  0.00 97.00      PROA   
ATOM   1124  HB2 PRO P  75     -30.316 -62.327 118.337  0.00 97.00      PROA   
ATOM   1125  CG  PRO P  75     -31.380 -60.390 118.216  0.00 97.00      PROA   
ATOM   1126  HG1 PRO P  75     -31.753 -60.739 117.229  0.00 97.00      PROA   
ATOM   1127  HG2 PRO P  75     -32.208 -60.421 118.950  0.00 97.00      PROA   
ATOM   1128  C   PRO P  75     -28.725 -61.033 116.614  0.00 97.00      PROA   
ATOM   1129  O   PRO P  75     -29.628 -61.627 116.026  0.00 97.00      PROA   
ATOM   1130  N   ILE P  76     -27.537 -60.816 115.998  0.00 97.00      PROA   
ATOM   1131  HN  ILE P  76     -26.798 -60.294 116.421  0.00 97.00      PROA   
ATOM   1132  CA  ILE P  76     -27.300 -61.400 114.682  0.00 97.00      PROA   
ATOM   1133  HA  ILE P  76     -28.238 -61.416 114.145  0.00 97.00      PROA   
ATOM   1134  CB  ILE P  76     -26.388 -60.610 113.750  0.00 97.00      PROA   
ATOM   1135  HB  ILE P  76     -26.190 -61.223 112.837  0.00 97.00      PROA   
ATOM   1136  CG2 ILE P  76     -27.149 -59.347 113.285  0.00 97.00      PROA   
ATOM   1137 HG21 ILE P  76     -27.344 -58.675 114.146  0.00 97.00      PROA   
ATOM   1138 HG22 ILE P  76     -28.119 -59.611 112.814  0.00 97.00      PROA   
ATOM   1139 HG23 ILE P  76     -26.540 -58.786 112.545  0.00 97.00      PROA   
ATOM   1140  CG1 ILE P  76     -25.035 -60.235 114.386  0.00 97.00      PROA   
ATOM   1141 HG11 ILE P  76     -24.918 -60.756 115.356  0.00 97.00      PROA   
ATOM   1142 HG12 ILE P  76     -25.035 -59.144 114.600  0.00 97.00      PROA   
ATOM   1143  CD  ILE P  76     -23.843 -60.595 113.498  0.00 97.00      PROA   
ATOM   1144  HD1 ILE P  76     -23.894 -60.054 112.530  0.00 97.00      PROA   
ATOM   1145  HD2 ILE P  76     -23.824 -61.688 113.299  0.00 97.00      PROA   
ATOM   1146  HD3 ILE P  76     -22.896 -60.323 114.009  0.00 97.00      PROA   
ATOM   1147  C   ILE P  76     -26.874 -62.857 114.818  0.00 97.00      PROA   
ATOM   1148  O   ILE P  76     -25.731 -63.195 115.114  0.00 97.00      PROA   
ATOM   1149  N   GLN P  77     -27.849 -63.769 114.619  0.00 97.00      PROA   
ATOM   1150  HN  GLN P  77     -28.785 -63.457 114.476  0.00 97.00      PROA   
ATOM   1151  CA  GLN P  77     -27.685 -65.189 114.833  0.00 97.00      PROA   
ATOM   1152  HA  GLN P  77     -27.005 -65.343 115.649  0.00 97.00      PROA   
ATOM   1153  CB  GLN P  77     -29.046 -65.823 115.235  0.00 97.00      PROA   
ATOM   1154  HB1 GLN P  77     -28.836 -66.814 115.693  0.00 97.00      PROA   
ATOM   1155  HB2 GLN P  77     -29.685 -65.988 114.341  0.00 97.00      PROA   
ATOM   1156  CG  GLN P  77     -29.842 -64.934 116.232  0.00 97.00      PROA   
ATOM   1157  HG1 GLN P  77     -30.328 -64.093 115.694  0.00 97.00      PROA   
ATOM   1158  HG2 GLN P  77     -29.161 -64.495 116.985  0.00 97.00      PROA   
ATOM   1159  CD  GLN P  77     -30.956 -65.725 116.928  0.00 97.00      PROA   
ATOM   1160  OE1 GLN P  77     -31.752 -66.393 116.260  0.00 97.00      PROA   
ATOM   1161  NE2 GLN P  77     -31.037 -65.637 118.286  0.00 97.00      PROA   
ATOM   1162 HE21 GLN P  77     -30.419 -65.044 118.810  0.00 97.00      PROA   
ATOM   1163 HE22 GLN P  77     -31.749 -66.153 118.758  0.00 97.00      PROA   
ATOM   1164  C   GLN P  77     -27.083 -65.834 113.592  0.00 97.00      PROA   
ATOM   1165  O   GLN P  77     -27.731 -65.931 112.555  0.00 97.00      PROA   
ATOM   1166  N   LEU P  78     -25.802 -66.273 113.698  0.00 97.00      PROA   
ATOM   1167  HN  LEU P  78     -25.342 -66.216 114.583  0.00 97.00      PROA   
ATOM   1168  CA  LEU P  78     -24.937 -66.755 112.636  0.00 97.00      PROA   
ATOM   1169  HA  LEU P  78     -25.284 -66.369 111.689  0.00 97.00      PROA   
ATOM   1170  CB  LEU P  78     -23.480 -66.286 112.915  0.00 97.00      PROA   
ATOM   1171  HB1 LEU P  78     -23.148 -66.744 113.873  0.00 97.00      PROA   
ATOM   1172  HB2 LEU P  78     -23.488 -65.184 113.074  0.00 97.00      PROA   
ATOM   1173  CG  LEU P  78     -22.415 -66.606 111.837  0.00 97.00      PROA   
ATOM   1174  HG  LEU P  78     -22.558 -67.648 111.472  0.00 97.00      PROA   
ATOM   1175  CD1 LEU P  78     -22.529 -65.654 110.637  0.00 97.00      PROA   
ATOM   1176 HD11 LEU P  78     -22.308 -64.617 110.965  0.00 97.00      PROA   
ATOM   1177 HD12 LEU P  78     -23.549 -65.679 110.210  0.00 97.00      PROA   
ATOM   1178 HD13 LEU P  78     -21.803 -65.936 109.846  0.00 97.00      PROA   
ATOM   1179  CD2 LEU P  78     -20.993 -66.533 112.425  0.00 97.00      PROA   
ATOM   1180 HD21 LEU P  78     -20.877 -67.265 113.251  0.00 97.00      PROA   
ATOM   1181 HD22 LEU P  78     -20.793 -65.515 112.821  0.00 97.00      PROA   
ATOM   1182 HD23 LEU P  78     -20.238 -66.763 111.644  0.00 97.00      PROA   
ATOM   1183  C   LEU P  78     -24.948 -68.270 112.587  0.00 97.00      PROA   
ATOM   1184  O   LEU P  78     -24.856 -68.932 113.617  0.00 97.00      PROA   
ATOM   1185  N   GLU P  79     -25.059 -68.858 111.370  0.00 97.00      PROA   
ATOM   1186  HN  GLU P  79     -25.172 -68.309 110.544  0.00 97.00      PROA   
ATOM   1187  CA  GLU P  79     -25.164 -70.290 111.179  0.00 97.00      PROA   
ATOM   1188  HA  GLU P  79     -25.081 -70.807 112.126  0.00 97.00      PROA   
ATOM   1189  CB  GLU P  79     -26.521 -70.638 110.516  0.00 97.00      PROA   
ATOM   1190  HB1 GLU P  79     -26.559 -71.712 110.293  0.00 97.00      PROA   
ATOM   1191  HB2 GLU P  79     -26.554 -70.112 109.538  0.00 97.00      PROA   
ATOM   1192  CG  GLU P  79     -27.762 -70.272 111.369  0.00 97.00      PROA   
ATOM   1193  HG1 GLU P  79     -27.538 -69.409 112.030  0.00 97.00      PROA   
ATOM   1194  HG2 GLU P  79     -28.057 -71.127 112.012  0.00 97.00      PROA   
ATOM   1195  CD  GLU P  79     -28.951 -69.834 110.510  0.00 97.00      PROA   
ATOM   1196  OE1 GLU P  79     -28.756 -68.956 109.629  0.00 97.00      PROA   
ATOM   1197  OE2 GLU P  79     -30.087 -70.311 110.770  0.00 97.00      PROA   
ATOM   1198  C   GLU P  79     -24.047 -70.800 110.284  0.00 97.00      PROA   
ATOM   1199  O   GLU P  79     -23.859 -70.325 109.167  0.00 97.00      PROA   
ATOM   1200  N   VAL P  80     -23.291 -71.816 110.775  0.00  0.00      PROA   
ATOM   1201  HN  VAL P  80     -23.477 -72.191 111.680  0.00  0.00      PROA   
ATOM   1202  CA  VAL P  80     -22.202 -72.468 110.076  0.00  0.00      PROA   
ATOM   1203  HA  VAL P  80     -22.158 -72.087 109.070  0.00  0.00      PROA   
ATOM   1204  CB  VAL P  80     -20.826 -72.331 110.720  0.00  0.00      PROA   
ATOM   1205  HB  VAL P  80     -20.746 -72.941 111.648  0.00  0.00      PROA   
ATOM   1206  CG1 VAL P  80     -19.769 -72.820 109.701  0.00  0.00      PROA   
ATOM   1207 HG11 VAL P  80     -19.923 -72.310 108.727  0.00  0.00      PROA   
ATOM   1208 HG12 VAL P  80     -19.847 -73.916 109.545  0.00  0.00      PROA   
ATOM   1209 HG13 VAL P  80     -18.742 -72.596 110.051  0.00  0.00      PROA   
ATOM   1210  CG2 VAL P  80     -20.604 -70.857 111.118  0.00  0.00      PROA   
ATOM   1211 HG21 VAL P  80     -21.294 -70.561 111.936  0.00  0.00      PROA   
ATOM   1212 HG22 VAL P  80     -20.779 -70.196 110.246  0.00  0.00      PROA   
ATOM   1213 HG23 VAL P  80     -19.563 -70.709 111.473  0.00  0.00      PROA   
ATOM   1214  C   VAL P  80     -22.590 -73.920 110.043  0.00  0.00      PROA   
ATOM   1215  O   VAL P  80     -23.140 -74.430 111.020  0.00  0.00      PROA   
ATOM   1216  N   HSD P  81     -22.369 -74.608 108.896  0.00  0.00      PROA   
ATOM   1217  HN  HSD P  81     -21.854 -74.228 108.132  0.00  0.00      PROA   
ATOM   1218  CA  HSD P  81     -22.995 -75.887 108.684  0.00  0.00      PROA   
ATOM   1219  HA  HSD P  81     -22.876 -76.486 109.576  0.00  0.00      PROA   
ATOM   1220  CB  HSD P  81     -24.494 -75.716 108.367  0.00  0.00      PROA   
ATOM   1221  HB1 HSD P  81     -24.982 -75.486 109.336  0.00  0.00      PROA   
ATOM   1222  HB2 HSD P  81     -24.968 -76.640 107.975  0.00  0.00      PROA   
ATOM   1223  ND1 HSD P  81     -25.013 -73.271 107.825  0.00  0.00      PROA   
ATOM   1224  HD1 HSD P  81     -25.068 -72.950 108.772  0.00  0.00      PROA   
ATOM   1225  CG  HSD P  81     -24.715 -74.559 107.423  0.00  0.00      PROA   
ATOM   1226  CE1 HSD P  81     -25.115 -72.527 106.699  0.00  0.00      PROA   
ATOM   1227  HE1 HSD P  81     -25.285 -71.455 106.737  0.00  0.00      PROA   
ATOM   1228  NE2 HSD P  81     -24.919 -73.239 105.606  0.00  0.00      PROA   
ATOM   1229  CD2 HSD P  81     -24.674 -74.521 106.063  0.00  0.00      PROA   
ATOM   1230  HD2 HSD P  81     -24.445 -75.310 105.359  0.00  0.00      PROA   
ATOM   1231  C   HSD P  81     -22.359 -76.641 107.559  0.00  0.00      PROA   
ATOM   1232  O   HSD P  81     -21.794 -76.058 106.634  0.00  0.00      PROA   
ATOM   1233  N   ARG P  82     -22.487 -77.989 107.634  0.00  0.00      PROA   
ATOM   1234  HN  ARG P  82     -22.921 -78.405 108.430  0.00  0.00      PROA   
ATOM   1235  CA  ARG P  82     -22.024 -78.934 106.648  0.00  0.00      PROA   
ATOM   1236  HA  ARG P  82     -21.309 -78.436 106.006  0.00  0.00      PROA   
ATOM   1237  CB  ARG P  82     -21.295 -80.139 107.312  0.00  0.00      PROA   
ATOM   1238  HB1 ARG P  82     -20.400 -79.704 107.815  0.00  0.00      PROA   
ATOM   1239  HB2 ARG P  82     -20.924 -80.839 106.532  0.00  0.00      PROA   
ATOM   1240  CG  ARG P  82     -22.081 -80.919 108.393  0.00  0.00      PROA   
ATOM   1241  HG1 ARG P  82     -22.873 -81.537 107.919  0.00  0.00      PROA   
ATOM   1242  HG2 ARG P  82     -22.588 -80.200 109.074  0.00  0.00      PROA   
ATOM   1243  CD  ARG P  82     -21.226 -81.850 109.280  0.00  0.00      PROA   
ATOM   1244  HD1 ARG P  82     -21.894 -82.505 109.883  0.00  0.00      PROA   
ATOM   1245  HD2 ARG P  82     -20.608 -81.253 109.979  0.00  0.00      PROA   
ATOM   1246  NE  ARG P  82     -20.345 -82.739 108.448  0.00  0.00      PROA   
ATOM   1247  HE  ARG P  82     -20.754 -83.548 108.025  0.00  0.00      PROA   
ATOM   1248  CZ  ARG P  82     -19.007 -82.539 108.285  0.00  0.00      PROA   
ATOM   1249  NH1 ARG P  82     -18.357 -81.503 108.869  0.00  0.00      PROA   
ATOM   1250 HH11 ARG P  82     -17.372 -81.394 108.737  0.00  0.00      PROA   
ATOM   1251 HH12 ARG P  82     -18.853 -80.876 109.468  0.00  0.00      PROA   
ATOM   1252  NH2 ARG P  82     -18.290 -83.398 107.522  0.00  0.00      PROA   
ATOM   1253 HH21 ARG P  82     -17.309 -83.250 107.398  0.00  0.00      PROA   
ATOM   1254 HH22 ARG P  82     -18.738 -84.179 107.086  0.00  0.00      PROA   
ATOM   1255  C   ARG P  82     -23.204 -79.328 105.784  0.00  0.00      PROA   
ATOM   1256  O   ARG P  82     -23.885 -78.458 105.244  0.00  0.00      PROA   
ATOM   1257  N   GLY P  83     -23.463 -80.650 105.617  0.00  0.00      PROA   
ATOM   1258  HN  GLY P  83     -22.879 -81.324 106.059  0.00  0.00      PROA   
ATOM   1259  CA  GLY P  83     -24.567 -81.230 104.882  0.00  0.00      PROA   
ATOM   1260  HA1 GLY P  83     -24.438 -82.300 104.947  0.00  0.00      PROA   
ATOM   1261  HA2 GLY P  83     -24.513 -80.863 103.868  0.00  0.00      PROA   
ATOM   1262  C   GLY P  83     -25.925 -80.897 105.440  0.00  0.00      PROA   
ATOM   1263  O   GLY P  83     -26.066 -80.128 106.391  0.00  0.00      PROA   
ATOM   1264  N   TRP P  84     -26.975 -81.502 104.833  0.00  0.00      PROA   
ATOM   1265  HN  TRP P  84     -26.837 -82.150 104.088  0.00  0.00      PROA   
ATOM   1266  CA  TRP P  84     -28.355 -81.240 105.167  0.00  0.00      PROA   
ATOM   1267  HA  TRP P  84     -28.431 -80.236 105.561  0.00  0.00      PROA   
ATOM   1268  CB  TRP P  84     -29.298 -81.343 103.936  0.00  0.00      PROA   
ATOM   1269  HB1 TRP P  84     -30.357 -81.244 104.264  0.00  0.00      PROA   
ATOM   1270  HB2 TRP P  84     -29.178 -82.340 103.457  0.00  0.00      PROA   
ATOM   1271  CG  TRP P  84     -29.048 -80.291 102.900  0.00  0.00      PROA   
ATOM   1272  CD1 TRP P  84     -28.515 -80.459 101.648  0.00  0.00      PROA   
ATOM   1273  HD1 TRP P  84     -28.180 -81.400 101.238  0.00  0.00      PROA   
ATOM   1274  NE1 TRP P  84     -28.463 -79.254 101.002  0.00  0.00      PROA   
ATOM   1275  HE1 TRP P  84     -28.125 -79.114 100.097  0.00  0.00      PROA   
ATOM   1276  CE2 TRP P  84     -28.952 -78.274 101.818  0.00  0.00      PROA   
ATOM   1277  CD2 TRP P  84     -29.328 -78.888 103.034  0.00  0.00      PROA   
ATOM   1278  CE3 TRP P  84     -29.862 -78.109 104.058  0.00  0.00      PROA   
ATOM   1279  HE3 TRP P  84     -30.166 -78.547 104.996  0.00  0.00      PROA   
ATOM   1280  CZ3 TRP P  84     -30.005 -76.734 103.858  0.00  0.00      PROA   
ATOM   1281  HZ3 TRP P  84     -30.416 -76.121 104.649  0.00  0.00      PROA   
ATOM   1282  CZ2 TRP P  84     -29.101 -76.907 101.613  0.00  0.00      PROA   
ATOM   1283  HZ2 TRP P  84     -28.822 -76.436 100.682  0.00  0.00      PROA   
ATOM   1284  CH2 TRP P  84     -29.629 -76.143 102.655  0.00  0.00      PROA   
ATOM   1285  HH2 TRP P  84     -29.749 -75.077 102.525  0.00  0.00      PROA   
ATOM   1286  C   TRP P  84     -28.795 -82.180 106.260  0.00  0.00      PROA   
ATOM   1287  O   TRP P  84     -28.540 -81.922 107.436  0.00  0.00      PROA   
ATOM   1288  N   LEU P  85     -29.487 -83.288 105.888  0.00  0.00      PROA   
ATOM   1289  HN  LEU P  85     -29.672 -83.477 104.926  0.00  0.00      PROA   
ATOM   1290  CA  LEU P  85     -30.037 -84.253 106.811  0.00  0.00      PROA   
ATOM   1291  HA  LEU P  85     -30.606 -83.683 107.532  0.00  0.00      PROA   
ATOM   1292  CB  LEU P  85     -30.979 -85.307 106.176  0.00  0.00      PROA   
ATOM   1293  HB1 LEU P  85     -31.372 -85.979 106.974  0.00  0.00      PROA   
ATOM   1294  HB2 LEU P  85     -30.399 -85.929 105.459  0.00  0.00      PROA   
ATOM   1295  CG  LEU P  85     -32.202 -84.731 105.423  0.00  0.00      PROA   
ATOM   1296  HG  LEU P  85     -31.817 -84.174 104.539  0.00  0.00      PROA   
ATOM   1297  CD1 LEU P  85     -33.088 -85.877 104.903  0.00  0.00      PROA   
ATOM   1298 HD11 LEU P  85     -33.543 -86.429 105.751  0.00  0.00      PROA   
ATOM   1299 HD12 LEU P  85     -32.485 -86.591 104.305  0.00  0.00      PROA   
ATOM   1300 HD13 LEU P  85     -33.904 -85.474 104.267  0.00  0.00      PROA   
ATOM   1301  CD2 LEU P  85     -33.037 -83.745 106.263  0.00  0.00      PROA   
ATOM   1302 HD21 LEU P  85     -32.434 -82.855 106.539  0.00  0.00      PROA   
ATOM   1303 HD22 LEU P  85     -33.398 -84.238 107.191  0.00  0.00      PROA   
ATOM   1304 HD23 LEU P  85     -33.918 -83.401 105.680  0.00  0.00      PROA   
ATOM   1305  C   LEU P  85     -28.972 -84.987 107.577  0.00  0.00      PROA   
ATOM   1306  O   LEU P  85     -27.859 -85.203 107.100  0.00  0.00      PROA   
ATOM   1307  N   LEU P  86     -29.341 -85.380 108.810  0.00  0.00      PROA   
ATOM   1308  HN  LEU P  86     -30.249 -85.168 109.162  0.00  0.00      PROA   
ATOM   1309  CA  LEU P  86     -28.519 -86.133 109.706  0.00  0.00      PROA   
ATOM   1310  HA  LEU P  86     -27.779 -86.685 109.143  0.00  0.00      PROA   
ATOM   1311  CB  LEU P  86     -27.862 -85.255 110.801  0.00  0.00      PROA   
ATOM   1312  HB1 LEU P  86     -28.653 -84.670 111.320  0.00  0.00      PROA   
ATOM   1313  HB2 LEU P  86     -27.195 -84.525 110.292  0.00  0.00      PROA   
ATOM   1314  CG  LEU P  86     -27.024 -86.004 111.869  0.00  0.00      PROA   
ATOM   1315  HG  LEU P  86     -27.694 -86.719 112.401  0.00  0.00      PROA   
ATOM   1316  CD1 LEU P  86     -25.870 -86.820 111.252  0.00  0.00      PROA   
ATOM   1317 HD11 LEU P  86     -25.171 -86.149 110.711  0.00  0.00      PROA   
ATOM   1318 HD12 LEU P  86     -26.254 -87.578 110.539  0.00  0.00      PROA   
ATOM   1319 HD13 LEU P  86     -25.305 -87.349 112.049  0.00  0.00      PROA   
ATOM   1320  CD2 LEU P  86     -26.503 -85.020 112.934  0.00  0.00      PROA   
ATOM   1321 HD21 LEU P  86     -27.350 -84.474 113.401  0.00  0.00      PROA   
ATOM   1322 HD22 LEU P  86     -25.818 -84.280 112.469  0.00  0.00      PROA   
ATOM   1323 HD23 LEU P  86     -25.952 -85.566 113.729  0.00  0.00      PROA   
ATOM   1324  C   LEU P  86     -29.477 -87.094 110.331  0.00  0.00      PROA   
ATOM   1325  O   LEU P  86     -30.607 -86.744 110.658  0.00  0.00      PROA   
ATOM   1326  N   LEU P  87     -29.023 -88.348 110.497  0.00 97.00      PROA   
ATOM   1327  HN  LEU P  87     -28.073 -88.553 110.285  0.00 97.00      PROA   
ATOM   1328  CA  LEU P  87     -29.775 -89.395 111.139  0.00 97.00      PROA   
ATOM   1329  HA  LEU P  87     -30.818 -89.122 111.214  0.00 97.00      PROA   
ATOM   1330  CB  LEU P  87     -29.669 -90.736 110.377  0.00 97.00      PROA   
ATOM   1331  HB1 LEU P  87     -28.595 -91.003 110.261  0.00 97.00      PROA   
ATOM   1332  HB2 LEU P  87     -30.084 -90.597 109.353  0.00 97.00      PROA   
ATOM   1333  CG  LEU P  87     -30.402 -91.920 111.043  0.00 97.00      PROA   
ATOM   1334  HG  LEU P  87     -30.027 -92.033 112.085  0.00 97.00      PROA   
ATOM   1335  CD1 LEU P  87     -31.924 -91.707 111.113  0.00 97.00      PROA   
ATOM   1336 HD11 LEU P  87     -32.336 -91.550 110.094  0.00 97.00      PROA   
ATOM   1337 HD12 LEU P  87     -32.165 -90.825 111.737  0.00 97.00      PROA   
ATOM   1338 HD13 LEU P  87     -32.413 -92.598 111.560  0.00 97.00      PROA   
ATOM   1339  CD2 LEU P  87     -30.078 -93.229 110.315  0.00 97.00      PROA   
ATOM   1340 HD21 LEU P  87     -28.980 -93.387 110.265  0.00 97.00      PROA   
ATOM   1341 HD22 LEU P  87     -30.484 -93.206 109.282  0.00 97.00      PROA   
ATOM   1342 HD23 LEU P  87     -30.535 -94.076 110.867  0.00 97.00      PROA   
ATOM   1343  C   LEU P  87     -29.218 -89.539 112.534  0.00 97.00      PROA   
ATOM   1344  O   LEU P  87     -28.099 -90.001 112.740  0.00 97.00      PROA   
ATOM   1345  N   GLN P  88     -30.011 -89.140 113.544  0.00 97.00      PROA   
ATOM   1346  HN  GLN P  88     -30.926 -88.777 113.366  0.00 97.00      PROA   
ATOM   1347  CA  GLN P  88     -29.621 -89.173 114.931  0.00 97.00      PROA   
ATOM   1348  HA  GLN P  88     -28.554 -89.006 114.998  0.00 97.00      PROA   
ATOM   1349  CB  GLN P  88     -30.344 -88.065 115.737  0.00 97.00      PROA   
ATOM   1350  HB1 GLN P  88     -29.962 -88.093 116.779  0.00 97.00      PROA   
ATOM   1351  HB2 GLN P  88     -31.435 -88.279 115.754  0.00 97.00      PROA   
ATOM   1352  CG  GLN P  88     -30.119 -86.645 115.169  0.00 97.00      PROA   
ATOM   1353  HG1 GLN P  88     -30.490 -86.581 114.124  0.00 97.00      PROA   
ATOM   1354  HG2 GLN P  88     -29.033 -86.417 115.163  0.00 97.00      PROA   
ATOM   1355  CD  GLN P  88     -30.891 -85.595 115.983  0.00 97.00      PROA   
ATOM   1356  OE1 GLN P  88     -32.123 -85.622 116.053  0.00 97.00      PROA   
ATOM   1357  NE2 GLN P  88     -30.149 -84.612 116.567  0.00 97.00      PROA   
ATOM   1358 HE21 GLN P  88     -30.623 -83.812 116.931  0.00 97.00      PROA   
ATOM   1359 HE22 GLN P  88     -29.155 -84.614 116.473  0.00 97.00      PROA   
ATOM   1360  C   GLN P  88     -29.942 -90.541 115.505  0.00 97.00      PROA   
ATOM   1361  O   GLN P  88     -31.082 -90.991 115.474  0.00 97.00      PROA   
ATOM   1362  N   VAL P  89     -28.916 -91.257 116.018  0.00 97.00      PROA   
ATOM   1363  HN  VAL P  89     -27.994 -90.883 116.010  0.00 97.00      PROA   
ATOM   1364  CA  VAL P  89     -29.036 -92.641 116.442  0.00 97.00      PROA   
ATOM   1365  HA  VAL P  89     -30.062 -92.970 116.347  0.00 97.00      PROA   
ATOM   1366  CB  VAL P  89     -28.158 -93.551 115.584  0.00 97.00      PROA   
ATOM   1367  HB  VAL P  89     -27.099 -93.203 115.629  0.00 97.00      PROA   
ATOM   1368  CG1 VAL P  89     -28.213 -95.016 116.054  0.00 97.00      PROA   
ATOM   1369 HG11 VAL P  89     -29.262 -95.374 116.102  0.00 97.00      PROA   
ATOM   1370 HG12 VAL P  89     -27.734 -95.149 117.043  0.00 97.00      PROA   
ATOM   1371 HG13 VAL P  89     -27.662 -95.644 115.326  0.00 97.00      PROA   
ATOM   1372  CG2 VAL P  89     -28.629 -93.460 114.117  0.00 97.00      PROA   
ATOM   1373 HG21 VAL P  89     -28.408 -92.461 113.689  0.00 97.00      PROA   
ATOM   1374 HG22 VAL P  89     -29.721 -93.643 114.047  0.00 97.00      PROA   
ATOM   1375 HG23 VAL P  89     -28.107 -94.220 113.499  0.00 97.00      PROA   
ATOM   1376  C   VAL P  89     -28.657 -92.760 117.906  0.00 97.00      PROA   
ATOM   1377  O   VAL P  89     -27.685 -92.152 118.352  0.00 97.00      PROA   
ATOM   1378  N   SER P  90     -29.436 -93.558 118.689  0.00 97.00      PROA   
ATOM   1379  HN  SER P  90     -30.262 -93.957 118.296  0.00 97.00      PROA   
ATOM   1380  CA  SER P  90     -29.244 -93.776 120.123  0.00 97.00      PROA   
ATOM   1381  HA  SER P  90     -29.373 -92.819 120.610  0.00 97.00      PROA   
ATOM   1382  CB  SER P  90     -30.279 -94.766 120.720  0.00 97.00      PROA   
ATOM   1383  HB1 SER P  90     -30.096 -94.903 121.809  0.00 97.00      PROA   
ATOM   1384  HB2 SER P  90     -30.207 -95.760 120.234  0.00 97.00      PROA   
ATOM   1385  OG  SER P  90     -31.604 -94.267 120.601  0.00 97.00      PROA   
ATOM   1386  HG1 SER P  90     -31.764 -94.066 119.671  0.00 97.00      PROA   
ATOM   1387  C   SER P  90     -27.878 -94.310 120.530  0.00 97.00      PROA   
ATOM   1388  O   SER P  90     -27.285 -93.807 121.483  0.00 97.00      PROA   
ATOM   1389  N   SER P  91     -27.335 -95.327 119.820  0.00 97.00      PROA   
ATOM   1390  HN  SER P  91     -27.821 -95.740 119.056  0.00 97.00      PROA   
ATOM   1391  CA  SER P  91     -25.992 -95.815 120.081  0.00 97.00      PROA   
ATOM   1392  HA  SER P  91     -25.351 -94.943 120.076  0.00 97.00      PROA   
ATOM   1393  CB  SER P  91     -25.801 -96.543 121.441  0.00 97.00      PROA   
ATOM   1394  HB1 SER P  91     -25.053 -97.361 121.400  0.00 97.00      PROA   
ATOM   1395  HB2 SER P  91     -26.764 -96.987 121.773  0.00 97.00      PROA   
ATOM   1396  OG  SER P  91     -25.344 -95.613 122.418  0.00 97.00      PROA   
ATOM   1397  HG1 SER P  91     -26.019 -94.928 122.469  0.00 97.00      PROA   
ATOM   1398  C   SER P  91     -25.485 -96.652 118.936  0.00 97.00      PROA   
ATOM   1399  O   SER P  91     -26.243 -97.092 118.077  0.00 97.00      PROA   
ATOM   1400  N   ARG P  92     -24.146 -96.858 118.884  0.00 97.00      PROA   
ATOM   1401  HN  ARG P  92     -23.554 -96.488 119.598  0.00 97.00      PROA   
ATOM   1402  CA  ARG P  92     -23.475 -97.523 117.781  0.00 97.00      PROA   
ATOM   1403  HA  ARG P  92     -23.971 -97.251 116.857  0.00 97.00      PROA   
ATOM   1404  CB  ARG P  92     -21.984 -97.085 117.713  0.00 97.00      PROA   
ATOM   1405  HB1 ARG P  92     -21.587 -97.368 116.714  0.00 97.00      PROA   
ATOM   1406  HB2 ARG P  92     -21.390 -97.629 118.482  0.00 97.00      PROA   
ATOM   1407  CG  ARG P  92     -21.755 -95.574 117.954  0.00 97.00      PROA   
ATOM   1408  HG1 ARG P  92     -21.965 -95.344 119.021  0.00 97.00      PROA   
ATOM   1409  HG2 ARG P  92     -22.476 -94.982 117.347  0.00 97.00      PROA   
ATOM   1410  CD  ARG P  92     -20.317 -95.099 117.675  0.00 97.00      PROA   
ATOM   1411  HD1 ARG P  92     -19.574 -95.854 118.006  0.00 97.00      PROA   
ATOM   1412  HD2 ARG P  92     -20.102 -94.144 118.206  0.00 97.00      PROA   
ATOM   1413  NE  ARG P  92     -20.167 -94.903 116.198  0.00 97.00      PROA   
ATOM   1414  HE  ARG P  92     -19.976 -95.683 115.610  0.00 97.00      PROA   
ATOM   1415  CZ  ARG P  92     -20.580 -93.787 115.571  0.00 97.00      PROA   
ATOM   1416  NH1 ARG P  92     -20.902 -92.645 116.197  0.00 97.00      PROA   
ATOM   1417 HH11 ARG P  92     -20.438 -92.428 117.052  0.00 97.00      PROA   
ATOM   1418 HH12 ARG P  92     -21.168 -91.900 115.589  0.00 97.00      PROA   
ATOM   1419  NH2 ARG P  92     -20.603 -93.739 114.225  0.00 97.00      PROA   
ATOM   1420 HH21 ARG P  92     -20.148 -94.454 113.707  0.00 97.00      PROA   
ATOM   1421 HH22 ARG P  92     -20.666 -92.827 113.826  0.00 97.00      PROA   
ATOM   1422  C   ARG P  92     -23.540 -99.040 117.934  0.00 97.00      PROA   
ATOM   1423  O   ARG P  92     -23.377 -99.786 116.969  0.00 97.00      PROA   
ATOM   1424  N   VAL P  93     -23.811 -99.528 119.164  0.00 97.00      PROA   
ATOM   1425  HN  VAL P  93     -23.987 -98.913 119.925  0.00 97.00      PROA   
ATOM   1426  CA  VAL P  93     -23.916-100.931 119.488  0.00 97.00      PROA   
ATOM   1427  HA  VAL P  93     -24.269-101.462 118.617  0.00 97.00      PROA   
ATOM   1428  CB  VAL P  93     -22.633-101.590 120.022  0.00 97.00      PROA   
ATOM   1429  HB  VAL P  93     -22.872-102.627 120.358  0.00 97.00      PROA   
ATOM   1430  CG1 VAL P  93     -21.585-101.703 118.894  0.00 97.00      PROA   
ATOM   1431 HG11 VAL P  93     -21.259-100.694 118.566  0.00 97.00      PROA   
ATOM   1432 HG12 VAL P  93     -22.002-102.236 118.017  0.00 97.00      PROA   
ATOM   1433 HG13 VAL P  93     -20.689-102.252 119.255  0.00 97.00      PROA   
ATOM   1434  CG2 VAL P  93     -22.047-100.819 121.227  0.00 97.00      PROA   
ATOM   1435 HG21 VAL P  93     -22.758-100.793 122.077  0.00 97.00      PROA   
ATOM   1436 HG22 VAL P  93     -21.792 -99.776 120.943  0.00 97.00      PROA   
ATOM   1437 HG23 VAL P  93     -21.117-101.316 121.577  0.00 97.00      PROA   
ATOM   1438  C   VAL P  93     -25.001-101.018 120.528  0.00 97.00      PROA   
ATOM   1439  O   VAL P  93     -25.145-100.125 121.360  0.00 97.00      PROA   
ATOM   1440  N   LEU P  94     -25.808-102.103 120.465  0.00 97.00      PROA   
ATOM   1441  HN  LEU P  94     -25.698-102.781 119.745  0.00 97.00      PROA   
ATOM   1442  CA  LEU P  94     -26.846-102.423 121.415  0.00 97.00      PROA   
ATOM   1443  HA  LEU P  94     -26.563-102.067 122.398  0.00 97.00      PROA   
ATOM   1444  CB  LEU P  94     -28.268-101.904 121.050  0.00 97.00      PROA   
ATOM   1445  HB1 LEU P  94     -28.945-102.202 121.884  0.00 97.00      PROA   
ATOM   1446  HB2 LEU P  94     -28.642-102.391 120.124  0.00 97.00      PROA   
ATOM   1447  CG  LEU P  94     -28.425-100.370 120.891  0.00 97.00      PROA   
ATOM   1448  HG  LEU P  94     -27.703 -99.877 121.583  0.00 97.00      PROA   
ATOM   1449  CD1 LEU P  94     -28.158 -99.872 119.457  0.00 97.00      PROA   
ATOM   1450 HD11 LEU P  94     -28.914-100.295 118.761  0.00 97.00      PROA   
ATOM   1451 HD12 LEU P  94     -27.151-100.163 119.102  0.00 97.00      PROA   
ATOM   1452 HD13 LEU P  94     -28.227 -98.764 119.424  0.00 97.00      PROA   
ATOM   1453  CD2 LEU P  94     -29.834 -99.938 121.341  0.00 97.00      PROA   
ATOM   1454 HD21 LEU P  94     -29.986-100.193 122.410  0.00 97.00      PROA   
ATOM   1455 HD22 LEU P  94     -30.606-100.469 120.746  0.00 97.00      PROA   
ATOM   1456 HD23 LEU P  94     -29.970 -98.844 121.217  0.00 97.00      PROA   
ATOM   1457  C   LEU P  94     -26.893-103.935 121.441  0.00 97.00      PROA   
ATOM   1458  O   LEU P  94     -26.329-104.601 120.577  0.00 97.00      PROA   
ATOM   1459  N   THR P  95     -27.569-104.513 122.458  0.00 97.00      PROA   
ATOM   1460  HN  THR P  95     -27.908-103.954 123.215  0.00 97.00      PROA   
ATOM   1461  CA  THR P  95     -27.867-105.930 122.589  0.00 97.00      PROA   
ATOM   1462  HA  THR P  95     -27.214-106.487 121.936  0.00 97.00      PROA   
ATOM   1463  CB  THR P  95     -27.718-106.464 124.021  0.00 97.00      PROA   
ATOM   1464  HB  THR P  95     -28.664-106.363 124.603  0.00 97.00      PROA   
ATOM   1465  OG1 THR P  95     -26.731-105.740 124.740  0.00 97.00      PROA   
ATOM   1466  HG1 THR P  95     -27.143-104.885 124.912  0.00 97.00      PROA   
ATOM   1467  CG2 THR P  95     -27.267-107.929 124.002  0.00 97.00      PROA   
ATOM   1468 HG21 THR P  95     -26.276-108.016 123.510  0.00 97.00      PROA   
ATOM   1469 HG22 THR P  95     -27.994-108.566 123.463  0.00 97.00      PROA   
ATOM   1470 HG23 THR P  95     -27.173-108.301 125.044  0.00 97.00      PROA   
ATOM   1471  C   THR P  95     -29.306-106.109 122.139  0.00 97.00      PROA   
ATOM   1472  O   THR P  95     -30.070-105.154 122.047  0.00 97.00      PROA   
ATOM   1473  N   GLU P  96     -29.726-107.353 121.828  0.00 97.00      PROA   
ATOM   1474  HN  GLU P  96     -29.075-108.110 121.792  0.00 97.00      PROA   
ATOM   1475  CA  GLU P  96     -31.106-107.692 121.539  0.00 97.00      PROA   
ATOM   1476  HA  GLU P  96     -31.408-107.049 120.726  0.00 97.00      PROA   
ATOM   1477  CB  GLU P  96     -31.260-109.171 121.084  0.00 97.00      PROA   
ATOM   1478  HB1 GLU P  96     -30.546-109.357 120.249  0.00 97.00      PROA   
ATOM   1479  HB2 GLU P  96     -32.286-109.312 120.682  0.00 97.00      PROA   
ATOM   1480  CG  GLU P  96     -30.998-110.189 122.216  0.00 97.00      PROA   
ATOM   1481  HG1 GLU P  96     -31.599-109.935 123.112  0.00 97.00      PROA   
ATOM   1482  HG2 GLU P  96     -29.928-110.141 122.502  0.00 97.00      PROA   
ATOM   1483  CD  GLU P  96     -31.341-111.637 121.864  0.00 97.00      PROA   
ATOM   1484  OE1 GLU P  96     -32.182-111.879 120.961  0.00 97.00      PROA   
ATOM   1485  OE2 GLU P  96     -30.761-112.535 122.532  0.00 97.00      PROA   
ATOM   1486  C   GLU P  96     -32.026-107.406 122.725  0.00 97.00      PROA   
ATOM   1487  O   GLU P  96     -31.635-107.493 123.887  0.00 97.00      PROA   
ATOM   1488  N   GLY P  97     -33.289-107.020 122.446  0.00 97.00      PROA   
ATOM   1489  HN  GLY P  97     -33.577-106.940 121.491  0.00 97.00      PROA   
ATOM   1490  CA  GLY P  97     -34.281-106.714 123.463  0.00 97.00      PROA   
ATOM   1491  HA1 GLY P  97     -34.077-107.291 124.354  0.00 97.00      PROA   
ATOM   1492  HA2 GLY P  97     -35.249-106.943 123.046  0.00 97.00      PROA   
ATOM   1493  C   GLY P  97     -34.293-105.262 123.853  0.00 97.00      PROA   
ATOM   1494  O   GLY P  97     -35.326-104.750 124.277  0.00 97.00      PROA   
ATOM   1495  N   GLU P  98     -33.142-104.563 123.730  0.00 97.00      PROA   
ATOM   1496  HN  GLU P  98     -32.302-105.029 123.461  0.00 97.00      PROA   
ATOM   1497  CA  GLU P  98     -32.994-103.149 124.007  0.00 97.00      PROA   
ATOM   1498  HA  GLU P  98     -33.278-103.021 125.038  0.00 97.00      PROA   
ATOM   1499  CB  GLU P  98     -31.512-102.703 123.899  0.00 97.00      PROA   
ATOM   1500  HB1 GLU P  98     -31.457-101.595 123.990  0.00 97.00      PROA   
ATOM   1501  HB2 GLU P  98     -31.117-102.979 122.898  0.00 97.00      PROA   
ATOM   1502  CG  GLU P  98     -30.617-103.309 125.003  0.00 97.00      PROA   
ATOM   1503  HG1 GLU P  98     -30.582-104.417 124.914  0.00 97.00      PROA   
ATOM   1504  HG2 GLU P  98     -31.023-103.049 126.003  0.00 97.00      PROA   
ATOM   1505  CD  GLU P  98     -29.196-102.755 124.930  0.00 97.00      PROA   
ATOM   1506  OE1 GLU P  98     -28.251-103.574 124.947  0.00 97.00      PROA   
ATOM   1507  OE2 GLU P  98     -29.026-101.510 124.882  0.00 97.00      PROA   
ATOM   1508  C   GLU P  98     -33.851-102.244 123.119  0.00 97.00      PROA   
ATOM   1509  O   GLU P  98     -33.939-102.487 121.920  0.00 97.00      PROA   
ATOM   1510  N   PRO P  99     -34.491-101.188 123.613  0.00 97.00      PROA   
ATOM   1511  CD  PRO P  99     -34.850-101.032 125.023  0.00 97.00      PROA   
ATOM   1512  HD1 PRO P  99     -33.971-100.615 125.560  0.00 97.00      PROA   
ATOM   1513  HD2 PRO P  99     -35.162-101.998 125.479  0.00 97.00      PROA   
ATOM   1514  CA  PRO P  99     -35.020-100.099 122.798  0.00 97.00      PROA   
ATOM   1515  HA  PRO P  99     -35.770-100.529 122.153  0.00 97.00      PROA   
ATOM   1516  CB  PRO P  99     -35.631 -99.129 123.823  0.00 97.00      PROA   
ATOM   1517  HB1 PRO P  99     -36.505 -98.586 123.412  0.00 97.00      PROA   
ATOM   1518  HB2 PRO P  99     -34.873 -98.396 124.178  0.00 97.00      PROA   
ATOM   1519  CG  PRO P  99     -36.007-100.036 125.001  0.00 97.00      PROA   
ATOM   1520  HG1 PRO P  99     -36.116 -99.486 125.956  0.00 97.00      PROA   
ATOM   1521  HG2 PRO P  99     -36.951-100.577 124.768  0.00 97.00      PROA   
ATOM   1522  C   PRO P  99     -33.989 -99.401 121.919  0.00 97.00      PROA   
ATOM   1523  O   PRO P  99     -32.915 -99.064 122.411  0.00 97.00      PROA   
ATOM   1524  N   LEU P 100     -34.302 -99.140 120.631  0.00 97.00      PROA   
ATOM   1525  HN  LEU P 100     -35.168 -99.463 120.252  0.00 97.00      PROA   
ATOM   1526  CA  LEU P 100     -33.436 -98.359 119.766  0.00 97.00      PROA   
ATOM   1527  HA  LEU P 100     -32.657 -97.891 120.351  0.00 97.00      PROA   
ATOM   1528  CB  LEU P 100     -32.755 -99.246 118.689  0.00 97.00      PROA   
ATOM   1529  HB1 LEU P 100     -33.524 -99.896 118.222  0.00 97.00      PROA   
ATOM   1530  HB2 LEU P 100     -32.046 -99.920 119.217  0.00 97.00      PROA   
ATOM   1531  CG  LEU P 100     -31.986 -98.526 117.552  0.00 97.00      PROA   
ATOM   1532  HG  LEU P 100     -32.717 -97.944 116.944  0.00 97.00      PROA   
ATOM   1533  CD1 LEU P 100     -30.923 -97.544 118.073  0.00 97.00      PROA   
ATOM   1534 HD11 LEU P 100     -30.238 -98.063 118.774  0.00 97.00      PROA   
ATOM   1535 HD12 LEU P 100     -31.399 -96.695 118.603  0.00 97.00      PROA   
ATOM   1536 HD13 LEU P 100     -30.326 -97.141 117.229  0.00 97.00      PROA   
ATOM   1537  CD2 LEU P 100     -31.330 -99.557 116.614  0.00 97.00      PROA   
ATOM   1538 HD21 LEU P 100     -32.086-100.272 116.230  0.00 97.00      PROA   
ATOM   1539 HD22 LEU P 100     -30.550-100.127 117.162  0.00 97.00      PROA   
ATOM   1540 HD23 LEU P 100     -30.852 -99.046 115.752  0.00 97.00      PROA   
ATOM   1541  C   LEU P 100     -34.233 -97.241 119.138  0.00 97.00      PROA   
ATOM   1542  O   LEU P 100     -35.123 -97.477 118.332  0.00 97.00      PROA   
ATOM   1543  N   ALA P 101     -33.913 -95.971 119.481  0.00 97.00      PROA   
ATOM   1544  HN  ALA P 101     -33.212 -95.778 120.165  0.00 97.00      PROA   
ATOM   1545  CA  ALA P 101     -34.589 -94.811 118.940  0.00 97.00      PROA   
ATOM   1546  HA  ALA P 101     -35.512 -95.117 118.469  0.00 97.00      PROA   
ATOM   1547  CB  ALA P 101     -34.966 -93.814 120.052  0.00 97.00      PROA   
ATOM   1548  HB1 ALA P 101     -34.066 -93.435 120.578  0.00 97.00      PROA   
ATOM   1549  HB2 ALA P 101     -35.609 -94.325 120.803  0.00 97.00      PROA   
ATOM   1550  HB3 ALA P 101     -35.534 -92.954 119.643  0.00 97.00      PROA   
ATOM   1551  C   ALA P 101     -33.741 -94.135 117.875  0.00 97.00      PROA   
ATOM   1552  O   ALA P 101     -32.541 -93.921 118.027  0.00 97.00      PROA   
ATOM   1553  N   LEU P 102     -34.382 -93.811 116.730  0.00 97.00      PROA   
ATOM   1554  HN  LEU P 102     -35.334 -94.083 116.604  0.00 97.00      PROA   
ATOM   1555  CA  LEU P 102     -33.781 -93.186 115.573  0.00 97.00      PROA   
ATOM   1556  HA  LEU P 102     -32.750 -92.934 115.780  0.00 97.00      PROA   
ATOM   1557  CB  LEU P 102     -33.884 -94.098 114.320  0.00 97.00      PROA   
ATOM   1558  HB1 LEU P 102     -33.320 -93.643 113.478  0.00 97.00      PROA   
ATOM   1559  HB2 LEU P 102     -34.953 -94.172 114.017  0.00 97.00      PROA   
ATOM   1560  CG  LEU P 102     -33.392 -95.553 114.509  0.00 97.00      PROA   
ATOM   1561  HG  LEU P 102     -33.938 -96.013 115.367  0.00 97.00      PROA   
ATOM   1562  CD1 LEU P 102     -33.728 -96.393 113.266  0.00 97.00      PROA   
ATOM   1563 HD11 LEU P 102     -33.177 -95.999 112.385  0.00 97.00      PROA   
ATOM   1564 HD12 LEU P 102     -34.816 -96.360 113.051  0.00 97.00      PROA   
ATOM   1565 HD13 LEU P 102     -33.428 -97.449 113.433  0.00 97.00      PROA   
ATOM   1566  CD2 LEU P 102     -31.885 -95.622 114.801  0.00 97.00      PROA   
ATOM   1567 HD21 LEU P 102     -31.635 -95.037 115.709  0.00 97.00      PROA   
ATOM   1568 HD22 LEU P 102     -31.316 -95.212 113.941  0.00 97.00      PROA   
ATOM   1569 HD23 LEU P 102     -31.571 -96.676 114.959  0.00 97.00      PROA   
ATOM   1570  C   LEU P 102     -34.544 -91.915 115.261  0.00 97.00      PROA   
ATOM   1571  O   LEU P 102     -35.770 -91.903 115.289  0.00 97.00      PROA   
ATOM   1572  N   ARG P 103     -33.847 -90.802 114.938  0.00 97.00      PROA   
ATOM   1573  HN  ARG P 103     -32.853 -90.772 115.027  0.00 97.00      PROA   
ATOM   1574  CA  ARG P 103     -34.513 -89.627 114.416  0.00 97.00      PROA   
ATOM   1575  HA  ARG P 103     -35.504 -89.898 114.085  0.00 97.00      PROA   
ATOM   1576  CB  ARG P 103     -34.689 -88.502 115.470  0.00 97.00      PROA   
ATOM   1577  HB1 ARG P 103     -33.694 -88.172 115.840  0.00 97.00      PROA   
ATOM   1578  HB2 ARG P 103     -35.250 -88.915 116.337  0.00 97.00      PROA   
ATOM   1579  CG  ARG P 103     -35.447 -87.296 114.897  0.00 97.00      PROA   
ATOM   1580  HG1 ARG P 103     -36.452 -87.638 114.556  0.00 97.00      PROA   
ATOM   1581  HG2 ARG P 103     -34.885 -86.923 114.013  0.00 97.00      PROA   
ATOM   1582  CD  ARG P 103     -35.597 -86.086 115.811  0.00 97.00      PROA   
ATOM   1583  HD1 ARG P 103     -34.596 -85.695 116.094  0.00 97.00      PROA   
ATOM   1584  HD2 ARG P 103     -36.189 -86.307 116.723  0.00 97.00      PROA   
ATOM   1585  NE  ARG P 103     -36.345 -85.100 114.969  0.00 97.00      PROA   
ATOM   1586  HE  ARG P 103     -36.961 -85.434 114.258  0.00 97.00      PROA   
ATOM   1587  CZ  ARG P 103     -36.054 -83.797 114.882  0.00 97.00      PROA   
ATOM   1588  NH1 ARG P 103     -35.111 -83.174 115.593  0.00 97.00      PROA   
ATOM   1589 HH11 ARG P 103     -34.427 -83.689 116.094  0.00 97.00      PROA   
ATOM   1590 HH12 ARG P 103     -35.004 -82.201 115.372  0.00 97.00      PROA   
ATOM   1591  NH2 ARG P 103     -36.705 -83.042 113.982  0.00 97.00      PROA   
ATOM   1592 HH21 ARG P 103     -37.378 -83.466 113.377  0.00 97.00      PROA   
ATOM   1593 HH22 ARG P 103     -36.351 -82.119 113.841  0.00 97.00      PROA   
ATOM   1594  C   ARG P 103     -33.811 -89.064 113.195  0.00 97.00      PROA   
ATOM   1595  O   ARG P 103     -32.696 -88.566 113.265  0.00 97.00      PROA   
ATOM   1596  N   CYS P 104     -34.497 -89.052 112.031  0.00 97.00      PROA   
ATOM   1597  HN  CYS P 104     -35.360 -89.550 111.959  0.00 97.00      PROA   
ATOM   1598  CA  CYS P 104     -34.143 -88.230 110.887  0.00 97.00      PROA   
ATOM   1599  HA  CYS P 104     -33.090 -88.379 110.691  0.00 97.00      PROA   
ATOM   1600  CB  CYS P 104     -34.968 -88.641 109.642  0.00 97.00      PROA   
ATOM   1601  HB1 CYS P 104     -36.012 -88.271 109.733  0.00 97.00      PROA   
ATOM   1602  HB2 CYS P 104     -35.029 -89.753 109.634  0.00 97.00      PROA   
ATOM   1603  SG  CYS P 104     -34.230 -88.107 108.070  0.00 97.00      PROA   
ATOM   1604  C   CYS P 104     -34.376 -86.757 111.200  0.00 97.00      PROA   
ATOM   1605  O   CYS P 104     -35.426 -86.391 111.717  0.00 97.00      PROA   
ATOM   1606  N   HSD P 105     -33.391 -85.876 110.924  0.00 97.00      PROA   
ATOM   1607  HN  HSD P 105     -32.539 -86.177 110.502  0.00 97.00      PROA   
ATOM   1608  CA  HSD P 105     -33.371 -84.534 111.471  0.00 97.00      PROA   
ATOM   1609  HA  HSD P 105     -34.381 -84.167 111.605  0.00 97.00      PROA   
ATOM   1610  CB  HSD P 105     -32.671 -84.573 112.854  0.00 97.00      PROA   
ATOM   1611  HB1 HSD P 105     -31.915 -85.387 112.797  0.00 97.00      PROA   
ATOM   1612  HB2 HSD P 105     -33.410 -84.879 113.626  0.00 97.00      PROA   
ATOM   1613  ND1 HSD P 105     -32.485 -82.211 113.818  0.00 97.00      PROA   
ATOM   1614  HD1 HSD P 105     -33.398 -81.862 113.591  0.00 97.00      PROA   
ATOM   1615  CG  HSD P 105     -31.916 -83.374 113.348  0.00 97.00      PROA   
ATOM   1616  CE1 HSD P 105     -31.508 -81.528 114.463  0.00 97.00      PROA   
ATOM   1617  HE1 HSD P 105     -31.679 -80.565 114.944  0.00 97.00      PROA   
ATOM   1618  NE2 HSD P 105     -30.354 -82.164 114.432  0.00 97.00      PROA   
ATOM   1619  CD2 HSD P 105     -30.611 -83.322 113.724  0.00 97.00      PROA   
ATOM   1620  HD2 HSD P 105     -29.829 -84.058 113.580  0.00 97.00      PROA   
ATOM   1621  C   HSD P 105     -32.711 -83.601 110.486  0.00 97.00      PROA   
ATOM   1622  O   HSD P 105     -31.864 -84.014 109.701  0.00 97.00      PROA   
ATOM   1623  N   ALA P 106     -33.133 -82.316 110.461  0.00 97.00      PROA   
ATOM   1624  HN  ALA P 106     -33.743 -81.946 111.164  0.00 97.00      PROA   
ATOM   1625  CA  ALA P 106     -32.872 -81.417 109.362  0.00 97.00      PROA   
ATOM   1626  HA  ALA P 106     -32.308 -81.922 108.593  0.00 97.00      PROA   
ATOM   1627  CB  ALA P 106     -34.209 -80.922 108.774  0.00 97.00      PROA   
ATOM   1628  HB1 ALA P 106     -34.839 -80.485 109.577  0.00 97.00      PROA   
ATOM   1629  HB2 ALA P 106     -34.770 -81.783 108.348  0.00 97.00      PROA   
ATOM   1630  HB3 ALA P 106     -34.059 -80.171 107.973  0.00 97.00      PROA   
ATOM   1631  C   ALA P 106     -32.038 -80.252 109.824  0.00 97.00      PROA   
ATOM   1632  O   ALA P 106     -32.075 -79.868 110.989  0.00 97.00      PROA   
ATOM   1633  N   TRP P 107     -31.206 -79.680 108.917  0.00 97.00      PROA   
ATOM   1634  HN  TRP P 107     -31.112 -80.065 108.000  0.00 97.00      PROA   
ATOM   1635  CA  TRP P 107     -30.336 -78.567 109.254  0.00 97.00      PROA   
ATOM   1636  HA  TRP P 107     -29.782 -78.916 110.113  0.00 97.00      PROA   
ATOM   1637  CB  TRP P 107     -29.236 -78.282 108.184  0.00 97.00      PROA   
ATOM   1638  HB1 TRP P 107     -29.738 -78.194 107.196  0.00 97.00      PROA   
ATOM   1639  HB2 TRP P 107     -28.566 -79.167 108.141  0.00 97.00      PROA   
ATOM   1640  CG  TRP P 107     -28.405 -77.056 108.424  0.00 97.00      PROA   
ATOM   1641  CD1 TRP P 107     -28.289 -75.976 107.589  0.00 97.00      PROA   
ATOM   1642  HD1 TRP P 107     -28.608 -75.970 106.556  0.00 97.00      PROA   
ATOM   1643  NE1 TRP P 107     -27.746 -74.922 108.277  0.00 97.00      PROA   
ATOM   1644  HE1 TRP P 107     -27.427 -74.081 107.896  0.00 97.00      PROA   
ATOM   1645  CE2 TRP P 107     -27.501 -75.296 109.566  0.00 97.00      PROA   
ATOM   1646  CD2 TRP P 107     -27.853 -76.655 109.691  0.00 97.00      PROA   
ATOM   1647  CE3 TRP P 107     -27.663 -77.301 110.915  0.00 97.00      PROA   
ATOM   1648  HE3 TRP P 107     -27.887 -78.349 111.041  0.00 97.00      PROA   
ATOM   1649  CZ3 TRP P 107     -27.211 -76.556 112.009  0.00 97.00      PROA   
ATOM   1650  HZ3 TRP P 107     -27.092 -77.029 112.974  0.00 97.00      PROA   
ATOM   1651  CZ2 TRP P 107     -27.048 -74.563 110.653  0.00 97.00      PROA   
ATOM   1652  HZ2 TRP P 107     -26.813 -73.528 110.570  0.00 97.00      PROA   
ATOM   1653  CH2 TRP P 107     -26.926 -75.203 111.883  0.00 97.00      PROA   
ATOM   1654  HH2 TRP P 107     -26.605 -74.644 112.752  0.00 97.00      PROA   
ATOM   1655  C   TRP P 107     -31.074 -77.317 109.740  0.00 97.00      PROA   
ATOM   1656  O   TRP P 107     -31.756 -76.612 108.995  0.00 97.00      PROA   
ATOM   1657  N   LYS P 108     -30.926 -77.066 111.065  0.00 97.00      PROA   
ATOM   1658  HN  LYS P 108     -30.309 -77.652 111.583  0.00 97.00      PROA   
ATOM   1659  CA  LYS P 108     -31.583 -76.048 111.855  0.00 97.00      PROA   
ATOM   1660  HA  LYS P 108     -31.259 -76.239 112.866  0.00 97.00      PROA   
ATOM   1661  CB  LYS P 108     -31.112 -74.628 111.427  0.00 97.00      PROA   
ATOM   1662  HB1 LYS P 108     -31.589 -74.349 110.465  0.00 97.00      PROA   
ATOM   1663  HB2 LYS P 108     -30.016 -74.706 111.230  0.00 97.00      PROA   
ATOM   1664  CG  LYS P 108     -31.296 -73.508 112.474  0.00 97.00      PROA   
ATOM   1665  HG1 LYS P 108     -32.383 -73.332 112.627  0.00 97.00      PROA   
ATOM   1666  HG2 LYS P 108     -30.858 -72.574 112.058  0.00 97.00      PROA   
ATOM   1667  CD  LYS P 108     -30.638 -73.854 113.828  0.00 97.00      PROA   
ATOM   1668  HD1 LYS P 108     -29.632 -74.295 113.641  0.00 97.00      PROA   
ATOM   1669  HD2 LYS P 108     -31.262 -74.642 114.305  0.00 97.00      PROA   
ATOM   1670  CE  LYS P 108     -30.505 -72.714 114.856  0.00 97.00      PROA   
ATOM   1671  HE1 LYS P 108     -30.225 -73.139 115.848  0.00 97.00      PROA   
ATOM   1672  HE2 LYS P 108     -31.454 -72.156 114.978  0.00 97.00      PROA   
ATOM   1673  NZ  LYS P 108     -29.427 -71.763 114.488  0.00 97.00      PROA   
ATOM   1674  HZ1 LYS P 108     -28.579 -72.285 114.196  0.00 97.00      PROA   
ATOM   1675  HZ2 LYS P 108     -29.120 -71.243 115.329  0.00 97.00      PROA   
ATOM   1676  HZ3 LYS P 108     -29.725 -71.100 113.744  0.00 97.00      PROA   
ATOM   1677  C   LYS P 108     -33.094 -76.265 111.837  0.00 97.00      PROA   
ATOM   1678  O   LYS P 108     -33.874 -75.329 111.695  0.00 97.00      PROA   
ATOM   1679  N   ASP P 109     -33.497 -77.552 112.007  0.00 97.00      PROA   
ATOM   1680  HN  ASP P 109     -32.786 -78.229 112.183  0.00 97.00      PROA   
ATOM   1681  CA  ASP P 109     -34.794 -78.196 111.842  0.00 97.00      PROA   
ATOM   1682  HA  ASP P 109     -34.533 -79.020 111.200  0.00 97.00      PROA   
ATOM   1683  CB  ASP P 109     -35.334 -78.780 113.176  0.00 97.00      PROA   
ATOM   1684  HB1 ASP P 109     -36.432 -78.656 113.288  0.00 97.00      PROA   
ATOM   1685  HB2 ASP P 109     -34.847 -78.244 114.021  0.00 97.00      PROA   
ATOM   1686  CG  ASP P 109     -35.047 -80.267 113.348  0.00 97.00      PROA   
ATOM   1687  OD1 ASP P 109     -34.782 -80.999 112.364  0.00 97.00      PROA   
ATOM   1688  OD2 ASP P 109     -35.211 -80.706 114.511  0.00 97.00      PROA   
ATOM   1689  C   ASP P 109     -35.908 -77.510 111.069  0.00 97.00      PROA   
ATOM   1690  O   ASP P 109     -36.558 -76.577 111.537  0.00 97.00      PROA   
ATOM   1691  N   LYS P 110     -36.163 -78.026 109.844  0.00 97.00      PROA   
ATOM   1692  HN  LYS P 110     -35.677 -78.843 109.546  0.00 97.00      PROA   
ATOM   1693  CA  LYS P 110     -37.178 -77.550 108.933  0.00 97.00      PROA   
ATOM   1694  HA  LYS P 110     -37.789 -76.805 109.425  0.00 97.00      PROA   
ATOM   1695  CB  LYS P 110     -36.564 -76.986 107.620  0.00 97.00      PROA   
ATOM   1696  HB1 LYS P 110     -37.371 -76.539 107.000  0.00 97.00      PROA   
ATOM   1697  HB2 LYS P 110     -36.111 -77.820 107.038  0.00 97.00      PROA   
ATOM   1698  CG  LYS P 110     -35.454 -75.932 107.840  0.00 97.00      PROA   
ATOM   1699  HG1 LYS P 110     -35.100 -75.583 106.844  0.00 97.00      PROA   
ATOM   1700  HG2 LYS P 110     -34.587 -76.422 108.338  0.00 97.00      PROA   
ATOM   1701  CD  LYS P 110     -35.900 -74.727 108.693  0.00 97.00      PROA   
ATOM   1702  HD1 LYS P 110     -36.337 -75.103 109.639  0.00 97.00      PROA   
ATOM   1703  HD2 LYS P 110     -36.708 -74.169 108.174  0.00 97.00      PROA   
ATOM   1704  CE  LYS P 110     -34.765 -73.779 109.106  0.00 97.00      PROA   
ATOM   1705  HE1 LYS P 110     -33.950 -74.337 109.606  0.00 97.00      PROA   
ATOM   1706  HE2 LYS P 110     -35.144 -72.989 109.790  0.00 97.00      PROA   
ATOM   1707  NZ  LYS P 110     -34.159 -73.133 107.928  0.00 97.00      PROA   
ATOM   1708  HZ1 LYS P 110     -34.907 -72.724 107.334  0.00 97.00      PROA   
ATOM   1709  HZ2 LYS P 110     -33.643 -73.863 107.398  0.00 97.00      PROA   
ATOM   1710  HZ3 LYS P 110     -33.498 -72.391 108.235  0.00 97.00      PROA   
ATOM   1711  C   LYS P 110     -38.041 -78.756 108.637  0.00 97.00      PROA   
ATOM   1712  O   LYS P 110     -37.524 -79.864 108.522  0.00 97.00      PROA   
ATOM   1713  N   LEU P 111     -39.384 -78.575 108.557  0.00 97.00      PROA   
ATOM   1714  HN  LEU P 111     -39.782 -77.666 108.664  0.00 97.00      PROA   
ATOM   1715  CA  LEU P 111     -40.367 -79.645 108.518  0.00 97.00      PROA   
ATOM   1716  HA  LEU P 111     -40.102 -80.358 109.286  0.00 97.00      PROA   
ATOM   1717  CB  LEU P 111     -41.803 -79.111 108.810  0.00 97.00      PROA   
ATOM   1718  HB1 LEU P 111     -42.535 -79.938 108.667  0.00 97.00      PROA   
ATOM   1719  HB2 LEU P 111     -42.050 -78.314 108.075  0.00 97.00      PROA   
ATOM   1720  CG  LEU P 111     -42.078 -78.564 110.240  0.00 97.00      PROA   
ATOM   1721  HG  LEU P 111     -43.182 -78.392 110.287  0.00 97.00      PROA   
ATOM   1722  CD1 LEU P 111     -41.738 -79.591 111.335  0.00 97.00      PROA   
ATOM   1723 HD11 LEU P 111     -40.643 -79.769 111.372  0.00 97.00      PROA   
ATOM   1724 HD12 LEU P 111     -42.252 -80.555 111.138  0.00 97.00      PROA   
ATOM   1725 HD13 LEU P 111     -42.062 -79.211 112.327  0.00 97.00      PROA   
ATOM   1726  CD2 LEU P 111     -41.425 -77.202 110.546  0.00 97.00      PROA   
ATOM   1727 HD21 LEU P 111     -41.638 -76.474 109.736  0.00 97.00      PROA   
ATOM   1728 HD22 LEU P 111     -40.327 -77.309 110.665  0.00 97.00      PROA   
ATOM   1729 HD23 LEU P 111     -41.829 -76.798 111.498  0.00 97.00      PROA   
ATOM   1730  C   LEU P 111     -40.411 -80.427 107.209  0.00 97.00      PROA   
ATOM   1731  O   LEU P 111     -41.383 -80.359 106.459  0.00 97.00      PROA   
ATOM   1732  N   VAL P 112     -39.364 -81.239 106.928  0.00 97.00      PROA   
ATOM   1733  HN  VAL P 112     -38.529 -81.152 107.470  0.00 97.00      PROA   
ATOM   1734  CA  VAL P 112     -39.304 -82.150 105.800  0.00 97.00      PROA   
ATOM   1735  HA  VAL P 112     -39.417 -81.528 104.923  0.00 97.00      PROA   
ATOM   1736  CB  VAL P 112     -37.962 -82.872 105.649  0.00 97.00      PROA   
ATOM   1737  HB  VAL P 112     -38.017 -83.578 104.786  0.00 97.00      PROA   
ATOM   1738  CG1 VAL P 112     -36.883 -81.822 105.309  0.00 97.00      PROA   
ATOM   1739 HG11 VAL P 112     -36.726 -81.130 106.163  0.00 97.00      PROA   
ATOM   1740 HG12 VAL P 112     -37.191 -81.231 104.421  0.00 97.00      PROA   
ATOM   1741 HG13 VAL P 112     -35.918 -82.319 105.081  0.00 97.00      PROA   
ATOM   1742  CG2 VAL P 112     -37.587 -83.679 106.913  0.00 97.00      PROA   
ATOM   1743 HG21 VAL P 112     -38.373 -84.419 107.163  0.00 97.00      PROA   
ATOM   1744 HG22 VAL P 112     -37.439 -83.008 107.785  0.00 97.00      PROA   
ATOM   1745 HG23 VAL P 112     -36.637 -84.231 106.740  0.00 97.00      PROA   
ATOM   1746  C   VAL P 112     -40.452 -83.147 105.757  0.00 97.00      PROA   
ATOM   1747  O   VAL P 112     -40.903 -83.679 106.771  0.00 97.00      PROA   
ATOM   1748  N   TYR P 113     -40.956 -83.381 104.528  0.00 97.00      PROA   
ATOM   1749  HN  TYR P 113     -40.555 -82.927 103.735  0.00 97.00      PROA   
ATOM   1750  CA  TYR P 113     -42.093 -84.221 104.242  0.00 97.00      PROA   
ATOM   1751  HA  TYR P 113     -42.500 -84.581 105.174  0.00 97.00      PROA   
ATOM   1752  CB  TYR P 113     -43.255 -83.472 103.514  0.00 97.00      PROA   
ATOM   1753  HB1 TYR P 113     -43.704 -82.758 104.240  0.00 97.00      PROA   
ATOM   1754  HB2 TYR P 113     -44.056 -84.175 103.205  0.00 97.00      PROA   
ATOM   1755  CG  TYR P 113     -42.817 -82.655 102.316  0.00 97.00      PROA   
ATOM   1756  CD1 TYR P 113     -42.253 -81.376 102.486  0.00 97.00      PROA   
ATOM   1757  HD1 TYR P 113     -42.094 -80.989 103.482  0.00 97.00      PROA   
ATOM   1758  CE1 TYR P 113     -41.878 -80.606 101.380  0.00 97.00      PROA   
ATOM   1759  HE1 TYR P 113     -41.424 -79.637 101.528  0.00 97.00      PROA   
ATOM   1760  CZ  TYR P 113     -42.105 -81.087 100.085  0.00 97.00      PROA   
ATOM   1761  OH  TYR P 113     -41.706 -80.324  98.971  0.00 97.00      PROA   
ATOM   1762  HH  TYR P 113     -40.947 -79.801  99.249  0.00 97.00      PROA   
ATOM   1763  CD2 TYR P 113     -43.058 -83.114 101.009  0.00 97.00      PROA   
ATOM   1764  HD2 TYR P 113     -43.519 -84.077 100.858  0.00 97.00      PROA   
ATOM   1765  CE2 TYR P 113     -42.709 -82.334  99.898  0.00 97.00      PROA   
ATOM   1766  HE2 TYR P 113     -42.882 -82.705  98.898  0.00 97.00      PROA   
ATOM   1767  C   TYR P 113     -41.604 -85.446 103.505  0.00 97.00      PROA   
ATOM   1768  O   TYR P 113     -40.487 -85.480 103.009  0.00 97.00      PROA   
ATOM   1769  N   ASN P 114     -42.416 -86.523 103.479  0.00 97.00      PROA   
ATOM   1770  HN  ASN P 114     -43.311 -86.452 103.917  0.00 97.00      PROA   
ATOM   1771  CA  ASN P 114     -42.093 -87.801 102.861  0.00 97.00      PROA   
ATOM   1772  HA  ASN P 114     -42.903 -88.454 103.143  0.00 97.00      PROA   
ATOM   1773  CB  ASN P 114     -42.015 -87.732 101.305  0.00 97.00      PROA   
ATOM   1774  HB1 ASN P 114     -41.794 -88.732 100.875  0.00 97.00      PROA   
ATOM   1775  HB2 ASN P 114     -41.203 -87.037 101.003  0.00 97.00      PROA   
ATOM   1776  CG  ASN P 114     -43.310 -87.222 100.659  0.00 97.00      PROA   
ATOM   1777  OD1 ASN P 114     -43.276 -86.360  99.774  0.00 97.00      PROA   
ATOM   1778  ND2 ASN P 114     -44.482 -87.751 101.099  0.00 97.00      PROA   
ATOM   1779 HD21 ASN P 114     -45.317 -87.445 100.645  0.00 97.00      PROA   
ATOM   1780 HD22 ASN P 114     -44.482 -88.479 101.783  0.00 97.00      PROA   
ATOM   1781  C   ASN P 114     -40.841 -88.465 103.422  0.00 97.00      PROA   
ATOM   1782  O   ASN P 114     -39.929 -88.846 102.689  0.00 97.00      PROA   
ATOM   1783  N   VAL P 115     -40.781 -88.622 104.762  0.00 97.00      PROA   
ATOM   1784  HN  VAL P 115     -41.573 -88.395 105.325  0.00 97.00      PROA   
ATOM   1785  CA  VAL P 115     -39.626 -89.142 105.461  0.00 97.00      PROA   
ATOM   1786  HA  VAL P 115     -38.754 -88.766 104.952  0.00 97.00      PROA   
ATOM   1787  CB  VAL P 115     -39.530 -88.638 106.899  0.00 97.00      PROA   
ATOM   1788  HB  VAL P 115     -40.450 -88.917 107.461  0.00 97.00      PROA   
ATOM   1789  CG1 VAL P 115     -38.299 -89.236 107.619  0.00 97.00      PROA   
ATOM   1790 HG11 VAL P 115     -37.376 -89.025 107.038  0.00 97.00      PROA   
ATOM   1791 HG12 VAL P 115     -38.395 -90.333 107.748  0.00 97.00      PROA   
ATOM   1792 HG13 VAL P 115     -38.189 -88.781 108.626  0.00 97.00      PROA   
ATOM   1793  CG2 VAL P 115     -39.424 -87.098 106.855  0.00 97.00      PROA   
ATOM   1794 HG21 VAL P 115     -40.357 -86.638 106.470  0.00 97.00      PROA   
ATOM   1795 HG22 VAL P 115     -38.580 -86.789 106.202  0.00 97.00      PROA   
ATOM   1796 HG23 VAL P 115     -39.237 -86.696 107.872  0.00 97.00      PROA   
ATOM   1797  C   VAL P 115     -39.571 -90.657 105.388  0.00 97.00      PROA   
ATOM   1798  O   VAL P 115     -40.485 -91.361 105.801  0.00 97.00      PROA   
ATOM   1799  N   LEU P 116     -38.456 -91.183 104.847  0.00 97.00      PROA   
ATOM   1800  HN  LEU P 116     -37.755 -90.565 104.499  0.00 97.00      PROA   
ATOM   1801  CA  LEU P 116     -38.204 -92.593 104.661  0.00 97.00      PROA   
ATOM   1802  HA  LEU P 116     -39.062 -93.172 104.966  0.00 97.00      PROA   
ATOM   1803  CB  LEU P 116     -37.842 -92.910 103.187  0.00 97.00      PROA   
ATOM   1804  HB1 LEU P 116     -37.430 -93.939 103.089  0.00 97.00      PROA   
ATOM   1805  HB2 LEU P 116     -37.051 -92.196 102.869  0.00 97.00      PROA   
ATOM   1806  CG  LEU P 116     -39.018 -92.791 102.192  0.00 97.00      PROA   
ATOM   1807  HG  LEU P 116     -39.567 -91.842 102.398  0.00 97.00      PROA   
ATOM   1808  CD1 LEU P 116     -38.505 -92.728 100.742  0.00 97.00      PROA   
ATOM   1809 HD11 LEU P 116     -37.948 -93.657 100.495  0.00 97.00      PROA   
ATOM   1810 HD12 LEU P 116     -37.828 -91.859 100.608  0.00 97.00      PROA   
ATOM   1811 HD13 LEU P 116     -39.358 -92.627 100.038  0.00 97.00      PROA   
ATOM   1812  CD2 LEU P 116     -39.992 -93.969 102.354  0.00 97.00      PROA   
ATOM   1813 HD21 LEU P 116     -40.377 -94.015 103.392  0.00 97.00      PROA   
ATOM   1814 HD22 LEU P 116     -39.474 -94.925 102.127  0.00 97.00      PROA   
ATOM   1815 HD23 LEU P 116     -40.850 -93.860 101.658  0.00 97.00      PROA   
ATOM   1816  C   LEU P 116     -37.029 -93.008 105.510  0.00 97.00      PROA   
ATOM   1817  O   LEU P 116     -35.956 -92.423 105.432  0.00 97.00      PROA   
ATOM   1818  N   TYR P 117     -37.209 -94.065 106.331  0.00 97.00      PROA   
ATOM   1819  HN  TYR P 117     -38.121 -94.459 106.435  0.00 97.00      PROA   
ATOM   1820  CA  TYR P 117     -36.144 -94.727 107.058  0.00 97.00      PROA   
ATOM   1821  HA  TYR P 117     -35.285 -94.071 107.113  0.00 97.00      PROA   
ATOM   1822  CB  TYR P 117     -36.552 -95.126 108.501  0.00 97.00      PROA   
ATOM   1823  HB1 TYR P 117     -35.812 -95.826 108.945  0.00 97.00      PROA   
ATOM   1824  HB2 TYR P 117     -37.544 -95.628 108.494  0.00 97.00      PROA   
ATOM   1825  CG  TYR P 117     -36.633 -93.911 109.398  0.00 97.00      PROA   
ATOM   1826  CD1 TYR P 117     -35.580 -93.623 110.287  0.00 97.00      PROA   
ATOM   1827  HD1 TYR P 117     -34.698 -94.246 110.297  0.00 97.00      PROA   
ATOM   1828  CE1 TYR P 117     -35.665 -92.542 111.172  0.00 97.00      PROA   
ATOM   1829  HE1 TYR P 117     -34.855 -92.335 111.857  0.00 97.00      PROA   
ATOM   1830  CZ  TYR P 117     -36.807 -91.739 111.179  0.00 97.00      PROA   
ATOM   1831  OH  TYR P 117     -36.878 -90.671 112.087  0.00 97.00      PROA   
ATOM   1832  HH  TYR P 117     -37.776 -90.324 112.090  0.00 97.00      PROA   
ATOM   1833  CD2 TYR P 117     -37.780 -93.094 109.423  0.00 97.00      PROA   
ATOM   1834  HD2 TYR P 117     -38.602 -93.307 108.756  0.00 97.00      PROA   
ATOM   1835  CE2 TYR P 117     -37.865 -92.007 110.304  0.00 97.00      PROA   
ATOM   1836  HE2 TYR P 117     -38.745 -91.380 110.312  0.00 97.00      PROA   
ATOM   1837  C   TYR P 117     -35.710 -95.964 106.301  0.00 97.00      PROA   
ATOM   1838  O   TYR P 117     -36.537 -96.770 105.887  0.00 97.00      PROA   
ATOM   1839  N   TYR P 118     -34.381 -96.125 106.099  0.00 97.00      PROA   
ATOM   1840  HN  TYR P 118     -33.740 -95.442 106.444  0.00 97.00      PROA   
ATOM   1841  CA  TYR P 118     -33.769 -97.176 105.313  0.00 97.00      PROA   
ATOM   1842  HA  TYR P 118     -34.532 -97.830 104.931  0.00 97.00      PROA   
ATOM   1843  CB  TYR P 118     -32.851 -96.671 104.148  0.00 97.00      PROA   
ATOM   1844  HB1 TYR P 118     -32.426 -97.545 103.607  0.00 97.00      PROA   
ATOM   1845  HB2 TYR P 118     -32.007 -96.093 104.579  0.00 97.00      PROA   
ATOM   1846  CG  TYR P 118     -33.508 -95.761 103.126  0.00 97.00      PROA   
ATOM   1847  CD1 TYR P 118     -33.923 -94.465 103.474  0.00 97.00      PROA   
ATOM   1848  HD1 TYR P 118     -33.857 -94.134 104.495  0.00 97.00      PROA   
ATOM   1849  CE1 TYR P 118     -34.392 -93.571 102.509  0.00 97.00      PROA   
ATOM   1850  HE1 TYR P 118     -34.700 -92.586 102.818  0.00 97.00      PROA   
ATOM   1851  CZ  TYR P 118     -34.435 -93.945 101.163  0.00 97.00      PROA   
ATOM   1852  OH  TYR P 118     -34.871 -93.012 100.201  0.00 97.00      PROA   
ATOM   1853  HH  TYR P 118     -35.098 -92.209 100.685  0.00 97.00      PROA   
ATOM   1854  CD2 TYR P 118     -33.554 -96.123 101.764  0.00 97.00      PROA   
ATOM   1855  HD2 TYR P 118     -33.200 -97.095 101.460  0.00 97.00      PROA   
ATOM   1856  CE2 TYR P 118     -34.017 -95.227 100.788  0.00 97.00      PROA   
ATOM   1857  HE2 TYR P 118     -34.033 -95.521  99.749  0.00 97.00      PROA   
ATOM   1858  C   TYR P 118     -32.881 -97.995 106.222  0.00 97.00      PROA   
ATOM   1859  O   TYR P 118     -32.266 -97.470 107.146  0.00 97.00      PROA   
ATOM   1860  N   ARG P 119     -32.795 -99.320 105.965  0.00 97.00      PROA   
ATOM   1861  HN  ARG P 119     -33.348 -99.729 105.241  0.00 97.00      PROA   
ATOM   1862  CA  ARG P 119     -31.823-100.194 106.578  0.00 97.00      PROA   
ATOM   1863  HA  ARG P 119     -31.007 -99.590 106.940  0.00 97.00      PROA   
ATOM   1864  CB  ARG P 119     -32.361-101.005 107.787  0.00 97.00      PROA   
ATOM   1865  HB1 ARG P 119     -33.349-101.441 107.518  0.00 97.00      PROA   
ATOM   1866  HB2 ARG P 119     -32.519-100.280 108.617  0.00 97.00      PROA   
ATOM   1867  CG  ARG P 119     -31.411-102.131 108.250  0.00 97.00      PROA   
ATOM   1868  HG1 ARG P 119     -30.380-101.710 108.269  0.00 97.00      PROA   
ATOM   1869  HG2 ARG P 119     -31.422-102.964 107.514  0.00 97.00      PROA   
ATOM   1870  CD  ARG P 119     -31.656-102.703 109.651  0.00 97.00      PROA   
ATOM   1871  HD1 ARG P 119     -31.768-101.906 110.406  0.00 97.00      PROA   
ATOM   1872  HD2 ARG P 119     -30.787-103.326 109.947  0.00 97.00      PROA   
ATOM   1873  NE  ARG P 119     -32.841-103.612 109.654  0.00 97.00      PROA   
ATOM   1874  HE  ARG P 119     -32.679-104.596 109.642  0.00 97.00      PROA   
ATOM   1875  CZ  ARG P 119     -34.071-103.250 110.074  0.00 97.00      PROA   
ATOM   1876  NH1 ARG P 119     -34.480-101.982 110.126  0.00 97.00      PROA   
ATOM   1877 HH11 ARG P 119     -33.871-101.295 109.745  0.00 97.00      PROA   
ATOM   1878 HH12 ARG P 119     -35.447-101.806 110.289  0.00 97.00      PROA   
ATOM   1879  NH2 ARG P 119     -34.887-104.230 110.486  0.00 97.00      PROA   
ATOM   1880 HH21 ARG P 119     -34.461-105.128 110.584  0.00 97.00      PROA   
ATOM   1881 HH22 ARG P 119     -35.649-104.004 111.090  0.00 97.00      PROA   
ATOM   1882  C   ARG P 119     -31.248-101.111 105.524  0.00 97.00      PROA   
ATOM   1883  O   ARG P 119     -31.982-101.805 104.824  0.00 97.00      PROA   
ATOM   1884  N   ASN P 120     -29.898-101.130 105.395  0.00 97.00      PROA   
ATOM   1885  HN  ASN P 120     -29.342-100.567 106.007  0.00 97.00      PROA   
ATOM   1886  CA  ASN P 120     -29.150-101.989 104.489  0.00 97.00      PROA   
ATOM   1887  HA  ASN P 120     -28.121-101.662 104.550  0.00 97.00      PROA   
ATOM   1888  CB  ASN P 120     -29.198-103.485 104.915  0.00 97.00      PROA   
ATOM   1889  HB1 ASN P 120     -28.589-104.108 104.227  0.00 97.00      PROA   
ATOM   1890  HB2 ASN P 120     -30.247-103.847 104.897  0.00 97.00      PROA   
ATOM   1891  CG  ASN P 120     -28.613-103.635 106.326  0.00 97.00      PROA   
ATOM   1892  OD1 ASN P 120     -27.775-102.839 106.753  0.00 97.00      PROA   
ATOM   1893  ND2 ASN P 120     -29.091-104.659 107.085  0.00 97.00      PROA   
ATOM   1894 HD21 ASN P 120     -28.765-104.746 108.026  0.00 97.00      PROA   
ATOM   1895 HD22 ASN P 120     -29.730-105.316 106.689  0.00 97.00      PROA   
ATOM   1896  C   ASN P 120     -29.551-101.800 103.035  0.00 97.00      PROA   
ATOM   1897  O   ASN P 120     -29.810-102.759 102.309  0.00 97.00      PROA   
ATOM   1898  N   GLY P 121     -29.623-100.524 102.584  0.00 97.00      PROA   
ATOM   1899  HN  GLY P 121     -29.379 -99.776 103.196  0.00 97.00      PROA   
ATOM   1900  CA  GLY P 121     -30.033-100.151 101.238  0.00 97.00      PROA   
ATOM   1901  HA1 GLY P 121     -29.733-100.923 100.542  0.00 97.00      PROA   
ATOM   1902  HA2 GLY P 121     -29.571 -99.200 101.017  0.00 97.00      PROA   
ATOM   1903  C   GLY P 121     -31.521 -99.955 101.094  0.00 97.00      PROA   
ATOM   1904  O   GLY P 121     -31.959 -99.051 100.387  0.00 97.00      PROA   
ATOM   1905  N   LYS P 122     -32.347-100.800 101.742  0.00 97.00      PROA   
ATOM   1906  HN  LYS P 122     -31.973-101.522 102.322  0.00 97.00      PROA   
ATOM   1907  CA  LYS P 122     -33.784-100.778 101.557  0.00 97.00      PROA   
ATOM   1908  HA  LYS P 122     -33.990-100.395 100.567  0.00 97.00      PROA   
ATOM   1909  CB  LYS P 122     -34.393-102.207 101.584  0.00 97.00      PROA   
ATOM   1910  HB1 LYS P 122     -33.957-102.761 102.446  0.00 97.00      PROA   
ATOM   1911  HB2 LYS P 122     -34.081-102.733 100.656  0.00 97.00      PROA   
ATOM   1912  CG  LYS P 122     -35.925-102.228 101.719  0.00 97.00      PROA   
ATOM   1913  HG1 LYS P 122     -36.356-101.488 101.006  0.00 97.00      PROA   
ATOM   1914  HG2 LYS P 122     -36.191-101.910 102.753  0.00 97.00      PROA   
ATOM   1915  CD  LYS P 122     -36.604-103.577 101.467  0.00 97.00      PROA   
ATOM   1916  HD1 LYS P 122     -36.185-104.329 102.172  0.00 97.00      PROA   
ATOM   1917  HD2 LYS P 122     -36.375-103.904 100.428  0.00 97.00      PROA   
ATOM   1918  CE  LYS P 122     -38.123-103.451 101.667  0.00 97.00      PROA   
ATOM   1919  HE1 LYS P 122     -38.538-102.676 100.986  0.00 97.00      PROA   
ATOM   1920  HE2 LYS P 122     -38.351-103.161 102.715  0.00 97.00      PROA   
ATOM   1921  NZ  LYS P 122     -38.815-104.727 101.381  0.00 97.00      PROA   
ATOM   1922  HZ1 LYS P 122     -38.436-105.471 102.000  0.00 97.00      PROA   
ATOM   1923  HZ2 LYS P 122     -38.658-104.988 100.387  0.00 97.00      PROA   
ATOM   1924  HZ3 LYS P 122     -39.835-104.617 101.555  0.00 97.00      PROA   
ATOM   1925  C   LYS P 122     -34.528 -99.872 102.521  0.00 97.00      PROA   
ATOM   1926  O   LYS P 122     -34.386 -99.978 103.733  0.00 97.00      PROA   
ATOM   1927  N   ALA P 123     -35.407 -98.985 101.990  0.00 97.00      PROA   
ATOM   1928  HN  ALA P 123     -35.438 -98.828 101.006  0.00 97.00      PROA   
ATOM   1929  CA  ALA P 123     -36.421 -98.290 102.762  0.00 97.00      PROA   
ATOM   1930  HA  ALA P 123     -35.927 -97.742 103.545  0.00 97.00      PROA   
ATOM   1931  CB  ALA P 123     -37.170 -97.263 101.891  0.00 97.00      PROA   
ATOM   1932  HB1 ALA P 123     -37.707 -97.765 101.059  0.00 97.00      PROA   
ATOM   1933  HB2 ALA P 123     -36.446 -96.545 101.449  0.00 97.00      PROA   
ATOM   1934  HB3 ALA P 123     -37.899 -96.683 102.495  0.00 97.00      PROA   
ATOM   1935  C   ALA P 123     -37.421 -99.249 103.402  0.00 97.00      PROA   
ATOM   1936  O   ALA P 123     -37.979-100.118 102.734  0.00 97.00      PROA   
ATOM   1937  N   PHE P 124     -37.664 -99.115 104.728  0.00 97.00      PROA   
ATOM   1938  HN  PHE P 124     -37.193 -98.413 105.260  0.00 97.00      PROA   
ATOM   1939  CA  PHE P 124     -38.521-100.037 105.451  0.00 97.00      PROA   
ATOM   1940  HA  PHE P 124     -39.027-100.691 104.756  0.00 97.00      PROA   
ATOM   1941  CB  PHE P 124     -37.704-100.943 106.433  0.00 97.00      PROA   
ATOM   1942  HB1 PHE P 124     -36.845-101.382 105.879  0.00 97.00      PROA   
ATOM   1943  HB2 PHE P 124     -38.349-101.783 106.771  0.00 97.00      PROA   
ATOM   1944  CG  PHE P 124     -37.159-100.242 107.662  0.00 97.00      PROA   
ATOM   1945  CD1 PHE P 124     -35.974 -99.492 107.598  0.00 97.00      PROA   
ATOM   1946  HD1 PHE P 124     -35.465 -99.397 106.651  0.00 97.00      PROA   
ATOM   1947  CE1 PHE P 124     -35.468 -98.849 108.735  0.00 97.00      PROA   
ATOM   1948  HE1 PHE P 124     -34.567 -98.258 108.667  0.00 97.00      PROA   
ATOM   1949  CZ  PHE P 124     -36.140 -98.965 109.958  0.00 97.00      PROA   
ATOM   1950  HZ  PHE P 124     -35.765 -98.455 110.833  0.00 97.00      PROA   
ATOM   1951  CD2 PHE P 124     -37.808-100.372 108.904  0.00 97.00      PROA   
ATOM   1952  HD2 PHE P 124     -38.717-100.951 108.972  0.00 97.00      PROA   
ATOM   1953  CE2 PHE P 124     -37.306 -99.735 110.045  0.00 97.00      PROA   
ATOM   1954  HE2 PHE P 124     -37.826 -99.823 110.988  0.00 97.00      PROA   
ATOM   1955  C   PHE P 124     -39.622 -99.299 106.185  0.00 97.00      PROA   
ATOM   1956  O   PHE P 124     -40.598 -99.929 106.591  0.00 97.00      PROA   
ATOM   1957  N   LYS P 125     -39.532 -97.958 106.361  0.00 97.00      PROA   
ATOM   1958  HN  LYS P 125     -38.735 -97.440 106.063  0.00 97.00      PROA   
ATOM   1959  CA  LYS P 125     -40.588 -97.266 107.076  0.00 97.00      PROA   
ATOM   1960  HA  LYS P 125     -41.520 -97.776 106.874  0.00 97.00      PROA   
ATOM   1961  CB  LYS P 125     -40.333 -97.307 108.605  0.00 97.00      PROA   
ATOM   1962  HB1 LYS P 125     -40.049 -96.318 109.015  0.00 97.00      PROA   
ATOM   1963  HB2 LYS P 125     -39.451 -97.967 108.775  0.00 97.00      PROA   
ATOM   1964  CG  LYS P 125     -41.496 -97.938 109.394  0.00 97.00      PROA   
ATOM   1965  HG1 LYS P 125     -41.182 -98.069 110.454  0.00 97.00      PROA   
ATOM   1966  HG2 LYS P 125     -41.698 -98.952 108.981  0.00 97.00      PROA   
ATOM   1967  CD  LYS P 125     -42.797 -97.120 109.355  0.00 97.00      PROA   
ATOM   1968  HD1 LYS P 125     -43.563 -97.658 109.958  0.00 97.00      PROA   
ATOM   1969  HD2 LYS P 125     -43.168 -97.070 108.307  0.00 97.00      PROA   
ATOM   1970  CE  LYS P 125     -42.616 -95.703 109.906  0.00 97.00      PROA   
ATOM   1971  HE1 LYS P 125     -41.889 -95.125 109.295  0.00 97.00      PROA   
ATOM   1972  HE2 LYS P 125     -42.256 -95.743 110.956  0.00 97.00      PROA   
ATOM   1973  NZ  LYS P 125     -43.889 -94.955 109.887  0.00 97.00      PROA   
ATOM   1974  HZ1 LYS P 125     -44.670 -95.532 110.251  0.00 97.00      PROA   
ATOM   1975  HZ2 LYS P 125     -44.090 -94.668 108.904  0.00 97.00      PROA   
ATOM   1976  HZ3 LYS P 125     -43.782 -94.090 110.457  0.00 97.00      PROA   
ATOM   1977  C   LYS P 125     -40.789 -95.844 106.591  0.00 97.00      PROA   
ATOM   1978  O   LYS P 125     -39.908 -94.997 106.689  0.00 97.00      PROA   
ATOM   1979  N   PHE P 126     -42.011 -95.556 106.085  0.00 97.00      PROA   
ATOM   1980  HN  PHE P 126     -42.671 -96.293 105.960  0.00 97.00      PROA   
ATOM   1981  CA  PHE P 126     -42.440 -94.268 105.577  0.00 97.00      PROA   
ATOM   1982  HA  PHE P 126     -41.565 -93.681 105.337  0.00 97.00      PROA   
ATOM   1983  CB  PHE P 126     -43.240 -94.502 104.256  0.00 97.00      PROA   
ATOM   1984  HB1 PHE P 126     -44.013 -95.282 104.437  0.00 97.00      PROA   
ATOM   1985  HB2 PHE P 126     -42.553 -94.896 103.478  0.00 97.00      PROA   
ATOM   1986  CG  PHE P 126     -43.924 -93.281 103.693  0.00 97.00      PROA   
ATOM   1987  CD1 PHE P 126     -43.164 -92.230 103.155  0.00 97.00      PROA   
ATOM   1988  HD1 PHE P 126     -42.086 -92.279 103.174  0.00 97.00      PROA   
ATOM   1989  CE1 PHE P 126     -43.793 -91.121 102.581  0.00 97.00      PROA   
ATOM   1990  HE1 PHE P 126     -43.191 -90.343 102.139  0.00 97.00      PROA   
ATOM   1991  CZ  PHE P 126     -45.191 -91.038 102.562  0.00 97.00      PROA   
ATOM   1992  HZ  PHE P 126     -45.685 -90.186 102.121  0.00 97.00      PROA   
ATOM   1993  CD2 PHE P 126     -45.328 -93.196 103.654  0.00 97.00      PROA   
ATOM   1994  HD2 PHE P 126     -45.928 -94.004 104.046  0.00 97.00      PROA   
ATOM   1995  CE2 PHE P 126     -45.958 -92.076 103.102  0.00 97.00      PROA   
ATOM   1996  HE2 PHE P 126     -47.036 -92.022 103.070  0.00 97.00      PROA   
ATOM   1997  C   PHE P 126     -43.250 -93.464 106.593  0.00 97.00      PROA   
ATOM   1998  O   PHE P 126     -44.057 -94.012 107.332  0.00 97.00      PROA   
ATOM   1999  N   PHE P 127     -43.066 -92.121 106.613  0.00 97.00      PROA   
ATOM   2000  HN  PHE P 127     -42.322 -91.720 106.082  0.00 97.00      PROA   
ATOM   2001  CA  PHE P 127     -43.912 -91.162 107.303  0.00 97.00      PROA   
ATOM   2002  HA  PHE P 127     -44.861 -91.622 107.541  0.00 97.00      PROA   
ATOM   2003  CB  PHE P 127     -43.260 -90.545 108.571  0.00 97.00      PROA   
ATOM   2004  HB1 PHE P 127     -43.909 -89.752 109.002  0.00 97.00      PROA   
ATOM   2005  HB2 PHE P 127     -42.291 -90.071 108.299  0.00 97.00      PROA   
ATOM   2006  CG  PHE P 127     -42.988 -91.540 109.668  0.00 97.00      PROA   
ATOM   2007  CD1 PHE P 127     -43.936 -91.745 110.688  0.00 97.00      PROA   
ATOM   2008  HD1 PHE P 127     -44.901 -91.262 110.627  0.00 97.00      PROA   
ATOM   2009  CE1 PHE P 127     -43.611 -92.492 111.829  0.00 97.00      PROA   
ATOM   2010  HE1 PHE P 127     -44.328 -92.603 112.629  0.00 97.00      PROA   
ATOM   2011  CZ  PHE P 127     -42.331 -93.045 111.957  0.00 97.00      PROA   
ATOM   2012  HZ  PHE P 127     -42.068 -93.597 112.847  0.00 97.00      PROA   
ATOM   2013  CD2 PHE P 127     -41.709 -92.109 109.808  0.00 97.00      PROA   
ATOM   2014  HD2 PHE P 127     -40.958 -91.918 109.054  0.00 97.00      PROA   
ATOM   2015  CE2 PHE P 127     -41.379 -92.852 110.949  0.00 97.00      PROA   
ATOM   2016  HE2 PHE P 127     -40.384 -93.257 111.065  0.00 97.00      PROA   
ATOM   2017  C   PHE P 127     -44.176 -89.992 106.369  0.00 97.00      PROA   
ATOM   2018  O   PHE P 127     -43.297 -89.561 105.634  0.00 97.00      PROA   
ATOM   2019  N   HSD P 128     -45.400 -89.414 106.375  0.00 97.00      PROA   
ATOM   2020  HN  HSD P 128     -46.155 -89.807 106.897  0.00 97.00      PROA   
ATOM   2021  CA  HSD P 128     -45.698 -88.182 105.654  0.00 97.00      PROA   
ATOM   2022  HA  HSD P 128     -45.380 -88.341 104.632  0.00 97.00      PROA   
ATOM   2023  CB  HSD P 128     -47.213 -87.876 105.601  0.00 97.00      PROA   
ATOM   2024  HB1 HSD P 128     -47.420 -86.791 105.472  0.00 97.00      PROA   
ATOM   2025  HB2 HSD P 128     -47.687 -88.195 106.553  0.00 97.00      PROA   
ATOM   2026  ND1 HSD P 128     -47.939 -88.073 103.179  0.00 97.00      PROA   
ATOM   2027  HD1 HSD P 128     -47.620 -87.167 102.899  0.00 97.00      PROA   
ATOM   2028  CG  HSD P 128     -47.859 -88.600 104.453  0.00 97.00      PROA   
ATOM   2029  CE1 HSD P 128     -48.638 -88.961 102.430  0.00 97.00      PROA   
ATOM   2030  HE1 HSD P 128     -48.872 -88.798 101.378  0.00 97.00      PROA   
ATOM   2031  NE2 HSD P 128     -49.024 -90.008 103.132  0.00 97.00      PROA   
ATOM   2032  CD2 HSD P 128     -48.544 -89.775 104.409  0.00 97.00      PROA   
ATOM   2033  HD2 HSD P 128     -48.753 -90.488 105.197  0.00 97.00      PROA   
ATOM   2034  C   HSD P 128     -44.923 -86.954 106.108  0.00 97.00      PROA   
ATOM   2035  O   HSD P 128     -44.578 -86.113 105.283  0.00 97.00      PROA   
ATOM   2036  N   TRP P 129     -44.638 -86.823 107.421  0.00 97.00      PROA   
ATOM   2037  HN  TRP P 129     -44.909 -87.529 108.065  0.00 97.00      PROA   
ATOM   2038  CA  TRP P 129     -43.978 -85.672 108.008  0.00 97.00      PROA   
ATOM   2039  HA  TRP P 129     -43.557 -85.047 107.231  0.00 97.00      PROA   
ATOM   2040  CB  TRP P 129     -44.924 -84.830 108.915  0.00 97.00      PROA   
ATOM   2041  HB1 TRP P 129     -44.407 -83.891 109.213  0.00 97.00      PROA   
ATOM   2042  HB2 TRP P 129     -45.146 -85.393 109.848  0.00 97.00      PROA   
ATOM   2043  CG  TRP P 129     -46.234 -84.479 108.280  0.00 97.00      PROA   
ATOM   2044  CD1 TRP P 129     -46.521 -83.345 107.565  0.00 97.00      PROA   
ATOM   2045  HD1 TRP P 129     -45.821 -82.540 107.390  0.00 97.00      PROA   
ATOM   2046  NE1 TRP P 129     -47.819 -83.397 107.122  0.00 97.00      PROA   
ATOM   2047  HE1 TRP P 129     -48.318 -82.670 106.703  0.00 97.00      PROA   
ATOM   2048  CE2 TRP P 129     -48.399 -84.559 107.536  0.00 97.00      PROA   
ATOM   2049  CD2 TRP P 129     -47.437 -85.270 108.286  0.00 97.00      PROA   
ATOM   2050  CE3 TRP P 129     -47.785 -86.492 108.864  0.00 97.00      PROA   
ATOM   2051  HE3 TRP P 129     -47.083 -87.044 109.472  0.00 97.00      PROA   
ATOM   2052  CZ3 TRP P 129     -49.078 -86.988 108.665  0.00 97.00      PROA   
ATOM   2053  HZ3 TRP P 129     -49.369 -87.927 109.114  0.00 97.00      PROA   
ATOM   2054  CZ2 TRP P 129     -49.679 -85.054 107.328  0.00 97.00      PROA   
ATOM   2055  HZ2 TRP P 129     -50.412 -84.506 106.755  0.00 97.00      PROA   
ATOM   2056  CH2 TRP P 129     -50.005 -86.284 107.901  0.00 97.00      PROA   
ATOM   2057  HH2 TRP P 129     -51.000 -86.685 107.766  0.00 97.00      PROA   
ATOM   2058  C   TRP P 129     -42.846 -86.204 108.855  0.00 97.00      PROA   
ATOM   2059  O   TRP P 129     -42.725 -87.409 109.062  0.00 97.00      PROA   
ATOM   2060  N   ASN P 130     -41.958 -85.313 109.357  0.00 97.00      PROA   
ATOM   2061  HN  ASN P 130     -42.001 -84.348 109.103  0.00 97.00      PROA   
ATOM   2062  CA  ASN P 130     -40.890 -85.686 110.266  0.00 97.00      PROA   
ATOM   2063  HA  ASN P 130     -40.300 -86.422 109.739  0.00 97.00      PROA   
ATOM   2064  CB  ASN P 130     -39.993 -84.456 110.594  0.00 97.00      PROA   
ATOM   2065  HB1 ASN P 130     -40.537 -83.746 111.252  0.00 97.00      PROA   
ATOM   2066  HB2 ASN P 130     -39.729 -83.920 109.656  0.00 97.00      PROA   
ATOM   2067  CG  ASN P 130     -38.701 -84.866 111.297  0.00 97.00      PROA   
ATOM   2068  OD1 ASN P 130     -38.441 -84.469 112.432  0.00 97.00      PROA   
ATOM   2069  ND2 ASN P 130     -37.880 -85.704 110.612  0.00 97.00      PROA   
ATOM   2070 HD21 ASN P 130     -37.010 -85.952 111.039  0.00 97.00      PROA   
ATOM   2071 HD22 ASN P 130     -38.106 -85.983 109.681  0.00 97.00      PROA   
ATOM   2072  C   ASN P 130     -41.393 -86.352 111.553  0.00 97.00      PROA   
ATOM   2073  O   ASN P 130     -42.312 -85.872 112.213  0.00 97.00      PROA   
ATOM   2074  N   SER P 131     -40.780 -87.498 111.925  0.00 97.00      PROA   
ATOM   2075  HN  SER P 131     -40.028 -87.874 111.389  0.00 97.00      PROA   
ATOM   2076  CA  SER P 131     -41.175 -88.282 113.076  0.00 97.00      PROA   
ATOM   2077  HA  SER P 131     -41.413 -87.623 113.899  0.00 97.00      PROA   
ATOM   2078  CB  SER P 131     -42.371 -89.241 112.783  0.00 97.00      PROA   
ATOM   2079  HB1 SER P 131     -42.148 -89.841 111.876  0.00 97.00      PROA   
ATOM   2080  HB2 SER P 131     -43.265 -88.617 112.568  0.00 97.00      PROA   
ATOM   2081  OG  SER P 131     -42.695 -90.121 113.864  0.00 97.00      PROA   
ATOM   2082  HG1 SER P 131     -42.041 -90.830 113.860  0.00 97.00      PROA   
ATOM   2083  C   SER P 131     -39.970 -89.090 113.442  0.00 97.00      PROA   
ATOM   2084  O   SER P 131     -39.098 -89.305 112.611  0.00 97.00      PROA   
ATOM   2085  N   ASN P 132     -39.913 -89.582 114.700  0.00 97.00      PROA   
ATOM   2086  HN  ASN P 132     -40.660 -89.393 115.333  0.00 97.00      PROA   
ATOM   2087  CA  ASN P 132     -38.920 -90.539 115.141  0.00 97.00      PROA   
ATOM   2088  HA  ASN P 132     -37.969 -90.272 114.701  0.00 97.00      PROA   
ATOM   2089  CB  ASN P 132     -38.747 -90.544 116.697  0.00 97.00      PROA   
ATOM   2090  HB1 ASN P 132     -38.630 -89.502 117.062  0.00 97.00      PROA   
ATOM   2091  HB2 ASN P 132     -37.811 -91.091 116.945  0.00 97.00      PROA   
ATOM   2092  CG  ASN P 132     -39.882 -91.253 117.455  0.00 97.00      PROA   
ATOM   2093  OD1 ASN P 132     -39.842 -92.473 117.637  0.00 97.00      PROA   
ATOM   2094  ND2 ASN P 132     -40.899 -90.491 117.935  0.00 97.00      PROA   
ATOM   2095 HD21 ASN P 132     -41.627 -90.959 118.432  0.00 97.00      PROA   
ATOM   2096 HD22 ASN P 132     -40.896 -89.500 117.816  0.00 97.00      PROA   
ATOM   2097  C   ASN P 132     -39.306 -91.914 114.624  0.00 97.00      PROA   
ATOM   2098  O   ASN P 132     -40.434 -92.141 114.193  0.00 97.00      PROA   
ATOM   2099  N   LEU P 133     -38.361 -92.871 114.694  0.00 97.00      PROA   
ATOM   2100  HN  LEU P 133     -37.421 -92.642 114.940  0.00 97.00      PROA   
ATOM   2101  CA  LEU P 133     -38.661 -94.274 114.578  0.00 97.00      PROA   
ATOM   2102  HA  LEU P 133     -39.730 -94.430 114.587  0.00 97.00      PROA   
ATOM   2103  CB  LEU P 133     -38.062 -94.859 113.277  0.00 97.00      PROA   
ATOM   2104  HB1 LEU P 133     -36.954 -94.893 113.319  0.00 97.00      PROA   
ATOM   2105  HB2 LEU P 133     -38.325 -94.136 112.468  0.00 97.00      PROA   
ATOM   2106  CG  LEU P 133     -38.612 -96.234 112.836  0.00 97.00      PROA   
ATOM   2107  HG  LEU P 133     -39.722 -96.221 112.953  0.00 97.00      PROA   
ATOM   2108  CD1 LEU P 133     -38.302 -96.451 111.348  0.00 97.00      PROA   
ATOM   2109 HD11 LEU P 133     -37.203 -96.454 111.190  0.00 97.00      PROA   
ATOM   2110 HD12 LEU P 133     -38.742 -95.636 110.737  0.00 97.00      PROA   
ATOM   2111 HD13 LEU P 133     -38.714 -97.422 111.004  0.00 97.00      PROA   
ATOM   2112  CD2 LEU P 133     -38.051 -97.410 113.653  0.00 97.00      PROA   
ATOM   2113 HD21 LEU P 133     -38.391 -97.367 114.706  0.00 97.00      PROA   
ATOM   2114 HD22 LEU P 133     -36.940 -97.386 113.637  0.00 97.00      PROA   
ATOM   2115 HD23 LEU P 133     -38.389 -98.376 113.223  0.00 97.00      PROA   
ATOM   2116  C   LEU P 133     -38.075 -94.919 115.813  0.00 97.00      PROA   
ATOM   2117  O   LEU P 133     -36.864 -94.939 115.999  0.00 97.00      PROA   
ATOM   2118  N   THR P 134     -38.934 -95.475 116.701  0.00 97.00      PROA   
ATOM   2119  HN  THR P 134     -39.919 -95.416 116.564  0.00 97.00      PROA   
ATOM   2120  CA  THR P 134     -38.486 -96.143 117.912  0.00 97.00      PROA   
ATOM   2121  HA  THR P 134     -37.419 -96.024 118.029  0.00 97.00      PROA   
ATOM   2122  CB  THR P 134     -39.129 -95.622 119.193  0.00 97.00      PROA   
ATOM   2123  HB  THR P 134     -40.239 -95.685 119.128  0.00 97.00      PROA   
ATOM   2124  OG1 THR P 134     -38.760 -94.265 119.407  0.00 97.00      PROA   
ATOM   2125  HG1 THR P 134     -39.159 -93.751 118.700  0.00 97.00      PROA   
ATOM   2126  CG2 THR P 134     -38.634 -96.403 120.427  0.00 97.00      PROA   
ATOM   2127 HG21 THR P 134     -37.523 -96.388 120.464  0.00 97.00      PROA   
ATOM   2128 HG22 THR P 134     -38.981 -97.456 120.417  0.00 97.00      PROA   
ATOM   2129 HG23 THR P 134     -39.019 -95.925 121.353  0.00 97.00      PROA   
ATOM   2130  C   THR P 134     -38.762 -97.618 117.769  0.00 97.00      PROA   
ATOM   2131  O   THR P 134     -39.898 -98.047 117.582  0.00 97.00      PROA   
ATOM   2132  N   ILE P 135     -37.696 -98.438 117.868  0.00 97.00      PROA   
ATOM   2133  HN  ILE P 135     -36.779 -98.055 117.985  0.00 97.00      PROA   
ATOM   2134  CA  ILE P 135     -37.763 -99.881 117.831  0.00 97.00      PROA   
ATOM   2135  HA  ILE P 135     -38.648-100.191 117.292  0.00 97.00      PROA   
ATOM   2136  CB  ILE P 135     -36.524-100.488 117.166  0.00 97.00      PROA   
ATOM   2137  HB  ILE P 135     -35.631-100.130 117.728  0.00 97.00      PROA   
ATOM   2138  CG2 ILE P 135     -36.555-102.031 117.242  0.00 97.00      PROA   
ATOM   2139 HG21 ILE P 135     -37.450-102.431 116.720  0.00 97.00      PROA   
ATOM   2140 HG22 ILE P 135     -36.568-102.382 118.291  0.00 97.00      PROA   
ATOM   2141 HG23 ILE P 135     -35.648-102.457 116.767  0.00 97.00      PROA   
ATOM   2142  CG1 ILE P 135     -36.343-100.009 115.701  0.00 97.00      PROA   
ATOM   2143 HG11 ILE P 135     -36.736 -98.979 115.579  0.00 97.00      PROA   
ATOM   2144 HG12 ILE P 135     -36.938-100.666 115.029  0.00 97.00      PROA   
ATOM   2145  CD  ILE P 135     -34.872 -99.978 115.265  0.00 97.00      PROA   
ATOM   2146  HD1 ILE P 135     -34.355-100.931 115.506  0.00 97.00      PROA   
ATOM   2147  HD2 ILE P 135     -34.346 -99.159 115.798  0.00 97.00      PROA   
ATOM   2148  HD3 ILE P 135     -34.784 -99.790 114.174  0.00 97.00      PROA   
ATOM   2149  C   ILE P 135     -37.865-100.344 119.272  0.00 97.00      PROA   
ATOM   2150  O   ILE P 135     -36.919-100.213 120.039  0.00 97.00      PROA   
ATOM   2151  N   LEU P 136     -39.032-100.891 119.683  0.00 97.00      PROA   
ATOM   2152  HN  LEU P 136     -39.812-100.920 119.063  0.00 97.00      PROA   
ATOM   2153  CA  LEU P 136     -39.320-101.319 121.044  0.00 97.00      PROA   
ATOM   2154  HA  LEU P 136     -39.167-100.458 121.680  0.00 97.00      PROA   
ATOM   2155  CB  LEU P 136     -40.787-101.813 121.200  0.00 97.00      PROA   
ATOM   2156  HB1 LEU P 136     -40.914-102.220 122.229  0.00 97.00      PROA   
ATOM   2157  HB2 LEU P 136     -40.977-102.640 120.483  0.00 97.00      PROA   
ATOM   2158  CG  LEU P 136     -41.907-100.746 121.034  0.00 97.00      PROA   
ATOM   2159  HG  LEU P 136     -42.854-101.253 121.346  0.00 97.00      PROA   
ATOM   2160  CD1 LEU P 136     -41.715 -99.543 121.974  0.00 97.00      PROA   
ATOM   2161 HD11 LEU P 136     -40.824 -98.953 121.672  0.00 97.00      PROA   
ATOM   2162 HD12 LEU P 136     -41.578 -99.885 123.021  0.00 97.00      PROA   
ATOM   2163 HD13 LEU P 136     -42.603 -98.878 121.932  0.00 97.00      PROA   
ATOM   2164  CD2 LEU P 136     -42.139-100.274 119.584  0.00 97.00      PROA   
ATOM   2165 HD21 LEU P 136     -42.227-101.141 118.897  0.00 97.00      PROA   
ATOM   2166 HD22 LEU P 136     -41.308 -99.623 119.246  0.00 97.00      PROA   
ATOM   2167 HD23 LEU P 136     -43.076 -99.681 119.527  0.00 97.00      PROA   
ATOM   2168  C   LEU P 136     -38.389-102.395 121.585  0.00 97.00      PROA   
ATOM   2169  O   LEU P 136     -37.990-102.347 122.749  0.00 97.00      PROA   
ATOM   2170  N   LYS P 137     -38.026-103.392 120.750  0.00 97.00      PROA   
ATOM   2171  HN  LYS P 137     -38.394-103.433 119.828  0.00 97.00      PROA   
ATOM   2172  CA  LYS P 137     -37.019-104.375 121.087  0.00 97.00      PROA   
ATOM   2173  HA  LYS P 137     -36.382-103.990 121.873  0.00 97.00      PROA   
ATOM   2174  CB  LYS P 137     -37.636-105.723 121.545  0.00 97.00      PROA   
ATOM   2175  HB1 LYS P 137     -36.835-106.489 121.627  0.00 97.00      PROA   
ATOM   2176  HB2 LYS P 137     -38.359-106.074 120.776  0.00 97.00      PROA   
ATOM   2177  CG  LYS P 137     -38.358-105.644 122.904  0.00 97.00      PROA   
ATOM   2178  HG1 LYS P 137     -39.201-104.922 122.840  0.00 97.00      PROA   
ATOM   2179  HG2 LYS P 137     -37.641-105.246 123.652  0.00 97.00      PROA   
ATOM   2180  CD  LYS P 137     -38.895-107.010 123.369  0.00 97.00      PROA   
ATOM   2181  HD1 LYS P 137     -38.061-107.748 123.359  0.00 97.00      PROA   
ATOM   2182  HD2 LYS P 137     -39.650-107.359 122.631  0.00 97.00      PROA   
ATOM   2183  CE  LYS P 137     -39.546-107.003 124.760  0.00 97.00      PROA   
ATOM   2184  HE1 LYS P 137     -39.941-108.016 124.995  0.00 97.00      PROA   
ATOM   2185  HE2 LYS P 137     -40.375-106.268 124.819  0.00 97.00      PROA   
ATOM   2186  NZ  LYS P 137     -38.540-106.674 125.796  0.00 97.00      PROA   
ATOM   2187  HZ1 LYS P 137     -38.409-105.645 125.885  0.00 97.00      PROA   
ATOM   2188  HZ2 LYS P 137     -37.640-107.107 125.507  0.00 97.00      PROA   
ATOM   2189  HZ3 LYS P 137     -38.826-107.082 126.709  0.00 97.00      PROA   
ATOM   2190  C   LYS P 137     -36.146-104.606 119.873  0.00 97.00      PROA   
ATOM   2191  O   LYS P 137     -36.603-105.133 118.862  0.00 97.00      PROA   
ATOM   2192  N   THR P 138     -34.846-104.224 119.938  0.00 97.00      PROA   
ATOM   2193  HN  THR P 138     -34.505-103.724 120.736  0.00 97.00      PROA   
ATOM   2194  CA  THR P 138     -33.899-104.426 118.850  0.00 97.00      PROA   
ATOM   2195  HA  THR P 138     -34.450-104.260 117.935  0.00 97.00      PROA   
ATOM   2196  CB  THR P 138     -32.741-103.426 118.838  0.00 97.00      PROA   
ATOM   2197  HB  THR P 138     -33.155-102.419 119.080  0.00 97.00      PROA   
ATOM   2198  OG1 THR P 138     -32.138-103.338 117.552  0.00 97.00      PROA   
ATOM   2199  HG1 THR P 138     -31.413-102.720 117.660  0.00 97.00      PROA   
ATOM   2200  CG2 THR P 138     -31.644-103.769 119.857  0.00 97.00      PROA   
ATOM   2201 HG21 THR P 138     -31.113-104.706 119.586  0.00 97.00      PROA   
ATOM   2202 HG22 THR P 138     -32.075-103.889 120.870  0.00 97.00      PROA   
ATOM   2203 HG23 THR P 138     -30.892-102.953 119.899  0.00 97.00      PROA   
ATOM   2204  C   THR P 138     -33.425-105.869 118.816  0.00 97.00      PROA   
ATOM   2205  O   THR P 138     -33.698-106.661 119.709  0.00 97.00      PROA   
ATOM   2206  N   ASN P 139     -32.758-106.266 117.715  0.00 97.00      PROA   
ATOM   2207  HN  ASN P 139     -32.468-105.597 117.037  0.00 97.00      PROA   
ATOM   2208  CA  ASN P 139     -32.460-107.654 117.451  0.00 97.00      PROA   
ATOM   2209  HA  ASN P 139     -31.978-108.069 118.327  0.00 97.00      PROA   
ATOM   2210  CB  ASN P 139     -33.743-108.481 117.123  0.00 97.00      PROA   
ATOM   2211  HB1 ASN P 139     -34.384-108.526 118.030  0.00 97.00      PROA   
ATOM   2212  HB2 ASN P 139     -33.489-109.526 116.855  0.00 97.00      PROA   
ATOM   2213  CG  ASN P 139     -34.529-107.855 115.962  0.00 97.00      PROA   
ATOM   2214  OD1 ASN P 139     -34.153-108.016 114.798  0.00 97.00      PROA   
ATOM   2215  ND2 ASN P 139     -35.651-107.149 116.272  0.00 97.00      PROA   
ATOM   2216 HD21 ASN P 139     -36.204-106.784 115.524  0.00 97.00      PROA   
ATOM   2217 HD22 ASN P 139     -35.908-106.999 117.226  0.00 97.00      PROA   
ATOM   2218  C   ASN P 139     -31.448-107.685 116.324  0.00 97.00      PROA   
ATOM   2219  O   ASN P 139     -31.110-106.652 115.751  0.00 97.00      PROA   
ATOM   2220  N   MET P 140     -30.932-108.886 115.969  0.00 97.00      PROA   
ATOM   2221  HN  MET P 140     -31.164-109.712 116.482  0.00 97.00      PROA   
ATOM   2222  CA  MET P 140     -29.972-109.080 114.895  0.00 97.00      PROA   
ATOM   2223  HA  MET P 140     -29.091-108.507 115.148  0.00 97.00      PROA   
ATOM   2224  CB  MET P 140     -29.557-110.564 114.803  0.00 97.00      PROA   
ATOM   2225  HB1 MET P 140     -30.444-111.192 114.564  0.00 97.00      PROA   
ATOM   2226  HB2 MET P 140     -29.205-110.867 115.815  0.00 97.00      PROA   
ATOM   2227  CG  MET P 140     -28.447-110.857 113.780  0.00 97.00      PROA   
ATOM   2228  HG1 MET P 140     -27.531-110.298 114.079  0.00 97.00      PROA   
ATOM   2229  HG2 MET P 140     -28.741-110.473 112.780  0.00 97.00      PROA   
ATOM   2230  SD  MET P 140     -28.119-112.636 113.622  0.00 97.00      PROA   
ATOM   2231  CE  MET P 140     -27.475-112.915 115.298  0.00 97.00      PROA   
ATOM   2232  HE1 MET P 140     -28.291-112.818 116.035  0.00 97.00      PROA   
ATOM   2233  HE2 MET P 140     -26.660-112.204 115.558  0.00 97.00      PROA   
ATOM   2234  HE3 MET P 140     -27.069-113.945 115.405  0.00 97.00      PROA   
ATOM   2235  C   MET P 140     -30.445-108.578 113.534  0.00 97.00      PROA   
ATOM   2236  O   MET P 140     -29.667-108.014 112.768  0.00 97.00      PROA   
ATOM   2237  N   SER P 141     -31.752-108.707 113.212  0.00 97.00      PROA   
ATOM   2238  HN  SER P 141     -32.398-109.108 113.857  0.00 97.00      PROA   
ATOM   2239  CA  SER P 141     -32.291-108.306 111.920  0.00 97.00      PROA   
ATOM   2240  HA  SER P 141     -31.568-108.533 111.147  0.00 97.00      PROA   
ATOM   2241  CB  SER P 141     -33.615-109.059 111.609  0.00 97.00      PROA   
ATOM   2242  HB1 SER P 141     -34.430-108.737 112.293  0.00 97.00      PROA   
ATOM   2243  HB2 SER P 141     -33.447-110.145 111.775  0.00 97.00      PROA   
ATOM   2244  OG  SER P 141     -34.026-108.890 110.253  0.00 97.00      PROA   
ATOM   2245  HG1 SER P 141     -34.168-107.948 110.120  0.00 97.00      PROA   
ATOM   2246  C   SER P 141     -32.569-106.810 111.899  0.00 97.00      PROA   
ATOM   2247  O   SER P 141     -33.040-106.284 110.897  0.00 97.00      PROA   
ATOM   2248  N   HSD P 142     -32.238-106.092 112.994  0.00 97.00      PROA   
ATOM   2249  HN  HSD P 142     -31.932-106.574 113.812  0.00 97.00      PROA   
ATOM   2250  CA  HSD P 142     -32.253-104.647 113.087  0.00 97.00      PROA   
ATOM   2251  HA  HSD P 142     -32.690-104.231 112.197  0.00 97.00      PROA   
ATOM   2252  CB  HSD P 142     -33.114-104.152 114.276  0.00 97.00      PROA   
ATOM   2253  HB1 HSD P 142     -32.873-103.096 114.523  0.00 97.00      PROA   
ATOM   2254  HB2 HSD P 142     -32.915-104.763 115.181  0.00 97.00      PROA   
ATOM   2255  ND1 HSD P 142     -35.464-103.172 114.164  0.00 97.00      PROA   
ATOM   2256  HD1 HSD P 142     -35.281-102.358 114.719  0.00 97.00      PROA   
ATOM   2257  CG  HSD P 142     -34.584-104.208 113.930  0.00 97.00      PROA   
ATOM   2258  CE1 HSD P 142     -36.629-103.491 113.552  0.00 97.00      PROA   
ATOM   2259  HE1 HSD P 142     -37.517-102.862 113.595  0.00 97.00      PROA   
ATOM   2260  NE2 HSD P 142     -36.566-104.658 112.946  0.00 97.00      PROA   
ATOM   2261  CD2 HSD P 142     -35.284-105.116 113.196  0.00 97.00      PROA   
ATOM   2262  HD2 HSD P 142     -34.986-106.071 112.785  0.00 97.00      PROA   
ATOM   2263  C   HSD P 142     -30.840-104.094 113.124  0.00 97.00      PROA   
ATOM   2264  O   HSD P 142     -30.626-102.914 113.380  0.00 97.00      PROA   
ATOM   2265  N   SER P 143     -29.827-104.930 112.814  0.00 97.00      PROA   
ATOM   2266  HN  SER P 143     -30.015-105.892 112.631  0.00 97.00      PROA   
ATOM   2267  CA  SER P 143     -28.430-104.536 112.742  0.00 97.00      PROA   
ATOM   2268  HA  SER P 143     -28.262-103.704 113.414  0.00 97.00      PROA   
ATOM   2269  CB  SER P 143     -27.531-105.727 113.158  0.00 97.00      PROA   
ATOM   2270  HB1 SER P 143     -27.520-106.517 112.378  0.00 97.00      PROA   
ATOM   2271  HB2 SER P 143     -27.968-106.177 114.074  0.00 97.00      PROA   
ATOM   2272  OG  SER P 143     -26.199-105.327 113.455  0.00 97.00      PROA   
ATOM   2273  HG1 SER P 143     -25.801-105.036 112.632  0.00 97.00      PROA   
ATOM   2274  C   SER P 143     -28.066-104.107 111.327  0.00 97.00      PROA   
ATOM   2275  O   SER P 143     -28.676-104.554 110.358  0.00 97.00      PROA   
ATOM   2276  N   GLY P 144     -27.038-103.230 111.175  0.00 97.00      PROA   
ATOM   2277  HN  GLY P 144     -26.577-102.837 111.971  0.00 97.00      PROA   
ATOM   2278  CA  GLY P 144     -26.493-102.838 109.884  0.00 97.00      PROA   
ATOM   2279  HA1 GLY P 144     -27.068-103.275 109.084  0.00 97.00      PROA   
ATOM   2280  HA2 GLY P 144     -25.459-103.153 109.873  0.00 97.00      PROA   
ATOM   2281  C   GLY P 144     -26.500-101.348 109.699  0.00 97.00      PROA   
ATOM   2282  O   GLY P 144     -26.440-100.589 110.658  0.00 97.00      PROA   
ATOM   2283  N   THR P 145     -26.539-100.883 108.429  0.00 97.00      PROA   
ATOM   2284  HN  THR P 145     -26.691-101.522 107.675  0.00 97.00      PROA   
ATOM   2285  CA  THR P 145     -26.426 -99.475 108.086  0.00 97.00      PROA   
ATOM   2286  HA  THR P 145     -25.968 -98.962 108.917  0.00 97.00      PROA   
ATOM   2287  CB  THR P 145     -25.506 -99.192 106.892  0.00 97.00      PROA   
ATOM   2288  HB  THR P 145     -24.503 -99.609 107.139  0.00 97.00      PROA   
ATOM   2289  OG1 THR P 145     -25.322 -97.798 106.661  0.00 97.00      PROA   
ATOM   2290  HG1 THR P 145     -25.945 -97.556 105.965  0.00 97.00      PROA   
ATOM   2291  CG2 THR P 145     -25.984 -99.848 105.582  0.00 97.00      PROA   
ATOM   2292 HG21 THR P 145     -26.962 -99.432 105.260  0.00 97.00      PROA   
ATOM   2293 HG22 THR P 145     -26.082-100.945 105.701  0.00 97.00      PROA   
ATOM   2294 HG23 THR P 145     -25.249 -99.648 104.772  0.00 97.00      PROA   
ATOM   2295  C   THR P 145     -27.799 -98.868 107.918  0.00 97.00      PROA   
ATOM   2296  O   THR P 145     -28.634 -99.368 107.178  0.00 97.00      PROA   
ATOM   2297  N   TYR P 146     -28.057 -97.749 108.625  0.00 97.00      PROA   
ATOM   2298  HN  TYR P 146     -27.365 -97.375 109.241  0.00 97.00      PROA   
ATOM   2299  CA  TYR P 146     -29.307 -97.025 108.575  0.00 97.00      PROA   
ATOM   2300  HA  TYR P 146     -30.022 -97.583 107.992  0.00 97.00      PROA   
ATOM   2301  CB  TYR P 146     -29.913 -96.727 109.968  0.00 97.00      PROA   
ATOM   2302  HB1 TYR P 146     -30.704 -95.952 109.886  0.00 97.00      PROA   
ATOM   2303  HB2 TYR P 146     -29.126 -96.352 110.658  0.00 97.00      PROA   
ATOM   2304  CG  TYR P 146     -30.559 -97.932 110.592  0.00 97.00      PROA   
ATOM   2305  CD1 TYR P 146     -29.798 -98.888 111.284  0.00 97.00      PROA   
ATOM   2306  HD1 TYR P 146     -28.720 -98.813 111.288  0.00 97.00      PROA   
ATOM   2307  CE1 TYR P 146     -30.431 -99.909 112.002  0.00 97.00      PROA   
ATOM   2308  HE1 TYR P 146     -29.839-100.640 112.528  0.00 97.00      PROA   
ATOM   2309  CZ  TYR P 146     -31.828 -99.967 112.056  0.00 97.00      PROA   
ATOM   2310  OH  TYR P 146     -32.465-100.977 112.800  0.00 97.00      PROA   
ATOM   2311  HH  TYR P 146     -31.768-101.526 113.174  0.00 97.00      PROA   
ATOM   2312  CD2 TYR P 146     -31.963 -98.033 110.613  0.00 97.00      PROA   
ATOM   2313  HD2 TYR P 146     -32.559 -97.293 110.101  0.00 97.00      PROA   
ATOM   2314  CE2 TYR P 146     -32.594 -99.044 111.345  0.00 97.00      PROA   
ATOM   2315  HE2 TYR P 146     -33.670 -99.095 111.389  0.00 97.00      PROA   
ATOM   2316  C   TYR P 146     -29.102 -95.701 107.884  0.00 97.00      PROA   
ATOM   2317  O   TYR P 146     -28.077 -95.051 108.043  0.00 97.00      PROA   
ATOM   2318  N   HSD P 147     -30.100 -95.266 107.088  0.00 97.00      PROA   
ATOM   2319  HN  HSD P 147     -30.938 -95.799 106.995  0.00 97.00      PROA   
ATOM   2320  CA  HSD P 147     -30.045 -94.005 106.376  0.00 97.00      PROA   
ATOM   2321  HA  HSD P 147     -29.389 -93.318 106.893  0.00 97.00      PROA   
ATOM   2322  CB  HSD P 147     -29.612 -94.162 104.891  0.00 97.00      PROA   
ATOM   2323  HB1 HSD P 147     -29.455 -93.155 104.448  0.00 97.00      PROA   
ATOM   2324  HB2 HSD P 147     -30.405 -94.666 104.302  0.00 97.00      PROA   
ATOM   2325  ND1 HSD P 147     -27.190 -94.519 104.161  0.00 97.00      PROA   
ATOM   2326  HD1 HSD P 147     -26.997 -93.568 103.913  0.00 97.00      PROA   
ATOM   2327  CG  HSD P 147     -28.368 -94.992 104.701  0.00 97.00      PROA   
ATOM   2328  CE1 HSD P 147     -26.360 -95.583 104.031  0.00 97.00      PROA   
ATOM   2329  HE1 HSD P 147     -25.347 -95.503 103.636  0.00 97.00      PROA   
ATOM   2330  NE2 HSD P 147     -26.925 -96.705 104.430  0.00 97.00      PROA   
ATOM   2331  CD2 HSD P 147     -28.189 -96.335 104.847  0.00 97.00      PROA   
ATOM   2332  HD2 HSD P 147     -28.876 -97.088 105.214  0.00 97.00      PROA   
ATOM   2333  C   HSD P 147     -31.446 -93.447 106.408  0.00 97.00      PROA   
ATOM   2334  O   HSD P 147     -32.398 -94.178 106.659  0.00 97.00      PROA   
ATOM   2335  N   CYS P 148     -31.626 -92.131 106.155  0.00 97.00      PROA   
ATOM   2336  HN  CYS P 148     -30.858 -91.495 106.091  0.00 97.00      PROA   
ATOM   2337  CA  CYS P 148     -32.948 -91.577 105.961  0.00 97.00      PROA   
ATOM   2338  HA  CYS P 148     -33.604 -92.379 105.670  0.00 97.00      PROA   
ATOM   2339  CB  CYS P 148     -33.558 -90.932 107.238  0.00 97.00      PROA   
ATOM   2340  HB1 CYS P 148     -33.534 -91.703 108.039  0.00 97.00      PROA   
ATOM   2341  HB2 CYS P 148     -34.631 -90.713 107.048  0.00 97.00      PROA   
ATOM   2342  SG  CYS P 148     -32.710 -89.434 107.845  0.00 97.00      PROA   
ATOM   2343  C   CYS P 148     -32.967 -90.612 104.799  0.00 97.00      PROA   
ATOM   2344  O   CYS P 148     -31.933 -90.141 104.335  0.00 97.00      PROA   
ATOM   2345  N   SER P 149     -34.181 -90.303 104.288  0.00 97.00      PROA   
ATOM   2346  HN  SER P 149     -35.003 -90.747 104.637  0.00 97.00      PROA   
ATOM   2347  CA  SER P 149     -34.354 -89.286 103.273  0.00 97.00      PROA   
ATOM   2348  HA  SER P 149     -33.578 -88.549 103.413  0.00 97.00      PROA   
ATOM   2349  CB  SER P 149     -34.336 -89.796 101.797  0.00 97.00      PROA   
ATOM   2350  HB1 SER P 149     -33.416 -90.403 101.656  0.00 97.00      PROA   
ATOM   2351  HB2 SER P 149     -34.287 -88.935 101.099  0.00 97.00      PROA   
ATOM   2352  OG  SER P 149     -35.466 -90.591 101.441  0.00 97.00      PROA   
ATOM   2353  HG1 SER P 149     -36.247 -90.138 101.767  0.00 97.00      PROA   
ATOM   2354  C   SER P 149     -35.669 -88.602 103.518  0.00 97.00      PROA   
ATOM   2355  O   SER P 149     -36.602 -89.214 104.018  0.00 97.00      PROA   
ATOM   2356  N   GLY P 150     -35.768 -87.310 103.141  0.00 97.00      PROA   
ATOM   2357  HN  GLY P 150     -34.979 -86.851 102.738  0.00 97.00      PROA   
ATOM   2358  CA  GLY P 150     -37.001 -86.549 103.187  0.00 97.00      PROA   
ATOM   2359  HA1 GLY P 150     -37.017 -85.985 104.107  0.00 97.00      PROA   
ATOM   2360  HA2 GLY P 150     -37.850 -87.206 103.054  0.00 97.00      PROA   
ATOM   2361  C   GLY P 150     -36.988 -85.585 102.043  0.00 97.00      PROA   
ATOM   2362  O   GLY P 150     -36.032 -85.534 101.282  0.00 97.00      PROA   
ATOM   2363  N   MET P 151     -38.062 -84.785 101.894  0.00 97.00      PROA   
ATOM   2364  HN  MET P 151     -38.866 -84.908 102.474  0.00 97.00      PROA   
ATOM   2365  CA  MET P 151     -38.236 -83.836 100.820  0.00 97.00      PROA   
ATOM   2366  HA  MET P 151     -37.362 -83.823 100.188  0.00 97.00      PROA   
ATOM   2367  CB  MET P 151     -39.492 -84.223  99.992  0.00 97.00      PROA   
ATOM   2368  HB1 MET P 151     -40.401 -83.721 100.377  0.00 97.00      PROA   
ATOM   2369  HB2 MET P 151     -39.663 -85.316 100.148  0.00 97.00      PROA   
ATOM   2370  CG  MET P 151     -39.371 -84.031  98.468  0.00 97.00      PROA   
ATOM   2371  HG1 MET P 151     -40.291 -84.460  98.010  0.00 97.00      PROA   
ATOM   2372  HG2 MET P 151     -38.512 -84.635  98.101  0.00 97.00      PROA   
ATOM   2373  SD  MET P 151     -39.193 -82.312  97.911  0.00 97.00      PROA   
ATOM   2374  CE  MET P 151     -39.352 -82.698  96.146  0.00 97.00      PROA   
ATOM   2375  HE1 MET P 151     -40.363 -83.101  95.923  0.00 97.00      PROA   
ATOM   2376  HE2 MET P 151     -38.603 -83.456  95.829  0.00 97.00      PROA   
ATOM   2377  HE3 MET P 151     -39.204 -81.787  95.527  0.00 97.00      PROA   
ATOM   2378  C   MET P 151     -38.413 -82.461 101.447  0.00 97.00      PROA   
ATOM   2379  O   MET P 151     -39.096 -82.303 102.455  0.00 97.00      PROA   
ATOM   2380  N   GLY P 152     -37.775 -81.425 100.852  0.00 97.00      PROA   
ATOM   2381  HN  GLY P 152     -37.157 -81.621 100.093  0.00 97.00      PROA   
ATOM   2382  CA  GLY P 152     -38.009 -80.023 101.183  0.00 97.00      PROA   
ATOM   2383  HA1 GLY P 152     -37.130 -79.625 101.660  0.00 97.00      PROA   
ATOM   2384  HA2 GLY P 152     -38.896 -79.933 101.795  0.00 97.00      PROA   
ATOM   2385  C   GLY P 152     -38.273 -79.246  99.924  0.00 97.00      PROA   
ATOM   2386  O   GLY P 152     -39.416 -78.953  99.589  0.00 97.00      PROA   
ATOM   2387  N   LYS P 153     -37.207 -78.867  99.188  0.00 97.00      PROA   
ATOM   2388  HN  LYS P 153     -36.280 -78.963  99.547  0.00 97.00      PROA   
ATOM   2389  CA  LYS P 153     -37.324 -78.366  97.828  0.00 97.00      PROA   
ATOM   2390  HA  LYS P 153     -38.366 -78.326  97.555  0.00 97.00      PROA   
ATOM   2391  CB  LYS P 153     -36.715 -76.948  97.670  0.00 97.00      PROA   
ATOM   2392  HB1 LYS P 153     -36.506 -76.729  96.600  0.00 97.00      PROA   
ATOM   2393  HB2 LYS P 153     -35.747 -76.909  98.214  0.00 97.00      PROA   
ATOM   2394  CG  LYS P 153     -37.637 -75.823  98.185  0.00 97.00      PROA   
ATOM   2395  HG1 LYS P 153     -37.088 -74.858  98.105  0.00 97.00      PROA   
ATOM   2396  HG2 LYS P 153     -37.871 -75.991  99.259  0.00 97.00      PROA   
ATOM   2397  CD  LYS P 153     -38.943 -75.732  97.376  0.00 97.00      PROA   
ATOM   2398  HD1 LYS P 153     -39.542 -76.651  97.562  0.00 97.00      PROA   
ATOM   2399  HD2 LYS P 153     -38.673 -75.710  96.295  0.00 97.00      PROA   
ATOM   2400  CE  LYS P 153     -39.809 -74.512  97.708  0.00 97.00      PROA   
ATOM   2401  HE1 LYS P 153     -39.265 -73.570  97.487  0.00 97.00      PROA   
ATOM   2402  HE2 LYS P 153     -40.107 -74.523  98.778  0.00 97.00      PROA   
ATOM   2403  NZ  LYS P 153     -41.044 -74.537  96.887  0.00 97.00      PROA   
ATOM   2404  HZ1 LYS P 153     -41.570 -75.411  97.091  0.00 97.00      PROA   
ATOM   2405  HZ2 LYS P 153     -40.786 -74.525  95.879  0.00 97.00      PROA   
ATOM   2406  HZ3 LYS P 153     -41.639 -73.714  97.103  0.00 97.00      PROA   
ATOM   2407  C   LYS P 153     -36.745 -79.329  96.817  0.00 97.00      PROA   
ATOM   2408  O   LYS P 153     -36.849 -79.120  95.609  0.00 97.00      PROA   
ATOM   2409  N   HSD P 154     -36.187 -80.452  97.303  0.00 97.00      PROA   
ATOM   2410  HN  HSD P 154     -36.094 -80.584  98.285  0.00 97.00      PROA   
ATOM   2411  CA  HSD P 154     -35.806 -81.592  96.512  0.00 97.00      PROA   
ATOM   2412  HA  HSD P 154     -36.615 -81.833  95.836  0.00 97.00      PROA   
ATOM   2413  CB  HSD P 154     -34.486 -81.398  95.721  0.00 97.00      PROA   
ATOM   2414  HB1 HSD P 154     -33.676 -81.096  96.421  0.00 97.00      PROA   
ATOM   2415  HB2 HSD P 154     -34.630 -80.566  94.998  0.00 97.00      PROA   
ATOM   2416  ND1 HSD P 154     -32.946 -83.368  95.220  0.00 97.00      PROA   
ATOM   2417  HD1 HSD P 154     -32.354 -83.265  96.021  0.00 97.00      PROA   
ATOM   2418  CG  HSD P 154     -34.069 -82.617  94.941  0.00 97.00      PROA   
ATOM   2419  CE1 HSD P 154     -32.918 -84.382  94.323  0.00 97.00      PROA   
ATOM   2420  HE1 HSD P 154     -32.131 -85.135  94.311  0.00 97.00      PROA   
ATOM   2421  NE2 HSD P 154     -33.943 -84.342  93.493  0.00 97.00      PROA   
ATOM   2422  CD2 HSD P 154     -34.659 -83.220  93.872  0.00 97.00      PROA   
ATOM   2423  HD2 HSD P 154     -35.553 -82.943  93.328  0.00 97.00      PROA   
ATOM   2424  C   HSD P 154     -35.687 -82.691  97.536  0.00 97.00      PROA   
ATOM   2425  O   HSD P 154     -35.758 -82.424  98.734  0.00 97.00      PROA   
ATOM   2426  N   ARG P 155     -35.531 -83.971  97.119  0.00 97.00      PROA   
ATOM   2427  HN  ARG P 155     -35.497 -84.199  96.148  0.00 97.00      PROA   
ATOM   2428  CA  ARG P 155     -35.184 -85.025  98.052  0.00 97.00      PROA   
ATOM   2429  HA  ARG P 155     -35.871 -84.937  98.882  0.00 97.00      PROA   
ATOM   2430  CB  ARG P 155     -35.366 -86.464  97.502  0.00 97.00      PROA   
ATOM   2431  HB1 ARG P 155     -36.457 -86.634  97.350  0.00 97.00      PROA   
ATOM   2432  HB2 ARG P 155     -35.036 -87.184  98.283  0.00 97.00      PROA   
ATOM   2433  CG  ARG P 155     -34.639 -86.753  96.169  0.00 97.00      PROA   
ATOM   2434  HG1 ARG P 155     -33.821 -86.016  96.042  0.00 97.00      PROA   
ATOM   2435  HG2 ARG P 155     -35.339 -86.608  95.317  0.00 97.00      PROA   
ATOM   2436  CD  ARG P 155     -33.975 -88.137  96.079  0.00 97.00      PROA   
ATOM   2437  HD1 ARG P 155     -33.154 -88.197  96.830  0.00 97.00      PROA   
ATOM   2438  HD2 ARG P 155     -33.563 -88.313  95.061  0.00 97.00      PROA   
ATOM   2439  NE  ARG P 155     -35.028 -89.162  96.362  0.00 97.00      PROA   
ATOM   2440  HE  ARG P 155     -35.981 -88.912  96.215  0.00 97.00      PROA   
ATOM   2441  CZ  ARG P 155     -34.794 -90.335  96.987  0.00 97.00      PROA   
ATOM   2442  NH1 ARG P 155     -33.560 -90.812  97.200  0.00 97.00      PROA   
ATOM   2443 HH11 ARG P 155     -32.785 -90.330  96.805  0.00 97.00      PROA   
ATOM   2444 HH12 ARG P 155     -33.466 -91.696  97.651  0.00 97.00      PROA   
ATOM   2445  NH2 ARG P 155     -35.834 -91.069  97.425  0.00 97.00      PROA   
ATOM   2446 HH21 ARG P 155     -36.761 -90.732  97.291  0.00 97.00      PROA   
ATOM   2447 HH22 ARG P 155     -35.645 -91.898  97.945  0.00 97.00      PROA   
ATOM   2448  C   ARG P 155     -33.781 -84.861  98.626  0.00 97.00      PROA   
ATOM   2449  O   ARG P 155     -32.820 -84.585  97.912  0.00 97.00      PROA   
ATOM   2450  N   TYR P 156     -33.639 -85.035  99.954  0.00 97.00      PROA   
ATOM   2451  HN  TYR P 156     -34.440 -85.206 100.525  0.00 97.00      PROA   
ATOM   2452  CA  TYR P 156     -32.380 -84.924 100.657  0.00 97.00      PROA   
ATOM   2453  HA  TYR P 156     -31.574 -84.742  99.961  0.00 97.00      PROA   
ATOM   2454  CB  TYR P 156     -32.412 -83.817 101.748  0.00 97.00      PROA   
ATOM   2455  HB1 TYR P 156     -31.412 -83.676 102.207  0.00 97.00      PROA   
ATOM   2456  HB2 TYR P 156     -33.135 -84.110 102.540  0.00 97.00      PROA   
ATOM   2457  CG  TYR P 156     -32.865 -82.485 101.194  0.00 97.00      PROA   
ATOM   2458  CD1 TYR P 156     -32.311 -81.953 100.014  0.00 97.00      PROA   
ATOM   2459  HD1 TYR P 156     -31.549 -82.502  99.482  0.00 97.00      PROA   
ATOM   2460  CE1 TYR P 156     -32.759 -80.729  99.500  0.00 97.00      PROA   
ATOM   2461  HE1 TYR P 156     -32.338 -80.346  98.582  0.00 97.00      PROA   
ATOM   2462  CZ  TYR P 156     -33.755 -80.013 100.173  0.00 97.00      PROA   
ATOM   2463  OH  TYR P 156     -34.208 -78.779  99.665  0.00 97.00      PROA   
ATOM   2464  HH  TYR P 156     -33.549 -78.461  99.045  0.00 97.00      PROA   
ATOM   2465  CD2 TYR P 156     -33.848 -81.739 101.871  0.00 97.00      PROA   
ATOM   2466  HD2 TYR P 156     -34.275 -82.121 102.787  0.00 97.00      PROA   
ATOM   2467  CE2 TYR P 156     -34.289 -80.512 101.366  0.00 97.00      PROA   
ATOM   2468  HE2 TYR P 156     -35.033 -79.946 101.904  0.00 97.00      PROA   
ATOM   2469  C   TYR P 156     -32.135 -86.262 101.312  0.00 97.00      PROA   
ATOM   2470  O   TYR P 156     -33.067 -86.895 101.791  0.00 97.00      PROA   
ATOM   2471  N   THR P 157     -30.865 -86.733 101.323  0.00 97.00      PROA   
ATOM   2472  HN  THR P 157     -30.133 -86.224 100.881  0.00 97.00      PROA   
ATOM   2473  CA  THR P 157     -30.452 -87.999 101.906  0.00 97.00      PROA   
ATOM   2474  HA  THR P 157     -31.305 -88.511 102.333  0.00 97.00      PROA   
ATOM   2475  CB  THR P 157     -29.756 -88.933 100.916  0.00 97.00      PROA   
ATOM   2476  HB  THR P 157     -29.216 -89.759 101.439  0.00 97.00      PROA   
ATOM   2477  OG1 THR P 157     -28.840 -88.225 100.085  0.00 97.00      PROA   
ATOM   2478  HG1 THR P 157     -28.136 -87.916 100.659  0.00 97.00      PROA   
ATOM   2479  CG2 THR P 157     -30.808 -89.570  99.995  0.00 97.00      PROA   
ATOM   2480 HG21 THR P 157     -31.378 -88.784  99.457  0.00 97.00      PROA   
ATOM   2481 HG22 THR P 157     -31.509 -90.195 100.582  0.00 97.00      PROA   
ATOM   2482 HG23 THR P 157     -30.303 -90.218  99.245  0.00 97.00      PROA   
ATOM   2483  C   THR P 157     -29.482 -87.717 103.029  0.00 97.00      PROA   
ATOM   2484  O   THR P 157     -28.623 -86.846 102.912  0.00 97.00      PROA   
ATOM   2485  N   SER P 158     -29.590 -88.462 104.153  0.00 97.00      PROA   
ATOM   2486  HN  SER P 158     -30.316 -89.142 104.256  0.00 97.00      PROA   
ATOM   2487  CA  SER P 158     -28.681 -88.330 105.276  0.00 97.00      PROA   
ATOM   2488  HA  SER P 158     -28.470 -87.279 105.409  0.00 97.00      PROA   
ATOM   2489  CB  SER P 158     -29.288 -88.874 106.604  0.00 97.00      PROA   
ATOM   2490  HB1 SER P 158     -30.297 -88.427 106.723  0.00 97.00      PROA   
ATOM   2491  HB2 SER P 158     -28.675 -88.556 107.472  0.00 97.00      PROA   
ATOM   2492  OG  SER P 158     -29.417 -90.296 106.635  0.00 97.00      PROA   
ATOM   2493  HG1 SER P 158     -28.537 -90.656 106.797  0.00 97.00      PROA   
ATOM   2494  C   SER P 158     -27.369 -89.047 105.031  0.00 97.00      PROA   
ATOM   2495  O   SER P 158     -27.215 -89.832 104.097  0.00 97.00      PROA   
ATOM   2496  N   ALA P 159     -26.398 -88.830 105.945  0.00 97.00      PROA   
ATOM   2497  HN  ALA P 159     -26.479 -88.091 106.611  0.00 97.00      PROA   
ATOM   2498  CA  ALA P 159     -25.298 -89.745 106.165  0.00 97.00      PROA   
ATOM   2499  HA  ALA P 159     -24.771 -89.855 105.227  0.00 97.00      PROA   
ATOM   2500  CB  ALA P 159     -24.331 -89.190 107.230  0.00 97.00      PROA   
ATOM   2501  HB1 ALA P 159     -24.849 -89.069 108.206  0.00 97.00      PROA   
ATOM   2502  HB2 ALA P 159     -23.952 -88.192 106.916  0.00 97.00      PROA   
ATOM   2503  HB3 ALA P 159     -23.461 -89.863 107.373  0.00 97.00      PROA   
ATOM   2504  C   ALA P 159     -25.793 -91.126 106.597  0.00 97.00      PROA   
ATOM   2505  O   ALA P 159     -26.844 -91.253 107.222  0.00 97.00      PROA   
ATOM   2506  N   GLY P 160     -25.052 -92.205 106.247  0.00 97.00      PROA   
ATOM   2507  HN  GLY P 160     -24.202 -92.093 105.741  0.00 97.00      PROA   
ATOM   2508  CA  GLY P 160     -25.355 -93.551 106.708  0.00 97.00      PROA   
ATOM   2509  HA1 GLY P 160     -24.904 -94.247 106.016  0.00 97.00      PROA   
ATOM   2510  HA2 GLY P 160     -26.424 -93.681 106.793  0.00 97.00      PROA   
ATOM   2511  C   GLY P 160     -24.719 -93.794 108.044  0.00 97.00      PROA   
ATOM   2512  O   GLY P 160     -23.546 -93.485 108.234  0.00 97.00      PROA   
ATOM   2513  N   ILE P 161     -25.475 -94.390 108.993  0.00 97.00      PROA   
ATOM   2514  HN  ILE P 161     -26.424 -94.632 108.795  0.00 97.00      PROA   
ATOM   2515  CA  ILE P 161     -24.996 -94.674 110.332  0.00 97.00      PROA   
ATOM   2516  HA  ILE P 161     -23.963 -94.373 110.419  0.00 97.00      PROA   
ATOM   2517  CB  ILE P 161     -25.794 -93.961 111.427  0.00 97.00      PROA   
ATOM   2518  HB  ILE P 161     -26.851 -94.319 111.395  0.00 97.00      PROA   
ATOM   2519  CG2 ILE P 161     -25.208 -94.303 112.818  0.00 97.00      PROA   
ATOM   2520 HG21 ILE P 161     -24.122 -94.074 112.848  0.00 97.00      PROA   
ATOM   2521 HG22 ILE P 161     -25.353 -95.373 113.071  0.00 97.00      PROA   
ATOM   2522 HG23 ILE P 161     -25.710 -93.693 113.598  0.00 97.00      PROA   
ATOM   2523  CG1 ILE P 161     -25.845 -92.422 111.207  0.00 97.00      PROA   
ATOM   2524 HG11 ILE P 161     -26.486 -91.986 112.006  0.00 97.00      PROA   
ATOM   2525 HG12 ILE P 161     -26.343 -92.202 110.239  0.00 97.00      PROA   
ATOM   2526  CD  ILE P 161     -24.483 -91.713 111.244  0.00 97.00      PROA   
ATOM   2527  HD1 ILE P 161     -23.809 -92.102 110.453  0.00 97.00      PROA   
ATOM   2528  HD2 ILE P 161     -23.984 -91.849 112.227  0.00 97.00      PROA   
ATOM   2529  HD3 ILE P 161     -24.614 -90.623 111.080  0.00 97.00      PROA   
ATOM   2530  C   ILE P 161     -25.053 -96.174 110.531  0.00 97.00      PROA   
ATOM   2531  O   ILE P 161     -26.114 -96.788 110.475  0.00 97.00      PROA   
ATOM   2532  N   SER P 162     -23.885 -96.809 110.774  0.00 97.00      PROA   
ATOM   2533  HN  SER P 162     -23.023 -96.306 110.789  0.00 97.00      PROA   
ATOM   2534  CA  SER P 162     -23.787 -98.243 110.964  0.00 97.00      PROA   
ATOM   2535  HA  SER P 162     -24.588 -98.726 110.425  0.00 97.00      PROA   
ATOM   2536  CB  SER P 162     -22.452 -98.813 110.418  0.00 97.00      PROA   
ATOM   2537  HB1 SER P 162     -22.418 -98.642 109.320  0.00 97.00      PROA   
ATOM   2538  HB2 SER P 162     -22.385 -99.908 110.596  0.00 97.00      PROA   
ATOM   2539  OG  SER P 162     -21.325 -98.158 110.999  0.00 97.00      PROA   
ATOM   2540  HG1 SER P 162     -21.457 -98.212 111.951  0.00 97.00      PROA   
ATOM   2541  C   SER P 162     -23.910 -98.630 112.425  0.00 97.00      PROA   
ATOM   2542  O   SER P 162     -23.085 -98.243 113.250  0.00 97.00      PROA   
ATOM   2543  N   VAL P 163     -24.931 -99.449 112.770  0.00 97.00      PROA   
ATOM   2544  HN  VAL P 163     -25.604 -99.742 112.092  0.00 97.00      PROA   
ATOM   2545  CA  VAL P 163     -25.109 -99.964 114.114  0.00 97.00      PROA   
ATOM   2546  HA  VAL P 163     -24.341 -99.550 114.748  0.00 97.00      PROA   
ATOM   2547  CB  VAL P 163     -26.446 -99.617 114.768  0.00 97.00      PROA   
ATOM   2548  HB  VAL P 163     -26.416 -99.929 115.839  0.00 97.00      PROA   
ATOM   2549  CG1 VAL P 163     -26.629 -98.087 114.739  0.00 97.00      PROA   
ATOM   2550 HG11 VAL P 163     -26.738 -97.716 113.697  0.00 97.00      PROA   
ATOM   2551 HG12 VAL P 163     -25.764 -97.577 115.212  0.00 97.00      PROA   
ATOM   2552 HG13 VAL P 163     -27.549 -97.817 115.299  0.00 97.00      PROA   
ATOM   2553  CG2 VAL P 163     -27.638-100.325 114.096  0.00 97.00      PROA   
ATOM   2554 HG21 VAL P 163     -27.605-101.422 114.254  0.00 97.00      PROA   
ATOM   2555 HG22 VAL P 163     -27.641-100.122 113.006  0.00 97.00      PROA   
ATOM   2556 HG23 VAL P 163     -28.592 -99.949 114.525  0.00 97.00      PROA   
ATOM   2557  C   VAL P 163     -24.900-101.459 114.077  0.00 97.00      PROA   
ATOM   2558  O   VAL P 163     -25.357-102.152 113.175  0.00 97.00      PROA   
ATOM   2559  N   THR P 164     -24.164-102.004 115.067  0.00 97.00      PROA   
ATOM   2560  HN  THR P 164     -23.788-101.422 115.787  0.00 97.00      PROA   
ATOM   2561  CA  THR P 164     -23.870-103.427 115.117  0.00 97.00      PROA   
ATOM   2562  HA  THR P 164     -24.318-103.935 114.277  0.00 97.00      PROA   
ATOM   2563  CB  THR P 164     -22.379-103.730 115.071  0.00 97.00      PROA   
ATOM   2564  HB  THR P 164     -21.862-103.366 115.984  0.00 97.00      PROA   
ATOM   2565  OG1 THR P 164     -21.777-103.096 113.948  0.00 97.00      PROA   
ATOM   2566  HG1 THR P 164     -22.154-102.217 113.896  0.00 97.00      PROA   
ATOM   2567  CG2 THR P 164     -22.150-105.234 114.902  0.00 97.00      PROA   
ATOM   2568 HG21 THR P 164     -22.638-105.547 113.954  0.00 97.00      PROA   
ATOM   2569 HG22 THR P 164     -22.583-105.842 115.717  0.00 97.00      PROA   
ATOM   2570 HG23 THR P 164     -21.061-105.455 114.828  0.00 97.00      PROA   
ATOM   2571  C   THR P 164     -24.475-103.968 116.397  0.00 97.00      PROA   
ATOM   2572  O   THR P 164     -24.053-103.597 117.483  0.00 97.00      PROA   
ATOM   2573  N   VAL P 165     -25.493-104.859 116.305  0.00 97.00      PROA   
ATOM   2574  HN  VAL P 165     -25.829-105.113 115.398  0.00 97.00      PROA   
ATOM   2575  CA  VAL P 165     -26.232-105.420 117.440  0.00 97.00      PROA   
ATOM   2576  HA  VAL P 165     -26.240-104.666 118.211  0.00 97.00      PROA   
ATOM   2577  CB  VAL P 165     -27.697-105.688 117.061  0.00 97.00      PROA   
ATOM   2578  HB  VAL P 165     -27.733-106.435 116.236  0.00 97.00      PROA   
ATOM   2579  CG1 VAL P 165     -28.572-106.200 118.229  0.00 97.00      PROA   
ATOM   2580 HG11 VAL P 165     -28.394-105.595 119.143  0.00 97.00      PROA   
ATOM   2581 HG12 VAL P 165     -28.381-107.269 118.448  0.00 97.00      PROA   
ATOM   2582 HG13 VAL P 165     -29.645-106.111 117.965  0.00 97.00      PROA   
ATOM   2583  CG2 VAL P 165     -28.316-104.362 116.565  0.00 97.00      PROA   
ATOM   2584 HG21 VAL P 165     -27.808-103.971 115.662  0.00 97.00      PROA   
ATOM   2585 HG22 VAL P 165     -28.259-103.597 117.369  0.00 97.00      PROA   
ATOM   2586 HG23 VAL P 165     -29.386-104.521 116.314  0.00 97.00      PROA   
ATOM   2587  C   VAL P 165     -25.499-106.666 117.977  0.00 97.00      PROA   
ATOM   2588  O   VAL P 165     -24.480-107.062 117.420  0.00 97.00      PROA   
ATOM   2589  N   LYS P 166     -25.956-107.315 119.084  0.00 97.00      PROA   
ATOM   2590  HN  LYS P 166     -26.756-106.987 119.581  0.00 97.00      PROA   
ATOM   2591  CA  LYS P 166     -25.471-108.617 119.511  0.00 97.00      PROA   
ATOM   2592  HA  LYS P 166     -25.065-109.161 118.666  0.00 97.00      PROA   
ATOM   2593  CB  LYS P 166     -24.504-108.618 120.741  0.00 97.00      PROA   
ATOM   2594  HB1 LYS P 166     -24.075-109.636 120.869  0.00 97.00      PROA   
ATOM   2595  HB2 LYS P 166     -25.086-108.389 121.664  0.00 97.00      PROA   
ATOM   2596  CG  LYS P 166     -23.376-107.571 120.740  0.00 97.00      PROA   
ATOM   2597  HG1 LYS P 166     -22.889-107.578 121.742  0.00 97.00      PROA   
ATOM   2598  HG2 LYS P 166     -23.876-106.585 120.648  0.00 97.00      PROA   
ATOM   2599  CD  LYS P 166     -22.282-107.796 119.673  0.00 97.00      PROA   
ATOM   2600  HD1 LYS P 166     -22.732-108.315 118.798  0.00 97.00      PROA   
ATOM   2601  HD2 LYS P 166     -21.515-108.485 120.089  0.00 97.00      PROA   
ATOM   2602  CE  LYS P 166     -21.574-106.522 119.174  0.00 97.00      PROA   
ATOM   2603  HE1 LYS P 166     -20.977-106.752 118.264  0.00 97.00      PROA   
ATOM   2604  HE2 LYS P 166     -20.915-106.082 119.950  0.00 97.00      PROA   
ATOM   2605  NZ  LYS P 166     -22.590-105.526 118.804  0.00 97.00      PROA   
ATOM   2606  HZ1 LYS P 166     -23.057-105.146 119.652  0.00 97.00      PROA   
ATOM   2607  HZ2 LYS P 166     -23.314-106.040 118.253  0.00 97.00      PROA   
ATOM   2608  HZ3 LYS P 166     -22.237-104.743 118.223  0.00 97.00      PROA   
ATOM   2609  C   LYS P 166     -26.692-109.335 120.017  0.00 97.00      PROA   
ATOM   2610  O   LYS P 166     -27.605-108.708 120.546  0.00 97.00      PROA   
ATOM   2611  N   GLU P 167     -26.646-110.684 119.934  0.00  0.00      PROA   
ATOM   2612  HN  GLU P 167     -25.898-111.125 119.443  0.00  0.00      PROA   
ATOM   2613  CA  GLU P 167     -27.530-111.605 120.607  0.00  0.00      PROA   
ATOM   2614  HA  GLU P 167     -28.429-111.088 120.910  0.00  0.00      PROA   
ATOM   2615  CB  GLU P 167     -27.893-112.800 119.690  0.00  0.00      PROA   
ATOM   2616  HB1 GLU P 167     -28.337-112.367 118.764  0.00  0.00      PROA   
ATOM   2617  HB2 GLU P 167     -28.675-113.417 120.185  0.00  0.00      PROA   
ATOM   2618  CG  GLU P 167     -26.700-113.705 119.305  0.00  0.00      PROA   
ATOM   2619  HG1 GLU P 167     -26.306-114.226 120.202  0.00  0.00      PROA   
ATOM   2620  HG2 GLU P 167     -25.884-113.082 118.877  0.00  0.00      PROA   
ATOM   2621  CD  GLU P 167     -27.094-114.759 118.268  0.00  0.00      PROA   
ATOM   2622  OE1 GLU P 167     -28.287-114.803 117.865  0.00  0.00      PROA   
ATOM   2623  OE2 GLU P 167     -26.190-115.539 117.862  0.00  0.00      PROA   
ATOM   2624  C   GLU P 167     -26.795-112.101 121.834  0.00  0.00      PROA   
ATOM   2625  O   GLU P 167     -25.583-111.914 121.949  0.00  0.00      PROA   
ATOM   2626  N   LEU P 168     -27.525-112.740 122.791  0.00  0.00      PROA   
ATOM   2627  HN  LEU P 168     -28.509-112.865 122.690  0.00  0.00      PROA   
ATOM   2628  CA  LEU P 168     -26.955-113.294 124.008  0.00  0.00      PROA   
ATOM   2629  HA  LEU P 168     -25.998-112.825 124.192  0.00  0.00      PROA   
ATOM   2630  CB  LEU P 168     -27.836-113.135 125.289  0.00  0.00      PROA   
ATOM   2631  HB1 LEU P 168     -27.366-113.714 126.120  0.00  0.00      PROA   
ATOM   2632  HB2 LEU P 168     -28.846-113.560 125.103  0.00  0.00      PROA   
ATOM   2633  CG  LEU P 168     -27.997-111.704 125.868  0.00  0.00      PROA   
ATOM   2634  HG  LEU P 168     -28.449-111.832 126.882  0.00  0.00      PROA   
ATOM   2635  CD1 LEU P 168     -26.641-111.001 126.075  0.00  0.00      PROA   
ATOM   2636 HD11 LEU P 168     -26.164-110.787 125.096  0.00  0.00      PROA   
ATOM   2637 HD12 LEU P 168     -25.962-111.650 126.669  0.00  0.00      PROA   
ATOM   2638 HD13 LEU P 168     -26.778-110.042 126.618  0.00  0.00      PROA   
ATOM   2639  CD2 LEU P 168     -28.986-110.834 125.076  0.00  0.00      PROA   
ATOM   2640 HD21 LEU P 168     -29.962-111.355 124.968  0.00  0.00      PROA   
ATOM   2641 HD22 LEU P 168     -28.578-110.625 124.068  0.00  0.00      PROA   
ATOM   2642 HD23 LEU P 168     -29.159-109.867 125.593  0.00  0.00      PROA   
ATOM   2643  C   LEU P 168     -26.675-114.766 123.814  0.00  0.00      PROA   
ATOM   2644  O   LEU P 168     -27.095-115.604 124.611  0.00  0.00      PROA   
ATOM   2645  N   PHE P 169     -25.904-115.109 122.760  0.00  0.00      PROA   
ATOM   2646  HN  PHE P 169     -25.620-114.434 122.084  0.00  0.00      PROA   
ATOM   2647  CA  PHE P 169     -25.283-116.406 122.639  0.00  0.00      PROA   
ATOM   2648  HA  PHE P 169     -24.809-116.620 123.586  0.00  0.00      PROA   
ATOM   2649  CB  PHE P 169     -26.226-117.629 122.370  0.00  0.00      PROA   
ATOM   2650  HB1 PHE P 169     -26.813-117.820 123.296  0.00  0.00      PROA   
ATOM   2651  HB2 PHE P 169     -25.621-118.545 122.190  0.00  0.00      PROA   
ATOM   2652  CG  PHE P 169     -27.235-117.468 121.249  0.00  0.00      PROA   
ATOM   2653  CD1 PHE P 169     -28.425-116.741 121.446  0.00  0.00      PROA   
ATOM   2654  HD1 PHE P 169     -28.592-116.217 122.375  0.00  0.00      PROA   
ATOM   2655  CE1 PHE P 169     -29.424-116.716 120.467  0.00  0.00      PROA   
ATOM   2656  HE1 PHE P 169     -30.331-116.158 120.640  0.00  0.00      PROA   
ATOM   2657  CZ  PHE P 169     -29.250-117.426 119.273  0.00  0.00      PROA   
ATOM   2658  HZ  PHE P 169     -30.021-117.413 118.516  0.00  0.00      PROA   
ATOM   2659  CD2 PHE P 169     -27.079-118.180 120.043  0.00  0.00      PROA   
ATOM   2660  HD2 PHE P 169     -26.193-118.776 119.881  0.00  0.00      PROA   
ATOM   2661  CE2 PHE P 169     -28.072-118.149 119.056  0.00  0.00      PROA   
ATOM   2662  HE2 PHE P 169     -27.934-118.694 118.134  0.00  0.00      PROA   
ATOM   2663  C   PHE P 169     -24.174-116.307 121.612  0.00  0.00      PROA   
ATOM   2664  O   PHE P 169     -24.263-116.956 120.571  0.00  0.00      PROA   
ATOM   2665  N   PRO P 170     -23.107-115.511 121.813  0.00  0.00      PROA   
ATOM   2666  CD  PRO P 170     -22.861-114.752 123.050  0.00  0.00      PROA   
ATOM   2667  HD1 PRO P 170     -23.164-115.325 123.953  0.00  0.00      PROA   
ATOM   2668  HD2 PRO P 170     -23.432-113.801 122.990  0.00  0.00      PROA   
ATOM   2669  CA  PRO P 170     -21.889-115.588 121.011  0.00  0.00      PROA   
ATOM   2670  HA  PRO P 170     -22.149-115.411 119.977  0.00  0.00      PROA   
ATOM   2671  CB  PRO P 170     -20.989-114.492 121.597  0.00  0.00      PROA   
ATOM   2672  HB1 PRO P 170     -21.280-113.517 121.145  0.00  0.00      PROA   
ATOM   2673  HB2 PRO P 170     -19.908-114.658 121.423  0.00  0.00      PROA   
ATOM   2674  CG  PRO P 170     -21.357-114.466 123.079  0.00  0.00      PROA   
ATOM   2675  HG1 PRO P 170     -20.829-115.286 123.612  0.00  0.00      PROA   
ATOM   2676  HG2 PRO P 170     -21.118-113.497 123.563  0.00  0.00      PROA   
ATOM   2677  C   PRO P 170     -21.224-116.949 121.086  0.00  0.00      PROA   
ATOM   2678  O   PRO P 170     -21.537-117.722 121.991  0.00  0.00      PROA   
ATOM   2679  N   ALA P 171     -20.314-117.213 120.118  0.00  0.00      PROA   
ATOM   2680  HN  ALA P 171     -20.149-116.525 119.416  0.00  0.00      PROA   
ATOM   2681  CA  ALA P 171     -19.462-118.374 119.989  0.00  0.00      PROA   
ATOM   2682  HA  ALA P 171     -18.548-117.942 119.624  0.00  0.00      PROA   
ATOM   2683  CB  ALA P 171     -19.123-119.187 121.262  0.00  0.00      PROA   
ATOM   2684  HB1 ALA P 171     -20.015-119.720 121.652  0.00  0.00      PROA   
ATOM   2685  HB2 ALA P 171     -18.741-118.509 122.053  0.00  0.00      PROA   
ATOM   2686  HB3 ALA P 171     -18.337-119.941 121.044  0.00  0.00      PROA   
ATOM   2687  C   ALA P 171     -20.031-119.284 118.936  0.00  0.00      PROA   
ATOM   2688  O   ALA P 171     -21.233-119.545 118.976  0.00  0.00      PROA   
ATOM   2689  N   PRO P 172     -19.249-119.764 117.959  0.00  0.00      PROA   
ATOM   2690  CD  PRO P 172     -17.790-119.619 117.907  0.00  0.00      PROA   
ATOM   2691  HD1 PRO P 172     -17.332-119.780 118.906  0.00  0.00      PROA   
ATOM   2692  HD2 PRO P 172     -17.553-118.599 117.535  0.00  0.00      PROA   
ATOM   2693  CA  PRO P 172     -19.723-120.666 116.926  0.00  0.00      PROA   
ATOM   2694  HA  PRO P 172     -20.553-120.194 116.421  0.00  0.00      PROA   
ATOM   2695  CB  PRO P 172     -18.518-120.874 115.999  0.00  0.00      PROA   
ATOM   2696  HB1 PRO P 172     -18.519-120.069 115.230  0.00  0.00      PROA   
ATOM   2697  HB2 PRO P 172     -18.511-121.855 115.481  0.00  0.00      PROA   
ATOM   2698  CG  PRO P 172     -17.305-120.678 116.912  0.00  0.00      PROA   
ATOM   2699  HG1 PRO P 172     -17.082-121.624 117.451  0.00  0.00      PROA   
ATOM   2700  HG2 PRO P 172     -16.410-120.355 116.347  0.00  0.00      PROA   
ATOM   2701  C   PRO P 172     -20.213-121.972 117.494  0.00  0.00      PROA   
ATOM   2702  O   PRO P 172     -19.524-122.574 118.318  0.00  0.00      PROA   
ATOM   2703  N   VAL P 173     -21.404-122.415 117.043  0.00 97.00      PROA   
ATOM   2704  HN  VAL P 173     -21.950-121.865 116.414  0.00 97.00      PROA   
ATOM   2705  CA  VAL P 173     -21.934-123.716 117.368  0.00 97.00      PROA   
ATOM   2706  HA  VAL P 173     -21.550-124.006 118.337  0.00 97.00      PROA   
ATOM   2707  CB  VAL P 173     -23.458-123.741 117.459  0.00 97.00      PROA   
ATOM   2708  HB  VAL P 173     -23.803-124.780 117.667  0.00 97.00      PROA   
ATOM   2709  CG1 VAL P 173     -23.889-122.855 118.648  0.00 97.00      PROA   
ATOM   2710 HG11 VAL P 173     -23.600-121.797 118.476  0.00 97.00      PROA   
ATOM   2711 HG12 VAL P 173     -23.414-123.202 119.589  0.00 97.00      PROA   
ATOM   2712 HG13 VAL P 173     -24.993-122.894 118.771  0.00 97.00      PROA   
ATOM   2713  CG2 VAL P 173     -24.115-123.261 116.146  0.00 97.00      PROA   
ATOM   2714 HG21 VAL P 173     -23.805-123.890 115.289  0.00 97.00      PROA   
ATOM   2715 HG22 VAL P 173     -23.849-122.206 115.928  0.00 97.00      PROA   
ATOM   2716 HG23 VAL P 173     -25.221-123.320 116.236  0.00 97.00      PROA   
ATOM   2717  C   VAL P 173     -21.422-124.733 116.370  0.00 97.00      PROA   
ATOM   2718  O   VAL P 173     -21.053-124.400 115.248  0.00 97.00      PROA   
ATOM   2719  N   LEU P 174     -21.379-126.020 116.777  0.00 97.00      PROA   
ATOM   2720  HN  LEU P 174     -21.639-126.271 117.705  0.00 97.00      PROA   
ATOM   2721  CA  LEU P 174     -20.990-127.109 115.911  0.00 97.00      PROA   
ATOM   2722  HA  LEU P 174     -20.508-126.731 115.021  0.00 97.00      PROA   
ATOM   2723  CB  LEU P 174     -19.997-128.049 116.643  0.00 97.00      PROA   
ATOM   2724  HB1 LEU P 174     -20.487-128.558 117.499  0.00 97.00      PROA   
ATOM   2725  HB2 LEU P 174     -19.211-127.382 117.074  0.00 97.00      PROA   
ATOM   2726  CG  LEU P 174     -19.251-129.089 115.775  0.00 97.00      PROA   
ATOM   2727  HG  LEU P 174     -18.862-128.569 114.868  0.00 97.00      PROA   
ATOM   2728  CD1 LEU P 174     -18.040-129.634 116.553  0.00 97.00      PROA   
ATOM   2729 HD11 LEU P 174     -18.379-130.141 117.482  0.00 97.00      PROA   
ATOM   2730 HD12 LEU P 174     -17.351-128.810 116.831  0.00 97.00      PROA   
ATOM   2731 HD13 LEU P 174     -17.488-130.369 115.933  0.00 97.00      PROA   
ATOM   2732  CD2 LEU P 174     -20.126-130.263 115.304  0.00 97.00      PROA   
ATOM   2733 HD21 LEU P 174     -20.873-129.933 114.555  0.00 97.00      PROA   
ATOM   2734 HD22 LEU P 174     -20.655-130.719 116.166  0.00 97.00      PROA   
ATOM   2735 HD23 LEU P 174     -19.490-131.040 114.834  0.00 97.00      PROA   
ATOM   2736  C   LEU P 174     -22.267-127.820 115.514  0.00 97.00      PROA   
ATOM   2737  O   LEU P 174     -22.907-128.486 116.324  0.00 97.00      PROA   
ATOM   2738  N   THR P 175     -22.673-127.681 114.230  0.00 97.00      PROA   
ATOM   2739  HN  THR P 175     -22.151-127.117 113.590  0.00 97.00      PROA   
ATOM   2740  CA  THR P 175     -23.877-128.287 113.693  0.00 97.00      PROA   
ATOM   2741  HA  THR P 175     -24.524-128.548 114.517  0.00 97.00      PROA   
ATOM   2742  CB  THR P 175     -24.704-127.367 112.800  0.00 97.00      PROA   
ATOM   2743  HB  THR P 175     -25.489-127.924 112.239  0.00 97.00      PROA   
ATOM   2744  OG1 THR P 175     -23.870-126.676 111.886  0.00 97.00      PROA   
ATOM   2745  HG1 THR P 175     -24.291-125.825 111.706  0.00 97.00      PROA   
ATOM   2746  CG2 THR P 175     -25.401-126.324 113.695  0.00 97.00      PROA   
ATOM   2747 HG21 THR P 175     -24.648-125.710 114.230  0.00 97.00      PROA   
ATOM   2748 HG22 THR P 175     -26.047-126.829 114.442  0.00 97.00      PROA   
ATOM   2749 HG23 THR P 175     -26.036-125.647 113.083  0.00 97.00      PROA   
ATOM   2750  C   THR P 175     -23.536-129.582 112.987  0.00 97.00      PROA   
ATOM   2751  O   THR P 175     -22.683-129.643 112.104  0.00 97.00      PROA   
ATOM   2752  N   ALA P 176     -24.214-130.671 113.398  0.00 97.00      PROA   
ATOM   2753  HN  ALA P 176     -24.876-130.601 114.139  0.00 97.00      PROA   
ATOM   2754  CA  ALA P 176     -24.068-131.988 112.826  0.00 97.00      PROA   
ATOM   2755  HA  ALA P 176     -23.446-131.944 111.941  0.00 97.00      PROA   
ATOM   2756  CB  ALA P 176     -23.449-132.966 113.845  0.00 97.00      PROA   
ATOM   2757  HB1 ALA P 176     -24.074-133.033 114.761  0.00 97.00      PROA   
ATOM   2758  HB2 ALA P 176     -22.444-132.595 114.146  0.00 97.00      PROA   
ATOM   2759  HB3 ALA P 176     -23.329-133.979 113.413  0.00 97.00      PROA   
ATOM   2760  C   ALA P 176     -25.455-132.429 112.413  0.00 97.00      PROA   
ATOM   2761  O   ALA P 176     -26.440-132.096 113.069  0.00 97.00      PROA   
ATOM   2762  N   SER P 177     -25.587-133.155 111.276  0.00 97.00      PROA   
ATOM   2763  HN  SER P 177     -24.796-133.419 110.729  0.00 97.00      PROA   
ATOM   2764  CA  SER P 177     -26.884-133.390 110.659  0.00 97.00      PROA   
ATOM   2765  HA  SER P 177     -27.565-132.597 110.946  0.00 97.00      PROA   
ATOM   2766  CB  SER P 177     -26.762-133.356 109.113  0.00 97.00      PROA   
ATOM   2767  HB1 SER P 177     -26.399-132.346 108.824  0.00 97.00      PROA   
ATOM   2768  HB2 SER P 177     -27.746-133.513 108.623  0.00 97.00      PROA   
ATOM   2769  OG  SER P 177     -25.819-134.312 108.628  0.00 97.00      PROA   
ATOM   2770  HG1 SER P 177     -26.262-135.165 108.637  0.00 97.00      PROA   
ATOM   2771  C   SER P 177     -27.544-134.695 111.060  0.00 97.00      PROA   
ATOM   2772  O   SER P 177     -28.647-134.987 110.598  0.00 97.00      PROA   
ATOM   2773  N   VAL P 178     -26.908-135.501 111.941  0.00 97.00      PROA   
ATOM   2774  HN  VAL P 178     -26.023-135.242 112.314  0.00 97.00      PROA   
ATOM   2775  CA  VAL P 178     -27.478-136.741 112.438  0.00 97.00      PROA   
ATOM   2776  HA  VAL P 178     -28.558-136.684 112.395  0.00 97.00      PROA   
ATOM   2777  CB  VAL P 178     -27.000-137.996 111.690  0.00 97.00      PROA   
ATOM   2778  HB  VAL P 178     -25.897-138.107 111.809  0.00 97.00      PROA   
ATOM   2779  CG1 VAL P 178     -27.696-139.257 112.246  0.00 97.00      PROA   
ATOM   2780 HG11 VAL P 178     -28.800-139.145 112.195  0.00 97.00      PROA   
ATOM   2781 HG12 VAL P 178     -27.406-139.453 113.294  0.00 97.00      PROA   
ATOM   2782 HG13 VAL P 178     -27.409-140.147 111.647  0.00 97.00      PROA   
ATOM   2783  CG2 VAL P 178     -27.305-137.884 110.181  0.00 97.00      PROA   
ATOM   2784 HG21 VAL P 178     -26.727-137.060 109.715  0.00 97.00      PROA   
ATOM   2785 HG22 VAL P 178     -28.388-137.699 110.023  0.00 97.00      PROA   
ATOM   2786 HG23 VAL P 178     -27.033-138.831 109.667  0.00 97.00      PROA   
ATOM   2787  C   VAL P 178     -27.064-136.832 113.894  0.00 97.00      PROA   
ATOM   2788  O   VAL P 178     -25.906-136.595 114.232  0.00 97.00      PROA   
ATOM   2789  N   THR P 179     -28.012-137.172 114.805  0.00 97.00      PROA   
ATOM   2790  HN  THR P 179     -28.962-137.309 114.535  0.00 97.00      PROA   
ATOM   2791  CA  THR P 179     -27.742-137.484 116.201  0.00 97.00      PROA   
ATOM   2792  HA  THR P 179     -27.137-136.681 116.603  0.00 97.00      PROA   
ATOM   2793  CB  THR P 179     -29.008-137.596 117.044  0.00 97.00      PROA   
ATOM   2794  HB  THR P 179     -28.793-138.010 118.059  0.00 97.00      PROA   
ATOM   2795  OG1 THR P 179     -29.977-138.416 116.400  0.00 97.00      PROA   
ATOM   2796  HG1 THR P 179     -29.579-139.287 116.340  0.00 97.00      PROA   
ATOM   2797  CG2 THR P 179     -29.619-136.198 117.227  0.00 97.00      PROA   
ATOM   2798 HG21 THR P 179     -29.878-135.753 116.244  0.00 97.00      PROA   
ATOM   2799 HG22 THR P 179     -28.905-135.529 117.750  0.00 97.00      PROA   
ATOM   2800 HG23 THR P 179     -30.546-136.270 117.834  0.00 97.00      PROA   
ATOM   2801  C   THR P 179     -26.962-138.774 116.385  0.00 97.00      PROA   
ATOM   2802  O   THR P 179     -27.194-139.762 115.695  0.00 97.00      PROA   
ATOM   2803  N   SER P 180     -26.054-138.810 117.383  0.00 97.00      PROA   
ATOM   2804  HN  SER P 180     -25.842-138.006 117.935  0.00 97.00      PROA   
ATOM   2805  CA  SER P 180     -25.411-140.011 117.871  0.00 97.00      PROA   
ATOM   2806  HA  SER P 180     -24.956-140.476 117.011  0.00 97.00      PROA   
ATOM   2807  CB  SER P 180     -24.288-139.650 118.869  0.00 97.00      PROA   
ATOM   2808  HB1 SER P 180     -23.443-139.203 118.303  0.00 97.00      PROA   
ATOM   2809  HB2 SER P 180     -23.903-140.534 119.413  0.00 97.00      PROA   
ATOM   2810  OG  SER P 180     -24.736-138.679 119.807  0.00 97.00      PROA   
ATOM   2811  HG1 SER P 180     -24.016-138.595 120.446  0.00 97.00      PROA   
ATOM   2812  C   SER P 180     -26.381-141.032 118.466  0.00 97.00      PROA   
ATOM   2813  O   SER P 180     -27.448-140.640 118.942  0.00 97.00      PROA   
ATOM   2814  N   PRO P 181     -26.117-142.341 118.451  0.00 97.00      PROA   
ATOM   2815  CD  PRO P 181     -26.969-143.258 119.219  0.00 97.00      PROA   
ATOM   2816  HD1 PRO P 181     -27.998-143.272 118.800  0.00 97.00      PROA   
ATOM   2817  HD2 PRO P 181     -26.999-142.937 120.286  0.00 97.00      PROA   
ATOM   2818  CA  PRO P 181     -24.859-142.967 118.061  0.00 97.00      PROA   
ATOM   2819  HA  PRO P 181     -24.023-142.337 118.310  0.00 97.00      PROA   
ATOM   2820  CB  PRO P 181     -24.821-144.258 118.893  0.00 97.00      PROA   
ATOM   2821  HB1 PRO P 181     -24.366-144.033 119.885  0.00 97.00      PROA   
ATOM   2822  HB2 PRO P 181     -24.244-145.074 118.415  0.00 97.00      PROA   
ATOM   2823  CG  PRO P 181     -26.295-144.626 119.102  0.00 97.00      PROA   
ATOM   2824  HG1 PRO P 181     -26.676-145.148 118.197  0.00 97.00      PROA   
ATOM   2825  HG2 PRO P 181     -26.458-145.268 119.990  0.00 97.00      PROA   
ATOM   2826  C   PRO P 181     -24.814-143.269 116.570  0.00 97.00      PROA   
ATOM   2827  O   PRO P 181     -25.665-143.992 116.054  0.00 97.00      PROA   
ATOM   2828  N   LEU P 182     -23.801-142.731 115.853  0.00 97.00      PROA   
ATOM   2829  HN  LEU P 182     -23.107-142.175 116.310  0.00 97.00      PROA   
ATOM   2830  CA  LEU P 182     -23.574-142.979 114.441  0.00 97.00      PROA   
ATOM   2831  HA  LEU P 182     -24.526-142.875 113.941  0.00 97.00      PROA   
ATOM   2832  CB  LEU P 182     -22.558-141.994 113.791  0.00 97.00      PROA   
ATOM   2833  HB1 LEU P 182     -22.494-142.236 112.707  0.00 97.00      PROA   
ATOM   2834  HB2 LEU P 182     -21.551-142.157 114.227  0.00 97.00      PROA   
ATOM   2835  CG  LEU P 182     -22.882-140.474 113.893  0.00 97.00      PROA   
ATOM   2836  HG  LEU P 182     -22.292-139.981 113.081  0.00 97.00      PROA   
ATOM   2837  CD1 LEU P 182     -24.364-140.151 113.632  0.00 97.00      PROA   
ATOM   2838 HD11 LEU P 182     -25.002-140.582 114.431  0.00 97.00      PROA   
ATOM   2839 HD12 LEU P 182     -24.689-140.563 112.654  0.00 97.00      PROA   
ATOM   2840 HD13 LEU P 182     -24.523-139.052 113.626  0.00 97.00      PROA   
ATOM   2841  CD2 LEU P 182     -22.404-139.826 115.208  0.00 97.00      PROA   
ATOM   2842 HD21 LEU P 182     -21.326-140.027 115.377  0.00 97.00      PROA   
ATOM   2843 HD22 LEU P 182     -22.975-140.219 116.072  0.00 97.00      PROA   
ATOM   2844 HD23 LEU P 182     -22.560-138.728 115.171  0.00 97.00      PROA   
ATOM   2845  C   LEU P 182     -23.095-144.401 114.202  0.00 97.00      PROA   
ATOM   2846  O   LEU P 182     -22.403-144.977 115.028  0.00 97.00      PROA   
ATOM   2847  N   LEU P 183     -23.451-145.028 113.062  0.00 97.00      PROA   
ATOM   2848  HN  LEU P 183     -24.043-144.591 112.390  0.00 97.00      PROA   
ATOM   2849  CA  LEU P 183     -22.924-146.336 112.710  0.00 97.00      PROA   
ATOM   2850  HA  LEU P 183     -22.960-146.956 113.595  0.00 97.00      PROA   
ATOM   2851  CB  LEU P 183     -23.758-147.036 111.611  0.00 97.00      PROA   
ATOM   2852  HB1 LEU P 183     -23.295-148.017 111.363  0.00 97.00      PROA   
ATOM   2853  HB2 LEU P 183     -23.744-146.409 110.693  0.00 97.00      PROA   
ATOM   2854  CG  LEU P 183     -25.233-147.308 111.997  0.00 97.00      PROA   
ATOM   2855  HG  LEU P 183     -25.735-146.333 112.196  0.00 97.00      PROA   
ATOM   2856  CD1 LEU P 183     -25.972-147.981 110.826  0.00 97.00      PROA   
ATOM   2857 HD11 LEU P 183     -25.504-148.962 110.596  0.00 97.00      PROA   
ATOM   2858 HD12 LEU P 183     -25.921-147.344 109.918  0.00 97.00      PROA   
ATOM   2859 HD13 LEU P 183     -27.037-148.148 111.086  0.00 97.00      PROA   
ATOM   2860  CD2 LEU P 183     -25.360-148.169 113.269  0.00 97.00      PROA   
ATOM   2861 HD21 LEU P 183     -24.945-147.636 114.149  0.00 97.00      PROA   
ATOM   2862 HD22 LEU P 183     -24.810-149.125 113.140  0.00 97.00      PROA   
ATOM   2863 HD23 LEU P 183     -26.427-148.398 113.474  0.00 97.00      PROA   
ATOM   2864  C   LEU P 183     -21.467-146.277 112.274  0.00 97.00      PROA   
ATOM   2865  O   LEU P 183     -21.044-145.356 111.579  0.00 97.00      PROA   
ATOM   2866  N   GLU P 184     -20.658-147.287 112.670  0.00 97.00      PROA   
ATOM   2867  HN  GLU P 184     -20.992-147.965 113.324  0.00 97.00      PROA   
ATOM   2868  CA  GLU P 184     -19.283-147.456 112.238  0.00 97.00      PROA   
ATOM   2869  HA  GLU P 184     -18.766-146.548 112.509  0.00 97.00      PROA   
ATOM   2870  CB  GLU P 184     -18.599-148.615 113.024  0.00 97.00      PROA   
ATOM   2871  HB1 GLU P 184     -19.256-149.510 112.940  0.00 97.00      PROA   
ATOM   2872  HB2 GLU P 184     -18.583-148.304 114.094  0.00 97.00      PROA   
ATOM   2873  CG  GLU P 184     -17.173-149.008 112.580  0.00 97.00      PROA   
ATOM   2874  HG1 GLU P 184     -16.555-148.099 112.475  0.00 97.00      PROA   
ATOM   2875  HG2 GLU P 184     -17.207-149.520 111.597  0.00 97.00      PROA   
ATOM   2876  CD  GLU P 184     -16.439-149.904 113.580  0.00 97.00      PROA   
ATOM   2877  OE1 GLU P 184     -16.256-149.496 114.753  0.00 97.00      PROA   
ATOM   2878  OE2 GLU P 184     -15.987-150.998 113.158  0.00 97.00      PROA   
ATOM   2879  C   GLU P 184     -19.162-147.597 110.720  0.00 97.00      PROA   
ATOM   2880  O   GLU P 184     -19.884-148.365 110.088  0.00 97.00      PROA   
ATOM   2881  N   GLY P 185     -18.251-146.803 110.108  0.00 97.00      PROA   
ATOM   2882  HN  GLY P 185     -17.632-146.274 110.688  0.00 97.00      PROA   
ATOM   2883  CA  GLY P 185     -18.040-146.712 108.671  0.00 97.00      PROA   
ATOM   2884  HA1 GLY P 185     -18.677-147.423 108.164  0.00 97.00      PROA   
ATOM   2885  HA2 GLY P 185     -16.999-146.901 108.480  0.00 97.00      PROA   
ATOM   2886  C   GLY P 185     -18.340-145.359 108.076  0.00 97.00      PROA   
ATOM   2887  O   GLY P 185     -17.871-145.065 106.979  0.00 97.00      PROA   
ATOM   2888  N   THR P 186     -19.124-144.487 108.749  0.00 97.00      PROA   
ATOM   2889  HN  THR P 186     -19.504-144.720 109.642  0.00 97.00      PROA   
ATOM   2890  CA  THR P 186     -19.606-143.255 108.127  0.00 97.00      PROA   
ATOM   2891  HA  THR P 186     -19.955-143.531 107.147  0.00 97.00      PROA   
ATOM   2892  CB  THR P 186     -20.812-142.642 108.838  0.00 97.00      PROA   
ATOM   2893  HB  THR P 186     -21.106-141.681 108.352  0.00 97.00      PROA   
ATOM   2894  OG1 THR P 186     -20.553-142.403 110.219  0.00 97.00      PROA   
ATOM   2895  HG1 THR P 186     -19.700-141.962 110.248  0.00 97.00      PROA   
ATOM   2896  CG2 THR P 186     -22.011-143.600 108.743  0.00 97.00      PROA   
ATOM   2897 HG21 THR P 186     -21.791-144.553 109.268  0.00 97.00      PROA   
ATOM   2898 HG22 THR P 186     -22.255-143.823 107.685  0.00 97.00      PROA   
ATOM   2899 HG23 THR P 186     -22.898-143.137 109.226  0.00 97.00      PROA   
ATOM   2900  C   THR P 186     -18.562-142.140 107.994  0.00 97.00      PROA   
ATOM   2901  O   THR P 186     -18.047-141.722 109.027  0.00 97.00      PROA   
ATOM   2902  N   PRO P 187     -18.216-141.551 106.840  0.00 97.00      PROA   
ATOM   2903  CD  PRO P 187     -18.504-142.083 105.500  0.00 97.00      PROA   
ATOM   2904  HD1 PRO P 187     -19.504-142.559 105.433  0.00 97.00      PROA   
ATOM   2905  HD2 PRO P 187     -17.714-142.820 105.236  0.00 97.00      PROA   
ATOM   2906  CA  PRO P 187     -17.765-140.155 106.778  0.00 97.00      PROA   
ATOM   2907  HA  PRO P 187     -16.886-140.047 107.396  0.00 97.00      PROA   
ATOM   2908  CB  PRO P 187     -17.467-139.931 105.288  0.00 97.00      PROA   
ATOM   2909  HB1 PRO P 187     -16.428-140.271 105.077  0.00 97.00      PROA   
ATOM   2910  HB2 PRO P 187     -17.561-138.874 104.971  0.00 97.00      PROA   
ATOM   2911  CG  PRO P 187     -18.440-140.868 104.568  0.00 97.00      PROA   
ATOM   2912  HG1 PRO P 187     -19.442-140.388 104.519  0.00 97.00      PROA   
ATOM   2913  HG2 PRO P 187     -18.106-141.134 103.546  0.00 97.00      PROA   
ATOM   2914  C   PRO P 187     -18.819-139.188 107.324  0.00 97.00      PROA   
ATOM   2915  O   PRO P 187     -20.007-139.495 107.244  0.00 97.00      PROA   
ATOM   2916  N   VAL P 188     -18.407-138.034 107.912  0.00 97.00      PROA   
ATOM   2917  HN  VAL P 188     -17.445-137.773 107.917  0.00 97.00      PROA   
ATOM   2918  CA  VAL P 188     -19.313-137.113 108.588  0.00 97.00      PROA   
ATOM   2919  HA  VAL P 188     -20.298-137.184 108.147  0.00 97.00      PROA   
ATOM   2920  CB  VAL P 188     -19.388-137.342 110.110  0.00 97.00      PROA   
ATOM   2921  HB  VAL P 188     -18.381-137.181 110.563  0.00 97.00      PROA   
ATOM   2922  CG1 VAL P 188     -20.388-136.370 110.775  0.00 97.00      PROA   
ATOM   2923 HG11 VAL P 188     -21.388-136.460 110.301  0.00 97.00      PROA   
ATOM   2924 HG12 VAL P 188     -20.046-135.320 110.697  0.00 97.00      PROA   
ATOM   2925 HG13 VAL P 188     -20.488-136.613 111.854  0.00 97.00      PROA   
ATOM   2926  CG2 VAL P 188     -19.813-138.793 110.419  0.00 97.00      PROA   
ATOM   2927 HG21 VAL P 188     -19.037-139.513 110.092  0.00 97.00      PROA   
ATOM   2928 HG22 VAL P 188     -20.767-139.034 109.906  0.00 97.00      PROA   
ATOM   2929 HG23 VAL P 188     -19.958-138.925 111.513  0.00 97.00      PROA   
ATOM   2930  C   VAL P 188     -18.768-135.722 108.334  0.00 97.00      PROA   
ATOM   2931  O   VAL P 188     -17.556-135.542 108.369  0.00 97.00      PROA   
ATOM   2932  N   THR P 189     -19.642-134.700 108.098  0.00 97.00      PROA   
ATOM   2933  HN  THR P 189     -20.624-134.866 108.084  0.00 97.00      PROA   
ATOM   2934  CA  THR P 189     -19.259-133.297 107.964  0.00 97.00      PROA   
ATOM   2935  HA  THR P 189     -18.183-133.248 108.002  0.00 97.00      PROA   
ATOM   2936  CB  THR P 189     -19.672-132.607 106.642  0.00 97.00      PROA   
ATOM   2937  HB  THR P 189     -18.932-132.877 105.854  0.00 97.00      PROA   
ATOM   2938  OG1 THR P 189     -19.760-131.182 106.700  0.00 97.00      PROA   
ATOM   2939  HG1 THR P 189     -18.861-130.835 106.680  0.00 97.00      PROA   
ATOM   2940  CG2 THR P 189     -21.066-133.086 106.210  0.00 97.00      PROA   
ATOM   2941 HG21 THR P 189     -21.805-132.858 107.008  0.00 97.00      PROA   
ATOM   2942 HG22 THR P 189     -21.075-134.172 105.991  0.00 97.00      PROA   
ATOM   2943 HG23 THR P 189     -21.373-132.546 105.288  0.00 97.00      PROA   
ATOM   2944  C   THR P 189     -19.744-132.557 109.196  0.00 97.00      PROA   
ATOM   2945  O   THR P 189     -20.846-132.797 109.686  0.00 97.00      PROA   
ATOM   2946  N   LEU P 190     -18.880-131.665 109.740  0.00 97.00      PROA   
ATOM   2947  HN  LEU P 190     -18.018-131.482 109.265  0.00 97.00      PROA   
ATOM   2948  CA  LEU P 190     -19.091-130.986 111.003  0.00 97.00      PROA   
ATOM   2949  HA  LEU P 190     -20.084-131.203 111.369  0.00 97.00      PROA   
ATOM   2950  CB  LEU P 190     -18.036-131.391 112.078  0.00 97.00      PROA   
ATOM   2951  HB1 LEU P 190     -18.220-130.777 112.986  0.00 97.00      PROA   
ATOM   2952  HB2 LEU P 190     -17.019-131.143 111.701  0.00 97.00      PROA   
ATOM   2953  CG  LEU P 190     -18.013-132.879 112.535  0.00 97.00      PROA   
ATOM   2954  HG  LEU P 190     -17.417-132.898 113.482  0.00 97.00      PROA   
ATOM   2955  CD1 LEU P 190     -19.409-133.434 112.871  0.00 97.00      PROA   
ATOM   2956 HD11 LEU P 190     -20.057-133.419 111.973  0.00 97.00      PROA   
ATOM   2957 HD12 LEU P 190     -19.896-132.834 113.665  0.00 97.00      PROA   
ATOM   2958 HD13 LEU P 190     -19.327-134.486 113.214  0.00 97.00      PROA   
ATOM   2959  CD2 LEU P 190     -17.266-133.813 111.560  0.00 97.00      PROA   
ATOM   2960 HD21 LEU P 190     -16.271-133.394 111.306  0.00 97.00      PROA   
ATOM   2961 HD22 LEU P 190     -17.838-133.948 110.622  0.00 97.00      PROA   
ATOM   2962 HD23 LEU P 190     -17.122-134.814 112.019  0.00 97.00      PROA   
ATOM   2963  C   LEU P 190     -19.004-129.483 110.801  0.00 97.00      PROA   
ATOM   2964  O   LEU P 190     -17.926-128.909 110.655  0.00 97.00      PROA   
ATOM   2965  N   SER P 191     -20.159-128.783 110.834  0.00 97.00      PROA   
ATOM   2966  HN  SER P 191     -21.031-129.242 111.007  0.00 97.00      PROA   
ATOM   2967  CA  SER P 191     -20.227-127.365 110.527  0.00 97.00      PROA   
ATOM   2968  HA  SER P 191     -19.420-127.124 109.849  0.00 97.00      PROA   
ATOM   2969  CB  SER P 191     -21.525-127.035 109.725  0.00 97.00      PROA   
ATOM   2970  HB1 SER P 191     -22.362-127.634 110.139  0.00 97.00      PROA   
ATOM   2971  HB2 SER P 191     -21.377-127.361 108.672  0.00 97.00      PROA   
ATOM   2972  OG  SER P 191     -21.910-125.661 109.732  0.00 97.00      PROA   
ATOM   2973  HG1 SER P 191     -22.392-125.535 110.556  0.00 97.00      PROA   
ATOM   2974  C   SER P 191     -20.018-126.492 111.757  0.00 97.00      PROA   
ATOM   2975  O   SER P 191     -20.919-126.284 112.558  0.00 97.00      PROA   
ATOM   2976  N   CYS P 192     -18.804-125.916 111.915  0.00 97.00      PROA   
ATOM   2977  HN  CYS P 192     -18.055-126.165 111.306  0.00 97.00      PROA   
ATOM   2978  CA  CYS P 192     -18.518-124.946 112.965  0.00 97.00      PROA   
ATOM   2979  HA  CYS P 192     -19.148-125.152 113.818  0.00 97.00      PROA   
ATOM   2980  CB  CYS P 192     -17.044-125.019 113.442  0.00 97.00      PROA   
ATOM   2981  HB1 CYS P 192     -16.850-124.205 114.173  0.00 97.00      PROA   
ATOM   2982  HB2 CYS P 192     -16.363-124.874 112.575  0.00 97.00      PROA   
ATOM   2983  SG  CYS P 192     -16.709-126.635 114.217  0.00 97.00      PROA   
ATOM   2984  C   CYS P 192     -18.853-123.547 112.469  0.00 97.00      PROA   
ATOM   2985  O   CYS P 192     -18.103-122.947 111.701  0.00 97.00      PROA   
ATOM   2986  N   GLU P 193     -20.029-123.012 112.883  0.00 97.00      PROA   
ATOM   2987  HN  GLU P 193     -20.576-123.483 113.575  0.00 97.00      PROA   
ATOM   2988  CA  GLU P 193     -20.705-121.945 112.164  0.00 97.00      PROA   
ATOM   2989  HA  GLU P 193     -20.088-121.650 111.327  0.00 97.00      PROA   
ATOM   2990  CB  GLU P 193     -22.041-122.472 111.578  0.00 97.00      PROA   
ATOM   2991  HB1 GLU P 193     -21.785-123.291 110.868  0.00 97.00      PROA   
ATOM   2992  HB2 GLU P 193     -22.522-121.660 110.990  0.00 97.00      PROA   
ATOM   2993  CG  GLU P 193     -23.031-123.033 112.624  0.00 97.00      PROA   
ATOM   2994  HG1 GLU P 193     -23.167-122.304 113.450  0.00 97.00      PROA   
ATOM   2995  HG2 GLU P 193     -22.671-123.992 113.051  0.00 97.00      PROA   
ATOM   2996  CD  GLU P 193     -24.391-123.250 111.985  0.00 97.00      PROA   
ATOM   2997  OE1 GLU P 193     -25.296-122.405 112.223  0.00 97.00      PROA   
ATOM   2998  OE2 GLU P 193     -24.541-124.222 111.203  0.00 97.00      PROA   
ATOM   2999  C   GLU P 193     -20.975-120.672 112.954  0.00 97.00      PROA   
ATOM   3000  O   GLU P 193     -21.358-120.703 114.121  0.00 97.00      PROA   
ATOM   3001  N   THR P 194     -20.796-119.492 112.297  0.00 97.00      PROA   
ATOM   3002  HN  THR P 194     -20.355-119.478 111.404  0.00 97.00      PROA   
ATOM   3003  CA  THR P 194     -21.158-118.189 112.850  0.00 97.00      PROA   
ATOM   3004  HA  THR P 194     -21.332-118.282 113.914  0.00 97.00      PROA   
ATOM   3005  CB  THR P 194     -20.081-117.114 112.628  0.00 97.00      PROA   
ATOM   3006  HB  THR P 194     -20.436-116.131 113.024  0.00 97.00      PROA   
ATOM   3007  OG1 THR P 194     -19.734-116.955 111.252  0.00 97.00      PROA   
ATOM   3008  HG1 THR P 194     -19.682-116.008 111.096  0.00 97.00      PROA   
ATOM   3009  CG2 THR P 194     -18.801-117.491 113.391  0.00 97.00      PROA   
ATOM   3010 HG21 THR P 194     -18.401-118.461 113.029  0.00 97.00      PROA   
ATOM   3011 HG22 THR P 194     -19.005-117.569 114.478  0.00 97.00      PROA   
ATOM   3012 HG23 THR P 194     -18.023-116.713 113.233  0.00 97.00      PROA   
ATOM   3013  C   THR P 194     -22.437-117.633 112.240  0.00 97.00      PROA   
ATOM   3014  O   THR P 194     -23.237-117.020 112.943  0.00 97.00      PROA   
ATOM   3015  N   LYS P 195     -22.607-117.771 110.901  0.00 97.00      PROA   
ATOM   3016  HN  LYS P 195     -21.929-118.304 110.405  0.00 97.00      PROA   
ATOM   3017  CA  LYS P 195     -23.582-117.072 110.064  0.00 97.00      PROA   
ATOM   3018  HA  LYS P 195     -23.384-117.425 109.063  0.00 97.00      PROA   
ATOM   3019  CB  LYS P 195     -25.076-117.426 110.346  0.00 97.00      PROA   
ATOM   3020  HB1 LYS P 195     -25.718-116.539 110.141  0.00 97.00      PROA   
ATOM   3021  HB2 LYS P 195     -25.210-117.669 111.421  0.00 97.00      PROA   
ATOM   3022  CG  LYS P 195     -25.673-118.562 109.487  0.00 97.00      PROA   
ATOM   3023  HG1 LYS P 195     -25.453-118.367 108.414  0.00 97.00      PROA   
ATOM   3024  HG2 LYS P 195     -26.780-118.505 109.609  0.00 97.00      PROA   
ATOM   3025  CD  LYS P 195     -25.255-119.994 109.859  0.00 97.00      PROA   
ATOM   3026  HD1 LYS P 195     -25.417-120.118 110.953  0.00 97.00      PROA   
ATOM   3027  HD2 LYS P 195     -24.172-120.144 109.661  0.00 97.00      PROA   
ATOM   3028  CE  LYS P 195     -26.091-121.041 109.096  0.00 97.00      PROA   
ATOM   3029  HE1 LYS P 195     -25.883-121.002 108.008  0.00 97.00      PROA   
ATOM   3030  HE2 LYS P 195     -27.172-120.850 109.272  0.00 97.00      PROA   
ATOM   3031  NZ  LYS P 195     -25.809-122.408 109.563  0.00 97.00      PROA   
ATOM   3032  HZ1 LYS P 195     -25.773-122.389 110.610  0.00 97.00      PROA   
ATOM   3033  HZ2 LYS P 195     -24.871-122.745 109.275  0.00 97.00      PROA   
ATOM   3034  HZ3 LYS P 195     -26.529-123.103 109.295  0.00 97.00      PROA   
ATOM   3035  C   LYS P 195     -23.395-115.556 109.947  0.00 97.00      PROA   
ATOM   3036  O   LYS P 195     -23.683-114.977 108.901  0.00 97.00      PROA   
ATOM   3037  N   LEU P 196     -22.867-114.884 110.991  0.00 97.00      PROA   
ATOM   3038  HN  LEU P 196     -22.733-115.371 111.851  0.00 97.00      PROA   
ATOM   3039  CA  LEU P 196     -22.628-113.458 111.031  0.00 97.00      PROA   
ATOM   3040  HA  LEU P 196     -23.296-112.971 110.336  0.00 97.00      PROA   
ATOM   3041  CB  LEU P 196     -22.850-112.863 112.453  0.00 97.00      PROA   
ATOM   3042  HB1 LEU P 196     -22.473-111.819 112.470  0.00 97.00      PROA   
ATOM   3043  HB2 LEU P 196     -22.263-113.452 113.190  0.00 97.00      PROA   
ATOM   3044  CG  LEU P 196     -24.314-112.763 112.955  0.00 97.00      PROA   
ATOM   3045  HG  LEU P 196     -24.271-112.210 113.927  0.00 97.00      PROA   
ATOM   3046  CD1 LEU P 196     -25.182-111.923 112.002  0.00 97.00      PROA   
ATOM   3047 HD11 LEU P 196     -25.326-112.447 111.036  0.00 97.00      PROA   
ATOM   3048 HD12 LEU P 196     -24.728-110.929 111.823  0.00 97.00      PROA   
ATOM   3049 HD13 LEU P 196     -26.172-111.746 112.440  0.00 97.00      PROA   
ATOM   3050  CD2 LEU P 196     -24.957-114.126 113.262  0.00 97.00      PROA   
ATOM   3051 HD21 LEU P 196     -24.329-114.716 113.959  0.00 97.00      PROA   
ATOM   3052 HD22 LEU P 196     -25.130-114.705 112.335  0.00 97.00      PROA   
ATOM   3053 HD23 LEU P 196     -25.936-113.990 113.734  0.00 97.00      PROA   
ATOM   3054  C   LEU P 196     -21.211-113.117 110.605  0.00 97.00      PROA   
ATOM   3055  O   LEU P 196     -20.261-113.849 110.881  0.00 97.00      PROA   
ATOM   3056  N   LEU P 197     -21.051-111.946 109.938  0.00 97.00      PROA   
ATOM   3057  HN  LEU P 197     -21.840-111.410 109.651  0.00 97.00      PROA   
ATOM   3058  CA  LEU P 197     -19.772-111.308 109.713  0.00 97.00      PROA   
ATOM   3059  HA  LEU P 197     -19.028-111.781 110.338  0.00 97.00      PROA   
ATOM   3060  CB  LEU P 197     -19.320-111.362 108.232  0.00 97.00      PROA   
ATOM   3061  HB1 LEU P 197     -20.097-110.880 107.599  0.00 97.00      PROA   
ATOM   3062  HB2 LEU P 197     -19.266-112.432 107.931  0.00 97.00      PROA   
ATOM   3063  CG  LEU P 197     -17.951-110.706 107.916  0.00 97.00      PROA   
ATOM   3064  HG  LEU P 197     -18.002-109.626 108.191  0.00 97.00      PROA   
ATOM   3065  CD1 LEU P 197     -16.794-111.344 108.708  0.00 97.00      PROA   
ATOM   3066 HD11 LEU P 197     -16.743-112.432 108.488  0.00 97.00      PROA   
ATOM   3067 HD12 LEU P 197     -16.935-111.204 109.798  0.00 97.00      PROA   
ATOM   3068 HD13 LEU P 197     -15.831-110.876 108.414  0.00 97.00      PROA   
ATOM   3069  CD2 LEU P 197     -17.656-110.773 106.407  0.00 97.00      PROA   
ATOM   3070 HD21 LEU P 197     -18.461-110.266 105.835  0.00 97.00      PROA   
ATOM   3071 HD22 LEU P 197     -17.597-111.831 106.076  0.00 97.00      PROA   
ATOM   3072 HD23 LEU P 197     -16.690-110.274 106.180  0.00 97.00      PROA   
ATOM   3073  C   LEU P 197     -19.916-109.873 110.168  0.00 97.00      PROA   
ATOM   3074  O   LEU P 197     -20.907-109.213 109.867  0.00 97.00      PROA   
ATOM   3075  N   LEU P 198     -18.923-109.373 110.940  0.00 97.00      PROA   
ATOM   3076  HN  LEU P 198     -18.115-109.918 111.140  0.00 97.00      PROA   
ATOM   3077  CA  LEU P 198     -18.898-108.042 111.508  0.00 97.00      PROA   
ATOM   3078  HA  LEU P 198     -19.607-107.407 110.993  0.00 97.00      PROA   
ATOM   3079  CB  LEU P 198     -19.121-107.989 113.052  0.00 97.00      PROA   
ATOM   3080  HB1 LEU P 198     -18.960-106.944 113.400  0.00 97.00      PROA   
ATOM   3081  HB2 LEU P 198     -18.366-108.630 113.558  0.00 97.00      PROA   
ATOM   3082  CG  LEU P 198     -20.519-108.401 113.594  0.00 97.00      PROA   
ATOM   3083  HG  LEU P 198     -20.524-108.102 114.673  0.00 97.00      PROA   
ATOM   3084  CD1 LEU P 198     -21.670-107.653 112.909  0.00 97.00      PROA   
ATOM   3085 HD11 LEU P 198     -21.771-107.941 111.848  0.00 97.00      PROA   
ATOM   3086 HD12 LEU P 198     -21.469-106.567 112.928  0.00 97.00      PROA   
ATOM   3087 HD13 LEU P 198     -22.631-107.864 113.428  0.00 97.00      PROA   
ATOM   3088  CD2 LEU P 198     -20.776-109.915 113.579  0.00 97.00      PROA   
ATOM   3089 HD21 LEU P 198     -19.899-110.460 113.981  0.00 97.00      PROA   
ATOM   3090 HD22 LEU P 198     -20.973-110.261 112.546  0.00 97.00      PROA   
ATOM   3091 HD23 LEU P 198     -21.665-110.158 114.198  0.00 97.00      PROA   
ATOM   3092  C   LEU P 198     -17.505-107.534 111.212  0.00 97.00      PROA   
ATOM   3093  O   LEU P 198     -16.638-108.303 110.797  0.00 97.00      PROA   
ATOM   3094  N   GLN P 199     -17.255-106.212 111.396  0.00 97.00      PROA   
ATOM   3095  HN  GLN P 199     -17.989-105.598 111.680  0.00 97.00      PROA   
ATOM   3096  CA  GLN P 199     -15.964-105.579 111.166  0.00 97.00      PROA   
ATOM   3097  HA  GLN P 199     -15.750-105.685 110.112  0.00 97.00      PROA   
ATOM   3098  CB  GLN P 199     -15.986-104.069 111.532  0.00 97.00      PROA   
ATOM   3099  HB1 GLN P 199     -14.991-103.633 111.290  0.00 97.00      PROA   
ATOM   3100  HB2 GLN P 199     -16.138-103.961 112.630  0.00 97.00      PROA   
ATOM   3101  CG  GLN P 199     -17.069-103.215 110.820  0.00 97.00      PROA   
ATOM   3102  HG1 GLN P 199     -16.829-102.134 110.900  0.00 97.00      PROA   
ATOM   3103  HG2 GLN P 199     -18.044-103.378 111.331  0.00 97.00      PROA   
ATOM   3104  CD  GLN P 199     -17.293-103.587 109.349  0.00 97.00      PROA   
ATOM   3105  OE1 GLN P 199     -18.341-104.136 108.992  0.00 97.00      PROA   
ATOM   3106  NE2 GLN P 199     -16.305-103.269 108.469  0.00 97.00      PROA   
ATOM   3107 HE21 GLN P 199     -16.461-103.482 107.506  0.00 97.00      PROA   
ATOM   3108 HE22 GLN P 199     -15.474-102.813 108.782  0.00 97.00      PROA   
ATOM   3109  C   GLN P 199     -14.826-106.254 111.930  0.00 97.00      PROA   
ATOM   3110  O   GLN P 199     -14.956-106.608 113.100  0.00 97.00      PROA   
ATOM   3111  N   ARG P 200     -13.685-106.485 111.244  0.00 97.00      PROA   
ATOM   3112  HN  ARG P 200     -13.552-106.158 110.312  0.00 97.00      PROA   
ATOM   3113  CA  ARG P 200     -12.685-107.412 111.710  0.00 97.00      PROA   
ATOM   3114  HA  ARG P 200     -12.732-107.512 112.784  0.00 97.00      PROA   
ATOM   3115  CB  ARG P 200     -12.936-108.771 111.005  0.00 97.00      PROA   
ATOM   3116  HB1 ARG P 200     -12.837-108.616 109.905  0.00 97.00      PROA   
ATOM   3117  HB2 ARG P 200     -13.993-109.073 111.181  0.00 97.00      PROA   
ATOM   3118  CG  ARG P 200     -12.008-109.918 111.424  0.00 97.00      PROA   
ATOM   3119  HG1 ARG P 200     -11.076-109.516 111.870  0.00 97.00      PROA   
ATOM   3120  HG2 ARG P 200     -11.707-110.436 110.490  0.00 97.00      PROA   
ATOM   3121  CD  ARG P 200     -12.606-110.937 112.404  0.00 97.00      PROA   
ATOM   3122  HD1 ARG P 200     -13.289-110.450 113.129  0.00 97.00      PROA   
ATOM   3123  HD2 ARG P 200     -11.795-111.443 112.978  0.00 97.00      PROA   
ATOM   3124  NE  ARG P 200     -13.390-111.946 111.614  0.00 97.00      PROA   
ATOM   3125  HE  ARG P 200     -14.336-111.762 111.367  0.00 97.00      PROA   
ATOM   3126  CZ  ARG P 200     -12.849-113.094 111.159  0.00 97.00      PROA   
ATOM   3127  NH1 ARG P 200     -11.566-113.413 111.372  0.00 97.00      PROA   
ATOM   3128 HH11 ARG P 200     -10.918-112.655 111.418  0.00 97.00      PROA   
ATOM   3129 HH12 ARG P 200     -11.213-114.254 110.963  0.00 97.00      PROA   
ATOM   3130  NH2 ARG P 200     -13.557-113.934 110.390  0.00 97.00      PROA   
ATOM   3131 HH21 ARG P 200     -14.442-113.648 110.042  0.00 97.00      PROA   
ATOM   3132 HH22 ARG P 200     -13.023-114.631 109.915  0.00 97.00      PROA   
ATOM   3133  C   ARG P 200     -11.339-106.865 111.272  0.00 97.00      PROA   
ATOM   3134  O   ARG P 200     -11.267-106.362 110.151  0.00 97.00      PROA   
ATOM   3135  N   PRO P 201     -10.249-106.913 112.048  0.00 97.00      PROA   
ATOM   3136  CD  PRO P 201     -10.265-107.093 113.506  0.00 97.00      PROA   
ATOM   3137  HD1 PRO P 201     -10.767-108.045 113.785  0.00 97.00      PROA   
ATOM   3138  HD2 PRO P 201     -10.792-106.232 113.974  0.00 97.00      PROA   
ATOM   3139  CA  PRO P 201      -8.911-106.654 111.528  0.00 97.00      PROA   
ATOM   3140  HA  PRO P 201      -8.917-105.793 110.873  0.00 97.00      PROA   
ATOM   3141  CB  PRO P 201      -8.069-106.380 112.790  0.00 97.00      PROA   
ATOM   3142  HB1 PRO P 201      -8.096-105.286 112.999  0.00 97.00      PROA   
ATOM   3143  HB2 PRO P 201      -7.010-106.691 112.696  0.00 97.00      PROA   
ATOM   3144  CG  PRO P 201      -8.794-107.109 113.934  0.00 97.00      PROA   
ATOM   3145  HG1 PRO P 201      -8.443-108.160 113.990  0.00 97.00      PROA   
ATOM   3146  HG2 PRO P 201      -8.630-106.629 114.919  0.00 97.00      PROA   
ATOM   3147  C   PRO P 201      -8.396-107.832 110.711  0.00 97.00      PROA   
ATOM   3148  O   PRO P 201      -8.249-107.689 109.498  0.00 97.00      PROA   
ATOM   3149  N   GLY P 202      -8.138-109.004 111.332  0.00 97.00      PROA   
ATOM   3150  HN  GLY P 202      -8.152-109.058 112.329  0.00 97.00      PROA   
ATOM   3151  CA  GLY P 202      -7.764-110.218 110.638  0.00 97.00      PROA   
ATOM   3152  HA1 GLY P 202      -7.339-110.845 111.394  0.00 97.00      PROA   
ATOM   3153  HA2 GLY P 202      -7.080-110.002 109.829  0.00 97.00      PROA   
ATOM   3154  C   GLY P 202      -8.951-110.960 110.110  0.00 97.00      PROA   
ATOM   3155  O   GLY P 202      -9.629-111.619 110.880  0.00 97.00      PROA   
ATOM   3156  N   LEU P 203      -9.210-110.884 108.788  0.00 97.00      PROA   
ATOM   3157  HN  LEU P 203      -8.604-110.330 108.222  0.00 97.00      PROA   
ATOM   3158  CA  LEU P 203     -10.356-111.455 108.094  0.00 97.00      PROA   
ATOM   3159  HA  LEU P 203     -11.232-111.084 108.599  0.00 97.00      PROA   
ATOM   3160  CB  LEU P 203     -10.451-110.943 106.626  0.00 97.00      PROA   
ATOM   3161  HB1 LEU P 203     -10.966-111.684 105.977  0.00 97.00      PROA   
ATOM   3162  HB2 LEU P 203      -9.419-110.820 106.232  0.00 97.00      PROA   
ATOM   3163  CG  LEU P 203     -11.222-109.603 106.439  0.00 97.00      PROA   
ATOM   3164  HG  LEU P 203     -11.111-109.322 105.363  0.00 97.00      PROA   
ATOM   3165  CD1 LEU P 203     -12.735-109.761 106.696  0.00 97.00      PROA   
ATOM   3166 HD11 LEU P 203     -12.927-110.022 107.757  0.00 97.00      PROA   
ATOM   3167 HD12 LEU P 203     -13.157-110.560 106.051  0.00 97.00      PROA   
ATOM   3168 HD13 LEU P 203     -13.263-108.810 106.470  0.00 97.00      PROA   
ATOM   3169  CD2 LEU P 203     -10.650-108.434 107.263  0.00 97.00      PROA   
ATOM   3170 HD21 LEU P 203      -9.569-108.301 107.050  0.00 97.00      PROA   
ATOM   3171 HD22 LEU P 203     -10.775-108.620 108.350  0.00 97.00      PROA   
ATOM   3172 HD23 LEU P 203     -11.176-107.488 107.013  0.00 97.00      PROA   
ATOM   3173  C   LEU P 203     -10.518-112.973 108.141  0.00 97.00      PROA   
ATOM   3174  O   LEU P 203     -11.647-113.459 108.149  0.00 97.00      PROA   
ATOM   3175  N   GLN P 204      -9.424-113.769 108.151  0.00 97.00      PROA   
ATOM   3176  HN  GLN P 204      -8.510-113.384 108.292  0.00 97.00      PROA   
ATOM   3177  CA  GLN P 204      -9.450-115.212 107.945  0.00 97.00      PROA   
ATOM   3178  HA  GLN P 204     -10.018-115.395 107.044  0.00 97.00      PROA   
ATOM   3179  CB  GLN P 204      -7.997-115.731 107.775  0.00 97.00      PROA   
ATOM   3180  HB1 GLN P 204      -7.467-115.645 108.749  0.00 97.00      PROA   
ATOM   3181  HB2 GLN P 204      -7.482-115.027 107.081  0.00 97.00      PROA   
ATOM   3182  CG  GLN P 204      -7.789-117.164 107.231  0.00 97.00      PROA   
ATOM   3183  HG1 GLN P 204      -7.989-117.900 108.037  0.00 97.00      PROA   
ATOM   3184  HG2 GLN P 204      -6.727-117.286 106.932  0.00 97.00      PROA   
ATOM   3185  CD  GLN P 204      -8.707-117.500 106.049  0.00 97.00      PROA   
ATOM   3186  OE1 GLN P 204      -9.876-117.866 106.201  0.00 97.00      PROA   
ATOM   3187  NE2 GLN P 204      -8.157-117.386 104.811  0.00 97.00      PROA   
ATOM   3188 HE21 GLN P 204      -8.731-117.618 104.028  0.00 97.00      PROA   
ATOM   3189 HE22 GLN P 204      -7.215-117.071 104.714  0.00 97.00      PROA   
ATOM   3190  C   GLN P 204     -10.108-115.975 109.090  0.00 97.00      PROA   
ATOM   3191  O   GLN P 204     -10.289-115.455 110.181  0.00 97.00      PROA   
ATOM   3192  N   LEU P 205     -10.483-117.255 108.882  0.00 97.00      PROA   
ATOM   3193  HN  LEU P 205     -10.425-117.659 107.971  0.00 97.00      PROA   
ATOM   3194  CA  LEU P 205     -10.714-118.162 109.985  0.00 97.00      PROA   
ATOM   3195  HA  LEU P 205     -10.351-117.720 110.901  0.00 97.00      PROA   
ATOM   3196  CB  LEU P 205     -12.198-118.551 110.194  0.00 97.00      PROA   
ATOM   3197  HB1 LEU P 205     -12.270-119.351 110.964  0.00 97.00      PROA   
ATOM   3198  HB2 LEU P 205     -12.599-118.949 109.236  0.00 97.00      PROA   
ATOM   3199  CG  LEU P 205     -13.105-117.391 110.666  0.00 97.00      PROA   
ATOM   3200  HG  LEU P 205     -12.941-116.535 109.974  0.00 97.00      PROA   
ATOM   3201  CD1 LEU P 205     -14.592-117.778 110.573  0.00 97.00      PROA   
ATOM   3202 HD11 LEU P 205     -14.802-118.647 111.232  0.00 97.00      PROA   
ATOM   3203 HD12 LEU P 205     -14.856-118.050 109.530  0.00 97.00      PROA   
ATOM   3204 HD13 LEU P 205     -15.233-116.929 110.893  0.00 97.00      PROA   
ATOM   3205  CD2 LEU P 205     -12.765-116.945 112.101  0.00 97.00      PROA   
ATOM   3206 HD21 LEU P 205     -11.722-116.573 112.167  0.00 97.00      PROA   
ATOM   3207 HD22 LEU P 205     -12.878-117.802 112.799  0.00 97.00      PROA   
ATOM   3208 HD23 LEU P 205     -13.449-116.134 112.428  0.00 97.00      PROA   
ATOM   3209  C   LEU P 205      -9.887-119.407 109.771  0.00 97.00      PROA   
ATOM   3210  O   LEU P 205     -10.140-120.212 108.877  0.00 97.00      PROA   
ATOM   3211  N   TYR P 206      -8.876-119.603 110.647  0.00 97.00      PROA   
ATOM   3212  HN  TYR P 206      -8.650-118.905 111.321  0.00 97.00      PROA   
ATOM   3213  CA  TYR P 206      -8.157-120.854 110.780  0.00 97.00      PROA   
ATOM   3214  HA  TYR P 206      -8.209-121.404 109.850  0.00 97.00      PROA   
ATOM   3215  CB  TYR P 206      -6.675-120.697 111.219  0.00 97.00      PROA   
ATOM   3216  HB1 TYR P 206      -6.135-121.666 111.166  0.00 97.00      PROA   
ATOM   3217  HB2 TYR P 206      -6.614-120.314 112.261  0.00 97.00      PROA   
ATOM   3218  CG  TYR P 206      -5.974-119.708 110.329  0.00 97.00      PROA   
ATOM   3219  CD1 TYR P 206      -5.345-120.104 109.133  0.00 97.00      PROA   
ATOM   3220  HD1 TYR P 206      -5.352-121.146 108.843  0.00 97.00      PROA   
ATOM   3221  CE1 TYR P 206      -4.719-119.153 108.312  0.00 97.00      PROA   
ATOM   3222  HE1 TYR P 206      -4.248-119.456 107.387  0.00 97.00      PROA   
ATOM   3223  CZ  TYR P 206      -4.729-117.799 108.682  0.00 97.00      PROA   
ATOM   3224  OH  TYR P 206      -4.192-116.811 107.830  0.00 97.00      PROA   
ATOM   3225  HH  TYR P 206      -4.491-115.952 108.155  0.00 97.00      PROA   
ATOM   3226  CD2 TYR P 206      -5.920-118.358 110.713  0.00 97.00      PROA   
ATOM   3227  HD2 TYR P 206      -6.367-118.034 111.642  0.00 97.00      PROA   
ATOM   3228  CE2 TYR P 206      -5.320-117.409 109.888  0.00 97.00      PROA   
ATOM   3229  HE2 TYR P 206      -5.332-116.376 110.193  0.00 97.00      PROA   
ATOM   3230  C   TYR P 206      -8.897-121.618 111.848  0.00 97.00      PROA   
ATOM   3231  O   TYR P 206      -9.528-121.024 112.721  0.00 97.00      PROA   
ATOM   3232  N   PHE P 207      -8.864-122.964 111.790  0.00 97.00      PROA   
ATOM   3233  HN  PHE P 207      -8.328-123.447 111.098  0.00 97.00      PROA   
ATOM   3234  CA  PHE P 207      -9.647-123.779 112.693  0.00 97.00      PROA   
ATOM   3235  HA  PHE P 207      -9.953-123.205 113.556  0.00 97.00      PROA   
ATOM   3236  CB  PHE P 207     -10.888-124.424 112.021  0.00 97.00      PROA   
ATOM   3237  HB1 PHE P 207     -11.385-125.152 112.698  0.00 97.00      PROA   
ATOM   3238  HB2 PHE P 207     -10.561-124.970 111.112  0.00 97.00      PROA   
ATOM   3239  CG  PHE P 207     -11.923-123.404 111.602  0.00 97.00      PROA   
ATOM   3240  CD1 PHE P 207     -11.800-122.708 110.386  0.00 97.00      PROA   
ATOM   3241  HD1 PHE P 207     -10.914-122.838 109.782  0.00 97.00      PROA   
ATOM   3242  CE1 PHE P 207     -12.819-121.859 109.941  0.00 97.00      PROA   
ATOM   3243  HE1 PHE P 207     -12.701-121.322 109.010  0.00 97.00      PROA   
ATOM   3244  CZ  PHE P 207     -13.981-121.699 110.703  0.00 97.00      PROA   
ATOM   3245  HZ  PHE P 207     -14.766-121.040 110.361  0.00 97.00      PROA   
ATOM   3246  CD2 PHE P 207     -13.096-123.232 112.361  0.00 97.00      PROA   
ATOM   3247  HD2 PHE P 207     -13.215-123.771 113.288  0.00 97.00      PROA   
ATOM   3248  CE2 PHE P 207     -14.120-122.386 111.915  0.00 97.00      PROA   
ATOM   3249  HE2 PHE P 207     -15.018-122.266 112.503  0.00 97.00      PROA   
ATOM   3250  C   PHE P 207      -8.784-124.889 113.205  0.00 97.00      PROA   
ATOM   3251  O   PHE P 207      -7.750-125.203 112.634  0.00 97.00      PROA   
ATOM   3252  N   SER P 208      -9.206-125.516 114.318  0.00 97.00      PROA   
ATOM   3253  HN  SER P 208      -9.995-125.182 114.826  0.00 97.00      PROA   
ATOM   3254  CA  SER P 208      -8.582-126.707 114.836  0.00 97.00      PROA   
ATOM   3255  HA  SER P 208      -8.155-127.266 114.015  0.00 97.00      PROA   
ATOM   3256  CB  SER P 208      -7.473-126.436 115.887  0.00 97.00      PROA   
ATOM   3257  HB1 SER P 208      -6.619-125.943 115.373  0.00 97.00      PROA   
ATOM   3258  HB2 SER P 208      -7.106-127.384 116.336  0.00 97.00      PROA   
ATOM   3259  OG  SER P 208      -7.937-125.559 116.908  0.00 97.00      PROA   
ATOM   3260  HG1 SER P 208      -7.389-125.697 117.688  0.00 97.00      PROA   
ATOM   3261  C   SER P 208      -9.680-127.557 115.413  0.00 97.00      PROA   
ATOM   3262  O   SER P 208     -10.747-127.063 115.768  0.00 97.00      PROA   
ATOM   3263  N   PHE P 209      -9.434-128.883 115.468  0.00 97.00      PROA   
ATOM   3264  HN  PHE P 209      -8.550-129.244 115.186  0.00 97.00      PROA   
ATOM   3265  CA  PHE P 209     -10.385-129.874 115.906  0.00 97.00      PROA   
ATOM   3266  HA  PHE P 209     -11.190-129.382 116.439  0.00 97.00      PROA   
ATOM   3267  CB  PHE P 209     -10.929-130.719 114.717  0.00 97.00      PROA   
ATOM   3268  HB1 PHE P 209     -10.847-131.812 114.882  0.00 97.00      PROA   
ATOM   3269  HB2 PHE P 209     -10.365-130.474 113.790  0.00 97.00      PROA   
ATOM   3270  CG  PHE P 209     -12.385-130.416 114.488  0.00 97.00      PROA   
ATOM   3271  CD1 PHE P 209     -13.349-130.995 115.332  0.00 97.00      PROA   
ATOM   3272  HD1 PHE P 209     -13.033-131.621 116.155  0.00 97.00      PROA   
ATOM   3273  CE1 PHE P 209     -14.713-130.779 115.111  0.00 97.00      PROA   
ATOM   3274  HE1 PHE P 209     -15.440-131.239 115.762  0.00 97.00      PROA   
ATOM   3275  CZ  PHE P 209     -15.129-129.982 114.037  0.00 97.00      PROA   
ATOM   3276  HZ  PHE P 209     -16.180-129.814 113.859  0.00 97.00      PROA   
ATOM   3277  CD2 PHE P 209     -12.814-129.614 113.414  0.00 97.00      PROA   
ATOM   3278  HD2 PHE P 209     -12.087-129.168 112.750  0.00 97.00      PROA   
ATOM   3279  CE2 PHE P 209     -14.179-129.399 113.189  0.00 97.00      PROA   
ATOM   3280  HE2 PHE P 209     -14.503-128.787 112.361  0.00 97.00      PROA   
ATOM   3281  C   PHE P 209      -9.679-130.748 116.912  0.00 97.00      PROA   
ATOM   3282  O   PHE P 209      -8.495-131.048 116.776  0.00 97.00      PROA   
ATOM   3283  N   TYR P 210     -10.402-131.142 117.982  0.00 97.00      PROA   
ATOM   3284  HN  TYR P 210     -11.356-130.870 118.084  0.00 97.00      PROA   
ATOM   3285  CA  TYR P 210      -9.840-131.853 119.108  0.00 97.00      PROA   
ATOM   3286  HA  TYR P 210      -8.898-132.311 118.838  0.00 97.00      PROA   
ATOM   3287  CB  TYR P 210      -9.683-130.947 120.367  0.00 97.00      PROA   
ATOM   3288  HB1 TYR P 210      -9.156-131.487 121.182  0.00 97.00      PROA   
ATOM   3289  HB2 TYR P 210     -10.691-130.666 120.737  0.00 97.00      PROA   
ATOM   3290  CG  TYR P 210      -8.959-129.644 120.089  0.00 97.00      PROA   
ATOM   3291  CD1 TYR P 210      -9.657-128.539 119.561  0.00 97.00      PROA   
ATOM   3292  HD1 TYR P 210     -10.698-128.645 119.303  0.00 97.00      PROA   
ATOM   3293  CE1 TYR P 210      -9.032-127.298 119.402  0.00 97.00      PROA   
ATOM   3294  HE1 TYR P 210      -9.589-126.464 119.003  0.00 97.00      PROA   
ATOM   3295  CZ  TYR P 210      -7.697-127.134 119.791  0.00 97.00      PROA   
ATOM   3296  OH  TYR P 210      -7.062-125.878 119.692  0.00 97.00      PROA   
ATOM   3297  HH  TYR P 210      -7.694-125.196 119.951  0.00 97.00      PROA   
ATOM   3298  CD2 TYR P 210      -7.620-129.462 120.478  0.00 97.00      PROA   
ATOM   3299  HD2 TYR P 210      -7.085-130.279 120.936  0.00 97.00      PROA   
ATOM   3300  CE2 TYR P 210      -6.990-128.219 120.321  0.00 97.00      PROA   
ATOM   3301  HE2 TYR P 210      -5.967-128.083 120.640  0.00 97.00      PROA   
ATOM   3302  C   TYR P 210     -10.829-132.944 119.450  0.00 97.00      PROA   
ATOM   3303  O   TYR P 210     -11.993-132.883 119.057  0.00 97.00      PROA   
ATOM   3304  N   MET P 211     -10.379-133.972 120.207  0.00 97.00      PROA   
ATOM   3305  HN  MET P 211      -9.419-134.033 120.474  0.00 97.00      PROA   
ATOM   3306  CA  MET P 211     -11.258-134.969 120.781  0.00 97.00      PROA   
ATOM   3307  HA  MET P 211     -12.289-134.718 120.589  0.00 97.00      PROA   
ATOM   3308  CB  MET P 211     -10.970-136.389 120.225  0.00 97.00      PROA   
ATOM   3309  HB1 MET P 211     -11.519-137.142 120.833  0.00 97.00      PROA   
ATOM   3310  HB2 MET P 211      -9.880-136.596 120.315  0.00 97.00      PROA   
ATOM   3311  CG  MET P 211     -11.395-136.569 118.756  0.00 97.00      PROA   
ATOM   3312  HG1 MET P 211     -11.049-135.693 118.167  0.00 97.00      PROA   
ATOM   3313  HG2 MET P 211     -12.505-136.556 118.732  0.00 97.00      PROA   
ATOM   3314  SD  MET P 211     -10.779-138.088 117.958  0.00 97.00      PROA   
ATOM   3315  CE  MET P 211     -11.661-139.296 118.986  0.00 97.00      PROA   
ATOM   3316  HE1 MET P 211     -12.752-139.089 118.990  0.00 97.00      PROA   
ATOM   3317  HE2 MET P 211     -11.301-139.276 120.036  0.00 97.00      PROA   
ATOM   3318  HE3 MET P 211     -11.511-140.324 118.595  0.00 97.00      PROA   
ATOM   3319  C   MET P 211     -11.039-134.974 122.275  0.00 97.00      PROA   
ATOM   3320  O   MET P 211     -10.058-135.543 122.744  0.00 97.00      PROA   
ATOM   3321  N   GLY P 212     -11.964-134.359 123.066  0.00 97.00      PROA   
ATOM   3322  HN  GLY P 212     -12.812-134.005 122.672  0.00 97.00      PROA   
ATOM   3323  CA  GLY P 212     -11.834-134.154 124.506  0.00 97.00      PROA   
ATOM   3324  HA1 GLY P 212     -12.132-135.068 124.997  0.00 97.00      PROA   
ATOM   3325  HA2 GLY P 212     -12.482-133.331 124.755  0.00 97.00      PROA   
ATOM   3326  C   GLY P 212     -10.451-133.758 124.978  0.00 97.00      PROA   
ATOM   3327  O   GLY P 212      -9.898-132.736 124.576  0.00 97.00      PROA   
ATOM   3328  N   SER P 213      -9.861-134.594 125.859  0.00 97.00      PROA   
ATOM   3329  HN  SER P 213     -10.377-135.381 126.190  0.00 97.00      PROA   
ATOM   3330  CA  SER P 213      -8.526-134.407 126.406  0.00 97.00      PROA   
ATOM   3331  HA  SER P 213      -8.396-133.350 126.597  0.00 97.00      PROA   
ATOM   3332  CB  SER P 213      -8.386-135.152 127.768  0.00 97.00      PROA   
ATOM   3333  HB1 SER P 213      -8.486-136.248 127.616  0.00 97.00      PROA   
ATOM   3334  HB2 SER P 213      -9.210-134.822 128.437  0.00 97.00      PROA   
ATOM   3335  OG  SER P 213      -7.155-134.873 128.434  0.00 97.00      PROA   
ATOM   3336  HG1 SER P 213      -6.465-135.080 127.794  0.00 97.00      PROA   
ATOM   3337  C   SER P 213      -7.398-134.841 125.457  0.00 97.00      PROA   
ATOM   3338  O   SER P 213      -6.330-135.262 125.901  0.00 97.00      PROA   
ATOM   3339  N   LYS P 214      -7.561-134.733 124.117  0.00 97.00      PROA   
ATOM   3340  HN  LYS P 214      -8.439-134.478 123.720  0.00 97.00      PROA   
ATOM   3341  CA  LYS P 214      -6.422-134.872 123.226  0.00 97.00      PROA   
ATOM   3342  HA  LYS P 214      -5.565-134.465 123.746  0.00 97.00      PROA   
ATOM   3343  CB  LYS P 214      -6.040-136.334 122.878  0.00 97.00      PROA   
ATOM   3344  HB1 LYS P 214      -5.639-136.792 123.812  0.00 97.00      PROA   
ATOM   3345  HB2 LYS P 214      -5.215-136.342 122.132  0.00 97.00      PROA   
ATOM   3346  CG  LYS P 214      -7.200-137.208 122.373  0.00 97.00      PROA   
ATOM   3347  HG1 LYS P 214      -7.724-136.668 121.554  0.00 97.00      PROA   
ATOM   3348  HG2 LYS P 214      -7.935-137.362 123.193  0.00 97.00      PROA   
ATOM   3349  CD  LYS P 214      -6.735-138.569 121.820  0.00 97.00      PROA   
ATOM   3350  HD1 LYS P 214      -6.093-138.368 120.932  0.00 97.00      PROA   
ATOM   3351  HD2 LYS P 214      -7.633-139.126 121.468  0.00 97.00      PROA   
ATOM   3352  CE  LYS P 214      -5.956-139.427 122.830  0.00 97.00      PROA   
ATOM   3353  HE1 LYS P 214      -6.599-139.693 123.695  0.00 97.00      PROA   
ATOM   3354  HE2 LYS P 214      -5.055-138.894 123.201  0.00 97.00      PROA   
ATOM   3355  NZ  LYS P 214      -5.493-140.684 122.195  0.00 97.00      PROA   
ATOM   3356  HZ1 LYS P 214      -4.858-140.451 121.405  0.00 97.00      PROA   
ATOM   3357  HZ2 LYS P 214      -6.313-141.210 121.831  0.00 97.00      PROA   
ATOM   3358  HZ3 LYS P 214      -4.981-141.267 122.888  0.00 97.00      PROA   
ATOM   3359  C   LYS P 214      -6.512-134.046 121.959  0.00 97.00      PROA   
ATOM   3360  O   LYS P 214      -7.537-133.967 121.286  0.00 97.00      PROA   
ATOM   3361  N   THR P 215      -5.371-133.414 121.600  0.00 97.00      PROA   
ATOM   3362  HN  THR P 215      -4.572-133.432 122.198  0.00 97.00      PROA   
ATOM   3363  CA  THR P 215      -5.114-132.770 120.327  0.00 97.00      PROA   
ATOM   3364  HA  THR P 215      -5.899-132.046 120.157  0.00 97.00      PROA   
ATOM   3365  CB  THR P 215      -3.761-132.061 120.319  0.00 97.00      PROA   
ATOM   3366  HB  THR P 215      -3.443-131.776 119.288  0.00 97.00      PROA   
ATOM   3367  OG1 THR P 215      -2.757-132.885 120.905  0.00 97.00      PROA   
ATOM   3368  HG1 THR P 215      -2.674-133.651 120.334  0.00 97.00      PROA   
ATOM   3369  CG2 THR P 215      -3.843-130.774 121.156  0.00 97.00      PROA   
ATOM   3370 HG21 THR P 215      -4.196-130.994 122.185  0.00 97.00      PROA   
ATOM   3371 HG22 THR P 215      -4.531-130.044 120.684  0.00 97.00      PROA   
ATOM   3372 HG23 THR P 215      -2.834-130.312 121.226  0.00 97.00      PROA   
ATOM   3373  C   THR P 215      -5.121-133.733 119.155  0.00 97.00      PROA   
ATOM   3374  O   THR P 215      -4.547-134.818 119.221  0.00 97.00      PROA   
ATOM   3375  N   LEU P 216      -5.716-133.307 118.019  0.00 97.00      PROA   
ATOM   3376  HN  LEU P 216      -6.272-132.478 118.008  0.00 97.00      PROA   
ATOM   3377  CA  LEU P 216      -5.481-133.913 116.723  0.00 97.00      PROA   
ATOM   3378  HA  LEU P 216      -5.179-134.941 116.863  0.00 97.00      PROA   
ATOM   3379  CB  LEU P 216      -6.745-133.886 115.831  0.00 97.00      PROA   
ATOM   3380  HB1 LEU P 216      -6.525-134.304 114.826  0.00 97.00      PROA   
ATOM   3381  HB2 LEU P 216      -7.072-132.833 115.697  0.00 97.00      PROA   
ATOM   3382  CG  LEU P 216      -7.931-134.695 116.415  0.00 97.00      PROA   
ATOM   3383  HG  LEU P 216      -8.209-134.254 117.402  0.00 97.00      PROA   
ATOM   3384  CD1 LEU P 216      -9.167-134.593 115.505  0.00 97.00      PROA   
ATOM   3385 HD11 LEU P 216      -8.949-135.037 114.511  0.00 97.00      PROA   
ATOM   3386 HD12 LEU P 216      -9.459-133.532 115.367  0.00 97.00      PROA   
ATOM   3387 HD13 LEU P 216     -10.021-135.142 115.956  0.00 97.00      PROA   
ATOM   3388  CD2 LEU P 216      -7.568-136.173 116.644  0.00 97.00      PROA   
ATOM   3389 HD21 LEU P 216      -6.756-136.275 117.393  0.00 97.00      PROA   
ATOM   3390 HD22 LEU P 216      -7.243-136.640 115.690  0.00 97.00      PROA   
ATOM   3391 HD23 LEU P 216      -8.452-136.725 117.017  0.00 97.00      PROA   
ATOM   3392  C   LEU P 216      -4.306-133.210 116.068  0.00 97.00      PROA   
ATOM   3393  O   LEU P 216      -3.727-132.297 116.652  0.00 97.00      PROA   
ATOM   3394  N   ARG P 217      -3.884-133.648 114.854  0.00 97.00      PROA   
ATOM   3395  HN  ARG P 217      -4.344-134.410 114.405  0.00 97.00      PROA   
ATOM   3396  CA  ARG P 217      -2.754-133.065 114.141  0.00 97.00      PROA   
ATOM   3397  HA  ARG P 217      -1.948-132.948 114.855  0.00 97.00      PROA   
ATOM   3398  CB  ARG P 217      -2.224-133.955 112.985  0.00 97.00      PROA   
ATOM   3399  HB1 ARG P 217      -1.437-133.393 112.429  0.00 97.00      PROA   
ATOM   3400  HB2 ARG P 217      -3.058-134.162 112.279  0.00 97.00      PROA   
ATOM   3401  CG  ARG P 217      -1.579-135.285 113.419  0.00 97.00      PROA   
ATOM   3402  HG1 ARG P 217      -2.316-135.894 113.985  0.00 97.00      PROA   
ATOM   3403  HG2 ARG P 217      -0.727-135.064 114.101  0.00 97.00      PROA   
ATOM   3404  CD  ARG P 217      -1.086-136.093 112.207  0.00 97.00      PROA   
ATOM   3405  HD1 ARG P 217      -0.399-135.496 111.565  0.00 97.00      PROA   
ATOM   3406  HD2 ARG P 217      -1.954-136.407 111.587  0.00 97.00      PROA   
ATOM   3407  NE  ARG P 217      -0.405-137.338 112.684  0.00 97.00      PROA   
ATOM   3408  HE  ARG P 217      -0.927-138.184 112.737  0.00 97.00      PROA   
ATOM   3409  CZ  ARG P 217       0.905-137.414 113.004  0.00 97.00      PROA   
ATOM   3410  NH1 ARG P 217       1.715-136.345 112.999  0.00 97.00      PROA   
ATOM   3411 HH11 ARG P 217       1.322-135.452 112.805  0.00 97.00      PROA   
ATOM   3412 HH12 ARG P 217       2.674-136.461 113.248  0.00 97.00      PROA   
ATOM   3413  NH2 ARG P 217       1.422-138.611 113.339  0.00 97.00      PROA   
ATOM   3414 HH21 ARG P 217       0.831-139.411 113.342  0.00 97.00      PROA   
ATOM   3415 HH22 ARG P 217       2.394-138.677 113.547  0.00 97.00      PROA   
ATOM   3416  C   ARG P 217      -3.030-131.676 113.579  0.00 97.00      PROA   
ATOM   3417  O   ARG P 217      -3.209-131.491 112.376  0.00 97.00      PROA   
ATOM   3418  N   GLY P 218      -3.038-130.661 114.472  0.00 97.00      PROA   
ATOM   3419  HN  GLY P 218      -3.012-130.903 115.441  0.00 97.00      PROA   
ATOM   3420  CA  GLY P 218      -3.046-129.242 114.174  0.00 97.00      PROA   
ATOM   3421  HA1 GLY P 218      -2.989-128.726 115.121  0.00 97.00      PROA   
ATOM   3422  HA2 GLY P 218      -3.950-129.023 113.623  0.00 97.00      PROA   
ATOM   3423  C   GLY P 218      -1.873-128.767 113.362  0.00 97.00      PROA   
ATOM   3424  O   GLY P 218      -0.850-129.441 113.257  0.00 97.00      PROA   
ATOM   3425  N   ARG P 219      -2.014-127.541 112.812  0.00 97.00      PROA   
ATOM   3426  HN  ARG P 219      -2.860-127.029 112.943  0.00 97.00      PROA   
ATOM   3427  CA  ARG P 219      -1.016-126.861 112.024  0.00 97.00      PROA   
ATOM   3428  HA  ARG P 219      -0.224-126.570 112.700  0.00 97.00      PROA   
ATOM   3429  CB  ARG P 219      -0.407-127.697 110.841  0.00 97.00      PROA   
ATOM   3430  HB1 ARG P 219       0.209-128.505 111.293  0.00 97.00      PROA   
ATOM   3431  HB2 ARG P 219       0.306-127.079 110.260  0.00 97.00      PROA   
ATOM   3432  CG  ARG P 219      -1.422-128.398 109.907  0.00 97.00      PROA   
ATOM   3433  HG1 ARG P 219      -2.123-127.654 109.469  0.00 97.00      PROA   
ATOM   3434  HG2 ARG P 219      -2.026-129.104 110.516  0.00 97.00      PROA   
ATOM   3435  CD  ARG P 219      -0.798-129.217 108.764  0.00 97.00      PROA   
ATOM   3436  HD1 ARG P 219      -1.586-129.845 108.285  0.00 97.00      PROA   
ATOM   3437  HD2 ARG P 219       0.026-129.861 109.138  0.00 97.00      PROA   
ATOM   3438  NE  ARG P 219      -0.266-128.236 107.767  0.00 97.00      PROA   
ATOM   3439  HE  ARG P 219      -0.244-127.264 108.006  0.00 97.00      PROA   
ATOM   3440  CZ  ARG P 219      -0.155-128.473 106.448  0.00 97.00      PROA   
ATOM   3441  NH1 ARG P 219       0.042-129.710 105.998  0.00 97.00      PROA   
ATOM   3442 HH11 ARG P 219       0.282-130.363 106.705  0.00 97.00      PROA   
ATOM   3443 HH12 ARG P 219       0.308-129.818 105.045  0.00 97.00      PROA   
ATOM   3444  NH2 ARG P 219      -0.210-127.441 105.592  0.00 97.00      PROA   
ATOM   3445 HH21 ARG P 219      -0.409-127.607 104.633  0.00 97.00      PROA   
ATOM   3446 HH22 ARG P 219      -0.367-126.525 105.973  0.00 97.00      PROA   
ATOM   3447  C   ARG P 219      -1.707-125.592 111.582  0.00 97.00      PROA   
ATOM   3448  O   ARG P 219      -2.428-124.966 112.356  0.00 97.00      PROA   
ATOM   3449  N   ASP P 220      -1.531-125.199 110.309  0.00 97.00      PROA   
ATOM   3450  HN  ASP P 220      -0.843-125.642 109.735  0.00 97.00      PROA   
ATOM   3451  CA  ASP P 220      -2.306-124.247 109.553  0.00 97.00      PROA   
ATOM   3452  HA  ASP P 220      -2.546-123.398 110.180  0.00 97.00      PROA   
ATOM   3453  CB  ASP P 220      -1.453-123.759 108.333  0.00 97.00      PROA   
ATOM   3454  HB1 ASP P 220      -0.641-123.112 108.735  0.00 97.00      PROA   
ATOM   3455  HB2 ASP P 220      -2.047-123.143 107.633  0.00 97.00      PROA   
ATOM   3456  CG  ASP P 220      -0.734-124.879 107.569  0.00 97.00      PROA   
ATOM   3457  OD1 ASP P 220      -0.909-124.949 106.328  0.00 97.00      PROA   
ATOM   3458  OD2 ASP P 220       0.064-125.620 108.196  0.00 97.00      PROA   
ATOM   3459  C   ASP P 220      -3.619-124.908 109.109  0.00 97.00      PROA   
ATOM   3460  O   ASP P 220      -3.932-125.016 107.924  0.00 97.00      PROA   
ATOM   3461  N   THR P 221      -4.426-125.404 110.078  0.00 97.00      PROA   
ATOM   3462  HN  THR P 221      -4.167-125.321 111.039  0.00 97.00      PROA   
ATOM   3463  CA  THR P 221      -5.574-126.251 109.797  0.00 97.00      PROA   
ATOM   3464  HA  THR P 221      -5.268-126.873 108.968  0.00 97.00      PROA   
ATOM   3465  CB  THR P 221      -5.901-127.241 110.917  0.00 97.00      PROA   
ATOM   3466  HB  THR P 221      -6.962-127.584 110.889  0.00 97.00      PROA   
ATOM   3467  OG1 THR P 221      -5.608-126.698 112.198  0.00 97.00      PROA   
ATOM   3468  HG1 THR P 221      -6.271-126.016 112.345  0.00 97.00      PROA   
ATOM   3469  CG2 THR P 221      -4.995-128.471 110.753  0.00 97.00      PROA   
ATOM   3470 HG21 THR P 221      -3.935-128.164 110.848  0.00 97.00      PROA   
ATOM   3471 HG22 THR P 221      -5.140-128.946 109.762  0.00 97.00      PROA   
ATOM   3472 HG23 THR P 221      -5.209-129.218 111.547  0.00 97.00      PROA   
ATOM   3473  C   THR P 221      -6.830-125.544 109.299  0.00 97.00      PROA   
ATOM   3474  O   THR P 221      -7.237-124.485 109.771  0.00 97.00      PROA   
ATOM   3475  N   SER P 222      -7.486-126.182 108.303  0.00 97.00      PROA   
ATOM   3476  HN  SER P 222      -7.075-126.987 107.882  0.00 97.00      PROA   
ATOM   3477  CA  SER P 222      -8.742-125.777 107.702  0.00 97.00      PROA   
ATOM   3478  HA  SER P 222      -8.737-124.700 107.602  0.00 97.00      PROA   
ATOM   3479  CB  SER P 222      -8.918-126.431 106.310  0.00 97.00      PROA   
ATOM   3480  HB1 SER P 222      -9.781-125.997 105.761  0.00 97.00      PROA   
ATOM   3481  HB2 SER P 222      -9.090-127.525 106.430  0.00 97.00      PROA   
ATOM   3482  OG  SER P 222      -7.735-126.273 105.530  0.00 97.00      PROA   
ATOM   3483  HG1 SER P 222      -7.427-125.371 105.653  0.00 97.00      PROA   
ATOM   3484  C   SER P 222      -9.921-126.179 108.576  0.00 97.00      PROA   
ATOM   3485  O   SER P 222      -9.759-126.851 109.591  0.00 97.00      PROA   
ATOM   3486  N   SER P 223     -11.153-125.753 108.194  0.00 97.00      PROA   
ATOM   3487  HN  SER P 223     -11.268-125.167 107.393  0.00 97.00      PROA   
ATOM   3488  CA  SER P 223     -12.389-125.906 108.945  0.00 97.00      PROA   
ATOM   3489  HA  SER P 223     -12.285-125.354 109.861  0.00 97.00      PROA   
ATOM   3490  CB  SER P 223     -13.570-125.319 108.140  0.00 97.00      PROA   
ATOM   3491  HB1 SER P 223     -14.489-125.269 108.763  0.00 97.00      PROA   
ATOM   3492  HB2 SER P 223     -13.781-125.952 107.251  0.00 97.00      PROA   
ATOM   3493  OG  SER P 223     -13.253-124.010 107.677  0.00 97.00      PROA   
ATOM   3494  HG1 SER P 223     -13.255-123.436 108.448  0.00 97.00      PROA   
ATOM   3495  C   SER P 223     -12.778-127.316 109.338  0.00 97.00      PROA   
ATOM   3496  O   SER P 223     -13.273-127.528 110.443  0.00 97.00      PROA   
ATOM   3497  N   GLU P 224     -12.571-128.303 108.442  0.00 97.00      PROA   
ATOM   3498  HN  GLU P 224     -12.099-128.118 107.587  0.00 97.00      PROA   
ATOM   3499  CA  GLU P 224     -13.051-129.656 108.619  0.00 97.00      PROA   
ATOM   3500  HA  GLU P 224     -13.466-129.773 109.612  0.00 97.00      PROA   
ATOM   3501  CB  GLU P 224     -14.159-130.047 107.601  0.00 97.00      PROA   
ATOM   3502  HB1 GLU P 224     -14.289-131.153 107.643  0.00 97.00      PROA   
ATOM   3503  HB2 GLU P 224     -13.837-129.801 106.566  0.00 97.00      PROA   
ATOM   3504  CG  GLU P 224     -15.537-129.403 107.880  0.00 97.00      PROA   
ATOM   3505  HG1 GLU P 224     -15.633-128.417 107.383  0.00 97.00      PROA   
ATOM   3506  HG2 GLU P 224     -15.689-129.270 108.973  0.00 97.00      PROA   
ATOM   3507  CD  GLU P 224     -16.638-130.336 107.388  0.00 97.00      PROA   
ATOM   3508  OE1 GLU P 224     -16.730-131.454 107.953  0.00 97.00      PROA   
ATOM   3509  OE2 GLU P 224     -17.376-129.959 106.443  0.00 97.00      PROA   
ATOM   3510  C   GLU P 224     -11.917-130.651 108.509  0.00 97.00      PROA   
ATOM   3511  O   GLU P 224     -10.825-130.352 108.029  0.00 97.00      PROA   
ATOM   3512  N   TYR P 225     -12.197-131.892 108.965  0.00 97.00      PROA   
ATOM   3513  HN  TYR P 225     -13.103-132.089 109.332  0.00 97.00      PROA   
ATOM   3514  CA  TYR P 225     -11.338-133.048 108.855  0.00 97.00      PROA   
ATOM   3515  HA  TYR P 225     -10.522-132.831 108.180  0.00 97.00      PROA   
ATOM   3516  CB  TYR P 225     -10.791-133.512 110.248  0.00 97.00      PROA   
ATOM   3517  HB1 TYR P 225     -10.303-132.645 110.747  0.00 97.00      PROA   
ATOM   3518  HB2 TYR P 225     -10.018-134.296 110.098  0.00 97.00      PROA   
ATOM   3519  CG  TYR P 225     -11.852-134.055 111.189  0.00 97.00      PROA   
ATOM   3520  CD1 TYR P 225     -11.992-135.442 111.391  0.00 97.00      PROA   
ATOM   3521  HD1 TYR P 225     -11.342-136.129 110.868  0.00 97.00      PROA   
ATOM   3522  CE1 TYR P 225     -12.983-135.946 112.243  0.00 97.00      PROA   
ATOM   3523  HE1 TYR P 225     -13.085-137.012 112.382  0.00 97.00      PROA   
ATOM   3524  CZ  TYR P 225     -13.857-135.068 112.895  0.00 97.00      PROA   
ATOM   3525  OH  TYR P 225     -14.890-135.567 113.717  0.00 97.00      PROA   
ATOM   3526  HH  TYR P 225     -14.760-136.513 113.815  0.00 97.00      PROA   
ATOM   3527  CD2 TYR P 225     -12.708-133.184 111.889  0.00 97.00      PROA   
ATOM   3528  HD2 TYR P 225     -12.610-132.117 111.763  0.00 97.00      PROA   
ATOM   3529  CE2 TYR P 225     -13.713-133.687 112.724  0.00 97.00      PROA   
ATOM   3530  HE2 TYR P 225     -14.387-133.010 113.228  0.00 97.00      PROA   
ATOM   3531  C   TYR P 225     -12.249-134.081 108.215  0.00 97.00      PROA   
ATOM   3532  O   TYR P 225     -13.468-133.917 108.241  0.00 97.00      PROA   
ATOM   3533  N   GLN P 226     -11.706-135.168 107.610  0.00 97.00      PROA   
ATOM   3534  HN  GLN P 226     -10.720-135.312 107.557  0.00 97.00      PROA   
ATOM   3535  CA  GLN P 226     -12.554-136.205 107.047  0.00 97.00      PROA   
ATOM   3536  HA  GLN P 226     -13.522-136.107 107.512  0.00 97.00      PROA   
ATOM   3537  CB  GLN P 226     -12.772-136.113 105.506  0.00 97.00      PROA   
ATOM   3538  HB1 GLN P 226     -12.978-137.119 105.077  0.00 97.00      PROA   
ATOM   3539  HB2 GLN P 226     -11.834-135.749 105.031  0.00 97.00      PROA   
ATOM   3540  CG  GLN P 226     -13.953-135.204 105.085  0.00 97.00      PROA   
ATOM   3541  HG1 GLN P 226     -14.129-135.280 103.992  0.00 97.00      PROA   
ATOM   3542  HG2 GLN P 226     -13.709-134.150 105.338  0.00 97.00      PROA   
ATOM   3543  CD  GLN P 226     -15.240-135.622 105.810  0.00 97.00      PROA   
ATOM   3544  OE1 GLN P 226     -15.469-136.811 106.065  0.00 97.00      PROA   
ATOM   3545  NE2 GLN P 226     -16.078-134.619 106.191  0.00 97.00      PROA   
ATOM   3546 HE21 GLN P 226     -16.779-134.843 106.869  0.00 97.00      PROA   
ATOM   3547 HE22 GLN P 226     -15.845-133.664 106.024  0.00 97.00      PROA   
ATOM   3548  C   GLN P 226     -12.169-137.590 107.483  0.00 97.00      PROA   
ATOM   3549  O   GLN P 226     -11.038-137.857 107.885  0.00 97.00      PROA   
ATOM   3550  N   ILE P 227     -13.178-138.495 107.461  0.00 97.00      PROA   
ATOM   3551  HN  ILE P 227     -14.062-138.241 107.070  0.00 97.00      PROA   
ATOM   3552  CA  ILE P 227     -13.128-139.768 108.146  0.00 97.00      PROA   
ATOM   3553  HA  ILE P 227     -12.147-139.892 108.582  0.00 97.00      PROA   
ATOM   3554  CB  ILE P 227     -14.166-139.890 109.266  0.00 97.00      PROA   
ATOM   3555  HB  ILE P 227     -15.148-140.228 108.862  0.00 97.00      PROA   
ATOM   3556  CG2 ILE P 227     -13.639-140.945 110.263  0.00 97.00      PROA   
ATOM   3557 HG21 ILE P 227     -12.689-140.602 110.724  0.00 97.00      PROA   
ATOM   3558 HG22 ILE P 227     -13.457-141.918 109.765  0.00 97.00      PROA   
ATOM   3559 HG23 ILE P 227     -14.368-141.110 111.080  0.00 97.00      PROA   
ATOM   3560  CG1 ILE P 227     -14.432-138.530 109.970  0.00 97.00      PROA   
ATOM   3561 HG11 ILE P 227     -14.820-137.789 109.237  0.00 97.00      PROA   
ATOM   3562 HG12 ILE P 227     -13.470-138.144 110.372  0.00 97.00      PROA   
ATOM   3563  CD  ILE P 227     -15.465-138.621 111.101  0.00 97.00      PROA   
ATOM   3564  HD1 ILE P 227     -15.064-139.195 111.963  0.00 97.00      PROA   
ATOM   3565  HD2 ILE P 227     -16.386-139.126 110.739  0.00 97.00      PROA   
ATOM   3566  HD3 ILE P 227     -15.738-137.605 111.457  0.00 97.00      PROA   
ATOM   3567  C   ILE P 227     -13.331-140.857 107.116  0.00 97.00      PROA   
ATOM   3568  O   ILE P 227     -14.290-140.847 106.350  0.00 97.00      PROA   
ATOM   3569  N   LEU P 228     -12.404-141.837 107.067  0.00 97.00      PROA   
ATOM   3570  HN  LEU P 228     -11.640-141.840 107.708  0.00 97.00      PROA   
ATOM   3571  CA  LEU P 228     -12.311-142.801 105.988  0.00 97.00      PROA   
ATOM   3572  HA  LEU P 228     -12.803-142.413 105.107  0.00 97.00      PROA   
ATOM   3573  CB  LEU P 228     -10.820-143.071 105.643  0.00 97.00      PROA   
ATOM   3574  HB1 LEU P 228     -10.775-143.887 104.887  0.00 97.00      PROA   
ATOM   3575  HB2 LEU P 228     -10.277-143.417 106.548  0.00 97.00      PROA   
ATOM   3576  CG  LEU P 228     -10.045-141.865 105.032  0.00 97.00      PROA   
ATOM   3577  HG  LEU P 228     -10.699-141.402 104.255  0.00 97.00      PROA   
ATOM   3578  CD1 LEU P 228      -9.647-140.765 106.038  0.00 97.00      PROA   
ATOM   3579 HD11 LEU P 228      -9.087-141.208 106.889  0.00 97.00      PROA   
ATOM   3580 HD12 LEU P 228     -10.531-140.226 106.429  0.00 97.00      PROA   
ATOM   3581 HD13 LEU P 228      -8.994-140.016 105.543  0.00 97.00      PROA   
ATOM   3582  CD2 LEU P 228      -8.772-142.359 104.320  0.00 97.00      PROA   
ATOM   3583 HD21 LEU P 228      -9.024-143.107 103.541  0.00 97.00      PROA   
ATOM   3584 HD22 LEU P 228      -8.083-142.825 105.056  0.00 97.00      PROA   
ATOM   3585 HD23 LEU P 228      -8.247-141.507 103.838  0.00 97.00      PROA   
ATOM   3586  C   LEU P 228     -13.012-144.099 106.360  0.00 97.00      PROA   
ATOM   3587  O   LEU P 228     -12.911-145.096 105.648  0.00 97.00      PROA   
ATOM   3588  N   THR P 229     -13.749-144.062 107.492  0.00 97.00      PROA   
ATOM   3589  HN  THR P 229     -13.816-143.173 107.934  0.00 97.00      PROA   
ATOM   3590  CA  THR P 229     -14.424-145.139 108.195  0.00 97.00      PROA   
ATOM   3591  HA  THR P 229     -15.438-145.212 107.831  0.00 97.00      PROA   
ATOM   3592  CB  THR P 229     -13.743-146.524 108.177  0.00 97.00      PROA   
ATOM   3593  HB  THR P 229     -12.642-146.387 108.273  0.00 97.00      PROA   
ATOM   3594  OG1 THR P 229     -14.021-147.187 106.953  0.00 97.00      PROA   
ATOM   3595  HG1 THR P 229     -13.689-146.600 106.269  0.00 97.00      PROA   
ATOM   3596  CG2 THR P 229     -14.206-147.499 109.287  0.00 97.00      PROA   
ATOM   3597 HG21 THR P 229     -15.291-147.700 109.221  0.00 97.00      PROA   
ATOM   3598 HG22 THR P 229     -13.978-147.121 110.299  0.00 97.00      PROA   
ATOM   3599 HG23 THR P 229     -13.676-148.470 109.168  0.00 97.00      PROA   
ATOM   3600  C   THR P 229     -14.448-144.613 109.602  0.00 97.00      PROA   
ATOM   3601  O   THR P 229     -13.448-144.725 110.307  0.00 97.00      PROA   
ATOM   3602  N   ALA P 230     -15.557-143.979 110.064  0.00 97.00      PROA   
ATOM   3603  HN  ALA P 230     -16.344-143.768 109.486  0.00 97.00      PROA   
ATOM   3604  CA  ALA P 230     -15.685-143.616 111.466  0.00 97.00      PROA   
ATOM   3605  HA  ALA P 230     -14.771-143.118 111.751  0.00 97.00      PROA   
ATOM   3606  CB  ALA P 230     -16.856-142.656 111.737  0.00 97.00      PROA   
ATOM   3607  HB1 ALA P 230     -17.826-143.128 111.468  0.00 97.00      PROA   
ATOM   3608  HB2 ALA P 230     -16.730-141.732 111.130  0.00 97.00      PROA   
ATOM   3609  HB3 ALA P 230     -16.879-142.357 112.805  0.00 97.00      PROA   
ATOM   3610  C   ALA P 230     -15.812-144.848 112.332  0.00 97.00      PROA   
ATOM   3611  O   ALA P 230     -16.447-145.811 111.935  0.00 97.00      PROA   
ATOM   3612  N   ARG P 231     -15.181-144.861 113.521  0.00 97.00      PROA   
ATOM   3613  HN  ARG P 231     -14.655-144.057 113.799  0.00 97.00      PROA   
ATOM   3614  CA  ARG P 231     -14.953-146.064 114.291  0.00 97.00      PROA   
ATOM   3615  HA  ARG P 231     -15.451-146.898 113.821  0.00 97.00      PROA   
ATOM   3616  CB  ARG P 231     -13.439-146.394 114.341  0.00 97.00      PROA   
ATOM   3617  HB1 ARG P 231     -13.269-147.205 115.072  0.00 97.00      PROA   
ATOM   3618  HB2 ARG P 231     -12.868-145.510 114.693  0.00 97.00      PROA   
ATOM   3619  CG  ARG P 231     -12.884-146.846 112.974  0.00 97.00      PROA   
ATOM   3620  HG1 ARG P 231     -12.692-145.934 112.371  0.00 97.00      PROA   
ATOM   3621  HG2 ARG P 231     -13.676-147.420 112.449  0.00 97.00      PROA   
ATOM   3622  CD  ARG P 231     -11.579-147.675 113.014  0.00 97.00      PROA   
ATOM   3623  HD1 ARG P 231     -10.785-147.069 113.504  0.00 97.00      PROA   
ATOM   3624  HD2 ARG P 231     -11.247-147.956 111.994  0.00 97.00      PROA   
ATOM   3625  NE  ARG P 231     -11.728-148.921 113.833  0.00 97.00      PROA   
ATOM   3626  HE  ARG P 231     -11.287-148.895 114.732  0.00 97.00      PROA   
ATOM   3627  CZ  ARG P 231     -12.849-149.662 113.826  0.00 97.00      PROA   
ATOM   3628  NH1 ARG P 231     -13.461-150.036 112.705  0.00 97.00      PROA   
ATOM   3629 HH11 ARG P 231     -13.062-149.786 111.834  0.00 97.00      PROA   
ATOM   3630 HH12 ARG P 231     -14.344-150.499 112.816  0.00 97.00      PROA   
ATOM   3631  NH2 ARG P 231     -13.434-149.962 114.995  0.00 97.00      PROA   
ATOM   3632 HH21 ARG P 231     -13.036-149.525 115.804  0.00 97.00      PROA   
ATOM   3633 HH22 ARG P 231     -14.422-150.114 114.958  0.00 97.00      PROA   
ATOM   3634  C   ARG P 231     -15.481-146.011 115.706  0.00 97.00      PROA   
ATOM   3635  O   ARG P 231     -15.753-144.963 116.273  0.00 97.00      PROA   
ATOM   3636  N   ARG P 232     -15.605-147.192 116.340  0.00 97.00      PROA   
ATOM   3637  HN  ARG P 232     -15.550-148.040 115.809  0.00 97.00      PROA   
ATOM   3638  CA  ARG P 232     -15.853-147.372 117.758  0.00 97.00      PROA   
ATOM   3639  HA  ARG P 232     -16.857-147.030 117.957  0.00 97.00      PROA   
ATOM   3640  CB  ARG P 232     -15.735-148.884 118.066  0.00 97.00      PROA   
ATOM   3641  HB1 ARG P 232     -15.331-149.073 119.082  0.00 97.00      PROA   
ATOM   3642  HB2 ARG P 232     -14.992-149.308 117.354  0.00 97.00      PROA   
ATOM   3643  CG  ARG P 232     -17.070-149.625 117.877  0.00 97.00      PROA   
ATOM   3644  HG1 ARG P 232     -16.875-150.652 117.490  0.00 97.00      PROA   
ATOM   3645  HG2 ARG P 232     -17.646-149.099 117.088  0.00 97.00      PROA   
ATOM   3646  CD  ARG P 232     -17.895-149.695 119.167  0.00 97.00      PROA   
ATOM   3647  HD1 ARG P 232     -18.918-150.084 118.988  0.00 97.00      PROA   
ATOM   3648  HD2 ARG P 232     -17.959-148.694 119.647  0.00 97.00      PROA   
ATOM   3649  NE  ARG P 232     -17.176-150.694 120.017  0.00 97.00      PROA   
ATOM   3650  HE  ARG P 232     -16.833-151.504 119.549  0.00 97.00      PROA   
ATOM   3651  CZ  ARG P 232     -16.626-150.436 121.220  0.00 97.00      PROA   
ATOM   3652  NH1 ARG P 232     -16.945-149.361 121.954  0.00 97.00      PROA   
ATOM   3653 HH11 ARG P 232     -17.591-148.702 121.583  0.00 97.00      PROA   
ATOM   3654 HH12 ARG P 232     -16.487-149.212 122.826  0.00 97.00      PROA   
ATOM   3655  NH2 ARG P 232     -15.687-151.286 121.678  0.00 97.00      PROA   
ATOM   3656 HH21 ARG P 232     -15.371-152.014 121.075  0.00 97.00      PROA   
ATOM   3657 HH22 ARG P 232     -15.218-151.069 122.529  0.00 97.00      PROA   
ATOM   3658  C   ARG P 232     -14.949-146.590 118.701  0.00 97.00      PROA   
ATOM   3659  O   ARG P 232     -15.407-146.020 119.686  0.00 97.00      PROA   
ATOM   3660  N   GLU P 233     -13.645-146.527 118.400  0.00 97.00      PROA   
ATOM   3661  HN  GLU P 233     -13.283-147.127 117.685  0.00 97.00      PROA   
ATOM   3662  CA  GLU P 233     -12.629-145.768 119.083  0.00 97.00      PROA   
ATOM   3663  HA  GLU P 233     -12.801-145.875 120.145  0.00 97.00      PROA   
ATOM   3664  CB  GLU P 233     -11.232-146.379 118.778  0.00 97.00      PROA   
ATOM   3665  HB1 GLU P 233     -11.124-147.322 119.361  0.00 97.00      PROA   
ATOM   3666  HB2 GLU P 233     -10.450-145.681 119.147  0.00 97.00      PROA   
ATOM   3667  CG  GLU P 233     -10.961-146.677 117.279  0.00 97.00      PROA   
ATOM   3668  HG1 GLU P 233      -9.872-146.555 117.091  0.00 97.00      PROA   
ATOM   3669  HG2 GLU P 233     -11.497-145.949 116.639  0.00 97.00      PROA   
ATOM   3670  CD  GLU P 233     -11.324-148.101 116.842  0.00 97.00      PROA   
ATOM   3671  OE1 GLU P 233     -12.473-148.543 117.078  0.00 97.00      PROA   
ATOM   3672  OE2 GLU P 233     -10.451-148.765 116.225  0.00 97.00      PROA   
ATOM   3673  C   GLU P 233     -12.692-144.265 118.826  0.00 97.00      PROA   
ATOM   3674  O   GLU P 233     -12.126-143.481 119.588  0.00 97.00      PROA   
ATOM   3675  N   ASP P 234     -13.439-143.820 117.787  0.00 97.00      PROA   
ATOM   3676  HN  ASP P 234     -13.807-144.456 117.115  0.00 97.00      PROA   
ATOM   3677  CA  ASP P 234     -13.746-142.423 117.529  0.00 97.00      PROA   
ATOM   3678  HA  ASP P 234     -12.847-141.842 117.685  0.00 97.00      PROA   
ATOM   3679  CB  ASP P 234     -14.254-142.182 116.074  0.00 97.00      PROA   
ATOM   3680  HB1 ASP P 234     -14.426-141.102 115.901  0.00 97.00      PROA   
ATOM   3681  HB2 ASP P 234     -15.223-142.696 115.918  0.00 97.00      PROA   
ATOM   3682  CG  ASP P 234     -13.303-142.642 114.967  0.00 97.00      PROA   
ATOM   3683  OD1 ASP P 234     -12.171-143.111 115.244  0.00 97.00      PROA   
ATOM   3684  OD2 ASP P 234     -13.725-142.494 113.789  0.00 97.00      PROA   
ATOM   3685  C   ASP P 234     -14.838-141.902 118.470  0.00 97.00      PROA   
ATOM   3686  O   ASP P 234     -15.062-140.698 118.561  0.00 97.00      PROA   
ATOM   3687  N   SER P 235     -15.567-142.796 119.184  0.00 97.00      PROA   
ATOM   3688  HN  SER P 235     -15.344-143.765 119.113  0.00 97.00      PROA   
ATOM   3689  CA  SER P 235     -16.720-142.442 120.012  0.00 97.00      PROA   
ATOM   3690  HA  SER P 235     -17.405-141.921 119.356  0.00 97.00      PROA   
ATOM   3691  CB  SER P 235     -17.479-143.680 120.593  0.00 97.00      PROA   
ATOM   3692  HB1 SER P 235     -17.642-144.408 119.772  0.00 97.00      PROA   
ATOM   3693  HB2 SER P 235     -18.470-143.369 120.981  0.00 97.00      PROA   
ATOM   3694  OG  SER P 235     -16.776-144.360 121.634  0.00 97.00      PROA   
ATOM   3695  HG1 SER P 235     -16.259-143.681 122.084  0.00 97.00      PROA   
ATOM   3696  C   SER P 235     -16.390-141.505 121.169  0.00 97.00      PROA   
ATOM   3697  O   SER P 235     -15.735-141.892 122.137  0.00 97.00      PROA   
ATOM   3698  N   GLY P 236     -16.851-140.237 121.127  0.00 97.00      PROA   
ATOM   3699  HN  GLY P 236     -17.363-139.876 120.350  0.00 97.00      PROA   
ATOM   3700  CA  GLY P 236     -16.542-139.362 122.238  0.00 97.00      PROA   
ATOM   3701  HA1 GLY P 236     -15.467-139.330 122.351  0.00 97.00      PROA   
ATOM   3702  HA2 GLY P 236     -17.061-139.729 123.113  0.00 97.00      PROA   
ATOM   3703  C   GLY P 236     -17.009-137.966 122.010  0.00 97.00      PROA   
ATOM   3704  O   GLY P 236     -18.064-137.727 121.437  0.00 97.00      PROA   
ATOM   3705  N   LEU P 237     -16.209-136.996 122.497  0.00 97.00      PROA   
ATOM   3706  HN  LEU P 237     -15.331-137.215 122.913  0.00 97.00      PROA   
ATOM   3707  CA  LEU P 237     -16.562-135.603 122.532  0.00 97.00      PROA   
ATOM   3708  HA  LEU P 237     -17.573-135.462 122.176  0.00 97.00      PROA   
ATOM   3709  CB  LEU P 237     -16.440-135.025 123.959  0.00 97.00      PROA   
ATOM   3710  HB1 LEU P 237     -16.723-133.956 123.926  0.00 97.00      PROA   
ATOM   3711  HB2 LEU P 237     -15.383-135.090 124.302  0.00 97.00      PROA   
ATOM   3712  CG  LEU P 237     -17.335-135.670 125.043  0.00 97.00      PROA   
ATOM   3713  HG  LEU P 237     -17.091-136.755 125.122  0.00 97.00      PROA   
ATOM   3714  CD1 LEU P 237     -17.042-135.014 126.404  0.00 97.00      PROA   
ATOM   3715 HD11 LEU P 237     -17.247-133.924 126.347  0.00 97.00      PROA   
ATOM   3716 HD12 LEU P 237     -15.974-135.146 126.676  0.00 97.00      PROA   
ATOM   3717 HD13 LEU P 237     -17.675-135.455 127.202  0.00 97.00      PROA   
ATOM   3718  CD2 LEU P 237     -18.826-135.533 124.697  0.00 97.00      PROA   
ATOM   3719 HD21 LEU P 237     -19.051-136.070 123.756  0.00 97.00      PROA   
ATOM   3720 HD22 LEU P 237     -19.088-134.461 124.569  0.00 97.00      PROA   
ATOM   3721 HD23 LEU P 237     -19.460-135.959 125.502  0.00 97.00      PROA   
ATOM   3722  C   LEU P 237     -15.641-134.855 121.597  0.00 97.00      PROA   
ATOM   3723  O   LEU P 237     -14.451-135.141 121.513  0.00 97.00      PROA   
ATOM   3724  N   TYR P 238     -16.214-133.906 120.825  0.00 97.00      PROA   
ATOM   3725  HN  TYR P 238     -17.196-133.738 120.902  0.00 97.00      PROA   
ATOM   3726  CA  TYR P 238     -15.550-133.176 119.767  0.00 97.00      PROA   
ATOM   3727  HA  TYR P 238     -14.484-133.357 119.808  0.00 97.00      PROA   
ATOM   3728  CB  TYR P 238     -16.111-133.546 118.368  0.00 97.00      PROA   
ATOM   3729  HB1 TYR P 238     -15.768-132.835 117.586  0.00 97.00      PROA   
ATOM   3730  HB2 TYR P 238     -17.224-133.535 118.386  0.00 97.00      PROA   
ATOM   3731  CG  TYR P 238     -15.659-134.924 117.975  0.00 97.00      PROA   
ATOM   3732  CD1 TYR P 238     -16.316-136.072 118.457  0.00 97.00      PROA   
ATOM   3733  HD1 TYR P 238     -17.153-135.967 119.132  0.00 97.00      PROA   
ATOM   3734  CE1 TYR P 238     -15.895-137.350 118.068  0.00 97.00      PROA   
ATOM   3735  HE1 TYR P 238     -16.404-138.225 118.445  0.00 97.00      PROA   
ATOM   3736  CZ  TYR P 238     -14.830-137.482 117.169  0.00 97.00      PROA   
ATOM   3737  OH  TYR P 238     -14.386-138.748 116.755  0.00 97.00      PROA   
ATOM   3738  HH  TYR P 238     -14.737-139.400 117.371  0.00 97.00      PROA   
ATOM   3739  CD2 TYR P 238     -14.590-135.077 117.076  0.00 97.00      PROA   
ATOM   3740  HD2 TYR P 238     -14.083-134.206 116.688  0.00 97.00      PROA   
ATOM   3741  CE2 TYR P 238     -14.182-136.351 116.672  0.00 97.00      PROA   
ATOM   3742  HE2 TYR P 238     -13.354-136.464 115.986  0.00 97.00      PROA   
ATOM   3743  C   TYR P 238     -15.763-131.695 119.938  0.00 97.00      PROA   
ATOM   3744  O   TYR P 238     -16.871-131.249 120.213  0.00 97.00      PROA   
ATOM   3745  N   TRP P 239     -14.707-130.875 119.741  0.00 97.00      PROA   
ATOM   3746  HN  TRP P 239     -13.793-131.230 119.562  0.00 97.00      PROA   
ATOM   3747  CA  TRP P 239     -14.865-129.436 119.763  0.00 97.00      PROA   
ATOM   3748  HA  TRP P 239     -15.870-129.191 119.446  0.00 97.00      PROA   
ATOM   3749  CB  TRP P 239     -14.647-128.809 121.172  0.00 97.00      PROA   
ATOM   3750  HB1 TRP P 239     -15.418-129.254 121.834  0.00 97.00      PROA   
ATOM   3751  HB2 TRP P 239     -14.861-127.720 121.140  0.00 97.00      PROA   
ATOM   3752  CG  TRP P 239     -13.320-129.031 121.831  0.00 97.00      PROA   
ATOM   3753  CD1 TRP P 239     -12.946-130.169 122.493  0.00 97.00      PROA   
ATOM   3754  HD1 TRP P 239     -13.554-131.055 122.557  0.00 97.00      PROA   
ATOM   3755  NE1 TRP P 239     -11.722-129.994 123.075  0.00 97.00      PROA   
ATOM   3756  HE1 TRP P 239     -11.276-130.631 123.666  0.00 97.00      PROA   
ATOM   3757  CE2 TRP P 239     -11.262-128.742 122.792  0.00 97.00      PROA   
ATOM   3758  CD2 TRP P 239     -12.245-128.095 122.006  0.00 97.00      PROA   
ATOM   3759  CE3 TRP P 239     -12.036-126.782 121.589  0.00 97.00      PROA   
ATOM   3760  HE3 TRP P 239     -12.772-126.260 120.995  0.00 97.00      PROA   
ATOM   3761  CZ3 TRP P 239     -10.834-126.158 121.931  0.00 97.00      PROA   
ATOM   3762  HZ3 TRP P 239     -10.629-125.161 121.575  0.00 97.00      PROA   
ATOM   3763  CZ2 TRP P 239     -10.076-128.116 123.144  0.00 97.00      PROA   
ATOM   3764  HZ2 TRP P 239      -9.323-128.629 123.721  0.00 97.00      PROA   
ATOM   3765  CH2 TRP P 239      -9.870-126.812 122.695  0.00 97.00      PROA   
ATOM   3766  HH2 TRP P 239      -8.937-126.311 122.913  0.00 97.00      PROA   
ATOM   3767  C   TRP P 239     -13.952-128.810 118.742  0.00 97.00      PROA   
ATOM   3768  O   TRP P 239     -12.977-129.408 118.292  0.00 97.00      PROA   
ATOM   3769  N   CYS P 240     -14.293-127.566 118.342  0.00 97.00      PROA   
ATOM   3770  HN  CYS P 240     -15.123-127.147 118.706  0.00 97.00      PROA   
ATOM   3771  CA  CYS P 240     -13.542-126.778 117.389  0.00 97.00      PROA   
ATOM   3772  HA  CYS P 240     -12.573-127.234 117.266  0.00 97.00      PROA   
ATOM   3773  CB  CYS P 240     -14.229-126.691 115.995  0.00 97.00      PROA   
ATOM   3774  HB1 CYS P 240     -14.172-127.710 115.555  0.00 97.00      PROA   
ATOM   3775  HB2 CYS P 240     -13.657-126.019 115.319  0.00 97.00      PROA   
ATOM   3776  SG  CYS P 240     -15.987-126.204 116.068  0.00 97.00      PROA   
ATOM   3777  C   CYS P 240     -13.292-125.392 117.943  0.00 97.00      PROA   
ATOM   3778  O   CYS P 240     -13.992-124.895 118.818  0.00 97.00      PROA   
ATOM   3779  N   GLU P 241     -12.228-124.732 117.450  0.00 97.00      PROA   
ATOM   3780  HN  GLU P 241     -11.641-125.155 116.765  0.00 97.00      PROA   
ATOM   3781  CA  GLU P 241     -11.785-123.455 117.958  0.00 97.00      PROA   
ATOM   3782  HA  GLU P 241     -12.486-123.083 118.693  0.00 97.00      PROA   
ATOM   3783  CB  GLU P 241     -10.429-123.620 118.677  0.00 97.00      PROA   
ATOM   3784  HB1 GLU P 241      -9.728-124.162 118.008  0.00 97.00      PROA   
ATOM   3785  HB2 GLU P 241     -10.644-124.292 119.540  0.00 97.00      PROA   
ATOM   3786  CG  GLU P 241      -9.752-122.322 119.157  0.00 97.00      PROA   
ATOM   3787  HG1 GLU P 241     -10.506-121.641 119.607  0.00 97.00      PROA   
ATOM   3788  HG2 GLU P 241      -9.253-121.804 118.312  0.00 97.00      PROA   
ATOM   3789  CD  GLU P 241      -8.712-122.598 120.232  0.00 97.00      PROA   
ATOM   3790  OE1 GLU P 241      -8.498-123.784 120.587  0.00 97.00      PROA   
ATOM   3791  OE2 GLU P 241      -8.150-121.600 120.754  0.00 97.00      PROA   
ATOM   3792  C   GLU P 241     -11.748-122.427 116.855  0.00 97.00      PROA   
ATOM   3793  O   GLU P 241     -11.429-122.735 115.709  0.00 97.00      PROA   
ATOM   3794  N   ALA P 242     -12.121-121.166 117.188  0.00 97.00      PROA   
ATOM   3795  HN  ALA P 242     -12.409-120.945 118.115  0.00 97.00      PROA   
ATOM   3796  CA  ALA P 242     -12.175-120.077 116.241  0.00 97.00      PROA   
ATOM   3797  HA  ALA P 242     -11.490-120.275 115.427  0.00 97.00      PROA   
ATOM   3798  CB  ALA P 242     -13.601-119.886 115.691  0.00 97.00      PROA   
ATOM   3799  HB1 ALA P 242     -14.311-119.669 116.518  0.00 97.00      PROA   
ATOM   3800  HB2 ALA P 242     -13.934-120.821 115.189  0.00 97.00      PROA   
ATOM   3801  HB3 ALA P 242     -13.642-119.061 114.951  0.00 97.00      PROA   
ATOM   3802  C   ALA P 242     -11.723-118.808 116.929  0.00 97.00      PROA   
ATOM   3803  O   ALA P 242     -12.008-118.581 118.103  0.00 97.00      PROA   
ATOM   3804  N   ALA P 243     -10.965-117.951 116.205  0.00 97.00      PROA   
ATOM   3805  HN  ALA P 243     -10.725-118.140 115.258  0.00 97.00      PROA   
ATOM   3806  CA  ALA P 243     -10.318-116.806 116.797  0.00 97.00      PROA   
ATOM   3807  HA  ALA P 243     -10.958-116.382 117.559  0.00 97.00      PROA   
ATOM   3808  CB  ALA P 243      -8.956-117.216 117.404  0.00 97.00      PROA   
ATOM   3809  HB1 ALA P 243      -8.294-117.646 116.622  0.00 97.00      PROA   
ATOM   3810  HB2 ALA P 243      -9.110-117.995 118.182  0.00 97.00      PROA   
ATOM   3811  HB3 ALA P 243      -8.438-116.354 117.874  0.00 97.00      PROA   
ATOM   3812  C   ALA P 243     -10.075-115.741 115.748  0.00 97.00      PROA   
ATOM   3813  O   ALA P 243     -10.139-115.985 114.545  0.00 97.00      PROA   
ATOM   3814  N   THR P 244      -9.785-114.502 116.210  0.00 97.00      PROA   
ATOM   3815  HN  THR P 244      -9.847-114.317 117.191  0.00 97.00      PROA   
ATOM   3816  CA  THR P 244      -9.143-113.445 115.445  0.00 97.00      PROA   
ATOM   3817  HA  THR P 244      -9.692-113.294 114.525  0.00 97.00      PROA   
ATOM   3818  CB  THR P 244      -9.082-112.143 116.227  0.00 97.00      PROA   
ATOM   3819  HB  THR P 244      -8.470-111.391 115.690  0.00 97.00      PROA   
ATOM   3820  OG1 THR P 244      -8.505-112.378 117.498  0.00 97.00      PROA   
ATOM   3821  HG1 THR P 244      -7.768-112.973 117.336  0.00 97.00      PROA   
ATOM   3822  CG2 THR P 244     -10.477-111.527 116.436  0.00 97.00      PROA   
ATOM   3823 HG21 THR P 244     -11.158-112.236 116.948  0.00 97.00      PROA   
ATOM   3824 HG22 THR P 244     -10.922-111.238 115.464  0.00 97.00      PROA   
ATOM   3825 HG23 THR P 244     -10.386-110.613 117.065  0.00 97.00      PROA   
ATOM   3826  C   THR P 244      -7.704-113.829 115.098  0.00 97.00      PROA   
ATOM   3827  O   THR P 244      -7.002-114.405 115.925  0.00 97.00      PROA   
ATOM   3828  N   GLU P 245      -7.230-113.458 113.885  0.00 97.00      PROA   
ATOM   3829  HN  GLU P 245      -7.812-112.926 113.274  0.00 97.00      PROA   
ATOM   3830  CA  GLU P 245      -5.929-113.753 113.292  0.00 97.00      PROA   
ATOM   3831  HA  GLU P 245      -5.829-114.821 113.159  0.00 97.00      PROA   
ATOM   3832  CB  GLU P 245      -5.969-112.996 111.931  0.00 97.00      PROA   
ATOM   3833  HB1 GLU P 245      -5.790-111.913 112.112  0.00 97.00      PROA   
ATOM   3834  HB2 GLU P 245      -7.025-113.091 111.578  0.00 97.00      PROA   
ATOM   3835  CG  GLU P 245      -5.025-113.464 110.805  0.00 97.00      PROA   
ATOM   3836  HG1 GLU P 245      -4.560-114.430 111.084  0.00 97.00      PROA   
ATOM   3837  HG2 GLU P 245      -4.218-112.715 110.664  0.00 97.00      PROA   
ATOM   3838  CD  GLU P 245      -5.714-113.643 109.442  0.00 97.00      PROA   
ATOM   3839  OE1 GLU P 245      -6.784-113.036 109.190  0.00 97.00      PROA   
ATOM   3840  OE2 GLU P 245      -5.148-114.407 108.621  0.00 97.00      PROA   
ATOM   3841  C   GLU P 245      -4.788-113.238 114.173  0.00 97.00      PROA   
ATOM   3842  O   GLU P 245      -3.802-113.915 114.459  0.00 97.00      PROA   
ATOM   3843  N   ASP P 246      -4.992-112.015 114.672  0.00 97.00      PROA   
ATOM   3844  HN  ASP P 246      -5.782-111.510 114.325  0.00 97.00      PROA   
ATOM   3845  CA  ASP P 246      -4.226-111.199 115.577  0.00 97.00      PROA   
ATOM   3846  HA  ASP P 246      -3.201-111.181 115.232  0.00 97.00      PROA   
ATOM   3847  CB  ASP P 246      -4.828-109.754 115.479  0.00 97.00      PROA   
ATOM   3848  HB1 ASP P 246      -4.421-109.254 114.571  0.00 97.00      PROA   
ATOM   3849  HB2 ASP P 246      -4.549-109.133 116.352  0.00 97.00      PROA   
ATOM   3850  CG  ASP P 246      -6.361-109.767 115.324  0.00 97.00      PROA   
ATOM   3851  OD1 ASP P 246      -6.870-110.092 114.216  0.00 97.00      PROA   
ATOM   3852  OD2 ASP P 246      -7.050-109.511 116.339  0.00 97.00      PROA   
ATOM   3853  C   ASP P 246      -4.193-111.698 117.033  0.00 97.00      PROA   
ATOM   3854  O   ASP P 246      -3.355-111.258 117.819  0.00 97.00      PROA   
ATOM   3855  N   GLY P 247      -5.077-112.641 117.442  0.00 97.00      PROA   
ATOM   3856  HN  GLY P 247      -5.681-113.058 116.765  0.00 97.00      PROA   
ATOM   3857  CA  GLY P 247      -5.080-113.226 118.788  0.00 97.00      PROA   
ATOM   3858  HA1 GLY P 247      -4.062-113.449 119.076  0.00 97.00      PROA   
ATOM   3859  HA2 GLY P 247      -5.693-114.115 118.748  0.00 97.00      PROA   
ATOM   3860  C   GLY P 247      -5.670-112.345 119.864  0.00 97.00      PROA   
ATOM   3861  O   GLY P 247      -5.506-112.596 121.058  0.00 97.00      PROA   
ATOM   3862  N   ASN P 248      -6.398-111.286 119.464  0.00 97.00      PROA   
ATOM   3863  HN  ASN P 248      -6.452-111.063 118.494  0.00 97.00      PROA   
ATOM   3864  CA  ASN P 248      -7.188-110.461 120.353  0.00 97.00      PROA   
ATOM   3865  HA  ASN P 248      -6.542-110.118 121.148  0.00 97.00      PROA   
ATOM   3866  CB  ASN P 248      -7.760-109.254 119.570  0.00 97.00      PROA   
ATOM   3867  HB1 ASN P 248      -8.598-108.768 120.110  0.00 97.00      PROA   
ATOM   3868  HB2 ASN P 248      -8.123-109.585 118.574  0.00 97.00      PROA   
ATOM   3869  CG  ASN P 248      -6.640-108.215 119.446  0.00 97.00      PROA   
ATOM   3870  OD1 ASN P 248      -5.914-107.962 120.414  0.00 97.00      PROA   
ATOM   3871  ND2 ASN P 248      -6.456-107.631 118.234  0.00 97.00      PROA   
ATOM   3872 HD21 ASN P 248      -5.699-106.991 118.133  0.00 97.00      PROA   
ATOM   3873 HD22 ASN P 248      -6.882-108.055 117.432  0.00 97.00      PROA   
ATOM   3874  C   ASN P 248      -8.305-111.224 121.037  0.00 97.00      PROA   
ATOM   3875  O   ASN P 248      -8.485-111.115 122.249  0.00 97.00      PROA   
ATOM   3876  N   VAL P 249      -9.048-112.047 120.269  0.00 97.00      PROA   
ATOM   3877  HN  VAL P 249      -8.867-112.104 119.289  0.00 97.00      PROA   
ATOM   3878  CA  VAL P 249     -10.200-112.784 120.737  0.00 97.00      PROA   
ATOM   3879  HA  VAL P 249     -10.239-112.763 121.817  0.00 97.00      PROA   
ATOM   3880  CB  VAL P 249     -11.505-112.227 120.175  0.00 97.00      PROA   
ATOM   3881  HB  VAL P 249     -11.531-112.354 119.070  0.00 97.00      PROA   
ATOM   3882  CG1 VAL P 249     -12.716-112.969 120.786  0.00 97.00      PROA   
ATOM   3883 HG11 VAL P 249     -12.704-112.880 121.893  0.00 97.00      PROA   
ATOM   3884 HG12 VAL P 249     -12.722-114.044 120.513  0.00 97.00      PROA   
ATOM   3885 HG13 VAL P 249     -13.657-112.517 120.412  0.00 97.00      PROA   
ATOM   3886  CG2 VAL P 249     -11.590-110.713 120.464  0.00 97.00      PROA   
ATOM   3887 HG21 VAL P 249     -10.740-110.153 120.023  0.00 97.00      PROA   
ATOM   3888 HG22 VAL P 249     -11.611-110.530 121.559  0.00 97.00      PROA   
ATOM   3889 HG23 VAL P 249     -12.517-110.302 120.017  0.00 97.00      PROA   
ATOM   3890  C   VAL P 249     -10.066-114.220 120.288  0.00 97.00      PROA   
ATOM   3891  O   VAL P 249      -9.915-114.500 119.104  0.00 97.00      PROA   
ATOM   3892  N   LEU P 250     -10.160-115.180 121.232  0.00 97.00      PROA   
ATOM   3893  HN  LEU P 250     -10.247-114.948 122.196  0.00 97.00      PROA   
ATOM   3894  CA  LEU P 250     -10.297-116.584 120.919  0.00 97.00      PROA   
ATOM   3895  HA  LEU P 250     -10.493-116.687 119.861  0.00 97.00      PROA   
ATOM   3896  CB  LEU P 250      -9.062-117.493 121.206  0.00 97.00      PROA   
ATOM   3897  HB1 LEU P 250      -8.303-117.227 120.435  0.00 97.00      PROA   
ATOM   3898  HB2 LEU P 250      -9.346-118.551 121.013  0.00 97.00      PROA   
ATOM   3899  CG  LEU P 250      -8.319-117.438 122.575  0.00 97.00      PROA   
ATOM   3900  HG  LEU P 250      -7.446-118.127 122.439  0.00 97.00      PROA   
ATOM   3901  CD1 LEU P 250      -7.716-116.066 122.935  0.00 97.00      PROA   
ATOM   3902 HD11 LEU P 250      -8.513-115.361 123.251  0.00 97.00      PROA   
ATOM   3903 HD12 LEU P 250      -7.178-115.637 122.063  0.00 97.00      PROA   
ATOM   3904 HD13 LEU P 250      -7.003-116.175 123.780  0.00 97.00      PROA   
ATOM   3905  CD2 LEU P 250      -9.119-118.016 123.756  0.00 97.00      PROA   
ATOM   3906 HD21 LEU P 250      -9.577-118.987 123.476  0.00 97.00      PROA   
ATOM   3907 HD22 LEU P 250      -9.918-117.314 124.068  0.00 97.00      PROA   
ATOM   3908 HD23 LEU P 250      -8.450-118.175 124.628  0.00 97.00      PROA   
ATOM   3909  C   LEU P 250     -11.560-117.045 121.592  0.00 97.00      PROA   
ATOM   3910  O   LEU P 250     -11.836-116.705 122.740  0.00 97.00      PROA   
ATOM   3911  N   LYS P 251     -12.414-117.779 120.847  0.00 97.00      PROA   
ATOM   3912  HN  LYS P 251     -12.206-118.031 119.903  0.00 97.00      PROA   
ATOM   3913  CA  LYS P 251     -13.748-118.063 121.306  0.00 97.00      PROA   
ATOM   3914  HA  LYS P 251     -13.806-117.961 122.380  0.00 97.00      PROA   
ATOM   3915  CB  LYS P 251     -14.745-117.073 120.682  0.00 97.00      PROA   
ATOM   3916  HB1 LYS P 251     -14.843-117.214 119.585  0.00 97.00      PROA   
ATOM   3917  HB2 LYS P 251     -14.289-116.065 120.833  0.00 97.00      PROA   
ATOM   3918  CG  LYS P 251     -16.111-117.079 121.378  0.00 97.00      PROA   
ATOM   3919  HG1 LYS P 251     -16.079-117.736 122.277  0.00 97.00      PROA   
ATOM   3920  HG2 LYS P 251     -16.850-117.520 120.681  0.00 97.00      PROA   
ATOM   3921  CD  LYS P 251     -16.550-115.673 121.824  0.00 97.00      PROA   
ATOM   3922  HD1 LYS P 251     -15.814-115.303 122.573  0.00 97.00      PROA   
ATOM   3923  HD2 LYS P 251     -17.541-115.745 122.325  0.00 97.00      PROA   
ATOM   3924  CE  LYS P 251     -16.641-114.674 120.659  0.00 97.00      PROA   
ATOM   3925  HE1 LYS P 251     -17.361-115.060 119.908  0.00 97.00      PROA   
ATOM   3926  HE2 LYS P 251     -15.656-114.526 120.166  0.00 97.00      PROA   
ATOM   3927  NZ  LYS P 251     -17.110-113.342 121.121  0.00 97.00      PROA   
ATOM   3928  HZ1 LYS P 251     -16.537-113.007 121.919  0.00 97.00      PROA   
ATOM   3929  HZ2 LYS P 251     -18.111-113.384 121.411  0.00 97.00      PROA   
ATOM   3930  HZ3 LYS P 251     -16.999-112.637 120.369  0.00 97.00      PROA   
ATOM   3931  C   LYS P 251     -14.071-119.493 120.965  0.00 97.00      PROA   
ATOM   3932  O   LYS P 251     -14.648-119.817 119.929  0.00 97.00      PROA   
ATOM   3933  N   ARG P 252     -13.661-120.400 121.872  0.00 97.00      PROA   
ATOM   3934  HN  ARG P 252     -13.205-120.091 122.705  0.00 97.00      PROA   
ATOM   3935  CA  ARG P 252     -13.842-121.829 121.758  0.00 97.00      PROA   
ATOM   3936  HA  ARG P 252     -13.438-122.113 120.797  0.00 97.00      PROA   
ATOM   3937  CB  ARG P 252     -13.020-122.561 122.848  0.00 97.00      PROA   
ATOM   3938  HB1 ARG P 252     -13.284-123.641 122.864  0.00 97.00      PROA   
ATOM   3939  HB2 ARG P 252     -13.273-122.134 123.844  0.00 97.00      PROA   
ATOM   3940  CG  ARG P 252     -11.498-122.457 122.621  0.00 97.00      PROA   
ATOM   3941  HG1 ARG P 252     -11.176-121.392 122.578  0.00 97.00      PROA   
ATOM   3942  HG2 ARG P 252     -11.281-122.908 121.625  0.00 97.00      PROA   
ATOM   3943  CD  ARG P 252     -10.672-123.174 123.703  0.00 97.00      PROA   
ATOM   3944  HD1 ARG P 252     -11.058-124.201 123.865  0.00 97.00      PROA   
ATOM   3945  HD2 ARG P 252     -10.694-122.598 124.653  0.00 97.00      PROA   
ATOM   3946  NE  ARG P 252      -9.280-123.284 123.174  0.00 97.00      PROA   
ATOM   3947  HE  ARG P 252      -9.154-123.368 122.184  0.00 97.00      PROA   
ATOM   3948  CZ  ARG P 252      -8.147-122.968 123.825  0.00 97.00      PROA   
ATOM   3949  NH1 ARG P 252      -8.023-123.063 125.145  0.00 97.00      PROA   
ATOM   3950 HH11 ARG P 252      -8.754-123.540 125.620  0.00 97.00      PROA   
ATOM   3951 HH12 ARG P 252      -7.099-123.007 125.508  0.00 97.00      PROA   
ATOM   3952  NH2 ARG P 252      -7.109-122.572 123.068  0.00 97.00      PROA   
ATOM   3953 HH21 ARG P 252      -7.341-122.379 122.111  0.00 97.00      PROA   
ATOM   3954 HH22 ARG P 252      -6.307-122.158 123.482  0.00 97.00      PROA   
ATOM   3955  C   ARG P 252     -15.292-122.296 121.757  0.00 97.00      PROA   
ATOM   3956  O   ARG P 252     -16.137-121.738 122.455  0.00 97.00      PROA   
ATOM   3957  N   SER P 253     -15.618-123.356 120.970  0.00 97.00      PROA   
ATOM   3958  HN  SER P 253     -14.952-123.776 120.355  0.00 97.00      PROA   
ATOM   3959  CA  SER P 253     -16.908-124.021 121.084  0.00 97.00      PROA   
ATOM   3960  HA  SER P 253     -17.652-123.247 121.179  0.00 97.00      PROA   
ATOM   3961  CB  SER P 253     -17.345-124.838 119.835  0.00 97.00      PROA   
ATOM   3962  HB1 SER P 253     -17.477-124.147 118.975  0.00 97.00      PROA   
ATOM   3963  HB2 SER P 253     -18.321-125.334 120.025  0.00 97.00      PROA   
ATOM   3964  OG  SER P 253     -16.405-125.838 119.477  0.00 97.00      PROA   
ATOM   3965  HG1 SER P 253     -15.591-125.372 119.253  0.00 97.00      PROA   
ATOM   3966  C   SER P 253     -16.930-124.926 122.315  0.00 97.00      PROA   
ATOM   3967  O   SER P 253     -15.921-125.571 122.601  0.00 97.00      PROA   
ATOM   3968  N   PRO P 254     -18.018-125.028 123.078  0.00 97.00      PROA   
ATOM   3969  CD  PRO P 254     -19.044-123.985 123.173  0.00 97.00      PROA   
ATOM   3970  HD1 PRO P 254     -19.734-124.087 122.307  0.00 97.00      PROA   
ATOM   3971  HD2 PRO P 254     -18.596-122.965 123.191  0.00 97.00      PROA   
ATOM   3972  CA  PRO P 254     -18.301-126.154 123.972  0.00 97.00      PROA   
ATOM   3973  HA  PRO P 254     -17.531-126.153 124.730  0.00 97.00      PROA   
ATOM   3974  CB  PRO P 254     -19.696-125.824 124.538  0.00 97.00      PROA   
ATOM   3975  HB1 PRO P 254     -19.833-126.216 125.565  0.00 97.00      PROA   
ATOM   3976  HB2 PRO P 254     -20.493-126.235 123.879  0.00 97.00      PROA   
ATOM   3977  CG  PRO P 254     -19.769-124.292 124.481  0.00 97.00      PROA   
ATOM   3978  HG1 PRO P 254     -20.807-123.906 124.495  0.00 97.00      PROA   
ATOM   3979  HG2 PRO P 254     -19.198-123.856 125.331  0.00 97.00      PROA   
ATOM   3980  C   PRO P 254     -18.263-127.523 123.293  0.00 97.00      PROA   
ATOM   3981  O   PRO P 254     -18.595-127.606 122.112  0.00 97.00      PROA   
ATOM   3982  N   GLU P 255     -17.867-128.606 124.014  0.00 97.00      PROA   
ATOM   3983  HN  GLU P 255     -17.548-128.517 124.955  0.00 97.00      PROA   
ATOM   3984  CA  GLU P 255     -17.830-129.960 123.484  0.00 97.00      PROA   
ATOM   3985  HA  GLU P 255     -17.181-129.936 122.623  0.00 97.00      PROA   
ATOM   3986  CB  GLU P 255     -17.229-130.993 124.481  0.00 97.00      PROA   
ATOM   3987  HB1 GLU P 255     -17.274-131.979 123.972  0.00 97.00      PROA   
ATOM   3988  HB2 GLU P 255     -17.866-131.061 125.390  0.00 97.00      PROA   
ATOM   3989  CG  GLU P 255     -15.760-130.719 124.902  0.00 97.00      PROA   
ATOM   3990  HG1 GLU P 255     -15.737-130.224 125.895  0.00 97.00      PROA   
ATOM   3991  HG2 GLU P 255     -15.274-130.044 124.167  0.00 97.00      PROA   
ATOM   3992  CD  GLU P 255     -14.908-131.991 124.967  0.00 97.00      PROA   
ATOM   3993  OE1 GLU P 255     -14.444-132.355 126.080  0.00 97.00      PROA   
ATOM   3994  OE2 GLU P 255     -14.690-132.601 123.888  0.00 97.00      PROA   
ATOM   3995  C   GLU P 255     -19.176-130.492 122.992  0.00 97.00      PROA   
ATOM   3996  O   GLU P 255     -20.222-130.281 123.603  0.00 97.00      PROA   
ATOM   3997  N   LEU P 256     -19.148-131.217 121.851  0.00 97.00      PROA   
ATOM   3998  HN  LEU P 256     -18.289-131.321 121.351  0.00 97.00      PROA   
ATOM   3999  CA  LEU P 256     -20.303-131.789 121.195  0.00 97.00      PROA   
ATOM   4000  HA  LEU P 256     -21.183-131.600 121.791  0.00 97.00      PROA   
ATOM   4001  CB  LEU P 256     -20.445-131.145 119.787  0.00 97.00      PROA   
ATOM   4002  HB1 LEU P 256     -19.559-131.396 119.166  0.00 97.00      PROA   
ATOM   4003  HB2 LEU P 256     -20.411-130.043 119.959  0.00 97.00      PROA   
ATOM   4004  CG  LEU P 256     -21.740-131.416 118.978  0.00 97.00      PROA   
ATOM   4005  HG  LEU P 256     -21.788-130.612 118.201  0.00 97.00      PROA   
ATOM   4006  CD1 LEU P 256     -21.709-132.745 118.202  0.00 97.00      PROA   
ATOM   4007 HD11 LEU P 256     -21.748-133.605 118.897  0.00 97.00      PROA   
ATOM   4008 HD12 LEU P 256     -20.782-132.822 117.597  0.00 97.00      PROA   
ATOM   4009 HD13 LEU P 256     -22.584-132.814 117.523  0.00 97.00      PROA   
ATOM   4010  CD2 LEU P 256     -23.019-131.286 119.825  0.00 97.00      PROA   
ATOM   4011 HD21 LEU P 256     -23.038-130.304 120.343  0.00 97.00      PROA   
ATOM   4012 HD22 LEU P 256     -23.069-132.095 120.583  0.00 97.00      PROA   
ATOM   4013 HD23 LEU P 256     -23.915-131.361 119.174  0.00 97.00      PROA   
ATOM   4014  C   LEU P 256     -20.083-133.287 121.121  0.00 97.00      PROA   
ATOM   4015  O   LEU P 256     -19.015-133.750 120.736  0.00 97.00      PROA   
ATOM   4016  N   GLU P 257     -21.089-134.105 121.514  0.00 97.00      PROA   
ATOM   4017  HN  GLU P 257     -21.971-133.742 121.801  0.00 97.00      PROA   
ATOM   4018  CA  GLU P 257     -20.934-135.545 121.606  0.00 97.00      PROA   
ATOM   4019  HA  GLU P 257     -19.910-135.765 121.864  0.00 97.00      PROA   
ATOM   4020  CB  GLU P 257     -21.843-136.159 122.704  0.00 97.00      PROA   
ATOM   4021  HB1 GLU P 257     -22.915-136.040 122.442  0.00 97.00      PROA   
ATOM   4022  HB2 GLU P 257     -21.675-135.550 123.625  0.00 97.00      PROA   
ATOM   4023  CG  GLU P 257     -21.499-137.622 123.077  0.00 97.00      PROA   
ATOM   4024  HG1 GLU P 257     -21.488-137.716 124.184  0.00 97.00      PROA   
ATOM   4025  HG2 GLU P 257     -20.494-137.901 122.701  0.00 97.00      PROA   
ATOM   4026  CD  GLU P 257     -22.510-138.633 122.553  0.00 97.00      PROA   
ATOM   4027  OE1 GLU P 257     -22.582-138.807 121.318  0.00 97.00      PROA   
ATOM   4028  OE2 GLU P 257     -23.196-139.276 123.384  0.00 97.00      PROA   
ATOM   4029  C   GLU P 257     -21.224-136.210 120.279  0.00 97.00      PROA   
ATOM   4030  O   GLU P 257     -22.231-135.935 119.629  0.00 97.00      PROA   
ATOM   4031  N   LEU P 258     -20.319-137.123 119.858  0.00 97.00      PROA   
ATOM   4032  HN  LEU P 258     -19.498-137.291 120.401  0.00 97.00      PROA   
ATOM   4033  CA  LEU P 258     -20.466-137.923 118.664  0.00 97.00      PROA   
ATOM   4034  HA  LEU P 258     -21.516-137.987 118.419  0.00 97.00      PROA   
ATOM   4035  CB  LEU P 258     -19.697-137.366 117.437  0.00 97.00      PROA   
ATOM   4036  HB1 LEU P 258     -19.789-138.063 116.575  0.00 97.00      PROA   
ATOM   4037  HB2 LEU P 258     -18.622-137.297 117.702  0.00 97.00      PROA   
ATOM   4038  CG  LEU P 258     -20.156-135.965 116.962  0.00 97.00      PROA   
ATOM   4039  HG  LEU P 258     -20.194-135.289 117.847  0.00 97.00      PROA   
ATOM   4040  CD1 LEU P 258     -19.139-135.355 115.984  0.00 97.00      PROA   
ATOM   4041 HD11 LEU P 258     -19.071-135.978 115.067  0.00 97.00      PROA   
ATOM   4042 HD12 LEU P 258     -18.135-135.299 116.450  0.00 97.00      PROA   
ATOM   4043 HD13 LEU P 258     -19.456-134.329 115.699  0.00 97.00      PROA   
ATOM   4044  CD2 LEU P 258     -21.554-135.992 116.317  0.00 97.00      PROA   
ATOM   4045 HD21 LEU P 258     -22.313-136.369 117.032  0.00 97.00      PROA   
ATOM   4046 HD22 LEU P 258     -21.549-136.647 115.421  0.00 97.00      PROA   
ATOM   4047 HD23 LEU P 258     -21.847-134.968 116.002  0.00 97.00      PROA   
ATOM   4048  C   LEU P 258     -19.997-139.333 118.960  0.00 97.00      PROA   
ATOM   4049  O   LEU P 258     -18.929-139.768 118.533  0.00 97.00      PROA   
ATOM   4050  N   GLN P 259     -20.808-140.108 119.713  0.00 97.00      PROA   
ATOM   4051  HN  GLN P 259     -21.574-139.694 120.210  0.00 97.00      PROA   
ATOM   4052  CA  GLN P 259     -20.684-141.547 119.815  0.00 97.00      PROA   
ATOM   4053  HA  GLN P 259     -19.672-141.734 120.136  0.00 97.00      PROA   
ATOM   4054  CB  GLN P 259     -21.629-142.178 120.874  0.00 97.00      PROA   
ATOM   4055  HB1 GLN P 259     -21.739-143.270 120.686  0.00 97.00      PROA   
ATOM   4056  HB2 GLN P 259     -22.635-141.715 120.765  0.00 97.00      PROA   
ATOM   4057  CG  GLN P 259     -21.149-142.000 122.328  0.00 97.00      PROA   
ATOM   4058  HG1 GLN P 259     -21.100-140.926 122.597  0.00 97.00      PROA   
ATOM   4059  HG2 GLN P 259     -20.137-142.435 122.463  0.00 97.00      PROA   
ATOM   4060  CD  GLN P 259     -22.105-142.743 123.269  0.00 97.00      PROA   
ATOM   4061  OE1 GLN P 259     -21.972-143.952 123.483  0.00 97.00      PROA   
ATOM   4062  NE2 GLN P 259     -23.101-142.007 123.832  0.00 97.00      PROA   
ATOM   4063 HE21 GLN P 259     -23.742-142.450 124.455  0.00 97.00      PROA   
ATOM   4064 HE22 GLN P 259     -23.175-141.030 123.620  0.00 97.00      PROA   
ATOM   4065  C   GLN P 259     -20.851-142.262 118.485  0.00 97.00      PROA   
ATOM   4066  O   GLN P 259     -21.714-141.921 117.682  0.00 97.00      PROA   
ATOM   4067  N   VAL P 260     -19.995-143.276 118.231  0.00 97.00      PROA   
ATOM   4068  HN  VAL P 260     -19.290-143.521 118.888  0.00 97.00      PROA   
ATOM   4069  CA  VAL P 260     -19.992-144.050 117.010  0.00 97.00      PROA   
ATOM   4070  HA  VAL P 260     -20.901-143.862 116.462  0.00 97.00      PROA   
ATOM   4071  CB  VAL P 260     -18.799-143.731 116.112  0.00 97.00      PROA   
ATOM   4072  HB  VAL P 260     -17.863-143.960 116.662  0.00 97.00      PROA   
ATOM   4073  CG1 VAL P 260     -18.857-144.568 114.817  0.00 97.00      PROA   
ATOM   4074 HG11 VAL P 260     -19.817-144.399 114.286  0.00 97.00      PROA   
ATOM   4075 HG12 VAL P 260     -18.743-145.651 115.025  0.00 97.00      PROA   
ATOM   4076 HG13 VAL P 260     -18.030-144.266 114.142  0.00 97.00      PROA   
ATOM   4077  CG2 VAL P 260     -18.768-142.222 115.777  0.00 97.00      PROA   
ATOM   4078 HG21 VAL P 260     -18.598-141.610 116.685  0.00 97.00      PROA   
ATOM   4079 HG22 VAL P 260     -19.722-141.907 115.310  0.00 97.00      PROA   
ATOM   4080 HG23 VAL P 260     -17.941-142.010 115.067  0.00 97.00      PROA   
ATOM   4081  C   VAL P 260     -19.971-145.504 117.442  0.00 97.00      PROA   
ATOM   4082  O   VAL P 260     -19.170-145.892 118.289  0.00 97.00      PROA   
ATOM   4083  N   LEU P 261     -20.882-146.343 116.894  0.00 97.00      PROA   
ATOM   4084  HN  LEU P 261     -21.517-146.004 116.199  0.00 97.00      PROA   
ATOM   4085  CA  LEU P 261     -21.043-147.725 117.301  0.00 97.00      PROA   
ATOM   4086  HA  LEU P 261     -20.232-147.988 117.961  0.00 97.00      PROA   
ATOM   4087  CB  LEU P 261     -22.372-147.986 118.052  0.00 97.00      PROA   
ATOM   4088  HB1 LEU P 261     -22.502-149.078 118.224  0.00 97.00      PROA   
ATOM   4089  HB2 LEU P 261     -23.218-147.637 117.420  0.00 97.00      PROA   
ATOM   4090  CG  LEU P 261     -22.477-147.298 119.436  0.00 97.00      PROA   
ATOM   4091  HG  LEU P 261     -22.412-146.196 119.286  0.00 97.00      PROA   
ATOM   4092  CD1 LEU P 261     -23.838-147.613 120.082  0.00 97.00      PROA   
ATOM   4093 HD11 LEU P 261     -23.924-148.705 120.272  0.00 97.00      PROA   
ATOM   4094 HD12 LEU P 261     -24.666-147.306 119.410  0.00 97.00      PROA   
ATOM   4095 HD13 LEU P 261     -23.941-147.075 121.048  0.00 97.00      PROA   
ATOM   4096  CD2 LEU P 261     -21.343-147.706 120.396  0.00 97.00      PROA   
ATOM   4097 HD21 LEU P 261     -21.500-147.234 121.389  0.00 97.00      PROA   
ATOM   4098 HD22 LEU P 261     -20.358-147.376 120.012  0.00 97.00      PROA   
ATOM   4099 HD23 LEU P 261     -21.331-148.809 120.527  0.00 97.00      PROA   
ATOM   4100  C   LEU P 261     -20.928-148.684 116.138  0.00 97.00      PROA   
ATOM   4101  O   LEU P 261     -21.536-148.521 115.085  0.00 97.00      PROA   
ATOM   4102  N   GLY P 262     -20.118-149.743 116.348  0.00 97.00      PROA   
ATOM   4103  HN  GLY P 262     -19.680-149.865 117.233  0.00 97.00      PROA   
ATOM   4104  CA  GLY P 262     -19.859-150.802 115.405  0.00 97.00      PROA   
ATOM   4105  HA1 GLY P 262     -18.933-150.581 114.898  0.00 97.00      PROA   
ATOM   4106  HA2 GLY P 262     -20.708-150.943 114.751  0.00 97.00      PROA   
ATOM   4107  C   GLY P 262     -19.644-152.048 116.195  0.00 97.00      PROA   
ATOM   4108  O   GLY P 262     -19.384-152.010 117.395  0.00 97.00      PROA   
ATOM   4109  N   HSD P 263     -19.723-153.203 115.511  0.00 97.00      PROA   
ATOM   4110  HN  HSD P 263     -19.888-153.201 114.528  0.00 97.00      PROA   
ATOM   4111  CA  HSD P 263     -19.492-154.501 116.094  0.00 97.00      PROA   
ATOM   4112  HA  HSD P 263     -19.073-154.402 117.087  0.00 97.00      PROA   
ATOM   4113  CB  HSD P 263     -20.782-155.351 116.156  0.00 97.00      PROA   
ATOM   4114  HB1 HSD P 263     -20.552-156.391 116.474  0.00 97.00      PROA   
ATOM   4115  HB2 HSD P 263     -21.240-155.397 115.143  0.00 97.00      PROA   
ATOM   4116  ND1 HSD P 263     -22.065-155.225 118.369  0.00 97.00      PROA   
ATOM   4117  HD1 HSD P 263     -21.619-156.001 118.818  0.00 97.00      PROA   
ATOM   4118  CG  HSD P 263     -21.794-154.748 117.102  0.00 97.00      PROA   
ATOM   4119  CE1 HSD P 263     -23.078-154.473 118.867  0.00 97.00      PROA   
ATOM   4120  HE1 HSD P 263     -23.502-154.626 119.859  0.00 97.00      PROA   
ATOM   4121  NE2 HSD P 263     -23.484-153.556 118.010  0.00 97.00      PROA   
ATOM   4122  CD2 HSD P 263     -22.683-153.736 116.896  0.00 97.00      PROA   
ATOM   4123  HD2 HSD P 263     -22.825-153.103 116.029  0.00 97.00      PROA   
ATOM   4124  C   HSD P 263     -18.459-155.131 115.204  0.00 97.00      PROA   
ATOM   4125  O   HSD P 263     -18.537-154.998 113.985  0.00 97.00      PROA   
ATOM   4126  N   GLN P 264     -17.429-155.784 115.795  0.00 97.00      PROA   
ATOM   4127  HN  GLN P 264     -17.395-155.900 116.786  0.00 97.00      PROA   
ATOM   4128  CA  GLN P 264     -16.255-156.257 115.083  0.00 97.00      PROA   
ATOM   4129  HA  GLN P 264     -15.809-155.376 114.638  0.00 97.00      PROA   
ATOM   4130  CB  GLN P 264     -15.195-156.834 116.056  0.00 97.00      PROA   
ATOM   4131  HB1 GLN P 264     -14.420-157.402 115.498  0.00 97.00      PROA   
ATOM   4132  HB2 GLN P 264     -15.721-157.546 116.732  0.00 97.00      PROA   
ATOM   4133  CG  GLN P 264     -14.487-155.725 116.873  0.00 97.00      PROA   
ATOM   4134  HG1 GLN P 264     -15.215-154.937 117.160  0.00 97.00      PROA   
ATOM   4135  HG2 GLN P 264     -13.693-155.246 116.262  0.00 97.00      PROA   
ATOM   4136  CD  GLN P 264     -13.881-156.251 118.181  0.00 97.00      PROA   
ATOM   4137  OE1 GLN P 264     -14.274-155.823 119.272  0.00 97.00      PROA   
ATOM   4138  NE2 GLN P 264     -12.903-157.189 118.073  0.00 97.00      PROA   
ATOM   4139 HE21 GLN P 264     -12.502-157.547 118.914  0.00 97.00      PROA   
ATOM   4140 HE22 GLN P 264     -12.603-157.494 117.170  0.00 97.00      PROA   
ATOM   4141  C   GLN P 264     -16.530-157.203 113.924  0.00 97.00      PROA   
ATOM   4142  O   GLN P 264     -17.314-158.145 114.018  0.00 97.00      PROA   
ATOM   4143  N   GLN P 265     -15.885-156.911 112.776  0.00 97.00      PROA   
ATOM   4144  HN  GLN P 265     -15.224-156.163 112.758  0.00 97.00      PROA   
ATOM   4145  CA  GLN P 265     -16.212-157.443 111.477  0.00 97.00      PROA   
ATOM   4146  HA  GLN P 265     -17.191-157.886 111.554  0.00 97.00      PROA   
ATOM   4147  CB  GLN P 265     -16.295-156.321 110.394  0.00 97.00      PROA   
ATOM   4148  HB1 GLN P 265     -17.224-155.738 110.586  0.00 97.00      PROA   
ATOM   4149  HB2 GLN P 265     -16.418-156.789 109.391  0.00 97.00      PROA   
ATOM   4150  CG  GLN P 265     -15.102-155.327 110.313  0.00 97.00      PROA   
ATOM   4151  HG1 GLN P 265     -15.168-154.761 109.357  0.00 97.00      PROA   
ATOM   4152  HG2 GLN P 265     -14.149-155.893 110.299  0.00 97.00      PROA   
ATOM   4153  CD  GLN P 265     -15.034-154.324 111.480  0.00 97.00      PROA   
ATOM   4154  OE1 GLN P 265     -14.345-154.557 112.479  0.00 97.00      PROA   
ATOM   4155  NE2 GLN P 265     -15.757-153.178 111.351  0.00 97.00      PROA   
ATOM   4156 HE21 GLN P 265     -15.755-152.521 112.108  0.00 97.00      PROA   
ATOM   4157 HE22 GLN P 265     -16.279-152.998 110.520  0.00 97.00      PROA   
ATOM   4158  C   GLN P 265     -15.224-158.510 111.035  0.00 97.00      PROA   
ATOM   4159  O   GLN P 265     -14.067-158.483 111.457  0.00 97.00      PROA   
ATOM   4160  N   PRO P 266     -15.604-159.470 110.183  0.00 97.00      PROA   
ATOM   4161  CD  PRO P 266     -17.002-159.794 109.882  0.00 97.00      PROA   
ATOM   4162  HD1 PRO P 266     -17.428-158.976 109.260  0.00 97.00      PROA   
ATOM   4163  HD2 PRO P 266     -17.602-159.930 110.808  0.00 97.00      PROA   
ATOM   4164  CA  PRO P 266     -14.696-160.159 109.266  0.00 97.00      PROA   
ATOM   4165  HA  PRO P 266     -14.118-160.846 109.867  0.00 97.00      PROA   
ATOM   4166  CB  PRO P 266     -15.630-160.879 108.275  0.00 97.00      PROA   
ATOM   4167  HB1 PRO P 266     -15.201-161.831 107.903  0.00 97.00      PROA   
ATOM   4168  HB2 PRO P 266     -15.863-160.222 107.408  0.00 97.00      PROA   
ATOM   4169  CG  PRO P 266     -16.924-161.085 109.069  0.00 97.00      PROA   
ATOM   4170  HG1 PRO P 266     -17.808-161.235 108.418  0.00 97.00      PROA   
ATOM   4171  HG2 PRO P 266     -16.816-161.951 109.759  0.00 97.00      PROA   
ATOM   4172  C   PRO P 266     -13.698-159.256 108.551  0.00 97.00      PROA   
ATOM   4173  O   PRO P 266     -14.077-158.177 108.098  0.00 97.00      PROA   
ATOM   4174  N   THR P 267     -12.419-159.676 108.438  0.00 97.00      PROA   
ATOM   4175  HN  THR P 267     -12.105-160.486 108.929  0.00 97.00      PROA   
ATOM   4176  CA  THR P 267     -11.419-159.034 107.593  0.00 97.00      PROA   
ATOM   4177  HA  THR P 267     -11.425-157.993 107.887  0.00 97.00      PROA   
ATOM   4178  CB  THR P 267     -10.008-159.566 107.819  0.00 97.00      PROA   
ATOM   4179  HB  THR P 267      -9.788-160.437 107.164  0.00 97.00      PROA   
ATOM   4180  OG1 THR P 267      -9.843-160.015 109.157  0.00 97.00      PROA   
ATOM   4181  HG1 THR P 267     -10.057-159.258 109.708  0.00 97.00      PROA   
ATOM   4182  CG2 THR P 267      -8.973-158.458 107.555  0.00 97.00      PROA   
ATOM   4183 HG21 THR P 267      -9.147-157.596 108.235  0.00 97.00      PROA   
ATOM   4184 HG22 THR P 267      -9.036-158.098 106.509  0.00 97.00      PROA   
ATOM   4185 HG23 THR P 267      -7.948-158.846 107.736  0.00 97.00      PROA   
ATOM   4186  C   THR P 267     -11.734-159.051 106.093  0.00 97.00      PROA   
ATOM   4187  O   THR P 267     -11.525-158.007 105.474  0.00 97.00      PROA   
ATOM   4188  N   PRO P 268     -12.225-160.105 105.428  0.00 97.00      PROA   
ATOM   4189  CD  PRO P 268     -12.135-161.510 105.857  0.00 97.00      PROA   
ATOM   4190  HD1 PRO P 268     -12.553-161.660 106.873  0.00 97.00      PROA   
ATOM   4191  HD2 PRO P 268     -11.073-161.839 105.827  0.00 97.00      PROA   
ATOM   4192  CA  PRO P 268     -12.773-159.991 104.079  0.00 97.00      PROA   
ATOM   4193  HA  PRO P 268     -12.152-159.349 103.470  0.00 97.00      PROA   
ATOM   4194  CB  PRO P 268     -12.795-161.441 103.563  0.00 97.00      PROA   
ATOM   4195  HB1 PRO P 268     -11.812-161.672 103.095  0.00 97.00      PROA   
ATOM   4196  HB2 PRO P 268     -13.593-161.632 102.818  0.00 97.00      PROA   
ATOM   4197  CG  PRO P 268     -12.960-162.286 104.829  0.00 97.00      PROA   
ATOM   4198  HG1 PRO P 268     -14.030-162.273 105.136  0.00 97.00      PROA   
ATOM   4199  HG2 PRO P 268     -12.623-163.334 104.703  0.00 97.00      PROA   
ATOM   4200  C   PRO P 268     -14.173-159.404 104.103  0.00 97.00      PROA   
ATOM   4201  O   PRO P 268     -14.913-159.612 105.064  0.00 97.00      PROA   
ATOM   4202  N   VAL P 269     -14.530-158.660 103.033  0.00 97.00      PROA   
ATOM   4203  HN  VAL P 269     -13.930-158.532 102.249  0.00 97.00      PROA   
ATOM   4204  CA  VAL P 269     -15.828-158.095 102.780  0.00 97.00      PROA   
ATOM   4205  HA  VAL P 269     -16.580-158.745 103.206  0.00 97.00      PROA   
ATOM   4206  CB  VAL P 269     -15.972-156.678 103.347  0.00 97.00      PROA   
ATOM   4207  HB  VAL P 269     -15.748-156.730 104.440  0.00 97.00      PROA   
ATOM   4208  CG1 VAL P 269     -14.963-155.709 102.696  0.00 97.00      PROA   
ATOM   4209 HG11 VAL P 269     -15.153-155.638 101.605  0.00 97.00      PROA   
ATOM   4210 HG12 VAL P 269     -13.921-156.053 102.855  0.00 97.00      PROA   
ATOM   4211 HG13 VAL P 269     -15.068-154.692 103.131  0.00 97.00      PROA   
ATOM   4212  CG2 VAL P 269     -17.421-156.179 103.184  0.00 97.00      PROA   
ATOM   4213 HG21 VAL P 269     -18.132-156.885 103.659  0.00 97.00      PROA   
ATOM   4214 HG22 VAL P 269     -17.672-156.094 102.107  0.00 97.00      PROA   
ATOM   4215 HG23 VAL P 269     -17.543-155.176 103.648  0.00 97.00      PROA   
ATOM   4216  C   VAL P 269     -15.973-158.156 101.238  0.00 97.00      PROA   
ATOM   4217  OT1 VAL P 269     -14.926-158.237 100.537  0.00 97.00      PROA   
ATOM   4218  OT2 VAL P 269     -17.131-158.153 100.742  0.00 97.00      PROA   
END
