# Supplementary material for: The solution structure of the unbound IgG Fc receptor CD64 resembles its crystal structure: Implications for function
Source: PLoS One. 2023 Sep 21;18(9):e0288351. doi: 10.1371/journal.pone.0288351 (PMC10513344; doi:10.1371/journal.pone.0288351)
Supplement: S1 File — (ZIP) [file pone.0288351.s003.zip › CD64V03 E11/Top100/EM_done_ready_for_EM_top100_0p11_E11.dcd_207057.pdb.pdb]

REMARK  FINAL COORDINATES WRITTEN BY NAMD AT TIMESTEP 2000
ATOM      1  N   LYS P   1      -9.256 -51.382 113.808  0.00 97.00      PROA   
ATOM      2  HT1 LYS P   1      -8.574 -52.161 113.923  0.00 97.00      PROA   
ATOM      3  HT2 LYS P   1      -9.324 -50.911 114.737  0.00 97.00      PROA   
ATOM      4  HT3 LYS P   1      -8.890 -50.717 113.100  0.00 97.00      PROA   
ATOM      5  CA  LYS P   1     -10.568 -51.941 113.402  0.00 97.00      PROA   
ATOM      6  HA  LYS P   1     -10.730 -52.831 113.990  0.00 97.00      PROA   
ATOM      7  CB  LYS P   1     -11.729 -50.941 113.685  0.00 97.00      PROA   
ATOM      8  HB1 LYS P   1     -12.636 -51.294 113.148  0.00 97.00      PROA   
ATOM      9  HB2 LYS P   1     -11.487 -49.934 113.283  0.00 97.00      PROA   
ATOM     10  CG  LYS P   1     -12.103 -50.824 115.179  0.00 97.00      PROA   
ATOM     11  HG1 LYS P   1     -11.315 -50.232 115.694  0.00 97.00      PROA   
ATOM     12  HG2 LYS P   1     -12.115 -51.833 115.648  0.00 97.00      PROA   
ATOM     13  CD  LYS P   1     -13.461 -50.140 115.446  0.00 97.00      PROA   
ATOM     14  HD1 LYS P   1     -13.477 -49.161 114.919  0.00 97.00      PROA   
ATOM     15  HD2 LYS P   1     -13.525 -49.936 116.540  0.00 97.00      PROA   
ATOM     16  CE  LYS P   1     -14.678 -50.980 115.017  0.00 97.00      PROA   
ATOM     17  HE1 LYS P   1     -14.633 -51.985 115.488  0.00 97.00      PROA   
ATOM     18  HE2 LYS P   1     -14.708 -51.098 113.914  0.00 97.00      PROA   
ATOM     19  NZ  LYS P   1     -15.955 -50.345 115.435  0.00 97.00      PROA   
ATOM     20  HZ1 LYS P   1     -16.029 -49.394 115.019  0.00 97.00      PROA   
ATOM     21  HZ2 LYS P   1     -15.989 -50.270 116.471  0.00 97.00      PROA   
ATOM     22  HZ3 LYS P   1     -16.755 -50.925 115.108  0.00 97.00      PROA   
ATOM     23  C   LYS P   1     -10.541 -52.369 111.959  0.00 97.00      PROA   
ATOM     24  O   LYS P   1      -9.616 -52.041 111.218  0.00 97.00      PROA   
ATOM     25  N   ALA P   2     -11.571 -53.126 111.530  0.00 97.00      PROA   
ATOM     26  HN  ALA P   2     -12.300 -53.452 112.126  0.00 97.00      PROA   
ATOM     27  CA  ALA P   2     -11.785 -53.508 110.167  0.00 97.00      PROA   
ATOM     28  HA  ALA P   2     -11.589 -52.671 109.510  0.00 97.00      PROA   
ATOM     29  CB  ALA P   2     -10.957 -54.749 109.773  0.00 97.00      PROA   
ATOM     30  HB1 ALA P   2     -11.163 -55.590 110.469  0.00 97.00      PROA   
ATOM     31  HB2 ALA P   2      -9.872 -54.515 109.834  0.00 97.00      PROA   
ATOM     32  HB3 ALA P   2     -11.185 -55.076 108.738  0.00 97.00      PROA   
ATOM     33  C   ALA P   2     -13.263 -53.811 110.151  0.00 97.00      PROA   
ATOM     34  O   ALA P   2     -13.904 -53.760 111.201  0.00 97.00      PROA   
ATOM     35  N   VAL P   3     -13.829 -54.110 108.957  0.00 97.00      PROA   
ATOM     36  HN  VAL P   3     -13.307 -54.046 108.112  0.00 97.00      PROA   
ATOM     37  CA  VAL P   3     -15.131 -54.724 108.783  0.00 97.00      PROA   
ATOM     38  HA  VAL P   3     -15.314 -55.385 109.618  0.00 97.00      PROA   
ATOM     39  CB  VAL P   3     -16.330 -53.779 108.602  0.00 97.00      PROA   
ATOM     40  HB  VAL P   3     -17.237 -54.398 108.398  0.00 97.00      PROA   
ATOM     41  CG1 VAL P   3     -16.611 -53.002 109.903  0.00 97.00      PROA   
ATOM     42 HG11 VAL P   3     -15.792 -52.281 110.106  0.00 97.00      PROA   
ATOM     43 HG12 VAL P   3     -16.698 -53.702 110.760  0.00 97.00      PROA   
ATOM     44 HG13 VAL P   3     -17.560 -52.433 109.809  0.00 97.00      PROA   
ATOM     45  CG2 VAL P   3     -16.129 -52.807 107.420  0.00 97.00      PROA   
ATOM     46 HG21 VAL P   3     -16.062 -53.353 106.458  0.00 97.00      PROA   
ATOM     47 HG22 VAL P   3     -15.204 -52.209 107.554  0.00 97.00      PROA   
ATOM     48 HG23 VAL P   3     -16.986 -52.103 107.357  0.00 97.00      PROA   
ATOM     49  C   VAL P   3     -14.954 -55.580 107.548  0.00 97.00      PROA   
ATOM     50  O   VAL P   3     -14.157 -55.242 106.672  0.00 97.00      PROA   
ATOM     51  N   ILE P   4     -15.661 -56.735 107.457  0.00 97.00      PROA   
ATOM     52  HN  ILE P   4     -16.240 -57.048 108.209  0.00 97.00      PROA   
ATOM     53  CA  ILE P   4     -15.471 -57.672 106.357  0.00 97.00      PROA   
ATOM     54  HA  ILE P   4     -14.569 -57.407 105.827  0.00 97.00      PROA   
ATOM     55  CB  ILE P   4     -15.251 -59.109 106.836  0.00 97.00      PROA   
ATOM     56  HB  ILE P   4     -16.140 -59.439 107.420  0.00 97.00      PROA   
ATOM     57  CG2 ILE P   4     -15.050 -60.040 105.615  0.00 97.00      PROA   
ATOM     58 HG21 ILE P   4     -14.278 -59.616 104.937  0.00 97.00      PROA   
ATOM     59 HG22 ILE P   4     -15.996 -60.174 105.050  0.00 97.00      PROA   
ATOM     60 HG23 ILE P   4     -14.705 -61.043 105.931  0.00 97.00      PROA   
ATOM     61  CG1 ILE P   4     -14.019 -59.185 107.773  0.00 97.00      PROA   
ATOM     62 HG11 ILE P   4     -14.030 -58.360 108.517  0.00 97.00      PROA   
ATOM     63 HG12 ILE P   4     -13.118 -59.055 107.140  0.00 97.00      PROA   
ATOM     64  CD  ILE P   4     -13.904 -60.493 108.559  0.00 97.00      PROA   
ATOM     65  HD1 ILE P   4     -14.009 -61.383 107.907  0.00 97.00      PROA   
ATOM     66  HD2 ILE P   4     -14.692 -60.536 109.342  0.00 97.00      PROA   
ATOM     67  HD3 ILE P   4     -12.914 -60.546 109.056  0.00 97.00      PROA   
ATOM     68  C   ILE P   4     -16.616 -57.601 105.353  0.00 97.00      PROA   
ATOM     69  O   ILE P   4     -17.793 -57.615 105.707  0.00 97.00      PROA   
ATOM     70  N   LYS P   5     -16.278 -57.540 104.042  0.00 97.00      PROA   
ATOM     71  HN  LYS P   5     -15.319 -57.423 103.786  0.00 97.00      PROA   
ATOM     72  CA  LYS P   5     -17.240 -57.599 102.958  0.00 97.00      PROA   
ATOM     73  HA  LYS P   5     -18.245 -57.623 103.353  0.00 97.00      PROA   
ATOM     74  CB  LYS P   5     -17.103 -56.395 101.991  0.00 97.00      PROA   
ATOM     75  HB1 LYS P   5     -17.877 -56.462 101.196  0.00 97.00      PROA   
ATOM     76  HB2 LYS P   5     -16.104 -56.426 101.499  0.00 97.00      PROA   
ATOM     77  CG  LYS P   5     -17.219 -55.019 102.670  0.00 97.00      PROA   
ATOM     78  HG1 LYS P   5     -17.037 -54.251 101.884  0.00 97.00      PROA   
ATOM     79  HG2 LYS P   5     -16.411 -54.914 103.427  0.00 97.00      PROA   
ATOM     80  CD  LYS P   5     -18.581 -54.752 103.339  0.00 97.00      PROA   
ATOM     81  HD1 LYS P   5     -18.809 -55.583 104.041  0.00 97.00      PROA   
ATOM     82  HD2 LYS P   5     -19.375 -54.741 102.561  0.00 97.00      PROA   
ATOM     83  CE  LYS P   5     -18.624 -53.451 104.152  0.00 97.00      PROA   
ATOM     84  HE1 LYS P   5     -17.875 -53.508 104.975  0.00 97.00      PROA   
ATOM     85  HE2 LYS P   5     -19.627 -53.268 104.587  0.00 97.00      PROA   
ATOM     86  NZ  LYS P   5     -18.269 -52.293 103.316  0.00 97.00      PROA   
ATOM     87  HZ1 LYS P   5     -18.997 -51.962 102.662  0.00 97.00      PROA   
ATOM     88  HZ2 LYS P   5     -17.398 -52.533 102.788  0.00 97.00      PROA   
ATOM     89  HZ3 LYS P   5     -17.934 -51.520 103.932  0.00 97.00      PROA   
ATOM     90  C   LYS P   5     -17.036 -58.857 102.138  0.00 97.00      PROA   
ATOM     91  O   LYS P   5     -16.027 -59.020 101.462  0.00 97.00      PROA   
ATOM     92  N   LEU P   6     -18.026 -59.778 102.132  0.00 97.00      PROA   
ATOM     93  HN  LEU P   6     -18.823 -59.690 102.724  0.00 97.00      PROA   
ATOM     94  CA  LEU P   6     -18.047 -60.910 101.227  0.00 97.00      PROA   
ATOM     95  HA  LEU P   6     -17.047 -61.319 101.161  0.00 97.00      PROA   
ATOM     96  CB  LEU P   6     -18.992 -62.038 101.718  0.00 97.00      PROA   
ATOM     97  HB1 LEU P   6     -18.826 -62.925 101.067  0.00 97.00      PROA   
ATOM     98  HB2 LEU P   6     -20.055 -61.736 101.607  0.00 97.00      PROA   
ATOM     99  CG  LEU P   6     -18.789 -62.485 103.190  0.00 97.00      PROA   
ATOM    100  HG  LEU P   6     -17.725 -62.309 103.468  0.00 97.00      PROA   
ATOM    101  CD1 LEU P   6     -19.688 -61.719 104.182  0.00 97.00      PROA   
ATOM    102 HD11 LEU P   6     -20.755 -61.848 103.901  0.00 97.00      PROA   
ATOM    103 HD12 LEU P   6     -19.453 -60.637 104.198  0.00 97.00      PROA   
ATOM    104 HD13 LEU P   6     -19.550 -62.118 105.210  0.00 97.00      PROA   
ATOM    105  CD2 LEU P   6     -19.059 -63.992 103.336  0.00 97.00      PROA   
ATOM    106 HD21 LEU P   6     -18.375 -64.580 102.688  0.00 97.00      PROA   
ATOM    107 HD22 LEU P   6     -20.106 -64.220 103.045  0.00 97.00      PROA   
ATOM    108 HD23 LEU P   6     -18.910 -64.307 104.390  0.00 97.00      PROA   
ATOM    109  C   LEU P   6     -18.475 -60.436  99.841  0.00 97.00      PROA   
ATOM    110  O   LEU P   6     -19.515 -59.800  99.693  0.00 97.00      PROA   
ATOM    111  N   GLN P   7     -17.656 -60.681  98.788  0.00 97.00      PROA   
ATOM    112  HN  GLN P   7     -16.783 -61.154  98.918  0.00 97.00      PROA   
ATOM    113  CA  GLN P   7     -17.942 -60.239  97.429  0.00 97.00      PROA   
ATOM    114  HA  GLN P   7     -18.163 -59.183  97.511  0.00 97.00      PROA   
ATOM    115  CB  GLN P   7     -16.670 -60.313  96.543  0.00 97.00      PROA   
ATOM    116  HB1 GLN P   7     -16.196 -61.304  96.712  0.00 97.00      PROA   
ATOM    117  HB2 GLN P   7     -15.967 -59.547  96.943  0.00 97.00      PROA   
ATOM    118  CG  GLN P   7     -16.869 -60.110  95.025  0.00 97.00      PROA   
ATOM    119  HG1 GLN P   7     -17.406 -59.153  94.846  0.00 97.00      PROA   
ATOM    120  HG2 GLN P   7     -17.464 -60.941  94.592  0.00 97.00      PROA   
ATOM    121  CD  GLN P   7     -15.502 -60.008  94.335  0.00 97.00      PROA   
ATOM    122  OE1 GLN P   7     -14.637 -59.242  94.769  0.00 97.00      PROA   
ATOM    123  NE2 GLN P   7     -15.281 -60.784  93.239  0.00 97.00      PROA   
ATOM    124 HE21 GLN P   7     -14.382 -60.724  92.807  0.00 97.00      PROA   
ATOM    125 HE22 GLN P   7     -15.993 -61.392  92.891  0.00 97.00      PROA   
ATOM    126  C   GLN P   7     -19.195 -60.816  96.771  0.00 97.00      PROA   
ATOM    127  O   GLN P   7     -20.001 -60.032  96.269  0.00 97.00      PROA   
ATOM    128  N   PRO P   8     -19.490 -62.114  96.784  0.00 97.00      PROA   
ATOM    129  CD  PRO P   8     -18.509 -63.192  96.782  0.00 97.00      PROA   
ATOM    130  HD1 PRO P   8     -18.214 -63.383  97.834  0.00 97.00      PROA   
ATOM    131  HD2 PRO P   8     -17.618 -62.952  96.163  0.00 97.00      PROA   
ATOM    132  CA  PRO P   8     -20.852 -62.623  96.905  0.00 97.00      PROA   
ATOM    133  HA  PRO P   8     -21.473 -62.153  96.158  0.00 97.00      PROA   
ATOM    134  CB  PRO P   8     -20.721 -64.148  96.679  0.00 97.00      PROA   
ATOM    135  HB1 PRO P   8     -21.448 -64.503  95.920  0.00 97.00      PROA   
ATOM    136  HB2 PRO P   8     -20.874 -64.732  97.613  0.00 97.00      PROA   
ATOM    137  CG  PRO P   8     -19.278 -64.374  96.195  0.00 97.00      PROA   
ATOM    138  HG1 PRO P   8     -18.880 -65.355  96.520  0.00 97.00      PROA   
ATOM    139  HG2 PRO P   8     -19.248 -64.321  95.084  0.00 97.00      PROA   
ATOM    140  C   PRO P   8     -21.364 -62.311  98.311  0.00 97.00      PROA   
ATOM    141  O   PRO P   8     -20.668 -62.760  99.218  0.00 97.00      PROA   
ATOM    142  N   PRO P   9     -22.466 -61.614  98.597  0.00 97.00      PROA   
ATOM    143  CD  PRO P   9     -23.383 -61.082  97.583  0.00 97.00      PROA   
ATOM    144  HD1 PRO P   9     -23.747 -61.888  96.910  0.00 97.00      PROA   
ATOM    145  HD2 PRO P   9     -22.858 -60.294  96.998  0.00 97.00      PROA   
ATOM    146  CA  PRO P   9     -22.835 -61.194  99.954  0.00 97.00      PROA   
ATOM    147  HA  PRO P   9     -21.966 -60.846 100.493  0.00 97.00      PROA   
ATOM    148  CB  PRO P   9     -23.831 -60.051  99.678  0.00 97.00      PROA   
ATOM    149  HB1 PRO P   9     -23.250 -59.122  99.477  0.00 97.00      PROA   
ATOM    150  HB2 PRO P   9     -24.535 -59.844 100.506  0.00 97.00      PROA   
ATOM    151  CG  PRO P   9     -24.533 -60.471  98.385  0.00 97.00      PROA   
ATOM    152  HG1 PRO P   9     -25.287 -61.255  98.614  0.00 97.00      PROA   
ATOM    153  HG2 PRO P   9     -25.025 -59.628  97.864  0.00 97.00      PROA   
ATOM    154  C   PRO P   9     -23.474 -62.322 100.760  0.00 97.00      PROA   
ATOM    155  O   PRO P   9     -24.444 -62.080 101.476  0.00 97.00      PROA   
ATOM    156  N   TRP P  10     -22.950 -63.560 100.677  0.00 97.00      PROA   
ATOM    157  HN  TRP P  10     -22.106 -63.698 100.163  0.00 97.00      PROA   
ATOM    158  CA  TRP P  10     -23.632 -64.741 101.152  0.00 97.00      PROA   
ATOM    159  HA  TRP P  10     -24.587 -64.470 101.580  0.00 97.00      PROA   
ATOM    160  CB  TRP P  10     -23.869 -65.741  99.991  0.00 97.00      PROA   
ATOM    161  HB1 TRP P  10     -24.509 -66.576 100.346  0.00 97.00      PROA   
ATOM    162  HB2 TRP P  10     -22.887 -66.179  99.696  0.00 97.00      PROA   
ATOM    163  CG  TRP P  10     -24.491 -65.148  98.759  0.00 97.00      PROA   
ATOM    164  CD1 TRP P  10     -24.039 -65.361  97.482  0.00 97.00      PROA   
ATOM    165  HD1 TRP P  10     -23.190 -65.983  97.232  0.00 97.00      PROA   
ATOM    166  NE1 TRP P  10     -24.867 -64.742  96.585  0.00 97.00      PROA   
ATOM    167  HE1 TRP P  10     -24.868 -64.887  95.620  0.00 97.00      PROA   
ATOM    168  CE2 TRP P  10     -25.861 -64.091  97.253  0.00 97.00      PROA   
ATOM    169  CD2 TRP P  10     -25.658 -64.308  98.635  0.00 97.00      PROA   
ATOM    170  CE3 TRP P  10     -26.547 -63.737  99.549  0.00 97.00      PROA   
ATOM    171  HE3 TRP P  10     -26.419 -63.853 100.614  0.00 97.00      PROA   
ATOM    172  CZ3 TRP P  10     -27.629 -62.992  99.070  0.00 97.00      PROA   
ATOM    173  HZ3 TRP P  10     -28.325 -62.552  99.771  0.00 97.00      PROA   
ATOM    174  CZ2 TRP P  10     -26.931 -63.344  96.775  0.00 97.00      PROA   
ATOM    175  HZ2 TRP P  10     -27.077 -63.185  95.717  0.00 97.00      PROA   
ATOM    176  CH2 TRP P  10     -27.818 -62.801  97.705  0.00 97.00      PROA   
ATOM    177  HH2 TRP P  10     -28.659 -62.212  97.365  0.00 97.00      PROA   
ATOM    178  C   TRP P  10     -22.824 -65.413 102.234  0.00 97.00      PROA   
ATOM    179  O   TRP P  10     -21.756 -65.973 101.995  0.00 97.00      PROA   
ATOM    180  N   VAL P  11     -23.343 -65.384 103.481  0.00 97.00      PROA   
ATOM    181  HN  VAL P  11     -24.182 -64.874 103.666  0.00 97.00      PROA   
ATOM    182  CA  VAL P  11     -22.669 -65.941 104.640  0.00 97.00      PROA   
ATOM    183  HA  VAL P  11     -21.607 -65.777 104.521  0.00 97.00      PROA   
ATOM    184  CB  VAL P  11     -23.120 -65.199 105.901  0.00 97.00      PROA   
ATOM    185  HB  VAL P  11     -24.189 -65.429 106.115  0.00 97.00      PROA   
ATOM    186  CG1 VAL P  11     -22.259 -65.616 107.104  0.00 97.00      PROA   
ATOM    187 HG11 VAL P  11     -21.182 -65.448 106.892  0.00 97.00      PROA   
ATOM    188 HG12 VAL P  11     -22.413 -66.688 107.338  0.00 97.00      PROA   
ATOM    189 HG13 VAL P  11     -22.536 -65.024 108.002  0.00 97.00      PROA   
ATOM    190  CG2 VAL P  11     -22.987 -63.671 105.684  0.00 97.00      PROA   
ATOM    191 HG21 VAL P  11     -23.702 -63.294 104.925  0.00 97.00      PROA   
ATOM    192 HG22 VAL P  11     -21.956 -63.412 105.363  0.00 97.00      PROA   
ATOM    193 HG23 VAL P  11     -23.195 -63.134 106.634  0.00 97.00      PROA   
ATOM    194  C   VAL P  11     -22.890 -67.460 104.725  0.00 97.00      PROA   
ATOM    195  O   VAL P  11     -22.158 -68.183 105.397  0.00 97.00      PROA   
ATOM    196  N   SER P  12     -23.882 -67.978 103.969  0.00 97.00      PROA   
ATOM    197  HN  SER P  12     -24.419 -67.357 103.409  0.00 97.00      PROA   
ATOM    198  CA  SER P  12     -24.203 -69.389 103.825  0.00 97.00      PROA   
ATOM    199  HA  SER P  12     -23.506 -69.989 104.394  0.00 97.00      PROA   
ATOM    200  CB  SER P  12     -25.644 -69.698 104.342  0.00 97.00      PROA   
ATOM    201  HB1 SER P  12     -26.345 -68.924 103.962  0.00 97.00      PROA   
ATOM    202  HB2 SER P  12     -25.640 -69.640 105.453  0.00 97.00      PROA   
ATOM    203  OG  SER P  12     -26.143 -70.978 103.957  0.00 97.00      PROA   
ATOM    204  HG1 SER P  12     -25.718 -71.624 104.530  0.00 97.00      PROA   
ATOM    205  C   SER P  12     -24.028 -69.733 102.354  0.00 97.00      PROA   
ATOM    206  O   SER P  12     -24.594 -69.068 101.487  0.00 97.00      PROA   
ATOM    207  N   VAL P  13     -23.198 -70.763 102.032  0.00 97.00      PROA   
ATOM    208  HN  VAL P  13     -22.730 -71.277 102.750  0.00 97.00      PROA   
ATOM    209  CA  VAL P  13     -22.771 -71.010 100.659  0.00 97.00      PROA   
ATOM    210  HA  VAL P  13     -23.570 -70.704  99.999  0.00 97.00      PROA   
ATOM    211  CB  VAL P  13     -21.520 -70.179 100.343  0.00 97.00      PROA   
ATOM    212  HB  VAL P  13     -21.715 -69.141 100.708  0.00 97.00      PROA   
ATOM    213  CG1 VAL P  13     -20.273 -70.705 101.088  0.00 97.00      PROA   
ATOM    214 HG11 VAL P  13     -19.990 -71.715 100.725  0.00 97.00      PROA   
ATOM    215 HG12 VAL P  13     -20.454 -70.755 102.181  0.00 97.00      PROA   
ATOM    216 HG13 VAL P  13     -19.412 -70.028 100.910  0.00 97.00      PROA   
ATOM    217  CG2 VAL P  13     -21.275 -70.079  98.825  0.00 97.00      PROA   
ATOM    218 HG21 VAL P  13     -22.189 -69.738  98.296  0.00 97.00      PROA   
ATOM    219 HG22 VAL P  13     -20.961 -71.057  98.409  0.00 97.00      PROA   
ATOM    220 HG23 VAL P  13     -20.460 -69.354  98.620  0.00 97.00      PROA   
ATOM    221  C   VAL P  13     -22.550 -72.501 100.411  0.00 97.00      PROA   
ATOM    222  O   VAL P  13     -22.349 -73.276 101.338  0.00 97.00      PROA   
ATOM    223  N   PHE P  14     -22.610 -72.968  99.137  0.00 97.00      PROA   
ATOM    224  HN  PHE P  14     -22.837 -72.365  98.374  0.00 97.00      PROA   
ATOM    225  CA  PHE P  14     -22.275 -74.340  98.782  0.00 97.00      PROA   
ATOM    226  HA  PHE P  14     -22.634 -74.984  99.572  0.00 97.00      PROA   
ATOM    227  CB  PHE P  14     -22.904 -74.800  97.439  0.00 97.00      PROA   
ATOM    228  HB1 PHE P  14     -22.543 -75.807  97.141  0.00 97.00      PROA   
ATOM    229  HB2 PHE P  14     -22.634 -74.082  96.632  0.00 97.00      PROA   
ATOM    230  CG  PHE P  14     -24.400 -74.918  97.525  0.00 97.00      PROA   
ATOM    231  CD1 PHE P  14     -25.002 -75.779  98.461  0.00 97.00      PROA   
ATOM    232  HD1 PHE P  14     -24.389 -76.312  99.171  0.00 97.00      PROA   
ATOM    233  CE1 PHE P  14     -26.389 -75.976  98.458  0.00 97.00      PROA   
ATOM    234  HE1 PHE P  14     -26.842 -76.646  99.173  0.00 97.00      PROA   
ATOM    235  CZ  PHE P  14     -27.189 -75.303  97.526  0.00 97.00      PROA   
ATOM    236  HZ  PHE P  14     -28.258 -75.456  97.519  0.00 97.00      PROA   
ATOM    237  CD2 PHE P  14     -25.214 -74.257  96.591  0.00 97.00      PROA   
ATOM    238  HD2 PHE P  14     -24.760 -73.620  95.847  0.00 97.00      PROA   
ATOM    239  CE2 PHE P  14     -26.601 -74.431  96.602  0.00 97.00      PROA   
ATOM    240  HE2 PHE P  14     -27.212 -73.894  95.892  0.00 97.00      PROA   
ATOM    241  C   PHE P  14     -20.783 -74.593  98.660  0.00 97.00      PROA   
ATOM    242  O   PHE P  14     -19.987 -73.688  98.425  0.00 97.00      PROA   
ATOM    243  N   GLN P  15     -20.379 -75.884  98.765  0.00 97.00      PROA   
ATOM    244  HN  GLN P  15     -20.996 -76.570  99.149  0.00 97.00      PROA   
ATOM    245  CA  GLN P  15     -19.109 -76.388  98.262  0.00 97.00      PROA   
ATOM    246  HA  GLN P  15     -18.324 -75.881  98.806  0.00 97.00      PROA   
ATOM    247  CB  GLN P  15     -18.970 -77.921  98.485  0.00 97.00      PROA   
ATOM    248  HB1 GLN P  15     -18.929 -78.099  99.585  0.00 97.00      PROA   
ATOM    249  HB2 GLN P  15     -17.994 -78.260  98.076  0.00 97.00      PROA   
ATOM    250  CG  GLN P  15     -20.152 -78.743  97.901  0.00 97.00      PROA   
ATOM    251  HG1 GLN P  15     -20.785 -78.099  97.256  0.00 97.00      PROA   
ATOM    252  HG2 GLN P  15     -20.801 -79.106  98.723  0.00 97.00      PROA   
ATOM    253  CD  GLN P  15     -19.678 -79.958  97.084  0.00 97.00      PROA   
ATOM    254  OE1 GLN P  15     -19.097 -80.908  97.618  0.00 97.00      PROA   
ATOM    255  NE2 GLN P  15     -19.940 -79.926  95.745  0.00 97.00      PROA   
ATOM    256 HE21 GLN P  15     -20.430 -79.149  95.350  0.00 97.00      PROA   
ATOM    257 HE22 GLN P  15     -19.584 -80.658  95.166  0.00 97.00      PROA   
ATOM    258  C   GLN P  15     -18.912 -76.104  96.771  0.00 97.00      PROA   
ATOM    259  O   GLN P  15     -19.878 -76.083  96.012  0.00 97.00      PROA   
ATOM    260  N   GLU P  16     -17.649 -75.845  96.342  0.00 97.00      PROA   
ATOM    261  HN  GLU P  16     -16.908 -75.845  97.013  0.00 97.00      PROA   
ATOM    262  CA  GLU P  16     -17.221 -75.599  94.967  0.00 97.00      PROA   
ATOM    263  HA  GLU P  16     -16.162 -75.811  94.969  0.00 97.00      PROA   
ATOM    264  CB  GLU P  16     -17.836 -76.562  93.895  0.00 97.00      PROA   
ATOM    265  HB1 GLU P  16     -18.927 -76.367  93.846  0.00 97.00      PROA   
ATOM    266  HB2 GLU P  16     -17.695 -77.613  94.236  0.00 97.00      PROA   
ATOM    267  CG  GLU P  16     -17.266 -76.429  92.460  0.00 97.00      PROA   
ATOM    268  HG1 GLU P  16     -16.264 -76.904  92.411  0.00 97.00      PROA   
ATOM    269  HG2 GLU P  16     -17.146 -75.364  92.182  0.00 97.00      PROA   
ATOM    270  CD  GLU P  16     -18.151 -77.056  91.374  0.00 97.00      PROA   
ATOM    271  OE1 GLU P  16     -19.226 -77.635  91.679  0.00 97.00      PROA   
ATOM    272  OE2 GLU P  16     -17.755 -76.926  90.184  0.00 97.00      PROA   
ATOM    273  C   GLU P  16     -17.330 -74.126  94.574  0.00 97.00      PROA   
ATOM    274  O   GLU P  16     -16.505 -73.619  93.817  0.00 97.00      PROA   
ATOM    275  N   GLU P  17     -18.329 -73.382  95.102  0.00 97.00      PROA   
ATOM    276  HN  GLU P  17     -19.003 -73.819  95.693  0.00 97.00      PROA   
ATOM    277  CA  GLU P  17     -18.553 -71.962  94.858  0.00 97.00      PROA   
ATOM    278  HA  GLU P  17     -18.676 -71.848  93.789  0.00 97.00      PROA   
ATOM    279  CB  GLU P  17     -19.888 -71.520  95.515  0.00 97.00      PROA   
ATOM    280  HB1 GLU P  17     -19.829 -71.825  96.586  0.00 97.00      PROA   
ATOM    281  HB2 GLU P  17     -20.712 -72.112  95.058  0.00 97.00      PROA   
ATOM    282  CG  GLU P  17     -20.249 -70.015  95.470  0.00 97.00      PROA   
ATOM    283  HG1 GLU P  17     -19.456 -69.393  95.929  0.00 97.00      PROA   
ATOM    284  HG2 GLU P  17     -21.177 -69.858  96.061  0.00 97.00      PROA   
ATOM    285  CD  GLU P  17     -20.527 -69.508  94.051  0.00 97.00      PROA   
ATOM    286  OE1 GLU P  17     -19.597 -69.517  93.205  0.00 97.00      PROA   
ATOM    287  OE2 GLU P  17     -21.685 -69.081  93.800  0.00 97.00      PROA   
ATOM    288  C   GLU P  17     -17.395 -71.044  95.257  0.00 97.00      PROA   
ATOM    289  O   GLU P  17     -16.677 -71.295  96.217  0.00 97.00      PROA   
ATOM    290  N   SER P  18     -17.181 -69.941  94.502  0.00 97.00      PROA   
ATOM    291  HN  SER P  18     -17.859 -69.706  93.803  0.00 97.00      PROA   
ATOM    292  CA  SER P  18     -16.073 -69.021  94.688  0.00 97.00      PROA   
ATOM    293  HA  SER P  18     -15.271 -69.545  95.188  0.00 97.00      PROA   
ATOM    294  CB  SER P  18     -15.526 -68.476  93.343  0.00 97.00      PROA   
ATOM    295  HB1 SER P  18     -16.312 -67.877  92.832  0.00 97.00      PROA   
ATOM    296  HB2 SER P  18     -15.274 -69.336  92.686  0.00 97.00      PROA   
ATOM    297  OG  SER P  18     -14.355 -67.676  93.520  0.00 97.00      PROA   
ATOM    298  HG1 SER P  18     -13.685 -68.255  93.893  0.00 97.00      PROA   
ATOM    299  C   SER P  18     -16.494 -67.851  95.552  0.00 97.00      PROA   
ATOM    300  O   SER P  18     -17.497 -67.190  95.295  0.00 97.00      PROA   
ATOM    301  N   VAL P  19     -15.709 -67.555  96.610  0.00 97.00      PROA   
ATOM    302  HN  VAL P  19     -14.879 -68.081  96.792  0.00 97.00      PROA   
ATOM    303  CA  VAL P  19     -16.045 -66.478  97.518  0.00 97.00      PROA   
ATOM    304  HA  VAL P  19     -16.600 -65.732  96.969  0.00 97.00      PROA   
ATOM    305  CB  VAL P  19     -16.952 -66.951  98.663  0.00 97.00      PROA   
ATOM    306  HB  VAL P  19     -17.920 -67.265  98.203  0.00 97.00      PROA   
ATOM    307  CG1 VAL P  19     -16.372 -68.189  99.379  0.00 97.00      PROA   
ATOM    308 HG11 VAL P  19     -15.403 -67.937  99.850  0.00 97.00      PROA   
ATOM    309 HG12 VAL P  19     -16.224 -69.036  98.679  0.00 97.00      PROA   
ATOM    310 HG13 VAL P  19     -17.065 -68.527 100.179  0.00 97.00      PROA   
ATOM    311  CG2 VAL P  19     -17.252 -65.820  99.668  0.00 97.00      PROA   
ATOM    312 HG21 VAL P  19     -17.691 -64.943  99.157  0.00 97.00      PROA   
ATOM    313 HG22 VAL P  19     -16.329 -65.508 100.198  0.00 97.00      PROA   
ATOM    314 HG23 VAL P  19     -17.979 -66.178 100.428  0.00 97.00      PROA   
ATOM    315  C   VAL P  19     -14.786 -65.769  97.967  0.00 97.00      PROA   
ATOM    316  O   VAL P  19     -13.842 -66.381  98.450  0.00 97.00      PROA   
ATOM    317  N   THR P  20     -14.727 -64.424  97.812  0.00 97.00      PROA   
ATOM    318  HN  THR P  20     -15.487 -63.923  97.406  0.00 97.00      PROA   
ATOM    319  CA  THR P  20     -13.578 -63.646  98.249  0.00 97.00      PROA   
ATOM    320  HA  THR P  20     -12.920 -64.292  98.806  0.00 97.00      PROA   
ATOM    321  CB  THR P  20     -12.735 -63.069  97.107  0.00 97.00      PROA   
ATOM    322  HB  THR P  20     -12.584 -63.891  96.369  0.00 97.00      PROA   
ATOM    323  OG1 THR P  20     -11.429 -62.682  97.527  0.00 97.00      PROA   
ATOM    324  HG1 THR P  20     -11.507 -61.888  98.064  0.00 97.00      PROA   
ATOM    325  CG2 THR P  20     -13.394 -61.894  96.371  0.00 97.00      PROA   
ATOM    326 HG21 THR P  20     -13.602 -61.051  97.060  0.00 97.00      PROA   
ATOM    327 HG22 THR P  20     -14.342 -62.221  95.900  0.00 97.00      PROA   
ATOM    328 HG23 THR P  20     -12.721 -61.522  95.568  0.00 97.00      PROA   
ATOM    329  C   THR P  20     -14.088 -62.620  99.228  0.00 97.00      PROA   
ATOM    330  O   THR P  20     -15.135 -62.014  99.033  0.00 97.00      PROA   
ATOM    331  N   LEU P  21     -13.366 -62.460 100.355  0.00 97.00      PROA   
ATOM    332  HN  LEU P  21     -12.524 -62.984 100.477  0.00 97.00      PROA   
ATOM    333  CA  LEU P  21     -13.809 -61.700 101.500  0.00 97.00      PROA   
ATOM    334  HA  LEU P  21     -14.777 -61.263 101.307  0.00 97.00      PROA   
ATOM    335  CB  LEU P  21     -13.897 -62.575 102.783  0.00 97.00      PROA   
ATOM    336  HB1 LEU P  21     -14.258 -61.923 103.608  0.00 97.00      PROA   
ATOM    337  HB2 LEU P  21     -12.891 -62.952 103.066  0.00 97.00      PROA   
ATOM    338  CG  LEU P  21     -14.852 -63.799 102.708  0.00 97.00      PROA   
ATOM    339  HG  LEU P  21     -15.711 -63.535 102.048  0.00 97.00      PROA   
ATOM    340  CD1 LEU P  21     -14.178 -65.074 102.160  0.00 97.00      PROA   
ATOM    341 HD11 LEU P  21     -13.323 -65.358 102.809  0.00 97.00      PROA   
ATOM    342 HD12 LEU P  21     -13.806 -64.937 101.126  0.00 97.00      PROA   
ATOM    343 HD13 LEU P  21     -14.902 -65.917 102.157  0.00 97.00      PROA   
ATOM    344  CD2 LEU P  21     -15.415 -64.116 104.107  0.00 97.00      PROA   
ATOM    345 HD21 LEU P  21     -15.957 -63.241 104.520  0.00 97.00      PROA   
ATOM    346 HD22 LEU P  21     -14.585 -64.374 104.797  0.00 97.00      PROA   
ATOM    347 HD23 LEU P  21     -16.112 -64.978 104.058  0.00 97.00      PROA   
ATOM    348  C   LEU P  21     -12.818 -60.581 101.727  0.00 97.00      PROA   
ATOM    349  O   LEU P  21     -11.633 -60.826 101.897  0.00 97.00      PROA   
ATOM    350  N   HSD P  22     -13.277 -59.310 101.733  0.00 97.00      PROA   
ATOM    351  HN  HSD P  22     -14.255 -59.134 101.622  0.00 97.00      PROA   
ATOM    352  CA  HSD P  22     -12.421 -58.138 101.739  0.00 97.00      PROA   
ATOM    353  HA  HSD P  22     -11.399 -58.433 101.548  0.00 97.00      PROA   
ATOM    354  CB  HSD P  22     -12.843 -57.122 100.649  0.00 97.00      PROA   
ATOM    355  HB1 HSD P  22     -12.253 -56.186 100.751  0.00 97.00      PROA   
ATOM    356  HB2 HSD P  22     -13.919 -56.863 100.757  0.00 97.00      PROA   
ATOM    357  ND1 HSD P  22     -13.489 -58.352  98.499  0.00 97.00      PROA   
ATOM    358  HD1 HSD P  22     -14.413 -58.620  98.775  0.00 97.00      PROA   
ATOM    359  CG  HSD P  22     -12.588 -57.637  99.262  0.00 97.00      PROA   
ATOM    360  CE1 HSD P  22     -12.904 -58.551  97.292  0.00 97.00      PROA   
ATOM    361  HE1 HSD P  22     -13.388 -59.081  96.476  0.00 97.00      PROA   
ATOM    362  NE2 HSD P  22     -11.707 -58.004  97.219  0.00 97.00      PROA   
ATOM    363  CD2 HSD P  22     -11.518 -57.412  98.455  0.00 97.00      PROA   
ATOM    364  HD2 HSD P  22     -10.614 -56.851  98.656  0.00 97.00      PROA   
ATOM    365  C   HSD P  22     -12.464 -57.409 103.061  0.00 97.00      PROA   
ATOM    366  O   HSD P  22     -13.530 -57.080 103.565  0.00 97.00      PROA   
ATOM    367  N   CYS P  23     -11.281 -57.100 103.639  0.00 97.00      PROA   
ATOM    368  HN  CYS P  23     -10.430 -57.433 103.233  0.00 97.00      PROA   
ATOM    369  CA  CYS P  23     -11.143 -56.293 104.837  0.00 97.00      PROA   
ATOM    370  HA  CYS P  23     -12.081 -56.272 105.373  0.00 97.00      PROA   
ATOM    371  CB  CYS P  23     -10.052 -56.847 105.777  0.00 97.00      PROA   
ATOM    372  HB1 CYS P  23      -9.889 -56.139 106.613  0.00 97.00      PROA   
ATOM    373  HB2 CYS P  23      -9.099 -56.973 105.220  0.00 97.00      PROA   
ATOM    374  SG  CYS P  23     -10.561 -58.430 106.473  0.00 97.00      PROA   
ATOM    375  C   CYS P  23     -10.777 -54.870 104.480  0.00 97.00      PROA   
ATOM    376  O   CYS P  23      -9.632 -54.550 104.171  0.00 97.00      PROA   
ATOM    377  N   GLU P  24     -11.769 -53.962 104.545  0.00 97.00      PROA   
ATOM    378  HN  GLU P  24     -12.686 -54.224 104.834  0.00 97.00      PROA   
ATOM    379  CA  GLU P  24     -11.628 -52.597 104.099  0.00 97.00      PROA   
ATOM    380  HA  GLU P  24     -10.846 -52.538 103.353  0.00 97.00      PROA   
ATOM    381  CB  GLU P  24     -12.951 -52.107 103.463  0.00 97.00      PROA   
ATOM    382  HB1 GLU P  24     -13.237 -52.866 102.699  0.00 97.00      PROA   
ATOM    383  HB2 GLU P  24     -12.786 -51.146 102.928  0.00 97.00      PROA   
ATOM    384  CG  GLU P  24     -14.090 -51.927 104.488  0.00 97.00      PROA   
ATOM    385  HG1 GLU P  24     -13.894 -51.060 105.154  0.00 97.00      PROA   
ATOM    386  HG2 GLU P  24     -14.189 -52.841 105.113  0.00 97.00      PROA   
ATOM    387  CD  GLU P  24     -15.418 -51.686 103.804  0.00 97.00      PROA   
ATOM    388  OE1 GLU P  24     -16.232 -50.907 104.373  0.00 97.00      PROA   
ATOM    389  OE2 GLU P  24     -15.653 -52.299 102.730  0.00 97.00      PROA   
ATOM    390  C   GLU P  24     -11.272 -51.674 105.241  0.00 97.00      PROA   
ATOM    391  O   GLU P  24     -11.436 -51.989 106.419  0.00 97.00      PROA   
ATOM    392  N   VAL P  25     -10.789 -50.470 104.867  0.00 97.00      PROA   
ATOM    393  HN  VAL P  25     -10.592 -50.283 103.908  0.00 97.00      PROA   
ATOM    394  CA  VAL P  25     -10.757 -49.301 105.711  0.00 97.00      PROA   
ATOM    395  HA  VAL P  25     -11.549 -49.369 106.442  0.00 97.00      PROA   
ATOM    396  CB  VAL P  25      -9.409 -49.026 106.390  0.00 97.00      PROA   
ATOM    397  HB  VAL P  25      -8.622 -48.844 105.622  0.00 97.00      PROA   
ATOM    398  CG1 VAL P  25      -9.534 -47.783 107.294  0.00 97.00      PROA   
ATOM    399 HG11 VAL P  25     -10.253 -47.980 108.117  0.00 97.00      PROA   
ATOM    400 HG12 VAL P  25      -9.881 -46.897 106.727  0.00 97.00      PROA   
ATOM    401 HG13 VAL P  25      -8.545 -47.546 107.738  0.00 97.00      PROA   
ATOM    402  CG2 VAL P  25      -8.962 -50.240 107.234  0.00 97.00      PROA   
ATOM    403 HG21 VAL P  25      -8.768 -51.123 106.592  0.00 97.00      PROA   
ATOM    404 HG22 VAL P  25      -9.747 -50.505 107.973  0.00 97.00      PROA   
ATOM    405 HG23 VAL P  25      -8.028 -50.002 107.787  0.00 97.00      PROA   
ATOM    406  C   VAL P  25     -11.023 -48.209 104.687  0.00 97.00      PROA   
ATOM    407  O   VAL P  25     -10.400 -48.298 103.630  0.00 97.00      PROA   
ATOM    408  N   PRO P  26     -11.871 -47.185 104.862  0.00 97.00      PROA   
ATOM    409  CD  PRO P  26     -13.025 -47.280 105.770  0.00 97.00      PROA   
ATOM    410  HD1 PRO P  26     -12.773 -46.761 106.720  0.00 97.00      PROA   
ATOM    411  HD2 PRO P  26     -13.332 -48.330 105.978  0.00 97.00      PROA   
ATOM    412  CA  PRO P  26     -12.105 -46.180 103.813  0.00 97.00      PROA   
ATOM    413  HA  PRO P  26     -12.277 -46.691 102.876  0.00 97.00      PROA   
ATOM    414  CB  PRO P  26     -13.380 -45.459 104.286  0.00 97.00      PROA   
ATOM    415  HB1 PRO P  26     -13.959 -45.047 103.435  0.00 97.00      PROA   
ATOM    416  HB2 PRO P  26     -13.142 -44.638 104.999  0.00 97.00      PROA   
ATOM    417  CG  PRO P  26     -14.148 -46.545 105.039  0.00 97.00      PROA   
ATOM    418  HG1 PRO P  26     -14.917 -46.137 105.724  0.00 97.00      PROA   
ATOM    419  HG2 PRO P  26     -14.631 -47.234 104.310  0.00 97.00      PROA   
ATOM    420  C   PRO P  26     -10.980 -45.167 103.591  0.00 97.00      PROA   
ATOM    421  O   PRO P  26     -11.269 -44.011 103.287  0.00 97.00      PROA   
ATOM    422  N   HSD P  27      -9.700 -45.580 103.674  0.00 97.00      PROA   
ATOM    423  HN  HSD P  27      -9.522 -46.550 103.827  0.00 97.00      PROA   
ATOM    424  CA  HSD P  27      -8.556 -44.742 103.391  0.00 97.00      PROA   
ATOM    425  HA  HSD P  27      -8.864 -43.714 103.253  0.00 97.00      PROA   
ATOM    426  CB  HSD P  27      -7.460 -44.797 104.488  0.00 97.00      PROA   
ATOM    427  HB1 HSD P  27      -6.522 -44.334 104.112  0.00 97.00      PROA   
ATOM    428  HB2 HSD P  27      -7.232 -45.855 104.746  0.00 97.00      PROA   
ATOM    429  ND1 HSD P  27      -8.424 -44.598 106.846  0.00 97.00      PROA   
ATOM    430  HD1 HSD P  27      -8.765 -45.535 106.922  0.00 97.00      PROA   
ATOM    431  CG  HSD P  27      -7.820 -44.039 105.739  0.00 97.00      PROA   
ATOM    432  CE1 HSD P  27      -8.417 -43.654 107.820  0.00 97.00      PROA   
ATOM    433  HE1 HSD P  27      -8.829 -43.820 108.815  0.00 97.00      PROA   
ATOM    434  NE2 HSD P  27      -7.841 -42.536 107.425  0.00 97.00      PROA   
ATOM    435  CD2 HSD P  27      -7.457 -42.782 106.119  0.00 97.00      PROA   
ATOM    436  HD2 HSD P  27      -6.921 -42.019 105.568  0.00 97.00      PROA   
ATOM    437  C   HSD P  27      -7.947 -45.235 102.106  0.00 97.00      PROA   
ATOM    438  O   HSD P  27      -7.577 -46.399 101.993  0.00 97.00      PROA   
ATOM    439  N   LEU P  28      -7.821 -44.348 101.092  0.00 97.00      PROA   
ATOM    440  HN  LEU P  28      -8.223 -43.437 101.158  0.00 97.00      PROA   
ATOM    441  CA  LEU P  28      -7.171 -44.659  99.832  0.00 97.00      PROA   
ATOM    442  HA  LEU P  28      -7.694 -45.514  99.426  0.00 97.00      PROA   
ATOM    443  CB  LEU P  28      -7.316 -43.500  98.809  0.00 97.00      PROA   
ATOM    444  HB1 LEU P  28      -6.887 -43.821  97.834  0.00 97.00      PROA   
ATOM    445  HB2 LEU P  28      -6.746 -42.614  99.159  0.00 97.00      PROA   
ATOM    446  CG  LEU P  28      -8.773 -43.039  98.545  0.00 97.00      PROA   
ATOM    447  HG  LEU P  28      -9.215 -42.675  99.502  0.00 97.00      PROA   
ATOM    448  CD1 LEU P  28      -8.795 -41.856  97.559  0.00 97.00      PROA   
ATOM    449 HD11 LEU P  28      -8.375 -42.169  96.579  0.00 97.00      PROA   
ATOM    450 HD12 LEU P  28      -8.192 -41.010  97.950  0.00 97.00      PROA   
ATOM    451 HD13 LEU P  28      -9.837 -41.506  97.400  0.00 97.00      PROA   
ATOM    452  CD2 LEU P  28      -9.666 -44.181  98.023  0.00 97.00      PROA   
ATOM    453 HD21 LEU P  28      -9.741 -45.000  98.768  0.00 97.00      PROA   
ATOM    454 HD22 LEU P  28      -9.246 -44.593  97.081  0.00 97.00      PROA   
ATOM    455 HD23 LEU P  28     -10.689 -43.803  97.817  0.00 97.00      PROA   
ATOM    456  C   LEU P  28      -5.707 -45.103  99.943  0.00 97.00      PROA   
ATOM    457  O   LEU P  28      -5.390 -46.115  99.318  0.00 97.00      PROA   
ATOM    458  N   PRO P  29      -4.774 -44.518 100.704  0.00 97.00      PROA   
ATOM    459  CD  PRO P  29      -4.842 -43.147 101.230  0.00 97.00      PROA   
ATOM    460  HD1 PRO P  29      -5.766 -42.971 101.818  0.00 97.00      PROA   
ATOM    461  HD2 PRO P  29      -4.786 -42.431 100.380  0.00 97.00      PROA   
ATOM    462  CA  PRO P  29      -3.488 -45.154 101.004  0.00 97.00      PROA   
ATOM    463  HA  PRO P  29      -3.084 -45.642 100.128  0.00 97.00      PROA   
ATOM    464  CB  PRO P  29      -2.618 -43.957 101.435  0.00 97.00      PROA   
ATOM    465  HB1 PRO P  29      -2.222 -43.460 100.519  0.00 97.00      PROA   
ATOM    466  HB2 PRO P  29      -1.757 -44.221 102.078  0.00 97.00      PROA   
ATOM    467  CG  PRO P  29      -3.604 -43.006 102.115  0.00 97.00      PROA   
ATOM    468  HG1 PRO P  29      -3.828 -43.377 103.140  0.00 97.00      PROA   
ATOM    469  HG2 PRO P  29      -3.230 -41.964 102.172  0.00 97.00      PROA   
ATOM    470  C   PRO P  29      -3.607 -46.198 102.117  0.00 97.00      PROA   
ATOM    471  O   PRO P  29      -2.695 -46.291 102.935  0.00 97.00      PROA   
ATOM    472  N   GLY P  30      -4.692 -47.011 102.164  0.00 97.00      PROA   
ATOM    473  HN  GLY P  30      -5.396 -46.919 101.461  0.00 97.00      PROA   
ATOM    474  CA  GLY P  30      -4.986 -47.953 103.238  0.00 97.00      PROA   
ATOM    475  HA1 GLY P  30      -6.029 -48.220 103.134  0.00 97.00      PROA   
ATOM    476  HA2 GLY P  30      -4.777 -47.478 104.186  0.00 97.00      PROA   
ATOM    477  C   GLY P  30      -4.193 -49.234 103.159  0.00 97.00      PROA   
ATOM    478  O   GLY P  30      -4.760 -50.309 102.999  0.00 97.00      PROA   
ATOM    479  N   SER P  31      -2.853 -49.103 103.299  0.00 97.00      PROA   
ATOM    480  HN  SER P  31      -2.546 -48.158 103.402  0.00 97.00      PROA   
ATOM    481  CA  SER P  31      -1.757 -50.068 103.200  0.00 97.00      PROA   
ATOM    482  HA  SER P  31      -1.387 -49.963 102.193  0.00 97.00      PROA   
ATOM    483  CB  SER P  31      -0.601 -49.681 104.171  0.00 97.00      PROA   
ATOM    484  HB1 SER P  31      -0.971 -49.750 105.217  0.00 97.00      PROA   
ATOM    485  HB2 SER P  31      -0.310 -48.625 103.984  0.00 97.00      PROA   
ATOM    486  OG  SER P  31       0.556 -50.512 104.050  0.00 97.00      PROA   
ATOM    487  HG1 SER P  31       1.197 -50.040 103.512  0.00 97.00      PROA   
ATOM    488  C   SER P  31      -2.087 -51.541 103.381  0.00 97.00      PROA   
ATOM    489  O   SER P  31      -2.809 -51.922 104.289  0.00 97.00      PROA   
ATOM    490  N   SER P  32      -1.527 -52.407 102.506  0.00 97.00      PROA   
ATOM    491  HN  SER P  32      -0.865 -52.085 101.834  0.00 97.00      PROA   
ATOM    492  CA  SER P  32      -1.876 -53.809 102.370  0.00 97.00      PROA   
ATOM    493  HA  SER P  32      -2.945 -53.896 102.500  0.00 97.00      PROA   
ATOM    494  CB  SER P  32      -1.531 -54.306 100.941  0.00 97.00      PROA   
ATOM    495  HB1 SER P  32      -2.177 -53.758 100.220  0.00 97.00      PROA   
ATOM    496  HB2 SER P  32      -1.732 -55.390 100.813  0.00 97.00      PROA   
ATOM    497  OG  SER P  32      -0.175 -54.018 100.606  0.00 97.00      PROA   
ATOM    498  HG1 SER P  32       0.366 -54.602 101.146  0.00 97.00      PROA   
ATOM    499  C   SER P  32      -1.232 -54.730 103.396  0.00 97.00      PROA   
ATOM    500  O   SER P  32      -0.568 -55.704 103.046  0.00 97.00      PROA   
ATOM    501  N   SER P  33      -1.456 -54.458 104.699  0.00 97.00      PROA   
ATOM    502  HN  SER P  33      -1.940 -53.620 104.941  0.00 97.00      PROA   
ATOM    503  CA  SER P  33      -1.041 -55.310 105.797  0.00 97.00      PROA   
ATOM    504  HA  SER P  33      -0.559 -56.198 105.412  0.00 97.00      PROA   
ATOM    505  CB  SER P  33      -0.072 -54.581 106.768  0.00 97.00      PROA   
ATOM    506  HB1 SER P  33      -0.572 -53.687 107.200  0.00 97.00      PROA   
ATOM    507  HB2 SER P  33       0.812 -54.228 106.193  0.00 97.00      PROA   
ATOM    508  OG  SER P  33       0.377 -55.421 107.832  0.00 97.00      PROA   
ATOM    509  HG1 SER P  33       1.088 -55.967 107.487  0.00 97.00      PROA   
ATOM    510  C   SER P  33      -2.295 -55.737 106.530  0.00 97.00      PROA   
ATOM    511  O   SER P  33      -3.165 -54.922 106.823  0.00 97.00      PROA   
ATOM    512  N   THR P  34      -2.429 -57.054 106.820  0.00 97.00      PROA   
ATOM    513  HN  THR P  34      -1.702 -57.703 106.609  0.00 97.00      PROA   
ATOM    514  CA  THR P  34      -3.643 -57.607 107.397  0.00 97.00      PROA   
ATOM    515  HA  THR P  34      -4.117 -56.858 108.017  0.00 97.00      PROA   
ATOM    516  CB  THR P  34      -4.638 -58.144 106.365  0.00 97.00      PROA   
ATOM    517  HB  THR P  34      -4.265 -59.078 105.885  0.00 97.00      PROA   
ATOM    518  OG1 THR P  34      -4.811 -57.207 105.317  0.00 97.00      PROA   
ATOM    519  HG1 THR P  34      -4.035 -57.315 104.764  0.00 97.00      PROA   
ATOM    520  CG2 THR P  34      -6.011 -58.428 107.006  0.00 97.00      PROA   
ATOM    521 HG21 THR P  34      -6.319 -57.590 107.664  0.00 97.00      PROA   
ATOM    522 HG22 THR P  34      -5.977 -59.356 107.609  0.00 97.00      PROA   
ATOM    523 HG23 THR P  34      -6.783 -58.569 106.220  0.00 97.00      PROA   
ATOM    524  C   THR P  34      -3.260 -58.768 108.266  0.00 97.00      PROA   
ATOM    525  O   THR P  34      -2.380 -59.552 107.923  0.00 97.00      PROA   
ATOM    526  N   GLN P  35      -3.963 -58.931 109.406  0.00 97.00      PROA   
ATOM    527  HN  GLN P  35      -4.568 -58.214 109.745  0.00 97.00      PROA   
ATOM    528  CA  GLN P  35      -3.954 -60.163 110.156  0.00 97.00      PROA   
ATOM    529  HA  GLN P  35      -3.248 -60.868 109.739  0.00 97.00      PROA   
ATOM    530  CB  GLN P  35      -3.638 -59.917 111.652  0.00 97.00      PROA   
ATOM    531  HB1 GLN P  35      -3.546 -60.899 112.166  0.00 97.00      PROA   
ATOM    532  HB2 GLN P  35      -4.483 -59.363 112.119  0.00 97.00      PROA   
ATOM    533  CG  GLN P  35      -2.351 -59.089 111.856  0.00 97.00      PROA   
ATOM    534  HG1 GLN P  35      -2.464 -58.081 111.399  0.00 97.00      PROA   
ATOM    535  HG2 GLN P  35      -1.488 -59.594 111.376  0.00 97.00      PROA   
ATOM    536  CD  GLN P  35      -2.090 -58.865 113.345  0.00 97.00      PROA   
ATOM    537  OE1 GLN P  35      -2.845 -58.148 114.001  0.00 97.00      PROA   
ATOM    538  NE2 GLN P  35      -0.999 -59.463 113.894  0.00 97.00      PROA   
ATOM    539 HE21 GLN P  35      -0.809 -59.295 114.859  0.00 97.00      PROA   
ATOM    540 HE22 GLN P  35      -0.400 -60.021 113.324  0.00 97.00      PROA   
ATOM    541  C   GLN P  35      -5.351 -60.721 110.015  0.00 97.00      PROA   
ATOM    542  O   GLN P  35      -6.318 -60.043 110.330  0.00 97.00      PROA   
ATOM    543  N   TRP P  36      -5.488 -61.972 109.519  0.00 97.00      PROA   
ATOM    544  HN  TRP P  36      -4.686 -62.488 109.233  0.00 97.00      PROA   
ATOM    545  CA  TRP P  36      -6.757 -62.664 109.383  0.00 97.00      PROA   
ATOM    546  HA  TRP P  36      -7.579 -61.986 109.567  0.00 97.00      PROA   
ATOM    547  CB  TRP P  36      -6.937 -63.320 107.988  0.00 97.00      PROA   
ATOM    548  HB1 TRP P  36      -7.708 -64.118 108.036  0.00 97.00      PROA   
ATOM    549  HB2 TRP P  36      -5.976 -63.810 107.710  0.00 97.00      PROA   
ATOM    550  CG  TRP P  36      -7.347 -62.401 106.881  0.00 97.00      PROA   
ATOM    551  CD1 TRP P  36      -6.522 -61.733 106.019  0.00 97.00      PROA   
ATOM    552  HD1 TRP P  36      -5.455 -61.659 106.132  0.00 97.00      PROA   
ATOM    553  NE1 TRP P  36      -7.259 -61.134 105.037  0.00 97.00      PROA   
ATOM    554  HE1 TRP P  36      -6.893 -60.642 104.274  0.00 97.00      PROA   
ATOM    555  CE2 TRP P  36      -8.582 -61.376 105.249  0.00 97.00      PROA   
ATOM    556  CD2 TRP P  36      -8.687 -62.167 106.416  0.00 97.00      PROA   
ATOM    557  CE3 TRP P  36      -9.946 -62.564 106.867  0.00 97.00      PROA   
ATOM    558  HE3 TRP P  36     -10.063 -63.158 107.763  0.00 97.00      PROA   
ATOM    559  CZ3 TRP P  36     -11.074 -62.161 106.147  0.00 97.00      PROA   
ATOM    560  HZ3 TRP P  36     -12.061 -62.436 106.493  0.00 97.00      PROA   
ATOM    561  CZ2 TRP P  36      -9.698 -60.993 104.523  0.00 97.00      PROA   
ATOM    562  HZ2 TRP P  36      -9.613 -60.389 103.632  0.00 97.00      PROA   
ATOM    563  CH2 TRP P  36     -10.950 -61.397 104.991  0.00 97.00      PROA   
ATOM    564  HH2 TRP P  36     -11.840 -61.085 104.466  0.00 97.00      PROA   
ATOM    565  C   TRP P  36      -6.827 -63.752 110.425  0.00 97.00      PROA   
ATOM    566  O   TRP P  36      -5.806 -64.306 110.812  0.00 97.00      PROA   
ATOM    567  N   PHE P  37      -8.044 -64.073 110.921  0.00 97.00      PROA   
ATOM    568  HN  PHE P  37      -8.853 -63.559 110.640  0.00 97.00      PROA   
ATOM    569  CA  PHE P  37      -8.247 -65.052 111.968  0.00 97.00      PROA   
ATOM    570  HA  PHE P  37      -7.374 -65.683 112.042  0.00 97.00      PROA   
ATOM    571  CB  PHE P  37      -8.553 -64.414 113.356  0.00 97.00      PROA   
ATOM    572  HB1 PHE P  37      -8.583 -65.199 114.142  0.00 97.00      PROA   
ATOM    573  HB2 PHE P  37      -9.536 -63.898 113.338  0.00 97.00      PROA   
ATOM    574  CG  PHE P  37      -7.508 -63.390 113.740  0.00 97.00      PROA   
ATOM    575  CD1 PHE P  37      -6.420 -63.749 114.555  0.00 97.00      PROA   
ATOM    576  HD1 PHE P  37      -6.327 -64.767 114.902  0.00 97.00      PROA   
ATOM    577  CE1 PHE P  37      -5.449 -62.804 114.909  0.00 97.00      PROA   
ATOM    578  HE1 PHE P  37      -4.615 -63.097 115.529  0.00 97.00      PROA   
ATOM    579  CZ  PHE P  37      -5.554 -61.485 114.450  0.00 97.00      PROA   
ATOM    580  HZ  PHE P  37      -4.796 -60.760 114.709  0.00 97.00      PROA   
ATOM    581  CD2 PHE P  37      -7.618 -62.052 113.314  0.00 97.00      PROA   
ATOM    582  HD2 PHE P  37      -8.447 -61.758 112.689  0.00 97.00      PROA   
ATOM    583  CE2 PHE P  37      -6.639 -61.111 113.649  0.00 97.00      PROA   
ATOM    584  HE2 PHE P  37      -6.714 -60.102 113.274  0.00 97.00      PROA   
ATOM    585  C   PHE P  37      -9.428 -65.926 111.593  0.00 97.00      PROA   
ATOM    586  O   PHE P  37     -10.461 -65.430 111.152  0.00 97.00      PROA   
ATOM    587  N   LEU P  38      -9.295 -67.262 111.786  0.00 97.00      PROA   
ATOM    588  HN  LEU P  38      -8.417 -67.639 112.077  0.00 97.00      PROA   
ATOM    589  CA  LEU P  38     -10.371 -68.228 111.672  0.00 97.00      PROA   
ATOM    590  HA  LEU P  38     -11.278 -67.740 111.357  0.00 97.00      PROA   
ATOM    591  CB  LEU P  38     -10.053 -69.411 110.721  0.00 97.00      PROA   
ATOM    592  HB1 LEU P  38     -10.899 -70.134 110.717  0.00 97.00      PROA   
ATOM    593  HB2 LEU P  38      -9.143 -69.946 111.079  0.00 97.00      PROA   
ATOM    594  CG  LEU P  38      -9.792 -68.993 109.262  0.00 97.00      PROA   
ATOM    595  HG  LEU P  38      -8.928 -68.295 109.274  0.00 97.00      PROA   
ATOM    596  CD1 LEU P  38      -9.408 -70.201 108.388  0.00 97.00      PROA   
ATOM    597 HD11 LEU P  38     -10.247 -70.928 108.355  0.00 97.00      PROA   
ATOM    598 HD12 LEU P  38      -8.510 -70.709 108.794  0.00 97.00      PROA   
ATOM    599 HD13 LEU P  38      -9.194 -69.871 107.349  0.00 97.00      PROA   
ATOM    600  CD2 LEU P  38     -10.993 -68.260 108.645  0.00 97.00      PROA   
ATOM    601 HD21 LEU P  38     -11.241 -67.338 109.208  0.00 97.00      PROA   
ATOM    602 HD22 LEU P  38     -11.883 -68.926 108.638  0.00 97.00      PROA   
ATOM    603 HD23 LEU P  38     -10.756 -67.980 107.599  0.00 97.00      PROA   
ATOM    604  C   LEU P  38     -10.585 -68.812 113.042  0.00 97.00      PROA   
ATOM    605  O   LEU P  38      -9.713 -69.499 113.565  0.00 97.00      PROA   
ATOM    606  N   ASN P  39     -11.757 -68.552 113.671  0.00 97.00      PROA   
ATOM    607  HN  ASN P  39     -12.468 -68.028 113.201  0.00 97.00      PROA   
ATOM    608  CA  ASN P  39     -12.102 -69.081 114.988  0.00 97.00      PROA   
ATOM    609  HA  ASN P  39     -13.035 -68.615 115.273  0.00 97.00      PROA   
ATOM    610  CB  ASN P  39     -12.306 -70.627 114.967  0.00 97.00      PROA   
ATOM    611  HB1 ASN P  39     -12.725 -70.972 115.935  0.00 97.00      PROA   
ATOM    612  HB2 ASN P  39     -11.332 -71.133 114.799  0.00 97.00      PROA   
ATOM    613  CG  ASN P  39     -13.290 -71.024 113.859  0.00 97.00      PROA   
ATOM    614  OD1 ASN P  39     -14.261 -70.316 113.585  0.00 97.00      PROA   
ATOM    615  ND2 ASN P  39     -13.017 -72.167 113.173  0.00 97.00      PROA   
ATOM    616 HD21 ASN P  39     -13.610 -72.413 112.408  0.00 97.00      PROA   
ATOM    617 HD22 ASN P  39     -12.212 -72.710 113.405  0.00 97.00      PROA   
ATOM    618  C   ASN P  39     -11.075 -68.707 116.055  0.00 97.00      PROA   
ATOM    619  O   ASN P  39     -10.694 -69.522 116.894  0.00 97.00      PROA   
ATOM    620  N   GLY P  40     -10.575 -67.450 116.013  0.00 97.00      PROA   
ATOM    621  HN  GLY P  40     -10.949 -66.809 115.348  0.00 97.00      PROA   
ATOM    622  CA  GLY P  40      -9.489 -66.972 116.860  0.00 97.00      PROA   
ATOM    623  HA1 GLY P  40      -9.584 -67.422 117.839  0.00 97.00      PROA   
ATOM    624  HA2 GLY P  40      -9.573 -65.896 116.902  0.00 97.00      PROA   
ATOM    625  C   GLY P  40      -8.093 -67.281 116.354  0.00 97.00      PROA   
ATOM    626  O   GLY P  40      -7.145 -66.588 116.717  0.00 97.00      PROA   
ATOM    627  N   THR P  41      -7.908 -68.321 115.509  0.00 97.00      PROA   
ATOM    628  HN  THR P  41      -8.694 -68.843 115.180  0.00 97.00      PROA   
ATOM    629  CA  THR P  41      -6.593 -68.769 115.061  0.00 97.00      PROA   
ATOM    630  HA  THR P  41      -5.889 -68.617 115.867  0.00 97.00      PROA   
ATOM    631  CB  THR P  41      -6.558 -70.251 114.699  0.00 97.00      PROA   
ATOM    632  HB  THR P  41      -7.302 -70.472 113.900  0.00 97.00      PROA   
ATOM    633  OG1 THR P  41      -6.879 -71.032 115.843  0.00 97.00      PROA   
ATOM    634  HG1 THR P  41      -7.741 -70.739 116.140  0.00 97.00      PROA   
ATOM    635  CG2 THR P  41      -5.160 -70.702 114.224  0.00 97.00      PROA   
ATOM    636 HG21 THR P  41      -4.396 -70.464 114.995  0.00 97.00      PROA   
ATOM    637 HG22 THR P  41      -4.871 -70.220 113.269  0.00 97.00      PROA   
ATOM    638 HG23 THR P  41      -5.158 -71.802 114.063  0.00 97.00      PROA   
ATOM    639  C   THR P  41      -6.123 -67.960 113.872  0.00 97.00      PROA   
ATOM    640  O   THR P  41      -6.783 -67.913 112.842  0.00 97.00      PROA   
ATOM    641  N   ALA P  42      -4.950 -67.300 113.985  0.00 97.00      PROA   
ATOM    642  HN  ALA P  42      -4.426 -67.341 114.832  0.00 97.00      PROA   
ATOM    643  CA  ALA P  42      -4.372 -66.486 112.933  0.00 97.00      PROA   
ATOM    644  HA  ALA P  42      -5.122 -65.758 112.664  0.00 97.00      PROA   
ATOM    645  CB  ALA P  42      -3.148 -65.718 113.463  0.00 97.00      PROA   
ATOM    646  HB1 ALA P  42      -2.344 -66.424 113.762  0.00 97.00      PROA   
ATOM    647  HB2 ALA P  42      -3.435 -65.122 114.358  0.00 97.00      PROA   
ATOM    648  HB3 ALA P  42      -2.750 -65.021 112.697  0.00 97.00      PROA   
ATOM    649  C   ALA P  42      -3.977 -67.238 111.662  0.00 97.00      PROA   
ATOM    650  O   ALA P  42      -3.321 -68.277 111.703  0.00 97.00      PROA   
ATOM    651  N   ILE P  43      -4.347 -66.684 110.482  0.00 97.00      PROA   
ATOM    652  HN  ILE P  43      -4.893 -65.847 110.482  0.00 97.00      PROA   
ATOM    653  CA  ILE P  43      -3.935 -67.173 109.178  0.00 97.00      PROA   
ATOM    654  HA  ILE P  43      -3.686 -68.221 109.273  0.00 97.00      PROA   
ATOM    655  CB  ILE P  43      -4.984 -67.021 108.060  0.00 97.00      PROA   
ATOM    656  HB  ILE P  43      -4.906 -66.011 107.593  0.00 97.00      PROA   
ATOM    657  CG2 ILE P  43      -4.720 -68.094 106.973  0.00 97.00      PROA   
ATOM    658 HG21 ILE P  43      -4.820 -69.111 107.408  0.00 97.00      PROA   
ATOM    659 HG22 ILE P  43      -3.714 -67.996 106.522  0.00 97.00      PROA   
ATOM    660 HG23 ILE P  43      -5.451 -68.007 106.146  0.00 97.00      PROA   
ATOM    661  CG1 ILE P  43      -6.441 -67.127 108.580  0.00 97.00      PROA   
ATOM    662 HG11 ILE P  43      -6.620 -66.356 109.357  0.00 97.00      PROA   
ATOM    663 HG12 ILE P  43      -6.593 -68.122 109.051  0.00 97.00      PROA   
ATOM    664  CD  ILE P  43      -7.482 -66.911 107.471  0.00 97.00      PROA   
ATOM    665  HD1 ILE P  43      -7.180 -66.078 106.801  0.00 97.00      PROA   
ATOM    666  HD2 ILE P  43      -8.472 -66.660 107.904  0.00 97.00      PROA   
ATOM    667  HD3 ILE P  43      -7.600 -67.832 106.861  0.00 97.00      PROA   
ATOM    668  C   ILE P  43      -2.682 -66.397 108.801  0.00 97.00      PROA   
ATOM    669  O   ILE P  43      -2.463 -65.280 109.265  0.00 97.00      PROA   
ATOM    670  N   GLN P  44      -1.826 -66.963 107.922  0.00 97.00      PROA   
ATOM    671  HN  GLN P  44      -1.978 -67.890 107.587  0.00 97.00      PROA   
ATOM    672  CA  GLN P  44      -0.622 -66.306 107.448  0.00 97.00      PROA   
ATOM    673  HA  GLN P  44      -0.197 -65.717 108.250  0.00 97.00      PROA   
ATOM    674  CB  GLN P  44       0.415 -67.368 106.996  0.00 97.00      PROA   
ATOM    675  HB1 GLN P  44       1.349 -66.843 106.696  0.00 97.00      PROA   
ATOM    676  HB2 GLN P  44       0.030 -67.908 106.101  0.00 97.00      PROA   
ATOM    677  CG  GLN P  44       0.788 -68.428 108.068  0.00 97.00      PROA   
ATOM    678  HG1 GLN P  44       1.641 -69.033 107.690  0.00 97.00      PROA   
ATOM    679  HG2 GLN P  44      -0.061 -69.121 108.247  0.00 97.00      PROA   
ATOM    680  CD  GLN P  44       1.235 -67.800 109.397  0.00 97.00      PROA   
ATOM    681  OE1 GLN P  44       2.400 -67.413 109.544  0.00 97.00      PROA   
ATOM    682  NE2 GLN P  44       0.316 -67.711 110.398  0.00 97.00      PROA   
ATOM    683 HE21 GLN P  44       0.612 -67.299 111.258  0.00 97.00      PROA   
ATOM    684 HE22 GLN P  44      -0.627 -68.008 110.257  0.00 97.00      PROA   
ATOM    685  C   GLN P  44      -0.930 -65.353 106.292  0.00 97.00      PROA   
ATOM    686  O   GLN P  44      -0.070 -64.588 105.854  0.00 97.00      PROA   
ATOM    687  N   THR P  45      -2.189 -65.356 105.789  0.00 97.00      PROA   
ATOM    688  HN  THR P  45      -2.850 -66.009 106.148  0.00 97.00      PROA   
ATOM    689  CA  THR P  45      -2.698 -64.469 104.749  0.00 97.00      PROA   
ATOM    690  HA  THR P  45      -2.100 -64.633 103.864  0.00 97.00      PROA   
ATOM    691  CB  THR P  45      -4.161 -64.765 104.416  0.00 97.00      PROA   
ATOM    692  HB  THR P  45      -4.810 -64.572 105.302  0.00 97.00      PROA   
ATOM    693  OG1 THR P  45      -4.307 -66.131 104.055  0.00 97.00      PROA   
ATOM    694  HG1 THR P  45      -5.233 -66.241 103.822  0.00 97.00      PROA   
ATOM    695  CG2 THR P  45      -4.648 -63.928 103.219  0.00 97.00      PROA   
ATOM    696 HG21 THR P  45      -4.006 -64.129 102.336  0.00 97.00      PROA   
ATOM    697 HG22 THR P  45      -4.637 -62.842 103.442  0.00 97.00      PROA   
ATOM    698 HG23 THR P  45      -5.691 -64.199 102.952  0.00 97.00      PROA   
ATOM    699  C   THR P  45      -2.596 -63.004 105.137  0.00 97.00      PROA   
ATOM    700  O   THR P  45      -3.325 -62.543 106.008  0.00 97.00      PROA   
ATOM    701  N   SER P  46      -1.688 -62.228 104.499  0.00 97.00      PROA   
ATOM    702  HN  SER P  46      -1.014 -62.641 103.891  0.00 97.00      PROA   
ATOM    703  CA  SER P  46      -1.513 -60.819 104.830  0.00 97.00      PROA   
ATOM    704  HA  SER P  46      -1.933 -60.620 105.804  0.00 97.00      PROA   
ATOM    705  CB  SER P  46      -0.013 -60.444 104.889  0.00 97.00      PROA   
ATOM    706  HB1 SER P  46       0.110 -59.354 105.075  0.00 97.00      PROA   
ATOM    707  HB2 SER P  46       0.489 -60.695 103.930  0.00 97.00      PROA   
ATOM    708  OG  SER P  46       0.634 -61.125 105.962  0.00 97.00      PROA   
ATOM    709  HG1 SER P  46       0.429 -62.061 105.885  0.00 97.00      PROA   
ATOM    710  C   SER P  46      -2.197 -59.873 103.855  0.00 97.00      PROA   
ATOM    711  O   SER P  46      -2.287 -58.672 104.109  0.00 97.00      PROA   
ATOM    712  N   THR P  47      -2.738 -60.390 102.728  0.00 97.00      PROA   
ATOM    713  HN  THR P  47      -2.669 -61.369 102.562  0.00 97.00      PROA   
ATOM    714  CA  THR P  47      -3.519 -59.614 101.768  0.00 97.00      PROA   
ATOM    715  HA  THR P  47      -2.909 -58.755 101.542  0.00 97.00      PROA   
ATOM    716  CB  THR P  47      -3.728 -60.312 100.410  0.00 97.00      PROA   
ATOM    717  HB  THR P  47      -2.762 -60.319  99.858  0.00 97.00      PROA   
ATOM    718  OG1 THR P  47      -4.703 -59.680  99.581  0.00 97.00      PROA   
ATOM    719  HG1 THR P  47      -4.897 -60.308  98.881  0.00 97.00      PROA   
ATOM    720  CG2 THR P  47      -4.183 -61.764 100.619  0.00 97.00      PROA   
ATOM    721 HG21 THR P  47      -5.068 -61.796 101.286  0.00 97.00      PROA   
ATOM    722 HG22 THR P  47      -3.373 -62.374 101.064  0.00 97.00      PROA   
ATOM    723 HG23 THR P  47      -4.465 -62.229  99.650  0.00 97.00      PROA   
ATOM    724  C   THR P  47      -4.841 -59.119 102.368  0.00 97.00      PROA   
ATOM    725  O   THR P  47      -5.438 -59.855 103.149  0.00 97.00      PROA   
ATOM    726  N   PRO P  48      -5.373 -57.937 102.032  0.00 97.00      PROA   
ATOM    727  CD  PRO P  48      -4.573 -56.793 101.572  0.00 97.00      PROA   
ATOM    728  HD1 PRO P  48      -4.579 -56.785 100.460  0.00 97.00      PROA   
ATOM    729  HD2 PRO P  48      -3.527 -56.823 101.951  0.00 97.00      PROA   
ATOM    730  CA  PRO P  48      -6.681 -57.510 102.522  0.00 97.00      PROA   
ATOM    731  HA  PRO P  48      -6.712 -57.661 103.592  0.00 97.00      PROA   
ATOM    732  CB  PRO P  48      -6.753 -56.024 102.124  0.00 97.00      PROA   
ATOM    733  HB1 PRO P  48      -7.387 -55.441 102.819  0.00 97.00      PROA   
ATOM    734  HB2 PRO P  48      -7.142 -55.902 101.088  0.00 97.00      PROA   
ATOM    735  CG  PRO P  48      -5.293 -55.570 102.136  0.00 97.00      PROA   
ATOM    736  HG1 PRO P  48      -5.121 -54.650 101.543  0.00 97.00      PROA   
ATOM    737  HG2 PRO P  48      -4.965 -55.403 103.186  0.00 97.00      PROA   
ATOM    738  C   PRO P  48      -7.860 -58.242 101.910  0.00 97.00      PROA   
ATOM    739  O   PRO P  48      -8.977 -57.917 102.291  0.00 97.00      PROA   
ATOM    740  N   THR P  49      -7.666 -59.222 100.995  0.00 97.00      PROA   
ATOM    741  HN  THR P  49      -6.748 -59.442 100.678  0.00 97.00      PROA   
ATOM    742  CA  THR P  49      -8.760 -60.039 100.491  0.00 97.00      PROA   
ATOM    743  HA  THR P  49      -9.618 -59.864 101.119  0.00 97.00      PROA   
ATOM    744  CB  THR P  49      -9.201 -59.711  99.062  0.00 97.00      PROA   
ATOM    745  HB  THR P  49      -9.236 -58.603  98.978  0.00 97.00      PROA   
ATOM    746  OG1 THR P  49     -10.514 -60.194  98.804  0.00 97.00      PROA   
ATOM    747  HG1 THR P  49     -10.872 -59.602  98.132  0.00 97.00      PROA   
ATOM    748  CG2 THR P  49      -8.266 -60.246  97.962  0.00 97.00      PROA   
ATOM    749 HG21 THR P  49      -8.283 -61.356  97.931  0.00 97.00      PROA   
ATOM    750 HG22 THR P  49      -7.228 -59.899  98.135  0.00 97.00      PROA   
ATOM    751 HG23 THR P  49      -8.604 -59.876  96.970  0.00 97.00      PROA   
ATOM    752  C   THR P  49      -8.392 -61.494 100.662  0.00 97.00      PROA   
ATOM    753  O   THR P  49      -7.317 -61.943 100.273  0.00 97.00      PROA   
ATOM    754  N   TYR P  50      -9.303 -62.278 101.273  0.00 97.00      PROA   
ATOM    755  HN  TYR P  50     -10.159 -61.881 101.603  0.00 97.00      PROA   
ATOM    756  CA  TYR P  50      -9.135 -63.700 101.463  0.00 97.00      PROA   
ATOM    757  HA  TYR P  50      -8.094 -63.966 101.346  0.00 97.00      PROA   
ATOM    758  CB  TYR P  50      -9.626 -64.145 102.868  0.00 97.00      PROA   
ATOM    759  HB1 TYR P  50     -10.719 -63.987 102.988  0.00 97.00      PROA   
ATOM    760  HB2 TYR P  50      -9.112 -63.528 103.635  0.00 97.00      PROA   
ATOM    761  CG  TYR P  50      -9.295 -65.589 103.146  0.00 97.00      PROA   
ATOM    762  CD1 TYR P  50     -10.207 -66.617 102.848  0.00 97.00      PROA   
ATOM    763  HD1 TYR P  50     -11.159 -66.377 102.396  0.00 97.00      PROA   
ATOM    764  CE1 TYR P  50      -9.904 -67.950 103.153  0.00 97.00      PROA   
ATOM    765  HE1 TYR P  50     -10.619 -68.732 102.948  0.00 97.00      PROA   
ATOM    766  CZ  TYR P  50      -8.676 -68.271 103.741  0.00 97.00      PROA   
ATOM    767  OH  TYR P  50      -8.370 -69.611 104.055  0.00 97.00      PROA   
ATOM    768  HH  TYR P  50      -9.133 -70.147 103.825  0.00 97.00      PROA   
ATOM    769  CD2 TYR P  50      -8.076 -65.922 103.761  0.00 97.00      PROA   
ATOM    770  HD2 TYR P  50      -7.385 -65.136 104.029  0.00 97.00      PROA   
ATOM    771  CE2 TYR P  50      -7.760 -67.257 104.038  0.00 97.00      PROA   
ATOM    772  HE2 TYR P  50      -6.821 -67.512 104.504  0.00 97.00      PROA   
ATOM    773  C   TYR P  50      -9.938 -64.363 100.369  0.00 97.00      PROA   
ATOM    774  O   TYR P  50     -11.161 -64.297 100.365  0.00 97.00      PROA   
ATOM    775  N   HSD P  51      -9.252 -65.013  99.402  0.00 97.00      PROA   
ATOM    776  HN  HSD P  51      -8.260 -65.087  99.448  0.00 97.00      PROA   
ATOM    777  CA  HSD P  51      -9.874 -65.516  98.195  0.00 97.00      PROA   
ATOM    778  HA  HSD P  51     -10.872 -65.114  98.094  0.00 97.00      PROA   
ATOM    779  CB  HSD P  51      -9.065 -65.095  96.937  0.00 97.00      PROA   
ATOM    780  HB1 HSD P  51      -8.006 -65.414  97.051  0.00 97.00      PROA   
ATOM    781  HB2 HSD P  51      -9.069 -63.983  96.898  0.00 97.00      PROA   
ATOM    782  ND1 HSD P  51      -9.354 -66.882  95.132  0.00 97.00      PROA   
ATOM    783  HD1 HSD P  51      -8.952 -67.642  95.645  0.00 97.00      PROA   
ATOM    784  CG  HSD P  51      -9.584 -65.609  95.616  0.00 97.00      PROA   
ATOM    785  CE1 HSD P  51      -9.841 -66.920  93.869  0.00 97.00      PROA   
ATOM    786  HE1 HSD P  51      -9.800 -67.817  93.251  0.00 97.00      PROA   
ATOM    787  NE2 HSD P  51     -10.355 -65.764  93.500  0.00 97.00      PROA   
ATOM    788  CD2 HSD P  51     -10.186 -64.936  94.598  0.00 97.00      PROA   
ATOM    789  HD2 HSD P  51     -10.504 -63.902  94.549  0.00 97.00      PROA   
ATOM    790  C   HSD P  51      -9.992 -67.017  98.237  0.00 97.00      PROA   
ATOM    791  O   HSD P  51      -9.005 -67.741  98.116  0.00 97.00      PROA   
ATOM    792  N   ILE P  52     -11.238 -67.523  98.353  0.00 97.00      PROA   
ATOM    793  HN  ILE P  52     -12.034 -66.933  98.489  0.00 97.00      PROA   
ATOM    794  CA  ILE P  52     -11.543 -68.930  98.252  0.00 97.00      PROA   
ATOM    795  HA  ILE P  52     -10.667 -69.516  98.492  0.00 97.00      PROA   
ATOM    796  CB  ILE P  52     -12.657 -69.347  99.205  0.00 97.00      PROA   
ATOM    797  HB  ILE P  52     -13.537 -68.694  99.032  0.00 97.00      PROA   
ATOM    798  CG2 ILE P  52     -13.099 -70.801  98.951  0.00 97.00      PROA   
ATOM    799 HG21 ILE P  52     -12.243 -71.498  99.066  0.00 97.00      PROA   
ATOM    800 HG22 ILE P  52     -13.551 -70.932  97.947  0.00 97.00      PROA   
ATOM    801 HG23 ILE P  52     -13.866 -71.085  99.700  0.00 97.00      PROA   
ATOM    802  CG1 ILE P  52     -12.212 -69.160 100.676  0.00 97.00      PROA   
ATOM    803 HG11 ILE P  52     -11.583 -68.251 100.780  0.00 97.00      PROA   
ATOM    804 HG12 ILE P  52     -11.585 -70.033 100.961  0.00 97.00      PROA   
ATOM    805  CD  ILE P  52     -13.379 -69.038 101.662  0.00 97.00      PROA   
ATOM    806  HD1 ILE P  52     -14.039 -69.928 101.600  0.00 97.00      PROA   
ATOM    807  HD2 ILE P  52     -13.979 -68.127 101.458  0.00 97.00      PROA   
ATOM    808  HD3 ILE P  52     -12.991 -68.974 102.699  0.00 97.00      PROA   
ATOM    809  C   ILE P  52     -11.923 -69.181  96.811  0.00 97.00      PROA   
ATOM    810  O   ILE P  52     -12.982 -68.771  96.341  0.00 97.00      PROA   
ATOM    811  N   THR P  53     -11.027 -69.858  96.057  0.00 97.00      PROA   
ATOM    812  HN  THR P  53     -10.142 -70.105  96.447  0.00 97.00      PROA   
ATOM    813  CA  THR P  53     -11.214 -70.178  94.649  0.00 97.00      PROA   
ATOM    814  HA  THR P  53     -11.382 -69.244  94.131  0.00 97.00      PROA   
ATOM    815  CB  THR P  53      -9.992 -70.859  94.042  0.00 97.00      PROA   
ATOM    816  HB  THR P  53      -9.854 -71.875  94.479  0.00 97.00      PROA   
ATOM    817  OG1 THR P  53      -8.826 -70.098  94.326  0.00 97.00      PROA   
ATOM    818  HG1 THR P  53      -8.110 -70.547  93.870  0.00 97.00      PROA   
ATOM    819  CG2 THR P  53     -10.112 -70.961  92.508  0.00 97.00      PROA   
ATOM    820 HG21 THR P  53     -10.269 -69.954  92.068  0.00 97.00      PROA   
ATOM    821 HG22 THR P  53     -10.956 -71.614  92.211  0.00 97.00      PROA   
ATOM    822 HG23 THR P  53      -9.182 -71.392  92.076  0.00 97.00      PROA   
ATOM    823  C   THR P  53     -12.431 -71.047  94.410  0.00 97.00      PROA   
ATOM    824  O   THR P  53     -13.194 -70.808  93.476  0.00 97.00      PROA   
ATOM    825  N   SER P  54     -12.641 -72.063  95.275  0.00 97.00      PROA   
ATOM    826  HN  SER P  54     -12.044 -72.195  96.061  0.00 97.00      PROA   
ATOM    827  CA  SER P  54     -13.717 -73.015  95.124  0.00 97.00      PROA   
ATOM    828  HA  SER P  54     -14.620 -72.479  94.866  0.00 97.00      PROA   
ATOM    829  CB  SER P  54     -13.414 -74.156  94.105  0.00 97.00      PROA   
ATOM    830  HB1 SER P  54     -14.288 -74.831  94.007  0.00 97.00      PROA   
ATOM    831  HB2 SER P  54     -12.547 -74.759  94.449  0.00 97.00      PROA   
ATOM    832  OG  SER P  54     -13.083 -73.650  92.817  0.00 97.00      PROA   
ATOM    833  HG1 SER P  54     -13.788 -73.042  92.577  0.00 97.00      PROA   
ATOM    834  C   SER P  54     -13.885 -73.658  96.479  0.00 97.00      PROA   
ATOM    835  O   SER P  54     -13.025 -74.419  96.915  0.00 97.00      PROA   
ATOM    836  N   ALA P  55     -14.980 -73.331  97.200  0.00 97.00      PROA   
ATOM    837  HN  ALA P  55     -15.660 -72.703  96.819  0.00 97.00      PROA   
ATOM    838  CA  ALA P  55     -15.163 -73.627  98.609  0.00 97.00      PROA   
ATOM    839  HA  ALA P  55     -14.341 -73.149  99.114  0.00 97.00      PROA   
ATOM    840  CB  ALA P  55     -16.465 -72.976  99.115  0.00 97.00      PROA   
ATOM    841  HB1 ALA P  55     -17.350 -73.422  98.612  0.00 97.00      PROA   
ATOM    842  HB2 ALA P  55     -16.455 -71.888  98.881  0.00 97.00      PROA   
ATOM    843  HB3 ALA P  55     -16.570 -73.093 100.213  0.00 97.00      PROA   
ATOM    844  C   ALA P  55     -15.131 -75.086  99.047  0.00 97.00      PROA   
ATOM    845  O   ALA P  55     -15.714 -75.965  98.420  0.00 97.00      PROA   
ATOM    846  N   SER P  56     -14.443 -75.354 100.187  0.00 97.00      PROA   
ATOM    847  HN  SER P  56     -13.930 -74.619 100.634  0.00 97.00      PROA   
ATOM    848  CA  SER P  56     -14.403 -76.633 100.875  0.00 97.00      PROA   
ATOM    849  HA  SER P  56     -14.821 -77.387 100.226  0.00 97.00      PROA   
ATOM    850  CB  SER P  56     -12.967 -77.093 101.265  0.00 97.00      PROA   
ATOM    851  HB1 SER P  56     -12.334 -77.084 100.354  0.00 97.00      PROA   
ATOM    852  HB2 SER P  56     -12.990 -78.135 101.654  0.00 97.00      PROA   
ATOM    853  OG  SER P  56     -12.353 -76.245 102.233  0.00 97.00      PROA   
ATOM    854  HG1 SER P  56     -11.704 -76.792 102.698  0.00 97.00      PROA   
ATOM    855  C   SER P  56     -15.282 -76.566 102.109  0.00 97.00      PROA   
ATOM    856  O   SER P  56     -15.759 -75.506 102.499  0.00 97.00      PROA   
ATOM    857  N   GLU P  57     -15.533 -77.726 102.762  0.00 97.00      PROA   
ATOM    858  HN  GLU P  57     -15.123 -78.582 102.457  0.00 97.00      PROA   
ATOM    859  CA  GLU P  57     -16.280 -77.830 104.005  0.00 97.00      PROA   
ATOM    860  HA  GLU P  57     -17.268 -77.416 103.857  0.00 97.00      PROA   
ATOM    861  CB  GLU P  57     -16.354 -79.326 104.430  0.00 97.00      PROA   
ATOM    862  HB1 GLU P  57     -16.932 -79.425 105.372  0.00 97.00      PROA   
ATOM    863  HB2 GLU P  57     -15.310 -79.661 104.644  0.00 97.00      PROA   
ATOM    864  CG  GLU P  57     -16.887 -80.333 103.370  0.00 97.00      PROA   
ATOM    865  HG1 GLU P  57     -16.667 -81.357 103.753  0.00 97.00      PROA   
ATOM    866  HG2 GLU P  57     -16.349 -80.219 102.407  0.00 97.00      PROA   
ATOM    867  CD  GLU P  57     -18.392 -80.283 103.080  0.00 97.00      PROA   
ATOM    868  OE1 GLU P  57     -19.096 -81.242 103.493  0.00 97.00      PROA   
ATOM    869  OE2 GLU P  57     -18.845 -79.343 102.376  0.00 97.00      PROA   
ATOM    870  C   GLU P  57     -15.566 -77.049 105.114  0.00 97.00      PROA   
ATOM    871  O   GLU P  57     -16.155 -76.318 105.903  0.00 97.00      PROA   
ATOM    872  N   ASP P  58     -14.232 -77.209 105.118  0.00 97.00      PROA   
ATOM    873  HN  ASP P  58     -13.857 -77.857 104.458  0.00 97.00      PROA   
ATOM    874  CA  ASP P  58     -13.201 -76.755 106.016  0.00 97.00      PROA   
ATOM    875  HA  ASP P  58     -13.552 -76.929 107.022  0.00 97.00      PROA   
ATOM    876  CB  ASP P  58     -11.907 -77.621 105.806  0.00 97.00      PROA   
ATOM    877  HB1 ASP P  58     -11.938 -78.451 106.548  0.00 97.00      PROA   
ATOM    878  HB2 ASP P  58     -10.985 -77.037 105.989  0.00 97.00      PROA   
ATOM    879  CG  ASP P  58     -11.806 -78.312 104.430  0.00 97.00      PROA   
ATOM    880  OD1 ASP P  58     -12.673 -79.167 104.101  0.00 97.00      PROA   
ATOM    881  OD2 ASP P  58     -10.833 -78.003 103.695  0.00 97.00      PROA   
ATOM    882  C   ASP P  58     -12.920 -75.255 105.959  0.00 97.00      PROA   
ATOM    883  O   ASP P  58     -12.385 -74.697 106.917  0.00 97.00      PROA   
ATOM    884  N   ASP P  59     -13.348 -74.545 104.887  0.00 97.00      PROA   
ATOM    885  HN  ASP P  59     -13.613 -75.014 104.048  0.00 97.00      PROA   
ATOM    886  CA  ASP P  59     -13.457 -73.090 104.842  0.00 97.00      PROA   
ATOM    887  HA  ASP P  59     -12.475 -72.672 105.023  0.00 97.00      PROA   
ATOM    888  CB  ASP P  59     -13.975 -72.639 103.445  0.00 97.00      PROA   
ATOM    889  HB1 ASP P  59     -14.340 -71.590 103.476  0.00 97.00      PROA   
ATOM    890  HB2 ASP P  59     -14.811 -73.291 103.122  0.00 97.00      PROA   
ATOM    891  CG  ASP P  59     -12.885 -72.653 102.373  0.00 97.00      PROA   
ATOM    892  OD1 ASP P  59     -11.762 -72.153 102.641  0.00 97.00      PROA   
ATOM    893  OD2 ASP P  59     -13.220 -73.037 101.225  0.00 97.00      PROA   
ATOM    894  C   ASP P  59     -14.396 -72.507 105.912  0.00 97.00      PROA   
ATOM    895  O   ASP P  59     -14.275 -71.345 106.283  0.00 97.00      PROA   
ATOM    896  N   SER P  60     -15.366 -73.293 106.434  0.00 97.00      PROA   
ATOM    897  HN  SER P  60     -15.432 -74.234 106.112  0.00 97.00      PROA   
ATOM    898  CA  SER P  60     -16.340 -72.867 107.443  0.00 97.00      PROA   
ATOM    899  HA  SER P  60     -16.880 -72.034 107.014  0.00 97.00      PROA   
ATOM    900  CB  SER P  60     -17.368 -73.968 107.810  0.00 97.00      PROA   
ATOM    901  HB1 SER P  60     -18.119 -73.573 108.529  0.00 97.00      PROA   
ATOM    902  HB2 SER P  60     -16.850 -74.836 108.272  0.00 97.00      PROA   
ATOM    903  OG  SER P  60     -18.075 -74.428 106.670  0.00 97.00      PROA   
ATOM    904  HG1 SER P  60     -17.490 -75.045 106.219  0.00 97.00      PROA   
ATOM    905  C   SER P  60     -15.762 -72.401 108.779  0.00 97.00      PROA   
ATOM    906  O   SER P  60     -14.825 -72.990 109.316  0.00 97.00      PROA   
ATOM    907  N   GLY P  61     -16.358 -71.344 109.383  0.00 97.00      PROA   
ATOM    908  HN  GLY P  61     -17.152 -70.904 108.963  0.00 97.00      PROA   
ATOM    909  CA  GLY P  61     -15.887 -70.808 110.652  0.00 97.00      PROA   
ATOM    910  HA1 GLY P  61     -14.822 -70.974 110.743  0.00 97.00      PROA   
ATOM    911  HA2 GLY P  61     -16.468 -71.259 111.443  0.00 97.00      PROA   
ATOM    912  C   GLY P  61     -16.084 -69.327 110.705  0.00 97.00      PROA   
ATOM    913  O   GLY P  61     -16.598 -68.729 109.770  0.00 97.00      PROA   
ATOM    914  N   GLU P  62     -15.670 -68.677 111.817  0.00 97.00      PROA   
ATOM    915  HN  GLU P  62     -15.254 -69.170 112.581  0.00 97.00      PROA   
ATOM    916  CA  GLU P  62     -15.780 -67.243 111.956  0.00 97.00      PROA   
ATOM    917  HA  GLU P  62     -16.566 -66.908 111.304  0.00 97.00      PROA   
ATOM    918  CB  GLU P  62     -16.214 -66.767 113.364  0.00 97.00      PROA   
ATOM    919  HB1 GLU P  62     -17.117 -67.359 113.636  0.00 97.00      PROA   
ATOM    920  HB2 GLU P  62     -16.524 -65.702 113.268  0.00 97.00      PROA   
ATOM    921  CG  GLU P  62     -15.209 -66.913 114.521  0.00 97.00      PROA   
ATOM    922  HG1 GLU P  62     -14.202 -66.545 114.238  0.00 97.00      PROA   
ATOM    923  HG2 GLU P  62     -15.136 -67.974 114.834  0.00 97.00      PROA   
ATOM    924  CD  GLU P  62     -15.680 -66.093 115.718  0.00 97.00      PROA   
ATOM    925  OE1 GLU P  62     -16.899 -66.076 116.012  0.00 97.00      PROA   
ATOM    926  OE2 GLU P  62     -14.807 -65.471 116.362  0.00 97.00      PROA   
ATOM    927  C   GLU P  62     -14.542 -66.541 111.463  0.00 97.00      PROA   
ATOM    928  O   GLU P  62     -13.421 -66.782 111.900  0.00 97.00      PROA   
ATOM    929  N   TYR P  63     -14.762 -65.637 110.488  0.00 97.00      PROA   
ATOM    930  HN  TYR P  63     -15.692 -65.482 110.160  0.00 97.00      PROA   
ATOM    931  CA  TYR P  63     -13.751 -64.855 109.824  0.00 97.00      PROA   
ATOM    932  HA  TYR P  63     -12.799 -65.366 109.894  0.00 97.00      PROA   
ATOM    933  CB  TYR P  63     -14.101 -64.601 108.331  0.00 97.00      PROA   
ATOM    934  HB1 TYR P  63     -13.531 -63.743 107.917  0.00 97.00      PROA   
ATOM    935  HB2 TYR P  63     -15.184 -64.386 108.236  0.00 97.00      PROA   
ATOM    936  CG  TYR P  63     -13.806 -65.816 107.492  0.00 97.00      PROA   
ATOM    937  CD1 TYR P  63     -14.579 -66.986 107.608  0.00 97.00      PROA   
ATOM    938  HD1 TYR P  63     -15.412 -67.017 108.291  0.00 97.00      PROA   
ATOM    939  CE1 TYR P  63     -14.261 -68.128 106.866  0.00 97.00      PROA   
ATOM    940  HE1 TYR P  63     -14.839 -69.029 107.001  0.00 97.00      PROA   
ATOM    941  CZ  TYR P  63     -13.196 -68.096 105.958  0.00 97.00      PROA   
ATOM    942  OH  TYR P  63     -12.824 -69.247 105.236  0.00 97.00      PROA   
ATOM    943  HH  TYR P  63     -13.319 -69.994 105.588  0.00 97.00      PROA   
ATOM    944  CD2 TYR P  63     -12.759 -65.790 106.554  0.00 97.00      PROA   
ATOM    945  HD2 TYR P  63     -12.165 -64.896 106.431  0.00 97.00      PROA   
ATOM    946  CE2 TYR P  63     -12.462 -66.920 105.787  0.00 97.00      PROA   
ATOM    947  HE2 TYR P  63     -11.634 -66.902 105.099  0.00 97.00      PROA   
ATOM    948  C   TYR P  63     -13.617 -63.534 110.531  0.00 97.00      PROA   
ATOM    949  O   TYR P  63     -14.608 -62.895 110.875  0.00 97.00      PROA   
ATOM    950  N   ARG P  64     -12.366 -63.097 110.794  0.00 97.00      PROA   
ATOM    951  HN  ARG P  64     -11.570 -63.668 110.603  0.00 97.00      PROA   
ATOM    952  CA  ARG P  64     -12.135 -61.829 111.450  0.00 97.00      PROA   
ATOM    953  HA  ARG P  64     -12.926 -61.136 111.198  0.00 97.00      PROA   
ATOM    954  CB  ARG P  64     -11.984 -61.955 112.992  0.00 97.00      PROA   
ATOM    955  HB1 ARG P  64     -12.299 -60.986 113.439  0.00 97.00      PROA   
ATOM    956  HB2 ARG P  64     -10.925 -62.126 113.287  0.00 97.00      PROA   
ATOM    957  CG  ARG P  64     -12.788 -63.118 113.608  0.00 97.00      PROA   
ATOM    958  HG1 ARG P  64     -12.352 -64.082 113.267  0.00 97.00      PROA   
ATOM    959  HG2 ARG P  64     -13.842 -63.089 113.253  0.00 97.00      PROA   
ATOM    960  CD  ARG P  64     -12.786 -63.117 115.131  0.00 97.00      PROA   
ATOM    961  HD1 ARG P  64     -11.774 -62.927 115.546  0.00 97.00      PROA   
ATOM    962  HD2 ARG P  64     -13.155 -64.088 115.511  0.00 97.00      PROA   
ATOM    963  NE  ARG P  64     -13.690 -61.999 115.526  0.00 97.00      PROA   
ATOM    964  HE  ARG P  64     -13.933 -61.315 114.839  0.00 97.00      PROA   
ATOM    965  CZ  ARG P  64     -14.415 -61.963 116.656  0.00 97.00      PROA   
ATOM    966  NH1 ARG P  64     -14.656 -63.038 117.412  0.00 97.00      PROA   
ATOM    967 HH11 ARG P  64     -14.529 -63.929 116.971  0.00 97.00      PROA   
ATOM    968 HH12 ARG P  64     -15.395 -62.992 118.073  0.00 97.00      PROA   
ATOM    969  NH2 ARG P  64     -14.968 -60.792 116.997  0.00 97.00      PROA   
ATOM    970 HH21 ARG P  64     -14.720 -59.997 116.444  0.00 97.00      PROA   
ATOM    971 HH22 ARG P  64     -15.467 -60.729 117.854  0.00 97.00      PROA   
ATOM    972  C   ARG P  64     -10.831 -61.309 110.910  0.00 97.00      PROA   
ATOM    973  O   ARG P  64      -9.973 -62.082 110.502  0.00 97.00      PROA   
ATOM    974  N   CYS P  65     -10.634 -59.973 110.904  0.00 97.00      PROA   
ATOM    975  HN  CYS P  65     -11.379 -59.331 111.069  0.00 97.00      PROA   
ATOM    976  CA  CYS P  65      -9.346 -59.405 110.579  0.00 97.00      PROA   
ATOM    977  HA  CYS P  65      -8.593 -60.136 110.824  0.00 97.00      PROA   
ATOM    978  CB  CYS P  65      -9.227 -59.066 109.075  0.00 97.00      PROA   
ATOM    979  HB1 CYS P  65      -9.217 -60.037 108.530  0.00 97.00      PROA   
ATOM    980  HB2 CYS P  65      -8.266 -58.561 108.846  0.00 97.00      PROA   
ATOM    981  SG  CYS P  65     -10.638 -58.101 108.465  0.00 97.00      PROA   
ATOM    982  C   CYS P  65      -9.019 -58.196 111.427  0.00 97.00      PROA   
ATOM    983  O   CYS P  65      -9.872 -57.587 112.064  0.00 97.00      PROA   
ATOM    984  N   GLN P  66      -7.717 -57.845 111.462  0.00 97.00      PROA   
ATOM    985  HN  GLN P  66      -7.047 -58.422 110.996  0.00 97.00      PROA   
ATOM    986  CA  GLN P  66      -7.198 -56.676 112.132  0.00 97.00      PROA   
ATOM    987  HA  GLN P  66      -8.010 -56.045 112.466  0.00 97.00      PROA   
ATOM    988  CB  GLN P  66      -6.308 -57.118 113.340  0.00 97.00      PROA   
ATOM    989  HB1 GLN P  66      -5.328 -57.507 113.000  0.00 97.00      PROA   
ATOM    990  HB2 GLN P  66      -6.852 -57.976 113.802  0.00 97.00      PROA   
ATOM    991  CG  GLN P  66      -6.132 -56.056 114.449  0.00 97.00      PROA   
ATOM    992  HG1 GLN P  66      -7.128 -55.593 114.620  0.00 97.00      PROA   
ATOM    993  HG2 GLN P  66      -5.429 -55.257 114.147  0.00 97.00      PROA   
ATOM    994  CD  GLN P  66      -5.724 -56.638 115.815  0.00 97.00      PROA   
ATOM    995  OE1 GLN P  66      -6.473 -56.467 116.776  0.00 97.00      PROA   
ATOM    996  NE2 GLN P  66      -4.559 -57.321 115.940  0.00 97.00      PROA   
ATOM    997 HE21 GLN P  66      -4.338 -57.749 116.815  0.00 97.00      PROA   
ATOM    998 HE22 GLN P  66      -3.959 -57.460 115.152  0.00 97.00      PROA   
ATOM    999  C   GLN P  66      -6.415 -55.952 111.043  0.00 97.00      PROA   
ATOM   1000  O   GLN P  66      -5.399 -56.449 110.562  0.00 97.00      PROA   
ATOM   1001  N   ARG P  67      -6.895 -54.759 110.596  0.00 97.00      PROA   
ATOM   1002  HN  ARG P  67      -7.749 -54.382 110.947  0.00 97.00      PROA   
ATOM   1003  CA  ARG P  67      -6.267 -53.990 109.530  0.00 97.00      PROA   
ATOM   1004  HA  ARG P  67      -5.498 -54.570 109.040  0.00 97.00      PROA   
ATOM   1005  CB  ARG P  67      -7.319 -53.542 108.475  0.00 97.00      PROA   
ATOM   1006  HB1 ARG P  67      -6.918 -52.744 107.812  0.00 97.00      PROA   
ATOM   1007  HB2 ARG P  67      -8.189 -53.106 109.019  0.00 97.00      PROA   
ATOM   1008  CG  ARG P  67      -7.842 -54.680 107.581  0.00 97.00      PROA   
ATOM   1009  HG1 ARG P  67      -8.814 -54.355 107.142  0.00 97.00      PROA   
ATOM   1010  HG2 ARG P  67      -8.047 -55.571 108.211  0.00 97.00      PROA   
ATOM   1011  CD  ARG P  67      -6.888 -55.089 106.450  0.00 97.00      PROA   
ATOM   1012  HD1 ARG P  67      -7.181 -56.076 106.038  0.00 97.00      PROA   
ATOM   1013  HD2 ARG P  67      -5.837 -55.152 106.802  0.00 97.00      PROA   
ATOM   1014  NE  ARG P  67      -7.057 -54.111 105.334  0.00 97.00      PROA   
ATOM   1015  HE  ARG P  67      -7.932 -54.096 104.852  0.00 97.00      PROA   
ATOM   1016  CZ  ARG P  67      -6.133 -53.219 104.936  0.00 97.00      PROA   
ATOM   1017  NH1 ARG P  67      -4.906 -53.160 105.462  0.00 97.00      PROA   
ATOM   1018 HH11 ARG P  67      -4.591 -53.890 106.062  0.00 97.00      PROA   
ATOM   1019 HH12 ARG P  67      -4.249 -52.531 105.047  0.00 97.00      PROA   
ATOM   1020  NH2 ARG P  67      -6.440 -52.365 103.946  0.00 97.00      PROA   
ATOM   1021 HH21 ARG P  67      -7.349 -52.394 103.546  0.00 97.00      PROA   
ATOM   1022 HH22 ARG P  67      -5.756 -51.690 103.668  0.00 97.00      PROA   
ATOM   1023  C   ARG P  67      -5.635 -52.726 110.065  0.00 97.00      PROA   
ATOM   1024  O   ARG P  67      -6.332 -51.728 110.225  0.00 97.00      PROA   
ATOM   1025  N   GLY P  68      -4.293 -52.730 110.297  0.00 97.00      PROA   
ATOM   1026  HN  GLY P  68      -3.790 -53.578 110.135  0.00 97.00      PROA   
ATOM   1027  CA  GLY P  68      -3.442 -51.579 110.625  0.00 97.00      PROA   
ATOM   1028  HA1 GLY P  68      -3.342 -51.000 109.719  0.00 97.00      PROA   
ATOM   1029  HA2 GLY P  68      -2.495 -51.984 110.949  0.00 97.00      PROA   
ATOM   1030  C   GLY P  68      -3.870 -50.604 111.706  0.00 97.00      PROA   
ATOM   1031  O   GLY P  68      -3.307 -49.516 111.811  0.00 97.00      PROA   
ATOM   1032  N   LEU P  69      -4.888 -50.948 112.516  0.00 97.00      PROA   
ATOM   1033  HN  LEU P  69      -5.310 -51.842 112.404  0.00 97.00      PROA   
ATOM   1034  CA  LEU P  69      -5.609 -49.995 113.327  0.00 97.00      PROA   
ATOM   1035  HA  LEU P  69      -4.954 -49.187 113.627  0.00 97.00      PROA   
ATOM   1036  CB  LEU P  69      -6.869 -49.462 112.590  0.00 97.00      PROA   
ATOM   1037  HB1 LEU P  69      -7.534 -48.910 113.291  0.00 97.00      PROA   
ATOM   1038  HB2 LEU P  69      -7.419 -50.344 112.189  0.00 97.00      PROA   
ATOM   1039  CG  LEU P  69      -6.629 -48.528 111.384  0.00 97.00      PROA   
ATOM   1040  HG  LEU P  69      -5.937 -49.029 110.668  0.00 97.00      PROA   
ATOM   1041  CD1 LEU P  69      -7.954 -48.285 110.640  0.00 97.00      PROA   
ATOM   1042 HD11 LEU P  69      -8.692 -47.800 111.314  0.00 97.00      PROA   
ATOM   1043 HD12 LEU P  69      -8.377 -49.245 110.274  0.00 97.00      PROA   
ATOM   1044 HD13 LEU P  69      -7.779 -47.619 109.772  0.00 97.00      PROA   
ATOM   1045  CD2 LEU P  69      -6.001 -47.191 111.808  0.00 97.00      PROA   
ATOM   1046 HD21 LEU P  69      -5.002 -47.355 112.261  0.00 97.00      PROA   
ATOM   1047 HD22 LEU P  69      -6.652 -46.678 112.547  0.00 97.00      PROA   
ATOM   1048 HD23 LEU P  69      -5.881 -46.529 110.924  0.00 97.00      PROA   
ATOM   1049  C   LEU P  69      -6.099 -50.700 114.569  0.00 97.00      PROA   
ATOM   1050  O   LEU P  69      -6.392 -51.892 114.541  0.00 97.00      PROA   
ATOM   1051  N   SER P  70      -6.218 -49.953 115.693  0.00 97.00      PROA   
ATOM   1052  HN  SER P  70      -5.982 -48.983 115.668  0.00 97.00      PROA   
ATOM   1053  CA  SER P  70      -6.711 -50.411 116.987  0.00 97.00      PROA   
ATOM   1054  HA  SER P  70      -5.916 -51.016 117.400  0.00 97.00      PROA   
ATOM   1055  CB  SER P  70      -6.911 -49.217 117.960  0.00 97.00      PROA   
ATOM   1056  HB1 SER P  70      -5.908 -48.789 118.183  0.00 97.00      PROA   
ATOM   1057  HB2 SER P  70      -7.367 -49.537 118.921  0.00 97.00      PROA   
ATOM   1058  OG  SER P  70      -7.701 -48.192 117.355  0.00 97.00      PROA   
ATOM   1059  HG1 SER P  70      -7.713 -47.442 117.955  0.00 97.00      PROA   
ATOM   1060  C   SER P  70      -7.958 -51.297 116.977  0.00 97.00      PROA   
ATOM   1061  O   SER P  70      -9.012 -50.914 116.482  0.00 97.00      PROA   
ATOM   1062  N   GLY P  71      -7.862 -52.520 117.550  0.00 97.00      PROA   
ATOM   1063  HN  GLY P  71      -7.003 -52.779 117.986  0.00 97.00      PROA   
ATOM   1064  CA  GLY P  71      -8.933 -53.514 117.563  0.00 97.00      PROA   
ATOM   1065  HA1 GLY P  71      -9.861 -53.006 117.790  0.00 97.00      PROA   
ATOM   1066  HA2 GLY P  71      -8.676 -54.235 118.323  0.00 97.00      PROA   
ATOM   1067  C   GLY P  71      -9.146 -54.274 116.265  0.00 97.00      PROA   
ATOM   1068  O   GLY P  71      -8.830 -53.810 115.176  0.00 97.00      PROA   
ATOM   1069  N   ARG P  72      -9.725 -55.493 116.374  0.00 97.00      PROA   
ATOM   1070  HN  ARG P  72      -9.970 -55.842 117.273  0.00 97.00      PROA   
ATOM   1071  CA  ARG P  72     -10.031 -56.401 115.282  0.00 97.00      PROA   
ATOM   1072  HA  ARG P  72      -9.657 -55.984 114.355  0.00 97.00      PROA   
ATOM   1073  CB  ARG P  72      -9.432 -57.833 115.452  0.00 97.00      PROA   
ATOM   1074  HB1 ARG P  72      -8.333 -57.738 115.568  0.00 97.00      PROA   
ATOM   1075  HB2 ARG P  72      -9.583 -58.388 114.498  0.00 97.00      PROA   
ATOM   1076  CG  ARG P  72      -9.992 -58.759 116.568  0.00 97.00      PROA   
ATOM   1077  HG1 ARG P  72      -9.366 -59.682 116.568  0.00 97.00      PROA   
ATOM   1078  HG2 ARG P  72     -11.022 -59.067 116.287  0.00 97.00      PROA   
ATOM   1079  CD  ARG P  72     -10.039 -58.230 118.013  0.00 97.00      PROA   
ATOM   1080  HD1 ARG P  72     -10.217 -59.067 118.724  0.00 97.00      PROA   
ATOM   1081  HD2 ARG P  72     -10.842 -57.468 118.125  0.00 97.00      PROA   
ATOM   1082  NE  ARG P  72      -8.708 -57.616 118.292  0.00 97.00      PROA   
ATOM   1083  HE  ARG P  72      -8.076 -57.505 117.527  0.00 97.00      PROA   
ATOM   1084  CZ  ARG P  72      -8.349 -56.984 119.427  0.00 97.00      PROA   
ATOM   1085  NH1 ARG P  72      -9.046 -57.032 120.565  0.00 97.00      PROA   
ATOM   1086 HH11 ARG P  72      -9.830 -57.639 120.622  0.00 97.00      PROA   
ATOM   1087 HH12 ARG P  72      -8.691 -56.540 121.356  0.00 97.00      PROA   
ATOM   1088  NH2 ARG P  72      -7.207 -56.276 119.390  0.00 97.00      PROA   
ATOM   1089 HH21 ARG P  72      -6.715 -56.268 118.519  0.00 97.00      PROA   
ATOM   1090 HH22 ARG P  72      -6.831 -55.879 120.220  0.00 97.00      PROA   
ATOM   1091  C   ARG P  72     -11.534 -56.514 115.166  0.00 97.00      PROA   
ATOM   1092  O   ARG P  72     -12.277 -56.175 116.084  0.00 97.00      PROA   
ATOM   1093  N   SER P  73     -11.985 -56.971 113.977  0.00 97.00      PROA   
ATOM   1094  HN  SER P  73     -11.314 -57.152 113.258  0.00 97.00      PROA   
ATOM   1095  CA  SER P  73     -13.334 -57.261 113.537  0.00 97.00      PROA   
ATOM   1096  HA  SER P  73     -13.774 -56.291 113.353  0.00 97.00      PROA   
ATOM   1097  CB  SER P  73     -13.304 -58.014 112.177  0.00 97.00      PROA   
ATOM   1098  HB1 SER P  73     -14.164 -58.684 111.977  0.00 97.00      PROA   
ATOM   1099  HB2 SER P  73     -12.402 -58.651 112.165  0.00 97.00      PROA   
ATOM   1100  OG  SER P  73     -13.248 -57.093 111.098  0.00 97.00      PROA   
ATOM   1101  HG1 SER P  73     -14.163 -56.819 110.964  0.00 97.00      PROA   
ATOM   1102  C   SER P  73     -14.344 -57.965 114.416  0.00 97.00      PROA   
ATOM   1103  O   SER P  73     -14.069 -58.639 115.403  0.00 97.00      PROA   
ATOM   1104  N   ASP P  74     -15.577 -57.830 113.901  0.00 97.00      PROA   
ATOM   1105  HN  ASP P  74     -15.673 -57.158 113.166  0.00 97.00      PROA   
ATOM   1106  CA  ASP P  74     -16.732 -58.687 113.865  0.00 97.00      PROA   
ATOM   1107  HA  ASP P  74     -17.305 -58.438 114.742  0.00 97.00      PROA   
ATOM   1108  CB  ASP P  74     -17.573 -58.294 112.594  0.00 97.00      PROA   
ATOM   1109  HB1 ASP P  74     -18.229 -57.435 112.865  0.00 97.00      PROA   
ATOM   1110  HB2 ASP P  74     -18.226 -59.121 112.257  0.00 97.00      PROA   
ATOM   1111  CG  ASP P  74     -16.723 -57.808 111.397  0.00 97.00      PROA   
ATOM   1112  OD1 ASP P  74     -16.074 -56.732 111.508  0.00 97.00      PROA   
ATOM   1113  OD2 ASP P  74     -16.721 -58.503 110.350  0.00 97.00      PROA   
ATOM   1114  C   ASP P  74     -16.441 -60.199 113.864  0.00 97.00      PROA   
ATOM   1115  O   ASP P  74     -15.381 -60.634 113.412  0.00 97.00      PROA   
ATOM   1116  N   PRO P  75     -17.331 -61.044 114.381  0.00 97.00      PROA   
ATOM   1117  CD  PRO P  75     -18.349 -60.673 115.369  0.00 97.00      PROA   
ATOM   1118  HD1 PRO P  75     -19.155 -60.092 114.872  0.00 97.00      PROA   
ATOM   1119  HD2 PRO P  75     -17.888 -60.071 116.183  0.00 97.00      PROA   
ATOM   1120  CA  PRO P  75     -17.348 -62.468 114.089  0.00 97.00      PROA   
ATOM   1121  HA  PRO P  75     -16.365 -62.863 113.870  0.00 97.00      PROA   
ATOM   1122  CB  PRO P  75     -17.906 -63.053 115.397  0.00 97.00      PROA   
ATOM   1123  HB1 PRO P  75     -17.068 -63.165 116.119  0.00 97.00      PROA   
ATOM   1124  HB2 PRO P  75     -18.375 -64.049 115.279  0.00 97.00      PROA   
ATOM   1125  CG  PRO P  75     -18.889 -61.996 115.927  0.00 97.00      PROA   
ATOM   1126  HG1 PRO P  75     -19.896 -62.191 115.503  0.00 97.00      PROA   
ATOM   1127  HG2 PRO P  75     -18.952 -62.005 117.033  0.00 97.00      PROA   
ATOM   1128  C   PRO P  75     -18.276 -62.781 112.921  0.00 97.00      PROA   
ATOM   1129  O   PRO P  75     -19.410 -63.196 113.155  0.00 97.00      PROA   
ATOM   1130  N   ILE P  76     -17.849 -62.645 111.642  0.00 97.00      PROA   
ATOM   1131  HN  ILE P  76     -16.957 -62.263 111.408  0.00 97.00      PROA   
ATOM   1132  CA  ILE P  76     -18.703 -63.111 110.553  0.00 97.00      PROA   
ATOM   1133  HA  ILE P  76     -19.733 -62.957 110.842  0.00 97.00      PROA   
ATOM   1134  CB  ILE P  76     -18.600 -62.342 109.241  0.00 97.00      PROA   
ATOM   1135  HB  ILE P  76     -19.201 -62.874 108.464  0.00 97.00      PROA   
ATOM   1136  CG2 ILE P  76     -19.252 -60.954 109.440  0.00 97.00      PROA   
ATOM   1137 HG21 ILE P  76     -18.675 -60.359 110.177  0.00 97.00      PROA   
ATOM   1138 HG22 ILE P  76     -20.298 -61.049 109.800  0.00 97.00      PROA   
ATOM   1139 HG23 ILE P  76     -19.259 -60.396 108.481  0.00 97.00      PROA   
ATOM   1140  CG1 ILE P  76     -17.154 -62.202 108.724  0.00 97.00      PROA   
ATOM   1141 HG11 ILE P  76     -16.475 -62.833 109.329  0.00 97.00      PROA   
ATOM   1142 HG12 ILE P  76     -16.829 -61.147 108.861  0.00 97.00      PROA   
ATOM   1143  CD  ILE P  76     -17.008 -62.607 107.255  0.00 97.00      PROA   
ATOM   1144  HD1 ILE P  76     -17.637 -61.964 106.605  0.00 97.00      PROA   
ATOM   1145  HD2 ILE P  76     -17.310 -63.667 107.114  0.00 97.00      PROA   
ATOM   1146  HD3 ILE P  76     -15.950 -62.506 106.939  0.00 97.00      PROA   
ATOM   1147  C   ILE P  76     -18.544 -64.614 110.363  0.00 97.00      PROA   
ATOM   1148  O   ILE P  76     -17.598 -65.117 109.762  0.00 97.00      PROA   
ATOM   1149  N   GLN P  77     -19.506 -65.376 110.925  0.00 97.00      PROA   
ATOM   1150  HN  GLN P  77     -20.207 -64.940 111.486  0.00 97.00      PROA   
ATOM   1151  CA  GLN P  77     -19.469 -66.820 110.975  0.00 97.00      PROA   
ATOM   1152  HA  GLN P  77     -18.449 -67.141 111.069  0.00 97.00      PROA   
ATOM   1153  CB  GLN P  77     -20.231 -67.325 112.232  0.00 97.00      PROA   
ATOM   1154  HB1 GLN P  77     -19.923 -68.377 112.416  0.00 97.00      PROA   
ATOM   1155  HB2 GLN P  77     -21.329 -67.318 112.059  0.00 97.00      PROA   
ATOM   1156  CG  GLN P  77     -19.941 -66.458 113.489  0.00 97.00      PROA   
ATOM   1157  HG1 GLN P  77     -20.522 -65.512 113.446  0.00 97.00      PROA   
ATOM   1158  HG2 GLN P  77     -18.869 -66.185 113.531  0.00 97.00      PROA   
ATOM   1159  CD  GLN P  77     -20.351 -67.177 114.779  0.00 97.00      PROA   
ATOM   1160  OE1 GLN P  77     -21.479 -67.671 114.882  0.00 97.00      PROA   
ATOM   1161  NE2 GLN P  77     -19.440 -67.224 115.792  0.00 97.00      PROA   
ATOM   1162 HE21 GLN P  77     -18.548 -66.768 115.714  0.00 97.00      PROA   
ATOM   1163 HE22 GLN P  77     -19.684 -67.698 116.635  0.00 97.00      PROA   
ATOM   1164  C   GLN P  77     -20.026 -67.399 109.682  0.00 97.00      PROA   
ATOM   1165  O   GLN P  77     -21.219 -67.306 109.413  0.00 97.00      PROA   
ATOM   1166  N   LEU P  78     -19.133 -67.997 108.851  0.00 97.00      PROA   
ATOM   1167  HN  LEU P  78     -18.183 -68.089 109.148  0.00 97.00      PROA   
ATOM   1168  CA  LEU P  78     -19.355 -68.465 107.495  0.00 97.00      PROA   
ATOM   1169  HA  LEU P  78     -20.200 -67.941 107.071  0.00 97.00      PROA   
ATOM   1170  CB  LEU P  78     -18.075 -68.206 106.651  0.00 97.00      PROA   
ATOM   1171  HB1 LEU P  78     -17.244 -68.799 107.095  0.00 97.00      PROA   
ATOM   1172  HB2 LEU P  78     -17.793 -67.134 106.757  0.00 97.00      PROA   
ATOM   1173  CG  LEU P  78     -18.145 -68.536 105.140  0.00 97.00      PROA   
ATOM   1174  HG  LEU P  78     -18.667 -69.509 104.997  0.00 97.00      PROA   
ATOM   1175  CD1 LEU P  78     -18.915 -67.456 104.365  0.00 97.00      PROA   
ATOM   1176 HD11 LEU P  78     -18.365 -66.494 104.428  0.00 97.00      PROA   
ATOM   1177 HD12 LEU P  78     -19.926 -67.313 104.789  0.00 97.00      PROA   
ATOM   1178 HD13 LEU P  78     -19.012 -67.739 103.296  0.00 97.00      PROA   
ATOM   1179  CD2 LEU P  78     -16.734 -68.697 104.543  0.00 97.00      PROA   
ATOM   1180 HD21 LEU P  78     -16.190 -69.520 105.050  0.00 97.00      PROA   
ATOM   1181 HD22 LEU P  78     -16.155 -67.758 104.668  0.00 97.00      PROA   
ATOM   1182 HD23 LEU P  78     -16.796 -68.933 103.460  0.00 97.00      PROA   
ATOM   1183  C   LEU P  78     -19.641 -69.954 107.485  0.00 97.00      PROA   
ATOM   1184  O   LEU P  78     -18.958 -70.727 108.152  0.00 97.00      PROA   
ATOM   1185  N   GLU P  79     -20.668 -70.392 106.717  0.00 97.00      PROA   
ATOM   1186  HN  GLU P  79     -21.238 -69.750 106.208  0.00 97.00      PROA   
ATOM   1187  CA  GLU P  79     -21.102 -71.774 106.674  0.00 97.00      PROA   
ATOM   1188  HA  GLU P  79     -20.460 -72.395 107.283  0.00 97.00      PROA   
ATOM   1189  CB  GLU P  79     -22.564 -71.899 107.176  0.00 97.00      PROA   
ATOM   1190  HB1 GLU P  79     -22.907 -72.950 107.078  0.00 97.00      PROA   
ATOM   1191  HB2 GLU P  79     -23.192 -71.270 106.505  0.00 97.00      PROA   
ATOM   1192  CG  GLU P  79     -22.768 -71.465 108.650  0.00 97.00      PROA   
ATOM   1193  HG1 GLU P  79     -22.010 -70.709 108.943  0.00 97.00      PROA   
ATOM   1194  HG2 GLU P  79     -22.656 -72.339 109.326  0.00 97.00      PROA   
ATOM   1195  CD  GLU P  79     -24.126 -70.798 108.883  0.00 97.00      PROA   
ATOM   1196  OE1 GLU P  79     -24.468 -69.862 108.114  0.00 97.00      PROA   
ATOM   1197  OE2 GLU P  79     -24.809 -71.160 109.878  0.00 97.00      PROA   
ATOM   1198  C   GLU P  79     -21.041 -72.305 105.255  0.00 97.00      PROA   
ATOM   1199  O   GLU P  79     -21.622 -71.737 104.334  0.00 97.00      PROA   
ATOM   1200  N   VAL P  80     -20.348 -73.449 105.055  0.00  0.00      PROA   
ATOM   1201  HN  VAL P  80     -19.886 -73.912 105.809  0.00  0.00      PROA   
ATOM   1202  CA  VAL P  80     -20.218 -74.093 103.768  0.00  0.00      PROA   
ATOM   1203  HA  VAL P  80     -20.727 -73.503 103.026  0.00  0.00      PROA   
ATOM   1204  CB  VAL P  80     -18.786 -74.300 103.282  0.00  0.00      PROA   
ATOM   1205  HB  VAL P  80     -18.255 -75.053 103.905  0.00  0.00      PROA   
ATOM   1206  CG1 VAL P  80     -18.825 -74.787 101.815  0.00  0.00      PROA   
ATOM   1207 HG11 VAL P  80     -19.455 -74.106 101.205  0.00  0.00      PROA   
ATOM   1208 HG12 VAL P  80     -19.235 -75.815 101.745  0.00  0.00      PROA   
ATOM   1209 HG13 VAL P  80     -17.809 -74.793 101.373  0.00  0.00      PROA   
ATOM   1210  CG2 VAL P  80     -18.023 -72.961 103.400  0.00  0.00      PROA   
ATOM   1211 HG21 VAL P  80     -17.894 -72.662 104.461  0.00  0.00      PROA   
ATOM   1212 HG22 VAL P  80     -18.568 -72.156 102.866  0.00  0.00      PROA   
ATOM   1213 HG23 VAL P  80     -17.016 -73.059 102.946  0.00  0.00      PROA   
ATOM   1214  C   VAL P  80     -20.941 -75.403 103.929  0.00  0.00      PROA   
ATOM   1215  O   VAL P  80     -20.859 -76.040 104.979  0.00  0.00      PROA   
ATOM   1216  N   HSD P  81     -21.725 -75.790 102.896  0.00  0.00      PROA   
ATOM   1217  HN  HSD P  81     -21.723 -75.288 102.035  0.00  0.00      PROA   
ATOM   1218  CA  HSD P  81     -22.743 -76.799 103.008  0.00  0.00      PROA   
ATOM   1219  HA  HSD P  81     -22.547 -77.430 103.863  0.00  0.00      PROA   
ATOM   1220  CB  HSD P  81     -24.158 -76.187 103.111  0.00  0.00      PROA   
ATOM   1221  HB1 HSD P  81     -24.922 -76.987 103.202  0.00  0.00      PROA   
ATOM   1222  HB2 HSD P  81     -24.380 -75.604 102.189  0.00  0.00      PROA   
ATOM   1223  ND1 HSD P  81     -24.393 -75.655 105.593  0.00  0.00      PROA   
ATOM   1224  HD1 HSD P  81     -24.205 -76.577 105.936  0.00  0.00      PROA   
ATOM   1225  CG  HSD P  81     -24.343 -75.257 104.274  0.00  0.00      PROA   
ATOM   1226  CE1 HSD P  81     -24.788 -74.574 106.311  0.00  0.00      PROA   
ATOM   1227  HE1 HSD P  81     -24.922 -74.601 107.391  0.00  0.00      PROA   
ATOM   1228  NE2 HSD P  81     -24.998 -73.518 105.549  0.00  0.00      PROA   
ATOM   1229  CD2 HSD P  81     -24.713 -73.949 104.267  0.00  0.00      PROA   
ATOM   1230  HD2 HSD P  81     -24.833 -73.277 103.427  0.00  0.00      PROA   
ATOM   1231  C   HSD P  81     -22.734 -77.656 101.777  0.00  0.00      PROA   
ATOM   1232  O   HSD P  81     -22.048 -77.377 100.797  0.00  0.00      PROA   
ATOM   1233  N   ARG P  82     -23.531 -78.745 101.838  0.00  0.00      PROA   
ATOM   1234  HN  ARG P  82     -24.040 -78.952 102.669  0.00  0.00      PROA   
ATOM   1235  CA  ARG P  82     -23.799 -79.634 100.741  0.00  0.00      PROA   
ATOM   1236  HA  ARG P  82     -23.660 -79.106  99.808  0.00  0.00      PROA   
ATOM   1237  CB  ARG P  82     -22.900 -80.903 100.780  0.00  0.00      PROA   
ATOM   1238  HB1 ARG P  82     -21.846 -80.549 100.721  0.00  0.00      PROA   
ATOM   1239  HB2 ARG P  82     -23.092 -81.509  99.868  0.00  0.00      PROA   
ATOM   1240  CG  ARG P  82     -23.024 -81.802 102.031  0.00  0.00      PROA   
ATOM   1241  HG1 ARG P  82     -23.999 -82.331 102.030  0.00  0.00      PROA   
ATOM   1242  HG2 ARG P  82     -22.992 -81.165 102.943  0.00  0.00      PROA   
ATOM   1243  CD  ARG P  82     -21.915 -82.862 102.171  0.00  0.00      PROA   
ATOM   1244  HD1 ARG P  82     -22.160 -83.557 103.002  0.00  0.00      PROA   
ATOM   1245  HD2 ARG P  82     -20.948 -82.376 102.398  0.00  0.00      PROA   
ATOM   1246  NE  ARG P  82     -21.811 -83.678 100.914  0.00  0.00      PROA   
ATOM   1247  HE  ARG P  82     -22.530 -84.347 100.731  0.00  0.00      PROA   
ATOM   1248  CZ  ARG P  82     -20.813 -83.543  99.999  0.00  0.00      PROA   
ATOM   1249  NH1 ARG P  82     -19.799 -82.660 100.163  0.00  0.00      PROA   
ATOM   1250 HH11 ARG P  82     -19.086 -82.581  99.467  0.00  0.00      PROA   
ATOM   1251 HH12 ARG P  82     -19.768 -82.081 100.978  0.00  0.00      PROA   
ATOM   1252  NH2 ARG P  82     -20.837 -84.314  98.883  0.00  0.00      PROA   
ATOM   1253 HH21 ARG P  82     -20.112 -84.225  98.201  0.00  0.00      PROA   
ATOM   1254 HH22 ARG P  82     -21.578 -84.969  98.745  0.00  0.00      PROA   
ATOM   1255  C   ARG P  82     -25.269 -79.933 100.905  0.00  0.00      PROA   
ATOM   1256  O   ARG P  82     -26.024 -79.068 101.351  0.00  0.00      PROA   
ATOM   1257  N   GLY P  83     -25.722 -81.163 100.545  0.00  0.00      PROA   
ATOM   1258  HN  GLY P  83     -25.104 -81.821 100.123  0.00  0.00      PROA   
ATOM   1259  CA  GLY P  83     -27.039 -81.691 100.849  0.00  0.00      PROA   
ATOM   1260  HA1 GLY P  83     -27.053 -82.708 100.487  0.00  0.00      PROA   
ATOM   1261  HA2 GLY P  83     -27.765 -81.055 100.361  0.00  0.00      PROA   
ATOM   1262  C   GLY P  83     -27.341 -81.716 102.329  0.00  0.00      PROA   
ATOM   1263  O   GLY P  83     -26.477 -81.450 103.165  0.00  0.00      PROA   
ATOM   1264  N   TRP P  84     -28.605 -82.046 102.682  0.00  0.00      PROA   
ATOM   1265  HN  TRP P  84     -29.277 -82.331 102.004  0.00  0.00      PROA   
ATOM   1266  CA  TRP P  84     -29.116 -81.855 104.020  0.00  0.00      PROA   
ATOM   1267  HA  TRP P  84     -28.347 -81.435 104.652  0.00  0.00      PROA   
ATOM   1268  CB  TRP P  84     -30.353 -80.916 104.065  0.00  0.00      PROA   
ATOM   1269  HB1 TRP P  84     -30.617 -80.688 105.121  0.00  0.00      PROA   
ATOM   1270  HB2 TRP P  84     -31.224 -81.434 103.605  0.00  0.00      PROA   
ATOM   1271  CG  TRP P  84     -30.148 -79.615 103.354  0.00  0.00      PROA   
ATOM   1272  CD1 TRP P  84     -30.849 -79.152 102.275  0.00  0.00      PROA   
ATOM   1273  HD1 TRP P  84     -31.665 -79.673 101.810  0.00  0.00      PROA   
ATOM   1274  NE1 TRP P  84     -30.369 -77.934 101.890  0.00  0.00      PROA   
ATOM   1275  HE1 TRP P  84     -30.713 -77.399 101.149  0.00  0.00      PROA   
ATOM   1276  CE2 TRP P  84     -29.339 -77.574 102.706  0.00  0.00      PROA   
ATOM   1277  CD2 TRP P  84     -29.159 -78.617 103.644  0.00  0.00      PROA   
ATOM   1278  CE3 TRP P  84     -28.151 -78.514 104.597  0.00  0.00      PROA   
ATOM   1279  HE3 TRP P  84     -27.980 -79.291 105.328  0.00  0.00      PROA   
ATOM   1280  CZ3 TRP P  84     -27.356 -77.369 104.611  0.00  0.00      PROA   
ATOM   1281  HZ3 TRP P  84     -26.580 -77.278 105.356  0.00  0.00      PROA   
ATOM   1282  CZ2 TRP P  84     -28.554 -76.429 102.723  0.00  0.00      PROA   
ATOM   1283  HZ2 TRP P  84     -28.697 -75.625 102.017  0.00  0.00      PROA   
ATOM   1284  CH2 TRP P  84     -27.567 -76.336 103.701  0.00  0.00      PROA   
ATOM   1285  HH2 TRP P  84     -26.954 -75.449 103.747  0.00  0.00      PROA   
ATOM   1286  C   TRP P  84     -29.493 -83.188 104.594  0.00  0.00      PROA   
ATOM   1287  O   TRP P  84     -29.380 -84.223 103.940  0.00  0.00      PROA   
ATOM   1288  N   LEU P  85     -29.932 -83.147 105.872  0.00  0.00      PROA   
ATOM   1289  HN  LEU P  85     -29.984 -82.268 106.339  0.00  0.00      PROA   
ATOM   1290  CA  LEU P  85     -30.359 -84.253 106.690  0.00  0.00      PROA   
ATOM   1291  HA  LEU P  85     -30.879 -83.763 107.495  0.00  0.00      PROA   
ATOM   1292  CB  LEU P  85     -31.358 -85.268 106.074  0.00  0.00      PROA   
ATOM   1293  HB1 LEU P  85     -31.672 -85.995 106.858  0.00  0.00      PROA   
ATOM   1294  HB2 LEU P  85     -30.859 -85.847 105.267  0.00  0.00      PROA   
ATOM   1295  CG  LEU P  85     -32.648 -84.637 105.502  0.00  0.00      PROA   
ATOM   1296  HG  LEU P  85     -32.355 -83.980 104.652  0.00  0.00      PROA   
ATOM   1297  CD1 LEU P  85     -33.577 -85.725 104.947  0.00  0.00      PROA   
ATOM   1298 HD11 LEU P  85     -33.969 -86.360 105.768  0.00  0.00      PROA   
ATOM   1299 HD12 LEU P  85     -33.026 -86.373 104.236  0.00  0.00      PROA   
ATOM   1300 HD13 LEU P  85     -34.436 -85.259 104.419  0.00  0.00      PROA   
ATOM   1301  CD2 LEU P  85     -33.399 -83.760 106.519  0.00  0.00      PROA   
ATOM   1302 HD21 LEU P  85     -32.790 -82.873 106.785  0.00  0.00      PROA   
ATOM   1303 HD22 LEU P  85     -33.622 -84.338 107.441  0.00  0.00      PROA   
ATOM   1304 HD23 LEU P  85     -34.355 -83.405 106.086  0.00  0.00      PROA   
ATOM   1305  C   LEU P  85     -29.215 -84.978 107.333  0.00  0.00      PROA   
ATOM   1306  O   LEU P  85     -28.100 -85.048 106.819  0.00  0.00      PROA   
ATOM   1307  N   LEU P  86     -29.525 -85.512 108.529  0.00  0.00      PROA   
ATOM   1308  HN  LEU P  86     -30.448 -85.414 108.894  0.00  0.00      PROA   
ATOM   1309  CA  LEU P  86     -28.635 -86.228 109.389  0.00  0.00      PROA   
ATOM   1310  HA  LEU P  86     -27.926 -86.781 108.788  0.00  0.00      PROA   
ATOM   1311  CB  LEU P  86     -27.932 -85.303 110.418  0.00  0.00      PROA   
ATOM   1312  HB1 LEU P  86     -28.706 -84.740 110.987  0.00  0.00      PROA   
ATOM   1313  HB2 LEU P  86     -27.338 -84.556 109.845  0.00  0.00      PROA   
ATOM   1314  CG  LEU P  86     -26.978 -85.989 111.429  0.00  0.00      PROA   
ATOM   1315  HG  LEU P  86     -27.575 -86.699 112.046  0.00  0.00      PROA   
ATOM   1316  CD1 LEU P  86     -25.861 -86.797 110.738  0.00  0.00      PROA   
ATOM   1317 HD11 LEU P  86     -25.244 -86.131 110.099  0.00  0.00      PROA   
ATOM   1318 HD12 LEU P  86     -26.288 -87.601 110.104  0.00  0.00      PROA   
ATOM   1319 HD13 LEU P  86     -25.203 -87.268 111.499  0.00  0.00      PROA   
ATOM   1320  CD2 LEU P  86     -26.389 -84.955 112.410  0.00  0.00      PROA   
ATOM   1321 HD21 LEU P  86     -27.204 -84.421 112.943  0.00  0.00      PROA   
ATOM   1322 HD22 LEU P  86     -25.775 -84.210 111.862  0.00  0.00      PROA   
ATOM   1323 HD23 LEU P  86     -25.747 -85.460 113.163  0.00  0.00      PROA   
ATOM   1324  C   LEU P  86     -29.555 -87.181 110.090  0.00  0.00      PROA   
ATOM   1325  O   LEU P  86     -30.733 -86.894 110.280  0.00  0.00      PROA   
ATOM   1326  N   LEU P  87     -29.029 -88.357 110.471  0.00 97.00      PROA   
ATOM   1327  HN  LEU P  87     -28.066 -88.544 110.304  0.00 97.00      PROA   
ATOM   1328  CA  LEU P  87     -29.775 -89.394 111.137  0.00 97.00      PROA   
ATOM   1329  HA  LEU P  87     -30.818 -89.122 111.216  0.00 97.00      PROA   
ATOM   1330  CB  LEU P  87     -29.670 -90.736 110.378  0.00 97.00      PROA   
ATOM   1331  HB1 LEU P  87     -28.596 -91.003 110.261  0.00 97.00      PROA   
ATOM   1332  HB2 LEU P  87     -30.085 -90.598 109.354  0.00 97.00      PROA   
ATOM   1333  CG  LEU P  87     -30.402 -91.920 111.043  0.00 97.00      PROA   
ATOM   1334  HG  LEU P  87     -30.027 -92.033 112.086  0.00 97.00      PROA   
ATOM   1335  CD1 LEU P  87     -31.924 -91.708 111.113  0.00 97.00      PROA   
ATOM   1336 HD11 LEU P  87     -32.336 -91.550 110.094  0.00 97.00      PROA   
ATOM   1337 HD12 LEU P  87     -32.166 -90.825 111.737  0.00 97.00      PROA   
ATOM   1338 HD13 LEU P  87     -32.414 -92.598 111.560  0.00 97.00      PROA   
ATOM   1339  CD2 LEU P  87     -30.078 -93.229 110.315  0.00 97.00      PROA   
ATOM   1340 HD21 LEU P  87     -28.980 -93.387 110.265  0.00 97.00      PROA   
ATOM   1341 HD22 LEU P  87     -30.484 -93.206 109.282  0.00 97.00      PROA   
ATOM   1342 HD23 LEU P  87     -30.535 -94.076 110.867  0.00 97.00      PROA   
ATOM   1343  C   LEU P  87     -29.216 -89.536 112.532  0.00 97.00      PROA   
ATOM   1344  O   LEU P  87     -28.098 -89.999 112.739  0.00 97.00      PROA   
ATOM   1345  N   GLN P  88     -30.011 -89.140 113.543  0.00 97.00      PROA   
ATOM   1346  HN  GLN P  88     -30.926 -88.777 113.366  0.00 97.00      PROA   
ATOM   1347  CA  GLN P  88     -29.621 -89.173 114.930  0.00 97.00      PROA   
ATOM   1348  HA  GLN P  88     -28.554 -89.006 114.997  0.00 97.00      PROA   
ATOM   1349  CB  GLN P  88     -30.344 -88.065 115.737  0.00 97.00      PROA   
ATOM   1350  HB1 GLN P  88     -29.963 -88.093 116.779  0.00 97.00      PROA   
ATOM   1351  HB2 GLN P  88     -31.435 -88.279 115.754  0.00 97.00      PROA   
ATOM   1352  CG  GLN P  88     -30.120 -86.646 115.169  0.00 97.00      PROA   
ATOM   1353  HG1 GLN P  88     -30.491 -86.581 114.125  0.00 97.00      PROA   
ATOM   1354  HG2 GLN P  88     -29.033 -86.417 115.163  0.00 97.00      PROA   
ATOM   1355  CD  GLN P  88     -30.891 -85.595 115.983  0.00 97.00      PROA   
ATOM   1356  OE1 GLN P  88     -32.123 -85.622 116.054  0.00 97.00      PROA   
ATOM   1357  NE2 GLN P  88     -30.149 -84.612 116.567  0.00 97.00      PROA   
ATOM   1358 HE21 GLN P  88     -30.623 -83.812 116.931  0.00 97.00      PROA   
ATOM   1359 HE22 GLN P  88     -29.155 -84.614 116.474  0.00 97.00      PROA   
ATOM   1360  C   GLN P  88     -29.942 -90.541 115.504  0.00 97.00      PROA   
ATOM   1361  O   GLN P  88     -31.082 -90.991 115.474  0.00 97.00      PROA   
ATOM   1362  N   VAL P  89     -28.916 -91.257 116.018  0.00 97.00      PROA   
ATOM   1363  HN  VAL P  89     -27.994 -90.883 116.010  0.00 97.00      PROA   
ATOM   1364  CA  VAL P  89     -29.036 -92.641 116.442  0.00 97.00      PROA   
ATOM   1365  HA  VAL P  89     -30.062 -92.970 116.346  0.00 97.00      PROA   
ATOM   1366  CB  VAL P  89     -28.158 -93.551 115.584  0.00 97.00      PROA   
ATOM   1367  HB  VAL P  89     -27.099 -93.203 115.629  0.00 97.00      PROA   
ATOM   1368  CG1 VAL P  89     -28.213 -95.016 116.054  0.00 97.00      PROA   
ATOM   1369 HG11 VAL P  89     -29.262 -95.374 116.102  0.00 97.00      PROA   
ATOM   1370 HG12 VAL P  89     -27.734 -95.149 117.044  0.00 97.00      PROA   
ATOM   1371 HG13 VAL P  89     -27.662 -95.644 115.326  0.00 97.00      PROA   
ATOM   1372  CG2 VAL P  89     -28.629 -93.460 114.117  0.00 97.00      PROA   
ATOM   1373 HG21 VAL P  89     -28.408 -92.461 113.689  0.00 97.00      PROA   
ATOM   1374 HG22 VAL P  89     -29.721 -93.643 114.047  0.00 97.00      PROA   
ATOM   1375 HG23 VAL P  89     -28.107 -94.220 113.499  0.00 97.00      PROA   
ATOM   1376  C   VAL P  89     -28.657 -92.760 117.906  0.00 97.00      PROA   
ATOM   1377  O   VAL P  89     -27.685 -92.152 118.353  0.00 97.00      PROA   
ATOM   1378  N   SER P  90     -29.436 -93.558 118.689  0.00 97.00      PROA   
ATOM   1379  HN  SER P  90     -30.262 -93.957 118.296  0.00 97.00      PROA   
ATOM   1380  CA  SER P  90     -29.244 -93.775 120.122  0.00 97.00      PROA   
ATOM   1381  HA  SER P  90     -29.373 -92.819 120.610  0.00 97.00      PROA   
ATOM   1382  CB  SER P  90     -30.279 -94.766 120.720  0.00 97.00      PROA   
ATOM   1383  HB1 SER P  90     -30.096 -94.903 121.809  0.00 97.00      PROA   
ATOM   1384  HB2 SER P  90     -30.207 -95.760 120.234  0.00 97.00      PROA   
ATOM   1385  OG  SER P  90     -31.604 -94.267 120.601  0.00 97.00      PROA   
ATOM   1386  HG1 SER P  90     -31.764 -94.066 119.671  0.00 97.00      PROA   
ATOM   1387  C   SER P  90     -27.878 -94.309 120.530  0.00 97.00      PROA   
ATOM   1388  O   SER P  90     -27.285 -93.807 121.483  0.00 97.00      PROA   
ATOM   1389  N   SER P  91     -27.336 -95.327 119.820  0.00 97.00      PROA   
ATOM   1390  HN  SER P  91     -27.821 -95.740 119.056  0.00 97.00      PROA   
ATOM   1391  CA  SER P  91     -25.992 -95.815 120.081  0.00 97.00      PROA   
ATOM   1392  HA  SER P  91     -25.351 -94.943 120.076  0.00 97.00      PROA   
ATOM   1393  CB  SER P  91     -25.801 -96.543 121.441  0.00 97.00      PROA   
ATOM   1394  HB1 SER P  91     -25.053 -97.361 121.400  0.00 97.00      PROA   
ATOM   1395  HB2 SER P  91     -26.764 -96.987 121.773  0.00 97.00      PROA   
ATOM   1396  OG  SER P  91     -25.344 -95.614 122.418  0.00 97.00      PROA   
ATOM   1397  HG1 SER P  91     -26.019 -94.928 122.469  0.00 97.00      PROA   
ATOM   1398  C   SER P  91     -25.485 -96.652 118.936  0.00 97.00      PROA   
ATOM   1399  O   SER P  91     -26.243 -97.092 118.077  0.00 97.00      PROA   
ATOM   1400  N   ARG P  92     -24.146 -96.858 118.885  0.00 97.00      PROA   
ATOM   1401  HN  ARG P  92     -23.554 -96.488 119.598  0.00 97.00      PROA   
ATOM   1402  CA  ARG P  92     -23.475 -97.523 117.781  0.00 97.00      PROA   
ATOM   1403  HA  ARG P  92     -23.971 -97.251 116.857  0.00 97.00      PROA   
ATOM   1404  CB  ARG P  92     -21.984 -97.085 117.713  0.00 97.00      PROA   
ATOM   1405  HB1 ARG P  92     -21.586 -97.368 116.714  0.00 97.00      PROA   
ATOM   1406  HB2 ARG P  92     -21.390 -97.629 118.482  0.00 97.00      PROA   
ATOM   1407  CG  ARG P  92     -21.755 -95.574 117.954  0.00 97.00      PROA   
ATOM   1408  HG1 ARG P  92     -21.965 -95.344 119.022  0.00 97.00      PROA   
ATOM   1409  HG2 ARG P  92     -22.476 -94.982 117.347  0.00 97.00      PROA   
ATOM   1410  CD  ARG P  92     -20.317 -95.099 117.675  0.00 97.00      PROA   
ATOM   1411  HD1 ARG P  92     -19.575 -95.854 118.006  0.00 97.00      PROA   
ATOM   1412  HD2 ARG P  92     -20.102 -94.144 118.206  0.00 97.00      PROA   
ATOM   1413  NE  ARG P  92     -20.167 -94.903 116.198  0.00 97.00      PROA   
ATOM   1414  HE  ARG P  92     -19.976 -95.683 115.609  0.00 97.00      PROA   
ATOM   1415  CZ  ARG P  92     -20.579 -93.787 115.570  0.00 97.00      PROA   
ATOM   1416  NH1 ARG P  92     -20.901 -92.645 116.197  0.00 97.00      PROA   
ATOM   1417 HH11 ARG P  92     -20.438 -92.428 117.052  0.00 97.00      PROA   
ATOM   1418 HH12 ARG P  92     -21.169 -91.900 115.589  0.00 97.00      PROA   
ATOM   1419  NH2 ARG P  92     -20.603 -93.739 114.225  0.00 97.00      PROA   
ATOM   1420 HH21 ARG P  92     -20.149 -94.454 113.707  0.00 97.00      PROA   
ATOM   1421 HH22 ARG P  92     -20.666 -92.827 113.825  0.00 97.00      PROA   
ATOM   1422  C   ARG P  92     -23.540 -99.040 117.934  0.00 97.00      PROA   
ATOM   1423  O   ARG P  92     -23.377 -99.786 116.969  0.00 97.00      PROA   
ATOM   1424  N   VAL P  93     -23.810 -99.528 119.164  0.00 97.00      PROA   
ATOM   1425  HN  VAL P  93     -23.987 -98.913 119.925  0.00 97.00      PROA   
ATOM   1426  CA  VAL P  93     -23.916-100.931 119.488  0.00 97.00      PROA   
ATOM   1427  HA  VAL P  93     -24.269-101.462 118.617  0.00 97.00      PROA   
ATOM   1428  CB  VAL P  93     -22.633-101.590 120.022  0.00 97.00      PROA   
ATOM   1429  HB  VAL P  93     -22.872-102.627 120.359  0.00 97.00      PROA   
ATOM   1430  CG1 VAL P  93     -21.585-101.703 118.894  0.00 97.00      PROA   
ATOM   1431 HG11 VAL P  93     -21.259-100.694 118.566  0.00 97.00      PROA   
ATOM   1432 HG12 VAL P  93     -22.002-102.236 118.017  0.00 97.00      PROA   
ATOM   1433 HG13 VAL P  93     -20.689-102.252 119.255  0.00 97.00      PROA   
ATOM   1434  CG2 VAL P  93     -22.047-100.819 121.227  0.00 97.00      PROA   
ATOM   1435 HG21 VAL P  93     -22.758-100.793 122.077  0.00 97.00      PROA   
ATOM   1436 HG22 VAL P  93     -21.792 -99.776 120.943  0.00 97.00      PROA   
ATOM   1437 HG23 VAL P  93     -21.117-101.316 121.577  0.00 97.00      PROA   
ATOM   1438  C   VAL P  93     -25.001-101.018 120.528  0.00 97.00      PROA   
ATOM   1439  O   VAL P  93     -25.144-100.125 121.360  0.00 97.00      PROA   
ATOM   1440  N   LEU P  94     -25.808-102.103 120.465  0.00 97.00      PROA   
ATOM   1441  HN  LEU P  94     -25.698-102.781 119.745  0.00 97.00      PROA   
ATOM   1442  CA  LEU P  94     -26.846-102.423 121.415  0.00 97.00      PROA   
ATOM   1443  HA  LEU P  94     -26.563-102.067 122.398  0.00 97.00      PROA   
ATOM   1444  CB  LEU P  94     -28.268-101.904 121.050  0.00 97.00      PROA   
ATOM   1445  HB1 LEU P  94     -28.945-102.202 121.884  0.00 97.00      PROA   
ATOM   1446  HB2 LEU P  94     -28.642-102.391 120.124  0.00 97.00      PROA   
ATOM   1447  CG  LEU P  94     -28.425-100.370 120.891  0.00 97.00      PROA   
ATOM   1448  HG  LEU P  94     -27.703 -99.877 121.583  0.00 97.00      PROA   
ATOM   1449  CD1 LEU P  94     -28.158 -99.872 119.457  0.00 97.00      PROA   
ATOM   1450 HD11 LEU P  94     -28.914-100.295 118.761  0.00 97.00      PROA   
ATOM   1451 HD12 LEU P  94     -27.151-100.163 119.102  0.00 97.00      PROA   
ATOM   1452 HD13 LEU P  94     -28.227 -98.764 119.424  0.00 97.00      PROA   
ATOM   1453  CD2 LEU P  94     -29.834 -99.938 121.341  0.00 97.00      PROA   
ATOM   1454 HD21 LEU P  94     -29.986-100.193 122.410  0.00 97.00      PROA   
ATOM   1455 HD22 LEU P  94     -30.606-100.469 120.746  0.00 97.00      PROA   
ATOM   1456 HD23 LEU P  94     -29.970 -98.844 121.217  0.00 97.00      PROA   
ATOM   1457  C   LEU P  94     -26.893-103.935 121.442  0.00 97.00      PROA   
ATOM   1458  O   LEU P  94     -26.329-104.601 120.577  0.00 97.00      PROA   
ATOM   1459  N   THR P  95     -27.569-104.513 122.458  0.00 97.00      PROA   
ATOM   1460  HN  THR P  95     -27.908-103.954 123.215  0.00 97.00      PROA   
ATOM   1461  CA  THR P  95     -27.867-105.930 122.590  0.00 97.00      PROA   
ATOM   1462  HA  THR P  95     -27.214-106.487 121.936  0.00 97.00      PROA   
ATOM   1463  CB  THR P  95     -27.718-106.464 124.021  0.00 97.00      PROA   
ATOM   1464  HB  THR P  95     -28.664-106.363 124.603  0.00 97.00      PROA   
ATOM   1465  OG1 THR P  95     -26.732-105.740 124.740  0.00 97.00      PROA   
ATOM   1466  HG1 THR P  95     -27.143-104.885 124.912  0.00 97.00      PROA   
ATOM   1467  CG2 THR P  95     -27.268-107.931 124.003  0.00 97.00      PROA   
ATOM   1468 HG21 THR P  95     -26.277-108.017 123.511  0.00 97.00      PROA   
ATOM   1469 HG22 THR P  95     -27.995-108.569 123.465  0.00 97.00      PROA   
ATOM   1470 HG23 THR P  95     -27.173-108.304 125.045  0.00 97.00      PROA   
ATOM   1471  C   THR P  95     -29.306-106.109 122.139  0.00 97.00      PROA   
ATOM   1472  O   THR P  95     -30.070-105.154 122.047  0.00 97.00      PROA   
ATOM   1473  N   GLU P  96     -29.727-107.353 121.828  0.00 97.00      PROA   
ATOM   1474  HN  GLU P  96     -29.075-108.110 121.792  0.00 97.00      PROA   
ATOM   1475  CA  GLU P  96     -31.106-107.692 121.539  0.00 97.00      PROA   
ATOM   1476  HA  GLU P  96     -31.408-107.049 120.725  0.00 97.00      PROA   
ATOM   1477  CB  GLU P  96     -31.260-109.171 121.085  0.00 97.00      PROA   
ATOM   1478  HB1 GLU P  96     -30.546-109.358 120.250  0.00 97.00      PROA   
ATOM   1479  HB2 GLU P  96     -32.286-109.313 120.682  0.00 97.00      PROA   
ATOM   1480  CG  GLU P  96     -30.998-110.189 122.219  0.00 97.00      PROA   
ATOM   1481  HG1 GLU P  96     -31.600-109.934 123.113  0.00 97.00      PROA   
ATOM   1482  HG2 GLU P  96     -29.928-110.141 122.509  0.00 97.00      PROA   
ATOM   1483  CD  GLU P  96     -31.345-111.636 121.869  0.00 97.00      PROA   
ATOM   1484  OE1 GLU P  96     -32.183-111.878 120.963  0.00 97.00      PROA   
ATOM   1485  OE2 GLU P  96     -30.766-112.535 122.536  0.00 97.00      PROA   
ATOM   1486  C   GLU P  96     -32.026-107.405 122.725  0.00 97.00      PROA   
ATOM   1487  O   GLU P  96     -31.635-107.492 123.887  0.00 97.00      PROA   
ATOM   1488  N   GLY P  97     -33.290-107.020 122.446  0.00 97.00      PROA   
ATOM   1489  HN  GLY P  97     -33.577-106.940 121.491  0.00 97.00      PROA   
ATOM   1490  CA  GLY P  97     -34.281-106.714 123.463  0.00 97.00      PROA   
ATOM   1491  HA1 GLY P  97     -34.077-107.291 124.354  0.00 97.00      PROA   
ATOM   1492  HA2 GLY P  97     -35.249-106.943 123.046  0.00 97.00      PROA   
ATOM   1493  C   GLY P  97     -34.293-105.262 123.853  0.00 97.00      PROA   
ATOM   1494  O   GLY P  97     -35.326-104.750 124.277  0.00 97.00      PROA   
ATOM   1495  N   GLU P  98     -33.142-104.563 123.730  0.00 97.00      PROA   
ATOM   1496  HN  GLU P  98     -32.302-105.029 123.461  0.00 97.00      PROA   
ATOM   1497  CA  GLU P  98     -32.994-103.149 124.007  0.00 97.00      PROA   
ATOM   1498  HA  GLU P  98     -33.278-103.021 125.038  0.00 97.00      PROA   
ATOM   1499  CB  GLU P  98     -31.512-102.703 123.899  0.00 97.00      PROA   
ATOM   1500  HB1 GLU P  98     -31.457-101.595 123.990  0.00 97.00      PROA   
ATOM   1501  HB2 GLU P  98     -31.117-102.979 122.898  0.00 97.00      PROA   
ATOM   1502  CG  GLU P  98     -30.617-103.309 125.003  0.00 97.00      PROA   
ATOM   1503  HG1 GLU P  98     -30.582-104.417 124.914  0.00 97.00      PROA   
ATOM   1504  HG2 GLU P  98     -31.023-103.049 126.003  0.00 97.00      PROA   
ATOM   1505  CD  GLU P  98     -29.196-102.755 124.930  0.00 97.00      PROA   
ATOM   1506  OE1 GLU P  98     -28.250-103.574 124.947  0.00 97.00      PROA   
ATOM   1507  OE2 GLU P  98     -29.026-101.510 124.882  0.00 97.00      PROA   
ATOM   1508  C   GLU P  98     -33.851-102.244 123.119  0.00 97.00      PROA   
ATOM   1509  O   GLU P  98     -33.939-102.487 121.920  0.00 97.00      PROA   
ATOM   1510  N   PRO P  99     -34.491-101.188 123.613  0.00 97.00      PROA   
ATOM   1511  CD  PRO P  99     -34.850-101.032 125.023  0.00 97.00      PROA   
ATOM   1512  HD1 PRO P  99     -33.971-100.615 125.560  0.00 97.00      PROA   
ATOM   1513  HD2 PRO P  99     -35.162-101.998 125.479  0.00 97.00      PROA   
ATOM   1514  CA  PRO P  99     -35.020-100.099 122.798  0.00 97.00      PROA   
ATOM   1515  HA  PRO P  99     -35.770-100.529 122.153  0.00 97.00      PROA   
ATOM   1516  CB  PRO P  99     -35.631 -99.129 123.823  0.00 97.00      PROA   
ATOM   1517  HB1 PRO P  99     -36.506 -98.586 123.412  0.00 97.00      PROA   
ATOM   1518  HB2 PRO P  99     -34.873 -98.396 124.178  0.00 97.00      PROA   
ATOM   1519  CG  PRO P  99     -36.007-100.035 125.001  0.00 97.00      PROA   
ATOM   1520  HG1 PRO P  99     -36.116 -99.486 125.956  0.00 97.00      PROA   
ATOM   1521  HG2 PRO P  99     -36.951-100.577 124.768  0.00 97.00      PROA   
ATOM   1522  C   PRO P  99     -33.989 -99.401 121.919  0.00 97.00      PROA   
ATOM   1523  O   PRO P  99     -32.915 -99.064 122.411  0.00 97.00      PROA   
ATOM   1524  N   LEU P 100     -34.302 -99.140 120.631  0.00 97.00      PROA   
ATOM   1525  HN  LEU P 100     -35.168 -99.463 120.252  0.00 97.00      PROA   
ATOM   1526  CA  LEU P 100     -33.436 -98.359 119.766  0.00 97.00      PROA   
ATOM   1527  HA  LEU P 100     -32.657 -97.891 120.352  0.00 97.00      PROA   
ATOM   1528  CB  LEU P 100     -32.755 -99.246 118.689  0.00 97.00      PROA   
ATOM   1529  HB1 LEU P 100     -33.524 -99.896 118.222  0.00 97.00      PROA   
ATOM   1530  HB2 LEU P 100     -32.046 -99.920 119.217  0.00 97.00      PROA   
ATOM   1531  CG  LEU P 100     -31.986 -98.526 117.552  0.00 97.00      PROA   
ATOM   1532  HG  LEU P 100     -32.717 -97.944 116.944  0.00 97.00      PROA   
ATOM   1533  CD1 LEU P 100     -30.923 -97.544 118.073  0.00 97.00      PROA   
ATOM   1534 HD11 LEU P 100     -30.238 -98.063 118.774  0.00 97.00      PROA   
ATOM   1535 HD12 LEU P 100     -31.399 -96.695 118.602  0.00 97.00      PROA   
ATOM   1536 HD13 LEU P 100     -30.326 -97.141 117.229  0.00 97.00      PROA   
ATOM   1537  CD2 LEU P 100     -31.330 -99.557 116.614  0.00 97.00      PROA   
ATOM   1538 HD21 LEU P 100     -32.086-100.272 116.230  0.00 97.00      PROA   
ATOM   1539 HD22 LEU P 100     -30.550-100.127 117.162  0.00 97.00      PROA   
ATOM   1540 HD23 LEU P 100     -30.852 -99.046 115.752  0.00 97.00      PROA   
ATOM   1541  C   LEU P 100     -34.233 -97.241 119.139  0.00 97.00      PROA   
ATOM   1542  O   LEU P 100     -35.123 -97.477 118.332  0.00 97.00      PROA   
ATOM   1543  N   ALA P 101     -33.913 -95.971 119.481  0.00 97.00      PROA   
ATOM   1544  HN  ALA P 101     -33.212 -95.778 120.165  0.00 97.00      PROA   
ATOM   1545  CA  ALA P 101     -34.589 -94.811 118.940  0.00 97.00      PROA   
ATOM   1546  HA  ALA P 101     -35.512 -95.117 118.469  0.00 97.00      PROA   
ATOM   1547  CB  ALA P 101     -34.966 -93.814 120.052  0.00 97.00      PROA   
ATOM   1548  HB1 ALA P 101     -34.066 -93.435 120.578  0.00 97.00      PROA   
ATOM   1549  HB2 ALA P 101     -35.609 -94.325 120.803  0.00 97.00      PROA   
ATOM   1550  HB3 ALA P 101     -35.534 -92.954 119.643  0.00 97.00      PROA   
ATOM   1551  C   ALA P 101     -33.741 -94.135 117.874  0.00 97.00      PROA   
ATOM   1552  O   ALA P 101     -32.541 -93.921 118.027  0.00 97.00      PROA   
ATOM   1553  N   LEU P 102     -34.382 -93.811 116.730  0.00 97.00      PROA   
ATOM   1554  HN  LEU P 102     -35.334 -94.083 116.604  0.00 97.00      PROA   
ATOM   1555  CA  LEU P 102     -33.781 -93.186 115.573  0.00 97.00      PROA   
ATOM   1556  HA  LEU P 102     -32.750 -92.934 115.780  0.00 97.00      PROA   
ATOM   1557  CB  LEU P 102     -33.884 -94.098 114.320  0.00 97.00      PROA   
ATOM   1558  HB1 LEU P 102     -33.320 -93.642 113.478  0.00 97.00      PROA   
ATOM   1559  HB2 LEU P 102     -34.953 -94.172 114.017  0.00 97.00      PROA   
ATOM   1560  CG  LEU P 102     -33.392 -95.553 114.509  0.00 97.00      PROA   
ATOM   1561  HG  LEU P 102     -33.938 -96.013 115.367  0.00 97.00      PROA   
ATOM   1562  CD1 LEU P 102     -33.727 -96.393 113.266  0.00 97.00      PROA   
ATOM   1563 HD11 LEU P 102     -33.177 -95.999 112.385  0.00 97.00      PROA   
ATOM   1564 HD12 LEU P 102     -34.816 -96.359 113.051  0.00 97.00      PROA   
ATOM   1565 HD13 LEU P 102     -33.428 -97.449 113.433  0.00 97.00      PROA   
ATOM   1566  CD2 LEU P 102     -31.885 -95.622 114.801  0.00 97.00      PROA   
ATOM   1567 HD21 LEU P 102     -31.635 -95.037 115.709  0.00 97.00      PROA   
ATOM   1568 HD22 LEU P 102     -31.316 -95.212 113.941  0.00 97.00      PROA   
ATOM   1569 HD23 LEU P 102     -31.571 -96.676 114.959  0.00 97.00      PROA   
ATOM   1570  C   LEU P 102     -34.544 -91.916 115.261  0.00 97.00      PROA   
ATOM   1571  O   LEU P 102     -35.770 -91.903 115.289  0.00 97.00      PROA   
ATOM   1572  N   ARG P 103     -33.847 -90.802 114.938  0.00 97.00      PROA   
ATOM   1573  HN  ARG P 103     -32.853 -90.772 115.027  0.00 97.00      PROA   
ATOM   1574  CA  ARG P 103     -34.513 -89.627 114.415  0.00 97.00      PROA   
ATOM   1575  HA  ARG P 103     -35.503 -89.898 114.084  0.00 97.00      PROA   
ATOM   1576  CB  ARG P 103     -34.689 -88.502 115.470  0.00 97.00      PROA   
ATOM   1577  HB1 ARG P 103     -33.694 -88.173 115.840  0.00 97.00      PROA   
ATOM   1578  HB2 ARG P 103     -35.250 -88.916 116.337  0.00 97.00      PROA   
ATOM   1579  CG  ARG P 103     -35.447 -87.296 114.897  0.00 97.00      PROA   
ATOM   1580  HG1 ARG P 103     -36.452 -87.637 114.556  0.00 97.00      PROA   
ATOM   1581  HG2 ARG P 103     -34.885 -86.923 114.013  0.00 97.00      PROA   
ATOM   1582  CD  ARG P 103     -35.597 -86.086 115.811  0.00 97.00      PROA   
ATOM   1583  HD1 ARG P 103     -34.596 -85.695 116.094  0.00 97.00      PROA   
ATOM   1584  HD2 ARG P 103     -36.189 -86.307 116.723  0.00 97.00      PROA   
ATOM   1585  NE  ARG P 103     -36.346 -85.100 114.969  0.00 97.00      PROA   
ATOM   1586  HE  ARG P 103     -36.961 -85.434 114.258  0.00 97.00      PROA   
ATOM   1587  CZ  ARG P 103     -36.054 -83.797 114.881  0.00 97.00      PROA   
ATOM   1588  NH1 ARG P 103     -35.111 -83.174 115.593  0.00 97.00      PROA   
ATOM   1589 HH11 ARG P 103     -34.427 -83.689 116.093  0.00 97.00      PROA   
ATOM   1590 HH12 ARG P 103     -35.004 -82.201 115.372  0.00 97.00      PROA   
ATOM   1591  NH2 ARG P 103     -36.705 -83.042 113.982  0.00 97.00      PROA   
ATOM   1592 HH21 ARG P 103     -37.378 -83.466 113.378  0.00 97.00      PROA   
ATOM   1593 HH22 ARG P 103     -36.351 -82.119 113.841  0.00 97.00      PROA   
ATOM   1594  C   ARG P 103     -33.811 -89.064 113.195  0.00 97.00      PROA   
ATOM   1595  O   ARG P 103     -32.696 -88.566 113.265  0.00 97.00      PROA   
ATOM   1596  N   CYS P 104     -34.497 -89.052 112.031  0.00 97.00      PROA   
ATOM   1597  HN  CYS P 104     -35.361 -89.550 111.959  0.00 97.00      PROA   
ATOM   1598  CA  CYS P 104     -34.143 -88.230 110.887  0.00 97.00      PROA   
ATOM   1599  HA  CYS P 104     -33.090 -88.379 110.691  0.00 97.00      PROA   
ATOM   1600  CB  CYS P 104     -34.968 -88.641 109.642  0.00 97.00      PROA   
ATOM   1601  HB1 CYS P 104     -36.012 -88.271 109.733  0.00 97.00      PROA   
ATOM   1602  HB2 CYS P 104     -35.029 -89.753 109.634  0.00 97.00      PROA   
ATOM   1603  SG  CYS P 104     -34.229 -88.107 108.071  0.00 97.00      PROA   
ATOM   1604  C   CYS P 104     -34.377 -86.757 111.200  0.00 97.00      PROA   
ATOM   1605  O   CYS P 104     -35.426 -86.391 111.717  0.00 97.00      PROA   
ATOM   1606  N   HSD P 105     -33.391 -85.876 110.925  0.00 97.00      PROA   
ATOM   1607  HN  HSD P 105     -32.539 -86.177 110.502  0.00 97.00      PROA   
ATOM   1608  CA  HSD P 105     -33.371 -84.534 111.472  0.00 97.00      PROA   
ATOM   1609  HA  HSD P 105     -34.381 -84.168 111.606  0.00 97.00      PROA   
ATOM   1610  CB  HSD P 105     -32.671 -84.573 112.855  0.00 97.00      PROA   
ATOM   1611  HB1 HSD P 105     -31.915 -85.388 112.797  0.00 97.00      PROA   
ATOM   1612  HB2 HSD P 105     -33.410 -84.880 113.627  0.00 97.00      PROA   
ATOM   1613  ND1 HSD P 105     -32.485 -82.211 113.818  0.00 97.00      PROA   
ATOM   1614  HD1 HSD P 105     -33.398 -81.862 113.591  0.00 97.00      PROA   
ATOM   1615  CG  HSD P 105     -31.916 -83.374 113.348  0.00 97.00      PROA   
ATOM   1616  CE1 HSD P 105     -31.508 -81.528 114.463  0.00 97.00      PROA   
ATOM   1617  HE1 HSD P 105     -31.679 -80.565 114.944  0.00 97.00      PROA   
ATOM   1618  NE2 HSD P 105     -30.354 -82.163 114.432  0.00 97.00      PROA   
ATOM   1619  CD2 HSD P 105     -30.611 -83.322 113.724  0.00 97.00      PROA   
ATOM   1620  HD2 HSD P 105     -29.829 -84.058 113.580  0.00 97.00      PROA   
ATOM   1621  C   HSD P 105     -32.712 -83.601 110.487  0.00 97.00      PROA   
ATOM   1622  O   HSD P 105     -31.863 -84.014 109.706  0.00 97.00      PROA   
ATOM   1623  N   ALA P 106     -33.134 -82.316 110.462  0.00 97.00      PROA   
ATOM   1624  HN  ALA P 106     -33.744 -81.946 111.164  0.00 97.00      PROA   
ATOM   1625  CA  ALA P 106     -32.873 -81.416 109.363  0.00 97.00      PROA   
ATOM   1626  HA  ALA P 106     -32.306 -81.920 108.596  0.00 97.00      PROA   
ATOM   1627  CB  ALA P 106     -34.209 -80.922 108.775  0.00 97.00      PROA   
ATOM   1628  HB1 ALA P 106     -34.839 -80.485 109.578  0.00 97.00      PROA   
ATOM   1629  HB2 ALA P 106     -34.770 -81.782 108.349  0.00 97.00      PROA   
ATOM   1630  HB3 ALA P 106     -34.059 -80.171 107.973  0.00 97.00      PROA   
ATOM   1631  C   ALA P 106     -32.038 -80.252 109.825  0.00 97.00      PROA   
ATOM   1632  O   ALA P 106     -32.075 -79.868 110.990  0.00 97.00      PROA   
ATOM   1633  N   TRP P 107     -31.206 -79.680 108.917  0.00 97.00      PROA   
ATOM   1634  HN  TRP P 107     -31.113 -80.065 108.000  0.00 97.00      PROA   
ATOM   1635  CA  TRP P 107     -30.336 -78.567 109.254  0.00 97.00      PROA   
ATOM   1636  HA  TRP P 107     -29.782 -78.915 110.113  0.00 97.00      PROA   
ATOM   1637  CB  TRP P 107     -29.236 -78.280 108.184  0.00 97.00      PROA   
ATOM   1638  HB1 TRP P 107     -29.738 -78.193 107.194  0.00 97.00      PROA   
ATOM   1639  HB2 TRP P 107     -28.567 -79.166 108.142  0.00 97.00      PROA   
ATOM   1640  CG  TRP P 107     -28.405 -77.054 108.426  0.00 97.00      PROA   
ATOM   1641  CD1 TRP P 107     -28.288 -75.974 107.592  0.00 97.00      PROA   
ATOM   1642  HD1 TRP P 107     -28.613 -75.966 106.561  0.00 97.00      PROA   
ATOM   1643  NE1 TRP P 107     -27.731 -74.923 108.274  0.00 97.00      PROA   
ATOM   1644  HE1 TRP P 107     -27.426 -74.077 107.894  0.00 97.00      PROA   
ATOM   1645  CE2 TRP P 107     -27.485 -75.292 109.563  0.00 97.00      PROA   
ATOM   1646  CD2 TRP P 107     -27.849 -76.651 109.691  0.00 97.00      PROA   
ATOM   1647  CE3 TRP P 107     -27.661 -77.297 110.915  0.00 97.00      PROA   
ATOM   1648  HE3 TRP P 107     -27.885 -78.346 111.041  0.00 97.00      PROA   
ATOM   1649  CZ3 TRP P 107     -27.211 -76.552 112.007  0.00 97.00      PROA   
ATOM   1650  HZ3 TRP P 107     -27.094 -77.025 112.972  0.00 97.00      PROA   
ATOM   1651  CZ2 TRP P 107     -27.037 -74.551 110.648  0.00 97.00      PROA   
ATOM   1652  HZ2 TRP P 107     -26.811 -73.498 110.563  0.00 97.00      PROA   
ATOM   1653  CH2 TRP P 107     -26.925 -75.197 111.880  0.00 97.00      PROA   
ATOM   1654  HH2 TRP P 107     -26.606 -74.642 112.752  0.00 97.00      PROA   
ATOM   1655  C   TRP P 107     -31.074 -77.317 109.740  0.00 97.00      PROA   
ATOM   1656  O   TRP P 107     -31.757 -76.612 108.995  0.00 97.00      PROA   
ATOM   1657  N   LYS P 108     -30.927 -77.066 111.065  0.00 97.00      PROA   
ATOM   1658  HN  LYS P 108     -30.309 -77.652 111.582  0.00 97.00      PROA   
ATOM   1659  CA  LYS P 108     -31.583 -76.048 111.856  0.00 97.00      PROA   
ATOM   1660  HA  LYS P 108     -31.259 -76.239 112.866  0.00 97.00      PROA   
ATOM   1661  CB  LYS P 108     -31.113 -74.628 111.427  0.00 97.00      PROA   
ATOM   1662  HB1 LYS P 108     -31.590 -74.349 110.465  0.00 97.00      PROA   
ATOM   1663  HB2 LYS P 108     -30.016 -74.706 111.230  0.00 97.00      PROA   
ATOM   1664  CG  LYS P 108     -31.297 -73.509 112.473  0.00 97.00      PROA   
ATOM   1665  HG1 LYS P 108     -32.383 -73.332 112.627  0.00 97.00      PROA   
ATOM   1666  HG2 LYS P 108     -30.858 -72.574 112.057  0.00 97.00      PROA   
ATOM   1667  CD  LYS P 108     -30.638 -73.854 113.828  0.00 97.00      PROA   
ATOM   1668  HD1 LYS P 108     -29.632 -74.296 113.641  0.00 97.00      PROA   
ATOM   1669  HD2 LYS P 108     -31.262 -74.643 114.305  0.00 97.00      PROA   
ATOM   1670  CE  LYS P 108     -30.505 -72.715 114.856  0.00 97.00      PROA   
ATOM   1671  HE1 LYS P 108     -30.225 -73.139 115.848  0.00 97.00      PROA   
ATOM   1672  HE2 LYS P 108     -31.455 -72.157 114.978  0.00 97.00      PROA   
ATOM   1673  NZ  LYS P 108     -29.427 -71.764 114.488  0.00 97.00      PROA   
ATOM   1674  HZ1 LYS P 108     -28.578 -72.286 114.196  0.00 97.00      PROA   
ATOM   1675  HZ2 LYS P 108     -29.120 -71.243 115.329  0.00 97.00      PROA   
ATOM   1676  HZ3 LYS P 108     -29.725 -71.100 113.744  0.00 97.00      PROA   
ATOM   1677  C   LYS P 108     -33.094 -76.265 111.837  0.00 97.00      PROA   
ATOM   1678  O   LYS P 108     -33.874 -75.329 111.695  0.00 97.00      PROA   
ATOM   1679  N   ASP P 109     -33.497 -77.552 112.008  0.00 97.00      PROA   
ATOM   1680  HN  ASP P 109     -32.786 -78.229 112.183  0.00 97.00      PROA   
ATOM   1681  CA  ASP P 109     -34.794 -78.196 111.842  0.00 97.00      PROA   
ATOM   1682  HA  ASP P 109     -34.533 -79.020 111.200  0.00 97.00      PROA   
ATOM   1683  CB  ASP P 109     -35.335 -78.780 113.176  0.00 97.00      PROA   
ATOM   1684  HB1 ASP P 109     -36.432 -78.656 113.288  0.00 97.00      PROA   
ATOM   1685  HB2 ASP P 109     -34.847 -78.244 114.021  0.00 97.00      PROA   
ATOM   1686  CG  ASP P 109     -35.047 -80.267 113.349  0.00 97.00      PROA   
ATOM   1687  OD1 ASP P 109     -34.782 -80.999 112.364  0.00 97.00      PROA   
ATOM   1688  OD2 ASP P 109     -35.211 -80.706 114.511  0.00 97.00      PROA   
ATOM   1689  C   ASP P 109     -35.908 -77.510 111.069  0.00 97.00      PROA   
ATOM   1690  O   ASP P 109     -36.558 -76.577 111.537  0.00 97.00      PROA   
ATOM   1691  N   LYS P 110     -36.163 -78.026 109.844  0.00 97.00      PROA   
ATOM   1692  HN  LYS P 110     -35.677 -78.843 109.546  0.00 97.00      PROA   
ATOM   1693  CA  LYS P 110     -37.178 -77.550 108.933  0.00 97.00      PROA   
ATOM   1694  HA  LYS P 110     -37.789 -76.806 109.425  0.00 97.00      PROA   
ATOM   1695  CB  LYS P 110     -36.564 -76.986 107.620  0.00 97.00      PROA   
ATOM   1696  HB1 LYS P 110     -37.371 -76.539 107.000  0.00 97.00      PROA   
ATOM   1697  HB2 LYS P 110     -36.111 -77.820 107.038  0.00 97.00      PROA   
ATOM   1698  CG  LYS P 110     -35.454 -75.932 107.840  0.00 97.00      PROA   
ATOM   1699  HG1 LYS P 110     -35.100 -75.583 106.844  0.00 97.00      PROA   
ATOM   1700  HG2 LYS P 110     -34.587 -76.422 108.338  0.00 97.00      PROA   
ATOM   1701  CD  LYS P 110     -35.900 -74.727 108.693  0.00 97.00      PROA   
ATOM   1702  HD1 LYS P 110     -36.337 -75.103 109.639  0.00 97.00      PROA   
ATOM   1703  HD2 LYS P 110     -36.708 -74.169 108.174  0.00 97.00      PROA   
ATOM   1704  CE  LYS P 110     -34.765 -73.779 109.106  0.00 97.00      PROA   
ATOM   1705  HE1 LYS P 110     -33.950 -74.337 109.606  0.00 97.00      PROA   
ATOM   1706  HE2 LYS P 110     -35.144 -72.989 109.790  0.00 97.00      PROA   
ATOM   1707  NZ  LYS P 110     -34.159 -73.133 107.928  0.00 97.00      PROA   
ATOM   1708  HZ1 LYS P 110     -34.907 -72.724 107.334  0.00 97.00      PROA   
ATOM   1709  HZ2 LYS P 110     -33.643 -73.863 107.397  0.00 97.00      PROA   
ATOM   1710  HZ3 LYS P 110     -33.499 -72.391 108.235  0.00 97.00      PROA   
ATOM   1711  C   LYS P 110     -38.041 -78.756 108.638  0.00 97.00      PROA   
ATOM   1712  O   LYS P 110     -37.524 -79.864 108.522  0.00 97.00      PROA   
ATOM   1713  N   LEU P 111     -39.384 -78.575 108.556  0.00 97.00      PROA   
ATOM   1714  HN  LEU P 111     -39.782 -77.666 108.664  0.00 97.00      PROA   
ATOM   1715  CA  LEU P 111     -40.367 -79.645 108.518  0.00 97.00      PROA   
ATOM   1716  HA  LEU P 111     -40.102 -80.359 109.286  0.00 97.00      PROA   
ATOM   1717  CB  LEU P 111     -41.803 -79.111 108.810  0.00 97.00      PROA   
ATOM   1718  HB1 LEU P 111     -42.535 -79.938 108.667  0.00 97.00      PROA   
ATOM   1719  HB2 LEU P 111     -42.050 -78.314 108.075  0.00 97.00      PROA   
ATOM   1720  CG  LEU P 111     -42.078 -78.564 110.240  0.00 97.00      PROA   
ATOM   1721  HG  LEU P 111     -43.182 -78.392 110.287  0.00 97.00      PROA   
ATOM   1722  CD1 LEU P 111     -41.738 -79.591 111.335  0.00 97.00      PROA   
ATOM   1723 HD11 LEU P 111     -40.643 -79.769 111.372  0.00 97.00      PROA   
ATOM   1724 HD12 LEU P 111     -42.252 -80.555 111.138  0.00 97.00      PROA   
ATOM   1725 HD13 LEU P 111     -42.062 -79.211 112.327  0.00 97.00      PROA   
ATOM   1726  CD2 LEU P 111     -41.425 -77.202 110.546  0.00 97.00      PROA   
ATOM   1727 HD21 LEU P 111     -41.638 -76.474 109.736  0.00 97.00      PROA   
ATOM   1728 HD22 LEU P 111     -40.327 -77.309 110.665  0.00 97.00      PROA   
ATOM   1729 HD23 LEU P 111     -41.829 -76.798 111.499  0.00 97.00      PROA   
ATOM   1730  C   LEU P 111     -40.411 -80.427 107.209  0.00 97.00      PROA   
ATOM   1731  O   LEU P 111     -41.383 -80.359 106.459  0.00 97.00      PROA   
ATOM   1732  N   VAL P 112     -39.364 -81.238 106.928  0.00 97.00      PROA   
ATOM   1733  HN  VAL P 112     -38.529 -81.152 107.470  0.00 97.00      PROA   
ATOM   1734  CA  VAL P 112     -39.304 -82.150 105.800  0.00 97.00      PROA   
ATOM   1735  HA  VAL P 112     -39.417 -81.528 104.923  0.00 97.00      PROA   
ATOM   1736  CB  VAL P 112     -37.962 -82.872 105.649  0.00 97.00      PROA   
ATOM   1737  HB  VAL P 112     -38.017 -83.578 104.786  0.00 97.00      PROA   
ATOM   1738  CG1 VAL P 112     -36.884 -81.821 105.309  0.00 97.00      PROA   
ATOM   1739 HG11 VAL P 112     -36.726 -81.130 106.163  0.00 97.00      PROA   
ATOM   1740 HG12 VAL P 112     -37.192 -81.231 104.421  0.00 97.00      PROA   
ATOM   1741 HG13 VAL P 112     -35.919 -82.318 105.078  0.00 97.00      PROA   
ATOM   1742  CG2 VAL P 112     -37.587 -83.679 106.913  0.00 97.00      PROA   
ATOM   1743 HG21 VAL P 112     -38.373 -84.419 107.163  0.00 97.00      PROA   
ATOM   1744 HG22 VAL P 112     -37.439 -83.008 107.784  0.00 97.00      PROA   
ATOM   1745 HG23 VAL P 112     -36.638 -84.231 106.740  0.00 97.00      PROA   
ATOM   1746  C   VAL P 112     -40.452 -83.147 105.757  0.00 97.00      PROA   
ATOM   1747  O   VAL P 112     -40.903 -83.679 106.771  0.00 97.00      PROA   
ATOM   1748  N   TYR P 113     -40.956 -83.381 104.528  0.00 97.00      PROA   
ATOM   1749  HN  TYR P 113     -40.555 -82.927 103.735  0.00 97.00      PROA   
ATOM   1750  CA  TYR P 113     -42.093 -84.221 104.242  0.00 97.00      PROA   
ATOM   1751  HA  TYR P 113     -42.500 -84.581 105.174  0.00 97.00      PROA   
ATOM   1752  CB  TYR P 113     -43.255 -83.472 103.514  0.00 97.00      PROA   
ATOM   1753  HB1 TYR P 113     -43.704 -82.758 104.240  0.00 97.00      PROA   
ATOM   1754  HB2 TYR P 113     -44.056 -84.175 103.205  0.00 97.00      PROA   
ATOM   1755  CG  TYR P 113     -42.817 -82.655 102.316  0.00 97.00      PROA   
ATOM   1756  CD1 TYR P 113     -42.253 -81.376 102.486  0.00 97.00      PROA   
ATOM   1757  HD1 TYR P 113     -42.094 -80.989 103.482  0.00 97.00      PROA   
ATOM   1758  CE1 TYR P 113     -41.878 -80.606 101.380  0.00 97.00      PROA   
ATOM   1759  HE1 TYR P 113     -41.424 -79.637 101.528  0.00 97.00      PROA   
ATOM   1760  CZ  TYR P 113     -42.105 -81.087 100.085  0.00 97.00      PROA   
ATOM   1761  OH  TYR P 113     -41.706 -80.324  98.972  0.00 97.00      PROA   
ATOM   1762  HH  TYR P 113     -40.947 -79.801  99.249  0.00 97.00      PROA   
ATOM   1763  CD2 TYR P 113     -43.059 -83.114 101.009  0.00 97.00      PROA   
ATOM   1764  HD2 TYR P 113     -43.519 -84.077 100.858  0.00 97.00      PROA   
ATOM   1765  CE2 TYR P 113     -42.709 -82.334  99.898  0.00 97.00      PROA   
ATOM   1766  HE2 TYR P 113     -42.882 -82.705  98.898  0.00 97.00      PROA   
ATOM   1767  C   TYR P 113     -41.604 -85.446 103.505  0.00 97.00      PROA   
ATOM   1768  O   TYR P 113     -40.487 -85.480 103.008  0.00 97.00      PROA   
ATOM   1769  N   ASN P 114     -42.416 -86.523 103.479  0.00 97.00      PROA   
ATOM   1770  HN  ASN P 114     -43.311 -86.453 103.917  0.00 97.00      PROA   
ATOM   1771  CA  ASN P 114     -42.093 -87.801 102.861  0.00 97.00      PROA   
ATOM   1772  HA  ASN P 114     -42.903 -88.454 103.143  0.00 97.00      PROA   
ATOM   1773  CB  ASN P 114     -42.015 -87.732 101.304  0.00 97.00      PROA   
ATOM   1774  HB1 ASN P 114     -41.794 -88.732 100.875  0.00 97.00      PROA   
ATOM   1775  HB2 ASN P 114     -41.203 -87.037 101.003  0.00 97.00      PROA   
ATOM   1776  CG  ASN P 114     -43.310 -87.222 100.659  0.00 97.00      PROA   
ATOM   1777  OD1 ASN P 114     -43.277 -86.360  99.774  0.00 97.00      PROA   
ATOM   1778  ND2 ASN P 114     -44.482 -87.751 101.099  0.00 97.00      PROA   
ATOM   1779 HD21 ASN P 114     -45.317 -87.445 100.645  0.00 97.00      PROA   
ATOM   1780 HD22 ASN P 114     -44.482 -88.479 101.783  0.00 97.00      PROA   
ATOM   1781  C   ASN P 114     -40.841 -88.465 103.422  0.00 97.00      PROA   
ATOM   1782  O   ASN P 114     -39.929 -88.846 102.689  0.00 97.00      PROA   
ATOM   1783  N   VAL P 115     -40.781 -88.622 104.762  0.00 97.00      PROA   
ATOM   1784  HN  VAL P 115     -41.573 -88.396 105.325  0.00 97.00      PROA   
ATOM   1785  CA  VAL P 115     -39.626 -89.142 105.462  0.00 97.00      PROA   
ATOM   1786  HA  VAL P 115     -38.753 -88.766 104.952  0.00 97.00      PROA   
ATOM   1787  CB  VAL P 115     -39.530 -88.638 106.899  0.00 97.00      PROA   
ATOM   1788  HB  VAL P 115     -40.450 -88.917 107.461  0.00 97.00      PROA   
ATOM   1789  CG1 VAL P 115     -38.299 -89.236 107.619  0.00 97.00      PROA   
ATOM   1790 HG11 VAL P 115     -37.376 -89.025 107.038  0.00 97.00      PROA   
ATOM   1791 HG12 VAL P 115     -38.395 -90.333 107.748  0.00 97.00      PROA   
ATOM   1792 HG13 VAL P 115     -38.189 -88.781 108.626  0.00 97.00      PROA   
ATOM   1793  CG2 VAL P 115     -39.424 -87.098 106.855  0.00 97.00      PROA   
ATOM   1794 HG21 VAL P 115     -40.357 -86.638 106.470  0.00 97.00      PROA   
ATOM   1795 HG22 VAL P 115     -38.580 -86.789 106.202  0.00 97.00      PROA   
ATOM   1796 HG23 VAL P 115     -39.237 -86.696 107.872  0.00 97.00      PROA   
ATOM   1797  C   VAL P 115     -39.571 -90.657 105.388  0.00 97.00      PROA   
ATOM   1798  O   VAL P 115     -40.485 -91.361 105.801  0.00 97.00      PROA   
ATOM   1799  N   LEU P 116     -38.456 -91.183 104.847  0.00 97.00      PROA   
ATOM   1800  HN  LEU P 116     -37.754 -90.565 104.499  0.00 97.00      PROA   
ATOM   1801  CA  LEU P 116     -38.204 -92.593 104.661  0.00 97.00      PROA   
ATOM   1802  HA  LEU P 116     -39.062 -93.172 104.966  0.00 97.00      PROA   
ATOM   1803  CB  LEU P 116     -37.842 -92.910 103.187  0.00 97.00      PROA   
ATOM   1804  HB1 LEU P 116     -37.430 -93.939 103.089  0.00 97.00      PROA   
ATOM   1805  HB2 LEU P 116     -37.051 -92.196 102.869  0.00 97.00      PROA   
ATOM   1806  CG  LEU P 116     -39.018 -92.791 102.192  0.00 97.00      PROA   
ATOM   1807  HG  LEU P 116     -39.567 -91.842 102.398  0.00 97.00      PROA   
ATOM   1808  CD1 LEU P 116     -38.505 -92.727 100.742  0.00 97.00      PROA   
ATOM   1809 HD11 LEU P 116     -37.948 -93.657 100.495  0.00 97.00      PROA   
ATOM   1810 HD12 LEU P 116     -37.828 -91.859 100.608  0.00 97.00      PROA   
ATOM   1811 HD13 LEU P 116     -39.358 -92.627 100.038  0.00 97.00      PROA   
ATOM   1812  CD2 LEU P 116     -39.992 -93.969 102.354  0.00 97.00      PROA   
ATOM   1813 HD21 LEU P 116     -40.377 -94.015 103.392  0.00 97.00      PROA   
ATOM   1814 HD22 LEU P 116     -39.474 -94.925 102.127  0.00 97.00      PROA   
ATOM   1815 HD23 LEU P 116     -40.850 -93.860 101.658  0.00 97.00      PROA   
ATOM   1816  C   LEU P 116     -37.029 -93.008 105.510  0.00 97.00      PROA   
ATOM   1817  O   LEU P 116     -35.956 -92.423 105.432  0.00 97.00      PROA   
ATOM   1818  N   TYR P 117     -37.209 -94.065 106.330  0.00 97.00      PROA   
ATOM   1819  HN  TYR P 117     -38.121 -94.459 106.435  0.00 97.00      PROA   
ATOM   1820  CA  TYR P 117     -36.144 -94.726 107.058  0.00 97.00      PROA   
ATOM   1821  HA  TYR P 117     -35.285 -94.071 107.113  0.00 97.00      PROA   
ATOM   1822  CB  TYR P 117     -36.552 -95.126 108.501  0.00 97.00      PROA   
ATOM   1823  HB1 TYR P 117     -35.812 -95.826 108.945  0.00 97.00      PROA   
ATOM   1824  HB2 TYR P 117     -37.544 -95.628 108.494  0.00 97.00      PROA   
ATOM   1825  CG  TYR P 117     -36.633 -93.911 109.398  0.00 97.00      PROA   
ATOM   1826  CD1 TYR P 117     -35.580 -93.623 110.287  0.00 97.00      PROA   
ATOM   1827  HD1 TYR P 117     -34.698 -94.247 110.297  0.00 97.00      PROA   
ATOM   1828  CE1 TYR P 117     -35.665 -92.542 111.171  0.00 97.00      PROA   
ATOM   1829  HE1 TYR P 117     -34.855 -92.335 111.856  0.00 97.00      PROA   
ATOM   1830  CZ  TYR P 117     -36.807 -91.739 111.179  0.00 97.00      PROA   
ATOM   1831  OH  TYR P 117     -36.878 -90.671 112.087  0.00 97.00      PROA   
ATOM   1832  HH  TYR P 117     -37.775 -90.324 112.090  0.00 97.00      PROA   
ATOM   1833  CD2 TYR P 117     -37.780 -93.094 109.423  0.00 97.00      PROA   
ATOM   1834  HD2 TYR P 117     -38.602 -93.307 108.756  0.00 97.00      PROA   
ATOM   1835  CE2 TYR P 117     -37.865 -92.007 110.304  0.00 97.00      PROA   
ATOM   1836  HE2 TYR P 117     -38.745 -91.380 110.312  0.00 97.00      PROA   
ATOM   1837  C   TYR P 117     -35.710 -95.964 106.301  0.00 97.00      PROA   
ATOM   1838  O   TYR P 117     -36.537 -96.770 105.887  0.00 97.00      PROA   
ATOM   1839  N   TYR P 118     -34.381 -96.125 106.099  0.00 97.00      PROA   
ATOM   1840  HN  TYR P 118     -33.740 -95.441 106.444  0.00 97.00      PROA   
ATOM   1841  CA  TYR P 118     -33.769 -97.176 105.313  0.00 97.00      PROA   
ATOM   1842  HA  TYR P 118     -34.532 -97.830 104.931  0.00 97.00      PROA   
ATOM   1843  CB  TYR P 118     -32.851 -96.671 104.148  0.00 97.00      PROA   
ATOM   1844  HB1 TYR P 118     -32.426 -97.545 103.607  0.00 97.00      PROA   
ATOM   1845  HB2 TYR P 118     -32.007 -96.093 104.579  0.00 97.00      PROA   
ATOM   1846  CG  TYR P 118     -33.508 -95.761 103.126  0.00 97.00      PROA   
ATOM   1847  CD1 TYR P 118     -33.923 -94.465 103.474  0.00 97.00      PROA   
ATOM   1848  HD1 TYR P 118     -33.857 -94.134 104.495  0.00 97.00      PROA   
ATOM   1849  CE1 TYR P 118     -34.392 -93.571 102.509  0.00 97.00      PROA   
ATOM   1850  HE1 TYR P 118     -34.700 -92.586 102.818  0.00 97.00      PROA   
ATOM   1851  CZ  TYR P 118     -34.435 -93.945 101.163  0.00 97.00      PROA   
ATOM   1852  OH  TYR P 118     -34.871 -93.012 100.201  0.00 97.00      PROA   
ATOM   1853  HH  TYR P 118     -35.098 -92.209 100.685  0.00 97.00      PROA   
ATOM   1854  CD2 TYR P 118     -33.554 -96.123 101.764  0.00 97.00      PROA   
ATOM   1855  HD2 TYR P 118     -33.200 -97.095 101.460  0.00 97.00      PROA   
ATOM   1856  CE2 TYR P 118     -34.017 -95.227 100.788  0.00 97.00      PROA   
ATOM   1857  HE2 TYR P 118     -34.033 -95.521  99.749  0.00 97.00      PROA   
ATOM   1858  C   TYR P 118     -32.881 -97.995 106.222  0.00 97.00      PROA   
ATOM   1859  O   TYR P 118     -32.266 -97.470 107.146  0.00 97.00      PROA   
ATOM   1860  N   ARG P 119     -32.795 -99.320 105.965  0.00 97.00      PROA   
ATOM   1861  HN  ARG P 119     -33.348 -99.729 105.241  0.00 97.00      PROA   
ATOM   1862  CA  ARG P 119     -31.823-100.194 106.578  0.00 97.00      PROA   
ATOM   1863  HA  ARG P 119     -31.007 -99.590 106.940  0.00 97.00      PROA   
ATOM   1864  CB  ARG P 119     -32.361-101.005 107.787  0.00 97.00      PROA   
ATOM   1865  HB1 ARG P 119     -33.349-101.441 107.518  0.00 97.00      PROA   
ATOM   1866  HB2 ARG P 119     -32.519-100.280 108.617  0.00 97.00      PROA   
ATOM   1867  CG  ARG P 119     -31.411-102.131 108.250  0.00 97.00      PROA   
ATOM   1868  HG1 ARG P 119     -30.380-101.710 108.269  0.00 97.00      PROA   
ATOM   1869  HG2 ARG P 119     -31.422-102.964 107.514  0.00 97.00      PROA   
ATOM   1870  CD  ARG P 119     -31.656-102.703 109.651  0.00 97.00      PROA   
ATOM   1871  HD1 ARG P 119     -31.768-101.906 110.406  0.00 97.00      PROA   
ATOM   1872  HD2 ARG P 119     -30.787-103.327 109.947  0.00 97.00      PROA   
ATOM   1873  NE  ARG P 119     -32.841-103.612 109.654  0.00 97.00      PROA   
ATOM   1874  HE  ARG P 119     -32.679-104.596 109.642  0.00 97.00      PROA   
ATOM   1875  CZ  ARG P 119     -34.071-103.249 110.074  0.00 97.00      PROA   
ATOM   1876  NH1 ARG P 119     -34.480-101.982 110.126  0.00 97.00      PROA   
ATOM   1877 HH11 ARG P 119     -33.871-101.295 109.745  0.00 97.00      PROA   
ATOM   1878 HH12 ARG P 119     -35.447-101.806 110.289  0.00 97.00      PROA   
ATOM   1879  NH2 ARG P 119     -34.887-104.230 110.486  0.00 97.00      PROA   
ATOM   1880 HH21 ARG P 119     -34.461-105.128 110.584  0.00 97.00      PROA   
ATOM   1881 HH22 ARG P 119     -35.649-104.004 111.090  0.00 97.00      PROA   
ATOM   1882  C   ARG P 119     -31.248-101.111 105.524  0.00 97.00      PROA   
ATOM   1883  O   ARG P 119     -31.982-101.805 104.824  0.00 97.00      PROA   
ATOM   1884  N   ASN P 120     -29.898-101.130 105.395  0.00 97.00      PROA   
ATOM   1885  HN  ASN P 120     -29.342-100.567 106.007  0.00 97.00      PROA   
ATOM   1886  CA  ASN P 120     -29.149-101.989 104.489  0.00 97.00      PROA   
ATOM   1887  HA  ASN P 120     -28.121-101.662 104.550  0.00 97.00      PROA   
ATOM   1888  CB  ASN P 120     -29.198-103.485 104.915  0.00 97.00      PROA   
ATOM   1889  HB1 ASN P 120     -28.589-104.108 104.227  0.00 97.00      PROA   
ATOM   1890  HB2 ASN P 120     -30.248-103.847 104.897  0.00 97.00      PROA   
ATOM   1891  CG  ASN P 120     -28.613-103.635 106.326  0.00 97.00      PROA   
ATOM   1892  OD1 ASN P 120     -27.775-102.839 106.753  0.00 97.00      PROA   
ATOM   1893  ND2 ASN P 120     -29.091-104.659 107.085  0.00 97.00      PROA   
ATOM   1894 HD21 ASN P 120     -28.765-104.746 108.026  0.00 97.00      PROA   
ATOM   1895 HD22 ASN P 120     -29.730-105.316 106.689  0.00 97.00      PROA   
ATOM   1896  C   ASN P 120     -29.551-101.800 103.034  0.00 97.00      PROA   
ATOM   1897  O   ASN P 120     -29.810-102.759 102.309  0.00 97.00      PROA   
ATOM   1898  N   GLY P 121     -29.624-100.524 102.584  0.00 97.00      PROA   
ATOM   1899  HN  GLY P 121     -29.379 -99.776 103.196  0.00 97.00      PROA   
ATOM   1900  CA  GLY P 121     -30.033-100.151 101.238  0.00 97.00      PROA   
ATOM   1901  HA1 GLY P 121     -29.733-100.923 100.542  0.00 97.00      PROA   
ATOM   1902  HA2 GLY P 121     -29.571 -99.200 101.017  0.00 97.00      PROA   
ATOM   1903  C   GLY P 121     -31.521 -99.955 101.094  0.00 97.00      PROA   
ATOM   1904  O   GLY P 121     -31.959 -99.051 100.387  0.00 97.00      PROA   
ATOM   1905  N   LYS P 122     -32.347-100.800 101.742  0.00 97.00      PROA   
ATOM   1906  HN  LYS P 122     -31.973-101.522 102.322  0.00 97.00      PROA   
ATOM   1907  CA  LYS P 122     -33.784-100.778 101.557  0.00 97.00      PROA   
ATOM   1908  HA  LYS P 122     -33.990-100.395 100.567  0.00 97.00      PROA   
ATOM   1909  CB  LYS P 122     -34.393-102.207 101.584  0.00 97.00      PROA   
ATOM   1910  HB1 LYS P 122     -33.957-102.761 102.446  0.00 97.00      PROA   
ATOM   1911  HB2 LYS P 122     -34.081-102.733 100.656  0.00 97.00      PROA   
ATOM   1912  CG  LYS P 122     -35.925-102.228 101.719  0.00 97.00      PROA   
ATOM   1913  HG1 LYS P 122     -36.356-101.488 101.006  0.00 97.00      PROA   
ATOM   1914  HG2 LYS P 122     -36.191-101.910 102.753  0.00 97.00      PROA   
ATOM   1915  CD  LYS P 122     -36.605-103.577 101.467  0.00 97.00      PROA   
ATOM   1916  HD1 LYS P 122     -36.185-104.329 102.172  0.00 97.00      PROA   
ATOM   1917  HD2 LYS P 122     -36.375-103.904 100.428  0.00 97.00      PROA   
ATOM   1918  CE  LYS P 122     -38.123-103.451 101.667  0.00 97.00      PROA   
ATOM   1919  HE1 LYS P 122     -38.538-102.676 100.986  0.00 97.00      PROA   
ATOM   1920  HE2 LYS P 122     -38.351-103.161 102.715  0.00 97.00      PROA   
ATOM   1921  NZ  LYS P 122     -38.815-104.727 101.381  0.00 97.00      PROA   
ATOM   1922  HZ1 LYS P 122     -38.436-105.471 102.000  0.00 97.00      PROA   
ATOM   1923  HZ2 LYS P 122     -38.658-104.988 100.387  0.00 97.00      PROA   
ATOM   1924  HZ3 LYS P 122     -39.835-104.617 101.555  0.00 97.00      PROA   
ATOM   1925  C   LYS P 122     -34.528 -99.872 102.521  0.00 97.00      PROA   
ATOM   1926  O   LYS P 122     -34.386 -99.978 103.733  0.00 97.00      PROA   
ATOM   1927  N   ALA P 123     -35.407 -98.985 101.990  0.00 97.00      PROA   
ATOM   1928  HN  ALA P 123     -35.438 -98.828 101.006  0.00 97.00      PROA   
ATOM   1929  CA  ALA P 123     -36.421 -98.290 102.762  0.00 97.00      PROA   
ATOM   1930  HA  ALA P 123     -35.927 -97.742 103.545  0.00 97.00      PROA   
ATOM   1931  CB  ALA P 123     -37.170 -97.263 101.891  0.00 97.00      PROA   
ATOM   1932  HB1 ALA P 123     -37.707 -97.765 101.059  0.00 97.00      PROA   
ATOM   1933  HB2 ALA P 123     -36.446 -96.545 101.449  0.00 97.00      PROA   
ATOM   1934  HB3 ALA P 123     -37.899 -96.684 102.495  0.00 97.00      PROA   
ATOM   1935  C   ALA P 123     -37.420 -99.249 103.402  0.00 97.00      PROA   
ATOM   1936  O   ALA P 123     -37.979-100.118 102.734  0.00 97.00      PROA   
ATOM   1937  N   PHE P 124     -37.664 -99.115 104.728  0.00 97.00      PROA   
ATOM   1938  HN  PHE P 124     -37.192 -98.413 105.259  0.00 97.00      PROA   
ATOM   1939  CA  PHE P 124     -38.521-100.037 105.451  0.00 97.00      PROA   
ATOM   1940  HA  PHE P 124     -39.027-100.691 104.755  0.00 97.00      PROA   
ATOM   1941  CB  PHE P 124     -37.704-100.943 106.433  0.00 97.00      PROA   
ATOM   1942  HB1 PHE P 124     -36.845-101.382 105.879  0.00 97.00      PROA   
ATOM   1943  HB2 PHE P 124     -38.349-101.783 106.771  0.00 97.00      PROA   
ATOM   1944  CG  PHE P 124     -37.159-100.242 107.662  0.00 97.00      PROA   
ATOM   1945  CD1 PHE P 124     -35.974 -99.492 107.598  0.00 97.00      PROA   
ATOM   1946  HD1 PHE P 124     -35.465 -99.397 106.651  0.00 97.00      PROA   
ATOM   1947  CE1 PHE P 124     -35.468 -98.849 108.735  0.00 97.00      PROA   
ATOM   1948  HE1 PHE P 124     -34.567 -98.258 108.667  0.00 97.00      PROA   
ATOM   1949  CZ  PHE P 124     -36.140 -98.965 109.958  0.00 97.00      PROA   
ATOM   1950  HZ  PHE P 124     -35.765 -98.454 110.833  0.00 97.00      PROA   
ATOM   1951  CD2 PHE P 124     -37.808-100.372 108.904  0.00 97.00      PROA   
ATOM   1952  HD2 PHE P 124     -38.717-100.951 108.972  0.00 97.00      PROA   
ATOM   1953  CE2 PHE P 124     -37.306 -99.735 110.045  0.00 97.00      PROA   
ATOM   1954  HE2 PHE P 124     -37.826 -99.823 110.988  0.00 97.00      PROA   
ATOM   1955  C   PHE P 124     -39.622 -99.299 106.185  0.00 97.00      PROA   
ATOM   1956  O   PHE P 124     -40.598 -99.929 106.591  0.00 97.00      PROA   
ATOM   1957  N   LYS P 125     -39.532 -97.958 106.361  0.00 97.00      PROA   
ATOM   1958  HN  LYS P 125     -38.735 -97.440 106.063  0.00 97.00      PROA   
ATOM   1959  CA  LYS P 125     -40.588 -97.266 107.076  0.00 97.00      PROA   
ATOM   1960  HA  LYS P 125     -41.520 -97.776 106.874  0.00 97.00      PROA   
ATOM   1961  CB  LYS P 125     -40.333 -97.307 108.605  0.00 97.00      PROA   
ATOM   1962  HB1 LYS P 125     -40.049 -96.318 109.015  0.00 97.00      PROA   
ATOM   1963  HB2 LYS P 125     -39.451 -97.967 108.775  0.00 97.00      PROA   
ATOM   1964  CG  LYS P 125     -41.496 -97.938 109.394  0.00 97.00      PROA   
ATOM   1965  HG1 LYS P 125     -41.182 -98.069 110.454  0.00 97.00      PROA   
ATOM   1966  HG2 LYS P 125     -41.698 -98.951 108.981  0.00 97.00      PROA   
ATOM   1967  CD  LYS P 125     -42.797 -97.120 109.355  0.00 97.00      PROA   
ATOM   1968  HD1 LYS P 125     -43.563 -97.658 109.958  0.00 97.00      PROA   
ATOM   1969  HD2 LYS P 125     -43.169 -97.070 108.307  0.00 97.00      PROA   
ATOM   1970  CE  LYS P 125     -42.616 -95.703 109.906  0.00 97.00      PROA   
ATOM   1971  HE1 LYS P 125     -41.889 -95.125 109.295  0.00 97.00      PROA   
ATOM   1972  HE2 LYS P 125     -42.256 -95.743 110.955  0.00 97.00      PROA   
ATOM   1973  NZ  LYS P 125     -43.889 -94.955 109.887  0.00 97.00      PROA   
ATOM   1974  HZ1 LYS P 125     -44.670 -95.532 110.251  0.00 97.00      PROA   
ATOM   1975  HZ2 LYS P 125     -44.090 -94.668 108.904  0.00 97.00      PROA   
ATOM   1976  HZ3 LYS P 125     -43.782 -94.090 110.457  0.00 97.00      PROA   
ATOM   1977  C   LYS P 125     -40.789 -95.844 106.591  0.00 97.00      PROA   
ATOM   1978  O   LYS P 125     -39.908 -94.997 106.689  0.00 97.00      PROA   
ATOM   1979  N   PHE P 126     -42.011 -95.556 106.085  0.00 97.00      PROA   
ATOM   1980  HN  PHE P 126     -42.671 -96.293 105.960  0.00 97.00      PROA   
ATOM   1981  CA  PHE P 126     -42.440 -94.268 105.577  0.00 97.00      PROA   
ATOM   1982  HA  PHE P 126     -41.565 -93.681 105.337  0.00 97.00      PROA   
ATOM   1983  CB  PHE P 126     -43.240 -94.502 104.256  0.00 97.00      PROA   
ATOM   1984  HB1 PHE P 126     -44.013 -95.282 104.437  0.00 97.00      PROA   
ATOM   1985  HB2 PHE P 126     -42.553 -94.896 103.478  0.00 97.00      PROA   
ATOM   1986  CG  PHE P 126     -43.924 -93.281 103.693  0.00 97.00      PROA   
ATOM   1987  CD1 PHE P 126     -43.164 -92.230 103.155  0.00 97.00      PROA   
ATOM   1988  HD1 PHE P 126     -42.086 -92.279 103.174  0.00 97.00      PROA   
ATOM   1989  CE1 PHE P 126     -43.793 -91.121 102.581  0.00 97.00      PROA   
ATOM   1990  HE1 PHE P 126     -43.191 -90.343 102.139  0.00 97.00      PROA   
ATOM   1991  CZ  PHE P 126     -45.191 -91.038 102.562  0.00 97.00      PROA   
ATOM   1992  HZ  PHE P 126     -45.685 -90.186 102.121  0.00 97.00      PROA   
ATOM   1993  CD2 PHE P 126     -45.328 -93.196 103.654  0.00 97.00      PROA   
ATOM   1994  HD2 PHE P 126     -45.928 -94.004 104.046  0.00 97.00      PROA   
ATOM   1995  CE2 PHE P 126     -45.958 -92.076 103.102  0.00 97.00      PROA   
ATOM   1996  HE2 PHE P 126     -47.036 -92.022 103.070  0.00 97.00      PROA   
ATOM   1997  C   PHE P 126     -43.251 -93.464 106.593  0.00 97.00      PROA   
ATOM   1998  O   PHE P 126     -44.058 -94.012 107.332  0.00 97.00      PROA   
ATOM   1999  N   PHE P 127     -43.066 -92.121 106.613  0.00 97.00      PROA   
ATOM   2000  HN  PHE P 127     -42.322 -91.720 106.082  0.00 97.00      PROA   
ATOM   2001  CA  PHE P 127     -43.912 -91.162 107.303  0.00 97.00      PROA   
ATOM   2002  HA  PHE P 127     -44.861 -91.622 107.541  0.00 97.00      PROA   
ATOM   2003  CB  PHE P 127     -43.260 -90.545 108.571  0.00 97.00      PROA   
ATOM   2004  HB1 PHE P 127     -43.909 -89.752 109.002  0.00 97.00      PROA   
ATOM   2005  HB2 PHE P 127     -42.291 -90.071 108.299  0.00 97.00      PROA   
ATOM   2006  CG  PHE P 127     -42.988 -91.540 109.668  0.00 97.00      PROA   
ATOM   2007  CD1 PHE P 127     -43.936 -91.745 110.689  0.00 97.00      PROA   
ATOM   2008  HD1 PHE P 127     -44.901 -91.262 110.627  0.00 97.00      PROA   
ATOM   2009  CE1 PHE P 127     -43.611 -92.492 111.829  0.00 97.00      PROA   
ATOM   2010  HE1 PHE P 127     -44.328 -92.603 112.629  0.00 97.00      PROA   
ATOM   2011  CZ  PHE P 127     -42.331 -93.045 111.957  0.00 97.00      PROA   
ATOM   2012  HZ  PHE P 127     -42.068 -93.597 112.847  0.00 97.00      PROA   
ATOM   2013  CD2 PHE P 127     -41.709 -92.109 109.808  0.00 97.00      PROA   
ATOM   2014  HD2 PHE P 127     -40.958 -91.918 109.054  0.00 97.00      PROA   
ATOM   2015  CE2 PHE P 127     -41.379 -92.852 110.949  0.00 97.00      PROA   
ATOM   2016  HE2 PHE P 127     -40.384 -93.257 111.065  0.00 97.00      PROA   
ATOM   2017  C   PHE P 127     -44.176 -89.992 106.369  0.00 97.00      PROA   
ATOM   2018  O   PHE P 127     -43.297 -89.562 105.634  0.00 97.00      PROA   
ATOM   2019  N   HSD P 128     -45.400 -89.414 106.375  0.00 97.00      PROA   
ATOM   2020  HN  HSD P 128     -46.155 -89.807 106.897  0.00 97.00      PROA   
ATOM   2021  CA  HSD P 128     -45.698 -88.182 105.654  0.00 97.00      PROA   
ATOM   2022  HA  HSD P 128     -45.380 -88.341 104.632  0.00 97.00      PROA   
ATOM   2023  CB  HSD P 128     -47.213 -87.876 105.601  0.00 97.00      PROA   
ATOM   2024  HB1 HSD P 128     -47.420 -86.791 105.472  0.00 97.00      PROA   
ATOM   2025  HB2 HSD P 128     -47.687 -88.194 106.553  0.00 97.00      PROA   
ATOM   2026  ND1 HSD P 128     -47.939 -88.073 103.180  0.00 97.00      PROA   
ATOM   2027  HD1 HSD P 128     -47.620 -87.167 102.899  0.00 97.00      PROA   
ATOM   2028  CG  HSD P 128     -47.859 -88.600 104.453  0.00 97.00      PROA   
ATOM   2029  CE1 HSD P 128     -48.638 -88.961 102.430  0.00 97.00      PROA   
ATOM   2030  HE1 HSD P 128     -48.872 -88.798 101.378  0.00 97.00      PROA   
ATOM   2031  NE2 HSD P 128     -49.024 -90.008 103.132  0.00 97.00      PROA   
ATOM   2032  CD2 HSD P 128     -48.544 -89.775 104.409  0.00 97.00      PROA   
ATOM   2033  HD2 HSD P 128     -48.753 -90.488 105.197  0.00 97.00      PROA   
ATOM   2034  C   HSD P 128     -44.923 -86.954 106.108  0.00 97.00      PROA   
ATOM   2035  O   HSD P 128     -44.578 -86.113 105.283  0.00 97.00      PROA   
ATOM   2036  N   TRP P 129     -44.638 -86.823 107.421  0.00 97.00      PROA   
ATOM   2037  HN  TRP P 129     -44.909 -87.529 108.065  0.00 97.00      PROA   
ATOM   2038  CA  TRP P 129     -43.978 -85.672 108.009  0.00 97.00      PROA   
ATOM   2039  HA  TRP P 129     -43.557 -85.047 107.231  0.00 97.00      PROA   
ATOM   2040  CB  TRP P 129     -44.924 -84.830 108.915  0.00 97.00      PROA   
ATOM   2041  HB1 TRP P 129     -44.407 -83.891 109.213  0.00 97.00      PROA   
ATOM   2042  HB2 TRP P 129     -45.146 -85.393 109.848  0.00 97.00      PROA   
ATOM   2043  CG  TRP P 129     -46.235 -84.479 108.280  0.00 97.00      PROA   
ATOM   2044  CD1 TRP P 129     -46.521 -83.345 107.565  0.00 97.00      PROA   
ATOM   2045  HD1 TRP P 129     -45.822 -82.540 107.390  0.00 97.00      PROA   
ATOM   2046  NE1 TRP P 129     -47.819 -83.397 107.122  0.00 97.00      PROA   
ATOM   2047  HE1 TRP P 129     -48.318 -82.670 106.703  0.00 97.00      PROA   
ATOM   2048  CE2 TRP P 129     -48.400 -84.559 107.536  0.00 97.00      PROA   
ATOM   2049  CD2 TRP P 129     -47.437 -85.270 108.286  0.00 97.00      PROA   
ATOM   2050  CE3 TRP P 129     -47.785 -86.492 108.864  0.00 97.00      PROA   
ATOM   2051  HE3 TRP P 129     -47.083 -87.044 109.472  0.00 97.00      PROA   
ATOM   2052  CZ3 TRP P 129     -49.078 -86.988 108.665  0.00 97.00      PROA   
ATOM   2053  HZ3 TRP P 129     -49.369 -87.927 109.114  0.00 97.00      PROA   
ATOM   2054  CZ2 TRP P 129     -49.679 -85.054 107.328  0.00 97.00      PROA   
ATOM   2055  HZ2 TRP P 129     -50.412 -84.506 106.755  0.00 97.00      PROA   
ATOM   2056  CH2 TRP P 129     -50.005 -86.284 107.901  0.00 97.00      PROA   
ATOM   2057  HH2 TRP P 129     -51.000 -86.685 107.766  0.00 97.00      PROA   
ATOM   2058  C   TRP P 129     -42.846 -86.204 108.855  0.00 97.00      PROA   
ATOM   2059  O   TRP P 129     -42.725 -87.410 109.062  0.00 97.00      PROA   
ATOM   2060  N   ASN P 130     -41.958 -85.313 109.357  0.00 97.00      PROA   
ATOM   2061  HN  ASN P 130     -42.001 -84.348 109.103  0.00 97.00      PROA   
ATOM   2062  CA  ASN P 130     -40.890 -85.686 110.266  0.00 97.00      PROA   
ATOM   2063  HA  ASN P 130     -40.300 -86.422 109.739  0.00 97.00      PROA   
ATOM   2064  CB  ASN P 130     -39.993 -84.456 110.594  0.00 97.00      PROA   
ATOM   2065  HB1 ASN P 130     -40.537 -83.746 111.252  0.00 97.00      PROA   
ATOM   2066  HB2 ASN P 130     -39.729 -83.920 109.656  0.00 97.00      PROA   
ATOM   2067  CG  ASN P 130     -38.701 -84.866 111.297  0.00 97.00      PROA   
ATOM   2068  OD1 ASN P 130     -38.441 -84.469 112.432  0.00 97.00      PROA   
ATOM   2069  ND2 ASN P 130     -37.880 -85.703 110.612  0.00 97.00      PROA   
ATOM   2070 HD21 ASN P 130     -37.010 -85.952 111.040  0.00 97.00      PROA   
ATOM   2071 HD22 ASN P 130     -38.106 -85.983 109.681  0.00 97.00      PROA   
ATOM   2072  C   ASN P 130     -41.393 -86.352 111.553  0.00 97.00      PROA   
ATOM   2073  O   ASN P 130     -42.312 -85.871 112.213  0.00 97.00      PROA   
ATOM   2074  N   SER P 131     -40.780 -87.498 111.925  0.00 97.00      PROA   
ATOM   2075  HN  SER P 131     -40.028 -87.874 111.389  0.00 97.00      PROA   
ATOM   2076  CA  SER P 131     -41.175 -88.282 113.076  0.00 97.00      PROA   
ATOM   2077  HA  SER P 131     -41.413 -87.623 113.899  0.00 97.00      PROA   
ATOM   2078  CB  SER P 131     -42.371 -89.241 112.783  0.00 97.00      PROA   
ATOM   2079  HB1 SER P 131     -42.148 -89.841 111.876  0.00 97.00      PROA   
ATOM   2080  HB2 SER P 131     -43.265 -88.617 112.568  0.00 97.00      PROA   
ATOM   2081  OG  SER P 131     -42.695 -90.121 113.864  0.00 97.00      PROA   
ATOM   2082  HG1 SER P 131     -42.041 -90.830 113.860  0.00 97.00      PROA   
ATOM   2083  C   SER P 131     -39.970 -89.090 113.442  0.00 97.00      PROA   
ATOM   2084  O   SER P 131     -39.098 -89.305 112.611  0.00 97.00      PROA   
ATOM   2085  N   ASN P 132     -39.913 -89.582 114.700  0.00 97.00      PROA   
ATOM   2086  HN  ASN P 132     -40.660 -89.394 115.333  0.00 97.00      PROA   
ATOM   2087  CA  ASN P 132     -38.920 -90.539 115.141  0.00 97.00      PROA   
ATOM   2088  HA  ASN P 132     -37.969 -90.272 114.701  0.00 97.00      PROA   
ATOM   2089  CB  ASN P 132     -38.747 -90.544 116.697  0.00 97.00      PROA   
ATOM   2090  HB1 ASN P 132     -38.631 -89.502 117.062  0.00 97.00      PROA   
ATOM   2091  HB2 ASN P 132     -37.811 -91.091 116.945  0.00 97.00      PROA   
ATOM   2092  CG  ASN P 132     -39.882 -91.253 117.455  0.00 97.00      PROA   
ATOM   2093  OD1 ASN P 132     -39.842 -92.473 117.637  0.00 97.00      PROA   
ATOM   2094  ND2 ASN P 132     -40.899 -90.491 117.935  0.00 97.00      PROA   
ATOM   2095 HD21 ASN P 132     -41.627 -90.959 118.432  0.00 97.00      PROA   
ATOM   2096 HD22 ASN P 132     -40.896 -89.500 117.816  0.00 97.00      PROA   
ATOM   2097  C   ASN P 132     -39.306 -91.914 114.624  0.00 97.00      PROA   
ATOM   2098  O   ASN P 132     -40.434 -92.141 114.193  0.00 97.00      PROA   
ATOM   2099  N   LEU P 133     -38.361 -92.871 114.694  0.00 97.00      PROA   
ATOM   2100  HN  LEU P 133     -37.421 -92.642 114.940  0.00 97.00      PROA   
ATOM   2101  CA  LEU P 133     -38.661 -94.274 114.578  0.00 97.00      PROA   
ATOM   2102  HA  LEU P 133     -39.730 -94.430 114.587  0.00 97.00      PROA   
ATOM   2103  CB  LEU P 133     -38.062 -94.859 113.277  0.00 97.00      PROA   
ATOM   2104  HB1 LEU P 133     -36.954 -94.893 113.319  0.00 97.00      PROA   
ATOM   2105  HB2 LEU P 133     -38.325 -94.136 112.468  0.00 97.00      PROA   
ATOM   2106  CG  LEU P 133     -38.612 -96.234 112.836  0.00 97.00      PROA   
ATOM   2107  HG  LEU P 133     -39.722 -96.221 112.953  0.00 97.00      PROA   
ATOM   2108  CD1 LEU P 133     -38.302 -96.451 111.348  0.00 97.00      PROA   
ATOM   2109 HD11 LEU P 133     -37.203 -96.454 111.190  0.00 97.00      PROA   
ATOM   2110 HD12 LEU P 133     -38.742 -95.636 110.737  0.00 97.00      PROA   
ATOM   2111 HD13 LEU P 133     -38.714 -97.422 111.004  0.00 97.00      PROA   
ATOM   2112  CD2 LEU P 133     -38.051 -97.410 113.652  0.00 97.00      PROA   
ATOM   2113 HD21 LEU P 133     -38.391 -97.367 114.705  0.00 97.00      PROA   
ATOM   2114 HD22 LEU P 133     -36.940 -97.386 113.637  0.00 97.00      PROA   
ATOM   2115 HD23 LEU P 133     -38.389 -98.376 113.223  0.00 97.00      PROA   
ATOM   2116  C   LEU P 133     -38.075 -94.919 115.813  0.00 97.00      PROA   
ATOM   2117  O   LEU P 133     -36.864 -94.939 115.998  0.00 97.00      PROA   
ATOM   2118  N   THR P 134     -38.934 -95.474 116.701  0.00 97.00      PROA   
ATOM   2119  HN  THR P 134     -39.919 -95.416 116.564  0.00 97.00      PROA   
ATOM   2120  CA  THR P 134     -38.486 -96.143 117.912  0.00 97.00      PROA   
ATOM   2121  HA  THR P 134     -37.418 -96.024 118.029  0.00 97.00      PROA   
ATOM   2122  CB  THR P 134     -39.129 -95.621 119.193  0.00 97.00      PROA   
ATOM   2123  HB  THR P 134     -40.239 -95.685 119.128  0.00 97.00      PROA   
ATOM   2124  OG1 THR P 134     -38.760 -94.265 119.407  0.00 97.00      PROA   
ATOM   2125  HG1 THR P 134     -39.159 -93.751 118.700  0.00 97.00      PROA   
ATOM   2126  CG2 THR P 134     -38.634 -96.403 120.427  0.00 97.00      PROA   
ATOM   2127 HG21 THR P 134     -37.523 -96.388 120.464  0.00 97.00      PROA   
ATOM   2128 HG22 THR P 134     -38.981 -97.456 120.417  0.00 97.00      PROA   
ATOM   2129 HG23 THR P 134     -39.019 -95.925 121.353  0.00 97.00      PROA   
ATOM   2130  C   THR P 134     -38.762 -97.618 117.769  0.00 97.00      PROA   
ATOM   2131  O   THR P 134     -39.898 -98.047 117.582  0.00 97.00      PROA   
ATOM   2132  N   ILE P 135     -37.696 -98.438 117.868  0.00 97.00      PROA   
ATOM   2133  HN  ILE P 135     -36.779 -98.054 117.985  0.00 97.00      PROA   
ATOM   2134  CA  ILE P 135     -37.764 -99.881 117.831  0.00 97.00      PROA   
ATOM   2135  HA  ILE P 135     -38.648-100.191 117.293  0.00 97.00      PROA   
ATOM   2136  CB  ILE P 135     -36.524-100.488 117.166  0.00 97.00      PROA   
ATOM   2137  HB  ILE P 135     -35.631-100.130 117.728  0.00 97.00      PROA   
ATOM   2138  CG2 ILE P 135     -36.555-102.031 117.242  0.00 97.00      PROA   
ATOM   2139 HG21 ILE P 135     -37.450-102.431 116.720  0.00 97.00      PROA   
ATOM   2140 HG22 ILE P 135     -36.568-102.382 118.291  0.00 97.00      PROA   
ATOM   2141 HG23 ILE P 135     -35.648-102.457 116.767  0.00 97.00      PROA   
ATOM   2142  CG1 ILE P 135     -36.343-100.009 115.701  0.00 97.00      PROA   
ATOM   2143 HG11 ILE P 135     -36.736 -98.979 115.580  0.00 97.00      PROA   
ATOM   2144 HG12 ILE P 135     -36.938-100.666 115.029  0.00 97.00      PROA   
ATOM   2145  CD  ILE P 135     -34.872 -99.978 115.264  0.00 97.00      PROA   
ATOM   2146  HD1 ILE P 135     -34.355-100.931 115.506  0.00 97.00      PROA   
ATOM   2147  HD2 ILE P 135     -34.346 -99.159 115.798  0.00 97.00      PROA   
ATOM   2148  HD3 ILE P 135     -34.784 -99.790 114.174  0.00 97.00      PROA   
ATOM   2149  C   ILE P 135     -37.865-100.344 119.272  0.00 97.00      PROA   
ATOM   2150  O   ILE P 135     -36.919-100.213 120.038  0.00 97.00      PROA   
ATOM   2151  N   LEU P 136     -39.032-100.891 119.683  0.00 97.00      PROA   
ATOM   2152  HN  LEU P 136     -39.812-100.920 119.062  0.00 97.00      PROA   
ATOM   2153  CA  LEU P 136     -39.320-101.319 121.044  0.00 97.00      PROA   
ATOM   2154  HA  LEU P 136     -39.167-100.458 121.680  0.00 97.00      PROA   
ATOM   2155  CB  LEU P 136     -40.787-101.813 121.200  0.00 97.00      PROA   
ATOM   2156  HB1 LEU P 136     -40.914-102.220 122.229  0.00 97.00      PROA   
ATOM   2157  HB2 LEU P 136     -40.977-102.640 120.483  0.00 97.00      PROA   
ATOM   2158  CG  LEU P 136     -41.908-100.746 121.034  0.00 97.00      PROA   
ATOM   2159  HG  LEU P 136     -42.855-101.253 121.346  0.00 97.00      PROA   
ATOM   2160  CD1 LEU P 136     -41.715 -99.543 121.974  0.00 97.00      PROA   
ATOM   2161 HD11 LEU P 136     -40.824 -98.953 121.672  0.00 97.00      PROA   
ATOM   2162 HD12 LEU P 136     -41.578 -99.885 123.021  0.00 97.00      PROA   
ATOM   2163 HD13 LEU P 136     -42.603 -98.878 121.932  0.00 97.00      PROA   
ATOM   2164  CD2 LEU P 136     -42.139-100.274 119.584  0.00 97.00      PROA   
ATOM   2165 HD21 LEU P 136     -42.227-101.141 118.897  0.00 97.00      PROA   
ATOM   2166 HD22 LEU P 136     -41.308 -99.623 119.246  0.00 97.00      PROA   
ATOM   2167 HD23 LEU P 136     -43.076 -99.681 119.527  0.00 97.00      PROA   
ATOM   2168  C   LEU P 136     -38.389-102.395 121.586  0.00 97.00      PROA   
ATOM   2169  O   LEU P 136     -37.990-102.347 122.749  0.00 97.00      PROA   
ATOM   2170  N   LYS P 137     -38.026-103.392 120.751  0.00 97.00      PROA   
ATOM   2171  HN  LYS P 137     -38.394-103.433 119.828  0.00 97.00      PROA   
ATOM   2172  CA  LYS P 137     -37.019-104.375 121.087  0.00 97.00      PROA   
ATOM   2173  HA  LYS P 137     -36.382-103.990 121.873  0.00 97.00      PROA   
ATOM   2174  CB  LYS P 137     -37.636-105.723 121.545  0.00 97.00      PROA   
ATOM   2175  HB1 LYS P 137     -36.835-106.489 121.627  0.00 97.00      PROA   
ATOM   2176  HB2 LYS P 137     -38.359-106.074 120.776  0.00 97.00      PROA   
ATOM   2177  CG  LYS P 137     -38.358-105.644 122.904  0.00 97.00      PROA   
ATOM   2178  HG1 LYS P 137     -39.201-104.922 122.840  0.00 97.00      PROA   
ATOM   2179  HG2 LYS P 137     -37.641-105.246 123.652  0.00 97.00      PROA   
ATOM   2180  CD  LYS P 137     -38.895-107.010 123.369  0.00 97.00      PROA   
ATOM   2181  HD1 LYS P 137     -38.061-107.748 123.360  0.00 97.00      PROA   
ATOM   2182  HD2 LYS P 137     -39.650-107.359 122.630  0.00 97.00      PROA   
ATOM   2183  CE  LYS P 137     -39.546-107.002 124.760  0.00 97.00      PROA   
ATOM   2184  HE1 LYS P 137     -39.941-108.016 124.995  0.00 97.00      PROA   
ATOM   2185  HE2 LYS P 137     -40.375-106.268 124.819  0.00 97.00      PROA   
ATOM   2186  NZ  LYS P 137     -38.540-106.674 125.796  0.00 97.00      PROA   
ATOM   2187  HZ1 LYS P 137     -38.409-105.645 125.885  0.00 97.00      PROA   
ATOM   2188  HZ2 LYS P 137     -37.640-107.107 125.506  0.00 97.00      PROA   
ATOM   2189  HZ3 LYS P 137     -38.826-107.082 126.709  0.00 97.00      PROA   
ATOM   2190  C   LYS P 137     -36.146-104.606 119.873  0.00 97.00      PROA   
ATOM   2191  O   LYS P 137     -36.603-105.133 118.861  0.00 97.00      PROA   
ATOM   2192  N   THR P 138     -34.846-104.224 119.938  0.00 97.00      PROA   
ATOM   2193  HN  THR P 138     -34.504-103.724 120.736  0.00 97.00      PROA   
ATOM   2194  CA  THR P 138     -33.899-104.426 118.850  0.00 97.00      PROA   
ATOM   2195  HA  THR P 138     -34.450-104.260 117.935  0.00 97.00      PROA   
ATOM   2196  CB  THR P 138     -32.741-103.426 118.838  0.00 97.00      PROA   
ATOM   2197  HB  THR P 138     -33.155-102.419 119.080  0.00 97.00      PROA   
ATOM   2198  OG1 THR P 138     -32.138-103.338 117.552  0.00 97.00      PROA   
ATOM   2199  HG1 THR P 138     -31.413-102.720 117.661  0.00 97.00      PROA   
ATOM   2200  CG2 THR P 138     -31.644-103.769 119.857  0.00 97.00      PROA   
ATOM   2201 HG21 THR P 138     -31.113-104.706 119.586  0.00 97.00      PROA   
ATOM   2202 HG22 THR P 138     -32.075-103.889 120.870  0.00 97.00      PROA   
ATOM   2203 HG23 THR P 138     -30.891-102.953 119.899  0.00 97.00      PROA   
ATOM   2204  C   THR P 138     -33.425-105.869 118.816  0.00 97.00      PROA   
ATOM   2205  O   THR P 138     -33.698-106.661 119.709  0.00 97.00      PROA   
ATOM   2206  N   ASN P 139     -32.758-106.266 117.716  0.00 97.00      PROA   
ATOM   2207  HN  ASN P 139     -32.469-105.597 117.037  0.00 97.00      PROA   
ATOM   2208  CA  ASN P 139     -32.460-107.654 117.452  0.00 97.00      PROA   
ATOM   2209  HA  ASN P 139     -31.978-108.069 118.327  0.00 97.00      PROA   
ATOM   2210  CB  ASN P 139     -33.743-108.481 117.123  0.00 97.00      PROA   
ATOM   2211  HB1 ASN P 139     -34.384-108.526 118.030  0.00 97.00      PROA   
ATOM   2212  HB2 ASN P 139     -33.489-109.526 116.855  0.00 97.00      PROA   
ATOM   2213  CG  ASN P 139     -34.529-107.855 115.962  0.00 97.00      PROA   
ATOM   2214  OD1 ASN P 139     -34.153-108.016 114.798  0.00 97.00      PROA   
ATOM   2215  ND2 ASN P 139     -35.651-107.149 116.272  0.00 97.00      PROA   
ATOM   2216 HD21 ASN P 139     -36.204-106.784 115.524  0.00 97.00      PROA   
ATOM   2217 HD22 ASN P 139     -35.908-106.999 117.226  0.00 97.00      PROA   
ATOM   2218  C   ASN P 139     -31.449-107.685 116.324  0.00 97.00      PROA   
ATOM   2219  O   ASN P 139     -31.111-106.652 115.752  0.00 97.00      PROA   
ATOM   2220  N   MET P 140     -30.933-108.885 115.970  0.00 97.00      PROA   
ATOM   2221  HN  MET P 140     -31.165-109.711 116.482  0.00 97.00      PROA   
ATOM   2222  CA  MET P 140     -29.974-109.076 114.896  0.00 97.00      PROA   
ATOM   2223  HA  MET P 140     -29.091-108.505 115.150  0.00 97.00      PROA   
ATOM   2224  CB  MET P 140     -29.559-110.555 114.807  0.00 97.00      PROA   
ATOM   2225  HB1 MET P 140     -30.444-111.188 114.564  0.00 97.00      PROA   
ATOM   2226  HB2 MET P 140     -29.207-110.864 115.818  0.00 97.00      PROA   
ATOM   2227  CG  MET P 140     -28.447-110.833 113.793  0.00 97.00      PROA   
ATOM   2228  HG1 MET P 140     -27.528-110.281 114.082  0.00 97.00      PROA   
ATOM   2229  HG2 MET P 140     -28.739-110.476 112.783  0.00 97.00      PROA   
ATOM   2230  SD  MET P 140     -28.120-112.583 113.714  0.00 97.00      PROA   
ATOM   2231  CE  MET P 140     -27.449-112.917 115.325  0.00 97.00      PROA   
ATOM   2232  HE1 MET P 140     -28.273-112.820 116.052  0.00 97.00      PROA   
ATOM   2233  HE2 MET P 140     -26.642-112.201 115.574  0.00 97.00      PROA   
ATOM   2234  HE3 MET P 140     -27.053-113.951 115.395  0.00 97.00      PROA   
ATOM   2235  C   MET P 140     -30.445-108.576 113.534  0.00 97.00      PROA   
ATOM   2236  O   MET P 140     -29.667-108.014 112.768  0.00 97.00      PROA   
ATOM   2237  N   SER P 141     -31.752-108.707 113.212  0.00 97.00      PROA   
ATOM   2238  HN  SER P 141     -32.398-109.108 113.857  0.00 97.00      PROA   
ATOM   2239  CA  SER P 141     -32.291-108.306 111.920  0.00 97.00      PROA   
ATOM   2240  HA  SER P 141     -31.568-108.533 111.147  0.00 97.00      PROA   
ATOM   2241  CB  SER P 141     -33.615-109.059 111.609  0.00 97.00      PROA   
ATOM   2242  HB1 SER P 141     -34.430-108.737 112.293  0.00 97.00      PROA   
ATOM   2243  HB2 SER P 141     -33.447-110.145 111.775  0.00 97.00      PROA   
ATOM   2244  OG  SER P 141     -34.026-108.890 110.253  0.00 97.00      PROA   
ATOM   2245  HG1 SER P 141     -34.168-107.948 110.120  0.00 97.00      PROA   
ATOM   2246  C   SER P 141     -32.569-106.810 111.899  0.00 97.00      PROA   
ATOM   2247  O   SER P 141     -33.040-106.284 110.898  0.00 97.00      PROA   
ATOM   2248  N   HSD P 142     -32.238-106.092 112.994  0.00 97.00      PROA   
ATOM   2249  HN  HSD P 142     -31.932-106.574 113.812  0.00 97.00      PROA   
ATOM   2250  CA  HSD P 142     -32.253-104.646 113.087  0.00 97.00      PROA   
ATOM   2251  HA  HSD P 142     -32.690-104.231 112.197  0.00 97.00      PROA   
ATOM   2252  CB  HSD P 142     -33.114-104.153 114.276  0.00 97.00      PROA   
ATOM   2253  HB1 HSD P 142     -32.873-103.096 114.523  0.00 97.00      PROA   
ATOM   2254  HB2 HSD P 142     -32.914-104.763 115.181  0.00 97.00      PROA   
ATOM   2255  ND1 HSD P 142     -35.464-103.172 114.164  0.00 97.00      PROA   
ATOM   2256  HD1 HSD P 142     -35.281-102.358 114.718  0.00 97.00      PROA   
ATOM   2257  CG  HSD P 142     -34.584-104.207 113.930  0.00 97.00      PROA   
ATOM   2258  CE1 HSD P 142     -36.629-103.491 113.552  0.00 97.00      PROA   
ATOM   2259  HE1 HSD P 142     -37.518-102.862 113.595  0.00 97.00      PROA   
ATOM   2260  NE2 HSD P 142     -36.566-104.658 112.946  0.00 97.00      PROA   
ATOM   2261  CD2 HSD P 142     -35.284-105.116 113.196  0.00 97.00      PROA   
ATOM   2262  HD2 HSD P 142     -34.986-106.071 112.785  0.00 97.00      PROA   
ATOM   2263  C   HSD P 142     -30.840-104.094 113.124  0.00 97.00      PROA   
ATOM   2264  O   HSD P 142     -30.626-102.913 113.380  0.00 97.00      PROA   
ATOM   2265  N   SER P 143     -29.827-104.930 112.814  0.00 97.00      PROA   
ATOM   2266  HN  SER P 143     -30.015-105.892 112.631  0.00 97.00      PROA   
ATOM   2267  CA  SER P 143     -28.430-104.536 112.742  0.00 97.00      PROA   
ATOM   2268  HA  SER P 143     -28.262-103.704 113.413  0.00 97.00      PROA   
ATOM   2269  CB  SER P 143     -27.531-105.727 113.158  0.00 97.00      PROA   
ATOM   2270  HB1 SER P 143     -27.521-106.517 112.378  0.00 97.00      PROA   
ATOM   2271  HB2 SER P 143     -27.968-106.177 114.074  0.00 97.00      PROA   
ATOM   2272  OG  SER P 143     -26.199-105.327 113.455  0.00 97.00      PROA   
ATOM   2273  HG1 SER P 143     -25.801-105.036 112.632  0.00 97.00      PROA   
ATOM   2274  C   SER P 143     -28.066-104.107 111.327  0.00 97.00      PROA   
ATOM   2275  O   SER P 143     -28.676-104.554 110.358  0.00 97.00      PROA   
ATOM   2276  N   GLY P 144     -27.038-103.230 111.175  0.00 97.00      PROA   
ATOM   2277  HN  GLY P 144     -26.577-102.837 111.971  0.00 97.00      PROA   
ATOM   2278  CA  GLY P 144     -26.493-102.838 109.884  0.00 97.00      PROA   
ATOM   2279  HA1 GLY P 144     -27.067-103.275 109.084  0.00 97.00      PROA   
ATOM   2280  HA2 GLY P 144     -25.459-103.153 109.873  0.00 97.00      PROA   
ATOM   2281  C   GLY P 144     -26.500-101.348 109.699  0.00 97.00      PROA   
ATOM   2282  O   GLY P 144     -26.440-100.589 110.658  0.00 97.00      PROA   
ATOM   2283  N   THR P 145     -26.539-100.883 108.429  0.00 97.00      PROA   
ATOM   2284  HN  THR P 145     -26.691-101.522 107.675  0.00 97.00      PROA   
ATOM   2285  CA  THR P 145     -26.426 -99.475 108.086  0.00 97.00      PROA   
ATOM   2286  HA  THR P 145     -25.968 -98.962 108.917  0.00 97.00      PROA   
ATOM   2287  CB  THR P 145     -25.506 -99.192 106.892  0.00 97.00      PROA   
ATOM   2288  HB  THR P 145     -24.503 -99.609 107.139  0.00 97.00      PROA   
ATOM   2289  OG1 THR P 145     -25.322 -97.798 106.661  0.00 97.00      PROA   
ATOM   2290  HG1 THR P 145     -25.945 -97.556 105.965  0.00 97.00      PROA   
ATOM   2291  CG2 THR P 145     -25.984 -99.848 105.582  0.00 97.00      PROA   
ATOM   2292 HG21 THR P 145     -26.962 -99.432 105.260  0.00 97.00      PROA   
ATOM   2293 HG22 THR P 145     -26.082-100.945 105.701  0.00 97.00      PROA   
ATOM   2294 HG23 THR P 145     -25.249 -99.648 104.772  0.00 97.00      PROA   
ATOM   2295  C   THR P 145     -27.799 -98.868 107.918  0.00 97.00      PROA   
ATOM   2296  O   THR P 145     -28.634 -99.368 107.178  0.00 97.00      PROA   
ATOM   2297  N   TYR P 146     -28.057 -97.749 108.625  0.00 97.00      PROA   
ATOM   2298  HN  TYR P 146     -27.365 -97.375 109.240  0.00 97.00      PROA   
ATOM   2299  CA  TYR P 146     -29.307 -97.025 108.575  0.00 97.00      PROA   
ATOM   2300  HA  TYR P 146     -30.022 -97.583 107.991  0.00 97.00      PROA   
ATOM   2301  CB  TYR P 146     -29.913 -96.727 109.968  0.00 97.00      PROA   
ATOM   2302  HB1 TYR P 146     -30.704 -95.952 109.886  0.00 97.00      PROA   
ATOM   2303  HB2 TYR P 146     -29.126 -96.352 110.658  0.00 97.00      PROA   
ATOM   2304  CG  TYR P 146     -30.559 -97.932 110.592  0.00 97.00      PROA   
ATOM   2305  CD1 TYR P 146     -29.798 -98.888 111.284  0.00 97.00      PROA   
ATOM   2306  HD1 TYR P 146     -28.720 -98.813 111.288  0.00 97.00      PROA   
ATOM   2307  CE1 TYR P 146     -30.431 -99.909 112.002  0.00 97.00      PROA   
ATOM   2308  HE1 TYR P 146     -29.839-100.640 112.528  0.00 97.00      PROA   
ATOM   2309  CZ  TYR P 146     -31.828 -99.967 112.056  0.00 97.00      PROA   
ATOM   2310  OH  TYR P 146     -32.465-100.977 112.800  0.00 97.00      PROA   
ATOM   2311  HH  TYR P 146     -31.768-101.526 113.174  0.00 97.00      PROA   
ATOM   2312  CD2 TYR P 146     -31.963 -98.033 110.613  0.00 97.00      PROA   
ATOM   2313  HD2 TYR P 146     -32.559 -97.293 110.100  0.00 97.00      PROA   
ATOM   2314  CE2 TYR P 146     -32.594 -99.044 111.345  0.00 97.00      PROA   
ATOM   2315  HE2 TYR P 146     -33.670 -99.095 111.389  0.00 97.00      PROA   
ATOM   2316  C   TYR P 146     -29.102 -95.701 107.884  0.00 97.00      PROA   
ATOM   2317  O   TYR P 146     -28.077 -95.051 108.043  0.00 97.00      PROA   
ATOM   2318  N   HSD P 147     -30.100 -95.266 107.088  0.00 97.00      PROA   
ATOM   2319  HN  HSD P 147     -30.938 -95.799 106.995  0.00 97.00      PROA   
ATOM   2320  CA  HSD P 147     -30.045 -94.005 106.376  0.00 97.00      PROA   
ATOM   2321  HA  HSD P 147     -29.389 -93.317 106.893  0.00 97.00      PROA   
ATOM   2322  CB  HSD P 147     -29.612 -94.162 104.891  0.00 97.00      PROA   
ATOM   2323  HB1 HSD P 147     -29.455 -93.155 104.448  0.00 97.00      PROA   
ATOM   2324  HB2 HSD P 147     -30.405 -94.666 104.302  0.00 97.00      PROA   
ATOM   2325  ND1 HSD P 147     -27.190 -94.519 104.161  0.00 97.00      PROA   
ATOM   2326  HD1 HSD P 147     -26.997 -93.568 103.913  0.00 97.00      PROA   
ATOM   2327  CG  HSD P 147     -28.368 -94.992 104.701  0.00 97.00      PROA   
ATOM   2328  CE1 HSD P 147     -26.360 -95.583 104.031  0.00 97.00      PROA   
ATOM   2329  HE1 HSD P 147     -25.347 -95.503 103.636  0.00 97.00      PROA   
ATOM   2330  NE2 HSD P 147     -26.925 -96.705 104.430  0.00 97.00      PROA   
ATOM   2331  CD2 HSD P 147     -28.189 -96.335 104.847  0.00 97.00      PROA   
ATOM   2332  HD2 HSD P 147     -28.876 -97.088 105.214  0.00 97.00      PROA   
ATOM   2333  C   HSD P 147     -31.446 -93.447 106.408  0.00 97.00      PROA   
ATOM   2334  O   HSD P 147     -32.398 -94.178 106.659  0.00 97.00      PROA   
ATOM   2335  N   CYS P 148     -31.626 -92.131 106.155  0.00 97.00      PROA   
ATOM   2336  HN  CYS P 148     -30.858 -91.495 106.091  0.00 97.00      PROA   
ATOM   2337  CA  CYS P 148     -32.948 -91.577 105.961  0.00 97.00      PROA   
ATOM   2338  HA  CYS P 148     -33.604 -92.379 105.670  0.00 97.00      PROA   
ATOM   2339  CB  CYS P 148     -33.558 -90.932 107.238  0.00 97.00      PROA   
ATOM   2340  HB1 CYS P 148     -33.534 -91.703 108.039  0.00 97.00      PROA   
ATOM   2341  HB2 CYS P 148     -34.631 -90.713 107.048  0.00 97.00      PROA   
ATOM   2342  SG  CYS P 148     -32.710 -89.434 107.845  0.00 97.00      PROA   
ATOM   2343  C   CYS P 148     -32.967 -90.612 104.799  0.00 97.00      PROA   
ATOM   2344  O   CYS P 148     -31.933 -90.141 104.335  0.00 97.00      PROA   
ATOM   2345  N   SER P 149     -34.181 -90.303 104.288  0.00 97.00      PROA   
ATOM   2346  HN  SER P 149     -35.003 -90.747 104.637  0.00 97.00      PROA   
ATOM   2347  CA  SER P 149     -34.354 -89.286 103.273  0.00 97.00      PROA   
ATOM   2348  HA  SER P 149     -33.579 -88.549 103.413  0.00 97.00      PROA   
ATOM   2349  CB  SER P 149     -34.335 -89.796 101.797  0.00 97.00      PROA   
ATOM   2350  HB1 SER P 149     -33.416 -90.403 101.656  0.00 97.00      PROA   
ATOM   2351  HB2 SER P 149     -34.287 -88.935 101.099  0.00 97.00      PROA   
ATOM   2352  OG  SER P 149     -35.466 -90.591 101.441  0.00 97.00      PROA   
ATOM   2353  HG1 SER P 149     -36.247 -90.138 101.767  0.00 97.00      PROA   
ATOM   2354  C   SER P 149     -35.670 -88.603 103.517  0.00 97.00      PROA   
ATOM   2355  O   SER P 149     -36.602 -89.214 104.019  0.00 97.00      PROA   
ATOM   2356  N   GLY P 150     -35.770 -87.312 103.137  0.00 97.00      PROA   
ATOM   2357  HN  GLY P 150     -34.980 -86.852 102.737  0.00 97.00      PROA   
ATOM   2358  CA  GLY P 150     -37.002 -86.549 103.186  0.00 97.00      PROA   
ATOM   2359  HA1 GLY P 150     -37.017 -85.986 104.107  0.00 97.00      PROA   
ATOM   2360  HA2 GLY P 150     -37.851 -87.206 103.054  0.00 97.00      PROA   
ATOM   2361  C   GLY P 150     -36.988 -85.585 102.043  0.00 97.00      PROA   
ATOM   2362  O   GLY P 150     -36.032 -85.534 101.282  0.00 97.00      PROA   
ATOM   2363  N   MET P 151     -38.062 -84.785 101.894  0.00 97.00      PROA   
ATOM   2364  HN  MET P 151     -38.866 -84.908 102.474  0.00 97.00      PROA   
ATOM   2365  CA  MET P 151     -38.236 -83.836 100.820  0.00 97.00      PROA   
ATOM   2366  HA  MET P 151     -37.362 -83.823 100.187  0.00 97.00      PROA   
ATOM   2367  CB  MET P 151     -39.492 -84.223  99.992  0.00 97.00      PROA   
ATOM   2368  HB1 MET P 151     -40.401 -83.721 100.377  0.00 97.00      PROA   
ATOM   2369  HB2 MET P 151     -39.663 -85.316 100.148  0.00 97.00      PROA   
ATOM   2370  CG  MET P 151     -39.371 -84.031  98.468  0.00 97.00      PROA   
ATOM   2371  HG1 MET P 151     -40.291 -84.460  98.010  0.00 97.00      PROA   
ATOM   2372  HG2 MET P 151     -38.512 -84.635  98.101  0.00 97.00      PROA   
ATOM   2373  SD  MET P 151     -39.193 -82.312  97.911  0.00 97.00      PROA   
ATOM   2374  CE  MET P 151     -39.352 -82.698  96.146  0.00 97.00      PROA   
ATOM   2375  HE1 MET P 151     -40.363 -83.101  95.923  0.00 97.00      PROA   
ATOM   2376  HE2 MET P 151     -38.603 -83.456  95.829  0.00 97.00      PROA   
ATOM   2377  HE3 MET P 151     -39.204 -81.787  95.527  0.00 97.00      PROA   
ATOM   2378  C   MET P 151     -38.413 -82.461 101.447  0.00 97.00      PROA   
ATOM   2379  O   MET P 151     -39.096 -82.303 102.455  0.00 97.00      PROA   
ATOM   2380  N   GLY P 152     -37.775 -81.425 100.852  0.00 97.00      PROA   
ATOM   2381  HN  GLY P 152     -37.157 -81.621 100.094  0.00 97.00      PROA   
ATOM   2382  CA  GLY P 152     -38.009 -80.023 101.183  0.00 97.00      PROA   
ATOM   2383  HA1 GLY P 152     -37.130 -79.625 101.660  0.00 97.00      PROA   
ATOM   2384  HA2 GLY P 152     -38.896 -79.933 101.795  0.00 97.00      PROA   
ATOM   2385  C   GLY P 152     -38.273 -79.246  99.924  0.00 97.00      PROA   
ATOM   2386  O   GLY P 152     -39.416 -78.954  99.589  0.00 97.00      PROA   
ATOM   2387  N   LYS P 153     -37.207 -78.867  99.188  0.00 97.00      PROA   
ATOM   2388  HN  LYS P 153     -36.280 -78.963  99.547  0.00 97.00      PROA   
ATOM   2389  CA  LYS P 153     -37.324 -78.366  97.828  0.00 97.00      PROA   
ATOM   2390  HA  LYS P 153     -38.366 -78.326  97.555  0.00 97.00      PROA   
ATOM   2391  CB  LYS P 153     -36.715 -76.948  97.670  0.00 97.00      PROA   
ATOM   2392  HB1 LYS P 153     -36.506 -76.729  96.600  0.00 97.00      PROA   
ATOM   2393  HB2 LYS P 153     -35.747 -76.909  98.214  0.00 97.00      PROA   
ATOM   2394  CG  LYS P 153     -37.637 -75.823  98.185  0.00 97.00      PROA   
ATOM   2395  HG1 LYS P 153     -37.088 -74.858  98.105  0.00 97.00      PROA   
ATOM   2396  HG2 LYS P 153     -37.871 -75.991  99.259  0.00 97.00      PROA   
ATOM   2397  CD  LYS P 153     -38.943 -75.732  97.376  0.00 97.00      PROA   
ATOM   2398  HD1 LYS P 153     -39.542 -76.651  97.562  0.00 97.00      PROA   
ATOM   2399  HD2 LYS P 153     -38.674 -75.710  96.295  0.00 97.00      PROA   
ATOM   2400  CE  LYS P 153     -39.809 -74.512  97.708  0.00 97.00      PROA   
ATOM   2401  HE1 LYS P 153     -39.265 -73.570  97.487  0.00 97.00      PROA   
ATOM   2402  HE2 LYS P 153     -40.107 -74.523  98.778  0.00 97.00      PROA   
ATOM   2403  NZ  LYS P 153     -41.044 -74.537  96.887  0.00 97.00      PROA   
ATOM   2404  HZ1 LYS P 153     -41.570 -75.411  97.091  0.00 97.00      PROA   
ATOM   2405  HZ2 LYS P 153     -40.786 -74.525  95.879  0.00 97.00      PROA   
ATOM   2406  HZ3 LYS P 153     -41.639 -73.714  97.103  0.00 97.00      PROA   
ATOM   2407  C   LYS P 153     -36.745 -79.329  96.817  0.00 97.00      PROA   
ATOM   2408  O   LYS P 153     -36.849 -79.120  95.609  0.00 97.00      PROA   
ATOM   2409  N   HSD P 154     -36.187 -80.452  97.303  0.00 97.00      PROA   
ATOM   2410  HN  HSD P 154     -36.094 -80.583  98.285  0.00 97.00      PROA   
ATOM   2411  CA  HSD P 154     -35.806 -81.592  96.511  0.00 97.00      PROA   
ATOM   2412  HA  HSD P 154     -36.615 -81.833  95.836  0.00 97.00      PROA   
ATOM   2413  CB  HSD P 154     -34.486 -81.398  95.721  0.00 97.00      PROA   
ATOM   2414  HB1 HSD P 154     -33.676 -81.096  96.421  0.00 97.00      PROA   
ATOM   2415  HB2 HSD P 154     -34.630 -80.566  94.998  0.00 97.00      PROA   
ATOM   2416  ND1 HSD P 154     -32.946 -83.368  95.220  0.00 97.00      PROA   
ATOM   2417  HD1 HSD P 154     -32.354 -83.265  96.021  0.00 97.00      PROA   
ATOM   2418  CG  HSD P 154     -34.069 -82.617  94.941  0.00 97.00      PROA   
ATOM   2419  CE1 HSD P 154     -32.918 -84.382  94.322  0.00 97.00      PROA   
ATOM   2420  HE1 HSD P 154     -32.131 -85.135  94.311  0.00 97.00      PROA   
ATOM   2421  NE2 HSD P 154     -33.943 -84.342  93.493  0.00 97.00      PROA   
ATOM   2422  CD2 HSD P 154     -34.659 -83.220  93.872  0.00 97.00      PROA   
ATOM   2423  HD2 HSD P 154     -35.553 -82.943  93.328  0.00 97.00      PROA   
ATOM   2424  C   HSD P 154     -35.687 -82.691  97.536  0.00 97.00      PROA   
ATOM   2425  O   HSD P 154     -35.758 -82.424  98.734  0.00 97.00      PROA   
ATOM   2426  N   ARG P 155     -35.531 -83.971  97.119  0.00 97.00      PROA   
ATOM   2427  HN  ARG P 155     -35.497 -84.199  96.148  0.00 97.00      PROA   
ATOM   2428  CA  ARG P 155     -35.184 -85.025  98.053  0.00 97.00      PROA   
ATOM   2429  HA  ARG P 155     -35.871 -84.937  98.882  0.00 97.00      PROA   
ATOM   2430  CB  ARG P 155     -35.366 -86.464  97.502  0.00 97.00      PROA   
ATOM   2431  HB1 ARG P 155     -36.457 -86.634  97.350  0.00 97.00      PROA   
ATOM   2432  HB2 ARG P 155     -35.036 -87.184  98.283  0.00 97.00      PROA   
ATOM   2433  CG  ARG P 155     -34.639 -86.753  96.169  0.00 97.00      PROA   
ATOM   2434  HG1 ARG P 155     -33.821 -86.016  96.042  0.00 97.00      PROA   
ATOM   2435  HG2 ARG P 155     -35.339 -86.608  95.317  0.00 97.00      PROA   
ATOM   2436  CD  ARG P 155     -33.975 -88.137  96.079  0.00 97.00      PROA   
ATOM   2437  HD1 ARG P 155     -33.154 -88.197  96.830  0.00 97.00      PROA   
ATOM   2438  HD2 ARG P 155     -33.563 -88.313  95.061  0.00 97.00      PROA   
ATOM   2439  NE  ARG P 155     -35.029 -89.162  96.362  0.00 97.00      PROA   
ATOM   2440  HE  ARG P 155     -35.981 -88.912  96.215  0.00 97.00      PROA   
ATOM   2441  CZ  ARG P 155     -34.794 -90.335  96.987  0.00 97.00      PROA   
ATOM   2442  NH1 ARG P 155     -33.560 -90.812  97.200  0.00 97.00      PROA   
ATOM   2443 HH11 ARG P 155     -32.785 -90.330  96.805  0.00 97.00      PROA   
ATOM   2444 HH12 ARG P 155     -33.466 -91.696  97.651  0.00 97.00      PROA   
ATOM   2445  NH2 ARG P 155     -35.834 -91.069  97.425  0.00 97.00      PROA   
ATOM   2446 HH21 ARG P 155     -36.761 -90.732  97.291  0.00 97.00      PROA   
ATOM   2447 HH22 ARG P 155     -35.645 -91.897  97.945  0.00 97.00      PROA   
ATOM   2448  C   ARG P 155     -33.781 -84.861  98.626  0.00 97.00      PROA   
ATOM   2449  O   ARG P 155     -32.820 -84.585  97.912  0.00 97.00      PROA   
ATOM   2450  N   TYR P 156     -33.638 -85.035  99.954  0.00 97.00      PROA   
ATOM   2451  HN  TYR P 156     -34.440 -85.206 100.525  0.00 97.00      PROA   
ATOM   2452  CA  TYR P 156     -32.380 -84.924 100.657  0.00 97.00      PROA   
ATOM   2453  HA  TYR P 156     -31.574 -84.742  99.961  0.00 97.00      PROA   
ATOM   2454  CB  TYR P 156     -32.412 -83.817 101.748  0.00 97.00      PROA   
ATOM   2455  HB1 TYR P 156     -31.412 -83.676 102.207  0.00 97.00      PROA   
ATOM   2456  HB2 TYR P 156     -33.136 -84.111 102.539  0.00 97.00      PROA   
ATOM   2457  CG  TYR P 156     -32.866 -82.485 101.194  0.00 97.00      PROA   
ATOM   2458  CD1 TYR P 156     -32.312 -81.954 100.013  0.00 97.00      PROA   
ATOM   2459  HD1 TYR P 156     -31.549 -82.502  99.482  0.00 97.00      PROA   
ATOM   2460  CE1 TYR P 156     -32.762 -80.732  99.497  0.00 97.00      PROA   
ATOM   2461  HE1 TYR P 156     -32.338 -80.347  98.581  0.00 97.00      PROA   
ATOM   2462  CZ  TYR P 156     -33.761 -80.015 100.169  0.00 97.00      PROA   
ATOM   2463  OH  TYR P 156     -34.209 -78.779  99.665  0.00 97.00      PROA   
ATOM   2464  HH  TYR P 156     -33.549 -78.461  99.045  0.00 97.00      PROA   
ATOM   2465  CD2 TYR P 156     -33.849 -81.739 101.870  0.00 97.00      PROA   
ATOM   2466  HD2 TYR P 156     -34.275 -82.121 102.787  0.00 97.00      PROA   
ATOM   2467  CE2 TYR P 156     -34.293 -80.514 101.363  0.00 97.00      PROA   
ATOM   2468  HE2 TYR P 156     -35.034 -79.947 101.904  0.00 97.00      PROA   
ATOM   2469  C   TYR P 156     -32.134 -86.261 101.313  0.00 97.00      PROA   
ATOM   2470  O   TYR P 156     -33.066 -86.895 101.791  0.00 97.00      PROA   
ATOM   2471  N   THR P 157     -30.865 -86.732 101.324  0.00 97.00      PROA   
ATOM   2472  HN  THR P 157     -30.133 -86.223 100.881  0.00 97.00      PROA   
ATOM   2473  CA  THR P 157     -30.452 -87.999 101.906  0.00 97.00      PROA   
ATOM   2474  HA  THR P 157     -31.305 -88.511 102.333  0.00 97.00      PROA   
ATOM   2475  CB  THR P 157     -29.756 -88.933 100.916  0.00 97.00      PROA   
ATOM   2476  HB  THR P 157     -29.216 -89.759 101.439  0.00 97.00      PROA   
ATOM   2477  OG1 THR P 157     -28.840 -88.225 100.085  0.00 97.00      PROA   
ATOM   2478  HG1 THR P 157     -28.137 -87.916 100.659  0.00 97.00      PROA   
ATOM   2479  CG2 THR P 157     -30.808 -89.570  99.995  0.00 97.00      PROA   
ATOM   2480 HG21 THR P 157     -31.378 -88.784  99.457  0.00 97.00      PROA   
ATOM   2481 HG22 THR P 157     -31.509 -90.195 100.583  0.00 97.00      PROA   
ATOM   2482 HG23 THR P 157     -30.303 -90.218  99.245  0.00 97.00      PROA   
ATOM   2483  C   THR P 157     -29.482 -87.718 103.028  0.00 97.00      PROA   
ATOM   2484  O   THR P 157     -28.619 -86.852 102.909  0.00 97.00      PROA   
ATOM   2485  N   SER P 158     -29.590 -88.461 104.153  0.00 97.00      PROA   
ATOM   2486  HN  SER P 158     -30.317 -89.141 104.256  0.00 97.00      PROA   
ATOM   2487  CA  SER P 158     -28.681 -88.330 105.276  0.00 97.00      PROA   
ATOM   2488  HA  SER P 158     -28.472 -87.278 105.409  0.00 97.00      PROA   
ATOM   2489  CB  SER P 158     -29.289 -88.875 106.603  0.00 97.00      PROA   
ATOM   2490  HB1 SER P 158     -30.297 -88.427 106.723  0.00 97.00      PROA   
ATOM   2491  HB2 SER P 158     -28.674 -88.558 107.471  0.00 97.00      PROA   
ATOM   2492  OG  SER P 158     -29.418 -90.296 106.634  0.00 97.00      PROA   
ATOM   2493  HG1 SER P 158     -28.537 -90.655 106.797  0.00 97.00      PROA   
ATOM   2494  C   SER P 158     -27.369 -89.047 105.031  0.00 97.00      PROA   
ATOM   2495  O   SER P 158     -27.215 -89.832 104.097  0.00 97.00      PROA   
ATOM   2496  N   ALA P 159     -26.398 -88.830 105.945  0.00 97.00      PROA   
ATOM   2497  HN  ALA P 159     -26.479 -88.091 106.611  0.00 97.00      PROA   
ATOM   2498  CA  ALA P 159     -25.298 -89.745 106.165  0.00 97.00      PROA   
ATOM   2499  HA  ALA P 159     -24.771 -89.855 105.227  0.00 97.00      PROA   
ATOM   2500  CB  ALA P 159     -24.331 -89.190 107.230  0.00 97.00      PROA   
ATOM   2501  HB1 ALA P 159     -24.849 -89.069 108.206  0.00 97.00      PROA   
ATOM   2502  HB2 ALA P 159     -23.952 -88.192 106.916  0.00 97.00      PROA   
ATOM   2503  HB3 ALA P 159     -23.461 -89.863 107.373  0.00 97.00      PROA   
ATOM   2504  C   ALA P 159     -25.793 -91.126 106.598  0.00 97.00      PROA   
ATOM   2505  O   ALA P 159     -26.844 -91.253 107.222  0.00 97.00      PROA   
ATOM   2506  N   GLY P 160     -25.052 -92.205 106.247  0.00 97.00      PROA   
ATOM   2507  HN  GLY P 160     -24.201 -92.093 105.741  0.00 97.00      PROA   
ATOM   2508  CA  GLY P 160     -25.355 -93.551 106.708  0.00 97.00      PROA   
ATOM   2509  HA1 GLY P 160     -24.904 -94.247 106.016  0.00 97.00      PROA   
ATOM   2510  HA2 GLY P 160     -26.424 -93.681 106.793  0.00 97.00      PROA   
ATOM   2511  C   GLY P 160     -24.719 -93.794 108.044  0.00 97.00      PROA   
ATOM   2512  O   GLY P 160     -23.546 -93.485 108.234  0.00 97.00      PROA   
ATOM   2513  N   ILE P 161     -25.475 -94.390 108.993  0.00 97.00      PROA   
ATOM   2514  HN  ILE P 161     -26.424 -94.632 108.795  0.00 97.00      PROA   
ATOM   2515  CA  ILE P 161     -24.996 -94.674 110.331  0.00 97.00      PROA   
ATOM   2516  HA  ILE P 161     -23.963 -94.373 110.419  0.00 97.00      PROA   
ATOM   2517  CB  ILE P 161     -25.794 -93.961 111.427  0.00 97.00      PROA   
ATOM   2518  HB  ILE P 161     -26.851 -94.318 111.396  0.00 97.00      PROA   
ATOM   2519  CG2 ILE P 161     -25.208 -94.303 112.818  0.00 97.00      PROA   
ATOM   2520 HG21 ILE P 161     -24.122 -94.074 112.848  0.00 97.00      PROA   
ATOM   2521 HG22 ILE P 161     -25.353 -95.373 113.071  0.00 97.00      PROA   
ATOM   2522 HG23 ILE P 161     -25.710 -93.693 113.598  0.00 97.00      PROA   
ATOM   2523  CG1 ILE P 161     -25.845 -92.422 111.207  0.00 97.00      PROA   
ATOM   2524 HG11 ILE P 161     -26.486 -91.986 112.006  0.00 97.00      PROA   
ATOM   2525 HG12 ILE P 161     -26.343 -92.202 110.239  0.00 97.00      PROA   
ATOM   2526  CD  ILE P 161     -24.483 -91.713 111.244  0.00 97.00      PROA   
ATOM   2527  HD1 ILE P 161     -23.809 -92.102 110.453  0.00 97.00      PROA   
ATOM   2528  HD2 ILE P 161     -23.984 -91.849 112.227  0.00 97.00      PROA   
ATOM   2529  HD3 ILE P 161     -24.614 -90.622 111.080  0.00 97.00      PROA   
ATOM   2530  C   ILE P 161     -25.053 -96.174 110.530  0.00 97.00      PROA   
ATOM   2531  O   ILE P 161     -26.114 -96.788 110.475  0.00 97.00      PROA   
ATOM   2532  N   SER P 162     -23.885 -96.809 110.774  0.00 97.00      PROA   
ATOM   2533  HN  SER P 162     -23.023 -96.307 110.789  0.00 97.00      PROA   
ATOM   2534  CA  SER P 162     -23.787 -98.243 110.964  0.00 97.00      PROA   
ATOM   2535  HA  SER P 162     -24.588 -98.726 110.425  0.00 97.00      PROA   
ATOM   2536  CB  SER P 162     -22.452 -98.813 110.418  0.00 97.00      PROA   
ATOM   2537  HB1 SER P 162     -22.417 -98.642 109.320  0.00 97.00      PROA   
ATOM   2538  HB2 SER P 162     -22.385 -99.908 110.596  0.00 97.00      PROA   
ATOM   2539  OG  SER P 162     -21.326 -98.158 110.999  0.00 97.00      PROA   
ATOM   2540  HG1 SER P 162     -21.457 -98.212 111.951  0.00 97.00      PROA   
ATOM   2541  C   SER P 162     -23.910 -98.630 112.424  0.00 97.00      PROA   
ATOM   2542  O   SER P 162     -23.085 -98.242 113.250  0.00 97.00      PROA   
ATOM   2543  N   VAL P 163     -24.931 -99.449 112.770  0.00 97.00      PROA   
ATOM   2544  HN  VAL P 163     -25.604 -99.742 112.093  0.00 97.00      PROA   
ATOM   2545  CA  VAL P 163     -25.109 -99.964 114.114  0.00 97.00      PROA   
ATOM   2546  HA  VAL P 163     -24.341 -99.550 114.748  0.00 97.00      PROA   
ATOM   2547  CB  VAL P 163     -26.446 -99.617 114.768  0.00 97.00      PROA   
ATOM   2548  HB  VAL P 163     -26.416 -99.929 115.839  0.00 97.00      PROA   
ATOM   2549  CG1 VAL P 163     -26.629 -98.087 114.739  0.00 97.00      PROA   
ATOM   2550 HG11 VAL P 163     -26.738 -97.716 113.697  0.00 97.00      PROA   
ATOM   2551 HG12 VAL P 163     -25.764 -97.577 115.212  0.00 97.00      PROA   
ATOM   2552 HG13 VAL P 163     -27.549 -97.817 115.299  0.00 97.00      PROA   
ATOM   2553  CG2 VAL P 163     -27.638-100.325 114.096  0.00 97.00      PROA   
ATOM   2554 HG21 VAL P 163     -27.605-101.422 114.254  0.00 97.00      PROA   
ATOM   2555 HG22 VAL P 163     -27.641-100.122 113.006  0.00 97.00      PROA   
ATOM   2556 HG23 VAL P 163     -28.592 -99.949 114.525  0.00 97.00      PROA   
ATOM   2557  C   VAL P 163     -24.900-101.460 114.077  0.00 97.00      PROA   
ATOM   2558  O   VAL P 163     -25.357-102.152 113.174  0.00 97.00      PROA   
ATOM   2559  N   THR P 164     -24.162-102.005 115.066  0.00 97.00      PROA   
ATOM   2560  HN  THR P 164     -23.787-101.423 115.787  0.00 97.00      PROA   
ATOM   2561  CA  THR P 164     -23.869-103.430 115.115  0.00 97.00      PROA   
ATOM   2562  HA  THR P 164     -24.320-103.936 114.276  0.00 97.00      PROA   
ATOM   2563  CB  THR P 164     -22.378-103.741 115.062  0.00 97.00      PROA   
ATOM   2564  HB  THR P 164     -21.863-103.375 115.978  0.00 97.00      PROA   
ATOM   2565  OG1 THR P 164     -21.777-103.096 113.946  0.00 97.00      PROA   
ATOM   2566  HG1 THR P 164     -22.155-102.217 113.897  0.00 97.00      PROA   
ATOM   2567  CG2 THR P 164     -22.144-105.252 114.879  0.00 97.00      PROA   
ATOM   2568 HG21 THR P 164     -22.600-105.586 113.922  0.00 97.00      PROA   
ATOM   2569 HG22 THR P 164     -22.581-105.847 115.704  0.00 97.00      PROA   
ATOM   2570 HG23 THR P 164     -21.053-105.461 114.826  0.00 97.00      PROA   
ATOM   2571  C   THR P 164     -24.474-103.969 116.396  0.00 97.00      PROA   
ATOM   2572  O   THR P 164     -24.052-103.597 117.483  0.00 97.00      PROA   
ATOM   2573  N   VAL P 165     -25.493-104.859 116.305  0.00 97.00      PROA   
ATOM   2574  HN  VAL P 165     -25.830-105.113 115.398  0.00 97.00      PROA   
ATOM   2575  CA  VAL P 165     -26.231-105.421 117.440  0.00 97.00      PROA   
ATOM   2576  HA  VAL P 165     -26.240-104.666 118.211  0.00 97.00      PROA   
ATOM   2577  CB  VAL P 165     -27.697-105.688 117.061  0.00 97.00      PROA   
ATOM   2578  HB  VAL P 165     -27.733-106.434 116.237  0.00 97.00      PROA   
ATOM   2579  CG1 VAL P 165     -28.572-106.200 118.229  0.00 97.00      PROA   
ATOM   2580 HG11 VAL P 165     -28.394-105.595 119.143  0.00 97.00      PROA   
ATOM   2581 HG12 VAL P 165     -28.381-107.268 118.447  0.00 97.00      PROA   
ATOM   2582 HG13 VAL P 165     -29.645-106.111 117.965  0.00 97.00      PROA   
ATOM   2583  CG2 VAL P 165     -28.316-104.362 116.565  0.00 97.00      PROA   
ATOM   2584 HG21 VAL P 165     -27.808-103.971 115.662  0.00 97.00      PROA   
ATOM   2585 HG22 VAL P 165     -28.259-103.597 117.369  0.00 97.00      PROA   
ATOM   2586 HG23 VAL P 165     -29.386-104.521 116.314  0.00 97.00      PROA   
ATOM   2587  C   VAL P 165     -25.498-106.666 117.976  0.00 97.00      PROA   
ATOM   2588  O   VAL P 165     -24.479-107.061 117.419  0.00 97.00      PROA   
ATOM   2589  N   LYS P 166     -25.955-107.318 119.082  0.00 97.00      PROA   
ATOM   2590  HN  LYS P 166     -26.755-106.988 119.580  0.00 97.00      PROA   
ATOM   2591  CA  LYS P 166     -25.470-108.621 119.507  0.00 97.00      PROA   
ATOM   2592  HA  LYS P 166     -25.062-109.163 118.665  0.00 97.00      PROA   
ATOM   2593  CB  LYS P 166     -24.506-108.621 120.741  0.00 97.00      PROA   
ATOM   2594  HB1 LYS P 166     -24.077-109.638 120.869  0.00 97.00      PROA   
ATOM   2595  HB2 LYS P 166     -25.090-108.390 121.662  0.00 97.00      PROA   
ATOM   2596  CG  LYS P 166     -23.377-107.572 120.740  0.00 97.00      PROA   
ATOM   2597  HG1 LYS P 166     -22.890-107.579 121.741  0.00 97.00      PROA   
ATOM   2598  HG2 LYS P 166     -23.877-106.585 120.648  0.00 97.00      PROA   
ATOM   2599  CD  LYS P 166     -22.282-107.796 119.673  0.00 97.00      PROA   
ATOM   2600  HD1 LYS P 166     -22.732-108.315 118.798  0.00 97.00      PROA   
ATOM   2601  HD2 LYS P 166     -21.515-108.485 120.089  0.00 97.00      PROA   
ATOM   2602  CE  LYS P 166     -21.574-106.522 119.174  0.00 97.00      PROA   
ATOM   2603  HE1 LYS P 166     -20.977-106.752 118.264  0.00 97.00      PROA   
ATOM   2604  HE2 LYS P 166     -20.916-106.082 119.950  0.00 97.00      PROA   
ATOM   2605  NZ  LYS P 166     -22.590-105.526 118.804  0.00 97.00      PROA   
ATOM   2606  HZ1 LYS P 166     -23.057-105.146 119.652  0.00 97.00      PROA   
ATOM   2607  HZ2 LYS P 166     -23.314-106.039 118.253  0.00 97.00      PROA   
ATOM   2608  HZ3 LYS P 166     -22.237-104.743 118.223  0.00 97.00      PROA   
ATOM   2609  C   LYS P 166     -26.711-109.325 119.986  0.00 97.00      PROA   
ATOM   2610  O   LYS P 166     -27.590-108.690 120.559  0.00 97.00      PROA   
ATOM   2611  N   GLU P 167     -26.780-110.664 119.796  0.00  0.00      PROA   
ATOM   2612  HN  GLU P 167     -26.087-111.155 119.274  0.00  0.00      PROA   
ATOM   2613  CA  GLU P 167     -27.733-111.490 120.498  0.00  0.00      PROA   
ATOM   2614  HA  GLU P 167     -28.375-110.871 121.106  0.00  0.00      PROA   
ATOM   2615  CB  GLU P 167     -28.639-112.371 119.588  0.00  0.00      PROA   
ATOM   2616  HB1 GLU P 167     -29.032-111.743 118.760  0.00  0.00      PROA   
ATOM   2617  HB2 GLU P 167     -29.506-112.659 120.222  0.00  0.00      PROA   
ATOM   2618  CG  GLU P 167     -28.037-113.671 119.021  0.00  0.00      PROA   
ATOM   2619  HG1 GLU P 167     -27.552-114.249 119.830  0.00  0.00      PROA   
ATOM   2620  HG2 GLU P 167     -27.274-113.432 118.253  0.00  0.00      PROA   
ATOM   2621  CD  GLU P 167     -29.139-114.566 118.442  0.00  0.00      PROA   
ATOM   2622  OE1 GLU P 167     -30.061-114.938 119.217  0.00  0.00      PROA   
ATOM   2623  OE2 GLU P 167     -29.066-114.908 117.233  0.00  0.00      PROA   
ATOM   2624  C   GLU P 167     -26.866-112.308 121.417  0.00  0.00      PROA   
ATOM   2625  O   GLU P 167     -25.661-112.437 121.201  0.00  0.00      PROA   
ATOM   2626  N   LEU P 168     -27.467-112.845 122.505  0.00  0.00      PROA   
ATOM   2627  HN  LEU P 168     -28.449-112.752 122.652  0.00  0.00      PROA   
ATOM   2628  CA  LEU P 168     -26.741-113.493 123.575  0.00  0.00      PROA   
ATOM   2629  HA  LEU P 168     -25.800-112.977 123.705  0.00  0.00      PROA   
ATOM   2630  CB  LEU P 168     -27.507-113.482 124.930  0.00  0.00      PROA   
ATOM   2631  HB1 LEU P 168     -26.954-114.119 125.659  0.00  0.00      PROA   
ATOM   2632  HB2 LEU P 168     -28.514-113.929 124.789  0.00  0.00      PROA   
ATOM   2633  CG  LEU P 168     -27.672-112.101 125.626  0.00  0.00      PROA   
ATOM   2634  HG  LEU P 168     -28.033-112.327 126.660  0.00  0.00      PROA   
ATOM   2635  CD1 LEU P 168     -26.338-111.343 125.785  0.00  0.00      PROA   
ATOM   2636 HD11 LEU P 168     -25.948-111.028 124.794  0.00  0.00      PROA   
ATOM   2637 HD12 LEU P 168     -25.582-111.991 126.277  0.00  0.00      PROA   
ATOM   2638 HD13 LEU P 168     -26.484-110.435 126.407  0.00  0.00      PROA   
ATOM   2639  CD2 LEU P 168     -28.756-111.206 124.995  0.00  0.00      PROA   
ATOM   2640 HD21 LEU P 168     -29.715-111.759 124.912  0.00  0.00      PROA   
ATOM   2641 HD22 LEU P 168     -28.444-110.872 123.985  0.00  0.00      PROA   
ATOM   2642 HD23 LEU P 168     -28.922-110.304 125.621  0.00  0.00      PROA   
ATOM   2643  C   LEU P 168     -26.409-114.927 123.233  0.00  0.00      PROA   
ATOM   2644  O   LEU P 168     -25.561-115.530 123.890  0.00  0.00      PROA   
ATOM   2645  N   PHE P 169     -27.048-115.503 122.189  0.00  0.00      PROA   
ATOM   2646  HN  PHE P 169     -27.725-115.011 121.646  0.00  0.00      PROA   
ATOM   2647  CA  PHE P 169     -26.804-116.874 121.810  0.00  0.00      PROA   
ATOM   2648  HA  PHE P 169     -25.755-117.085 121.958  0.00  0.00      PROA   
ATOM   2649  CB  PHE P 169     -27.571-117.941 122.662  0.00  0.00      PROA   
ATOM   2650  HB1 PHE P 169     -27.074-118.001 123.655  0.00  0.00      PROA   
ATOM   2651  HB2 PHE P 169     -27.498-118.949 122.200  0.00  0.00      PROA   
ATOM   2652  CG  PHE P 169     -29.030-117.608 122.922  0.00  0.00      PROA   
ATOM   2653  CD1 PHE P 169     -29.393-116.741 123.971  0.00  0.00      PROA   
ATOM   2654  HD1 PHE P 169     -28.625-116.293 124.584  0.00  0.00      PROA   
ATOM   2655  CE1 PHE P 169     -30.736-116.445 124.229  0.00  0.00      PROA   
ATOM   2656  HE1 PHE P 169     -30.996-115.765 125.027  0.00  0.00      PROA   
ATOM   2657  CZ  PHE P 169     -31.742-117.037 123.456  0.00  0.00      PROA   
ATOM   2658  HZ  PHE P 169     -32.779-116.811 123.654  0.00  0.00      PROA   
ATOM   2659  CD2 PHE P 169     -30.056-118.223 122.180  0.00  0.00      PROA   
ATOM   2660  HD2 PHE P 169     -29.807-118.924 121.397  0.00  0.00      PROA   
ATOM   2661  CE2 PHE P 169     -31.402-117.932 122.435  0.00  0.00      PROA   
ATOM   2662  HE2 PHE P 169     -32.177-118.401 121.847  0.00  0.00      PROA   
ATOM   2663  C   PHE P 169     -27.065-117.051 120.329  0.00  0.00      PROA   
ATOM   2664  O   PHE P 169     -28.149-117.491 119.952  0.00  0.00      PROA   
ATOM   2665  N   PRO P 170     -26.116-116.747 119.440  0.00  0.00      PROA   
ATOM   2666  CD  PRO P 170     -25.022-115.803 119.696  0.00  0.00      PROA   
ATOM   2667  HD1 PRO P 170     -24.371-116.160 120.515  0.00  0.00      PROA   
ATOM   2668  HD2 PRO P 170     -25.453-114.817 119.971  0.00  0.00      PROA   
ATOM   2669  CA  PRO P 170     -26.259-117.040 118.022  0.00  0.00      PROA   
ATOM   2670  HA  PRO P 170     -27.283-116.970 117.682  0.00  0.00      PROA   
ATOM   2671  CB  PRO P 170     -25.372-115.979 117.343  0.00  0.00      PROA   
ATOM   2672  HB1 PRO P 170     -25.979-115.057 117.203  0.00  0.00      PROA   
ATOM   2673  HB2 PRO P 170     -24.974-116.280 116.355  0.00  0.00      PROA   
ATOM   2674  CG  PRO P 170     -24.274-115.674 118.370  0.00  0.00      PROA   
ATOM   2675  HG1 PRO P 170     -23.476-116.445 118.312  0.00  0.00      PROA   
ATOM   2676  HG2 PRO P 170     -23.830-114.669 118.228  0.00  0.00      PROA   
ATOM   2677  C   PRO P 170     -25.734-118.438 117.777  0.00  0.00      PROA   
ATOM   2678  O   PRO P 170     -24.642-118.600 117.232  0.00  0.00      PROA   
ATOM   2679  N   ALA P 171     -26.517-119.468 118.177  0.00  0.00      PROA   
ATOM   2680  HN  ALA P 171     -27.400-119.307 118.611  0.00  0.00      PROA   
ATOM   2681  CA  ALA P 171     -26.149-120.852 118.026  0.00  0.00      PROA   
ATOM   2682  HA  ALA P 171     -25.074-120.910 118.070  0.00  0.00      PROA   
ATOM   2683  CB  ALA P 171     -26.761-121.753 119.118  0.00  0.00      PROA   
ATOM   2684  HB1 ALA P 171     -27.870-121.698 119.103  0.00  0.00      PROA   
ATOM   2685  HB2 ALA P 171     -26.411-121.420 120.118  0.00  0.00      PROA   
ATOM   2686  HB3 ALA P 171     -26.453-122.812 118.978  0.00  0.00      PROA   
ATOM   2687  C   ALA P 171     -26.656-121.310 116.684  0.00  0.00      PROA   
ATOM   2688  O   ALA P 171     -27.769-120.929 116.321  0.00  0.00      PROA   
ATOM   2689  N   PRO P 172     -25.897-122.076 115.896  0.00  0.00      PROA   
ATOM   2690  CD  PRO P 172     -24.613-122.666 116.287  0.00  0.00      PROA   
ATOM   2691  HD1 PRO P 172     -24.662-123.095 117.311  0.00  0.00      PROA   
ATOM   2692  HD2 PRO P 172     -23.835-121.874 116.237  0.00  0.00      PROA   
ATOM   2693  CA  PRO P 172     -26.325-122.545 114.592  0.00  0.00      PROA   
ATOM   2694  HA  PRO P 172     -26.614-121.688 114.001  0.00  0.00      PROA   
ATOM   2695  CB  PRO P 172     -25.098-123.265 114.015  0.00  0.00      PROA   
ATOM   2696  HB1 PRO P 172     -24.467-122.520 113.481  0.00  0.00      PROA   
ATOM   2697  HB2 PRO P 172     -25.348-124.084 113.310  0.00  0.00      PROA   
ATOM   2698  CG  PRO P 172     -24.337-123.758 115.249  0.00  0.00      PROA   
ATOM   2699  HG1 PRO P 172     -24.770-124.722 115.597  0.00  0.00      PROA   
ATOM   2700  HG2 PRO P 172     -23.259-123.891 115.044  0.00  0.00      PROA   
ATOM   2701  C   PRO P 172     -27.512-123.470 114.688  0.00  0.00      PROA   
ATOM   2702  O   PRO P 172     -27.488-124.399 115.494  0.00  0.00      PROA   
ATOM   2703  N   VAL P 173     -28.549-123.229 113.855  0.00 97.00      PROA   
ATOM   2704  HN  VAL P 173     -28.563-122.426 113.262  0.00 97.00      PROA   
ATOM   2705  CA  VAL P 173     -29.660-124.139 113.707  0.00 97.00      PROA   
ATOM   2706  HA  VAL P 173     -29.785-124.674 114.638  0.00 97.00      PROA   
ATOM   2707  CB  VAL P 173     -30.982-123.437 113.407  0.00 97.00      PROA   
ATOM   2708  HB  VAL P 173     -31.784-124.197 113.261  0.00 97.00      PROA   
ATOM   2709  CG1 VAL P 173     -31.366-122.579 114.631  0.00 97.00      PROA   
ATOM   2710 HG11 VAL P 173     -30.614-121.779 114.802  0.00 97.00      PROA   
ATOM   2711 HG12 VAL P 173     -31.429-123.204 115.546  0.00 97.00      PROA   
ATOM   2712 HG13 VAL P 173     -32.351-122.094 114.463  0.00 97.00      PROA   
ATOM   2713  CG2 VAL P 173     -30.891-122.571 112.132  0.00 97.00      PROA   
ATOM   2714 HG21 VAL P 173     -30.611-123.182 111.251  0.00 97.00      PROA   
ATOM   2715 HG22 VAL P 173     -30.145-121.758 112.252  0.00 97.00      PROA   
ATOM   2716 HG23 VAL P 173     -31.875-122.100 111.926  0.00 97.00      PROA   
ATOM   2717  C   VAL P 173     -29.328-125.171 112.649  0.00 97.00      PROA   
ATOM   2718  O   VAL P 173     -28.501-124.945 111.771  0.00 97.00      PROA   
ATOM   2719  N   LEU P 174     -29.977-126.353 112.724  0.00 97.00      PROA   
ATOM   2720  HN  LEU P 174     -30.613-126.540 113.468  0.00 97.00      PROA   
ATOM   2721  CA  LEU P 174     -29.824-127.402 111.742  0.00 97.00      PROA   
ATOM   2722  HA  LEU P 174     -28.960-127.216 111.121  0.00 97.00      PROA   
ATOM   2723  CB  LEU P 174     -29.634-128.771 112.444  0.00 97.00      PROA   
ATOM   2724  HB1 LEU P 174     -30.550-129.066 112.999  0.00 97.00      PROA   
ATOM   2725  HB2 LEU P 174     -28.833-128.613 113.206  0.00 97.00      PROA   
ATOM   2726  CG  LEU P 174     -29.159-129.949 111.560  0.00 97.00      PROA   
ATOM   2727  HG  LEU P 174     -28.307-129.592 110.935  0.00 97.00      PROA   
ATOM   2728  CD1 LEU P 174     -28.634-131.085 112.457  0.00 97.00      PROA   
ATOM   2729 HD11 LEU P 174     -29.445-131.456 113.118  0.00 97.00      PROA   
ATOM   2730 HD12 LEU P 174     -27.796-130.727 113.090  0.00 97.00      PROA   
ATOM   2731 HD13 LEU P 174     -28.276-131.928 111.832  0.00 97.00      PROA   
ATOM   2732  CD2 LEU P 174     -30.237-130.503 110.612  0.00 97.00      PROA   
ATOM   2733 HD21 LEU P 174     -30.474-129.781 109.806  0.00 97.00      PROA   
ATOM   2734 HD22 LEU P 174     -31.164-130.733 111.177  0.00 97.00      PROA   
ATOM   2735 HD23 LEU P 174     -29.876-131.439 110.140  0.00 97.00      PROA   
ATOM   2736  C   LEU P 174     -31.067-127.367 110.878  0.00 97.00      PROA   
ATOM   2737  O   LEU P 174     -32.161-127.720 111.315  0.00 97.00      PROA   
ATOM   2738  N   THR P 175     -30.920-126.921 109.609  0.00 97.00      PROA   
ATOM   2739  HN  THR P 175     -30.027-126.617 109.277  0.00 97.00      PROA   
ATOM   2740  CA  THR P 175     -32.010-126.815 108.658  0.00 97.00      PROA   
ATOM   2741  HA  THR P 175     -32.941-126.813 109.204  0.00 97.00      PROA   
ATOM   2742  CB  THR P 175     -32.014-125.526 107.841  0.00 97.00      PROA   
ATOM   2743  HB  THR P 175     -32.724-125.578 106.984  0.00 97.00      PROA   
ATOM   2744  OG1 THR P 175     -30.714-125.234 107.361  0.00 97.00      PROA   
ATOM   2745  HG1 THR P 175     -30.645-124.272 107.297  0.00 97.00      PROA   
ATOM   2746  CG2 THR P 175     -32.456-124.373 108.762  0.00 97.00      PROA   
ATOM   2747 HG21 THR P 175     -31.740-124.254 109.602  0.00 97.00      PROA   
ATOM   2748 HG22 THR P 175     -33.464-124.577 109.178  0.00 97.00      PROA   
ATOM   2749 HG23 THR P 175     -32.496-123.417 108.197  0.00 97.00      PROA   
ATOM   2750  C   THR P 175     -32.038-128.036 107.762  0.00 97.00      PROA   
ATOM   2751  O   THR P 175     -31.052-128.411 107.132  0.00 97.00      PROA   
ATOM   2752  N   ALA P 176     -33.210-128.699 107.711  0.00 97.00      PROA   
ATOM   2753  HN  ALA P 176     -33.984-128.394 108.258  0.00 97.00      PROA   
ATOM   2754  CA  ALA P 176     -33.456-129.858 106.889  0.00 97.00      PROA   
ATOM   2755  HA  ALA P 176     -32.619-130.031 106.224  0.00 97.00      PROA   
ATOM   2756  CB  ALA P 176     -33.693-131.111 107.756  0.00 97.00      PROA   
ATOM   2757  HB1 ALA P 176     -34.554-130.960 108.442  0.00 97.00      PROA   
ATOM   2758  HB2 ALA P 176     -32.791-131.303 108.380  0.00 97.00      PROA   
ATOM   2759  HB3 ALA P 176     -33.880-132.008 107.132  0.00 97.00      PROA   
ATOM   2760  C   ALA P 176     -34.672-129.534 106.048  0.00 97.00      PROA   
ATOM   2761  O   ALA P 176     -35.578-128.836 106.499  0.00 97.00      PROA   
ATOM   2762  N   SER P 177     -34.712-129.988 104.772  0.00 97.00      PROA   
ATOM   2763  HN  SER P 177     -33.976-130.544 104.391  0.00 97.00      PROA   
ATOM   2764  CA  SER P 177     -35.696-129.506 103.814  0.00 97.00      PROA   
ATOM   2765  HA  SER P 177     -36.026-128.518 104.107  0.00 97.00      PROA   
ATOM   2766  CB  SER P 177     -35.061-129.380 102.404  0.00 97.00      PROA   
ATOM   2767  HB1 SER P 177     -34.230-128.645 102.471  0.00 97.00      PROA   
ATOM   2768  HB2 SER P 177     -35.791-128.993 101.661  0.00 97.00      PROA   
ATOM   2769  OG  SER P 177     -34.513-130.617 101.948  0.00 97.00      PROA   
ATOM   2770  HG1 SER P 177     -35.252-131.148 101.637  0.00 97.00      PROA   
ATOM   2771  C   SER P 177     -36.941-130.366 103.705  0.00 97.00      PROA   
ATOM   2772  O   SER P 177     -37.837-130.043 102.926  0.00 97.00      PROA   
ATOM   2773  N   VAL P 178     -37.044-131.462 104.490  0.00 97.00      PROA   
ATOM   2774  HN  VAL P 178     -36.314-131.701 105.123  0.00 97.00      PROA   
ATOM   2775  CA  VAL P 178     -38.217-132.318 104.509  0.00 97.00      PROA   
ATOM   2776  HA  VAL P 178     -39.086-131.745 104.214  0.00 97.00      PROA   
ATOM   2777  CB  VAL P 178     -38.099-133.566 103.619  0.00 97.00      PROA   
ATOM   2778  HB  VAL P 178     -37.259-134.205 103.977  0.00 97.00      PROA   
ATOM   2779  CG1 VAL P 178     -39.407-134.385 103.656  0.00 97.00      PROA   
ATOM   2780 HG11 VAL P 178     -40.270-133.751 103.362  0.00 97.00      PROA   
ATOM   2781 HG12 VAL P 178     -39.597-134.800 104.662  0.00 97.00      PROA   
ATOM   2782 HG13 VAL P 178     -39.344-135.237 102.948  0.00 97.00      PROA   
ATOM   2783  CG2 VAL P 178     -37.803-133.169 102.157  0.00 97.00      PROA   
ATOM   2784 HG21 VAL P 178     -36.811-132.683 102.066  0.00 97.00      PROA   
ATOM   2785 HG22 VAL P 178     -38.583-132.471 101.785  0.00 97.00      PROA   
ATOM   2786 HG23 VAL P 178     -37.805-134.073 101.509  0.00 97.00      PROA   
ATOM   2787  C   VAL P 178     -38.395-132.744 105.954  0.00 97.00      PROA   
ATOM   2788  O   VAL P 178     -37.434-133.128 106.616  0.00 97.00      PROA   
ATOM   2789  N   THR P 179     -39.642-132.675 106.488  0.00 97.00      PROA   
ATOM   2790  HN  THR P 179     -40.409-132.310 105.966  0.00 97.00      PROA   
ATOM   2791  CA  THR P 179     -40.014-133.217 107.787  0.00 97.00      PROA   
ATOM   2792  HA  THR P 179     -39.298-132.849 108.511  0.00 97.00      PROA   
ATOM   2793  CB  THR P 179     -41.408-132.791 108.235  0.00 97.00      PROA   
ATOM   2794  HB  THR P 179     -41.743-133.357 109.137  0.00 97.00      PROA   
ATOM   2795  OG1 THR P 179     -42.356-132.974 107.188  0.00 97.00      PROA   
ATOM   2796  HG1 THR P 179     -42.373-133.918 107.017  0.00 97.00      PROA   
ATOM   2797  CG2 THR P 179     -41.388-131.298 108.598  0.00 97.00      PROA   
ATOM   2798 HG21 THR P 179     -41.087-130.687 107.722  0.00 97.00      PROA   
ATOM   2799 HG22 THR P 179     -40.679-131.111 109.430  0.00 97.00      PROA   
ATOM   2800 HG23 THR P 179     -42.402-130.976 108.918  0.00 97.00      PROA   
ATOM   2801  C   THR P 179     -39.970-134.734 107.836  0.00 97.00      PROA   
ATOM   2802  O   THR P 179     -40.354-135.413 106.888  0.00 97.00      PROA   
ATOM   2803  N   SER P 180     -39.556-135.303 108.988  0.00 97.00      PROA   
ATOM   2804  HN  SER P 180     -39.221-134.760 109.755  0.00 97.00      PROA   
ATOM   2805  CA  SER P 180     -39.690-136.708 109.310  0.00 97.00      PROA   
ATOM   2806  HA  SER P 180     -39.218-137.245 108.503  0.00 97.00      PROA   
ATOM   2807  CB  SER P 180     -38.926-137.034 110.612  0.00 97.00      PROA   
ATOM   2808  HB1 SER P 180     -37.835-136.994 110.402  0.00 97.00      PROA   
ATOM   2809  HB2 SER P 180     -39.161-138.044 111.000  0.00 97.00      PROA   
ATOM   2810  OG  SER P 180     -39.203-136.068 111.619  0.00 97.00      PROA   
ATOM   2811  HG1 SER P 180     -38.776-136.406 112.417  0.00 97.00      PROA   
ATOM   2812  C   SER P 180     -41.140-137.190 109.375  0.00 97.00      PROA   
ATOM   2813  O   SER P 180     -42.029-136.383 109.653  0.00 97.00      PROA   
ATOM   2814  N   PRO P 181     -41.470-138.456 109.105  0.00 97.00      PROA   
ATOM   2815  CD  PRO P 181     -42.833-138.921 109.388  0.00 97.00      PROA   
ATOM   2816  HD1 PRO P 181     -43.564-138.397 108.736  0.00 97.00      PROA   
ATOM   2817  HD2 PRO P 181     -43.078-138.734 110.459  0.00 97.00      PROA   
ATOM   2818  CA  PRO P 181     -40.548-139.567 108.899  0.00 97.00      PROA   
ATOM   2819  HA  PRO P 181     -39.661-139.445 109.495  0.00 97.00      PROA   
ATOM   2820  CB  PRO P 181     -41.345-140.793 109.370  0.00 97.00      PROA   
ATOM   2821  HB1 PRO P 181     -41.199-140.916 110.468  0.00 97.00      PROA   
ATOM   2822  HB2 PRO P 181     -41.046-141.732 108.865  0.00 97.00      PROA   
ATOM   2823  CG  PRO P 181     -42.810-140.425 109.109  0.00 97.00      PROA   
ATOM   2824  HG1 PRO P 181     -43.050-140.605 108.038  0.00 97.00      PROA   
ATOM   2825  HG2 PRO P 181     -43.517-140.994 109.744  0.00 97.00      PROA   
ATOM   2826  C   PRO P 181     -40.140-139.701 107.438  0.00 97.00      PROA   
ATOM   2827  O   PRO P 181     -40.990-139.869 106.566  0.00 97.00      PROA   
ATOM   2828  N   LEU P 182     -38.819-139.648 107.151  0.00 97.00      PROA   
ATOM   2829  HN  LEU P 182     -38.152-139.544 107.888  0.00 97.00      PROA   
ATOM   2830  CA  LEU P 182     -38.261-139.831 105.823  0.00 97.00      PROA   
ATOM   2831  HA  LEU P 182     -38.850-139.232 105.144  0.00 97.00      PROA   
ATOM   2832  CB  LEU P 182     -36.770-139.396 105.709  0.00 97.00      PROA   
ATOM   2833  HB1 LEU P 182     -36.457-139.528 104.649  0.00 97.00      PROA   
ATOM   2834  HB2 LEU P 182     -36.139-140.067 106.328  0.00 97.00      PROA   
ATOM   2835  CG  LEU P 182     -36.430-137.927 106.097  0.00 97.00      PROA   
ATOM   2836  HG  LEU P 182     -35.452-137.699 105.604  0.00 97.00      PROA   
ATOM   2837  CD1 LEU P 182     -37.451-136.906 105.564  0.00 97.00      PROA   
ATOM   2838 HD11 LEU P 182     -38.438-137.055 106.048  0.00 97.00      PROA   
ATOM   2839 HD12 LEU P 182     -37.572-137.011 104.466  0.00 97.00      PROA   
ATOM   2840 HD13 LEU P 182     -37.114-135.872 105.788  0.00 97.00      PROA   
ATOM   2841  CD2 LEU P 182     -36.192-137.725 107.608  0.00 97.00      PROA   
ATOM   2842 HD21 LEU P 182     -35.428-138.436 107.984  0.00 97.00      PROA   
ATOM   2843 HD22 LEU P 182     -37.129-137.880 108.178  0.00 97.00      PROA   
ATOM   2844 HD23 LEU P 182     -35.843-136.690 107.803  0.00 97.00      PROA   
ATOM   2845  C   LEU P 182     -38.385-141.275 105.369  0.00 97.00      PROA   
ATOM   2846  O   LEU P 182     -38.324-142.194 106.173  0.00 97.00      PROA   
ATOM   2847  N   LEU P 183     -38.568-141.535 104.058  0.00 97.00      PROA   
ATOM   2848  HN  LEU P 183     -38.656-140.802 103.389  0.00 97.00      PROA   
ATOM   2849  CA  LEU P 183     -38.565-142.892 103.538  0.00 97.00      PROA   
ATOM   2850  HA  LEU P 183     -39.155-143.504 104.205  0.00 97.00      PROA   
ATOM   2851  CB  LEU P 183     -39.196-142.990 102.130  0.00 97.00      PROA   
ATOM   2852  HB1 LEU P 183     -39.142-144.042 101.772  0.00 97.00      PROA   
ATOM   2853  HB2 LEU P 183     -38.610-142.358 101.427  0.00 97.00      PROA   
ATOM   2854  CG  LEU P 183     -40.682-142.556 102.057  0.00 97.00      PROA   
ATOM   2855  HG  LEU P 183     -40.755-141.485 102.359  0.00 97.00      PROA   
ATOM   2856  CD1 LEU P 183     -41.197-142.668 100.611  0.00 97.00      PROA   
ATOM   2857 HD11 LEU P 183     -41.145-143.724 100.271  0.00 97.00      PROA   
ATOM   2858 HD12 LEU P 183     -40.580-142.046  99.930  0.00 97.00      PROA   
ATOM   2859 HD13 LEU P 183     -42.251-142.327 100.549  0.00 97.00      PROA   
ATOM   2860  CD2 LEU P 183     -41.580-143.373 103.007  0.00 97.00      PROA   
ATOM   2861 HD21 LEU P 183     -41.299-143.197 104.065  0.00 97.00      PROA   
ATOM   2862 HD22 LEU P 183     -41.482-144.457 102.787  0.00 97.00      PROA   
ATOM   2863 HD23 LEU P 183     -42.643-143.080 102.877  0.00 97.00      PROA   
ATOM   2864  C   LEU P 183     -37.169-143.498 103.506  0.00 97.00      PROA   
ATOM   2865  O   LEU P 183     -36.189-142.830 103.187  0.00 97.00      PROA   
ATOM   2866  N   GLU P 184     -37.052-144.807 103.830  0.00 97.00      PROA   
ATOM   2867  HN  GLU P 184     -37.840-145.303 104.194  0.00 97.00      PROA   
ATOM   2868  CA  GLU P 184     -35.824-145.572 103.725  0.00 97.00      PROA   
ATOM   2869  HA  GLU P 184     -35.092-145.057 104.330  0.00 97.00      PROA   
ATOM   2870  CB  GLU P 184     -36.005-146.990 104.348  0.00 97.00      PROA   
ATOM   2871  HB1 GLU P 184     -36.910-147.444 103.886  0.00 97.00      PROA   
ATOM   2872  HB2 GLU P 184     -36.217-146.833 105.431  0.00 97.00      PROA   
ATOM   2873  CG  GLU P 184     -34.824-147.974 104.189  0.00 97.00      PROA   
ATOM   2874  HG1 GLU P 184     -33.883-147.469 104.468  0.00 97.00      PROA   
ATOM   2875  HG2 GLU P 184     -34.742-148.304 103.133  0.00 97.00      PROA   
ATOM   2876  CD  GLU P 184     -34.924-149.208 105.088  0.00 97.00      PROA   
ATOM   2877  OE1 GLU P 184     -34.989-149.058 106.333  0.00 97.00      PROA   
ATOM   2878  OE2 GLU P 184     -34.869-150.335 104.536  0.00 97.00      PROA   
ATOM   2879  C   GLU P 184     -35.273-145.601 102.299  0.00 97.00      PROA   
ATOM   2880  O   GLU P 184     -35.996-145.857 101.338  0.00 97.00      PROA   
ATOM   2881  N   GLY P 185     -33.965-145.285 102.146  0.00 97.00      PROA   
ATOM   2882  HN  GLY P 185     -33.413-145.182 102.974  0.00 97.00      PROA   
ATOM   2883  CA  GLY P 185     -33.268-145.163 100.875  0.00 97.00      PROA   
ATOM   2884  HA1 GLY P 185     -33.936-145.424 100.066  0.00 97.00      PROA   
ATOM   2885  HA2 GLY P 185     -32.409-145.809 100.909  0.00 97.00      PROA   
ATOM   2886  C   GLY P 185     -32.745-143.781 100.575  0.00 97.00      PROA   
ATOM   2887  O   GLY P 185     -31.858-143.640  99.737  0.00 97.00      PROA   
ATOM   2888  N   THR P 186     -33.258-142.712 101.226  0.00 97.00      PROA   
ATOM   2889  HN  THR P 186     -33.975-142.821 101.911  0.00 97.00      PROA   
ATOM   2890  CA  THR P 186     -32.930-141.344 100.826  0.00 97.00      PROA   
ATOM   2891  HA  THR P 186     -33.014-141.318  99.752  0.00 97.00      PROA   
ATOM   2892  CB  THR P 186     -33.921-140.302 101.343  0.00 97.00      PROA   
ATOM   2893  HB  THR P 186     -33.597-139.274 101.051  0.00 97.00      PROA   
ATOM   2894  OG1 THR P 186     -34.064-140.358 102.759  0.00 97.00      PROA   
ATOM   2895  HG1 THR P 186     -33.169-140.386 103.107  0.00 97.00      PROA   
ATOM   2896  CG2 THR P 186     -35.305-140.550 100.721  0.00 97.00      PROA   
ATOM   2897 HG21 THR P 186     -35.702-141.538 101.032  0.00 97.00      PROA   
ATOM   2898 HG22 THR P 186     -35.251-140.519  99.614  0.00 97.00      PROA   
ATOM   2899 HG23 THR P 186     -36.015-139.768 101.066  0.00 97.00      PROA   
ATOM   2900  C   THR P 186     -31.534-140.862 101.234  0.00 97.00      PROA   
ATOM   2901  O   THR P 186     -31.269-140.850 102.432  0.00 97.00      PROA   
ATOM   2902  N   PRO P 187     -30.605-140.400 100.384  0.00 97.00      PROA   
ATOM   2903  CD  PRO P 187     -30.626-140.589  98.927  0.00 97.00      PROA   
ATOM   2904  HD1 PRO P 187     -31.647-140.515  98.498  0.00 97.00      PROA   
ATOM   2905  HD2 PRO P 187     -30.187-141.584  98.693  0.00 97.00      PROA   
ATOM   2906  CA  PRO P 187     -29.612-139.394 100.781  0.00 97.00      PROA   
ATOM   2907  HA  PRO P 187     -29.033-139.786 101.604  0.00 97.00      PROA   
ATOM   2908  CB  PRO P 187     -28.767-139.193  99.514  0.00 97.00      PROA   
ATOM   2909  HB1 PRO P 187     -27.967-139.967  99.491  0.00 97.00      PROA   
ATOM   2910  HB2 PRO P 187     -28.290-138.195  99.453  0.00 97.00      PROA   
ATOM   2911  CG  PRO P 187     -29.743-139.468  98.367  0.00 97.00      PROA   
ATOM   2912  HG1 PRO P 187     -30.364-138.563  98.190  0.00 97.00      PROA   
ATOM   2913  HG2 PRO P 187     -29.233-139.757  97.427  0.00 97.00      PROA   
ATOM   2914  C   PRO P 187     -30.268-138.100 101.268  0.00 97.00      PROA   
ATOM   2915  O   PRO P 187     -31.371-137.787 100.823  0.00 97.00      PROA   
ATOM   2916  N   VAL P 188     -29.627-137.352 102.204  0.00 97.00      PROA   
ATOM   2917  HN  VAL P 188     -28.709-137.588 102.512  0.00 97.00      PROA   
ATOM   2918  CA  VAL P 188     -30.223-136.183 102.839  0.00 97.00      PROA   
ATOM   2919  HA  VAL P 188     -30.933-135.727 102.164  0.00 97.00      PROA   
ATOM   2920  CB  VAL P 188     -30.892-136.499 104.191  0.00 97.00      PROA   
ATOM   2921  HB  VAL P 188     -30.130-136.889 104.905  0.00 97.00      PROA   
ATOM   2922  CG1 VAL P 188     -31.542-135.239 104.804  0.00 97.00      PROA   
ATOM   2923 HG11 VAL P 188     -32.262-134.788 104.090  0.00 97.00      PROA   
ATOM   2924 HG12 VAL P 188     -30.781-134.481 105.075  0.00 97.00      PROA   
ATOM   2925 HG13 VAL P 188     -32.091-135.510 105.731  0.00 97.00      PROA   
ATOM   2926  CG2 VAL P 188     -31.971-137.590 104.019  0.00 97.00      PROA   
ATOM   2927 HG21 VAL P 188     -31.516-138.557 103.727  0.00 97.00      PROA   
ATOM   2928 HG22 VAL P 188     -32.704-137.289 103.241  0.00 97.00      PROA   
ATOM   2929 HG23 VAL P 188     -32.516-137.745 104.974  0.00 97.00      PROA   
ATOM   2930  C   VAL P 188     -29.087-135.208 103.079  0.00 97.00      PROA   
ATOM   2931  O   VAL P 188     -28.004-135.638 103.458  0.00 97.00      PROA   
ATOM   2932  N   THR P 189     -29.308-133.874 102.891  0.00 97.00      PROA   
ATOM   2933  HN  THR P 189     -30.200-133.545 102.594  0.00 97.00      PROA   
ATOM   2934  CA  THR P 189     -28.344-132.822 103.206  0.00 97.00      PROA   
ATOM   2935  HA  THR P 189     -27.431-133.301 103.521  0.00 97.00      PROA   
ATOM   2936  CB  THR P 189     -27.955-131.890 102.034  0.00 97.00      PROA   
ATOM   2937  HB  THR P 189     -27.185-132.402 101.413  0.00 97.00      PROA   
ATOM   2938  OG1 THR P 189     -27.442-130.613 102.417  0.00 97.00      PROA   
ATOM   2939  HG1 THR P 189     -26.531-130.741 102.707  0.00 97.00      PROA   
ATOM   2940  CG2 THR P 189     -29.186-131.593 101.166  0.00 97.00      PROA   
ATOM   2941 HG21 THR P 189     -29.978-131.119 101.785  0.00 97.00      PROA   
ATOM   2942 HG22 THR P 189     -29.583-132.512 100.691  0.00 97.00      PROA   
ATOM   2943 HG23 THR P 189     -28.906-130.881 100.358  0.00 97.00      PROA   
ATOM   2944  C   THR P 189     -28.849-132.069 104.421  0.00 97.00      PROA   
ATOM   2945  O   THR P 189     -30.042-131.797 104.548  0.00 97.00      PROA   
ATOM   2946  N   LEU P 190     -27.925-131.762 105.365  0.00 97.00      PROA   
ATOM   2947  HN  LEU P 190     -26.963-131.971 105.179  0.00 97.00      PROA   
ATOM   2948  CA  LEU P 190     -28.236-131.198 106.662  0.00 97.00      PROA   
ATOM   2949  HA  LEU P 190     -29.286-130.945 106.705  0.00 97.00      PROA   
ATOM   2950  CB  LEU P 190     -27.881-132.165 107.832  0.00 97.00      PROA   
ATOM   2951  HB1 LEU P 190     -28.078-131.634 108.788  0.00 97.00      PROA   
ATOM   2952  HB2 LEU P 190     -26.795-132.401 107.793  0.00 97.00      PROA   
ATOM   2953  CG  LEU P 190     -28.648-133.519 107.901  0.00 97.00      PROA   
ATOM   2954  HG  LEU P 190     -28.472-133.918 108.932  0.00 97.00      PROA   
ATOM   2955  CD1 LEU P 190     -30.170-133.365 107.732  0.00 97.00      PROA   
ATOM   2956 HD11 LEU P 190     -30.408-132.949 106.734  0.00 97.00      PROA   
ATOM   2957 HD12 LEU P 190     -30.591-132.688 108.502  0.00 97.00      PROA   
ATOM   2958 HD13 LEU P 190     -30.665-134.355 107.816  0.00 97.00      PROA   
ATOM   2959  CD2 LEU P 190     -28.091-134.594 106.944  0.00 97.00      PROA   
ATOM   2960 HD21 LEU P 190     -26.991-134.681 107.056  0.00 97.00      PROA   
ATOM   2961 HD22 LEU P 190     -28.316-134.341 105.890  0.00 97.00      PROA   
ATOM   2962 HD23 LEU P 190     -28.550-135.581 107.164  0.00 97.00      PROA   
ATOM   2963  C   LEU P 190     -27.455-129.909 106.865  0.00 97.00      PROA   
ATOM   2964  O   LEU P 190     -26.256-129.913 107.136  0.00 97.00      PROA   
ATOM   2965  N   SER P 191     -28.140-128.748 106.780  0.00 97.00      PROA   
ATOM   2966  HN  SER P 191     -29.126-128.746 106.613  0.00 97.00      PROA   
ATOM   2967  CA  SER P 191     -27.490-127.450 106.824  0.00 97.00      PROA   
ATOM   2968  HA  SER P 191     -26.482-127.560 106.449  0.00 97.00      PROA   
ATOM   2969  CB  SER P 191     -28.172-126.456 105.831  0.00 97.00      PROA   
ATOM   2970  HB1 SER P 191     -29.269-126.617 105.864  0.00 97.00      PROA   
ATOM   2971  HB2 SER P 191     -27.835-126.706 104.802  0.00 97.00      PROA   
ATOM   2972  OG  SER P 191     -27.912-125.076 106.080  0.00 97.00      PROA   
ATOM   2973  HG1 SER P 191     -28.541-124.817 106.762  0.00 97.00      PROA   
ATOM   2974  C   SER P 191     -27.354-126.914 108.243  0.00 97.00      PROA   
ATOM   2975  O   SER P 191     -28.291-126.380 108.821  0.00 97.00      PROA   
ATOM   2976  N   CYS P 192     -26.142-127.012 108.835  0.00 97.00      PROA   
ATOM   2977  HN  CYS P 192     -25.414-127.528 108.389  0.00 97.00      PROA   
ATOM   2978  CA  CYS P 192     -25.839-126.411 110.127  0.00 97.00      PROA   
ATOM   2979  HA  CYS P 192     -26.742-126.373 110.720  0.00 97.00      PROA   
ATOM   2980  CB  CYS P 192     -24.791-127.232 110.923  0.00 97.00      PROA   
ATOM   2981  HB1 CYS P 192     -24.525-126.690 111.856  0.00 97.00      PROA   
ATOM   2982  HB2 CYS P 192     -23.867-127.346 110.315  0.00 97.00      PROA   
ATOM   2983  SG  CYS P 192     -25.457-128.878 111.335  0.00 97.00      PROA   
ATOM   2984  C   CYS P 192     -25.359-124.982 109.923  0.00 97.00      PROA   
ATOM   2985  O   CYS P 192     -24.216-124.743 109.537  0.00 97.00      PROA   
ATOM   2986  N   GLU P 193     -26.258-123.991 110.151  0.00 97.00      PROA   
ATOM   2987  HN  GLU P 193     -27.149-124.208 110.547  0.00 97.00      PROA   
ATOM   2988  CA  GLU P 193     -26.132-122.665 109.571  0.00 97.00      PROA   
ATOM   2989  HA  GLU P 193     -25.207-122.621 109.013  0.00 97.00      PROA   
ATOM   2990  CB  GLU P 193     -27.283-122.421 108.560  0.00 97.00      PROA   
ATOM   2991  HB1 GLU P 193     -27.179-123.186 107.758  0.00 97.00      PROA   
ATOM   2992  HB2 GLU P 193     -27.144-121.424 108.089  0.00 97.00      PROA   
ATOM   2993  CG  GLU P 193     -28.704-122.539 109.158  0.00 97.00      PROA   
ATOM   2994  HG1 GLU P 193     -28.785-121.923 110.077  0.00 97.00      PROA   
ATOM   2995  HG2 GLU P 193     -28.953-123.591 109.411  0.00 97.00      PROA   
ATOM   2996  CD  GLU P 193     -29.726-122.009 108.167  0.00 97.00      PROA   
ATOM   2997  OE1 GLU P 193     -30.208-120.863 108.373  0.00 97.00      PROA   
ATOM   2998  OE2 GLU P 193     -30.004-122.705 107.158  0.00 97.00      PROA   
ATOM   2999  C   GLU P 193     -26.081-121.506 110.557  0.00 97.00      PROA   
ATOM   3000  O   GLU P 193     -26.806-121.467 111.548  0.00 97.00      PROA   
ATOM   3001  N   THR P 194     -25.208-120.498 110.276  0.00 97.00      PROA   
ATOM   3002  HN  THR P 194     -24.532-120.608 109.552  0.00 97.00      PROA   
ATOM   3003  CA  THR P 194     -25.143-119.246 111.024  0.00 97.00      PROA   
ATOM   3004  HA  THR P 194     -25.684-119.350 111.955  0.00 97.00      PROA   
ATOM   3005  CB  THR P 194     -23.706-118.804 111.348  0.00 97.00      PROA   
ATOM   3006  HB  THR P 194     -23.717-117.818 111.873  0.00 97.00      PROA   
ATOM   3007  OG1 THR P 194     -22.886-118.694 110.184  0.00 97.00      PROA   
ATOM   3008  HG1 THR P 194     -22.387-117.878 110.283  0.00 97.00      PROA   
ATOM   3009  CG2 THR P 194     -23.045-119.826 112.288  0.00 97.00      PROA   
ATOM   3010 HG21 THR P 194     -23.001-120.827 111.810  0.00 97.00      PROA   
ATOM   3011 HG22 THR P 194     -23.613-119.905 113.237  0.00 97.00      PROA   
ATOM   3012 HG23 THR P 194     -22.007-119.506 112.525  0.00 97.00      PROA   
ATOM   3013  C   THR P 194     -25.777-118.084 110.271  0.00 97.00      PROA   
ATOM   3014  O   THR P 194     -26.423-117.235 110.882  0.00 97.00      PROA   
ATOM   3015  N   LYS P 195     -25.531-117.988 108.941  0.00 97.00      PROA   
ATOM   3016  HN  LYS P 195     -25.022-118.728 108.513  0.00 97.00      PROA   
ATOM   3017  CA  LYS P 195     -25.772-116.826 108.086  0.00 97.00      PROA   
ATOM   3018  HA  LYS P 195     -25.421-117.128 107.111  0.00 97.00      PROA   
ATOM   3019  CB  LYS P 195     -27.274-116.443 107.892  0.00 97.00      PROA   
ATOM   3020  HB1 LYS P 195     -27.367-115.341 107.758  0.00 97.00      PROA   
ATOM   3021  HB2 LYS P 195     -27.849-116.699 108.806  0.00 97.00      PROA   
ATOM   3022  CG  LYS P 195     -27.972-117.059 106.659  0.00 97.00      PROA   
ATOM   3023  HG1 LYS P 195     -27.345-116.886 105.757  0.00 97.00      PROA   
ATOM   3024  HG2 LYS P 195     -28.919-116.488 106.513  0.00 97.00      PROA   
ATOM   3025  CD  LYS P 195     -28.354-118.545 106.760  0.00 97.00      PROA   
ATOM   3026  HD1 LYS P 195     -28.910-118.685 107.715  0.00 97.00      PROA   
ATOM   3027  HD2 LYS P 195     -27.442-119.176 106.806  0.00 97.00      PROA   
ATOM   3028  CE  LYS P 195     -29.248-118.977 105.580  0.00 97.00      PROA   
ATOM   3029  HE1 LYS P 195     -28.692-118.932 104.622  0.00 97.00      PROA   
ATOM   3030  HE2 LYS P 195     -30.135-118.308 105.523  0.00 97.00      PROA   
ATOM   3031  NZ  LYS P 195     -29.749-120.350 105.753  0.00 97.00      PROA   
ATOM   3032  HZ1 LYS P 195     -30.061-120.457 106.747  0.00 97.00      PROA   
ATOM   3033  HZ2 LYS P 195     -29.007-121.065 105.632  0.00 97.00      PROA   
ATOM   3034  HZ3 LYS P 195     -30.560-120.581 105.152  0.00 97.00      PROA   
ATOM   3035  C   LYS P 195     -24.930-115.584 108.395  0.00 97.00      PROA   
ATOM   3036  O   LYS P 195     -24.576-114.835 107.486  0.00 97.00      PROA   
ATOM   3037  N   LEU P 196     -24.548-115.359 109.669  0.00 97.00      PROA   
ATOM   3038  HN  LEU P 196     -24.932-115.933 110.389  0.00 97.00      PROA   
ATOM   3039  CA  LEU P 196     -23.754-114.235 110.116  0.00 97.00      PROA   
ATOM   3040  HA  LEU P 196     -23.877-113.419 109.418  0.00 97.00      PROA   
ATOM   3041  CB  LEU P 196     -24.163-113.751 111.537  0.00 97.00      PROA   
ATOM   3042  HB1 LEU P 196     -23.408-113.026 111.906  0.00 97.00      PROA   
ATOM   3043  HB2 LEU P 196     -24.169-114.621 112.230  0.00 97.00      PROA   
ATOM   3044  CG  LEU P 196     -25.521-113.014 111.660  0.00 97.00      PROA   
ATOM   3045  HG  LEU P 196     -25.568-112.655 112.720  0.00 97.00      PROA   
ATOM   3046  CD1 LEU P 196     -25.596-111.760 110.772  0.00 97.00      PROA   
ATOM   3047 HD11 LEU P 196     -25.601-112.052 109.701  0.00 97.00      PROA   
ATOM   3048 HD12 LEU P 196     -24.726-111.097 110.961  0.00 97.00      PROA   
ATOM   3049 HD13 LEU P 196     -26.527-111.193 110.984  0.00 97.00      PROA   
ATOM   3050  CD2 LEU P 196     -26.733-113.932 111.422  0.00 97.00      PROA   
ATOM   3051 HD21 LEU P 196     -26.710-114.800 112.116  0.00 97.00      PROA   
ATOM   3052 HD22 LEU P 196     -26.805-114.268 110.381  0.00 97.00      PROA   
ATOM   3053 HD23 LEU P 196     -27.673-113.379 111.576  0.00 97.00      PROA   
ATOM   3054  C   LEU P 196     -22.275-114.577 110.154  0.00 97.00      PROA   
ATOM   3055  O   LEU P 196     -21.882-115.699 110.469  0.00 97.00      PROA   
ATOM   3056  N   LEU P 197     -21.420-113.567 109.856  0.00 97.00      PROA   
ATOM   3057  HN  LEU P 197     -21.760-112.691 109.523  0.00 97.00      PROA   
ATOM   3058  CA  LEU P 197     -19.998-113.604 110.120  0.00 97.00      PROA   
ATOM   3059  HA  LEU P 197     -19.783-114.436 110.775  0.00 97.00      PROA   
ATOM   3060  CB  LEU P 197     -19.145-113.719 108.831  0.00 97.00      PROA   
ATOM   3061  HB1 LEU P 197     -19.381-112.862 108.163  0.00 97.00      PROA   
ATOM   3062  HB2 LEU P 197     -19.455-114.646 108.300  0.00 97.00      PROA   
ATOM   3063  CG  LEU P 197     -17.610-113.775 109.037  0.00 97.00      PROA   
ATOM   3064  HG  LEU P 197     -17.285-112.838 109.547  0.00 97.00      PROA   
ATOM   3065  CD1 LEU P 197     -17.174-114.967 109.909  0.00 97.00      PROA   
ATOM   3066 HD11 LEU P 197     -17.520-115.917 109.449  0.00 97.00      PROA   
ATOM   3067 HD12 LEU P 197     -17.597-114.886 110.931  0.00 97.00      PROA   
ATOM   3068 HD13 LEU P 197     -16.066-114.994 109.989  0.00 97.00      PROA   
ATOM   3069  CD2 LEU P 197     -16.885-113.823 107.680  0.00 97.00      PROA   
ATOM   3070 HD21 LEU P 197     -17.155-112.937 107.068  0.00 97.00      PROA   
ATOM   3071 HD22 LEU P 197     -17.175-114.740 107.125  0.00 97.00      PROA   
ATOM   3072 HD23 LEU P 197     -15.785-113.830 107.829  0.00 97.00      PROA   
ATOM   3073  C   LEU P 197     -19.660-112.331 110.863  0.00 97.00      PROA   
ATOM   3074  O   LEU P 197     -20.113-111.249 110.497  0.00 97.00      PROA   
ATOM   3075  N   LEU P 198     -18.871-112.450 111.956  0.00 97.00      PROA   
ATOM   3076  HN  LEU P 198     -18.491-113.334 112.211  0.00 97.00      PROA   
ATOM   3077  CA  LEU P 198     -18.473-111.361 112.822  0.00 97.00      PROA   
ATOM   3078  HA  LEU P 198     -18.626-110.415 112.319  0.00 97.00      PROA   
ATOM   3079  CB  LEU P 198     -19.155-111.361 114.226  0.00 97.00      PROA   
ATOM   3080  HB1 LEU P 198     -18.690-110.565 114.849  0.00 97.00      PROA   
ATOM   3081  HB2 LEU P 198     -18.964-112.334 114.729  0.00 97.00      PROA   
ATOM   3082  CG  LEU P 198     -20.687-111.097 114.287  0.00 97.00      PROA   
ATOM   3083  HG  LEU P 198     -20.924-110.951 115.371  0.00 97.00      PROA   
ATOM   3084  CD1 LEU P 198     -21.109-109.806 113.561  0.00 97.00      PROA   
ATOM   3085 HD11 LEU P 198     -20.954-109.908 112.468  0.00 97.00      PROA   
ATOM   3086 HD12 LEU P 198     -20.517-108.941 113.925  0.00 97.00      PROA   
ATOM   3087 HD13 LEU P 198     -22.185-109.603 113.740  0.00 97.00      PROA   
ATOM   3088  CD2 LEU P 198     -21.542-112.293 113.835  0.00 97.00      PROA   
ATOM   3089 HD21 LEU P 198     -21.172-113.232 114.295  0.00 97.00      PROA   
ATOM   3090 HD22 LEU P 198     -21.509-112.397 112.733  0.00 97.00      PROA   
ATOM   3091 HD23 LEU P 198     -22.600-112.142 114.134  0.00 97.00      PROA   
ATOM   3092  C   LEU P 198     -16.987-111.559 113.015  0.00 97.00      PROA   
ATOM   3093  O   LEU P 198     -16.447-112.604 112.653  0.00 97.00      PROA   
ATOM   3094  N   GLN P 199     -16.276-110.547 113.575  0.00 97.00      PROA   
ATOM   3095  HN  GLN P 199     -16.726-109.688 113.809  0.00 97.00      PROA   
ATOM   3096  CA  GLN P 199     -14.843-110.594 113.835  0.00 97.00      PROA   
ATOM   3097  HA  GLN P 199     -14.355-110.682 112.875  0.00 97.00      PROA   
ATOM   3098  CB  GLN P 199     -14.342-109.304 114.543  0.00 97.00      PROA   
ATOM   3099  HB1 GLN P 199     -13.239-109.380 114.671  0.00 97.00      PROA   
ATOM   3100  HB2 GLN P 199     -14.791-109.248 115.561  0.00 97.00      PROA   
ATOM   3101  CG  GLN P 199     -14.650-107.968 113.817  0.00 97.00      PROA   
ATOM   3102  HG1 GLN P 199     -14.015-107.151 114.219  0.00 97.00      PROA   
ATOM   3103  HG2 GLN P 199     -15.710-107.692 114.014  0.00 97.00      PROA   
ATOM   3104  CD  GLN P 199     -14.504-108.036 112.292  0.00 97.00      PROA   
ATOM   3105  OE1 GLN P 199     -15.499-107.974 111.562  0.00 97.00      PROA   
ATOM   3106  NE2 GLN P 199     -13.244-108.146 111.791  0.00 97.00      PROA   
ATOM   3107 HE21 GLN P 199     -13.144-108.159 110.798  0.00 97.00      PROA   
ATOM   3108 HE22 GLN P 199     -12.456-108.181 112.403  0.00 97.00      PROA   
ATOM   3109  C   GLN P 199     -14.430-111.805 114.668  0.00 97.00      PROA   
ATOM   3110  O   GLN P 199     -15.081-112.170 115.645  0.00 97.00      PROA   
ATOM   3111  N   ARG P 200     -13.339-112.487 114.252  0.00 97.00      PROA   
ATOM   3112  HN  ARG P 200     -12.777-112.172 113.492  0.00 97.00      PROA   
ATOM   3113  CA  ARG P 200     -13.049-113.822 114.709  0.00 97.00      PROA   
ATOM   3114  HA  ARG P 200     -13.491-113.995 115.679  0.00 97.00      PROA   
ATOM   3115  CB  ARG P 200     -13.603-114.814 113.653  0.00 97.00      PROA   
ATOM   3116  HB1 ARG P 200     -13.087-114.616 112.685  0.00 97.00      PROA   
ATOM   3117  HB2 ARG P 200     -14.679-114.587 113.481  0.00 97.00      PROA   
ATOM   3118  CG  ARG P 200     -13.452-116.301 113.994  0.00 97.00      PROA   
ATOM   3119  HG1 ARG P 200     -12.646-116.445 114.742  0.00 97.00      PROA   
ATOM   3120  HG2 ARG P 200     -13.107-116.803 113.066  0.00 97.00      PROA   
ATOM   3121  CD  ARG P 200     -14.716-117.001 114.513  0.00 97.00      PROA   
ATOM   3122  HD1 ARG P 200     -15.325-116.321 115.142  0.00 97.00      PROA   
ATOM   3123  HD2 ARG P 200     -14.442-117.889 115.129  0.00 97.00      PROA   
ATOM   3124  NE  ARG P 200     -15.541-117.422 113.330  0.00 97.00      PROA   
ATOM   3125  HE  ARG P 200     -16.175-116.781 112.909  0.00 97.00      PROA   
ATOM   3126  CZ  ARG P 200     -15.422-118.636 112.757  0.00 97.00      PROA   
ATOM   3127  NH1 ARG P 200     -14.551-119.552 113.196  0.00 97.00      PROA   
ATOM   3128 HH11 ARG P 200     -13.699-119.209 113.586  0.00 97.00      PROA   
ATOM   3129 HH12 ARG P 200     -14.476-120.413 112.694  0.00 97.00      PROA   
ATOM   3130  NH2 ARG P 200     -16.118-118.950 111.654  0.00 97.00      PROA   
ATOM   3131 HH21 ARG P 200     -16.624-118.239 111.178  0.00 97.00      PROA   
ATOM   3132 HH22 ARG P 200     -15.806-119.765 111.170  0.00 97.00      PROA   
ATOM   3133  C   ARG P 200     -11.538-113.950 114.768  0.00 97.00      PROA   
ATOM   3134  O   ARG P 200     -10.888-113.433 113.860  0.00 97.00      PROA   
ATOM   3135  N   PRO P 201     -10.902-114.594 115.754  0.00 97.00      PROA   
ATOM   3136  CD  PRO P 201     -11.480-114.889 117.072  0.00 97.00      PROA   
ATOM   3137  HD1 PRO P 201     -12.401-115.505 116.975  0.00 97.00      PROA   
ATOM   3138  HD2 PRO P 201     -11.714-113.933 117.591  0.00 97.00      PROA   
ATOM   3139  CA  PRO P 201      -9.493-114.960 115.663  0.00 97.00      PROA   
ATOM   3140  HA  PRO P 201      -8.912-114.141 115.260  0.00 97.00      PROA   
ATOM   3141  CB  PRO P 201      -9.091-115.253 117.122  0.00 97.00      PROA   
ATOM   3142  HB1 PRO P 201      -8.719-114.308 117.580  0.00 97.00      PROA   
ATOM   3143  HB2 PRO P 201      -8.302-116.024 117.221  0.00 97.00      PROA   
ATOM   3144  CG  PRO P 201     -10.394-115.655 117.835  0.00 97.00      PROA   
ATOM   3145  HG1 PRO P 201     -10.564-116.744 117.716  0.00 97.00      PROA   
ATOM   3146  HG2 PRO P 201     -10.381-115.415 118.916  0.00 97.00      PROA   
ATOM   3147  C   PRO P 201      -9.288-116.151 114.736  0.00 97.00      PROA   
ATOM   3148  O   PRO P 201      -8.698-115.975 113.671  0.00 97.00      PROA   
ATOM   3149  N   GLY P 202      -9.779-117.358 115.094  0.00 97.00      PROA   
ATOM   3150  HN  GLY P 202     -10.147-117.499 116.011  0.00 97.00      PROA   
ATOM   3151  CA  GLY P 202      -9.749-118.526 114.238  0.00 97.00      PROA   
ATOM   3152  HA1 GLY P 202      -9.912-119.352 114.898  0.00 97.00      PROA   
ATOM   3153  HA2 GLY P 202      -8.812-118.585 113.704  0.00 97.00      PROA   
ATOM   3154  C   GLY P 202     -10.886-118.547 113.266  0.00 97.00      PROA   
ATOM   3155  O   GLY P 202     -11.994-118.873 113.657  0.00 97.00      PROA   
ATOM   3156  N   LEU P 203     -10.629-118.223 111.982  0.00 97.00      PROA   
ATOM   3157  HN  LEU P 203      -9.695-117.975 111.739  0.00 97.00      PROA   
ATOM   3158  CA  LEU P 203     -11.603-118.098 110.907  0.00 97.00      PROA   
ATOM   3159  HA  LEU P 203     -12.351-117.406 111.254  0.00 97.00      PROA   
ATOM   3160  CB  LEU P 203     -10.974-117.459 109.634  0.00 97.00      PROA   
ATOM   3161  HB1 LEU P 203     -11.505-117.792 108.716  0.00 97.00      PROA   
ATOM   3162  HB2 LEU P 203      -9.922-117.810 109.552  0.00 97.00      PROA   
ATOM   3163  CG  LEU P 203     -10.989-115.902 109.596  0.00 97.00      PROA   
ATOM   3164  HG  LEU P 203     -10.416-115.604 108.684  0.00 97.00      PROA   
ATOM   3165  CD1 LEU P 203     -12.414-115.339 109.422  0.00 97.00      PROA   
ATOM   3166 HD11 LEU P 203     -13.042-115.580 110.305  0.00 97.00      PROA   
ATOM   3167 HD12 LEU P 203     -12.893-115.767 108.517  0.00 97.00      PROA   
ATOM   3168 HD13 LEU P 203     -12.377-114.234 109.312  0.00 97.00      PROA   
ATOM   3169  CD2 LEU P 203     -10.285-115.243 110.798  0.00 97.00      PROA   
ATOM   3170 HD21 LEU P 203      -9.249-115.626 110.899  0.00 97.00      PROA   
ATOM   3171 HD22 LEU P 203     -10.834-115.455 111.739  0.00 97.00      PROA   
ATOM   3172 HD23 LEU P 203     -10.242-114.141 110.665  0.00 97.00      PROA   
ATOM   3173  C   LEU P 203     -12.401-119.348 110.538  0.00 97.00      PROA   
ATOM   3174  O   LEU P 203     -13.560-119.228 110.145  0.00 97.00      PROA   
ATOM   3175  N   GLN P 204     -11.823-120.568 110.624  0.00 97.00      PROA   
ATOM   3176  HN  GLN P 204     -10.939-120.686 111.077  0.00 97.00      PROA   
ATOM   3177  CA  GLN P 204     -12.392-121.792 110.069  0.00 97.00      PROA   
ATOM   3178  HA  GLN P 204     -12.644-121.587 109.040  0.00 97.00      PROA   
ATOM   3179  CB  GLN P 204     -11.334-122.926 110.143  0.00 97.00      PROA   
ATOM   3180  HB1 GLN P 204     -11.177-123.203 111.209  0.00 97.00      PROA   
ATOM   3181  HB2 GLN P 204     -10.368-122.491 109.794  0.00 97.00      PROA   
ATOM   3182  CG  GLN P 204     -11.587-124.219 109.333  0.00 97.00      PROA   
ATOM   3183  HG1 GLN P 204     -12.338-124.845 109.858  0.00 97.00      PROA   
ATOM   3184  HG2 GLN P 204     -10.646-124.805 109.287  0.00 97.00      PROA   
ATOM   3185  CD  GLN P 204     -12.106-123.951 107.915  0.00 97.00      PROA   
ATOM   3186  OE1 GLN P 204     -13.296-123.722 107.677  0.00 97.00      PROA   
ATOM   3187  NE2 GLN P 204     -11.181-123.991 106.920  0.00 97.00      PROA   
ATOM   3188 HE21 GLN P 204     -11.500-123.838 105.987  0.00 97.00      PROA   
ATOM   3189 HE22 GLN P 204     -10.222-124.160 107.141  0.00 97.00      PROA   
ATOM   3190  C   GLN P 204     -13.652-122.255 110.791  0.00 97.00      PROA   
ATOM   3191  O   GLN P 204     -13.948-121.825 111.896  0.00 97.00      PROA   
ATOM   3192  N   LEU P 205     -14.443-123.167 110.188  0.00 97.00      PROA   
ATOM   3193  HN  LEU P 205     -14.262-123.456 109.250  0.00 97.00      PROA   
ATOM   3194  CA  LEU P 205     -15.393-123.958 110.941  0.00 97.00      PROA   
ATOM   3195  HA  LEU P 205     -15.207-123.840 111.999  0.00 97.00      PROA   
ATOM   3196  CB  LEU P 205     -16.876-123.604 110.673  0.00 97.00      PROA   
ATOM   3197  HB1 LEU P 205     -17.535-124.343 111.181  0.00 97.00      PROA   
ATOM   3198  HB2 LEU P 205     -17.062-123.660 109.578  0.00 97.00      PROA   
ATOM   3199  CG  LEU P 205     -17.302-122.205 111.175  0.00 97.00      PROA   
ATOM   3200  HG  LEU P 205     -16.568-121.468 110.778  0.00 97.00      PROA   
ATOM   3201  CD1 LEU P 205     -18.686-121.816 110.623  0.00 97.00      PROA   
ATOM   3202 HD11 LEU P 205     -19.452-122.539 110.975  0.00 97.00      PROA   
ATOM   3203 HD12 LEU P 205     -18.675-121.822 109.513  0.00 97.00      PROA   
ATOM   3204 HD13 LEU P 205     -18.970-120.801 110.972  0.00 97.00      PROA   
ATOM   3205  CD2 LEU P 205     -17.306-122.125 112.714  0.00 97.00      PROA   
ATOM   3206 HD21 LEU P 205     -16.294-122.310 113.127  0.00 97.00      PROA   
ATOM   3207 HD22 LEU P 205     -18.000-122.887 113.129  0.00 97.00      PROA   
ATOM   3208 HD23 LEU P 205     -17.645-121.122 113.049  0.00 97.00      PROA   
ATOM   3209  C   LEU P 205     -15.156-125.418 110.641  0.00 97.00      PROA   
ATOM   3210  O   LEU P 205     -15.412-125.908 109.543  0.00 97.00      PROA   
ATOM   3211  N   TYR P 206     -14.682-126.164 111.664  0.00 97.00      PROA   
ATOM   3212  HN  TYR P 206     -14.421-125.732 112.524  0.00 97.00      PROA   
ATOM   3213  CA  TYR P 206     -14.655-127.612 111.661  0.00 97.00      PROA   
ATOM   3214  HA  TYR P 206     -14.622-127.974 110.641  0.00 97.00      PROA   
ATOM   3215  CB  TYR P 206     -13.489-128.234 112.478  0.00 97.00      PROA   
ATOM   3216  HB1 TYR P 206     -13.430-129.332 112.325  0.00 97.00      PROA   
ATOM   3217  HB2 TYR P 206     -13.624-128.034 113.564  0.00 97.00      PROA   
ATOM   3218  CG  TYR P 206     -12.181-127.620 112.062  0.00 97.00      PROA   
ATOM   3219  CD1 TYR P 206     -11.420-128.147 111.000  0.00 97.00      PROA   
ATOM   3220  HD1 TYR P 206     -11.773-129.022 110.471  0.00 97.00      PROA   
ATOM   3221  CE1 TYR P 206     -10.214-127.537 110.621  0.00 97.00      PROA   
ATOM   3222  HE1 TYR P 206      -9.638-127.934 109.796  0.00 97.00      PROA   
ATOM   3223  CZ  TYR P 206      -9.771-126.390 111.297  0.00 97.00      PROA   
ATOM   3224  OH  TYR P 206      -8.613-125.703 110.874  0.00 97.00      PROA   
ATOM   3225  HH  TYR P 206      -8.607-124.843 111.316  0.00 97.00      PROA   
ATOM   3226  CD2 TYR P 206     -11.689-126.509 112.767  0.00 97.00      PROA   
ATOM   3227  HD2 TYR P 206     -12.238-126.105 113.606  0.00 97.00      PROA   
ATOM   3228  CE2 TYR P 206     -10.505-125.889 112.376  0.00 97.00      PROA   
ATOM   3229  HE2 TYR P 206     -10.178-125.014 112.912  0.00 97.00      PROA   
ATOM   3230  C   TYR P 206     -15.960-128.030 112.289  0.00 97.00      PROA   
ATOM   3231  O   TYR P 206     -16.529-127.296 113.096  0.00 97.00      PROA   
ATOM   3232  N   PHE P 207     -16.486-129.212 111.913  0.00 97.00      PROA   
ATOM   3233  HN  PHE P 207     -16.009-129.821 111.279  0.00 97.00      PROA   
ATOM   3234  CA  PHE P 207     -17.794-129.636 112.364  0.00 97.00      PROA   
ATOM   3235  HA  PHE P 207     -18.094-129.076 113.238  0.00 97.00      PROA   
ATOM   3236  CB  PHE P 207     -18.887-129.532 111.268  0.00 97.00      PROA   
ATOM   3237  HB1 PHE P 207     -19.840-129.995 111.600  0.00 97.00      PROA   
ATOM   3238  HB2 PHE P 207     -18.540-130.074 110.364  0.00 97.00      PROA   
ATOM   3239  CG  PHE P 207     -19.182-128.105 110.868  0.00 97.00      PROA   
ATOM   3240  CD1 PHE P 207     -18.375-127.434 109.931  0.00 97.00      PROA   
ATOM   3241  HD1 PHE P 207     -17.484-127.913 109.552  0.00 97.00      PROA   
ATOM   3242  CE1 PHE P 207     -18.721-126.160 109.469  0.00 97.00      PROA   
ATOM   3243  HE1 PHE P 207     -18.082-125.655 108.758  0.00 97.00      PROA   
ATOM   3244  CZ  PHE P 207     -19.886-125.538 109.934  0.00 97.00      PROA   
ATOM   3245  HZ  PHE P 207     -20.151-124.552 109.580  0.00 97.00      PROA   
ATOM   3246  CD2 PHE P 207     -20.348-127.466 111.330  0.00 97.00      PROA   
ATOM   3247  HD2 PHE P 207     -20.989-127.972 112.037  0.00 97.00      PROA   
ATOM   3248  CE2 PHE P 207     -20.700-126.192 110.866  0.00 97.00      PROA   
ATOM   3249  HE2 PHE P 207     -21.601-125.715 111.223  0.00 97.00      PROA   
ATOM   3250  C   PHE P 207     -17.712-131.069 112.786  0.00 97.00      PROA   
ATOM   3251  O   PHE P 207     -16.786-131.783 112.430  0.00 97.00      PROA   
ATOM   3252  N   SER P 208     -18.706-131.524 113.570  0.00 97.00      PROA   
ATOM   3253  HN  SER P 208     -19.397-130.905 113.931  0.00 97.00      PROA   
ATOM   3254  CA  SER P 208     -18.862-132.914 113.917  0.00 97.00      PROA   
ATOM   3255  HA  SER P 208     -18.466-133.524 113.116  0.00 97.00      PROA   
ATOM   3256  CB  SER P 208     -18.166-133.317 115.244  0.00 97.00      PROA   
ATOM   3257  HB1 SER P 208     -17.066-133.247 115.096  0.00 97.00      PROA   
ATOM   3258  HB2 SER P 208     -18.411-134.365 115.522  0.00 97.00      PROA   
ATOM   3259  OG  SER P 208     -18.524-132.433 116.301  0.00 97.00      PROA   
ATOM   3260  HG1 SER P 208     -18.384-132.896 117.134  0.00 97.00      PROA   
ATOM   3261  C   SER P 208     -20.340-133.184 113.975  0.00 97.00      PROA   
ATOM   3262  O   SER P 208     -21.145-132.276 114.164  0.00 97.00      PROA   
ATOM   3263  N   PHE P 209     -20.716-134.463 113.763  0.00 97.00      PROA   
ATOM   3264  HN  PHE P 209     -20.033-135.174 113.630  0.00 97.00      PROA   
ATOM   3265  CA  PHE P 209     -22.084-134.912 113.694  0.00 97.00      PROA   
ATOM   3266  HA  PHE P 209     -22.730-134.151 114.113  0.00 97.00      PROA   
ATOM   3267  CB  PHE P 209     -22.503-135.266 112.237  0.00 97.00      PROA   
ATOM   3268  HB1 PHE P 209     -22.955-136.275 112.144  0.00 97.00      PROA   
ATOM   3269  HB2 PHE P 209     -21.614-135.231 111.569  0.00 97.00      PROA   
ATOM   3270  CG  PHE P 209     -23.522-134.279 111.735  0.00 97.00      PROA   
ATOM   3271  CD1 PHE P 209     -24.861-134.405 112.144  0.00 97.00      PROA   
ATOM   3272  HD1 PHE P 209     -25.137-135.184 112.839  0.00 97.00      PROA   
ATOM   3273  CE1 PHE P 209     -25.841-133.538 111.650  0.00 97.00      PROA   
ATOM   3274  HE1 PHE P 209     -26.867-133.654 111.967  0.00 97.00      PROA   
ATOM   3275  CZ  PHE P 209     -25.492-132.535 110.737  0.00 97.00      PROA   
ATOM   3276  HZ  PHE P 209     -26.245-131.865 110.350  0.00 97.00      PROA   
ATOM   3277  CD2 PHE P 209     -23.181-133.266 110.819  0.00 97.00      PROA   
ATOM   3278  HD2 PHE P 209     -22.158-133.161 110.486  0.00 97.00      PROA   
ATOM   3279  CE2 PHE P 209     -24.162-132.399 110.322  0.00 97.00      PROA   
ATOM   3280  HE2 PHE P 209     -23.897-131.627 109.616  0.00 97.00      PROA   
ATOM   3281  C   PHE P 209     -22.199-136.114 114.596  0.00 97.00      PROA   
ATOM   3282  O   PHE P 209     -21.286-136.931 114.689  0.00 97.00      PROA   
ATOM   3283  N   TYR P 210     -23.333-136.217 115.323  0.00 97.00      PROA   
ATOM   3284  HN  TYR P 210     -24.053-135.531 115.248  0.00 97.00      PROA   
ATOM   3285  CA  TYR P 210     -23.540-137.220 116.343  0.00 97.00      PROA   
ATOM   3286  HA  TYR P 210     -22.854-138.046 116.211  0.00 97.00      PROA   
ATOM   3287  CB  TYR P 210     -23.443-136.634 117.784  0.00 97.00      PROA   
ATOM   3288  HB1 TYR P 210     -23.503-137.440 118.546  0.00 97.00      PROA   
ATOM   3289  HB2 TYR P 210     -24.295-135.941 117.949  0.00 97.00      PROA   
ATOM   3290  CG  TYR P 210     -22.187-135.819 118.024  0.00 97.00      PROA   
ATOM   3291  CD1 TYR P 210     -22.126-134.469 117.627  0.00 97.00      PROA   
ATOM   3292  HD1 TYR P 210     -22.961-134.034 117.100  0.00 97.00      PROA   
ATOM   3293  CE1 TYR P 210     -21.019-133.672 117.938  0.00 97.00      PROA   
ATOM   3294  HE1 TYR P 210     -20.999-132.637 117.631  0.00 97.00      PROA   
ATOM   3295  CZ  TYR P 210     -19.958-134.211 118.674  0.00 97.00      PROA   
ATOM   3296  OH  TYR P 210     -18.855-133.413 119.048  0.00 97.00      PROA   
ATOM   3297  HH  TYR P 210     -19.183-132.541 119.302  0.00 97.00      PROA   
ATOM   3298  CD2 TYR P 210     -21.114-136.344 118.766  0.00 97.00      PROA   
ATOM   3299  HD2 TYR P 210     -21.166-137.360 119.127  0.00 97.00      PROA   
ATOM   3300  CE2 TYR P 210     -20.002-135.549 119.080  0.00 97.00      PROA   
ATOM   3301  HE2 TYR P 210     -19.191-135.956 119.667  0.00 97.00      PROA   
ATOM   3302  C   TYR P 210     -24.950-137.729 116.149  0.00 97.00      PROA   
ATOM   3303  O   TYR P 210     -25.772-137.076 115.506  0.00 97.00      PROA   
ATOM   3304  N   MET P 211     -25.263-138.917 116.718  0.00 97.00      PROA   
ATOM   3305  HN  MET P 211     -24.572-139.459 117.192  0.00 97.00      PROA   
ATOM   3306  CA  MET P 211     -26.619-139.420 116.792  0.00 97.00      PROA   
ATOM   3307  HA  MET P 211     -27.314-138.686 116.418  0.00 97.00      PROA   
ATOM   3308  CB  MET P 211     -26.795-140.740 115.995  0.00 97.00      PROA   
ATOM   3309  HB1 MET P 211     -27.780-141.193 116.242  0.00 97.00      PROA   
ATOM   3310  HB2 MET P 211     -25.997-141.454 116.298  0.00 97.00      PROA   
ATOM   3311  CG  MET P 211     -26.737-140.543 114.467  0.00 97.00      PROA   
ATOM   3312  HG1 MET P 211     -25.877-139.887 114.216  0.00 97.00      PROA   
ATOM   3313  HG2 MET P 211     -27.658-139.996 114.172  0.00 97.00      PROA   
ATOM   3314  SD  MET P 211     -26.599-142.082 113.500  0.00 97.00      PROA   
ATOM   3315  CE  MET P 211     -28.199-142.813 113.947  0.00 97.00      PROA   
ATOM   3316  HE1 MET P 211     -29.029-142.109 113.730  0.00 97.00      PROA   
ATOM   3317  HE2 MET P 211     -28.240-143.075 115.025  0.00 97.00      PROA   
ATOM   3318  HE3 MET P 211     -28.380-143.741 113.365  0.00 97.00      PROA   
ATOM   3319  C   MET P 211     -26.937-139.680 118.245  0.00 97.00      PROA   
ATOM   3320  O   MET P 211     -26.511-140.696 118.788  0.00 97.00      PROA   
ATOM   3321  N   GLY P 212     -27.717-138.780 118.907  0.00 97.00      PROA   
ATOM   3322  HN  GLY P 212     -28.148-138.023 118.415  0.00 97.00      PROA   
ATOM   3323  CA  GLY P 212     -28.003-138.809 120.339  0.00 97.00      PROA   
ATOM   3324  HA1 GLY P 212     -28.807-139.511 120.500  0.00 97.00      PROA   
ATOM   3325  HA2 GLY P 212     -28.280-137.805 120.614  0.00 97.00      PROA   
ATOM   3326  C   GLY P 212     -26.829-139.176 121.223  0.00 97.00      PROA   
ATOM   3327  O   GLY P 212     -25.794-138.512 121.235  0.00 97.00      PROA   
ATOM   3328  N   SER P 213     -26.984-140.277 121.989  0.00 97.00      PROA   
ATOM   3329  HN  SER P 213     -27.863-140.748 121.978  0.00 97.00      PROA   
ATOM   3330  CA  SER P 213     -25.965-140.812 122.880  0.00 97.00      PROA   
ATOM   3331  HA  SER P 213     -25.469-139.973 123.351  0.00 97.00      PROA   
ATOM   3332  CB  SER P 213     -26.620-141.664 124.007  0.00 97.00      PROA   
ATOM   3333  HB1 SER P 213     -27.120-142.555 123.570  0.00 97.00      PROA   
ATOM   3334  HB2 SER P 213     -27.396-141.048 124.510  0.00 97.00      PROA   
ATOM   3335  OG  SER P 213     -25.690-142.082 125.006  0.00 97.00      PROA   
ATOM   3336  HG1 SER P 213     -24.983-142.529 124.527  0.00 97.00      PROA   
ATOM   3337  C   SER P 213     -24.884-141.637 122.164  0.00 97.00      PROA   
ATOM   3338  O   SER P 213     -24.314-142.562 122.742  0.00 97.00      PROA   
ATOM   3339  N   LYS P 214     -24.527-141.329 120.895  0.00 97.00      PROA   
ATOM   3340  HN  LYS P 214     -25.024-140.645 120.367  0.00 97.00      PROA   
ATOM   3341  CA  LYS P 214     -23.331-141.909 120.309  0.00 97.00      PROA   
ATOM   3342  HA  LYS P 214     -22.611-142.018 121.109  0.00 97.00      PROA   
ATOM   3343  CB  LYS P 214     -23.515-143.331 119.718  0.00 97.00      PROA   
ATOM   3344  HB1 LYS P 214     -23.686-144.016 120.580  0.00 97.00      PROA   
ATOM   3345  HB2 LYS P 214     -22.575-143.659 119.222  0.00 97.00      PROA   
ATOM   3346  CG  LYS P 214     -24.694-143.483 118.742  0.00 97.00      PROA   
ATOM   3347  HG1 LYS P 214     -24.631-142.678 117.977  0.00 97.00      PROA   
ATOM   3348  HG2 LYS P 214     -25.652-143.346 119.289  0.00 97.00      PROA   
ATOM   3349  CD  LYS P 214     -24.697-144.836 118.005  0.00 97.00      PROA   
ATOM   3350  HD1 LYS P 214     -23.774-144.880 117.382  0.00 97.00      PROA   
ATOM   3351  HD2 LYS P 214     -25.571-144.853 117.315  0.00 97.00      PROA   
ATOM   3352  CE  LYS P 214     -24.745-146.060 118.934  0.00 97.00      PROA   
ATOM   3353  HE1 LYS P 214     -25.689-146.069 119.519  0.00 97.00      PROA   
ATOM   3354  HE2 LYS P 214     -23.885-146.067 119.636  0.00 97.00      PROA   
ATOM   3355  NZ  LYS P 214     -24.679-147.313 118.145  0.00 97.00      PROA   
ATOM   3356  HZ1 LYS P 214     -23.781-147.336 117.620  0.00 97.00      PROA   
ATOM   3357  HZ2 LYS P 214     -25.471-147.340 117.471  0.00 97.00      PROA   
ATOM   3358  HZ3 LYS P 214     -24.729-148.137 118.778  0.00 97.00      PROA   
ATOM   3359  C   LYS P 214     -22.630-141.018 119.302  0.00 97.00      PROA   
ATOM   3360  O   LYS P 214     -23.233-140.389 118.436  0.00 97.00      PROA   
ATOM   3361  N   THR P 215     -21.281-140.981 119.404  0.00 97.00      PROA   
ATOM   3362  HN  THR P 215     -20.818-141.441 120.159  0.00 97.00      PROA   
ATOM   3363  CA  THR P 215     -20.366-140.415 118.434  0.00 97.00      PROA   
ATOM   3364  HA  THR P 215     -20.661-139.390 118.257  0.00 97.00      PROA   
ATOM   3365  CB  THR P 215     -18.924-140.448 118.936  0.00 97.00      PROA   
ATOM   3366  HB  THR P 215     -18.190-140.249 118.120  0.00 97.00      PROA   
ATOM   3367  OG1 THR P 215     -18.626-141.708 119.533  0.00 97.00      PROA   
ATOM   3368  HG1 THR P 215     -18.691-142.357 118.830  0.00 97.00      PROA   
ATOM   3369  CG2 THR P 215     -18.724-139.372 120.016  0.00 97.00      PROA   
ATOM   3370 HG21 THR P 215     -19.458-139.498 120.839  0.00 97.00      PROA   
ATOM   3371 HG22 THR P 215     -18.835-138.358 119.583  0.00 97.00      PROA   
ATOM   3372 HG23 THR P 215     -17.703-139.462 120.447  0.00 97.00      PROA   
ATOM   3373  C   THR P 215     -20.390-141.132 117.097  0.00 97.00      PROA   
ATOM   3374  O   THR P 215     -20.391-142.360 117.036  0.00 97.00      PROA   
ATOM   3375  N   LEU P 216     -20.328-140.361 115.990  0.00 97.00      PROA   
ATOM   3376  HN  LEU P 216     -20.439-139.371 116.045  0.00 97.00      PROA   
ATOM   3377  CA  LEU P 216     -19.955-140.871 114.685  0.00 97.00      PROA   
ATOM   3378  HA  LEU P 216     -20.184-141.925 114.639  0.00 97.00      PROA   
ATOM   3379  CB  LEU P 216     -20.707-140.150 113.542  0.00 97.00      PROA   
ATOM   3380  HB1 LEU P 216     -20.363-140.519 112.552  0.00 97.00      PROA   
ATOM   3381  HB2 LEU P 216     -20.489-139.062 113.594  0.00 97.00      PROA   
ATOM   3382  CG  LEU P 216     -22.244-140.342 113.596  0.00 97.00      PROA   
ATOM   3383  HG  LEU P 216     -22.621-139.924 114.559  0.00 97.00      PROA   
ATOM   3384  CD1 LEU P 216     -22.936-139.567 112.461  0.00 97.00      PROA   
ATOM   3385 HD11 LEU P 216     -22.609-139.959 111.474  0.00 97.00      PROA   
ATOM   3386 HD12 LEU P 216     -22.683-138.489 112.521  0.00 97.00      PROA   
ATOM   3387 HD13 LEU P 216     -24.038-139.681 112.536  0.00 97.00      PROA   
ATOM   3388  CD2 LEU P 216     -22.645-141.827 113.537  0.00 97.00      PROA   
ATOM   3389 HD21 LEU P 216     -22.257-142.383 114.415  0.00 97.00      PROA   
ATOM   3390 HD22 LEU P 216     -22.252-142.294 112.608  0.00 97.00      PROA   
ATOM   3391 HD23 LEU P 216     -23.748-141.920 113.532  0.00 97.00      PROA   
ATOM   3392  C   LEU P 216     -18.448-140.759 114.537  0.00 97.00      PROA   
ATOM   3393  O   LEU P 216     -17.768-140.301 115.452  0.00 97.00      PROA   
ATOM   3394  N   ARG P 217     -17.873-141.221 113.396  0.00 97.00      PROA   
ATOM   3395  HN  ARG P 217     -18.434-141.618 112.674  0.00 97.00      PROA   
ATOM   3396  CA  ARG P 217     -16.437-141.185 113.152  0.00 97.00      PROA   
ATOM   3397  HA  ARG P 217     -15.949-141.543 114.049  0.00 97.00      PROA   
ATOM   3398  CB  ARG P 217     -15.984-142.098 111.982  0.00 97.00      PROA   
ATOM   3399  HB1 ARG P 217     -14.897-141.931 111.794  0.00 97.00      PROA   
ATOM   3400  HB2 ARG P 217     -16.537-141.806 111.063  0.00 97.00      PROA   
ATOM   3401  CG  ARG P 217     -16.152-143.611 112.222  0.00 97.00      PROA   
ATOM   3402  HG1 ARG P 217     -17.221-143.844 112.420  0.00 97.00      PROA   
ATOM   3403  HG2 ARG P 217     -15.570-143.896 113.127  0.00 97.00      PROA   
ATOM   3404  CD  ARG P 217     -15.677-144.429 111.010  0.00 97.00      PROA   
ATOM   3405  HD1 ARG P 217     -14.631-144.176 110.726  0.00 97.00      PROA   
ATOM   3406  HD2 ARG P 217     -16.332-144.222 110.136  0.00 97.00      PROA   
ATOM   3407  NE  ARG P 217     -15.794-145.890 111.321  0.00 97.00      PROA   
ATOM   3408  HE  ARG P 217     -16.611-146.380 111.033  0.00 97.00      PROA   
ATOM   3409  CZ  ARG P 217     -14.833-146.618 111.928  0.00 97.00      PROA   
ATOM   3410  NH1 ARG P 217     -13.695-146.076 112.387  0.00 97.00      PROA   
ATOM   3411 HH11 ARG P 217     -13.579-145.090 112.326  0.00 97.00      PROA   
ATOM   3412 HH12 ARG P 217     -13.021-146.664 112.829  0.00 97.00      PROA   
ATOM   3413  NH2 ARG P 217     -15.019-147.943 112.076  0.00 97.00      PROA   
ATOM   3414 HH21 ARG P 217     -15.858-148.356 111.734  0.00 97.00      PROA   
ATOM   3415 HH22 ARG P 217     -14.300-148.489 112.495  0.00 97.00      PROA   
ATOM   3416  C   ARG P 217     -15.889-139.786 112.898  0.00 97.00      PROA   
ATOM   3417  O   ARG P 217     -15.559-139.417 111.772  0.00 97.00      PROA   
ATOM   3418  N   GLY P 218     -15.763-138.988 113.983  0.00 97.00      PROA   
ATOM   3419  HN  GLY P 218     -16.168-139.309 114.837  0.00 97.00      PROA   
ATOM   3420  CA  GLY P 218     -15.065-137.718 114.049  0.00 97.00      PROA   
ATOM   3421  HA1 GLY P 218     -15.115-137.393 115.078  0.00 97.00      PROA   
ATOM   3422  HA2 GLY P 218     -15.548-137.038 113.363  0.00 97.00      PROA   
ATOM   3423  C   GLY P 218     -13.606-137.787 113.697  0.00 97.00      PROA   
ATOM   3424  O   GLY P 218     -12.998-138.855 113.687  0.00 97.00      PROA   
ATOM   3425  N   ARG P 219     -13.019-136.596 113.448  0.00 97.00      PROA   
ATOM   3426  HN  ARG P 219     -13.556-135.757 113.486  0.00 97.00      PROA   
ATOM   3427  CA  ARG P 219     -11.626-136.405 113.125  0.00 97.00      PROA   
ATOM   3428  HA  ARG P 219     -11.063-136.600 114.026  0.00 97.00      PROA   
ATOM   3429  CB  ARG P 219     -11.074-137.307 111.962  0.00 97.00      PROA   
ATOM   3430  HB1 ARG P 219     -11.051-138.352 112.340  0.00 97.00      PROA   
ATOM   3431  HB2 ARG P 219     -10.017-137.053 111.747  0.00 97.00      PROA   
ATOM   3432  CG  ARG P 219     -11.913-137.334 110.662  0.00 97.00      PROA   
ATOM   3433  HG1 ARG P 219     -12.039-136.306 110.261  0.00 97.00      PROA   
ATOM   3434  HG2 ARG P 219     -12.925-137.720 110.910  0.00 97.00      PROA   
ATOM   3435  CD  ARG P 219     -11.355-138.233 109.546  0.00 97.00      PROA   
ATOM   3436  HD1 ARG P 219     -12.124-138.353 108.747  0.00 97.00      PROA   
ATOM   3437  HD2 ARG P 219     -11.062-139.229 109.942  0.00 97.00      PROA   
ATOM   3438  NE  ARG P 219     -10.157-137.535 108.985  0.00 97.00      PROA   
ATOM   3439  HE  ARG P 219      -9.804-136.722 109.453  0.00 97.00      PROA   
ATOM   3440  CZ  ARG P 219      -9.723-137.661 107.719  0.00 97.00      PROA   
ATOM   3441  NH1 ARG P 219      -9.933-138.788 107.042  0.00 97.00      PROA   
ATOM   3442 HH11 ARG P 219     -10.246-139.543 107.603  0.00 97.00      PROA   
ATOM   3443 HH12 ARG P 219      -9.436-138.914 106.189  0.00 97.00      PROA   
ATOM   3444  NH2 ARG P 219      -9.043-136.650 107.156  0.00 97.00      PROA   
ATOM   3445 HH21 ARG P 219      -8.960-136.602 106.168  0.00 97.00      PROA   
ATOM   3446 HH22 ARG P 219      -8.911-135.815 107.700  0.00 97.00      PROA   
ATOM   3447  C   ARG P 219     -11.519-134.923 112.850  0.00 97.00      PROA   
ATOM   3448  O   ARG P 219     -12.117-134.109 113.551  0.00 97.00      PROA   
ATOM   3449  N   ASP P 220     -10.777-134.537 111.798  0.00 97.00      PROA   
ATOM   3450  HN  ASP P 220     -10.195-135.196 111.322  0.00 97.00      PROA   
ATOM   3451  CA  ASP P 220     -10.770-133.259 111.131  0.00 97.00      PROA   
ATOM   3452  HA  ASP P 220     -10.820-132.468 111.868  0.00 97.00      PROA   
ATOM   3453  CB  ASP P 220      -9.437-133.121 110.321  0.00 97.00      PROA   
ATOM   3454  HB1 ASP P 220      -8.614-132.990 111.058  0.00 97.00      PROA   
ATOM   3455  HB2 ASP P 220      -9.439-132.229 109.668  0.00 97.00      PROA   
ATOM   3456  CG  ASP P 220      -9.054-134.366 109.508  0.00 97.00      PROA   
ATOM   3457  OD1 ASP P 220      -8.817-134.218 108.284  0.00 97.00      PROA   
ATOM   3458  OD2 ASP P 220      -8.908-135.459 110.110  0.00 97.00      PROA   
ATOM   3459  C   ASP P 220     -12.006-133.158 110.226  0.00 97.00      PROA   
ATOM   3460  O   ASP P 220     -11.920-132.982 109.012  0.00 97.00      PROA   
ATOM   3461  N   THR P 221     -13.220-133.299 110.812  0.00 97.00      PROA   
ATOM   3462  HN  THR P 221     -13.289-133.449 111.797  0.00 97.00      PROA   
ATOM   3463  CA  THR P 221     -14.453-133.457 110.056  0.00 97.00      PROA   
ATOM   3464  HA  THR P 221     -14.182-134.062 109.202  0.00 97.00      PROA   
ATOM   3465  CB  THR P 221     -15.524-134.274 110.780  0.00 97.00      PROA   
ATOM   3466  HB  THR P 221     -16.552-134.060 110.406  0.00 97.00      PROA   
ATOM   3467  OG1 THR P 221     -15.475-134.072 112.186  0.00 97.00      PROA   
ATOM   3468  HG1 THR P 221     -15.791-133.173 112.327  0.00 97.00      PROA   
ATOM   3469  CG2 THR P 221     -15.231-135.765 110.550  0.00 97.00      PROA   
ATOM   3470 HG21 THR P 221     -14.241-136.017 110.977  0.00 97.00      PROA   
ATOM   3471 HG22 THR P 221     -15.223-136.009 109.468  0.00 97.00      PROA   
ATOM   3472 HG23 THR P 221     -15.995-136.392 111.057  0.00 97.00      PROA   
ATOM   3473  C   THR P 221     -15.042-132.187 109.451  0.00 97.00      PROA   
ATOM   3474  O   THR P 221     -15.090-131.116 110.052  0.00 97.00      PROA   
ATOM   3475  N   SER P 222     -15.531-132.326 108.197  0.00 97.00      PROA   
ATOM   3476  HN  SER P 222     -15.388-133.183 107.707  0.00 97.00      PROA   
ATOM   3477  CA  SER P 222     -16.213-131.309 107.422  0.00 97.00      PROA   
ATOM   3478  HA  SER P 222     -15.716-130.363 107.595  0.00 97.00      PROA   
ATOM   3479  CB  SER P 222     -16.174-131.653 105.913  0.00 97.00      PROA   
ATOM   3480  HB1 SER P 222     -16.532-130.805 105.291  0.00 97.00      PROA   
ATOM   3481  HB2 SER P 222     -16.824-132.535 105.714  0.00 97.00      PROA   
ATOM   3482  OG  SER P 222     -14.851-132.006 105.516  0.00 97.00      PROA   
ATOM   3483  HG1 SER P 222     -14.249-131.380 105.929  0.00 97.00      PROA   
ATOM   3484  C   SER P 222     -17.668-131.179 107.849  0.00 97.00      PROA   
ATOM   3485  O   SER P 222     -18.157-131.945 108.675  0.00 97.00      PROA   
ATOM   3486  N   SER P 223     -18.394-130.178 107.290  0.00 97.00      PROA   
ATOM   3487  HN  SER P 223     -17.973-129.532 106.655  0.00 97.00      PROA   
ATOM   3488  CA  SER P 223     -19.750-129.791 107.648  0.00 97.00      PROA   
ATOM   3489  HA  SER P 223     -19.735-129.452 108.668  0.00 97.00      PROA   
ATOM   3490  CB  SER P 223     -20.223-128.631 106.744  0.00 97.00      PROA   
ATOM   3491  HB1 SER P 223     -21.183-128.208 107.113  0.00 97.00      PROA   
ATOM   3492  HB2 SER P 223     -20.373-128.990 105.703  0.00 97.00      PROA   
ATOM   3493  OG  SER P 223     -19.245-127.596 106.711  0.00 97.00      PROA   
ATOM   3494  HG1 SER P 223     -19.259-127.173 107.574  0.00 97.00      PROA   
ATOM   3495  C   SER P 223     -20.809-130.871 107.573  0.00 97.00      PROA   
ATOM   3496  O   SER P 223     -21.685-130.929 108.434  0.00 97.00      PROA   
ATOM   3497  N   GLU P 224     -20.756-131.741 106.543  0.00 97.00      PROA   
ATOM   3498  HN  GLU P 224     -19.993-131.720 105.905  0.00 97.00      PROA   
ATOM   3499  CA  GLU P 224     -21.795-132.705 106.257  0.00 97.00      PROA   
ATOM   3500  HA  GLU P 224     -22.525-132.707 107.055  0.00 97.00      PROA   
ATOM   3501  CB  GLU P 224     -22.552-132.410 104.931  0.00 97.00      PROA   
ATOM   3502  HB1 GLU P 224     -23.146-133.315 104.666  0.00 97.00      PROA   
ATOM   3503  HB2 GLU P 224     -21.829-132.246 104.103  0.00 97.00      PROA   
ATOM   3504  CG  GLU P 224     -23.529-131.215 105.009  0.00 97.00      PROA   
ATOM   3505  HG1 GLU P 224     -23.023-130.259 104.762  0.00 97.00      PROA   
ATOM   3506  HG2 GLU P 224     -23.965-131.136 106.028  0.00 97.00      PROA   
ATOM   3507  CD  GLU P 224     -24.687-131.447 104.045  0.00 97.00      PROA   
ATOM   3508  OE1 GLU P 224     -25.430-132.434 104.277  0.00 97.00      PROA   
ATOM   3509  OE2 GLU P 224     -24.831-130.668 103.069  0.00 97.00      PROA   
ATOM   3510  C   GLU P 224     -21.228-134.107 106.191  0.00 97.00      PROA   
ATOM   3511  O   GLU P 224     -20.022-134.323 106.086  0.00 97.00      PROA   
ATOM   3512  N   TYR P 225     -22.145-135.098 106.244  0.00 97.00      PROA   
ATOM   3513  HN  TYR P 225     -23.113-134.871 106.315  0.00 97.00      PROA   
ATOM   3514  CA  TYR P 225     -21.877-136.507 106.070  0.00 97.00      PROA   
ATOM   3515  HA  TYR P 225     -20.873-136.643 105.694  0.00 97.00      PROA   
ATOM   3516  CB  TYR P 225     -22.081-137.315 107.397  0.00 97.00      PROA   
ATOM   3517  HB1 TYR P 225     -21.468-136.845 108.199  0.00 97.00      PROA   
ATOM   3518  HB2 TYR P 225     -21.714-138.354 107.257  0.00 97.00      PROA   
ATOM   3519  CG  TYR P 225     -23.519-137.372 107.882  0.00 97.00      PROA   
ATOM   3520  CD1 TYR P 225     -24.295-138.533 107.696  0.00 97.00      PROA   
ATOM   3521  HD1 TYR P 225     -23.866-139.390 107.198  0.00 97.00      PROA   
ATOM   3522  CE1 TYR P 225     -25.628-138.580 108.124  0.00 97.00      PROA   
ATOM   3523  HE1 TYR P 225     -26.213-139.474 107.966  0.00 97.00      PROA   
ATOM   3524  CZ  TYR P 225     -26.207-137.461 108.734  0.00 97.00      PROA   
ATOM   3525  OH  TYR P 225     -27.563-137.482 109.124  0.00 97.00      PROA   
ATOM   3526  HH  TYR P 225     -27.889-138.379 109.016  0.00 97.00      PROA   
ATOM   3527  CD2 TYR P 225     -24.102-136.273 108.539  0.00 97.00      PROA   
ATOM   3528  HD2 TYR P 225     -23.523-135.377 108.707  0.00 97.00      PROA   
ATOM   3529  CE2 TYR P 225     -25.441-136.311 108.948  0.00 97.00      PROA   
ATOM   3530  HE2 TYR P 225     -25.887-135.448 109.419  0.00 97.00      PROA   
ATOM   3531  C   TYR P 225     -22.869-136.903 104.991  0.00 97.00      PROA   
ATOM   3532  O   TYR P 225     -23.832-136.177 104.752  0.00 97.00      PROA   
ATOM   3533  N   GLN P 226     -22.672-138.051 104.292  0.00 97.00      PROA   
ATOM   3534  HN  GLN P 226     -21.888-138.645 104.452  0.00 97.00      PROA   
ATOM   3535  CA  GLN P 226     -23.639-138.489 103.298  0.00 97.00      PROA   
ATOM   3536  HA  GLN P 226     -24.566-137.985 103.518  0.00 97.00      PROA   
ATOM   3537  CB  GLN P 226     -23.267-138.149 101.823  0.00 97.00      PROA   
ATOM   3538  HB1 GLN P 226     -23.725-138.882 101.122  0.00 97.00      PROA   
ATOM   3539  HB2 GLN P 226     -22.165-138.235 101.701  0.00 97.00      PROA   
ATOM   3540  CG  GLN P 226     -23.732-136.747 101.358  0.00 97.00      PROA   
ATOM   3541  HG1 GLN P 226     -23.547-136.618 100.272  0.00 97.00      PROA   
ATOM   3542  HG2 GLN P 226     -23.163-135.971 101.915  0.00 97.00      PROA   
ATOM   3543  CD  GLN P 226     -25.235-136.565 101.615  0.00 97.00      PROA   
ATOM   3544  OE1 GLN P 226     -26.019-137.515 101.505  0.00 97.00      PROA   
ATOM   3545  NE2 GLN P 226     -25.640-135.326 102.010  0.00 97.00      PROA   
ATOM   3546 HE21 GLN P 226     -26.551-135.253 102.416  0.00 97.00      PROA   
ATOM   3547 HE22 GLN P 226     -24.981-134.590 102.146  0.00 97.00      PROA   
ATOM   3548  C   GLN P 226     -24.050-139.924 103.463  0.00 97.00      PROA   
ATOM   3549  O   GLN P 226     -23.348-140.742 104.054  0.00 97.00      PROA   
ATOM   3550  N   ILE P 227     -25.277-140.225 102.968  0.00 97.00      PROA   
ATOM   3551  HN  ILE P 227     -25.781-139.540 102.445  0.00 97.00      PROA   
ATOM   3552  CA  ILE P 227     -26.006-141.426 103.310  0.00 97.00      PROA   
ATOM   3553  HA  ILE P 227     -25.381-142.050 103.932  0.00 97.00      PROA   
ATOM   3554  CB  ILE P 227     -27.305-141.146 104.071  0.00 97.00      PROA   
ATOM   3555  HB  ILE P 227     -28.140-140.927 103.366  0.00 97.00      PROA   
ATOM   3556  CG2 ILE P 227     -27.646-142.419 104.877  0.00 97.00      PROA   
ATOM   3557 HG21 ILE P 227     -26.855-142.624 105.630  0.00 97.00      PROA   
ATOM   3558 HG22 ILE P 227     -27.740-143.303 104.217  0.00 97.00      PROA   
ATOM   3559 HG23 ILE P 227     -28.602-142.294 105.421  0.00 97.00      PROA   
ATOM   3560  CG1 ILE P 227     -27.186-139.905 104.999  0.00 97.00      PROA   
ATOM   3561 HG11 ILE P 227     -26.951-138.998 104.398  0.00 97.00      PROA   
ATOM   3562 HG12 ILE P 227     -26.347-140.072 105.709  0.00 97.00      PROA   
ATOM   3563  CD  ILE P 227     -28.471-139.601 105.779  0.00 97.00      PROA   
ATOM   3564  HD1 ILE P 227     -28.667-140.380 106.545  0.00 97.00      PROA   
ATOM   3565  HD2 ILE P 227     -29.340-139.560 105.088  0.00 97.00      PROA   
ATOM   3566  HD3 ILE P 227     -28.388-138.620 106.294  0.00 97.00      PROA   
ATOM   3567  C   ILE P 227     -26.297-142.173 102.027  0.00 97.00      PROA   
ATOM   3568  O   ILE P 227     -26.841-141.625 101.074  0.00 97.00      PROA   
ATOM   3569  N   LEU P 228     -25.918-143.467 101.970  0.00 97.00      PROA   
ATOM   3570  HN  LEU P 228     -25.491-143.902 102.760  0.00 97.00      PROA   
ATOM   3571  CA  LEU P 228     -25.889-144.243 100.746  0.00 97.00      PROA   
ATOM   3572  HA  LEU P 228     -25.842-143.580  99.893  0.00 97.00      PROA   
ATOM   3573  CB  LEU P 228     -24.635-145.161 100.726  0.00 97.00      PROA   
ATOM   3574  HB1 LEU P 228     -24.691-145.817  99.830  0.00 97.00      PROA   
ATOM   3575  HB2 LEU P 228     -24.629-145.814 101.625  0.00 97.00      PROA   
ATOM   3576  CG  LEU P 228     -23.266-144.422 100.643  0.00 97.00      PROA   
ATOM   3577  HG  LEU P 228     -23.358-143.626  99.867  0.00 97.00      PROA   
ATOM   3578  CD1 LEU P 228     -22.799-143.758 101.955  0.00 97.00      PROA   
ATOM   3579 HD11 LEU P 228     -22.801-144.498 102.783  0.00 97.00      PROA   
ATOM   3580 HD12 LEU P 228     -23.443-142.902 102.234  0.00 97.00      PROA   
ATOM   3581 HD13 LEU P 228     -21.765-143.369 101.838  0.00 97.00      PROA   
ATOM   3582  CD2 LEU P 228     -22.167-145.393 100.171  0.00 97.00      PROA   
ATOM   3583 HD21 LEU P 228     -22.437-145.845  99.195  0.00 97.00      PROA   
ATOM   3584 HD22 LEU P 228     -22.032-146.205 100.917  0.00 97.00      PROA   
ATOM   3585 HD23 LEU P 228     -21.202-144.855 100.058  0.00 97.00      PROA   
ATOM   3586  C   LEU P 228     -27.155-145.073 100.601  0.00 97.00      PROA   
ATOM   3587  O   LEU P 228     -27.257-145.919  99.715  0.00 97.00      PROA   
ATOM   3588  N   THR P 229     -28.138-144.801 101.487  0.00 97.00      PROA   
ATOM   3589  HN  THR P 229     -27.963-144.039 102.104  0.00 97.00      PROA   
ATOM   3590  CA  THR P 229     -29.399-145.485 101.714  0.00 97.00      PROA   
ATOM   3591  HA  THR P 229     -30.160-145.024 101.103  0.00 97.00      PROA   
ATOM   3592  CB  THR P 229     -29.410-147.017 101.527  0.00 97.00      PROA   
ATOM   3593  HB  THR P 229     -28.458-147.437 101.924  0.00 97.00      PROA   
ATOM   3594  OG1 THR P 229     -29.517-147.337 100.148  0.00 97.00      PROA   
ATOM   3595  HG1 THR P 229     -28.758-146.917  99.733  0.00 97.00      PROA   
ATOM   3596  CG2 THR P 229     -30.586-147.755 102.211  0.00 97.00      PROA   
ATOM   3597 HG21 THR P 229     -31.562-147.402 101.830  0.00 97.00      PROA   
ATOM   3598 HG22 THR P 229     -30.572-147.637 103.310  0.00 97.00      PROA   
ATOM   3599 HG23 THR P 229     -30.514-148.843 101.993  0.00 97.00      PROA   
ATOM   3600  C   THR P 229     -29.666-145.157 103.156  0.00 97.00      PROA   
ATOM   3601  O   THR P 229     -29.109-145.806 104.037  0.00 97.00      PROA   
ATOM   3602  N   ALA P 230     -30.483-144.118 103.468  0.00 97.00      PROA   
ATOM   3603  HN  ALA P 230     -30.861-143.497 102.783  0.00 97.00      PROA   
ATOM   3604  CA  ALA P 230     -30.904-143.881 104.839  0.00 97.00      PROA   
ATOM   3605  HA  ALA P 230     -30.020-143.916 105.456  0.00 97.00      PROA   
ATOM   3606  CB  ALA P 230     -31.571-142.509 105.038  0.00 97.00      PROA   
ATOM   3607  HB1 ALA P 230     -32.498-142.426 104.430  0.00 97.00      PROA   
ATOM   3608  HB2 ALA P 230     -30.869-141.704 104.728  0.00 97.00      PROA   
ATOM   3609  HB3 ALA P 230     -31.821-142.345 106.107  0.00 97.00      PROA   
ATOM   3610  C   ALA P 230     -31.826-144.981 105.316  0.00 97.00      PROA   
ATOM   3611  O   ALA P 230     -32.637-145.474 104.551  0.00 97.00      PROA   
ATOM   3612  N   ARG P 231     -31.699-145.415 106.585  0.00 97.00      PROA   
ATOM   3613  HN  ARG P 231     -31.008-144.996 107.173  0.00 97.00      PROA   
ATOM   3614  CA  ARG P 231     -32.277-146.650 107.067  0.00 97.00      PROA   
ATOM   3615  HA  ARG P 231     -32.895-147.090 106.299  0.00 97.00      PROA   
ATOM   3616  CB  ARG P 231     -31.162-147.671 107.408  0.00 97.00      PROA   
ATOM   3617  HB1 ARG P 231     -31.610-148.533 107.937  0.00 97.00      PROA   
ATOM   3618  HB2 ARG P 231     -30.423-147.211 108.098  0.00 97.00      PROA   
ATOM   3619  CG  ARG P 231     -30.431-148.194 106.155  0.00 97.00      PROA   
ATOM   3620  HG1 ARG P 231     -29.679-147.431 105.862  0.00 97.00      PROA   
ATOM   3621  HG2 ARG P 231     -31.165-148.260 105.325  0.00 97.00      PROA   
ATOM   3622  CD  ARG P 231     -29.700-149.548 106.313  0.00 97.00      PROA   
ATOM   3623  HD1 ARG P 231     -28.938-149.452 107.118  0.00 97.00      PROA   
ATOM   3624  HD2 ARG P 231     -29.199-149.849 105.371  0.00 97.00      PROA   
ATOM   3625  NE  ARG P 231     -30.630-150.644 106.737  0.00 97.00      PROA   
ATOM   3626  HE  ARG P 231     -30.549-150.925 107.695  0.00 97.00      PROA   
ATOM   3627  CZ  ARG P 231     -31.885-150.748 106.270  0.00 97.00      PROA   
ATOM   3628  NH1 ARG P 231     -32.183-150.667 104.976  0.00 97.00      PROA   
ATOM   3629 HH11 ARG P 231     -31.450-150.553 104.320  0.00 97.00      PROA   
ATOM   3630 HH12 ARG P 231     -33.160-150.658 104.746  0.00 97.00      PROA   
ATOM   3631  NH2 ARG P 231     -32.897-150.847 107.146  0.00 97.00      PROA   
ATOM   3632 HH21 ARG P 231     -32.646-150.739 108.110  0.00 97.00      PROA   
ATOM   3633 HH22 ARG P 231     -33.779-150.500 106.828  0.00 97.00      PROA   
ATOM   3634  C   ARG P 231     -33.172-146.492 108.275  0.00 97.00      PROA   
ATOM   3635  O   ARG P 231     -33.145-145.506 108.996  0.00 97.00      PROA   
ATOM   3636  N   ARG P 232     -33.991-147.525 108.547  0.00 97.00      PROA   
ATOM   3637  HN  ARG P 232     -34.128-148.236 107.855  0.00 97.00      PROA   
ATOM   3638  CA  ARG P 232     -34.751-147.705 109.770  0.00 97.00      PROA   
ATOM   3639  HA  ARG P 232     -35.516-146.945 109.791  0.00 97.00      PROA   
ATOM   3640  CB  ARG P 232     -35.399-149.109 109.717  0.00 97.00      PROA   
ATOM   3641  HB1 ARG P 232     -35.479-149.571 110.723  0.00 97.00      PROA   
ATOM   3642  HB2 ARG P 232     -34.716-149.766 109.130  0.00 97.00      PROA   
ATOM   3643  CG  ARG P 232     -36.773-149.093 109.025  0.00 97.00      PROA   
ATOM   3644  HG1 ARG P 232     -36.917-150.043 108.459  0.00 97.00      PROA   
ATOM   3645  HG2 ARG P 232     -36.770-148.279 108.273  0.00 97.00      PROA   
ATOM   3646  CD  ARG P 232     -37.928-148.888 110.012  0.00 97.00      PROA   
ATOM   3647  HD1 ARG P 232     -38.894-148.716 109.495  0.00 97.00      PROA   
ATOM   3648  HD2 ARG P 232     -37.717-148.033 110.692  0.00 97.00      PROA   
ATOM   3649  NE  ARG P 232     -38.034-150.189 110.742  0.00 97.00      PROA   
ATOM   3650  HE  ARG P 232     -37.933-151.012 110.190  0.00 97.00      PROA   
ATOM   3651  CZ  ARG P 232     -37.864-150.351 112.069  0.00 97.00      PROA   
ATOM   3652  NH1 ARG P 232     -37.920-149.334 112.941  0.00 97.00      PROA   
ATOM   3653 HH11 ARG P 232     -38.058-148.412 112.595  0.00 97.00      PROA   
ATOM   3654 HH12 ARG P 232     -37.763-149.513 113.909  0.00 97.00      PROA   
ATOM   3655  NH2 ARG P 232     -37.590-151.588 112.523  0.00 97.00      PROA   
ATOM   3656 HH21 ARG P 232     -37.433-152.313 111.858  0.00 97.00      PROA   
ATOM   3657 HH22 ARG P 232     -37.388-151.711 113.490  0.00 97.00      PROA   
ATOM   3658  C   ARG P 232     -33.975-147.554 111.071  0.00 97.00      PROA   
ATOM   3659  O   ARG P 232     -34.446-146.937 112.019  0.00 97.00      PROA   
ATOM   3660  N   GLU P 233     -32.750-148.097 111.128  0.00 97.00      PROA   
ATOM   3661  HN  GLU P 233     -32.461-148.721 110.401  0.00 97.00      PROA   
ATOM   3662  CA  GLU P 233     -31.801-147.993 112.208  0.00 97.00      PROA   
ATOM   3663  HA  GLU P 233     -32.346-148.111 113.134  0.00 97.00      PROA   
ATOM   3664  CB  GLU P 233     -30.785-149.167 112.118  0.00 97.00      PROA   
ATOM   3665  HB1 GLU P 233     -31.291-150.099 112.459  0.00 97.00      PROA   
ATOM   3666  HB2 GLU P 233     -29.953-148.972 112.830  0.00 97.00      PROA   
ATOM   3667  CG  GLU P 233     -30.182-149.405 110.708  0.00 97.00      PROA   
ATOM   3668  HG1 GLU P 233     -29.151-149.804 110.832  0.00 97.00      PROA   
ATOM   3669  HG2 GLU P 233     -30.109-148.450 110.154  0.00 97.00      PROA   
ATOM   3670  CD  GLU P 233     -30.947-150.427 109.858  0.00 97.00      PROA   
ATOM   3671  OE1 GLU P 233     -32.181-150.283 109.686  0.00 97.00      PROA   
ATOM   3672  OE2 GLU P 233     -30.290-151.364 109.334  0.00 97.00      PROA   
ATOM   3673  C   GLU P 233     -31.128-146.628 112.321  0.00 97.00      PROA   
ATOM   3674  O   GLU P 233     -30.574-146.294 113.368  0.00 97.00      PROA   
ATOM   3675  N   ASP P 234     -31.219-145.777 111.271  0.00 97.00      PROA   
ATOM   3676  HN  ASP P 234     -31.575-146.086 110.393  0.00 97.00      PROA   
ATOM   3677  CA  ASP P 234     -30.796-144.386 111.296  0.00 97.00      PROA   
ATOM   3678  HA  ASP P 234     -29.845-144.328 111.807  0.00 97.00      PROA   
ATOM   3679  CB  ASP P 234     -30.634-143.785 109.865  0.00 97.00      PROA   
ATOM   3680  HB1 ASP P 234     -30.260-142.744 109.926  0.00 97.00      PROA   
ATOM   3681  HB2 ASP P 234     -31.615-143.751 109.351  0.00 97.00      PROA   
ATOM   3682  CG  ASP P 234     -29.659-144.531 108.951  0.00 97.00      PROA   
ATOM   3683  OD1 ASP P 234     -29.000-145.513 109.377  0.00 97.00      PROA   
ATOM   3684  OD2 ASP P 234     -29.557-144.082 107.779  0.00 97.00      PROA   
ATOM   3685  C   ASP P 234     -31.807-143.502 112.034  0.00 97.00      PROA   
ATOM   3686  O   ASP P 234     -31.513-142.355 112.359  0.00 97.00      PROA   
ATOM   3687  N   SER P 235     -33.040-144.001 112.302  0.00 97.00      PROA   
ATOM   3688  HN  SER P 235     -33.241-144.946 112.053  0.00 97.00      PROA   
ATOM   3689  CA  SER P 235     -34.135-143.222 112.878  0.00 97.00      PROA   
ATOM   3690  HA  SER P 235     -34.269-142.372 112.221  0.00 97.00      PROA   
ATOM   3691  CB  SER P 235     -35.494-143.994 112.930  0.00 97.00      PROA   
ATOM   3692  HB1 SER P 235     -35.667-144.466 111.941  0.00 97.00      PROA   
ATOM   3693  HB2 SER P 235     -36.325-143.285 113.124  0.00 97.00      PROA   
ATOM   3694  OG  SER P 235     -35.541-145.029 113.913  0.00 97.00      PROA   
ATOM   3695  HG1 SER P 235     -34.968-144.732 114.629  0.00 97.00      PROA   
ATOM   3696  C   SER P 235     -33.846-142.682 114.275  0.00 97.00      PROA   
ATOM   3697  O   SER P 235     -33.784-143.431 115.248  0.00 97.00      PROA   
ATOM   3698  N   GLY P 236     -33.680-141.351 114.432  0.00 97.00      PROA   
ATOM   3699  HN  GLY P 236     -33.696-140.712 113.667  0.00 97.00      PROA   
ATOM   3700  CA  GLY P 236     -33.419-140.849 115.765  0.00 97.00      PROA   
ATOM   3701  HA1 GLY P 236     -32.539-141.350 116.146  0.00 97.00      PROA   
ATOM   3702  HA2 GLY P 236     -34.305-141.008 116.365  0.00 97.00      PROA   
ATOM   3703  C   GLY P 236     -33.141-139.387 115.778  0.00 97.00      PROA   
ATOM   3704  O   GLY P 236     -33.735-138.613 115.038  0.00 97.00      PROA   
ATOM   3705  N   LEU P 237     -32.218-138.976 116.671  0.00 97.00      PROA   
ATOM   3706  HN  LEU P 237     -31.713-139.631 117.225  0.00 97.00      PROA   
ATOM   3707  CA  LEU P 237     -31.934-137.596 116.959  0.00 97.00      PROA   
ATOM   3708  HA  LEU P 237     -32.605-136.952 116.409  0.00 97.00      PROA   
ATOM   3709  CB  LEU P 237     -32.062-137.296 118.469  0.00 97.00      PROA   
ATOM   3710  HB1 LEU P 237     -31.834-136.225 118.629  0.00 97.00      PROA   
ATOM   3711  HB2 LEU P 237     -31.316-137.895 119.036  0.00 97.00      PROA   
ATOM   3712  CG  LEU P 237     -33.452-137.536 119.103  0.00 97.00      PROA   
ATOM   3713  HG  LEU P 237     -33.735-138.606 118.972  0.00 97.00      PROA   
ATOM   3714  CD1 LEU P 237     -33.382-137.243 120.613  0.00 97.00      PROA   
ATOM   3715 HD11 LEU P 237     -33.071-136.189 120.776  0.00 97.00      PROA   
ATOM   3716 HD12 LEU P 237     -32.631-137.899 121.100  0.00 97.00      PROA   
ATOM   3717 HD13 LEU P 237     -34.369-137.403 121.095  0.00 97.00      PROA   
ATOM   3718  CD2 LEU P 237     -34.532-136.664 118.443  0.00 97.00      PROA   
ATOM   3719 HD21 LEU P 237     -34.635-136.929 117.373  0.00 97.00      PROA   
ATOM   3720 HD22 LEU P 237     -34.253-135.592 118.520  0.00 97.00      PROA   
ATOM   3721 HD23 LEU P 237     -35.515-136.811 118.935  0.00 97.00      PROA   
ATOM   3722  C   LEU P 237     -30.528-137.294 116.496  0.00 97.00      PROA   
ATOM   3723  O   LEU P 237     -29.622-138.107 116.643  0.00 97.00      PROA   
ATOM   3724  N   TYR P 238     -30.347-136.115 115.863  0.00 97.00      PROA   
ATOM   3725  HN  TYR P 238     -31.127-135.504 115.733  0.00 97.00      PROA   
ATOM   3726  CA  TYR P 238     -29.124-135.691 115.216  0.00 97.00      PROA   
ATOM   3727  HA  TYR P 238     -28.320-136.366 115.475  0.00 97.00      PROA   
ATOM   3728  CB  TYR P 238     -29.285-135.603 113.675  0.00 97.00      PROA   
ATOM   3729  HB1 TYR P 238     -28.432-135.070 113.203  0.00 97.00      PROA   
ATOM   3730  HB2 TYR P 238     -30.222-135.060 113.418  0.00 97.00      PROA   
ATOM   3731  CG  TYR P 238     -29.361-136.981 113.081  0.00 97.00      PROA   
ATOM   3732  CD1 TYR P 238     -30.563-137.713 113.087  0.00 97.00      PROA   
ATOM   3733  HD1 TYR P 238     -31.448-137.286 113.537  0.00 97.00      PROA   
ATOM   3734  CE1 TYR P 238     -30.622-138.989 112.514  0.00 97.00      PROA   
ATOM   3735  HE1 TYR P 238     -31.550-139.544 112.525  0.00 97.00      PROA   
ATOM   3736  CZ  TYR P 238     -29.483-139.526 111.903  0.00 97.00      PROA   
ATOM   3737  OH  TYR P 238     -29.511-140.800 111.315  0.00 97.00      PROA   
ATOM   3738  HH  TYR P 238     -30.289-141.262 111.644  0.00 97.00      PROA   
ATOM   3739  CD2 TYR P 238     -28.227-137.538 112.467  0.00 97.00      PROA   
ATOM   3740  HD2 TYR P 238     -27.299-136.984 112.443  0.00 97.00      PROA   
ATOM   3741  CE2 TYR P 238     -28.290-138.803 111.876  0.00 97.00      PROA   
ATOM   3742  HE2 TYR P 238     -27.413-139.230 111.411  0.00 97.00      PROA   
ATOM   3743  C   TYR P 238     -28.730-134.316 115.688  0.00 97.00      PROA   
ATOM   3744  O   TYR P 238     -29.563-133.423 115.779  0.00 97.00      PROA   
ATOM   3745  N   TRP P 239     -27.427-134.091 115.967  0.00 97.00      PROA   
ATOM   3746  HN  TRP P 239     -26.750-134.821 115.940  0.00 97.00      PROA   
ATOM   3747  CA  TRP P 239     -26.954-132.764 116.302  0.00 97.00      PROA   
ATOM   3748  HA  TRP P 239     -27.590-132.035 115.815  0.00 97.00      PROA   
ATOM   3749  CB  TRP P 239     -26.976-132.465 117.830  0.00 97.00      PROA   
ATOM   3750  HB1 TRP P 239     -28.035-132.548 118.149  0.00 97.00      PROA   
ATOM   3751  HB2 TRP P 239     -26.681-131.410 118.014  0.00 97.00      PROA   
ATOM   3752  CG  TRP P 239     -26.175-133.363 118.723  0.00 97.00      PROA   
ATOM   3753  CD1 TRP P 239     -26.567-134.601 119.156  0.00 97.00      PROA   
ATOM   3754  HD1 TRP P 239     -27.476-135.086 118.847  0.00 97.00      PROA   
ATOM   3755  NE1 TRP P 239     -25.658-135.096 120.048  0.00 97.00      PROA   
ATOM   3756  HE1 TRP P 239     -25.752-135.925 120.557  0.00 97.00      PROA   
ATOM   3757  CE2 TRP P 239     -24.643-134.198 120.205  0.00 97.00      PROA   
ATOM   3758  CD2 TRP P 239     -24.931-133.082 119.383  0.00 97.00      PROA   
ATOM   3759  CE3 TRP P 239     -24.057-131.997 119.368  0.00 97.00      PROA   
ATOM   3760  HE3 TRP P 239     -24.255-131.128 118.758  0.00 97.00      PROA   
ATOM   3761  CZ3 TRP P 239     -22.896-132.067 120.140  0.00 97.00      PROA   
ATOM   3762  HZ3 TRP P 239     -22.180-131.261 120.103  0.00 97.00      PROA   
ATOM   3763  CZ2 TRP P 239     -23.498-134.259 120.983  0.00 97.00      PROA   
ATOM   3764  HZ2 TRP P 239     -23.276-135.127 121.585  0.00 97.00      PROA   
ATOM   3765  CH2 TRP P 239     -22.619-133.177 120.934  0.00 97.00      PROA   
ATOM   3766  HH2 TRP P 239     -21.694-133.212 121.494  0.00 97.00      PROA   
ATOM   3767  C   TRP P 239     -25.579-132.555 115.726  0.00 97.00      PROA   
ATOM   3768  O   TRP P 239     -24.863-133.500 115.400  0.00 97.00      PROA   
ATOM   3769  N   CYS P 240     -25.202-131.267 115.571  0.00 97.00      PROA   
ATOM   3770  HN  CYS P 240     -25.843-130.539 115.810  0.00 97.00      PROA   
ATOM   3771  CA  CYS P 240     -23.916-130.846 115.059  0.00 97.00      PROA   
ATOM   3772  HA  CYS P 240     -23.254-131.697 115.073  0.00 97.00      PROA   
ATOM   3773  CB  CYS P 240     -23.990-130.299 113.604  0.00 97.00      PROA   
ATOM   3774  HB1 CYS P 240     -24.229-131.170 112.955  0.00 97.00      PROA   
ATOM   3775  HB2 CYS P 240     -22.997-129.922 113.278  0.00 97.00      PROA   
ATOM   3776  SG  CYS P 240     -25.285-129.036 113.355  0.00 97.00      PROA   
ATOM   3777  C   CYS P 240     -23.301-129.816 115.980  0.00 97.00      PROA   
ATOM   3778  O   CYS P 240     -23.970-129.134 116.749  0.00 97.00      PROA   
ATOM   3779  N   GLU P 241     -21.960-129.703 115.945  0.00 97.00      PROA   
ATOM   3780  HN  GLU P 241     -21.418-130.284 115.345  0.00 97.00      PROA   
ATOM   3781  CA  GLU P 241     -21.215-128.855 116.846  0.00 97.00      PROA   
ATOM   3782  HA  GLU P 241     -21.891-128.268 117.451  0.00 97.00      PROA   
ATOM   3783  CB  GLU P 241     -20.385-129.724 117.816  0.00 97.00      PROA   
ATOM   3784  HB1 GLU P 241     -19.803-130.466 117.229  0.00 97.00      PROA   
ATOM   3785  HB2 GLU P 241     -21.141-130.293 118.405  0.00 97.00      PROA   
ATOM   3786  CG  GLU P 241     -19.424-128.968 118.752  0.00 97.00      PROA   
ATOM   3787  HG1 GLU P 241     -19.919-128.057 119.153  0.00 97.00      PROA   
ATOM   3788  HG2 GLU P 241     -18.502-128.672 118.211  0.00 97.00      PROA   
ATOM   3789  CD  GLU P 241     -19.028-129.817 119.950  0.00 97.00      PROA   
ATOM   3790  OE1 GLU P 241     -19.471-130.989 120.044  0.00 97.00      PROA   
ATOM   3791  OE2 GLU P 241     -18.305-129.271 120.823  0.00 97.00      PROA   
ATOM   3792  C   GLU P 241     -20.376-127.866 116.074  0.00 97.00      PROA   
ATOM   3793  O   GLU P 241     -19.855-128.173 115.003  0.00 97.00      PROA   
ATOM   3794  N   ALA P 242     -20.264-126.623 116.603  0.00 97.00      PROA   
ATOM   3795  HN  ALA P 242     -20.723-126.385 117.454  0.00 97.00      PROA   
ATOM   3796  CA  ALA P 242     -19.529-125.554 115.969  0.00 97.00      PROA   
ATOM   3797  HA  ALA P 242     -18.765-125.973 115.328  0.00 97.00      PROA   
ATOM   3798  CB  ALA P 242     -20.463-124.645 115.147  0.00 97.00      PROA   
ATOM   3799  HB1 ALA P 242     -21.243-124.198 115.800  0.00 97.00      PROA   
ATOM   3800  HB2 ALA P 242     -20.973-125.248 114.364  0.00 97.00      PROA   
ATOM   3801  HB3 ALA P 242     -19.898-123.832 114.646  0.00 97.00      PROA   
ATOM   3802  C   ALA P 242     -18.840-124.735 117.039  0.00 97.00      PROA   
ATOM   3803  O   ALA P 242     -19.376-124.519 118.123  0.00 97.00      PROA   
ATOM   3804  N   ALA P 243     -17.595-124.281 116.759  0.00 97.00      PROA   
ATOM   3805  HN  ALA P 243     -17.157-124.465 115.885  0.00 97.00      PROA   
ATOM   3806  CA  ALA P 243     -16.761-123.654 117.756  0.00 97.00      PROA   
ATOM   3807  HA  ALA P 243     -17.374-123.053 118.414  0.00 97.00      PROA   
ATOM   3808  CB  ALA P 243     -15.994-124.727 118.562  0.00 97.00      PROA   
ATOM   3809  HB1 ALA P 243     -15.360-125.342 117.888  0.00 97.00      PROA   
ATOM   3810  HB2 ALA P 243     -16.716-125.410 119.062  0.00 97.00      PROA   
ATOM   3811  HB3 ALA P 243     -15.349-124.274 119.342  0.00 97.00      PROA   
ATOM   3812  C   ALA P 243     -15.753-122.738 117.095  0.00 97.00      PROA   
ATOM   3813  O   ALA P 243     -15.509-122.798 115.892  0.00 97.00      PROA   
ATOM   3814  N   THR P 244     -15.136-121.845 117.904  0.00 97.00      PROA   
ATOM   3815  HN  THR P 244     -15.438-121.754 118.853  0.00 97.00      PROA   
ATOM   3816  CA  THR P 244     -13.890-121.157 117.607  0.00 97.00      PROA   
ATOM   3817  HA  THR P 244     -13.979-120.668 116.645  0.00 97.00      PROA   
ATOM   3818  CB  THR P 244     -13.546-120.131 118.674  0.00 97.00      PROA   
ATOM   3819  HB  THR P 244     -12.532-119.716 118.508  0.00 97.00      PROA   
ATOM   3820  OG1 THR P 244     -13.587-120.741 119.952  0.00 97.00      PROA   
ATOM   3821  HG1 THR P 244     -13.167-121.598 119.836  0.00 97.00      PROA   
ATOM   3822  CG2 THR P 244     -14.526-118.945 118.675  0.00 97.00      PROA   
ATOM   3823 HG21 THR P 244     -15.573-119.285 118.812  0.00 97.00      PROA   
ATOM   3824 HG22 THR P 244     -14.452-118.380 117.724  0.00 97.00      PROA   
ATOM   3825 HG23 THR P 244     -14.271-118.256 119.511  0.00 97.00      PROA   
ATOM   3826  C   THR P 244     -12.728-122.148 117.544  0.00 97.00      PROA   
ATOM   3827  O   THR P 244     -12.660-123.071 118.353  0.00 97.00      PROA   
ATOM   3828  N   GLU P 245     -11.766-121.931 116.617  0.00 97.00      PROA   
ATOM   3829  HN  GLU P 245     -11.825-121.126 116.031  0.00 97.00      PROA   
ATOM   3830  CA  GLU P 245     -10.599-122.754 116.312  0.00 97.00      PROA   
ATOM   3831  HA  GLU P 245     -10.926-123.719 115.950  0.00 97.00      PROA   
ATOM   3832  CB  GLU P 245      -9.855-121.938 115.214  0.00 97.00      PROA   
ATOM   3833  HB1 GLU P 245      -9.304-121.100 115.693  0.00 97.00      PROA   
ATOM   3834  HB2 GLU P 245     -10.665-121.478 114.597  0.00 97.00      PROA   
ATOM   3835  CG  GLU P 245      -8.884-122.687 114.277  0.00 97.00      PROA   
ATOM   3836  HG1 GLU P 245      -8.997-123.780 114.417  0.00 97.00      PROA   
ATOM   3837  HG2 GLU P 245      -7.839-122.408 114.531  0.00 97.00      PROA   
ATOM   3838  CD  GLU P 245      -9.084-122.374 112.786  0.00 97.00      PROA   
ATOM   3839  OE1 GLU P 245      -9.640-121.305 112.432  0.00 97.00      PROA   
ATOM   3840  OE2 GLU P 245      -8.658-123.229 111.969  0.00 97.00      PROA   
ATOM   3841  C   GLU P 245      -9.715-122.944 117.547  0.00 97.00      PROA   
ATOM   3842  O   GLU P 245      -9.270-124.036 117.894  0.00 97.00      PROA   
ATOM   3843  N   ASP P 246      -9.533-121.831 118.265  0.00 97.00      PROA   
ATOM   3844  HN  ASP P 246      -9.866-120.976 117.868  0.00 97.00      PROA   
ATOM   3845  CA  ASP P 246      -8.845-121.580 119.504  0.00 97.00      PROA   
ATOM   3846  HA  ASP P 246      -7.859-122.023 119.440  0.00 97.00      PROA   
ATOM   3847  CB  ASP P 246      -8.703-120.022 119.618  0.00 97.00      PROA   
ATOM   3848  HB1 ASP P 246      -7.844-119.691 118.991  0.00 97.00      PROA   
ATOM   3849  HB2 ASP P 246      -8.496-119.703 120.657  0.00 97.00      PROA   
ATOM   3850  CG  ASP P 246      -9.945-119.280 119.089  0.00 97.00      PROA   
ATOM   3851  OD1 ASP P 246     -10.141-119.207 117.844  0.00 97.00      PROA   
ATOM   3852  OD2 ASP P 246     -10.754-118.828 119.931  0.00 97.00      PROA   
ATOM   3853  C   ASP P 246      -9.516-122.177 120.754  0.00 97.00      PROA   
ATOM   3854  O   ASP P 246      -8.888-122.276 121.807  0.00 97.00      PROA   
ATOM   3855  N   GLY P 247     -10.798-122.615 120.686  0.00 97.00      PROA   
ATOM   3856  HN  GLY P 247     -11.257-122.619 119.799  0.00 97.00      PROA   
ATOM   3857  CA  GLY P 247     -11.501-123.257 121.802  0.00 97.00      PROA   
ATOM   3858  HA1 GLY P 247     -10.836-123.971 122.270  0.00 97.00      PROA   
ATOM   3859  HA2 GLY P 247     -12.381-123.733 121.393  0.00 97.00      PROA   
ATOM   3860  C   GLY P 247     -11.980-122.315 122.880  0.00 97.00      PROA   
ATOM   3861  O   GLY P 247     -12.350-122.733 123.979  0.00 97.00      PROA   
ATOM   3862  N   ASN P 248     -12.008-121.003 122.585  0.00 97.00      PROA   
ATOM   3863  HN  ASN P 248     -11.635-120.684 121.717  0.00 97.00      PROA   
ATOM   3864  CA  ASN P 248     -12.619-119.993 123.424  0.00 97.00      PROA   
ATOM   3865  HA  ASN P 248     -12.195-120.085 124.414  0.00 97.00      PROA   
ATOM   3866  CB  ASN P 248     -12.324-118.588 122.845  0.00 97.00      PROA   
ATOM   3867  HB1 ASN P 248     -13.003-117.816 123.263  0.00 97.00      PROA   
ATOM   3868  HB2 ASN P 248     -12.437-118.601 121.740  0.00 97.00      PROA   
ATOM   3869  CG  ASN P 248     -10.898-118.210 123.263  0.00 97.00      PROA   
ATOM   3870  OD1 ASN P 248     -10.504-118.437 124.412  0.00 97.00      PROA   
ATOM   3871  ND2 ASN P 248     -10.090-117.667 122.317  0.00 97.00      PROA   
ATOM   3872 HD21 ASN P 248      -9.147-117.463 122.567  0.00 97.00      PROA   
ATOM   3873 HD22 ASN P 248     -10.360-117.751 121.355  0.00 97.00      PROA   
ATOM   3874  C   ASN P 248     -14.111-120.189 123.600  0.00 97.00      PROA   
ATOM   3875  O   ASN P 248     -14.622-120.129 124.717  0.00 97.00      PROA   
ATOM   3876  N   VAL P 249     -14.830-120.471 122.494  0.00 97.00      PROA   
ATOM   3877  HN  VAL P 249     -14.373-120.509 121.607  0.00 97.00      PROA   
ATOM   3878  CA  VAL P 249     -16.268-120.605 122.466  0.00 97.00      PROA   
ATOM   3879  HA  VAL P 249     -16.654-120.677 123.472  0.00 97.00      PROA   
ATOM   3880  CB  VAL P 249     -16.941-119.436 121.751  0.00 97.00      PROA   
ATOM   3881  HB  VAL P 249     -16.646-119.423 120.678  0.00 97.00      PROA   
ATOM   3882  CG1 VAL P 249     -18.478-119.561 121.841  0.00 97.00      PROA   
ATOM   3883 HG11 VAL P 249     -18.801-119.601 122.902  0.00 97.00      PROA   
ATOM   3884 HG12 VAL P 249     -18.850-120.466 121.320  0.00 97.00      PROA   
ATOM   3885 HG13 VAL P 249     -18.953-118.677 121.368  0.00 97.00      PROA   
ATOM   3886  CG2 VAL P 249     -16.463-118.106 122.373  0.00 97.00      PROA   
ATOM   3887 HG21 VAL P 249     -15.363-117.983 122.309  0.00 97.00      PROA   
ATOM   3888 HG22 VAL P 249     -16.770-118.047 123.438  0.00 97.00      PROA   
ATOM   3889 HG23 VAL P 249     -16.918-117.257 121.824  0.00 97.00      PROA   
ATOM   3890  C   VAL P 249     -16.616-121.876 121.725  0.00 97.00      PROA   
ATOM   3891  O   VAL P 249     -16.213-122.072 120.584  0.00 97.00      PROA   
ATOM   3892  N   LEU P 250     -17.421-122.761 122.350  0.00 97.00      PROA   
ATOM   3893  HN  LEU P 250     -17.717-122.615 123.289  0.00 97.00      PROA   
ATOM   3894  CA  LEU P 250     -18.029-123.887 121.677  0.00 97.00      PROA   
ATOM   3895  HA  LEU P 250     -17.882-123.775 120.612  0.00 97.00      PROA   
ATOM   3896  CB  LEU P 250     -17.474-125.301 122.030  0.00 97.00      PROA   
ATOM   3897  HB1 LEU P 250     -16.464-125.356 121.562  0.00 97.00      PROA   
ATOM   3898  HB2 LEU P 250     -18.099-126.066 121.518  0.00 97.00      PROA   
ATOM   3899  CG  LEU P 250     -17.283-125.749 123.511  0.00 97.00      PROA   
ATOM   3900  HG  LEU P 250     -16.798-126.755 123.431  0.00 97.00      PROA   
ATOM   3901  CD1 LEU P 250     -16.313-124.880 124.336  0.00 97.00      PROA   
ATOM   3902 HD11 LEU P 250     -16.789-123.915 124.606  0.00 97.00      PROA   
ATOM   3903 HD12 LEU P 250     -15.387-124.677 123.758  0.00 97.00      PROA   
ATOM   3904 HD13 LEU P 250     -16.044-125.404 125.277  0.00 97.00      PROA   
ATOM   3905  CD2 LEU P 250     -18.597-125.986 124.277  0.00 97.00      PROA   
ATOM   3906 HD21 LEU P 250     -19.302-126.582 123.662  0.00 97.00      PROA   
ATOM   3907 HD22 LEU P 250     -19.074-125.022 124.543  0.00 97.00      PROA   
ATOM   3908 HD23 LEU P 250     -18.394-126.534 125.221  0.00 97.00      PROA   
ATOM   3909  C   LEU P 250     -19.512-123.748 121.881  0.00 97.00      PROA   
ATOM   3910  O   LEU P 250     -19.983-123.435 122.972  0.00 97.00      PROA   
ATOM   3911  N   LYS P 251     -20.293-123.901 120.791  0.00 97.00      PROA   
ATOM   3912  HN  LYS P 251     -19.910-124.125 119.896  0.00 97.00      PROA   
ATOM   3913  CA  LYS P 251     -21.690-123.552 120.819  0.00 97.00      PROA   
ATOM   3914  HA  LYS P 251     -22.055-123.544 121.836  0.00 97.00      PROA   
ATOM   3915  CB  LYS P 251     -21.897-122.148 120.230  0.00 97.00      PROA   
ATOM   3916  HB1 LYS P 251     -21.672-122.113 119.143  0.00 97.00      PROA   
ATOM   3917  HB2 LYS P 251     -21.136-121.505 120.733  0.00 97.00      PROA   
ATOM   3918  CG  LYS P 251     -23.282-121.566 120.541  0.00 97.00      PROA   
ATOM   3919  HG1 LYS P 251     -23.835-122.244 121.231  0.00 97.00      PROA   
ATOM   3920  HG2 LYS P 251     -23.858-121.525 119.597  0.00 97.00      PROA   
ATOM   3921  CD  LYS P 251     -23.201-120.175 121.195  0.00 97.00      PROA   
ATOM   3922  HD1 LYS P 251     -22.675-120.283 122.171  0.00 97.00      PROA   
ATOM   3923  HD2 LYS P 251     -24.232-119.811 121.401  0.00 97.00      PROA   
ATOM   3924  CE  LYS P 251     -22.461-119.145 120.327  0.00 97.00      PROA   
ATOM   3925  HE1 LYS P 251     -22.979-119.057 119.350  0.00 97.00      PROA   
ATOM   3926  HE2 LYS P 251     -21.405-119.440 120.145  0.00 97.00      PROA   
ATOM   3927  NZ  LYS P 251     -22.439-117.809 120.972  0.00 97.00      PROA   
ATOM   3928  HZ1 LYS P 251     -22.084-117.870 121.944  0.00 97.00      PROA   
ATOM   3929  HZ2 LYS P 251     -23.395-117.391 120.983  0.00 97.00      PROA   
ATOM   3930  HZ3 LYS P 251     -21.796-117.170 120.467  0.00 97.00      PROA   
ATOM   3931  C   LYS P 251     -22.455-124.608 120.068  0.00 97.00      PROA   
ATOM   3932  O   LYS P 251     -22.732-124.508 118.874  0.00 97.00      PROA   
ATOM   3933  N   ARG P 252     -22.801-125.686 120.797  0.00 97.00      PROA   
ATOM   3934  HN  ARG P 252     -22.564-125.721 121.767  0.00 97.00      PROA   
ATOM   3935  CA  ARG P 252     -23.523-126.833 120.294  0.00 97.00      PROA   
ATOM   3936  HA  ARG P 252     -22.983-127.178 119.424  0.00 97.00      PROA   
ATOM   3937  CB  ARG P 252     -23.508-127.976 121.340  0.00 97.00      PROA   
ATOM   3938  HB1 ARG P 252     -24.196-128.790 121.024  0.00 97.00      PROA   
ATOM   3939  HB2 ARG P 252     -23.873-127.583 122.315  0.00 97.00      PROA   
ATOM   3940  CG  ARG P 252     -22.108-128.594 121.531  0.00 97.00      PROA   
ATOM   3941  HG1 ARG P 252     -21.370-127.817 121.832  0.00 97.00      PROA   
ATOM   3942  HG2 ARG P 252     -21.784-128.991 120.541  0.00 97.00      PROA   
ATOM   3943  CD  ARG P 252     -22.082-129.725 122.574  0.00 97.00      PROA   
ATOM   3944  HD1 ARG P 252     -22.897-130.449 122.378  0.00 97.00      PROA   
ATOM   3945  HD2 ARG P 252     -22.173-129.309 123.600  0.00 97.00      PROA   
ATOM   3946  NE  ARG P 252     -20.781-130.437 122.397  0.00 97.00      PROA   
ATOM   3947  HE  ARG P 252     -20.380-130.472 121.480  0.00 97.00      PROA   
ATOM   3948  CZ  ARG P 252     -19.912-130.773 123.366  0.00 97.00      PROA   
ATOM   3949  NH1 ARG P 252     -20.291-131.048 124.611  0.00 97.00      PROA   
ATOM   3950 HH11 ARG P 252     -21.267-131.159 124.756  0.00 97.00      PROA   
ATOM   3951 HH12 ARG P 252     -19.611-131.481 125.194  0.00 97.00      PROA   
ATOM   3952  NH2 ARG P 252     -18.617-130.852 123.012  0.00 97.00      PROA   
ATOM   3953 HH21 ARG P 252     -18.410-130.475 122.106  0.00 97.00      PROA   
ATOM   3954 HH22 ARG P 252     -17.906-130.919 123.701  0.00 97.00      PROA   
ATOM   3955  C   ARG P 252     -24.940-126.542 119.818  0.00 97.00      PROA   
ATOM   3956  O   ARG P 252     -25.647-125.719 120.399  0.00 97.00      PROA   
ATOM   3957  N   SER P 253     -25.402-127.229 118.739  0.00 97.00      PROA   
ATOM   3958  HN  SER P 253     -24.815-127.852 118.225  0.00 97.00      PROA   
ATOM   3959  CA  SER P 253     -26.808-127.199 118.362  0.00 97.00      PROA   
ATOM   3960  HA  SER P 253     -27.137-126.176 118.456  0.00 97.00      PROA   
ATOM   3961  CB  SER P 253     -27.106-127.573 116.882  0.00 97.00      PROA   
ATOM   3962  HB1 SER P 253     -26.635-126.822 116.213  0.00 97.00      PROA   
ATOM   3963  HB2 SER P 253     -28.201-127.554 116.696  0.00 97.00      PROA   
ATOM   3964  OG  SER P 253     -26.622-128.861 116.534  0.00 97.00      PROA   
ATOM   3965  HG1 SER P 253     -25.663-128.824 116.641  0.00 97.00      PROA   
ATOM   3966  C   SER P 253     -27.624-128.100 119.288  0.00 97.00      PROA   
ATOM   3967  O   SER P 253     -27.146-129.176 119.647  0.00 97.00      PROA   
ATOM   3968  N   PRO P 254     -28.837-127.742 119.707  0.00 97.00      PROA   
ATOM   3969  CD  PRO P 254     -29.287-126.349 119.798  0.00 97.00      PROA   
ATOM   3970  HD1 PRO P 254     -29.620-126.020 118.790  0.00 97.00      PROA   
ATOM   3971  HD2 PRO P 254     -28.483-125.680 120.176  0.00 97.00      PROA   
ATOM   3972  CA  PRO P 254     -29.854-128.676 120.198  0.00 97.00      PROA   
ATOM   3973  HA  PRO P 254     -29.460-129.123 121.099  0.00 97.00      PROA   
ATOM   3974  CB  PRO P 254     -31.076-127.775 120.462  0.00 97.00      PROA   
ATOM   3975  HB1 PRO P 254     -31.702-128.153 121.295  0.00 97.00      PROA   
ATOM   3976  HB2 PRO P 254     -31.700-127.683 119.546  0.00 97.00      PROA   
ATOM   3977  CG  PRO P 254     -30.466-126.400 120.768  0.00 97.00      PROA   
ATOM   3978  HG1 PRO P 254     -31.179-125.565 120.617  0.00 97.00      PROA   
ATOM   3979  HG2 PRO P 254     -30.085-126.380 121.813  0.00 97.00      PROA   
ATOM   3980  C   PRO P 254     -30.178-129.818 119.235  0.00 97.00      PROA   
ATOM   3981  O   PRO P 254     -30.097-129.612 118.025  0.00 97.00      PROA   
ATOM   3982  N   GLU P 255     -30.548-131.025 119.743  0.00 97.00      PROA   
ATOM   3983  HN  GLU P 255     -30.555-131.195 120.726  0.00 97.00      PROA   
ATOM   3984  CA  GLU P 255     -30.915-132.168 118.922  0.00 97.00      PROA   
ATOM   3985  HA  GLU P 255     -30.071-132.373 118.283  0.00 97.00      PROA   
ATOM   3986  CB  GLU P 255     -31.184-133.458 119.752  0.00 97.00      PROA   
ATOM   3987  HB1 GLU P 255     -31.471-134.242 119.021  0.00 97.00      PROA   
ATOM   3988  HB2 GLU P 255     -32.053-133.302 120.429  0.00 97.00      PROA   
ATOM   3989  CG  GLU P 255     -29.973-133.968 120.578  0.00 97.00      PROA   
ATOM   3990  HG1 GLU P 255     -30.076-133.648 121.637  0.00 97.00      PROA   
ATOM   3991  HG2 GLU P 255     -29.031-133.540 120.176  0.00 97.00      PROA   
ATOM   3992  CD  GLU P 255     -29.820-135.492 120.539  0.00 97.00      PROA   
ATOM   3993  OE1 GLU P 255     -29.958-136.145 121.607  0.00 97.00      PROA   
ATOM   3994  OE2 GLU P 255     -29.535-136.020 119.432  0.00 97.00      PROA   
ATOM   3995  C   GLU P 255     -32.108-131.934 117.996  0.00 97.00      PROA   
ATOM   3996  O   GLU P 255     -33.103-131.309 118.361  0.00 97.00      PROA   
ATOM   3997  N   LEU P 256     -32.012-132.464 116.756  0.00 97.00      PROA   
ATOM   3998  HN  LEU P 256     -31.166-132.918 116.476  0.00 97.00      PROA   
ATOM   3999  CA  LEU P 256     -33.007-132.340 115.714  0.00 97.00      PROA   
ATOM   4000  HA  LEU P 256     -33.866-131.812 116.101  0.00 97.00      PROA   
ATOM   4001  CB  LEU P 256     -32.381-131.569 114.517  0.00 97.00      PROA   
ATOM   4002  HB1 LEU P 256     -31.536-132.151 114.094  0.00 97.00      PROA   
ATOM   4003  HB2 LEU P 256     -31.941-130.643 114.959  0.00 97.00      PROA   
ATOM   4004  CG  LEU P 256     -33.315-131.100 113.371  0.00 97.00      PROA   
ATOM   4005  HG  LEU P 256     -32.753-130.299 112.829  0.00 97.00      PROA   
ATOM   4006  CD1 LEU P 256     -33.595-132.194 112.326  0.00 97.00      PROA   
ATOM   4007 HD11 LEU P 256     -34.226-132.995 112.755  0.00 97.00      PROA   
ATOM   4008 HD12 LEU P 256     -32.645-132.646 111.970  0.00 97.00      PROA   
ATOM   4009 HD13 LEU P 256     -34.132-131.765 111.454  0.00 97.00      PROA   
ATOM   4010  CD2 LEU P 256     -34.617-130.457 113.879  0.00 97.00      PROA   
ATOM   4011 HD21 LEU P 256     -34.389-129.645 114.601  0.00 97.00      PROA   
ATOM   4012 HD22 LEU P 256     -35.258-131.214 114.379  0.00 97.00      PROA   
ATOM   4013 HD23 LEU P 256     -35.186-130.026 113.028  0.00 97.00      PROA   
ATOM   4014  C   LEU P 256     -33.435-133.743 115.331  0.00 97.00      PROA   
ATOM   4015  O   LEU P 256     -32.606-134.621 115.122  0.00 97.00      PROA   
ATOM   4016  N   GLU P 257     -34.761-134.011 115.249  0.00 97.00      PROA   
ATOM   4017  HN  GLU P 257     -35.444-133.300 115.388  0.00 97.00      PROA   
ATOM   4018  CA  GLU P 257     -35.275-135.349 115.019  0.00 97.00      PROA   
ATOM   4019  HA  GLU P 257     -34.594-136.060 115.461  0.00 97.00      PROA   
ATOM   4020  CB  GLU P 257     -36.668-135.557 115.671  0.00 97.00      PROA   
ATOM   4021  HB1 GLU P 257     -37.430-134.911 115.188  0.00 97.00      PROA   
ATOM   4022  HB2 GLU P 257     -36.575-135.200 116.725  0.00 97.00      PROA   
ATOM   4023  CG  GLU P 257     -37.126-137.034 115.747  0.00 97.00      PROA   
ATOM   4024  HG1 GLU P 257     -37.527-137.233 116.764  0.00 97.00      PROA   
ATOM   4025  HG2 GLU P 257     -36.274-137.724 115.575  0.00 97.00      PROA   
ATOM   4026  CD  GLU P 257     -38.231-137.375 114.755  0.00 97.00      PROA   
ATOM   4027  OE1 GLU P 257     -37.952-137.367 113.538  0.00 97.00      PROA   
ATOM   4028  OE2 GLU P 257     -39.360-137.688 115.206  0.00 97.00      PROA   
ATOM   4029  C   GLU P 257     -35.357-135.654 113.540  0.00 97.00      PROA   
ATOM   4030  O   GLU P 257     -35.869-134.866 112.748  0.00 97.00      PROA   
ATOM   4031  N   LEU P 258     -34.845-136.843 113.146  0.00 97.00      PROA   
ATOM   4032  HN  LEU P 258     -34.408-137.439 113.818  0.00 97.00      PROA   
ATOM   4033  CA  LEU P 258     -34.910-137.348 111.795  0.00 97.00      PROA   
ATOM   4034  HA  LEU P 258     -35.737-136.874 111.287  0.00 97.00      PROA   
ATOM   4035  CB  LEU P 258     -33.615-137.110 110.973  0.00 97.00      PROA   
ATOM   4036  HB1 LEU P 258     -33.700-137.586 109.971  0.00 97.00      PROA   
ATOM   4037  HB2 LEU P 258     -32.771-137.593 111.506  0.00 97.00      PROA   
ATOM   4038  CG  LEU P 258     -33.245-135.621 110.759  0.00 97.00      PROA   
ATOM   4039  HG  LEU P 258     -33.286-135.104 111.744  0.00 97.00      PROA   
ATOM   4040  CD1 LEU P 258     -31.803-135.480 110.245  0.00 97.00      PROA   
ATOM   4041 HD11 LEU P 258     -31.705-135.964 109.250  0.00 97.00      PROA   
ATOM   4042 HD12 LEU P 258     -31.091-135.962 110.945  0.00 97.00      PROA   
ATOM   4043 HD13 LEU P 258     -31.537-134.406 110.151  0.00 97.00      PROA   
ATOM   4044  CD2 LEU P 258     -34.216-134.907 109.800  0.00 97.00      PROA   
ATOM   4045 HD21 LEU P 258     -35.254-134.942 110.188  0.00 97.00      PROA   
ATOM   4046 HD22 LEU P 258     -34.190-135.390 108.800  0.00 97.00      PROA   
ATOM   4047 HD23 LEU P 258     -33.921-133.843 109.684  0.00 97.00      PROA   
ATOM   4048  C   LEU P 258     -35.214-138.832 111.842  0.00 97.00      PROA   
ATOM   4049  O   LEU P 258     -34.359-139.681 111.601  0.00 97.00      PROA   
ATOM   4050  N   GLN P 259     -36.477-139.193 112.156  0.00 97.00      PROA   
ATOM   4051  HN  GLN P 259     -37.112-138.514 112.533  0.00 97.00      PROA   
ATOM   4052  CA  GLN P 259     -37.021-140.516 111.928  0.00 97.00      PROA   
ATOM   4053  HA  GLN P 259     -36.357-141.197 112.434  0.00 97.00      PROA   
ATOM   4054  CB  GLN P 259     -38.438-140.717 112.530  0.00 97.00      PROA   
ATOM   4055  HB1 GLN P 259     -38.933-141.596 112.059  0.00 97.00      PROA   
ATOM   4056  HB2 GLN P 259     -39.050-139.819 112.293  0.00 97.00      PROA   
ATOM   4057  CG  GLN P 259     -38.445-140.939 114.056  0.00 97.00      PROA   
ATOM   4058  HG1 GLN P 259     -38.037-140.055 114.585  0.00 97.00      PROA   
ATOM   4059  HG2 GLN P 259     -37.824-141.819 114.327  0.00 97.00      PROA   
ATOM   4060  CD  GLN P 259     -39.881-141.221 114.518  0.00 97.00      PROA   
ATOM   4061  OE1 GLN P 259     -40.356-142.360 114.454  0.00 97.00      PROA   
ATOM   4062  NE2 GLN P 259     -40.593-140.158 114.979  0.00 97.00      PROA   
ATOM   4063 HE21 GLN P 259     -41.528-140.297 115.293  0.00 97.00      PROA   
ATOM   4064 HE22 GLN P 259     -40.167-139.250 115.001  0.00 97.00      PROA   
ATOM   4065  C   GLN P 259     -37.020-140.923 110.465  0.00 97.00      PROA   
ATOM   4066  O   GLN P 259     -37.332-140.131 109.582  0.00 97.00      PROA   
ATOM   4067  N   VAL P 260     -36.648-142.193 110.190  0.00 97.00      PROA   
ATOM   4068  HN  VAL P 260     -36.379-142.812 110.921  0.00 97.00      PROA   
ATOM   4069  CA  VAL P 260     -36.566-142.745 108.857  0.00 97.00      PROA   
ATOM   4070  HA  VAL P 260     -37.067-142.090 108.164  0.00 97.00      PROA   
ATOM   4071  CB  VAL P 260     -35.127-142.951 108.391  0.00 97.00      PROA   
ATOM   4072  HB  VAL P 260     -34.621-143.656 109.083  0.00 97.00      PROA   
ATOM   4073  CG1 VAL P 260     -35.098-143.522 106.957  0.00 97.00      PROA   
ATOM   4074 HG11 VAL P 260     -35.656-142.859 106.262  0.00 97.00      PROA   
ATOM   4075 HG12 VAL P 260     -35.534-144.540 106.915  0.00 97.00      PROA   
ATOM   4076 HG13 VAL P 260     -34.049-143.589 106.604  0.00 97.00      PROA   
ATOM   4077  CG2 VAL P 260     -34.346-141.619 108.455  0.00 97.00      PROA   
ATOM   4078 HG21 VAL P 260     -34.247-141.258 109.498  0.00 97.00      PROA   
ATOM   4079 HG22 VAL P 260     -34.858-140.838 107.858  0.00 97.00      PROA   
ATOM   4080 HG23 VAL P 260     -33.322-141.760 108.047  0.00 97.00      PROA   
ATOM   4081  C   VAL P 260     -37.312-144.065 108.910  0.00 97.00      PROA   
ATOM   4082  O   VAL P 260     -37.087-144.874 109.807  0.00 97.00      PROA   
ATOM   4083  N   LEU P 261     -38.252-144.302 107.964  0.00 97.00      PROA   
ATOM   4084  HN  LEU P 261     -38.408-143.633 107.238  0.00 97.00      PROA   
ATOM   4085  CA  LEU P 261     -39.111-145.469 107.965  0.00 97.00      PROA   
ATOM   4086  HA  LEU P 261     -38.762-146.155 108.721  0.00 97.00      PROA   
ATOM   4087  CB  LEU P 261     -40.591-145.133 108.275  0.00 97.00      PROA   
ATOM   4088  HB1 LEU P 261     -41.223-146.039 108.136  0.00 97.00      PROA   
ATOM   4089  HB2 LEU P 261     -40.943-144.358 107.558  0.00 97.00      PROA   
ATOM   4090  CG  LEU P 261     -40.850-144.623 109.715  0.00 97.00      PROA   
ATOM   4091  HG  LEU P 261     -40.275-143.679 109.861  0.00 97.00      PROA   
ATOM   4092  CD1 LEU P 261     -42.344-144.307 109.905  0.00 97.00      PROA   
ATOM   4093 HD11 LEU P 261     -42.945-145.235 109.793  0.00 97.00      PROA   
ATOM   4094 HD12 LEU P 261     -42.684-143.574 109.145  0.00 97.00      PROA   
ATOM   4095 HD13 LEU P 261     -42.525-143.887 110.916  0.00 97.00      PROA   
ATOM   4096  CD2 LEU P 261     -40.392-145.620 110.796  0.00 97.00      PROA   
ATOM   4097 HD21 LEU P 261     -40.655-145.234 111.803  0.00 97.00      PROA   
ATOM   4098 HD22 LEU P 261     -39.294-145.769 110.762  0.00 97.00      PROA   
ATOM   4099 HD23 LEU P 261     -40.894-146.600 110.650  0.00 97.00      PROA   
ATOM   4100  C   LEU P 261     -39.034-146.243 106.669  0.00 97.00      PROA   
ATOM   4101  O   LEU P 261     -39.123-145.702 105.571  0.00 97.00      PROA   
ATOM   4102  N   GLY P 262     -38.874-147.576 106.807  0.00 97.00      PROA   
ATOM   4103  HN  GLY P 262     -38.855-147.981 107.715  0.00 97.00      PROA   
ATOM   4104  CA  GLY P 262     -38.792-148.527 105.728  0.00 97.00      PROA   
ATOM   4105  HA1 GLY P 262     -37.750-148.729 105.537  0.00 97.00      PROA   
ATOM   4106  HA2 GLY P 262     -39.347-148.175 104.868  0.00 97.00      PROA   
ATOM   4107  C   GLY P 262     -39.406-149.796 106.215  0.00 97.00      PROA   
ATOM   4108  O   GLY P 262     -39.572-150.009 107.414  0.00 97.00      PROA   
ATOM   4109  N   HSD P 263     -39.736-150.695 105.270  0.00 97.00      PROA   
ATOM   4110  HN  HSD P 263     -39.544-150.514 104.309  0.00 97.00      PROA   
ATOM   4111  CA  HSD P 263     -40.289-151.995 105.556  0.00 97.00      PROA   
ATOM   4112  HA  HSD P 263     -40.227-152.210 106.614  0.00 97.00      PROA   
ATOM   4113  CB  HSD P 263     -41.756-152.121 105.083  0.00 97.00      PROA   
ATOM   4114  HB1 HSD P 263     -42.113-153.169 105.184  0.00 97.00      PROA   
ATOM   4115  HB2 HSD P 263     -41.822-151.838 104.010  0.00 97.00      PROA   
ATOM   4116  ND1 HSD P 263     -43.521-151.617 106.870  0.00 97.00      PROA   
ATOM   4117  HD1 HSD P 263     -43.628-152.552 107.210  0.00 97.00      PROA   
ATOM   4118  CG  HSD P 263     -42.666-151.204 105.867  0.00 97.00      PROA   
ATOM   4119  CE1 HSD P 263     -44.219-150.524 107.269  0.00 97.00      PROA   
ATOM   4120  HE1 HSD P 263     -44.973-150.553 108.056  0.00 97.00      PROA   
ATOM   4121  NE2 HSD P 263     -43.884-149.445 106.591  0.00 97.00      PROA   
ATOM   4122  CD2 HSD P 263     -42.914-149.874 105.702  0.00 97.00      PROA   
ATOM   4123  HD2 HSD P 263     -42.473-149.168 105.010  0.00 97.00      PROA   
ATOM   4124  C   HSD P 263     -39.391-152.951 104.824  0.00 97.00      PROA   
ATOM   4125  O   HSD P 263     -38.992-152.675 103.695  0.00 97.00      PROA   
ATOM   4126  N   GLN P 264     -39.001-154.075 105.473  0.00 97.00      PROA   
ATOM   4127  HN  GLN P 264     -39.353-154.292 106.380  0.00 97.00      PROA   
ATOM   4128  CA  GLN P 264     -37.977-154.979 104.981  0.00 97.00      PROA   
ATOM   4129  HA  GLN P 264     -37.078-154.383 104.891  0.00 97.00      PROA   
ATOM   4130  CB  GLN P 264     -37.657-156.090 106.014  0.00 97.00      PROA   
ATOM   4131  HB1 GLN P 264     -37.060-156.902 105.544  0.00 97.00      PROA   
ATOM   4132  HB2 GLN P 264     -38.628-156.526 106.342  0.00 97.00      PROA   
ATOM   4133  CG  GLN P 264     -36.863-155.547 107.229  0.00 97.00      PROA   
ATOM   4134  HG1 GLN P 264     -37.236-154.539 107.510  0.00 97.00      PROA   
ATOM   4135  HG2 GLN P 264     -35.787-155.450 106.971  0.00 97.00      PROA   
ATOM   4136  CD  GLN P 264     -37.016-156.428 108.475  0.00 97.00      PROA   
ATOM   4137  OE1 GLN P 264     -37.529-155.976 109.505  0.00 97.00      PROA   
ATOM   4138  NE2 GLN P 264     -36.556-157.705 108.386  0.00 97.00      PROA   
ATOM   4139 HE21 GLN P 264     -36.654-158.294 109.186  0.00 97.00      PROA   
ATOM   4140 HE22 GLN P 264     -36.131-158.025 107.541  0.00 97.00      PROA   
ATOM   4141  C   GLN P 264     -38.223-155.554 103.595  0.00 97.00      PROA   
ATOM   4142  O   GLN P 264     -39.315-156.007 103.257  0.00 97.00      PROA   
ATOM   4143  N   GLN P 265     -37.173-155.495 102.751  0.00 97.00      PROA   
ATOM   4144  HN  GLN P 265     -36.292-155.159 103.082  0.00 97.00      PROA   
ATOM   4145  CA  GLN P 265     -37.239-155.669 101.322  0.00 97.00      PROA   
ATOM   4146  HA  GLN P 265     -38.277-155.592 101.042  0.00 97.00      PROA   
ATOM   4147  CB  GLN P 265     -36.469-154.543 100.561  0.00 97.00      PROA   
ATOM   4148  HB1 GLN P 265     -37.066-153.608 100.654  0.00 97.00      PROA   
ATOM   4149  HB2 GLN P 265     -36.436-154.792  99.477  0.00 97.00      PROA   
ATOM   4150  CG  GLN P 265     -35.015-154.244 101.026  0.00 97.00      PROA   
ATOM   4151  HG1 GLN P 265     -34.510-153.623 100.254  0.00 97.00      PROA   
ATOM   4152  HG2 GLN P 265     -34.450-155.195 101.111  0.00 97.00      PROA   
ATOM   4153  CD  GLN P 265     -34.922-153.521 102.383  0.00 97.00      PROA   
ATOM   4154  OE1 GLN P 265     -34.776-154.156 103.433  0.00 97.00      PROA   
ATOM   4155  NE2 GLN P 265     -34.998-152.162 102.364  0.00 97.00      PROA   
ATOM   4156 HE21 GLN P 265     -34.970-151.667 103.236  0.00 97.00      PROA   
ATOM   4157 HE22 GLN P 265     -35.082-151.670 101.500  0.00 97.00      PROA   
ATOM   4158  C   GLN P 265     -36.715-157.030 100.891  0.00 97.00      PROA   
ATOM   4159  O   GLN P 265     -35.872-157.605 101.581  0.00 97.00      PROA   
ATOM   4160  N   PRO P 266     -37.158-157.598  99.763  0.00 97.00      PROA   
ATOM   4161  CD  PRO P 266     -38.370-157.176  99.053  0.00 97.00      PROA   
ATOM   4162  HD1 PRO P 266     -38.172-156.196  98.565  0.00 97.00      PROA   
ATOM   4163  HD2 PRO P 266     -39.243-157.100  99.739  0.00 97.00      PROA   
ATOM   4164  CA  PRO P 266     -36.381-158.542  98.959  0.00 97.00      PROA   
ATOM   4165  HA  PRO P 266     -36.388-159.479  99.497  0.00 97.00      PROA   
ATOM   4166  CB  PRO P 266     -37.142-158.620  97.622  0.00 97.00      PROA   
ATOM   4167  HB1 PRO P 266     -37.062-159.617  97.147  0.00 97.00      PROA   
ATOM   4168  HB2 PRO P 266     -36.768-157.848  96.913  0.00 97.00      PROA   
ATOM   4169  CG  PRO P 266     -38.583-158.256  97.994  0.00 97.00      PROA   
ATOM   4170  HG1 PRO P 266     -39.172-157.896  97.128  0.00 97.00      PROA   
ATOM   4171  HG2 PRO P 266     -39.091-159.132  98.454  0.00 97.00      PROA   
ATOM   4172  C   PRO P 266     -34.918-158.163  98.759  0.00 97.00      PROA   
ATOM   4173  O   PRO P 266     -34.626-156.996  98.505  0.00 97.00      PROA   
ATOM   4174  N   THR P 267     -33.984-159.133  98.868  0.00 97.00      PROA   
ATOM   4175  HN  THR P 267     -34.230-160.039  99.208  0.00 97.00      PROA   
ATOM   4176  CA  THR P 267     -32.588-158.970  98.482  0.00 97.00      PROA   
ATOM   4177  HA  THR P 267     -32.248-158.091  99.012  0.00 97.00      PROA   
ATOM   4178  CB  THR P 267     -31.704-160.136  98.915  0.00 97.00      PROA   
ATOM   4179  HB  THR P 267     -31.670-160.934  98.141  0.00 97.00      PROA   
ATOM   4180  OG1 THR P 267     -32.203-160.741 100.099  0.00 97.00      PROA   
ATOM   4181  HG1 THR P 267     -32.246-160.034 100.748  0.00 97.00      PROA   
ATOM   4182  CG2 THR P 267     -30.273-159.642  99.197  0.00 97.00      PROA   
ATOM   4183 HG21 THR P 267     -30.280-158.876 100.002  0.00 97.00      PROA   
ATOM   4184 HG22 THR P 267     -29.823-159.192  98.288  0.00 97.00      PROA   
ATOM   4185 HG23 THR P 267     -29.637-160.491  99.525  0.00 97.00      PROA   
ATOM   4186  C   THR P 267     -32.358-158.682  96.995  0.00 97.00      PROA   
ATOM   4187  O   THR P 267     -31.531-157.811  96.724  0.00 97.00      PROA   
ATOM   4188  N   PRO P 268     -32.997-159.297  95.990  0.00 97.00      PROA   
ATOM   4189  CD  PRO P 268     -33.663-160.606  96.070  0.00 97.00      PROA   
ATOM   4190  HD1 PRO P 268     -34.418-160.638  96.881  0.00 97.00      PROA   
ATOM   4191  HD2 PRO P 268     -32.900-161.401  96.224  0.00 97.00      PROA   
ATOM   4192  CA  PRO P 268     -32.957-158.798  94.619  0.00 97.00      PROA   
ATOM   4193  HA  PRO P 268     -31.958-158.476  94.360  0.00 97.00      PROA   
ATOM   4194  CB  PRO P 268     -33.421-159.998  93.773  0.00 97.00      PROA   
ATOM   4195  HB1 PRO P 268     -32.536-160.625  93.523  0.00 97.00      PROA   
ATOM   4196  HB2 PRO P 268     -33.924-159.705  92.830  0.00 97.00      PROA   
ATOM   4197  CG  PRO P 268     -34.343-160.782  94.711  0.00 97.00      PROA   
ATOM   4198  HG1 PRO P 268     -35.339-160.286  94.736  0.00 97.00      PROA   
ATOM   4199  HG2 PRO P 268     -34.464-161.843  94.419  0.00 97.00      PROA   
ATOM   4200  C   PRO P 268     -33.893-157.615  94.437  0.00 97.00      PROA   
ATOM   4201  O   PRO P 268     -34.924-157.537  95.103  0.00 97.00      PROA   
ATOM   4202  N   VAL P 269     -33.517-156.688  93.529  0.00 97.00      PROA   
ATOM   4203  HN  VAL P 269     -32.697-156.786  92.974  0.00 97.00      PROA   
ATOM   4204  CA  VAL P 269     -34.284-155.547  93.108  0.00 97.00      PROA   
ATOM   4205  HA  VAL P 269     -35.335-155.793  93.161  0.00 97.00      PROA   
ATOM   4206  CB  VAL P 269     -33.991-154.300  93.952  0.00 97.00      PROA   
ATOM   4207  HB  VAL P 269     -34.190-154.563  95.019  0.00 97.00      PROA   
ATOM   4208  CG1 VAL P 269     -32.512-153.876  93.831  0.00 97.00      PROA   
ATOM   4209 HG11 VAL P 269     -32.277-153.613  92.779  0.00 97.00      PROA   
ATOM   4210 HG12 VAL P 269     -31.836-154.693  94.154  0.00 97.00      PROA   
ATOM   4211 HG13 VAL P 269     -32.313-152.983  94.462  0.00 97.00      PROA   
ATOM   4212  CG2 VAL P 269     -34.942-153.152  93.562  0.00 97.00      PROA   
ATOM   4213 HG21 VAL P 269     -35.999-153.473  93.657  0.00 97.00      PROA   
ATOM   4214 HG22 VAL P 269     -34.756-152.848  92.511  0.00 97.00      PROA   
ATOM   4215 HG23 VAL P 269     -34.772-152.267  94.213  0.00 97.00      PROA   
ATOM   4216  C   VAL P 269     -33.916-155.374  91.613  0.00 97.00      PROA   
ATOM   4217  OT1 VAL P 269     -32.836-155.878  91.196  0.00 97.00      PROA   
ATOM   4218  OT2 VAL P 269     -34.723-154.764  90.861  0.00 97.00      PROA   
END
