# Supplementary material for: The solution structure of the unbound IgG Fc receptor CD64 resembles its crystal structure: Implications for function
Source: PLoS One. 2023 Sep 21;18(9):e0288351. doi: 10.1371/journal.pone.0288351 (PMC10513344; doi:10.1371/journal.pone.0288351)
Supplement: S1 File — (ZIP) [file pone.0288351.s003.zip › CD64V03 E11/Top100/EM_done_ready_for_EM_top100_0p11_E11.dcd_208799.pdb.pdb]

REMARK  FINAL COORDINATES WRITTEN BY NAMD AT TIMESTEP 2000
ATOM      1  N   LYS P   1       9.992 -68.422  98.227  0.00 97.00      PROA   
ATOM      2  HT1 LYS P   1       9.401 -67.582  98.407  0.00 97.00      PROA   
ATOM      3  HT2 LYS P   1      10.523 -68.226  97.350  0.00 97.00      PROA   
ATOM      4  HT3 LYS P   1      10.650 -68.544  99.020  0.00 97.00      PROA   
ATOM      5  CA  LYS P   1       9.114 -69.605  98.061  0.00 97.00      PROA   
ATOM      6  HA  LYS P   1       8.272 -69.295  97.462  0.00 97.00      PROA   
ATOM      7  CB  LYS P   1       9.848 -70.762  97.319  0.00 97.00      PROA   
ATOM      8  HB1 LYS P   1       9.250 -71.692  97.438  0.00 97.00      PROA   
ATOM      9  HB2 LYS P   1      10.840 -70.957  97.780  0.00 97.00      PROA   
ATOM     10  CG  LYS P   1      10.021 -70.523  95.803  0.00 97.00      PROA   
ATOM     11  HG1 LYS P   1      10.823 -69.767  95.655  0.00 97.00      PROA   
ATOM     12  HG2 LYS P   1       9.085 -70.099  95.376  0.00 97.00      PROA   
ATOM     13  CD  LYS P   1      10.403 -71.783  94.997  0.00 97.00      PROA   
ATOM     14  HD1 LYS P   1      11.298 -72.250  95.466  0.00 97.00      PROA   
ATOM     15  HD2 LYS P   1      10.692 -71.452  93.974  0.00 97.00      PROA   
ATOM     16  CE  LYS P   1       9.273 -72.824  94.891  0.00 97.00      PROA   
ATOM     17  HE1 LYS P   1       8.354 -72.348  94.486  0.00 97.00      PROA   
ATOM     18  HE2 LYS P   1       9.045 -73.263  95.885  0.00 97.00      PROA   
ATOM     19  NZ  LYS P   1       9.641 -73.940  93.982  0.00 97.00      PROA   
ATOM     20  HZ1 LYS P   1      10.505 -74.405  94.326  0.00 97.00      PROA   
ATOM     21  HZ2 LYS P   1       9.806 -73.574  93.023  0.00 97.00      PROA   
ATOM     22  HZ3 LYS P   1       8.867 -74.634  93.954  0.00 97.00      PROA   
ATOM     23  C   LYS P   1       8.567 -70.053  99.389  0.00 97.00      PROA   
ATOM     24  O   LYS P   1       9.022 -69.614 100.443  0.00 97.00      PROA   
ATOM     25  N   ALA P   2       7.559 -70.949  99.360  0.00 97.00      PROA   
ATOM     26  HN  ALA P   2       7.135 -71.274  98.518  0.00 97.00      PROA   
ATOM     27  CA  ALA P   2       7.008 -71.589 100.516  0.00 97.00      PROA   
ATOM     28  HA  ALA P   2       7.801 -71.884 101.191  0.00 97.00      PROA   
ATOM     29  CB  ALA P   2       5.954 -70.711 101.222  0.00 97.00      PROA   
ATOM     30  HB1 ALA P   2       5.159 -70.409 100.508  0.00 97.00      PROA   
ATOM     31  HB2 ALA P   2       6.431 -69.787 101.612  0.00 97.00      PROA   
ATOM     32  HB3 ALA P   2       5.486 -71.246 102.074  0.00 97.00      PROA   
ATOM     33  C   ALA P   2       6.379 -72.825  99.924  0.00 97.00      PROA   
ATOM     34  O   ALA P   2       6.385 -72.985  98.702  0.00 97.00      PROA   
ATOM     35  N   VAL P   3       5.846 -73.730 100.780  0.00 97.00      PROA   
ATOM     36  HN  VAL P   3       5.945 -73.623 101.765  0.00 97.00      PROA   
ATOM     37  CA  VAL P   3       4.941 -74.798 100.406  0.00 97.00      PROA   
ATOM     38  HA  VAL P   3       4.339 -74.464  99.573  0.00 97.00      PROA   
ATOM     39  CB  VAL P   3       5.568 -76.162 100.074  0.00 97.00      PROA   
ATOM     40  HB  VAL P   3       4.744 -76.892  99.889  0.00 97.00      PROA   
ATOM     41  CG1 VAL P   3       6.383 -76.080  98.767  0.00 97.00      PROA   
ATOM     42 HG11 VAL P   3       7.287 -75.452  98.916  0.00 97.00      PROA   
ATOM     43 HG12 VAL P   3       5.768 -75.643  97.954  0.00 97.00      PROA   
ATOM     44 HG13 VAL P   3       6.712 -77.096  98.460  0.00 97.00      PROA   
ATOM     45  CG2 VAL P   3       6.442 -76.695 101.229  0.00 97.00      PROA   
ATOM     46 HG21 VAL P   3       5.835 -76.888 102.135  0.00 97.00      PROA   
ATOM     47 HG22 VAL P   3       7.243 -75.972 101.484  0.00 97.00      PROA   
ATOM     48 HG23 VAL P   3       6.925 -77.651 100.929  0.00 97.00      PROA   
ATOM     49  C   VAL P   3       4.032 -74.926 101.610  0.00 97.00      PROA   
ATOM     50  O   VAL P   3       4.455 -74.656 102.734  0.00 97.00      PROA   
ATOM     51  N   ILE P   4       2.743 -75.303 101.408  0.00 97.00      PROA   
ATOM     52  HN  ILE P   4       2.382 -75.437 100.486  0.00 97.00      PROA   
ATOM     53  CA  ILE P   4       1.772 -75.346 102.493  0.00 97.00      PROA   
ATOM     54  HA  ILE P   4       2.181 -74.826 103.346  0.00 97.00      PROA   
ATOM     55  CB  ILE P   4       0.475 -74.607 102.155  0.00 97.00      PROA   
ATOM     56  HB  ILE P   4       0.010 -75.078 101.259  0.00 97.00      PROA   
ATOM     57  CG2 ILE P   4      -0.500 -74.690 103.355  0.00 97.00      PROA   
ATOM     58 HG21 ILE P   4       0.020 -74.383 104.288  0.00 97.00      PROA   
ATOM     59 HG22 ILE P   4      -0.898 -75.718 103.481  0.00 97.00      PROA   
ATOM     60 HG23 ILE P   4      -1.364 -74.012 103.215  0.00 97.00      PROA   
ATOM     61  CG1 ILE P   4       0.770 -73.126 101.809  0.00 97.00      PROA   
ATOM     62 HG11 ILE P   4       1.638 -73.041 101.122  0.00 97.00      PROA   
ATOM     63 HG12 ILE P   4       1.039 -72.616 102.755  0.00 97.00      PROA   
ATOM     64  CD  ILE P   4      -0.397 -72.389 101.146  0.00 97.00      PROA   
ATOM     65  HD1 ILE P   4      -1.346 -72.524 101.703  0.00 97.00      PROA   
ATOM     66  HD2 ILE P   4      -0.540 -72.761 100.109  0.00 97.00      PROA   
ATOM     67  HD3 ILE P   4      -0.176 -71.303 101.101  0.00 97.00      PROA   
ATOM     68  C   ILE P   4       1.485 -76.776 102.937  0.00 97.00      PROA   
ATOM     69  O   ILE P   4       1.240 -77.670 102.130  0.00 97.00      PROA   
ATOM     70  N   LYS P   5       1.495 -77.017 104.271  0.00 97.00      PROA   
ATOM     71  HN  LYS P   5       1.801 -76.301 104.898  0.00 97.00      PROA   
ATOM     72  CA  LYS P   5       1.116 -78.286 104.863  0.00 97.00      PROA   
ATOM     73  HA  LYS P   5       0.904 -79.010 104.090  0.00 97.00      PROA   
ATOM     74  CB  LYS P   5       2.221 -78.847 105.794  0.00 97.00      PROA   
ATOM     75  HB1 LYS P   5       1.905 -79.833 106.201  0.00 97.00      PROA   
ATOM     76  HB2 LYS P   5       2.369 -78.155 106.654  0.00 97.00      PROA   
ATOM     77  CG  LYS P   5       3.594 -79.016 105.121  0.00 97.00      PROA   
ATOM     78  HG1 LYS P   5       4.304 -79.357 105.908  0.00 97.00      PROA   
ATOM     79  HG2 LYS P   5       3.951 -78.025 104.763  0.00 97.00      PROA   
ATOM     80  CD  LYS P   5       3.610 -80.017 103.949  0.00 97.00      PROA   
ATOM     81  HD1 LYS P   5       2.821 -79.733 103.219  0.00 97.00      PROA   
ATOM     82  HD2 LYS P   5       3.366 -81.032 104.331  0.00 97.00      PROA   
ATOM     83  CE  LYS P   5       4.940 -80.049 103.183  0.00 97.00      PROA   
ATOM     84  HE1 LYS P   5       5.133 -79.045 102.741  0.00 97.00      PROA   
ATOM     85  HE2 LYS P   5       4.933 -80.805 102.373  0.00 97.00      PROA   
ATOM     86  NZ  LYS P   5       6.062 -80.354 104.085  0.00 97.00      PROA   
ATOM     87  HZ1 LYS P   5       6.155 -81.340 104.380  0.00 97.00      PROA   
ATOM     88  HZ2 LYS P   5       5.975 -79.738 104.925  0.00 97.00      PROA   
ATOM     89  HZ3 LYS P   5       6.946 -80.002 103.658  0.00 97.00      PROA   
ATOM     90  C   LYS P   5      -0.136 -78.125 105.701  0.00 97.00      PROA   
ATOM     91  O   LYS P   5      -0.131 -77.465 106.733  0.00 97.00      PROA   
ATOM     92  N   LEU P   6      -1.253 -78.776 105.304  0.00 97.00      PROA   
ATOM     93  HN  LEU P   6      -1.291 -79.264 104.436  0.00 97.00      PROA   
ATOM     94  CA  LEU P   6      -2.443 -78.878 106.126  0.00 97.00      PROA   
ATOM     95  HA  LEU P   6      -2.620 -77.921 106.599  0.00 97.00      PROA   
ATOM     96  CB  LEU P   6      -3.702 -79.239 105.296  0.00 97.00      PROA   
ATOM     97  HB1 LEU P   6      -4.587 -79.136 105.962  0.00 97.00      PROA   
ATOM     98  HB2 LEU P   6      -3.660 -80.297 104.958  0.00 97.00      PROA   
ATOM     99  CG  LEU P   6      -3.948 -78.362 104.040  0.00 97.00      PROA   
ATOM    100  HG  LEU P   6      -3.510 -77.353 104.223  0.00 97.00      PROA   
ATOM    101  CD1 LEU P   6      -3.313 -78.946 102.761  0.00 97.00      PROA   
ATOM    102 HD11 LEU P   6      -3.706 -79.969 102.579  0.00 97.00      PROA   
ATOM    103 HD12 LEU P   6      -2.209 -78.998 102.838  0.00 97.00      PROA   
ATOM    104 HD13 LEU P   6      -3.569 -78.315 101.884  0.00 97.00      PROA   
ATOM    105  CD2 LEU P   6      -5.456 -78.172 103.804  0.00 97.00      PROA   
ATOM    106 HD21 LEU P   6      -5.934 -77.683 104.678  0.00 97.00      PROA   
ATOM    107 HD22 LEU P   6      -5.941 -79.156 103.639  0.00 97.00      PROA   
ATOM    108 HD23 LEU P   6      -5.626 -77.541 102.906  0.00 97.00      PROA   
ATOM    109  C   LEU P   6      -2.213 -79.927 107.211  0.00 97.00      PROA   
ATOM    110  O   LEU P   6      -1.846 -81.061 106.913  0.00 97.00      PROA   
ATOM    111  N   GLN P   7      -2.368 -79.565 108.508  0.00 97.00      PROA   
ATOM    112  HN  GLN P   7      -2.616 -78.627 108.752  0.00 97.00      PROA   
ATOM    113  CA  GLN P   7      -2.135 -80.470 109.627  0.00 97.00      PROA   
ATOM    114  HA  GLN P   7      -1.153 -80.891 109.456  0.00 97.00      PROA   
ATOM    115  CB  GLN P   7      -2.004 -79.683 110.959  0.00 97.00      PROA   
ATOM    116  HB1 GLN P   7      -2.842 -78.954 111.004  0.00 97.00      PROA   
ATOM    117  HB2 GLN P   7      -1.064 -79.090 110.880  0.00 97.00      PROA   
ATOM    118  CG  GLN P   7      -1.998 -80.516 112.259  0.00 97.00      PROA   
ATOM    119  HG1 GLN P   7      -1.210 -81.296 112.196  0.00 97.00      PROA   
ATOM    120  HG2 GLN P   7      -2.980 -81.011 112.413  0.00 97.00      PROA   
ATOM    121  CD  GLN P   7      -1.657 -79.611 113.450  0.00 97.00      PROA   
ATOM    122  OE1 GLN P   7      -0.677 -78.861 113.406  0.00 97.00      PROA   
ATOM    123  NE2 GLN P   7      -2.466 -79.663 114.543  0.00 97.00      PROA   
ATOM    124 HE21 GLN P   7      -2.246 -79.056 115.306  0.00 97.00      PROA   
ATOM    125 HE22 GLN P   7      -3.249 -80.281 114.571  0.00 97.00      PROA   
ATOM    126  C   GLN P   7      -3.041 -81.698 109.714  0.00 97.00      PROA   
ATOM    127  O   GLN P   7      -2.511 -82.803 109.836  0.00 97.00      PROA   
ATOM    128  N   PRO P   8      -4.365 -81.635 109.587  0.00 97.00      PROA   
ATOM    129  CD  PRO P   8      -5.188 -80.504 109.999  0.00 97.00      PROA   
ATOM    130  HD1 PRO P   8      -5.204 -79.776 109.163  0.00 97.00      PROA   
ATOM    131  HD2 PRO P   8      -4.813 -80.024 110.928  0.00 97.00      PROA   
ATOM    132  CA  PRO P   8      -5.153 -82.664 108.919  0.00 97.00      PROA   
ATOM    133  HA  PRO P   8      -4.910 -83.627 109.342  0.00 97.00      PROA   
ATOM    134  CB  PRO P   8      -6.624 -82.264 109.187  0.00 97.00      PROA   
ATOM    135  HB1 PRO P   8      -7.206 -83.122 109.582  0.00 97.00      PROA   
ATOM    136  HB2 PRO P   8      -7.134 -81.882 108.277  0.00 97.00      PROA   
ATOM    137  CG  PRO P   8      -6.563 -81.129 110.224  0.00 97.00      PROA   
ATOM    138  HG1 PRO P   8      -7.393 -80.407 110.097  0.00 97.00      PROA   
ATOM    139  HG2 PRO P   8      -6.612 -81.560 111.248  0.00 97.00      PROA   
ATOM    140  C   PRO P   8      -4.831 -82.630 107.426  0.00 97.00      PROA   
ATOM    141  O   PRO P   8      -5.022 -81.542 106.888  0.00 97.00      PROA   
ATOM    142  N   PRO P   9      -4.377 -83.660 106.708  0.00 97.00      PROA   
ATOM    143  CD  PRO P   9      -4.166 -85.006 107.252  0.00 97.00      PROA   
ATOM    144  HD1 PRO P   9      -5.094 -85.399 107.719  0.00 97.00      PROA   
ATOM    145  HD2 PRO P   9      -3.339 -84.970 107.997  0.00 97.00      PROA   
ATOM    146  CA  PRO P   9      -3.923 -83.546 105.318  0.00 97.00      PROA   
ATOM    147  HA  PRO P   9      -3.337 -82.647 105.181  0.00 97.00      PROA   
ATOM    148  CB  PRO P   9      -3.066 -84.816 105.153  0.00 97.00      PROA   
ATOM    149  HB1 PRO P   9      -2.053 -84.611 105.571  0.00 97.00      PROA   
ATOM    150  HB2 PRO P   9      -2.945 -85.158 104.108  0.00 97.00      PROA   
ATOM    151  CG  PRO P   9      -3.756 -85.850 106.045  0.00 97.00      PROA   
ATOM    152  HG1 PRO P   9      -4.664 -86.231 105.530  0.00 97.00      PROA   
ATOM    153  HG2 PRO P   9      -3.100 -86.700 106.312  0.00 97.00      PROA   
ATOM    154  C   PRO P   9      -5.082 -83.511 104.325  0.00 97.00      PROA   
ATOM    155  O   PRO P   9      -4.997 -84.140 103.272  0.00 97.00      PROA   
ATOM    156  N   TRP P  10      -6.172 -82.777 104.624  0.00 97.00      PROA   
ATOM    157  HN  TRP P  10      -6.164 -82.204 105.439  0.00 97.00      PROA   
ATOM    158  CA  TRP P  10      -7.425 -82.899 103.916  0.00 97.00      PROA   
ATOM    159  HA  TRP P  10      -7.336 -83.638 103.132  0.00 97.00      PROA   
ATOM    160  CB  TRP P  10      -8.560 -83.327 104.882  0.00 97.00      PROA   
ATOM    161  HB1 TRP P  10      -9.479 -83.545 104.299  0.00 97.00      PROA   
ATOM    162  HB2 TRP P  10      -8.791 -82.471 105.557  0.00 97.00      PROA   
ATOM    163  CG  TRP P  10      -8.244 -84.516 105.745  0.00 97.00      PROA   
ATOM    164  CD1 TRP P  10      -8.472 -84.575 107.096  0.00 97.00      PROA   
ATOM    165  HD1 TRP P  10      -8.906 -83.772 107.677  0.00 97.00      PROA   
ATOM    166  NE1 TRP P  10      -8.145 -85.817 107.570  0.00 97.00      PROA   
ATOM    167  HE1 TRP P  10      -8.379 -86.169 108.450  0.00 97.00      PROA   
ATOM    168  CE2 TRP P  10      -7.674 -86.588 106.549  0.00 97.00      PROA   
ATOM    169  CD2 TRP P  10      -7.706 -85.802 105.373  0.00 97.00      PROA   
ATOM    170  CE3 TRP P  10      -7.265 -86.361 104.171  0.00 97.00      PROA   
ATOM    171  HE3 TRP P  10      -7.245 -85.793 103.254  0.00 97.00      PROA   
ATOM    172  CZ3 TRP P  10      -6.833 -87.690 104.159  0.00 97.00      PROA   
ATOM    173  HZ3 TRP P  10      -6.496 -88.133 103.231  0.00 97.00      PROA   
ATOM    174  CZ2 TRP P  10      -7.238 -87.906 106.540  0.00 97.00      PROA   
ATOM    175  HZ2 TRP P  10      -7.218 -88.497 107.443  0.00 97.00      PROA   
ATOM    176  CH2 TRP P  10      -6.822 -88.451 105.325  0.00 97.00      PROA   
ATOM    177  HH2 TRP P  10      -6.474 -89.474 105.285  0.00 97.00      PROA   
ATOM    178  C   TRP P  10      -7.790 -81.587 103.266  0.00 97.00      PROA   
ATOM    179  O   TRP P  10      -8.114 -80.603 103.926  0.00 97.00      PROA   
ATOM    180  N   VAL P  11      -7.759 -81.555 101.915  0.00 97.00      PROA   
ATOM    181  HN  VAL P  11      -7.436 -82.346 101.398  0.00 97.00      PROA   
ATOM    182  CA  VAL P  11      -8.034 -80.359 101.139  0.00 97.00      PROA   
ATOM    183  HA  VAL P  11      -7.647 -79.509 101.685  0.00 97.00      PROA   
ATOM    184  CB  VAL P  11      -7.296 -80.435  99.801  0.00 97.00      PROA   
ATOM    185  HB  VAL P  11      -7.739 -81.236  99.168  0.00 97.00      PROA   
ATOM    186  CG1 VAL P  11      -7.390 -79.090  99.061  0.00 97.00      PROA   
ATOM    187 HG11 VAL P  11      -7.004 -78.265  99.696  0.00 97.00      PROA   
ATOM    188 HG12 VAL P  11      -8.440 -78.869  98.789  0.00 97.00      PROA   
ATOM    189 HG13 VAL P  11      -6.792 -79.121  98.126  0.00 97.00      PROA   
ATOM    190  CG2 VAL P  11      -5.805 -80.779 100.046  0.00 97.00      PROA   
ATOM    191 HG21 VAL P  11      -5.674 -81.807 100.440  0.00 97.00      PROA   
ATOM    192 HG22 VAL P  11      -5.353 -80.060 100.761  0.00 97.00      PROA   
ATOM    193 HG23 VAL P  11      -5.240 -80.714  99.092  0.00 97.00      PROA   
ATOM    194  C   VAL P  11      -9.548 -80.147 100.979  0.00 97.00      PROA   
ATOM    195  O   VAL P  11     -10.020 -79.054 100.672  0.00 97.00      PROA   
ATOM    196  N   SER P  12     -10.348 -81.198 101.263  0.00 97.00      PROA   
ATOM    197  HN  SER P  12      -9.920 -82.049 101.549  0.00 97.00      PROA   
ATOM    198  CA  SER P  12     -11.802 -81.193 101.269  0.00 97.00      PROA   
ATOM    199  HA  SER P  12     -12.171 -80.203 101.041  0.00 97.00      PROA   
ATOM    200  CB  SER P  12     -12.377 -82.183 100.208  0.00 97.00      PROA   
ATOM    201  HB1 SER P  12     -11.821 -83.143 100.261  0.00 97.00      PROA   
ATOM    202  HB2 SER P  12     -12.214 -81.749  99.196  0.00 97.00      PROA   
ATOM    203  OG  SER P  12     -13.767 -82.463 100.360  0.00 97.00      PROA   
ATOM    204  HG1 SER P  12     -14.243 -81.702 100.015  0.00 97.00      PROA   
ATOM    205  C   SER P  12     -12.237 -81.542 102.685  0.00 97.00      PROA   
ATOM    206  O   SER P  12     -11.805 -82.552 103.238  0.00 97.00      PROA   
ATOM    207  N   VAL P  13     -13.080 -80.685 103.324  0.00 97.00      PROA   
ATOM    208  HN  VAL P  13     -13.404 -79.859 102.866  0.00 97.00      PROA   
ATOM    209  CA  VAL P  13     -13.355 -80.798 104.752  0.00 97.00      PROA   
ATOM    210  HA  VAL P  13     -13.303 -81.842 105.023  0.00 97.00      PROA   
ATOM    211  CB  VAL P  13     -12.298 -80.023 105.551  0.00 97.00      PROA   
ATOM    212  HB  VAL P  13     -11.300 -80.304 105.134  0.00 97.00      PROA   
ATOM    213  CG1 VAL P  13     -12.454 -78.495 105.388  0.00 97.00      PROA   
ATOM    214 HG11 VAL P  13     -13.404 -78.142 105.841  0.00 97.00      PROA   
ATOM    215 HG12 VAL P  13     -12.438 -78.205 104.318  0.00 97.00      PROA   
ATOM    216 HG13 VAL P  13     -11.620 -77.972 105.901  0.00 97.00      PROA   
ATOM    217  CG2 VAL P  13     -12.291 -80.439 107.035  0.00 97.00      PROA   
ATOM    218 HG21 VAL P  13     -12.219 -81.542 107.139  0.00 97.00      PROA   
ATOM    219 HG22 VAL P  13     -13.209 -80.088 107.548  0.00 97.00      PROA   
ATOM    220 HG23 VAL P  13     -11.424 -79.979 107.553  0.00 97.00      PROA   
ATOM    221  C   VAL P  13     -14.774 -80.336 105.078  0.00 97.00      PROA   
ATOM    222  O   VAL P  13     -15.391 -79.598 104.321  0.00 97.00      PROA   
ATOM    223  N   PHE P  14     -15.363 -80.784 106.217  0.00 97.00      PROA   
ATOM    224  HN  PHE P  14     -14.904 -81.438 106.815  0.00 97.00      PROA   
ATOM    225  CA  PHE P  14     -16.652 -80.292 106.685  0.00 97.00      PROA   
ATOM    226  HA  PHE P  14     -17.281 -80.136 105.821  0.00 97.00      PROA   
ATOM    227  CB  PHE P  14     -17.369 -81.273 107.653  0.00 97.00      PROA   
ATOM    228  HB1 PHE P  14     -18.293 -80.827 108.078  0.00 97.00      PROA   
ATOM    229  HB2 PHE P  14     -16.690 -81.534 108.496  0.00 97.00      PROA   
ATOM    230  CG  PHE P  14     -17.813 -82.530 106.959  0.00 97.00      PROA   
ATOM    231  CD1 PHE P  14     -18.694 -82.477 105.863  0.00 97.00      PROA   
ATOM    232  HD1 PHE P  14     -19.004 -81.521 105.470  0.00 97.00      PROA   
ATOM    233  CE1 PHE P  14     -19.198 -83.653 105.297  0.00 97.00      PROA   
ATOM    234  HE1 PHE P  14     -19.880 -83.603 104.462  0.00 97.00      PROA   
ATOM    235  CZ  PHE P  14     -18.816 -84.898 105.813  0.00 97.00      PROA   
ATOM    236  HZ  PHE P  14     -19.206 -85.807 105.380  0.00 97.00      PROA   
ATOM    237  CD2 PHE P  14     -17.446 -83.785 107.472  0.00 97.00      PROA   
ATOM    238  HD2 PHE P  14     -16.798 -83.838 108.334  0.00 97.00      PROA   
ATOM    239  CE2 PHE P  14     -17.927 -84.963 106.892  0.00 97.00      PROA   
ATOM    240  HE2 PHE P  14     -17.613 -85.918 107.286  0.00 97.00      PROA   
ATOM    241  C   PHE P  14     -16.573 -78.962 107.412  0.00 97.00      PROA   
ATOM    242  O   PHE P  14     -15.538 -78.575 107.948  0.00 97.00      PROA   
ATOM    243  N   GLN P  15     -17.723 -78.247 107.489  0.00 97.00      PROA   
ATOM    244  HN  GLN P  15     -18.491 -78.470 106.889  0.00 97.00      PROA   
ATOM    245  CA  GLN P  15     -17.973 -77.203 108.473  0.00 97.00      PROA   
ATOM    246  HA  GLN P  15     -17.251 -76.416 108.297  0.00 97.00      PROA   
ATOM    247  CB  GLN P  15     -19.406 -76.614 108.334  0.00 97.00      PROA   
ATOM    248  HB1 GLN P  15     -19.463 -76.094 107.349  0.00 97.00      PROA   
ATOM    249  HB2 GLN P  15     -19.554 -75.834 109.111  0.00 97.00      PROA   
ATOM    250  CG  GLN P  15     -20.526 -77.690 108.385  0.00 97.00      PROA   
ATOM    251  HG1 GLN P  15     -20.107 -78.665 108.708  0.00 97.00      PROA   
ATOM    252  HG2 GLN P  15     -20.945 -77.845 107.370  0.00 97.00      PROA   
ATOM    253  CD  GLN P  15     -21.675 -77.300 109.332  0.00 97.00      PROA   
ATOM    254  OE1 GLN P  15     -22.411 -76.338 109.091  0.00 97.00      PROA   
ATOM    255  NE2 GLN P  15     -21.833 -78.075 110.444  0.00 97.00      PROA   
ATOM    256 HE21 GLN P  15     -21.228 -78.857 110.597  0.00 97.00      PROA   
ATOM    257 HE22 GLN P  15     -22.518 -77.813 111.122  0.00 97.00      PROA   
ATOM    258  C   GLN P  15     -17.797 -77.695 109.912  0.00 97.00      PROA   
ATOM    259  O   GLN P  15     -18.068 -78.857 110.205  0.00 97.00      PROA   
ATOM    260  N   GLU P  16     -17.302 -76.815 110.821  0.00 97.00      PROA   
ATOM    261  HN  GLU P  16     -17.069 -75.892 110.514  0.00 97.00      PROA   
ATOM    262  CA  GLU P  16     -17.099 -77.048 112.249  0.00 97.00      PROA   
ATOM    263  HA  GLU P  16     -17.065 -76.060 112.683  0.00 97.00      PROA   
ATOM    264  CB  GLU P  16     -18.275 -77.783 112.978  0.00 97.00      PROA   
ATOM    265  HB1 GLU P  16     -18.336 -78.814 112.572  0.00 97.00      PROA   
ATOM    266  HB2 GLU P  16     -19.228 -77.264 112.731  0.00 97.00      PROA   
ATOM    267  CG  GLU P  16     -18.155 -77.887 114.519  0.00 97.00      PROA   
ATOM    268  HG1 GLU P  16     -18.394 -76.905 114.980  0.00 97.00      PROA   
ATOM    269  HG2 GLU P  16     -17.122 -78.155 114.817  0.00 97.00      PROA   
ATOM    270  CD  GLU P  16     -19.067 -78.949 115.148  0.00 97.00      PROA   
ATOM    271  OE1 GLU P  16     -19.842 -79.634 114.431  0.00 97.00      PROA   
ATOM    272  OE2 GLU P  16     -18.967 -79.107 116.395  0.00 97.00      PROA   
ATOM    273  C   GLU P  16     -15.733 -77.663 112.554  0.00 97.00      PROA   
ATOM    274  O   GLU P  16     -15.129 -77.362 113.580  0.00 97.00      PROA   
ATOM    275  N   GLU P  17     -15.187 -78.517 111.658  0.00 97.00      PROA   
ATOM    276  HN  GLU P  17     -15.706 -78.767 110.844  0.00 97.00      PROA   
ATOM    277  CA  GLU P  17     -13.885 -79.161 111.781  0.00 97.00      PROA   
ATOM    278  HA  GLU P  17     -13.905 -79.725 112.704  0.00 97.00      PROA   
ATOM    279  CB  GLU P  17     -13.694 -80.185 110.630  0.00 97.00      PROA   
ATOM    280  HB1 GLU P  17     -13.873 -79.630 109.680  0.00 97.00      PROA   
ATOM    281  HB2 GLU P  17     -14.499 -80.950 110.710  0.00 97.00      PROA   
ATOM    282  CG  GLU P  17     -12.321 -80.891 110.515  0.00 97.00      PROA   
ATOM    283  HG1 GLU P  17     -11.494 -80.160 110.420  0.00 97.00      PROA   
ATOM    284  HG2 GLU P  17     -12.322 -81.512 109.593  0.00 97.00      PROA   
ATOM    285  CD  GLU P  17     -12.029 -81.829 111.691  0.00 97.00      PROA   
ATOM    286  OE1 GLU P  17     -11.909 -81.343 112.845  0.00 97.00      PROA   
ATOM    287  OE2 GLU P  17     -11.902 -83.057 111.440  0.00 97.00      PROA   
ATOM    288  C   GLU P  17     -12.694 -78.204 111.889  0.00 97.00      PROA   
ATOM    289  O   GLU P  17     -12.683 -77.124 111.310  0.00 97.00      PROA   
ATOM    290  N   SER P  18     -11.649 -78.588 112.659  0.00 97.00      PROA   
ATOM    291  HN  SER P  18     -11.642 -79.524 113.017  0.00 97.00      PROA   
ATOM    292  CA  SER P  18     -10.490 -77.760 112.941  0.00 97.00      PROA   
ATOM    293  HA  SER P  18     -10.768 -76.724 112.818  0.00 97.00      PROA   
ATOM    294  CB  SER P  18      -9.967 -77.950 114.389  0.00 97.00      PROA   
ATOM    295  HB1 SER P  18      -9.614 -78.995 114.528  0.00 97.00      PROA   
ATOM    296  HB2 SER P  18     -10.807 -77.779 115.096  0.00 97.00      PROA   
ATOM    297  OG  SER P  18      -8.910 -77.042 114.704  0.00 97.00      PROA   
ATOM    298  HG1 SER P  18      -9.284 -76.159 114.644  0.00 97.00      PROA   
ATOM    299  C   SER P  18      -9.367 -78.073 111.974  0.00 97.00      PROA   
ATOM    300  O   SER P  18      -8.978 -79.225 111.792  0.00 97.00      PROA   
ATOM    301  N   VAL P  19      -8.801 -77.030 111.331  0.00 97.00      PROA   
ATOM    302  HN  VAL P  19      -9.106 -76.095 111.509  0.00 97.00      PROA   
ATOM    303  CA  VAL P  19      -7.746 -77.228 110.360  0.00 97.00      PROA   
ATOM    304  HA  VAL P  19      -7.201 -78.121 110.628  0.00 97.00      PROA   
ATOM    305  CB  VAL P  19      -8.298 -77.454 108.945  0.00 97.00      PROA   
ATOM    306  HB  VAL P  19      -8.866 -78.416 108.968  0.00 97.00      PROA   
ATOM    307  CG1 VAL P  19      -9.299 -76.352 108.538  0.00 97.00      PROA   
ATOM    308 HG11 VAL P  19      -8.790 -75.370 108.506  0.00 97.00      PROA   
ATOM    309 HG12 VAL P  19     -10.154 -76.293 109.241  0.00 97.00      PROA   
ATOM    310 HG13 VAL P  19      -9.705 -76.560 107.525  0.00 97.00      PROA   
ATOM    311  CG2 VAL P  19      -7.173 -77.595 107.899  0.00 97.00      PROA   
ATOM    312 HG21 VAL P  19      -6.471 -78.403 108.180  0.00 97.00      PROA   
ATOM    313 HG22 VAL P  19      -6.610 -76.644 107.795  0.00 97.00      PROA   
ATOM    314 HG23 VAL P  19      -7.611 -77.845 106.910  0.00 97.00      PROA   
ATOM    315  C   VAL P  19      -6.731 -76.111 110.465  0.00 97.00      PROA   
ATOM    316  O   VAL P  19      -7.065 -74.934 110.417  0.00 97.00      PROA   
ATOM    317  N   THR P  20      -5.429 -76.451 110.623  0.00 97.00      PROA   
ATOM    318  HN  THR P  20      -5.154 -77.407 110.678  0.00 97.00      PROA   
ATOM    319  CA  THR P  20      -4.373 -75.453 110.694  0.00 97.00      PROA   
ATOM    320  HA  THR P  20      -4.797 -74.490 110.460  0.00 97.00      PROA   
ATOM    321  CB  THR P  20      -3.733 -75.306 112.078  0.00 97.00      PROA   
ATOM    322  HB  THR P  20      -4.567 -75.267 112.817  0.00 97.00      PROA   
ATOM    323  OG1 THR P  20      -3.023 -74.080 112.231  0.00 97.00      PROA   
ATOM    324  HG1 THR P  20      -2.219 -74.129 111.705  0.00 97.00      PROA   
ATOM    325  CG2 THR P  20      -2.814 -76.471 112.472  0.00 97.00      PROA   
ATOM    326 HG21 THR P  20      -1.977 -76.586 111.754  0.00 97.00      PROA   
ATOM    327 HG22 THR P  20      -3.390 -77.417 112.512  0.00 97.00      PROA   
ATOM    328 HG23 THR P  20      -2.379 -76.290 113.479  0.00 97.00      PROA   
ATOM    329  C   THR P  20      -3.399 -75.763 109.587  0.00 97.00      PROA   
ATOM    330  O   THR P  20      -3.066 -76.914 109.329  0.00 97.00      PROA   
ATOM    331  N   LEU P  21      -2.972 -74.714 108.855  0.00 97.00      PROA   
ATOM    332  HN  LEU P  21      -3.277 -73.793 109.093  0.00 97.00      PROA   
ATOM    333  CA  LEU P  21      -2.225 -74.833 107.625  0.00 97.00      PROA   
ATOM    334  HA  LEU P  21      -2.038 -75.872 107.401  0.00 97.00      PROA   
ATOM    335  CB  LEU P  21      -2.969 -74.183 106.425  0.00 97.00      PROA   
ATOM    336  HB1 LEU P  21      -2.340 -74.331 105.520  0.00 97.00      PROA   
ATOM    337  HB2 LEU P  21      -3.080 -73.088 106.582  0.00 97.00      PROA   
ATOM    338  CG  LEU P  21      -4.379 -74.755 106.106  0.00 97.00      PROA   
ATOM    339  HG  LEU P  21      -4.380 -75.842 106.353  0.00 97.00      PROA   
ATOM    340  CD1 LEU P  21      -5.516 -74.066 106.890  0.00 97.00      PROA   
ATOM    341 HD11 LEU P  21      -5.536 -72.982 106.652  0.00 97.00      PROA   
ATOM    342 HD12 LEU P  21      -5.397 -74.185 107.984  0.00 97.00      PROA   
ATOM    343 HD13 LEU P  21      -6.497 -74.499 106.599  0.00 97.00      PROA   
ATOM    344  CD2 LEU P  21      -4.678 -74.615 104.601  0.00 97.00      PROA   
ATOM    345 HD21 LEU P  21      -3.913 -75.143 103.997  0.00 97.00      PROA   
ATOM    346 HD22 LEU P  21      -4.675 -73.542 104.316  0.00 97.00      PROA   
ATOM    347 HD23 LEU P  21      -5.676 -75.039 104.363  0.00 97.00      PROA   
ATOM    348  C   LEU P  21      -0.894 -74.142 107.820  0.00 97.00      PROA   
ATOM    349  O   LEU P  21      -0.848 -72.968 108.155  0.00 97.00      PROA   
ATOM    350  N   HSD P  22       0.234 -74.857 107.619  0.00 97.00      PROA   
ATOM    351  HN  HSD P  22       0.173 -75.807 107.317  0.00 97.00      PROA   
ATOM    352  CA  HSD P  22       1.564 -74.387 107.960  0.00 97.00      PROA   
ATOM    353  HA  HSD P  22       1.491 -73.488 108.555  0.00 97.00      PROA   
ATOM    354  CB  HSD P  22       2.349 -75.445 108.775  0.00 97.00      PROA   
ATOM    355  HB1 HSD P  22       3.400 -75.113 108.918  0.00 97.00      PROA   
ATOM    356  HB2 HSD P  22       2.367 -76.415 108.232  0.00 97.00      PROA   
ATOM    357  ND1 HSD P  22       0.803 -76.573 110.474  0.00 97.00      PROA   
ATOM    358  HD1 HSD P  22       0.362 -77.213 109.844  0.00 97.00      PROA   
ATOM    359  CG  HSD P  22       1.774 -75.649 110.146  0.00 97.00      PROA   
ATOM    360  CE1 HSD P  22       0.626 -76.491 111.817  0.00 97.00      PROA   
ATOM    361  HE1 HSD P  22      -0.076 -77.115 112.363  0.00 97.00      PROA   
ATOM    362  NE2 HSD P  22       1.420 -75.597 112.372  0.00 97.00      PROA   
ATOM    363  CD2 HSD P  22       2.156 -75.082 111.321  0.00 97.00      PROA   
ATOM    364  HD2 HSD P  22       2.923 -74.341 111.506  0.00 97.00      PROA   
ATOM    365  C   HSD P  22       2.389 -74.074 106.733  0.00 97.00      PROA   
ATOM    366  O   HSD P  22       2.515 -74.894 105.833  0.00 97.00      PROA   
ATOM    367  N   CYS P  23       3.011 -72.874 106.692  0.00 97.00      PROA   
ATOM    368  HN  CYS P  23       2.842 -72.204 107.414  0.00 97.00      PROA   
ATOM    369  CA  CYS P  23       3.940 -72.471 105.653  0.00 97.00      PROA   
ATOM    370  HA  CYS P  23       3.801 -73.090 104.778  0.00 97.00      PROA   
ATOM    371  CB  CYS P  23       3.740 -70.996 105.248  0.00 97.00      PROA   
ATOM    372  HB1 CYS P  23       4.544 -70.692 104.549  0.00 97.00      PROA   
ATOM    373  HB2 CYS P  23       3.779 -70.346 106.148  0.00 97.00      PROA   
ATOM    374  SG  CYS P  23       2.158 -70.779 104.412  0.00 97.00      PROA   
ATOM    375  C   CYS P  23       5.368 -72.641 106.122  0.00 97.00      PROA   
ATOM    376  O   CYS P  23       5.907 -71.832 106.872  0.00 97.00      PROA   
ATOM    377  N   GLU P  24       6.030 -73.713 105.649  0.00 97.00      PROA   
ATOM    378  HN  GLU P  24       5.597 -74.343 105.009  0.00 97.00      PROA   
ATOM    379  CA  GLU P  24       7.342 -74.102 106.107  0.00 97.00      PROA   
ATOM    380  HA  GLU P  24       7.504 -73.725 107.108  0.00 97.00      PROA   
ATOM    381  CB  GLU P  24       7.457 -75.645 106.139  0.00 97.00      PROA   
ATOM    382  HB1 GLU P  24       6.583 -76.017 106.722  0.00 97.00      PROA   
ATOM    383  HB2 GLU P  24       8.374 -75.949 106.689  0.00 97.00      PROA   
ATOM    384  CG  GLU P  24       7.473 -76.285 104.734  0.00 97.00      PROA   
ATOM    385  HG1 GLU P  24       8.422 -76.058 104.204  0.00 97.00      PROA   
ATOM    386  HG2 GLU P  24       6.625 -75.898 104.129  0.00 97.00      PROA   
ATOM    387  CD  GLU P  24       7.341 -77.790 104.810  0.00 97.00      PROA   
ATOM    388  OE1 GLU P  24       7.968 -78.473 103.953  0.00 97.00      PROA   
ATOM    389  OE2 GLU P  24       6.590 -78.277 105.696  0.00 97.00      PROA   
ATOM    390  C   GLU P  24       8.427 -73.558 105.208  0.00 97.00      PROA   
ATOM    391  O   GLU P  24       8.199 -73.153 104.068  0.00 97.00      PROA   
ATOM    392  N   VAL P  25       9.668 -73.576 105.741  0.00 97.00      PROA   
ATOM    393  HN  VAL P  25       9.801 -73.832 106.695  0.00 97.00      PROA   
ATOM    394  CA  VAL P  25      10.890 -73.497 104.978  0.00 97.00      PROA   
ATOM    395  HA  VAL P  25      10.715 -73.887 103.986  0.00 97.00      PROA   
ATOM    396  CB  VAL P  25      11.525 -72.103 104.913  0.00 97.00      PROA   
ATOM    397  HB  VAL P  25      11.806 -71.760 105.936  0.00 97.00      PROA   
ATOM    398  CG1 VAL P  25      12.790 -72.157 104.031  0.00 97.00      PROA   
ATOM    399 HG11 VAL P  25      12.516 -72.413 102.986  0.00 97.00      PROA   
ATOM    400 HG12 VAL P  25      13.516 -72.908 104.400  0.00 97.00      PROA   
ATOM    401 HG13 VAL P  25      13.286 -71.164 104.031  0.00 97.00      PROA   
ATOM    402  CG2 VAL P  25      10.532 -71.073 104.333  0.00 97.00      PROA   
ATOM    403 HG21 VAL P  25       9.658 -70.941 105.003  0.00 97.00      PROA   
ATOM    404 HG22 VAL P  25      10.169 -71.405 103.338  0.00 97.00      PROA   
ATOM    405 HG23 VAL P  25      11.027 -70.085 104.213  0.00 97.00      PROA   
ATOM    406  C   VAL P  25      11.790 -74.410 105.796  0.00 97.00      PROA   
ATOM    407  O   VAL P  25      11.742 -74.260 107.016  0.00 97.00      PROA   
ATOM    408  N   PRO P  26      12.607 -75.340 105.283  0.00 97.00      PROA   
ATOM    409  CD  PRO P  26      12.342 -75.972 103.980  0.00 97.00      PROA   
ATOM    410  HD1 PRO P  26      12.994 -75.496 103.215  0.00 97.00      PROA   
ATOM    411  HD2 PRO P  26      11.275 -75.903 103.669  0.00 97.00      PROA   
ATOM    412  CA  PRO P  26      13.428 -76.213 106.136  0.00 97.00      PROA   
ATOM    413  HA  PRO P  26      12.804 -76.614 106.923  0.00 97.00      PROA   
ATOM    414  CB  PRO P  26      13.884 -77.326 105.178  0.00 97.00      PROA   
ATOM    415  HB1 PRO P  26      14.070 -78.280 105.712  0.00 97.00      PROA   
ATOM    416  HB2 PRO P  26      14.802 -77.032 104.622  0.00 97.00      PROA   
ATOM    417  CG  PRO P  26      12.731 -77.437 104.180  0.00 97.00      PROA   
ATOM    418  HG1 PRO P  26      13.019 -77.942 103.237  0.00 97.00      PROA   
ATOM    419  HG2 PRO P  26      11.884 -77.986 104.649  0.00 97.00      PROA   
ATOM    420  C   PRO P  26      14.643 -75.557 106.797  0.00 97.00      PROA   
ATOM    421  O   PRO P  26      15.669 -76.217 106.948  0.00 97.00      PROA   
ATOM    422  N   HSD P  27      14.539 -74.292 107.250  0.00 97.00      PROA   
ATOM    423  HN  HSD P  27      13.654 -73.836 107.188  0.00 97.00      PROA   
ATOM    424  CA  HSD P  27      15.582 -73.601 107.974  0.00 97.00      PROA   
ATOM    425  HA  HSD P  27      16.496 -74.180 107.967  0.00 97.00      PROA   
ATOM    426  CB  HSD P  27      15.883 -72.181 107.425  0.00 97.00      PROA   
ATOM    427  HB1 HSD P  27      16.507 -71.617 108.153  0.00 97.00      PROA   
ATOM    428  HB2 HSD P  27      14.933 -71.617 107.290  0.00 97.00      PROA   
ATOM    429  ND1 HSD P  27      16.085 -72.138 104.879  0.00 97.00      PROA   
ATOM    430  HD1 HSD P  27      15.106 -72.178 104.675  0.00 97.00      PROA   
ATOM    431  CG  HSD P  27      16.657 -72.185 106.133  0.00 97.00      PROA   
ATOM    432  CE1 HSD P  27      17.096 -71.974 103.989  0.00 97.00      PROA   
ATOM    433  HE1 HSD P  27      16.938 -71.898 102.914  0.00 97.00      PROA   
ATOM    434  NE2 HSD P  27      18.271 -71.898 104.581  0.00 97.00      PROA   
ATOM    435  CD2 HSD P  27      17.994 -72.022 105.930  0.00 97.00      PROA   
ATOM    436  HD2 HSD P  27      18.801 -71.955 106.649  0.00 97.00      PROA   
ATOM    437  C   HSD P  27      15.119 -73.457 109.399  0.00 97.00      PROA   
ATOM    438  O   HSD P  27      14.062 -72.890 109.660  0.00 97.00      PROA   
ATOM    439  N   LEU P  28      15.908 -73.969 110.369  0.00 97.00      PROA   
ATOM    440  HN  LEU P  28      16.707 -74.520 110.139  0.00 97.00      PROA   
ATOM    441  CA  LEU P  28      15.632 -73.823 111.788  0.00 97.00      PROA   
ATOM    442  HA  LEU P  28      14.646 -74.237 111.946  0.00 97.00      PROA   
ATOM    443  CB  LEU P  28      16.624 -74.644 112.654  0.00 97.00      PROA   
ATOM    444  HB1 LEU P  28      16.317 -74.577 113.721  0.00 97.00      PROA   
ATOM    445  HB2 LEU P  28      17.646 -74.218 112.565  0.00 97.00      PROA   
ATOM    446  CG  LEU P  28      16.717 -76.150 112.292  0.00 97.00      PROA   
ATOM    447  HG  LEU P  28      17.063 -76.247 111.236  0.00 97.00      PROA   
ATOM    448  CD1 LEU P  28      17.764 -76.854 113.175  0.00 97.00      PROA   
ATOM    449 HD11 LEU P  28      17.461 -76.799 114.243  0.00 97.00      PROA   
ATOM    450 HD12 LEU P  28      18.758 -76.373 113.063  0.00 97.00      PROA   
ATOM    451 HD13 LEU P  28      17.852 -77.923 112.889  0.00 97.00      PROA   
ATOM    452  CD2 LEU P  28      15.358 -76.867 112.407  0.00 97.00      PROA   
ATOM    453 HD21 LEU P  28      14.620 -76.434 111.701  0.00 97.00      PROA   
ATOM    454 HD22 LEU P  28      14.963 -76.772 113.440  0.00 97.00      PROA   
ATOM    455 HD23 LEU P  28      15.474 -77.946 112.172  0.00 97.00      PROA   
ATOM    456  C   LEU P  28      15.544 -72.377 112.291  0.00 97.00      PROA   
ATOM    457  O   LEU P  28      14.574 -72.099 112.996  0.00 97.00      PROA   
ATOM    458  N   PRO P  29      16.395 -71.392 111.979  0.00 97.00      PROA   
ATOM    459  CD  PRO P  29      17.759 -71.578 111.464  0.00 97.00      PROA   
ATOM    460  HD1 PRO P  29      17.778 -72.202 110.547  0.00 97.00      PROA   
ATOM    461  HD2 PRO P  29      18.384 -72.044 112.258  0.00 97.00      PROA   
ATOM    462  CA  PRO P  29      16.098 -69.981 112.238  0.00 97.00      PROA   
ATOM    463  HA  PRO P  29      15.631 -69.854 113.205  0.00 97.00      PROA   
ATOM    464  CB  PRO P  29      17.496 -69.333 112.196  0.00 97.00      PROA   
ATOM    465  HB1 PRO P  29      17.979 -69.473 113.191  0.00 97.00      PROA   
ATOM    466  HB2 PRO P  29      17.496 -68.251 111.966  0.00 97.00      PROA   
ATOM    467  CG  PRO P  29      18.261 -70.165 111.166  0.00 97.00      PROA   
ATOM    468  HG1 PRO P  29      17.949 -69.863 110.142  0.00 97.00      PROA   
ATOM    469  HG2 PRO P  29      19.360 -70.069 111.263  0.00 97.00      PROA   
ATOM    470  C   PRO P  29      15.165 -69.384 111.180  0.00 97.00      PROA   
ATOM    471  O   PRO P  29      15.360 -68.228 110.809  0.00 97.00      PROA   
ATOM    472  N   GLY P  30      14.137 -70.124 110.695  0.00 97.00      PROA   
ATOM    473  HN  GLY P  30      13.999 -71.049 111.045  0.00 97.00      PROA   
ATOM    474  CA  GLY P  30      13.261 -69.722 109.600  0.00 97.00      PROA   
ATOM    475  HA1 GLY P  30      12.757 -70.619 109.267  0.00 97.00      PROA   
ATOM    476  HA2 GLY P  30      13.860 -69.274 108.820  0.00 97.00      PROA   
ATOM    477  C   GLY P  30      12.191 -68.739 110.005  0.00 97.00      PROA   
ATOM    478  O   GLY P  30      11.006 -69.040 109.923  0.00 97.00      PROA   
ATOM    479  N   SER P  31      12.634 -67.532 110.428  0.00 97.00      PROA   
ATOM    480  HN  SER P  31      13.630 -67.452 110.456  0.00 97.00      PROA   
ATOM    481  CA  SER P  31      11.937 -66.367 110.974  0.00 97.00      PROA   
ATOM    482  HA  SER P  31      12.025 -66.469 112.044  0.00 97.00      PROA   
ATOM    483  CB  SER P  31      12.666 -65.052 110.564  0.00 97.00      PROA   
ATOM    484  HB1 SER P  31      12.617 -64.944 109.458  0.00 97.00      PROA   
ATOM    485  HB2 SER P  31      13.738 -65.129 110.847  0.00 97.00      PROA   
ATOM    486  OG  SER P  31      12.110 -63.875 111.154  0.00 97.00      PROA   
ATOM    487  HG1 SER P  31      12.661 -63.641 111.906  0.00 97.00      PROA   
ATOM    488  C   SER P  31      10.452 -66.224 110.682  0.00 97.00      PROA   
ATOM    489  O   SER P  31      10.007 -66.406 109.559  0.00 97.00      PROA   
ATOM    490  N   SER P  32       9.654 -65.867 111.714  0.00 97.00      PROA   
ATOM    491  HN  SER P  32      10.051 -65.630 112.597  0.00 97.00      PROA   
ATOM    492  CA  SER P  32       8.204 -65.886 111.702  0.00 97.00      PROA   
ATOM    493  HA  SER P  32       7.890 -66.757 111.144  0.00 97.00      PROA   
ATOM    494  CB  SER P  32       7.662 -66.032 113.148  0.00 97.00      PROA   
ATOM    495  HB1 SER P  32       7.977 -67.025 113.537  0.00 97.00      PROA   
ATOM    496  HB2 SER P  32       6.553 -65.993 113.188  0.00 97.00      PROA   
ATOM    497  OG  SER P  32       8.215 -65.039 114.011  0.00 97.00      PROA   
ATOM    498  HG1 SER P  32       7.823 -64.202 113.744  0.00 97.00      PROA   
ATOM    499  C   SER P  32       7.555 -64.680 111.036  0.00 97.00      PROA   
ATOM    500  O   SER P  32       6.726 -63.996 111.634  0.00 97.00      PROA   
ATOM    501  N   SER P  33       7.893 -64.424 109.755  0.00 97.00      PROA   
ATOM    502  HN  SER P  33       8.620 -64.960 109.331  0.00 97.00      PROA   
ATOM    503  CA  SER P  33       7.267 -63.409 108.930  0.00 97.00      PROA   
ATOM    504  HA  SER P  33       6.478 -62.919 109.484  0.00 97.00      PROA   
ATOM    505  CB  SER P  33       8.286 -62.344 108.440  0.00 97.00      PROA   
ATOM    506  HB1 SER P  33       9.081 -62.832 107.835  0.00 97.00      PROA   
ATOM    507  HB2 SER P  33       8.773 -61.880 109.326  0.00 97.00      PROA   
ATOM    508  OG  SER P  33       7.676 -61.316 107.660  0.00 97.00      PROA   
ATOM    509  HG1 SER P  33       7.273 -60.691 108.270  0.00 97.00      PROA   
ATOM    510  C   SER P  33       6.640 -64.118 107.748  0.00 97.00      PROA   
ATOM    511  O   SER P  33       7.262 -64.969 107.119  0.00 97.00      PROA   
ATOM    512  N   THR P  34       5.361 -63.797 107.435  0.00 97.00      PROA   
ATOM    513  HN  THR P  34       4.876 -63.080 107.930  0.00 97.00      PROA   
ATOM    514  CA  THR P  34       4.607 -64.502 106.413  0.00 97.00      PROA   
ATOM    515  HA  THR P  34       5.286 -64.856 105.648  0.00 97.00      PROA   
ATOM    516  CB  THR P  34       3.763 -65.662 106.946  0.00 97.00      PROA   
ATOM    517  HB  THR P  34       2.895 -65.295 107.543  0.00 97.00      PROA   
ATOM    518  OG1 THR P  34       4.530 -66.464 107.826  0.00 97.00      PROA   
ATOM    519  HG1 THR P  34       4.548 -65.974 108.650  0.00 97.00      PROA   
ATOM    520  CG2 THR P  34       3.239 -66.548 105.800  0.00 97.00      PROA   
ATOM    521 HG21 THR P  34       4.046 -66.763 105.069  0.00 97.00      PROA   
ATOM    522 HG22 THR P  34       2.405 -66.049 105.269  0.00 97.00      PROA   
ATOM    523 HG23 THR P  34       2.851 -67.509 106.198  0.00 97.00      PROA   
ATOM    524  C   THR P  34       3.652 -63.531 105.785  0.00 97.00      PROA   
ATOM    525  O   THR P  34       3.057 -62.700 106.464  0.00 97.00      PROA   
ATOM    526  N   GLN P  35       3.445 -63.656 104.458  0.00 97.00      PROA   
ATOM    527  HN  GLN P  35       4.036 -64.231 103.895  0.00 97.00      PROA   
ATOM    528  CA  GLN P  35       2.325 -63.046 103.784  0.00 97.00      PROA   
ATOM    529  HA  GLN P  35       1.761 -62.416 104.458  0.00 97.00      PROA   
ATOM    530  CB  GLN P  35       2.779 -62.228 102.549  0.00 97.00      PROA   
ATOM    531  HB1 GLN P  35       1.897 -61.700 102.124  0.00 97.00      PROA   
ATOM    532  HB2 GLN P  35       3.170 -62.923 101.773  0.00 97.00      PROA   
ATOM    533  CG  GLN P  35       3.892 -61.213 102.889  0.00 97.00      PROA   
ATOM    534  HG1 GLN P  35       4.800 -61.744 103.253  0.00 97.00      PROA   
ATOM    535  HG2 GLN P  35       3.552 -60.520 103.685  0.00 97.00      PROA   
ATOM    536  CD  GLN P  35       4.311 -60.442 101.638  0.00 97.00      PROA   
ATOM    537  OE1 GLN P  35       4.898 -61.022 100.726  0.00 97.00      PROA   
ATOM    538  NE2 GLN P  35       4.031 -59.113 101.590  0.00 97.00      PROA   
ATOM    539 HE21 GLN P  35       4.329 -58.600 100.787  0.00 97.00      PROA   
ATOM    540 HE22 GLN P  35       3.570 -58.675 102.359  0.00 97.00      PROA   
ATOM    541  C   GLN P  35       1.455 -64.198 103.340  0.00 97.00      PROA   
ATOM    542  O   GLN P  35       1.925 -65.092 102.651  0.00 97.00      PROA   
ATOM    543  N   TRP P  36       0.164 -64.211 103.743  0.00 97.00      PROA   
ATOM    544  HN  TRP P  36      -0.183 -63.490 104.337  0.00 97.00      PROA   
ATOM    545  CA  TRP P  36      -0.808 -65.216 103.348  0.00 97.00      PROA   
ATOM    546  HA  TRP P  36      -0.317 -66.034 102.839  0.00 97.00      PROA   
ATOM    547  CB  TRP P  36      -1.618 -65.772 104.549  0.00 97.00      PROA   
ATOM    548  HB1 TRP P  36      -2.561 -66.238 104.192  0.00 97.00      PROA   
ATOM    549  HB2 TRP P  36      -1.904 -64.915 105.200  0.00 97.00      PROA   
ATOM    550  CG  TRP P  36      -0.926 -66.802 105.384  0.00 97.00      PROA   
ATOM    551  CD1 TRP P  36      -0.176 -66.582 106.506  0.00 97.00      PROA   
ATOM    552  HD1 TRP P  36       0.147 -65.614 106.842  0.00 97.00      PROA   
ATOM    553  NE1 TRP P  36       0.144 -67.774 107.094  0.00 97.00      PROA   
ATOM    554  HE1 TRP P  36       0.630 -67.876 107.937  0.00 97.00      PROA   
ATOM    555  CE2 TRP P  36      -0.369 -68.797 106.358  0.00 97.00      PROA   
ATOM    556  CD2 TRP P  36      -1.048 -68.229 105.255  0.00 97.00      PROA   
ATOM    557  CE3 TRP P  36      -1.673 -69.063 104.328  0.00 97.00      PROA   
ATOM    558  HE3 TRP P  36      -2.189 -68.661 103.467  0.00 97.00      PROA   
ATOM    559  CZ3 TRP P  36      -1.606 -70.446 104.518  0.00 97.00      PROA   
ATOM    560  HZ3 TRP P  36      -2.063 -71.111 103.798  0.00 97.00      PROA   
ATOM    561  CZ2 TRP P  36      -0.320 -70.168 106.558  0.00 97.00      PROA   
ATOM    562  HZ2 TRP P  36       0.198 -70.597 107.402  0.00 97.00      PROA   
ATOM    563  CH2 TRP P  36      -0.949 -70.986 105.619  0.00 97.00      PROA   
ATOM    564  HH2 TRP P  36      -0.899 -72.059 105.729  0.00 97.00      PROA   
ATOM    565  C   TRP P  36      -1.778 -64.593 102.376  0.00 97.00      PROA   
ATOM    566  O   TRP P  36      -2.047 -63.401 102.447  0.00 97.00      PROA   
ATOM    567  N   PHE P  37      -2.316 -65.390 101.425  0.00 97.00      PROA   
ATOM    568  HN  PHE P  37      -2.028 -66.343 101.345  0.00 97.00      PROA   
ATOM    569  CA  PHE P  37      -3.210 -64.910 100.392  0.00 97.00      PROA   
ATOM    570  HA  PHE P  37      -3.617 -63.955 100.687  0.00 97.00      PROA   
ATOM    571  CB  PHE P  37      -2.526 -64.782  98.997  0.00 97.00      PROA   
ATOM    572  HB1 PHE P  37      -3.218 -64.301  98.273  0.00 97.00      PROA   
ATOM    573  HB2 PHE P  37      -2.249 -65.784  98.608  0.00 97.00      PROA   
ATOM    574  CG  PHE P  37      -1.261 -63.957  99.073  0.00 97.00      PROA   
ATOM    575  CD1 PHE P  37      -1.284 -62.583  98.779  0.00 97.00      PROA   
ATOM    576  HD1 PHE P  37      -2.216 -62.111  98.506  0.00 97.00      PROA   
ATOM    577  CE1 PHE P  37      -0.115 -61.815  98.851  0.00 97.00      PROA   
ATOM    578  HE1 PHE P  37      -0.151 -60.758  98.631  0.00 97.00      PROA   
ATOM    579  CZ  PHE P  37       1.096 -62.415  99.219  0.00 97.00      PROA   
ATOM    580  HZ  PHE P  37       1.995 -61.820  99.292  0.00 97.00      PROA   
ATOM    581  CD2 PHE P  37      -0.029 -64.553  99.408  0.00 97.00      PROA   
ATOM    582  HD2 PHE P  37       0.008 -65.607  99.634  0.00 97.00      PROA   
ATOM    583  CE2 PHE P  37       1.136 -63.785  99.501  0.00 97.00      PROA   
ATOM    584  HE2 PHE P  37       2.061 -64.250  99.806  0.00 97.00      PROA   
ATOM    585  C   PHE P  37      -4.360 -65.888 100.252  0.00 97.00      PROA   
ATOM    586  O   PHE P  37      -4.154 -67.099 100.226  0.00 97.00      PROA   
ATOM    587  N   LEU P  38      -5.606 -65.366 100.138  0.00 97.00      PROA   
ATOM    588  HN  LEU P  38      -5.745 -64.382 100.236  0.00 97.00      PROA   
ATOM    589  CA  LEU P  38      -6.796 -66.124  99.804  0.00 97.00      PROA   
ATOM    590  HA  LEU P  38      -6.560 -67.172  99.715  0.00 97.00      PROA   
ATOM    591  CB  LEU P  38      -7.963 -65.934 100.808  0.00 97.00      PROA   
ATOM    592  HB1 LEU P  38      -8.855 -66.505 100.467  0.00 97.00      PROA   
ATOM    593  HB2 LEU P  38      -8.241 -64.856 100.859  0.00 97.00      PROA   
ATOM    594  CG  LEU P  38      -7.639 -66.390 102.243  0.00 97.00      PROA   
ATOM    595  HG  LEU P  38      -6.767 -65.794 102.583  0.00 97.00      PROA   
ATOM    596  CD1 LEU P  38      -8.808 -66.105 103.204  0.00 97.00      PROA   
ATOM    597 HD11 LEU P  38      -9.706 -66.680 102.892  0.00 97.00      PROA   
ATOM    598 HD12 LEU P  38      -9.059 -65.024 103.206  0.00 97.00      PROA   
ATOM    599 HD13 LEU P  38      -8.540 -66.412 104.237  0.00 97.00      PROA   
ATOM    600  CD2 LEU P  38      -7.260 -67.877 102.307  0.00 97.00      PROA   
ATOM    601 HD21 LEU P  38      -6.367 -68.098 101.687  0.00 97.00      PROA   
ATOM    602 HD22 LEU P  38      -8.106 -68.502 101.951  0.00 97.00      PROA   
ATOM    603 HD23 LEU P  38      -7.036 -68.156 103.357  0.00 97.00      PROA   
ATOM    604  C   LEU P  38      -7.279 -65.623  98.471  0.00 97.00      PROA   
ATOM    605  O   LEU P  38      -7.698 -64.475  98.356  0.00 97.00      PROA   
ATOM    606  N   ASN P  39      -7.231 -66.470  97.414  0.00 97.00      PROA   
ATOM    607  HN  ASN P  39      -6.928 -67.414  97.547  0.00 97.00      PROA   
ATOM    608  CA  ASN P  39      -7.695 -66.118  96.074  0.00 97.00      PROA   
ATOM    609  HA  ASN P  39      -7.427 -66.941  95.428  0.00 97.00      PROA   
ATOM    610  CB  ASN P  39      -9.241 -65.926  96.017  0.00 97.00      PROA   
ATOM    611  HB1 ASN P  39      -9.577 -65.824  94.964  0.00 97.00      PROA   
ATOM    612  HB2 ASN P  39      -9.528 -65.009  96.574  0.00 97.00      PROA   
ATOM    613  CG  ASN P  39      -9.955 -67.141  96.624  0.00 97.00      PROA   
ATOM    614  OD1 ASN P  39      -9.515 -68.281  96.470  0.00 97.00      PROA   
ATOM    615  ND2 ASN P  39     -11.068 -66.894  97.368  0.00 97.00      PROA   
ATOM    616 HD21 ASN P  39     -11.514 -67.663  97.822  0.00 97.00      PROA   
ATOM    617 HD22 ASN P  39     -11.390 -65.957  97.491  0.00 97.00      PROA   
ATOM    618  C   ASN P  39      -6.998 -64.874  95.522  0.00 97.00      PROA   
ATOM    619  O   ASN P  39      -7.621 -64.002  94.919  0.00 97.00      PROA   
ATOM    620  N   GLY P  40      -5.670 -64.759  95.760  0.00 97.00      PROA   
ATOM    621  HN  GLY P  40      -5.197 -65.513  96.209  0.00 97.00      PROA   
ATOM    622  CA  GLY P  40      -4.880 -63.579  95.433  0.00 97.00      PROA   
ATOM    623  HA1 GLY P  40      -5.243 -63.161  94.503  0.00 97.00      PROA   
ATOM    624  HA2 GLY P  40      -3.852 -63.901  95.354  0.00 97.00      PROA   
ATOM    625  C   GLY P  40      -4.913 -62.472  96.469  0.00 97.00      PROA   
ATOM    626  O   GLY P  40      -3.991 -61.661  96.525  0.00 97.00      PROA   
ATOM    627  N   THR P  41      -5.961 -62.392  97.321  0.00 97.00      PROA   
ATOM    628  HN  THR P  41      -6.676 -63.089  97.300  0.00 97.00      PROA   
ATOM    629  CA  THR P  41      -6.142 -61.301  98.273  0.00 97.00      PROA   
ATOM    630  HA  THR P  41      -5.757 -60.393  97.828  0.00 97.00      PROA   
ATOM    631  CB  THR P  41      -7.605 -61.050  98.625  0.00 97.00      PROA   
ATOM    632  HB  THR P  41      -8.064 -61.972  99.048  0.00 97.00      PROA   
ATOM    633  OG1 THR P  41      -8.324 -60.684  97.455  0.00 97.00      PROA   
ATOM    634  HG1 THR P  41      -8.206 -61.398  96.828  0.00 97.00      PROA   
ATOM    635  CG2 THR P  41      -7.772 -59.895  99.635  0.00 97.00      PROA   
ATOM    636 HG21 THR P  41      -7.294 -58.970  99.246  0.00 97.00      PROA   
ATOM    637 HG22 THR P  41      -7.331 -60.141 100.623  0.00 97.00      PROA   
ATOM    638 HG23 THR P  41      -8.853 -59.687  99.789  0.00 97.00      PROA   
ATOM    639  C   THR P  41      -5.366 -61.560  99.546  0.00 97.00      PROA   
ATOM    640  O   THR P  41      -5.568 -62.566 100.214  0.00 97.00      PROA   
ATOM    641  N   ALA P  42      -4.450 -60.640  99.923  0.00 97.00      PROA   
ATOM    642  HN  ALA P  42      -4.289 -59.829  99.366  0.00 97.00      PROA   
ATOM    643  CA  ALA P  42      -3.632 -60.751 101.114  0.00 97.00      PROA   
ATOM    644  HA  ALA P  42      -3.121 -61.700 101.048  0.00 97.00      PROA   
ATOM    645  CB  ALA P  42      -2.559 -59.646 101.131  0.00 97.00      PROA   
ATOM    646  HB1 ALA P  42      -3.033 -58.643 101.194  0.00 97.00      PROA   
ATOM    647  HB2 ALA P  42      -1.960 -59.688 100.195  0.00 97.00      PROA   
ATOM    648  HB3 ALA P  42      -1.868 -59.773 101.990  0.00 97.00      PROA   
ATOM    649  C   ALA P  42      -4.394 -60.726 102.439  0.00 97.00      PROA   
ATOM    650  O   ALA P  42      -5.249 -59.875 102.678  0.00 97.00      PROA   
ATOM    651  N   ILE P  43      -4.054 -61.661 103.359  0.00 97.00      PROA   
ATOM    652  HN  ILE P  43      -3.366 -62.349 103.129  0.00 97.00      PROA   
ATOM    653  CA  ILE P  43      -4.561 -61.699 104.721  0.00 97.00      PROA   
ATOM    654  HA  ILE P  43      -5.511 -61.184 104.742  0.00 97.00      PROA   
ATOM    655  CB  ILE P  43      -4.758 -63.110 105.307  0.00 97.00      PROA   
ATOM    656  HB  ILE P  43      -3.806 -63.476 105.759  0.00 97.00      PROA   
ATOM    657  CG2 ILE P  43      -5.843 -63.048 106.412  0.00 97.00      PROA   
ATOM    658 HG21 ILE P  43      -6.810 -62.712 105.979  0.00 97.00      PROA   
ATOM    659 HG22 ILE P  43      -5.564 -62.364 107.236  0.00 97.00      PROA   
ATOM    660 HG23 ILE P  43      -6.004 -64.046 106.864  0.00 97.00      PROA   
ATOM    661  CG1 ILE P  43      -5.139 -64.162 104.234  0.00 97.00      PROA   
ATOM    662 HG11 ILE P  43      -4.358 -64.199 103.448  0.00 97.00      PROA   
ATOM    663 HG12 ILE P  43      -6.093 -63.864 103.747  0.00 97.00      PROA   
ATOM    664  CD  ILE P  43      -5.272 -65.578 104.815  0.00 97.00      PROA   
ATOM    665  HD1 ILE P  43      -4.461 -65.784 105.545  0.00 97.00      PROA   
ATOM    666  HD2 ILE P  43      -5.210 -66.340 104.011  0.00 97.00      PROA   
ATOM    667  HD3 ILE P  43      -6.250 -65.701 105.327  0.00 97.00      PROA   
ATOM    668  C   ILE P  43      -3.561 -60.934 105.575  0.00 97.00      PROA   
ATOM    669  O   ILE P  43      -2.384 -60.830 105.237  0.00 97.00      PROA   
ATOM    670  N   GLN P  44      -4.001 -60.391 106.731  0.00 97.00      PROA   
ATOM    671  HN  GLN P  44      -4.967 -60.432 106.980  0.00 97.00      PROA   
ATOM    672  CA  GLN P  44      -3.139 -59.679 107.655  0.00 97.00      PROA   
ATOM    673  HA  GLN P  44      -2.395 -59.127 107.096  0.00 97.00      PROA   
ATOM    674  CB  GLN P  44      -3.978 -58.683 108.500  0.00 97.00      PROA   
ATOM    675  HB1 GLN P  44      -3.287 -58.107 109.155  0.00 97.00      PROA   
ATOM    676  HB2 GLN P  44      -4.674 -59.249 109.160  0.00 97.00      PROA   
ATOM    677  CG  GLN P  44      -4.817 -57.665 107.682  0.00 97.00      PROA   
ATOM    678  HG1 GLN P  44      -5.248 -56.915 108.381  0.00 97.00      PROA   
ATOM    679  HG2 GLN P  44      -5.664 -58.172 107.174  0.00 97.00      PROA   
ATOM    680  CD  GLN P  44      -3.980 -56.892 106.652  0.00 97.00      PROA   
ATOM    681  OE1 GLN P  44      -3.327 -55.900 106.995  0.00 97.00      PROA   
ATOM    682  NE2 GLN P  44      -4.004 -57.325 105.361  0.00 97.00      PROA   
ATOM    683 HE21 GLN P  44      -3.456 -56.821 104.697  0.00 97.00      PROA   
ATOM    684 HE22 GLN P  44      -4.519 -58.141 105.102  0.00 97.00      PROA   
ATOM    685  C   GLN P  44      -2.396 -60.647 108.578  0.00 97.00      PROA   
ATOM    686  O   GLN P  44      -1.502 -60.251 109.326  0.00 97.00      PROA   
ATOM    687  N   THR P  45      -2.731 -61.960 108.517  0.00 97.00      PROA   
ATOM    688  HN  THR P  45      -3.479 -62.240 107.922  0.00 97.00      PROA   
ATOM    689  CA  THR P  45      -2.087 -63.043 109.252  0.00 97.00      PROA   
ATOM    690  HA  THR P  45      -2.197 -62.828 110.305  0.00 97.00      PROA   
ATOM    691  CB  THR P  45      -2.736 -64.395 108.955  0.00 97.00      PROA   
ATOM    692  HB  THR P  45      -2.610 -64.661 107.879  0.00 97.00      PROA   
ATOM    693  OG1 THR P  45      -4.128 -64.334 109.230  0.00 97.00      PROA   
ATOM    694  HG1 THR P  45      -4.466 -65.217 109.062  0.00 97.00      PROA   
ATOM    695  CG2 THR P  45      -2.150 -65.510 109.840  0.00 97.00      PROA   
ATOM    696 HG21 THR P  45      -2.285 -65.247 110.910  0.00 97.00      PROA   
ATOM    697 HG22 THR P  45      -1.073 -65.677 109.636  0.00 97.00      PROA   
ATOM    698 HG23 THR P  45      -2.674 -66.471 109.655  0.00 97.00      PROA   
ATOM    699  C   THR P  45      -0.606 -63.157 108.932  0.00 97.00      PROA   
ATOM    700  O   THR P  45      -0.240 -63.566 107.836  0.00 97.00      PROA   
ATOM    701  N   SER P  46       0.290 -62.801 109.883  0.00 97.00      PROA   
ATOM    702  HN  SER P  46      -0.016 -62.348 110.717  0.00 97.00      PROA   
ATOM    703  CA  SER P  46       1.727 -62.860 109.646  0.00 97.00      PROA   
ATOM    704  HA  SER P  46       1.919 -62.890 108.584  0.00 97.00      PROA   
ATOM    705  CB  SER P  46       2.435 -61.604 110.207  0.00 97.00      PROA   
ATOM    706  HB1 SER P  46       3.537 -61.688 110.082  0.00 97.00      PROA   
ATOM    707  HB2 SER P  46       2.212 -61.483 111.289  0.00 97.00      PROA   
ATOM    708  OG  SER P  46       2.024 -60.436 109.500  0.00 97.00      PROA   
ATOM    709  HG1 SER P  46       1.063 -60.418 109.490  0.00 97.00      PROA   
ATOM    710  C   SER P  46       2.395 -64.086 110.247  0.00 97.00      PROA   
ATOM    711  O   SER P  46       3.564 -64.359 109.974  0.00 97.00      PROA   
ATOM    712  N   THR P  47       1.663 -64.888 111.055  0.00 97.00      PROA   
ATOM    713  HN  THR P  47       0.714 -64.654 111.240  0.00 97.00      PROA   
ATOM    714  CA  THR P  47       2.147 -66.152 111.604  0.00 97.00      PROA   
ATOM    715  HA  THR P  47       3.096 -65.915 112.057  0.00 97.00      PROA   
ATOM    716  CB  THR P  47       1.293 -66.709 112.760  0.00 97.00      PROA   
ATOM    717  HB  THR P  47       1.450 -66.074 113.661  0.00 97.00      PROA   
ATOM    718  OG1 THR P  47       1.605 -68.056 113.111  0.00 97.00      PROA   
ATOM    719  HG1 THR P  47       0.885 -68.354 113.673  0.00 97.00      PROA   
ATOM    720  CG2 THR P  47      -0.198 -66.671 112.390  0.00 97.00      PROA   
ATOM    721 HG21 THR P  47      -0.365 -67.177 111.418  0.00 97.00      PROA   
ATOM    722 HG22 THR P  47      -0.563 -65.627 112.321  0.00 97.00      PROA   
ATOM    723 HG23 THR P  47      -0.807 -67.193 113.160  0.00 97.00      PROA   
ATOM    724  C   THR P  47       2.386 -67.201 110.512  0.00 97.00      PROA   
ATOM    725  O   THR P  47       1.613 -67.235 109.558  0.00 97.00      PROA   
ATOM    726  N   PRO P  48       3.380 -68.096 110.593  0.00 97.00      PROA   
ATOM    727  CD  PRO P  48       4.625 -67.853 111.335  0.00 97.00      PROA   
ATOM    728  HD1 PRO P  48       4.524 -68.306 112.346  0.00 97.00      PROA   
ATOM    729  HD2 PRO P  48       4.868 -66.771 111.421  0.00 97.00      PROA   
ATOM    730  CA  PRO P  48       3.545 -69.159 109.605  0.00 97.00      PROA   
ATOM    731  HA  PRO P  48       3.494 -68.722 108.618  0.00 97.00      PROA   
ATOM    732  CB  PRO P  48       4.931 -69.746 109.930  0.00 97.00      PROA   
ATOM    733  HB1 PRO P  48       5.420 -70.171 109.032  0.00 97.00      PROA   
ATOM    734  HB2 PRO P  48       4.862 -70.534 110.714  0.00 97.00      PROA   
ATOM    735  CG  PRO P  48       5.702 -68.565 110.518  0.00 97.00      PROA   
ATOM    736  HG1 PRO P  48       6.575 -68.875 111.124  0.00 97.00      PROA   
ATOM    737  HG2 PRO P  48       6.040 -67.896 109.695  0.00 97.00      PROA   
ATOM    738  C   PRO P  48       2.510 -70.265 109.682  0.00 97.00      PROA   
ATOM    739  O   PRO P  48       2.610 -71.179 108.873  0.00 97.00      PROA   
ATOM    740  N   THR P  49       1.515 -70.220 110.601  0.00 97.00      PROA   
ATOM    741  HN  THR P  49       1.479 -69.482 111.268  0.00 97.00      PROA   
ATOM    742  CA  THR P  49       0.428 -71.186 110.614  0.00 97.00      PROA   
ATOM    743  HA  THR P  49       0.464 -71.736 109.687  0.00 97.00      PROA   
ATOM    744  CB  THR P  49       0.508 -72.229 111.733  0.00 97.00      PROA   
ATOM    745  HB  THR P  49       1.567 -72.565 111.789  0.00 97.00      PROA   
ATOM    746  OG1 THR P  49      -0.281 -73.373 111.431  0.00 97.00      PROA   
ATOM    747  HG1 THR P  49       0.147 -74.103 111.892  0.00 97.00      PROA   
ATOM    748  CG2 THR P  49       0.095 -71.712 113.123  0.00 97.00      PROA   
ATOM    749 HG21 THR P  49      -0.988 -71.466 113.150  0.00 97.00      PROA   
ATOM    750 HG22 THR P  49       0.682 -70.811 113.391  0.00 97.00      PROA   
ATOM    751 HG23 THR P  49       0.281 -72.498 113.887  0.00 97.00      PROA   
ATOM    752  C   THR P  49      -0.883 -70.436 110.618  0.00 97.00      PROA   
ATOM    753  O   THR P  49      -1.113 -69.532 111.416  0.00 97.00      PROA   
ATOM    754  N   TYR P  50      -1.790 -70.804 109.690  0.00 97.00      PROA   
ATOM    755  HN  TYR P  50      -1.567 -71.525 109.034  0.00 97.00      PROA   
ATOM    756  CA  TYR P  50      -3.111 -70.231 109.593  0.00 97.00      PROA   
ATOM    757  HA  TYR P  50      -3.145 -69.293 110.130  0.00 97.00      PROA   
ATOM    758  CB  TYR P  50      -3.519 -69.992 108.113  0.00 97.00      PROA   
ATOM    759  HB1 TYR P  50      -3.601 -70.947 107.553  0.00 97.00      PROA   
ATOM    760  HB2 TYR P  50      -2.730 -69.382 107.623  0.00 97.00      PROA   
ATOM    761  CG  TYR P  50      -4.817 -69.234 108.003  0.00 97.00      PROA   
ATOM    762  CD1 TYR P  50      -6.048 -69.906 107.905  0.00 97.00      PROA   
ATOM    763  HD1 TYR P  50      -6.073 -70.986 107.924  0.00 97.00      PROA   
ATOM    764  CE1 TYR P  50      -7.243 -69.189 107.760  0.00 97.00      PROA   
ATOM    765  HE1 TYR P  50      -8.182 -69.711 107.656  0.00 97.00      PROA   
ATOM    766  CZ  TYR P  50      -7.219 -67.791 107.730  0.00 97.00      PROA   
ATOM    767  OH  TYR P  50      -8.419 -67.066 107.577  0.00 97.00      PROA   
ATOM    768  HH  TYR P  50      -9.133 -67.701 107.475  0.00 97.00      PROA   
ATOM    769  CD2 TYR P  50      -4.805 -67.829 107.946  0.00 97.00      PROA   
ATOM    770  HD2 TYR P  50      -3.862 -67.306 107.981  0.00 97.00      PROA   
ATOM    771  CE2 TYR P  50      -6.002 -67.112 107.831  0.00 97.00      PROA   
ATOM    772  HE2 TYR P  50      -5.992 -66.034 107.793  0.00 97.00      PROA   
ATOM    773  C   TYR P  50      -4.042 -71.214 110.264  0.00 97.00      PROA   
ATOM    774  O   TYR P  50      -4.254 -72.312 109.763  0.00 97.00      PROA   
ATOM    775  N   HSD P  51      -4.609 -70.836 111.430  0.00 97.00      PROA   
ATOM    776  HN  HSD P  51      -4.452 -69.923 111.797  0.00 97.00      PROA   
ATOM    777  CA  HSD P  51      -5.354 -71.744 112.277  0.00 97.00      PROA   
ATOM    778  HA  HSD P  51      -5.200 -72.764 111.956  0.00 97.00      PROA   
ATOM    779  CB  HSD P  51      -4.884 -71.636 113.754  0.00 97.00      PROA   
ATOM    780  HB1 HSD P  51      -4.943 -70.578 114.088  0.00 97.00      PROA   
ATOM    781  HB2 HSD P  51      -3.812 -71.930 113.783  0.00 97.00      PROA   
ATOM    782  ND1 HSD P  51      -6.857 -72.176 115.289  0.00 97.00      PROA   
ATOM    783  HD1 HSD P  51      -7.453 -71.428 114.991  0.00 97.00      PROA   
ATOM    784  CG  HSD P  51      -5.628 -72.498 114.747  0.00 97.00      PROA   
ATOM    785  CE1 HSD P  51      -7.125 -73.101 116.241  0.00 97.00      PROA   
ATOM    786  HE1 HSD P  51      -8.044 -73.092 116.826  0.00 97.00      PROA   
ATOM    787  NE2 HSD P  51      -6.155 -73.987 116.360  0.00 97.00      PROA   
ATOM    788  CD2 HSD P  51      -5.209 -73.602 115.424  0.00 97.00      PROA   
ATOM    789  HD2 HSD P  51      -4.283 -74.156 115.333  0.00 97.00      PROA   
ATOM    790  C   HSD P  51      -6.832 -71.463 112.199  0.00 97.00      PROA   
ATOM    791  O   HSD P  51      -7.322 -70.463 112.718  0.00 97.00      PROA   
ATOM    792  N   ILE P  52      -7.592 -72.393 111.581  0.00 97.00      PROA   
ATOM    793  HN  ILE P  52      -7.187 -73.186 111.127  0.00 97.00      PROA   
ATOM    794  CA  ILE P  52      -9.035 -72.357 111.556  0.00 97.00      PROA   
ATOM    795  HA  ILE P  52      -9.382 -71.344 111.700  0.00 97.00      PROA   
ATOM    796  CB  ILE P  52      -9.599 -72.857 110.231  0.00 97.00      PROA   
ATOM    797  HB  ILE P  52      -9.181 -73.864 110.023  0.00 97.00      PROA   
ATOM    798  CG2 ILE P  52     -11.132 -72.992 110.289  0.00 97.00      PROA   
ATOM    799 HG21 ILE P  52     -11.604 -72.019 110.540  0.00 97.00      PROA   
ATOM    800 HG22 ILE P  52     -11.458 -73.761 111.018  0.00 97.00      PROA   
ATOM    801 HG23 ILE P  52     -11.509 -73.300 109.292  0.00 97.00      PROA   
ATOM    802  CG1 ILE P  52      -9.175 -71.922 109.072  0.00 97.00      PROA   
ATOM    803 HG11 ILE P  52      -8.143 -71.547 109.232  0.00 97.00      PROA   
ATOM    804 HG12 ILE P  52      -9.852 -71.039 109.076  0.00 97.00      PROA   
ATOM    805  CD  ILE P  52      -9.226 -72.587 107.693  0.00 97.00      PROA   
ATOM    806  HD1 ILE P  52     -10.243 -72.976 107.483  0.00 97.00      PROA   
ATOM    807  HD2 ILE P  52      -8.498 -73.422 107.628  0.00 97.00      PROA   
ATOM    808  HD3 ILE P  52      -8.976 -71.846 106.908  0.00 97.00      PROA   
ATOM    809  C   ILE P  52      -9.503 -73.207 112.715  0.00 97.00      PROA   
ATOM    810  O   ILE P  52      -9.390 -74.431 112.704  0.00 97.00      PROA   
ATOM    811  N   THR P  53     -10.030 -72.552 113.773  0.00 97.00      PROA   
ATOM    812  HN  THR P  53     -10.031 -71.554 113.783  0.00 97.00      PROA   
ATOM    813  CA  THR P  53     -10.518 -73.202 114.982  0.00 97.00      PROA   
ATOM    814  HA  THR P  53      -9.700 -73.787 115.379  0.00 97.00      PROA   
ATOM    815  CB  THR P  53     -10.960 -72.199 116.041  0.00 97.00      PROA   
ATOM    816  HB  THR P  53     -11.871 -71.652 115.706  0.00 97.00      PROA   
ATOM    817  OG1 THR P  53      -9.932 -71.243 116.259  0.00 97.00      PROA   
ATOM    818  HG1 THR P  53     -10.249 -70.683 116.971  0.00 97.00      PROA   
ATOM    819  CG2 THR P  53     -11.234 -72.893 117.391  0.00 97.00      PROA   
ATOM    820 HG21 THR P  53     -10.335 -73.455 117.722  0.00 97.00      PROA   
ATOM    821 HG22 THR P  53     -12.087 -73.597 117.318  0.00 97.00      PROA   
ATOM    822 HG23 THR P  53     -11.483 -72.139 118.169  0.00 97.00      PROA   
ATOM    823  C   THR P  53     -11.657 -74.159 114.703  0.00 97.00      PROA   
ATOM    824  O   THR P  53     -11.689 -75.265 115.239  0.00 97.00      PROA   
ATOM    825  N   SER P  54     -12.607 -73.749 113.834  0.00 97.00      PROA   
ATOM    826  HN  SER P  54     -12.525 -72.875 113.364  0.00 97.00      PROA   
ATOM    827  CA  SER P  54     -13.788 -74.526 113.534  0.00 97.00      PROA   
ATOM    828  HA  SER P  54     -13.497 -75.558 113.395  0.00 97.00      PROA   
ATOM    829  CB  SER P  54     -14.923 -74.385 114.593  0.00 97.00      PROA   
ATOM    830  HB1 SER P  54     -15.785 -75.031 114.327  0.00 97.00      PROA   
ATOM    831  HB2 SER P  54     -15.278 -73.334 114.640  0.00 97.00      PROA   
ATOM    832  OG  SER P  54     -14.482 -74.733 115.901  0.00 97.00      PROA   
ATOM    833  HG1 SER P  54     -14.074 -75.600 115.826  0.00 97.00      PROA   
ATOM    834  C   SER P  54     -14.318 -73.974 112.233  0.00 97.00      PROA   
ATOM    835  O   SER P  54     -14.819 -72.854 112.194  0.00 97.00      PROA   
ATOM    836  N   ALA P  55     -14.179 -74.732 111.123  0.00 97.00      PROA   
ATOM    837  HN  ALA P  55     -13.761 -75.640 111.187  0.00 97.00      PROA   
ATOM    838  CA  ALA P  55     -14.371 -74.258 109.766  0.00 97.00      PROA   
ATOM    839  HA  ALA P  55     -13.674 -73.447 109.641  0.00 97.00      PROA   
ATOM    840  CB  ALA P  55     -13.986 -75.365 108.765  0.00 97.00      PROA   
ATOM    841  HB1 ALA P  55     -14.667 -76.237 108.862  0.00 97.00      PROA   
ATOM    842  HB2 ALA P  55     -12.951 -75.717 108.976  0.00 97.00      PROA   
ATOM    843  HB3 ALA P  55     -14.018 -74.989 107.722  0.00 97.00      PROA   
ATOM    844  C   ALA P  55     -15.737 -73.696 109.388  0.00 97.00      PROA   
ATOM    845  O   ALA P  55     -16.781 -74.246 109.724  0.00 97.00      PROA   
ATOM    846  N   SER P  56     -15.731 -72.566 108.633  0.00 97.00      PROA   
ATOM    847  HN  SER P  56     -14.860 -72.115 108.434  0.00 97.00      PROA   
ATOM    848  CA  SER P  56     -16.896 -71.941 108.030  0.00 97.00      PROA   
ATOM    849  HA  SER P  56     -17.784 -72.386 108.453  0.00 97.00      PROA   
ATOM    850  CB  SER P  56     -16.979 -70.405 108.267  0.00 97.00      PROA   
ATOM    851  HB1 SER P  56     -16.916 -70.213 109.358  0.00 97.00      PROA   
ATOM    852  HB2 SER P  56     -17.957 -70.014 107.909  0.00 97.00      PROA   
ATOM    853  OG  SER P  56     -15.925 -69.683 107.633  0.00 97.00      PROA   
ATOM    854  HG1 SER P  56     -16.264 -68.791 107.480  0.00 97.00      PROA   
ATOM    855  C   SER P  56     -16.911 -72.241 106.544  0.00 97.00      PROA   
ATOM    856  O   SER P  56     -15.953 -72.767 105.987  0.00 97.00      PROA   
ATOM    857  N   GLU P  57     -18.028 -71.917 105.850  0.00 97.00      PROA   
ATOM    858  HN  GLU P  57     -18.795 -71.466 106.302  0.00 97.00      PROA   
ATOM    859  CA  GLU P  57     -18.179 -72.053 104.411  0.00 97.00      PROA   
ATOM    860  HA  GLU P  57     -18.014 -73.086 104.137  0.00 97.00      PROA   
ATOM    861  CB  GLU P  57     -19.604 -71.582 104.000  0.00 97.00      PROA   
ATOM    862  HB1 GLU P  57     -19.740 -71.690 102.905  0.00 97.00      PROA   
ATOM    863  HB2 GLU P  57     -19.673 -70.491 104.237  0.00 97.00      PROA   
ATOM    864  CG  GLU P  57     -20.804 -72.230 104.752  0.00 97.00      PROA   
ATOM    865  HG1 GLU P  57     -21.709 -71.630 104.499  0.00 97.00      PROA   
ATOM    866  HG2 GLU P  57     -20.664 -72.167 105.850  0.00 97.00      PROA   
ATOM    867  CD  GLU P  57     -21.124 -73.687 104.397  0.00 97.00      PROA   
ATOM    868  OE1 GLU P  57     -22.175 -73.913 103.740  0.00 97.00      PROA   
ATOM    869  OE2 GLU P  57     -20.381 -74.598 104.847  0.00 97.00      PROA   
ATOM    870  C   GLU P  57     -17.153 -71.170 103.690  0.00 97.00      PROA   
ATOM    871  O   GLU P  57     -16.501 -71.555 102.724  0.00 97.00      PROA   
ATOM    872  N   ASP P  58     -17.006 -69.952 104.236  0.00 97.00      PROA   
ATOM    873  HN  ASP P  58     -17.613 -69.726 104.995  0.00 97.00      PROA   
ATOM    874  CA  ASP P  58     -16.246 -68.794 103.839  0.00 97.00      PROA   
ATOM    875  HA  ASP P  58     -16.398 -68.658 102.779  0.00 97.00      PROA   
ATOM    876  CB  ASP P  58     -16.814 -67.522 104.568  0.00 97.00      PROA   
ATOM    877  HB1 ASP P  58     -17.554 -67.049 103.883  0.00 97.00      PROA   
ATOM    878  HB2 ASP P  58     -16.022 -66.779 104.778  0.00 97.00      PROA   
ATOM    879  CG  ASP P  58     -17.593 -67.814 105.867  0.00 97.00      PROA   
ATOM    880  OD1 ASP P  58     -18.650 -68.501 105.815  0.00 97.00      PROA   
ATOM    881  OD2 ASP P  58     -17.145 -67.325 106.936  0.00 97.00      PROA   
ATOM    882  C   ASP P  58     -14.735 -68.936 103.999  0.00 97.00      PROA   
ATOM    883  O   ASP P  58     -13.981 -68.218 103.343  0.00 97.00      PROA   
ATOM    884  N   ASP P  59     -14.246 -69.918 104.795  0.00 97.00      PROA   
ATOM    885  HN  ASP P  59     -14.842 -70.372 105.454  0.00 97.00      PROA   
ATOM    886  CA  ASP P  59     -12.865 -70.389 104.785  0.00 97.00      PROA   
ATOM    887  HA  ASP P  59     -12.220 -69.552 105.022  0.00 97.00      PROA   
ATOM    888  CB  ASP P  59     -12.680 -71.517 105.842  0.00 97.00      PROA   
ATOM    889  HB1 ASP P  59     -11.742 -72.083 105.658  0.00 97.00      PROA   
ATOM    890  HB2 ASP P  59     -13.531 -72.225 105.796  0.00 97.00      PROA   
ATOM    891  CG  ASP P  59     -12.550 -70.979 107.267  0.00 97.00      PROA   
ATOM    892  OD1 ASP P  59     -11.787 -70.003 107.483  0.00 97.00      PROA   
ATOM    893  OD2 ASP P  59     -13.109 -71.640 108.178  0.00 97.00      PROA   
ATOM    894  C   ASP P  59     -12.409 -70.933 103.420  0.00 97.00      PROA   
ATOM    895  O   ASP P  59     -11.219 -70.962 103.126  0.00 97.00      PROA   
ATOM    896  N   SER P  60     -13.340 -71.388 102.548  0.00 97.00      PROA   
ATOM    897  HN  SER P  60     -14.298 -71.343 102.820  0.00 97.00      PROA   
ATOM    898  CA  SER P  60     -13.049 -71.949 101.226  0.00 97.00      PROA   
ATOM    899  HA  SER P  60     -12.404 -72.802 101.391  0.00 97.00      PROA   
ATOM    900  CB  SER P  60     -14.313 -72.439 100.474  0.00 97.00      PROA   
ATOM    901  HB1 SER P  60     -14.031 -72.911  99.507  0.00 97.00      PROA   
ATOM    902  HB2 SER P  60     -14.994 -71.585 100.272  0.00 97.00      PROA   
ATOM    903  OG  SER P  60     -15.027 -73.409 101.225  0.00 97.00      PROA   
ATOM    904  HG1 SER P  60     -15.538 -72.920 101.879  0.00 97.00      PROA   
ATOM    905  C   SER P  60     -12.338 -71.018 100.244  0.00 97.00      PROA   
ATOM    906  O   SER P  60     -12.645 -69.832 100.144  0.00 97.00      PROA   
ATOM    907  N   GLY P  61     -11.390 -71.562  99.442  0.00 97.00      PROA   
ATOM    908  HN  GLY P  61     -11.183 -72.539  99.497  0.00 97.00      PROA   
ATOM    909  CA  GLY P  61     -10.642 -70.770  98.477  0.00 97.00      PROA   
ATOM    910  HA1 GLY P  61     -10.553 -69.753  98.834  0.00 97.00      PROA   
ATOM    911  HA2 GLY P  61     -11.134 -70.856  97.519  0.00 97.00      PROA   
ATOM    912  C   GLY P  61      -9.245 -71.286  98.340  0.00 97.00      PROA   
ATOM    913  O   GLY P  61      -8.872 -72.261  98.978  0.00 97.00      PROA   
ATOM    914  N   GLU P  62      -8.414 -70.635  97.493  0.00 97.00      PROA   
ATOM    915  HN  GLU P  62      -8.725 -69.841  96.971  0.00 97.00      PROA   
ATOM    916  CA  GLU P  62      -7.035 -71.029  97.314  0.00 97.00      PROA   
ATOM    917  HA  GLU P  62      -6.951 -72.066  97.583  0.00 97.00      PROA   
ATOM    918  CB  GLU P  62      -6.537 -70.965  95.850  0.00 97.00      PROA   
ATOM    919  HB1 GLU P  62      -7.288 -71.509  95.233  0.00 97.00      PROA   
ATOM    920  HB2 GLU P  62      -5.583 -71.539  95.804  0.00 97.00      PROA   
ATOM    921  CG  GLU P  62      -6.340 -69.580  95.210  0.00 97.00      PROA   
ATOM    922  HG1 GLU P  62      -5.783 -68.894  95.881  0.00 97.00      PROA   
ATOM    923  HG2 GLU P  62      -7.322 -69.129  94.960  0.00 97.00      PROA   
ATOM    924  CD  GLU P  62      -5.536 -69.718  93.921  0.00 97.00      PROA   
ATOM    925  OE1 GLU P  62      -5.766 -70.680  93.151  0.00 97.00      PROA   
ATOM    926  OE2 GLU P  62      -4.674 -68.842  93.690  0.00 97.00      PROA   
ATOM    927  C   GLU P  62      -6.123 -70.306  98.269  0.00 97.00      PROA   
ATOM    928  O   GLU P  62      -6.061 -69.081  98.333  0.00 97.00      PROA   
ATOM    929  N   TYR P  63      -5.390 -71.111  99.062  0.00 97.00      PROA   
ATOM    930  HN  TYR P  63      -5.482 -72.102  98.978  0.00 97.00      PROA   
ATOM    931  CA  TYR P  63      -4.468 -70.676 100.080  0.00 97.00      PROA   
ATOM    932  HA  TYR P  63      -4.742 -69.683 100.411  0.00 97.00      PROA   
ATOM    933  CB  TYR P  63      -4.445 -71.645 101.295  0.00 97.00      PROA   
ATOM    934  HB1 TYR P  63      -3.525 -71.517 101.902  0.00 97.00      PROA   
ATOM    935  HB2 TYR P  63      -4.490 -72.692 100.934  0.00 97.00      PROA   
ATOM    936  CG  TYR P  63      -5.637 -71.422 102.187  0.00 97.00      PROA   
ATOM    937  CD1 TYR P  63      -6.934 -71.772 101.770  0.00 97.00      PROA   
ATOM    938  HD1 TYR P  63      -7.086 -72.226 100.804  0.00 97.00      PROA   
ATOM    939  CE1 TYR P  63      -8.041 -71.508 102.583  0.00 97.00      PROA   
ATOM    940  HE1 TYR P  63      -9.032 -71.743 102.226  0.00 97.00      PROA   
ATOM    941  CZ  TYR P  63      -7.858 -70.938 103.848  0.00 97.00      PROA   
ATOM    942  OH  TYR P  63      -8.959 -70.616 104.666  0.00 97.00      PROA   
ATOM    943  HH  TYR P  63      -9.761 -70.730 104.145  0.00 97.00      PROA   
ATOM    944  CD2 TYR P  63      -5.465 -70.880 103.473  0.00 97.00      PROA   
ATOM    945  HD2 TYR P  63      -4.477 -70.625 103.825  0.00 97.00      PROA   
ATOM    946  CE2 TYR P  63      -6.568 -70.647 104.300  0.00 97.00      PROA   
ATOM    947  HE2 TYR P  63      -6.430 -70.196 105.268  0.00 97.00      PROA   
ATOM    948  C   TYR P  63      -3.089 -70.599  99.484  0.00 97.00      PROA   
ATOM    949  O   TYR P  63      -2.660 -71.494  98.759  0.00 97.00      PROA   
ATOM    950  N   ARG P  64      -2.357 -69.497  99.756  0.00 97.00      PROA   
ATOM    951  HN  ARG P  64      -2.749 -68.731 100.260  0.00 97.00      PROA   
ATOM    952  CA  ARG P  64      -1.013 -69.342  99.246  0.00 97.00      PROA   
ATOM    953  HA  ARG P  64      -0.544 -70.312  99.147  0.00 97.00      PROA   
ATOM    954  CB  ARG P  64      -0.953 -68.561  97.905  0.00 97.00      PROA   
ATOM    955  HB1 ARG P  64      -0.041 -68.897  97.363  0.00 97.00      PROA   
ATOM    956  HB2 ARG P  64      -0.851 -67.465  98.073  0.00 97.00      PROA   
ATOM    957  CG  ARG P  64      -2.202 -68.738  97.018  0.00 97.00      PROA   
ATOM    958  HG1 ARG P  64      -3.071 -68.253  97.513  0.00 97.00      PROA   
ATOM    959  HG2 ARG P  64      -2.447 -69.818  96.908  0.00 97.00      PROA   
ATOM    960  CD  ARG P  64      -2.054 -68.128  95.630  0.00 97.00      PROA   
ATOM    961  HD1 ARG P  64      -1.601 -67.115  95.668  0.00 97.00      PROA   
ATOM    962  HD2 ARG P  64      -3.042 -68.063  95.137  0.00 97.00      PROA   
ATOM    963  NE  ARG P  64      -1.136 -69.043  94.893  0.00 97.00      PROA   
ATOM    964  HE  ARG P  64      -0.595 -69.700  95.416  0.00 97.00      PROA   
ATOM    965  CZ  ARG P  64      -1.156 -69.239  93.564  0.00 97.00      PROA   
ATOM    966  NH1 ARG P  64      -2.180 -68.886  92.782  0.00 97.00      PROA   
ATOM    967 HH11 ARG P  64      -3.057 -68.731  93.241  0.00 97.00      PROA   
ATOM    968 HH12 ARG P  64      -2.238 -69.285  91.875  0.00 97.00      PROA   
ATOM    969  NH2 ARG P  64      -0.113 -69.879  93.019  0.00 97.00      PROA   
ATOM    970 HH21 ARG P  64       0.660 -70.076  93.621  0.00 97.00      PROA   
ATOM    971 HH22 ARG P  64      -0.083 -69.991  92.033  0.00 97.00      PROA   
ATOM    972  C   ARG P  64      -0.267 -68.534 100.272  0.00 97.00      PROA   
ATOM    973  O   ARG P  64      -0.862 -67.750 101.001  0.00 97.00      PROA   
ATOM    974  N   CYS P  65       1.073 -68.690 100.352  0.00 97.00      PROA   
ATOM    975  HN  CYS P  65       1.542 -69.440  99.892  0.00 97.00      PROA   
ATOM    976  CA  CYS P  65       1.883 -67.823 101.175  0.00 97.00      PROA   
ATOM    977  HA  CYS P  65       1.368 -66.881 101.266  0.00 97.00      PROA   
ATOM    978  CB  CYS P  65       2.093 -68.403 102.594  0.00 97.00      PROA   
ATOM    979  HB1 CYS P  65       1.101 -68.374 103.099  0.00 97.00      PROA   
ATOM    980  HB2 CYS P  65       2.778 -67.770 103.195  0.00 97.00      PROA   
ATOM    981  SG  CYS P  65       2.652 -70.129 102.564  0.00 97.00      PROA   
ATOM    982  C   CYS P  65       3.210 -67.492 100.530  0.00 97.00      PROA   
ATOM    983  O   CYS P  65       3.669 -68.140  99.596  0.00 97.00      PROA   
ATOM    984  N   GLN P  66       3.848 -66.414 101.033  0.00 97.00      PROA   
ATOM    985  HN  GLN P  66       3.395 -65.869 101.737  0.00 97.00      PROA   
ATOM    986  CA  GLN P  66       5.163 -65.975 100.630  0.00 97.00      PROA   
ATOM    987  HA  GLN P  66       5.623 -66.713  99.987  0.00 97.00      PROA   
ATOM    988  CB  GLN P  66       5.052 -64.597  99.897  0.00 97.00      PROA   
ATOM    989  HB1 GLN P  66       4.864 -63.773 100.613  0.00 97.00      PROA   
ATOM    990  HB2 GLN P  66       4.142 -64.682  99.257  0.00 97.00      PROA   
ATOM    991  CG  GLN P  66       6.228 -64.259  98.953  0.00 97.00      PROA   
ATOM    992  HG1 GLN P  66       6.468 -65.183  98.385  0.00 97.00      PROA   
ATOM    993  HG2 GLN P  66       7.132 -63.955  99.514  0.00 97.00      PROA   
ATOM    994  CD  GLN P  66       5.888 -63.209  97.879  0.00 97.00      PROA   
ATOM    995  OE1 GLN P  66       5.976 -63.528  96.695  0.00 97.00      PROA   
ATOM    996  NE2 GLN P  66       5.501 -61.963  98.249  0.00 97.00      PROA   
ATOM    997 HE21 GLN P  66       5.219 -61.313  97.545  0.00 97.00      PROA   
ATOM    998 HE22 GLN P  66       5.425 -61.714  99.215  0.00 97.00      PROA   
ATOM    999  C   GLN P  66       5.937 -65.897 101.941  0.00 97.00      PROA   
ATOM   1000  O   GLN P  66       5.638 -65.070 102.800  0.00 97.00      PROA   
ATOM   1001  N   ARG P  67       6.942 -66.792 102.144  0.00 97.00      PROA   
ATOM   1002  HN  ARG P  67       7.148 -67.498 101.471  0.00 97.00      PROA   
ATOM   1003  CA  ARG P  67       7.726 -66.854 103.370  0.00 97.00      PROA   
ATOM   1004  HA  ARG P  67       7.290 -66.229 104.137  0.00 97.00      PROA   
ATOM   1005  CB  ARG P  67       7.821 -68.315 103.897  0.00 97.00      PROA   
ATOM   1006  HB1 ARG P  67       8.621 -68.422 104.662  0.00 97.00      PROA   
ATOM   1007  HB2 ARG P  67       8.099 -68.972 103.040  0.00 97.00      PROA   
ATOM   1008  CG  ARG P  67       6.514 -68.854 104.502  0.00 97.00      PROA   
ATOM   1009  HG1 ARG P  67       6.567 -69.968 104.500  0.00 97.00      PROA   
ATOM   1010  HG2 ARG P  67       5.664 -68.564 103.849  0.00 97.00      PROA   
ATOM   1011  CD  ARG P  67       6.224 -68.365 105.927  0.00 97.00      PROA   
ATOM   1012  HD1 ARG P  67       5.161 -68.546 106.188  0.00 97.00      PROA   
ATOM   1013  HD2 ARG P  67       6.434 -67.280 106.040  0.00 97.00      PROA   
ATOM   1014  NE  ARG P  67       7.026 -69.201 106.870  0.00 97.00      PROA   
ATOM   1015  HE  ARG P  67       6.797 -70.170 106.949  0.00 97.00      PROA   
ATOM   1016  CZ  ARG P  67       8.061 -68.763 107.608  0.00 97.00      PROA   
ATOM   1017  NH1 ARG P  67       8.446 -67.484 107.633  0.00 97.00      PROA   
ATOM   1018 HH11 ARG P  67       7.867 -66.786 107.220  0.00 97.00      PROA   
ATOM   1019 HH12 ARG P  67       9.163 -67.223 108.279  0.00 97.00      PROA   
ATOM   1020  NH2 ARG P  67       8.725 -69.640 108.379  0.00 97.00      PROA   
ATOM   1021 HH21 ARG P  67       8.452 -70.595 108.370  0.00 97.00      PROA   
ATOM   1022 HH22 ARG P  67       9.506 -69.312 108.912  0.00 97.00      PROA   
ATOM   1023  C   ARG P  67       9.145 -66.392 103.136  0.00 97.00      PROA   
ATOM   1024  O   ARG P  67       9.971 -67.188 102.698  0.00 97.00      PROA   
ATOM   1025  N   GLY P  68       9.467 -65.113 103.477  0.00 97.00      PROA   
ATOM   1026  HN  GLY P  68       8.743 -64.526 103.835  0.00 97.00      PROA   
ATOM   1027  CA  GLY P  68      10.807 -64.513 103.522  0.00 97.00      PROA   
ATOM   1028  HA1 GLY P  68      11.304 -64.929 104.386  0.00 97.00      PROA   
ATOM   1029  HA2 GLY P  68      10.659 -63.448 103.618  0.00 97.00      PROA   
ATOM   1030  C   GLY P  68      11.760 -64.698 102.356  0.00 97.00      PROA   
ATOM   1031  O   GLY P  68      12.952 -64.425 102.486  0.00 97.00      PROA   
ATOM   1032  N   LEU P  69      11.274 -65.188 101.200  0.00 97.00      PROA   
ATOM   1033  HN  LEU P  69      10.302 -65.385 101.134  0.00 97.00      PROA   
ATOM   1034  CA  LEU P  69      12.113 -65.734 100.159  0.00 97.00      PROA   
ATOM   1035  HA  LEU P  69      13.073 -65.234 100.150  0.00 97.00      PROA   
ATOM   1036  CB  LEU P  69      12.275 -67.272 100.310  0.00 97.00      PROA   
ATOM   1037  HB1 LEU P  69      12.727 -67.714  99.394  0.00 97.00      PROA   
ATOM   1038  HB2 LEU P  69      11.257 -67.701 100.454  0.00 97.00      PROA   
ATOM   1039  CG  LEU P  69      13.118 -67.772 101.503  0.00 97.00      PROA   
ATOM   1040  HG  LEU P  69      12.720 -67.325 102.443  0.00 97.00      PROA   
ATOM   1041  CD1 LEU P  69      12.982 -69.299 101.634  0.00 97.00      PROA   
ATOM   1042 HD11 LEU P  69      13.351 -69.800 100.714  0.00 97.00      PROA   
ATOM   1043 HD12 LEU P  69      11.921 -69.584 101.799  0.00 97.00      PROA   
ATOM   1044 HD13 LEU P  69      13.584 -69.656 102.494  0.00 97.00      PROA   
ATOM   1045  CD2 LEU P  69      14.597 -67.376 101.368  0.00 97.00      PROA   
ATOM   1046 HD21 LEU P  69      14.707 -66.272 101.366  0.00 97.00      PROA   
ATOM   1047 HD22 LEU P  69      15.018 -67.782 100.423  0.00 97.00      PROA   
ATOM   1048 HD23 LEU P  69      15.180 -67.786 102.219  0.00 97.00      PROA   
ATOM   1049  C   LEU P  69      11.439 -65.496  98.830  0.00 97.00      PROA   
ATOM   1050  O   LEU P  69      10.214 -65.473  98.741  0.00 97.00      PROA   
ATOM   1051  N   SER P  70      12.244 -65.335  97.752  0.00 97.00      PROA   
ATOM   1052  HN  SER P  70      13.236 -65.374  97.867  0.00 97.00      PROA   
ATOM   1053  CA  SER P  70      11.814 -65.140  96.372  0.00 97.00      PROA   
ATOM   1054  HA  SER P  70      11.447 -64.125  96.326  0.00 97.00      PROA   
ATOM   1055  CB  SER P  70      13.020 -65.221  95.397  0.00 97.00      PROA   
ATOM   1056  HB1 SER P  70      13.683 -64.351  95.605  0.00 97.00      PROA   
ATOM   1057  HB2 SER P  70      12.699 -65.159  94.335  0.00 97.00      PROA   
ATOM   1058  OG  SER P  70      13.776 -66.412  95.618  0.00 97.00      PROA   
ATOM   1059  HG1 SER P  70      14.559 -66.367  95.062  0.00 97.00      PROA   
ATOM   1060  C   SER P  70      10.672 -66.029  95.873  0.00 97.00      PROA   
ATOM   1061  O   SER P  70      10.758 -67.251  95.888  0.00 97.00      PROA   
ATOM   1062  N   GLY P  71       9.564 -65.414  95.397  0.00 97.00      PROA   
ATOM   1063  HN  GLY P  71       9.549 -64.417  95.355  0.00 97.00      PROA   
ATOM   1064  CA  GLY P  71       8.359 -66.110  94.949  0.00 97.00      PROA   
ATOM   1065  HA1 GLY P  71       8.664 -66.963  94.358  0.00 97.00      PROA   
ATOM   1066  HA2 GLY P  71       7.792 -65.402  94.367  0.00 97.00      PROA   
ATOM   1067  C   GLY P  71       7.450 -66.631  96.049  0.00 97.00      PROA   
ATOM   1068  O   GLY P  71       7.866 -66.901  97.169  0.00 97.00      PROA   
ATOM   1069  N   ARG P  72       6.147 -66.800  95.717  0.00 97.00      PROA   
ATOM   1070  HN  ARG P  72       5.840 -66.569  94.800  0.00 97.00      PROA   
ATOM   1071  CA  ARG P  72       5.093 -67.284  96.591  0.00 97.00      PROA   
ATOM   1072  HA  ARG P  72       5.493 -67.427  97.588  0.00 97.00      PROA   
ATOM   1073  CB  ARG P  72       3.856 -66.335  96.691  0.00 97.00      PROA   
ATOM   1074  HB1 ARG P  72       4.208 -65.342  97.037  0.00 97.00      PROA   
ATOM   1075  HB2 ARG P  72       3.192 -66.714  97.500  0.00 97.00      PROA   
ATOM   1076  CG  ARG P  72       2.940 -66.156  95.448  0.00 97.00      PROA   
ATOM   1077  HG1 ARG P  72       2.186 -65.376  95.711  0.00 97.00      PROA   
ATOM   1078  HG2 ARG P  72       2.382 -67.102  95.282  0.00 97.00      PROA   
ATOM   1079  CD  ARG P  72       3.581 -65.749  94.109  0.00 97.00      PROA   
ATOM   1080  HD1 ARG P  72       2.798 -65.416  93.392  0.00 97.00      PROA   
ATOM   1081  HD2 ARG P  72       4.149 -66.600  93.673  0.00 97.00      PROA   
ATOM   1082  NE  ARG P  72       4.504 -64.613  94.399  0.00 97.00      PROA   
ATOM   1083  HE  ARG P  72       4.681 -64.388  95.356  0.00 97.00      PROA   
ATOM   1084  CZ  ARG P  72       5.307 -63.998  93.509  0.00 97.00      PROA   
ATOM   1085  NH1 ARG P  72       5.214 -64.146  92.185  0.00 97.00      PROA   
ATOM   1086 HH11 ARG P  72       4.453 -64.666  91.814  0.00 97.00      PROA   
ATOM   1087 HH12 ARG P  72       5.847 -63.636  91.608  0.00 97.00      PROA   
ATOM   1088  NH2 ARG P  72       6.249 -63.178  94.009  0.00 97.00      PROA   
ATOM   1089 HH21 ARG P  72       6.284 -63.093  95.005  0.00 97.00      PROA   
ATOM   1090 HH22 ARG P  72       6.797 -62.611  93.405  0.00 97.00      PROA   
ATOM   1091  C   ARG P  72       4.633 -68.629  96.080  0.00 97.00      PROA   
ATOM   1092  O   ARG P  72       4.882 -69.001  94.936  0.00 97.00      PROA   
ATOM   1093  N   SER P  73       3.973 -69.390  96.980  0.00 97.00      PROA   
ATOM   1094  HN  SER P  73       3.880 -69.042  97.912  0.00 97.00      PROA   
ATOM   1095  CA  SER P  73       3.345 -70.687  96.827  0.00 97.00      PROA   
ATOM   1096  HA  SER P  73       4.168 -71.387  96.808  0.00 97.00      PROA   
ATOM   1097  CB  SER P  73       2.492 -71.020  98.082  0.00 97.00      PROA   
ATOM   1098  HB1 SER P  73       1.628 -71.695  97.915  0.00 97.00      PROA   
ATOM   1099  HB2 SER P  73       2.076 -70.072  98.468  0.00 97.00      PROA   
ATOM   1100  OG  SER P  73       3.292 -71.628  99.084  0.00 97.00      PROA   
ATOM   1101  HG1 SER P  73       3.339 -72.557  98.829  0.00 97.00      PROA   
ATOM   1102  C   SER P  73       2.519 -71.054  95.614  0.00 97.00      PROA   
ATOM   1103  O   SER P  73       2.023 -70.250  94.831  0.00 97.00      PROA   
ATOM   1104  N   ASP P  74       2.322 -72.383  95.575  0.00 97.00      PROA   
ATOM   1105  HN  ASP P  74       2.881 -72.926  96.203  0.00 97.00      PROA   
ATOM   1106  CA  ASP P  74       1.227 -73.206  95.137  0.00 97.00      PROA   
ATOM   1107  HA  ASP P  74       1.424 -73.422  94.101  0.00 97.00      PROA   
ATOM   1108  CB  ASP P  74       1.296 -74.554  95.948  0.00 97.00      PROA   
ATOM   1109  HB1 ASP P  74       2.006 -75.235  95.426  0.00 97.00      PROA   
ATOM   1110  HB2 ASP P  74       0.314 -75.062  95.990  0.00 97.00      PROA   
ATOM   1111  CG  ASP P  74       1.844 -74.401  97.386  0.00 97.00      PROA   
ATOM   1112  OD1 ASP P  74       3.044 -74.048  97.546  0.00 97.00      PROA   
ATOM   1113  OD2 ASP P  74       1.069 -74.648  98.345  0.00 97.00      PROA   
ATOM   1114  C   ASP P  74      -0.173 -72.579  95.266  0.00 97.00      PROA   
ATOM   1115  O   ASP P  74      -0.399 -71.717  96.117  0.00 97.00      PROA   
ATOM   1116  N   PRO P  75      -1.143 -72.949  94.433  0.00 97.00      PROA   
ATOM   1117  CD  PRO P  75      -0.919 -73.544  93.111  0.00 97.00      PROA   
ATOM   1118  HD1 PRO P  75      -0.585 -74.598  93.230  0.00 97.00      PROA   
ATOM   1119  HD2 PRO P  75      -0.152 -72.959  92.556  0.00 97.00      PROA   
ATOM   1120  CA  PRO P  75      -2.555 -72.732  94.700  0.00 97.00      PROA   
ATOM   1121  HA  PRO P  75      -2.738 -71.855  95.305  0.00 97.00      PROA   
ATOM   1122  CB  PRO P  75      -3.123 -72.557  93.281  0.00 97.00      PROA   
ATOM   1123  HB1 PRO P  75      -2.973 -71.502  92.968  0.00 97.00      PROA   
ATOM   1124  HB2 PRO P  75      -4.206 -72.774  93.201  0.00 97.00      PROA   
ATOM   1125  CG  PRO P  75      -2.269 -73.472  92.388  0.00 97.00      PROA   
ATOM   1126  HG1 PRO P  75      -2.727 -74.484  92.362  0.00 97.00      PROA   
ATOM   1127  HG2 PRO P  75      -2.185 -73.084  91.354  0.00 97.00      PROA   
ATOM   1128  C   PRO P  75      -3.182 -73.942  95.384  0.00 97.00      PROA   
ATOM   1129  O   PRO P  75      -3.817 -74.747  94.705  0.00 97.00      PROA   
ATOM   1130  N   ILE P  76      -3.076 -74.111  96.724  0.00 97.00      PROA   
ATOM   1131  HN  ILE P  76      -2.526 -73.510  97.302  0.00 97.00      PROA   
ATOM   1132  CA  ILE P  76      -3.825 -75.185  97.367  0.00 97.00      PROA   
ATOM   1133  HA  ILE P  76      -3.882 -76.017  96.679  0.00 97.00      PROA   
ATOM   1134  CB  ILE P  76      -3.184 -75.808  98.602  0.00 97.00      PROA   
ATOM   1135  HB  ILE P  76      -3.910 -76.519  99.065  0.00 97.00      PROA   
ATOM   1136  CG2 ILE P  76      -1.967 -76.645  98.145  0.00 97.00      PROA   
ATOM   1137 HG21 ILE P  76      -1.188 -75.987  97.707  0.00 97.00      PROA   
ATOM   1138 HG22 ILE P  76      -2.260 -77.401  97.387  0.00 97.00      PROA   
ATOM   1139 HG23 ILE P  76      -1.520 -77.173  99.013  0.00 97.00      PROA   
ATOM   1140  CG1 ILE P  76      -2.771 -74.773  99.668  0.00 97.00      PROA   
ATOM   1141 HG11 ILE P  76      -3.171 -73.776  99.400  0.00 97.00      PROA   
ATOM   1142 HG12 ILE P  76      -1.662 -74.690  99.670  0.00 97.00      PROA   
ATOM   1143  CD  ILE P  76      -3.272 -75.133 101.068  0.00 97.00      PROA   
ATOM   1144  HD1 ILE P  76      -2.853 -76.106 101.399  0.00 97.00      PROA   
ATOM   1145  HD2 ILE P  76      -4.381 -75.195 101.079  0.00 97.00      PROA   
ATOM   1146  HD3 ILE P  76      -2.965 -74.349 101.791  0.00 97.00      PROA   
ATOM   1147  C   ILE P  76      -5.265 -74.752  97.614  0.00 97.00      PROA   
ATOM   1148  O   ILE P  76      -5.597 -74.033  98.554  0.00 97.00      PROA   
ATOM   1149  N   GLN P  77      -6.167 -75.190  96.710  0.00 97.00      PROA   
ATOM   1150  HN  GLN P  77      -5.849 -75.691  95.909  0.00 97.00      PROA   
ATOM   1151  CA  GLN P  77      -7.554 -74.782  96.687  0.00 97.00      PROA   
ATOM   1152  HA  GLN P  77      -7.625 -73.765  97.024  0.00 97.00      PROA   
ATOM   1153  CB  GLN P  77      -8.094 -74.829  95.231  0.00 97.00      PROA   
ATOM   1154  HB1 GLN P  77      -9.026 -74.224  95.196  0.00 97.00      PROA   
ATOM   1155  HB2 GLN P  77      -8.352 -75.869  94.937  0.00 97.00      PROA   
ATOM   1156  CG  GLN P  77      -7.066 -74.283  94.200  0.00 97.00      PROA   
ATOM   1157  HG1 GLN P  77      -6.285 -75.044  93.995  0.00 97.00      PROA   
ATOM   1158  HG2 GLN P  77      -6.556 -73.386  94.602  0.00 97.00      PROA   
ATOM   1159  CD  GLN P  77      -7.732 -73.951  92.860  0.00 97.00      PROA   
ATOM   1160  OE1 GLN P  77      -8.455 -74.785  92.304  0.00 97.00      PROA   
ATOM   1161  NE2 GLN P  77      -7.474 -72.730  92.312  0.00 97.00      PROA   
ATOM   1162 HE21 GLN P  77      -6.839 -72.086  92.747  0.00 97.00      PROA   
ATOM   1163 HE22 GLN P  77      -7.907 -72.492  91.445  0.00 97.00      PROA   
ATOM   1164  C   GLN P  77      -8.365 -75.650  97.640  0.00 97.00      PROA   
ATOM   1165  O   GLN P  77      -8.570 -76.834  97.393  0.00 97.00      PROA   
ATOM   1166  N   LEU P  78      -8.823 -75.046  98.768  0.00 97.00      PROA   
ATOM   1167  HN  LEU P  78      -8.670 -74.066  98.889  0.00 97.00      PROA   
ATOM   1168  CA  LEU P  78      -9.458 -75.671  99.915  0.00 97.00      PROA   
ATOM   1169  HA  LEU P  78      -9.181 -76.715  99.951  0.00 97.00      PROA   
ATOM   1170  CB  LEU P  78      -8.999 -74.941 101.210  0.00 97.00      PROA   
ATOM   1171  HB1 LEU P  78      -9.343 -73.885 101.150  0.00 97.00      PROA   
ATOM   1172  HB2 LEU P  78      -7.886 -74.914 101.224  0.00 97.00      PROA   
ATOM   1173  CG  LEU P  78      -9.480 -75.527 102.560  0.00 97.00      PROA   
ATOM   1174  HG  LEU P  78     -10.555 -75.807 102.480  0.00 97.00      PROA   
ATOM   1175  CD1 LEU P  78      -8.682 -76.782 102.944  0.00 97.00      PROA   
ATOM   1176 HD11 LEU P  78      -7.619 -76.508 103.107  0.00 97.00      PROA   
ATOM   1177 HD12 LEU P  78      -8.732 -77.540 102.140  0.00 97.00      PROA   
ATOM   1178 HD13 LEU P  78      -9.081 -77.226 103.879  0.00 97.00      PROA   
ATOM   1179  CD2 LEU P  78      -9.376 -74.481 103.685  0.00 97.00      PROA   
ATOM   1180 HD21 LEU P  78     -10.002 -73.595 103.451  0.00 97.00      PROA   
ATOM   1181 HD22 LEU P  78      -8.322 -74.149 103.805  0.00 97.00      PROA   
ATOM   1182 HD23 LEU P  78      -9.722 -74.910 104.648  0.00 97.00      PROA   
ATOM   1183  C   LEU P  78     -10.967 -75.561  99.815  0.00 97.00      PROA   
ATOM   1184  O   LEU P  78     -11.498 -74.502  99.492  0.00 97.00      PROA   
ATOM   1185  N   GLU P  79     -11.698 -76.669 100.095  0.00 97.00      PROA   
ATOM   1186  HN  GLU P  79     -11.253 -77.533 100.320  0.00 97.00      PROA   
ATOM   1187  CA  GLU P  79     -13.140 -76.731  99.962  0.00 97.00      PROA   
ATOM   1188  HA  GLU P  79     -13.537 -75.767  99.675  0.00 97.00      PROA   
ATOM   1189  CB  GLU P  79     -13.542 -77.789  98.902  0.00 97.00      PROA   
ATOM   1190  HB1 GLU P  79     -14.649 -77.875  98.856  0.00 97.00      PROA   
ATOM   1191  HB2 GLU P  79     -13.138 -78.766  99.253  0.00 97.00      PROA   
ATOM   1192  CG  GLU P  79     -13.026 -77.485  97.473  0.00 97.00      PROA   
ATOM   1193  HG1 GLU P  79     -12.093 -76.884  97.514  0.00 97.00      PROA   
ATOM   1194  HG2 GLU P  79     -13.783 -76.902  96.908  0.00 97.00      PROA   
ATOM   1195  CD  GLU P  79     -12.663 -78.754  96.698  0.00 97.00      PROA   
ATOM   1196  OE1 GLU P  79     -11.907 -79.594  97.254  0.00 97.00      PROA   
ATOM   1197  OE2 GLU P  79     -13.071 -78.871  95.513  0.00 97.00      PROA   
ATOM   1198  C   GLU P  79     -13.800 -77.126 101.269  0.00 97.00      PROA   
ATOM   1199  O   GLU P  79     -13.440 -78.122 101.891  0.00 97.00      PROA   
ATOM   1200  N   VAL P  80     -14.852 -76.375 101.673  0.00  0.00      PROA   
ATOM   1201  HN  VAL P  80     -15.149 -75.581 101.149  0.00  0.00      PROA   
ATOM   1202  CA  VAL P  80     -15.627 -76.648 102.864  0.00  0.00      PROA   
ATOM   1203  HA  VAL P  80     -15.197 -77.493 103.370  0.00  0.00      PROA   
ATOM   1204  CB  VAL P  80     -15.664 -75.500 103.871  0.00  0.00      PROA   
ATOM   1205  HB  VAL P  80     -16.185 -74.615 103.445  0.00  0.00      PROA   
ATOM   1206  CG1 VAL P  80     -16.406 -75.954 105.149  0.00  0.00      PROA   
ATOM   1207 HG11 VAL P  80     -15.973 -76.906 105.518  0.00  0.00      PROA   
ATOM   1208 HG12 VAL P  80     -17.488 -76.102 104.954  0.00  0.00      PROA   
ATOM   1209 HG13 VAL P  80     -16.305 -75.199 105.954  0.00  0.00      PROA   
ATOM   1210  CG2 VAL P  80     -14.207 -75.096 104.198  0.00  0.00      PROA   
ATOM   1211 HG21 VAL P  80     -13.696 -74.670 103.310  0.00  0.00      PROA   
ATOM   1212 HG22 VAL P  80     -13.633 -75.978 104.550  0.00  0.00      PROA   
ATOM   1213 HG23 VAL P  80     -14.191 -74.331 105.000  0.00  0.00      PROA   
ATOM   1214  C   VAL P  80     -17.006 -77.032 102.376  0.00  0.00      PROA   
ATOM   1215  O   VAL P  80     -17.498 -76.483 101.390  0.00  0.00      PROA   
ATOM   1216  N   HSD P  81     -17.629 -78.039 103.039  0.00  0.00      PROA   
ATOM   1217  HN  HSD P  81     -17.222 -78.429 103.862  0.00  0.00      PROA   
ATOM   1218  CA  HSD P  81     -18.811 -78.725 102.574  0.00  0.00      PROA   
ATOM   1219  HA  HSD P  81     -19.344 -78.098 101.873  0.00  0.00      PROA   
ATOM   1220  CB  HSD P  81     -18.481 -80.095 101.934  0.00  0.00      PROA   
ATOM   1221  HB1 HSD P  81     -19.400 -80.605 101.574  0.00  0.00      PROA   
ATOM   1222  HB2 HSD P  81     -17.997 -80.750 102.692  0.00  0.00      PROA   
ATOM   1223  ND1 HSD P  81     -17.895 -79.578  99.509  0.00  0.00      PROA   
ATOM   1224  HD1 HSD P  81     -18.800 -79.248  99.232  0.00  0.00      PROA   
ATOM   1225  CG  HSD P  81     -17.534 -79.981 100.777  0.00  0.00      PROA   
ATOM   1226  CE1 HSD P  81     -16.803 -79.743  98.721  0.00  0.00      PROA   
ATOM   1227  HE1 HSD P  81     -16.800 -79.500  97.660  0.00  0.00      PROA   
ATOM   1228  NE2 HSD P  81     -15.776 -80.231  99.389  0.00  0.00      PROA   
ATOM   1229  CD2 HSD P  81     -16.238 -80.381 100.683  0.00  0.00      PROA   
ATOM   1230  HD2 HSD P  81     -15.588 -80.784 101.449  0.00  0.00      PROA   
ATOM   1231  C   HSD P  81     -19.698 -78.978 103.762  0.00  0.00      PROA   
ATOM   1232  O   HSD P  81     -19.348 -78.655 104.896  0.00  0.00      PROA   
ATOM   1233  N   ARG P  82     -20.898 -79.551 103.503  0.00  0.00      PROA   
ATOM   1234  HN  ARG P  82     -21.165 -79.788 102.572  0.00  0.00      PROA   
ATOM   1235  CA  ARG P  82     -21.858 -79.891 104.523  0.00  0.00      PROA   
ATOM   1236  HA  ARG P  82     -21.325 -80.108 105.439  0.00  0.00      PROA   
ATOM   1237  CB  ARG P  82     -22.873 -78.752 104.799  0.00  0.00      PROA   
ATOM   1238  HB1 ARG P  82     -22.273 -77.873 105.128  0.00  0.00      PROA   
ATOM   1239  HB2 ARG P  82     -23.516 -79.046 105.657  0.00  0.00      PROA   
ATOM   1240  CG  ARG P  82     -23.756 -78.294 103.617  0.00  0.00      PROA   
ATOM   1241  HG1 ARG P  82     -24.514 -79.076 103.393  0.00  0.00      PROA   
ATOM   1242  HG2 ARG P  82     -23.126 -78.170 102.710  0.00  0.00      PROA   
ATOM   1243  CD  ARG P  82     -24.495 -76.962 103.860  0.00  0.00      PROA   
ATOM   1244  HD1 ARG P  82     -25.269 -76.809 103.080  0.00  0.00      PROA   
ATOM   1245  HD2 ARG P  82     -23.783 -76.111 103.819  0.00  0.00      PROA   
ATOM   1246  NE  ARG P  82     -25.187 -77.016 105.192  0.00  0.00      PROA   
ATOM   1247  HE  ARG P  82     -25.954 -77.650 105.288  0.00  0.00      PROA   
ATOM   1248  CZ  ARG P  82     -24.665 -76.471 106.325  0.00  0.00      PROA   
ATOM   1249  NH1 ARG P  82     -23.648 -75.578 106.295  0.00  0.00      PROA   
ATOM   1250 HH11 ARG P  82     -23.276 -75.215 107.149  0.00  0.00      PROA   
ATOM   1251 HH12 ARG P  82     -23.262 -75.290 105.418  0.00  0.00      PROA   
ATOM   1252  NH2 ARG P  82     -25.157 -76.861 107.526  0.00  0.00      PROA   
ATOM   1253 HH21 ARG P  82     -24.772 -76.484 108.369  0.00  0.00      PROA   
ATOM   1254 HH22 ARG P  82     -25.903 -77.525 107.570  0.00  0.00      PROA   
ATOM   1255  C   ARG P  82     -22.508 -81.178 104.076  0.00  0.00      PROA   
ATOM   1256  O   ARG P  82     -21.845 -82.011 103.461  0.00  0.00      PROA   
ATOM   1257  N   GLY P  83     -23.808 -81.402 104.391  0.00  0.00      PROA   
ATOM   1258  HN  GLY P  83     -24.367 -80.726 104.865  0.00  0.00      PROA   
ATOM   1259  CA  GLY P  83     -24.426 -82.680 104.134  0.00  0.00      PROA   
ATOM   1260  HA1 GLY P  83     -23.976 -83.404 104.798  0.00  0.00      PROA   
ATOM   1261  HA2 GLY P  83     -24.299 -82.910 103.085  0.00  0.00      PROA   
ATOM   1262  C   GLY P  83     -25.900 -82.643 104.412  0.00  0.00      PROA   
ATOM   1263  O   GLY P  83     -26.602 -83.589 104.055  0.00  0.00      PROA   
ATOM   1264  N   TRP P  84     -26.405 -81.554 105.046  0.00  0.00      PROA   
ATOM   1265  HN  TRP P  84     -25.801 -80.820 105.348  0.00  0.00      PROA   
ATOM   1266  CA  TRP P  84     -27.817 -81.300 105.259  0.00  0.00      PROA   
ATOM   1267  HA  TRP P  84     -27.847 -80.305 105.679  0.00  0.00      PROA   
ATOM   1268  CB  TRP P  84     -28.682 -81.255 103.966  0.00  0.00      PROA   
ATOM   1269  HB1 TRP P  84     -29.734 -81.014 104.234  0.00  0.00      PROA   
ATOM   1270  HB2 TRP P  84     -28.687 -82.249 103.470  0.00  0.00      PROA   
ATOM   1271  CG  TRP P  84     -28.209 -80.231 102.984  0.00  0.00      PROA   
ATOM   1272  CD1 TRP P  84     -27.468 -80.441 101.850  0.00  0.00      PROA   
ATOM   1273  HD1 TRP P  84     -27.132 -81.405 101.499  0.00  0.00      PROA   
ATOM   1274  NE1 TRP P  84     -27.209 -79.244 101.240  0.00  0.00      PROA   
ATOM   1275  HE1 TRP P  84     -26.710 -79.132 100.409  0.00  0.00      PROA   
ATOM   1276  CE2 TRP P  84     -27.774 -78.230 101.959  0.00  0.00      PROA   
ATOM   1277  CD2 TRP P  84     -28.413 -78.813 103.076  0.00  0.00      PROA   
ATOM   1278  CE3 TRP P  84     -29.076 -77.997 103.991  0.00  0.00      PROA   
ATOM   1279  HE3 TRP P  84     -29.577 -78.410 104.852  0.00  0.00      PROA   
ATOM   1280  CZ3 TRP P  84     -29.097 -76.618 103.771  0.00  0.00      PROA   
ATOM   1281  HZ3 TRP P  84     -29.618 -75.977 104.468  0.00  0.00      PROA   
ATOM   1282  CZ2 TRP P  84     -27.791 -76.858 101.741  0.00  0.00      PROA   
ATOM   1283  HZ2 TRP P  84     -27.304 -76.409 100.889  0.00  0.00      PROA   
ATOM   1284  CH2 TRP P  84     -28.463 -76.058 102.666  0.00  0.00      PROA   
ATOM   1285  HH2 TRP P  84     -28.494 -74.987 102.520  0.00  0.00      PROA   
ATOM   1286  C   TRP P  84     -28.403 -82.202 106.319  0.00  0.00      PROA   
ATOM   1287  O   TRP P  84     -28.151 -81.991 107.504  0.00  0.00      PROA   
ATOM   1288  N   LEU P  85     -29.208 -83.223 105.914  0.00  0.00      PROA   
ATOM   1289  HN  LEU P  85     -29.396 -83.370 104.946  0.00  0.00      PROA   
ATOM   1290  CA  LEU P  85     -29.844 -84.169 106.808  0.00  0.00      PROA   
ATOM   1291  HA  LEU P  85     -30.403 -83.578 107.519  0.00  0.00      PROA   
ATOM   1292  CB  LEU P  85     -30.819 -85.177 106.143  0.00  0.00      PROA   
ATOM   1293  HB1 LEU P  85     -31.239 -85.851 106.926  0.00  0.00      PROA   
ATOM   1294  HB2 LEU P  85     -30.258 -85.807 105.419  0.00  0.00      PROA   
ATOM   1295  CG  LEU P  85     -32.032 -84.569 105.397  0.00  0.00      PROA   
ATOM   1296  HG  LEU P  85     -31.640 -84.050 104.494  0.00  0.00      PROA   
ATOM   1297  CD1 LEU P  85     -32.972 -85.698 104.929  0.00  0.00      PROA   
ATOM   1298 HD11 LEU P  85     -33.397 -86.232 105.804  0.00  0.00      PROA   
ATOM   1299 HD12 LEU P  85     -32.413 -86.431 104.310  0.00  0.00      PROA   
ATOM   1300 HD13 LEU P  85     -33.810 -85.286 104.329  0.00  0.00      PROA   
ATOM   1301  CD2 LEU P  85     -32.809 -83.526 106.223  0.00  0.00      PROA   
ATOM   1302 HD21 LEU P  85     -32.162 -82.659 106.468  0.00  0.00      PROA   
ATOM   1303 HD22 LEU P  85     -33.179 -83.977 107.168  0.00  0.00      PROA   
ATOM   1304 HD23 LEU P  85     -33.681 -83.153 105.644  0.00  0.00      PROA   
ATOM   1305  C   LEU P  85     -28.844 -84.975 107.593  0.00  0.00      PROA   
ATOM   1306  O   LEU P  85     -27.734 -85.250 107.139  0.00  0.00      PROA   
ATOM   1307  N   LEU P  86     -29.263 -85.356 108.816  0.00  0.00      PROA   
ATOM   1308  HN  LEU P  86     -30.172 -85.108 109.142  0.00  0.00      PROA   
ATOM   1309  CA  LEU P  86     -28.486 -86.127 109.737  0.00  0.00      PROA   
ATOM   1310  HA  LEU P  86     -27.728 -86.680 109.199  0.00  0.00      PROA   
ATOM   1311  CB  LEU P  86     -27.859 -85.262 110.862  0.00  0.00      PROA   
ATOM   1312  HB1 LEU P  86     -28.664 -84.676 111.358  0.00  0.00      PROA   
ATOM   1313  HB2 LEU P  86     -27.168 -84.533 110.383  0.00  0.00      PROA   
ATOM   1314  CG  LEU P  86     -27.066 -86.027 111.954  0.00  0.00      PROA   
ATOM   1315  HG  LEU P  86     -27.763 -86.737 112.458  0.00  0.00      PROA   
ATOM   1316  CD1 LEU P  86     -25.901 -86.855 111.372  0.00  0.00      PROA   
ATOM   1317 HD11 LEU P  86     -25.182 -86.190 110.849  0.00  0.00      PROA   
ATOM   1318 HD12 LEU P  86     -26.274 -87.611 110.651  0.00  0.00      PROA   
ATOM   1319 HD13 LEU P  86     -25.365 -87.386 112.186  0.00  0.00      PROA   
ATOM   1320  CD2 LEU P  86     -26.566 -85.061 113.046  0.00  0.00      PROA   
ATOM   1321 HD21 LEU P  86     -27.420 -84.515 113.499  0.00  0.00      PROA   
ATOM   1322 HD22 LEU P  86     -25.861 -84.321 112.612  0.00  0.00      PROA   
ATOM   1323 HD23 LEU P  86     -26.042 -85.623 113.848  0.00  0.00      PROA   
ATOM   1324  C   LEU P  86     -29.468 -87.090 110.325  0.00  0.00      PROA   
ATOM   1325  O   LEU P  86     -30.605 -86.737 110.623  0.00  0.00      PROA   
ATOM   1326  N   LEU P  87     -29.023 -88.348 110.495  0.00 97.00      PROA   
ATOM   1327  HN  LEU P  87     -28.072 -88.553 110.287  0.00 97.00      PROA   
ATOM   1328  CA  LEU P  87     -29.775 -89.394 111.138  0.00 97.00      PROA   
ATOM   1329  HA  LEU P  87     -30.818 -89.119 111.213  0.00 97.00      PROA   
ATOM   1330  CB  LEU P  87     -29.669 -90.735 110.377  0.00 97.00      PROA   
ATOM   1331  HB1 LEU P  87     -28.595 -91.003 110.261  0.00 97.00      PROA   
ATOM   1332  HB2 LEU P  87     -30.085 -90.597 109.353  0.00 97.00      PROA   
ATOM   1333  CG  LEU P  87     -30.402 -91.920 111.043  0.00 97.00      PROA   
ATOM   1334  HG  LEU P  87     -30.027 -92.033 112.085  0.00 97.00      PROA   
ATOM   1335  CD1 LEU P  87     -31.924 -91.708 111.113  0.00 97.00      PROA   
ATOM   1336 HD11 LEU P  87     -32.336 -91.550 110.094  0.00 97.00      PROA   
ATOM   1337 HD12 LEU P  87     -32.166 -90.825 111.737  0.00 97.00      PROA   
ATOM   1338 HD13 LEU P  87     -32.413 -92.598 111.559  0.00 97.00      PROA   
ATOM   1339  CD2 LEU P  87     -30.078 -93.229 110.315  0.00 97.00      PROA   
ATOM   1340 HD21 LEU P  87     -28.980 -93.387 110.265  0.00 97.00      PROA   
ATOM   1341 HD22 LEU P  87     -30.484 -93.206 109.282  0.00 97.00      PROA   
ATOM   1342 HD23 LEU P  87     -30.535 -94.076 110.867  0.00 97.00      PROA   
ATOM   1343  C   LEU P  87     -29.218 -89.539 112.533  0.00 97.00      PROA   
ATOM   1344  O   LEU P  87     -28.099 -90.001 112.740  0.00 97.00      PROA   
ATOM   1345  N   GLN P  88     -30.011 -89.140 113.544  0.00 97.00      PROA   
ATOM   1346  HN  GLN P  88     -30.926 -88.776 113.366  0.00 97.00      PROA   
ATOM   1347  CA  GLN P  88     -29.621 -89.173 114.930  0.00 97.00      PROA   
ATOM   1348  HA  GLN P  88     -28.554 -89.006 114.997  0.00 97.00      PROA   
ATOM   1349  CB  GLN P  88     -30.344 -88.065 115.737  0.00 97.00      PROA   
ATOM   1350  HB1 GLN P  88     -29.963 -88.093 116.779  0.00 97.00      PROA   
ATOM   1351  HB2 GLN P  88     -31.435 -88.279 115.754  0.00 97.00      PROA   
ATOM   1352  CG  GLN P  88     -30.119 -86.645 115.169  0.00 97.00      PROA   
ATOM   1353  HG1 GLN P  88     -30.490 -86.581 114.125  0.00 97.00      PROA   
ATOM   1354  HG2 GLN P  88     -29.033 -86.417 115.163  0.00 97.00      PROA   
ATOM   1355  CD  GLN P  88     -30.891 -85.595 115.983  0.00 97.00      PROA   
ATOM   1356  OE1 GLN P  88     -32.123 -85.622 116.054  0.00 97.00      PROA   
ATOM   1357  NE2 GLN P  88     -30.149 -84.612 116.567  0.00 97.00      PROA   
ATOM   1358 HE21 GLN P  88     -30.623 -83.812 116.931  0.00 97.00      PROA   
ATOM   1359 HE22 GLN P  88     -29.155 -84.614 116.474  0.00 97.00      PROA   
ATOM   1360  C   GLN P  88     -29.942 -90.541 115.505  0.00 97.00      PROA   
ATOM   1361  O   GLN P  88     -31.082 -90.991 115.474  0.00 97.00      PROA   
ATOM   1362  N   VAL P  89     -28.916 -91.257 116.018  0.00 97.00      PROA   
ATOM   1363  HN  VAL P  89     -27.994 -90.883 116.010  0.00 97.00      PROA   
ATOM   1364  CA  VAL P  89     -29.036 -92.641 116.442  0.00 97.00      PROA   
ATOM   1365  HA  VAL P  89     -30.062 -92.970 116.346  0.00 97.00      PROA   
ATOM   1366  CB  VAL P  89     -28.158 -93.551 115.584  0.00 97.00      PROA   
ATOM   1367  HB  VAL P  89     -27.099 -93.203 115.629  0.00 97.00      PROA   
ATOM   1368  CG1 VAL P  89     -28.213 -95.016 116.054  0.00 97.00      PROA   
ATOM   1369 HG11 VAL P  89     -29.262 -95.374 116.102  0.00 97.00      PROA   
ATOM   1370 HG12 VAL P  89     -27.734 -95.149 117.044  0.00 97.00      PROA   
ATOM   1371 HG13 VAL P  89     -27.662 -95.644 115.325  0.00 97.00      PROA   
ATOM   1372  CG2 VAL P  89     -28.629 -93.460 114.117  0.00 97.00      PROA   
ATOM   1373 HG21 VAL P  89     -28.408 -92.461 113.689  0.00 97.00      PROA   
ATOM   1374 HG22 VAL P  89     -29.721 -93.643 114.047  0.00 97.00      PROA   
ATOM   1375 HG23 VAL P  89     -28.107 -94.220 113.499  0.00 97.00      PROA   
ATOM   1376  C   VAL P  89     -28.657 -92.760 117.906  0.00 97.00      PROA   
ATOM   1377  O   VAL P  89     -27.685 -92.152 118.353  0.00 97.00      PROA   
ATOM   1378  N   SER P  90     -29.436 -93.558 118.689  0.00 97.00      PROA   
ATOM   1379  HN  SER P  90     -30.262 -93.957 118.296  0.00 97.00      PROA   
ATOM   1380  CA  SER P  90     -29.244 -93.775 120.122  0.00 97.00      PROA   
ATOM   1381  HA  SER P  90     -29.373 -92.819 120.610  0.00 97.00      PROA   
ATOM   1382  CB  SER P  90     -30.279 -94.766 120.720  0.00 97.00      PROA   
ATOM   1383  HB1 SER P  90     -30.096 -94.903 121.809  0.00 97.00      PROA   
ATOM   1384  HB2 SER P  90     -30.207 -95.760 120.234  0.00 97.00      PROA   
ATOM   1385  OG  SER P  90     -31.604 -94.267 120.601  0.00 97.00      PROA   
ATOM   1386  HG1 SER P  90     -31.764 -94.066 119.671  0.00 97.00      PROA   
ATOM   1387  C   SER P  90     -27.878 -94.309 120.530  0.00 97.00      PROA   
ATOM   1388  O   SER P  90     -27.285 -93.807 121.483  0.00 97.00      PROA   
ATOM   1389  N   SER P  91     -27.336 -95.327 119.820  0.00 97.00      PROA   
ATOM   1390  HN  SER P  91     -27.821 -95.740 119.056  0.00 97.00      PROA   
ATOM   1391  CA  SER P  91     -25.992 -95.815 120.081  0.00 97.00      PROA   
ATOM   1392  HA  SER P  91     -25.351 -94.943 120.076  0.00 97.00      PROA   
ATOM   1393  CB  SER P  91     -25.801 -96.543 121.441  0.00 97.00      PROA   
ATOM   1394  HB1 SER P  91     -25.053 -97.361 121.400  0.00 97.00      PROA   
ATOM   1395  HB2 SER P  91     -26.764 -96.987 121.773  0.00 97.00      PROA   
ATOM   1396  OG  SER P  91     -25.344 -95.614 122.418  0.00 97.00      PROA   
ATOM   1397  HG1 SER P  91     -26.019 -94.928 122.469  0.00 97.00      PROA   
ATOM   1398  C   SER P  91     -25.485 -96.652 118.936  0.00 97.00      PROA   
ATOM   1399  O   SER P  91     -26.243 -97.092 118.077  0.00 97.00      PROA   
ATOM   1400  N   ARG P  92     -24.146 -96.858 118.885  0.00 97.00      PROA   
ATOM   1401  HN  ARG P  92     -23.554 -96.488 119.598  0.00 97.00      PROA   
ATOM   1402  CA  ARG P  92     -23.475 -97.523 117.781  0.00 97.00      PROA   
ATOM   1403  HA  ARG P  92     -23.971 -97.251 116.857  0.00 97.00      PROA   
ATOM   1404  CB  ARG P  92     -21.984 -97.085 117.713  0.00 97.00      PROA   
ATOM   1405  HB1 ARG P  92     -21.586 -97.368 116.714  0.00 97.00      PROA   
ATOM   1406  HB2 ARG P  92     -21.390 -97.629 118.482  0.00 97.00      PROA   
ATOM   1407  CG  ARG P  92     -21.755 -95.574 117.954  0.00 97.00      PROA   
ATOM   1408  HG1 ARG P  92     -21.965 -95.344 119.022  0.00 97.00      PROA   
ATOM   1409  HG2 ARG P  92     -22.476 -94.982 117.347  0.00 97.00      PROA   
ATOM   1410  CD  ARG P  92     -20.317 -95.099 117.675  0.00 97.00      PROA   
ATOM   1411  HD1 ARG P  92     -19.575 -95.854 118.006  0.00 97.00      PROA   
ATOM   1412  HD2 ARG P  92     -20.102 -94.144 118.206  0.00 97.00      PROA   
ATOM   1413  NE  ARG P  92     -20.167 -94.903 116.198  0.00 97.00      PROA   
ATOM   1414  HE  ARG P  92     -19.976 -95.683 115.610  0.00 97.00      PROA   
ATOM   1415  CZ  ARG P  92     -20.579 -93.787 115.570  0.00 97.00      PROA   
ATOM   1416  NH1 ARG P  92     -20.901 -92.645 116.197  0.00 97.00      PROA   
ATOM   1417 HH11 ARG P  92     -20.438 -92.428 117.052  0.00 97.00      PROA   
ATOM   1418 HH12 ARG P  92     -21.169 -91.900 115.589  0.00 97.00      PROA   
ATOM   1419  NH2 ARG P  92     -20.603 -93.739 114.225  0.00 97.00      PROA   
ATOM   1420 HH21 ARG P  92     -20.149 -94.454 113.707  0.00 97.00      PROA   
ATOM   1421 HH22 ARG P  92     -20.666 -92.827 113.825  0.00 97.00      PROA   
ATOM   1422  C   ARG P  92     -23.540 -99.040 117.934  0.00 97.00      PROA   
ATOM   1423  O   ARG P  92     -23.377 -99.786 116.969  0.00 97.00      PROA   
ATOM   1424  N   VAL P  93     -23.811 -99.528 119.164  0.00 97.00      PROA   
ATOM   1425  HN  VAL P  93     -23.987 -98.913 119.925  0.00 97.00      PROA   
ATOM   1426  CA  VAL P  93     -23.916-100.931 119.488  0.00 97.00      PROA   
ATOM   1427  HA  VAL P  93     -24.269-101.462 118.617  0.00 97.00      PROA   
ATOM   1428  CB  VAL P  93     -22.633-101.590 120.022  0.00 97.00      PROA   
ATOM   1429  HB  VAL P  93     -22.872-102.627 120.359  0.00 97.00      PROA   
ATOM   1430  CG1 VAL P  93     -21.585-101.703 118.894  0.00 97.00      PROA   
ATOM   1431 HG11 VAL P  93     -21.259-100.694 118.566  0.00 97.00      PROA   
ATOM   1432 HG12 VAL P  93     -22.002-102.236 118.017  0.00 97.00      PROA   
ATOM   1433 HG13 VAL P  93     -20.689-102.252 119.255  0.00 97.00      PROA   
ATOM   1434  CG2 VAL P  93     -22.047-100.819 121.227  0.00 97.00      PROA   
ATOM   1435 HG21 VAL P  93     -22.758-100.793 122.077  0.00 97.00      PROA   
ATOM   1436 HG22 VAL P  93     -21.792 -99.776 120.943  0.00 97.00      PROA   
ATOM   1437 HG23 VAL P  93     -21.117-101.316 121.577  0.00 97.00      PROA   
ATOM   1438  C   VAL P  93     -25.001-101.018 120.528  0.00 97.00      PROA   
ATOM   1439  O   VAL P  93     -25.144-100.125 121.360  0.00 97.00      PROA   
ATOM   1440  N   LEU P  94     -25.808-102.103 120.465  0.00 97.00      PROA   
ATOM   1441  HN  LEU P  94     -25.698-102.781 119.745  0.00 97.00      PROA   
ATOM   1442  CA  LEU P  94     -26.846-102.423 121.415  0.00 97.00      PROA   
ATOM   1443  HA  LEU P  94     -26.563-102.067 122.398  0.00 97.00      PROA   
ATOM   1444  CB  LEU P  94     -28.268-101.904 121.050  0.00 97.00      PROA   
ATOM   1445  HB1 LEU P  94     -28.945-102.202 121.884  0.00 97.00      PROA   
ATOM   1446  HB2 LEU P  94     -28.642-102.391 120.124  0.00 97.00      PROA   
ATOM   1447  CG  LEU P  94     -28.425-100.370 120.891  0.00 97.00      PROA   
ATOM   1448  HG  LEU P  94     -27.703 -99.877 121.583  0.00 97.00      PROA   
ATOM   1449  CD1 LEU P  94     -28.158 -99.872 119.457  0.00 97.00      PROA   
ATOM   1450 HD11 LEU P  94     -28.914-100.295 118.761  0.00 97.00      PROA   
ATOM   1451 HD12 LEU P  94     -27.151-100.163 119.102  0.00 97.00      PROA   
ATOM   1452 HD13 LEU P  94     -28.227 -98.764 119.424  0.00 97.00      PROA   
ATOM   1453  CD2 LEU P  94     -29.834 -99.938 121.341  0.00 97.00      PROA   
ATOM   1454 HD21 LEU P  94     -29.986-100.193 122.410  0.00 97.00      PROA   
ATOM   1455 HD22 LEU P  94     -30.606-100.469 120.746  0.00 97.00      PROA   
ATOM   1456 HD23 LEU P  94     -29.970 -98.844 121.217  0.00 97.00      PROA   
ATOM   1457  C   LEU P  94     -26.893-103.935 121.442  0.00 97.00      PROA   
ATOM   1458  O   LEU P  94     -26.329-104.601 120.577  0.00 97.00      PROA   
ATOM   1459  N   THR P  95     -27.569-104.513 122.458  0.00 97.00      PROA   
ATOM   1460  HN  THR P  95     -27.908-103.954 123.215  0.00 97.00      PROA   
ATOM   1461  CA  THR P  95     -27.867-105.930 122.590  0.00 97.00      PROA   
ATOM   1462  HA  THR P  95     -27.214-106.487 121.936  0.00 97.00      PROA   
ATOM   1463  CB  THR P  95     -27.718-106.464 124.021  0.00 97.00      PROA   
ATOM   1464  HB  THR P  95     -28.664-106.363 124.603  0.00 97.00      PROA   
ATOM   1465  OG1 THR P  95     -26.732-105.740 124.740  0.00 97.00      PROA   
ATOM   1466  HG1 THR P  95     -27.143-104.885 124.912  0.00 97.00      PROA   
ATOM   1467  CG2 THR P  95     -27.268-107.930 124.003  0.00 97.00      PROA   
ATOM   1468 HG21 THR P  95     -26.277-108.017 123.510  0.00 97.00      PROA   
ATOM   1469 HG22 THR P  95     -27.994-108.567 123.464  0.00 97.00      PROA   
ATOM   1470 HG23 THR P  95     -27.173-108.304 125.045  0.00 97.00      PROA   
ATOM   1471  C   THR P  95     -29.306-106.109 122.138  0.00 97.00      PROA   
ATOM   1472  O   THR P  95     -30.070-105.154 122.047  0.00 97.00      PROA   
ATOM   1473  N   GLU P  96     -29.726-107.353 121.828  0.00 97.00      PROA   
ATOM   1474  HN  GLU P  96     -29.075-108.110 121.792  0.00 97.00      PROA   
ATOM   1475  CA  GLU P  96     -31.106-107.692 121.539  0.00 97.00      PROA   
ATOM   1476  HA  GLU P  96     -31.408-107.049 120.726  0.00 97.00      PROA   
ATOM   1477  CB  GLU P  96     -31.260-109.171 121.084  0.00 97.00      PROA   
ATOM   1478  HB1 GLU P  96     -30.546-109.357 120.249  0.00 97.00      PROA   
ATOM   1479  HB2 GLU P  96     -32.286-109.313 120.682  0.00 97.00      PROA   
ATOM   1480  CG  GLU P  96     -30.997-110.189 122.216  0.00 97.00      PROA   
ATOM   1481  HG1 GLU P  96     -31.598-109.935 123.111  0.00 97.00      PROA   
ATOM   1482  HG2 GLU P  96     -29.927-110.142 122.502  0.00 97.00      PROA   
ATOM   1483  CD  GLU P  96     -31.341-111.637 121.863  0.00 97.00      PROA   
ATOM   1484  OE1 GLU P  96     -32.182-111.879 120.960  0.00 97.00      PROA   
ATOM   1485  OE2 GLU P  96     -30.762-112.537 122.530  0.00 97.00      PROA   
ATOM   1486  C   GLU P  96     -32.026-107.406 122.725  0.00 97.00      PROA   
ATOM   1487  O   GLU P  96     -31.635-107.493 123.887  0.00 97.00      PROA   
ATOM   1488  N   GLY P  97     -33.289-107.020 122.446  0.00 97.00      PROA   
ATOM   1489  HN  GLY P  97     -33.577-106.940 121.491  0.00 97.00      PROA   
ATOM   1490  CA  GLY P  97     -34.281-106.714 123.463  0.00 97.00      PROA   
ATOM   1491  HA1 GLY P  97     -34.077-107.291 124.354  0.00 97.00      PROA   
ATOM   1492  HA2 GLY P  97     -35.249-106.943 123.046  0.00 97.00      PROA   
ATOM   1493  C   GLY P  97     -34.293-105.262 123.853  0.00 97.00      PROA   
ATOM   1494  O   GLY P  97     -35.326-104.750 124.277  0.00 97.00      PROA   
ATOM   1495  N   GLU P  98     -33.142-104.563 123.730  0.00 97.00      PROA   
ATOM   1496  HN  GLU P  98     -32.302-105.029 123.461  0.00 97.00      PROA   
ATOM   1497  CA  GLU P  98     -32.994-103.149 124.007  0.00 97.00      PROA   
ATOM   1498  HA  GLU P  98     -33.278-103.021 125.038  0.00 97.00      PROA   
ATOM   1499  CB  GLU P  98     -31.512-102.703 123.899  0.00 97.00      PROA   
ATOM   1500  HB1 GLU P  98     -31.457-101.595 123.990  0.00 97.00      PROA   
ATOM   1501  HB2 GLU P  98     -31.117-102.979 122.898  0.00 97.00      PROA   
ATOM   1502  CG  GLU P  98     -30.617-103.309 125.003  0.00 97.00      PROA   
ATOM   1503  HG1 GLU P  98     -30.582-104.417 124.914  0.00 97.00      PROA   
ATOM   1504  HG2 GLU P  98     -31.023-103.049 126.003  0.00 97.00      PROA   
ATOM   1505  CD  GLU P  98     -29.196-102.755 124.930  0.00 97.00      PROA   
ATOM   1506  OE1 GLU P  98     -28.251-103.574 124.947  0.00 97.00      PROA   
ATOM   1507  OE2 GLU P  98     -29.026-101.510 124.882  0.00 97.00      PROA   
ATOM   1508  C   GLU P  98     -33.851-102.244 123.119  0.00 97.00      PROA   
ATOM   1509  O   GLU P  98     -33.939-102.486 121.921  0.00 97.00      PROA   
ATOM   1510  N   PRO P  99     -34.491-101.188 123.613  0.00 97.00      PROA   
ATOM   1511  CD  PRO P  99     -34.850-101.032 125.023  0.00 97.00      PROA   
ATOM   1512  HD1 PRO P  99     -33.971-100.615 125.560  0.00 97.00      PROA   
ATOM   1513  HD2 PRO P  99     -35.162-101.998 125.479  0.00 97.00      PROA   
ATOM   1514  CA  PRO P  99     -35.020-100.099 122.798  0.00 97.00      PROA   
ATOM   1515  HA  PRO P  99     -35.770-100.529 122.153  0.00 97.00      PROA   
ATOM   1516  CB  PRO P  99     -35.631 -99.129 123.823  0.00 97.00      PROA   
ATOM   1517  HB1 PRO P  99     -36.505 -98.586 123.412  0.00 97.00      PROA   
ATOM   1518  HB2 PRO P  99     -34.873 -98.396 124.178  0.00 97.00      PROA   
ATOM   1519  CG  PRO P  99     -36.007-100.035 125.001  0.00 97.00      PROA   
ATOM   1520  HG1 PRO P  99     -36.116 -99.486 125.956  0.00 97.00      PROA   
ATOM   1521  HG2 PRO P  99     -36.951-100.577 124.768  0.00 97.00      PROA   
ATOM   1522  C   PRO P  99     -33.989 -99.401 121.919  0.00 97.00      PROA   
ATOM   1523  O   PRO P  99     -32.915 -99.064 122.411  0.00 97.00      PROA   
ATOM   1524  N   LEU P 100     -34.302 -99.140 120.631  0.00 97.00      PROA   
ATOM   1525  HN  LEU P 100     -35.168 -99.463 120.252  0.00 97.00      PROA   
ATOM   1526  CA  LEU P 100     -33.436 -98.359 119.766  0.00 97.00      PROA   
ATOM   1527  HA  LEU P 100     -32.657 -97.891 120.352  0.00 97.00      PROA   
ATOM   1528  CB  LEU P 100     -32.755 -99.246 118.689  0.00 97.00      PROA   
ATOM   1529  HB1 LEU P 100     -33.524 -99.896 118.222  0.00 97.00      PROA   
ATOM   1530  HB2 LEU P 100     -32.046 -99.920 119.217  0.00 97.00      PROA   
ATOM   1531  CG  LEU P 100     -31.986 -98.526 117.552  0.00 97.00      PROA   
ATOM   1532  HG  LEU P 100     -32.717 -97.944 116.944  0.00 97.00      PROA   
ATOM   1533  CD1 LEU P 100     -30.923 -97.544 118.073  0.00 97.00      PROA   
ATOM   1534 HD11 LEU P 100     -30.238 -98.063 118.774  0.00 97.00      PROA   
ATOM   1535 HD12 LEU P 100     -31.399 -96.695 118.602  0.00 97.00      PROA   
ATOM   1536 HD13 LEU P 100     -30.326 -97.141 117.229  0.00 97.00      PROA   
ATOM   1537  CD2 LEU P 100     -31.330 -99.557 116.614  0.00 97.00      PROA   
ATOM   1538 HD21 LEU P 100     -32.086-100.272 116.230  0.00 97.00      PROA   
ATOM   1539 HD22 LEU P 100     -30.550-100.127 117.162  0.00 97.00      PROA   
ATOM   1540 HD23 LEU P 100     -30.852 -99.046 115.752  0.00 97.00      PROA   
ATOM   1541  C   LEU P 100     -34.233 -97.241 119.139  0.00 97.00      PROA   
ATOM   1542  O   LEU P 100     -35.123 -97.477 118.332  0.00 97.00      PROA   
ATOM   1543  N   ALA P 101     -33.913 -95.971 119.481  0.00 97.00      PROA   
ATOM   1544  HN  ALA P 101     -33.212 -95.778 120.165  0.00 97.00      PROA   
ATOM   1545  CA  ALA P 101     -34.589 -94.811 118.940  0.00 97.00      PROA   
ATOM   1546  HA  ALA P 101     -35.512 -95.117 118.469  0.00 97.00      PROA   
ATOM   1547  CB  ALA P 101     -34.966 -93.814 120.052  0.00 97.00      PROA   
ATOM   1548  HB1 ALA P 101     -34.066 -93.435 120.578  0.00 97.00      PROA   
ATOM   1549  HB2 ALA P 101     -35.609 -94.325 120.803  0.00 97.00      PROA   
ATOM   1550  HB3 ALA P 101     -35.534 -92.954 119.643  0.00 97.00      PROA   
ATOM   1551  C   ALA P 101     -33.741 -94.135 117.874  0.00 97.00      PROA   
ATOM   1552  O   ALA P 101     -32.541 -93.921 118.027  0.00 97.00      PROA   
ATOM   1553  N   LEU P 102     -34.382 -93.811 116.730  0.00 97.00      PROA   
ATOM   1554  HN  LEU P 102     -35.334 -94.083 116.604  0.00 97.00      PROA   
ATOM   1555  CA  LEU P 102     -33.781 -93.186 115.573  0.00 97.00      PROA   
ATOM   1556  HA  LEU P 102     -32.750 -92.934 115.780  0.00 97.00      PROA   
ATOM   1557  CB  LEU P 102     -33.884 -94.098 114.320  0.00 97.00      PROA   
ATOM   1558  HB1 LEU P 102     -33.320 -93.642 113.478  0.00 97.00      PROA   
ATOM   1559  HB2 LEU P 102     -34.953 -94.172 114.017  0.00 97.00      PROA   
ATOM   1560  CG  LEU P 102     -33.392 -95.553 114.509  0.00 97.00      PROA   
ATOM   1561  HG  LEU P 102     -33.938 -96.013 115.367  0.00 97.00      PROA   
ATOM   1562  CD1 LEU P 102     -33.727 -96.393 113.266  0.00 97.00      PROA   
ATOM   1563 HD11 LEU P 102     -33.177 -95.999 112.385  0.00 97.00      PROA   
ATOM   1564 HD12 LEU P 102     -34.816 -96.360 113.051  0.00 97.00      PROA   
ATOM   1565 HD13 LEU P 102     -33.428 -97.449 113.433  0.00 97.00      PROA   
ATOM   1566  CD2 LEU P 102     -31.885 -95.622 114.801  0.00 97.00      PROA   
ATOM   1567 HD21 LEU P 102     -31.635 -95.037 115.709  0.00 97.00      PROA   
ATOM   1568 HD22 LEU P 102     -31.316 -95.212 113.941  0.00 97.00      PROA   
ATOM   1569 HD23 LEU P 102     -31.571 -96.676 114.959  0.00 97.00      PROA   
ATOM   1570  C   LEU P 102     -34.544 -91.916 115.261  0.00 97.00      PROA   
ATOM   1571  O   LEU P 102     -35.770 -91.903 115.289  0.00 97.00      PROA   
ATOM   1572  N   ARG P 103     -33.847 -90.802 114.938  0.00 97.00      PROA   
ATOM   1573  HN  ARG P 103     -32.852 -90.772 115.027  0.00 97.00      PROA   
ATOM   1574  CA  ARG P 103     -34.513 -89.627 114.415  0.00 97.00      PROA   
ATOM   1575  HA  ARG P 103     -35.504 -89.898 114.084  0.00 97.00      PROA   
ATOM   1576  CB  ARG P 103     -34.689 -88.502 115.470  0.00 97.00      PROA   
ATOM   1577  HB1 ARG P 103     -33.694 -88.173 115.840  0.00 97.00      PROA   
ATOM   1578  HB2 ARG P 103     -35.250 -88.916 116.337  0.00 97.00      PROA   
ATOM   1579  CG  ARG P 103     -35.447 -87.296 114.897  0.00 97.00      PROA   
ATOM   1580  HG1 ARG P 103     -36.452 -87.637 114.556  0.00 97.00      PROA   
ATOM   1581  HG2 ARG P 103     -34.885 -86.923 114.013  0.00 97.00      PROA   
ATOM   1582  CD  ARG P 103     -35.597 -86.086 115.811  0.00 97.00      PROA   
ATOM   1583  HD1 ARG P 103     -34.596 -85.695 116.094  0.00 97.00      PROA   
ATOM   1584  HD2 ARG P 103     -36.189 -86.307 116.723  0.00 97.00      PROA   
ATOM   1585  NE  ARG P 103     -36.346 -85.100 114.969  0.00 97.00      PROA   
ATOM   1586  HE  ARG P 103     -36.961 -85.434 114.258  0.00 97.00      PROA   
ATOM   1587  CZ  ARG P 103     -36.054 -83.797 114.881  0.00 97.00      PROA   
ATOM   1588  NH1 ARG P 103     -35.111 -83.174 115.593  0.00 97.00      PROA   
ATOM   1589 HH11 ARG P 103     -34.427 -83.689 116.093  0.00 97.00      PROA   
ATOM   1590 HH12 ARG P 103     -35.003 -82.201 115.372  0.00 97.00      PROA   
ATOM   1591  NH2 ARG P 103     -36.705 -83.042 113.982  0.00 97.00      PROA   
ATOM   1592 HH21 ARG P 103     -37.378 -83.466 113.378  0.00 97.00      PROA   
ATOM   1593 HH22 ARG P 103     -36.351 -82.119 113.841  0.00 97.00      PROA   
ATOM   1594  C   ARG P 103     -33.811 -89.064 113.195  0.00 97.00      PROA   
ATOM   1595  O   ARG P 103     -32.696 -88.566 113.265  0.00 97.00      PROA   
ATOM   1596  N   CYS P 104     -34.497 -89.052 112.031  0.00 97.00      PROA   
ATOM   1597  HN  CYS P 104     -35.361 -89.550 111.959  0.00 97.00      PROA   
ATOM   1598  CA  CYS P 104     -34.143 -88.230 110.887  0.00 97.00      PROA   
ATOM   1599  HA  CYS P 104     -33.090 -88.379 110.691  0.00 97.00      PROA   
ATOM   1600  CB  CYS P 104     -34.968 -88.641 109.642  0.00 97.00      PROA   
ATOM   1601  HB1 CYS P 104     -36.012 -88.271 109.733  0.00 97.00      PROA   
ATOM   1602  HB2 CYS P 104     -35.029 -89.753 109.634  0.00 97.00      PROA   
ATOM   1603  SG  CYS P 104     -34.230 -88.107 108.069  0.00 97.00      PROA   
ATOM   1604  C   CYS P 104     -34.377 -86.757 111.200  0.00 97.00      PROA   
ATOM   1605  O   CYS P 104     -35.426 -86.391 111.717  0.00 97.00      PROA   
ATOM   1606  N   HSD P 105     -33.391 -85.877 110.924  0.00 97.00      PROA   
ATOM   1607  HN  HSD P 105     -32.539 -86.177 110.501  0.00 97.00      PROA   
ATOM   1608  CA  HSD P 105     -33.370 -84.534 111.471  0.00 97.00      PROA   
ATOM   1609  HA  HSD P 105     -34.381 -84.168 111.605  0.00 97.00      PROA   
ATOM   1610  CB  HSD P 105     -32.671 -84.573 112.854  0.00 97.00      PROA   
ATOM   1611  HB1 HSD P 105     -31.915 -85.388 112.798  0.00 97.00      PROA   
ATOM   1612  HB2 HSD P 105     -33.410 -84.880 113.626  0.00 97.00      PROA   
ATOM   1613  ND1 HSD P 105     -32.485 -82.211 113.818  0.00 97.00      PROA   
ATOM   1614  HD1 HSD P 105     -33.398 -81.861 113.591  0.00 97.00      PROA   
ATOM   1615  CG  HSD P 105     -31.916 -83.374 113.348  0.00 97.00      PROA   
ATOM   1616  CE1 HSD P 105     -31.508 -81.528 114.463  0.00 97.00      PROA   
ATOM   1617  HE1 HSD P 105     -31.679 -80.565 114.944  0.00 97.00      PROA   
ATOM   1618  NE2 HSD P 105     -30.354 -82.164 114.432  0.00 97.00      PROA   
ATOM   1619  CD2 HSD P 105     -30.611 -83.322 113.724  0.00 97.00      PROA   
ATOM   1620  HD2 HSD P 105     -29.830 -84.058 113.580  0.00 97.00      PROA   
ATOM   1621  C   HSD P 105     -32.710 -83.602 110.485  0.00 97.00      PROA   
ATOM   1622  O   HSD P 105     -31.863 -84.014 109.699  0.00 97.00      PROA   
ATOM   1623  N   ALA P 106     -33.133 -82.316 110.461  0.00 97.00      PROA   
ATOM   1624  HN  ALA P 106     -33.743 -81.946 111.164  0.00 97.00      PROA   
ATOM   1625  CA  ALA P 106     -32.872 -81.417 109.362  0.00 97.00      PROA   
ATOM   1626  HA  ALA P 106     -32.308 -81.921 108.593  0.00 97.00      PROA   
ATOM   1627  CB  ALA P 106     -34.209 -80.922 108.774  0.00 97.00      PROA   
ATOM   1628  HB1 ALA P 106     -34.839 -80.485 109.578  0.00 97.00      PROA   
ATOM   1629  HB2 ALA P 106     -34.770 -81.783 108.348  0.00 97.00      PROA   
ATOM   1630  HB3 ALA P 106     -34.059 -80.171 107.973  0.00 97.00      PROA   
ATOM   1631  C   ALA P 106     -32.037 -80.252 109.824  0.00 97.00      PROA   
ATOM   1632  O   ALA P 106     -32.075 -79.868 110.989  0.00 97.00      PROA   
ATOM   1633  N   TRP P 107     -31.206 -79.680 108.917  0.00 97.00      PROA   
ATOM   1634  HN  TRP P 107     -31.112 -80.065 108.000  0.00 97.00      PROA   
ATOM   1635  CA  TRP P 107     -30.336 -78.567 109.254  0.00 97.00      PROA   
ATOM   1636  HA  TRP P 107     -29.782 -78.915 110.113  0.00 97.00      PROA   
ATOM   1637  CB  TRP P 107     -29.236 -78.281 108.184  0.00 97.00      PROA   
ATOM   1638  HB1 TRP P 107     -29.738 -78.194 107.195  0.00 97.00      PROA   
ATOM   1639  HB2 TRP P 107     -28.566 -79.166 108.142  0.00 97.00      PROA   
ATOM   1640  CG  TRP P 107     -28.407 -77.053 108.426  0.00 97.00      PROA   
ATOM   1641  CD1 TRP P 107     -28.292 -75.974 107.591  0.00 97.00      PROA   
ATOM   1642  HD1 TRP P 107     -28.608 -75.969 106.559  0.00 97.00      PROA   
ATOM   1643  NE1 TRP P 107     -27.736 -74.921 108.275  0.00 97.00      PROA   
ATOM   1644  HE1 TRP P 107     -27.427 -74.078 107.894  0.00 97.00      PROA   
ATOM   1645  CE2 TRP P 107     -27.487 -75.292 109.564  0.00 97.00      PROA   
ATOM   1646  CD2 TRP P 107     -27.850 -76.651 109.691  0.00 97.00      PROA   
ATOM   1647  CE3 TRP P 107     -27.661 -77.297 110.915  0.00 97.00      PROA   
ATOM   1648  HE3 TRP P 107     -27.885 -78.346 111.041  0.00 97.00      PROA   
ATOM   1649  CZ3 TRP P 107     -27.210 -76.552 112.007  0.00 97.00      PROA   
ATOM   1650  HZ3 TRP P 107     -27.094 -77.026 112.973  0.00 97.00      PROA   
ATOM   1651  CZ2 TRP P 107     -27.037 -74.551 110.648  0.00 97.00      PROA   
ATOM   1652  HZ2 TRP P 107     -26.812 -73.499 110.563  0.00 97.00      PROA   
ATOM   1653  CH2 TRP P 107     -26.925 -75.197 111.880  0.00 97.00      PROA   
ATOM   1654  HH2 TRP P 107     -26.606 -74.642 112.752  0.00 97.00      PROA   
ATOM   1655  C   TRP P 107     -31.074 -77.317 109.740  0.00 97.00      PROA   
ATOM   1656  O   TRP P 107     -31.756 -76.612 108.995  0.00 97.00      PROA   
ATOM   1657  N   LYS P 108     -30.927 -77.067 111.065  0.00 97.00      PROA   
ATOM   1658  HN  LYS P 108     -30.309 -77.652 111.582  0.00 97.00      PROA   
ATOM   1659  CA  LYS P 108     -31.583 -76.048 111.856  0.00 97.00      PROA   
ATOM   1660  HA  LYS P 108     -31.259 -76.239 112.866  0.00 97.00      PROA   
ATOM   1661  CB  LYS P 108     -31.113 -74.628 111.427  0.00 97.00      PROA   
ATOM   1662  HB1 LYS P 108     -31.590 -74.349 110.465  0.00 97.00      PROA   
ATOM   1663  HB2 LYS P 108     -30.016 -74.706 111.231  0.00 97.00      PROA   
ATOM   1664  CG  LYS P 108     -31.297 -73.509 112.473  0.00 97.00      PROA   
ATOM   1665  HG1 LYS P 108     -32.383 -73.332 112.627  0.00 97.00      PROA   
ATOM   1666  HG2 LYS P 108     -30.858 -72.574 112.057  0.00 97.00      PROA   
ATOM   1667  CD  LYS P 108     -30.638 -73.854 113.828  0.00 97.00      PROA   
ATOM   1668  HD1 LYS P 108     -29.632 -74.296 113.641  0.00 97.00      PROA   
ATOM   1669  HD2 LYS P 108     -31.262 -74.643 114.305  0.00 97.00      PROA   
ATOM   1670  CE  LYS P 108     -30.505 -72.715 114.856  0.00 97.00      PROA   
ATOM   1671  HE1 LYS P 108     -30.225 -73.139 115.848  0.00 97.00      PROA   
ATOM   1672  HE2 LYS P 108     -31.455 -72.157 114.978  0.00 97.00      PROA   
ATOM   1673  NZ  LYS P 108     -29.427 -71.764 114.488  0.00 97.00      PROA   
ATOM   1674  HZ1 LYS P 108     -28.578 -72.286 114.196  0.00 97.00      PROA   
ATOM   1675  HZ2 LYS P 108     -29.120 -71.243 115.329  0.00 97.00      PROA   
ATOM   1676  HZ3 LYS P 108     -29.725 -71.100 113.744  0.00 97.00      PROA   
ATOM   1677  C   LYS P 108     -33.094 -76.265 111.837  0.00 97.00      PROA   
ATOM   1678  O   LYS P 108     -33.874 -75.329 111.695  0.00 97.00      PROA   
ATOM   1679  N   ASP P 109     -33.497 -77.552 112.008  0.00 97.00      PROA   
ATOM   1680  HN  ASP P 109     -32.786 -78.229 112.183  0.00 97.00      PROA   
ATOM   1681  CA  ASP P 109     -34.794 -78.196 111.842  0.00 97.00      PROA   
ATOM   1682  HA  ASP P 109     -34.533 -79.020 111.200  0.00 97.00      PROA   
ATOM   1683  CB  ASP P 109     -35.335 -78.780 113.175  0.00 97.00      PROA   
ATOM   1684  HB1 ASP P 109     -36.432 -78.656 113.288  0.00 97.00      PROA   
ATOM   1685  HB2 ASP P 109     -34.847 -78.244 114.021  0.00 97.00      PROA   
ATOM   1686  CG  ASP P 109     -35.047 -80.267 113.349  0.00 97.00      PROA   
ATOM   1687  OD1 ASP P 109     -34.781 -80.999 112.364  0.00 97.00      PROA   
ATOM   1688  OD2 ASP P 109     -35.211 -80.706 114.511  0.00 97.00      PROA   
ATOM   1689  C   ASP P 109     -35.908 -77.510 111.069  0.00 97.00      PROA   
ATOM   1690  O   ASP P 109     -36.558 -76.577 111.537  0.00 97.00      PROA   
ATOM   1691  N   LYS P 110     -36.163 -78.026 109.844  0.00 97.00      PROA   
ATOM   1692  HN  LYS P 110     -35.677 -78.843 109.546  0.00 97.00      PROA   
ATOM   1693  CA  LYS P 110     -37.178 -77.550 108.933  0.00 97.00      PROA   
ATOM   1694  HA  LYS P 110     -37.789 -76.806 109.425  0.00 97.00      PROA   
ATOM   1695  CB  LYS P 110     -36.564 -76.986 107.620  0.00 97.00      PROA   
ATOM   1696  HB1 LYS P 110     -37.371 -76.539 107.000  0.00 97.00      PROA   
ATOM   1697  HB2 LYS P 110     -36.111 -77.820 107.038  0.00 97.00      PROA   
ATOM   1698  CG  LYS P 110     -35.454 -75.932 107.840  0.00 97.00      PROA   
ATOM   1699  HG1 LYS P 110     -35.100 -75.583 106.844  0.00 97.00      PROA   
ATOM   1700  HG2 LYS P 110     -34.587 -76.422 108.338  0.00 97.00      PROA   
ATOM   1701  CD  LYS P 110     -35.900 -74.727 108.693  0.00 97.00      PROA   
ATOM   1702  HD1 LYS P 110     -36.337 -75.103 109.639  0.00 97.00      PROA   
ATOM   1703  HD2 LYS P 110     -36.708 -74.169 108.174  0.00 97.00      PROA   
ATOM   1704  CE  LYS P 110     -34.765 -73.779 109.106  0.00 97.00      PROA   
ATOM   1705  HE1 LYS P 110     -33.950 -74.337 109.606  0.00 97.00      PROA   
ATOM   1706  HE2 LYS P 110     -35.144 -72.989 109.790  0.00 97.00      PROA   
ATOM   1707  NZ  LYS P 110     -34.160 -73.133 107.928  0.00 97.00      PROA   
ATOM   1708  HZ1 LYS P 110     -34.908 -72.724 107.334  0.00 97.00      PROA   
ATOM   1709  HZ2 LYS P 110     -33.643 -73.863 107.397  0.00 97.00      PROA   
ATOM   1710  HZ3 LYS P 110     -33.499 -72.391 108.235  0.00 97.00      PROA   
ATOM   1711  C   LYS P 110     -38.041 -78.756 108.638  0.00 97.00      PROA   
ATOM   1712  O   LYS P 110     -37.524 -79.864 108.522  0.00 97.00      PROA   
ATOM   1713  N   LEU P 111     -39.384 -78.575 108.556  0.00 97.00      PROA   
ATOM   1714  HN  LEU P 111     -39.782 -77.666 108.664  0.00 97.00      PROA   
ATOM   1715  CA  LEU P 111     -40.367 -79.645 108.518  0.00 97.00      PROA   
ATOM   1716  HA  LEU P 111     -40.102 -80.359 109.286  0.00 97.00      PROA   
ATOM   1717  CB  LEU P 111     -41.803 -79.111 108.810  0.00 97.00      PROA   
ATOM   1718  HB1 LEU P 111     -42.535 -79.939 108.667  0.00 97.00      PROA   
ATOM   1719  HB2 LEU P 111     -42.050 -78.314 108.075  0.00 97.00      PROA   
ATOM   1720  CG  LEU P 111     -42.078 -78.564 110.240  0.00 97.00      PROA   
ATOM   1721  HG  LEU P 111     -43.182 -78.392 110.287  0.00 97.00      PROA   
ATOM   1722  CD1 LEU P 111     -41.738 -79.591 111.335  0.00 97.00      PROA   
ATOM   1723 HD11 LEU P 111     -40.643 -79.769 111.372  0.00 97.00      PROA   
ATOM   1724 HD12 LEU P 111     -42.252 -80.555 111.138  0.00 97.00      PROA   
ATOM   1725 HD13 LEU P 111     -42.062 -79.211 112.327  0.00 97.00      PROA   
ATOM   1726  CD2 LEU P 111     -41.425 -77.202 110.546  0.00 97.00      PROA   
ATOM   1727 HD21 LEU P 111     -41.638 -76.474 109.736  0.00 97.00      PROA   
ATOM   1728 HD22 LEU P 111     -40.327 -77.309 110.665  0.00 97.00      PROA   
ATOM   1729 HD23 LEU P 111     -41.829 -76.798 111.499  0.00 97.00      PROA   
ATOM   1730  C   LEU P 111     -40.411 -80.427 107.209  0.00 97.00      PROA   
ATOM   1731  O   LEU P 111     -41.383 -80.359 106.459  0.00 97.00      PROA   
ATOM   1732  N   VAL P 112     -39.364 -81.238 106.928  0.00 97.00      PROA   
ATOM   1733  HN  VAL P 112     -38.529 -81.152 107.470  0.00 97.00      PROA   
ATOM   1734  CA  VAL P 112     -39.304 -82.150 105.800  0.00 97.00      PROA   
ATOM   1735  HA  VAL P 112     -39.417 -81.528 104.923  0.00 97.00      PROA   
ATOM   1736  CB  VAL P 112     -37.962 -82.872 105.649  0.00 97.00      PROA   
ATOM   1737  HB  VAL P 112     -38.017 -83.578 104.786  0.00 97.00      PROA   
ATOM   1738  CG1 VAL P 112     -36.883 -81.822 105.309  0.00 97.00      PROA   
ATOM   1739 HG11 VAL P 112     -36.726 -81.130 106.163  0.00 97.00      PROA   
ATOM   1740 HG12 VAL P 112     -37.191 -81.232 104.421  0.00 97.00      PROA   
ATOM   1741 HG13 VAL P 112     -35.917 -82.320 105.081  0.00 97.00      PROA   
ATOM   1742  CG2 VAL P 112     -37.587 -83.679 106.913  0.00 97.00      PROA   
ATOM   1743 HG21 VAL P 112     -38.373 -84.419 107.163  0.00 97.00      PROA   
ATOM   1744 HG22 VAL P 112     -37.439 -83.008 107.785  0.00 97.00      PROA   
ATOM   1745 HG23 VAL P 112     -36.637 -84.231 106.740  0.00 97.00      PROA   
ATOM   1746  C   VAL P 112     -40.452 -83.147 105.757  0.00 97.00      PROA   
ATOM   1747  O   VAL P 112     -40.903 -83.679 106.771  0.00 97.00      PROA   
ATOM   1748  N   TYR P 113     -40.956 -83.381 104.528  0.00 97.00      PROA   
ATOM   1749  HN  TYR P 113     -40.555 -82.927 103.735  0.00 97.00      PROA   
ATOM   1750  CA  TYR P 113     -42.093 -84.221 104.242  0.00 97.00      PROA   
ATOM   1751  HA  TYR P 113     -42.500 -84.581 105.174  0.00 97.00      PROA   
ATOM   1752  CB  TYR P 113     -43.255 -83.472 103.514  0.00 97.00      PROA   
ATOM   1753  HB1 TYR P 113     -43.704 -82.758 104.240  0.00 97.00      PROA   
ATOM   1754  HB2 TYR P 113     -44.056 -84.175 103.205  0.00 97.00      PROA   
ATOM   1755  CG  TYR P 113     -42.817 -82.655 102.316  0.00 97.00      PROA   
ATOM   1756  CD1 TYR P 113     -42.253 -81.376 102.486  0.00 97.00      PROA   
ATOM   1757  HD1 TYR P 113     -42.094 -80.989 103.482  0.00 97.00      PROA   
ATOM   1758  CE1 TYR P 113     -41.878 -80.606 101.380  0.00 97.00      PROA   
ATOM   1759  HE1 TYR P 113     -41.424 -79.637 101.528  0.00 97.00      PROA   
ATOM   1760  CZ  TYR P 113     -42.105 -81.087 100.085  0.00 97.00      PROA   
ATOM   1761  OH  TYR P 113     -41.706 -80.324  98.972  0.00 97.00      PROA   
ATOM   1762  HH  TYR P 113     -40.947 -79.801  99.249  0.00 97.00      PROA   
ATOM   1763  CD2 TYR P 113     -43.059 -83.114 101.009  0.00 97.00      PROA   
ATOM   1764  HD2 TYR P 113     -43.519 -84.077 100.858  0.00 97.00      PROA   
ATOM   1765  CE2 TYR P 113     -42.709 -82.334  99.898  0.00 97.00      PROA   
ATOM   1766  HE2 TYR P 113     -42.882 -82.705  98.898  0.00 97.00      PROA   
ATOM   1767  C   TYR P 113     -41.604 -85.446 103.505  0.00 97.00      PROA   
ATOM   1768  O   TYR P 113     -40.487 -85.481 103.008  0.00 97.00      PROA   
ATOM   1769  N   ASN P 114     -42.416 -86.523 103.479  0.00 97.00      PROA   
ATOM   1770  HN  ASN P 114     -43.311 -86.453 103.917  0.00 97.00      PROA   
ATOM   1771  CA  ASN P 114     -42.093 -87.801 102.861  0.00 97.00      PROA   
ATOM   1772  HA  ASN P 114     -42.903 -88.454 103.143  0.00 97.00      PROA   
ATOM   1773  CB  ASN P 114     -42.015 -87.732 101.304  0.00 97.00      PROA   
ATOM   1774  HB1 ASN P 114     -41.794 -88.732 100.875  0.00 97.00      PROA   
ATOM   1775  HB2 ASN P 114     -41.203 -87.037 101.003  0.00 97.00      PROA   
ATOM   1776  CG  ASN P 114     -43.310 -87.222 100.659  0.00 97.00      PROA   
ATOM   1777  OD1 ASN P 114     -43.276 -86.360  99.774  0.00 97.00      PROA   
ATOM   1778  ND2 ASN P 114     -44.482 -87.751 101.099  0.00 97.00      PROA   
ATOM   1779 HD21 ASN P 114     -45.317 -87.445 100.645  0.00 97.00      PROA   
ATOM   1780 HD22 ASN P 114     -44.482 -88.479 101.783  0.00 97.00      PROA   
ATOM   1781  C   ASN P 114     -40.841 -88.465 103.422  0.00 97.00      PROA   
ATOM   1782  O   ASN P 114     -39.929 -88.846 102.689  0.00 97.00      PROA   
ATOM   1783  N   VAL P 115     -40.781 -88.622 104.762  0.00 97.00      PROA   
ATOM   1784  HN  VAL P 115     -41.573 -88.396 105.325  0.00 97.00      PROA   
ATOM   1785  CA  VAL P 115     -39.626 -89.142 105.462  0.00 97.00      PROA   
ATOM   1786  HA  VAL P 115     -38.753 -88.766 104.952  0.00 97.00      PROA   
ATOM   1787  CB  VAL P 115     -39.530 -88.638 106.899  0.00 97.00      PROA   
ATOM   1788  HB  VAL P 115     -40.450 -88.917 107.461  0.00 97.00      PROA   
ATOM   1789  CG1 VAL P 115     -38.299 -89.236 107.619  0.00 97.00      PROA   
ATOM   1790 HG11 VAL P 115     -37.376 -89.025 107.038  0.00 97.00      PROA   
ATOM   1791 HG12 VAL P 115     -38.395 -90.333 107.748  0.00 97.00      PROA   
ATOM   1792 HG13 VAL P 115     -38.189 -88.781 108.626  0.00 97.00      PROA   
ATOM   1793  CG2 VAL P 115     -39.424 -87.098 106.855  0.00 97.00      PROA   
ATOM   1794 HG21 VAL P 115     -40.357 -86.638 106.470  0.00 97.00      PROA   
ATOM   1795 HG22 VAL P 115     -38.580 -86.790 106.202  0.00 97.00      PROA   
ATOM   1796 HG23 VAL P 115     -39.237 -86.696 107.872  0.00 97.00      PROA   
ATOM   1797  C   VAL P 115     -39.571 -90.657 105.388  0.00 97.00      PROA   
ATOM   1798  O   VAL P 115     -40.485 -91.361 105.801  0.00 97.00      PROA   
ATOM   1799  N   LEU P 116     -38.456 -91.183 104.847  0.00 97.00      PROA   
ATOM   1800  HN  LEU P 116     -37.754 -90.565 104.499  0.00 97.00      PROA   
ATOM   1801  CA  LEU P 116     -38.204 -92.593 104.661  0.00 97.00      PROA   
ATOM   1802  HA  LEU P 116     -39.062 -93.172 104.966  0.00 97.00      PROA   
ATOM   1803  CB  LEU P 116     -37.842 -92.910 103.187  0.00 97.00      PROA   
ATOM   1804  HB1 LEU P 116     -37.430 -93.939 103.089  0.00 97.00      PROA   
ATOM   1805  HB2 LEU P 116     -37.051 -92.196 102.869  0.00 97.00      PROA   
ATOM   1806  CG  LEU P 116     -39.018 -92.791 102.192  0.00 97.00      PROA   
ATOM   1807  HG  LEU P 116     -39.567 -91.842 102.398  0.00 97.00      PROA   
ATOM   1808  CD1 LEU P 116     -38.505 -92.727 100.742  0.00 97.00      PROA   
ATOM   1809 HD11 LEU P 116     -37.948 -93.657 100.495  0.00 97.00      PROA   
ATOM   1810 HD12 LEU P 116     -37.828 -91.859 100.608  0.00 97.00      PROA   
ATOM   1811 HD13 LEU P 116     -39.358 -92.627 100.038  0.00 97.00      PROA   
ATOM   1812  CD2 LEU P 116     -39.992 -93.969 102.354  0.00 97.00      PROA   
ATOM   1813 HD21 LEU P 116     -40.377 -94.015 103.392  0.00 97.00      PROA   
ATOM   1814 HD22 LEU P 116     -39.474 -94.925 102.127  0.00 97.00      PROA   
ATOM   1815 HD23 LEU P 116     -40.850 -93.860 101.658  0.00 97.00      PROA   
ATOM   1816  C   LEU P 116     -37.029 -93.008 105.510  0.00 97.00      PROA   
ATOM   1817  O   LEU P 116     -35.956 -92.423 105.432  0.00 97.00      PROA   
ATOM   1818  N   TYR P 117     -37.209 -94.065 106.330  0.00 97.00      PROA   
ATOM   1819  HN  TYR P 117     -38.121 -94.459 106.435  0.00 97.00      PROA   
ATOM   1820  CA  TYR P 117     -36.144 -94.726 107.058  0.00 97.00      PROA   
ATOM   1821  HA  TYR P 117     -35.285 -94.071 107.113  0.00 97.00      PROA   
ATOM   1822  CB  TYR P 117     -36.552 -95.126 108.501  0.00 97.00      PROA   
ATOM   1823  HB1 TYR P 117     -35.812 -95.826 108.945  0.00 97.00      PROA   
ATOM   1824  HB2 TYR P 117     -37.544 -95.628 108.494  0.00 97.00      PROA   
ATOM   1825  CG  TYR P 117     -36.633 -93.911 109.398  0.00 97.00      PROA   
ATOM   1826  CD1 TYR P 117     -35.580 -93.623 110.287  0.00 97.00      PROA   
ATOM   1827  HD1 TYR P 117     -34.698 -94.247 110.297  0.00 97.00      PROA   
ATOM   1828  CE1 TYR P 117     -35.665 -92.542 111.171  0.00 97.00      PROA   
ATOM   1829  HE1 TYR P 117     -34.855 -92.335 111.856  0.00 97.00      PROA   
ATOM   1830  CZ  TYR P 117     -36.807 -91.739 111.179  0.00 97.00      PROA   
ATOM   1831  OH  TYR P 117     -36.878 -90.671 112.087  0.00 97.00      PROA   
ATOM   1832  HH  TYR P 117     -37.775 -90.324 112.090  0.00 97.00      PROA   
ATOM   1833  CD2 TYR P 117     -37.780 -93.094 109.423  0.00 97.00      PROA   
ATOM   1834  HD2 TYR P 117     -38.602 -93.308 108.756  0.00 97.00      PROA   
ATOM   1835  CE2 TYR P 117     -37.865 -92.007 110.304  0.00 97.00      PROA   
ATOM   1836  HE2 TYR P 117     -38.745 -91.380 110.312  0.00 97.00      PROA   
ATOM   1837  C   TYR P 117     -35.710 -95.964 106.301  0.00 97.00      PROA   
ATOM   1838  O   TYR P 117     -36.537 -96.770 105.887  0.00 97.00      PROA   
ATOM   1839  N   TYR P 118     -34.381 -96.125 106.099  0.00 97.00      PROA   
ATOM   1840  HN  TYR P 118     -33.740 -95.441 106.444  0.00 97.00      PROA   
ATOM   1841  CA  TYR P 118     -33.769 -97.176 105.313  0.00 97.00      PROA   
ATOM   1842  HA  TYR P 118     -34.532 -97.830 104.931  0.00 97.00      PROA   
ATOM   1843  CB  TYR P 118     -32.851 -96.671 104.148  0.00 97.00      PROA   
ATOM   1844  HB1 TYR P 118     -32.426 -97.545 103.607  0.00 97.00      PROA   
ATOM   1845  HB2 TYR P 118     -32.007 -96.093 104.579  0.00 97.00      PROA   
ATOM   1846  CG  TYR P 118     -33.508 -95.761 103.126  0.00 97.00      PROA   
ATOM   1847  CD1 TYR P 118     -33.923 -94.465 103.474  0.00 97.00      PROA   
ATOM   1848  HD1 TYR P 118     -33.857 -94.134 104.495  0.00 97.00      PROA   
ATOM   1849  CE1 TYR P 118     -34.392 -93.571 102.509  0.00 97.00      PROA   
ATOM   1850  HE1 TYR P 118     -34.700 -92.586 102.818  0.00 97.00      PROA   
ATOM   1851  CZ  TYR P 118     -34.435 -93.945 101.163  0.00 97.00      PROA   
ATOM   1852  OH  TYR P 118     -34.871 -93.012 100.201  0.00 97.00      PROA   
ATOM   1853  HH  TYR P 118     -35.098 -92.209 100.685  0.00 97.00      PROA   
ATOM   1854  CD2 TYR P 118     -33.554 -96.123 101.764  0.00 97.00      PROA   
ATOM   1855  HD2 TYR P 118     -33.200 -97.095 101.460  0.00 97.00      PROA   
ATOM   1856  CE2 TYR P 118     -34.017 -95.227 100.788  0.00 97.00      PROA   
ATOM   1857  HE2 TYR P 118     -34.033 -95.521  99.749  0.00 97.00      PROA   
ATOM   1858  C   TYR P 118     -32.881 -97.995 106.222  0.00 97.00      PROA   
ATOM   1859  O   TYR P 118     -32.266 -97.470 107.146  0.00 97.00      PROA   
ATOM   1860  N   ARG P 119     -32.795 -99.320 105.965  0.00 97.00      PROA   
ATOM   1861  HN  ARG P 119     -33.348 -99.729 105.241  0.00 97.00      PROA   
ATOM   1862  CA  ARG P 119     -31.823-100.194 106.578  0.00 97.00      PROA   
ATOM   1863  HA  ARG P 119     -31.007 -99.590 106.940  0.00 97.00      PROA   
ATOM   1864  CB  ARG P 119     -32.361-101.005 107.787  0.00 97.00      PROA   
ATOM   1865  HB1 ARG P 119     -33.349-101.441 107.518  0.00 97.00      PROA   
ATOM   1866  HB2 ARG P 119     -32.519-100.280 108.617  0.00 97.00      PROA   
ATOM   1867  CG  ARG P 119     -31.411-102.131 108.250  0.00 97.00      PROA   
ATOM   1868  HG1 ARG P 119     -30.380-101.710 108.269  0.00 97.00      PROA   
ATOM   1869  HG2 ARG P 119     -31.422-102.964 107.514  0.00 97.00      PROA   
ATOM   1870  CD  ARG P 119     -31.657-102.703 109.651  0.00 97.00      PROA   
ATOM   1871  HD1 ARG P 119     -31.768-101.906 110.406  0.00 97.00      PROA   
ATOM   1872  HD2 ARG P 119     -30.788-103.326 109.946  0.00 97.00      PROA   
ATOM   1873  NE  ARG P 119     -32.842-103.612 109.654  0.00 97.00      PROA   
ATOM   1874  HE  ARG P 119     -32.679-104.596 109.642  0.00 97.00      PROA   
ATOM   1875  CZ  ARG P 119     -34.071-103.250 110.074  0.00 97.00      PROA   
ATOM   1876  NH1 ARG P 119     -34.480-101.982 110.126  0.00 97.00      PROA   
ATOM   1877 HH11 ARG P 119     -33.871-101.295 109.745  0.00 97.00      PROA   
ATOM   1878 HH12 ARG P 119     -35.447-101.806 110.290  0.00 97.00      PROA   
ATOM   1879  NH2 ARG P 119     -34.887-104.230 110.486  0.00 97.00      PROA   
ATOM   1880 HH21 ARG P 119     -34.461-105.128 110.584  0.00 97.00      PROA   
ATOM   1881 HH22 ARG P 119     -35.649-104.004 111.090  0.00 97.00      PROA   
ATOM   1882  C   ARG P 119     -31.248-101.111 105.524  0.00 97.00      PROA   
ATOM   1883  O   ARG P 119     -31.982-101.805 104.824  0.00 97.00      PROA   
ATOM   1884  N   ASN P 120     -29.898-101.130 105.395  0.00 97.00      PROA   
ATOM   1885  HN  ASN P 120     -29.342-100.567 106.007  0.00 97.00      PROA   
ATOM   1886  CA  ASN P 120     -29.149-101.989 104.489  0.00 97.00      PROA   
ATOM   1887  HA  ASN P 120     -28.121-101.662 104.550  0.00 97.00      PROA   
ATOM   1888  CB  ASN P 120     -29.198-103.485 104.915  0.00 97.00      PROA   
ATOM   1889  HB1 ASN P 120     -28.589-104.108 104.227  0.00 97.00      PROA   
ATOM   1890  HB2 ASN P 120     -30.247-103.847 104.897  0.00 97.00      PROA   
ATOM   1891  CG  ASN P 120     -28.613-103.635 106.326  0.00 97.00      PROA   
ATOM   1892  OD1 ASN P 120     -27.775-102.840 106.754  0.00 97.00      PROA   
ATOM   1893  ND2 ASN P 120     -29.091-104.659 107.085  0.00 97.00      PROA   
ATOM   1894 HD21 ASN P 120     -28.765-104.746 108.027  0.00 97.00      PROA   
ATOM   1895 HD22 ASN P 120     -29.730-105.316 106.689  0.00 97.00      PROA   
ATOM   1896  C   ASN P 120     -29.551-101.800 103.034  0.00 97.00      PROA   
ATOM   1897  O   ASN P 120     -29.810-102.759 102.309  0.00 97.00      PROA   
ATOM   1898  N   GLY P 121     -29.623-100.524 102.584  0.00 97.00      PROA   
ATOM   1899  HN  GLY P 121     -29.379 -99.776 103.196  0.00 97.00      PROA   
ATOM   1900  CA  GLY P 121     -30.033-100.151 101.238  0.00 97.00      PROA   
ATOM   1901  HA1 GLY P 121     -29.733-100.923 100.542  0.00 97.00      PROA   
ATOM   1902  HA2 GLY P 121     -29.571 -99.200 101.017  0.00 97.00      PROA   
ATOM   1903  C   GLY P 121     -31.521 -99.955 101.094  0.00 97.00      PROA   
ATOM   1904  O   GLY P 121     -31.959 -99.051 100.387  0.00 97.00      PROA   
ATOM   1905  N   LYS P 122     -32.347-100.800 101.742  0.00 97.00      PROA   
ATOM   1906  HN  LYS P 122     -31.973-101.522 102.322  0.00 97.00      PROA   
ATOM   1907  CA  LYS P 122     -33.784-100.778 101.557  0.00 97.00      PROA   
ATOM   1908  HA  LYS P 122     -33.990-100.395 100.567  0.00 97.00      PROA   
ATOM   1909  CB  LYS P 122     -34.393-102.207 101.584  0.00 97.00      PROA   
ATOM   1910  HB1 LYS P 122     -33.957-102.761 102.446  0.00 97.00      PROA   
ATOM   1911  HB2 LYS P 122     -34.081-102.733 100.656  0.00 97.00      PROA   
ATOM   1912  CG  LYS P 122     -35.925-102.228 101.719  0.00 97.00      PROA   
ATOM   1913  HG1 LYS P 122     -36.356-101.488 101.006  0.00 97.00      PROA   
ATOM   1914  HG2 LYS P 122     -36.191-101.910 102.753  0.00 97.00      PROA   
ATOM   1915  CD  LYS P 122     -36.604-103.577 101.467  0.00 97.00      PROA   
ATOM   1916  HD1 LYS P 122     -36.185-104.329 102.172  0.00 97.00      PROA   
ATOM   1917  HD2 LYS P 122     -36.375-103.904 100.428  0.00 97.00      PROA   
ATOM   1918  CE  LYS P 122     -38.123-103.451 101.667  0.00 97.00      PROA   
ATOM   1919  HE1 LYS P 122     -38.538-102.676 100.986  0.00 97.00      PROA   
ATOM   1920  HE2 LYS P 122     -38.351-103.161 102.715  0.00 97.00      PROA   
ATOM   1921  NZ  LYS P 122     -38.815-104.727 101.381  0.00 97.00      PROA   
ATOM   1922  HZ1 LYS P 122     -38.436-105.471 102.000  0.00 97.00      PROA   
ATOM   1923  HZ2 LYS P 122     -38.658-104.988 100.387  0.00 97.00      PROA   
ATOM   1924  HZ3 LYS P 122     -39.835-104.617 101.555  0.00 97.00      PROA   
ATOM   1925  C   LYS P 122     -34.528 -99.872 102.521  0.00 97.00      PROA   
ATOM   1926  O   LYS P 122     -34.386 -99.978 103.733  0.00 97.00      PROA   
ATOM   1927  N   ALA P 123     -35.407 -98.985 101.990  0.00 97.00      PROA   
ATOM   1928  HN  ALA P 123     -35.438 -98.828 101.006  0.00 97.00      PROA   
ATOM   1929  CA  ALA P 123     -36.421 -98.290 102.762  0.00 97.00      PROA   
ATOM   1930  HA  ALA P 123     -35.927 -97.742 103.545  0.00 97.00      PROA   
ATOM   1931  CB  ALA P 123     -37.170 -97.263 101.891  0.00 97.00      PROA   
ATOM   1932  HB1 ALA P 123     -37.707 -97.765 101.059  0.00 97.00      PROA   
ATOM   1933  HB2 ALA P 123     -36.446 -96.545 101.449  0.00 97.00      PROA   
ATOM   1934  HB3 ALA P 123     -37.899 -96.684 102.495  0.00 97.00      PROA   
ATOM   1935  C   ALA P 123     -37.420 -99.249 103.402  0.00 97.00      PROA   
ATOM   1936  O   ALA P 123     -37.979-100.118 102.734  0.00 97.00      PROA   
ATOM   1937  N   PHE P 124     -37.664 -99.115 104.728  0.00 97.00      PROA   
ATOM   1938  HN  PHE P 124     -37.192 -98.413 105.259  0.00 97.00      PROA   
ATOM   1939  CA  PHE P 124     -38.521-100.037 105.451  0.00 97.00      PROA   
ATOM   1940  HA  PHE P 124     -39.027-100.691 104.755  0.00 97.00      PROA   
ATOM   1941  CB  PHE P 124     -37.704-100.943 106.433  0.00 97.00      PROA   
ATOM   1942  HB1 PHE P 124     -36.845-101.382 105.879  0.00 97.00      PROA   
ATOM   1943  HB2 PHE P 124     -38.349-101.783 106.771  0.00 97.00      PROA   
ATOM   1944  CG  PHE P 124     -37.159-100.242 107.662  0.00 97.00      PROA   
ATOM   1945  CD1 PHE P 124     -35.974 -99.492 107.598  0.00 97.00      PROA   
ATOM   1946  HD1 PHE P 124     -35.465 -99.397 106.651  0.00 97.00      PROA   
ATOM   1947  CE1 PHE P 124     -35.468 -98.849 108.735  0.00 97.00      PROA   
ATOM   1948  HE1 PHE P 124     -34.567 -98.258 108.667  0.00 97.00      PROA   
ATOM   1949  CZ  PHE P 124     -36.140 -98.965 109.958  0.00 97.00      PROA   
ATOM   1950  HZ  PHE P 124     -35.765 -98.454 110.833  0.00 97.00      PROA   
ATOM   1951  CD2 PHE P 124     -37.808-100.372 108.904  0.00 97.00      PROA   
ATOM   1952  HD2 PHE P 124     -38.717-100.951 108.972  0.00 97.00      PROA   
ATOM   1953  CE2 PHE P 124     -37.306 -99.735 110.045  0.00 97.00      PROA   
ATOM   1954  HE2 PHE P 124     -37.826 -99.823 110.988  0.00 97.00      PROA   
ATOM   1955  C   PHE P 124     -39.622 -99.299 106.185  0.00 97.00      PROA   
ATOM   1956  O   PHE P 124     -40.598 -99.929 106.591  0.00 97.00      PROA   
ATOM   1957  N   LYS P 125     -39.532 -97.958 106.361  0.00 97.00      PROA   
ATOM   1958  HN  LYS P 125     -38.735 -97.440 106.063  0.00 97.00      PROA   
ATOM   1959  CA  LYS P 125     -40.588 -97.266 107.076  0.00 97.00      PROA   
ATOM   1960  HA  LYS P 125     -41.520 -97.776 106.874  0.00 97.00      PROA   
ATOM   1961  CB  LYS P 125     -40.333 -97.307 108.605  0.00 97.00      PROA   
ATOM   1962  HB1 LYS P 125     -40.049 -96.318 109.015  0.00 97.00      PROA   
ATOM   1963  HB2 LYS P 125     -39.451 -97.967 108.775  0.00 97.00      PROA   
ATOM   1964  CG  LYS P 125     -41.496 -97.938 109.394  0.00 97.00      PROA   
ATOM   1965  HG1 LYS P 125     -41.182 -98.069 110.454  0.00 97.00      PROA   
ATOM   1966  HG2 LYS P 125     -41.698 -98.951 108.981  0.00 97.00      PROA   
ATOM   1967  CD  LYS P 125     -42.797 -97.120 109.355  0.00 97.00      PROA   
ATOM   1968  HD1 LYS P 125     -43.563 -97.658 109.958  0.00 97.00      PROA   
ATOM   1969  HD2 LYS P 125     -43.169 -97.070 108.307  0.00 97.00      PROA   
ATOM   1970  CE  LYS P 125     -42.616 -95.703 109.906  0.00 97.00      PROA   
ATOM   1971  HE1 LYS P 125     -41.889 -95.125 109.295  0.00 97.00      PROA   
ATOM   1972  HE2 LYS P 125     -42.256 -95.743 110.955  0.00 97.00      PROA   
ATOM   1973  NZ  LYS P 125     -43.889 -94.955 109.887  0.00 97.00      PROA   
ATOM   1974  HZ1 LYS P 125     -44.670 -95.532 110.251  0.00 97.00      PROA   
ATOM   1975  HZ2 LYS P 125     -44.090 -94.668 108.904  0.00 97.00      PROA   
ATOM   1976  HZ3 LYS P 125     -43.782 -94.090 110.457  0.00 97.00      PROA   
ATOM   1977  C   LYS P 125     -40.789 -95.844 106.591  0.00 97.00      PROA   
ATOM   1978  O   LYS P 125     -39.908 -94.997 106.689  0.00 97.00      PROA   
ATOM   1979  N   PHE P 126     -42.011 -95.556 106.085  0.00 97.00      PROA   
ATOM   1980  HN  PHE P 126     -42.671 -96.293 105.960  0.00 97.00      PROA   
ATOM   1981  CA  PHE P 126     -42.440 -94.268 105.577  0.00 97.00      PROA   
ATOM   1982  HA  PHE P 126     -41.565 -93.681 105.337  0.00 97.00      PROA   
ATOM   1983  CB  PHE P 126     -43.240 -94.502 104.256  0.00 97.00      PROA   
ATOM   1984  HB1 PHE P 126     -44.013 -95.282 104.437  0.00 97.00      PROA   
ATOM   1985  HB2 PHE P 126     -42.553 -94.896 103.478  0.00 97.00      PROA   
ATOM   1986  CG  PHE P 126     -43.924 -93.281 103.693  0.00 97.00      PROA   
ATOM   1987  CD1 PHE P 126     -43.164 -92.230 103.155  0.00 97.00      PROA   
ATOM   1988  HD1 PHE P 126     -42.086 -92.279 103.174  0.00 97.00      PROA   
ATOM   1989  CE1 PHE P 126     -43.793 -91.121 102.581  0.00 97.00      PROA   
ATOM   1990  HE1 PHE P 126     -43.191 -90.343 102.139  0.00 97.00      PROA   
ATOM   1991  CZ  PHE P 126     -45.191 -91.038 102.562  0.00 97.00      PROA   
ATOM   1992  HZ  PHE P 126     -45.685 -90.186 102.121  0.00 97.00      PROA   
ATOM   1993  CD2 PHE P 126     -45.328 -93.196 103.654  0.00 97.00      PROA   
ATOM   1994  HD2 PHE P 126     -45.928 -94.004 104.046  0.00 97.00      PROA   
ATOM   1995  CE2 PHE P 126     -45.958 -92.076 103.102  0.00 97.00      PROA   
ATOM   1996  HE2 PHE P 126     -47.036 -92.022 103.070  0.00 97.00      PROA   
ATOM   1997  C   PHE P 126     -43.251 -93.464 106.593  0.00 97.00      PROA   
ATOM   1998  O   PHE P 126     -44.058 -94.012 107.332  0.00 97.00      PROA   
ATOM   1999  N   PHE P 127     -43.066 -92.121 106.613  0.00 97.00      PROA   
ATOM   2000  HN  PHE P 127     -42.322 -91.720 106.082  0.00 97.00      PROA   
ATOM   2001  CA  PHE P 127     -43.912 -91.162 107.303  0.00 97.00      PROA   
ATOM   2002  HA  PHE P 127     -44.861 -91.622 107.541  0.00 97.00      PROA   
ATOM   2003  CB  PHE P 127     -43.260 -90.545 108.571  0.00 97.00      PROA   
ATOM   2004  HB1 PHE P 127     -43.909 -89.752 109.002  0.00 97.00      PROA   
ATOM   2005  HB2 PHE P 127     -42.291 -90.071 108.299  0.00 97.00      PROA   
ATOM   2006  CG  PHE P 127     -42.988 -91.540 109.668  0.00 97.00      PROA   
ATOM   2007  CD1 PHE P 127     -43.936 -91.745 110.689  0.00 97.00      PROA   
ATOM   2008  HD1 PHE P 127     -44.901 -91.262 110.627  0.00 97.00      PROA   
ATOM   2009  CE1 PHE P 127     -43.611 -92.492 111.829  0.00 97.00      PROA   
ATOM   2010  HE1 PHE P 127     -44.328 -92.603 112.629  0.00 97.00      PROA   
ATOM   2011  CZ  PHE P 127     -42.331 -93.045 111.957  0.00 97.00      PROA   
ATOM   2012  HZ  PHE P 127     -42.068 -93.597 112.847  0.00 97.00      PROA   
ATOM   2013  CD2 PHE P 127     -41.709 -92.109 109.808  0.00 97.00      PROA   
ATOM   2014  HD2 PHE P 127     -40.958 -91.918 109.054  0.00 97.00      PROA   
ATOM   2015  CE2 PHE P 127     -41.379 -92.852 110.949  0.00 97.00      PROA   
ATOM   2016  HE2 PHE P 127     -40.384 -93.257 111.065  0.00 97.00      PROA   
ATOM   2017  C   PHE P 127     -44.176 -89.992 106.369  0.00 97.00      PROA   
ATOM   2018  O   PHE P 127     -43.297 -89.562 105.633  0.00 97.00      PROA   
ATOM   2019  N   HSD P 128     -45.400 -89.414 106.375  0.00 97.00      PROA   
ATOM   2020  HN  HSD P 128     -46.155 -89.807 106.897  0.00 97.00      PROA   
ATOM   2021  CA  HSD P 128     -45.698 -88.182 105.654  0.00 97.00      PROA   
ATOM   2022  HA  HSD P 128     -45.380 -88.341 104.632  0.00 97.00      PROA   
ATOM   2023  CB  HSD P 128     -47.213 -87.876 105.601  0.00 97.00      PROA   
ATOM   2024  HB1 HSD P 128     -47.420 -86.791 105.472  0.00 97.00      PROA   
ATOM   2025  HB2 HSD P 128     -47.687 -88.194 106.553  0.00 97.00      PROA   
ATOM   2026  ND1 HSD P 128     -47.939 -88.073 103.180  0.00 97.00      PROA   
ATOM   2027  HD1 HSD P 128     -47.620 -87.167 102.899  0.00 97.00      PROA   
ATOM   2028  CG  HSD P 128     -47.859 -88.600 104.453  0.00 97.00      PROA   
ATOM   2029  CE1 HSD P 128     -48.638 -88.961 102.430  0.00 97.00      PROA   
ATOM   2030  HE1 HSD P 128     -48.872 -88.798 101.378  0.00 97.00      PROA   
ATOM   2031  NE2 HSD P 128     -49.024 -90.008 103.132  0.00 97.00      PROA   
ATOM   2032  CD2 HSD P 128     -48.544 -89.775 104.409  0.00 97.00      PROA   
ATOM   2033  HD2 HSD P 128     -48.753 -90.488 105.197  0.00 97.00      PROA   
ATOM   2034  C   HSD P 128     -44.923 -86.954 106.108  0.00 97.00      PROA   
ATOM   2035  O   HSD P 128     -44.578 -86.113 105.283  0.00 97.00      PROA   
ATOM   2036  N   TRP P 129     -44.638 -86.823 107.421  0.00 97.00      PROA   
ATOM   2037  HN  TRP P 129     -44.909 -87.529 108.065  0.00 97.00      PROA   
ATOM   2038  CA  TRP P 129     -43.978 -85.672 108.009  0.00 97.00      PROA   
ATOM   2039  HA  TRP P 129     -43.557 -85.047 107.231  0.00 97.00      PROA   
ATOM   2040  CB  TRP P 129     -44.924 -84.830 108.915  0.00 97.00      PROA   
ATOM   2041  HB1 TRP P 129     -44.407 -83.891 109.213  0.00 97.00      PROA   
ATOM   2042  HB2 TRP P 129     -45.146 -85.393 109.848  0.00 97.00      PROA   
ATOM   2043  CG  TRP P 129     -46.234 -84.479 108.280  0.00 97.00      PROA   
ATOM   2044  CD1 TRP P 129     -46.521 -83.345 107.565  0.00 97.00      PROA   
ATOM   2045  HD1 TRP P 129     -45.822 -82.540 107.390  0.00 97.00      PROA   
ATOM   2046  NE1 TRP P 129     -47.819 -83.397 107.122  0.00 97.00      PROA   
ATOM   2047  HE1 TRP P 129     -48.318 -82.670 106.703  0.00 97.00      PROA   
ATOM   2048  CE2 TRP P 129     -48.400 -84.559 107.536  0.00 97.00      PROA   
ATOM   2049  CD2 TRP P 129     -47.437 -85.270 108.286  0.00 97.00      PROA   
ATOM   2050  CE3 TRP P 129     -47.785 -86.492 108.864  0.00 97.00      PROA   
ATOM   2051  HE3 TRP P 129     -47.083 -87.044 109.472  0.00 97.00      PROA   
ATOM   2052  CZ3 TRP P 129     -49.078 -86.988 108.665  0.00 97.00      PROA   
ATOM   2053  HZ3 TRP P 129     -49.369 -87.927 109.114  0.00 97.00      PROA   
ATOM   2054  CZ2 TRP P 129     -49.679 -85.054 107.328  0.00 97.00      PROA   
ATOM   2055  HZ2 TRP P 129     -50.412 -84.506 106.755  0.00 97.00      PROA   
ATOM   2056  CH2 TRP P 129     -50.005 -86.284 107.901  0.00 97.00      PROA   
ATOM   2057  HH2 TRP P 129     -51.000 -86.685 107.766  0.00 97.00      PROA   
ATOM   2058  C   TRP P 129     -42.846 -86.204 108.855  0.00 97.00      PROA   
ATOM   2059  O   TRP P 129     -42.725 -87.410 109.062  0.00 97.00      PROA   
ATOM   2060  N   ASN P 130     -41.958 -85.313 109.357  0.00 97.00      PROA   
ATOM   2061  HN  ASN P 130     -42.001 -84.348 109.103  0.00 97.00      PROA   
ATOM   2062  CA  ASN P 130     -40.890 -85.686 110.266  0.00 97.00      PROA   
ATOM   2063  HA  ASN P 130     -40.300 -86.422 109.739  0.00 97.00      PROA   
ATOM   2064  CB  ASN P 130     -39.993 -84.456 110.594  0.00 97.00      PROA   
ATOM   2065  HB1 ASN P 130     -40.537 -83.746 111.252  0.00 97.00      PROA   
ATOM   2066  HB2 ASN P 130     -39.729 -83.920 109.656  0.00 97.00      PROA   
ATOM   2067  CG  ASN P 130     -38.701 -84.866 111.297  0.00 97.00      PROA   
ATOM   2068  OD1 ASN P 130     -38.441 -84.469 112.432  0.00 97.00      PROA   
ATOM   2069  ND2 ASN P 130     -37.880 -85.704 110.612  0.00 97.00      PROA   
ATOM   2070 HD21 ASN P 130     -37.010 -85.952 111.040  0.00 97.00      PROA   
ATOM   2071 HD22 ASN P 130     -38.106 -85.983 109.681  0.00 97.00      PROA   
ATOM   2072  C   ASN P 130     -41.393 -86.352 111.553  0.00 97.00      PROA   
ATOM   2073  O   ASN P 130     -42.312 -85.871 112.213  0.00 97.00      PROA   
ATOM   2074  N   SER P 131     -40.780 -87.498 111.925  0.00 97.00      PROA   
ATOM   2075  HN  SER P 131     -40.028 -87.874 111.389  0.00 97.00      PROA   
ATOM   2076  CA  SER P 131     -41.175 -88.282 113.076  0.00 97.00      PROA   
ATOM   2077  HA  SER P 131     -41.413 -87.623 113.899  0.00 97.00      PROA   
ATOM   2078  CB  SER P 131     -42.371 -89.241 112.783  0.00 97.00      PROA   
ATOM   2079  HB1 SER P 131     -42.148 -89.841 111.876  0.00 97.00      PROA   
ATOM   2080  HB2 SER P 131     -43.265 -88.617 112.568  0.00 97.00      PROA   
ATOM   2081  OG  SER P 131     -42.695 -90.121 113.864  0.00 97.00      PROA   
ATOM   2082  HG1 SER P 131     -42.041 -90.830 113.860  0.00 97.00      PROA   
ATOM   2083  C   SER P 131     -39.970 -89.090 113.442  0.00 97.00      PROA   
ATOM   2084  O   SER P 131     -39.098 -89.305 112.611  0.00 97.00      PROA   
ATOM   2085  N   ASN P 132     -39.913 -89.582 114.700  0.00 97.00      PROA   
ATOM   2086  HN  ASN P 132     -40.660 -89.394 115.333  0.00 97.00      PROA   
ATOM   2087  CA  ASN P 132     -38.920 -90.539 115.141  0.00 97.00      PROA   
ATOM   2088  HA  ASN P 132     -37.969 -90.272 114.701  0.00 97.00      PROA   
ATOM   2089  CB  ASN P 132     -38.747 -90.544 116.697  0.00 97.00      PROA   
ATOM   2090  HB1 ASN P 132     -38.631 -89.502 117.062  0.00 97.00      PROA   
ATOM   2091  HB2 ASN P 132     -37.811 -91.091 116.945  0.00 97.00      PROA   
ATOM   2092  CG  ASN P 132     -39.882 -91.253 117.455  0.00 97.00      PROA   
ATOM   2093  OD1 ASN P 132     -39.842 -92.473 117.637  0.00 97.00      PROA   
ATOM   2094  ND2 ASN P 132     -40.899 -90.491 117.935  0.00 97.00      PROA   
ATOM   2095 HD21 ASN P 132     -41.627 -90.959 118.432  0.00 97.00      PROA   
ATOM   2096 HD22 ASN P 132     -40.896 -89.500 117.816  0.00 97.00      PROA   
ATOM   2097  C   ASN P 132     -39.306 -91.914 114.624  0.00 97.00      PROA   
ATOM   2098  O   ASN P 132     -40.434 -92.141 114.193  0.00 97.00      PROA   
ATOM   2099  N   LEU P 133     -38.361 -92.871 114.694  0.00 97.00      PROA   
ATOM   2100  HN  LEU P 133     -37.421 -92.642 114.940  0.00 97.00      PROA   
ATOM   2101  CA  LEU P 133     -38.661 -94.274 114.578  0.00 97.00      PROA   
ATOM   2102  HA  LEU P 133     -39.730 -94.430 114.587  0.00 97.00      PROA   
ATOM   2103  CB  LEU P 133     -38.062 -94.859 113.277  0.00 97.00      PROA   
ATOM   2104  HB1 LEU P 133     -36.954 -94.893 113.319  0.00 97.00      PROA   
ATOM   2105  HB2 LEU P 133     -38.325 -94.136 112.468  0.00 97.00      PROA   
ATOM   2106  CG  LEU P 133     -38.612 -96.234 112.836  0.00 97.00      PROA   
ATOM   2107  HG  LEU P 133     -39.722 -96.221 112.953  0.00 97.00      PROA   
ATOM   2108  CD1 LEU P 133     -38.302 -96.451 111.348  0.00 97.00      PROA   
ATOM   2109 HD11 LEU P 133     -37.203 -96.454 111.190  0.00 97.00      PROA   
ATOM   2110 HD12 LEU P 133     -38.742 -95.636 110.737  0.00 97.00      PROA   
ATOM   2111 HD13 LEU P 133     -38.714 -97.422 111.004  0.00 97.00      PROA   
ATOM   2112  CD2 LEU P 133     -38.051 -97.410 113.652  0.00 97.00      PROA   
ATOM   2113 HD21 LEU P 133     -38.391 -97.367 114.705  0.00 97.00      PROA   
ATOM   2114 HD22 LEU P 133     -36.940 -97.386 113.637  0.00 97.00      PROA   
ATOM   2115 HD23 LEU P 133     -38.389 -98.376 113.223  0.00 97.00      PROA   
ATOM   2116  C   LEU P 133     -38.075 -94.919 115.813  0.00 97.00      PROA   
ATOM   2117  O   LEU P 133     -36.864 -94.939 115.998  0.00 97.00      PROA   
ATOM   2118  N   THR P 134     -38.934 -95.474 116.701  0.00 97.00      PROA   
ATOM   2119  HN  THR P 134     -39.919 -95.416 116.564  0.00 97.00      PROA   
ATOM   2120  CA  THR P 134     -38.486 -96.143 117.912  0.00 97.00      PROA   
ATOM   2121  HA  THR P 134     -37.418 -96.024 118.029  0.00 97.00      PROA   
ATOM   2122  CB  THR P 134     -39.129 -95.621 119.193  0.00 97.00      PROA   
ATOM   2123  HB  THR P 134     -40.239 -95.685 119.128  0.00 97.00      PROA   
ATOM   2124  OG1 THR P 134     -38.760 -94.265 119.407  0.00 97.00      PROA   
ATOM   2125  HG1 THR P 134     -39.159 -93.751 118.700  0.00 97.00      PROA   
ATOM   2126  CG2 THR P 134     -38.634 -96.403 120.427  0.00 97.00      PROA   
ATOM   2127 HG21 THR P 134     -37.523 -96.388 120.464  0.00 97.00      PROA   
ATOM   2128 HG22 THR P 134     -38.981 -97.456 120.417  0.00 97.00      PROA   
ATOM   2129 HG23 THR P 134     -39.019 -95.925 121.353  0.00 97.00      PROA   
ATOM   2130  C   THR P 134     -38.762 -97.618 117.769  0.00 97.00      PROA   
ATOM   2131  O   THR P 134     -39.898 -98.047 117.582  0.00 97.00      PROA   
ATOM   2132  N   ILE P 135     -37.696 -98.438 117.868  0.00 97.00      PROA   
ATOM   2133  HN  ILE P 135     -36.779 -98.054 117.985  0.00 97.00      PROA   
ATOM   2134  CA  ILE P 135     -37.763 -99.881 117.831  0.00 97.00      PROA   
ATOM   2135  HA  ILE P 135     -38.648-100.191 117.293  0.00 97.00      PROA   
ATOM   2136  CB  ILE P 135     -36.524-100.488 117.166  0.00 97.00      PROA   
ATOM   2137  HB  ILE P 135     -35.631-100.130 117.728  0.00 97.00      PROA   
ATOM   2138  CG2 ILE P 135     -36.555-102.031 117.242  0.00 97.00      PROA   
ATOM   2139 HG21 ILE P 135     -37.450-102.431 116.720  0.00 97.00      PROA   
ATOM   2140 HG22 ILE P 135     -36.568-102.382 118.291  0.00 97.00      PROA   
ATOM   2141 HG23 ILE P 135     -35.648-102.457 116.767  0.00 97.00      PROA   
ATOM   2142  CG1 ILE P 135     -36.343-100.009 115.701  0.00 97.00      PROA   
ATOM   2143 HG11 ILE P 135     -36.736 -98.979 115.580  0.00 97.00      PROA   
ATOM   2144 HG12 ILE P 135     -36.938-100.666 115.029  0.00 97.00      PROA   
ATOM   2145  CD  ILE P 135     -34.872 -99.978 115.264  0.00 97.00      PROA   
ATOM   2146  HD1 ILE P 135     -34.355-100.931 115.506  0.00 97.00      PROA   
ATOM   2147  HD2 ILE P 135     -34.346 -99.159 115.798  0.00 97.00      PROA   
ATOM   2148  HD3 ILE P 135     -34.784 -99.790 114.174  0.00 97.00      PROA   
ATOM   2149  C   ILE P 135     -37.865-100.344 119.272  0.00 97.00      PROA   
ATOM   2150  O   ILE P 135     -36.919-100.213 120.038  0.00 97.00      PROA   
ATOM   2151  N   LEU P 136     -39.032-100.891 119.683  0.00 97.00      PROA   
ATOM   2152  HN  LEU P 136     -39.812-100.920 119.062  0.00 97.00      PROA   
ATOM   2153  CA  LEU P 136     -39.320-101.319 121.044  0.00 97.00      PROA   
ATOM   2154  HA  LEU P 136     -39.167-100.458 121.680  0.00 97.00      PROA   
ATOM   2155  CB  LEU P 136     -40.787-101.813 121.200  0.00 97.00      PROA   
ATOM   2156  HB1 LEU P 136     -40.914-102.220 122.229  0.00 97.00      PROA   
ATOM   2157  HB2 LEU P 136     -40.977-102.640 120.483  0.00 97.00      PROA   
ATOM   2158  CG  LEU P 136     -41.908-100.746 121.034  0.00 97.00      PROA   
ATOM   2159  HG  LEU P 136     -42.855-101.253 121.346  0.00 97.00      PROA   
ATOM   2160  CD1 LEU P 136     -41.715 -99.543 121.974  0.00 97.00      PROA   
ATOM   2161 HD11 LEU P 136     -40.824 -98.953 121.672  0.00 97.00      PROA   
ATOM   2162 HD12 LEU P 136     -41.578 -99.885 123.021  0.00 97.00      PROA   
ATOM   2163 HD13 LEU P 136     -42.603 -98.878 121.932  0.00 97.00      PROA   
ATOM   2164  CD2 LEU P 136     -42.139-100.274 119.584  0.00 97.00      PROA   
ATOM   2165 HD21 LEU P 136     -42.227-101.141 118.897  0.00 97.00      PROA   
ATOM   2166 HD22 LEU P 136     -41.308 -99.623 119.246  0.00 97.00      PROA   
ATOM   2167 HD23 LEU P 136     -43.076 -99.681 119.527  0.00 97.00      PROA   
ATOM   2168  C   LEU P 136     -38.389-102.395 121.586  0.00 97.00      PROA   
ATOM   2169  O   LEU P 136     -37.990-102.347 122.749  0.00 97.00      PROA   
ATOM   2170  N   LYS P 137     -38.026-103.392 120.751  0.00 97.00      PROA   
ATOM   2171  HN  LYS P 137     -38.394-103.433 119.828  0.00 97.00      PROA   
ATOM   2172  CA  LYS P 137     -37.019-104.375 121.087  0.00 97.00      PROA   
ATOM   2173  HA  LYS P 137     -36.382-103.990 121.873  0.00 97.00      PROA   
ATOM   2174  CB  LYS P 137     -37.636-105.723 121.545  0.00 97.00      PROA   
ATOM   2175  HB1 LYS P 137     -36.835-106.489 121.627  0.00 97.00      PROA   
ATOM   2176  HB2 LYS P 137     -38.359-106.074 120.776  0.00 97.00      PROA   
ATOM   2177  CG  LYS P 137     -38.358-105.644 122.904  0.00 97.00      PROA   
ATOM   2178  HG1 LYS P 137     -39.201-104.923 122.840  0.00 97.00      PROA   
ATOM   2179  HG2 LYS P 137     -37.641-105.246 123.652  0.00 97.00      PROA   
ATOM   2180  CD  LYS P 137     -38.895-107.010 123.369  0.00 97.00      PROA   
ATOM   2181  HD1 LYS P 137     -38.061-107.748 123.359  0.00 97.00      PROA   
ATOM   2182  HD2 LYS P 137     -39.650-107.359 122.630  0.00 97.00      PROA   
ATOM   2183  CE  LYS P 137     -39.546-107.002 124.760  0.00 97.00      PROA   
ATOM   2184  HE1 LYS P 137     -39.941-108.016 124.995  0.00 97.00      PROA   
ATOM   2185  HE2 LYS P 137     -40.375-106.268 124.819  0.00 97.00      PROA   
ATOM   2186  NZ  LYS P 137     -38.540-106.674 125.796  0.00 97.00      PROA   
ATOM   2187  HZ1 LYS P 137     -38.409-105.645 125.885  0.00 97.00      PROA   
ATOM   2188  HZ2 LYS P 137     -37.640-107.107 125.506  0.00 97.00      PROA   
ATOM   2189  HZ3 LYS P 137     -38.826-107.082 126.709  0.00 97.00      PROA   
ATOM   2190  C   LYS P 137     -36.146-104.606 119.874  0.00 97.00      PROA   
ATOM   2191  O   LYS P 137     -36.603-105.133 118.862  0.00 97.00      PROA   
ATOM   2192  N   THR P 138     -34.847-104.222 119.939  0.00 97.00      PROA   
ATOM   2193  HN  THR P 138     -34.505-103.724 120.737  0.00 97.00      PROA   
ATOM   2194  CA  THR P 138     -33.900-104.424 118.851  0.00 97.00      PROA   
ATOM   2195  HA  THR P 138     -34.451-104.259 117.936  0.00 97.00      PROA   
ATOM   2196  CB  THR P 138     -32.741-103.425 118.838  0.00 97.00      PROA   
ATOM   2197  HB  THR P 138     -33.155-102.419 119.080  0.00 97.00      PROA   
ATOM   2198  OG1 THR P 138     -32.138-103.338 117.552  0.00 97.00      PROA   
ATOM   2199  HG1 THR P 138     -31.413-102.720 117.661  0.00 97.00      PROA   
ATOM   2200  CG2 THR P 138     -31.644-103.769 119.858  0.00 97.00      PROA   
ATOM   2201 HG21 THR P 138     -31.113-104.706 119.586  0.00 97.00      PROA   
ATOM   2202 HG22 THR P 138     -32.074-103.889 120.870  0.00 97.00      PROA   
ATOM   2203 HG23 THR P 138     -30.891-102.953 119.899  0.00 97.00      PROA   
ATOM   2204  C   THR P 138     -33.429-105.866 118.819  0.00 97.00      PROA   
ATOM   2205  O   THR P 138     -33.700-106.660 119.712  0.00 97.00      PROA   
ATOM   2206  N   ASN P 139     -32.766-106.260 117.721  0.00 97.00      PROA   
ATOM   2207  HN  ASN P 139     -32.471-105.594 117.040  0.00 97.00      PROA   
ATOM   2208  CA  ASN P 139     -32.472-107.642 117.460  0.00 97.00      PROA   
ATOM   2209  HA  ASN P 139     -31.975-108.065 118.324  0.00 97.00      PROA   
ATOM   2210  CB  ASN P 139     -33.746-108.479 117.124  0.00 97.00      PROA   
ATOM   2211  HB1 ASN P 139     -34.387-108.527 118.031  0.00 97.00      PROA   
ATOM   2212  HB2 ASN P 139     -33.487-109.523 116.856  0.00 97.00      PROA   
ATOM   2213  CG  ASN P 139     -34.532-107.856 115.963  0.00 97.00      PROA   
ATOM   2214  OD1 ASN P 139     -34.158-108.016 114.799  0.00 97.00      PROA   
ATOM   2215  ND2 ASN P 139     -35.653-107.148 116.272  0.00 97.00      PROA   
ATOM   2216 HD21 ASN P 139     -36.205-106.784 115.524  0.00 97.00      PROA   
ATOM   2217 HD22 ASN P 139     -35.909-106.998 117.227  0.00 97.00      PROA   
ATOM   2218  C   ASN P 139     -31.491-107.613 116.327  0.00 97.00      PROA   
ATOM   2219  O   ASN P 139     -31.135-106.583 115.773  0.00 97.00      PROA   
ATOM   2220  N   MET P 140     -30.996-108.749 115.926  0.00 97.00      PROA   
ATOM   2221  HN  MET P 140     -31.170-109.621 116.428  0.00 97.00      PROA   
ATOM   2222  CA  MET P 140     -29.996-108.826 114.886  0.00 97.00      PROA   
ATOM   2223  HA  MET P 140     -29.095-108.336 115.152  0.00 97.00      PROA   
ATOM   2224  CB  MET P 140     -29.369-110.044 114.642  0.00 97.00      PROA   
ATOM   2225  HB1 MET P 140     -30.294-110.711 114.517  0.00 97.00      PROA   
ATOM   2226  HB2 MET P 140     -28.835-110.297 115.596  0.00 97.00      PROA   
ATOM   2227  CG  MET P 140     -27.955-110.320 113.797  0.00 97.00      PROA   
ATOM   2228  HG1 MET P 140     -27.297-109.783 114.230  0.00 97.00      PROA   
ATOM   2229  HG2 MET P 140     -28.776-110.068 113.189  0.00 97.00      PROA   
ATOM   2230  SD  MET P 140     -26.714-112.085 113.528  0.00 97.00      PROA   
ATOM   2231  CE  MET P 140     -26.556-112.947 115.255  0.00 97.00      PROA   
ATOM   2232  HE1 MET P 140     -27.438-112.996 115.941  0.00 97.00      PROA   
ATOM   2233  HE2 MET P 140     -26.474-112.096 115.837  0.00 97.00      PROA   
ATOM   2234  HE3 MET P 140     -26.863-114.006 115.368  0.00 97.00      PROA   
ATOM   2235  C   MET P 140     -30.551-108.479 113.596  0.00 97.00      PROA   
ATOM   2236  O   MET P 140     -29.856-107.847 112.906  0.00 97.00      PROA   
ATOM   2237  N   SER P 141     -31.811-108.732 113.246  0.00 97.00      PROA   
ATOM   2238  HN  SER P 141     -32.426-109.150 113.891  0.00 97.00      PROA   
ATOM   2239  CA  SER P 141     -32.422-108.291 112.012  0.00 97.00      PROA   
ATOM   2240  HA  SER P 141     -31.895-108.629 111.227  0.00 97.00      PROA   
ATOM   2241  CB  SER P 141     -33.674-109.065 111.632  0.00 97.00      PROA   
ATOM   2242  HB1 SER P 141     -34.485-108.748 112.305  0.00 97.00      PROA   
ATOM   2243  HB2 SER P 141     -33.465-110.148 111.782  0.00 97.00      PROA   
ATOM   2244  OG  SER P 141     -34.045-108.887 110.261  0.00 97.00      PROA   
ATOM   2245  HG1 SER P 141     -34.170-107.944 110.123  0.00 97.00      PROA   
ATOM   2246  C   SER P 141     -32.595-106.797 111.912  0.00 97.00      PROA   
ATOM   2247  O   SER P 141     -33.032-106.282 110.890  0.00 97.00      PROA   
ATOM   2248  N   HSD P 142     -32.248-106.077 112.995  0.00 97.00      PROA   
ATOM   2249  HN  HSD P 142     -31.940-106.566 113.810  0.00 97.00      PROA   
ATOM   2250  CA  HSD P 142     -32.253-104.639 113.086  0.00 97.00      PROA   
ATOM   2251  HA  HSD P 142     -32.690-104.226 112.196  0.00 97.00      PROA   
ATOM   2252  CB  HSD P 142     -33.114-104.150 114.276  0.00 97.00      PROA   
ATOM   2253  HB1 HSD P 142     -32.873-103.094 114.525  0.00 97.00      PROA   
ATOM   2254  HB2 HSD P 142     -32.915-104.762 115.180  0.00 97.00      PROA   
ATOM   2255  ND1 HSD P 142     -35.464-103.171 114.164  0.00 97.00      PROA   
ATOM   2256  HD1 HSD P 142     -35.281-102.357 114.718  0.00 97.00      PROA   
ATOM   2257  CG  HSD P 142     -34.584-104.207 113.930  0.00 97.00      PROA   
ATOM   2258  CE1 HSD P 142     -36.629-103.491 113.552  0.00 97.00      PROA   
ATOM   2259  HE1 HSD P 142     -37.518-102.862 113.595  0.00 97.00      PROA   
ATOM   2260  NE2 HSD P 142     -36.567-104.658 112.946  0.00 97.00      PROA   
ATOM   2261  CD2 HSD P 142     -35.285-105.115 113.196  0.00 97.00      PROA   
ATOM   2262  HD2 HSD P 142     -34.987-106.071 112.785  0.00 97.00      PROA   
ATOM   2263  C   HSD P 142     -30.840-104.091 113.125  0.00 97.00      PROA   
ATOM   2264  O   HSD P 142     -30.626-102.911 113.381  0.00 97.00      PROA   
ATOM   2265  N   SER P 143     -29.826-104.925 112.815  0.00 97.00      PROA   
ATOM   2266  HN  SER P 143     -30.012-105.888 112.631  0.00 97.00      PROA   
ATOM   2267  CA  SER P 143     -28.432-104.517 112.749  0.00 97.00      PROA   
ATOM   2268  HA  SER P 143     -28.271-103.686 113.416  0.00 97.00      PROA   
ATOM   2269  CB  SER P 143     -27.516-105.663 113.226  0.00 97.00      PROA   
ATOM   2270  HB1 SER P 143     -27.383-106.407 112.494  0.00 97.00      PROA   
ATOM   2271  HB2 SER P 143     -27.966-106.166 114.102  0.00 97.00      PROA   
ATOM   2272  OG  SER P 143     -26.184-105.277 113.486  0.00 97.00      PROA   
ATOM   2273  HG1 SER P 143     -25.799-105.035 112.639  0.00 97.00      PROA   
ATOM   2274  C   SER P 143     -28.070-104.088 111.331  0.00 97.00      PROA   
ATOM   2275  O   SER P 143     -28.696-104.509 110.360  0.00 97.00      PROA   
ATOM   2276  N   GLY P 144     -27.034-103.227 111.176  0.00 97.00      PROA   
ATOM   2277  HN  GLY P 144     -26.572-102.837 111.972  0.00 97.00      PROA   
ATOM   2278  CA  GLY P 144     -26.492-102.838 109.884  0.00 97.00      PROA   
ATOM   2279  HA1 GLY P 144     -27.067-103.275 109.084  0.00 97.00      PROA   
ATOM   2280  HA2 GLY P 144     -25.459-103.153 109.873  0.00 97.00      PROA   
ATOM   2281  C   GLY P 144     -26.499-101.348 109.699  0.00 97.00      PROA   
ATOM   2282  O   GLY P 144     -26.440-100.589 110.658  0.00 97.00      PROA   
ATOM   2283  N   THR P 145     -26.539-100.883 108.429  0.00 97.00      PROA   
ATOM   2284  HN  THR P 145     -26.691-101.522 107.675  0.00 97.00      PROA   
ATOM   2285  CA  THR P 145     -26.426 -99.474 108.086  0.00 97.00      PROA   
ATOM   2286  HA  THR P 145     -25.968 -98.962 108.917  0.00 97.00      PROA   
ATOM   2287  CB  THR P 145     -25.506 -99.192 106.892  0.00 97.00      PROA   
ATOM   2288  HB  THR P 145     -24.503 -99.609 107.139  0.00 97.00      PROA   
ATOM   2289  OG1 THR P 145     -25.322 -97.798 106.661  0.00 97.00      PROA   
ATOM   2290  HG1 THR P 145     -25.945 -97.556 105.965  0.00 97.00      PROA   
ATOM   2291  CG2 THR P 145     -25.984 -99.848 105.582  0.00 97.00      PROA   
ATOM   2292 HG21 THR P 145     -26.962 -99.432 105.260  0.00 97.00      PROA   
ATOM   2293 HG22 THR P 145     -26.082-100.945 105.701  0.00 97.00      PROA   
ATOM   2294 HG23 THR P 145     -25.249 -99.648 104.772  0.00 97.00      PROA   
ATOM   2295  C   THR P 145     -27.799 -98.868 107.918  0.00 97.00      PROA   
ATOM   2296  O   THR P 145     -28.634 -99.368 107.178  0.00 97.00      PROA   
ATOM   2297  N   TYR P 146     -28.057 -97.749 108.625  0.00 97.00      PROA   
ATOM   2298  HN  TYR P 146     -27.365 -97.375 109.240  0.00 97.00      PROA   
ATOM   2299  CA  TYR P 146     -29.307 -97.025 108.575  0.00 97.00      PROA   
ATOM   2300  HA  TYR P 146     -30.022 -97.583 107.992  0.00 97.00      PROA   
ATOM   2301  CB  TYR P 146     -29.913 -96.727 109.968  0.00 97.00      PROA   
ATOM   2302  HB1 TYR P 146     -30.704 -95.952 109.886  0.00 97.00      PROA   
ATOM   2303  HB2 TYR P 146     -29.126 -96.352 110.658  0.00 97.00      PROA   
ATOM   2304  CG  TYR P 146     -30.559 -97.932 110.592  0.00 97.00      PROA   
ATOM   2305  CD1 TYR P 146     -29.798 -98.888 111.284  0.00 97.00      PROA   
ATOM   2306  HD1 TYR P 146     -28.720 -98.813 111.288  0.00 97.00      PROA   
ATOM   2307  CE1 TYR P 146     -30.431 -99.909 112.002  0.00 97.00      PROA   
ATOM   2308  HE1 TYR P 146     -29.839-100.640 112.528  0.00 97.00      PROA   
ATOM   2309  CZ  TYR P 146     -31.828 -99.967 112.056  0.00 97.00      PROA   
ATOM   2310  OH  TYR P 146     -32.465-100.977 112.800  0.00 97.00      PROA   
ATOM   2311  HH  TYR P 146     -31.768-101.526 113.173  0.00 97.00      PROA   
ATOM   2312  CD2 TYR P 146     -31.963 -98.033 110.613  0.00 97.00      PROA   
ATOM   2313  HD2 TYR P 146     -32.559 -97.293 110.100  0.00 97.00      PROA   
ATOM   2314  CE2 TYR P 146     -32.594 -99.044 111.345  0.00 97.00      PROA   
ATOM   2315  HE2 TYR P 146     -33.670 -99.095 111.389  0.00 97.00      PROA   
ATOM   2316  C   TYR P 146     -29.102 -95.701 107.884  0.00 97.00      PROA   
ATOM   2317  O   TYR P 146     -28.077 -95.051 108.043  0.00 97.00      PROA   
ATOM   2318  N   HSD P 147     -30.100 -95.266 107.088  0.00 97.00      PROA   
ATOM   2319  HN  HSD P 147     -30.938 -95.799 106.995  0.00 97.00      PROA   
ATOM   2320  CA  HSD P 147     -30.045 -94.005 106.376  0.00 97.00      PROA   
ATOM   2321  HA  HSD P 147     -29.389 -93.318 106.893  0.00 97.00      PROA   
ATOM   2322  CB  HSD P 147     -29.612 -94.162 104.891  0.00 97.00      PROA   
ATOM   2323  HB1 HSD P 147     -29.455 -93.155 104.448  0.00 97.00      PROA   
ATOM   2324  HB2 HSD P 147     -30.405 -94.666 104.302  0.00 97.00      PROA   
ATOM   2325  ND1 HSD P 147     -27.190 -94.519 104.161  0.00 97.00      PROA   
ATOM   2326  HD1 HSD P 147     -26.997 -93.568 103.913  0.00 97.00      PROA   
ATOM   2327  CG  HSD P 147     -28.368 -94.992 104.701  0.00 97.00      PROA   
ATOM   2328  CE1 HSD P 147     -26.360 -95.583 104.031  0.00 97.00      PROA   
ATOM   2329  HE1 HSD P 147     -25.347 -95.503 103.636  0.00 97.00      PROA   
ATOM   2330  NE2 HSD P 147     -26.925 -96.705 104.430  0.00 97.00      PROA   
ATOM   2331  CD2 HSD P 147     -28.189 -96.335 104.847  0.00 97.00      PROA   
ATOM   2332  HD2 HSD P 147     -28.876 -97.088 105.214  0.00 97.00      PROA   
ATOM   2333  C   HSD P 147     -31.446 -93.447 106.408  0.00 97.00      PROA   
ATOM   2334  O   HSD P 147     -32.398 -94.178 106.659  0.00 97.00      PROA   
ATOM   2335  N   CYS P 148     -31.626 -92.131 106.155  0.00 97.00      PROA   
ATOM   2336  HN  CYS P 148     -30.858 -91.495 106.091  0.00 97.00      PROA   
ATOM   2337  CA  CYS P 148     -32.948 -91.577 105.961  0.00 97.00      PROA   
ATOM   2338  HA  CYS P 148     -33.604 -92.379 105.670  0.00 97.00      PROA   
ATOM   2339  CB  CYS P 148     -33.558 -90.932 107.238  0.00 97.00      PROA   
ATOM   2340  HB1 CYS P 148     -33.534 -91.703 108.039  0.00 97.00      PROA   
ATOM   2341  HB2 CYS P 148     -34.631 -90.713 107.048  0.00 97.00      PROA   
ATOM   2342  SG  CYS P 148     -32.710 -89.434 107.845  0.00 97.00      PROA   
ATOM   2343  C   CYS P 148     -32.967 -90.612 104.799  0.00 97.00      PROA   
ATOM   2344  O   CYS P 148     -31.933 -90.141 104.335  0.00 97.00      PROA   
ATOM   2345  N   SER P 149     -34.181 -90.303 104.288  0.00 97.00      PROA   
ATOM   2346  HN  SER P 149     -35.003 -90.747 104.637  0.00 97.00      PROA   
ATOM   2347  CA  SER P 149     -34.354 -89.285 103.273  0.00 97.00      PROA   
ATOM   2348  HA  SER P 149     -33.578 -88.549 103.413  0.00 97.00      PROA   
ATOM   2349  CB  SER P 149     -34.335 -89.796 101.797  0.00 97.00      PROA   
ATOM   2350  HB1 SER P 149     -33.416 -90.403 101.656  0.00 97.00      PROA   
ATOM   2351  HB2 SER P 149     -34.287 -88.934 101.099  0.00 97.00      PROA   
ATOM   2352  OG  SER P 149     -35.466 -90.591 101.441  0.00 97.00      PROA   
ATOM   2353  HG1 SER P 149     -36.247 -90.138 101.767  0.00 97.00      PROA   
ATOM   2354  C   SER P 149     -35.669 -88.602 103.518  0.00 97.00      PROA   
ATOM   2355  O   SER P 149     -36.602 -89.213 104.018  0.00 97.00      PROA   
ATOM   2356  N   GLY P 150     -35.767 -87.309 103.143  0.00 97.00      PROA   
ATOM   2357  HN  GLY P 150     -34.978 -86.851 102.738  0.00 97.00      PROA   
ATOM   2358  CA  GLY P 150     -37.000 -86.548 103.187  0.00 97.00      PROA   
ATOM   2359  HA1 GLY P 150     -37.018 -85.985 104.107  0.00 97.00      PROA   
ATOM   2360  HA2 GLY P 150     -37.849 -87.206 103.055  0.00 97.00      PROA   
ATOM   2361  C   GLY P 150     -36.988 -85.585 102.043  0.00 97.00      PROA   
ATOM   2362  O   GLY P 150     -36.032 -85.534 101.282  0.00 97.00      PROA   
ATOM   2363  N   MET P 151     -38.062 -84.785 101.894  0.00 97.00      PROA   
ATOM   2364  HN  MET P 151     -38.866 -84.909 102.474  0.00 97.00      PROA   
ATOM   2365  CA  MET P 151     -38.236 -83.836 100.820  0.00 97.00      PROA   
ATOM   2366  HA  MET P 151     -37.362 -83.823 100.187  0.00 97.00      PROA   
ATOM   2367  CB  MET P 151     -39.492 -84.223  99.992  0.00 97.00      PROA   
ATOM   2368  HB1 MET P 151     -40.401 -83.721 100.377  0.00 97.00      PROA   
ATOM   2369  HB2 MET P 151     -39.663 -85.316 100.148  0.00 97.00      PROA   
ATOM   2370  CG  MET P 151     -39.371 -84.031  98.468  0.00 97.00      PROA   
ATOM   2371  HG1 MET P 151     -40.291 -84.460  98.010  0.00 97.00      PROA   
ATOM   2372  HG2 MET P 151     -38.512 -84.635  98.101  0.00 97.00      PROA   
ATOM   2373  SD  MET P 151     -39.193 -82.312  97.911  0.00 97.00      PROA   
ATOM   2374  CE  MET P 151     -39.352 -82.698  96.146  0.00 97.00      PROA   
ATOM   2375  HE1 MET P 151     -40.363 -83.101  95.923  0.00 97.00      PROA   
ATOM   2376  HE2 MET P 151     -38.603 -83.456  95.829  0.00 97.00      PROA   
ATOM   2377  HE3 MET P 151     -39.204 -81.787  95.527  0.00 97.00      PROA   
ATOM   2378  C   MET P 151     -38.413 -82.461 101.447  0.00 97.00      PROA   
ATOM   2379  O   MET P 151     -39.096 -82.303 102.455  0.00 97.00      PROA   
ATOM   2380  N   GLY P 152     -37.775 -81.425 100.852  0.00 97.00      PROA   
ATOM   2381  HN  GLY P 152     -37.157 -81.621 100.094  0.00 97.00      PROA   
ATOM   2382  CA  GLY P 152     -38.009 -80.023 101.183  0.00 97.00      PROA   
ATOM   2383  HA1 GLY P 152     -37.130 -79.625 101.660  0.00 97.00      PROA   
ATOM   2384  HA2 GLY P 152     -38.896 -79.933 101.795  0.00 97.00      PROA   
ATOM   2385  C   GLY P 152     -38.273 -79.246  99.924  0.00 97.00      PROA   
ATOM   2386  O   GLY P 152     -39.416 -78.954  99.589  0.00 97.00      PROA   
ATOM   2387  N   LYS P 153     -37.207 -78.867  99.188  0.00 97.00      PROA   
ATOM   2388  HN  LYS P 153     -36.280 -78.963  99.547  0.00 97.00      PROA   
ATOM   2389  CA  LYS P 153     -37.324 -78.366  97.828  0.00 97.00      PROA   
ATOM   2390  HA  LYS P 153     -38.366 -78.326  97.555  0.00 97.00      PROA   
ATOM   2391  CB  LYS P 153     -36.715 -76.948  97.670  0.00 97.00      PROA   
ATOM   2392  HB1 LYS P 153     -36.506 -76.729  96.600  0.00 97.00      PROA   
ATOM   2393  HB2 LYS P 153     -35.747 -76.909  98.214  0.00 97.00      PROA   
ATOM   2394  CG  LYS P 153     -37.637 -75.823  98.185  0.00 97.00      PROA   
ATOM   2395  HG1 LYS P 153     -37.088 -74.858  98.105  0.00 97.00      PROA   
ATOM   2396  HG2 LYS P 153     -37.871 -75.991  99.259  0.00 97.00      PROA   
ATOM   2397  CD  LYS P 153     -38.943 -75.732  97.376  0.00 97.00      PROA   
ATOM   2398  HD1 LYS P 153     -39.542 -76.651  97.562  0.00 97.00      PROA   
ATOM   2399  HD2 LYS P 153     -38.674 -75.710  96.295  0.00 97.00      PROA   
ATOM   2400  CE  LYS P 153     -39.809 -74.512  97.708  0.00 97.00      PROA   
ATOM   2401  HE1 LYS P 153     -39.265 -73.570  97.487  0.00 97.00      PROA   
ATOM   2402  HE2 LYS P 153     -40.107 -74.523  98.778  0.00 97.00      PROA   
ATOM   2403  NZ  LYS P 153     -41.044 -74.537  96.887  0.00 97.00      PROA   
ATOM   2404  HZ1 LYS P 153     -41.570 -75.411  97.091  0.00 97.00      PROA   
ATOM   2405  HZ2 LYS P 153     -40.786 -74.525  95.879  0.00 97.00      PROA   
ATOM   2406  HZ3 LYS P 153     -41.639 -73.714  97.103  0.00 97.00      PROA   
ATOM   2407  C   LYS P 153     -36.745 -79.329  96.817  0.00 97.00      PROA   
ATOM   2408  O   LYS P 153     -36.849 -79.120  95.609  0.00 97.00      PROA   
ATOM   2409  N   HSD P 154     -36.187 -80.452  97.303  0.00 97.00      PROA   
ATOM   2410  HN  HSD P 154     -36.094 -80.583  98.285  0.00 97.00      PROA   
ATOM   2411  CA  HSD P 154     -35.806 -81.592  96.511  0.00 97.00      PROA   
ATOM   2412  HA  HSD P 154     -36.615 -81.833  95.836  0.00 97.00      PROA   
ATOM   2413  CB  HSD P 154     -34.486 -81.398  95.721  0.00 97.00      PROA   
ATOM   2414  HB1 HSD P 154     -33.676 -81.096  96.421  0.00 97.00      PROA   
ATOM   2415  HB2 HSD P 154     -34.630 -80.566  94.998  0.00 97.00      PROA   
ATOM   2416  ND1 HSD P 154     -32.946 -83.368  95.220  0.00 97.00      PROA   
ATOM   2417  HD1 HSD P 154     -32.354 -83.265  96.021  0.00 97.00      PROA   
ATOM   2418  CG  HSD P 154     -34.069 -82.617  94.941  0.00 97.00      PROA   
ATOM   2419  CE1 HSD P 154     -32.918 -84.382  94.322  0.00 97.00      PROA   
ATOM   2420  HE1 HSD P 154     -32.131 -85.135  94.311  0.00 97.00      PROA   
ATOM   2421  NE2 HSD P 154     -33.943 -84.342  93.493  0.00 97.00      PROA   
ATOM   2422  CD2 HSD P 154     -34.659 -83.220  93.872  0.00 97.00      PROA   
ATOM   2423  HD2 HSD P 154     -35.553 -82.943  93.328  0.00 97.00      PROA   
ATOM   2424  C   HSD P 154     -35.687 -82.691  97.536  0.00 97.00      PROA   
ATOM   2425  O   HSD P 154     -35.758 -82.424  98.734  0.00 97.00      PROA   
ATOM   2426  N   ARG P 155     -35.531 -83.971  97.119  0.00 97.00      PROA   
ATOM   2427  HN  ARG P 155     -35.497 -84.199  96.148  0.00 97.00      PROA   
ATOM   2428  CA  ARG P 155     -35.184 -85.025  98.053  0.00 97.00      PROA   
ATOM   2429  HA  ARG P 155     -35.871 -84.937  98.882  0.00 97.00      PROA   
ATOM   2430  CB  ARG P 155     -35.366 -86.464  97.502  0.00 97.00      PROA   
ATOM   2431  HB1 ARG P 155     -36.457 -86.634  97.350  0.00 97.00      PROA   
ATOM   2432  HB2 ARG P 155     -35.036 -87.184  98.283  0.00 97.00      PROA   
ATOM   2433  CG  ARG P 155     -34.639 -86.752  96.169  0.00 97.00      PROA   
ATOM   2434  HG1 ARG P 155     -33.821 -86.016  96.042  0.00 97.00      PROA   
ATOM   2435  HG2 ARG P 155     -35.339 -86.608  95.317  0.00 97.00      PROA   
ATOM   2436  CD  ARG P 155     -33.975 -88.137  96.079  0.00 97.00      PROA   
ATOM   2437  HD1 ARG P 155     -33.154 -88.197  96.830  0.00 97.00      PROA   
ATOM   2438  HD2 ARG P 155     -33.563 -88.313  95.061  0.00 97.00      PROA   
ATOM   2439  NE  ARG P 155     -35.029 -89.162  96.362  0.00 97.00      PROA   
ATOM   2440  HE  ARG P 155     -35.981 -88.912  96.215  0.00 97.00      PROA   
ATOM   2441  CZ  ARG P 155     -34.794 -90.335  96.987  0.00 97.00      PROA   
ATOM   2442  NH1 ARG P 155     -33.560 -90.812  97.200  0.00 97.00      PROA   
ATOM   2443 HH11 ARG P 155     -32.785 -90.330  96.805  0.00 97.00      PROA   
ATOM   2444 HH12 ARG P 155     -33.466 -91.696  97.651  0.00 97.00      PROA   
ATOM   2445  NH2 ARG P 155     -35.834 -91.069  97.425  0.00 97.00      PROA   
ATOM   2446 HH21 ARG P 155     -36.761 -90.732  97.291  0.00 97.00      PROA   
ATOM   2447 HH22 ARG P 155     -35.645 -91.897  97.945  0.00 97.00      PROA   
ATOM   2448  C   ARG P 155     -33.781 -84.861  98.626  0.00 97.00      PROA   
ATOM   2449  O   ARG P 155     -32.820 -84.585  97.912  0.00 97.00      PROA   
ATOM   2450  N   TYR P 156     -33.639 -85.035  99.953  0.00 97.00      PROA   
ATOM   2451  HN  TYR P 156     -34.440 -85.206 100.525  0.00 97.00      PROA   
ATOM   2452  CA  TYR P 156     -32.380 -84.924 100.657  0.00 97.00      PROA   
ATOM   2453  HA  TYR P 156     -31.574 -84.742  99.961  0.00 97.00      PROA   
ATOM   2454  CB  TYR P 156     -32.412 -83.817 101.747  0.00 97.00      PROA   
ATOM   2455  HB1 TYR P 156     -31.411 -83.676 102.206  0.00 97.00      PROA   
ATOM   2456  HB2 TYR P 156     -33.135 -84.109 102.539  0.00 97.00      PROA   
ATOM   2457  CG  TYR P 156     -32.865 -82.485 101.194  0.00 97.00      PROA   
ATOM   2458  CD1 TYR P 156     -32.311 -81.953 100.014  0.00 97.00      PROA   
ATOM   2459  HD1 TYR P 156     -31.549 -82.502  99.482  0.00 97.00      PROA   
ATOM   2460  CE1 TYR P 156     -32.759 -80.729  99.500  0.00 97.00      PROA   
ATOM   2461  HE1 TYR P 156     -32.338 -80.347  98.582  0.00 97.00      PROA   
ATOM   2462  CZ  TYR P 156     -33.755 -80.013 100.173  0.00 97.00      PROA   
ATOM   2463  OH  TYR P 156     -34.208 -78.779  99.665  0.00 97.00      PROA   
ATOM   2464  HH  TYR P 156     -33.549 -78.461  99.045  0.00 97.00      PROA   
ATOM   2465  CD2 TYR P 156     -33.848 -81.739 101.871  0.00 97.00      PROA   
ATOM   2466  HD2 TYR P 156     -34.275 -82.121 102.787  0.00 97.00      PROA   
ATOM   2467  CE2 TYR P 156     -34.289 -80.512 101.366  0.00 97.00      PROA   
ATOM   2468  HE2 TYR P 156     -35.033 -79.946 101.904  0.00 97.00      PROA   
ATOM   2469  C   TYR P 156     -32.135 -86.262 101.313  0.00 97.00      PROA   
ATOM   2470  O   TYR P 156     -33.066 -86.894 101.794  0.00 97.00      PROA   
ATOM   2471  N   THR P 157     -30.866 -86.733 101.323  0.00 97.00      PROA   
ATOM   2472  HN  THR P 157     -30.133 -86.224 100.881  0.00 97.00      PROA   
ATOM   2473  CA  THR P 157     -30.452 -87.999 101.906  0.00 97.00      PROA   
ATOM   2474  HA  THR P 157     -31.305 -88.511 102.333  0.00 97.00      PROA   
ATOM   2475  CB  THR P 157     -29.756 -88.933 100.916  0.00 97.00      PROA   
ATOM   2476  HB  THR P 157     -29.215 -89.759 101.439  0.00 97.00      PROA   
ATOM   2477  OG1 THR P 157     -28.840 -88.225 100.085  0.00 97.00      PROA   
ATOM   2478  HG1 THR P 157     -28.136 -87.916 100.659  0.00 97.00      PROA   
ATOM   2479  CG2 THR P 157     -30.808 -89.570  99.995  0.00 97.00      PROA   
ATOM   2480 HG21 THR P 157     -31.378 -88.784  99.457  0.00 97.00      PROA   
ATOM   2481 HG22 THR P 157     -31.509 -90.195 100.583  0.00 97.00      PROA   
ATOM   2482 HG23 THR P 157     -30.303 -90.218  99.245  0.00 97.00      PROA   
ATOM   2483  C   THR P 157     -29.482 -87.716 103.029  0.00 97.00      PROA   
ATOM   2484  O   THR P 157     -28.623 -86.846 102.912  0.00 97.00      PROA   
ATOM   2485  N   SER P 158     -29.590 -88.461 104.153  0.00 97.00      PROA   
ATOM   2486  HN  SER P 158     -30.316 -89.142 104.256  0.00 97.00      PROA   
ATOM   2487  CA  SER P 158     -28.681 -88.330 105.276  0.00 97.00      PROA   
ATOM   2488  HA  SER P 158     -28.470 -87.279 105.410  0.00 97.00      PROA   
ATOM   2489  CB  SER P 158     -29.288 -88.874 106.604  0.00 97.00      PROA   
ATOM   2490  HB1 SER P 158     -30.297 -88.427 106.723  0.00 97.00      PROA   
ATOM   2491  HB2 SER P 158     -28.675 -88.556 107.472  0.00 97.00      PROA   
ATOM   2492  OG  SER P 158     -29.417 -90.296 106.635  0.00 97.00      PROA   
ATOM   2493  HG1 SER P 158     -28.537 -90.655 106.797  0.00 97.00      PROA   
ATOM   2494  C   SER P 158     -27.369 -89.047 105.031  0.00 97.00      PROA   
ATOM   2495  O   SER P 158     -27.215 -89.832 104.097  0.00 97.00      PROA   
ATOM   2496  N   ALA P 159     -26.398 -88.830 105.945  0.00 97.00      PROA   
ATOM   2497  HN  ALA P 159     -26.479 -88.091 106.611  0.00 97.00      PROA   
ATOM   2498  CA  ALA P 159     -25.298 -89.745 106.165  0.00 97.00      PROA   
ATOM   2499  HA  ALA P 159     -24.771 -89.855 105.226  0.00 97.00      PROA   
ATOM   2500  CB  ALA P 159     -24.331 -89.190 107.230  0.00 97.00      PROA   
ATOM   2501  HB1 ALA P 159     -24.849 -89.069 108.206  0.00 97.00      PROA   
ATOM   2502  HB2 ALA P 159     -23.952 -88.192 106.916  0.00 97.00      PROA   
ATOM   2503  HB3 ALA P 159     -23.461 -89.863 107.373  0.00 97.00      PROA   
ATOM   2504  C   ALA P 159     -25.793 -91.126 106.597  0.00 97.00      PROA   
ATOM   2505  O   ALA P 159     -26.844 -91.253 107.222  0.00 97.00      PROA   
ATOM   2506  N   GLY P 160     -25.052 -92.205 106.247  0.00 97.00      PROA   
ATOM   2507  HN  GLY P 160     -24.201 -92.093 105.741  0.00 97.00      PROA   
ATOM   2508  CA  GLY P 160     -25.355 -93.551 106.708  0.00 97.00      PROA   
ATOM   2509  HA1 GLY P 160     -24.904 -94.247 106.016  0.00 97.00      PROA   
ATOM   2510  HA2 GLY P 160     -26.424 -93.681 106.793  0.00 97.00      PROA   
ATOM   2511  C   GLY P 160     -24.719 -93.794 108.044  0.00 97.00      PROA   
ATOM   2512  O   GLY P 160     -23.546 -93.485 108.234  0.00 97.00      PROA   
ATOM   2513  N   ILE P 161     -25.475 -94.390 108.993  0.00 97.00      PROA   
ATOM   2514  HN  ILE P 161     -26.424 -94.632 108.795  0.00 97.00      PROA   
ATOM   2515  CA  ILE P 161     -24.996 -94.674 110.331  0.00 97.00      PROA   
ATOM   2516  HA  ILE P 161     -23.963 -94.373 110.419  0.00 97.00      PROA   
ATOM   2517  CB  ILE P 161     -25.794 -93.961 111.427  0.00 97.00      PROA   
ATOM   2518  HB  ILE P 161     -26.851 -94.318 111.396  0.00 97.00      PROA   
ATOM   2519  CG2 ILE P 161     -25.208 -94.303 112.818  0.00 97.00      PROA   
ATOM   2520 HG21 ILE P 161     -24.122 -94.074 112.848  0.00 97.00      PROA   
ATOM   2521 HG22 ILE P 161     -25.353 -95.373 113.071  0.00 97.00      PROA   
ATOM   2522 HG23 ILE P 161     -25.710 -93.693 113.598  0.00 97.00      PROA   
ATOM   2523  CG1 ILE P 161     -25.845 -92.422 111.207  0.00 97.00      PROA   
ATOM   2524 HG11 ILE P 161     -26.486 -91.986 112.006  0.00 97.00      PROA   
ATOM   2525 HG12 ILE P 161     -26.343 -92.202 110.239  0.00 97.00      PROA   
ATOM   2526  CD  ILE P 161     -24.483 -91.713 111.244  0.00 97.00      PROA   
ATOM   2527  HD1 ILE P 161     -23.809 -92.102 110.453  0.00 97.00      PROA   
ATOM   2528  HD2 ILE P 161     -23.984 -91.849 112.227  0.00 97.00      PROA   
ATOM   2529  HD3 ILE P 161     -24.614 -90.622 111.080  0.00 97.00      PROA   
ATOM   2530  C   ILE P 161     -25.053 -96.174 110.531  0.00 97.00      PROA   
ATOM   2531  O   ILE P 161     -26.114 -96.788 110.475  0.00 97.00      PROA   
ATOM   2532  N   SER P 162     -23.885 -96.809 110.774  0.00 97.00      PROA   
ATOM   2533  HN  SER P 162     -23.023 -96.307 110.789  0.00 97.00      PROA   
ATOM   2534  CA  SER P 162     -23.787 -98.243 110.964  0.00 97.00      PROA   
ATOM   2535  HA  SER P 162     -24.588 -98.726 110.425  0.00 97.00      PROA   
ATOM   2536  CB  SER P 162     -22.452 -98.813 110.418  0.00 97.00      PROA   
ATOM   2537  HB1 SER P 162     -22.417 -98.642 109.320  0.00 97.00      PROA   
ATOM   2538  HB2 SER P 162     -22.385 -99.908 110.596  0.00 97.00      PROA   
ATOM   2539  OG  SER P 162     -21.326 -98.158 110.999  0.00 97.00      PROA   
ATOM   2540  HG1 SER P 162     -21.457 -98.212 111.951  0.00 97.00      PROA   
ATOM   2541  C   SER P 162     -23.910 -98.630 112.424  0.00 97.00      PROA   
ATOM   2542  O   SER P 162     -23.085 -98.242 113.250  0.00 97.00      PROA   
ATOM   2543  N   VAL P 163     -24.931 -99.449 112.770  0.00 97.00      PROA   
ATOM   2544  HN  VAL P 163     -25.604 -99.742 112.093  0.00 97.00      PROA   
ATOM   2545  CA  VAL P 163     -25.108 -99.964 114.114  0.00 97.00      PROA   
ATOM   2546  HA  VAL P 163     -24.341 -99.550 114.748  0.00 97.00      PROA   
ATOM   2547  CB  VAL P 163     -26.446 -99.617 114.768  0.00 97.00      PROA   
ATOM   2548  HB  VAL P 163     -26.416 -99.929 115.839  0.00 97.00      PROA   
ATOM   2549  CG1 VAL P 163     -26.629 -98.087 114.739  0.00 97.00      PROA   
ATOM   2550 HG11 VAL P 163     -26.738 -97.716 113.697  0.00 97.00      PROA   
ATOM   2551 HG12 VAL P 163     -25.764 -97.577 115.212  0.00 97.00      PROA   
ATOM   2552 HG13 VAL P 163     -27.549 -97.817 115.299  0.00 97.00      PROA   
ATOM   2553  CG2 VAL P 163     -27.638-100.325 114.096  0.00 97.00      PROA   
ATOM   2554 HG21 VAL P 163     -27.605-101.422 114.254  0.00 97.00      PROA   
ATOM   2555 HG22 VAL P 163     -27.641-100.122 113.006  0.00 97.00      PROA   
ATOM   2556 HG23 VAL P 163     -28.592 -99.949 114.525  0.00 97.00      PROA   
ATOM   2557  C   VAL P 163     -24.900-101.460 114.077  0.00 97.00      PROA   
ATOM   2558  O   VAL P 163     -25.356-102.152 113.175  0.00 97.00      PROA   
ATOM   2559  N   THR P 164     -24.162-102.005 115.066  0.00 97.00      PROA   
ATOM   2560  HN  THR P 164     -23.787-101.423 115.787  0.00 97.00      PROA   
ATOM   2561  CA  THR P 164     -23.869-103.429 115.116  0.00 97.00      PROA   
ATOM   2562  HA  THR P 164     -24.317-103.935 114.276  0.00 97.00      PROA   
ATOM   2563  CB  THR P 164     -22.378-103.740 115.063  0.00 97.00      PROA   
ATOM   2564  HB  THR P 164     -21.862-103.375 115.978  0.00 97.00      PROA   
ATOM   2565  OG1 THR P 164     -21.777-103.096 113.946  0.00 97.00      PROA   
ATOM   2566  HG1 THR P 164     -22.155-102.217 113.897  0.00 97.00      PROA   
ATOM   2567  CG2 THR P 164     -22.144-105.252 114.879  0.00 97.00      PROA   
ATOM   2568 HG21 THR P 164     -22.601-105.586 113.922  0.00 97.00      PROA   
ATOM   2569 HG22 THR P 164     -22.581-105.846 115.704  0.00 97.00      PROA   
ATOM   2570 HG23 THR P 164     -21.054-105.461 114.826  0.00 97.00      PROA   
ATOM   2571  C   THR P 164     -24.474-103.969 116.397  0.00 97.00      PROA   
ATOM   2572  O   THR P 164     -24.052-103.597 117.483  0.00 97.00      PROA   
ATOM   2573  N   VAL P 165     -25.493-104.859 116.307  0.00 97.00      PROA   
ATOM   2574  HN  VAL P 165     -25.829-105.112 115.399  0.00 97.00      PROA   
ATOM   2575  CA  VAL P 165     -26.232-105.421 117.441  0.00 97.00      PROA   
ATOM   2576  HA  VAL P 165     -26.240-104.666 118.211  0.00 97.00      PROA   
ATOM   2577  CB  VAL P 165     -27.697-105.688 117.061  0.00 97.00      PROA   
ATOM   2578  HB  VAL P 165     -27.733-106.435 116.237  0.00 97.00      PROA   
ATOM   2579  CG1 VAL P 165     -28.572-106.200 118.229  0.00 97.00      PROA   
ATOM   2580 HG11 VAL P 165     -28.394-105.595 119.143  0.00 97.00      PROA   
ATOM   2581 HG12 VAL P 165     -28.381-107.269 118.447  0.00 97.00      PROA   
ATOM   2582 HG13 VAL P 165     -29.645-106.111 117.965  0.00 97.00      PROA   
ATOM   2583  CG2 VAL P 165     -28.316-104.362 116.566  0.00 97.00      PROA   
ATOM   2584 HG21 VAL P 165     -27.808-103.971 115.663  0.00 97.00      PROA   
ATOM   2585 HG22 VAL P 165     -28.259-103.597 117.370  0.00 97.00      PROA   
ATOM   2586 HG23 VAL P 165     -29.386-104.521 116.314  0.00 97.00      PROA   
ATOM   2587  C   VAL P 165     -25.500-106.667 117.977  0.00 97.00      PROA   
ATOM   2588  O   VAL P 165     -24.481-107.062 117.420  0.00 97.00      PROA   
ATOM   2589  N   LYS P 166     -25.957-107.316 119.085  0.00 97.00      PROA   
ATOM   2590  HN  LYS P 166     -26.757-106.987 119.581  0.00 97.00      PROA   
ATOM   2591  CA  LYS P 166     -25.472-108.618 119.511  0.00 97.00      PROA   
ATOM   2592  HA  LYS P 166     -25.065-109.161 118.667  0.00 97.00      PROA   
ATOM   2593  CB  LYS P 166     -24.504-108.618 120.741  0.00 97.00      PROA   
ATOM   2594  HB1 LYS P 166     -24.074-109.636 120.869  0.00 97.00      PROA   
ATOM   2595  HB2 LYS P 166     -25.086-108.388 121.664  0.00 97.00      PROA   
ATOM   2596  CG  LYS P 166     -23.375-107.570 120.740  0.00 97.00      PROA   
ATOM   2597  HG1 LYS P 166     -22.889-107.578 121.741  0.00 97.00      PROA   
ATOM   2598  HG2 LYS P 166     -23.876-106.584 120.648  0.00 97.00      PROA   
ATOM   2599  CD  LYS P 166     -22.282-107.796 119.673  0.00 97.00      PROA   
ATOM   2600  HD1 LYS P 166     -22.732-108.315 118.798  0.00 97.00      PROA   
ATOM   2601  HD2 LYS P 166     -21.515-108.485 120.089  0.00 97.00      PROA   
ATOM   2602  CE  LYS P 166     -21.574-106.522 119.174  0.00 97.00      PROA   
ATOM   2603  HE1 LYS P 166     -20.977-106.752 118.264  0.00 97.00      PROA   
ATOM   2604  HE2 LYS P 166     -20.916-106.082 119.950  0.00 97.00      PROA   
ATOM   2605  NZ  LYS P 166     -22.590-105.526 118.804  0.00 97.00      PROA   
ATOM   2606  HZ1 LYS P 166     -23.057-105.146 119.652  0.00 97.00      PROA   
ATOM   2607  HZ2 LYS P 166     -23.314-106.039 118.253  0.00 97.00      PROA   
ATOM   2608  HZ3 LYS P 166     -22.237-104.743 118.223  0.00 97.00      PROA   
ATOM   2609  C   LYS P 166     -26.691-109.342 120.018  0.00 97.00      PROA   
ATOM   2610  O   LYS P 166     -27.607-108.717 120.543  0.00 97.00      PROA   
ATOM   2611  N   GLU P 167     -26.624-110.697 119.953  0.00  0.00      PROA   
ATOM   2612  HN  GLU P 167     -25.864-111.128 119.473  0.00  0.00      PROA   
ATOM   2613  CA  GLU P 167     -27.472-111.640 120.649  0.00  0.00      PROA   
ATOM   2614  HA  GLU P 167     -28.447-111.194 120.791  0.00  0.00      PROA   
ATOM   2615  CB  GLU P 167     -27.608-112.977 119.867  0.00  0.00      PROA   
ATOM   2616  HB1 GLU P 167     -27.973-112.723 118.848  0.00  0.00      PROA   
ATOM   2617  HB2 GLU P 167     -28.387-113.604 120.354  0.00  0.00      PROA   
ATOM   2618  CG  GLU P 167     -26.298-113.795 119.747  0.00  0.00      PROA   
ATOM   2619  HG1 GLU P 167     -25.937-114.099 120.753  0.00  0.00      PROA   
ATOM   2620  HG2 GLU P 167     -25.517-113.165 119.270  0.00  0.00      PROA   
ATOM   2621  CD  GLU P 167     -26.473-115.067 118.908  0.00  0.00      PROA   
ATOM   2622  OE1 GLU P 167     -27.611-115.350 118.453  0.00  0.00      PROA   
ATOM   2623  OE2 GLU P 167     -25.450-115.780 118.719  0.00  0.00      PROA   
ATOM   2624  C   GLU P 167     -26.842-111.917 121.998  0.00  0.00      PROA   
ATOM   2625  O   GLU P 167     -25.776-111.388 122.313  0.00  0.00      PROA   
ATOM   2626  N   LEU P 168     -27.499-112.768 122.829  0.00  0.00      PROA   
ATOM   2627  HN  LEU P 168     -28.375-113.169 122.570  0.00  0.00      PROA   
ATOM   2628  CA  LEU P 168     -26.976-113.205 124.107  0.00  0.00      PROA   
ATOM   2629  HA  LEU P 168     -26.138-112.583 124.386  0.00  0.00      PROA   
ATOM   2630  CB  LEU P 168     -28.007-113.210 125.277  0.00  0.00      PROA   
ATOM   2631  HB1 LEU P 168     -27.623-113.860 126.099  0.00  0.00      PROA   
ATOM   2632  HB2 LEU P 168     -28.967-113.646 124.926  0.00  0.00      PROA   
ATOM   2633  CG  LEU P 168     -28.292-111.841 125.955  0.00  0.00      PROA   
ATOM   2634  HG  LEU P 168     -28.918-112.067 126.853  0.00  0.00      PROA   
ATOM   2635  CD1 LEU P 168     -27.016-111.149 126.478  0.00  0.00      PROA   
ATOM   2636 HD11 LEU P 168     -26.369-110.833 125.633  0.00  0.00      PROA   
ATOM   2637 HD12 LEU P 168     -26.442-111.840 127.130  0.00  0.00      PROA   
ATOM   2638 HD13 LEU P 168     -27.283-110.247 127.067  0.00  0.00      PROA   
ATOM   2639  CD2 LEU P 168     -29.128-110.889 125.085  0.00  0.00      PROA   
ATOM   2640 HD21 LEU P 168     -30.083-111.373 124.795  0.00  0.00      PROA   
ATOM   2641 HD22 LEU P 168     -28.567-110.620 124.167  0.00  0.00      PROA   
ATOM   2642 HD23 LEU P 168     -29.360-109.956 125.641  0.00  0.00      PROA   
ATOM   2643  C   LEU P 168     -26.435-114.604 123.951  0.00  0.00      PROA   
ATOM   2644  O   LEU P 168     -25.226-114.802 124.062  0.00  0.00      PROA   
ATOM   2645  N   PHE P 169     -27.331-115.607 123.736  0.00  0.00      PROA   
ATOM   2646  HN  PHE P 169     -28.294-115.398 123.589  0.00  0.00      PROA   
ATOM   2647  CA  PHE P 169     -27.037-117.027 123.859  0.00  0.00      PROA   
ATOM   2648  HA  PHE P 169     -26.705-117.133 124.880  0.00  0.00      PROA   
ATOM   2649  CB  PHE P 169     -28.312-117.930 123.713  0.00  0.00      PROA   
ATOM   2650  HB1 PHE P 169     -29.189-117.408 124.150  0.00  0.00      PROA   
ATOM   2651  HB2 PHE P 169     -28.141-118.855 124.307  0.00  0.00      PROA   
ATOM   2652  CG  PHE P 169     -28.661-118.343 122.293  0.00  0.00      PROA   
ATOM   2653  CD1 PHE P 169     -29.044-117.384 121.340  0.00  0.00      PROA   
ATOM   2654  HD1 PHE P 169     -29.127-116.345 121.622  0.00  0.00      PROA   
ATOM   2655  CE1 PHE P 169     -29.274-117.756 120.011  0.00  0.00      PROA   
ATOM   2656  HE1 PHE P 169     -29.551-117.006 119.286  0.00  0.00      PROA   
ATOM   2657  CZ  PHE P 169     -29.155-119.096 119.624  0.00  0.00      PROA   
ATOM   2658  HZ  PHE P 169     -29.338-119.382 118.599  0.00  0.00      PROA   
ATOM   2659  CD2 PHE P 169     -28.552-119.690 121.894  0.00  0.00      PROA   
ATOM   2660  HD2 PHE P 169     -28.250-120.440 122.609  0.00  0.00      PROA   
ATOM   2661  CE2 PHE P 169     -28.797-120.065 120.568  0.00  0.00      PROA   
ATOM   2662  HE2 PHE P 169     -28.701-121.100 120.272  0.00  0.00      PROA   
ATOM   2663  C   PHE P 169     -25.945-117.465 122.883  0.00  0.00      PROA   
ATOM   2664  O   PHE P 169     -25.882-116.904 121.789  0.00  0.00      PROA   
ATOM   2665  N   PRO P 170     -25.098-118.451 123.197  0.00  0.00      PROA   
ATOM   2666  CD  PRO P 170     -24.734-118.733 124.594  0.00  0.00      PROA   
ATOM   2667  HD1 PRO P 170     -25.467-119.440 125.038  0.00  0.00      PROA   
ATOM   2668  HD2 PRO P 170     -24.709-117.788 125.183  0.00  0.00      PROA   
ATOM   2669  CA  PRO P 170     -24.020-118.794 122.286  0.00  0.00      PROA   
ATOM   2670  HA  PRO P 170     -23.858-118.045 121.523  0.00  0.00      PROA   
ATOM   2671  CB  PRO P 170     -22.783-118.895 123.195  0.00  0.00      PROA   
ATOM   2672  HB1 PRO P 170     -22.340-117.879 123.295  0.00  0.00      PROA   
ATOM   2673  HB2 PRO P 170     -22.002-119.582 122.812  0.00  0.00      PROA   
ATOM   2674  CG  PRO P 170     -23.320-119.325 124.567  0.00  0.00      PROA   
ATOM   2675  HG1 PRO P 170     -23.372-120.432 124.625  0.00  0.00      PROA   
ATOM   2676  HG2 PRO P 170     -22.689-118.948 125.396  0.00  0.00      PROA   
ATOM   2677  C   PRO P 170     -24.303-120.112 121.592  0.00  0.00      PROA   
ATOM   2678  O   PRO P 170     -24.326-120.112 120.364  0.00  0.00      PROA   
ATOM   2679  N   ALA P 171     -24.516-121.243 122.308  0.00  0.00      PROA   
ATOM   2680  HN  ALA P 171     -24.586-121.230 123.302  0.00  0.00      PROA   
ATOM   2681  CA  ALA P 171     -24.432-122.551 121.699  0.00  0.00      PROA   
ATOM   2682  HA  ALA P 171     -23.670-122.503 120.938  0.00  0.00      PROA   
ATOM   2683  CB  ALA P 171     -23.995-123.638 122.702  0.00  0.00      PROA   
ATOM   2684  HB1 ALA P 171     -24.720-123.724 123.539  0.00  0.00      PROA   
ATOM   2685  HB2 ALA P 171     -23.003-123.375 123.129  0.00  0.00      PROA   
ATOM   2686  HB3 ALA P 171     -23.904-124.626 122.202  0.00  0.00      PROA   
ATOM   2687  C   ALA P 171     -25.773-122.962 121.133  0.00  0.00      PROA   
ATOM   2688  O   ALA P 171     -26.759-122.876 121.865  0.00  0.00      PROA   
ATOM   2689  N   PRO P 172     -25.902-123.407 119.874  0.00  0.00      PROA   
ATOM   2690  CD  PRO P 172     -24.811-123.462 118.893  0.00  0.00      PROA   
ATOM   2691  HD1 PRO P 172     -23.885-123.881 119.344  0.00  0.00      PROA   
ATOM   2692  HD2 PRO P 172     -24.626-122.434 118.515  0.00  0.00      PROA   
ATOM   2693  CA  PRO P 172     -27.073-124.133 119.404  0.00  0.00      PROA   
ATOM   2694  HA  PRO P 172     -27.959-123.546 119.605  0.00  0.00      PROA   
ATOM   2695  CB  PRO P 172     -26.828-124.326 117.901  0.00  0.00      PROA   
ATOM   2696  HB1 PRO P 172     -27.203-123.427 117.363  0.00  0.00      PROA   
ATOM   2697  HB2 PRO P 172     -27.326-125.222 117.480  0.00  0.00      PROA   
ATOM   2698  CG  PRO P 172     -25.302-124.377 117.764  0.00  0.00      PROA   
ATOM   2699  HG1 PRO P 172     -24.947-125.415 117.948  0.00  0.00      PROA   
ATOM   2700  HG2 PRO P 172     -24.956-124.042 116.767  0.00  0.00      PROA   
ATOM   2701  C   PRO P 172     -27.206-125.457 120.125  0.00  0.00      PROA   
ATOM   2702  O   PRO P 172     -26.203-126.150 120.297  0.00  0.00      PROA   
ATOM   2703  N   VAL P 173     -28.436-125.807 120.566  0.00 97.00      PROA   
ATOM   2704  HN  VAL P 173     -29.219-125.201 120.445  0.00 97.00      PROA   
ATOM   2705  CA  VAL P 173     -28.689-127.021 121.309  0.00 97.00      PROA   
ATOM   2706  HA  VAL P 173     -27.754-127.361 121.733  0.00 97.00      PROA   
ATOM   2707  CB  VAL P 173     -29.659-126.813 122.472  0.00 97.00      PROA   
ATOM   2708  HB  VAL P 173     -29.842-127.786 122.985  0.00 97.00      PROA   
ATOM   2709  CG1 VAL P 173     -28.998-125.861 123.492  0.00 97.00      PROA   
ATOM   2710 HG11 VAL P 173     -28.824-124.861 123.042  0.00 97.00      PROA   
ATOM   2711 HG12 VAL P 173     -28.023-126.267 123.835  0.00 97.00      PROA   
ATOM   2712 HG13 VAL P 173     -29.659-125.730 124.375  0.00 97.00      PROA   
ATOM   2713  CG2 VAL P 173     -31.014-126.251 121.991  0.00 97.00      PROA   
ATOM   2714 HG21 VAL P 173     -31.491-126.928 121.255  0.00 97.00      PROA   
ATOM   2715 HG22 VAL P 173     -30.890-125.251 121.526  0.00 97.00      PROA   
ATOM   2716 HG23 VAL P 173     -31.703-126.140 122.855  0.00 97.00      PROA   
ATOM   2717  C   VAL P 173     -29.169-128.113 120.377  0.00 97.00      PROA   
ATOM   2718  O   VAL P 173     -29.706-127.850 119.306  0.00 97.00      PROA   
ATOM   2719  N   LEU P 174     -28.972-129.388 120.779  0.00 97.00      PROA   
ATOM   2720  HN  LEU P 174     -28.496-129.588 121.630  0.00 97.00      PROA   
ATOM   2721  CA  LEU P 174     -29.446-130.533 120.035  0.00 97.00      PROA   
ATOM   2722  HA  LEU P 174     -29.731-130.243 119.034  0.00 97.00      PROA   
ATOM   2723  CB  LEU P 174     -28.332-131.606 119.932  0.00 97.00      PROA   
ATOM   2724  HB1 LEU P 174     -28.088-132.027 120.931  0.00 97.00      PROA   
ATOM   2725  HB2 LEU P 174     -27.420-131.065 119.582  0.00 97.00      PROA   
ATOM   2726  CG  LEU P 174     -28.561-132.757 118.923  0.00 97.00      PROA   
ATOM   2727  HG  LEU P 174     -28.908-132.311 117.961  0.00 97.00      PROA   
ATOM   2728  CD1 LEU P 174     -27.226-133.474 118.649  0.00 97.00      PROA   
ATOM   2729 HD11 LEU P 174     -26.828-133.914 119.588  0.00 97.00      PROA   
ATOM   2730 HD12 LEU P 174     -26.476-132.762 118.246  0.00 97.00      PROA   
ATOM   2731 HD13 LEU P 174     -27.376-134.290 117.914  0.00 97.00      PROA   
ATOM   2732  CD2 LEU P 174     -29.612-133.789 119.369  0.00 97.00      PROA   
ATOM   2733 HD21 LEU P 174     -30.632-133.355 119.356  0.00 97.00      PROA   
ATOM   2734 HD22 LEU P 174     -29.386-134.150 120.394  0.00 97.00      PROA   
ATOM   2735 HD23 LEU P 174     -29.599-134.658 118.682  0.00 97.00      PROA   
ATOM   2736  C   LEU P 174     -30.669-131.045 120.766  0.00 97.00      PROA   
ATOM   2737  O   LEU P 174     -30.578-131.598 121.860  0.00 97.00      PROA   
ATOM   2738  N   THR P 175     -31.867-130.858 120.164  0.00 97.00      PROA   
ATOM   2739  HN  THR P 175     -31.925-130.386 119.283  0.00 97.00      PROA   
ATOM   2740  CA  THR P 175     -33.133-131.278 120.734  0.00 97.00      PROA   
ATOM   2741  HA  THR P 175     -32.997-131.429 121.794  0.00 97.00      PROA   
ATOM   2742  CB  THR P 175     -34.255-130.250 120.609  0.00 97.00      PROA   
ATOM   2743  HB  THR P 175     -35.249-130.687 120.856  0.00 97.00      PROA   
ATOM   2744  OG1 THR P 175     -34.289-129.704 119.302  0.00 97.00      PROA   
ATOM   2745  HG1 THR P 175     -34.623-128.800 119.382  0.00 97.00      PROA   
ATOM   2746  CG2 THR P 175     -33.973-129.105 121.600  0.00 97.00      PROA   
ATOM   2747 HG21 THR P 175     -33.012-128.608 121.352  0.00 97.00      PROA   
ATOM   2748 HG22 THR P 175     -33.915-129.498 122.636  0.00 97.00      PROA   
ATOM   2749 HG23 THR P 175     -34.783-128.345 121.558  0.00 97.00      PROA   
ATOM   2750  C   THR P 175     -33.544-132.616 120.157  0.00 97.00      PROA   
ATOM   2751  O   THR P 175     -33.616-132.815 118.947  0.00 97.00      PROA   
ATOM   2752  N   ALA P 176     -33.810-133.584 121.055  0.00 97.00      PROA   
ATOM   2753  HN  ALA P 176     -33.711-133.407 122.030  0.00 97.00      PROA   
ATOM   2754  CA  ALA P 176     -34.257-134.913 120.714  0.00 97.00      PROA   
ATOM   2755  HA  ALA P 176     -34.477-134.974 119.656  0.00 97.00      PROA   
ATOM   2756  CB  ALA P 176     -33.190-135.965 121.081  0.00 97.00      PROA   
ATOM   2757  HB1 ALA P 176     -32.953-135.926 122.166  0.00 97.00      PROA   
ATOM   2758  HB2 ALA P 176     -32.253-135.750 120.520  0.00 97.00      PROA   
ATOM   2759  HB3 ALA P 176     -33.524-136.990 120.819  0.00 97.00      PROA   
ATOM   2760  C   ALA P 176     -35.541-135.141 121.481  0.00 97.00      PROA   
ATOM   2761  O   ALA P 176     -35.697-134.656 122.600  0.00 97.00      PROA   
ATOM   2762  N   SER P 177     -36.530-135.850 120.884  0.00 97.00      PROA   
ATOM   2763  HN  SER P 177     -36.418-136.237 119.971  0.00 97.00      PROA   
ATOM   2764  CA  SER P 177     -37.881-135.889 121.423  0.00 97.00      PROA   
ATOM   2765  HA  SER P 177     -38.056-135.000 122.015  0.00 97.00      PROA   
ATOM   2766  CB  SER P 177     -38.922-135.890 120.273  0.00 97.00      PROA   
ATOM   2767  HB1 SER P 177     -38.789-134.949 119.695  0.00 97.00      PROA   
ATOM   2768  HB2 SER P 177     -39.962-135.898 120.665  0.00 97.00      PROA   
ATOM   2769  OG  SER P 177     -38.732-136.983 119.375  0.00 97.00      PROA   
ATOM   2770  HG1 SER P 177     -39.108-137.758 119.801  0.00 97.00      PROA   
ATOM   2771  C   SER P 177     -38.164-137.075 122.326  0.00 97.00      PROA   
ATOM   2772  O   SER P 177     -39.276-137.199 122.838  0.00 97.00      PROA   
ATOM   2773  N   VAL P 178     -37.170-137.960 122.566  0.00 97.00      PROA   
ATOM   2774  HN  VAL P 178     -36.273-137.836 122.153  0.00 97.00      PROA   
ATOM   2775  CA  VAL P 178     -37.314-139.094 123.462  0.00 97.00      PROA   
ATOM   2776  HA  VAL P 178     -38.071-138.873 124.203  0.00 97.00      PROA   
ATOM   2777  CB  VAL P 178     -37.658-140.414 122.755  0.00 97.00      PROA   
ATOM   2778  HB  VAL P 178     -36.836-140.691 122.055  0.00 97.00      PROA   
ATOM   2779  CG1 VAL P 178     -37.848-141.548 123.785  0.00 97.00      PROA   
ATOM   2780 HG11 VAL P 178     -38.622-141.269 124.531  0.00 97.00      PROA   
ATOM   2781 HG12 VAL P 178     -36.906-141.776 124.316  0.00 97.00      PROA   
ATOM   2782 HG13 VAL P 178     -38.177-142.477 123.273  0.00 97.00      PROA   
ATOM   2783  CG2 VAL P 178     -38.954-140.271 121.928  0.00 97.00      PROA   
ATOM   2784 HG21 VAL P 178     -38.823-139.550 121.097  0.00 97.00      PROA   
ATOM   2785 HG22 VAL P 178     -39.785-139.924 122.578  0.00 97.00      PROA   
ATOM   2786 HG23 VAL P 178     -39.238-141.253 121.492  0.00 97.00      PROA   
ATOM   2787  C   VAL P 178     -35.981-139.233 124.171  0.00 97.00      PROA   
ATOM   2788  O   VAL P 178     -34.927-139.173 123.541  0.00 97.00      PROA   
ATOM   2789  N   THR P 179     -35.992-139.416 125.517  0.00 97.00      PROA   
ATOM   2790  HN  THR P 179     -36.846-139.409 126.032  0.00 97.00      PROA   
ATOM   2791  CA  THR P 179     -34.821-139.752 126.315  0.00 97.00      PROA   
ATOM   2792  HA  THR P 179     -34.040-139.047 126.060  0.00 97.00      PROA   
ATOM   2793  CB  THR P 179     -35.075-139.661 127.816  0.00 97.00      PROA   
ATOM   2794  HB  THR P 179     -34.230-140.093 128.404  0.00 97.00      PROA   
ATOM   2795  OG1 THR P 179     -36.282-140.330 128.168  0.00 97.00      PROA   
ATOM   2796  HG1 THR P 179     -36.141-141.252 127.945  0.00 97.00      PROA   
ATOM   2797  CG2 THR P 179     -35.219-138.184 128.216  0.00 97.00      PROA   
ATOM   2798 HG21 THR P 179     -36.068-137.714 127.677  0.00 97.00      PROA   
ATOM   2799 HG22 THR P 179     -34.289-137.627 127.982  0.00 97.00      PROA   
ATOM   2800 HG23 THR P 179     -35.412-138.109 129.308  0.00 97.00      PROA   
ATOM   2801  C   THR P 179     -34.285-141.144 126.031  0.00 97.00      PROA   
ATOM   2802  O   THR P 179     -35.043-142.091 125.842  0.00 97.00      PROA   
ATOM   2803  N   SER P 180     -32.946-141.309 126.065  0.00 97.00      PROA   
ATOM   2804  HN  SER P 180     -32.322-140.541 126.196  0.00 97.00      PROA   
ATOM   2805  CA  SER P 180     -32.272-142.590 126.078  0.00 97.00      PROA   
ATOM   2806  HA  SER P 180     -32.637-143.127 125.218  0.00 97.00      PROA   
ATOM   2807  CB  SER P 180     -30.749-142.395 125.910  0.00 97.00      PROA   
ATOM   2808  HB1 SER P 180     -30.545-142.088 124.862  0.00 97.00      PROA   
ATOM   2809  HB2 SER P 180     -30.178-143.322 126.110  0.00 97.00      PROA   
ATOM   2810  OG  SER P 180     -30.273-141.358 126.760  0.00 97.00      PROA   
ATOM   2811  HG1 SER P 180     -29.311-141.380 126.670  0.00 97.00      PROA   
ATOM   2812  C   SER P 180     -32.595-143.445 127.304  0.00 97.00      PROA   
ATOM   2813  O   SER P 180     -32.932-142.889 128.351  0.00 97.00      PROA   
ATOM   2814  N   PRO P 181     -32.555-144.779 127.258  0.00 97.00      PROA   
ATOM   2815  CD  PRO P 181     -32.662-145.547 128.504  0.00 97.00      PROA   
ATOM   2816  HD1 PRO P 181     -33.666-145.408 128.959  0.00 97.00      PROA   
ATOM   2817  HD2 PRO P 181     -31.873-145.215 129.218  0.00 97.00      PROA   
ATOM   2818  CA  PRO P 181     -32.049-145.593 126.159  0.00 97.00      PROA   
ATOM   2819  HA  PRO P 181     -31.239-145.096 125.654  0.00 97.00      PROA   
ATOM   2820  CB  PRO P 181     -31.543-146.867 126.854  0.00 97.00      PROA   
ATOM   2821  HB1 PRO P 181     -30.489-146.704 127.179  0.00 97.00      PROA   
ATOM   2822  HB2 PRO P 181     -31.580-147.765 126.207  0.00 97.00      PROA   
ATOM   2823  CG  PRO P 181     -32.425-147.003 128.100  0.00 97.00      PROA   
ATOM   2824  HG1 PRO P 181     -33.394-147.469 127.817  0.00 97.00      PROA   
ATOM   2825  HG2 PRO P 181     -31.950-147.604 128.901  0.00 97.00      PROA   
ATOM   2826  C   PRO P 181     -33.135-145.913 125.142  0.00 97.00      PROA   
ATOM   2827  O   PRO P 181     -34.158-146.502 125.486  0.00 97.00      PROA   
ATOM   2828  N   LEU P 182     -32.919-145.543 123.859  0.00 97.00      PROA   
ATOM   2829  HN  LEU P 182     -32.062-145.095 123.607  0.00 97.00      PROA   
ATOM   2830  CA  LEU P 182     -33.819-145.836 122.758  0.00 97.00      PROA   
ATOM   2831  HA  LEU P 182     -34.818-145.593 123.090  0.00 97.00      PROA   
ATOM   2832  CB  LEU P 182     -33.508-145.023 121.467  0.00 97.00      PROA   
ATOM   2833  HB1 LEU P 182     -34.280-145.282 120.707  0.00 97.00      PROA   
ATOM   2834  HB2 LEU P 182     -32.524-145.335 121.059  0.00 97.00      PROA   
ATOM   2835  CG  LEU P 182     -33.505-143.471 121.591  0.00 97.00      PROA   
ATOM   2836  HG  LEU P 182     -33.649-143.082 120.552  0.00 97.00      PROA   
ATOM   2837  CD1 LEU P 182     -34.668-142.928 122.441  0.00 97.00      PROA   
ATOM   2838 HD11 LEU P 182     -34.559-143.249 123.497  0.00 97.00      PROA   
ATOM   2839 HD12 LEU P 182     -35.641-143.295 122.054  0.00 97.00      PROA   
ATOM   2840 HD13 LEU P 182     -34.672-141.818 122.421  0.00 97.00      PROA   
ATOM   2841  CD2 LEU P 182     -32.159-142.892 122.070  0.00 97.00      PROA   
ATOM   2842 HD21 LEU P 182     -31.326-143.254 121.433  0.00 97.00      PROA   
ATOM   2843 HD22 LEU P 182     -31.955-143.185 123.118  0.00 97.00      PROA   
ATOM   2844 HD23 LEU P 182     -32.184-141.783 122.027  0.00 97.00      PROA   
ATOM   2845  C   LEU P 182     -33.808-147.316 122.419  0.00 97.00      PROA   
ATOM   2846  O   LEU P 182     -32.793-147.984 122.553  0.00 97.00      PROA   
ATOM   2847  N   LEU P 183     -34.942-147.893 121.968  0.00 97.00      PROA   
ATOM   2848  HN  LEU P 183     -35.789-147.377 121.883  0.00 97.00      PROA   
ATOM   2849  CA  LEU P 183     -34.969-149.269 121.502  0.00 97.00      PROA   
ATOM   2850  HA  LEU P 183     -34.409-149.868 122.206  0.00 97.00      PROA   
ATOM   2851  CB  LEU P 183     -36.403-149.844 121.433  0.00 97.00      PROA   
ATOM   2852  HB1 LEU P 183     -36.367-150.886 121.046  0.00 97.00      PROA   
ATOM   2853  HB2 LEU P 183     -37.002-149.235 120.720  0.00 97.00      PROA   
ATOM   2854  CG  LEU P 183     -37.148-149.884 122.790  0.00 97.00      PROA   
ATOM   2855  HG  LEU P 183     -37.248-148.841 123.173  0.00 97.00      PROA   
ATOM   2856  CD1 LEU P 183     -38.568-150.446 122.600  0.00 97.00      PROA   
ATOM   2857 HD11 LEU P 183     -38.515-151.489 122.222  0.00 97.00      PROA   
ATOM   2858 HD12 LEU P 183     -39.134-149.833 121.868  0.00 97.00      PROA   
ATOM   2859 HD13 LEU P 183     -39.117-150.447 123.565  0.00 97.00      PROA   
ATOM   2860  CD2 LEU P 183     -36.390-150.703 123.854  0.00 97.00      PROA   
ATOM   2861 HD21 LEU P 183     -35.416-150.231 124.095  0.00 97.00      PROA   
ATOM   2862 HD22 LEU P 183     -36.205-151.733 123.482  0.00 97.00      PROA   
ATOM   2863 HD23 LEU P 183     -36.986-150.764 124.789  0.00 97.00      PROA   
ATOM   2864  C   LEU P 183     -34.295-149.437 120.148  0.00 97.00      PROA   
ATOM   2865  O   LEU P 183     -34.424-148.599 119.260  0.00 97.00      PROA   
ATOM   2866  N   GLU P 184     -33.557-150.555 119.956  0.00 97.00      PROA   
ATOM   2867  HN  GLU P 184     -33.372-151.169 120.724  0.00 97.00      PROA   
ATOM   2868  CA  GLU P 184     -32.957-150.937 118.691  0.00 97.00      PROA   
ATOM   2869  HA  GLU P 184     -32.320-150.116 118.397  0.00 97.00      PROA   
ATOM   2870  CB  GLU P 184     -32.033-152.179 118.874  0.00 97.00      PROA   
ATOM   2871  HB1 GLU P 184     -32.628-152.963 119.394  0.00 97.00      PROA   
ATOM   2872  HB2 GLU P 184     -31.212-151.863 119.558  0.00 97.00      PROA   
ATOM   2873  CG  GLU P 184     -31.430-152.790 117.589  0.00 97.00      PROA   
ATOM   2874  HG1 GLU P 184     -30.999-151.987 116.966  0.00 97.00      PROA   
ATOM   2875  HG2 GLU P 184     -32.220-153.300 117.002  0.00 97.00      PROA   
ATOM   2876  CD  GLU P 184     -30.291-153.778 117.851  0.00 97.00      PROA   
ATOM   2877  OE1 GLU P 184     -29.273-153.391 118.474  0.00 97.00      PROA   
ATOM   2878  OE2 GLU P 184     -30.400-154.932 117.367  0.00 97.00      PROA   
ATOM   2879  C   GLU P 184     -33.995-151.109 117.581  0.00 97.00      PROA   
ATOM   2880  O   GLU P 184     -35.020-151.764 117.759  0.00 97.00      PROA   
ATOM   2881  N   GLY P 185     -33.747-150.469 116.414  0.00 97.00      PROA   
ATOM   2882  HN  GLY P 185     -32.853-150.036 116.303  0.00 97.00      PROA   
ATOM   2883  CA  GLY P 185     -34.643-150.425 115.268  0.00 97.00      PROA   
ATOM   2884  HA1 GLY P 185     -35.514-151.035 115.463  0.00 97.00      PROA   
ATOM   2885  HA2 GLY P 185     -34.095-150.772 114.410  0.00 97.00      PROA   
ATOM   2886  C   GLY P 185     -35.148-149.048 114.917  0.00 97.00      PROA   
ATOM   2887  O   GLY P 185     -35.600-148.840 113.794  0.00 97.00      PROA   
ATOM   2888  N   THR P 186     -35.102-148.060 115.839  0.00 97.00      PROA   
ATOM   2889  HN  THR P 186     -34.732-148.224 116.751  0.00 97.00      PROA   
ATOM   2890  CA  THR P 186     -35.762-146.775 115.615  0.00 97.00      PROA   
ATOM   2891  HA  THR P 186     -36.741-147.003 115.228  0.00 97.00      PROA   
ATOM   2892  CB  THR P 186     -36.001-145.978 116.898  0.00 97.00      PROA   
ATOM   2893  HB  THR P 186     -36.460-144.988 116.664  0.00 97.00      PROA   
ATOM   2894  OG1 THR P 186     -34.796-145.768 117.628  0.00 97.00      PROA   
ATOM   2895  HG1 THR P 186     -34.153-145.462 116.982  0.00 97.00      PROA   
ATOM   2896  CG2 THR P 186     -36.976-146.743 117.808  0.00 97.00      PROA   
ATOM   2897 HG21 THR P 186     -36.538-147.713 118.122  0.00 97.00      PROA   
ATOM   2898 HG22 THR P 186     -37.935-146.935 117.285  0.00 97.00      PROA   
ATOM   2899 HG23 THR P 186     -37.180-146.145 118.722  0.00 97.00      PROA   
ATOM   2900  C   THR P 186     -35.044-145.833 114.642  0.00 97.00      PROA   
ATOM   2901  O   THR P 186     -33.901-145.490 114.928  0.00 97.00      PROA   
ATOM   2902  N   PRO P 187     -35.592-145.316 113.533  0.00 97.00      PROA   
ATOM   2903  CD  PRO P 187     -36.816-145.810 112.886  0.00 97.00      PROA   
ATOM   2904  HD1 PRO P 187     -37.590-146.128 113.616  0.00 97.00      PROA   
ATOM   2905  HD2 PRO P 187     -36.546-146.662 112.224  0.00 97.00      PROA   
ATOM   2906  CA  PRO P 187     -35.196-144.005 113.002  0.00 97.00      PROA   
ATOM   2907  HA  PRO P 187     -34.139-144.027 112.779  0.00 97.00      PROA   
ATOM   2908  CB  PRO P 187     -36.058-143.844 111.741  0.00 97.00      PROA   
ATOM   2909  HB1 PRO P 187     -35.542-144.341 110.889  0.00 97.00      PROA   
ATOM   2910  HB2 PRO P 187     -36.250-142.789 111.467  0.00 97.00      PROA   
ATOM   2911  CG  PRO P 187     -37.334-144.628 112.059  0.00 97.00      PROA   
ATOM   2912  HG1 PRO P 187     -38.002-144.001 112.691  0.00 97.00      PROA   
ATOM   2913  HG2 PRO P 187     -37.880-144.951 111.151  0.00 97.00      PROA   
ATOM   2914  C   PRO P 187     -35.417-142.883 114.020  0.00 97.00      PROA   
ATOM   2915  O   PRO P 187     -36.310-143.006 114.857  0.00 97.00      PROA   
ATOM   2916  N   VAL P 188     -34.597-141.800 113.990  0.00 97.00      PROA   
ATOM   2917  HN  VAL P 188     -33.917-141.689 113.270  0.00 97.00      PROA   
ATOM   2918  CA  VAL P 188     -34.627-140.746 114.996  0.00 97.00      PROA   
ATOM   2919  HA  VAL P 188     -35.622-140.669 115.411  0.00 97.00      PROA   
ATOM   2920  CB  VAL P 188     -33.591-140.945 116.118  0.00 97.00      PROA   
ATOM   2921  HB  VAL P 188     -32.563-140.936 115.685  0.00 97.00      PROA   
ATOM   2922  CG1 VAL P 188     -33.688-139.826 117.178  0.00 97.00      PROA   
ATOM   2923 HG11 VAL P 188     -34.719-139.767 117.584  0.00 97.00      PROA   
ATOM   2924 HG12 VAL P 188     -33.410-138.841 116.755  0.00 97.00      PROA   
ATOM   2925 HG13 VAL P 188     -32.993-140.040 118.018  0.00 97.00      PROA   
ATOM   2926  CG2 VAL P 188     -33.794-142.312 116.807  0.00 97.00      PROA   
ATOM   2927 HG21 VAL P 188     -33.578-143.145 116.109  0.00 97.00      PROA   
ATOM   2928 HG22 VAL P 188     -34.839-142.410 117.171  0.00 97.00      PROA   
ATOM   2929 HG23 VAL P 188     -33.109-142.410 117.675  0.00 97.00      PROA   
ATOM   2930  C   VAL P 188     -34.307-139.456 114.266  0.00 97.00      PROA   
ATOM   2931  O   VAL P 188     -33.443-139.464 113.397  0.00 97.00      PROA   
ATOM   2932  N   THR P 189     -34.972-138.316 114.612  0.00 97.00      PROA   
ATOM   2933  HN  THR P 189     -35.663-138.330 115.330  0.00 97.00      PROA   
ATOM   2934  CA  THR P 189     -34.673-136.988 114.081  0.00 97.00      PROA   
ATOM   2935  HA  THR P 189     -33.912-137.104 113.326  0.00 97.00      PROA   
ATOM   2936  CB  THR P 189     -35.849-136.257 113.392  0.00 97.00      PROA   
ATOM   2937  HB  THR P 189     -35.949-136.644 112.352  0.00 97.00      PROA   
ATOM   2938  OG1 THR P 189     -35.726-134.835 113.327  0.00 97.00      PROA   
ATOM   2939  HG1 THR P 189     -35.099-134.628 112.625  0.00 97.00      PROA   
ATOM   2940  CG2 THR P 189     -37.155-136.521 114.156  0.00 97.00      PROA   
ATOM   2941 HG21 THR P 189     -37.052-136.175 115.207  0.00 97.00      PROA   
ATOM   2942 HG22 THR P 189     -37.427-137.595 114.140  0.00 97.00      PROA   
ATOM   2943 HG23 THR P 189     -37.983-135.949 113.683  0.00 97.00      PROA   
ATOM   2944  C   THR P 189     -34.031-136.172 115.185  0.00 97.00      PROA   
ATOM   2945  O   THR P 189     -34.443-136.236 116.341  0.00 97.00      PROA   
ATOM   2946  N   LEU P 190     -32.962-135.416 114.830  0.00 97.00      PROA   
ATOM   2947  HN  LEU P 190     -32.707-135.372 113.863  0.00 97.00      PROA   
ATOM   2948  CA  LEU P 190     -32.117-134.702 115.766  0.00 97.00      PROA   
ATOM   2949  HA  LEU P 190     -32.544-134.761 116.757  0.00 97.00      PROA   
ATOM   2950  CB  LEU P 190     -30.659-135.253 115.790  0.00 97.00      PROA   
ATOM   2951  HB1 LEU P 190     -30.061-134.609 116.472  0.00 97.00      PROA   
ATOM   2952  HB2 LEU P 190     -30.220-135.167 114.772  0.00 97.00      PROA   
ATOM   2953  CG  LEU P 190     -30.454-136.723 116.262  0.00 97.00      PROA   
ATOM   2954  HG  LEU P 190     -29.362-136.824 116.483  0.00 97.00      PROA   
ATOM   2955  CD1 LEU P 190     -31.210-137.055 117.562  0.00 97.00      PROA   
ATOM   2956 HD11 LEU P 190     -32.302-136.949 117.412  0.00 97.00      PROA   
ATOM   2957 HD12 LEU P 190     -30.902-136.381 118.386  0.00 97.00      PROA   
ATOM   2958 HD13 LEU P 190     -31.007-138.104 117.862  0.00 97.00      PROA   
ATOM   2959  CD2 LEU P 190     -30.751-137.769 115.167  0.00 97.00      PROA   
ATOM   2960 HD21 LEU P 190     -30.221-137.509 114.228  0.00 97.00      PROA   
ATOM   2961 HD22 LEU P 190     -31.835-137.823 114.954  0.00 97.00      PROA   
ATOM   2962 HD23 LEU P 190     -30.416-138.776 115.495  0.00 97.00      PROA   
ATOM   2963  C   LEU P 190     -32.058-133.231 115.389  0.00 97.00      PROA   
ATOM   2964  O   LEU P 190     -31.379-132.830 114.446  0.00 97.00      PROA   
ATOM   2965  N   SER P 191     -32.749-132.364 116.160  0.00 97.00      PROA   
ATOM   2966  HN  SER P 191     -33.258-132.683 116.959  0.00 97.00      PROA   
ATOM   2967  CA  SER P 191     -32.879-130.955 115.832  0.00 97.00      PROA   
ATOM   2968  HA  SER P 191     -32.803-130.847 114.759  0.00 97.00      PROA   
ATOM   2969  CB  SER P 191     -34.312-130.437 116.178  0.00 97.00      PROA   
ATOM   2970  HB1 SER P 191     -34.635-130.897 117.134  0.00 97.00      PROA   
ATOM   2971  HB2 SER P 191     -35.011-130.792 115.390  0.00 97.00      PROA   
ATOM   2972  OG  SER P 191     -34.433-129.021 116.297  0.00 97.00      PROA   
ATOM   2973  HG1 SER P 191     -34.147-128.815 117.194  0.00 97.00      PROA   
ATOM   2974  C   SER P 191     -31.756-130.112 116.420  0.00 97.00      PROA   
ATOM   2975  O   SER P 191     -31.762-129.761 117.593  0.00 97.00      PROA   
ATOM   2976  N   CYS P 192     -30.762-129.727 115.587  0.00 97.00      PROA   
ATOM   2977  HN  CYS P 192     -30.723-130.093 114.661  0.00 97.00      PROA   
ATOM   2978  CA  CYS P 192     -29.708-128.802 115.985  0.00 97.00      PROA   
ATOM   2979  HA  CYS P 192     -29.533-128.902 117.046  0.00 97.00      PROA   
ATOM   2980  CB  CYS P 192     -28.369-129.095 115.260  0.00 97.00      PROA   
ATOM   2981  HB1 CYS P 192     -27.625-128.313 115.524  0.00 97.00      PROA   
ATOM   2982  HB2 CYS P 192     -28.526-129.064 114.159  0.00 97.00      PROA   
ATOM   2983  SG  CYS P 192     -27.735-130.736 115.740  0.00 97.00      PROA   
ATOM   2984  C   CYS P 192     -30.160-127.373 115.722  0.00 97.00      PROA   
ATOM   2985  O   CYS P 192     -30.154-126.903 114.586  0.00 97.00      PROA   
ATOM   2986  N   GLU P 193     -30.602-126.660 116.789  0.00 97.00      PROA   
ATOM   2987  HN  GLU P 193     -30.514-127.036 117.710  0.00 97.00      PROA   
ATOM   2988  CA  GLU P 193     -31.479-125.510 116.658  0.00 97.00      PROA   
ATOM   2989  HA  GLU P 193     -31.643-125.321 115.607  0.00 97.00      PROA   
ATOM   2990  CB  GLU P 193     -32.863-125.831 117.279  0.00 97.00      PROA   
ATOM   2991  HB1 GLU P 193     -33.287-126.687 116.706  0.00 97.00      PROA   
ATOM   2992  HB2 GLU P 193     -33.538-124.961 117.127  0.00 97.00      PROA   
ATOM   2993  CG  GLU P 193     -32.825-126.224 118.774  0.00 97.00      PROA   
ATOM   2994  HG1 GLU P 193     -32.244-125.476 119.351  0.00 97.00      PROA   
ATOM   2995  HG2 GLU P 193     -32.364-127.224 118.921  0.00 97.00      PROA   
ATOM   2996  CD  GLU P 193     -34.234-126.237 119.341  0.00 97.00      PROA   
ATOM   2997  OE1 GLU P 193     -34.591-125.263 120.056  0.00 97.00      PROA   
ATOM   2998  OE2 GLU P 193     -35.001-127.183 119.028  0.00 97.00      PROA   
ATOM   2999  C   GLU P 193     -30.959-124.202 117.243  0.00 97.00      PROA   
ATOM   3000  O   GLU P 193     -30.364-124.164 118.318  0.00 97.00      PROA   
ATOM   3001  N   THR P 194     -31.204-123.071 116.526  0.00 97.00      PROA   
ATOM   3002  HN  THR P 194     -31.556-123.133 115.595  0.00 97.00      PROA   
ATOM   3003  CA  THR P 194     -30.919-121.723 117.010  0.00 97.00      PROA   
ATOM   3004  HA  THR P 194     -30.269-121.777 117.874  0.00 97.00      PROA   
ATOM   3005  CB  THR P 194     -30.247-120.826 115.957  0.00 97.00      PROA   
ATOM   3006  HB  THR P 194     -30.102-119.797 116.366  0.00 97.00      PROA   
ATOM   3007  OG1 THR P 194     -30.999-120.735 114.747  0.00 97.00      PROA   
ATOM   3008  HG1 THR P 194     -30.986-119.809 114.491  0.00 97.00      PROA   
ATOM   3009  CG2 THR P 194     -28.860-121.387 115.602  0.00 97.00      PROA   
ATOM   3010 HG21 THR P 194     -28.948-122.411 115.180  0.00 97.00      PROA   
ATOM   3011 HG22 THR P 194     -28.213-121.422 116.501  0.00 97.00      PROA   
ATOM   3012 HG23 THR P 194     -28.372-120.739 114.842  0.00 97.00      PROA   
ATOM   3013  C   THR P 194     -32.176-120.983 117.447  0.00 97.00      PROA   
ATOM   3014  O   THR P 194     -32.146-120.248 118.432  0.00 97.00      PROA   
ATOM   3015  N   LYS P 195     -33.281-121.106 116.670  0.00 97.00      PROA   
ATOM   3016  HN  LYS P 195     -33.236-121.742 115.906  0.00 97.00      PROA   
ATOM   3017  CA  LYS P 195     -34.483-120.275 116.716  0.00 97.00      PROA   
ATOM   3018  HA  LYS P 195     -35.113-120.663 115.929  0.00 97.00      PROA   
ATOM   3019  CB  LYS P 195     -35.325-120.394 118.025  0.00 97.00      PROA   
ATOM   3020  HB1 LYS P 195     -35.822-119.421 118.243  0.00 97.00      PROA   
ATOM   3021  HB2 LYS P 195     -34.655-120.603 118.886  0.00 97.00      PROA   
ATOM   3022  CG  LYS P 195     -36.466-121.433 118.001  0.00 97.00      PROA   
ATOM   3023  HG1 LYS P 195     -37.080-121.283 117.086  0.00 97.00      PROA   
ATOM   3024  HG2 LYS P 195     -37.122-121.206 118.875  0.00 97.00      PROA   
ATOM   3025  CD  LYS P 195     -36.052-122.909 118.124  0.00 97.00      PROA   
ATOM   3026  HD1 LYS P 195     -35.376-122.996 119.005  0.00 97.00      PROA   
ATOM   3027  HD2 LYS P 195     -35.477-123.224 117.227  0.00 97.00      PROA   
ATOM   3028  CE  LYS P 195     -37.277-123.822 118.327  0.00 97.00      PROA   
ATOM   3029  HE1 LYS P 195     -37.926-123.825 117.428  0.00 97.00      PROA   
ATOM   3030  HE2 LYS P 195     -37.863-123.466 119.203  0.00 97.00      PROA   
ATOM   3031  NZ  LYS P 195     -36.879-125.212 118.606  0.00 97.00      PROA   
ATOM   3032  HZ1 LYS P 195     -36.089-125.189 119.293  0.00 97.00      PROA   
ATOM   3033  HZ2 LYS P 195     -36.487-125.691 117.772  0.00 97.00      PROA   
ATOM   3034  HZ3 LYS P 195     -37.630-125.791 119.022  0.00 97.00      PROA   
ATOM   3035  C   LYS P 195     -34.294-118.806 116.323  0.00 97.00      PROA   
ATOM   3036  O   LYS P 195     -35.195-118.200 115.746  0.00 97.00      PROA   
ATOM   3037  N   LEU P 196     -33.110-118.214 116.580  0.00 97.00      PROA   
ATOM   3038  HN  LEU P 196     -32.439-118.708 117.128  0.00 97.00      PROA   
ATOM   3039  CA  LEU P 196     -32.780-116.841 116.269  0.00 97.00      PROA   
ATOM   3040  HA  LEU P 196     -33.692-116.263 116.215  0.00 97.00      PROA   
ATOM   3041  CB  LEU P 196     -31.840-116.209 117.335  0.00 97.00      PROA   
ATOM   3042  HB1 LEU P 196     -31.477-115.236 116.951  0.00 97.00      PROA   
ATOM   3043  HB2 LEU P 196     -30.959-116.870 117.481  0.00 97.00      PROA   
ATOM   3044  CG  LEU P 196     -32.454-115.876 118.722  0.00 97.00      PROA   
ATOM   3045  HG  LEU P 196     -31.657-115.327 119.284  0.00 97.00      PROA   
ATOM   3046  CD1 LEU P 196     -33.657-114.922 118.612  0.00 97.00      PROA   
ATOM   3047 HD11 LEU P 196     -34.504-115.426 118.099  0.00 97.00      PROA   
ATOM   3048 HD12 LEU P 196     -33.381-114.013 118.038  0.00 97.00      PROA   
ATOM   3049 HD13 LEU P 196     -33.995-114.615 119.624  0.00 97.00      PROA   
ATOM   3050  CD2 LEU P 196     -32.804-117.112 119.571  0.00 97.00      PROA   
ATOM   3051 HD21 LEU P 196     -31.931-117.790 119.651  0.00 97.00      PROA   
ATOM   3052 HD22 LEU P 196     -33.647-117.670 119.117  0.00 97.00      PROA   
ATOM   3053 HD23 LEU P 196     -33.106-116.800 120.593  0.00 97.00      PROA   
ATOM   3054  C   LEU P 196     -32.098-116.726 114.917  0.00 97.00      PROA   
ATOM   3055  O   LEU P 196     -31.324-117.590 114.508  0.00 97.00      PROA   
ATOM   3056  N   LEU P 197     -32.370-115.605 114.208  0.00 97.00      PROA   
ATOM   3057  HN  LEU P 197     -33.054-114.951 114.515  0.00 97.00      PROA   
ATOM   3058  CA  LEU P 197     -31.617-115.189 113.054  0.00 97.00      PROA   
ATOM   3059  HA  LEU P 197     -30.689-115.745 113.005  0.00 97.00      PROA   
ATOM   3060  CB  LEU P 197     -32.382-115.309 111.719  0.00 97.00      PROA   
ATOM   3061  HB1 LEU P 197     -33.320-114.715 111.788  0.00 97.00      PROA   
ATOM   3062  HB2 LEU P 197     -32.668-116.376 111.598  0.00 97.00      PROA   
ATOM   3063  CG  LEU P 197     -31.615-114.868 110.443  0.00 97.00      PROA   
ATOM   3064  HG  LEU P 197     -31.345-113.790 110.538  0.00 97.00      PROA   
ATOM   3065  CD1 LEU P 197     -30.315-115.666 110.228  0.00 97.00      PROA   
ATOM   3066 HD11 LEU P 197     -30.547-116.751 110.169  0.00 97.00      PROA   
ATOM   3067 HD12 LEU P 197     -29.601-115.496 111.058  0.00 97.00      PROA   
ATOM   3068 HD13 LEU P 197     -29.830-115.353 109.279  0.00 97.00      PROA   
ATOM   3069  CD2 LEU P 197     -32.521-114.990 109.206  0.00 97.00      PROA   
ATOM   3070 HD21 LEU P 197     -33.433-114.372 109.334  0.00 97.00      PROA   
ATOM   3071 HD22 LEU P 197     -32.825-116.048 109.062  0.00 97.00      PROA   
ATOM   3072 HD23 LEU P 197     -31.983-114.647 108.297  0.00 97.00      PROA   
ATOM   3073  C   LEU P 197     -31.276-113.761 113.266  0.00 97.00      PROA   
ATOM   3074  O   LEU P 197     -32.068-112.944 113.734  0.00 97.00      PROA   
ATOM   3075  N   LEU P 198     -30.046-113.441 112.906  0.00 97.00      PROA   
ATOM   3076  HN  LEU P 198     -29.328-114.071 112.636  0.00 97.00      PROA   
ATOM   3077  CA  LEU P 198     -29.579-112.187 113.086  0.00 97.00      PROA   
ATOM   3078  HA  LEU P 198     -30.326-111.455 113.062  0.00 97.00      PROA   
ATOM   3079  CB  LEU P 198     -29.041-112.520 114.557  0.00 97.00      PROA   
ATOM   3080  HB1 LEU P 198     -28.361-111.811 114.941  0.00 97.00      PROA   
ATOM   3081  HB2 LEU P 198     -28.359-113.277 114.302  0.00 97.00      PROA   
ATOM   3082  CG  LEU P 198     -29.315-112.310 116.078  0.00 97.00      PROA   
ATOM   3083  HG  LEU P 198     -28.434-111.847 116.724  0.00 97.00      PROA   
ATOM   3084  CD1 LEU P 198     -30.461-111.517 116.511  0.00 97.00      PROA   
ATOM   3085 HD11 LEU P 198     -31.242-111.571 115.731  0.00 97.00      PROA   
ATOM   3086 HD12 LEU P 198     -30.142-110.494 116.538  0.00 97.00      PROA   
ATOM   3087 HD13 LEU P 198     -30.649-111.435 117.522  0.00 97.00      PROA   
ATOM   3088  CD2 LEU P 198     -29.467-113.729 116.370  0.00 97.00      PROA   
ATOM   3089 HD21 LEU P 198     -28.606-114.350 116.025  0.00 97.00      PROA   
ATOM   3090 HD22 LEU P 198     -30.337-114.011 115.771  0.00 97.00      PROA   
ATOM   3091 HD23 LEU P 198     -29.558-113.781 117.449  0.00 97.00      PROA   
ATOM   3092  C   LEU P 198     -28.754-111.877 111.725  0.00 97.00      PROA   
ATOM   3093  O   LEU P 198     -28.410-112.808 111.047  0.00 97.00      PROA   
ATOM   3094  N   GLN P 199     -28.296-110.604 111.354  0.00 97.00      PROA   
ATOM   3095  HN  GLN P 199     -28.421-109.900 112.125  0.00 97.00      PROA   
ATOM   3096  CA  GLN P 199     -27.360-110.090 110.487  0.00 97.00      PROA   
ATOM   3097  HA  GLN P 199     -27.977-110.200 109.635  0.00 97.00      PROA   
ATOM   3098  CB  GLN P 199     -26.952-108.604 110.677  0.00 97.00      PROA   
ATOM   3099  HB1 GLN P 199     -26.401-108.300 109.768  0.00 97.00      PROA   
ATOM   3100  HB2 GLN P 199     -26.287-108.455 111.561  0.00 97.00      PROA   
ATOM   3101  CG  GLN P 199     -28.079-107.592 110.752  0.00 97.00      PROA   
ATOM   3102  HG1 GLN P 199     -27.782-106.553 110.597  0.00 97.00      PROA   
ATOM   3103  HG2 GLN P 199     -28.309-107.680 111.786  0.00 97.00      PROA   
ATOM   3104  CD  GLN P 199     -29.298-107.912 109.978  0.00 97.00      PROA   
ATOM   3105  OE1 GLN P 199     -30.208-108.426 110.522  0.00 97.00      PROA   
ATOM   3106  NE2 GLN P 199     -29.339-107.712 108.668  0.00 97.00      PROA   
ATOM   3107 HE21 GLN P 199     -30.193-107.949 108.210  0.00 97.00      PROA   
ATOM   3108 HE22 GLN P 199     -28.505-107.405 108.244  0.00 97.00      PROA   
ATOM   3109  C   GLN P 199     -26.119-110.913 110.357  0.00 97.00      PROA   
ATOM   3110  O   GLN P 199     -25.363-111.181 111.285  0.00 97.00      PROA   
ATOM   3111  N   ARG P 200     -25.872-111.329 109.122  0.00 97.00      PROA   
ATOM   3112  HN  ARG P 200     -26.440-111.030 108.363  0.00 97.00      PROA   
ATOM   3113  CA  ARG P 200     -24.951-112.389 108.853  0.00 97.00      PROA   
ATOM   3114  HA  ARG P 200     -24.213-112.464 109.638  0.00 97.00      PROA   
ATOM   3115  CB  ARG P 200     -25.774-113.693 108.718  0.00 97.00      PROA   
ATOM   3116  HB1 ARG P 200     -26.495-113.563 107.878  0.00 97.00      PROA   
ATOM   3117  HB2 ARG P 200     -26.390-113.826 109.636  0.00 97.00      PROA   
ATOM   3118  CG  ARG P 200     -24.953-114.963 108.474  0.00 97.00      PROA   
ATOM   3119  HG1 ARG P 200     -23.957-114.703 108.061  0.00 97.00      PROA   
ATOM   3120  HG2 ARG P 200     -25.481-115.529 107.680  0.00 97.00      PROA   
ATOM   3121  CD  ARG P 200     -24.744-115.868 109.696  0.00 97.00      PROA   
ATOM   3122  HD1 ARG P 200     -24.630-115.274 110.625  0.00 97.00      PROA   
ATOM   3123  HD2 ARG P 200     -23.824-116.486 109.565  0.00 97.00      PROA   
ATOM   3124  NE  ARG P 200     -25.949-116.752 109.838  0.00 97.00      PROA   
ATOM   3125  HE  ARG P 200     -26.751-116.428 110.329  0.00 97.00      PROA   
ATOM   3126  CZ  ARG P 200     -26.026-117.973 109.273  0.00 97.00      PROA   
ATOM   3127  NH1 ARG P 200     -25.033-118.483 108.533  0.00 97.00      PROA   
ATOM   3128 HH11 ARG P 200     -24.487-117.832 108.009  0.00 97.00      PROA   
ATOM   3129 HH12 ARG P 200     -25.175-119.372 108.098  0.00 97.00      PROA   
ATOM   3130  NH2 ARG P 200     -27.149-118.703 109.356  0.00 97.00      PROA   
ATOM   3131 HH21 ARG P 200     -27.974-118.287 109.721  0.00 97.00      PROA   
ATOM   3132 HH22 ARG P 200     -27.201-119.477 108.728  0.00 97.00      PROA   
ATOM   3133  C   ARG P 200     -24.310-112.052 107.524  0.00 97.00      PROA   
ATOM   3134  O   ARG P 200     -25.030-111.573 106.649  0.00 97.00      PROA   
ATOM   3135  N   PRO P 201     -23.012-112.255 107.280  0.00 97.00      PROA   
ATOM   3136  CD  PRO P 201     -21.978-112.416 108.312  0.00 97.00      PROA   
ATOM   3137  HD1 PRO P 201     -22.208-113.277 108.977  0.00 97.00      PROA   
ATOM   3138  HD2 PRO P 201     -21.910-111.480 108.910  0.00 97.00      PROA   
ATOM   3139  CA  PRO P 201     -22.460-112.208 105.932  0.00 97.00      PROA   
ATOM   3140  HA  PRO P 201     -22.857-111.361 105.386  0.00 97.00      PROA   
ATOM   3141  CB  PRO P 201     -20.943-112.053 106.158  0.00 97.00      PROA   
ATOM   3142  HB1 PRO P 201     -20.702-110.966 106.191  0.00 97.00      PROA   
ATOM   3143  HB2 PRO P 201     -20.324-112.523 105.368  0.00 97.00      PROA   
ATOM   3144  CG  PRO P 201     -20.671-112.652 107.548  0.00 97.00      PROA   
ATOM   3145  HG1 PRO P 201     -20.495-113.744 107.457  0.00 97.00      PROA   
ATOM   3146  HG2 PRO P 201     -19.795-112.194 108.047  0.00 97.00      PROA   
ATOM   3147  C   PRO P 201     -22.822-113.458 105.141  0.00 97.00      PROA   
ATOM   3148  O   PRO P 201     -23.593-113.352 104.189  0.00 97.00      PROA   
ATOM   3149  N   GLY P 202     -22.310-114.650 105.519  0.00 97.00      PROA   
ATOM   3150  HN  GLY P 202     -21.598-114.691 106.217  0.00 97.00      PROA   
ATOM   3151  CA  GLY P 202     -22.681-115.914 104.918  0.00 97.00      PROA   
ATOM   3152  HA1 GLY P 202     -21.903-116.591 105.203  0.00 97.00      PROA   
ATOM   3153  HA2 GLY P 202     -22.786-115.812 103.847  0.00 97.00      PROA   
ATOM   3154  C   GLY P 202     -23.943-116.470 105.498  0.00 97.00      PROA   
ATOM   3155  O   GLY P 202     -23.905-117.011 106.591  0.00 97.00      PROA   
ATOM   3156  N   LEU P 203     -25.074-116.368 104.771  0.00 97.00      PROA   
ATOM   3157  HN  LEU P 203     -25.023-115.919 103.883  0.00 97.00      PROA   
ATOM   3158  CA  LEU P 203     -26.413-116.763 105.188  0.00 97.00      PROA   
ATOM   3159  HA  LEU P 203     -26.601-116.258 106.120  0.00 97.00      PROA   
ATOM   3160  CB  LEU P 203     -27.497-116.257 104.192  0.00 97.00      PROA   
ATOM   3161  HB1 LEU P 203     -28.392-116.917 104.206  0.00 97.00      PROA   
ATOM   3162  HB2 LEU P 203     -27.072-116.297 103.166  0.00 97.00      PROA   
ATOM   3163  CG  LEU P 203     -28.024-114.816 104.461  0.00 97.00      PROA   
ATOM   3164  HG  LEU P 203     -28.707-114.567 103.611  0.00 97.00      PROA   
ATOM   3165  CD1 LEU P 203     -28.878-114.740 105.744  0.00 97.00      PROA   
ATOM   3166 HD11 LEU P 203     -28.260-114.958 106.639  0.00 97.00      PROA   
ATOM   3167 HD12 LEU P 203     -29.712-115.471 105.700  0.00 97.00      PROA   
ATOM   3168 HD13 LEU P 203     -29.307-113.722 105.857  0.00 97.00      PROA   
ATOM   3169  CD2 LEU P 203     -26.922-113.741 104.475  0.00 97.00      PROA   
ATOM   3170 HD21 LEU P 203     -26.332-113.777 103.536  0.00 97.00      PROA   
ATOM   3171 HD22 LEU P 203     -26.232-113.896 105.331  0.00 97.00      PROA   
ATOM   3172 HD23 LEU P 203     -27.369-112.729 104.571  0.00 97.00      PROA   
ATOM   3173  C   LEU P 203     -26.636-118.239 105.516  0.00 97.00      PROA   
ATOM   3174  O   LEU P 203     -27.443-118.546 106.391  0.00 97.00      PROA   
ATOM   3175  N   GLN P 204     -25.965-119.192 104.829  0.00 97.00      PROA   
ATOM   3176  HN  GLN P 204     -25.206-118.950 104.223  0.00 97.00      PROA   
ATOM   3177  CA  GLN P 204     -26.275-120.616 104.877  0.00 97.00      PROA   
ATOM   3178  HA  GLN P 204     -27.333-120.719 104.691  0.00 97.00      PROA   
ATOM   3179  CB  GLN P 204     -25.465-121.353 103.776  0.00 97.00      PROA   
ATOM   3180  HB1 GLN P 204     -24.388-121.339 104.051  0.00 97.00      PROA   
ATOM   3181  HB2 GLN P 204     -25.554-120.742 102.847  0.00 97.00      PROA   
ATOM   3182  CG  GLN P 204     -25.861-122.806 103.423  0.00 97.00      PROA   
ATOM   3183  HG1 GLN P 204     -25.480-123.495 104.205  0.00 97.00      PROA   
ATOM   3184  HG2 GLN P 204     -25.371-123.091 102.469  0.00 97.00      PROA   
ATOM   3185  CD  GLN P 204     -27.377-123.009 103.315  0.00 97.00      PROA   
ATOM   3186  OE1 GLN P 204     -28.094-123.190 104.303  0.00 97.00      PROA   
ATOM   3187  NE2 GLN P 204     -27.896-122.992 102.058  0.00 97.00      PROA   
ATOM   3188 HE21 GLN P 204     -28.879-123.141 101.963  0.00 97.00      PROA   
ATOM   3189 HE22 GLN P 204     -27.298-122.825 101.277  0.00 97.00      PROA   
ATOM   3190  C   GLN P 204     -25.960-121.259 106.224  0.00 97.00      PROA   
ATOM   3191  O   GLN P 204     -25.237-120.708 107.039  0.00 97.00      PROA   
ATOM   3192  N   LEU P 205     -26.491-122.468 106.503  0.00 97.00      PROA   
ATOM   3193  HN  LEU P 205     -27.156-122.886 105.885  0.00 97.00      PROA   
ATOM   3194  CA  LEU P 205     -25.932-123.319 107.530  0.00 97.00      PROA   
ATOM   3195  HA  LEU P 205     -24.975-122.929 107.845  0.00 97.00      PROA   
ATOM   3196  CB  LEU P 205     -26.823-123.475 108.787  0.00 97.00      PROA   
ATOM   3197  HB1 LEU P 205     -26.388-124.246 109.461  0.00 97.00      PROA   
ATOM   3198  HB2 LEU P 205     -27.832-123.815 108.468  0.00 97.00      PROA   
ATOM   3199  CG  LEU P 205     -26.980-122.185 109.626  0.00 97.00      PROA   
ATOM   3200  HG  LEU P 205     -27.289-121.371 108.934  0.00 97.00      PROA   
ATOM   3201  CD1 LEU P 205     -28.092-122.341 110.678  0.00 97.00      PROA   
ATOM   3202 HD11 LEU P 205     -27.839-123.161 111.382  0.00 97.00      PROA   
ATOM   3203 HD12 LEU P 205     -29.058-122.579 110.187  0.00 97.00      PROA   
ATOM   3204 HD13 LEU P 205     -28.210-121.401 111.259  0.00 97.00      PROA   
ATOM   3205  CD2 LEU P 205     -25.659-121.783 110.311  0.00 97.00      PROA   
ATOM   3206 HD21 LEU P 205     -24.868-121.574 109.562  0.00 97.00      PROA   
ATOM   3207 HD22 LEU P 205     -25.311-122.606 110.971  0.00 97.00      PROA   
ATOM   3208 HD23 LEU P 205     -25.805-120.873 110.931  0.00 97.00      PROA   
ATOM   3209  C   LEU P 205     -25.649-124.677 106.936  0.00 97.00      PROA   
ATOM   3210  O   LEU P 205     -26.551-125.443 106.601  0.00 97.00      PROA   
ATOM   3211  N   TYR P 206     -24.345-125.017 106.830  0.00 97.00      PROA   
ATOM   3212  HN  TYR P 206     -23.632-124.356 107.046  0.00 97.00      PROA   
ATOM   3213  CA  TYR P 206     -23.883-126.362 106.552  0.00 97.00      PROA   
ATOM   3214  HA  TYR P 206     -24.650-126.907 106.017  0.00 97.00      PROA   
ATOM   3215  CB  TYR P 206     -22.544-126.430 105.766  0.00 97.00      PROA   
ATOM   3216  HB1 TYR P 206     -22.312-127.471 105.456  0.00 97.00      PROA   
ATOM   3217  HB2 TYR P 206     -21.706-126.051 106.391  0.00 97.00      PROA   
ATOM   3218  CG  TYR P 206     -22.622-125.568 104.537  0.00 97.00      PROA   
ATOM   3219  CD1 TYR P 206     -23.106-126.067 103.312  0.00 97.00      PROA   
ATOM   3220  HD1 TYR P 206     -23.425-127.098 103.241  0.00 97.00      PROA   
ATOM   3221  CE1 TYR P 206     -23.188-125.230 102.188  0.00 97.00      PROA   
ATOM   3222  HE1 TYR P 206     -23.573-125.610 101.252  0.00 97.00      PROA   
ATOM   3223  CZ  TYR P 206     -22.793-123.887 102.289  0.00 97.00      PROA   
ATOM   3224  OH  TYR P 206     -22.954-123.002 101.203  0.00 97.00      PROA   
ATOM   3225  HH  TYR P 206     -22.835-122.103 101.539  0.00 97.00      PROA   
ATOM   3226  CD2 TYR P 206     -22.173-124.238 104.601  0.00 97.00      PROA   
ATOM   3227  HD2 TYR P 206     -21.767-123.841 105.521  0.00 97.00      PROA   
ATOM   3228  CE2 TYR P 206     -22.275-123.401 103.493  0.00 97.00      PROA   
ATOM   3229  HE2 TYR P 206     -21.961-122.375 103.589  0.00 97.00      PROA   
ATOM   3230  C   TYR P 206     -23.681-126.995 107.905  0.00 97.00      PROA   
ATOM   3231  O   TYR P 206     -23.414-126.302 108.886  0.00 97.00      PROA   
ATOM   3232  N   PHE P 207     -23.832-128.330 108.000  0.00 97.00      PROA   
ATOM   3233  HN  PHE P 207     -24.020-128.896 107.198  0.00 97.00      PROA   
ATOM   3234  CA  PHE P 207     -23.784-129.007 109.278  0.00 97.00      PROA   
ATOM   3235  HA  PHE P 207     -23.305-128.384 110.020  0.00 97.00      PROA   
ATOM   3236  CB  PHE P 207     -25.177-129.461 109.787  0.00 97.00      PROA   
ATOM   3237  HB1 PHE P 207     -25.091-130.098 110.693  0.00 97.00      PROA   
ATOM   3238  HB2 PHE P 207     -25.671-130.059 108.994  0.00 97.00      PROA   
ATOM   3239  CG  PHE P 207     -26.084-128.300 110.125  0.00 97.00      PROA   
ATOM   3240  CD1 PHE P 207     -26.819-127.641 109.122  0.00 97.00      PROA   
ATOM   3241  HD1 PHE P 207     -26.673-127.910 108.086  0.00 97.00      PROA   
ATOM   3242  CE1 PHE P 207     -27.751-126.651 109.450  0.00 97.00      PROA   
ATOM   3243  HE1 PHE P 207     -28.297-126.147 108.666  0.00 97.00      PROA   
ATOM   3244  CZ  PHE P 207     -27.967-126.308 110.790  0.00 97.00      PROA   
ATOM   3245  HZ  PHE P 207     -28.683-125.540 111.044  0.00 97.00      PROA   
ATOM   3246  CD2 PHE P 207     -26.309-127.942 111.468  0.00 97.00      PROA   
ATOM   3247  HD2 PHE P 207     -25.766-128.449 112.252  0.00 97.00      PROA   
ATOM   3248  CE2 PHE P 207     -27.244-126.954 111.800  0.00 97.00      PROA   
ATOM   3249  HE2 PHE P 207     -27.412-126.693 112.835  0.00 97.00      PROA   
ATOM   3250  C   PHE P 207     -22.934-130.231 109.138  0.00 97.00      PROA   
ATOM   3251  O   PHE P 207     -22.681-130.705 108.040  0.00 97.00      PROA   
ATOM   3252  N   SER P 208     -22.470-130.775 110.277  0.00 97.00      PROA   
ATOM   3253  HN  SER P 208     -22.601-130.320 111.153  0.00 97.00      PROA   
ATOM   3254  CA  SER P 208     -21.786-132.043 110.323  0.00 97.00      PROA   
ATOM   3255  HA  SER P 208     -22.150-132.669 109.519  0.00 97.00      PROA   
ATOM   3256  CB  SER P 208     -20.242-131.934 110.212  0.00 97.00      PROA   
ATOM   3257  HB1 SER P 208     -19.990-131.583 109.187  0.00 97.00      PROA   
ATOM   3258  HB2 SER P 208     -19.758-132.924 110.366  0.00 97.00      PROA   
ATOM   3259  OG  SER P 208     -19.726-130.987 111.141  0.00 97.00      PROA   
ATOM   3260  HG1 SER P 208     -18.800-131.201 111.297  0.00 97.00      PROA   
ATOM   3261  C   SER P 208     -22.192-132.710 111.607  0.00 97.00      PROA   
ATOM   3262  O   SER P 208     -22.607-132.055 112.560  0.00 97.00      PROA   
ATOM   3263  N   PHE P 209     -22.115-134.057 111.624  0.00 97.00      PROA   
ATOM   3264  HN  PHE P 209     -21.757-134.552 110.838  0.00 97.00      PROA   
ATOM   3265  CA  PHE P 209     -22.537-134.887 112.725  0.00 97.00      PROA   
ATOM   3266  HA  PHE P 209     -22.645-134.273 113.611  0.00 97.00      PROA   
ATOM   3267  CB  PHE P 209     -23.854-135.650 112.403  0.00 97.00      PROA   
ATOM   3268  HB1 PHE P 209     -23.785-136.742 112.586  0.00 97.00      PROA   
ATOM   3269  HB2 PHE P 209     -24.124-135.503 111.334  0.00 97.00      PROA   
ATOM   3270  CG  PHE P 209     -24.978-135.131 113.259  0.00 97.00      PROA   
ATOM   3271  CD1 PHE P 209     -25.072-135.548 114.597  0.00 97.00      PROA   
ATOM   3272  HD1 PHE P 209     -24.319-136.206 115.007  0.00 97.00      PROA   
ATOM   3273  CE1 PHE P 209     -26.136-135.128 115.402  0.00 97.00      PROA   
ATOM   3274  HE1 PHE P 209     -26.199-135.465 116.426  0.00 97.00      PROA   
ATOM   3275  CZ  PHE P 209     -27.123-134.286 114.873  0.00 97.00      PROA   
ATOM   3276  HZ  PHE P 209     -27.948-133.961 115.488  0.00 97.00      PROA   
ATOM   3277  CD2 PHE P 209     -25.973-134.283 112.737  0.00 97.00      PROA   
ATOM   3278  HD2 PHE P 209     -25.922-133.959 111.708  0.00 97.00      PROA   
ATOM   3279  CE2 PHE P 209     -27.041-133.863 113.541  0.00 97.00      PROA   
ATOM   3280  HE2 PHE P 209     -27.804-133.217 113.135  0.00 97.00      PROA   
ATOM   3281  C   PHE P 209     -21.410-135.849 113.008  0.00 97.00      PROA   
ATOM   3282  O   PHE P 209     -20.737-136.328 112.098  0.00 97.00      PROA   
ATOM   3283  N   TYR P 210     -21.158-136.118 114.308  0.00 97.00      PROA   
ATOM   3284  HN  TYR P 210     -21.704-135.702 115.032  0.00 97.00      PROA   
ATOM   3285  CA  TYR P 210     -20.026-136.895 114.758  0.00 97.00      PROA   
ATOM   3286  HA  TYR P 210     -19.630-137.495 113.950  0.00 97.00      PROA   
ATOM   3287  CB  TYR P 210     -18.913-136.012 115.399  0.00 97.00      PROA   
ATOM   3288  HB1 TYR P 210     -18.014-136.619 115.641  0.00 97.00      PROA   
ATOM   3289  HB2 TYR P 210     -19.299-135.577 116.344  0.00 97.00      PROA   
ATOM   3290  CG  TYR P 210     -18.498-134.838 114.535  0.00 97.00      PROA   
ATOM   3291  CD1 TYR P 210     -19.248-133.645 114.545  0.00 97.00      PROA   
ATOM   3292  HD1 TYR P 210     -20.152-133.593 115.131  0.00 97.00      PROA   
ATOM   3293  CE1 TYR P 210     -18.819-132.515 113.841  0.00 97.00      PROA   
ATOM   3294  HE1 TYR P 210     -19.406-131.609 113.871  0.00 97.00      PROA   
ATOM   3295  CZ  TYR P 210     -17.615-132.554 113.127  0.00 97.00      PROA   
ATOM   3296  OH  TYR P 210     -17.135-131.410 112.453  0.00 97.00      PROA   
ATOM   3297  HH  TYR P 210     -17.306-130.637 113.006  0.00 97.00      PROA   
ATOM   3298  CD2 TYR P 210     -17.290-134.859 113.816  0.00 97.00      PROA   
ATOM   3299  HD2 TYR P 210     -16.673-135.744 113.841  0.00 97.00      PROA   
ATOM   3300  CE2 TYR P 210     -16.856-133.729 113.108  0.00 97.00      PROA   
ATOM   3301  HE2 TYR P 210     -15.917-133.748 112.574  0.00 97.00      PROA   
ATOM   3302  C   TYR P 210     -20.554-137.819 115.832  0.00 97.00      PROA   
ATOM   3303  O   TYR P 210     -21.623-137.585 116.393  0.00 97.00      PROA   
ATOM   3304  N   MET P 211     -19.797-138.897 116.147  0.00 97.00      PROA   
ATOM   3305  HN  MET P 211     -18.958-139.101 115.646  0.00 97.00      PROA   
ATOM   3306  CA  MET P 211     -20.071-139.743 117.290  0.00 97.00      PROA   
ATOM   3307  HA  MET P 211     -20.885-139.338 117.871  0.00 97.00      PROA   
ATOM   3308  CB  MET P 211     -20.420-141.195 116.870  0.00 97.00      PROA   
ATOM   3309  HB1 MET P 211     -20.422-141.850 117.769  0.00 97.00      PROA   
ATOM   3310  HB2 MET P 211     -19.637-141.565 116.170  0.00 97.00      PROA   
ATOM   3311  CG  MET P 211     -21.797-141.321 116.192  0.00 97.00      PROA   
ATOM   3312  HG1 MET P 211     -21.907-140.514 115.437  0.00 97.00      PROA   
ATOM   3313  HG2 MET P 211     -22.566-141.139 116.973  0.00 97.00      PROA   
ATOM   3314  SD  MET P 211     -22.110-142.924 115.382  0.00 97.00      PROA   
ATOM   3315  CE  MET P 211     -22.076-143.973 116.862  0.00 97.00      PROA   
ATOM   3316  HE1 MET P 211     -22.792-143.602 117.625  0.00 97.00      PROA   
ATOM   3317  HE2 MET P 211     -21.064-143.999 117.319  0.00 97.00      PROA   
ATOM   3318  HE3 MET P 211     -22.360-145.016 116.607  0.00 97.00      PROA   
ATOM   3319  C   MET P 211     -18.835-139.766 118.155  0.00 97.00      PROA   
ATOM   3320  O   MET P 211     -17.883-140.475 117.837  0.00 97.00      PROA   
ATOM   3321  N   GLY P 212     -18.824-139.010 119.290  0.00 97.00      PROA   
ATOM   3322  HN  GLY P 212     -19.651-138.535 119.589  0.00 97.00      PROA   
ATOM   3323  CA  GLY P 212     -17.665-138.814 120.157  0.00 97.00      PROA   
ATOM   3324  HA1 GLY P 212     -17.599-139.667 120.816  0.00 97.00      PROA   
ATOM   3325  HA2 GLY P 212     -17.843-137.899 120.697  0.00 97.00      PROA   
ATOM   3326  C   GLY P 212     -16.346-138.629 119.439  0.00 97.00      PROA   
ATOM   3327  O   GLY P 212     -16.164-137.708 118.645  0.00 97.00      PROA   
ATOM   3328  N   SER P 213     -15.386-139.537 119.715  0.00 97.00      PROA   
ATOM   3329  HN  SER P 213     -15.571-140.232 120.406  0.00 97.00      PROA   
ATOM   3330  CA  SER P 213     -14.064-139.551 119.107  0.00 97.00      PROA   
ATOM   3331  HA  SER P 213     -13.734-138.524 119.020  0.00 97.00      PROA   
ATOM   3332  CB  SER P 213     -13.049-140.295 120.026  0.00 97.00      PROA   
ATOM   3333  HB1 SER P 213     -13.336-141.364 120.123  0.00 97.00      PROA   
ATOM   3334  HB2 SER P 213     -13.088-139.837 121.038  0.00 97.00      PROA   
ATOM   3335  OG  SER P 213     -11.703-140.202 119.564  0.00 97.00      PROA   
ATOM   3336  HG1 SER P 213     -11.722-140.518 118.653  0.00 97.00      PROA   
ATOM   3337  C   SER P 213     -14.035-140.161 117.697  0.00 97.00      PROA   
ATOM   3338  O   SER P 213     -13.029-140.737 117.282  0.00 97.00      PROA   
ATOM   3339  N   LYS P 214     -15.112-140.042 116.885  0.00 97.00      PROA   
ATOM   3340  HN  LYS P 214     -15.971-139.660 117.215  0.00 97.00      PROA   
ATOM   3341  CA  LYS P 214     -15.003-140.362 115.472  0.00 97.00      PROA   
ATOM   3342  HA  LYS P 214     -14.004-140.086 115.163  0.00 97.00      PROA   
ATOM   3343  CB  LYS P 214     -15.141-141.869 115.131  0.00 97.00      PROA   
ATOM   3344  HB1 LYS P 214     -14.234-142.374 115.536  0.00 97.00      PROA   
ATOM   3345  HB2 LYS P 214     -15.127-142.010 114.027  0.00 97.00      PROA   
ATOM   3346  CG  LYS P 214     -16.380-142.560 115.723  0.00 97.00      PROA   
ATOM   3347  HG1 LYS P 214     -17.280-141.954 115.476  0.00 97.00      PROA   
ATOM   3348  HG2 LYS P 214     -16.295-142.593 116.831  0.00 97.00      PROA   
ATOM   3349  CD  LYS P 214     -16.602-143.981 115.171  0.00 97.00      PROA   
ATOM   3350  HD1 LYS P 214     -16.795-143.889 114.077  0.00 97.00      PROA   
ATOM   3351  HD2 LYS P 214     -17.521-144.397 115.641  0.00 97.00      PROA   
ATOM   3352  CE  LYS P 214     -15.422-144.938 115.402  0.00 97.00      PROA   
ATOM   3353  HE1 LYS P 214     -15.253-145.095 116.488  0.00 97.00      PROA   
ATOM   3354  HE2 LYS P 214     -14.489-144.546 114.945  0.00 97.00      PROA   
ATOM   3355  NZ  LYS P 214     -15.694-146.258 114.782  0.00 97.00      PROA   
ATOM   3356  HZ1 LYS P 214     -15.817-146.131 113.758  0.00 97.00      PROA   
ATOM   3357  HZ2 LYS P 214     -16.566-146.656 115.186  0.00 97.00      PROA   
ATOM   3358  HZ3 LYS P 214     -14.899-146.905 114.957  0.00 97.00      PROA   
ATOM   3359  C   LYS P 214     -15.907-139.544 114.572  0.00 97.00      PROA   
ATOM   3360  O   LYS P 214     -17.085-139.316 114.839  0.00 97.00      PROA   
ATOM   3361  N   THR P 215     -15.335-139.098 113.430  0.00 97.00      PROA   
ATOM   3362  HN  THR P 215     -14.360-139.231 113.267  0.00 97.00      PROA   
ATOM   3363  CA  THR P 215     -16.026-138.512 112.299  0.00 97.00      PROA   
ATOM   3364  HA  THR P 215     -16.611-137.678 112.662  0.00 97.00      PROA   
ATOM   3365  CB  THR P 215     -15.047-138.019 111.236  0.00 97.00      PROA   
ATOM   3366  HB  THR P 215     -15.554-137.795 110.268  0.00 97.00      PROA   
ATOM   3367  OG1 THR P 215     -14.019-138.981 111.012  0.00 97.00      PROA   
ATOM   3368  HG1 THR P 215     -14.455-139.756 110.651  0.00 97.00      PROA   
ATOM   3369  CG2 THR P 215     -14.366-136.726 111.716  0.00 97.00      PROA   
ATOM   3370 HG21 THR P 215     -13.875-136.880 112.700  0.00 97.00      PROA   
ATOM   3371 HG22 THR P 215     -15.104-135.904 111.803  0.00 97.00      PROA   
ATOM   3372 HG23 THR P 215     -13.586-136.423 110.984  0.00 97.00      PROA   
ATOM   3373  C   THR P 215     -16.980-139.474 111.616  0.00 97.00      PROA   
ATOM   3374  O   THR P 215     -16.648-140.633 111.375  0.00 97.00      PROA   
ATOM   3375  N   LEU P 216     -18.169-138.973 111.216  0.00 97.00      PROA   
ATOM   3376  HN  LEU P 216     -18.472-138.069 111.511  0.00 97.00      PROA   
ATOM   3377  CA  LEU P 216     -19.014-139.620 110.232  0.00 97.00      PROA   
ATOM   3378  HA  LEU P 216     -18.807-140.680 110.231  0.00 97.00      PROA   
ATOM   3379  CB  LEU P 216     -20.518-139.409 110.527  0.00 97.00      PROA   
ATOM   3380  HB1 LEU P 216     -21.142-139.865 109.730  0.00 97.00      PROA   
ATOM   3381  HB2 LEU P 216     -20.734-138.319 110.547  0.00 97.00      PROA   
ATOM   3382  CG  LEU P 216     -20.975-140.021 111.876  0.00 97.00      PROA   
ATOM   3383  HG  LEU P 216     -20.400-139.534 112.700  0.00 97.00      PROA   
ATOM   3384  CD1 LEU P 216     -22.465-139.740 112.131  0.00 97.00      PROA   
ATOM   3385 HD11 LEU P 216     -23.086-140.222 111.346  0.00 97.00      PROA   
ATOM   3386 HD12 LEU P 216     -22.659-138.649 112.121  0.00 97.00      PROA   
ATOM   3387 HD13 LEU P 216     -22.769-140.149 113.118  0.00 97.00      PROA   
ATOM   3388  CD2 LEU P 216     -20.706-141.535 111.945  0.00 97.00      PROA   
ATOM   3389 HD21 LEU P 216     -19.621-141.754 111.886  0.00 97.00      PROA   
ATOM   3390 HD22 LEU P 216     -21.228-142.056 111.114  0.00 97.00      PROA   
ATOM   3391 HD23 LEU P 216     -21.087-141.942 112.903  0.00 97.00      PROA   
ATOM   3392  C   LEU P 216     -18.626-139.111 108.855  0.00 97.00      PROA   
ATOM   3393  O   LEU P 216     -17.719-138.292 108.731  0.00 97.00      PROA   
ATOM   3394  N   ARG P 217     -19.269-139.620 107.772  0.00 97.00      PROA   
ATOM   3395  HN  ARG P 217     -19.983-140.307 107.886  0.00 97.00      PROA   
ATOM   3396  CA  ARG P 217     -18.967-139.223 106.402  0.00 97.00      PROA   
ATOM   3397  HA  ARG P 217     -17.889-139.225 106.297  0.00 97.00      PROA   
ATOM   3398  CB  ARG P 217     -19.538-140.195 105.335  0.00 97.00      PROA   
ATOM   3399  HB1 ARG P 217     -19.356-139.765 104.322  0.00 97.00      PROA   
ATOM   3400  HB2 ARG P 217     -20.637-140.279 105.476  0.00 97.00      PROA   
ATOM   3401  CG  ARG P 217     -18.914-141.603 105.324  0.00 97.00      PROA   
ATOM   3402  HG1 ARG P 217     -19.061-142.088 106.314  0.00 97.00      PROA   
ATOM   3403  HG2 ARG P 217     -17.819-141.508 105.152  0.00 97.00      PROA   
ATOM   3404  CD  ARG P 217     -19.543-142.489 104.235  0.00 97.00      PROA   
ATOM   3405  HD1 ARG P 217     -19.488-142.010 103.232  0.00 97.00      PROA   
ATOM   3406  HD2 ARG P 217     -20.614-142.673 104.472  0.00 97.00      PROA   
ATOM   3407  NE  ARG P 217     -18.855-143.819 104.218  0.00 97.00      PROA   
ATOM   3408  HE  ARG P 217     -19.253-144.575 104.731  0.00 97.00      PROA   
ATOM   3409  CZ  ARG P 217     -17.742-144.091 103.504  0.00 97.00      PROA   
ATOM   3410  NH1 ARG P 217     -17.092-143.158 102.792  0.00 97.00      PROA   
ATOM   3411 HH11 ARG P 217     -17.413-142.218 102.836  0.00 97.00      PROA   
ATOM   3412 HH12 ARG P 217     -16.273-143.417 102.285  0.00 97.00      PROA   
ATOM   3413  NH2 ARG P 217     -17.265-145.350 103.502  0.00 97.00      PROA   
ATOM   3414 HH21 ARG P 217     -17.741-146.050 104.024  0.00 97.00      PROA   
ATOM   3415 HH22 ARG P 217     -16.462-145.562 102.952  0.00 97.00      PROA   
ATOM   3416  C   ARG P 217     -19.427-137.814 106.052  0.00 97.00      PROA   
ATOM   3417  O   ARG P 217     -20.408-137.615 105.337  0.00 97.00      PROA   
ATOM   3418  N   GLY P 218     -18.682-136.801 106.550  0.00 97.00      PROA   
ATOM   3419  HN  GLY P 218     -17.982-137.036 107.223  0.00 97.00      PROA   
ATOM   3420  CA  GLY P 218     -18.766-135.400 106.184  0.00 97.00      PROA   
ATOM   3421  HA1 GLY P 218     -17.987-134.890 106.730  0.00 97.00      PROA   
ATOM   3422  HA2 GLY P 218     -19.758-135.051 106.432  0.00 97.00      PROA   
ATOM   3423  C   GLY P 218     -18.518-135.118 104.729  0.00 97.00      PROA   
ATOM   3424  O   GLY P 218     -17.968-135.941 104.000  0.00 97.00      PROA   
ATOM   3425  N   ARG P 219     -18.894-133.890 104.310  0.00 97.00      PROA   
ATOM   3426  HN  ARG P 219     -19.322-133.254 104.948  0.00 97.00      PROA   
ATOM   3427  CA  ARG P 219     -18.726-133.379 102.972  0.00 97.00      PROA   
ATOM   3428  HA  ARG P 219     -17.669-133.205 102.831  0.00 97.00      PROA   
ATOM   3429  CB  ARG P 219     -19.259-134.308 101.823  0.00 97.00      PROA   
ATOM   3430  HB1 ARG P 219     -18.591-135.196 101.784  0.00 97.00      PROA   
ATOM   3431  HB2 ARG P 219     -19.140-133.812 100.839  0.00 97.00      PROA   
ATOM   3432  CG  ARG P 219     -20.696-134.855 101.997  0.00 97.00      PROA   
ATOM   3433  HG1 ARG P 219     -21.417-134.017 102.114  0.00 97.00      PROA   
ATOM   3434  HG2 ARG P 219     -20.729-135.454 102.931  0.00 97.00      PROA   
ATOM   3435  CD  ARG P 219     -21.186-135.770 100.862  0.00 97.00      PROA   
ATOM   3436  HD1 ARG P 219     -22.130-136.275 101.175  0.00 97.00      PROA   
ATOM   3437  HD2 ARG P 219     -20.419-136.530 100.601  0.00 97.00      PROA   
ATOM   3438  NE  ARG P 219     -21.457-134.892  99.682  0.00 97.00      PROA   
ATOM   3439  HE  ARG P 219     -21.173-133.932  99.715  0.00 97.00      PROA   
ATOM   3440  CZ  ARG P 219     -22.367-135.156  98.727  0.00 97.00      PROA   
ATOM   3441  NH1 ARG P 219     -22.682-136.412  98.423  0.00 97.00      PROA   
ATOM   3442 HH11 ARG P 219     -22.068-137.087  98.811  0.00 97.00      PROA   
ATOM   3443 HH12 ARG P 219     -23.207-136.569  97.591  0.00 97.00      PROA   
ATOM   3444  NH2 ARG P 219     -22.928-134.135  98.059  0.00 97.00      PROA   
ATOM   3445 HH21 ARG P 219     -23.777-134.278  97.565  0.00 97.00      PROA   
ATOM   3446 HH22 ARG P 219     -22.665-133.202  98.324  0.00 97.00      PROA   
ATOM   3447  C   ARG P 219     -19.393-132.023 103.017  0.00 97.00      PROA   
ATOM   3448  O   ARG P 219     -19.256-131.286 103.991  0.00 97.00      PROA   
ATOM   3449  N   ASP P 220     -20.163-131.673 101.973  0.00 97.00      PROA   
ATOM   3450  HN  ASP P 220     -20.159-132.222 101.137  0.00 97.00      PROA   
ATOM   3451  CA  ASP P 220     -21.147-130.621 101.901  0.00 97.00      PROA   
ATOM   3452  HA  ASP P 220     -20.768-129.739 102.402  0.00 97.00      PROA   
ATOM   3453  CB  ASP P 220     -21.411-130.280 100.395  0.00 97.00      PROA   
ATOM   3454  HB1 ASP P 220     -20.504-129.761 100.010  0.00 97.00      PROA   
ATOM   3455  HB2 ASP P 220     -22.263-129.587 100.270  0.00 97.00      PROA   
ATOM   3456  CG  ASP P 220     -21.590-131.505  99.487  0.00 97.00      PROA   
ATOM   3457  OD1 ASP P 220     -22.621-131.560  98.772  0.00 97.00      PROA   
ATOM   3458  OD2 ASP P 220     -20.665-132.354  99.428  0.00 97.00      PROA   
ATOM   3459  C   ASP P 220     -22.424-131.078 102.619  0.00 97.00      PROA   
ATOM   3460  O   ASP P 220     -23.511-131.148 102.048  0.00 97.00      PROA   
ATOM   3461  N   THR P 221     -22.313-131.435 103.922  0.00 97.00      PROA   
ATOM   3462  HN  THR P 221     -21.429-131.384 104.384  0.00 97.00      PROA   
ATOM   3463  CA  THR P 221     -23.378-132.099 104.656  0.00 97.00      PROA   
ATOM   3464  HA  THR P 221     -23.836-132.769 103.942  0.00 97.00      PROA   
ATOM   3465  CB  THR P 221     -22.880-133.017 105.775  0.00 97.00      PROA   
ATOM   3466  HB  THR P 221     -23.653-133.195 106.559  0.00 97.00      PROA   
ATOM   3467  OG1 THR P 221     -21.695-132.514 106.376  0.00 97.00      PROA   
ATOM   3468  HG1 THR P 221     -21.969-131.737 106.874  0.00 97.00      PROA   
ATOM   3469  CG2 THR P 221     -22.505-134.373 105.155  0.00 97.00      PROA   
ATOM   3470 HG21 THR P 221     -21.689-134.231 104.421  0.00 97.00      PROA   
ATOM   3471 HG22 THR P 221     -23.373-134.829 104.637  0.00 97.00      PROA   
ATOM   3472 HG23 THR P 221     -22.145-135.071 105.941  0.00 97.00      PROA   
ATOM   3473  C   THR P 221     -24.523-131.215 105.137  0.00 97.00      PROA   
ATOM   3474  O   THR P 221     -24.351-130.101 105.627  0.00 97.00      PROA   
ATOM   3475  N   SER P 222     -25.756-131.754 105.001  0.00 97.00      PROA   
ATOM   3476  HN  SER P 222     -25.863-132.616 104.513  0.00 97.00      PROA   
ATOM   3477  CA  SER P 222     -27.005-131.168 105.447  0.00 97.00      PROA   
ATOM   3478  HA  SER P 222     -26.969-130.105 105.247  0.00 97.00      PROA   
ATOM   3479  CB  SER P 222     -28.204-131.800 104.698  0.00 97.00      PROA   
ATOM   3480  HB1 SER P 222     -29.146-131.245 104.892  0.00 97.00      PROA   
ATOM   3481  HB2 SER P 222     -28.340-132.853 105.032  0.00 97.00      PROA   
ATOM   3482  OG  SER P 222     -27.955-131.832 103.294  0.00 97.00      PROA   
ATOM   3483  HG1 SER P 222     -27.569-130.986 103.050  0.00 97.00      PROA   
ATOM   3484  C   SER P 222     -27.206-131.375 106.941  0.00 97.00      PROA   
ATOM   3485  O   SER P 222     -26.422-132.055 107.598  0.00 97.00      PROA   
ATOM   3486  N   SER P 223     -28.277-130.771 107.515  0.00 97.00      PROA   
ATOM   3487  HN  SER P 223     -28.881-130.182 106.981  0.00 97.00      PROA   
ATOM   3488  CA  SER P 223     -28.582-130.726 108.937  0.00 97.00      PROA   
ATOM   3489  HA  SER P 223     -27.789-130.187 109.424  0.00 97.00      PROA   
ATOM   3490  CB  SER P 223     -29.911-129.973 109.166  0.00 97.00      PROA   
ATOM   3491  HB1 SER P 223     -30.074-129.777 110.248  0.00 97.00      PROA   
ATOM   3492  HB2 SER P 223     -30.765-130.574 108.784  0.00 97.00      PROA   
ATOM   3493  OG  SER P 223     -29.907-128.732 108.467  0.00 97.00      PROA   
ATOM   3494  HG1 SER P 223     -29.289-128.157 108.928  0.00 97.00      PROA   
ATOM   3495  C   SER P 223     -28.697-132.056 109.652  0.00 97.00      PROA   
ATOM   3496  O   SER P 223     -28.246-132.179 110.789  0.00 97.00      PROA   
ATOM   3497  N   GLU P 224     -29.306-133.072 109.006  0.00 97.00      PROA   
ATOM   3498  HN  GLU P 224     -29.591-132.969 108.059  0.00 97.00      PROA   
ATOM   3499  CA  GLU P 224     -29.634-134.333 109.633  0.00 97.00      PROA   
ATOM   3500  HA  GLU P 224     -29.203-134.375 110.624  0.00 97.00      PROA   
ATOM   3501  CB  GLU P 224     -31.165-134.560 109.779  0.00 97.00      PROA   
ATOM   3502  HB1 GLU P 224     -31.331-135.632 110.031  0.00 97.00      PROA   
ATOM   3503  HB2 GLU P 224     -31.677-134.375 108.809  0.00 97.00      PROA   
ATOM   3504  CG  GLU P 224     -31.832-133.711 110.885  0.00 97.00      PROA   
ATOM   3505  HG1 GLU P 224     -32.163-132.726 110.499  0.00 97.00      PROA   
ATOM   3506  HG2 GLU P 224     -31.125-133.545 111.726  0.00 97.00      PROA   
ATOM   3507  CD  GLU P 224     -33.028-134.468 111.451  0.00 97.00      PROA   
ATOM   3508  OE1 GLU P 224     -32.788-135.555 112.036  0.00 97.00      PROA   
ATOM   3509  OE2 GLU P 224     -34.180-133.992 111.292  0.00 97.00      PROA   
ATOM   3510  C   GLU P 224     -29.044-135.491 108.858  0.00 97.00      PROA   
ATOM   3511  O   GLU P 224     -28.625-135.367 107.709  0.00 97.00      PROA   
ATOM   3512  N   TYR P 225     -29.022-136.670 109.518  0.00 97.00      PROA   
ATOM   3513  HN  TYR P 225     -29.387-136.722 110.444  0.00 97.00      PROA   
ATOM   3514  CA  TYR P 225     -28.634-137.944 108.960  0.00 97.00      PROA   
ATOM   3515  HA  TYR P 225     -28.553-137.862 107.885  0.00 97.00      PROA   
ATOM   3516  CB  TYR P 225     -27.293-138.474 109.574  0.00 97.00      PROA   
ATOM   3517  HB1 TYR P 225     -26.514-137.687 109.463  0.00 97.00      PROA   
ATOM   3518  HB2 TYR P 225     -26.954-139.368 109.008  0.00 97.00      PROA   
ATOM   3519  CG  TYR P 225     -27.378-138.840 111.046  0.00 97.00      PROA   
ATOM   3520  CD1 TYR P 225     -27.462-140.187 111.448  0.00 97.00      PROA   
ATOM   3521  HD1 TYR P 225     -27.470-140.969 110.703  0.00 97.00      PROA   
ATOM   3522  CE1 TYR P 225     -27.560-140.525 112.804  0.00 97.00      PROA   
ATOM   3523  HE1 TYR P 225     -27.633-141.562 113.098  0.00 97.00      PROA   
ATOM   3524  CZ  TYR P 225     -27.591-139.517 113.776  0.00 97.00      PROA   
ATOM   3525  OH  TYR P 225     -27.740-139.846 115.140  0.00 97.00      PROA   
ATOM   3526  HH  TYR P 225     -27.673-140.800 115.226  0.00 97.00      PROA   
ATOM   3527  CD2 TYR P 225     -27.362-137.842 112.038  0.00 97.00      PROA   
ATOM   3528  HD2 TYR P 225     -27.284-136.803 111.756  0.00 97.00      PROA   
ATOM   3529  CE2 TYR P 225     -27.483-138.177 113.392  0.00 97.00      PROA   
ATOM   3530  HE2 TYR P 225     -27.507-137.400 114.142  0.00 97.00      PROA   
ATOM   3531  C   TYR P 225     -29.818-138.832 109.300  0.00 97.00      PROA   
ATOM   3532  O   TYR P 225     -30.609-138.483 110.175  0.00 97.00      PROA   
ATOM   3533  N   GLN P 226     -29.998-139.995 108.623  0.00 97.00      PROA   
ATOM   3534  HN  GLN P 226     -29.383-140.289 107.895  0.00 97.00      PROA   
ATOM   3535  CA  GLN P 226     -31.085-140.896 108.970  0.00 97.00      PROA   
ATOM   3536  HA  GLN P 226     -31.391-140.646 109.973  0.00 97.00      PROA   
ATOM   3537  CB  GLN P 226     -32.346-140.786 108.062  0.00 97.00      PROA   
ATOM   3538  HB1 GLN P 226     -32.897-141.753 108.036  0.00 97.00      PROA   
ATOM   3539  HB2 GLN P 226     -32.022-140.574 107.019  0.00 97.00      PROA   
ATOM   3540  CG  GLN P 226     -33.365-139.711 108.516  0.00 97.00      PROA   
ATOM   3541  HG1 GLN P 226     -34.288-139.770 107.904  0.00 97.00      PROA   
ATOM   3542  HG2 GLN P 226     -32.911-138.705 108.390  0.00 97.00      PROA   
ATOM   3543  CD  GLN P 226     -33.749-139.921 109.988  0.00 97.00      PROA   
ATOM   3544  OE1 GLN P 226     -33.834-141.058 110.468  0.00 97.00      PROA   
ATOM   3545  NE2 GLN P 226     -33.940-138.798 110.734  0.00 97.00      PROA   
ATOM   3546 HE21 GLN P 226     -33.942-138.906 111.728  0.00 97.00      PROA   
ATOM   3547 HE22 GLN P 226     -33.811-137.892 110.339  0.00 97.00      PROA   
ATOM   3548  C   GLN P 226     -30.640-142.319 109.155  0.00 97.00      PROA   
ATOM   3549  O   GLN P 226     -29.608-142.752 108.648  0.00 97.00      PROA   
ATOM   3550  N   ILE P 227     -31.429-143.060 109.973  0.00 97.00      PROA   
ATOM   3551  HN  ILE P 227     -32.287-142.678 110.311  0.00 97.00      PROA   
ATOM   3552  CA  ILE P 227     -31.020-144.318 110.556  0.00 97.00      PROA   
ATOM   3553  HA  ILE P 227     -30.049-144.587 110.163  0.00 97.00      PROA   
ATOM   3554  CB  ILE P 227     -30.918-144.270 112.083  0.00 97.00      PROA   
ATOM   3555  HB  ILE P 227     -31.911-144.457 112.554  0.00 97.00      PROA   
ATOM   3556  CG2 ILE P 227     -29.937-145.384 112.511  0.00 97.00      PROA   
ATOM   3557 HG21 ILE P 227     -28.924-145.186 112.102  0.00 97.00      PROA   
ATOM   3558 HG22 ILE P 227     -30.272-146.377 112.154  0.00 97.00      PROA   
ATOM   3559 HG23 ILE P 227     -29.851-145.428 113.614  0.00 97.00      PROA   
ATOM   3560  CG1 ILE P 227     -30.452-142.879 112.596  0.00 97.00      PROA   
ATOM   3561 HG11 ILE P 227     -31.177-142.094 112.286  0.00 97.00      PROA   
ATOM   3562 HG12 ILE P 227     -29.470-142.640 112.133  0.00 97.00      PROA   
ATOM   3563  CD  ILE P 227     -30.336-142.800 114.124  0.00 97.00      PROA   
ATOM   3564  HD1 ILE P 227     -29.492-143.420 114.492  0.00 97.00      PROA   
ATOM   3565  HD2 ILE P 227     -31.273-143.162 114.599  0.00 97.00      PROA   
ATOM   3566  HD3 ILE P 227     -30.163-141.751 114.445  0.00 97.00      PROA   
ATOM   3567  C   ILE P 227     -32.015-145.374 110.126  0.00 97.00      PROA   
ATOM   3568  O   ILE P 227     -33.222-145.224 110.290  0.00 97.00      PROA   
ATOM   3569  N   LEU P 228     -31.519-146.484 109.540  0.00 97.00      PROA   
ATOM   3570  HN  LEU P 228     -30.534-146.597 109.429  0.00 97.00      PROA   
ATOM   3571  CA  LEU P 228     -32.336-147.461 108.849  0.00 97.00      PROA   
ATOM   3572  HA  LEU P 228     -33.274-147.011 108.554  0.00 97.00      PROA   
ATOM   3573  CB  LEU P 228     -31.605-147.959 107.571  0.00 97.00      PROA   
ATOM   3574  HB1 LEU P 228     -32.204-148.780 107.118  0.00 97.00      PROA   
ATOM   3575  HB2 LEU P 228     -30.611-148.375 107.841  0.00 97.00      PROA   
ATOM   3576  CG  LEU P 228     -31.408-146.892 106.453  0.00 97.00      PROA   
ATOM   3577  HG  LEU P 228     -32.371-146.342 106.338  0.00 97.00      PROA   
ATOM   3578  CD1 LEU P 228     -30.296-145.856 106.725  0.00 97.00      PROA   
ATOM   3579 HD11 LEU P 228     -29.340-146.371 106.957  0.00 97.00      PROA   
ATOM   3580 HD12 LEU P 228     -30.557-145.184 107.565  0.00 97.00      PROA   
ATOM   3581 HD13 LEU P 228     -30.141-145.220 105.828  0.00 97.00      PROA   
ATOM   3582  CD2 LEU P 228     -31.112-147.581 105.108  0.00 97.00      PROA   
ATOM   3583 HD21 LEU P 228     -31.924-148.290 104.844  0.00 97.00      PROA   
ATOM   3584 HD22 LEU P 228     -30.154-148.140 105.171  0.00 97.00      PROA   
ATOM   3585 HD23 LEU P 228     -31.025-146.824 104.300  0.00 97.00      PROA   
ATOM   3586  C   LEU P 228     -32.667-148.633 109.760  0.00 97.00      PROA   
ATOM   3587  O   LEU P 228     -33.215-149.641 109.318  0.00 97.00      PROA   
ATOM   3588  N   THR P 229     -32.337-148.473 111.061  0.00 97.00      PROA   
ATOM   3589  HN  THR P 229     -31.973-147.580 111.307  0.00 97.00      PROA   
ATOM   3590  CA  THR P 229     -32.387-149.428 112.155  0.00 97.00      PROA   
ATOM   3591  HA  THR P 229     -33.347-149.348 112.643  0.00 97.00      PROA   
ATOM   3592  CB  THR P 229     -32.074-150.901 111.816  0.00 97.00      PROA   
ATOM   3593  HB  THR P 229     -31.245-150.932 111.073  0.00 97.00      PROA   
ATOM   3594  OG1 THR P 229     -33.220-151.525 111.256  0.00 97.00      PROA   
ATOM   3595  HG1 THR P 229     -33.436-151.002 110.480  0.00 97.00      PROA   
ATOM   3596  CG2 THR P 229     -31.674-151.783 113.023  0.00 97.00      PROA   
ATOM   3597 HG21 THR P 229     -32.476-151.817 113.782  0.00 97.00      PROA   
ATOM   3598 HG22 THR P 229     -30.744-151.435 113.507  0.00 97.00      PROA   
ATOM   3599 HG23 THR P 229     -31.496-152.824 112.674  0.00 97.00      PROA   
ATOM   3600  C   THR P 229     -31.326-148.891 113.073  0.00 97.00      PROA   
ATOM   3601  O   THR P 229     -30.146-149.148 112.849  0.00 97.00      PROA   
ATOM   3602  N   ALA P 230     -31.679-148.091 114.112  0.00 97.00      PROA   
ATOM   3603  HN  ALA P 230     -32.612-147.768 114.258  0.00 97.00      PROA   
ATOM   3604  CA  ALA P 230     -30.707-147.699 115.120  0.00 97.00      PROA   
ATOM   3605  HA  ALA P 230     -29.832-147.344 114.599  0.00 97.00      PROA   
ATOM   3606  CB  ALA P 230     -31.209-146.568 116.036  0.00 97.00      PROA   
ATOM   3607  HB1 ALA P 230     -32.108-146.889 116.606  0.00 97.00      PROA   
ATOM   3608  HB2 ALA P 230     -31.476-145.681 115.421  0.00 97.00      PROA   
ATOM   3609  HB3 ALA P 230     -30.417-146.259 116.748  0.00 97.00      PROA   
ATOM   3610  C   ALA P 230     -30.282-148.889 115.950  0.00 97.00      PROA   
ATOM   3611  O   ALA P 230     -31.095-149.747 116.249  0.00 97.00      PROA   
ATOM   3612  N   ARG P 231     -28.989-148.986 116.311  0.00 97.00      PROA   
ATOM   3613  HN  ARG P 231     -28.351-148.270 116.028  0.00 97.00      PROA   
ATOM   3614  CA  ARG P 231     -28.391-150.203 116.816  0.00 97.00      PROA   
ATOM   3615  HA  ARG P 231     -29.152-150.956 116.952  0.00 97.00      PROA   
ATOM   3616  CB  ARG P 231     -27.361-150.761 115.799  0.00 97.00      PROA   
ATOM   3617  HB1 ARG P 231     -26.792-151.581 116.273  0.00 97.00      PROA   
ATOM   3618  HB2 ARG P 231     -26.631-149.970 115.526  0.00 97.00      PROA   
ATOM   3619  CG  ARG P 231     -28.026-151.305 114.518  0.00 97.00      PROA   
ATOM   3620  HG1 ARG P 231     -28.247-150.438 113.860  0.00 97.00      PROA   
ATOM   3621  HG2 ARG P 231     -29.001-151.756 114.796  0.00 97.00      PROA   
ATOM   3622  CD  ARG P 231     -27.194-152.323 113.704  0.00 97.00      PROA   
ATOM   3623  HD1 ARG P 231     -26.240-151.841 113.396  0.00 97.00      PROA   
ATOM   3624  HD2 ARG P 231     -27.741-152.661 112.800  0.00 97.00      PROA   
ATOM   3625  NE  ARG P 231     -26.820-153.524 114.518  0.00 97.00      PROA   
ATOM   3626  HE  ARG P 231     -25.863-153.558 114.813  0.00 97.00      PROA   
ATOM   3627  CZ  ARG P 231     -27.657-154.085 115.407  0.00 97.00      PROA   
ATOM   3628  NH1 ARG P 231     -28.925-154.371 115.125  0.00 97.00      PROA   
ATOM   3629 HH11 ARG P 231     -29.266-154.193 114.212  0.00 97.00      PROA   
ATOM   3630 HH12 ARG P 231     -29.487-154.694 115.890  0.00 97.00      PROA   
ATOM   3631  NH2 ARG P 231     -27.230-154.281 116.664  0.00 97.00      PROA   
ATOM   3632 HH21 ARG P 231     -26.328-153.902 116.879  0.00 97.00      PROA   
ATOM   3633 HH22 ARG P 231     -27.941-154.281 117.367  0.00 97.00      PROA   
ATOM   3634  C   ARG P 231     -27.711-150.057 118.158  0.00 97.00      PROA   
ATOM   3635  O   ARG P 231     -27.379-148.975 118.618  0.00 97.00      PROA   
ATOM   3636  N   ARG P 232     -27.449-151.199 118.820  0.00 97.00      PROA   
ATOM   3637  HN  ARG P 232     -27.882-152.050 118.517  0.00 97.00      PROA   
ATOM   3638  CA  ARG P 232     -26.600-151.325 119.990  0.00 97.00      PROA   
ATOM   3639  HA  ARG P 232     -27.103-150.833 120.809  0.00 97.00      PROA   
ATOM   3640  CB  ARG P 232     -26.443-152.834 120.294  0.00 97.00      PROA   
ATOM   3641  HB1 ARG P 232     -25.447-153.074 120.720  0.00 97.00      PROA   
ATOM   3642  HB2 ARG P 232     -26.501-153.375 119.322  0.00 97.00      PROA   
ATOM   3643  CG  ARG P 232     -27.558-153.364 121.213  0.00 97.00      PROA   
ATOM   3644  HG1 ARG P 232     -27.809-154.413 120.929  0.00 97.00      PROA   
ATOM   3645  HG2 ARG P 232     -28.472-152.765 121.025  0.00 97.00      PROA   
ATOM   3646  CD  ARG P 232     -27.183-153.296 122.697  0.00 97.00      PROA   
ATOM   3647  HD1 ARG P 232     -28.044-153.525 123.357  0.00 97.00      PROA   
ATOM   3648  HD2 ARG P 232     -26.779-152.291 122.954  0.00 97.00      PROA   
ATOM   3649  NE  ARG P 232     -26.174-154.384 122.879  0.00 97.00      PROA   
ATOM   3650  HE  ARG P 232     -26.362-155.241 122.407  0.00 97.00      PROA   
ATOM   3651  CZ  ARG P 232     -24.899-154.203 123.277  0.00 97.00      PROA   
ATOM   3652  NH1 ARG P 232     -24.475-153.084 123.882  0.00 97.00      PROA   
ATOM   3653 HH11 ARG P 232     -25.118-152.337 124.015  0.00 97.00      PROA   
ATOM   3654 HH12 ARG P 232     -23.514-152.999 124.130  0.00 97.00      PROA   
ATOM   3655  NH2 ARG P 232     -24.012-155.181 123.015  0.00 97.00      PROA   
ATOM   3656 HH21 ARG P 232     -24.309-155.955 122.461  0.00 97.00      PROA   
ATOM   3657 HH22 ARG P 232     -23.053-155.031 123.234  0.00 97.00      PROA   
ATOM   3658  C   ARG P 232     -25.224-150.682 119.894  0.00 97.00      PROA   
ATOM   3659  O   ARG P 232     -24.761-150.039 120.829  0.00 97.00      PROA   
ATOM   3660  N   GLU P 233     -24.555-150.822 118.741  0.00 97.00      PROA   
ATOM   3661  HN  GLU P 233     -24.889-151.476 118.062  0.00 97.00      PROA   
ATOM   3662  CA  GLU P 233     -23.293-150.220 118.388  0.00 97.00      PROA   
ATOM   3663  HA  GLU P 233     -22.646-150.290 119.250  0.00 97.00      PROA   
ATOM   3664  CB  GLU P 233     -22.630-151.041 117.245  0.00 97.00      PROA   
ATOM   3665  HB1 GLU P 233     -22.224-151.984 117.678  0.00 97.00      PROA   
ATOM   3666  HB2 GLU P 233     -21.763-150.467 116.853  0.00 97.00      PROA   
ATOM   3667  CG  GLU P 233     -23.568-151.391 116.060  0.00 97.00      PROA   
ATOM   3668  HG1 GLU P 233     -22.956-151.438 115.133  0.00 97.00      PROA   
ATOM   3669  HG2 GLU P 233     -24.327-150.596 115.922  0.00 97.00      PROA   
ATOM   3670  CD  GLU P 233     -24.272-152.747 116.189  0.00 97.00      PROA   
ATOM   3671  OE1 GLU P 233     -24.921-153.006 117.230  0.00 97.00      PROA   
ATOM   3672  OE2 GLU P 233     -24.195-153.543 115.218  0.00 97.00      PROA   
ATOM   3673  C   GLU P 233     -23.376-148.728 118.080  0.00 97.00      PROA   
ATOM   3674  O   GLU P 233     -22.361-148.032 118.102  0.00 97.00      PROA   
ATOM   3675  N   ASP P 234     -24.596-148.184 117.854  0.00 97.00      PROA   
ATOM   3676  HN  ASP P 234     -25.398-148.763 117.734  0.00 97.00      PROA   
ATOM   3677  CA  ASP P 234     -24.856-146.759 117.734  0.00 97.00      PROA   
ATOM   3678  HA  ASP P 234     -24.077-146.320 117.125  0.00 97.00      PROA   
ATOM   3679  CB  ASP P 234     -26.238-146.457 117.075  0.00 97.00      PROA   
ATOM   3680  HB1 ASP P 234     -26.375-145.365 116.953  0.00 97.00      PROA   
ATOM   3681  HB2 ASP P 234     -27.059-146.818 117.726  0.00 97.00      PROA   
ATOM   3682  CG  ASP P 234     -26.446-147.067 115.687  0.00 97.00      PROA   
ATOM   3683  OD1 ASP P 234     -25.523-147.701 115.117  0.00 97.00      PROA   
ATOM   3684  OD2 ASP P 234     -27.575-146.868 115.168  0.00 97.00      PROA   
ATOM   3685  C   ASP P 234     -24.859-146.068 119.102  0.00 97.00      PROA   
ATOM   3686  O   ASP P 234     -24.827-144.843 119.184  0.00 97.00      PROA   
ATOM   3687  N   SER P 235     -24.920-146.834 120.221  0.00 97.00      PROA   
ATOM   3688  HN  SER P 235     -24.915-147.826 120.126  0.00 97.00      PROA   
ATOM   3689  CA  SER P 235     -25.062-146.300 121.575  0.00 97.00      PROA   
ATOM   3690  HA  SER P 235     -25.953-145.686 121.557  0.00 97.00      PROA   
ATOM   3691  CB  SER P 235     -25.273-147.401 122.665  0.00 97.00      PROA   
ATOM   3692  HB1 SER P 235     -26.054-148.103 122.306  0.00 97.00      PROA   
ATOM   3693  HB2 SER P 235     -25.631-146.939 123.607  0.00 97.00      PROA   
ATOM   3694  OG  SER P 235     -24.105-148.171 122.951  0.00 97.00      PROA   
ATOM   3695  HG1 SER P 235     -23.360-147.575 122.807  0.00 97.00      PROA   
ATOM   3696  C   SER P 235     -23.903-145.413 122.020  0.00 97.00      PROA   
ATOM   3697  O   SER P 235     -22.792-145.886 122.255  0.00 97.00      PROA   
ATOM   3698  N   GLY P 236     -24.122-144.090 122.174  0.00 97.00      PROA   
ATOM   3699  HN  GLY P 236     -24.999-143.662 121.967  0.00 97.00      PROA   
ATOM   3700  CA  GLY P 236     -23.018-143.261 122.607  0.00 97.00      PROA   
ATOM   3701  HA1 GLY P 236     -22.204-143.393 121.907  0.00 97.00      PROA   
ATOM   3702  HA2 GLY P 236     -22.767-143.537 123.623  0.00 97.00      PROA   
ATOM   3703  C   GLY P 236     -23.364-141.814 122.622  0.00 97.00      PROA   
ATOM   3704  O   GLY P 236     -24.473-141.422 122.962  0.00 97.00      PROA   
ATOM   3705  N   LEU P 237     -22.372-140.973 122.266  0.00 97.00      PROA   
ATOM   3706  HN  LEU P 237     -21.495-141.320 121.945  0.00 97.00      PROA   
ATOM   3707  CA  LEU P 237     -22.449-139.541 122.380  0.00 97.00      PROA   
ATOM   3708  HA  LEU P 237     -23.379-139.252 122.848  0.00 97.00      PROA   
ATOM   3709  CB  LEU P 237     -21.269-138.975 123.200  0.00 97.00      PROA   
ATOM   3710  HB1 LEU P 237     -21.381-137.876 123.255  0.00 97.00      PROA   
ATOM   3711  HB2 LEU P 237     -20.310-139.198 122.682  0.00 97.00      PROA   
ATOM   3712  CG  LEU P 237     -21.148-139.466 124.662  0.00 97.00      PROA   
ATOM   3713  HG  LEU P 237     -21.031-140.574 124.668  0.00 97.00      PROA   
ATOM   3714  CD1 LEU P 237     -19.893-138.850 125.306  0.00 97.00      PROA   
ATOM   3715 HD11 LEU P 237     -19.967-137.742 125.286  0.00 97.00      PROA   
ATOM   3716 HD12 LEU P 237     -18.984-139.141 124.738  0.00 97.00      PROA   
ATOM   3717 HD13 LEU P 237     -19.783-139.181 126.359  0.00 97.00      PROA   
ATOM   3718  CD2 LEU P 237     -22.396-139.106 125.483  0.00 97.00      PROA   
ATOM   3719 HD21 LEU P 237     -23.288-139.612 125.064  0.00 97.00      PROA   
ATOM   3720 HD22 LEU P 237     -22.563-138.008 125.458  0.00 97.00      PROA   
ATOM   3721 HD23 LEU P 237     -22.281-139.422 126.540  0.00 97.00      PROA   
ATOM   3722  C   LEU P 237     -22.434-138.952 120.989  0.00 97.00      PROA   
ATOM   3723  O   LEU P 237     -21.717-139.418 120.109  0.00 97.00      PROA   
ATOM   3724  N   TYR P 238     -23.292-137.934 120.761  0.00 97.00      PROA   
ATOM   3725  HN  TYR P 238     -23.884-137.618 121.501  0.00 97.00      PROA   
ATOM   3726  CA  TYR P 238     -23.543-137.324 119.473  0.00 97.00      PROA   
ATOM   3727  HA  TYR P 238     -22.808-137.666 118.757  0.00 97.00      PROA   
ATOM   3728  CB  TYR P 238     -24.979-137.617 118.964  0.00 97.00      PROA   
ATOM   3729  HB1 TYR P 238     -25.247-136.974 118.098  0.00 97.00      PROA   
ATOM   3730  HB2 TYR P 238     -25.718-137.436 119.776  0.00 97.00      PROA   
ATOM   3731  CG  TYR P 238     -25.093-139.052 118.532  0.00 97.00      PROA   
ATOM   3732  CD1 TYR P 238     -25.299-140.082 119.470  0.00 97.00      PROA   
ATOM   3733  HD1 TYR P 238     -25.364-139.843 120.522  0.00 97.00      PROA   
ATOM   3734  CE1 TYR P 238     -25.422-141.412 119.051  0.00 97.00      PROA   
ATOM   3735  HE1 TYR P 238     -25.579-142.196 119.778  0.00 97.00      PROA   
ATOM   3736  CZ  TYR P 238     -25.370-141.714 117.685  0.00 97.00      PROA   
ATOM   3737  OH  TYR P 238     -25.495-143.037 117.232  0.00 97.00      PROA   
ATOM   3738  HH  TYR P 238     -25.347-143.622 117.982  0.00 97.00      PROA   
ATOM   3739  CD2 TYR P 238     -25.040-139.375 117.166  0.00 97.00      PROA   
ATOM   3740  HD2 TYR P 238     -24.895-138.595 116.433  0.00 97.00      PROA   
ATOM   3741  CE2 TYR P 238     -25.183-140.700 116.745  0.00 97.00      PROA   
ATOM   3742  HE2 TYR P 238     -25.134-140.945 115.694  0.00 97.00      PROA   
ATOM   3743  C   TYR P 238     -23.417-135.826 119.570  0.00 97.00      PROA   
ATOM   3744  O   TYR P 238     -23.924-135.214 120.502  0.00 97.00      PROA   
ATOM   3745  N   TRP P 239     -22.765-135.180 118.578  0.00 97.00      PROA   
ATOM   3746  HN  TRP P 239     -22.311-135.672 117.840  0.00 97.00      PROA   
ATOM   3747  CA  TRP P 239     -22.715-133.733 118.537  0.00 97.00      PROA   
ATOM   3748  HA  TRP P 239     -23.604-133.341 119.015  0.00 97.00      PROA   
ATOM   3749  CB  TRP P 239     -21.480-133.134 119.270  0.00 97.00      PROA   
ATOM   3750  HB1 TRP P 239     -21.562-133.449 120.331  0.00 97.00      PROA   
ATOM   3751  HB2 TRP P 239     -21.542-132.025 119.274  0.00 97.00      PROA   
ATOM   3752  CG  TRP P 239     -20.121-133.550 118.793  0.00 97.00      PROA   
ATOM   3753  CD1 TRP P 239     -19.497-134.724 119.111  0.00 97.00      PROA   
ATOM   3754  HD1 TRP P 239     -19.949-135.506 119.696  0.00 97.00      PROA   
ATOM   3755  NE1 TRP P 239     -18.226-134.734 118.607  0.00 97.00      PROA   
ATOM   3756  HE1 TRP P 239     -17.555-135.425 118.766  0.00 97.00      PROA   
ATOM   3757  CE2 TRP P 239     -17.999-133.569 117.935  0.00 97.00      PROA   
ATOM   3758  CD2 TRP P 239     -19.175-132.786 118.028  0.00 97.00      PROA   
ATOM   3759  CE3 TRP P 239     -19.209-131.525 117.438  0.00 97.00      PROA   
ATOM   3760  HE3 TRP P 239     -20.089-130.902 117.500  0.00 97.00      PROA   
ATOM   3761  CZ3 TRP P 239     -18.084-131.089 116.733  0.00 97.00      PROA   
ATOM   3762  HZ3 TRP P 239     -18.107-130.138 116.225  0.00 97.00      PROA   
ATOM   3763  CZ2 TRP P 239     -16.878-133.128 117.248  0.00 97.00      PROA   
ATOM   3764  HZ2 TRP P 239     -15.997-133.745 117.162  0.00 97.00      PROA   
ATOM   3765  CH2 TRP P 239     -16.938-131.875 116.639  0.00 97.00      PROA   
ATOM   3766  HH2 TRP P 239     -16.098-131.520 116.058  0.00 97.00      PROA   
ATOM   3767  C   TRP P 239     -22.780-133.264 117.107  0.00 97.00      PROA   
ATOM   3768  O   TRP P 239     -22.506-134.008 116.169  0.00 97.00      PROA   
ATOM   3769  N   CYS P 240     -23.182-131.986 116.933  0.00 97.00      PROA   
ATOM   3770  HN  CYS P 240     -23.437-131.442 117.730  0.00 97.00      PROA   
ATOM   3771  CA  CYS P 240     -23.291-131.331 115.647  0.00 97.00      PROA   
ATOM   3772  HA  CYS P 240     -22.768-131.930 114.919  0.00 97.00      PROA   
ATOM   3773  CB  CYS P 240     -24.764-131.153 115.178  0.00 97.00      PROA   
ATOM   3774  HB1 CYS P 240     -25.147-132.173 114.955  0.00 97.00      PROA   
ATOM   3775  HB2 CYS P 240     -24.804-130.583 114.225  0.00 97.00      PROA   
ATOM   3776  SG  CYS P 240     -25.854-130.402 116.436  0.00 97.00      PROA   
ATOM   3777  C   CYS P 240     -22.582-129.994 115.683  0.00 97.00      PROA   
ATOM   3778  O   CYS P 240     -22.369-129.388 116.726  0.00 97.00      PROA   
ATOM   3779  N   GLU P 241     -22.156-129.509 114.502  0.00 97.00      PROA   
ATOM   3780  HN  GLU P 241     -22.300-130.023 113.660  0.00 97.00      PROA   
ATOM   3781  CA  GLU P 241     -21.361-128.310 114.381  0.00 97.00      PROA   
ATOM   3782  HA  GLU P 241     -21.264-127.828 115.344  0.00 97.00      PROA   
ATOM   3783  CB  GLU P 241     -19.934-128.674 113.916  0.00 97.00      PROA   
ATOM   3784  HB1 GLU P 241     -20.001-129.323 113.018  0.00 97.00      PROA   
ATOM   3785  HB2 GLU P 241     -19.517-129.297 114.741  0.00 97.00      PROA   
ATOM   3786  CG  GLU P 241     -18.999-127.490 113.605  0.00 97.00      PROA   
ATOM   3787  HG1 GLU P 241     -19.116-126.698 114.375  0.00 97.00      PROA   
ATOM   3788  HG2 GLU P 241     -19.227-127.063 112.606  0.00 97.00      PROA   
ATOM   3789  CD  GLU P 241     -17.538-127.912 113.625  0.00 97.00      PROA   
ATOM   3790  OE1 GLU P 241     -17.250-129.113 113.852  0.00 97.00      PROA   
ATOM   3791  OE2 GLU P 241     -16.680-127.006 113.459  0.00 97.00      PROA   
ATOM   3792  C   GLU P 241     -22.039-127.310 113.478  0.00 97.00      PROA   
ATOM   3793  O   GLU P 241     -22.689-127.674 112.500  0.00 97.00      PROA   
ATOM   3794  N   ALA P 242     -21.926-126.004 113.826  0.00 97.00      PROA   
ATOM   3795  HN  ALA P 242     -21.424-125.732 114.642  0.00 97.00      PROA   
ATOM   3796  CA  ALA P 242     -22.547-124.929 113.088  0.00 97.00      PROA   
ATOM   3797  HA  ALA P 242     -22.696-125.237 112.062  0.00 97.00      PROA   
ATOM   3798  CB  ALA P 242     -23.896-124.527 113.717  0.00 97.00      PROA   
ATOM   3799  HB1 ALA P 242     -23.754-124.198 114.769  0.00 97.00      PROA   
ATOM   3800  HB2 ALA P 242     -24.579-125.405 113.722  0.00 97.00      PROA   
ATOM   3801  HB3 ALA P 242     -24.383-123.713 113.143  0.00 97.00      PROA   
ATOM   3802  C   ALA P 242     -21.615-123.737 113.085  0.00 97.00      PROA   
ATOM   3803  O   ALA P 242     -20.931-123.458 114.066  0.00 97.00      PROA   
ATOM   3804  N   ALA P 243     -21.546-123.014 111.942  0.00 97.00      PROA   
ATOM   3805  HN  ALA P 243     -22.092-123.246 111.144  0.00 97.00      PROA   
ATOM   3806  CA  ALA P 243     -20.564-121.975 111.747  0.00 97.00      PROA   
ATOM   3807  HA  ALA P 243     -20.401-121.450 112.679  0.00 97.00      PROA   
ATOM   3808  CB  ALA P 243     -19.239-122.582 111.230  0.00 97.00      PROA   
ATOM   3809  HB1 ALA P 243     -19.403-123.116 110.270  0.00 97.00      PROA   
ATOM   3810  HB2 ALA P 243     -18.852-123.321 111.965  0.00 97.00      PROA   
ATOM   3811  HB3 ALA P 243     -18.462-121.806 111.077  0.00 97.00      PROA   
ATOM   3812  C   ALA P 243     -21.060-120.969 110.729  0.00 97.00      PROA   
ATOM   3813  O   ALA P 243     -22.005-121.212 109.981  0.00 97.00      PROA   
ATOM   3814  N   THR P 244     -20.405-119.785 110.690  0.00 97.00      PROA   
ATOM   3815  HN  THR P 244     -19.715-119.584 111.384  0.00 97.00      PROA   
ATOM   3816  CA  THR P 244     -20.425-118.846 109.580  0.00 97.00      PROA   
ATOM   3817  HA  THR P 244     -21.453-118.621 109.328  0.00 97.00      PROA   
ATOM   3818  CB  THR P 244     -19.687-117.561 109.918  0.00 97.00      PROA   
ATOM   3819  HB  THR P 244     -19.590-116.917 109.022  0.00 97.00      PROA   
ATOM   3820  OG1 THR P 244     -18.391-117.870 110.400  0.00 97.00      PROA   
ATOM   3821  HG1 THR P 244     -18.069-118.573 109.830  0.00 97.00      PROA   
ATOM   3822  CG2 THR P 244     -20.418-116.737 110.992  0.00 97.00      PROA   
ATOM   3823 HG21 THR P 244     -20.576-117.329 111.917  0.00 97.00      PROA   
ATOM   3824 HG22 THR P 244     -21.401-116.393 110.613  0.00 97.00      PROA   
ATOM   3825 HG23 THR P 244     -19.809-115.842 111.249  0.00 97.00      PROA   
ATOM   3826  C   THR P 244     -19.742-119.448 108.352  0.00 97.00      PROA   
ATOM   3827  O   THR P 244     -18.719-120.117 108.481  0.00 97.00      PROA   
ATOM   3828  N   GLU P 245     -20.269-119.166 107.138  0.00 97.00      PROA   
ATOM   3829  HN  GLU P 245     -21.056-118.557 107.076  0.00 97.00      PROA   
ATOM   3830  CA  GLU P 245     -19.848-119.662 105.830  0.00 97.00      PROA   
ATOM   3831  HA  GLU P 245     -19.982-120.734 105.793  0.00 97.00      PROA   
ATOM   3832  CB  GLU P 245     -20.794-118.920 104.839  0.00 97.00      PROA   
ATOM   3833  HB1 GLU P 245     -20.436-117.877 104.706  0.00 97.00      PROA   
ATOM   3834  HB2 GLU P 245     -21.776-118.856 105.368  0.00 97.00      PROA   
ATOM   3835  CG  GLU P 245     -21.022-119.538 103.444  0.00 97.00      PROA   
ATOM   3836  HG1 GLU P 245     -20.598-120.561 103.413  0.00 97.00      PROA   
ATOM   3837  HG2 GLU P 245     -20.504-118.923 102.678  0.00 97.00      PROA   
ATOM   3838  CD  GLU P 245     -22.499-119.623 103.028  0.00 97.00      PROA   
ATOM   3839  OE1 GLU P 245     -23.349-118.861 103.554  0.00 97.00      PROA   
ATOM   3840  OE2 GLU P 245     -22.789-120.471 102.148  0.00 97.00      PROA   
ATOM   3841  C   GLU P 245     -18.383-119.319 105.550  0.00 97.00      PROA   
ATOM   3842  O   GLU P 245     -17.573-120.136 105.116  0.00 97.00      PROA   
ATOM   3843  N   ASP P 246     -18.038-118.075 105.895  0.00 97.00      PROA   
ATOM   3844  HN  ASP P 246     -18.776-117.458 106.167  0.00 97.00      PROA   
ATOM   3845  CA  ASP P 246     -16.780-117.376 105.867  0.00 97.00      PROA   
ATOM   3846  HA  ASP P 246     -16.334-117.519 104.891  0.00 97.00      PROA   
ATOM   3847  CB  ASP P 246     -17.117-115.857 106.063  0.00 97.00      PROA   
ATOM   3848  HB1 ASP P 246     -17.454-115.435 105.090  0.00 97.00      PROA   
ATOM   3849  HB2 ASP P 246     -16.231-115.278 106.386  0.00 97.00      PROA   
ATOM   3850  CG  ASP P 246     -18.269-115.637 107.062  0.00 97.00      PROA   
ATOM   3851  OD1 ASP P 246     -19.454-115.891 106.708  0.00 97.00      PROA   
ATOM   3852  OD2 ASP P 246     -17.971-115.270 108.222  0.00 97.00      PROA   
ATOM   3853  C   ASP P 246     -15.744-117.861 106.898  0.00 97.00      PROA   
ATOM   3854  O   ASP P 246     -14.560-117.547 106.781  0.00 97.00      PROA   
ATOM   3855  N   GLY P 247     -16.136-118.654 107.925  0.00 97.00      PROA   
ATOM   3856  HN  GLY P 247     -17.080-118.981 107.946  0.00 97.00      PROA   
ATOM   3857  CA  GLY P 247     -15.215-119.219 108.918  0.00 97.00      PROA   
ATOM   3858  HA1 GLY P 247     -14.337-119.592 108.408  0.00 97.00      PROA   
ATOM   3859  HA2 GLY P 247     -15.746-120.004 109.436  0.00 97.00      PROA   
ATOM   3860  C   GLY P 247     -14.743-118.248 109.974  0.00 97.00      PROA   
ATOM   3861  O   GLY P 247     -13.786-118.510 110.704  0.00 97.00      PROA   
ATOM   3862  N   ASN P 248     -15.424-117.094 110.100  0.00 97.00      PROA   
ATOM   3863  HN  ASN P 248     -16.147-116.875 109.449  0.00 97.00      PROA   
ATOM   3864  CA  ASN P 248     -15.231-116.149 111.180  0.00 97.00      PROA   
ATOM   3865  HA  ASN P 248     -14.180-115.901 111.218  0.00 97.00      PROA   
ATOM   3866  CB  ASN P 248     -16.071-114.877 110.913  0.00 97.00      PROA   
ATOM   3867  HB1 ASN P 248     -16.198-114.264 111.829  0.00 97.00      PROA   
ATOM   3868  HB2 ASN P 248     -17.076-115.158 110.533  0.00 97.00      PROA   
ATOM   3869  CG  ASN P 248     -15.301-114.022 109.900  0.00 97.00      PROA   
ATOM   3870  OD1 ASN P 248     -14.079-113.874 110.010  0.00 97.00      PROA   
ATOM   3871  ND2 ASN P 248     -16.003-113.485 108.870  0.00 97.00      PROA   
ATOM   3872 HD21 ASN P 248     -15.502-112.968 108.181  0.00 97.00      PROA   
ATOM   3873 HD22 ASN P 248     -16.919-113.846 108.678  0.00 97.00      PROA   
ATOM   3874  C   ASN P 248     -15.564-116.727 112.541  0.00 97.00      PROA   
ATOM   3875  O   ASN P 248     -14.791-116.579 113.488  0.00 97.00      PROA   
ATOM   3876  N   VAL P 249     -16.707-117.433 112.648  0.00 97.00      PROA   
ATOM   3877  HN  VAL P 249     -17.304-117.527 111.853  0.00 97.00      PROA   
ATOM   3878  CA  VAL P 249     -17.217-117.981 113.884  0.00 97.00      PROA   
ATOM   3879  HA  VAL P 249     -16.455-117.944 114.649  0.00 97.00      PROA   
ATOM   3880  CB  VAL P 249     -18.457-117.237 114.373  0.00 97.00      PROA   
ATOM   3881  HB  VAL P 249     -19.293-117.368 113.651  0.00 97.00      PROA   
ATOM   3882  CG1 VAL P 249     -18.904-117.779 115.749  0.00 97.00      PROA   
ATOM   3883 HG11 VAL P 249     -18.081-117.682 116.489  0.00 97.00      PROA   
ATOM   3884 HG12 VAL P 249     -19.212-118.843 115.694  0.00 97.00      PROA   
ATOM   3885 HG13 VAL P 249     -19.770-117.192 116.118  0.00 97.00      PROA   
ATOM   3886  CG2 VAL P 249     -18.155-115.725 114.453  0.00 97.00      PROA   
ATOM   3887 HG21 VAL P 249     -17.847-115.305 113.474  0.00 97.00      PROA   
ATOM   3888 HG22 VAL P 249     -17.353-115.531 115.196  0.00 97.00      PROA   
ATOM   3889 HG23 VAL P 249     -19.069-115.181 114.766  0.00 97.00      PROA   
ATOM   3890  C   VAL P 249     -17.595-119.425 113.649  0.00 97.00      PROA   
ATOM   3891  O   VAL P 249     -18.383-119.736 112.764  0.00 97.00      PROA   
ATOM   3892  N   LEU P 250     -17.064-120.351 114.477  0.00 97.00      PROA   
ATOM   3893  HN  LEU P 250     -16.397-120.099 115.171  0.00 97.00      PROA   
ATOM   3894  CA  LEU P 250     -17.523-121.720 114.526  0.00 97.00      PROA   
ATOM   3895  HA  LEU P 250     -18.437-121.801 113.954  0.00 97.00      PROA   
ATOM   3896  CB  LEU P 250     -16.566-122.805 113.942  0.00 97.00      PROA   
ATOM   3897  HB1 LEU P 250     -16.588-122.664 112.836  0.00 97.00      PROA   
ATOM   3898  HB2 LEU P 250     -17.003-123.808 114.138  0.00 97.00      PROA   
ATOM   3899  CG  LEU P 250     -15.059-122.850 114.336  0.00 97.00      PROA   
ATOM   3900  HG  LEU P 250     -14.634-123.666 113.697  0.00 97.00      PROA   
ATOM   3901  CD1 LEU P 250     -14.253-121.583 113.987  0.00 97.00      PROA   
ATOM   3902 HD11 LEU P 250     -14.495-120.762 114.694  0.00 97.00      PROA   
ATOM   3903 HD12 LEU P 250     -14.483-121.250 112.953  0.00 97.00      PROA   
ATOM   3904 HD13 LEU P 250     -13.166-121.793 114.066  0.00 97.00      PROA   
ATOM   3905  CD2 LEU P 250     -14.796-123.288 115.789  0.00 97.00      PROA   
ATOM   3906 HD21 LEU P 250     -15.405-124.180 116.041  0.00 97.00      PROA   
ATOM   3907 HD22 LEU P 250     -15.041-122.469 116.494  0.00 97.00      PROA   
ATOM   3908 HD23 LEU P 250     -13.722-123.538 115.922  0.00 97.00      PROA   
ATOM   3909  C   LEU P 250     -17.932-121.976 115.950  0.00 97.00      PROA   
ATOM   3910  O   LEU P 250     -17.249-121.587 116.894  0.00 97.00      PROA   
ATOM   3911  N   LYS P 251     -19.126-122.577 116.142  0.00 97.00      PROA   
ATOM   3912  HN  LYS P 251     -19.697-122.867 115.376  0.00 97.00      PROA   
ATOM   3913  CA  LYS P 251     -19.723-122.649 117.449  0.00 97.00      PROA   
ATOM   3914  HA  LYS P 251     -18.969-122.530 118.214  0.00 97.00      PROA   
ATOM   3915  CB  LYS P 251     -20.757-121.526 117.623  0.00 97.00      PROA   
ATOM   3916  HB1 LYS P 251     -21.636-121.660 116.959  0.00 97.00      PROA   
ATOM   3917  HB2 LYS P 251     -20.239-120.598 117.280  0.00 97.00      PROA   
ATOM   3918  CG  LYS P 251     -21.178-121.317 119.084  0.00 97.00      PROA   
ATOM   3919  HG1 LYS P 251     -20.562-121.961 119.752  0.00 97.00      PROA   
ATOM   3920  HG2 LYS P 251     -22.232-121.646 119.195  0.00 97.00      PROA   
ATOM   3921  CD  LYS P 251     -21.009-119.856 119.536  0.00 97.00      PROA   
ATOM   3922  HD1 LYS P 251     -19.927-119.596 119.477  0.00 97.00      PROA   
ATOM   3923  HD2 LYS P 251     -21.320-119.770 120.600  0.00 97.00      PROA   
ATOM   3924  CE  LYS P 251     -21.818-118.863 118.685  0.00 97.00      PROA   
ATOM   3925  HE1 LYS P 251     -22.890-119.138 118.726  0.00 97.00      PROA   
ATOM   3926  HE2 LYS P 251     -21.497-118.872 117.623  0.00 97.00      PROA   
ATOM   3927  NZ  LYS P 251     -21.673-117.472 119.185  0.00 97.00      PROA   
ATOM   3928  HZ1 LYS P 251     -20.671-117.220 119.280  0.00 97.00      PROA   
ATOM   3929  HZ2 LYS P 251     -22.144-117.358 120.108  0.00 97.00      PROA   
ATOM   3930  HZ3 LYS P 251     -22.077-116.799 118.507  0.00 97.00      PROA   
ATOM   3931  C   LYS P 251     -20.330-124.017 117.616  0.00 97.00      PROA   
ATOM   3932  O   LYS P 251     -21.508-124.259 117.361  0.00 97.00      PROA   
ATOM   3933  N   ARG P 252     -19.479-124.967 118.049  0.00 97.00      PROA   
ATOM   3934  HN  ARG P 252     -18.533-124.724 118.254  0.00 97.00      PROA   
ATOM   3935  CA  ARG P 252     -19.825-126.354 118.270  0.00 97.00      PROA   
ATOM   3936  HA  ARG P 252     -20.280-126.705 117.354  0.00 97.00      PROA   
ATOM   3937  CB  ARG P 252     -18.544-127.192 118.510  0.00 97.00      PROA   
ATOM   3938  HB1 ARG P 252     -18.817-128.218 118.838  0.00 97.00      PROA   
ATOM   3939  HB2 ARG P 252     -17.947-126.722 119.324  0.00 97.00      PROA   
ATOM   3940  CG  ARG P 252     -17.669-127.324 117.247  0.00 97.00      PROA   
ATOM   3941  HG1 ARG P 252     -17.379-126.320 116.860  0.00 97.00      PROA   
ATOM   3942  HG2 ARG P 252     -18.292-127.811 116.463  0.00 97.00      PROA   
ATOM   3943  CD  ARG P 252     -16.391-128.148 117.477  0.00 97.00      PROA   
ATOM   3944  HD1 ARG P 252     -16.634-129.102 117.987  0.00 97.00      PROA   
ATOM   3945  HD2 ARG P 252     -15.657-127.567 118.075  0.00 97.00      PROA   
ATOM   3946  NE  ARG P 252     -15.844-128.475 116.127  0.00 97.00      PROA   
ATOM   3947  HE  ARG P 252     -16.489-128.587 115.369  0.00 97.00      PROA   
ATOM   3948  CZ  ARG P 252     -14.571-128.330 115.720  0.00 97.00      PROA   
ATOM   3949  NH1 ARG P 252     -13.534-128.430 116.546  0.00 97.00      PROA   
ATOM   3950 HH11 ARG P 252     -13.730-128.784 117.453  0.00 97.00      PROA   
ATOM   3951 HH12 ARG P 252     -12.638-128.513 116.122  0.00 97.00      PROA   
ATOM   3952  NH2 ARG P 252     -14.381-128.104 114.408  0.00 97.00      PROA   
ATOM   3953 HH21 ARG P 252     -15.217-127.887 113.897  0.00 97.00      PROA   
ATOM   3954 HH22 ARG P 252     -13.496-127.814 114.066  0.00 97.00      PROA   
ATOM   3955  C   ARG P 252     -20.853-126.593 119.367  0.00 97.00      PROA   
ATOM   3956  O   ARG P 252     -20.862-125.906 120.387  0.00 97.00      PROA   
ATOM   3957  N   SER P 253     -21.752-127.599 119.188  0.00 97.00      PROA   
ATOM   3958  HN  SER P 253     -21.790-128.120 118.337  0.00 97.00      PROA   
ATOM   3959  CA  SER P 253     -22.607-128.057 120.273  0.00 97.00      PROA   
ATOM   3960  HA  SER P 253     -22.966-127.178 120.783  0.00 97.00      PROA   
ATOM   3961  CB  SER P 253     -23.894-128.809 119.829  0.00 97.00      PROA   
ATOM   3962  HB1 SER P 253     -24.543-128.114 119.255  0.00 97.00      PROA   
ATOM   3963  HB2 SER P 253     -24.465-129.148 120.720  0.00 97.00      PROA   
ATOM   3964  OG  SER P 253     -23.617-129.944 119.026  0.00 97.00      PROA   
ATOM   3965  HG1 SER P 253     -23.182-129.610 118.231  0.00 97.00      PROA   
ATOM   3966  C   SER P 253     -21.812-128.937 121.238  0.00 97.00      PROA   
ATOM   3967  O   SER P 253     -20.984-129.725 120.784  0.00 97.00      PROA   
ATOM   3968  N   PRO P 254     -22.004-128.863 122.555  0.00 97.00      PROA   
ATOM   3969  CD  PRO P 254     -22.527-127.675 123.235  0.00 97.00      PROA   
ATOM   3970  HD1 PRO P 254     -23.635-127.679 123.151  0.00 97.00      PROA   
ATOM   3971  HD2 PRO P 254     -22.111-126.736 122.805  0.00 97.00      PROA   
ATOM   3972  CA  PRO P 254     -21.654-129.924 123.503  0.00 97.00      PROA   
ATOM   3973  HA  PRO P 254     -20.579-130.034 123.468  0.00 97.00      PROA   
ATOM   3974  CB  PRO P 254     -22.153-129.380 124.855  0.00 97.00      PROA   
ATOM   3975  HB1 PRO P 254     -21.535-129.736 125.703  0.00 97.00      PROA   
ATOM   3976  HB2 PRO P 254     -23.214-129.671 125.027  0.00 97.00      PROA   
ATOM   3977  CG  PRO P 254     -22.094-127.856 124.689  0.00 97.00      PROA   
ATOM   3978  HG1 PRO P 254     -22.750-127.314 125.399  0.00 97.00      PROA   
ATOM   3979  HG2 PRO P 254     -21.045-127.503 124.808  0.00 97.00      PROA   
ATOM   3980  C   PRO P 254     -22.256-131.289 123.172  0.00 97.00      PROA   
ATOM   3981  O   PRO P 254     -23.351-131.333 122.613  0.00 97.00      PROA   
ATOM   3982  N   GLU P 255     -21.568-132.414 123.509  0.00 97.00      PROA   
ATOM   3983  HN  GLU P 255     -20.657-132.365 123.912  0.00 97.00      PROA   
ATOM   3984  CA  GLU P 255     -22.062-133.763 123.278  0.00 97.00      PROA   
ATOM   3985  HA  GLU P 255     -22.247-133.846 122.220  0.00 97.00      PROA   
ATOM   3986  CB  GLU P 255     -21.029-134.866 123.651  0.00 97.00      PROA   
ATOM   3987  HB1 GLU P 255     -21.527-135.838 123.450  0.00 97.00      PROA   
ATOM   3988  HB2 GLU P 255     -20.804-134.827 124.739  0.00 97.00      PROA   
ATOM   3989  CG  GLU P 255     -19.701-134.815 122.849  0.00 97.00      PROA   
ATOM   3990  HG1 GLU P 255     -18.912-134.321 123.454  0.00 97.00      PROA   
ATOM   3991  HG2 GLU P 255     -19.841-134.230 121.916  0.00 97.00      PROA   
ATOM   3992  CD  GLU P 255     -19.200-136.202 122.430  0.00 97.00      PROA   
ATOM   3993  OE1 GLU P 255     -18.110-136.622 122.901  0.00 97.00      PROA   
ATOM   3994  OE2 GLU P 255     -19.899-136.849 121.607  0.00 97.00      PROA   
ATOM   3995  C   GLU P 255     -23.384-134.087 123.973  0.00 97.00      PROA   
ATOM   3996  O   GLU P 255     -23.626-133.713 125.119  0.00 97.00      PROA   
ATOM   3997  N   LEU P 256     -24.268-134.819 123.258  0.00 97.00      PROA   
ATOM   3998  HN  LEU P 256     -24.061-135.057 122.309  0.00 97.00      PROA   
ATOM   3999  CA  LEU P 256     -25.584-135.213 123.708  0.00 97.00      PROA   
ATOM   4000  HA  LEU P 256     -25.727-134.886 124.727  0.00 97.00      PROA   
ATOM   4001  CB  LEU P 256     -26.645-134.568 122.771  0.00 97.00      PROA   
ATOM   4002  HB1 LEU P 256     -26.522-134.958 121.738  0.00 97.00      PROA   
ATOM   4003  HB2 LEU P 256     -26.388-133.482 122.734  0.00 97.00      PROA   
ATOM   4004  CG  LEU P 256     -28.138-134.646 123.181  0.00 97.00      PROA   
ATOM   4005  HG  LEU P 256     -28.659-133.852 122.589  0.00 97.00      PROA   
ATOM   4006  CD1 LEU P 256     -28.813-135.971 122.784  0.00 97.00      PROA   
ATOM   4007 HD11 LEU P 256     -28.417-136.809 123.389  0.00 97.00      PROA   
ATOM   4008 HD12 LEU P 256     -28.633-136.195 121.712  0.00 97.00      PROA   
ATOM   4009 HD13 LEU P 256     -29.908-135.912 122.957  0.00 97.00      PROA   
ATOM   4010  CD2 LEU P 256     -28.374-134.314 124.665  0.00 97.00      PROA   
ATOM   4011 HD21 LEU P 256     -27.913-133.336 124.918  0.00 97.00      PROA   
ATOM   4012 HD22 LEU P 256     -27.935-135.098 125.316  0.00 97.00      PROA   
ATOM   4013 HD23 LEU P 256     -29.463-134.257 124.874  0.00 97.00      PROA   
ATOM   4014  C   LEU P 256     -25.636-136.728 123.675  0.00 97.00      PROA   
ATOM   4015  O   LEU P 256     -25.239-137.352 122.698  0.00 97.00      PROA   
ATOM   4016  N   GLU P 257     -26.111-137.379 124.765  0.00 97.00      PROA   
ATOM   4017  HN  GLU P 257     -26.463-136.883 125.553  0.00 97.00      PROA   
ATOM   4018  CA  GLU P 257     -26.080-138.825 124.886  0.00 97.00      PROA   
ATOM   4019  HA  GLU P 257     -25.219-139.197 124.351  0.00 97.00      PROA   
ATOM   4020  CB  GLU P 257     -25.955-139.282 126.364  0.00 97.00      PROA   
ATOM   4021  HB1 GLU P 257     -26.861-139.003 126.942  0.00 97.00      PROA   
ATOM   4022  HB2 GLU P 257     -25.110-138.697 126.801  0.00 97.00      PROA   
ATOM   4023  CG  GLU P 257     -25.593-140.777 126.544  0.00 97.00      PROA   
ATOM   4024  HG1 GLU P 257     -24.787-140.861 127.304  0.00 97.00      PROA   
ATOM   4025  HG2 GLU P 257     -25.214-141.211 125.596  0.00 97.00      PROA   
ATOM   4026  CD  GLU P 257     -26.759-141.627 127.032  0.00 97.00      PROA   
ATOM   4027  OE1 GLU P 257     -27.725-141.799 126.259  0.00 97.00      PROA   
ATOM   4028  OE2 GLU P 257     -26.681-142.149 128.171  0.00 97.00      PROA   
ATOM   4029  C   GLU P 257     -27.309-139.450 124.265  0.00 97.00      PROA   
ATOM   4030  O   GLU P 257     -28.438-139.031 124.512  0.00 97.00      PROA   
ATOM   4031  N   LEU P 258     -27.092-140.495 123.433  0.00 97.00      PROA   
ATOM   4032  HN  LEU P 258     -26.157-140.781 123.234  0.00 97.00      PROA   
ATOM   4033  CA  LEU P 258     -28.141-141.274 122.817  0.00 97.00      PROA   
ATOM   4034  HA  LEU P 258     -29.037-141.180 123.411  0.00 97.00      PROA   
ATOM   4035  CB  LEU P 258     -28.460-140.853 121.357  0.00 97.00      PROA   
ATOM   4036  HB1 LEU P 258     -29.218-141.535 120.916  0.00 97.00      PROA   
ATOM   4037  HB2 LEU P 258     -27.532-140.946 120.757  0.00 97.00      PROA   
ATOM   4038  CG  LEU P 258     -28.980-139.403 121.197  0.00 97.00      PROA   
ATOM   4039  HG  LEU P 258     -28.295-138.721 121.751  0.00 97.00      PROA   
ATOM   4040  CD1 LEU P 258     -28.945-138.964 119.724  0.00 97.00      PROA   
ATOM   4041 HD11 LEU P 258     -29.628-139.599 119.122  0.00 97.00      PROA   
ATOM   4042 HD12 LEU P 258     -27.919-139.058 119.314  0.00 97.00      PROA   
ATOM   4043 HD13 LEU P 258     -29.267-137.905 119.637  0.00 97.00      PROA   
ATOM   4044  CD2 LEU P 258     -30.400-139.222 121.765  0.00 97.00      PROA   
ATOM   4045 HD21 LEU P 258     -30.430-139.472 122.845  0.00 97.00      PROA   
ATOM   4046 HD22 LEU P 258     -31.114-139.879 121.225  0.00 97.00      PROA   
ATOM   4047 HD23 LEU P 258     -30.728-138.168 121.641  0.00 97.00      PROA   
ATOM   4048  C   LEU P 258     -27.745-142.737 122.847  0.00 97.00      PROA   
ATOM   4049  O   LEU P 258     -27.375-143.333 121.838  0.00 97.00      PROA   
ATOM   4050  N   GLN P 259     -27.821-143.371 124.037  0.00 97.00      PROA   
ATOM   4051  HN  GLN P 259     -27.936-142.841 124.880  0.00 97.00      PROA   
ATOM   4052  CA  GLN P 259     -27.804-144.811 124.187  0.00 97.00      PROA   
ATOM   4053  HA  GLN P 259     -26.902-145.147 123.701  0.00 97.00      PROA   
ATOM   4054  CB  GLN P 259     -27.733-145.280 125.666  0.00 97.00      PROA   
ATOM   4055  HB1 GLN P 259     -28.052-146.344 125.745  0.00 97.00      PROA   
ATOM   4056  HB2 GLN P 259     -28.448-144.670 126.261  0.00 97.00      PROA   
ATOM   4057  CG  GLN P 259     -26.330-145.164 126.295  0.00 97.00      PROA   
ATOM   4058  HG1 GLN P 259     -25.996-144.108 126.318  0.00 97.00      PROA   
ATOM   4059  HG2 GLN P 259     -25.588-145.747 125.710  0.00 97.00      PROA   
ATOM   4060  CD  GLN P 259     -26.364-145.743 127.715  0.00 97.00      PROA   
ATOM   4061  OE1 GLN P 259     -26.236-146.957 127.908  0.00 97.00      PROA   
ATOM   4062  NE2 GLN P 259     -26.556-144.859 128.730  0.00 97.00      PROA   
ATOM   4063 HE21 GLN P 259     -26.580-145.192 129.669  0.00 97.00      PROA   
ATOM   4064 HE22 GLN P 259     -26.666-143.884 128.523  0.00 97.00      PROA   
ATOM   4065  C   GLN P 259     -28.956-145.504 123.482  0.00 97.00      PROA   
ATOM   4066  O   GLN P 259     -30.092-145.043 123.513  0.00 97.00      PROA   
ATOM   4067  N   VAL P 260     -28.661-146.640 122.812  0.00 97.00      PROA   
ATOM   4068  HN  VAL P 260     -27.728-146.984 122.783  0.00 97.00      PROA   
ATOM   4069  CA  VAL P 260     -29.625-147.417 122.065  0.00 97.00      PROA   
ATOM   4070  HA  VAL P 260     -30.622-147.098 122.322  0.00 97.00      PROA   
ATOM   4071  CB  VAL P 260     -29.440-147.293 120.555  0.00 97.00      PROA   
ATOM   4072  HB  VAL P 260     -28.427-147.657 120.285  0.00 97.00      PROA   
ATOM   4073  CG1 VAL P 260     -30.505-148.123 119.808  0.00 97.00      PROA   
ATOM   4074 HG11 VAL P 260     -31.527-147.814 120.116  0.00 97.00      PROA   
ATOM   4075 HG12 VAL P 260     -30.382-149.209 119.998  0.00 97.00      PROA   
ATOM   4076 HG13 VAL P 260     -30.408-147.958 118.716  0.00 97.00      PROA   
ATOM   4077  CG2 VAL P 260     -29.516-145.810 120.126  0.00 97.00      PROA   
ATOM   4078 HG21 VAL P 260     -28.679-145.222 120.553  0.00 97.00      PROA   
ATOM   4079 HG22 VAL P 260     -30.472-145.357 120.455  0.00 97.00      PROA   
ATOM   4080 HG23 VAL P 260     -29.452-145.733 119.019  0.00 97.00      PROA   
ATOM   4081  C   VAL P 260     -29.437-148.853 122.517  0.00 97.00      PROA   
ATOM   4082  O   VAL P 260     -28.315-149.351 122.566  0.00 97.00      PROA   
ATOM   4083  N   LEU P 261     -30.536-149.548 122.897  0.00 97.00      PROA   
ATOM   4084  HN  LEU P 261     -31.439-149.123 122.838  0.00 97.00      PROA   
ATOM   4085  CA  LEU P 261     -30.484-150.885 123.454  0.00 97.00      PROA   
ATOM   4086  HA  LEU P 261     -29.479-151.263 123.352  0.00 97.00      PROA   
ATOM   4087  CB  LEU P 261     -30.862-150.934 124.955  0.00 97.00      PROA   
ATOM   4088  HB1 LEU P 261     -30.930-151.991 125.295  0.00 97.00      PROA   
ATOM   4089  HB2 LEU P 261     -31.862-150.465 125.091  0.00 97.00      PROA   
ATOM   4090  CG  LEU P 261     -29.856-150.225 125.896  0.00 97.00      PROA   
ATOM   4091  HG  LEU P 261     -29.814-149.146 125.617  0.00 97.00      PROA   
ATOM   4092  CD1 LEU P 261     -30.337-150.321 127.355  0.00 97.00      PROA   
ATOM   4093 HD11 LEU P 261     -30.365-151.385 127.676  0.00 97.00      PROA   
ATOM   4094 HD12 LEU P 261     -31.358-149.897 127.455  0.00 97.00      PROA   
ATOM   4095 HD13 LEU P 261     -29.650-149.765 128.026  0.00 97.00      PROA   
ATOM   4096  CD2 LEU P 261     -28.428-150.791 125.786  0.00 97.00      PROA   
ATOM   4097 HD21 LEU P 261     -27.764-150.292 126.522  0.00 97.00      PROA   
ATOM   4098 HD22 LEU P 261     -28.008-150.620 124.775  0.00 97.00      PROA   
ATOM   4099 HD23 LEU P 261     -28.432-151.882 125.996  0.00 97.00      PROA   
ATOM   4100  C   LEU P 261     -31.347-151.862 122.689  0.00 97.00      PROA   
ATOM   4101  O   LEU P 261     -32.511-151.618 122.386  0.00 97.00      PROA   
ATOM   4102  N   GLY P 262     -30.749-153.030 122.374  0.00 97.00      PROA   
ATOM   4103  HN  GLY P 262     -29.819-153.208 122.679  0.00 97.00      PROA   
ATOM   4104  CA  GLY P 262     -31.365-154.125 121.668  0.00 97.00      PROA   
ATOM   4105  HA1 GLY P 262     -31.086-154.053 120.628  0.00 97.00      PROA   
ATOM   4106  HA2 GLY P 262     -32.431-154.140 121.847  0.00 97.00      PROA   
ATOM   4107  C   GLY P 262     -30.765-155.382 122.200  0.00 97.00      PROA   
ATOM   4108  O   GLY P 262     -29.710-155.372 122.830  0.00 97.00      PROA   
ATOM   4109  N   HSD P 263     -31.430-156.518 121.925  0.00 97.00      PROA   
ATOM   4110  HN  HSD P 263     -32.258-156.500 121.370  0.00 97.00      PROA   
ATOM   4111  CA  HSD P 263     -30.975-157.830 122.310  0.00 97.00      PROA   
ATOM   4112  HA  HSD P 263     -29.957-157.787 122.676  0.00 97.00      PROA   
ATOM   4113  CB  HSD P 263     -31.887-158.472 123.381  0.00 97.00      PROA   
ATOM   4114  HB1 HSD P 263     -31.601-159.532 123.556  0.00 97.00      PROA   
ATOM   4115  HB2 HSD P 263     -32.940-158.457 123.023  0.00 97.00      PROA   
ATOM   4116  ND1 HSD P 263     -31.129-158.131 125.804  0.00 97.00      PROA   
ATOM   4117  HD1 HSD P 263     -30.577-158.962 125.882  0.00 97.00      PROA   
ATOM   4118  CG  HSD P 263     -31.823-157.712 124.685  0.00 97.00      PROA   
ATOM   4119  CE1 HSD P 263     -31.379-157.228 126.785  0.00 97.00      PROA   
ATOM   4120  HE1 HSD P 263     -30.959-157.305 127.787  0.00 97.00      PROA   
ATOM   4121  NE2 HSD P 263     -32.190-156.268 126.383  0.00 97.00      PROA   
ATOM   4122  CD2 HSD P 263     -32.477-156.579 125.066  0.00 97.00      PROA   
ATOM   4123  HD2 HSD P 263     -33.143-155.940 124.499  0.00 97.00      PROA   
ATOM   4124  C   HSD P 263     -30.986-158.619 121.032  0.00 97.00      PROA   
ATOM   4125  O   HSD P 263     -31.915-158.488 120.238  0.00 97.00      PROA   
ATOM   4126  N   GLN P 264     -29.921-159.416 120.772  0.00 97.00      PROA   
ATOM   4127  HN  GLN P 264     -29.187-159.527 121.439  0.00 97.00      PROA   
ATOM   4128  CA  GLN P 264     -29.691-160.069 119.496  0.00 97.00      PROA   
ATOM   4129  HA  GLN P 264     -29.628-159.272 118.767  0.00 97.00      PROA   
ATOM   4130  CB  GLN P 264     -28.321-160.792 119.467  0.00 97.00      PROA   
ATOM   4131  HB1 GLN P 264     -28.258-161.478 118.594  0.00 97.00      PROA   
ATOM   4132  HB2 GLN P 264     -28.254-161.409 120.392  0.00 97.00      PROA   
ATOM   4133  CG  GLN P 264     -27.136-159.797 119.386  0.00 97.00      PROA   
ATOM   4134  HG1 GLN P 264     -27.344-158.904 120.013  0.00 97.00      PROA   
ATOM   4135  HG2 GLN P 264     -26.998-159.450 118.340  0.00 97.00      PROA   
ATOM   4136  CD  GLN P 264     -25.825-160.396 119.907  0.00 97.00      PROA   
ATOM   4137  OE1 GLN P 264     -25.253-159.903 120.886  0.00 97.00      PROA   
ATOM   4138  NE2 GLN P 264     -25.333-161.474 119.239  0.00 97.00      PROA   
ATOM   4139 HE21 GLN P 264     -24.482-161.881 119.569  0.00 97.00      PROA   
ATOM   4140 HE22 GLN P 264     -25.817-161.830 118.442  0.00 97.00      PROA   
ATOM   4141  C   GLN P 264     -30.815-160.973 119.013  0.00 97.00      PROA   
ATOM   4142  O   GLN P 264     -31.369-161.784 119.752  0.00 97.00      PROA   
ATOM   4143  N   GLN P 265     -31.187-160.795 117.728  0.00 97.00      PROA   
ATOM   4144  HN  GLN P 265     -30.679-160.156 117.151  0.00 97.00      PROA   
ATOM   4145  CA  GLN P 265     -32.407-161.282 117.137  0.00 97.00      PROA   
ATOM   4146  HA  GLN P 265     -33.058-161.569 117.947  0.00 97.00      PROA   
ATOM   4147  CB  GLN P 265     -33.145-160.171 116.323  0.00 97.00      PROA   
ATOM   4148  HB1 GLN P 265     -33.576-159.451 117.055  0.00 97.00      PROA   
ATOM   4149  HB2 GLN P 265     -34.004-160.625 115.781  0.00 97.00      PROA   
ATOM   4150  CG  GLN P 265     -32.298-159.372 115.292  0.00 97.00      PROA   
ATOM   4151  HG1 GLN P 265     -32.984-158.811 114.619  0.00 97.00      PROA   
ATOM   4152  HG2 GLN P 265     -31.718-160.077 114.663  0.00 97.00      PROA   
ATOM   4153  CD  GLN P 265     -31.303-158.380 115.924  0.00 97.00      PROA   
ATOM   4154  OE1 GLN P 265     -30.130-158.706 116.140  0.00 97.00      PROA   
ATOM   4155  NE2 GLN P 265     -31.775-157.138 116.220  0.00 97.00      PROA   
ATOM   4156 HE21 GLN P 265     -31.157-156.482 116.660  0.00 97.00      PROA   
ATOM   4157 HE22 GLN P 265     -32.716-156.888 116.007  0.00 97.00      PROA   
ATOM   4158  C   GLN P 265     -32.165-162.492 116.249  0.00 97.00      PROA   
ATOM   4159  O   GLN P 265     -31.071-162.638 115.702  0.00 97.00      PROA   
ATOM   4160  N   PRO P 266     -33.137-163.391 116.053  0.00 97.00      PROA   
ATOM   4161  CD  PRO P 266     -34.336-163.500 116.891  0.00 97.00      PROA   
ATOM   4162  HD1 PRO P 266     -34.998-162.632 116.676  0.00 97.00      PROA   
ATOM   4163  HD2 PRO P 266     -34.079-163.534 117.973  0.00 97.00      PROA   
ATOM   4164  CA  PRO P 266     -33.259-164.219 114.853  0.00 97.00      PROA   
ATOM   4165  HA  PRO P 266     -32.496-164.981 114.929  0.00 97.00      PROA   
ATOM   4166  CB  PRO P 266     -34.684-164.798 114.932  0.00 97.00      PROA   
ATOM   4167  HB1 PRO P 266     -34.757-165.807 114.481  0.00 97.00      PROA   
ATOM   4168  HB2 PRO P 266     -35.410-164.121 114.429  0.00 97.00      PROA   
ATOM   4169  CG  PRO P 266     -35.001-164.795 116.431  0.00 97.00      PROA   
ATOM   4170  HG1 PRO P 266     -36.089-164.815 116.639  0.00 97.00      PROA   
ATOM   4171  HG2 PRO P 266     -34.510-165.661 116.927  0.00 97.00      PROA   
ATOM   4172  C   PRO P 266     -33.016-163.485 113.539  0.00 97.00      PROA   
ATOM   4173  O   PRO P 266     -33.498-162.366 113.375  0.00 97.00      PROA   
ATOM   4174  N   THR P 267     -32.273-164.097 112.592  0.00 97.00      PROA   
ATOM   4175  HN  THR P 267     -31.781-164.941 112.797  0.00 97.00      PROA   
ATOM   4176  CA  THR P 267     -32.150-163.624 111.218  0.00 97.00      PROA   
ATOM   4177  HA  THR P 267     -31.837-162.591 111.301  0.00 97.00      PROA   
ATOM   4178  CB  THR P 267     -31.080-164.364 110.420  0.00 97.00      PROA   
ATOM   4179  HB  THR P 267     -31.494-165.264 109.916  0.00 97.00      PROA   
ATOM   4180  OG1 THR P 267     -30.037-164.819 111.270  0.00 97.00      PROA   
ATOM   4181  HG1 THR P 267     -29.706-164.033 111.712  0.00 97.00      PROA   
ATOM   4182  CG2 THR P 267     -30.463-163.429 109.364  0.00 97.00      PROA   
ATOM   4183 HG21 THR P 267     -30.001-162.544 109.853  0.00 97.00      PROA   
ATOM   4184 HG22 THR P 267     -31.234-163.074 108.651  0.00 97.00      PROA   
ATOM   4185 HG23 THR P 267     -29.676-163.967 108.795  0.00 97.00      PROA   
ATOM   4186  C   THR P 267     -33.457-163.606 110.420  0.00 97.00      PROA   
ATOM   4187  O   THR P 267     -33.665-162.612 109.724  0.00 97.00      PROA   
ATOM   4188  N   PRO P 268     -34.378-164.580 110.443  0.00 97.00      PROA   
ATOM   4189  CD  PRO P 268     -34.141-165.977 110.837  0.00 97.00      PROA   
ATOM   4190  HD1 PRO P 268     -33.699-166.052 111.850  0.00 97.00      PROA   
ATOM   4191  HD2 PRO P 268     -33.477-166.466 110.091  0.00 97.00      PROA   
ATOM   4192  CA  PRO P 268     -35.721-164.396 109.900  0.00 97.00      PROA   
ATOM   4193  HA  PRO P 268     -35.683-163.862 108.961  0.00 97.00      PROA   
ATOM   4194  CB  PRO P 268     -36.255-165.830 109.734  0.00 97.00      PROA   
ATOM   4195  HB1 PRO P 268     -35.953-166.213 108.733  0.00 97.00      PROA   
ATOM   4196  HB2 PRO P 268     -37.357-165.904 109.821  0.00 97.00      PROA   
ATOM   4197  CG  PRO P 268     -35.526-166.628 110.819  0.00 97.00      PROA   
ATOM   4198  HG1 PRO P 268     -36.026-166.448 111.797  0.00 97.00      PROA   
ATOM   4199  HG2 PRO P 268     -35.493-167.716 110.614  0.00 97.00      PROA   
ATOM   4200  C   PRO P 268     -36.595-163.602 110.856  0.00 97.00      PROA   
ATOM   4201  O   PRO P 268     -36.416-163.685 112.070  0.00 97.00      PROA   
ATOM   4202  N   VAL P 269     -37.544-162.822 110.292  0.00 97.00      PROA   
ATOM   4203  HN  VAL P 269     -37.698-162.795 109.309  0.00 97.00      PROA   
ATOM   4204  CA  VAL P 269     -38.553-162.068 110.986  0.00 97.00      PROA   
ATOM   4205  HA  VAL P 269     -38.815-162.591 111.895  0.00 97.00      PROA   
ATOM   4206  CB  VAL P 269     -38.098-160.640 111.311  0.00 97.00      PROA   
ATOM   4207  HB  VAL P 269     -37.155-160.715 111.903  0.00 97.00      PROA   
ATOM   4208  CG1 VAL P 269     -37.795-159.842 110.025  0.00 97.00      PROA   
ATOM   4209 HG11 VAL P 269     -38.712-159.754 109.407  0.00 97.00      PROA   
ATOM   4210 HG12 VAL P 269     -37.007-160.341 109.425  0.00 97.00      PROA   
ATOM   4211 HG13 VAL P 269     -37.449-158.817 110.280  0.00 97.00      PROA   
ATOM   4212  CG2 VAL P 269     -39.150-159.927 112.183  0.00 97.00      PROA   
ATOM   4213 HG21 VAL P 269     -39.354-160.512 113.103  0.00 97.00      PROA   
ATOM   4214 HG22 VAL P 269     -40.097-159.814 111.617  0.00 97.00      PROA   
ATOM   4215 HG23 VAL P 269     -38.796-158.913 112.470  0.00 97.00      PROA   
ATOM   4216  C   VAL P 269     -39.781-162.120 110.044  0.00 97.00      PROA   
ATOM   4217  OT1 VAL P 269     -39.591-162.368 108.820  0.00 97.00      PROA   
ATOM   4218  OT2 VAL P 269     -40.927-161.945 110.537  0.00 97.00      PROA   
END
