# Supplementary material for: The solution structure of the unbound IgG Fc receptor CD64 resembles its crystal structure: Implications for function
Source: PLoS One. 2023 Sep 21;18(9):e0288351. doi: 10.1371/journal.pone.0288351 (PMC10513344; doi:10.1371/journal.pone.0288351)
Supplement: S1 File — (ZIP) [file pone.0288351.s003.zip › CD64V03 E11/Top100/EM_done_ready_for_EM_top100_0p11_E11.dcd_210938.pdb.pdb]

REMARK  FINAL COORDINATES WRITTEN BY NAMD AT TIMESTEP 2000
ATOM      1  N   LYS P   1       2.019 -58.527  94.270  0.00 97.00      PROA   
ATOM      2  HT1 LYS P   1       2.151 -58.790  95.270  0.00 97.00      PROA   
ATOM      3  HT2 LYS P   1       1.989 -57.485  94.241  0.00 97.00      PROA   
ATOM      4  HT3 LYS P   1       2.829 -58.874  93.723  0.00 97.00      PROA   
ATOM      5  CA  LYS P   1       0.744 -59.106  93.781  0.00 97.00      PROA   
ATOM      6  HA  LYS P   1       0.013 -58.971  94.563  0.00 97.00      PROA   
ATOM      7  CB  LYS P   1       0.239 -58.376  92.500  0.00 97.00      PROA   
ATOM      8  HB1 LYS P   1      -0.566 -58.990  92.040  0.00 97.00      PROA   
ATOM      9  HB2 LYS P   1       1.053 -58.294  91.748  0.00 97.00      PROA   
ATOM     10  CG  LYS P   1      -0.357 -56.977  92.771  0.00 97.00      PROA   
ATOM     11  HG1 LYS P   1       0.478 -56.273  92.981  0.00 97.00      PROA   
ATOM     12  HG2 LYS P   1      -0.998 -57.007  93.680  0.00 97.00      PROA   
ATOM     13  CD  LYS P   1      -1.184 -56.398  91.604  0.00 97.00      PROA   
ATOM     14  HD1 LYS P   1      -0.568 -56.432  90.678  0.00 97.00      PROA   
ATOM     15  HD2 LYS P   1      -1.385 -55.326  91.835  0.00 97.00      PROA   
ATOM     16  CE  LYS P   1      -2.521 -57.123  91.365  0.00 97.00      PROA   
ATOM     17  HE1 LYS P   1      -3.113 -57.151  92.304  0.00 97.00      PROA   
ATOM     18  HE2 LYS P   1      -2.349 -58.162  91.014  0.00 97.00      PROA   
ATOM     19  NZ  LYS P   1      -3.341 -56.433  90.336  0.00 97.00      PROA   
ATOM     20  HZ1 LYS P   1      -2.813 -56.380  89.441  0.00 97.00      PROA   
ATOM     21  HZ2 LYS P   1      -3.572 -55.471  90.656  0.00 97.00      PROA   
ATOM     22  HZ3 LYS P   1      -4.223 -56.963  90.182  0.00 97.00      PROA   
ATOM     23  C   LYS P   1       0.882 -60.588  93.560  0.00 97.00      PROA   
ATOM     24  O   LYS P   1       1.986 -61.129  93.562  0.00 97.00      PROA   
ATOM     25  N   ALA P   2      -0.258 -61.282  93.366  0.00 97.00      PROA   
ATOM     26  HN  ALA P   2      -1.166 -60.874  93.418  0.00 97.00      PROA   
ATOM     27  CA  ALA P   2      -0.314 -62.666  93.005  0.00 97.00      PROA   
ATOM     28  HA  ALA P   2       0.435 -62.886  92.255  0.00 97.00      PROA   
ATOM     29  CB  ALA P   2      -0.182 -63.594  94.232  0.00 97.00      PROA   
ATOM     30  HB1 ALA P   2      -0.949 -63.341  94.994  0.00 97.00      PROA   
ATOM     31  HB2 ALA P   2       0.818 -63.464  94.699  0.00 97.00      PROA   
ATOM     32  HB3 ALA P   2      -0.297 -64.659  93.947  0.00 97.00      PROA   
ATOM     33  C   ALA P   2      -1.683 -62.776  92.384  0.00 97.00      PROA   
ATOM     34  O   ALA P   2      -2.430 -61.797  92.381  0.00 97.00      PROA   
ATOM     35  N   VAL P   3      -2.026 -63.963  91.826  0.00 97.00      PROA   
ATOM     36  HN  VAL P   3      -1.366 -64.704  91.754  0.00 97.00      PROA   
ATOM     37  CA  VAL P   3      -3.375 -64.358  91.471  0.00 97.00      PROA   
ATOM     38  HA  VAL P   3      -4.062 -63.900  92.168  0.00 97.00      PROA   
ATOM     39  CB  VAL P   3      -3.831 -64.068  90.032  0.00 97.00      PROA   
ATOM     40  HB  VAL P   3      -4.851 -64.502  89.893  0.00 97.00      PROA   
ATOM     41  CG1 VAL P   3      -3.965 -62.550  89.801  0.00 97.00      PROA   
ATOM     42 HG11 VAL P   3      -2.965 -62.068  89.815  0.00 97.00      PROA   
ATOM     43 HG12 VAL P   3      -4.599 -62.092  90.588  0.00 97.00      PROA   
ATOM     44 HG13 VAL P   3      -4.430 -62.356  88.810  0.00 97.00      PROA   
ATOM     45  CG2 VAL P   3      -2.887 -64.698  88.986  0.00 97.00      PROA   
ATOM     46 HG21 VAL P   3      -2.890 -65.804  89.056  0.00 97.00      PROA   
ATOM     47 HG22 VAL P   3      -1.847 -64.336  89.124  0.00 97.00      PROA   
ATOM     48 HG23 VAL P   3      -3.214 -64.418  87.962  0.00 97.00      PROA   
ATOM     49  C   VAL P   3      -3.383 -65.850  91.727  0.00 97.00      PROA   
ATOM     50  O   VAL P   3      -2.349 -66.504  91.598  0.00 97.00      PROA   
ATOM     51  N   ILE P   4      -4.542 -66.428  92.135  0.00 97.00      PROA   
ATOM     52  HN  ILE P   4      -5.356 -65.880  92.322  0.00 97.00      PROA   
ATOM     53  CA  ILE P   4      -4.613 -67.834  92.509  0.00 97.00      PROA   
ATOM     54  HA  ILE P   4      -3.610 -68.214  92.625  0.00 97.00      PROA   
ATOM     55  CB  ILE P   4      -5.287 -68.052  93.866  0.00 97.00      PROA   
ATOM     56  HB  ILE P   4      -6.326 -67.653  93.826  0.00 97.00      PROA   
ATOM     57  CG2 ILE P   4      -5.319 -69.565  94.196  0.00 97.00      PROA   
ATOM     58 HG21 ILE P   4      -4.305 -70.002  94.065  0.00 97.00      PROA   
ATOM     59 HG22 ILE P   4      -6.034 -70.105  93.543  0.00 97.00      PROA   
ATOM     60 HG23 ILE P   4      -5.627 -69.738  95.245  0.00 97.00      PROA   
ATOM     61  CG1 ILE P   4      -4.530 -67.280  94.976  0.00 97.00      PROA   
ATOM     62 HG11 ILE P   4      -4.287 -66.247  94.651  0.00 97.00      PROA   
ATOM     63 HG12 ILE P   4      -3.573 -67.811  95.151  0.00 97.00      PROA   
ATOM     64  CD  ILE P   4      -5.296 -67.162  96.297  0.00 97.00      PROA   
ATOM     65  HD1 ILE P   4      -5.690 -68.140  96.639  0.00 97.00      PROA   
ATOM     66  HD2 ILE P   4      -6.149 -66.460  96.179  0.00 97.00      PROA   
ATOM     67  HD3 ILE P   4      -4.623 -66.768  97.086  0.00 97.00      PROA   
ATOM     68  C   ILE P   4      -5.286 -68.671  91.426  0.00 97.00      PROA   
ATOM     69  O   ILE P   4      -6.344 -68.329  90.904  0.00 97.00      PROA   
ATOM     70  N   LYS P   5      -4.670 -69.826  91.074  0.00 97.00      PROA   
ATOM     71  HN  LYS P   5      -3.759 -70.028  91.434  0.00 97.00      PROA   
ATOM     72  CA  LYS P   5      -5.239 -70.797  90.159  0.00 97.00      PROA   
ATOM     73  HA  LYS P   5      -6.172 -70.428  89.758  0.00 97.00      PROA   
ATOM     74  CB  LYS P   5      -4.278 -71.128  88.989  0.00 97.00      PROA   
ATOM     75  HB1 LYS P   5      -4.765 -71.850  88.296  0.00 97.00      PROA   
ATOM     76  HB2 LYS P   5      -3.357 -71.610  89.391  0.00 97.00      PROA   
ATOM     77  CG  LYS P   5      -3.820 -69.905  88.176  0.00 97.00      PROA   
ATOM     78  HG1 LYS P   5      -3.090 -70.271  87.420  0.00 97.00      PROA   
ATOM     79  HG2 LYS P   5      -3.277 -69.202  88.846  0.00 97.00      PROA   
ATOM     80  CD  LYS P   5      -4.960 -69.152  87.464  0.00 97.00      PROA   
ATOM     81  HD1 LYS P   5      -5.741 -68.888  88.209  0.00 97.00      PROA   
ATOM     82  HD2 LYS P   5      -5.427 -69.822  86.710  0.00 97.00      PROA   
ATOM     83  CE  LYS P   5      -4.513 -67.843  86.798  0.00 97.00      PROA   
ATOM     84  HE1 LYS P   5      -4.117 -67.151  87.577  0.00 97.00      PROA   
ATOM     85  HE2 LYS P   5      -5.345 -67.345  86.262  0.00 97.00      PROA   
ATOM     86  NZ  LYS P   5      -3.426 -68.084  85.835  0.00 97.00      PROA   
ATOM     87  HZ1 LYS P   5      -3.703 -68.503  84.931  0.00 97.00      PROA   
ATOM     88  HZ2 LYS P   5      -2.710 -68.686  86.303  0.00 97.00      PROA   
ATOM     89  HZ3 LYS P   5      -2.894 -67.197  85.695  0.00 97.00      PROA   
ATOM     90  C   LYS P   5      -5.530 -72.097  90.882  0.00 97.00      PROA   
ATOM     91  O   LYS P   5      -4.626 -72.800  91.315  0.00 97.00      PROA   
ATOM     92  N   LEU P   6      -6.820 -72.486  90.992  0.00 97.00      PROA   
ATOM     93  HN  LEU P   6      -7.569 -71.896  90.702  0.00 97.00      PROA   
ATOM     94  CA  LEU P   6      -7.212 -73.800  91.463  0.00 97.00      PROA   
ATOM     95  HA  LEU P   6      -6.585 -74.067  92.303  0.00 97.00      PROA   
ATOM     96  CB  LEU P   6      -8.688 -73.839  91.938  0.00 97.00      PROA   
ATOM     97  HB1 LEU P   6      -8.858 -74.821  92.433  0.00 97.00      PROA   
ATOM     98  HB2 LEU P   6      -9.382 -73.775  91.073  0.00 97.00      PROA   
ATOM     99  CG  LEU P   6      -9.096 -72.726  92.940  0.00 97.00      PROA   
ATOM    100  HG  LEU P   6      -8.193 -72.426  93.520  0.00 97.00      PROA   
ATOM    101  CD1 LEU P   6      -9.672 -71.473  92.249  0.00 97.00      PROA   
ATOM    102 HD11 LEU P   6     -10.551 -71.753  91.631  0.00 97.00      PROA   
ATOM    103 HD12 LEU P   6      -8.922 -70.983  91.597  0.00 97.00      PROA   
ATOM    104 HD13 LEU P   6     -10.003 -70.735  93.010  0.00 97.00      PROA   
ATOM    105  CD2 LEU P   6     -10.131 -73.260  93.944  0.00 97.00      PROA   
ATOM    106 HD21 LEU P   6      -9.721 -74.120  94.515  0.00 97.00      PROA   
ATOM    107 HD22 LEU P   6     -11.044 -73.594  93.407  0.00 97.00      PROA   
ATOM    108 HD23 LEU P   6     -10.418 -72.461  94.659  0.00 97.00      PROA   
ATOM    109  C   LEU P   6      -6.996 -74.818  90.346  0.00 97.00      PROA   
ATOM    110  O   LEU P   6      -7.490 -74.639  89.236  0.00 97.00      PROA   
ATOM    111  N   GLN P   7      -6.203 -75.890  90.589  0.00 97.00      PROA   
ATOM    112  HN  GLN P   7      -5.759 -76.008  91.478  0.00 97.00      PROA   
ATOM    113  CA  GLN P   7      -5.893 -76.902  89.586  0.00 97.00      PROA   
ATOM    114  HA  GLN P   7      -5.548 -76.352  88.721  0.00 97.00      PROA   
ATOM    115  CB  GLN P   7      -4.676 -77.762  90.024  0.00 97.00      PROA   
ATOM    116  HB1 GLN P   7      -4.839 -78.064  91.081  0.00 97.00      PROA   
ATOM    117  HB2 GLN P   7      -3.794 -77.081  90.015  0.00 97.00      PROA   
ATOM    118  CG  GLN P   7      -4.381 -79.024  89.185  0.00 97.00      PROA   
ATOM    119  HG1 GLN P   7      -4.287 -78.744  88.114  0.00 97.00      PROA   
ATOM    120  HG2 GLN P   7      -5.200 -79.766  89.291  0.00 97.00      PROA   
ATOM    121  CD  GLN P   7      -3.042 -79.632  89.623  0.00 97.00      PROA   
ATOM    122  OE1 GLN P   7      -2.035 -78.925  89.718  0.00 97.00      PROA   
ATOM    123  NE2 GLN P   7      -3.006 -80.964  89.898  0.00 97.00      PROA   
ATOM    124 HE21 GLN P   7      -2.134 -81.347  90.199  0.00 97.00      PROA   
ATOM    125 HE22 GLN P   7      -3.824 -81.529  89.806  0.00 97.00      PROA   
ATOM    126  C   GLN P   7      -7.070 -77.715  89.048  0.00 97.00      PROA   
ATOM    127  O   GLN P   7      -7.211 -77.793  87.827  0.00 97.00      PROA   
ATOM    128  N   PRO P   8      -7.987 -78.274  89.834  0.00 97.00      PROA   
ATOM    129  CD  PRO P   8      -7.736 -78.782  91.177  0.00 97.00      PROA   
ATOM    130  HD1 PRO P   8      -7.836 -77.934  91.884  0.00 97.00      PROA   
ATOM    131  HD2 PRO P   8      -6.733 -79.252  91.270  0.00 97.00      PROA   
ATOM    132  CA  PRO P   8      -9.400 -78.356  89.480  0.00 97.00      PROA   
ATOM    133  HA  PRO P   8      -9.494 -78.799  88.500  0.00 97.00      PROA   
ATOM    134  CB  PRO P   8     -10.027 -79.242  90.583  0.00 97.00      PROA   
ATOM    135  HB1 PRO P   8     -10.633 -80.060  90.141  0.00 97.00      PROA   
ATOM    136  HB2 PRO P   8     -10.673 -78.663  91.278  0.00 97.00      PROA   
ATOM    137  CG  PRO P   8      -8.843 -79.814  91.381  0.00 97.00      PROA   
ATOM    138  HG1 PRO P   8      -9.099 -79.971  92.447  0.00 97.00      PROA   
ATOM    139  HG2 PRO P   8      -8.531 -80.785  90.936  0.00 97.00      PROA   
ATOM    140  C   PRO P   8      -9.987 -76.947  89.497  0.00 97.00      PROA   
ATOM    141  O   PRO P   8      -9.859 -76.353  90.565  0.00 97.00      PROA   
ATOM    142  N   PRO P   9     -10.602 -76.351  88.472  0.00 97.00      PROA   
ATOM    143  CD  PRO P   9     -10.846 -76.997  87.178  0.00 97.00      PROA   
ATOM    144  HD1 PRO P   9     -11.406 -77.948  87.304  0.00 97.00      PROA   
ATOM    145  HD2 PRO P   9      -9.869 -77.183  86.676  0.00 97.00      PROA   
ATOM    146  CA  PRO P   9     -11.005 -74.940  88.473  0.00 97.00      PROA   
ATOM    147  HA  PRO P   9     -10.235 -74.325  88.916  0.00 97.00      PROA   
ATOM    148  CB  PRO P   9     -11.170 -74.651  86.968  0.00 97.00      PROA   
ATOM    149  HB1 PRO P   9     -10.163 -74.433  86.541  0.00 97.00      PROA   
ATOM    150  HB2 PRO P   9     -11.835 -73.799  86.733  0.00 97.00      PROA   
ATOM    151  CG  PRO P   9     -11.663 -75.977  86.385  0.00 97.00      PROA   
ATOM    152  HG1 PRO P   9     -12.743 -76.102  86.617  0.00 97.00      PROA   
ATOM    153  HG2 PRO P   9     -11.511 -76.054  85.291  0.00 97.00      PROA   
ATOM    154  C   PRO P   9     -12.303 -74.704  89.241  0.00 97.00      PROA   
ATOM    155  O   PRO P   9     -13.143 -73.929  88.787  0.00 97.00      PROA   
ATOM    156  N   TRP P  10     -12.492 -75.345  90.411  0.00 97.00      PROA   
ATOM    157  HN  TRP P  10     -11.748 -75.888  90.794  0.00 97.00      PROA   
ATOM    158  CA  TRP P  10     -13.775 -75.427  91.068  0.00 97.00      PROA   
ATOM    159  HA  TRP P  10     -14.521 -74.899  90.492  0.00 97.00      PROA   
ATOM    160  CB  TRP P  10     -14.216 -76.906  91.224  0.00 97.00      PROA   
ATOM    161  HB1 TRP P  10     -15.257 -76.943  91.606  0.00 97.00      PROA   
ATOM    162  HB2 TRP P  10     -13.566 -77.391  91.987  0.00 97.00      PROA   
ATOM    163  CG  TRP P  10     -14.135 -77.727  89.968  0.00 97.00      PROA   
ATOM    164  CD1 TRP P  10     -13.575 -78.977  89.894  0.00 97.00      PROA   
ATOM    165  HD1 TRP P  10     -13.138 -79.500  90.734  0.00 97.00      PROA   
ATOM    166  NE1 TRP P  10     -13.727 -79.482  88.632  0.00 97.00      PROA   
ATOM    167  HE1 TRP P  10     -13.578 -80.410  88.369  0.00 97.00      PROA   
ATOM    168  CE2 TRP P  10     -14.365 -78.568  87.846  0.00 97.00      PROA   
ATOM    169  CD2 TRP P  10     -14.633 -77.433  88.646  0.00 97.00      PROA   
ATOM    170  CE3 TRP P  10     -15.283 -76.338  88.073  0.00 97.00      PROA   
ATOM    171  HE3 TRP P  10     -15.486 -75.440  88.636  0.00 97.00      PROA   
ATOM    172  CZ3 TRP P  10     -15.676 -76.406  86.734  0.00 97.00      PROA   
ATOM    173  HZ3 TRP P  10     -16.186 -75.564  86.284  0.00 97.00      PROA   
ATOM    174  CZ2 TRP P  10     -14.748 -78.635  86.513  0.00 97.00      PROA   
ATOM    175  HZ2 TRP P  10     -14.539 -79.506  85.911  0.00 97.00      PROA   
ATOM    176  CH2 TRP P  10     -15.415 -77.537  85.967  0.00 97.00      PROA   
ATOM    177  HH2 TRP P  10     -15.724 -77.556  84.931  0.00 97.00      PROA   
ATOM    178  C   TRP P  10     -13.710 -74.780  92.430  0.00 97.00      PROA   
ATOM    179  O   TRP P  10     -13.064 -75.271  93.353  0.00 97.00      PROA   
ATOM    180  N   VAL P  11     -14.414 -73.637  92.588  0.00 97.00      PROA   
ATOM    181  HN  VAL P  11     -14.884 -73.222  91.810  0.00 97.00      PROA   
ATOM    182  CA  VAL P  11     -14.417 -72.866  93.818  0.00 97.00      PROA   
ATOM    183  HA  VAL P  11     -13.429 -72.928  94.255  0.00 97.00      PROA   
ATOM    184  CB  VAL P  11     -14.699 -71.396  93.501  0.00 97.00      PROA   
ATOM    185  HB  VAL P  11     -15.747 -71.278  93.145  0.00 97.00      PROA   
ATOM    186  CG1 VAL P  11     -14.486 -70.528  94.752  0.00 97.00      PROA   
ATOM    187 HG11 VAL P  11     -13.463 -70.671  95.159  0.00 97.00      PROA   
ATOM    188 HG12 VAL P  11     -15.221 -70.791  95.537  0.00 97.00      PROA   
ATOM    189 HG13 VAL P  11     -14.617 -69.453  94.504  0.00 97.00      PROA   
ATOM    190  CG2 VAL P  11     -13.748 -70.913  92.377  0.00 97.00      PROA   
ATOM    191 HG21 VAL P  11     -13.965 -71.404  91.407  0.00 97.00      PROA   
ATOM    192 HG22 VAL P  11     -12.690 -71.112  92.650  0.00 97.00      PROA   
ATOM    193 HG23 VAL P  11     -13.862 -69.818  92.228  0.00 97.00      PROA   
ATOM    194  C   VAL P  11     -15.403 -73.461  94.835  0.00 97.00      PROA   
ATOM    195  O   VAL P  11     -15.331 -73.202  96.035  0.00 97.00      PROA   
ATOM    196  N   SER P  12     -16.312 -74.343  94.364  0.00 97.00      PROA   
ATOM    197  HN  SER P  12     -16.302 -74.553  93.393  0.00 97.00      PROA   
ATOM    198  CA  SER P  12     -17.273 -75.091  95.159  0.00 97.00      PROA   
ATOM    199  HA  SER P  12     -17.142 -74.868  96.208  0.00 97.00      PROA   
ATOM    200  CB  SER P  12     -18.739 -74.729  94.764  0.00 97.00      PROA   
ATOM    201  HB1 SER P  12     -18.828 -74.704  93.657  0.00 97.00      PROA   
ATOM    202  HB2 SER P  12     -18.966 -73.709  95.148  0.00 97.00      PROA   
ATOM    203  OG  SER P  12     -19.722 -75.631  95.269  0.00 97.00      PROA   
ATOM    204  HG1 SER P  12     -19.841 -75.418  96.199  0.00 97.00      PROA   
ATOM    205  C   SER P  12     -16.962 -76.566  94.949  0.00 97.00      PROA   
ATOM    206  O   SER P  12     -16.883 -77.030  93.813  0.00 97.00      PROA   
ATOM    207  N   VAL P  13     -16.737 -77.335  96.050  0.00 97.00      PROA   
ATOM    208  HN  VAL P  13     -16.785 -76.934  96.965  0.00 97.00      PROA   
ATOM    209  CA  VAL P  13     -16.193 -78.685  95.950  0.00 97.00      PROA   
ATOM    210  HA  VAL P  13     -16.539 -79.118  95.023  0.00 97.00      PROA   
ATOM    211  CB  VAL P  13     -14.659 -78.631  95.931  0.00 97.00      PROA   
ATOM    212  HB  VAL P  13     -14.368 -77.837  95.201  0.00 97.00      PROA   
ATOM    213  CG1 VAL P  13     -14.078 -78.231  97.306  0.00 97.00      PROA   
ATOM    214 HG11 VAL P  13     -14.283 -79.014  98.066  0.00 97.00      PROA   
ATOM    215 HG12 VAL P  13     -14.508 -77.271  97.657  0.00 97.00      PROA   
ATOM    216 HG13 VAL P  13     -12.977 -78.111  97.231  0.00 97.00      PROA   
ATOM    217  CG2 VAL P  13     -14.052 -79.950  95.419  0.00 97.00      PROA   
ATOM    218 HG21 VAL P  13     -14.505 -80.248  94.451  0.00 97.00      PROA   
ATOM    219 HG22 VAL P  13     -14.202 -80.766  96.154  0.00 97.00      PROA   
ATOM    220 HG23 VAL P  13     -12.957 -79.832  95.273  0.00 97.00      PROA   
ATOM    221  C   VAL P  13     -16.724 -79.578  97.070  0.00 97.00      PROA   
ATOM    222  O   VAL P  13     -17.176 -79.100  98.104  0.00 97.00      PROA   
ATOM    223  N   PHE P  14     -16.717 -80.924  96.892  0.00 97.00      PROA   
ATOM    224  HN  PHE P  14     -16.415 -81.332  96.032  0.00 97.00      PROA   
ATOM    225  CA  PHE P  14     -17.069 -81.861  97.950  0.00 97.00      PROA   
ATOM    226  HA  PHE P  14     -17.882 -81.433  98.518  0.00 97.00      PROA   
ATOM    227  CB  PHE P  14     -17.511 -83.252  97.418  0.00 97.00      PROA   
ATOM    228  HB1 PHE P  14     -17.665 -83.977  98.245  0.00 97.00      PROA   
ATOM    229  HB2 PHE P  14     -16.729 -83.662  96.739  0.00 97.00      PROA   
ATOM    230  CG  PHE P  14     -18.824 -83.188  96.689  0.00 97.00      PROA   
ATOM    231  CD1 PHE P  14     -19.983 -82.718  97.333  0.00 97.00      PROA   
ATOM    232  HD1 PHE P  14     -19.920 -82.336  98.340  0.00 97.00      PROA   
ATOM    233  CE1 PHE P  14     -21.226 -82.772  96.690  0.00 97.00      PROA   
ATOM    234  HE1 PHE P  14     -22.113 -82.419  97.196  0.00 97.00      PROA   
ATOM    235  CZ  PHE P  14     -21.320 -83.285  95.390  0.00 97.00      PROA   
ATOM    236  HZ  PHE P  14     -22.277 -83.331  94.893  0.00 97.00      PROA   
ATOM    237  CD2 PHE P  14     -18.934 -83.708  95.389  0.00 97.00      PROA   
ATOM    238  HD2 PHE P  14     -18.057 -84.102  94.897  0.00 97.00      PROA   
ATOM    239  CE2 PHE P  14     -20.169 -83.739  94.734  0.00 97.00      PROA   
ATOM    240  HE2 PHE P  14     -20.229 -84.119  93.726  0.00 97.00      PROA   
ATOM    241  C   PHE P  14     -15.943 -82.123  98.935  0.00 97.00      PROA   
ATOM    242  O   PHE P  14     -14.764 -81.951  98.635  0.00 97.00      PROA   
ATOM    243  N   GLN P  15     -16.304 -82.614 100.147  0.00 97.00      PROA   
ATOM    244  HN  GLN P  15     -17.257 -82.561 100.444  0.00 97.00      PROA   
ATOM    245  CA  GLN P  15     -15.400 -83.323 101.043  0.00 97.00      PROA   
ATOM    246  HA  GLN P  15     -14.618 -82.630 101.324  0.00 97.00      PROA   
ATOM    247  CB  GLN P  15     -16.130 -83.810 102.327  0.00 97.00      PROA   
ATOM    248  HB1 GLN P  15     -16.445 -82.906 102.899  0.00 97.00      PROA   
ATOM    249  HB2 GLN P  15     -15.405 -84.354 102.971  0.00 97.00      PROA   
ATOM    250  CG  GLN P  15     -17.391 -84.669 102.035  0.00 97.00      PROA   
ATOM    251  HG1 GLN P  15     -17.429 -84.941 100.960  0.00 97.00      PROA   
ATOM    252  HG2 GLN P  15     -18.306 -84.077 102.244  0.00 97.00      PROA   
ATOM    253  CD  GLN P  15     -17.439 -85.953 102.881  0.00 97.00      PROA   
ATOM    254  OE1 GLN P  15     -17.576 -85.914 104.108  0.00 97.00      PROA   
ATOM    255  NE2 GLN P  15     -17.325 -87.131 102.199  0.00 97.00      PROA   
ATOM    256 HE21 GLN P  15     -17.235 -87.124 101.204  0.00 97.00      PROA   
ATOM    257 HE22 GLN P  15     -17.277 -87.984 102.716  0.00 97.00      PROA   
ATOM    258  C   GLN P  15     -14.742 -84.536 100.380  0.00 97.00      PROA   
ATOM    259  O   GLN P  15     -15.350 -85.180  99.528  0.00 97.00      PROA   
ATOM    260  N   GLU P  16     -13.468 -84.838 100.743  0.00 97.00      PROA   
ATOM    261  HN  GLU P  16     -13.014 -84.256 101.418  0.00 97.00      PROA   
ATOM    262  CA  GLU P  16     -12.667 -85.970 100.282  0.00 97.00      PROA   
ATOM    263  HA  GLU P  16     -11.906 -86.090 101.038  0.00 97.00      PROA   
ATOM    264  CB  GLU P  16     -13.422 -87.342 100.230  0.00 97.00      PROA   
ATOM    265  HB1 GLU P  16     -14.207 -87.270  99.450  0.00 97.00      PROA   
ATOM    266  HB2 GLU P  16     -13.928 -87.509 101.207  0.00 97.00      PROA   
ATOM    267  CG  GLU P  16     -12.549 -88.582  99.909  0.00 97.00      PROA   
ATOM    268  HG1 GLU P  16     -11.957 -88.864 100.805  0.00 97.00      PROA   
ATOM    269  HG2 GLU P  16     -11.835 -88.359  99.092  0.00 97.00      PROA   
ATOM    270  CD  GLU P  16     -13.349 -89.809  99.452  0.00 97.00      PROA   
ATOM    271  OE1 GLU P  16     -14.604 -89.766  99.381  0.00 97.00      PROA   
ATOM    272  OE2 GLU P  16     -12.677 -90.827  99.130  0.00 97.00      PROA   
ATOM    273  C   GLU P  16     -11.904 -85.662  98.994  0.00 97.00      PROA   
ATOM    274  O   GLU P  16     -10.786 -86.135  98.803  0.00 97.00      PROA   
ATOM    275  N   GLU P  17     -12.465 -84.832  98.085  0.00 97.00      PROA   
ATOM    276  HN  GLU P  17     -13.384 -84.480  98.248  0.00 97.00      PROA   
ATOM    277  CA  GLU P  17     -11.858 -84.412  96.828  0.00 97.00      PROA   
ATOM    278  HA  GLU P  17     -11.651 -85.314  96.268  0.00 97.00      PROA   
ATOM    279  CB  GLU P  17     -12.882 -83.591  95.998  0.00 97.00      PROA   
ATOM    280  HB1 GLU P  17     -13.241 -82.770  96.662  0.00 97.00      PROA   
ATOM    281  HB2 GLU P  17     -13.761 -84.242  95.791  0.00 97.00      PROA   
ATOM    282  CG  GLU P  17     -12.391 -82.951  94.677  0.00 97.00      PROA   
ATOM    283  HG1 GLU P  17     -11.523 -82.284  94.846  0.00 97.00      PROA   
ATOM    284  HG2 GLU P  17     -13.212 -82.328  94.262  0.00 97.00      PROA   
ATOM    285  CD  GLU P  17     -12.026 -83.988  93.609  0.00 97.00      PROA   
ATOM    286  OE1 GLU P  17     -11.067 -84.773  93.821  0.00 97.00      PROA   
ATOM    287  OE2 GLU P  17     -12.701 -83.992  92.545  0.00 97.00      PROA   
ATOM    288  C   GLU P  17     -10.523 -83.675  96.965  0.00 97.00      PROA   
ATOM    289  O   GLU P  17     -10.286 -82.947  97.921  0.00 97.00      PROA   
ATOM    290  N   SER P  18      -9.600 -83.865  95.993  0.00 97.00      PROA   
ATOM    291  HN  SER P  18      -9.874 -84.368  95.171  0.00 97.00      PROA   
ATOM    292  CA  SER P  18      -8.255 -83.318  96.020  0.00 97.00      PROA   
ATOM    293  HA  SER P  18      -7.983 -83.125  97.047  0.00 97.00      PROA   
ATOM    294  CB  SER P  18      -7.209 -84.293  95.420  0.00 97.00      PROA   
ATOM    295  HB1 SER P  18      -7.427 -84.462  94.342  0.00 97.00      PROA   
ATOM    296  HB2 SER P  18      -7.293 -85.270  95.940  0.00 97.00      PROA   
ATOM    297  OG  SER P  18      -5.873 -83.808  95.566  0.00 97.00      PROA   
ATOM    298  HG1 SER P  18      -5.707 -83.752  96.511  0.00 97.00      PROA   
ATOM    299  C   SER P  18      -8.199 -82.012  95.255  0.00 97.00      PROA   
ATOM    300  O   SER P  18      -8.623 -81.921  94.106  0.00 97.00      PROA   
ATOM    301  N   VAL P  19      -7.646 -80.954  95.887  0.00 97.00      PROA   
ATOM    302  HN  VAL P  19      -7.277 -81.048  96.810  0.00 97.00      PROA   
ATOM    303  CA  VAL P  19      -7.578 -79.653  95.254  0.00 97.00      PROA   
ATOM    304  HA  VAL P  19      -7.521 -79.798  94.186  0.00 97.00      PROA   
ATOM    305  CB  VAL P  19      -8.836 -78.815  95.522  0.00 97.00      PROA   
ATOM    306  HB  VAL P  19      -9.688 -79.342  95.027  0.00 97.00      PROA   
ATOM    307  CG1 VAL P  19      -9.166 -78.742  97.027  0.00 97.00      PROA   
ATOM    308 HG11 VAL P  19      -8.347 -78.233  97.572  0.00 97.00      PROA   
ATOM    309 HG12 VAL P  19      -9.319 -79.749  97.464  0.00 97.00      PROA   
ATOM    310 HG13 VAL P  19     -10.097 -78.158  97.186  0.00 97.00      PROA   
ATOM    311  CG2 VAL P  19      -8.733 -77.404  94.908  0.00 97.00      PROA   
ATOM    312 HG21 VAL P  19      -8.522 -77.459  93.823  0.00 97.00      PROA   
ATOM    313 HG22 VAL P  19      -7.935 -76.815  95.404  0.00 97.00      PROA   
ATOM    314 HG23 VAL P  19      -9.694 -76.864  95.047  0.00 97.00      PROA   
ATOM    315  C   VAL P  19      -6.279 -78.969  95.621  0.00 97.00      PROA   
ATOM    316  O   VAL P  19      -5.931 -78.834  96.786  0.00 97.00      PROA   
ATOM    317  N   THR P  20      -5.499 -78.509  94.612  0.00 97.00      PROA   
ATOM    318  HN  THR P  20      -5.771 -78.630  93.661  0.00 97.00      PROA   
ATOM    319  CA  THR P  20      -4.252 -77.802  94.861  0.00 97.00      PROA   
ATOM    320  HA  THR P  20      -4.175 -77.609  95.918  0.00 97.00      PROA   
ATOM    321  CB  THR P  20      -2.993 -78.588  94.483  0.00 97.00      PROA   
ATOM    322  HB  THR P  20      -3.122 -79.619  94.888  0.00 97.00      PROA   
ATOM    323  OG1 THR P  20      -1.816 -78.075  95.100  0.00 97.00      PROA   
ATOM    324  HG1 THR P  20      -1.595 -77.238  94.679  0.00 97.00      PROA   
ATOM    325  CG2 THR P  20      -2.756 -78.707  92.971  0.00 97.00      PROA   
ATOM    326 HG21 THR P  20      -2.652 -77.708  92.499  0.00 97.00      PROA   
ATOM    327 HG22 THR P  20      -3.596 -79.248  92.493  0.00 97.00      PROA   
ATOM    328 HG23 THR P  20      -1.823 -79.277  92.775  0.00 97.00      PROA   
ATOM    329  C   THR P  20      -4.370 -76.455  94.195  0.00 97.00      PROA   
ATOM    330  O   THR P  20      -4.873 -76.331  93.084  0.00 97.00      PROA   
ATOM    331  N   LEU P  21      -3.956 -75.394  94.916  0.00 97.00      PROA   
ATOM    332  HN  LEU P  21      -3.562 -75.540  95.822  0.00 97.00      PROA   
ATOM    333  CA  LEU P  21      -4.194 -74.019  94.546  0.00 97.00      PROA   
ATOM    334  HA  LEU P  21      -4.720 -73.972  93.604  0.00 97.00      PROA   
ATOM    335  CB  LEU P  21      -5.019 -73.259  95.623  0.00 97.00      PROA   
ATOM    336  HB1 LEU P  21      -5.172 -72.220  95.257  0.00 97.00      PROA   
ATOM    337  HB2 LEU P  21      -4.451 -73.200  96.577  0.00 97.00      PROA   
ATOM    338  CG  LEU P  21      -6.421 -73.846  95.949  0.00 97.00      PROA   
ATOM    339  HG  LEU P  21      -6.837 -74.297  95.017  0.00 97.00      PROA   
ATOM    340  CD1 LEU P  21      -6.397 -74.923  97.054  0.00 97.00      PROA   
ATOM    341 HD11 LEU P  21      -5.991 -74.491  97.993  0.00 97.00      PROA   
ATOM    342 HD12 LEU P  21      -5.778 -75.796  96.770  0.00 97.00      PROA   
ATOM    343 HD13 LEU P  21      -7.428 -75.282  97.259  0.00 97.00      PROA   
ATOM    344  CD2 LEU P  21      -7.375 -72.721  96.393  0.00 97.00      PROA   
ATOM    345 HD21 LEU P  21      -7.466 -71.947  95.604  0.00 97.00      PROA   
ATOM    346 HD22 LEU P  21      -6.985 -72.241  97.315  0.00 97.00      PROA   
ATOM    347 HD23 LEU P  21      -8.384 -73.130  96.609  0.00 97.00      PROA   
ATOM    348  C   LEU P  21      -2.853 -73.343  94.376  0.00 97.00      PROA   
ATOM    349  O   LEU P  21      -2.043 -73.332  95.291  0.00 97.00      PROA   
ATOM    350  N   HSD P  22      -2.575 -72.760  93.189  0.00 97.00      PROA   
ATOM    351  HN  HSD P  22      -3.263 -72.755  92.465  0.00 97.00      PROA   
ATOM    352  CA  HSD P  22      -1.266 -72.255  92.820  0.00 97.00      PROA   
ATOM    353  HA  HSD P  22      -0.532 -72.584  93.542  0.00 97.00      PROA   
ATOM    354  CB  HSD P  22      -0.833 -72.766  91.424  0.00 97.00      PROA   
ATOM    355  HB1 HSD P  22       0.113 -72.272  91.112  0.00 97.00      PROA   
ATOM    356  HB2 HSD P  22      -1.610 -72.525  90.666  0.00 97.00      PROA   
ATOM    357  ND1 HSD P  22      -1.499 -75.221  91.139  0.00 97.00      PROA   
ATOM    358  HD1 HSD P  22      -2.463 -75.069  90.915  0.00 97.00      PROA   
ATOM    359  CG  HSD P  22      -0.566 -74.243  91.416  0.00 97.00      PROA   
ATOM    360  CE1 HSD P  22      -0.839 -76.405  91.156  0.00 97.00      PROA   
ATOM    361  HE1 HSD P  22      -1.322 -77.358  90.959  0.00 97.00      PROA   
ATOM    362  NE2 HSD P  22       0.447 -76.258  91.407  0.00 97.00      PROA   
ATOM    363  CD2 HSD P  22       0.620 -74.893  91.551  0.00 97.00      PROA   
ATOM    364  HD2 HSD P  22       1.608 -74.487  91.730  0.00 97.00      PROA   
ATOM    365  C   HSD P  22      -1.232 -70.745  92.766  0.00 97.00      PROA   
ATOM    366  O   HSD P  22      -2.057 -70.119  92.113  0.00 97.00      PROA   
ATOM    367  N   CYS P  23      -0.233 -70.122  93.431  0.00 97.00      PROA   
ATOM    368  HN  CYS P  23       0.391 -70.656  94.001  0.00 97.00      PROA   
ATOM    369  CA  CYS P  23       0.018 -68.694  93.375  0.00 97.00      PROA   
ATOM    370  HA  CYS P  23      -0.869 -68.180  93.032  0.00 97.00      PROA   
ATOM    371  CB  CYS P  23       0.411 -68.128  94.756  0.00 97.00      PROA   
ATOM    372  HB1 CYS P  23       0.716 -67.069  94.649  0.00 97.00      PROA   
ATOM    373  HB2 CYS P  23       1.261 -68.708  95.177  0.00 97.00      PROA   
ATOM    374  SG  CYS P  23      -0.989 -68.198  95.889  0.00 97.00      PROA   
ATOM    375  C   CYS P  23       1.139 -68.389  92.407  0.00 97.00      PROA   
ATOM    376  O   CYS P  23       2.319 -68.552  92.704  0.00 97.00      PROA   
ATOM    377  N   GLU P  24       0.777 -67.900  91.206  0.00 97.00      PROA   
ATOM    378  HN  GLU P  24      -0.182 -67.734  90.988  0.00 97.00      PROA   
ATOM    379  CA  GLU P  24       1.703 -67.694  90.119  0.00 97.00      PROA   
ATOM    380  HA  GLU P  24       2.551 -68.356  90.235  0.00 97.00      PROA   
ATOM    381  CB  GLU P  24       1.015 -68.010  88.769  0.00 97.00      PROA   
ATOM    382  HB1 GLU P  24       0.565 -69.025  88.871  0.00 97.00      PROA   
ATOM    383  HB2 GLU P  24       1.773 -68.065  87.957  0.00 97.00      PROA   
ATOM    384  CG  GLU P  24      -0.069 -66.982  88.383  0.00 97.00      PROA   
ATOM    385  HG1 GLU P  24       0.385 -66.006  88.113  0.00 97.00      PROA   
ATOM    386  HG2 GLU P  24      -0.769 -66.828  89.232  0.00 97.00      PROA   
ATOM    387  CD  GLU P  24      -0.878 -67.452  87.193  0.00 97.00      PROA   
ATOM    388  OE1 GLU P  24      -1.278 -66.575  86.379  0.00 97.00      PROA   
ATOM    389  OE2 GLU P  24      -1.138 -68.681  87.099  0.00 97.00      PROA   
ATOM    390  C   GLU P  24       2.207 -66.271  90.081  0.00 97.00      PROA   
ATOM    391  O   GLU P  24       1.634 -65.352  90.667  0.00 97.00      PROA   
ATOM    392  N   VAL P  25       3.315 -66.082  89.333  0.00 97.00      PROA   
ATOM    393  HN  VAL P  25       3.797 -66.862  88.943  0.00 97.00      PROA   
ATOM    394  CA  VAL P  25       3.749 -64.806  88.818  0.00 97.00      PROA   
ATOM    395  HA  VAL P  25       2.890 -64.161  88.697  0.00 97.00      PROA   
ATOM    396  CB  VAL P  25       4.842 -64.112  89.639  0.00 97.00      PROA   
ATOM    397  HB  VAL P  25       5.764 -64.738  89.660  0.00 97.00      PROA   
ATOM    398  CG1 VAL P  25       5.171 -62.745  89.004  0.00 97.00      PROA   
ATOM    399 HG11 VAL P  25       4.285 -62.077  89.054  0.00 97.00      PROA   
ATOM    400 HG12 VAL P  25       5.475 -62.848  87.944  0.00 97.00      PROA   
ATOM    401 HG13 VAL P  25       6.004 -62.267  89.560  0.00 97.00      PROA   
ATOM    402  CG2 VAL P  25       4.386 -63.908  91.100  0.00 97.00      PROA   
ATOM    403 HG21 VAL P  25       4.239 -64.882  91.611  0.00 97.00      PROA   
ATOM    404 HG22 VAL P  25       3.429 -63.344  91.130  0.00 97.00      PROA   
ATOM    405 HG23 VAL P  25       5.149 -63.332  91.666  0.00 97.00      PROA   
ATOM    406  C   VAL P  25       4.333 -65.228  87.479  0.00 97.00      PROA   
ATOM    407  O   VAL P  25       5.047 -66.230  87.495  0.00 97.00      PROA   
ATOM    408  N   PRO P  26       4.123 -64.593  86.317  0.00 97.00      PROA   
ATOM    409  CD  PRO P  26       2.912 -63.792  86.078  0.00 97.00      PROA   
ATOM    410  HD1 PRO P  26       3.166 -62.718  86.203  0.00 97.00      PROA   
ATOM    411  HD2 PRO P  26       2.067 -64.066  86.750  0.00 97.00      PROA   
ATOM    412  CA  PRO P  26       4.695 -65.077  85.051  0.00 97.00      PROA   
ATOM    413  HA  PRO P  26       4.508 -66.139  84.970  0.00 97.00      PROA   
ATOM    414  CB  PRO P  26       3.908 -64.300  83.981  0.00 97.00      PROA   
ATOM    415  HB1 PRO P  26       3.842 -64.862  83.028  0.00 97.00      PROA   
ATOM    416  HB2 PRO P  26       4.362 -63.303  83.788  0.00 97.00      PROA   
ATOM    417  CG  PRO P  26       2.537 -64.089  84.626  0.00 97.00      PROA   
ATOM    418  HG1 PRO P  26       1.956 -63.274  84.152  0.00 97.00      PROA   
ATOM    419  HG2 PRO P  26       1.954 -65.036  84.578  0.00 97.00      PROA   
ATOM    420  C   PRO P  26       6.197 -64.854  84.864  0.00 97.00      PROA   
ATOM    421  O   PRO P  26       6.628 -64.603  83.740  0.00 97.00      PROA   
ATOM    422  N   HSD P  27       7.018 -64.998  85.923  0.00 97.00      PROA   
ATOM    423  HN  HSD P  27       6.628 -65.298  86.791  0.00 97.00      PROA   
ATOM    424  CA  HSD P  27       8.460 -64.908  85.851  0.00 97.00      PROA   
ATOM    425  HA  HSD P  27       8.769 -64.565  84.873  0.00 97.00      PROA   
ATOM    426  CB  HSD P  27       9.078 -63.979  86.929  0.00 97.00      PROA   
ATOM    427  HB1 HSD P  27      10.178 -64.135  86.979  0.00 97.00      PROA   
ATOM    428  HB2 HSD P  27       8.658 -64.226  87.930  0.00 97.00      PROA   
ATOM    429  ND1 HSD P  27       7.837 -61.755  87.134  0.00 97.00      PROA   
ATOM    430  HD1 HSD P  27       7.054 -62.097  87.656  0.00 97.00      PROA   
ATOM    431  CG  HSD P  27       8.881 -62.513  86.647  0.00 97.00      PROA   
ATOM    432  CE1 HSD P  27       8.103 -60.463  86.819  0.00 97.00      PROA   
ATOM    433  HE1 HSD P  27       7.446 -59.636  87.086  0.00 97.00      PROA   
ATOM    434  NE2 HSD P  27       9.248 -60.334  86.179  0.00 97.00      PROA   
ATOM    435  CD2 HSD P  27       9.741 -61.623  86.079  0.00 97.00      PROA   
ATOM    436  HD2 HSD P  27      10.706 -61.789  85.617  0.00 97.00      PROA   
ATOM    437  C   HSD P  27       9.007 -66.294  86.067  0.00 97.00      PROA   
ATOM    438  O   HSD P  27       8.735 -66.923  87.084  0.00 97.00      PROA   
ATOM    439  N   LEU P  28       9.804 -66.809  85.104  0.00 97.00      PROA   
ATOM    440  HN  LEU P  28       9.930 -66.333  84.237  0.00 97.00      PROA   
ATOM    441  CA  LEU P  28      10.473 -68.092  85.220  0.00 97.00      PROA   
ATOM    442  HA  LEU P  28       9.695 -68.823  85.394  0.00 97.00      PROA   
ATOM    443  CB  LEU P  28      11.192 -68.487  83.902  0.00 97.00      PROA   
ATOM    444  HB1 LEU P  28      11.606 -69.514  84.008  0.00 97.00      PROA   
ATOM    445  HB2 LEU P  28      12.038 -67.794  83.711  0.00 97.00      PROA   
ATOM    446  CG  LEU P  28      10.291 -68.480  82.639  0.00 97.00      PROA   
ATOM    447  HG  LEU P  28       9.893 -67.449  82.486  0.00 97.00      PROA   
ATOM    448  CD1 LEU P  28      11.116 -68.834  81.387  0.00 97.00      PROA   
ATOM    449 HD11 LEU P  28      11.528 -69.861  81.480  0.00 97.00      PROA   
ATOM    450 HD12 LEU P  28      11.958 -68.123  81.259  0.00 97.00      PROA   
ATOM    451 HD13 LEU P  28      10.476 -68.793  80.480  0.00 97.00      PROA   
ATOM    452  CD2 LEU P  28       9.088 -69.432  82.768  0.00 97.00      PROA   
ATOM    453 HD21 LEU P  28       8.429 -69.129  83.608  0.00 97.00      PROA   
ATOM    454 HD22 LEU P  28       9.441 -70.470  82.949  0.00 97.00      PROA   
ATOM    455 HD23 LEU P  28       8.489 -69.422  81.834  0.00 97.00      PROA   
ATOM    456  C   LEU P  28      11.424 -68.228  86.416  0.00 97.00      PROA   
ATOM    457  O   LEU P  28      11.307 -69.248  87.098  0.00 97.00      PROA   
ATOM    458  N   PRO P  29      12.317 -67.312  86.808  0.00 97.00      PROA   
ATOM    459  CD  PRO P  29      12.847 -66.228  85.968  0.00 97.00      PROA   
ATOM    460  HD1 PRO P  29      12.040 -65.600  85.539  0.00 97.00      PROA   
ATOM    461  HD2 PRO P  29      13.462 -66.671  85.153  0.00 97.00      PROA   
ATOM    462  CA  PRO P  29      12.977 -67.361  88.115  0.00 97.00      PROA   
ATOM    463  HA  PRO P  29      13.262 -68.373  88.367  0.00 97.00      PROA   
ATOM    464  CB  PRO P  29      14.212 -66.465  87.898  0.00 97.00      PROA   
ATOM    465  HB1 PRO P  29      15.008 -67.073  87.410  0.00 97.00      PROA   
ATOM    466  HB2 PRO P  29      14.634 -66.030  88.823  0.00 97.00      PROA   
ATOM    467  CG  PRO P  29      13.733 -65.406  86.903  0.00 97.00      PROA   
ATOM    468  HG1 PRO P  29      13.117 -64.648  87.436  0.00 97.00      PROA   
ATOM    469  HG2 PRO P  29      14.566 -64.901  86.375  0.00 97.00      PROA   
ATOM    470  C   PRO P  29      12.079 -66.828  89.234  0.00 97.00      PROA   
ATOM    471  O   PRO P  29      12.591 -66.160  90.130  0.00 97.00      PROA   
ATOM    472  N   GLY P  30      10.754 -67.119  89.232  0.00 97.00      PROA   
ATOM    473  HN  GLY P  30      10.386 -67.689  88.498  0.00 97.00      PROA   
ATOM    474  CA  GLY P  30       9.774 -66.570  90.162  0.00 97.00      PROA   
ATOM    475  HA1 GLY P  30       8.802 -66.754  89.727  0.00 97.00      PROA   
ATOM    476  HA2 GLY P  30       9.972 -65.515  90.294  0.00 97.00      PROA   
ATOM    477  C   GLY P  30       9.784 -67.232  91.517  0.00 97.00      PROA   
ATOM    478  O   GLY P  30       8.798 -67.840  91.920  0.00 97.00      PROA   
ATOM    479  N   SER P  31      10.922 -67.084  92.235  0.00 97.00      PROA   
ATOM    480  HN  SER P  31      11.640 -66.579  91.756  0.00 97.00      PROA   
ATOM    481  CA  SER P  31      11.349 -67.631  93.522  0.00 97.00      PROA   
ATOM    482  HA  SER P  31      11.944 -68.495  93.272  0.00 97.00      PROA   
ATOM    483  CB  SER P  31      12.275 -66.621  94.265  0.00 97.00      PROA   
ATOM    484  HB1 SER P  31      11.689 -65.705  94.503  0.00 97.00      PROA   
ATOM    485  HB2 SER P  31      13.104 -66.325  93.587  0.00 97.00      PROA   
ATOM    486  OG  SER P  31      12.825 -67.129  95.482  0.00 97.00      PROA   
ATOM    487  HG1 SER P  31      13.723 -67.417  95.295  0.00 97.00      PROA   
ATOM    488  C   SER P  31      10.274 -68.117  94.481  0.00 97.00      PROA   
ATOM    489  O   SER P  31       9.270 -67.455  94.695  0.00 97.00      PROA   
ATOM    490  N   SER P  32      10.491 -69.301  95.098  0.00 97.00      PROA   
ATOM    491  HN  SER P  32      11.359 -69.777  94.983  0.00 97.00      PROA   
ATOM    492  CA  SER P  32       9.510 -70.038  95.873  0.00 97.00      PROA   
ATOM    493  HA  SER P  32       8.554 -69.932  95.380  0.00 97.00      PROA   
ATOM    494  CB  SER P  32       9.871 -71.547  95.887  0.00 97.00      PROA   
ATOM    495  HB1 SER P  32       9.790 -71.932  94.847  0.00 97.00      PROA   
ATOM    496  HB2 SER P  32       9.174 -72.140  96.517  0.00 97.00      PROA   
ATOM    497  OG  SER P  32      11.214 -71.755  96.319  0.00 97.00      PROA   
ATOM    498  HG1 SER P  32      11.232 -71.546  97.257  0.00 97.00      PROA   
ATOM    499  C   SER P  32       9.325 -69.547  97.302  0.00 97.00      PROA   
ATOM    500  O   SER P  32       9.448 -70.313  98.256  0.00 97.00      PROA   
ATOM    501  N   SER P  33       8.976 -68.254  97.472  0.00 97.00      PROA   
ATOM    502  HN  SER P  33       8.956 -67.651  96.678  0.00 97.00      PROA   
ATOM    503  CA  SER P  33       8.622 -67.663  98.748  0.00 97.00      PROA   
ATOM    504  HA  SER P  33       8.649 -68.416  99.523  0.00 97.00      PROA   
ATOM    505  CB  SER P  33       9.570 -66.495  99.133  0.00 97.00      PROA   
ATOM    506  HB1 SER P  33       9.519 -65.696  98.362  0.00 97.00      PROA   
ATOM    507  HB2 SER P  33      10.615 -66.875  99.158  0.00 97.00      PROA   
ATOM    508  OG  SER P  33       9.257 -65.929 100.407  0.00 97.00      PROA   
ATOM    509  HG1 SER P  33       9.641 -66.500 101.077  0.00 97.00      PROA   
ATOM    510  C   SER P  33       7.197 -67.164  98.628  0.00 97.00      PROA   
ATOM    511  O   SER P  33       6.834 -66.516  97.651  0.00 97.00      PROA   
ATOM    512  N   THR P  34       6.338 -67.488  99.625  0.00 97.00      PROA   
ATOM    513  HN  THR P  34       6.650 -67.985 100.431  0.00 97.00      PROA   
ATOM    514  CA  THR P  34       4.918 -67.186  99.560  0.00 97.00      PROA   
ATOM    515  HA  THR P  34       4.770 -66.285  98.980  0.00 97.00      PROA   
ATOM    516  CB  THR P  34       4.061 -68.322  98.996  0.00 97.00      PROA   
ATOM    517  HB  THR P  34       3.998 -69.178  99.707  0.00 97.00      PROA   
ATOM    518  OG1 THR P  34       4.647 -68.839  97.815  0.00 97.00      PROA   
ATOM    519  HG1 THR P  34       5.360 -69.402  98.122  0.00 97.00      PROA   
ATOM    520  CG2 THR P  34       2.635 -67.840  98.670  0.00 97.00      PROA   
ATOM    521 HG21 THR P  34       2.661 -66.869  98.133  0.00 97.00      PROA   
ATOM    522 HG22 THR P  34       2.042 -67.715  99.597  0.00 97.00      PROA   
ATOM    523 HG23 THR P  34       2.109 -68.585  98.036  0.00 97.00      PROA   
ATOM    524  C   THR P  34       4.430 -66.936 100.957  0.00 97.00      PROA   
ATOM    525  O   THR P  34       4.829 -67.616 101.897  0.00 97.00      PROA   
ATOM    526  N   GLN P  35       3.501 -65.970 101.111  0.00 97.00      PROA   
ATOM    527  HN  GLN P  35       3.294 -65.331 100.373  0.00 97.00      PROA   
ATOM    528  CA  GLN P  35       2.696 -65.848 102.302  0.00 97.00      PROA   
ATOM    529  HA  GLN P  35       3.010 -66.554 103.058  0.00 97.00      PROA   
ATOM    530  CB  GLN P  35       2.735 -64.408 102.871  0.00 97.00      PROA   
ATOM    531  HB1 GLN P  35       2.183 -64.388 103.836  0.00 97.00      PROA   
ATOM    532  HB2 GLN P  35       2.216 -63.721 102.165  0.00 97.00      PROA   
ATOM    533  CG  GLN P  35       4.176 -63.890 103.072  0.00 97.00      PROA   
ATOM    534  HG1 GLN P  35       4.710 -63.847 102.098  0.00 97.00      PROA   
ATOM    535  HG2 GLN P  35       4.737 -64.568 103.748  0.00 97.00      PROA   
ATOM    536  CD  GLN P  35       4.158 -62.465 103.624  0.00 97.00      PROA   
ATOM    537  OE1 GLN P  35       3.755 -61.540 102.921  0.00 97.00      PROA   
ATOM    538  NE2 GLN P  35       4.619 -62.270 104.887  0.00 97.00      PROA   
ATOM    539 HE21 GLN P  35       4.637 -61.336 105.241  0.00 97.00      PROA   
ATOM    540 HE22 GLN P  35       4.957 -63.044 105.418  0.00 97.00      PROA   
ATOM    541  C   GLN P  35       1.290 -66.186 101.865  0.00 97.00      PROA   
ATOM    542  O   GLN P  35       0.771 -65.576 100.941  0.00 97.00      PROA   
ATOM    543  N   TRP P  36       0.646 -67.184 102.511  0.00 97.00      PROA   
ATOM    544  HN  TRP P  36       1.107 -67.691 103.234  0.00 97.00      PROA   
ATOM    545  CA  TRP P  36      -0.726 -67.581 102.247  0.00 97.00      PROA   
ATOM    546  HA  TRP P  36      -1.093 -67.092 101.355  0.00 97.00      PROA   
ATOM    547  CB  TRP P  36      -0.887 -69.117 102.093  0.00 97.00      PROA   
ATOM    548  HB1 TRP P  36      -1.946 -69.409 102.257  0.00 97.00      PROA   
ATOM    549  HB2 TRP P  36      -0.285 -69.609 102.890  0.00 97.00      PROA   
ATOM    550  CG  TRP P  36      -0.491 -69.686 100.768  0.00 97.00      PROA   
ATOM    551  CD1 TRP P  36       0.735 -70.182 100.420  0.00 97.00      PROA   
ATOM    552  HD1 TRP P  36       1.625 -70.076 101.013  0.00 97.00      PROA   
ATOM    553  NE1 TRP P  36       0.667 -70.774  99.190  0.00 97.00      PROA   
ATOM    554  HE1 TRP P  36       1.400 -71.247  98.748  0.00 97.00      PROA   
ATOM    555  CE2 TRP P  36      -0.597 -70.658  98.698  0.00 97.00      PROA   
ATOM    556  CD2 TRP P  36      -1.365 -69.964  99.661  0.00 97.00      PROA   
ATOM    557  CE3 TRP P  36      -2.713 -69.703  99.409  0.00 97.00      PROA   
ATOM    558  HE3 TRP P  36      -3.325 -69.164 100.118  0.00 97.00      PROA   
ATOM    559  CZ3 TRP P  36      -3.265 -70.138  98.201  0.00 97.00      PROA   
ATOM    560  HZ3 TRP P  36      -4.301 -69.926  97.974  0.00 97.00      PROA   
ATOM    561  CZ2 TRP P  36      -1.149 -71.107  97.509  0.00 97.00      PROA   
ATOM    562  HZ2 TRP P  36      -0.559 -71.638  96.777  0.00 97.00      PROA   
ATOM    563  CH2 TRP P  36      -2.498 -70.836  97.273  0.00 97.00      PROA   
ATOM    564  HH2 TRP P  36      -2.948 -71.143  96.341  0.00 97.00      PROA   
ATOM    565  C   TRP P  36      -1.588 -67.131 103.399  0.00 97.00      PROA   
ATOM    566  O   TRP P  36      -1.124 -67.059 104.530  0.00 97.00      PROA   
ATOM    567  N   PHE P  37      -2.872 -66.799 103.133  0.00 97.00      PROA   
ATOM    568  HN  PHE P  37      -3.207 -66.800 102.192  0.00 97.00      PROA   
ATOM    569  CA  PHE P  37      -3.791 -66.293 104.132  0.00 97.00      PROA   
ATOM    570  HA  PHE P  37      -3.414 -66.531 105.115  0.00 97.00      PROA   
ATOM    571  CB  PHE P  37      -4.036 -64.758 104.020  0.00 97.00      PROA   
ATOM    572  HB1 PHE P  37      -4.649 -64.403 104.876  0.00 97.00      PROA   
ATOM    573  HB2 PHE P  37      -4.574 -64.519 103.078  0.00 97.00      PROA   
ATOM    574  CG  PHE P  37      -2.735 -63.986 104.010  0.00 97.00      PROA   
ATOM    575  CD1 PHE P  37      -2.215 -63.445 105.199  0.00 97.00      PROA   
ATOM    576  HD1 PHE P  37      -2.745 -63.591 106.128  0.00 97.00      PROA   
ATOM    577  CE1 PHE P  37      -1.009 -62.733 105.194  0.00 97.00      PROA   
ATOM    578  HE1 PHE P  37      -0.618 -62.330 106.117  0.00 97.00      PROA   
ATOM    579  CZ  PHE P  37      -0.306 -62.553 103.996  0.00 97.00      PROA   
ATOM    580  HZ  PHE P  37       0.633 -62.018 103.994  0.00 97.00      PROA   
ATOM    581  CD2 PHE P  37      -2.034 -63.767 102.808  0.00 97.00      PROA   
ATOM    582  HD2 PHE P  37      -2.419 -64.173 101.886  0.00 97.00      PROA   
ATOM    583  CE2 PHE P  37      -0.819 -63.074 102.802  0.00 97.00      PROA   
ATOM    584  HE2 PHE P  37      -0.272 -62.959 101.880  0.00 97.00      PROA   
ATOM    585  C   PHE P  37      -5.127 -66.986 103.958  0.00 97.00      PROA   
ATOM    586  O   PHE P  37      -5.618 -67.133 102.843  0.00 97.00      PROA   
ATOM    587  N   LEU P  38      -5.754 -67.412 105.083  0.00 97.00      PROA   
ATOM    588  HN  LEU P  38      -5.293 -67.343 105.967  0.00 97.00      PROA   
ATOM    589  CA  LEU P  38      -7.112 -67.916 105.136  0.00 97.00      PROA   
ATOM    590  HA  LEU P  38      -7.535 -67.958 104.145  0.00 97.00      PROA   
ATOM    591  CB  LEU P  38      -7.240 -69.304 105.819  0.00 97.00      PROA   
ATOM    592  HB1 LEU P  38      -8.310 -69.607 105.866  0.00 97.00      PROA   
ATOM    593  HB2 LEU P  38      -6.851 -69.246 106.861  0.00 97.00      PROA   
ATOM    594  CG  LEU P  38      -6.469 -70.430 105.105  0.00 97.00      PROA   
ATOM    595  HG  LEU P  38      -5.400 -70.130 105.090  0.00 97.00      PROA   
ATOM    596  CD1 LEU P  38      -6.574 -71.760 105.873  0.00 97.00      PROA   
ATOM    597 HD11 LEU P  38      -7.633 -72.091 105.916  0.00 97.00      PROA   
ATOM    598 HD12 LEU P  38      -6.191 -71.647 106.908  0.00 97.00      PROA   
ATOM    599 HD13 LEU P  38      -5.984 -72.548 105.358  0.00 97.00      PROA   
ATOM    600  CD2 LEU P  38      -6.935 -70.623 103.655  0.00 97.00      PROA   
ATOM    601 HD21 LEU P  38      -6.794 -69.702 103.054  0.00 97.00      PROA   
ATOM    602 HD22 LEU P  38      -8.010 -70.904 103.634  0.00 97.00      PROA   
ATOM    603 HD23 LEU P  38      -6.351 -71.441 103.186  0.00 97.00      PROA   
ATOM    604  C   LEU P  38      -7.910 -66.946 105.962  0.00 97.00      PROA   
ATOM    605  O   LEU P  38      -7.670 -66.807 107.158  0.00 97.00      PROA   
ATOM    606  N   ASN P  39      -8.888 -66.236 105.347  0.00 97.00      PROA   
ATOM    607  HN  ASN P  39      -9.092 -66.404 104.383  0.00 97.00      PROA   
ATOM    608  CA  ASN P  39      -9.753 -65.285 106.040  0.00 97.00      PROA   
ATOM    609  HA  ASN P  39     -10.346 -64.797 105.280  0.00 97.00      PROA   
ATOM    610  CB  ASN P  39     -10.715 -65.986 107.046  0.00 97.00      PROA   
ATOM    611  HB1 ASN P  39     -11.464 -65.263 107.430  0.00 97.00      PROA   
ATOM    612  HB2 ASN P  39     -10.135 -66.388 107.904  0.00 97.00      PROA   
ATOM    613  CG  ASN P  39     -11.473 -67.128 106.357  0.00 97.00      PROA   
ATOM    614  OD1 ASN P  39     -11.842 -67.032 105.185  0.00 97.00      PROA   
ATOM    615  ND2 ASN P  39     -11.679 -68.260 107.086  0.00 97.00      PROA   
ATOM    616 HD21 ASN P  39     -12.116 -69.038 106.638  0.00 97.00      PROA   
ATOM    617 HD22 ASN P  39     -11.351 -68.316 108.027  0.00 97.00      PROA   
ATOM    618  C   ASN P  39      -8.962 -64.190 106.755  0.00 97.00      PROA   
ATOM    619  O   ASN P  39      -9.266 -63.813 107.886  0.00 97.00      PROA   
ATOM    620  N   GLY P  40      -7.890 -63.681 106.104  0.00 97.00      PROA   
ATOM    621  HN  GLY P  40      -7.712 -63.980 105.170  0.00 97.00      PROA   
ATOM    622  CA  GLY P  40      -6.947 -62.738 106.692  0.00 97.00      PROA   
ATOM    623  HA1 GLY P  40      -7.487 -62.061 107.340  0.00 97.00      PROA   
ATOM    624  HA2 GLY P  40      -6.470 -62.219 105.875  0.00 97.00      PROA   
ATOM    625  C   GLY P  40      -5.839 -63.365 107.517  0.00 97.00      PROA   
ATOM    626  O   GLY P  40      -4.785 -62.757 107.685  0.00 97.00      PROA   
ATOM    627  N   THR P  41      -6.028 -64.589 108.060  0.00 97.00      PROA   
ATOM    628  HN  THR P  41      -6.868 -65.096 107.871  0.00 97.00      PROA   
ATOM    629  CA  THR P  41      -5.072 -65.225 108.962  0.00 97.00      PROA   
ATOM    630  HA  THR P  41      -4.601 -64.454 109.556  0.00 97.00      PROA   
ATOM    631  CB  THR P  41      -5.725 -66.210 109.927  0.00 97.00      PROA   
ATOM    632  HB  THR P  41      -6.266 -67.004 109.363  0.00 97.00      PROA   
ATOM    633  OG1 THR P  41      -6.660 -65.526 110.752  0.00 97.00      PROA   
ATOM    634  HG1 THR P  41      -7.287 -65.107 110.162  0.00 97.00      PROA   
ATOM    635  CG2 THR P  41      -4.696 -66.873 110.869  0.00 97.00      PROA   
ATOM    636 HG21 THR P  41      -4.124 -66.097 111.421  0.00 97.00      PROA   
ATOM    637 HG22 THR P  41      -3.987 -67.520 110.315  0.00 97.00      PROA   
ATOM    638 HG23 THR P  41      -5.225 -67.507 111.612  0.00 97.00      PROA   
ATOM    639  C   THR P  41      -3.989 -65.941 108.185  0.00 97.00      PROA   
ATOM    640  O   THR P  41      -4.267 -66.824 107.384  0.00 97.00      PROA   
ATOM    641  N   ALA P  42      -2.708 -65.577 108.410  0.00 97.00      PROA   
ATOM    642  HN  ALA P  42      -2.495 -64.850 109.059  0.00 97.00      PROA   
ATOM    643  CA  ALA P  42      -1.566 -66.170 107.743  0.00 97.00      PROA   
ATOM    644  HA  ALA P  42      -1.744 -66.067 106.683  0.00 97.00      PROA   
ATOM    645  CB  ALA P  42      -0.284 -65.385 108.077  0.00 97.00      PROA   
ATOM    646  HB1 ALA P  42      -0.057 -65.454 109.163  0.00 97.00      PROA   
ATOM    647  HB2 ALA P  42      -0.421 -64.312 107.820  0.00 97.00      PROA   
ATOM    648  HB3 ALA P  42       0.583 -65.771 107.502  0.00 97.00      PROA   
ATOM    649  C   ALA P  42      -1.333 -67.653 108.033  0.00 97.00      PROA   
ATOM    650  O   ALA P  42      -1.339 -68.097 109.179  0.00 97.00      PROA   
ATOM    651  N   ILE P  43      -1.076 -68.452 106.968  0.00 97.00      PROA   
ATOM    652  HN  ILE P  43      -1.093 -68.064 106.048  0.00 97.00      PROA   
ATOM    653  CA  ILE P  43      -0.685 -69.848 107.064  0.00 97.00      PROA   
ATOM    654  HA  ILE P  43      -1.044 -70.236 108.006  0.00 97.00      PROA   
ATOM    655  CB  ILE P  43      -1.209 -70.753 105.932  0.00 97.00      PROA   
ATOM    656  HB  ILE P  43      -0.513 -70.722 105.060  0.00 97.00      PROA   
ATOM    657  CG2 ILE P  43      -1.293 -72.211 106.452  0.00 97.00      PROA   
ATOM    658 HG21 ILE P  43      -2.002 -72.272 107.304  0.00 97.00      PROA   
ATOM    659 HG22 ILE P  43      -0.308 -72.597 106.779  0.00 97.00      PROA   
ATOM    660 HG23 ILE P  43      -1.657 -72.893 105.659  0.00 97.00      PROA   
ATOM    661  CG1 ILE P  43      -2.585 -70.296 105.381  0.00 97.00      PROA   
ATOM    662 HG11 ILE P  43      -2.515 -69.253 105.012  0.00 97.00      PROA   
ATOM    663 HG12 ILE P  43      -3.335 -70.314 106.201  0.00 97.00      PROA   
ATOM    664  CD  ILE P  43      -3.072 -71.165 104.212  0.00 97.00      PROA   
ATOM    665  HD1 ILE P  43      -2.237 -71.401 103.519  0.00 97.00      PROA   
ATOM    666  HD2 ILE P  43      -3.858 -70.639 103.632  0.00 97.00      PROA   
ATOM    667  HD3 ILE P  43      -3.503 -72.118 104.585  0.00 97.00      PROA   
ATOM    668  C   ILE P  43       0.836 -69.872 107.063  0.00 97.00      PROA   
ATOM    669  O   ILE P  43       1.486 -68.965 106.547  0.00 97.00      PROA   
ATOM    670  N   GLN P  44       1.454 -70.933 107.627  0.00 97.00      PROA   
ATOM    671  HN  GLN P  44       0.928 -71.643 108.090  0.00 97.00      PROA   
ATOM    672  CA  GLN P  44       2.895 -71.096 107.649  0.00 97.00      PROA   
ATOM    673  HA  GLN P  44       3.362 -70.128 107.765  0.00 97.00      PROA   
ATOM    674  CB  GLN P  44       3.305 -72.002 108.841  0.00 97.00      PROA   
ATOM    675  HB1 GLN P  44       4.416 -72.061 108.872  0.00 97.00      PROA   
ATOM    676  HB2 GLN P  44       2.918 -73.033 108.676  0.00 97.00      PROA   
ATOM    677  CG  GLN P  44       2.815 -71.524 110.234  0.00 97.00      PROA   
ATOM    678  HG1 GLN P  44       3.292 -72.155 111.016  0.00 97.00      PROA   
ATOM    679  HG2 GLN P  44       1.715 -71.651 110.328  0.00 97.00      PROA   
ATOM    680  CD  GLN P  44       3.198 -70.067 110.535  0.00 97.00      PROA   
ATOM    681  OE1 GLN P  44       4.322 -69.794 110.968  0.00 97.00      PROA   
ATOM    682  NE2 GLN P  44       2.253 -69.108 110.330  0.00 97.00      PROA   
ATOM    683 HE21 GLN P  44       2.509 -68.163 110.524  0.00 97.00      PROA   
ATOM    684 HE22 GLN P  44       1.355 -69.342 109.959  0.00 97.00      PROA   
ATOM    685  C   GLN P  44       3.405 -71.698 106.337  0.00 97.00      PROA   
ATOM    686  O   GLN P  44       4.610 -71.772 106.099  0.00 97.00      PROA   
ATOM    687  N   THR P  45       2.483 -72.116 105.435  0.00 97.00      PROA   
ATOM    688  HN  THR P  45       1.517 -72.069 105.674  0.00 97.00      PROA   
ATOM    689  CA  THR P  45       2.766 -72.638 104.103  0.00 97.00      PROA   
ATOM    690  HA  THR P  45       3.379 -73.519 104.226  0.00 97.00      PROA   
ATOM    691  CB  THR P  45       1.486 -73.030 103.363  0.00 97.00      PROA   
ATOM    692  HB  THR P  45       0.844 -72.134 103.191  0.00 97.00      PROA   
ATOM    693  OG1 THR P  45       0.743 -73.958 104.140  0.00 97.00      PROA   
ATOM    694  HG1 THR P  45      -0.022 -74.191 103.607  0.00 97.00      PROA   
ATOM    695  CG2 THR P  45       1.796 -73.715 102.019  0.00 97.00      PROA   
ATOM    696 HG21 THR P  45       2.428 -74.612 102.194  0.00 97.00      PROA   
ATOM    697 HG22 THR P  45       2.315 -73.032 101.317  0.00 97.00      PROA   
ATOM    698 HG23 THR P  45       0.859 -74.047 101.525  0.00 97.00      PROA   
ATOM    699  C   THR P  45       3.516 -71.641 103.237  0.00 97.00      PROA   
ATOM    700  O   THR P  45       2.951 -70.637 102.819  0.00 97.00      PROA   
ATOM    701  N   SER P  46       4.814 -71.890 102.942  0.00 97.00      PROA   
ATOM    702  HN  SER P  46       5.298 -72.636 103.394  0.00 97.00      PROA   
ATOM    703  CA  SER P  46       5.610 -70.971 102.137  0.00 97.00      PROA   
ATOM    704  HA  SER P  46       5.140 -69.999 102.124  0.00 97.00      PROA   
ATOM    705  CB  SER P  46       7.025 -70.790 102.736  0.00 97.00      PROA   
ATOM    706  HB1 SER P  46       7.646 -70.141 102.080  0.00 97.00      PROA   
ATOM    707  HB2 SER P  46       7.533 -71.774 102.839  0.00 97.00      PROA   
ATOM    708  OG  SER P  46       6.956 -70.151 104.009  0.00 97.00      PROA   
ATOM    709  HG1 SER P  46       6.321 -70.631 104.548  0.00 97.00      PROA   
ATOM    710  C   SER P  46       5.763 -71.403 100.688  0.00 97.00      PROA   
ATOM    711  O   SER P  46       6.251 -70.639  99.856  0.00 97.00      PROA   
ATOM    712  N   THR P  47       5.313 -72.628 100.330  0.00 97.00      PROA   
ATOM    713  HN  THR P  47       4.902 -73.215 101.021  0.00 97.00      PROA   
ATOM    714  CA  THR P  47       5.296 -73.120  98.954  0.00 97.00      PROA   
ATOM    715  HA  THR P  47       6.295 -72.955  98.586  0.00 97.00      PROA   
ATOM    716  CB  THR P  47       5.079 -74.641  98.829  0.00 97.00      PROA   
ATOM    717  HB  THR P  47       6.000 -75.164  99.173  0.00 97.00      PROA   
ATOM    718  OG1 THR P  47       4.797 -75.076  97.499  0.00 97.00      PROA   
ATOM    719  HG1 THR P  47       4.476 -75.977  97.582  0.00 97.00      PROA   
ATOM    720  CG2 THR P  47       3.905 -75.089  99.712  0.00 97.00      PROA   
ATOM    721 HG21 THR P  47       3.003 -74.483  99.488  0.00 97.00      PROA   
ATOM    722 HG22 THR P  47       4.153 -74.985 100.786  0.00 97.00      PROA   
ATOM    723 HG23 THR P  47       3.658 -76.157  99.524  0.00 97.00      PROA   
ATOM    724  C   THR P  47       4.323 -72.329  98.072  0.00 97.00      PROA   
ATOM    725  O   THR P  47       3.268 -71.942  98.569  0.00 97.00      PROA   
ATOM    726  N   PRO P  48       4.575 -72.089  96.778  0.00 97.00      PROA   
ATOM    727  CD  PRO P  48       5.933 -72.011  96.222  0.00 97.00      PROA   
ATOM    728  HD1 PRO P  48       6.191 -73.002  95.789  0.00 97.00      PROA   
ATOM    729  HD2 PRO P  48       6.690 -71.713  96.981  0.00 97.00      PROA   
ATOM    730  CA  PRO P  48       3.604 -71.425  95.912  0.00 97.00      PROA   
ATOM    731  HA  PRO P  48       3.250 -70.534  96.412  0.00 97.00      PROA   
ATOM    732  CB  PRO P  48       4.406 -71.117  94.635  0.00 97.00      PROA   
ATOM    733  HB1 PRO P  48       4.023 -70.218  94.113  0.00 97.00      PROA   
ATOM    734  HB2 PRO P  48       4.391 -71.979  93.930  0.00 97.00      PROA   
ATOM    735  CG  PRO P  48       5.840 -70.942  95.134  0.00 97.00      PROA   
ATOM    736  HG1 PRO P  48       6.596 -71.067  94.334  0.00 97.00      PROA   
ATOM    737  HG2 PRO P  48       5.951 -69.937  95.597  0.00 97.00      PROA   
ATOM    738  C   PRO P  48       2.397 -72.268  95.546  0.00 97.00      PROA   
ATOM    739  O   PRO P  48       1.557 -71.752  94.820  0.00 97.00      PROA   
ATOM    740  N   THR P  49       2.263 -73.529  96.024  0.00 97.00      PROA   
ATOM    741  HN  THR P  49       2.980 -73.934  96.584  0.00 97.00      PROA   
ATOM    742  CA  THR P  49       1.058 -74.315  95.810  0.00 97.00      PROA   
ATOM    743  HA  THR P  49       0.294 -73.652  95.435  0.00 97.00      PROA   
ATOM    744  CB  THR P  49       1.197 -75.436  94.776  0.00 97.00      PROA   
ATOM    745  HB  THR P  49       1.761 -75.016  93.914  0.00 97.00      PROA   
ATOM    746  OG1 THR P  49      -0.073 -75.848  94.286  0.00 97.00      PROA   
ATOM    747  HG1 THR P  49       0.094 -76.176  93.395  0.00 97.00      PROA   
ATOM    748  CG2 THR P  49       1.948 -76.683  95.278  0.00 97.00      PROA   
ATOM    749 HG21 THR P  49       1.368 -77.205  96.068  0.00 97.00      PROA   
ATOM    750 HG22 THR P  49       2.942 -76.401  95.679  0.00 97.00      PROA   
ATOM    751 HG23 THR P  49       2.092 -77.398  94.438  0.00 97.00      PROA   
ATOM    752  C   THR P  49       0.569 -74.820  97.146  0.00 97.00      PROA   
ATOM    753  O   THR P  49       1.312 -75.396  97.935  0.00 97.00      PROA   
ATOM    754  N   TYR P  50      -0.730 -74.599  97.435  0.00 97.00      PROA   
ATOM    755  HN  TYR P  50      -1.307 -74.104  96.786  0.00 97.00      PROA   
ATOM    756  CA  TYR P  50      -1.371 -75.067  98.641  0.00 97.00      PROA   
ATOM    757  HA  TYR P  50      -0.624 -75.317  99.381  0.00 97.00      PROA   
ATOM    758  CB  TYR P  50      -2.333 -73.995  99.224  0.00 97.00      PROA   
ATOM    759  HB1 TYR P  50      -3.180 -73.788  98.535  0.00 97.00      PROA   
ATOM    760  HB2 TYR P  50      -1.770 -73.047  99.356  0.00 97.00      PROA   
ATOM    761  CG  TYR P  50      -2.872 -74.398 100.573  0.00 97.00      PROA   
ATOM    762  CD1 TYR P  50      -4.086 -75.099 100.693  0.00 97.00      PROA   
ATOM    763  HD1 TYR P  50      -4.639 -75.371  99.806  0.00 97.00      PROA   
ATOM    764  CE1 TYR P  50      -4.596 -75.429 101.955  0.00 97.00      PROA   
ATOM    765  HE1 TYR P  50      -5.542 -75.942 102.042  0.00 97.00      PROA   
ATOM    766  CZ  TYR P  50      -3.889 -75.077 103.109  0.00 97.00      PROA   
ATOM    767  OH  TYR P  50      -4.403 -75.401 104.381  0.00 97.00      PROA   
ATOM    768  HH  TYR P  50      -5.255 -75.826 104.253  0.00 97.00      PROA   
ATOM    769  CD2 TYR P  50      -2.184 -74.028 101.741  0.00 97.00      PROA   
ATOM    770  HD2 TYR P  50      -1.273 -73.456 101.660  0.00 97.00      PROA   
ATOM    771  CE2 TYR P  50      -2.679 -74.384 103.001  0.00 97.00      PROA   
ATOM    772  HE2 TYR P  50      -2.147 -74.105 103.897  0.00 97.00      PROA   
ATOM    773  C   TYR P  50      -2.120 -76.320  98.255  0.00 97.00      PROA   
ATOM    774  O   TYR P  50      -3.092 -76.262  97.512  0.00 97.00      PROA   
ATOM    775  N   HSD P  51      -1.666 -77.493  98.750  0.00 97.00      PROA   
ATOM    776  HN  HSD P  51      -0.897 -77.510  99.384  0.00 97.00      PROA   
ATOM    777  CA  HSD P  51      -2.156 -78.781  98.307  0.00 97.00      PROA   
ATOM    778  HA  HSD P  51      -2.746 -78.666  97.409  0.00 97.00      PROA   
ATOM    779  CB  HSD P  51      -0.979 -79.740  97.978  0.00 97.00      PROA   
ATOM    780  HB1 HSD P  51      -0.298 -79.809  98.855  0.00 97.00      PROA   
ATOM    781  HB2 HSD P  51      -0.398 -79.280  97.149  0.00 97.00      PROA   
ATOM    782  ND1 HSD P  51      -1.720 -82.144  98.433  0.00 97.00      PROA   
ATOM    783  HD1 HSD P  51      -1.902 -82.034  99.412  0.00 97.00      PROA   
ATOM    784  CG  HSD P  51      -1.364 -81.138  97.557  0.00 97.00      PROA   
ATOM    785  CE1 HSD P  51      -1.845 -83.279  97.705  0.00 97.00      PROA   
ATOM    786  HE1 HSD P  51      -2.131 -84.232  98.148  0.00 97.00      PROA   
ATOM    787  NE2 HSD P  51      -1.585 -83.080  96.428  0.00 97.00      PROA   
ATOM    788  CD2 HSD P  51      -1.275 -81.733  96.336  0.00 97.00      PROA   
ATOM    789  HD2 HSD P  51      -0.989 -81.308  95.382  0.00 97.00      PROA   
ATOM    790  C   HSD P  51      -3.039 -79.409  99.352  0.00 97.00      PROA   
ATOM    791  O   HSD P  51      -2.573 -79.866 100.394  0.00 97.00      PROA   
ATOM    792  N   ILE P  52      -4.354 -79.497  99.060  0.00 97.00      PROA   
ATOM    793  HN  ILE P  52      -4.736 -79.092  98.229  0.00 97.00      PROA   
ATOM    794  CA  ILE P  52      -5.310 -80.207  99.876  0.00 97.00      PROA   
ATOM    795  HA  ILE P  52      -4.948 -80.277 100.893  0.00 97.00      PROA   
ATOM    796  CB  ILE P  52      -6.665 -79.511  99.912  0.00 97.00      PROA   
ATOM    797  HB  ILE P  52      -7.011 -79.351  98.871  0.00 97.00      PROA   
ATOM    798  CG2 ILE P  52      -7.721 -80.374 100.628  0.00 97.00      PROA   
ATOM    799 HG21 ILE P  52      -7.404 -80.605 101.666  0.00 97.00      PROA   
ATOM    800 HG22 ILE P  52      -7.927 -81.319 100.086  0.00 97.00      PROA   
ATOM    801 HG23 ILE P  52      -8.675 -79.811 100.686  0.00 97.00      PROA   
ATOM    802  CG1 ILE P  52      -6.545 -78.123 100.588  0.00 97.00      PROA   
ATOM    803 HG11 ILE P  52      -5.581 -77.641 100.321  0.00 97.00      PROA   
ATOM    804 HG12 ILE P  52      -6.546 -78.273 101.691  0.00 97.00      PROA   
ATOM    805  CD  ILE P  52      -7.673 -77.155 100.214  0.00 97.00      PROA   
ATOM    806  HD1 ILE P  52      -8.662 -77.590 100.466  0.00 97.00      PROA   
ATOM    807  HD2 ILE P  52      -7.648 -76.917  99.130  0.00 97.00      PROA   
ATOM    808  HD3 ILE P  52      -7.562 -76.210 100.781  0.00 97.00      PROA   
ATOM    809  C   ILE P  52      -5.416 -81.599  99.297  0.00 97.00      PROA   
ATOM    810  O   ILE P  52      -5.966 -81.809  98.218  0.00 97.00      PROA   
ATOM    811  N   THR P  53      -4.852 -82.598 100.012  0.00 97.00      PROA   
ATOM    812  HN  THR P  53      -4.342 -82.382 100.842  0.00 97.00      PROA   
ATOM    813  CA  THR P  53      -4.843 -83.996  99.604  0.00 97.00      PROA   
ATOM    814  HA  THR P  53      -4.378 -84.038  98.629  0.00 97.00      PROA   
ATOM    815  CB  THR P  53      -4.047 -84.874 100.563  0.00 97.00      PROA   
ATOM    816  HB  THR P  53      -4.561 -84.940 101.549  0.00 97.00      PROA   
ATOM    817  OG1 THR P  53      -2.760 -84.313 100.776  0.00 97.00      PROA   
ATOM    818  HG1 THR P  53      -2.296 -84.939 101.336  0.00 97.00      PROA   
ATOM    819  CG2 THR P  53      -3.841 -86.290  99.986  0.00 97.00      PROA   
ATOM    820 HG21 THR P  53      -3.346 -86.230  98.993  0.00 97.00      PROA   
ATOM    821 HG22 THR P  53      -4.805 -86.824  99.871  0.00 97.00      PROA   
ATOM    822 HG23 THR P  53      -3.197 -86.892 100.663  0.00 97.00      PROA   
ATOM    823  C   THR P  53      -6.239 -84.565  99.458  0.00 97.00      PROA   
ATOM    824  O   THR P  53      -6.526 -85.274  98.495  0.00 97.00      PROA   
ATOM    825  N   SER P  54      -7.139 -84.239 100.411  0.00 97.00      PROA   
ATOM    826  HN  SER P  54      -6.900 -83.610 101.145  0.00 97.00      PROA   
ATOM    827  CA  SER P  54      -8.482 -84.770 100.440  0.00 97.00      PROA   
ATOM    828  HA  SER P  54      -8.889 -84.738  99.438  0.00 97.00      PROA   
ATOM    829  CB  SER P  54      -8.584 -86.197 101.057  0.00 97.00      PROA   
ATOM    830  HB1 SER P  54      -9.631 -86.563 101.018  0.00 97.00      PROA   
ATOM    831  HB2 SER P  54      -8.263 -86.181 102.120  0.00 97.00      PROA   
ATOM    832  OG  SER P  54      -7.750 -87.134 100.384  0.00 97.00      PROA   
ATOM    833  HG1 SER P  54      -7.960 -87.059  99.449  0.00 97.00      PROA   
ATOM    834  C   SER P  54      -9.269 -83.839 101.330  0.00 97.00      PROA   
ATOM    835  O   SER P  54      -9.056 -83.811 102.538  0.00 97.00      PROA   
ATOM    836  N   ALA P  55     -10.170 -83.019 100.745  0.00 97.00      PROA   
ATOM    837  HN  ALA P  55     -10.317 -83.062  99.756  0.00 97.00      PROA   
ATOM    838  CA  ALA P  55     -10.803 -81.886 101.393  0.00 97.00      PROA   
ATOM    839  HA  ALA P  55      -9.997 -81.243 101.702  0.00 97.00      PROA   
ATOM    840  CB  ALA P  55     -11.657 -81.109 100.373  0.00 97.00      PROA   
ATOM    841  HB1 ALA P  55     -12.498 -81.735 100.006  0.00 97.00      PROA   
ATOM    842  HB2 ALA P  55     -11.031 -80.833  99.494  0.00 97.00      PROA   
ATOM    843  HB3 ALA P  55     -12.060 -80.176 100.817  0.00 97.00      PROA   
ATOM    844  C   ALA P  55     -11.633 -82.145 102.645  0.00 97.00      PROA   
ATOM    845  O   ALA P  55     -12.421 -83.083 102.717  0.00 97.00      PROA   
ATOM    846  N   SER P  56     -11.471 -81.263 103.664  0.00 97.00      PROA   
ATOM    847  HN  SER P  56     -10.773 -80.549 103.588  0.00 97.00      PROA   
ATOM    848  CA  SER P  56     -12.260 -81.218 104.884  0.00 97.00      PROA   
ATOM    849  HA  SER P  56     -12.843 -82.124 104.950  0.00 97.00      PROA   
ATOM    850  CB  SER P  56     -11.407 -81.111 106.182  0.00 97.00      PROA   
ATOM    851  HB1 SER P  56     -10.668 -81.940 106.188  0.00 97.00      PROA   
ATOM    852  HB2 SER P  56     -12.055 -81.227 107.078  0.00 97.00      PROA   
ATOM    853  OG  SER P  56     -10.688 -79.884 106.278  0.00 97.00      PROA   
ATOM    854  HG1 SER P  56     -10.545 -79.729 107.222  0.00 97.00      PROA   
ATOM    855  C   SER P  56     -13.238 -80.062 104.806  0.00 97.00      PROA   
ATOM    856  O   SER P  56     -13.174 -79.229 103.907  0.00 97.00      PROA   
ATOM    857  N   GLU P  57     -14.196 -79.987 105.759  0.00 97.00      PROA   
ATOM    858  HN  GLU P  57     -14.230 -80.652 106.502  0.00 97.00      PROA   
ATOM    859  CA  GLU P  57     -15.155 -78.901 105.886  0.00 97.00      PROA   
ATOM    860  HA  GLU P  57     -15.720 -78.823 104.967  0.00 97.00      PROA   
ATOM    861  CB  GLU P  57     -16.089 -79.185 107.098  0.00 97.00      PROA   
ATOM    862  HB1 GLU P  57     -16.835 -78.372 107.202  0.00 97.00      PROA   
ATOM    863  HB2 GLU P  57     -15.452 -79.171 108.017  0.00 97.00      PROA   
ATOM    864  CG  GLU P  57     -16.802 -80.569 107.129  0.00 97.00      PROA   
ATOM    865  HG1 GLU P  57     -17.238 -80.689 108.147  0.00 97.00      PROA   
ATOM    866  HG2 GLU P  57     -16.075 -81.394 106.984  0.00 97.00      PROA   
ATOM    867  CD  GLU P  57     -17.947 -80.767 106.129  0.00 97.00      PROA   
ATOM    868  OE1 GLU P  57     -19.119 -80.806 106.588  0.00 97.00      PROA   
ATOM    869  OE2 GLU P  57     -17.670 -80.965 104.917  0.00 97.00      PROA   
ATOM    870  C   GLU P  57     -14.422 -77.580 106.142  0.00 97.00      PROA   
ATOM    871  O   GLU P  57     -14.713 -76.532 105.574  0.00 97.00      PROA   
ATOM    872  N   ASP P  58     -13.407 -77.682 107.016  0.00 97.00      PROA   
ATOM    873  HN  ASP P  58     -13.279 -78.572 107.451  0.00 97.00      PROA   
ATOM    874  CA  ASP P  58     -12.532 -76.704 107.610  0.00 97.00      PROA   
ATOM    875  HA  ASP P  58     -13.147 -75.872 107.922  0.00 97.00      PROA   
ATOM    876  CB  ASP P  58     -11.866 -77.312 108.897  0.00 97.00      PROA   
ATOM    877  HB1 ASP P  58     -12.494 -77.016 109.768  0.00 97.00      PROA   
ATOM    878  HB2 ASP P  58     -10.848 -76.912 109.062  0.00 97.00      PROA   
ATOM    879  CG  ASP P  58     -11.819 -78.853 108.935  0.00 97.00      PROA   
ATOM    880  OD1 ASP P  58     -12.898 -79.506 108.943  0.00 97.00      PROA   
ATOM    881  OD2 ASP P  58     -10.687 -79.399 108.980  0.00 97.00      PROA   
ATOM    882  C   ASP P  58     -11.512 -76.094 106.652  0.00 97.00      PROA   
ATOM    883  O   ASP P  58     -11.007 -75.002 106.912  0.00 97.00      PROA   
ATOM    884  N   ASP P  59     -11.248 -76.725 105.482  0.00 97.00      PROA   
ATOM    885  HN  ASP P  59     -11.513 -77.678 105.356  0.00 97.00      PROA   
ATOM    886  CA  ASP P  59     -10.575 -76.114 104.340  0.00 97.00      PROA   
ATOM    887  HA  ASP P  59      -9.592 -75.791 104.660  0.00 97.00      PROA   
ATOM    888  CB  ASP P  59     -10.442 -77.150 103.185  0.00 97.00      PROA   
ATOM    889  HB1 ASP P  59     -10.207 -76.645 102.224  0.00 97.00      PROA   
ATOM    890  HB2 ASP P  59     -11.393 -77.707 103.064  0.00 97.00      PROA   
ATOM    891  CG  ASP P  59      -9.302 -78.144 103.405  0.00 97.00      PROA   
ATOM    892  OD1 ASP P  59      -8.181 -77.711 103.779  0.00 97.00      PROA   
ATOM    893  OD2 ASP P  59      -9.508 -79.333 103.059  0.00 97.00      PROA   
ATOM    894  C   ASP P  59     -11.296 -74.872 103.790  0.00 97.00      PROA   
ATOM    895  O   ASP P  59     -10.681 -74.025 103.151  0.00 97.00      PROA   
ATOM    896  N   SER P  60     -12.623 -74.729 104.013  0.00 97.00      PROA   
ATOM    897  HN  SER P  60     -13.089 -75.435 104.541  0.00 97.00      PROA   
ATOM    898  CA  SER P  60     -13.440 -73.611 103.533  0.00 97.00      PROA   
ATOM    899  HA  SER P  60     -13.353 -73.610 102.455  0.00 97.00      PROA   
ATOM    900  CB  SER P  60     -14.941 -73.746 103.895  0.00 97.00      PROA   
ATOM    901  HB1 SER P  60     -15.524 -72.906 103.455  0.00 97.00      PROA   
ATOM    902  HB2 SER P  60     -15.072 -73.734 104.998  0.00 97.00      PROA   
ATOM    903  OG  SER P  60     -15.495 -74.953 103.395  0.00 97.00      PROA   
ATOM    904  HG1 SER P  60     -15.228 -75.646 104.007  0.00 97.00      PROA   
ATOM    905  C   SER P  60     -13.035 -72.223 104.029  0.00 97.00      PROA   
ATOM    906  O   SER P  60     -12.694 -72.030 105.194  0.00 97.00      PROA   
ATOM    907  N   GLY P  61     -13.120 -71.196 103.148  0.00 97.00      PROA   
ATOM    908  HN  GLY P  61     -13.448 -71.355 102.217  0.00 97.00      PROA   
ATOM    909  CA  GLY P  61     -12.751 -69.834 103.507  0.00 97.00      PROA   
ATOM    910  HA1 GLY P  61     -11.981 -69.855 104.266  0.00 97.00      PROA   
ATOM    911  HA2 GLY P  61     -13.647 -69.312 103.808  0.00 97.00      PROA   
ATOM    912  C   GLY P  61     -12.160 -69.121 102.333  0.00 97.00      PROA   
ATOM    913  O   GLY P  61     -12.055 -69.678 101.249  0.00 97.00      PROA   
ATOM    914  N   GLU P  62     -11.742 -67.847 102.516  0.00 97.00      PROA   
ATOM    915  HN  GLU P  62     -11.833 -67.395 103.403  0.00 97.00      PROA   
ATOM    916  CA  GLU P  62     -11.123 -67.081 101.458  0.00 97.00      PROA   
ATOM    917  HA  GLU P  62     -11.446 -67.494 100.521  0.00 97.00      PROA   
ATOM    918  CB  GLU P  62     -11.563 -65.598 101.401  0.00 97.00      PROA   
ATOM    919  HB1 GLU P  62     -12.676 -65.594 101.425  0.00 97.00      PROA   
ATOM    920  HB2 GLU P  62     -11.245 -65.200 100.410  0.00 97.00      PROA   
ATOM    921  CG  GLU P  62     -11.081 -64.654 102.517  0.00 97.00      PROA   
ATOM    922  HG1 GLU P  62      -9.995 -64.770 102.712  0.00 97.00      PROA   
ATOM    923  HG2 GLU P  62     -11.643 -64.849 103.453  0.00 97.00      PROA   
ATOM    924  CD  GLU P  62     -11.324 -63.206 102.107  0.00 97.00      PROA   
ATOM    925  OE1 GLU P  62     -12.388 -62.903 101.516  0.00 97.00      PROA   
ATOM    926  OE2 GLU P  62     -10.434 -62.376 102.392  0.00 97.00      PROA   
ATOM    927  C   GLU P  62      -9.626 -67.242 101.459  0.00 97.00      PROA   
ATOM    928  O   GLU P  62      -8.929 -66.988 102.438  0.00 97.00      PROA   
ATOM    929  N   TYR P  63      -9.112 -67.706 100.304  0.00 97.00      PROA   
ATOM    930  HN  TYR P  63      -9.721 -67.906  99.538  0.00 97.00      PROA   
ATOM    931  CA  TYR P  63      -7.720 -67.979 100.053  0.00 97.00      PROA   
ATOM    932  HA  TYR P  63      -7.217 -68.169 100.992  0.00 97.00      PROA   
ATOM    933  CB  TYR P  63      -7.529 -69.192  99.101  0.00 97.00      PROA   
ATOM    934  HB1 TYR P  63      -6.519 -69.195  98.639  0.00 97.00      PROA   
ATOM    935  HB2 TYR P  63      -8.288 -69.153  98.293  0.00 97.00      PROA   
ATOM    936  CG  TYR P  63      -7.719 -70.492  99.836  0.00 97.00      PROA   
ATOM    937  CD1 TYR P  63      -8.987 -70.889 100.296  0.00 97.00      PROA   
ATOM    938  HD1 TYR P  63      -9.848 -70.269 100.107  0.00 97.00      PROA   
ATOM    939  CE1 TYR P  63      -9.143 -72.070 101.029  0.00 97.00      PROA   
ATOM    940  HE1 TYR P  63     -10.116 -72.336 101.411  0.00 97.00      PROA   
ATOM    941  CZ  TYR P  63      -8.038 -72.897 101.264  0.00 97.00      PROA   
ATOM    942  OH  TYR P  63      -8.158 -74.066 102.041  0.00 97.00      PROA   
ATOM    943  HH  TYR P  63      -9.034 -74.071 102.439  0.00 97.00      PROA   
ATOM    944  CD2 TYR P  63      -6.623 -71.348 100.053  0.00 97.00      PROA   
ATOM    945  HD2 TYR P  63      -5.644 -71.076  99.689  0.00 97.00      PROA   
ATOM    946  CE2 TYR P  63      -6.785 -72.545 100.755  0.00 97.00      PROA   
ATOM    947  HE2 TYR P  63      -5.934 -73.175 100.949  0.00 97.00      PROA   
ATOM    948  C   TYR P  63      -7.091 -66.760  99.432  0.00 97.00      PROA   
ATOM    949  O   TYR P  63      -7.657 -66.141  98.534  0.00 97.00      PROA   
ATOM    950  N   ARG P  64      -5.897 -66.363  99.922  0.00 97.00      PROA   
ATOM    951  HN  ARG P  64      -5.492 -66.809 100.717  0.00 97.00      PROA   
ATOM    952  CA  ARG P  64      -5.204 -65.217  99.376  0.00 97.00      PROA   
ATOM    953  HA  ARG P  64      -5.438 -65.113  98.324  0.00 97.00      PROA   
ATOM    954  CB  ARG P  64      -5.505 -63.898 100.140  0.00 97.00      PROA   
ATOM    955  HB1 ARG P  64      -5.367 -63.058  99.424  0.00 97.00      PROA   
ATOM    956  HB2 ARG P  64      -4.789 -63.738 100.978  0.00 97.00      PROA   
ATOM    957  CG  ARG P  64      -6.912 -63.844 100.769  0.00 97.00      PROA   
ATOM    958  HG1 ARG P  64      -6.972 -64.589 101.591  0.00 97.00      PROA   
ATOM    959  HG2 ARG P  64      -7.683 -64.121 100.016  0.00 97.00      PROA   
ATOM    960  CD  ARG P  64      -7.266 -62.480 101.349  0.00 97.00      PROA   
ATOM    961  HD1 ARG P  64      -6.431 -62.051 101.941  0.00 97.00      PROA   
ATOM    962  HD2 ARG P  64      -8.160 -62.564 101.994  0.00 97.00      PROA   
ATOM    963  NE  ARG P  64      -7.524 -61.605 100.170  0.00 97.00      PROA   
ATOM    964  HE  ARG P  64      -7.210 -61.909  99.271  0.00 97.00      PROA   
ATOM    965  CZ  ARG P  64      -8.366 -60.558 100.163  0.00 97.00      PROA   
ATOM    966  NH1 ARG P  64      -9.296 -60.355 101.100  0.00 97.00      PROA   
ATOM    967 HH11 ARG P  64      -9.549 -61.150 101.654  0.00 97.00      PROA   
ATOM    968 HH12 ARG P  64     -10.035 -59.723 100.899  0.00 97.00      PROA   
ATOM    969  NH2 ARG P  64      -8.296 -59.717  99.123  0.00 97.00      PROA   
ATOM    970 HH21 ARG P  64      -7.551 -59.864  98.473  0.00 97.00      PROA   
ATOM    971 HH22 ARG P  64      -8.873 -58.909  99.122  0.00 97.00      PROA   
ATOM    972  C   ARG P  64      -3.735 -65.503  99.530  0.00 97.00      PROA   
ATOM    973  O   ARG P  64      -3.333 -66.235 100.425  0.00 97.00      PROA   
ATOM    974  N   CYS P  65      -2.881 -64.918  98.663  0.00 97.00      PROA   
ATOM    975  HN  CYS P  65      -3.201 -64.465  97.834  0.00 97.00      PROA   
ATOM    976  CA  CYS P  65      -1.451 -64.990  98.853  0.00 97.00      PROA   
ATOM    977  HA  CYS P  65      -1.266 -65.116  99.907  0.00 97.00      PROA   
ATOM    978  CB  CYS P  65      -0.826 -66.188  98.101  0.00 97.00      PROA   
ATOM    979  HB1 CYS P  65      -1.193 -67.108  98.609  0.00 97.00      PROA   
ATOM    980  HB2 CYS P  65       0.280 -66.193  98.189  0.00 97.00      PROA   
ATOM    981  SG  CYS P  65      -1.347 -66.267  96.364  0.00 97.00      PROA   
ATOM    982  C   CYS P  65      -0.755 -63.700  98.479  0.00 97.00      PROA   
ATOM    983  O   CYS P  65      -1.291 -62.837  97.792  0.00 97.00      PROA   
ATOM    984  N   GLN P  66       0.492 -63.548  98.973  0.00 97.00      PROA   
ATOM    985  HN  GLN P  66       0.854 -64.240  99.596  0.00 97.00      PROA   
ATOM    986  CA  GLN P  66       1.367 -62.441  98.667  0.00 97.00      PROA   
ATOM    987  HA  GLN P  66       0.947 -61.839  97.874  0.00 97.00      PROA   
ATOM    988  CB  GLN P  66       1.590 -61.580  99.955  0.00 97.00      PROA   
ATOM    989  HB1 GLN P  66       2.275 -62.084 100.664  0.00 97.00      PROA   
ATOM    990  HB2 GLN P  66       0.590 -61.535 100.449  0.00 97.00      PROA   
ATOM    991  CG  GLN P  66       2.025 -60.119  99.700  0.00 97.00      PROA   
ATOM    992  HG1 GLN P  66       1.405 -59.733  98.863  0.00 97.00      PROA   
ATOM    993  HG2 GLN P  66       3.087 -60.052  99.400  0.00 97.00      PROA   
ATOM    994  CD  GLN P  66       1.741 -59.166 100.877  0.00 97.00      PROA   
ATOM    995  OE1 GLN P  66       0.988 -58.212 100.693  0.00 97.00      PROA   
ATOM    996  NE2 GLN P  66       2.318 -59.390 102.083  0.00 97.00      PROA   
ATOM    997 HE21 GLN P  66       2.075 -58.804 102.855  0.00 97.00      PROA   
ATOM    998 HE22 GLN P  66       2.924 -60.173 102.226  0.00 97.00      PROA   
ATOM    999  C   GLN P  66       2.640 -63.113  98.168  0.00 97.00      PROA   
ATOM   1000  O   GLN P  66       3.332 -63.792  98.924  0.00 97.00      PROA   
ATOM   1001  N   ARG P  67       2.966 -62.968  96.854  0.00 97.00      PROA   
ATOM   1002  HN  ARG P  67       2.376 -62.464  96.228  0.00 97.00      PROA   
ATOM   1003  CA  ARG P  67       4.129 -63.596  96.242  0.00 97.00      PROA   
ATOM   1004  HA  ARG P  67       4.577 -64.314  96.915  0.00 97.00      PROA   
ATOM   1005  CB  ARG P  67       3.741 -64.313  94.917  0.00 97.00      PROA   
ATOM   1006  HB1 ARG P  67       4.638 -64.562  94.308  0.00 97.00      PROA   
ATOM   1007  HB2 ARG P  67       3.123 -63.609  94.313  0.00 97.00      PROA   
ATOM   1008  CG  ARG P  67       2.931 -65.606  95.112  0.00 97.00      PROA   
ATOM   1009  HG1 ARG P  67       2.401 -65.828  94.157  0.00 97.00      PROA   
ATOM   1010  HG2 ARG P  67       2.154 -65.435  95.887  0.00 97.00      PROA   
ATOM   1011  CD  ARG P  67       3.768 -66.825  95.521  0.00 97.00      PROA   
ATOM   1012  HD1 ARG P  67       3.114 -67.627  95.919  0.00 97.00      PROA   
ATOM   1013  HD2 ARG P  67       4.520 -66.567  96.297  0.00 97.00      PROA   
ATOM   1014  NE  ARG P  67       4.396 -67.384  94.285  0.00 97.00      PROA   
ATOM   1015  HE  ARG P  67       3.795 -67.786  93.595  0.00 97.00      PROA   
ATOM   1016  CZ  ARG P  67       5.711 -67.367  94.006  0.00 97.00      PROA   
ATOM   1017  NH1 ARG P  67       6.628 -66.903  94.858  0.00 97.00      PROA   
ATOM   1018 HH11 ARG P  67       6.371 -66.700  95.799  0.00 97.00      PROA   
ATOM   1019 HH12 ARG P  67       7.592 -67.011  94.613  0.00 97.00      PROA   
ATOM   1020  NH2 ARG P  67       6.131 -67.864  92.831  0.00 97.00      PROA   
ATOM   1021 HH21 ARG P  67       5.460 -68.211  92.185  0.00 97.00      PROA   
ATOM   1022 HH22 ARG P  67       7.108 -67.832  92.620  0.00 97.00      PROA   
ATOM   1023  C   ARG P  67       5.179 -62.571  95.880  0.00 97.00      PROA   
ATOM   1024  O   ARG P  67       5.084 -61.964  94.817  0.00 97.00      PROA   
ATOM   1025  N   GLY P  68       6.228 -62.401  96.732  0.00 97.00      PROA   
ATOM   1026  HN  GLY P  68       6.241 -62.936  97.575  0.00 97.00      PROA   
ATOM   1027  CA  GLY P  68       7.447 -61.617  96.498  0.00 97.00      PROA   
ATOM   1028  HA1 GLY P  68       8.041 -62.172  95.786  0.00 97.00      PROA   
ATOM   1029  HA2 GLY P  68       7.942 -61.532  97.454  0.00 97.00      PROA   
ATOM   1030  C   GLY P  68       7.347 -60.204  95.954  0.00 97.00      PROA   
ATOM   1031  O   GLY P  68       8.349 -59.639  95.518  0.00 97.00      PROA   
ATOM   1032  N   LEU P  69       6.142 -59.605  95.938  0.00 97.00      PROA   
ATOM   1033  HN  LEU P  69       5.359 -60.093  96.309  0.00 97.00      PROA   
ATOM   1034  CA  LEU P  69       5.851 -58.435  95.141  0.00 97.00      PROA   
ATOM   1035  HA  LEU P  69       6.738 -57.824  95.037  0.00 97.00      PROA   
ATOM   1036  CB  LEU P  69       5.262 -58.824  93.756  0.00 97.00      PROA   
ATOM   1037  HB1 LEU P  69       4.836 -57.934  93.244  0.00 97.00      PROA   
ATOM   1038  HB2 LEU P  69       4.447 -59.562  93.937  0.00 97.00      PROA   
ATOM   1039  CG  LEU P  69       6.224 -59.494  92.751  0.00 97.00      PROA   
ATOM   1040  HG  LEU P  69       6.702 -60.375  93.237  0.00 97.00      PROA   
ATOM   1041  CD1 LEU P  69       5.432 -60.017  91.540  0.00 97.00      PROA   
ATOM   1042 HD11 LEU P  69       4.918 -59.178  91.023  0.00 97.00      PROA   
ATOM   1043 HD12 LEU P  69       4.673 -60.761  91.862  0.00 97.00      PROA   
ATOM   1044 HD13 LEU P  69       6.123 -60.501  90.821  0.00 97.00      PROA   
ATOM   1045  CD2 LEU P  69       7.334 -58.535  92.292  0.00 97.00      PROA   
ATOM   1046 HD21 LEU P  69       7.966 -58.228  93.150  0.00 97.00      PROA   
ATOM   1047 HD22 LEU P  69       6.889 -57.628  91.829  0.00 97.00      PROA   
ATOM   1048 HD23 LEU P  69       7.980 -59.033  91.540  0.00 97.00      PROA   
ATOM   1049  C   LEU P  69       4.794 -57.626  95.851  0.00 97.00      PROA   
ATOM   1050  O   LEU P  69       3.942 -58.174  96.546  0.00 97.00      PROA   
ATOM   1051  N   SER P  70       4.819 -56.283  95.665  0.00 97.00      PROA   
ATOM   1052  HN  SER P  70       5.522 -55.880  95.081  0.00 97.00      PROA   
ATOM   1053  CA  SER P  70       3.875 -55.317  96.214  0.00 97.00      PROA   
ATOM   1054  HA  SER P  70       4.121 -55.238  97.263  0.00 97.00      PROA   
ATOM   1055  CB  SER P  70       4.101 -53.909  95.597  0.00 97.00      PROA   
ATOM   1056  HB1 SER P  70       5.096 -53.546  95.938  0.00 97.00      PROA   
ATOM   1057  HB2 SER P  70       3.336 -53.180  95.939  0.00 97.00      PROA   
ATOM   1058  OG  SER P  70       4.122 -53.973  94.171  0.00 97.00      PROA   
ATOM   1059  HG1 SER P  70       4.360 -53.102  93.845  0.00 97.00      PROA   
ATOM   1060  C   SER P  70       2.392 -55.689  96.150  0.00 97.00      PROA   
ATOM   1061  O   SER P  70       1.838 -55.932  95.085  0.00 97.00      PROA   
ATOM   1062  N   GLY P  71       1.705 -55.723  97.317  0.00 97.00      PROA   
ATOM   1063  HN  GLY P  71       2.177 -55.471  98.158  0.00 97.00      PROA   
ATOM   1064  CA  GLY P  71       0.306 -56.126  97.441  0.00 97.00      PROA   
ATOM   1065  HA1 GLY P  71      -0.248 -55.673  96.631  0.00 97.00      PROA   
ATOM   1066  HA2 GLY P  71      -0.032 -55.774  98.402  0.00 97.00      PROA   
ATOM   1067  C   GLY P  71       0.041 -57.620  97.381  0.00 97.00      PROA   
ATOM   1068  O   GLY P  71       0.795 -58.396  96.807  0.00 97.00      PROA   
ATOM   1069  N   ARG P  72      -1.093 -58.051  97.985  0.00 97.00      PROA   
ATOM   1070  HN  ARG P  72      -1.684 -57.396  98.444  0.00 97.00      PROA   
ATOM   1071  CA  ARG P  72      -1.559 -59.424  98.060  0.00 97.00      PROA   
ATOM   1072  HA  ARG P  72      -0.819 -60.078  97.614  0.00 97.00      PROA   
ATOM   1073  CB  ARG P  72      -1.846 -59.927  99.511  0.00 97.00      PROA   
ATOM   1074  HB1 ARG P  72      -0.918 -59.809 100.108  0.00 97.00      PROA   
ATOM   1075  HB2 ARG P  72      -2.034 -61.024  99.468  0.00 97.00      PROA   
ATOM   1076  CG  ARG P  72      -3.046 -59.326 100.295  0.00 97.00      PROA   
ATOM   1077  HG1 ARG P  72      -3.008 -59.754 101.324  0.00 97.00      PROA   
ATOM   1078  HG2 ARG P  72      -3.988 -59.687  99.830  0.00 97.00      PROA   
ATOM   1079  CD  ARG P  72      -3.149 -57.796 100.431  0.00 97.00      PROA   
ATOM   1080  HD1 ARG P  72      -3.894 -57.528 101.213  0.00 97.00      PROA   
ATOM   1081  HD2 ARG P  72      -3.442 -57.335  99.462  0.00 97.00      PROA   
ATOM   1082  NE  ARG P  72      -1.800 -57.307 100.843  0.00 97.00      PROA   
ATOM   1083  HE  ARG P  72      -1.043 -57.959 100.829  0.00 97.00      PROA   
ATOM   1084  CZ  ARG P  72      -1.443 -56.020 101.016  0.00 97.00      PROA   
ATOM   1085  NH1 ARG P  72      -2.306 -55.004 101.089  0.00 97.00      PROA   
ATOM   1086 HH11 ARG P  72      -3.279 -55.203 101.111  0.00 97.00      PROA   
ATOM   1087 HH12 ARG P  72      -1.944 -54.086 101.232  0.00 97.00      PROA   
ATOM   1088  NH2 ARG P  72      -0.127 -55.767 101.132  0.00 97.00      PROA   
ATOM   1089 HH21 ARG P  72       0.486 -56.556 101.074  0.00 97.00      PROA   
ATOM   1090 HH22 ARG P  72       0.194 -54.858 101.372  0.00 97.00      PROA   
ATOM   1091  C   ARG P  72      -2.828 -59.540  97.246  0.00 97.00      PROA   
ATOM   1092  O   ARG P  72      -3.479 -58.548  96.927  0.00 97.00      PROA   
ATOM   1093  N   SER P  73      -3.158 -60.795  96.873  0.00 97.00      PROA   
ATOM   1094  HN  SER P  73      -2.531 -61.536  97.111  0.00 97.00      PROA   
ATOM   1095  CA  SER P  73      -4.316 -61.283  96.153  0.00 97.00      PROA   
ATOM   1096  HA  SER P  73      -4.135 -61.004  95.124  0.00 97.00      PROA   
ATOM   1097  CB  SER P  73      -4.363 -62.835  96.202  0.00 97.00      PROA   
ATOM   1098  HB1 SER P  73      -5.372 -63.291  96.129  0.00 97.00      PROA   
ATOM   1099  HB2 SER P  73      -3.947 -63.155  97.174  0.00 97.00      PROA   
ATOM   1100  OG  SER P  73      -3.590 -63.393  95.150  0.00 97.00      PROA   
ATOM   1101  HG1 SER P  73      -4.170 -63.366  94.380  0.00 97.00      PROA   
ATOM   1102  C   SER P  73      -5.717 -60.783  96.429  0.00 97.00      PROA   
ATOM   1103  O   SER P  73      -6.069 -60.208  97.454  0.00 97.00      PROA   
ATOM   1104  N   ASP P  74      -6.543 -61.151  95.435  0.00 97.00      PROA   
ATOM   1105  HN  ASP P  74      -6.103 -61.507  94.610  0.00 97.00      PROA   
ATOM   1106  CA  ASP P  74      -7.929 -61.535  95.394  0.00 97.00      PROA   
ATOM   1107  HA  ASP P  74      -8.476 -60.624  95.221  0.00 97.00      PROA   
ATOM   1108  CB  ASP P  74      -8.121 -62.475  94.146  0.00 97.00      PROA   
ATOM   1109  HB1 ASP P  74      -8.280 -61.833  93.250  0.00 97.00      PROA   
ATOM   1110  HB2 ASP P  74      -9.007 -63.128  94.252  0.00 97.00      PROA   
ATOM   1111  CG  ASP P  74      -6.890 -63.352  93.817  0.00 97.00      PROA   
ATOM   1112  OD1 ASP P  74      -5.826 -62.790  93.441  0.00 97.00      PROA   
ATOM   1113  OD2 ASP P  74      -7.004 -64.599  93.928  0.00 97.00      PROA   
ATOM   1114  C   ASP P  74      -8.471 -62.218  96.663  0.00 97.00      PROA   
ATOM   1115  O   ASP P  74      -7.717 -62.844  97.409  0.00 97.00      PROA   
ATOM   1116  N   PRO P  75      -9.761 -62.108  96.974  0.00 97.00      PROA   
ATOM   1117  CD  PRO P  75     -10.638 -61.032  96.502  0.00 97.00      PROA   
ATOM   1118  HD1 PRO P  75     -10.886 -61.197  95.431  0.00 97.00      PROA   
ATOM   1119  HD2 PRO P  75     -10.137 -60.047  96.632  0.00 97.00      PROA   
ATOM   1120  CA  PRO P  75     -10.443 -63.004  97.893  0.00 97.00      PROA   
ATOM   1121  HA  PRO P  75      -9.787 -63.401  98.655  0.00 97.00      PROA   
ATOM   1122  CB  PRO P  75     -11.510 -62.079  98.502  0.00 97.00      PROA   
ATOM   1123  HB1 PRO P  75     -11.048 -61.505  99.334  0.00 97.00      PROA   
ATOM   1124  HB2 PRO P  75     -12.384 -62.617  98.919  0.00 97.00      PROA   
ATOM   1125  CG  PRO P  75     -11.897 -61.108  97.375  0.00 97.00      PROA   
ATOM   1126  HG1 PRO P  75     -12.728 -61.548  96.784  0.00 97.00      PROA   
ATOM   1127  HG2 PRO P  75     -12.211 -60.121  97.766  0.00 97.00      PROA   
ATOM   1128  C   PRO P  75     -11.097 -64.164  97.152  0.00 97.00      PROA   
ATOM   1129  O   PRO P  75     -12.300 -64.109  96.902  0.00 97.00      PROA   
ATOM   1130  N   ILE P  76     -10.377 -65.259  96.806  0.00 97.00      PROA   
ATOM   1131  HN  ILE P  76      -9.390 -65.321  96.944  0.00 97.00      PROA   
ATOM   1132  CA  ILE P  76     -11.067 -66.418  96.249  0.00 97.00      PROA   
ATOM   1133  HA  ILE P  76     -11.903 -66.064  95.663  0.00 97.00      PROA   
ATOM   1134  CB  ILE P  76     -10.278 -67.253  95.246  0.00 97.00      PROA   
ATOM   1135  HB  ILE P  76     -10.867 -68.169  94.999  0.00 97.00      PROA   
ATOM   1136  CG2 ILE P  76     -10.144 -66.439  93.938  0.00 97.00      PROA   
ATOM   1137 HG21 ILE P  76      -9.533 -65.529  94.111  0.00 97.00      PROA   
ATOM   1138 HG22 ILE P  76     -11.138 -66.132  93.552  0.00 97.00      PROA   
ATOM   1139 HG23 ILE P  76      -9.638 -67.048  93.161  0.00 97.00      PROA   
ATOM   1140  CG1 ILE P  76      -8.894 -67.691  95.766  0.00 97.00      PROA   
ATOM   1141 HG11 ILE P  76      -8.802 -67.449  96.843  0.00 97.00      PROA   
ATOM   1142 HG12 ILE P  76      -8.114 -67.106  95.232  0.00 97.00      PROA   
ATOM   1143  CD  ILE P  76      -8.641 -69.189  95.585  0.00 97.00      PROA   
ATOM   1144  HD1 ILE P  76      -8.675 -69.468  94.512  0.00 97.00      PROA   
ATOM   1145  HD2 ILE P  76      -9.404 -69.780  96.136  0.00 97.00      PROA   
ATOM   1146  HD3 ILE P  76      -7.643 -69.455  95.991  0.00 97.00      PROA   
ATOM   1147  C   ILE P  76     -11.669 -67.262  97.365  0.00 97.00      PROA   
ATOM   1148  O   ILE P  76     -11.009 -68.049  98.040  0.00 97.00      PROA   
ATOM   1149  N   GLN P  77     -12.986 -67.073  97.591  0.00 97.00      PROA   
ATOM   1150  HN  GLN P  77     -13.468 -66.359  97.088  0.00 97.00      PROA   
ATOM   1151  CA  GLN P  77     -13.714 -67.673  98.686  0.00 97.00      PROA   
ATOM   1152  HA  GLN P  77     -13.061 -67.759  99.534  0.00 97.00      PROA   
ATOM   1153  CB  GLN P  77     -14.896 -66.753  99.101  0.00 97.00      PROA   
ATOM   1154  HB1 GLN P  77     -15.228 -67.066 100.115  0.00 97.00      PROA   
ATOM   1155  HB2 GLN P  77     -15.756 -66.876  98.408  0.00 97.00      PROA   
ATOM   1156  CG  GLN P  77     -14.502 -65.250  99.110  0.00 97.00      PROA   
ATOM   1157  HG1 GLN P  77     -14.481 -64.852  98.074  0.00 97.00      PROA   
ATOM   1158  HG2 GLN P  77     -13.488 -65.119  99.535  0.00 97.00      PROA   
ATOM   1159  CD  GLN P  77     -15.513 -64.406  99.895  0.00 97.00      PROA   
ATOM   1160  OE1 GLN P  77     -16.721 -64.503  99.655  0.00 97.00      PROA   
ATOM   1161  NE2 GLN P  77     -15.023 -63.544 100.831  0.00 97.00      PROA   
ATOM   1162 HE21 GLN P  77     -14.035 -63.434 100.974  0.00 97.00      PROA   
ATOM   1163 HE22 GLN P  77     -15.665 -62.995 101.359  0.00 97.00      PROA   
ATOM   1164  C   GLN P  77     -14.170 -69.074  98.301  0.00 97.00      PROA   
ATOM   1165  O   GLN P  77     -15.042 -69.242  97.455  0.00 97.00      PROA   
ATOM   1166  N   LEU P  78     -13.550 -70.107  98.928  0.00 97.00      PROA   
ATOM   1167  HN  LEU P  78     -12.885 -69.909  99.647  0.00 97.00      PROA   
ATOM   1168  CA  LEU P  78     -13.659 -71.524  98.627  0.00 97.00      PROA   
ATOM   1169  HA  LEU P  78     -13.984 -71.647  97.605  0.00 97.00      PROA   
ATOM   1170  CB  LEU P  78     -12.273 -72.197  98.843  0.00 97.00      PROA   
ATOM   1171  HB1 LEU P  78     -12.000 -72.086  99.916  0.00 97.00      PROA   
ATOM   1172  HB2 LEU P  78     -11.512 -71.632  98.259  0.00 97.00      PROA   
ATOM   1173  CG  LEU P  78     -12.150 -73.695  98.469  0.00 97.00      PROA   
ATOM   1174  HG  LEU P  78     -13.049 -74.242  98.830  0.00 97.00      PROA   
ATOM   1175  CD1 LEU P  78     -12.044 -73.886  96.949  0.00 97.00      PROA   
ATOM   1176 HD11 LEU P  78     -11.109 -73.416  96.581  0.00 97.00      PROA   
ATOM   1177 HD12 LEU P  78     -12.902 -73.417  96.432  0.00 97.00      PROA   
ATOM   1178 HD13 LEU P  78     -12.021 -74.966  96.694  0.00 97.00      PROA   
ATOM   1179  CD2 LEU P  78     -10.932 -74.338  99.159  0.00 97.00      PROA   
ATOM   1180 HD21 LEU P  78     -11.028 -74.265 100.263  0.00 97.00      PROA   
ATOM   1181 HD22 LEU P  78      -9.998 -73.822  98.849  0.00 97.00      PROA   
ATOM   1182 HD23 LEU P  78     -10.852 -75.410  98.884  0.00 97.00      PROA   
ATOM   1183  C   LEU P  78     -14.661 -72.189  99.550  0.00 97.00      PROA   
ATOM   1184  O   LEU P  78     -14.654 -71.955 100.755  0.00 97.00      PROA   
ATOM   1185  N   GLU P  79     -15.554 -73.045  98.995  0.00 97.00      PROA   
ATOM   1186  HN  GLU P  79     -15.573 -73.198  98.009  0.00 97.00      PROA   
ATOM   1187  CA  GLU P  79     -16.617 -73.687  99.742  0.00 97.00      PROA   
ATOM   1188  HA  GLU P  79     -16.551 -73.435 100.792  0.00 97.00      PROA   
ATOM   1189  CB  GLU P  79     -18.003 -73.254  99.197  0.00 97.00      PROA   
ATOM   1190  HB1 GLU P  79     -18.807 -73.803  99.733  0.00 97.00      PROA   
ATOM   1191  HB2 GLU P  79     -18.037 -73.558  98.126  0.00 97.00      PROA   
ATOM   1192  CG  GLU P  79     -18.290 -71.737  99.326  0.00 97.00      PROA   
ATOM   1193  HG1 GLU P  79     -17.343 -71.158  99.315  0.00 97.00      PROA   
ATOM   1194  HG2 GLU P  79     -18.807 -71.525 100.285  0.00 97.00      PROA   
ATOM   1195  CD  GLU P  79     -19.117 -71.195  98.157  0.00 97.00      PROA   
ATOM   1196  OE1 GLU P  79     -18.736 -71.458  96.986  0.00 97.00      PROA   
ATOM   1197  OE2 GLU P  79     -20.098 -70.448  98.413  0.00 97.00      PROA   
ATOM   1198  C   GLU P  79     -16.532 -75.195  99.629  0.00 97.00      PROA   
ATOM   1199  O   GLU P  79     -16.469 -75.754  98.537  0.00 97.00      PROA   
ATOM   1200  N   VAL P  80     -16.600 -75.892 100.786  0.00  0.00      PROA   
ATOM   1201  HN  VAL P  80     -16.660 -75.425 101.665  0.00  0.00      PROA   
ATOM   1202  CA  VAL P  80     -16.623 -77.334 100.858  0.00  0.00      PROA   
ATOM   1203  HA  VAL P  80     -16.534 -77.736  99.865  0.00  0.00      PROA   
ATOM   1204  CB  VAL P  80     -15.510 -77.948 101.703  0.00  0.00      PROA   
ATOM   1205  HB  VAL P  80     -15.612 -77.655 102.772  0.00  0.00      PROA   
ATOM   1206  CG1 VAL P  80     -15.575 -79.488 101.595  0.00  0.00      PROA   
ATOM   1207 HG11 VAL P  80     -15.575 -79.789 100.527  0.00  0.00      PROA   
ATOM   1208 HG12 VAL P  80     -16.489 -79.887 102.081  0.00  0.00      PROA   
ATOM   1209 HG13 VAL P  80     -14.696 -79.955 102.082  0.00  0.00      PROA   
ATOM   1210  CG2 VAL P  80     -14.155 -77.413 101.184  0.00  0.00      PROA   
ATOM   1211 HG21 VAL P  80     -14.061 -76.320 101.351  0.00  0.00      PROA   
ATOM   1212 HG22 VAL P  80     -14.052 -77.618 100.099  0.00  0.00      PROA   
ATOM   1213 HG23 VAL P  80     -13.317 -77.912 101.711  0.00  0.00      PROA   
ATOM   1214  C   VAL P  80     -17.991 -77.667 101.398  0.00  0.00      PROA   
ATOM   1215  O   VAL P  80     -18.479 -77.002 102.310  0.00  0.00      PROA   
ATOM   1216  N   HSD P  81     -18.658 -78.679 100.789  0.00  0.00      PROA   
ATOM   1217  HN  HSD P  81     -18.217 -79.233 100.087  0.00  0.00      PROA   
ATOM   1218  CA  HSD P  81     -20.067 -78.929 100.967  0.00  0.00      PROA   
ATOM   1219  HA  HSD P  81     -20.434 -78.385 101.826  0.00  0.00      PROA   
ATOM   1220  CB  HSD P  81     -20.897 -78.547  99.716  0.00  0.00      PROA   
ATOM   1221  HB1 HSD P  81     -21.970 -78.805  99.846  0.00  0.00      PROA   
ATOM   1222  HB2 HSD P  81     -20.514 -79.113  98.838  0.00  0.00      PROA   
ATOM   1223  ND1 HSD P  81     -21.593 -76.113  99.979  0.00  0.00      PROA   
ATOM   1224  HD1 HSD P  81     -22.205 -76.245 100.760  0.00  0.00      PROA   
ATOM   1225  CG  HSD P  81     -20.824 -77.089  99.379  0.00  0.00      PROA   
ATOM   1226  CE1 HSD P  81     -21.387 -74.970  99.279  0.00  0.00      PROA   
ATOM   1227  HE1 HSD P  81     -21.873 -74.029  99.531  0.00  0.00      PROA   
ATOM   1228  NE2 HSD P  81     -20.555 -75.145  98.270  0.00  0.00      PROA   
ATOM   1229  CD2 HSD P  81     -20.201 -76.480  98.336  0.00  0.00      PROA   
ATOM   1230  HD2 HSD P  81     -19.529 -76.903  97.601  0.00  0.00      PROA   
ATOM   1231  C   HSD P  81     -20.301 -80.392 101.208  0.00  0.00      PROA   
ATOM   1232  O   HSD P  81     -19.434 -81.235 100.983  0.00  0.00      PROA   
ATOM   1233  N   ARG P  82     -21.532 -80.692 101.682  0.00  0.00      PROA   
ATOM   1234  HN  ARG P  82     -22.185 -79.967 101.886  0.00  0.00      PROA   
ATOM   1235  CA  ARG P  82     -22.050 -82.022 101.849  0.00  0.00      PROA   
ATOM   1236  HA  ARG P  82     -21.664 -82.651 101.058  0.00  0.00      PROA   
ATOM   1237  CB  ARG P  82     -21.751 -82.634 103.246  0.00  0.00      PROA   
ATOM   1238  HB1 ARG P  82     -20.666 -82.497 103.451  0.00  0.00      PROA   
ATOM   1239  HB2 ARG P  82     -21.942 -83.728 103.185  0.00  0.00      PROA   
ATOM   1240  CG  ARG P  82     -22.561 -82.064 104.429  0.00  0.00      PROA   
ATOM   1241  HG1 ARG P  82     -23.628 -82.353 104.322  0.00  0.00      PROA   
ATOM   1242  HG2 ARG P  82     -22.505 -80.953 104.402  0.00  0.00      PROA   
ATOM   1243  CD  ARG P  82     -22.092 -82.528 105.820  0.00  0.00      PROA   
ATOM   1244  HD1 ARG P  82     -22.787 -82.146 106.597  0.00  0.00      PROA   
ATOM   1245  HD2 ARG P  82     -21.079 -82.139 106.038  0.00  0.00      PROA   
ATOM   1246  NE  ARG P  82     -22.109 -84.027 105.900  0.00  0.00      PROA   
ATOM   1247  HE  ARG P  82     -22.996 -84.478 106.000  0.00  0.00      PROA   
ATOM   1248  CZ  ARG P  82     -20.998 -84.808 105.816  0.00  0.00      PROA   
ATOM   1249  NH1 ARG P  82     -19.758 -84.281 105.678  0.00  0.00      PROA   
ATOM   1250 HH11 ARG P  82     -18.963 -84.883 105.610  0.00  0.00      PROA   
ATOM   1251 HH12 ARG P  82     -19.639 -83.289 105.636  0.00  0.00      PROA   
ATOM   1252  NH2 ARG P  82     -21.138 -86.156 105.867  0.00  0.00      PROA   
ATOM   1253 HH21 ARG P  82     -20.332 -86.744 105.802  0.00  0.00      PROA   
ATOM   1254 HH22 ARG P  82     -22.048 -86.560 105.965  0.00  0.00      PROA   
ATOM   1255  C   ARG P  82     -23.534 -81.834 101.658  0.00  0.00      PROA   
ATOM   1256  O   ARG P  82     -24.007 -80.714 101.454  0.00  0.00      PROA   
ATOM   1257  N   GLY P  83     -24.307 -82.950 101.687  0.00  0.00      PROA   
ATOM   1258  HN  GLY P  83     -23.893 -83.846 101.826  0.00  0.00      PROA   
ATOM   1259  CA  GLY P  83     -25.752 -82.969 101.567  0.00  0.00      PROA   
ATOM   1260  HA1 GLY P  83     -26.036 -84.010 101.514  0.00  0.00      PROA   
ATOM   1261  HA2 GLY P  83     -26.019 -82.416 100.677  0.00  0.00      PROA   
ATOM   1262  C   GLY P  83     -26.467 -82.348 102.744  0.00  0.00      PROA   
ATOM   1263  O   GLY P  83     -25.906 -81.560 103.502  0.00  0.00      PROA   
ATOM   1264  N   TRP P  84     -27.762 -82.704 102.912  0.00  0.00      PROA   
ATOM   1265  HN  TRP P  84     -28.209 -83.346 102.295  0.00  0.00      PROA   
ATOM   1266  CA  TRP P  84     -28.590 -82.187 103.976  0.00  0.00      PROA   
ATOM   1267  HA  TRP P  84     -27.971 -81.727 104.734  0.00  0.00      PROA   
ATOM   1268  CB  TRP P  84     -29.668 -81.176 103.501  0.00  0.00      PROA   
ATOM   1269  HB1 TRP P  84     -30.250 -80.809 104.374  0.00  0.00      PROA   
ATOM   1270  HB2 TRP P  84     -30.377 -81.688 102.814  0.00  0.00      PROA   
ATOM   1271  CG  TRP P  84     -29.089 -79.993 102.792  0.00  0.00      PROA   
ATOM   1272  CD1 TRP P  84     -29.220 -79.663 101.469  0.00  0.00      PROA   
ATOM   1273  HD1 TRP P  84     -29.816 -80.205 100.750  0.00  0.00      PROA   
ATOM   1274  NE1 TRP P  84     -28.469 -78.553 101.194  0.00  0.00      PROA   
ATOM   1275  HE1 TRP P  84     -28.394 -78.127 100.319  0.00  0.00      PROA   
ATOM   1276  CE2 TRP P  84     -27.830 -78.138 102.327  0.00  0.00      PROA   
ATOM   1277  CD2 TRP P  84     -28.198 -79.023 103.366  0.00  0.00      PROA   
ATOM   1278  CE3 TRP P  84     -27.678 -78.832 104.645  0.00  0.00      PROA   
ATOM   1279  HE3 TRP P  84     -27.938 -79.488 105.463  0.00  0.00      PROA   
ATOM   1280  CZ3 TRP P  84     -26.796 -77.773 104.864  0.00  0.00      PROA   
ATOM   1281  HZ3 TRP P  84     -26.382 -77.622 105.851  0.00  0.00      PROA   
ATOM   1282  CZ2 TRP P  84     -26.956 -77.079 102.545  0.00  0.00      PROA   
ATOM   1283  HZ2 TRP P  84     -26.669 -76.403 101.754  0.00  0.00      PROA   
ATOM   1284  CH2 TRP P  84     -26.442 -76.910 103.831  0.00  0.00      PROA   
ATOM   1285  HH2 TRP P  84     -25.757 -76.097 104.028  0.00  0.00      PROA   
ATOM   1286  C   TRP P  84     -29.261 -83.367 104.601  0.00  0.00      PROA   
ATOM   1287  O   TRP P  84     -29.335 -84.435 104.002  0.00  0.00      PROA   
ATOM   1288  N   LEU P  85     -29.736 -83.178 105.853  0.00  0.00      PROA   
ATOM   1289  HN  LEU P  85     -29.679 -82.276 106.273  0.00  0.00      PROA   
ATOM   1290  CA  LEU P  85     -30.260 -84.198 106.732  0.00  0.00      PROA   
ATOM   1291  HA  LEU P  85     -30.752 -83.631 107.505  0.00  0.00      PROA   
ATOM   1292  CB  LEU P  85     -31.307 -85.199 106.167  0.00  0.00      PROA   
ATOM   1293  HB1 LEU P  85     -31.700 -85.821 107.003  0.00  0.00      PROA   
ATOM   1294  HB2 LEU P  85     -30.820 -85.889 105.444  0.00  0.00      PROA   
ATOM   1295  CG  LEU P  85     -32.525 -84.550 105.473  0.00  0.00      PROA   
ATOM   1296  HG  LEU P  85     -32.151 -84.001 104.580  0.00  0.00      PROA   
ATOM   1297  CD1 LEU P  85     -33.504 -85.628 104.978  0.00  0.00      PROA   
ATOM   1298 HD11 LEU P  85     -33.947 -86.174 105.836  0.00  0.00      PROA   
ATOM   1299 HD12 LEU P  85     -32.975 -86.359 104.332  0.00  0.00      PROA   
ATOM   1300 HD13 LEU P  85     -34.325 -85.163 104.393  0.00  0.00      PROA   
ATOM   1301  CD2 LEU P  85     -33.248 -83.527 106.367  0.00  0.00      PROA   
ATOM   1302 HD21 LEU P  85     -32.579 -82.675 106.603  0.00  0.00      PROA   
ATOM   1303 HD22 LEU P  85     -33.578 -84.002 107.315  0.00  0.00      PROA   
ATOM   1304 HD23 LEU P  85     -34.139 -83.127 105.843  0.00  0.00      PROA   
ATOM   1305  C   LEU P  85     -29.155 -84.958 107.410  0.00  0.00      PROA   
ATOM   1306  O   LEU P  85     -28.037 -85.084 106.912  0.00  0.00      PROA   
ATOM   1307  N   LEU P  86     -29.489 -85.461 108.613  0.00  0.00      PROA   
ATOM   1308  HN  LEU P  86     -30.409 -85.329 108.976  0.00  0.00      PROA   
ATOM   1309  CA  LEU P  86     -28.615 -86.195 109.475  0.00  0.00      PROA   
ATOM   1310  HA  LEU P  86     -27.900 -86.744 108.879  0.00  0.00      PROA   
ATOM   1311  CB  LEU P  86     -27.921 -85.288 110.526  0.00  0.00      PROA   
ATOM   1312  HB1 LEU P  86     -28.700 -84.727 111.091  0.00  0.00      PROA   
ATOM   1313  HB2 LEU P  86     -27.313 -84.539 109.973  0.00  0.00      PROA   
ATOM   1314  CG  LEU P  86     -26.990 -85.996 111.544  0.00  0.00      PROA   
ATOM   1315  HG  LEU P  86     -27.603 -86.713 112.137  0.00  0.00      PROA   
ATOM   1316  CD1 LEU P  86     -25.865 -86.800 110.860  0.00  0.00      PROA   
ATOM   1317 HD11 LEU P  86     -25.233 -86.129 110.242  0.00  0.00      PROA   
ATOM   1318 HD12 LEU P  86     -26.285 -87.593 110.207  0.00  0.00      PROA   
ATOM   1319 HD13 LEU P  86     -25.222 -87.286 111.625  0.00  0.00      PROA   
ATOM   1320  CD2 LEU P  86     -26.413 -84.984 112.553  0.00  0.00      PROA   
ATOM   1321 HD21 LEU P  86     -27.234 -84.454 113.081  0.00  0.00      PROA   
ATOM   1322 HD22 LEU P  86     -25.785 -84.233 112.029  0.00  0.00      PROA   
ATOM   1323 HD23 LEU P  86     -25.787 -85.505 113.308  0.00  0.00      PROA   
ATOM   1324  C   LEU P  86     -29.541 -87.155 110.154  0.00  0.00      PROA   
ATOM   1325  O   LEU P  86     -30.708 -86.853 110.381  0.00  0.00      PROA   
ATOM   1326  N   LEU P  87     -29.029 -88.355 110.478  0.00 97.00      PROA   
ATOM   1327  HN  LEU P  87     -28.069 -88.545 110.299  0.00 97.00      PROA   
ATOM   1328  CA  LEU P  87     -29.775 -89.394 111.138  0.00 97.00      PROA   
ATOM   1329  HA  LEU P  87     -30.818 -89.122 111.215  0.00 97.00      PROA   
ATOM   1330  CB  LEU P  87     -29.669 -90.736 110.378  0.00 97.00      PROA   
ATOM   1331  HB1 LEU P  87     -28.595 -91.003 110.261  0.00 97.00      PROA   
ATOM   1332  HB2 LEU P  87     -30.085 -90.598 109.354  0.00 97.00      PROA   
ATOM   1333  CG  LEU P  87     -30.402 -91.920 111.043  0.00 97.00      PROA   
ATOM   1334  HG  LEU P  87     -30.027 -92.033 112.085  0.00 97.00      PROA   
ATOM   1335  CD1 LEU P  87     -31.924 -91.708 111.113  0.00 97.00      PROA   
ATOM   1336 HD11 LEU P  87     -32.336 -91.550 110.094  0.00 97.00      PROA   
ATOM   1337 HD12 LEU P  87     -32.166 -90.825 111.737  0.00 97.00      PROA   
ATOM   1338 HD13 LEU P  87     -32.413 -92.598 111.560  0.00 97.00      PROA   
ATOM   1339  CD2 LEU P  87     -30.078 -93.229 110.315  0.00 97.00      PROA   
ATOM   1340 HD21 LEU P  87     -28.980 -93.387 110.265  0.00 97.00      PROA   
ATOM   1341 HD22 LEU P  87     -30.484 -93.206 109.282  0.00 97.00      PROA   
ATOM   1342 HD23 LEU P  87     -30.535 -94.076 110.867  0.00 97.00      PROA   
ATOM   1343  C   LEU P  87     -29.217 -89.537 112.532  0.00 97.00      PROA   
ATOM   1344  O   LEU P  87     -28.098 -90.000 112.739  0.00 97.00      PROA   
ATOM   1345  N   GLN P  88     -30.011 -89.140 113.544  0.00 97.00      PROA   
ATOM   1346  HN  GLN P  88     -30.926 -88.777 113.366  0.00 97.00      PROA   
ATOM   1347  CA  GLN P  88     -29.620 -89.173 114.930  0.00 97.00      PROA   
ATOM   1348  HA  GLN P  88     -28.554 -89.006 114.998  0.00 97.00      PROA   
ATOM   1349  CB  GLN P  88     -30.344 -88.065 115.737  0.00 97.00      PROA   
ATOM   1350  HB1 GLN P  88     -29.963 -88.093 116.779  0.00 97.00      PROA   
ATOM   1351  HB2 GLN P  88     -31.435 -88.279 115.754  0.00 97.00      PROA   
ATOM   1352  CG  GLN P  88     -30.120 -86.645 115.169  0.00 97.00      PROA   
ATOM   1353  HG1 GLN P  88     -30.491 -86.581 114.125  0.00 97.00      PROA   
ATOM   1354  HG2 GLN P  88     -29.033 -86.417 115.163  0.00 97.00      PROA   
ATOM   1355  CD  GLN P  88     -30.891 -85.595 115.983  0.00 97.00      PROA   
ATOM   1356  OE1 GLN P  88     -32.123 -85.622 116.054  0.00 97.00      PROA   
ATOM   1357  NE2 GLN P  88     -30.149 -84.612 116.567  0.00 97.00      PROA   
ATOM   1358 HE21 GLN P  88     -30.623 -83.812 116.931  0.00 97.00      PROA   
ATOM   1359 HE22 GLN P  88     -29.155 -84.614 116.474  0.00 97.00      PROA   
ATOM   1360  C   GLN P  88     -29.942 -90.541 115.505  0.00 97.00      PROA   
ATOM   1361  O   GLN P  88     -31.082 -90.991 115.474  0.00 97.00      PROA   
ATOM   1362  N   VAL P  89     -28.916 -91.257 116.018  0.00 97.00      PROA   
ATOM   1363  HN  VAL P  89     -27.994 -90.883 116.010  0.00 97.00      PROA   
ATOM   1364  CA  VAL P  89     -29.036 -92.641 116.442  0.00 97.00      PROA   
ATOM   1365  HA  VAL P  89     -30.062 -92.970 116.346  0.00 97.00      PROA   
ATOM   1366  CB  VAL P  89     -28.158 -93.551 115.584  0.00 97.00      PROA   
ATOM   1367  HB  VAL P  89     -27.099 -93.203 115.629  0.00 97.00      PROA   
ATOM   1368  CG1 VAL P  89     -28.213 -95.016 116.054  0.00 97.00      PROA   
ATOM   1369 HG11 VAL P  89     -29.262 -95.374 116.102  0.00 97.00      PROA   
ATOM   1370 HG12 VAL P  89     -27.734 -95.149 117.044  0.00 97.00      PROA   
ATOM   1371 HG13 VAL P  89     -27.662 -95.644 115.326  0.00 97.00      PROA   
ATOM   1372  CG2 VAL P  89     -28.629 -93.460 114.117  0.00 97.00      PROA   
ATOM   1373 HG21 VAL P  89     -28.408 -92.461 113.689  0.00 97.00      PROA   
ATOM   1374 HG22 VAL P  89     -29.721 -93.643 114.047  0.00 97.00      PROA   
ATOM   1375 HG23 VAL P  89     -28.107 -94.220 113.499  0.00 97.00      PROA   
ATOM   1376  C   VAL P  89     -28.657 -92.760 117.906  0.00 97.00      PROA   
ATOM   1377  O   VAL P  89     -27.685 -92.152 118.353  0.00 97.00      PROA   
ATOM   1378  N   SER P  90     -29.436 -93.558 118.689  0.00 97.00      PROA   
ATOM   1379  HN  SER P  90     -30.262 -93.957 118.296  0.00 97.00      PROA   
ATOM   1380  CA  SER P  90     -29.244 -93.775 120.122  0.00 97.00      PROA   
ATOM   1381  HA  SER P  90     -29.373 -92.819 120.610  0.00 97.00      PROA   
ATOM   1382  CB  SER P  90     -30.279 -94.766 120.720  0.00 97.00      PROA   
ATOM   1383  HB1 SER P  90     -30.096 -94.903 121.809  0.00 97.00      PROA   
ATOM   1384  HB2 SER P  90     -30.207 -95.760 120.234  0.00 97.00      PROA   
ATOM   1385  OG  SER P  90     -31.604 -94.267 120.601  0.00 97.00      PROA   
ATOM   1386  HG1 SER P  90     -31.764 -94.066 119.671  0.00 97.00      PROA   
ATOM   1387  C   SER P  90     -27.878 -94.309 120.530  0.00 97.00      PROA   
ATOM   1388  O   SER P  90     -27.285 -93.807 121.483  0.00 97.00      PROA   
ATOM   1389  N   SER P  91     -27.336 -95.327 119.820  0.00 97.00      PROA   
ATOM   1390  HN  SER P  91     -27.821 -95.740 119.056  0.00 97.00      PROA   
ATOM   1391  CA  SER P  91     -25.992 -95.815 120.081  0.00 97.00      PROA   
ATOM   1392  HA  SER P  91     -25.351 -94.943 120.076  0.00 97.00      PROA   
ATOM   1393  CB  SER P  91     -25.801 -96.543 121.441  0.00 97.00      PROA   
ATOM   1394  HB1 SER P  91     -25.053 -97.361 121.400  0.00 97.00      PROA   
ATOM   1395  HB2 SER P  91     -26.764 -96.987 121.773  0.00 97.00      PROA   
ATOM   1396  OG  SER P  91     -25.344 -95.614 122.418  0.00 97.00      PROA   
ATOM   1397  HG1 SER P  91     -26.019 -94.928 122.469  0.00 97.00      PROA   
ATOM   1398  C   SER P  91     -25.485 -96.652 118.936  0.00 97.00      PROA   
ATOM   1399  O   SER P  91     -26.243 -97.092 118.077  0.00 97.00      PROA   
ATOM   1400  N   ARG P  92     -24.146 -96.858 118.885  0.00 97.00      PROA   
ATOM   1401  HN  ARG P  92     -23.554 -96.488 119.598  0.00 97.00      PROA   
ATOM   1402  CA  ARG P  92     -23.475 -97.523 117.781  0.00 97.00      PROA   
ATOM   1403  HA  ARG P  92     -23.971 -97.251 116.857  0.00 97.00      PROA   
ATOM   1404  CB  ARG P  92     -21.984 -97.085 117.713  0.00 97.00      PROA   
ATOM   1405  HB1 ARG P  92     -21.586 -97.368 116.714  0.00 97.00      PROA   
ATOM   1406  HB2 ARG P  92     -21.390 -97.629 118.482  0.00 97.00      PROA   
ATOM   1407  CG  ARG P  92     -21.755 -95.574 117.954  0.00 97.00      PROA   
ATOM   1408  HG1 ARG P  92     -21.965 -95.344 119.022  0.00 97.00      PROA   
ATOM   1409  HG2 ARG P  92     -22.476 -94.982 117.347  0.00 97.00      PROA   
ATOM   1410  CD  ARG P  92     -20.317 -95.099 117.675  0.00 97.00      PROA   
ATOM   1411  HD1 ARG P  92     -19.575 -95.854 118.006  0.00 97.00      PROA   
ATOM   1412  HD2 ARG P  92     -20.102 -94.144 118.206  0.00 97.00      PROA   
ATOM   1413  NE  ARG P  92     -20.167 -94.903 116.198  0.00 97.00      PROA   
ATOM   1414  HE  ARG P  92     -19.976 -95.683 115.609  0.00 97.00      PROA   
ATOM   1415  CZ  ARG P  92     -20.579 -93.787 115.570  0.00 97.00      PROA   
ATOM   1416  NH1 ARG P  92     -20.901 -92.645 116.197  0.00 97.00      PROA   
ATOM   1417 HH11 ARG P  92     -20.438 -92.428 117.052  0.00 97.00      PROA   
ATOM   1418 HH12 ARG P  92     -21.169 -91.900 115.589  0.00 97.00      PROA   
ATOM   1419  NH2 ARG P  92     -20.603 -93.739 114.225  0.00 97.00      PROA   
ATOM   1420 HH21 ARG P  92     -20.149 -94.454 113.707  0.00 97.00      PROA   
ATOM   1421 HH22 ARG P  92     -20.666 -92.827 113.825  0.00 97.00      PROA   
ATOM   1422  C   ARG P  92     -23.540 -99.040 117.934  0.00 97.00      PROA   
ATOM   1423  O   ARG P  92     -23.377 -99.786 116.969  0.00 97.00      PROA   
ATOM   1424  N   VAL P  93     -23.811 -99.528 119.164  0.00 97.00      PROA   
ATOM   1425  HN  VAL P  93     -23.987 -98.913 119.925  0.00 97.00      PROA   
ATOM   1426  CA  VAL P  93     -23.916-100.931 119.488  0.00 97.00      PROA   
ATOM   1427  HA  VAL P  93     -24.269-101.462 118.617  0.00 97.00      PROA   
ATOM   1428  CB  VAL P  93     -22.633-101.590 120.022  0.00 97.00      PROA   
ATOM   1429  HB  VAL P  93     -22.872-102.627 120.359  0.00 97.00      PROA   
ATOM   1430  CG1 VAL P  93     -21.585-101.703 118.894  0.00 97.00      PROA   
ATOM   1431 HG11 VAL P  93     -21.259-100.694 118.566  0.00 97.00      PROA   
ATOM   1432 HG12 VAL P  93     -22.002-102.236 118.017  0.00 97.00      PROA   
ATOM   1433 HG13 VAL P  93     -20.689-102.252 119.255  0.00 97.00      PROA   
ATOM   1434  CG2 VAL P  93     -22.047-100.819 121.227  0.00 97.00      PROA   
ATOM   1435 HG21 VAL P  93     -22.758-100.793 122.077  0.00 97.00      PROA   
ATOM   1436 HG22 VAL P  93     -21.792 -99.776 120.943  0.00 97.00      PROA   
ATOM   1437 HG23 VAL P  93     -21.117-101.316 121.578  0.00 97.00      PROA   
ATOM   1438  C   VAL P  93     -25.001-101.018 120.528  0.00 97.00      PROA   
ATOM   1439  O   VAL P  93     -25.144-100.125 121.360  0.00 97.00      PROA   
ATOM   1440  N   LEU P  94     -25.808-102.103 120.465  0.00 97.00      PROA   
ATOM   1441  HN  LEU P  94     -25.698-102.781 119.745  0.00 97.00      PROA   
ATOM   1442  CA  LEU P  94     -26.846-102.423 121.415  0.00 97.00      PROA   
ATOM   1443  HA  LEU P  94     -26.563-102.067 122.398  0.00 97.00      PROA   
ATOM   1444  CB  LEU P  94     -28.268-101.904 121.050  0.00 97.00      PROA   
ATOM   1445  HB1 LEU P  94     -28.945-102.202 121.884  0.00 97.00      PROA   
ATOM   1446  HB2 LEU P  94     -28.642-102.391 120.124  0.00 97.00      PROA   
ATOM   1447  CG  LEU P  94     -28.425-100.370 120.891  0.00 97.00      PROA   
ATOM   1448  HG  LEU P  94     -27.703 -99.877 121.583  0.00 97.00      PROA   
ATOM   1449  CD1 LEU P  94     -28.158 -99.872 119.457  0.00 97.00      PROA   
ATOM   1450 HD11 LEU P  94     -28.914-100.295 118.761  0.00 97.00      PROA   
ATOM   1451 HD12 LEU P  94     -27.151-100.163 119.102  0.00 97.00      PROA   
ATOM   1452 HD13 LEU P  94     -28.227 -98.764 119.424  0.00 97.00      PROA   
ATOM   1453  CD2 LEU P  94     -29.834 -99.938 121.341  0.00 97.00      PROA   
ATOM   1454 HD21 LEU P  94     -29.986-100.193 122.410  0.00 97.00      PROA   
ATOM   1455 HD22 LEU P  94     -30.606-100.469 120.746  0.00 97.00      PROA   
ATOM   1456 HD23 LEU P  94     -29.970 -98.844 121.217  0.00 97.00      PROA   
ATOM   1457  C   LEU P  94     -26.893-103.935 121.442  0.00 97.00      PROA   
ATOM   1458  O   LEU P  94     -26.329-104.601 120.577  0.00 97.00      PROA   
ATOM   1459  N   THR P  95     -27.569-104.513 122.458  0.00 97.00      PROA   
ATOM   1460  HN  THR P  95     -27.908-103.954 123.215  0.00 97.00      PROA   
ATOM   1461  CA  THR P  95     -27.867-105.930 122.590  0.00 97.00      PROA   
ATOM   1462  HA  THR P  95     -27.214-106.487 121.936  0.00 97.00      PROA   
ATOM   1463  CB  THR P  95     -27.718-106.464 124.021  0.00 97.00      PROA   
ATOM   1464  HB  THR P  95     -28.664-106.364 124.603  0.00 97.00      PROA   
ATOM   1465  OG1 THR P  95     -26.732-105.740 124.740  0.00 97.00      PROA   
ATOM   1466  HG1 THR P  95     -27.143-104.885 124.912  0.00 97.00      PROA   
ATOM   1467  CG2 THR P  95     -27.266-107.930 124.002  0.00 97.00      PROA   
ATOM   1468 HG21 THR P  95     -26.276-108.016 123.510  0.00 97.00      PROA   
ATOM   1469 HG22 THR P  95     -27.992-108.567 123.461  0.00 97.00      PROA   
ATOM   1470 HG23 THR P  95     -27.173-108.302 125.044  0.00 97.00      PROA   
ATOM   1471  C   THR P  95     -29.306-106.109 122.139  0.00 97.00      PROA   
ATOM   1472  O   THR P  95     -30.070-105.154 122.047  0.00 97.00      PROA   
ATOM   1473  N   GLU P  96     -29.727-107.353 121.829  0.00 97.00      PROA   
ATOM   1474  HN  GLU P  96     -29.075-108.110 121.792  0.00 97.00      PROA   
ATOM   1475  CA  GLU P  96     -31.106-107.692 121.539  0.00 97.00      PROA   
ATOM   1476  HA  GLU P  96     -31.408-107.049 120.726  0.00 97.00      PROA   
ATOM   1477  CB  GLU P  96     -31.260-109.171 121.084  0.00 97.00      PROA   
ATOM   1478  HB1 GLU P  96     -30.546-109.357 120.249  0.00 97.00      PROA   
ATOM   1479  HB2 GLU P  96     -32.286-109.312 120.681  0.00 97.00      PROA   
ATOM   1480  CG  GLU P  96     -30.998-110.189 122.215  0.00 97.00      PROA   
ATOM   1481  HG1 GLU P  96     -31.602-109.933 123.108  0.00 97.00      PROA   
ATOM   1482  HG2 GLU P  96     -29.929-110.141 122.507  0.00 97.00      PROA   
ATOM   1483  CD  GLU P  96     -31.343-111.636 121.865  0.00 97.00      PROA   
ATOM   1484  OE1 GLU P  96     -32.182-111.879 120.960  0.00 97.00      PROA   
ATOM   1485  OE2 GLU P  96     -30.768-112.535 122.537  0.00 97.00      PROA   
ATOM   1486  C   GLU P  96     -32.026-107.406 122.725  0.00 97.00      PROA   
ATOM   1487  O   GLU P  96     -31.635-107.493 123.887  0.00 97.00      PROA   
ATOM   1488  N   GLY P  97     -33.290-107.020 122.446  0.00 97.00      PROA   
ATOM   1489  HN  GLY P  97     -33.577-106.940 121.491  0.00 97.00      PROA   
ATOM   1490  CA  GLY P  97     -34.281-106.714 123.463  0.00 97.00      PROA   
ATOM   1491  HA1 GLY P  97     -34.077-107.291 124.354  0.00 97.00      PROA   
ATOM   1492  HA2 GLY P  97     -35.249-106.943 123.046  0.00 97.00      PROA   
ATOM   1493  C   GLY P  97     -34.293-105.263 123.853  0.00 97.00      PROA   
ATOM   1494  O   GLY P  97     -35.326-104.750 124.277  0.00 97.00      PROA   
ATOM   1495  N   GLU P  98     -33.142-104.563 123.730  0.00 97.00      PROA   
ATOM   1496  HN  GLU P  98     -32.302-105.029 123.461  0.00 97.00      PROA   
ATOM   1497  CA  GLU P  98     -32.994-103.149 124.007  0.00 97.00      PROA   
ATOM   1498  HA  GLU P  98     -33.278-103.021 125.038  0.00 97.00      PROA   
ATOM   1499  CB  GLU P  98     -31.512-102.703 123.899  0.00 97.00      PROA   
ATOM   1500  HB1 GLU P  98     -31.457-101.595 123.990  0.00 97.00      PROA   
ATOM   1501  HB2 GLU P  98     -31.117-102.979 122.898  0.00 97.00      PROA   
ATOM   1502  CG  GLU P  98     -30.617-103.309 125.003  0.00 97.00      PROA   
ATOM   1503  HG1 GLU P  98     -30.582-104.417 124.914  0.00 97.00      PROA   
ATOM   1504  HG2 GLU P  98     -31.023-103.049 126.003  0.00 97.00      PROA   
ATOM   1505  CD  GLU P  98     -29.196-102.755 124.930  0.00 97.00      PROA   
ATOM   1506  OE1 GLU P  98     -28.251-103.574 124.947  0.00 97.00      PROA   
ATOM   1507  OE2 GLU P  98     -29.026-101.510 124.882  0.00 97.00      PROA   
ATOM   1508  C   GLU P  98     -33.851-102.244 123.119  0.00 97.00      PROA   
ATOM   1509  O   GLU P  98     -33.939-102.487 121.920  0.00 97.00      PROA   
ATOM   1510  N   PRO P  99     -34.491-101.188 123.613  0.00 97.00      PROA   
ATOM   1511  CD  PRO P  99     -34.850-101.032 125.023  0.00 97.00      PROA   
ATOM   1512  HD1 PRO P  99     -33.971-100.615 125.560  0.00 97.00      PROA   
ATOM   1513  HD2 PRO P  99     -35.162-101.998 125.479  0.00 97.00      PROA   
ATOM   1514  CA  PRO P  99     -35.020-100.099 122.798  0.00 97.00      PROA   
ATOM   1515  HA  PRO P  99     -35.770-100.529 122.153  0.00 97.00      PROA   
ATOM   1516  CB  PRO P  99     -35.631 -99.129 123.823  0.00 97.00      PROA   
ATOM   1517  HB1 PRO P  99     -36.505 -98.586 123.412  0.00 97.00      PROA   
ATOM   1518  HB2 PRO P  99     -34.873 -98.396 124.178  0.00 97.00      PROA   
ATOM   1519  CG  PRO P  99     -36.007-100.035 125.001  0.00 97.00      PROA   
ATOM   1520  HG1 PRO P  99     -36.116 -99.486 125.956  0.00 97.00      PROA   
ATOM   1521  HG2 PRO P  99     -36.951-100.577 124.768  0.00 97.00      PROA   
ATOM   1522  C   PRO P  99     -33.989 -99.401 121.919  0.00 97.00      PROA   
ATOM   1523  O   PRO P  99     -32.915 -99.064 122.411  0.00 97.00      PROA   
ATOM   1524  N   LEU P 100     -34.302 -99.140 120.631  0.00 97.00      PROA   
ATOM   1525  HN  LEU P 100     -35.168 -99.463 120.252  0.00 97.00      PROA   
ATOM   1526  CA  LEU P 100     -33.436 -98.359 119.766  0.00 97.00      PROA   
ATOM   1527  HA  LEU P 100     -32.657 -97.891 120.352  0.00 97.00      PROA   
ATOM   1528  CB  LEU P 100     -32.755 -99.246 118.689  0.00 97.00      PROA   
ATOM   1529  HB1 LEU P 100     -33.524 -99.896 118.222  0.00 97.00      PROA   
ATOM   1530  HB2 LEU P 100     -32.046 -99.920 119.217  0.00 97.00      PROA   
ATOM   1531  CG  LEU P 100     -31.986 -98.526 117.552  0.00 97.00      PROA   
ATOM   1532  HG  LEU P 100     -32.717 -97.944 116.944  0.00 97.00      PROA   
ATOM   1533  CD1 LEU P 100     -30.923 -97.544 118.073  0.00 97.00      PROA   
ATOM   1534 HD11 LEU P 100     -30.238 -98.063 118.774  0.00 97.00      PROA   
ATOM   1535 HD12 LEU P 100     -31.399 -96.695 118.602  0.00 97.00      PROA   
ATOM   1536 HD13 LEU P 100     -30.326 -97.141 117.229  0.00 97.00      PROA   
ATOM   1537  CD2 LEU P 100     -31.330 -99.557 116.614  0.00 97.00      PROA   
ATOM   1538 HD21 LEU P 100     -32.086-100.272 116.230  0.00 97.00      PROA   
ATOM   1539 HD22 LEU P 100     -30.550-100.127 117.162  0.00 97.00      PROA   
ATOM   1540 HD23 LEU P 100     -30.852 -99.046 115.752  0.00 97.00      PROA   
ATOM   1541  C   LEU P 100     -34.233 -97.241 119.139  0.00 97.00      PROA   
ATOM   1542  O   LEU P 100     -35.123 -97.477 118.332  0.00 97.00      PROA   
ATOM   1543  N   ALA P 101     -33.913 -95.971 119.481  0.00 97.00      PROA   
ATOM   1544  HN  ALA P 101     -33.212 -95.778 120.165  0.00 97.00      PROA   
ATOM   1545  CA  ALA P 101     -34.589 -94.811 118.940  0.00 97.00      PROA   
ATOM   1546  HA  ALA P 101     -35.512 -95.117 118.469  0.00 97.00      PROA   
ATOM   1547  CB  ALA P 101     -34.966 -93.814 120.052  0.00 97.00      PROA   
ATOM   1548  HB1 ALA P 101     -34.066 -93.435 120.578  0.00 97.00      PROA   
ATOM   1549  HB2 ALA P 101     -35.609 -94.325 120.803  0.00 97.00      PROA   
ATOM   1550  HB3 ALA P 101     -35.534 -92.954 119.643  0.00 97.00      PROA   
ATOM   1551  C   ALA P 101     -33.741 -94.135 117.874  0.00 97.00      PROA   
ATOM   1552  O   ALA P 101     -32.541 -93.921 118.027  0.00 97.00      PROA   
ATOM   1553  N   LEU P 102     -34.382 -93.811 116.730  0.00 97.00      PROA   
ATOM   1554  HN  LEU P 102     -35.334 -94.083 116.604  0.00 97.00      PROA   
ATOM   1555  CA  LEU P 102     -33.781 -93.186 115.573  0.00 97.00      PROA   
ATOM   1556  HA  LEU P 102     -32.750 -92.934 115.780  0.00 97.00      PROA   
ATOM   1557  CB  LEU P 102     -33.884 -94.098 114.320  0.00 97.00      PROA   
ATOM   1558  HB1 LEU P 102     -33.320 -93.642 113.478  0.00 97.00      PROA   
ATOM   1559  HB2 LEU P 102     -34.953 -94.172 114.017  0.00 97.00      PROA   
ATOM   1560  CG  LEU P 102     -33.392 -95.553 114.509  0.00 97.00      PROA   
ATOM   1561  HG  LEU P 102     -33.938 -96.013 115.367  0.00 97.00      PROA   
ATOM   1562  CD1 LEU P 102     -33.727 -96.393 113.266  0.00 97.00      PROA   
ATOM   1563 HD11 LEU P 102     -33.177 -95.999 112.385  0.00 97.00      PROA   
ATOM   1564 HD12 LEU P 102     -34.816 -96.360 113.051  0.00 97.00      PROA   
ATOM   1565 HD13 LEU P 102     -33.428 -97.449 113.433  0.00 97.00      PROA   
ATOM   1566  CD2 LEU P 102     -31.885 -95.622 114.801  0.00 97.00      PROA   
ATOM   1567 HD21 LEU P 102     -31.635 -95.037 115.709  0.00 97.00      PROA   
ATOM   1568 HD22 LEU P 102     -31.316 -95.212 113.941  0.00 97.00      PROA   
ATOM   1569 HD23 LEU P 102     -31.571 -96.676 114.959  0.00 97.00      PROA   
ATOM   1570  C   LEU P 102     -34.544 -91.916 115.261  0.00 97.00      PROA   
ATOM   1571  O   LEU P 102     -35.770 -91.903 115.289  0.00 97.00      PROA   
ATOM   1572  N   ARG P 103     -33.847 -90.802 114.938  0.00 97.00      PROA   
ATOM   1573  HN  ARG P 103     -32.852 -90.772 115.027  0.00 97.00      PROA   
ATOM   1574  CA  ARG P 103     -34.513 -89.627 114.415  0.00 97.00      PROA   
ATOM   1575  HA  ARG P 103     -35.504 -89.898 114.084  0.00 97.00      PROA   
ATOM   1576  CB  ARG P 103     -34.689 -88.502 115.470  0.00 97.00      PROA   
ATOM   1577  HB1 ARG P 103     -33.694 -88.173 115.840  0.00 97.00      PROA   
ATOM   1578  HB2 ARG P 103     -35.250 -88.916 116.337  0.00 97.00      PROA   
ATOM   1579  CG  ARG P 103     -35.447 -87.296 114.897  0.00 97.00      PROA   
ATOM   1580  HG1 ARG P 103     -36.452 -87.637 114.556  0.00 97.00      PROA   
ATOM   1581  HG2 ARG P 103     -34.885 -86.923 114.013  0.00 97.00      PROA   
ATOM   1582  CD  ARG P 103     -35.597 -86.086 115.811  0.00 97.00      PROA   
ATOM   1583  HD1 ARG P 103     -34.596 -85.695 116.094  0.00 97.00      PROA   
ATOM   1584  HD2 ARG P 103     -36.189 -86.307 116.723  0.00 97.00      PROA   
ATOM   1585  NE  ARG P 103     -36.346 -85.100 114.969  0.00 97.00      PROA   
ATOM   1586  HE  ARG P 103     -36.961 -85.434 114.258  0.00 97.00      PROA   
ATOM   1587  CZ  ARG P 103     -36.054 -83.797 114.881  0.00 97.00      PROA   
ATOM   1588  NH1 ARG P 103     -35.111 -83.174 115.593  0.00 97.00      PROA   
ATOM   1589 HH11 ARG P 103     -34.427 -83.689 116.093  0.00 97.00      PROA   
ATOM   1590 HH12 ARG P 103     -35.003 -82.201 115.372  0.00 97.00      PROA   
ATOM   1591  NH2 ARG P 103     -36.705 -83.042 113.982  0.00 97.00      PROA   
ATOM   1592 HH21 ARG P 103     -37.378 -83.466 113.378  0.00 97.00      PROA   
ATOM   1593 HH22 ARG P 103     -36.351 -82.119 113.841  0.00 97.00      PROA   
ATOM   1594  C   ARG P 103     -33.811 -89.064 113.195  0.00 97.00      PROA   
ATOM   1595  O   ARG P 103     -32.696 -88.566 113.265  0.00 97.00      PROA   
ATOM   1596  N   CYS P 104     -34.497 -89.052 112.031  0.00 97.00      PROA   
ATOM   1597  HN  CYS P 104     -35.361 -89.550 111.959  0.00 97.00      PROA   
ATOM   1598  CA  CYS P 104     -34.143 -88.230 110.887  0.00 97.00      PROA   
ATOM   1599  HA  CYS P 104     -33.090 -88.379 110.691  0.00 97.00      PROA   
ATOM   1600  CB  CYS P 104     -34.968 -88.641 109.642  0.00 97.00      PROA   
ATOM   1601  HB1 CYS P 104     -36.012 -88.271 109.733  0.00 97.00      PROA   
ATOM   1602  HB2 CYS P 104     -35.029 -89.753 109.634  0.00 97.00      PROA   
ATOM   1603  SG  CYS P 104     -34.229 -88.107 108.070  0.00 97.00      PROA   
ATOM   1604  C   CYS P 104     -34.377 -86.757 111.200  0.00 97.00      PROA   
ATOM   1605  O   CYS P 104     -35.426 -86.391 111.717  0.00 97.00      PROA   
ATOM   1606  N   HSD P 105     -33.392 -85.876 110.925  0.00 97.00      PROA   
ATOM   1607  HN  HSD P 105     -32.540 -86.177 110.502  0.00 97.00      PROA   
ATOM   1608  CA  HSD P 105     -33.371 -84.534 111.472  0.00 97.00      PROA   
ATOM   1609  HA  HSD P 105     -34.381 -84.168 111.606  0.00 97.00      PROA   
ATOM   1610  CB  HSD P 105     -32.671 -84.573 112.855  0.00 97.00      PROA   
ATOM   1611  HB1 HSD P 105     -31.915 -85.388 112.797  0.00 97.00      PROA   
ATOM   1612  HB2 HSD P 105     -33.410 -84.880 113.627  0.00 97.00      PROA   
ATOM   1613  ND1 HSD P 105     -32.485 -82.211 113.818  0.00 97.00      PROA   
ATOM   1614  HD1 HSD P 105     -33.398 -81.862 113.591  0.00 97.00      PROA   
ATOM   1615  CG  HSD P 105     -31.916 -83.374 113.348  0.00 97.00      PROA   
ATOM   1616  CE1 HSD P 105     -31.508 -81.528 114.463  0.00 97.00      PROA   
ATOM   1617  HE1 HSD P 105     -31.679 -80.565 114.944  0.00 97.00      PROA   
ATOM   1618  NE2 HSD P 105     -30.354 -82.163 114.432  0.00 97.00      PROA   
ATOM   1619  CD2 HSD P 105     -30.611 -83.322 113.724  0.00 97.00      PROA   
ATOM   1620  HD2 HSD P 105     -29.829 -84.058 113.580  0.00 97.00      PROA   
ATOM   1621  C   HSD P 105     -32.712 -83.601 110.487  0.00 97.00      PROA   
ATOM   1622  O   HSD P 105     -31.864 -84.014 109.703  0.00 97.00      PROA   
ATOM   1623  N   ALA P 106     -33.134 -82.316 110.462  0.00 97.00      PROA   
ATOM   1624  HN  ALA P 106     -33.744 -81.946 111.164  0.00 97.00      PROA   
ATOM   1625  CA  ALA P 106     -32.873 -81.416 109.363  0.00 97.00      PROA   
ATOM   1626  HA  ALA P 106     -32.307 -81.921 108.595  0.00 97.00      PROA   
ATOM   1627  CB  ALA P 106     -34.209 -80.922 108.775  0.00 97.00      PROA   
ATOM   1628  HB1 ALA P 106     -34.839 -80.485 109.578  0.00 97.00      PROA   
ATOM   1629  HB2 ALA P 106     -34.770 -81.782 108.349  0.00 97.00      PROA   
ATOM   1630  HB3 ALA P 106     -34.059 -80.171 107.973  0.00 97.00      PROA   
ATOM   1631  C   ALA P 106     -32.038 -80.252 109.825  0.00 97.00      PROA   
ATOM   1632  O   ALA P 106     -32.075 -79.868 110.990  0.00 97.00      PROA   
ATOM   1633  N   TRP P 107     -31.206 -79.680 108.917  0.00 97.00      PROA   
ATOM   1634  HN  TRP P 107     -31.113 -80.065 108.000  0.00 97.00      PROA   
ATOM   1635  CA  TRP P 107     -30.336 -78.567 109.254  0.00 97.00      PROA   
ATOM   1636  HA  TRP P 107     -29.782 -78.915 110.114  0.00 97.00      PROA   
ATOM   1637  CB  TRP P 107     -29.236 -78.280 108.184  0.00 97.00      PROA   
ATOM   1638  HB1 TRP P 107     -29.738 -78.193 107.194  0.00 97.00      PROA   
ATOM   1639  HB2 TRP P 107     -28.566 -79.166 108.142  0.00 97.00      PROA   
ATOM   1640  CG  TRP P 107     -28.405 -77.054 108.426  0.00 97.00      PROA   
ATOM   1641  CD1 TRP P 107     -28.288 -75.975 107.590  0.00 97.00      PROA   
ATOM   1642  HD1 TRP P 107     -28.609 -75.970 106.557  0.00 97.00      PROA   
ATOM   1643  NE1 TRP P 107     -27.732 -74.923 108.274  0.00 97.00      PROA   
ATOM   1644  HE1 TRP P 107     -27.426 -74.078 107.894  0.00 97.00      PROA   
ATOM   1645  CE2 TRP P 107     -27.486 -75.293 109.563  0.00 97.00      PROA   
ATOM   1646  CD2 TRP P 107     -27.849 -76.651 109.691  0.00 97.00      PROA   
ATOM   1647  CE3 TRP P 107     -27.661 -77.297 110.915  0.00 97.00      PROA   
ATOM   1648  HE3 TRP P 107     -27.885 -78.346 111.041  0.00 97.00      PROA   
ATOM   1649  CZ3 TRP P 107     -27.211 -76.552 112.007  0.00 97.00      PROA   
ATOM   1650  HZ3 TRP P 107     -27.094 -77.026 112.973  0.00 97.00      PROA   
ATOM   1651  CZ2 TRP P 107     -27.038 -74.551 110.648  0.00 97.00      PROA   
ATOM   1652  HZ2 TRP P 107     -26.812 -73.499 110.563  0.00 97.00      PROA   
ATOM   1653  CH2 TRP P 107     -26.925 -75.197 111.880  0.00 97.00      PROA   
ATOM   1654  HH2 TRP P 107     -26.606 -74.642 112.753  0.00 97.00      PROA   
ATOM   1655  C   TRP P 107     -31.074 -77.317 109.740  0.00 97.00      PROA   
ATOM   1656  O   TRP P 107     -31.757 -76.612 108.995  0.00 97.00      PROA   
ATOM   1657  N   LYS P 108     -30.927 -77.066 111.065  0.00 97.00      PROA   
ATOM   1658  HN  LYS P 108     -30.309 -77.652 111.582  0.00 97.00      PROA   
ATOM   1659  CA  LYS P 108     -31.583 -76.048 111.856  0.00 97.00      PROA   
ATOM   1660  HA  LYS P 108     -31.259 -76.239 112.866  0.00 97.00      PROA   
ATOM   1661  CB  LYS P 108     -31.113 -74.628 111.427  0.00 97.00      PROA   
ATOM   1662  HB1 LYS P 108     -31.590 -74.349 110.466  0.00 97.00      PROA   
ATOM   1663  HB2 LYS P 108     -30.016 -74.706 111.231  0.00 97.00      PROA   
ATOM   1664  CG  LYS P 108     -31.297 -73.509 112.473  0.00 97.00      PROA   
ATOM   1665  HG1 LYS P 108     -32.383 -73.332 112.627  0.00 97.00      PROA   
ATOM   1666  HG2 LYS P 108     -30.858 -72.574 112.057  0.00 97.00      PROA   
ATOM   1667  CD  LYS P 108     -30.638 -73.854 113.828  0.00 97.00      PROA   
ATOM   1668  HD1 LYS P 108     -29.632 -74.296 113.641  0.00 97.00      PROA   
ATOM   1669  HD2 LYS P 108     -31.262 -74.643 114.305  0.00 97.00      PROA   
ATOM   1670  CE  LYS P 108     -30.505 -72.715 114.856  0.00 97.00      PROA   
ATOM   1671  HE1 LYS P 108     -30.225 -73.139 115.848  0.00 97.00      PROA   
ATOM   1672  HE2 LYS P 108     -31.455 -72.157 114.978  0.00 97.00      PROA   
ATOM   1673  NZ  LYS P 108     -29.427 -71.764 114.488  0.00 97.00      PROA   
ATOM   1674  HZ1 LYS P 108     -28.579 -72.286 114.196  0.00 97.00      PROA   
ATOM   1675  HZ2 LYS P 108     -29.120 -71.243 115.329  0.00 97.00      PROA   
ATOM   1676  HZ3 LYS P 108     -29.725 -71.100 113.744  0.00 97.00      PROA   
ATOM   1677  C   LYS P 108     -33.094 -76.265 111.837  0.00 97.00      PROA   
ATOM   1678  O   LYS P 108     -33.874 -75.329 111.695  0.00 97.00      PROA   
ATOM   1679  N   ASP P 109     -33.497 -77.552 112.008  0.00 97.00      PROA   
ATOM   1680  HN  ASP P 109     -32.786 -78.229 112.183  0.00 97.00      PROA   
ATOM   1681  CA  ASP P 109     -34.794 -78.196 111.842  0.00 97.00      PROA   
ATOM   1682  HA  ASP P 109     -34.533 -79.020 111.200  0.00 97.00      PROA   
ATOM   1683  CB  ASP P 109     -35.335 -78.780 113.176  0.00 97.00      PROA   
ATOM   1684  HB1 ASP P 109     -36.432 -78.656 113.288  0.00 97.00      PROA   
ATOM   1685  HB2 ASP P 109     -34.847 -78.244 114.021  0.00 97.00      PROA   
ATOM   1686  CG  ASP P 109     -35.047 -80.267 113.349  0.00 97.00      PROA   
ATOM   1687  OD1 ASP P 109     -34.782 -80.999 112.364  0.00 97.00      PROA   
ATOM   1688  OD2 ASP P 109     -35.211 -80.706 114.511  0.00 97.00      PROA   
ATOM   1689  C   ASP P 109     -35.908 -77.510 111.069  0.00 97.00      PROA   
ATOM   1690  O   ASP P 109     -36.558 -76.577 111.537  0.00 97.00      PROA   
ATOM   1691  N   LYS P 110     -36.163 -78.026 109.844  0.00 97.00      PROA   
ATOM   1692  HN  LYS P 110     -35.677 -78.843 109.546  0.00 97.00      PROA   
ATOM   1693  CA  LYS P 110     -37.178 -77.550 108.933  0.00 97.00      PROA   
ATOM   1694  HA  LYS P 110     -37.789 -76.806 109.425  0.00 97.00      PROA   
ATOM   1695  CB  LYS P 110     -36.564 -76.986 107.620  0.00 97.00      PROA   
ATOM   1696  HB1 LYS P 110     -37.371 -76.539 107.000  0.00 97.00      PROA   
ATOM   1697  HB2 LYS P 110     -36.111 -77.820 107.038  0.00 97.00      PROA   
ATOM   1698  CG  LYS P 110     -35.454 -75.932 107.840  0.00 97.00      PROA   
ATOM   1699  HG1 LYS P 110     -35.100 -75.583 106.844  0.00 97.00      PROA   
ATOM   1700  HG2 LYS P 110     -34.587 -76.422 108.338  0.00 97.00      PROA   
ATOM   1701  CD  LYS P 110     -35.900 -74.727 108.693  0.00 97.00      PROA   
ATOM   1702  HD1 LYS P 110     -36.337 -75.103 109.639  0.00 97.00      PROA   
ATOM   1703  HD2 LYS P 110     -36.708 -74.169 108.174  0.00 97.00      PROA   
ATOM   1704  CE  LYS P 110     -34.765 -73.779 109.106  0.00 97.00      PROA   
ATOM   1705  HE1 LYS P 110     -33.950 -74.337 109.606  0.00 97.00      PROA   
ATOM   1706  HE2 LYS P 110     -35.144 -72.989 109.790  0.00 97.00      PROA   
ATOM   1707  NZ  LYS P 110     -34.160 -73.133 107.928  0.00 97.00      PROA   
ATOM   1708  HZ1 LYS P 110     -34.908 -72.724 107.334  0.00 97.00      PROA   
ATOM   1709  HZ2 LYS P 110     -33.643 -73.863 107.397  0.00 97.00      PROA   
ATOM   1710  HZ3 LYS P 110     -33.499 -72.391 108.235  0.00 97.00      PROA   
ATOM   1711  C   LYS P 110     -38.041 -78.756 108.638  0.00 97.00      PROA   
ATOM   1712  O   LYS P 110     -37.524 -79.864 108.522  0.00 97.00      PROA   
ATOM   1713  N   LEU P 111     -39.384 -78.575 108.556  0.00 97.00      PROA   
ATOM   1714  HN  LEU P 111     -39.782 -77.666 108.664  0.00 97.00      PROA   
ATOM   1715  CA  LEU P 111     -40.367 -79.645 108.518  0.00 97.00      PROA   
ATOM   1716  HA  LEU P 111     -40.102 -80.359 109.286  0.00 97.00      PROA   
ATOM   1717  CB  LEU P 111     -41.803 -79.111 108.810  0.00 97.00      PROA   
ATOM   1718  HB1 LEU P 111     -42.535 -79.938 108.667  0.00 97.00      PROA   
ATOM   1719  HB2 LEU P 111     -42.050 -78.314 108.075  0.00 97.00      PROA   
ATOM   1720  CG  LEU P 111     -42.078 -78.564 110.240  0.00 97.00      PROA   
ATOM   1721  HG  LEU P 111     -43.182 -78.392 110.287  0.00 97.00      PROA   
ATOM   1722  CD1 LEU P 111     -41.738 -79.591 111.335  0.00 97.00      PROA   
ATOM   1723 HD11 LEU P 111     -40.643 -79.769 111.372  0.00 97.00      PROA   
ATOM   1724 HD12 LEU P 111     -42.252 -80.555 111.138  0.00 97.00      PROA   
ATOM   1725 HD13 LEU P 111     -42.062 -79.211 112.327  0.00 97.00      PROA   
ATOM   1726  CD2 LEU P 111     -41.425 -77.202 110.546  0.00 97.00      PROA   
ATOM   1727 HD21 LEU P 111     -41.638 -76.474 109.736  0.00 97.00      PROA   
ATOM   1728 HD22 LEU P 111     -40.327 -77.309 110.665  0.00 97.00      PROA   
ATOM   1729 HD23 LEU P 111     -41.829 -76.798 111.499  0.00 97.00      PROA   
ATOM   1730  C   LEU P 111     -40.411 -80.427 107.209  0.00 97.00      PROA   
ATOM   1731  O   LEU P 111     -41.383 -80.359 106.459  0.00 97.00      PROA   
ATOM   1732  N   VAL P 112     -39.364 -81.238 106.928  0.00 97.00      PROA   
ATOM   1733  HN  VAL P 112     -38.529 -81.152 107.470  0.00 97.00      PROA   
ATOM   1734  CA  VAL P 112     -39.304 -82.150 105.800  0.00 97.00      PROA   
ATOM   1735  HA  VAL P 112     -39.417 -81.528 104.923  0.00 97.00      PROA   
ATOM   1736  CB  VAL P 112     -37.962 -82.872 105.649  0.00 97.00      PROA   
ATOM   1737  HB  VAL P 112     -38.017 -83.578 104.786  0.00 97.00      PROA   
ATOM   1738  CG1 VAL P 112     -36.885 -81.821 105.309  0.00 97.00      PROA   
ATOM   1739 HG11 VAL P 112     -36.726 -81.130 106.163  0.00 97.00      PROA   
ATOM   1740 HG12 VAL P 112     -37.192 -81.231 104.421  0.00 97.00      PROA   
ATOM   1741 HG13 VAL P 112     -35.921 -82.318 105.078  0.00 97.00      PROA   
ATOM   1742  CG2 VAL P 112     -37.587 -83.679 106.913  0.00 97.00      PROA   
ATOM   1743 HG21 VAL P 112     -38.373 -84.419 107.163  0.00 97.00      PROA   
ATOM   1744 HG22 VAL P 112     -37.439 -83.008 107.784  0.00 97.00      PROA   
ATOM   1745 HG23 VAL P 112     -36.637 -84.231 106.740  0.00 97.00      PROA   
ATOM   1746  C   VAL P 112     -40.452 -83.147 105.757  0.00 97.00      PROA   
ATOM   1747  O   VAL P 112     -40.903 -83.679 106.771  0.00 97.00      PROA   
ATOM   1748  N   TYR P 113     -40.956 -83.382 104.528  0.00 97.00      PROA   
ATOM   1749  HN  TYR P 113     -40.555 -82.927 103.735  0.00 97.00      PROA   
ATOM   1750  CA  TYR P 113     -42.093 -84.221 104.242  0.00 97.00      PROA   
ATOM   1751  HA  TYR P 113     -42.500 -84.581 105.174  0.00 97.00      PROA   
ATOM   1752  CB  TYR P 113     -43.255 -83.472 103.514  0.00 97.00      PROA   
ATOM   1753  HB1 TYR P 113     -43.704 -82.758 104.240  0.00 97.00      PROA   
ATOM   1754  HB2 TYR P 113     -44.056 -84.175 103.205  0.00 97.00      PROA   
ATOM   1755  CG  TYR P 113     -42.817 -82.655 102.316  0.00 97.00      PROA   
ATOM   1756  CD1 TYR P 113     -42.253 -81.376 102.486  0.00 97.00      PROA   
ATOM   1757  HD1 TYR P 113     -42.094 -80.989 103.482  0.00 97.00      PROA   
ATOM   1758  CE1 TYR P 113     -41.878 -80.606 101.380  0.00 97.00      PROA   
ATOM   1759  HE1 TYR P 113     -41.424 -79.637 101.528  0.00 97.00      PROA   
ATOM   1760  CZ  TYR P 113     -42.105 -81.087 100.085  0.00 97.00      PROA   
ATOM   1761  OH  TYR P 113     -41.706 -80.324  98.972  0.00 97.00      PROA   
ATOM   1762  HH  TYR P 113     -40.947 -79.801  99.249  0.00 97.00      PROA   
ATOM   1763  CD2 TYR P 113     -43.059 -83.114 101.009  0.00 97.00      PROA   
ATOM   1764  HD2 TYR P 113     -43.519 -84.077 100.858  0.00 97.00      PROA   
ATOM   1765  CE2 TYR P 113     -42.709 -82.334  99.898  0.00 97.00      PROA   
ATOM   1766  HE2 TYR P 113     -42.882 -82.705  98.898  0.00 97.00      PROA   
ATOM   1767  C   TYR P 113     -41.604 -85.446 103.505  0.00 97.00      PROA   
ATOM   1768  O   TYR P 113     -40.487 -85.481 103.008  0.00 97.00      PROA   
ATOM   1769  N   ASN P 114     -42.416 -86.523 103.479  0.00 97.00      PROA   
ATOM   1770  HN  ASN P 114     -43.311 -86.453 103.917  0.00 97.00      PROA   
ATOM   1771  CA  ASN P 114     -42.093 -87.801 102.861  0.00 97.00      PROA   
ATOM   1772  HA  ASN P 114     -42.903 -88.454 103.143  0.00 97.00      PROA   
ATOM   1773  CB  ASN P 114     -42.015 -87.732 101.304  0.00 97.00      PROA   
ATOM   1774  HB1 ASN P 114     -41.794 -88.732 100.875  0.00 97.00      PROA   
ATOM   1775  HB2 ASN P 114     -41.203 -87.037 101.003  0.00 97.00      PROA   
ATOM   1776  CG  ASN P 114     -43.310 -87.222 100.659  0.00 97.00      PROA   
ATOM   1777  OD1 ASN P 114     -43.276 -86.360  99.774  0.00 97.00      PROA   
ATOM   1778  ND2 ASN P 114     -44.482 -87.751 101.099  0.00 97.00      PROA   
ATOM   1779 HD21 ASN P 114     -45.317 -87.445 100.645  0.00 97.00      PROA   
ATOM   1780 HD22 ASN P 114     -44.482 -88.479 101.783  0.00 97.00      PROA   
ATOM   1781  C   ASN P 114     -40.841 -88.465 103.422  0.00 97.00      PROA   
ATOM   1782  O   ASN P 114     -39.929 -88.846 102.689  0.00 97.00      PROA   
ATOM   1783  N   VAL P 115     -40.781 -88.622 104.762  0.00 97.00      PROA   
ATOM   1784  HN  VAL P 115     -41.573 -88.396 105.325  0.00 97.00      PROA   
ATOM   1785  CA  VAL P 115     -39.626 -89.142 105.462  0.00 97.00      PROA   
ATOM   1786  HA  VAL P 115     -38.753 -88.766 104.952  0.00 97.00      PROA   
ATOM   1787  CB  VAL P 115     -39.530 -88.638 106.899  0.00 97.00      PROA   
ATOM   1788  HB  VAL P 115     -40.450 -88.917 107.461  0.00 97.00      PROA   
ATOM   1789  CG1 VAL P 115     -38.299 -89.236 107.619  0.00 97.00      PROA   
ATOM   1790 HG11 VAL P 115     -37.376 -89.025 107.038  0.00 97.00      PROA   
ATOM   1791 HG12 VAL P 115     -38.395 -90.333 107.748  0.00 97.00      PROA   
ATOM   1792 HG13 VAL P 115     -38.189 -88.781 108.626  0.00 97.00      PROA   
ATOM   1793  CG2 VAL P 115     -39.424 -87.098 106.855  0.00 97.00      PROA   
ATOM   1794 HG21 VAL P 115     -40.357 -86.638 106.470  0.00 97.00      PROA   
ATOM   1795 HG22 VAL P 115     -38.580 -86.790 106.202  0.00 97.00      PROA   
ATOM   1796 HG23 VAL P 115     -39.237 -86.696 107.872  0.00 97.00      PROA   
ATOM   1797  C   VAL P 115     -39.571 -90.657 105.388  0.00 97.00      PROA   
ATOM   1798  O   VAL P 115     -40.485 -91.361 105.801  0.00 97.00      PROA   
ATOM   1799  N   LEU P 116     -38.456 -91.183 104.847  0.00 97.00      PROA   
ATOM   1800  HN  LEU P 116     -37.754 -90.565 104.499  0.00 97.00      PROA   
ATOM   1801  CA  LEU P 116     -38.204 -92.593 104.661  0.00 97.00      PROA   
ATOM   1802  HA  LEU P 116     -39.062 -93.172 104.966  0.00 97.00      PROA   
ATOM   1803  CB  LEU P 116     -37.842 -92.910 103.187  0.00 97.00      PROA   
ATOM   1804  HB1 LEU P 116     -37.430 -93.939 103.089  0.00 97.00      PROA   
ATOM   1805  HB2 LEU P 116     -37.051 -92.196 102.869  0.00 97.00      PROA   
ATOM   1806  CG  LEU P 116     -39.018 -92.791 102.192  0.00 97.00      PROA   
ATOM   1807  HG  LEU P 116     -39.567 -91.842 102.398  0.00 97.00      PROA   
ATOM   1808  CD1 LEU P 116     -38.505 -92.727 100.742  0.00 97.00      PROA   
ATOM   1809 HD11 LEU P 116     -37.948 -93.657 100.495  0.00 97.00      PROA   
ATOM   1810 HD12 LEU P 116     -37.828 -91.859 100.608  0.00 97.00      PROA   
ATOM   1811 HD13 LEU P 116     -39.358 -92.627 100.038  0.00 97.00      PROA   
ATOM   1812  CD2 LEU P 116     -39.992 -93.969 102.354  0.00 97.00      PROA   
ATOM   1813 HD21 LEU P 116     -40.377 -94.015 103.392  0.00 97.00      PROA   
ATOM   1814 HD22 LEU P 116     -39.474 -94.925 102.127  0.00 97.00      PROA   
ATOM   1815 HD23 LEU P 116     -40.850 -93.860 101.658  0.00 97.00      PROA   
ATOM   1816  C   LEU P 116     -37.029 -93.008 105.510  0.00 97.00      PROA   
ATOM   1817  O   LEU P 116     -35.956 -92.423 105.432  0.00 97.00      PROA   
ATOM   1818  N   TYR P 117     -37.209 -94.065 106.330  0.00 97.00      PROA   
ATOM   1819  HN  TYR P 117     -38.121 -94.459 106.435  0.00 97.00      PROA   
ATOM   1820  CA  TYR P 117     -36.144 -94.726 107.058  0.00 97.00      PROA   
ATOM   1821  HA  TYR P 117     -35.285 -94.071 107.113  0.00 97.00      PROA   
ATOM   1822  CB  TYR P 117     -36.552 -95.126 108.501  0.00 97.00      PROA   
ATOM   1823  HB1 TYR P 117     -35.812 -95.826 108.945  0.00 97.00      PROA   
ATOM   1824  HB2 TYR P 117     -37.544 -95.628 108.494  0.00 97.00      PROA   
ATOM   1825  CG  TYR P 117     -36.633 -93.911 109.398  0.00 97.00      PROA   
ATOM   1826  CD1 TYR P 117     -35.580 -93.623 110.287  0.00 97.00      PROA   
ATOM   1827  HD1 TYR P 117     -34.698 -94.247 110.297  0.00 97.00      PROA   
ATOM   1828  CE1 TYR P 117     -35.665 -92.542 111.171  0.00 97.00      PROA   
ATOM   1829  HE1 TYR P 117     -34.855 -92.335 111.856  0.00 97.00      PROA   
ATOM   1830  CZ  TYR P 117     -36.807 -91.739 111.179  0.00 97.00      PROA   
ATOM   1831  OH  TYR P 117     -36.878 -90.671 112.087  0.00 97.00      PROA   
ATOM   1832  HH  TYR P 117     -37.775 -90.324 112.090  0.00 97.00      PROA   
ATOM   1833  CD2 TYR P 117     -37.780 -93.094 109.423  0.00 97.00      PROA   
ATOM   1834  HD2 TYR P 117     -38.602 -93.307 108.756  0.00 97.00      PROA   
ATOM   1835  CE2 TYR P 117     -37.865 -92.007 110.304  0.00 97.00      PROA   
ATOM   1836  HE2 TYR P 117     -38.745 -91.380 110.312  0.00 97.00      PROA   
ATOM   1837  C   TYR P 117     -35.710 -95.964 106.301  0.00 97.00      PROA   
ATOM   1838  O   TYR P 117     -36.537 -96.770 105.887  0.00 97.00      PROA   
ATOM   1839  N   TYR P 118     -34.381 -96.125 106.099  0.00 97.00      PROA   
ATOM   1840  HN  TYR P 118     -33.740 -95.441 106.444  0.00 97.00      PROA   
ATOM   1841  CA  TYR P 118     -33.769 -97.176 105.313  0.00 97.00      PROA   
ATOM   1842  HA  TYR P 118     -34.532 -97.830 104.931  0.00 97.00      PROA   
ATOM   1843  CB  TYR P 118     -32.851 -96.671 104.148  0.00 97.00      PROA   
ATOM   1844  HB1 TYR P 118     -32.426 -97.545 103.607  0.00 97.00      PROA   
ATOM   1845  HB2 TYR P 118     -32.007 -96.093 104.579  0.00 97.00      PROA   
ATOM   1846  CG  TYR P 118     -33.508 -95.761 103.126  0.00 97.00      PROA   
ATOM   1847  CD1 TYR P 118     -33.923 -94.465 103.474  0.00 97.00      PROA   
ATOM   1848  HD1 TYR P 118     -33.857 -94.134 104.495  0.00 97.00      PROA   
ATOM   1849  CE1 TYR P 118     -34.392 -93.571 102.509  0.00 97.00      PROA   
ATOM   1850  HE1 TYR P 118     -34.700 -92.586 102.818  0.00 97.00      PROA   
ATOM   1851  CZ  TYR P 118     -34.435 -93.945 101.163  0.00 97.00      PROA   
ATOM   1852  OH  TYR P 118     -34.871 -93.012 100.201  0.00 97.00      PROA   
ATOM   1853  HH  TYR P 118     -35.098 -92.209 100.685  0.00 97.00      PROA   
ATOM   1854  CD2 TYR P 118     -33.554 -96.123 101.764  0.00 97.00      PROA   
ATOM   1855  HD2 TYR P 118     -33.200 -97.095 101.460  0.00 97.00      PROA   
ATOM   1856  CE2 TYR P 118     -34.017 -95.227 100.788  0.00 97.00      PROA   
ATOM   1857  HE2 TYR P 118     -34.033 -95.521  99.749  0.00 97.00      PROA   
ATOM   1858  C   TYR P 118     -32.881 -97.995 106.222  0.00 97.00      PROA   
ATOM   1859  O   TYR P 118     -32.266 -97.470 107.146  0.00 97.00      PROA   
ATOM   1860  N   ARG P 119     -32.795 -99.320 105.965  0.00 97.00      PROA   
ATOM   1861  HN  ARG P 119     -33.348 -99.729 105.241  0.00 97.00      PROA   
ATOM   1862  CA  ARG P 119     -31.823-100.194 106.578  0.00 97.00      PROA   
ATOM   1863  HA  ARG P 119     -31.007 -99.590 106.940  0.00 97.00      PROA   
ATOM   1864  CB  ARG P 119     -32.361-101.005 107.787  0.00 97.00      PROA   
ATOM   1865  HB1 ARG P 119     -33.349-101.441 107.518  0.00 97.00      PROA   
ATOM   1866  HB2 ARG P 119     -32.519-100.280 108.617  0.00 97.00      PROA   
ATOM   1867  CG  ARG P 119     -31.411-102.131 108.250  0.00 97.00      PROA   
ATOM   1868  HG1 ARG P 119     -30.380-101.710 108.269  0.00 97.00      PROA   
ATOM   1869  HG2 ARG P 119     -31.422-102.964 107.514  0.00 97.00      PROA   
ATOM   1870  CD  ARG P 119     -31.656-102.703 109.651  0.00 97.00      PROA   
ATOM   1871  HD1 ARG P 119     -31.768-101.906 110.406  0.00 97.00      PROA   
ATOM   1872  HD2 ARG P 119     -30.787-103.327 109.947  0.00 97.00      PROA   
ATOM   1873  NE  ARG P 119     -32.841-103.612 109.654  0.00 97.00      PROA   
ATOM   1874  HE  ARG P 119     -32.679-104.596 109.642  0.00 97.00      PROA   
ATOM   1875  CZ  ARG P 119     -34.071-103.249 110.074  0.00 97.00      PROA   
ATOM   1876  NH1 ARG P 119     -34.480-101.982 110.126  0.00 97.00      PROA   
ATOM   1877 HH11 ARG P 119     -33.871-101.295 109.745  0.00 97.00      PROA   
ATOM   1878 HH12 ARG P 119     -35.447-101.806 110.289  0.00 97.00      PROA   
ATOM   1879  NH2 ARG P 119     -34.887-104.230 110.486  0.00 97.00      PROA   
ATOM   1880 HH21 ARG P 119     -34.461-105.128 110.584  0.00 97.00      PROA   
ATOM   1881 HH22 ARG P 119     -35.649-104.004 111.090  0.00 97.00      PROA   
ATOM   1882  C   ARG P 119     -31.248-101.111 105.524  0.00 97.00      PROA   
ATOM   1883  O   ARG P 119     -31.982-101.805 104.824  0.00 97.00      PROA   
ATOM   1884  N   ASN P 120     -29.898-101.130 105.395  0.00 97.00      PROA   
ATOM   1885  HN  ASN P 120     -29.342-100.567 106.007  0.00 97.00      PROA   
ATOM   1886  CA  ASN P 120     -29.149-101.989 104.489  0.00 97.00      PROA   
ATOM   1887  HA  ASN P 120     -28.121-101.662 104.550  0.00 97.00      PROA   
ATOM   1888  CB  ASN P 120     -29.198-103.485 104.915  0.00 97.00      PROA   
ATOM   1889  HB1 ASN P 120     -28.589-104.108 104.227  0.00 97.00      PROA   
ATOM   1890  HB2 ASN P 120     -30.248-103.847 104.897  0.00 97.00      PROA   
ATOM   1891  CG  ASN P 120     -28.613-103.635 106.326  0.00 97.00      PROA   
ATOM   1892  OD1 ASN P 120     -27.775-102.839 106.753  0.00 97.00      PROA   
ATOM   1893  ND2 ASN P 120     -29.091-104.659 107.085  0.00 97.00      PROA   
ATOM   1894 HD21 ASN P 120     -28.765-104.746 108.026  0.00 97.00      PROA   
ATOM   1895 HD22 ASN P 120     -29.730-105.316 106.689  0.00 97.00      PROA   
ATOM   1896  C   ASN P 120     -29.551-101.800 103.034  0.00 97.00      PROA   
ATOM   1897  O   ASN P 120     -29.810-102.759 102.309  0.00 97.00      PROA   
ATOM   1898  N   GLY P 121     -29.624-100.524 102.584  0.00 97.00      PROA   
ATOM   1899  HN  GLY P 121     -29.379 -99.776 103.196  0.00 97.00      PROA   
ATOM   1900  CA  GLY P 121     -30.033-100.151 101.238  0.00 97.00      PROA   
ATOM   1901  HA1 GLY P 121     -29.733-100.923 100.542  0.00 97.00      PROA   
ATOM   1902  HA2 GLY P 121     -29.571 -99.200 101.017  0.00 97.00      PROA   
ATOM   1903  C   GLY P 121     -31.521 -99.955 101.094  0.00 97.00      PROA   
ATOM   1904  O   GLY P 121     -31.959 -99.051 100.387  0.00 97.00      PROA   
ATOM   1905  N   LYS P 122     -32.347-100.800 101.742  0.00 97.00      PROA   
ATOM   1906  HN  LYS P 122     -31.973-101.522 102.322  0.00 97.00      PROA   
ATOM   1907  CA  LYS P 122     -33.784-100.778 101.557  0.00 97.00      PROA   
ATOM   1908  HA  LYS P 122     -33.990-100.395 100.567  0.00 97.00      PROA   
ATOM   1909  CB  LYS P 122     -34.393-102.207 101.584  0.00 97.00      PROA   
ATOM   1910  HB1 LYS P 122     -33.957-102.761 102.446  0.00 97.00      PROA   
ATOM   1911  HB2 LYS P 122     -34.081-102.733 100.656  0.00 97.00      PROA   
ATOM   1912  CG  LYS P 122     -35.925-102.228 101.719  0.00 97.00      PROA   
ATOM   1913  HG1 LYS P 122     -36.356-101.488 101.006  0.00 97.00      PROA   
ATOM   1914  HG2 LYS P 122     -36.191-101.910 102.753  0.00 97.00      PROA   
ATOM   1915  CD  LYS P 122     -36.605-103.577 101.467  0.00 97.00      PROA   
ATOM   1916  HD1 LYS P 122     -36.185-104.329 102.172  0.00 97.00      PROA   
ATOM   1917  HD2 LYS P 122     -36.375-103.904 100.428  0.00 97.00      PROA   
ATOM   1918  CE  LYS P 122     -38.123-103.451 101.667  0.00 97.00      PROA   
ATOM   1919  HE1 LYS P 122     -38.538-102.676 100.986  0.00 97.00      PROA   
ATOM   1920  HE2 LYS P 122     -38.351-103.161 102.715  0.00 97.00      PROA   
ATOM   1921  NZ  LYS P 122     -38.815-104.727 101.381  0.00 97.00      PROA   
ATOM   1922  HZ1 LYS P 122     -38.436-105.471 102.000  0.00 97.00      PROA   
ATOM   1923  HZ2 LYS P 122     -38.658-104.988 100.387  0.00 97.00      PROA   
ATOM   1924  HZ3 LYS P 122     -39.835-104.617 101.555  0.00 97.00      PROA   
ATOM   1925  C   LYS P 122     -34.528 -99.872 102.521  0.00 97.00      PROA   
ATOM   1926  O   LYS P 122     -34.386 -99.978 103.733  0.00 97.00      PROA   
ATOM   1927  N   ALA P 123     -35.407 -98.985 101.990  0.00 97.00      PROA   
ATOM   1928  HN  ALA P 123     -35.438 -98.828 101.006  0.00 97.00      PROA   
ATOM   1929  CA  ALA P 123     -36.421 -98.290 102.762  0.00 97.00      PROA   
ATOM   1930  HA  ALA P 123     -35.927 -97.742 103.545  0.00 97.00      PROA   
ATOM   1931  CB  ALA P 123     -37.170 -97.263 101.891  0.00 97.00      PROA   
ATOM   1932  HB1 ALA P 123     -37.707 -97.765 101.059  0.00 97.00      PROA   
ATOM   1933  HB2 ALA P 123     -36.446 -96.545 101.449  0.00 97.00      PROA   
ATOM   1934  HB3 ALA P 123     -37.899 -96.684 102.495  0.00 97.00      PROA   
ATOM   1935  C   ALA P 123     -37.420 -99.249 103.402  0.00 97.00      PROA   
ATOM   1936  O   ALA P 123     -37.979-100.118 102.734  0.00 97.00      PROA   
ATOM   1937  N   PHE P 124     -37.664 -99.115 104.728  0.00 97.00      PROA   
ATOM   1938  HN  PHE P 124     -37.192 -98.413 105.259  0.00 97.00      PROA   
ATOM   1939  CA  PHE P 124     -38.521-100.037 105.451  0.00 97.00      PROA   
ATOM   1940  HA  PHE P 124     -39.027-100.691 104.755  0.00 97.00      PROA   
ATOM   1941  CB  PHE P 124     -37.704-100.943 106.433  0.00 97.00      PROA   
ATOM   1942  HB1 PHE P 124     -36.845-101.382 105.879  0.00 97.00      PROA   
ATOM   1943  HB2 PHE P 124     -38.349-101.783 106.771  0.00 97.00      PROA   
ATOM   1944  CG  PHE P 124     -37.159-100.242 107.662  0.00 97.00      PROA   
ATOM   1945  CD1 PHE P 124     -35.974 -99.492 107.598  0.00 97.00      PROA   
ATOM   1946  HD1 PHE P 124     -35.465 -99.397 106.651  0.00 97.00      PROA   
ATOM   1947  CE1 PHE P 124     -35.468 -98.849 108.735  0.00 97.00      PROA   
ATOM   1948  HE1 PHE P 124     -34.567 -98.258 108.667  0.00 97.00      PROA   
ATOM   1949  CZ  PHE P 124     -36.140 -98.965 109.958  0.00 97.00      PROA   
ATOM   1950  HZ  PHE P 124     -35.765 -98.454 110.833  0.00 97.00      PROA   
ATOM   1951  CD2 PHE P 124     -37.808-100.372 108.904  0.00 97.00      PROA   
ATOM   1952  HD2 PHE P 124     -38.717-100.951 108.972  0.00 97.00      PROA   
ATOM   1953  CE2 PHE P 124     -37.306 -99.735 110.045  0.00 97.00      PROA   
ATOM   1954  HE2 PHE P 124     -37.826 -99.823 110.988  0.00 97.00      PROA   
ATOM   1955  C   PHE P 124     -39.622 -99.299 106.185  0.00 97.00      PROA   
ATOM   1956  O   PHE P 124     -40.598 -99.929 106.591  0.00 97.00      PROA   
ATOM   1957  N   LYS P 125     -39.532 -97.958 106.361  0.00 97.00      PROA   
ATOM   1958  HN  LYS P 125     -38.735 -97.440 106.063  0.00 97.00      PROA   
ATOM   1959  CA  LYS P 125     -40.588 -97.266 107.076  0.00 97.00      PROA   
ATOM   1960  HA  LYS P 125     -41.520 -97.776 106.874  0.00 97.00      PROA   
ATOM   1961  CB  LYS P 125     -40.333 -97.307 108.605  0.00 97.00      PROA   
ATOM   1962  HB1 LYS P 125     -40.049 -96.318 109.015  0.00 97.00      PROA   
ATOM   1963  HB2 LYS P 125     -39.451 -97.967 108.775  0.00 97.00      PROA   
ATOM   1964  CG  LYS P 125     -41.496 -97.938 109.394  0.00 97.00      PROA   
ATOM   1965  HG1 LYS P 125     -41.182 -98.069 110.454  0.00 97.00      PROA   
ATOM   1966  HG2 LYS P 125     -41.698 -98.951 108.981  0.00 97.00      PROA   
ATOM   1967  CD  LYS P 125     -42.797 -97.120 109.355  0.00 97.00      PROA   
ATOM   1968  HD1 LYS P 125     -43.563 -97.658 109.958  0.00 97.00      PROA   
ATOM   1969  HD2 LYS P 125     -43.169 -97.070 108.307  0.00 97.00      PROA   
ATOM   1970  CE  LYS P 125     -42.616 -95.703 109.906  0.00 97.00      PROA   
ATOM   1971  HE1 LYS P 125     -41.889 -95.125 109.295  0.00 97.00      PROA   
ATOM   1972  HE2 LYS P 125     -42.256 -95.743 110.955  0.00 97.00      PROA   
ATOM   1973  NZ  LYS P 125     -43.889 -94.955 109.887  0.00 97.00      PROA   
ATOM   1974  HZ1 LYS P 125     -44.670 -95.532 110.251  0.00 97.00      PROA   
ATOM   1975  HZ2 LYS P 125     -44.090 -94.668 108.904  0.00 97.00      PROA   
ATOM   1976  HZ3 LYS P 125     -43.782 -94.090 110.457  0.00 97.00      PROA   
ATOM   1977  C   LYS P 125     -40.789 -95.844 106.591  0.00 97.00      PROA   
ATOM   1978  O   LYS P 125     -39.908 -94.997 106.689  0.00 97.00      PROA   
ATOM   1979  N   PHE P 126     -42.011 -95.556 106.085  0.00 97.00      PROA   
ATOM   1980  HN  PHE P 126     -42.671 -96.293 105.960  0.00 97.00      PROA   
ATOM   1981  CA  PHE P 126     -42.440 -94.268 105.577  0.00 97.00      PROA   
ATOM   1982  HA  PHE P 126     -41.565 -93.681 105.337  0.00 97.00      PROA   
ATOM   1983  CB  PHE P 126     -43.240 -94.502 104.256  0.00 97.00      PROA   
ATOM   1984  HB1 PHE P 126     -44.013 -95.282 104.437  0.00 97.00      PROA   
ATOM   1985  HB2 PHE P 126     -42.553 -94.896 103.478  0.00 97.00      PROA   
ATOM   1986  CG  PHE P 126     -43.924 -93.281 103.693  0.00 97.00      PROA   
ATOM   1987  CD1 PHE P 126     -43.164 -92.230 103.155  0.00 97.00      PROA   
ATOM   1988  HD1 PHE P 126     -42.086 -92.279 103.174  0.00 97.00      PROA   
ATOM   1989  CE1 PHE P 126     -43.793 -91.121 102.581  0.00 97.00      PROA   
ATOM   1990  HE1 PHE P 126     -43.191 -90.343 102.139  0.00 97.00      PROA   
ATOM   1991  CZ  PHE P 126     -45.191 -91.038 102.562  0.00 97.00      PROA   
ATOM   1992  HZ  PHE P 126     -45.685 -90.186 102.121  0.00 97.00      PROA   
ATOM   1993  CD2 PHE P 126     -45.328 -93.196 103.654  0.00 97.00      PROA   
ATOM   1994  HD2 PHE P 126     -45.928 -94.004 104.046  0.00 97.00      PROA   
ATOM   1995  CE2 PHE P 126     -45.958 -92.076 103.102  0.00 97.00      PROA   
ATOM   1996  HE2 PHE P 126     -47.036 -92.022 103.070  0.00 97.00      PROA   
ATOM   1997  C   PHE P 126     -43.251 -93.464 106.593  0.00 97.00      PROA   
ATOM   1998  O   PHE P 126     -44.058 -94.012 107.332  0.00 97.00      PROA   
ATOM   1999  N   PHE P 127     -43.066 -92.121 106.613  0.00 97.00      PROA   
ATOM   2000  HN  PHE P 127     -42.322 -91.720 106.082  0.00 97.00      PROA   
ATOM   2001  CA  PHE P 127     -43.912 -91.162 107.303  0.00 97.00      PROA   
ATOM   2002  HA  PHE P 127     -44.861 -91.622 107.541  0.00 97.00      PROA   
ATOM   2003  CB  PHE P 127     -43.260 -90.545 108.571  0.00 97.00      PROA   
ATOM   2004  HB1 PHE P 127     -43.909 -89.752 109.002  0.00 97.00      PROA   
ATOM   2005  HB2 PHE P 127     -42.291 -90.071 108.299  0.00 97.00      PROA   
ATOM   2006  CG  PHE P 127     -42.988 -91.540 109.668  0.00 97.00      PROA   
ATOM   2007  CD1 PHE P 127     -43.936 -91.745 110.689  0.00 97.00      PROA   
ATOM   2008  HD1 PHE P 127     -44.901 -91.262 110.627  0.00 97.00      PROA   
ATOM   2009  CE1 PHE P 127     -43.611 -92.492 111.829  0.00 97.00      PROA   
ATOM   2010  HE1 PHE P 127     -44.328 -92.603 112.629  0.00 97.00      PROA   
ATOM   2011  CZ  PHE P 127     -42.331 -93.045 111.957  0.00 97.00      PROA   
ATOM   2012  HZ  PHE P 127     -42.068 -93.597 112.847  0.00 97.00      PROA   
ATOM   2013  CD2 PHE P 127     -41.709 -92.109 109.808  0.00 97.00      PROA   
ATOM   2014  HD2 PHE P 127     -40.958 -91.918 109.054  0.00 97.00      PROA   
ATOM   2015  CE2 PHE P 127     -41.379 -92.852 110.949  0.00 97.00      PROA   
ATOM   2016  HE2 PHE P 127     -40.384 -93.257 111.065  0.00 97.00      PROA   
ATOM   2017  C   PHE P 127     -44.176 -89.992 106.369  0.00 97.00      PROA   
ATOM   2018  O   PHE P 127     -43.297 -89.562 105.634  0.00 97.00      PROA   
ATOM   2019  N   HSD P 128     -45.400 -89.414 106.375  0.00 97.00      PROA   
ATOM   2020  HN  HSD P 128     -46.155 -89.807 106.897  0.00 97.00      PROA   
ATOM   2021  CA  HSD P 128     -45.698 -88.182 105.654  0.00 97.00      PROA   
ATOM   2022  HA  HSD P 128     -45.380 -88.341 104.632  0.00 97.00      PROA   
ATOM   2023  CB  HSD P 128     -47.213 -87.876 105.601  0.00 97.00      PROA   
ATOM   2024  HB1 HSD P 128     -47.420 -86.791 105.472  0.00 97.00      PROA   
ATOM   2025  HB2 HSD P 128     -47.687 -88.194 106.553  0.00 97.00      PROA   
ATOM   2026  ND1 HSD P 128     -47.939 -88.073 103.180  0.00 97.00      PROA   
ATOM   2027  HD1 HSD P 128     -47.620 -87.167 102.899  0.00 97.00      PROA   
ATOM   2028  CG  HSD P 128     -47.859 -88.600 104.453  0.00 97.00      PROA   
ATOM   2029  CE1 HSD P 128     -48.638 -88.961 102.430  0.00 97.00      PROA   
ATOM   2030  HE1 HSD P 128     -48.872 -88.798 101.378  0.00 97.00      PROA   
ATOM   2031  NE2 HSD P 128     -49.024 -90.008 103.132  0.00 97.00      PROA   
ATOM   2032  CD2 HSD P 128     -48.544 -89.775 104.409  0.00 97.00      PROA   
ATOM   2033  HD2 HSD P 128     -48.753 -90.488 105.197  0.00 97.00      PROA   
ATOM   2034  C   HSD P 128     -44.923 -86.954 106.108  0.00 97.00      PROA   
ATOM   2035  O   HSD P 128     -44.578 -86.113 105.283  0.00 97.00      PROA   
ATOM   2036  N   TRP P 129     -44.638 -86.823 107.421  0.00 97.00      PROA   
ATOM   2037  HN  TRP P 129     -44.909 -87.529 108.065  0.00 97.00      PROA   
ATOM   2038  CA  TRP P 129     -43.978 -85.672 108.009  0.00 97.00      PROA   
ATOM   2039  HA  TRP P 129     -43.557 -85.047 107.231  0.00 97.00      PROA   
ATOM   2040  CB  TRP P 129     -44.924 -84.830 108.915  0.00 97.00      PROA   
ATOM   2041  HB1 TRP P 129     -44.407 -83.891 109.213  0.00 97.00      PROA   
ATOM   2042  HB2 TRP P 129     -45.146 -85.393 109.848  0.00 97.00      PROA   
ATOM   2043  CG  TRP P 129     -46.234 -84.479 108.280  0.00 97.00      PROA   
ATOM   2044  CD1 TRP P 129     -46.521 -83.345 107.565  0.00 97.00      PROA   
ATOM   2045  HD1 TRP P 129     -45.822 -82.540 107.390  0.00 97.00      PROA   
ATOM   2046  NE1 TRP P 129     -47.819 -83.397 107.122  0.00 97.00      PROA   
ATOM   2047  HE1 TRP P 129     -48.318 -82.670 106.703  0.00 97.00      PROA   
ATOM   2048  CE2 TRP P 129     -48.400 -84.559 107.536  0.00 97.00      PROA   
ATOM   2049  CD2 TRP P 129     -47.437 -85.270 108.286  0.00 97.00      PROA   
ATOM   2050  CE3 TRP P 129     -47.785 -86.492 108.864  0.00 97.00      PROA   
ATOM   2051  HE3 TRP P 129     -47.083 -87.044 109.472  0.00 97.00      PROA   
ATOM   2052  CZ3 TRP P 129     -49.078 -86.988 108.665  0.00 97.00      PROA   
ATOM   2053  HZ3 TRP P 129     -49.369 -87.927 109.114  0.00 97.00      PROA   
ATOM   2054  CZ2 TRP P 129     -49.679 -85.054 107.328  0.00 97.00      PROA   
ATOM   2055  HZ2 TRP P 129     -50.412 -84.506 106.755  0.00 97.00      PROA   
ATOM   2056  CH2 TRP P 129     -50.005 -86.284 107.901  0.00 97.00      PROA   
ATOM   2057  HH2 TRP P 129     -51.000 -86.685 107.766  0.00 97.00      PROA   
ATOM   2058  C   TRP P 129     -42.846 -86.204 108.855  0.00 97.00      PROA   
ATOM   2059  O   TRP P 129     -42.725 -87.410 109.062  0.00 97.00      PROA   
ATOM   2060  N   ASN P 130     -41.958 -85.313 109.357  0.00 97.00      PROA   
ATOM   2061  HN  ASN P 130     -42.001 -84.348 109.103  0.00 97.00      PROA   
ATOM   2062  CA  ASN P 130     -40.890 -85.686 110.266  0.00 97.00      PROA   
ATOM   2063  HA  ASN P 130     -40.300 -86.422 109.739  0.00 97.00      PROA   
ATOM   2064  CB  ASN P 130     -39.993 -84.456 110.594  0.00 97.00      PROA   
ATOM   2065  HB1 ASN P 130     -40.537 -83.746 111.252  0.00 97.00      PROA   
ATOM   2066  HB2 ASN P 130     -39.729 -83.920 109.656  0.00 97.00      PROA   
ATOM   2067  CG  ASN P 130     -38.701 -84.866 111.297  0.00 97.00      PROA   
ATOM   2068  OD1 ASN P 130     -38.441 -84.469 112.432  0.00 97.00      PROA   
ATOM   2069  ND2 ASN P 130     -37.880 -85.703 110.612  0.00 97.00      PROA   
ATOM   2070 HD21 ASN P 130     -37.010 -85.952 111.040  0.00 97.00      PROA   
ATOM   2071 HD22 ASN P 130     -38.106 -85.983 109.681  0.00 97.00      PROA   
ATOM   2072  C   ASN P 130     -41.393 -86.352 111.553  0.00 97.00      PROA   
ATOM   2073  O   ASN P 130     -42.312 -85.871 112.213  0.00 97.00      PROA   
ATOM   2074  N   SER P 131     -40.780 -87.498 111.925  0.00 97.00      PROA   
ATOM   2075  HN  SER P 131     -40.028 -87.874 111.389  0.00 97.00      PROA   
ATOM   2076  CA  SER P 131     -41.175 -88.282 113.076  0.00 97.00      PROA   
ATOM   2077  HA  SER P 131     -41.413 -87.623 113.899  0.00 97.00      PROA   
ATOM   2078  CB  SER P 131     -42.371 -89.241 112.783  0.00 97.00      PROA   
ATOM   2079  HB1 SER P 131     -42.148 -89.841 111.876  0.00 97.00      PROA   
ATOM   2080  HB2 SER P 131     -43.265 -88.617 112.568  0.00 97.00      PROA   
ATOM   2081  OG  SER P 131     -42.695 -90.121 113.864  0.00 97.00      PROA   
ATOM   2082  HG1 SER P 131     -42.041 -90.830 113.860  0.00 97.00      PROA   
ATOM   2083  C   SER P 131     -39.970 -89.090 113.442  0.00 97.00      PROA   
ATOM   2084  O   SER P 131     -39.098 -89.305 112.611  0.00 97.00      PROA   
ATOM   2085  N   ASN P 132     -39.913 -89.582 114.700  0.00 97.00      PROA   
ATOM   2086  HN  ASN P 132     -40.660 -89.394 115.333  0.00 97.00      PROA   
ATOM   2087  CA  ASN P 132     -38.920 -90.539 115.141  0.00 97.00      PROA   
ATOM   2088  HA  ASN P 132     -37.969 -90.272 114.701  0.00 97.00      PROA   
ATOM   2089  CB  ASN P 132     -38.747 -90.544 116.697  0.00 97.00      PROA   
ATOM   2090  HB1 ASN P 132     -38.631 -89.502 117.062  0.00 97.00      PROA   
ATOM   2091  HB2 ASN P 132     -37.811 -91.091 116.945  0.00 97.00      PROA   
ATOM   2092  CG  ASN P 132     -39.882 -91.253 117.455  0.00 97.00      PROA   
ATOM   2093  OD1 ASN P 132     -39.842 -92.473 117.637  0.00 97.00      PROA   
ATOM   2094  ND2 ASN P 132     -40.898 -90.491 117.935  0.00 97.00      PROA   
ATOM   2095 HD21 ASN P 132     -41.627 -90.959 118.432  0.00 97.00      PROA   
ATOM   2096 HD22 ASN P 132     -40.896 -89.500 117.816  0.00 97.00      PROA   
ATOM   2097  C   ASN P 132     -39.306 -91.914 114.624  0.00 97.00      PROA   
ATOM   2098  O   ASN P 132     -40.434 -92.141 114.193  0.00 97.00      PROA   
ATOM   2099  N   LEU P 133     -38.361 -92.871 114.694  0.00 97.00      PROA   
ATOM   2100  HN  LEU P 133     -37.421 -92.643 114.940  0.00 97.00      PROA   
ATOM   2101  CA  LEU P 133     -38.661 -94.274 114.578  0.00 97.00      PROA   
ATOM   2102  HA  LEU P 133     -39.730 -94.430 114.587  0.00 97.00      PROA   
ATOM   2103  CB  LEU P 133     -38.062 -94.859 113.277  0.00 97.00      PROA   
ATOM   2104  HB1 LEU P 133     -36.954 -94.893 113.319  0.00 97.00      PROA   
ATOM   2105  HB2 LEU P 133     -38.325 -94.136 112.468  0.00 97.00      PROA   
ATOM   2106  CG  LEU P 133     -38.612 -96.234 112.836  0.00 97.00      PROA   
ATOM   2107  HG  LEU P 133     -39.722 -96.221 112.953  0.00 97.00      PROA   
ATOM   2108  CD1 LEU P 133     -38.302 -96.451 111.348  0.00 97.00      PROA   
ATOM   2109 HD11 LEU P 133     -37.203 -96.454 111.190  0.00 97.00      PROA   
ATOM   2110 HD12 LEU P 133     -38.742 -95.636 110.737  0.00 97.00      PROA   
ATOM   2111 HD13 LEU P 133     -38.714 -97.422 111.004  0.00 97.00      PROA   
ATOM   2112  CD2 LEU P 133     -38.051 -97.410 113.652  0.00 97.00      PROA   
ATOM   2113 HD21 LEU P 133     -38.391 -97.367 114.705  0.00 97.00      PROA   
ATOM   2114 HD22 LEU P 133     -36.940 -97.386 113.637  0.00 97.00      PROA   
ATOM   2115 HD23 LEU P 133     -38.389 -98.376 113.223  0.00 97.00      PROA   
ATOM   2116  C   LEU P 133     -38.075 -94.919 115.813  0.00 97.00      PROA   
ATOM   2117  O   LEU P 133     -36.864 -94.939 115.998  0.00 97.00      PROA   
ATOM   2118  N   THR P 134     -38.934 -95.474 116.701  0.00 97.00      PROA   
ATOM   2119  HN  THR P 134     -39.919 -95.416 116.564  0.00 97.00      PROA   
ATOM   2120  CA  THR P 134     -38.486 -96.143 117.912  0.00 97.00      PROA   
ATOM   2121  HA  THR P 134     -37.418 -96.024 118.029  0.00 97.00      PROA   
ATOM   2122  CB  THR P 134     -39.129 -95.621 119.193  0.00 97.00      PROA   
ATOM   2123  HB  THR P 134     -40.239 -95.685 119.128  0.00 97.00      PROA   
ATOM   2124  OG1 THR P 134     -38.760 -94.265 119.407  0.00 97.00      PROA   
ATOM   2125  HG1 THR P 134     -39.159 -93.751 118.700  0.00 97.00      PROA   
ATOM   2126  CG2 THR P 134     -38.634 -96.403 120.427  0.00 97.00      PROA   
ATOM   2127 HG21 THR P 134     -37.523 -96.388 120.464  0.00 97.00      PROA   
ATOM   2128 HG22 THR P 134     -38.981 -97.456 120.417  0.00 97.00      PROA   
ATOM   2129 HG23 THR P 134     -39.019 -95.925 121.353  0.00 97.00      PROA   
ATOM   2130  C   THR P 134     -38.762 -97.618 117.769  0.00 97.00      PROA   
ATOM   2131  O   THR P 134     -39.898 -98.047 117.582  0.00 97.00      PROA   
ATOM   2132  N   ILE P 135     -37.696 -98.438 117.868  0.00 97.00      PROA   
ATOM   2133  HN  ILE P 135     -36.779 -98.054 117.985  0.00 97.00      PROA   
ATOM   2134  CA  ILE P 135     -37.763 -99.881 117.831  0.00 97.00      PROA   
ATOM   2135  HA  ILE P 135     -38.648-100.191 117.293  0.00 97.00      PROA   
ATOM   2136  CB  ILE P 135     -36.524-100.488 117.166  0.00 97.00      PROA   
ATOM   2137  HB  ILE P 135     -35.631-100.130 117.728  0.00 97.00      PROA   
ATOM   2138  CG2 ILE P 135     -36.555-102.031 117.242  0.00 97.00      PROA   
ATOM   2139 HG21 ILE P 135     -37.450-102.431 116.720  0.00 97.00      PROA   
ATOM   2140 HG22 ILE P 135     -36.568-102.382 118.291  0.00 97.00      PROA   
ATOM   2141 HG23 ILE P 135     -35.648-102.457 116.767  0.00 97.00      PROA   
ATOM   2142  CG1 ILE P 135     -36.343-100.009 115.701  0.00 97.00      PROA   
ATOM   2143 HG11 ILE P 135     -36.736 -98.979 115.580  0.00 97.00      PROA   
ATOM   2144 HG12 ILE P 135     -36.937-100.666 115.029  0.00 97.00      PROA   
ATOM   2145  CD  ILE P 135     -34.872 -99.978 115.264  0.00 97.00      PROA   
ATOM   2146  HD1 ILE P 135     -34.355-100.931 115.506  0.00 97.00      PROA   
ATOM   2147  HD2 ILE P 135     -34.346 -99.159 115.798  0.00 97.00      PROA   
ATOM   2148  HD3 ILE P 135     -34.784 -99.790 114.174  0.00 97.00      PROA   
ATOM   2149  C   ILE P 135     -37.865-100.344 119.272  0.00 97.00      PROA   
ATOM   2150  O   ILE P 135     -36.919-100.213 120.038  0.00 97.00      PROA   
ATOM   2151  N   LEU P 136     -39.032-100.891 119.683  0.00 97.00      PROA   
ATOM   2152  HN  LEU P 136     -39.812-100.920 119.062  0.00 97.00      PROA   
ATOM   2153  CA  LEU P 136     -39.320-101.319 121.044  0.00 97.00      PROA   
ATOM   2154  HA  LEU P 136     -39.167-100.458 121.680  0.00 97.00      PROA   
ATOM   2155  CB  LEU P 136     -40.787-101.813 121.200  0.00 97.00      PROA   
ATOM   2156  HB1 LEU P 136     -40.914-102.220 122.229  0.00 97.00      PROA   
ATOM   2157  HB2 LEU P 136     -40.977-102.640 120.483  0.00 97.00      PROA   
ATOM   2158  CG  LEU P 136     -41.908-100.746 121.034  0.00 97.00      PROA   
ATOM   2159  HG  LEU P 136     -42.855-101.253 121.346  0.00 97.00      PROA   
ATOM   2160  CD1 LEU P 136     -41.715 -99.543 121.974  0.00 97.00      PROA   
ATOM   2161 HD11 LEU P 136     -40.824 -98.953 121.672  0.00 97.00      PROA   
ATOM   2162 HD12 LEU P 136     -41.578 -99.885 123.021  0.00 97.00      PROA   
ATOM   2163 HD13 LEU P 136     -42.603 -98.878 121.932  0.00 97.00      PROA   
ATOM   2164  CD2 LEU P 136     -42.139-100.274 119.584  0.00 97.00      PROA   
ATOM   2165 HD21 LEU P 136     -42.227-101.141 118.897  0.00 97.00      PROA   
ATOM   2166 HD22 LEU P 136     -41.308 -99.623 119.246  0.00 97.00      PROA   
ATOM   2167 HD23 LEU P 136     -43.076 -99.681 119.527  0.00 97.00      PROA   
ATOM   2168  C   LEU P 136     -38.389-102.395 121.586  0.00 97.00      PROA   
ATOM   2169  O   LEU P 136     -37.990-102.347 122.749  0.00 97.00      PROA   
ATOM   2170  N   LYS P 137     -38.026-103.392 120.751  0.00 97.00      PROA   
ATOM   2171  HN  LYS P 137     -38.394-103.433 119.828  0.00 97.00      PROA   
ATOM   2172  CA  LYS P 137     -37.019-104.375 121.087  0.00 97.00      PROA   
ATOM   2173  HA  LYS P 137     -36.382-103.990 121.873  0.00 97.00      PROA   
ATOM   2174  CB  LYS P 137     -37.636-105.723 121.545  0.00 97.00      PROA   
ATOM   2175  HB1 LYS P 137     -36.835-106.489 121.627  0.00 97.00      PROA   
ATOM   2176  HB2 LYS P 137     -38.359-106.074 120.776  0.00 97.00      PROA   
ATOM   2177  CG  LYS P 137     -38.358-105.644 122.904  0.00 97.00      PROA   
ATOM   2178  HG1 LYS P 137     -39.201-104.922 122.840  0.00 97.00      PROA   
ATOM   2179  HG2 LYS P 137     -37.641-105.246 123.652  0.00 97.00      PROA   
ATOM   2180  CD  LYS P 137     -38.895-107.010 123.369  0.00 97.00      PROA   
ATOM   2181  HD1 LYS P 137     -38.061-107.748 123.359  0.00 97.00      PROA   
ATOM   2182  HD2 LYS P 137     -39.650-107.359 122.630  0.00 97.00      PROA   
ATOM   2183  CE  LYS P 137     -39.546-107.002 124.760  0.00 97.00      PROA   
ATOM   2184  HE1 LYS P 137     -39.941-108.016 124.995  0.00 97.00      PROA   
ATOM   2185  HE2 LYS P 137     -40.375-106.268 124.819  0.00 97.00      PROA   
ATOM   2186  NZ  LYS P 137     -38.540-106.674 125.796  0.00 97.00      PROA   
ATOM   2187  HZ1 LYS P 137     -38.409-105.645 125.885  0.00 97.00      PROA   
ATOM   2188  HZ2 LYS P 137     -37.640-107.107 125.506  0.00 97.00      PROA   
ATOM   2189  HZ3 LYS P 137     -38.826-107.082 126.709  0.00 97.00      PROA   
ATOM   2190  C   LYS P 137     -36.146-104.606 119.873  0.00 97.00      PROA   
ATOM   2191  O   LYS P 137     -36.603-105.133 118.861  0.00 97.00      PROA   
ATOM   2192  N   THR P 138     -34.846-104.224 119.938  0.00 97.00      PROA   
ATOM   2193  HN  THR P 138     -34.504-103.724 120.736  0.00 97.00      PROA   
ATOM   2194  CA  THR P 138     -33.899-104.426 118.850  0.00 97.00      PROA   
ATOM   2195  HA  THR P 138     -34.450-104.260 117.935  0.00 97.00      PROA   
ATOM   2196  CB  THR P 138     -32.741-103.426 118.838  0.00 97.00      PROA   
ATOM   2197  HB  THR P 138     -33.155-102.419 119.080  0.00 97.00      PROA   
ATOM   2198  OG1 THR P 138     -32.138-103.338 117.552  0.00 97.00      PROA   
ATOM   2199  HG1 THR P 138     -31.413-102.719 117.661  0.00 97.00      PROA   
ATOM   2200  CG2 THR P 138     -31.644-103.769 119.857  0.00 97.00      PROA   
ATOM   2201 HG21 THR P 138     -31.113-104.706 119.586  0.00 97.00      PROA   
ATOM   2202 HG22 THR P 138     -32.075-103.889 120.870  0.00 97.00      PROA   
ATOM   2203 HG23 THR P 138     -30.891-102.953 119.899  0.00 97.00      PROA   
ATOM   2204  C   THR P 138     -33.425-105.869 118.816  0.00 97.00      PROA   
ATOM   2205  O   THR P 138     -33.698-106.661 119.709  0.00 97.00      PROA   
ATOM   2206  N   ASN P 139     -32.758-106.266 117.716  0.00 97.00      PROA   
ATOM   2207  HN  ASN P 139     -32.469-105.597 117.037  0.00 97.00      PROA   
ATOM   2208  CA  ASN P 139     -32.460-107.655 117.451  0.00 97.00      PROA   
ATOM   2209  HA  ASN P 139     -31.978-108.069 118.327  0.00 97.00      PROA   
ATOM   2210  CB  ASN P 139     -33.743-108.481 117.123  0.00 97.00      PROA   
ATOM   2211  HB1 ASN P 139     -34.384-108.526 118.030  0.00 97.00      PROA   
ATOM   2212  HB2 ASN P 139     -33.489-109.527 116.855  0.00 97.00      PROA   
ATOM   2213  CG  ASN P 139     -34.529-107.855 115.962  0.00 97.00      PROA   
ATOM   2214  OD1 ASN P 139     -34.153-108.016 114.798  0.00 97.00      PROA   
ATOM   2215  ND2 ASN P 139     -35.651-107.149 116.272  0.00 97.00      PROA   
ATOM   2216 HD21 ASN P 139     -36.204-106.784 115.524  0.00 97.00      PROA   
ATOM   2217 HD22 ASN P 139     -35.908-106.999 117.226  0.00 97.00      PROA   
ATOM   2218  C   ASN P 139     -31.448-107.686 116.324  0.00 97.00      PROA   
ATOM   2219  O   ASN P 139     -31.110-106.653 115.751  0.00 97.00      PROA   
ATOM   2220  N   MET P 140     -30.932-108.887 115.969  0.00 97.00      PROA   
ATOM   2221  HN  MET P 140     -31.165-109.712 116.482  0.00 97.00      PROA   
ATOM   2222  CA  MET P 140     -29.971-109.083 114.894  0.00 97.00      PROA   
ATOM   2223  HA  MET P 140     -29.091-108.508 115.148  0.00 97.00      PROA   
ATOM   2224  CB  MET P 140     -29.553-110.570 114.800  0.00 97.00      PROA   
ATOM   2225  HB1 MET P 140     -30.440-111.196 114.561  0.00 97.00      PROA   
ATOM   2226  HB2 MET P 140     -29.203-110.870 115.813  0.00 97.00      PROA   
ATOM   2227  CG  MET P 140     -28.436-110.858 113.775  0.00 97.00      PROA   
ATOM   2228  HG1 MET P 140     -27.531-110.285 114.078  0.00 97.00      PROA   
ATOM   2229  HG2 MET P 140     -28.739-110.472 112.780  0.00 97.00      PROA   
ATOM   2230  SD  MET P 140     -28.020-112.620 113.585  0.00 97.00      PROA   
ATOM   2231  CE  MET P 140     -27.452-112.922 115.284  0.00 97.00      PROA   
ATOM   2232  HE1 MET P 140     -28.283-112.824 116.014  0.00 97.00      PROA   
ATOM   2233  HE2 MET P 140     -26.650-112.207 115.565  0.00 97.00      PROA   
ATOM   2234  HE3 MET P 140     -27.052-113.952 115.394  0.00 97.00      PROA   
ATOM   2235  C   MET P 140     -30.444-108.579 113.534  0.00 97.00      PROA   
ATOM   2236  O   MET P 140     -29.667-108.014 112.768  0.00 97.00      PROA   
ATOM   2237  N   SER P 141     -31.752-108.707 113.212  0.00 97.00      PROA   
ATOM   2238  HN  SER P 141     -32.398-109.108 113.857  0.00 97.00      PROA   
ATOM   2239  CA  SER P 141     -32.291-108.306 111.920  0.00 97.00      PROA   
ATOM   2240  HA  SER P 141     -31.568-108.533 111.147  0.00 97.00      PROA   
ATOM   2241  CB  SER P 141     -33.615-109.059 111.609  0.00 97.00      PROA   
ATOM   2242  HB1 SER P 141     -34.430-108.737 112.293  0.00 97.00      PROA   
ATOM   2243  HB2 SER P 141     -33.447-110.145 111.775  0.00 97.00      PROA   
ATOM   2244  OG  SER P 141     -34.026-108.890 110.253  0.00 97.00      PROA   
ATOM   2245  HG1 SER P 141     -34.168-107.948 110.120  0.00 97.00      PROA   
ATOM   2246  C   SER P 141     -32.569-106.810 111.899  0.00 97.00      PROA   
ATOM   2247  O   SER P 141     -33.040-106.284 110.898  0.00 97.00      PROA   
ATOM   2248  N   HSD P 142     -32.238-106.092 112.994  0.00 97.00      PROA   
ATOM   2249  HN  HSD P 142     -31.932-106.574 113.812  0.00 97.00      PROA   
ATOM   2250  CA  HSD P 142     -32.253-104.646 113.087  0.00 97.00      PROA   
ATOM   2251  HA  HSD P 142     -32.690-104.231 112.197  0.00 97.00      PROA   
ATOM   2252  CB  HSD P 142     -33.114-104.152 114.276  0.00 97.00      PROA   
ATOM   2253  HB1 HSD P 142     -32.873-103.096 114.523  0.00 97.00      PROA   
ATOM   2254  HB2 HSD P 142     -32.914-104.763 115.181  0.00 97.00      PROA   
ATOM   2255  ND1 HSD P 142     -35.464-103.172 114.164  0.00 97.00      PROA   
ATOM   2256  HD1 HSD P 142     -35.281-102.358 114.718  0.00 97.00      PROA   
ATOM   2257  CG  HSD P 142     -34.584-104.207 113.930  0.00 97.00      PROA   
ATOM   2258  CE1 HSD P 142     -36.629-103.491 113.552  0.00 97.00      PROA   
ATOM   2259  HE1 HSD P 142     -37.518-102.862 113.595  0.00 97.00      PROA   
ATOM   2260  NE2 HSD P 142     -36.566-104.658 112.946  0.00 97.00      PROA   
ATOM   2261  CD2 HSD P 142     -35.284-105.116 113.196  0.00 97.00      PROA   
ATOM   2262  HD2 HSD P 142     -34.986-106.071 112.785  0.00 97.00      PROA   
ATOM   2263  C   HSD P 142     -30.840-104.094 113.124  0.00 97.00      PROA   
ATOM   2264  O   HSD P 142     -30.626-102.913 113.380  0.00 97.00      PROA   
ATOM   2265  N   SER P 143     -29.827-104.930 112.814  0.00 97.00      PROA   
ATOM   2266  HN  SER P 143     -30.015-105.892 112.631  0.00 97.00      PROA   
ATOM   2267  CA  SER P 143     -28.430-104.536 112.742  0.00 97.00      PROA   
ATOM   2268  HA  SER P 143     -28.262-103.704 113.413  0.00 97.00      PROA   
ATOM   2269  CB  SER P 143     -27.531-105.727 113.158  0.00 97.00      PROA   
ATOM   2270  HB1 SER P 143     -27.521-106.517 112.378  0.00 97.00      PROA   
ATOM   2271  HB2 SER P 143     -27.968-106.177 114.074  0.00 97.00      PROA   
ATOM   2272  OG  SER P 143     -26.199-105.327 113.455  0.00 97.00      PROA   
ATOM   2273  HG1 SER P 143     -25.801-105.036 112.632  0.00 97.00      PROA   
ATOM   2274  C   SER P 143     -28.066-104.107 111.327  0.00 97.00      PROA   
ATOM   2275  O   SER P 143     -28.676-104.554 110.358  0.00 97.00      PROA   
ATOM   2276  N   GLY P 144     -27.038-103.230 111.175  0.00 97.00      PROA   
ATOM   2277  HN  GLY P 144     -26.577-102.837 111.971  0.00 97.00      PROA   
ATOM   2278  CA  GLY P 144     -26.493-102.838 109.884  0.00 97.00      PROA   
ATOM   2279  HA1 GLY P 144     -27.067-103.275 109.084  0.00 97.00      PROA   
ATOM   2280  HA2 GLY P 144     -25.459-103.153 109.873  0.00 97.00      PROA   
ATOM   2281  C   GLY P 144     -26.500-101.348 109.699  0.00 97.00      PROA   
ATOM   2282  O   GLY P 144     -26.440-100.589 110.658  0.00 97.00      PROA   
ATOM   2283  N   THR P 145     -26.539-100.883 108.429  0.00 97.00      PROA   
ATOM   2284  HN  THR P 145     -26.691-101.522 107.675  0.00 97.00      PROA   
ATOM   2285  CA  THR P 145     -26.426 -99.475 108.086  0.00 97.00      PROA   
ATOM   2286  HA  THR P 145     -25.968 -98.962 108.917  0.00 97.00      PROA   
ATOM   2287  CB  THR P 145     -25.506 -99.192 106.892  0.00 97.00      PROA   
ATOM   2288  HB  THR P 145     -24.503 -99.609 107.139  0.00 97.00      PROA   
ATOM   2289  OG1 THR P 145     -25.322 -97.798 106.661  0.00 97.00      PROA   
ATOM   2290  HG1 THR P 145     -25.945 -97.556 105.965  0.00 97.00      PROA   
ATOM   2291  CG2 THR P 145     -25.984 -99.848 105.582  0.00 97.00      PROA   
ATOM   2292 HG21 THR P 145     -26.962 -99.432 105.260  0.00 97.00      PROA   
ATOM   2293 HG22 THR P 145     -26.082-100.945 105.701  0.00 97.00      PROA   
ATOM   2294 HG23 THR P 145     -25.249 -99.648 104.772  0.00 97.00      PROA   
ATOM   2295  C   THR P 145     -27.799 -98.868 107.918  0.00 97.00      PROA   
ATOM   2296  O   THR P 145     -28.634 -99.368 107.178  0.00 97.00      PROA   
ATOM   2297  N   TYR P 146     -28.057 -97.749 108.625  0.00 97.00      PROA   
ATOM   2298  HN  TYR P 146     -27.365 -97.375 109.240  0.00 97.00      PROA   
ATOM   2299  CA  TYR P 146     -29.307 -97.025 108.575  0.00 97.00      PROA   
ATOM   2300  HA  TYR P 146     -30.022 -97.583 107.992  0.00 97.00      PROA   
ATOM   2301  CB  TYR P 146     -29.913 -96.727 109.968  0.00 97.00      PROA   
ATOM   2302  HB1 TYR P 146     -30.704 -95.952 109.886  0.00 97.00      PROA   
ATOM   2303  HB2 TYR P 146     -29.126 -96.352 110.658  0.00 97.00      PROA   
ATOM   2304  CG  TYR P 146     -30.559 -97.932 110.592  0.00 97.00      PROA   
ATOM   2305  CD1 TYR P 146     -29.798 -98.888 111.284  0.00 97.00      PROA   
ATOM   2306  HD1 TYR P 146     -28.720 -98.813 111.288  0.00 97.00      PROA   
ATOM   2307  CE1 TYR P 146     -30.431 -99.909 112.002  0.00 97.00      PROA   
ATOM   2308  HE1 TYR P 146     -29.839-100.640 112.528  0.00 97.00      PROA   
ATOM   2309  CZ  TYR P 146     -31.828 -99.967 112.056  0.00 97.00      PROA   
ATOM   2310  OH  TYR P 146     -32.465-100.977 112.800  0.00 97.00      PROA   
ATOM   2311  HH  TYR P 146     -31.768-101.526 113.174  0.00 97.00      PROA   
ATOM   2312  CD2 TYR P 146     -31.963 -98.033 110.613  0.00 97.00      PROA   
ATOM   2313  HD2 TYR P 146     -32.559 -97.293 110.100  0.00 97.00      PROA   
ATOM   2314  CE2 TYR P 146     -32.594 -99.044 111.345  0.00 97.00      PROA   
ATOM   2315  HE2 TYR P 146     -33.670 -99.095 111.389  0.00 97.00      PROA   
ATOM   2316  C   TYR P 146     -29.102 -95.701 107.884  0.00 97.00      PROA   
ATOM   2317  O   TYR P 146     -28.077 -95.051 108.043  0.00 97.00      PROA   
ATOM   2318  N   HSD P 147     -30.100 -95.266 107.088  0.00 97.00      PROA   
ATOM   2319  HN  HSD P 147     -30.938 -95.799 106.995  0.00 97.00      PROA   
ATOM   2320  CA  HSD P 147     -30.045 -94.005 106.376  0.00 97.00      PROA   
ATOM   2321  HA  HSD P 147     -29.389 -93.318 106.893  0.00 97.00      PROA   
ATOM   2322  CB  HSD P 147     -29.612 -94.162 104.891  0.00 97.00      PROA   
ATOM   2323  HB1 HSD P 147     -29.455 -93.155 104.448  0.00 97.00      PROA   
ATOM   2324  HB2 HSD P 147     -30.405 -94.666 104.302  0.00 97.00      PROA   
ATOM   2325  ND1 HSD P 147     -27.190 -94.519 104.161  0.00 97.00      PROA   
ATOM   2326  HD1 HSD P 147     -26.997 -93.568 103.913  0.00 97.00      PROA   
ATOM   2327  CG  HSD P 147     -28.368 -94.992 104.701  0.00 97.00      PROA   
ATOM   2328  CE1 HSD P 147     -26.360 -95.583 104.031  0.00 97.00      PROA   
ATOM   2329  HE1 HSD P 147     -25.347 -95.503 103.636  0.00 97.00      PROA   
ATOM   2330  NE2 HSD P 147     -26.925 -96.705 104.430  0.00 97.00      PROA   
ATOM   2331  CD2 HSD P 147     -28.189 -96.335 104.847  0.00 97.00      PROA   
ATOM   2332  HD2 HSD P 147     -28.876 -97.088 105.214  0.00 97.00      PROA   
ATOM   2333  C   HSD P 147     -31.446 -93.447 106.408  0.00 97.00      PROA   
ATOM   2334  O   HSD P 147     -32.398 -94.178 106.659  0.00 97.00      PROA   
ATOM   2335  N   CYS P 148     -31.626 -92.131 106.155  0.00 97.00      PROA   
ATOM   2336  HN  CYS P 148     -30.858 -91.495 106.091  0.00 97.00      PROA   
ATOM   2337  CA  CYS P 148     -32.948 -91.577 105.961  0.00 97.00      PROA   
ATOM   2338  HA  CYS P 148     -33.604 -92.379 105.670  0.00 97.00      PROA   
ATOM   2339  CB  CYS P 148     -33.558 -90.932 107.238  0.00 97.00      PROA   
ATOM   2340  HB1 CYS P 148     -33.534 -91.703 108.039  0.00 97.00      PROA   
ATOM   2341  HB2 CYS P 148     -34.631 -90.713 107.048  0.00 97.00      PROA   
ATOM   2342  SG  CYS P 148     -32.710 -89.434 107.845  0.00 97.00      PROA   
ATOM   2343  C   CYS P 148     -32.967 -90.612 104.799  0.00 97.00      PROA   
ATOM   2344  O   CYS P 148     -31.933 -90.141 104.335  0.00 97.00      PROA   
ATOM   2345  N   SER P 149     -34.181 -90.303 104.288  0.00 97.00      PROA   
ATOM   2346  HN  SER P 149     -35.003 -90.747 104.637  0.00 97.00      PROA   
ATOM   2347  CA  SER P 149     -34.354 -89.285 103.273  0.00 97.00      PROA   
ATOM   2348  HA  SER P 149     -33.579 -88.549 103.413  0.00 97.00      PROA   
ATOM   2349  CB  SER P 149     -34.335 -89.796 101.797  0.00 97.00      PROA   
ATOM   2350  HB1 SER P 149     -33.416 -90.403 101.656  0.00 97.00      PROA   
ATOM   2351  HB2 SER P 149     -34.287 -88.934 101.099  0.00 97.00      PROA   
ATOM   2352  OG  SER P 149     -35.466 -90.591 101.441  0.00 97.00      PROA   
ATOM   2353  HG1 SER P 149     -36.247 -90.138 101.767  0.00 97.00      PROA   
ATOM   2354  C   SER P 149     -35.669 -88.602 103.518  0.00 97.00      PROA   
ATOM   2355  O   SER P 149     -36.602 -89.214 104.018  0.00 97.00      PROA   
ATOM   2356  N   GLY P 150     -35.768 -87.311 103.140  0.00 97.00      PROA   
ATOM   2357  HN  GLY P 150     -34.979 -86.851 102.737  0.00 97.00      PROA   
ATOM   2358  CA  GLY P 150     -37.001 -86.549 103.186  0.00 97.00      PROA   
ATOM   2359  HA1 GLY P 150     -37.017 -85.985 104.107  0.00 97.00      PROA   
ATOM   2360  HA2 GLY P 150     -37.850 -87.206 103.054  0.00 97.00      PROA   
ATOM   2361  C   GLY P 150     -36.988 -85.585 102.043  0.00 97.00      PROA   
ATOM   2362  O   GLY P 150     -36.032 -85.534 101.282  0.00 97.00      PROA   
ATOM   2363  N   MET P 151     -38.062 -84.785 101.894  0.00 97.00      PROA   
ATOM   2364  HN  MET P 151     -38.866 -84.908 102.474  0.00 97.00      PROA   
ATOM   2365  CA  MET P 151     -38.236 -83.836 100.820  0.00 97.00      PROA   
ATOM   2366  HA  MET P 151     -37.362 -83.823 100.187  0.00 97.00      PROA   
ATOM   2367  CB  MET P 151     -39.492 -84.223  99.992  0.00 97.00      PROA   
ATOM   2368  HB1 MET P 151     -40.401 -83.721 100.377  0.00 97.00      PROA   
ATOM   2369  HB2 MET P 151     -39.663 -85.316 100.148  0.00 97.00      PROA   
ATOM   2370  CG  MET P 151     -39.371 -84.031  98.468  0.00 97.00      PROA   
ATOM   2371  HG1 MET P 151     -40.291 -84.460  98.010  0.00 97.00      PROA   
ATOM   2372  HG2 MET P 151     -38.512 -84.635  98.101  0.00 97.00      PROA   
ATOM   2373  SD  MET P 151     -39.193 -82.312  97.911  0.00 97.00      PROA   
ATOM   2374  CE  MET P 151     -39.352 -82.698  96.146  0.00 97.00      PROA   
ATOM   2375  HE1 MET P 151     -40.363 -83.101  95.923  0.00 97.00      PROA   
ATOM   2376  HE2 MET P 151     -38.603 -83.456  95.829  0.00 97.00      PROA   
ATOM   2377  HE3 MET P 151     -39.204 -81.787  95.527  0.00 97.00      PROA   
ATOM   2378  C   MET P 151     -38.413 -82.461 101.447  0.00 97.00      PROA   
ATOM   2379  O   MET P 151     -39.096 -82.303 102.455  0.00 97.00      PROA   
ATOM   2380  N   GLY P 152     -37.775 -81.425 100.852  0.00 97.00      PROA   
ATOM   2381  HN  GLY P 152     -37.157 -81.621 100.094  0.00 97.00      PROA   
ATOM   2382  CA  GLY P 152     -38.009 -80.023 101.183  0.00 97.00      PROA   
ATOM   2383  HA1 GLY P 152     -37.130 -79.625 101.660  0.00 97.00      PROA   
ATOM   2384  HA2 GLY P 152     -38.896 -79.933 101.795  0.00 97.00      PROA   
ATOM   2385  C   GLY P 152     -38.273 -79.246  99.924  0.00 97.00      PROA   
ATOM   2386  O   GLY P 152     -39.416 -78.954  99.589  0.00 97.00      PROA   
ATOM   2387  N   LYS P 153     -37.207 -78.867  99.188  0.00 97.00      PROA   
ATOM   2388  HN  LYS P 153     -36.280 -78.963  99.547  0.00 97.00      PROA   
ATOM   2389  CA  LYS P 153     -37.324 -78.366  97.828  0.00 97.00      PROA   
ATOM   2390  HA  LYS P 153     -38.366 -78.326  97.555  0.00 97.00      PROA   
ATOM   2391  CB  LYS P 153     -36.715 -76.948  97.670  0.00 97.00      PROA   
ATOM   2392  HB1 LYS P 153     -36.506 -76.729  96.600  0.00 97.00      PROA   
ATOM   2393  HB2 LYS P 153     -35.747 -76.909  98.214  0.00 97.00      PROA   
ATOM   2394  CG  LYS P 153     -37.637 -75.823  98.185  0.00 97.00      PROA   
ATOM   2395  HG1 LYS P 153     -37.088 -74.857  98.105  0.00 97.00      PROA   
ATOM   2396  HG2 LYS P 153     -37.871 -75.991  99.259  0.00 97.00      PROA   
ATOM   2397  CD  LYS P 153     -38.943 -75.732  97.376  0.00 97.00      PROA   
ATOM   2398  HD1 LYS P 153     -39.542 -76.651  97.562  0.00 97.00      PROA   
ATOM   2399  HD2 LYS P 153     -38.674 -75.710  96.295  0.00 97.00      PROA   
ATOM   2400  CE  LYS P 153     -39.809 -74.512  97.708  0.00 97.00      PROA   
ATOM   2401  HE1 LYS P 153     -39.265 -73.570  97.487  0.00 97.00      PROA   
ATOM   2402  HE2 LYS P 153     -40.107 -74.523  98.778  0.00 97.00      PROA   
ATOM   2403  NZ  LYS P 153     -41.044 -74.537  96.887  0.00 97.00      PROA   
ATOM   2404  HZ1 LYS P 153     -41.570 -75.411  97.091  0.00 97.00      PROA   
ATOM   2405  HZ2 LYS P 153     -40.786 -74.525  95.879  0.00 97.00      PROA   
ATOM   2406  HZ3 LYS P 153     -41.639 -73.714  97.103  0.00 97.00      PROA   
ATOM   2407  C   LYS P 153     -36.745 -79.329  96.817  0.00 97.00      PROA   
ATOM   2408  O   LYS P 153     -36.849 -79.120  95.609  0.00 97.00      PROA   
ATOM   2409  N   HSD P 154     -36.187 -80.452  97.303  0.00 97.00      PROA   
ATOM   2410  HN  HSD P 154     -36.094 -80.583  98.285  0.00 97.00      PROA   
ATOM   2411  CA  HSD P 154     -35.806 -81.592  96.511  0.00 97.00      PROA   
ATOM   2412  HA  HSD P 154     -36.615 -81.833  95.836  0.00 97.00      PROA   
ATOM   2413  CB  HSD P 154     -34.486 -81.398  95.721  0.00 97.00      PROA   
ATOM   2414  HB1 HSD P 154     -33.676 -81.096  96.421  0.00 97.00      PROA   
ATOM   2415  HB2 HSD P 154     -34.630 -80.566  94.998  0.00 97.00      PROA   
ATOM   2416  ND1 HSD P 154     -32.946 -83.368  95.220  0.00 97.00      PROA   
ATOM   2417  HD1 HSD P 154     -32.354 -83.265  96.021  0.00 97.00      PROA   
ATOM   2418  CG  HSD P 154     -34.069 -82.617  94.941  0.00 97.00      PROA   
ATOM   2419  CE1 HSD P 154     -32.918 -84.382  94.322  0.00 97.00      PROA   
ATOM   2420  HE1 HSD P 154     -32.131 -85.135  94.311  0.00 97.00      PROA   
ATOM   2421  NE2 HSD P 154     -33.943 -84.342  93.493  0.00 97.00      PROA   
ATOM   2422  CD2 HSD P 154     -34.659 -83.220  93.872  0.00 97.00      PROA   
ATOM   2423  HD2 HSD P 154     -35.553 -82.943  93.328  0.00 97.00      PROA   
ATOM   2424  C   HSD P 154     -35.687 -82.691  97.536  0.00 97.00      PROA   
ATOM   2425  O   HSD P 154     -35.758 -82.424  98.734  0.00 97.00      PROA   
ATOM   2426  N   ARG P 155     -35.531 -83.971  97.119  0.00 97.00      PROA   
ATOM   2427  HN  ARG P 155     -35.497 -84.199  96.148  0.00 97.00      PROA   
ATOM   2428  CA  ARG P 155     -35.184 -85.025  98.053  0.00 97.00      PROA   
ATOM   2429  HA  ARG P 155     -35.871 -84.937  98.882  0.00 97.00      PROA   
ATOM   2430  CB  ARG P 155     -35.366 -86.464  97.502  0.00 97.00      PROA   
ATOM   2431  HB1 ARG P 155     -36.457 -86.634  97.350  0.00 97.00      PROA   
ATOM   2432  HB2 ARG P 155     -35.036 -87.184  98.283  0.00 97.00      PROA   
ATOM   2433  CG  ARG P 155     -34.639 -86.752  96.169  0.00 97.00      PROA   
ATOM   2434  HG1 ARG P 155     -33.821 -86.016  96.042  0.00 97.00      PROA   
ATOM   2435  HG2 ARG P 155     -35.339 -86.608  95.317  0.00 97.00      PROA   
ATOM   2436  CD  ARG P 155     -33.975 -88.137  96.079  0.00 97.00      PROA   
ATOM   2437  HD1 ARG P 155     -33.154 -88.197  96.830  0.00 97.00      PROA   
ATOM   2438  HD2 ARG P 155     -33.563 -88.313  95.061  0.00 97.00      PROA   
ATOM   2439  NE  ARG P 155     -35.029 -89.162  96.362  0.00 97.00      PROA   
ATOM   2440  HE  ARG P 155     -35.981 -88.912  96.215  0.00 97.00      PROA   
ATOM   2441  CZ  ARG P 155     -34.794 -90.335  96.987  0.00 97.00      PROA   
ATOM   2442  NH1 ARG P 155     -33.560 -90.812  97.200  0.00 97.00      PROA   
ATOM   2443 HH11 ARG P 155     -32.785 -90.330  96.805  0.00 97.00      PROA   
ATOM   2444 HH12 ARG P 155     -33.466 -91.696  97.651  0.00 97.00      PROA   
ATOM   2445  NH2 ARG P 155     -35.834 -91.069  97.425  0.00 97.00      PROA   
ATOM   2446 HH21 ARG P 155     -36.761 -90.732  97.291  0.00 97.00      PROA   
ATOM   2447 HH22 ARG P 155     -35.645 -91.897  97.945  0.00 97.00      PROA   
ATOM   2448  C   ARG P 155     -33.781 -84.861  98.626  0.00 97.00      PROA   
ATOM   2449  O   ARG P 155     -32.820 -84.585  97.912  0.00 97.00      PROA   
ATOM   2450  N   TYR P 156     -33.639 -85.035  99.954  0.00 97.00      PROA   
ATOM   2451  HN  TYR P 156     -34.440 -85.206 100.525  0.00 97.00      PROA   
ATOM   2452  CA  TYR P 156     -32.380 -84.925 100.657  0.00 97.00      PROA   
ATOM   2453  HA  TYR P 156     -31.574 -84.742  99.961  0.00 97.00      PROA   
ATOM   2454  CB  TYR P 156     -32.413 -83.818 101.748  0.00 97.00      PROA   
ATOM   2455  HB1 TYR P 156     -31.412 -83.678 102.207  0.00 97.00      PROA   
ATOM   2456  HB2 TYR P 156     -33.136 -84.111 102.539  0.00 97.00      PROA   
ATOM   2457  CG  TYR P 156     -32.865 -82.485 101.194  0.00 97.00      PROA   
ATOM   2458  CD1 TYR P 156     -32.311 -81.954 100.014  0.00 97.00      PROA   
ATOM   2459  HD1 TYR P 156     -31.549 -82.502  99.482  0.00 97.00      PROA   
ATOM   2460  CE1 TYR P 156     -32.759 -80.730  99.500  0.00 97.00      PROA   
ATOM   2461  HE1 TYR P 156     -32.338 -80.347  98.582  0.00 97.00      PROA   
ATOM   2462  CZ  TYR P 156     -33.755 -80.013 100.173  0.00 97.00      PROA   
ATOM   2463  OH  TYR P 156     -34.208 -78.779  99.665  0.00 97.00      PROA   
ATOM   2464  HH  TYR P 156     -33.549 -78.461  99.045  0.00 97.00      PROA   
ATOM   2465  CD2 TYR P 156     -33.847 -81.739 101.871  0.00 97.00      PROA   
ATOM   2466  HD2 TYR P 156     -34.275 -82.121 102.787  0.00 97.00      PROA   
ATOM   2467  CE2 TYR P 156     -34.289 -80.512 101.366  0.00 97.00      PROA   
ATOM   2468  HE2 TYR P 156     -35.033 -79.946 101.904  0.00 97.00      PROA   
ATOM   2469  C   TYR P 156     -32.134 -86.261 101.314  0.00 97.00      PROA   
ATOM   2470  O   TYR P 156     -33.066 -86.894 101.794  0.00 97.00      PROA   
ATOM   2471  N   THR P 157     -30.865 -86.733 101.324  0.00 97.00      PROA   
ATOM   2472  HN  THR P 157     -30.133 -86.224 100.881  0.00 97.00      PROA   
ATOM   2473  CA  THR P 157     -30.452 -88.000 101.906  0.00 97.00      PROA   
ATOM   2474  HA  THR P 157     -31.305 -88.511 102.333  0.00 97.00      PROA   
ATOM   2475  CB  THR P 157     -29.756 -88.933 100.916  0.00 97.00      PROA   
ATOM   2476  HB  THR P 157     -29.216 -89.759 101.439  0.00 97.00      PROA   
ATOM   2477  OG1 THR P 157     -28.840 -88.225 100.085  0.00 97.00      PROA   
ATOM   2478  HG1 THR P 157     -28.137 -87.916 100.659  0.00 97.00      PROA   
ATOM   2479  CG2 THR P 157     -30.808 -89.570  99.995  0.00 97.00      PROA   
ATOM   2480 HG21 THR P 157     -31.378 -88.784  99.457  0.00 97.00      PROA   
ATOM   2481 HG22 THR P 157     -31.509 -90.195 100.582  0.00 97.00      PROA   
ATOM   2482 HG23 THR P 157     -30.303 -90.218  99.245  0.00 97.00      PROA   
ATOM   2483  C   THR P 157     -29.481 -87.720 103.027  0.00 97.00      PROA   
ATOM   2484  O   THR P 157     -28.614 -86.860 102.904  0.00 97.00      PROA   
ATOM   2485  N   SER P 158     -29.591 -88.461 104.154  0.00 97.00      PROA   
ATOM   2486  HN  SER P 158     -30.317 -89.141 104.257  0.00 97.00      PROA   
ATOM   2487  CA  SER P 158     -28.681 -88.330 105.276  0.00 97.00      PROA   
ATOM   2488  HA  SER P 158     -28.472 -87.278 105.409  0.00 97.00      PROA   
ATOM   2489  CB  SER P 158     -29.288 -88.874 106.603  0.00 97.00      PROA   
ATOM   2490  HB1 SER P 158     -30.297 -88.427 106.723  0.00 97.00      PROA   
ATOM   2491  HB2 SER P 158     -28.674 -88.557 107.471  0.00 97.00      PROA   
ATOM   2492  OG  SER P 158     -29.417 -90.296 106.634  0.00 97.00      PROA   
ATOM   2493  HG1 SER P 158     -28.537 -90.655 106.797  0.00 97.00      PROA   
ATOM   2494  C   SER P 158     -27.369 -89.047 105.031  0.00 97.00      PROA   
ATOM   2495  O   SER P 158     -27.215 -89.832 104.097  0.00 97.00      PROA   
ATOM   2496  N   ALA P 159     -26.398 -88.830 105.945  0.00 97.00      PROA   
ATOM   2497  HN  ALA P 159     -26.479 -88.091 106.611  0.00 97.00      PROA   
ATOM   2498  CA  ALA P 159     -25.298 -89.745 106.165  0.00 97.00      PROA   
ATOM   2499  HA  ALA P 159     -24.771 -89.855 105.226  0.00 97.00      PROA   
ATOM   2500  CB  ALA P 159     -24.331 -89.190 107.230  0.00 97.00      PROA   
ATOM   2501  HB1 ALA P 159     -24.849 -89.069 108.206  0.00 97.00      PROA   
ATOM   2502  HB2 ALA P 159     -23.952 -88.192 106.916  0.00 97.00      PROA   
ATOM   2503  HB3 ALA P 159     -23.461 -89.863 107.373  0.00 97.00      PROA   
ATOM   2504  C   ALA P 159     -25.793 -91.125 106.597  0.00 97.00      PROA   
ATOM   2505  O   ALA P 159     -26.844 -91.253 107.222  0.00 97.00      PROA   
ATOM   2506  N   GLY P 160     -25.052 -92.205 106.247  0.00 97.00      PROA   
ATOM   2507  HN  GLY P 160     -24.201 -92.093 105.741  0.00 97.00      PROA   
ATOM   2508  CA  GLY P 160     -25.355 -93.551 106.708  0.00 97.00      PROA   
ATOM   2509  HA1 GLY P 160     -24.904 -94.247 106.016  0.00 97.00      PROA   
ATOM   2510  HA2 GLY P 160     -26.424 -93.681 106.793  0.00 97.00      PROA   
ATOM   2511  C   GLY P 160     -24.719 -93.794 108.044  0.00 97.00      PROA   
ATOM   2512  O   GLY P 160     -23.546 -93.485 108.234  0.00 97.00      PROA   
ATOM   2513  N   ILE P 161     -25.475 -94.390 108.993  0.00 97.00      PROA   
ATOM   2514  HN  ILE P 161     -26.424 -94.632 108.795  0.00 97.00      PROA   
ATOM   2515  CA  ILE P 161     -24.996 -94.674 110.331  0.00 97.00      PROA   
ATOM   2516  HA  ILE P 161     -23.963 -94.373 110.419  0.00 97.00      PROA   
ATOM   2517  CB  ILE P 161     -25.794 -93.961 111.427  0.00 97.00      PROA   
ATOM   2518  HB  ILE P 161     -26.851 -94.318 111.396  0.00 97.00      PROA   
ATOM   2519  CG2 ILE P 161     -25.208 -94.303 112.818  0.00 97.00      PROA   
ATOM   2520 HG21 ILE P 161     -24.122 -94.074 112.848  0.00 97.00      PROA   
ATOM   2521 HG22 ILE P 161     -25.353 -95.373 113.071  0.00 97.00      PROA   
ATOM   2522 HG23 ILE P 161     -25.710 -93.693 113.598  0.00 97.00      PROA   
ATOM   2523  CG1 ILE P 161     -25.845 -92.422 111.207  0.00 97.00      PROA   
ATOM   2524 HG11 ILE P 161     -26.486 -91.986 112.006  0.00 97.00      PROA   
ATOM   2525 HG12 ILE P 161     -26.343 -92.202 110.239  0.00 97.00      PROA   
ATOM   2526  CD  ILE P 161     -24.483 -91.713 111.244  0.00 97.00      PROA   
ATOM   2527  HD1 ILE P 161     -23.809 -92.102 110.453  0.00 97.00      PROA   
ATOM   2528  HD2 ILE P 161     -23.984 -91.849 112.227  0.00 97.00      PROA   
ATOM   2529  HD3 ILE P 161     -24.614 -90.622 111.080  0.00 97.00      PROA   
ATOM   2530  C   ILE P 161     -25.053 -96.174 110.530  0.00 97.00      PROA   
ATOM   2531  O   ILE P 161     -26.114 -96.788 110.475  0.00 97.00      PROA   
ATOM   2532  N   SER P 162     -23.885 -96.809 110.774  0.00 97.00      PROA   
ATOM   2533  HN  SER P 162     -23.023 -96.307 110.789  0.00 97.00      PROA   
ATOM   2534  CA  SER P 162     -23.787 -98.243 110.964  0.00 97.00      PROA   
ATOM   2535  HA  SER P 162     -24.588 -98.726 110.425  0.00 97.00      PROA   
ATOM   2536  CB  SER P 162     -22.452 -98.813 110.418  0.00 97.00      PROA   
ATOM   2537  HB1 SER P 162     -22.417 -98.642 109.320  0.00 97.00      PROA   
ATOM   2538  HB2 SER P 162     -22.385 -99.908 110.596  0.00 97.00      PROA   
ATOM   2539  OG  SER P 162     -21.326 -98.158 110.999  0.00 97.00      PROA   
ATOM   2540  HG1 SER P 162     -21.457 -98.212 111.951  0.00 97.00      PROA   
ATOM   2541  C   SER P 162     -23.910 -98.630 112.424  0.00 97.00      PROA   
ATOM   2542  O   SER P 162     -23.085 -98.242 113.250  0.00 97.00      PROA   
ATOM   2543  N   VAL P 163     -24.931 -99.449 112.770  0.00 97.00      PROA   
ATOM   2544  HN  VAL P 163     -25.604 -99.742 112.093  0.00 97.00      PROA   
ATOM   2545  CA  VAL P 163     -25.109 -99.964 114.114  0.00 97.00      PROA   
ATOM   2546  HA  VAL P 163     -24.341 -99.550 114.748  0.00 97.00      PROA   
ATOM   2547  CB  VAL P 163     -26.446 -99.617 114.768  0.00 97.00      PROA   
ATOM   2548  HB  VAL P 163     -26.416 -99.929 115.839  0.00 97.00      PROA   
ATOM   2549  CG1 VAL P 163     -26.629 -98.087 114.739  0.00 97.00      PROA   
ATOM   2550 HG11 VAL P 163     -26.738 -97.716 113.697  0.00 97.00      PROA   
ATOM   2551 HG12 VAL P 163     -25.764 -97.577 115.212  0.00 97.00      PROA   
ATOM   2552 HG13 VAL P 163     -27.549 -97.817 115.299  0.00 97.00      PROA   
ATOM   2553  CG2 VAL P 163     -27.638-100.325 114.096  0.00 97.00      PROA   
ATOM   2554 HG21 VAL P 163     -27.605-101.422 114.254  0.00 97.00      PROA   
ATOM   2555 HG22 VAL P 163     -27.641-100.122 113.006  0.00 97.00      PROA   
ATOM   2556 HG23 VAL P 163     -28.592 -99.949 114.525  0.00 97.00      PROA   
ATOM   2557  C   VAL P 163     -24.900-101.460 114.077  0.00 97.00      PROA   
ATOM   2558  O   VAL P 163     -25.357-102.152 113.174  0.00 97.00      PROA   
ATOM   2559  N   THR P 164     -24.162-102.005 115.066  0.00 97.00      PROA   
ATOM   2560  HN  THR P 164     -23.787-101.423 115.787  0.00 97.00      PROA   
ATOM   2561  CA  THR P 164     -23.869-103.430 115.115  0.00 97.00      PROA   
ATOM   2562  HA  THR P 164     -24.320-103.936 114.276  0.00 97.00      PROA   
ATOM   2563  CB  THR P 164     -22.378-103.740 115.062  0.00 97.00      PROA   
ATOM   2564  HB  THR P 164     -21.863-103.375 115.978  0.00 97.00      PROA   
ATOM   2565  OG1 THR P 164     -21.777-103.096 113.946  0.00 97.00      PROA   
ATOM   2566  HG1 THR P 164     -22.155-102.217 113.897  0.00 97.00      PROA   
ATOM   2567  CG2 THR P 164     -22.144-105.252 114.879  0.00 97.00      PROA   
ATOM   2568 HG21 THR P 164     -22.600-105.586 113.922  0.00 97.00      PROA   
ATOM   2569 HG22 THR P 164     -22.581-105.846 115.704  0.00 97.00      PROA   
ATOM   2570 HG23 THR P 164     -21.053-105.461 114.826  0.00 97.00      PROA   
ATOM   2571  C   THR P 164     -24.474-103.969 116.396  0.00 97.00      PROA   
ATOM   2572  O   THR P 164     -24.052-103.597 117.483  0.00 97.00      PROA   
ATOM   2573  N   VAL P 165     -25.493-104.859 116.305  0.00 97.00      PROA   
ATOM   2574  HN  VAL P 165     -25.830-105.113 115.398  0.00 97.00      PROA   
ATOM   2575  CA  VAL P 165     -26.232-105.422 117.440  0.00 97.00      PROA   
ATOM   2576  HA  VAL P 165     -26.240-104.667 118.211  0.00 97.00      PROA   
ATOM   2577  CB  VAL P 165     -27.697-105.688 117.061  0.00 97.00      PROA   
ATOM   2578  HB  VAL P 165     -27.733-106.434 116.236  0.00 97.00      PROA   
ATOM   2579  CG1 VAL P 165     -28.572-106.199 118.229  0.00 97.00      PROA   
ATOM   2580 HG11 VAL P 165     -28.394-105.595 119.143  0.00 97.00      PROA   
ATOM   2581 HG12 VAL P 165     -28.381-107.268 118.447  0.00 97.00      PROA   
ATOM   2582 HG13 VAL P 165     -29.645-106.111 117.965  0.00 97.00      PROA   
ATOM   2583  CG2 VAL P 165     -28.316-104.362 116.565  0.00 97.00      PROA   
ATOM   2584 HG21 VAL P 165     -27.808-103.971 115.662  0.00 97.00      PROA   
ATOM   2585 HG22 VAL P 165     -28.259-103.597 117.369  0.00 97.00      PROA   
ATOM   2586 HG23 VAL P 165     -29.386-104.521 116.314  0.00 97.00      PROA   
ATOM   2587  C   VAL P 165     -25.500-106.669 117.977  0.00 97.00      PROA   
ATOM   2588  O   VAL P 165     -24.480-107.062 117.419  0.00 97.00      PROA   
ATOM   2589  N   LYS P 166     -25.955-107.319 119.085  0.00 97.00      PROA   
ATOM   2590  HN  LYS P 166     -26.755-106.988 119.581  0.00 97.00      PROA   
ATOM   2591  CA  LYS P 166     -25.473-108.625 119.513  0.00 97.00      PROA   
ATOM   2592  HA  LYS P 166     -25.070-109.169 118.668  0.00 97.00      PROA   
ATOM   2593  CB  LYS P 166     -24.503-108.620 120.741  0.00 97.00      PROA   
ATOM   2594  HB1 LYS P 166     -24.073-109.637 120.871  0.00 97.00      PROA   
ATOM   2595  HB2 LYS P 166     -25.083-108.388 121.665  0.00 97.00      PROA   
ATOM   2596  CG  LYS P 166     -23.375-107.571 120.740  0.00 97.00      PROA   
ATOM   2597  HG1 LYS P 166     -22.889-107.578 121.741  0.00 97.00      PROA   
ATOM   2598  HG2 LYS P 166     -23.877-106.585 120.648  0.00 97.00      PROA   
ATOM   2599  CD  LYS P 166     -22.281-107.796 119.673  0.00 97.00      PROA   
ATOM   2600  HD1 LYS P 166     -22.732-108.315 118.798  0.00 97.00      PROA   
ATOM   2601  HD2 LYS P 166     -21.515-108.485 120.089  0.00 97.00      PROA   
ATOM   2602  CE  LYS P 166     -21.574-106.522 119.174  0.00 97.00      PROA   
ATOM   2603  HE1 LYS P 166     -20.977-106.752 118.264  0.00 97.00      PROA   
ATOM   2604  HE2 LYS P 166     -20.916-106.082 119.950  0.00 97.00      PROA   
ATOM   2605  NZ  LYS P 166     -22.590-105.526 118.804  0.00 97.00      PROA   
ATOM   2606  HZ1 LYS P 166     -23.057-105.146 119.652  0.00 97.00      PROA   
ATOM   2607  HZ2 LYS P 166     -23.314-106.039 118.253  0.00 97.00      PROA   
ATOM   2608  HZ3 LYS P 166     -22.237-104.743 118.223  0.00 97.00      PROA   
ATOM   2609  C   LYS P 166     -26.695-109.334 120.047  0.00 97.00      PROA   
ATOM   2610  O   LYS P 166     -27.612-108.681 120.529  0.00 97.00      PROA   
ATOM   2611  N   GLU P 167     -26.666-110.688 120.106  0.00  0.00      PROA   
ATOM   2612  HN  GLU P 167     -25.921-111.211 119.700  0.00  0.00      PROA   
ATOM   2613  CA  GLU P 167     -27.611-111.461 120.892  0.00  0.00      PROA   
ATOM   2614  HA  GLU P 167     -28.500-110.871 121.053  0.00  0.00      PROA   
ATOM   2615  CB  GLU P 167     -28.046-112.771 120.185  0.00  0.00      PROA   
ATOM   2616  HB1 GLU P 167     -28.458-112.485 119.190  0.00  0.00      PROA   
ATOM   2617  HB2 GLU P 167     -28.873-113.235 120.767  0.00  0.00      PROA   
ATOM   2618  CG  GLU P 167     -26.929-113.814 119.989  0.00  0.00      PROA   
ATOM   2619  HG1 GLU P 167     -26.598-114.204 120.972  0.00  0.00      PROA   
ATOM   2620  HG2 GLU P 167     -26.059-113.346 119.481  0.00  0.00      PROA   
ATOM   2621  CD  GLU P 167     -27.445-114.986 119.152  0.00  0.00      PROA   
ATOM   2622  OE1 GLU P 167     -28.380-115.684 119.627  0.00  0.00      PROA   
ATOM   2623  OE2 GLU P 167     -26.909-115.201 118.032  0.00  0.00      PROA   
ATOM   2624  C   GLU P 167     -26.977-111.763 122.239  0.00  0.00      PROA   
ATOM   2625  O   GLU P 167     -25.753-111.749 122.366  0.00  0.00      PROA   
ATOM   2626  N   LEU P 168     -27.813-112.011 123.290  0.00  0.00      PROA   
ATOM   2627  HN  LEU P 168     -28.801-111.969 123.166  0.00  0.00      PROA   
ATOM   2628  CA  LEU P 168     -27.394-112.428 124.624  0.00  0.00      PROA   
ATOM   2629  HA  LEU P 168     -26.657-111.715 124.961  0.00  0.00      PROA   
ATOM   2630  CB  LEU P 168     -28.548-112.525 125.674  0.00  0.00      PROA   
ATOM   2631  HB1 LEU P 168     -28.228-113.168 126.530  0.00  0.00      PROA   
ATOM   2632  HB2 LEU P 168     -29.424-113.019 125.202  0.00  0.00      PROA   
ATOM   2633  CG  LEU P 168     -29.010-111.207 126.355  0.00  0.00      PROA   
ATOM   2634  HG  LEU P 168     -29.727-111.514 127.156  0.00  0.00      PROA   
ATOM   2635  CD1 LEU P 168     -27.865-110.465 127.073  0.00  0.00      PROA   
ATOM   2636 HD11 LEU P 168     -27.100-110.121 126.347  0.00  0.00      PROA   
ATOM   2637 HD12 LEU P 168     -27.378-111.135 127.812  0.00  0.00      PROA   
ATOM   2638 HD13 LEU P 168     -28.260-109.578 127.612  0.00  0.00      PROA   
ATOM   2639  CD2 LEU P 168     -29.807-110.282 125.422  0.00  0.00      PROA   
ATOM   2640 HD21 LEU P 168     -30.686-110.823 125.013  0.00  0.00      PROA   
ATOM   2641 HD22 LEU P 168     -29.173-109.945 124.581  0.00  0.00      PROA   
ATOM   2642 HD23 LEU P 168     -30.168-109.389 125.974  0.00  0.00      PROA   
ATOM   2643  C   LEU P 168     -26.725-113.782 124.628  0.00  0.00      PROA   
ATOM   2644  O   LEU P 168     -25.738-113.982 125.330  0.00  0.00      PROA   
ATOM   2645  N   PHE P 169     -27.276-114.742 123.850  0.00  0.00      PROA   
ATOM   2646  HN  PHE P 169     -28.020-114.508 123.230  0.00  0.00      PROA   
ATOM   2647  CA  PHE P 169     -27.015-116.164 123.938  0.00  0.00      PROA   
ATOM   2648  HA  PHE P 169     -27.948-116.508 123.516  0.00  0.00      PROA   
ATOM   2649  CB  PHE P 169     -26.080-116.843 122.867  0.00  0.00      PROA   
ATOM   2650  HB1 PHE P 169     -26.567-116.691 121.878  0.00  0.00      PROA   
ATOM   2651  HB2 PHE P 169     -26.060-117.940 123.047  0.00  0.00      PROA   
ATOM   2652  CG  PHE P 169     -24.657-116.333 122.677  0.00  0.00      PROA   
ATOM   2653  CD1 PHE P 169     -24.329-114.973 122.511  0.00  0.00      PROA   
ATOM   2654  HD1 PHE P 169     -25.093-114.220 122.531  0.00  0.00      PROA   
ATOM   2655  CE1 PHE P 169     -23.008-114.564 122.295  0.00  0.00      PROA   
ATOM   2656  HE1 PHE P 169     -22.781-113.514 122.182  0.00  0.00      PROA   
ATOM   2657  CZ  PHE P 169     -21.985-115.514 122.219  0.00  0.00      PROA   
ATOM   2658  HZ  PHE P 169     -20.965-115.201 122.051  0.00  0.00      PROA   
ATOM   2659  CD2 PHE P 169     -23.613-117.275 122.555  0.00  0.00      PROA   
ATOM   2660  HD2 PHE P 169     -23.834-118.329 122.638  0.00  0.00      PROA   
ATOM   2661  CE2 PHE P 169     -22.290-116.873 122.343  0.00  0.00      PROA   
ATOM   2662  HE2 PHE P 169     -21.506-117.612 122.270  0.00  0.00      PROA   
ATOM   2663  C   PHE P 169     -27.159-116.782 125.338  0.00  0.00      PROA   
ATOM   2664  O   PHE P 169     -28.218-116.538 125.915  0.00  0.00      PROA   
ATOM   2665  N   PRO P 170     -26.258-117.602 125.906  0.00  0.00      PROA   
ATOM   2666  CD  PRO P 170     -24.816-117.406 125.783  0.00  0.00      PROA   
ATOM   2667  HD1 PRO P 170     -24.549-116.343 125.607  0.00  0.00      PROA   
ATOM   2668  HD2 PRO P 170     -24.455-118.049 124.955  0.00  0.00      PROA   
ATOM   2669  CA  PRO P 170     -26.541-118.663 126.880  0.00  0.00      PROA   
ATOM   2670  HA  PRO P 170     -26.998-119.462 126.314  0.00  0.00      PROA   
ATOM   2671  CB  PRO P 170     -25.163-119.111 127.403  0.00  0.00      PROA   
ATOM   2672  HB1 PRO P 170     -24.824-119.988 126.807  0.00  0.00      PROA   
ATOM   2673  HB2 PRO P 170     -25.147-119.388 128.476  0.00  0.00      PROA   
ATOM   2674  CG  PRO P 170     -24.242-117.927 127.099  0.00  0.00      PROA   
ATOM   2675  HG1 PRO P 170     -24.354-117.151 127.888  0.00  0.00      PROA   
ATOM   2676  HG2 PRO P 170     -23.178-118.224 127.015  0.00  0.00      PROA   
ATOM   2677  C   PRO P 170     -27.511-118.403 128.016  0.00  0.00      PROA   
ATOM   2678  O   PRO P 170     -28.538-119.079 128.053  0.00  0.00      PROA   
ATOM   2679  N   ALA P 171     -27.184-117.462 128.941  0.00  0.00      PROA   
ATOM   2680  HN  ALA P 171     -26.353-116.924 128.824  0.00  0.00      PROA   
ATOM   2681  CA  ALA P 171     -27.887-117.198 130.184  0.00  0.00      PROA   
ATOM   2682  HA  ALA P 171     -27.436-116.290 130.534  0.00  0.00      PROA   
ATOM   2683  CB  ALA P 171     -29.393-116.881 130.056  0.00  0.00      PROA   
ATOM   2684  HB1 ALA P 171     -29.967-117.767 129.715  0.00  0.00      PROA   
ATOM   2685  HB2 ALA P 171     -29.543-116.062 129.321  0.00  0.00      PROA   
ATOM   2686  HB3 ALA P 171     -29.804-116.550 131.034  0.00  0.00      PROA   
ATOM   2687  C   ALA P 171     -27.666-118.315 131.202  0.00  0.00      PROA   
ATOM   2688  O   ALA P 171     -28.095-119.436 130.930  0.00  0.00      PROA   
ATOM   2689  N   PRO P 172     -27.010-118.120 132.358  0.00  0.00      PROA   
ATOM   2690  CD  PRO P 172     -26.569-116.808 132.843  0.00  0.00      PROA   
ATOM   2691  HD1 PRO P 172     -27.355-116.037 132.685  0.00  0.00      PROA   
ATOM   2692  HD2 PRO P 172     -25.640-116.527 132.303  0.00  0.00      PROA   
ATOM   2693  CA  PRO P 172     -26.856-119.146 133.390  0.00  0.00      PROA   
ATOM   2694  HA  PRO P 172     -26.385-120.013 132.948  0.00  0.00      PROA   
ATOM   2695  CB  PRO P 172     -25.977-118.481 134.460  0.00  0.00      PROA   
ATOM   2696  HB1 PRO P 172     -24.909-118.641 134.191  0.00  0.00      PROA   
ATOM   2697  HB2 PRO P 172     -26.145-118.874 135.483  0.00  0.00      PROA   
ATOM   2698  CG  PRO P 172     -26.294-116.988 134.340  0.00  0.00      PROA   
ATOM   2699  HG1 PRO P 172     -27.216-116.755 134.917  0.00  0.00      PROA   
ATOM   2700  HG2 PRO P 172     -25.464-116.349 134.698  0.00  0.00      PROA   
ATOM   2701  C   PRO P 172     -28.187-119.581 133.963  0.00  0.00      PROA   
ATOM   2702  O   PRO P 172     -29.061-118.731 134.136  0.00  0.00      PROA   
ATOM   2703  N   VAL P 173     -28.363-120.898 134.247  0.00 97.00      PROA   
ATOM   2704  HN  VAL P 173     -27.658-121.582 134.062  0.00 97.00      PROA   
ATOM   2705  CA  VAL P 173     -29.620-121.418 134.739  0.00 97.00      PROA   
ATOM   2706  HA  VAL P 173     -30.395-120.699 134.510  0.00 97.00      PROA   
ATOM   2707  CB  VAL P 173     -30.025-122.733 134.073  0.00 97.00      PROA   
ATOM   2708  HB  VAL P 173     -30.985-123.094 134.510  0.00 97.00      PROA   
ATOM   2709  CG1 VAL P 173     -30.265-122.464 132.571  0.00 97.00      PROA   
ATOM   2710 HG11 VAL P 173     -29.328-122.133 132.077  0.00 97.00      PROA   
ATOM   2711 HG12 VAL P 173     -31.034-121.676 132.431  0.00 97.00      PROA   
ATOM   2712 HG13 VAL P 173     -30.611-123.392 132.068  0.00 97.00      PROA   
ATOM   2713  CG2 VAL P 173     -28.955-123.828 134.273  0.00 97.00      PROA   
ATOM   2714 HG21 VAL P 173     -28.776-124.022 135.349  0.00 97.00      PROA   
ATOM   2715 HG22 VAL P 173     -27.994-123.539 133.800  0.00 97.00      PROA   
ATOM   2716 HG23 VAL P 173     -29.293-124.776 133.803  0.00 97.00      PROA   
ATOM   2717  C   VAL P 173     -29.584-121.551 136.246  0.00 97.00      PROA   
ATOM   2718  O   VAL P 173     -28.526-121.675 136.854  0.00 97.00      PROA   
ATOM   2719  N   LEU P 174     -30.772-121.521 136.890  0.00 97.00      PROA   
ATOM   2720  HN  LEU P 174     -31.622-121.377 136.390  0.00 97.00      PROA   
ATOM   2721  CA  LEU P 174     -30.905-121.714 138.317  0.00 97.00      PROA   
ATOM   2722  HA  LEU P 174     -29.942-121.628 138.801  0.00 97.00      PROA   
ATOM   2723  CB  LEU P 174     -31.853-120.646 138.920  0.00 97.00      PROA   
ATOM   2724  HB1 LEU P 174     -32.889-120.773 138.543  0.00 97.00      PROA   
ATOM   2725  HB2 LEU P 174     -31.488-119.664 138.532  0.00 97.00      PROA   
ATOM   2726  CG  LEU P 174     -31.870-120.517 140.462  0.00 97.00      PROA   
ATOM   2727  HG  LEU P 174     -30.814-120.500 140.820  0.00 97.00      PROA   
ATOM   2728  CD1 LEU P 174     -32.518-119.179 140.859  0.00 97.00      PROA   
ATOM   2729 HD11 LEU P 174     -33.568-119.140 140.499  0.00 97.00      PROA   
ATOM   2730 HD12 LEU P 174     -31.960-118.328 140.415  0.00 97.00      PROA   
ATOM   2731 HD13 LEU P 174     -32.521-119.069 141.962  0.00 97.00      PROA   
ATOM   2732  CD2 LEU P 174     -32.593-121.668 141.183  0.00 97.00      PROA   
ATOM   2733 HD21 LEU P 174     -32.020-122.614 141.106  0.00 97.00      PROA   
ATOM   2734 HD22 LEU P 174     -33.603-121.820 140.751  0.00 97.00      PROA   
ATOM   2735 HD23 LEU P 174     -32.707-121.423 142.259  0.00 97.00      PROA   
ATOM   2736  C   LEU P 174     -31.428-123.122 138.513  0.00 97.00      PROA   
ATOM   2737  O   LEU P 174     -32.579-123.426 138.209  0.00 97.00      PROA   
ATOM   2738  N   THR P 175     -30.568-124.030 139.031  0.00 97.00      PROA   
ATOM   2739  HN  THR P 175     -29.628-123.770 139.254  0.00 97.00      PROA   
ATOM   2740  CA  THR P 175     -30.908-125.420 139.272  0.00 97.00      PROA   
ATOM   2741  HA  THR P 175     -31.777-125.666 138.681  0.00 97.00      PROA   
ATOM   2742  CB  THR P 175     -29.832-126.416 138.849  0.00 97.00      PROA   
ATOM   2743  HB  THR P 175     -30.032-127.438 139.244  0.00 97.00      PROA   
ATOM   2744  OG1 THR P 175     -28.553-125.984 139.280  0.00 97.00      PROA   
ATOM   2745  HG1 THR P 175     -27.911-126.316 138.638  0.00 97.00      PROA   
ATOM   2746  CG2 THR P 175     -29.820-126.489 137.310  0.00 97.00      PROA   
ATOM   2747 HG21 THR P 175     -29.570-125.497 136.879  0.00 97.00      PROA   
ATOM   2748 HG22 THR P 175     -30.814-126.802 136.932  0.00 97.00      PROA   
ATOM   2749 HG23 THR P 175     -29.064-127.225 136.961  0.00 97.00      PROA   
ATOM   2750  C   THR P 175     -31.302-125.614 140.721  0.00 97.00      PROA   
ATOM   2751  O   THR P 175     -30.582-125.259 141.650  0.00 97.00      PROA   
ATOM   2752  N   ALA P 176     -32.502-126.189 140.930  0.00 97.00      PROA   
ATOM   2753  HN  ALA P 176     -33.082-126.437 140.159  0.00 97.00      PROA   
ATOM   2754  CA  ALA P 176     -33.043-126.500 142.231  0.00 97.00      PROA   
ATOM   2755  HA  ALA P 176     -32.295-126.335 142.996  0.00 97.00      PROA   
ATOM   2756  CB  ALA P 176     -34.288-125.641 142.531  0.00 97.00      PROA   
ATOM   2757  HB1 ALA P 176     -35.073-125.799 141.762  0.00 97.00      PROA   
ATOM   2758  HB2 ALA P 176     -34.005-124.564 142.512  0.00 97.00      PROA   
ATOM   2759  HB3 ALA P 176     -34.708-125.870 143.532  0.00 97.00      PROA   
ATOM   2760  C   ALA P 176     -33.385-127.974 142.209  0.00 97.00      PROA   
ATOM   2761  O   ALA P 176     -33.788-128.509 141.178  0.00 97.00      PROA   
ATOM   2762  N   SER P 177     -33.187-128.697 143.338  0.00 97.00      PROA   
ATOM   2763  HN  SER P 177     -32.847-128.276 144.176  0.00 97.00      PROA   
ATOM   2764  CA  SER P 177     -33.226-130.152 143.336  0.00 97.00      PROA   
ATOM   2765  HA  SER P 177     -32.989-130.515 142.344  0.00 97.00      PROA   
ATOM   2766  CB  SER P 177     -32.156-130.723 144.304  0.00 97.00      PROA   
ATOM   2767  HB1 SER P 177     -31.159-130.386 143.943  0.00 97.00      PROA   
ATOM   2768  HB2 SER P 177     -32.155-131.834 144.301  0.00 97.00      PROA   
ATOM   2769  OG  SER P 177     -32.322-130.240 145.636  0.00 97.00      PROA   
ATOM   2770  HG1 SER P 177     -33.038-130.749 146.027  0.00 97.00      PROA   
ATOM   2771  C   SER P 177     -34.572-130.745 143.706  0.00 97.00      PROA   
ATOM   2772  O   SER P 177     -34.713-131.967 143.730  0.00 97.00      PROA   
ATOM   2773  N   VAL P 178     -35.597-129.907 143.981  0.00 97.00      PROA   
ATOM   2774  HN  VAL P 178     -35.468-128.921 143.944  0.00 97.00      PROA   
ATOM   2775  CA  VAL P 178     -36.940-130.369 144.285  0.00 97.00      PROA   
ATOM   2776  HA  VAL P 178     -37.102-131.335 143.827  0.00 97.00      PROA   
ATOM   2777  CB  VAL P 178     -37.250-130.455 145.788  0.00 97.00      PROA   
ATOM   2778  HB  VAL P 178     -37.172-129.442 146.247  0.00 97.00      PROA   
ATOM   2779  CG1 VAL P 178     -38.673-131.006 146.019  0.00 97.00      PROA   
ATOM   2780 HG11 VAL P 178     -38.794-131.989 145.518  0.00 97.00      PROA   
ATOM   2781 HG12 VAL P 178     -39.444-130.313 145.635  0.00 97.00      PROA   
ATOM   2782 HG13 VAL P 178     -38.858-131.142 147.105  0.00 97.00      PROA   
ATOM   2783  CG2 VAL P 178     -36.238-131.377 146.503  0.00 97.00      PROA   
ATOM   2784 HG21 VAL P 178     -35.214-130.955 146.466  0.00 97.00      PROA   
ATOM   2785 HG22 VAL P 178     -36.233-132.380 146.027  0.00 97.00      PROA   
ATOM   2786 HG23 VAL P 178     -36.523-131.499 147.570  0.00 97.00      PROA   
ATOM   2787  C   VAL P 178     -37.879-129.370 143.633  0.00 97.00      PROA   
ATOM   2788  O   VAL P 178     -37.683-128.162 143.746  0.00 97.00      PROA   
ATOM   2789  N   THR P 179     -38.927-129.855 142.919  0.00 97.00      PROA   
ATOM   2790  HN  THR P 179     -39.050-130.836 142.783  0.00 97.00      PROA   
ATOM   2791  CA  THR P 179     -40.015-129.043 142.394  0.00 97.00      PROA   
ATOM   2792  HA  THR P 179     -39.572-128.215 141.855  0.00 97.00      PROA   
ATOM   2793  CB  THR P 179     -40.922-129.807 141.436  0.00 97.00      PROA   
ATOM   2794  HB  THR P 179     -41.844-129.226 141.189  0.00 97.00      PROA   
ATOM   2795  OG1 THR P 179     -41.295-131.067 141.984  0.00 97.00      PROA   
ATOM   2796  HG1 THR P 179     -41.798-130.865 142.776  0.00 97.00      PROA   
ATOM   2797  CG2 THR P 179     -40.166-130.068 140.123  0.00 97.00      PROA   
ATOM   2798 HG21 THR P 179     -39.252-130.669 140.311  0.00 97.00      PROA   
ATOM   2799 HG22 THR P 179     -39.877-129.109 139.645  0.00 97.00      PROA   
ATOM   2800 HG23 THR P 179     -40.817-130.631 139.421  0.00 97.00      PROA   
ATOM   2801  C   THR P 179     -40.899-128.455 143.480  0.00 97.00      PROA   
ATOM   2802  O   THR P 179     -41.205-129.107 144.474  0.00 97.00      PROA   
ATOM   2803  N   SER P 180     -41.389-127.215 143.273  0.00 97.00      PROA   
ATOM   2804  HN  SER P 180     -41.129-126.669 142.479  0.00 97.00      PROA   
ATOM   2805  CA  SER P 180     -42.439-126.600 144.057  0.00 97.00      PROA   
ATOM   2806  HA  SER P 180     -42.110-126.645 145.082  0.00 97.00      PROA   
ATOM   2807  CB  SER P 180     -42.598-125.114 143.670  0.00 97.00      PROA   
ATOM   2808  HB1 SER P 180     -41.721-124.552 144.059  0.00 97.00      PROA   
ATOM   2809  HB2 SER P 180     -43.511-124.658 144.098  0.00 97.00      PROA   
ATOM   2810  OG  SER P 180     -42.613-124.956 142.256  0.00 97.00      PROA   
ATOM   2811  HG1 SER P 180     -42.820-124.024 142.108  0.00 97.00      PROA   
ATOM   2812  C   SER P 180     -43.775-127.342 143.987  0.00 97.00      PROA   
ATOM   2813  O   SER P 180     -44.034-128.020 142.991  0.00 97.00      PROA   
ATOM   2814  N   PRO P 181     -44.652-127.301 144.994  0.00 97.00      PROA   
ATOM   2815  CD  PRO P 181     -46.000-127.846 144.798  0.00 97.00      PROA   
ATOM   2816  HD1 PRO P 181     -45.954-128.945 144.638  0.00 97.00      PROA   
ATOM   2817  HD2 PRO P 181     -46.479-127.355 143.919  0.00 97.00      PROA   
ATOM   2818  CA  PRO P 181     -44.576-126.449 146.175  0.00 97.00      PROA   
ATOM   2819  HA  PRO P 181     -44.109-125.509 145.941  0.00 97.00      PROA   
ATOM   2820  CB  PRO P 181     -46.048-126.232 146.561  0.00 97.00      PROA   
ATOM   2821  HB1 PRO P 181     -46.443-125.358 145.994  0.00 97.00      PROA   
ATOM   2822  HB2 PRO P 181     -46.196-126.049 147.643  0.00 97.00      PROA   
ATOM   2823  CG  PRO P 181     -46.765-127.497 146.076  0.00 97.00      PROA   
ATOM   2824  HG1 PRO P 181     -46.626-128.309 146.822  0.00 97.00      PROA   
ATOM   2825  HG2 PRO P 181     -47.848-127.340 145.904  0.00 97.00      PROA   
ATOM   2826  C   PRO P 181     -43.801-127.112 147.305  0.00 97.00      PROA   
ATOM   2827  O   PRO P 181     -44.164-128.196 147.758  0.00 97.00      PROA   
ATOM   2828  N   LEU P 182     -42.724-126.456 147.794  0.00 97.00      PROA   
ATOM   2829  HN  LEU P 182     -42.476-125.560 147.425  0.00 97.00      PROA   
ATOM   2830  CA  LEU P 182     -41.922-126.915 148.913  0.00 97.00      PROA   
ATOM   2831  HA  LEU P 182     -41.721-127.964 148.753  0.00 97.00      PROA   
ATOM   2832  CB  LEU P 182     -40.567-126.162 149.059  0.00 97.00      PROA   
ATOM   2833  HB1 LEU P 182     -40.012-126.620 149.908  0.00 97.00      PROA   
ATOM   2834  HB2 LEU P 182     -40.757-125.101 149.320  0.00 97.00      PROA   
ATOM   2835  CG  LEU P 182     -39.609-126.188 147.832  0.00 97.00      PROA   
ATOM   2836  HG  LEU P 182     -38.591-125.954 148.234  0.00 97.00      PROA   
ATOM   2837  CD1 LEU P 182     -39.520-127.570 147.159  0.00 97.00      PROA   
ATOM   2838 HD11 LEU P 182     -40.494-127.842 146.702  0.00 97.00      PROA   
ATOM   2839 HD12 LEU P 182     -39.242-128.348 147.899  0.00 97.00      PROA   
ATOM   2840 HD13 LEU P 182     -38.758-127.556 146.352  0.00 97.00      PROA   
ATOM   2841  CD2 LEU P 182     -39.907-125.090 146.790  0.00 97.00      PROA   
ATOM   2842 HD21 LEU P 182     -39.933-124.090 147.270  0.00 97.00      PROA   
ATOM   2843 HD22 LEU P 182     -40.882-125.269 146.297  0.00 97.00      PROA   
ATOM   2844 HD23 LEU P 182     -39.124-125.088 146.004  0.00 97.00      PROA   
ATOM   2845  C   LEU P 182     -42.687-126.799 150.221  0.00 97.00      PROA   
ATOM   2846  O   LEU P 182     -43.499-125.903 150.396  0.00 97.00      PROA   
ATOM   2847  N   LEU P 183     -42.462-127.708 151.193  0.00 97.00      PROA   
ATOM   2848  HN  LEU P 183     -41.831-128.467 151.059  0.00 97.00      PROA   
ATOM   2849  CA  LEU P 183     -43.061-127.584 152.511  0.00 97.00      PROA   
ATOM   2850  HA  LEU P 183     -44.099-127.313 152.380  0.00 97.00      PROA   
ATOM   2851  CB  LEU P 183     -43.018-128.908 153.309  0.00 97.00      PROA   
ATOM   2852  HB1 LEU P 183     -43.463-128.748 154.317  0.00 97.00      PROA   
ATOM   2853  HB2 LEU P 183     -41.958-129.213 153.448  0.00 97.00      PROA   
ATOM   2854  CG  LEU P 183     -43.784-130.083 152.651  0.00 97.00      PROA   
ATOM   2855  HG  LEU P 183     -43.320-130.300 151.661  0.00 97.00      PROA   
ATOM   2856  CD1 LEU P 183     -43.654-131.351 153.513  0.00 97.00      PROA   
ATOM   2857 HD11 LEU P 183     -44.109-131.179 154.512  0.00 97.00      PROA   
ATOM   2858 HD12 LEU P 183     -42.585-131.617 153.653  0.00 97.00      PROA   
ATOM   2859 HD13 LEU P 183     -44.174-132.203 153.029  0.00 97.00      PROA   
ATOM   2860  CD2 LEU P 183     -45.270-129.754 152.410  0.00 97.00      PROA   
ATOM   2861 HD21 LEU P 183     -45.378-128.922 151.684  0.00 97.00      PROA   
ATOM   2862 HD22 LEU P 183     -45.757-129.461 153.364  0.00 97.00      PROA   
ATOM   2863 HD23 LEU P 183     -45.799-130.641 152.000  0.00 97.00      PROA   
ATOM   2864  C   LEU P 183     -42.419-126.479 153.338  0.00 97.00      PROA   
ATOM   2865  O   LEU P 183     -41.207-126.280 153.309  0.00 97.00      PROA   
ATOM   2866  N   GLU P 184     -43.235-125.731 154.116  0.00 97.00      PROA   
ATOM   2867  HN  GLU P 184     -44.227-125.834 154.041  0.00 97.00      PROA   
ATOM   2868  CA  GLU P 184     -42.779-124.729 155.061  0.00 97.00      PROA   
ATOM   2869  HA  GLU P 184     -42.192-124.022 154.494  0.00 97.00      PROA   
ATOM   2870  CB  GLU P 184     -43.987-123.940 155.652  0.00 97.00      PROA   
ATOM   2871  HB1 GLU P 184     -44.716-124.687 156.039  0.00 97.00      PROA   
ATOM   2872  HB2 GLU P 184     -44.464-123.408 154.797  0.00 97.00      PROA   
ATOM   2873  CG  GLU P 184     -43.671-122.930 156.778  0.00 97.00      PROA   
ATOM   2874  HG1 GLU P 184     -42.816-122.300 156.479  0.00 97.00      PROA   
ATOM   2875  HG2 GLU P 184     -43.399-123.469 157.708  0.00 97.00      PROA   
ATOM   2876  CD  GLU P 184     -44.820-121.966 157.081  0.00 97.00      PROA   
ATOM   2877  OE1 GLU P 184     -45.260-121.227 156.167  0.00 97.00      PROA   
ATOM   2878  OE2 GLU P 184     -45.234-121.909 158.267  0.00 97.00      PROA   
ATOM   2879  C   GLU P 184     -41.853-125.313 156.129  0.00 97.00      PROA   
ATOM   2880  O   GLU P 184     -42.143-126.342 156.736  0.00 97.00      PROA   
ATOM   2881  N   GLY P 185     -40.682-124.665 156.338  0.00 97.00      PROA   
ATOM   2882  HN  GLY P 185     -40.551-123.784 155.882  0.00 97.00      PROA   
ATOM   2883  CA  GLY P 185     -39.624-125.101 157.236  0.00 97.00      PROA   
ATOM   2884  HA1 GLY P 185     -39.937-125.990 157.764  0.00 97.00      PROA   
ATOM   2885  HA2 GLY P 185     -39.411-124.290 157.909  0.00 97.00      PROA   
ATOM   2886  C   GLY P 185     -38.321-125.436 156.556  0.00 97.00      PROA   
ATOM   2887  O   GLY P 185     -37.285-125.464 157.217  0.00 97.00      PROA   
ATOM   2888  N   THR P 186     -38.303-125.708 155.231  0.00 97.00      PROA   
ATOM   2889  HN  THR P 186     -39.141-125.683 154.690  0.00 97.00      PROA   
ATOM   2890  CA  THR P 186     -37.108-126.235 154.574  0.00 97.00      PROA   
ATOM   2891  HA  THR P 186     -36.735-127.017 155.213  0.00 97.00      PROA   
ATOM   2892  CB  THR P 186     -37.394-126.900 153.228  0.00 97.00      PROA   
ATOM   2893  HB  THR P 186     -36.444-127.239 152.749  0.00 97.00      PROA   
ATOM   2894  OG1 THR P 186     -38.077-126.026 152.335  0.00 97.00      PROA   
ATOM   2895  HG1 THR P 186     -37.596-125.195 152.369  0.00 97.00      PROA   
ATOM   2896  CG2 THR P 186     -38.277-128.140 153.441  0.00 97.00      PROA   
ATOM   2897 HG21 THR P 186     -39.263-127.850 153.860  0.00 97.00      PROA   
ATOM   2898 HG22 THR P 186     -37.791-128.856 154.135  0.00 97.00      PROA   
ATOM   2899 HG23 THR P 186     -38.451-128.646 152.468  0.00 97.00      PROA   
ATOM   2900  C   THR P 186     -35.994-125.211 154.329  0.00 97.00      PROA   
ATOM   2901  O   THR P 186     -36.264-124.239 153.631  0.00 97.00      PROA   
ATOM   2902  N   PRO P 187     -34.735-125.330 154.774  0.00 97.00      PROA   
ATOM   2903  CD  PRO P 187     -34.296-126.254 155.829  0.00 97.00      PROA   
ATOM   2904  HD1 PRO P 187     -34.808-127.238 155.781  0.00 97.00      PROA   
ATOM   2905  HD2 PRO P 187     -34.483-125.777 156.817  0.00 97.00      PROA   
ATOM   2906  CA  PRO P 187     -33.591-124.760 154.050  0.00 97.00      PROA   
ATOM   2907  HA  PRO P 187     -33.733-123.692 153.965  0.00 97.00      PROA   
ATOM   2908  CB  PRO P 187     -32.384-125.123 154.927  0.00 97.00      PROA   
ATOM   2909  HB1 PRO P 187     -32.267-124.345 155.714  0.00 97.00      PROA   
ATOM   2910  HB2 PRO P 187     -31.433-125.196 154.364  0.00 97.00      PROA   
ATOM   2911  CG  PRO P 187     -32.792-126.437 155.598  0.00 97.00      PROA   
ATOM   2912  HG1 PRO P 187     -32.628-127.277 154.888  0.00 97.00      PROA   
ATOM   2913  HG2 PRO P 187     -32.238-126.632 156.538  0.00 97.00      PROA   
ATOM   2914  C   PRO P 187     -33.480-125.313 152.627  0.00 97.00      PROA   
ATOM   2915  O   PRO P 187     -33.902-126.445 152.393  0.00 97.00      PROA   
ATOM   2916  N   VAL P 188     -32.948-124.525 151.657  0.00 97.00      PROA   
ATOM   2917  HN  VAL P 188     -32.558-123.634 151.874  0.00 97.00      PROA   
ATOM   2918  CA  VAL P 188     -32.924-124.896 150.248  0.00 97.00      PROA   
ATOM   2919  HA  VAL P 188     -32.895-125.973 150.157  0.00 97.00      PROA   
ATOM   2920  CB  VAL P 188     -34.109-124.322 149.447  0.00 97.00      PROA   
ATOM   2921  HB  VAL P 188     -34.078-123.207 149.478  0.00 97.00      PROA   
ATOM   2922  CG1 VAL P 188     -34.061-124.774 147.971  0.00 97.00      PROA   
ATOM   2923 HG11 VAL P 188     -34.027-125.882 147.906  0.00 97.00      PROA   
ATOM   2924 HG12 VAL P 188     -33.179-124.356 147.446  0.00 97.00      PROA   
ATOM   2925 HG13 VAL P 188     -34.969-124.420 147.438  0.00 97.00      PROA   
ATOM   2926  CG2 VAL P 188     -35.450-124.768 150.069  0.00 97.00      PROA   
ATOM   2927 HG21 VAL P 188     -35.587-124.328 151.076  0.00 97.00      PROA   
ATOM   2928 HG22 VAL P 188     -35.489-125.875 150.149  0.00 97.00      PROA   
ATOM   2929 HG23 VAL P 188     -36.297-124.431 149.434  0.00 97.00      PROA   
ATOM   2930  C   VAL P 188     -31.637-124.327 149.682  0.00 97.00      PROA   
ATOM   2931  O   VAL P 188     -31.272-123.213 150.039  0.00 97.00      PROA   
ATOM   2932  N   THR P 189     -30.933-125.060 148.772  0.00 97.00      PROA   
ATOM   2933  HN  THR P 189     -31.253-125.960 148.488  0.00 97.00      PROA   
ATOM   2934  CA  THR P 189     -29.751-124.581 148.058  0.00 97.00      PROA   
ATOM   2935  HA  THR P 189     -29.511-123.604 148.446  0.00 97.00      PROA   
ATOM   2936  CB  THR P 189     -28.471-125.433 148.224  0.00 97.00      PROA   
ATOM   2937  HB  THR P 189     -27.987-125.165 149.191  0.00 97.00      PROA   
ATOM   2938  OG1 THR P 189     -27.501-125.282 147.185  0.00 97.00      PROA   
ATOM   2939  HG1 THR P 189     -27.045-124.445 147.333  0.00 97.00      PROA   
ATOM   2940  CG2 THR P 189     -28.829-126.926 148.235  0.00 97.00      PROA   
ATOM   2941 HG21 THR P 189     -29.349-127.196 147.291  0.00 97.00      PROA   
ATOM   2942 HG22 THR P 189     -29.469-127.186 149.101  0.00 97.00      PROA   
ATOM   2943 HG23 THR P 189     -27.897-127.530 148.301  0.00 97.00      PROA   
ATOM   2944  C   THR P 189     -30.135-124.359 146.608  0.00 97.00      PROA   
ATOM   2945  O   THR P 189     -30.866-125.152 146.018  0.00 97.00      PROA   
ATOM   2946  N   LEU P 190     -29.666-123.227 146.029  0.00 97.00      PROA   
ATOM   2947  HN  LEU P 190     -29.036-122.648 146.550  0.00 97.00      PROA   
ATOM   2948  CA  LEU P 190     -30.055-122.758 144.714  0.00 97.00      PROA   
ATOM   2949  HA  LEU P 190     -30.665-123.506 144.229  0.00 97.00      PROA   
ATOM   2950  CB  LEU P 190     -30.830-121.406 144.771  0.00 97.00      PROA   
ATOM   2951  HB1 LEU P 190     -31.026-121.079 143.727  0.00 97.00      PROA   
ATOM   2952  HB2 LEU P 190     -30.186-120.637 145.252  0.00 97.00      PROA   
ATOM   2953  CG  LEU P 190     -32.199-121.395 145.513  0.00 97.00      PROA   
ATOM   2954  HG  LEU P 190     -32.710-120.451 145.197  0.00 97.00      PROA   
ATOM   2955  CD1 LEU P 190     -33.119-122.562 145.110  0.00 97.00      PROA   
ATOM   2956 HD11 LEU P 190     -32.654-123.530 145.377  0.00 97.00      PROA   
ATOM   2957 HD12 LEU P 190     -33.316-122.556 144.019  0.00 97.00      PROA   
ATOM   2958 HD13 LEU P 190     -34.086-122.487 145.649  0.00 97.00      PROA   
ATOM   2959  CD2 LEU P 190     -32.069-121.298 147.047  0.00 97.00      PROA   
ATOM   2960 HD21 LEU P 190     -31.386-120.469 147.328  0.00 97.00      PROA   
ATOM   2961 HD22 LEU P 190     -31.670-122.238 147.472  0.00 97.00      PROA   
ATOM   2962 HD23 LEU P 190     -33.063-121.110 147.507  0.00 97.00      PROA   
ATOM   2963  C   LEU P 190     -28.820-122.555 143.852  0.00 97.00      PROA   
ATOM   2964  O   LEU P 190     -28.080-121.584 143.996  0.00 97.00      PROA   
ATOM   2965  N   SER P 191     -28.585-123.464 142.881  0.00 97.00      PROA   
ATOM   2966  HN  SER P 191     -29.216-124.225 142.728  0.00 97.00      PROA   
ATOM   2967  CA  SER P 191     -27.375-123.458 142.077  0.00 97.00      PROA   
ATOM   2968  HA  SER P 191     -26.582-123.009 142.659  0.00 97.00      PROA   
ATOM   2969  CB  SER P 191     -26.885-124.916 141.804  0.00 97.00      PROA   
ATOM   2970  HB1 SER P 191     -27.769-125.559 141.614  0.00 97.00      PROA   
ATOM   2971  HB2 SER P 191     -26.394-125.296 142.726  0.00 97.00      PROA   
ATOM   2972  OG  SER P 191     -25.982-125.057 140.709  0.00 97.00      PROA   
ATOM   2973  HG1 SER P 191     -26.538-125.102 139.924  0.00 97.00      PROA   
ATOM   2974  C   SER P 191     -27.513-122.604 140.824  0.00 97.00      PROA   
ATOM   2975  O   SER P 191     -28.084-123.018 139.823  0.00 97.00      PROA   
ATOM   2976  N   CYS P 192     -26.943-121.377 140.838  0.00 97.00      PROA   
ATOM   2977  HN  CYS P 192     -26.560-121.019 141.686  0.00 97.00      PROA   
ATOM   2978  CA  CYS P 192     -26.875-120.521 139.660  0.00 97.00      PROA   
ATOM   2979  HA  CYS P 192     -27.721-120.731 139.022  0.00 97.00      PROA   
ATOM   2980  CB  CYS P 192     -26.928-119.016 140.029  0.00 97.00      PROA   
ATOM   2981  HB1 CYS P 192     -26.781-118.404 139.113  0.00 97.00      PROA   
ATOM   2982  HB2 CYS P 192     -26.106-118.777 140.738  0.00 97.00      PROA   
ATOM   2983  SG  CYS P 192     -28.532-118.607 140.792  0.00 97.00      PROA   
ATOM   2984  C   CYS P 192     -25.611-120.838 138.874  0.00 97.00      PROA   
ATOM   2985  O   CYS P 192     -24.512-120.429 139.243  0.00 97.00      PROA   
ATOM   2986  N   GLU P 193     -25.750-121.620 137.773  0.00 97.00      PROA   
ATOM   2987  HN  GLU P 193     -26.662-121.865 137.447  0.00 97.00      PROA   
ATOM   2988  CA  GLU P 193     -24.652-122.383 137.206  0.00 97.00      PROA   
ATOM   2989  HA  GLU P 193     -23.756-122.166 137.770  0.00 97.00      PROA   
ATOM   2990  CB  GLU P 193     -24.930-123.901 137.369  0.00 97.00      PROA   
ATOM   2991  HB1 GLU P 193     -24.997-124.105 138.461  0.00 97.00      PROA   
ATOM   2992  HB2 GLU P 193     -24.059-124.471 136.976  0.00 97.00      PROA   
ATOM   2993  CG  GLU P 193     -26.236-124.394 136.705  0.00 97.00      PROA   
ATOM   2994  HG1 GLU P 193     -26.285-124.045 135.653  0.00 97.00      PROA   
ATOM   2995  HG2 GLU P 193     -27.132-124.024 137.245  0.00 97.00      PROA   
ATOM   2996  CD  GLU P 193     -26.261-125.913 136.679  0.00 97.00      PROA   
ATOM   2997  OE1 GLU P 193     -26.004-126.488 135.588  0.00 97.00      PROA   
ATOM   2998  OE2 GLU P 193     -26.478-126.530 137.752  0.00 97.00      PROA   
ATOM   2999  C   GLU P 193     -24.315-122.089 135.750  0.00 97.00      PROA   
ATOM   3000  O   GLU P 193     -25.189-121.909 134.905  0.00 97.00      PROA   
ATOM   3001  N   THR P 194     -22.992-122.056 135.424  0.00 97.00      PROA   
ATOM   3002  HN  THR P 194     -22.298-122.059 136.139  0.00 97.00      PROA   
ATOM   3003  CA  THR P 194     -22.495-121.947 134.055  0.00 97.00      PROA   
ATOM   3004  HA  THR P 194     -23.301-121.642 133.399  0.00 97.00      PROA   
ATOM   3005  CB  THR P 194     -21.343-120.938 133.904  0.00 97.00      PROA   
ATOM   3006  HB  THR P 194     -20.972-120.936 132.851  0.00 97.00      PROA   
ATOM   3007  OG1 THR P 194     -20.247-121.217 134.775  0.00 97.00      PROA   
ATOM   3008  HG1 THR P 194     -19.450-121.105 134.249  0.00 97.00      PROA   
ATOM   3009  CG2 THR P 194     -21.845-119.520 134.225  0.00 97.00      PROA   
ATOM   3010 HG21 THR P 194     -22.220-119.465 135.269  0.00 97.00      PROA   
ATOM   3011 HG22 THR P 194     -22.661-119.231 133.533  0.00 97.00      PROA   
ATOM   3012 HG23 THR P 194     -21.013-118.791 134.115  0.00 97.00      PROA   
ATOM   3013  C   THR P 194     -21.964-123.269 133.520  0.00 97.00      PROA   
ATOM   3014  O   THR P 194     -22.156-123.579 132.346  0.00 97.00      PROA   
ATOM   3015  N   LYS P 195     -21.218-124.032 134.357  0.00 97.00      PROA   
ATOM   3016  HN  LYS P 195     -21.130-123.728 135.300  0.00 97.00      PROA   
ATOM   3017  CA  LYS P 195     -20.370-125.166 133.989  0.00 97.00      PROA   
ATOM   3018  HA  LYS P 195     -19.921-125.483 134.918  0.00 97.00      PROA   
ATOM   3019  CB  LYS P 195     -21.130-126.415 133.441  0.00 97.00      PROA   
ATOM   3020  HB1 LYS P 195     -20.493-126.947 132.698  0.00 97.00      PROA   
ATOM   3021  HB2 LYS P 195     -22.043-126.092 132.898  0.00 97.00      PROA   
ATOM   3022  CG  LYS P 195     -21.509-127.485 134.487  0.00 97.00      PROA   
ATOM   3023  HG1 LYS P 195     -20.614-127.737 135.097  0.00 97.00      PROA   
ATOM   3024  HG2 LYS P 195     -21.785-128.404 133.917  0.00 97.00      PROA   
ATOM   3025  CD  LYS P 195     -22.697-127.154 135.405  0.00 97.00      PROA   
ATOM   3026  HD1 LYS P 195     -23.543-126.831 134.757  0.00 97.00      PROA   
ATOM   3027  HD2 LYS P 195     -22.443-126.305 136.075  0.00 97.00      PROA   
ATOM   3028  CE  LYS P 195     -23.127-128.382 136.234  0.00 97.00      PROA   
ATOM   3029  HE1 LYS P 195     -22.336-128.674 136.953  0.00 97.00      PROA   
ATOM   3030  HE2 LYS P 195     -23.336-129.234 135.551  0.00 97.00      PROA   
ATOM   3031  NZ  LYS P 195     -24.360-128.120 136.994  0.00 97.00      PROA   
ATOM   3032  HZ1 LYS P 195     -25.030-127.623 136.360  0.00 97.00      PROA   
ATOM   3033  HZ2 LYS P 195     -24.212-127.465 137.785  0.00 97.00      PROA   
ATOM   3034  HZ3 LYS P 195     -24.837-128.975 137.331  0.00 97.00      PROA   
ATOM   3035  C   LYS P 195     -19.160-124.836 133.108  0.00 97.00      PROA   
ATOM   3036  O   LYS P 195     -18.114-125.471 133.232  0.00 97.00      PROA   
ATOM   3037  N   LEU P 196     -19.253-123.811 132.235  0.00 97.00      PROA   
ATOM   3038  HN  LEU P 196     -20.142-123.381 132.099  0.00 97.00      PROA   
ATOM   3039  CA  LEU P 196     -18.200-123.378 131.341  0.00 97.00      PROA   
ATOM   3040  HA  LEU P 196     -17.533-124.209 131.158  0.00 97.00      PROA   
ATOM   3041  CB  LEU P 196     -18.759-122.865 129.981  0.00 97.00      PROA   
ATOM   3042  HB1 LEU P 196     -17.936-122.373 129.420  0.00 97.00      PROA   
ATOM   3043  HB2 LEU P 196     -19.543-122.101 130.177  0.00 97.00      PROA   
ATOM   3044  CG  LEU P 196     -19.332-123.926 129.001  0.00 97.00      PROA   
ATOM   3045  HG  LEU P 196     -19.562-123.373 128.056  0.00 97.00      PROA   
ATOM   3046  CD1 LEU P 196     -18.295-125.006 128.642  0.00 97.00      PROA   
ATOM   3047 HD11 LEU P 196     -18.055-125.624 129.533  0.00 97.00      PROA   
ATOM   3048 HD12 LEU P 196     -17.360-124.538 128.268  0.00 97.00      PROA   
ATOM   3049 HD13 LEU P 196     -18.697-125.674 127.852  0.00 97.00      PROA   
ATOM   3050  CD2 LEU P 196     -20.658-124.563 129.457  0.00 97.00      PROA   
ATOM   3051 HD21 LEU P 196     -21.402-123.777 129.705  0.00 97.00      PROA   
ATOM   3052 HD22 LEU P 196     -20.497-125.199 130.351  0.00 97.00      PROA   
ATOM   3053 HD23 LEU P 196     -21.072-125.203 128.650  0.00 97.00      PROA   
ATOM   3054  C   LEU P 196     -17.370-122.263 131.954  0.00 97.00      PROA   
ATOM   3055  O   LEU P 196     -17.877-121.405 132.675  0.00 97.00      PROA   
ATOM   3056  N   LEU P 197     -16.053-122.250 131.631  0.00 97.00      PROA   
ATOM   3057  HN  LEU P 197     -15.646-122.999 131.116  0.00 97.00      PROA   
ATOM   3058  CA  LEU P 197     -15.171-121.126 131.863  0.00 97.00      PROA   
ATOM   3059  HA  LEU P 197     -15.765-120.258 132.111  0.00 97.00      PROA   
ATOM   3060  CB  LEU P 197     -14.136-121.389 132.986  0.00 97.00      PROA   
ATOM   3061  HB1 LEU P 197     -13.537-122.288 132.722  0.00 97.00      PROA   
ATOM   3062  HB2 LEU P 197     -14.697-121.627 133.917  0.00 97.00      PROA   
ATOM   3063  CG  LEU P 197     -13.163-120.223 133.298  0.00 97.00      PROA   
ATOM   3064  HG  LEU P 197     -12.577-119.993 132.377  0.00 97.00      PROA   
ATOM   3065  CD1 LEU P 197     -13.898-118.940 133.728  0.00 97.00      PROA   
ATOM   3066 HD11 LEU P 197     -14.526-119.146 134.621  0.00 97.00      PROA   
ATOM   3067 HD12 LEU P 197     -14.546-118.561 132.911  0.00 97.00      PROA   
ATOM   3068 HD13 LEU P 197     -13.161-118.150 133.986  0.00 97.00      PROA   
ATOM   3069  CD2 LEU P 197     -12.153-120.639 134.382  0.00 97.00      PROA   
ATOM   3070 HD21 LEU P 197     -11.582-121.533 134.054  0.00 97.00      PROA   
ATOM   3071 HD22 LEU P 197     -12.684-120.884 135.325  0.00 97.00      PROA   
ATOM   3072 HD23 LEU P 197     -11.437-119.814 134.580  0.00 97.00      PROA   
ATOM   3073  C   LEU P 197     -14.468-120.848 130.553  0.00 97.00      PROA   
ATOM   3074  O   LEU P 197     -14.006-121.765 129.879  0.00 97.00      PROA   
ATOM   3075  N   LEU P 198     -14.404-119.556 130.155  0.00 97.00      PROA   
ATOM   3076  HN  LEU P 198     -14.757-118.829 130.737  0.00 97.00      PROA   
ATOM   3077  CA  LEU P 198     -13.815-119.092 128.917  0.00 97.00      PROA   
ATOM   3078  HA  LEU P 198     -13.169-119.857 128.506  0.00 97.00      PROA   
ATOM   3079  CB  LEU P 198     -14.842-118.600 127.849  0.00 97.00      PROA   
ATOM   3080  HB1 LEU P 198     -14.284-118.153 126.996  0.00 97.00      PROA   
ATOM   3081  HB2 LEU P 198     -15.478-117.800 128.290  0.00 97.00      PROA   
ATOM   3082  CG  LEU P 198     -15.793-119.657 127.218  0.00 97.00      PROA   
ATOM   3083  HG  LEU P 198     -16.294-119.138 126.363  0.00 97.00      PROA   
ATOM   3084  CD1 LEU P 198     -15.047-120.867 126.628  0.00 97.00      PROA   
ATOM   3085 HD11 LEU P 198     -14.573-121.463 127.434  0.00 97.00      PROA   
ATOM   3086 HD12 LEU P 198     -14.258-120.535 125.922  0.00 97.00      PROA   
ATOM   3087 HD13 LEU P 198     -15.757-121.526 126.085  0.00 97.00      PROA   
ATOM   3088  CD2 LEU P 198     -16.929-120.107 128.153  0.00 97.00      PROA   
ATOM   3089 HD21 LEU P 198     -17.400-119.230 128.641  0.00 97.00      PROA   
ATOM   3090 HD22 LEU P 198     -16.540-120.788 128.934  0.00 97.00      PROA   
ATOM   3091 HD23 LEU P 198     -17.704-120.654 127.576  0.00 97.00      PROA   
ATOM   3092  C   LEU P 198     -12.956-117.918 129.328  0.00 97.00      PROA   
ATOM   3093  O   LEU P 198     -13.051-117.444 130.459  0.00 97.00      PROA   
ATOM   3094  N   GLN P 199     -12.071-117.427 128.422  0.00 97.00      PROA   
ATOM   3095  HN  GLN P 199     -11.973-117.863 127.530  0.00 97.00      PROA   
ATOM   3096  CA  GLN P 199     -11.188-116.295 128.665  0.00 97.00      PROA   
ATOM   3097  HA  GLN P 199     -10.523-116.587 129.466  0.00 97.00      PROA   
ATOM   3098  CB  GLN P 199     -10.346-115.938 127.408  0.00 97.00      PROA   
ATOM   3099  HB1 GLN P 199      -9.660-115.102 127.670  0.00 97.00      PROA   
ATOM   3100  HB2 GLN P 199     -11.025-115.571 126.605  0.00 97.00      PROA   
ATOM   3101  CG  GLN P 199      -9.492-117.090 126.814  0.00 97.00      PROA   
ATOM   3102  HG1 GLN P 199      -8.715-116.687 126.131  0.00 97.00      PROA   
ATOM   3103  HG2 GLN P 199     -10.155-117.750 126.212  0.00 97.00      PROA   
ATOM   3104  CD  GLN P 199      -8.838-117.992 127.869  0.00 97.00      PROA   
ATOM   3105  OE1 GLN P 199      -9.221-119.156 128.025  0.00 97.00      PROA   
ATOM   3106  NE2 GLN P 199      -7.817-117.462 128.594  0.00 97.00      PROA   
ATOM   3107 HE21 GLN P 199      -7.369-118.056 129.260  0.00 97.00      PROA   
ATOM   3108 HE22 GLN P 199      -7.517-116.522 128.438  0.00 97.00      PROA   
ATOM   3109  C   GLN P 199     -11.934-115.046 129.129  0.00 97.00      PROA   
ATOM   3110  O   GLN P 199     -12.990-114.694 128.605  0.00 97.00      PROA   
ATOM   3111  N   ARG P 200     -11.405-114.372 130.173  0.00 97.00      PROA   
ATOM   3112  HN  ARG P 200     -10.527-114.620 130.572  0.00 97.00      PROA   
ATOM   3113  CA  ARG P 200     -12.167-113.413 130.932  0.00 97.00      PROA   
ATOM   3114  HA  ARG P 200     -12.957-112.993 130.328  0.00 97.00      PROA   
ATOM   3115  CB  ARG P 200     -12.734-114.140 132.178  0.00 97.00      PROA   
ATOM   3116  HB1 ARG P 200     -11.877-114.518 132.782  0.00 97.00      PROA   
ATOM   3117  HB2 ARG P 200     -13.295-115.041 131.841  0.00 97.00      PROA   
ATOM   3118  CG  ARG P 200     -13.639-113.297 133.086  0.00 97.00      PROA   
ATOM   3119  HG1 ARG P 200     -13.445-112.217 132.928  0.00 97.00      PROA   
ATOM   3120  HG2 ARG P 200     -13.333-113.518 134.129  0.00 97.00      PROA   
ATOM   3121  CD  ARG P 200     -15.148-113.539 132.936  0.00 97.00      PROA   
ATOM   3122  HD1 ARG P 200     -15.421-113.752 131.883  0.00 97.00      PROA   
ATOM   3123  HD2 ARG P 200     -15.718-112.638 133.265  0.00 97.00      PROA   
ATOM   3124  NE  ARG P 200     -15.521-114.726 133.776  0.00 97.00      PROA   
ATOM   3125  HE  ARG P 200     -15.427-115.646 133.410  0.00 97.00      PROA   
ATOM   3126  CZ  ARG P 200     -15.933-114.611 135.054  0.00 97.00      PROA   
ATOM   3127  NH1 ARG P 200     -16.028-113.427 135.671  0.00 97.00      PROA   
ATOM   3128 HH11 ARG P 200     -15.374-112.725 135.397  0.00 97.00      PROA   
ATOM   3129 HH12 ARG P 200     -16.290-113.415 136.636  0.00 97.00      PROA   
ATOM   3130  NH2 ARG P 200     -16.182-115.699 135.800  0.00 97.00      PROA   
ATOM   3131 HH21 ARG P 200     -15.935-116.595 135.451  0.00 97.00      PROA   
ATOM   3132 HH22 ARG P 200     -16.256-115.535 136.781  0.00 97.00      PROA   
ATOM   3133  C   ARG P 200     -11.196-112.337 131.383  0.00 97.00      PROA   
ATOM   3134  O   ARG P 200     -10.078-112.697 131.752  0.00 97.00      PROA   
ATOM   3135  N   PRO P 201     -11.509-111.035 131.394  0.00 97.00      PROA   
ATOM   3136  CD  PRO P 201     -12.604-110.430 130.623  0.00 97.00      PROA   
ATOM   3137  HD1 PRO P 201     -13.582-110.887 130.892  0.00 97.00      PROA   
ATOM   3138  HD2 PRO P 201     -12.405-110.567 129.537  0.00 97.00      PROA   
ATOM   3139  CA  PRO P 201     -10.694-110.044 132.086  0.00 97.00      PROA   
ATOM   3140  HA  PRO P 201      -9.643-110.215 131.897  0.00 97.00      PROA   
ATOM   3141  CB  PRO P 201     -11.149-108.701 131.481  0.00 97.00      PROA   
ATOM   3142  HB1 PRO P 201     -10.505-108.477 130.600  0.00 97.00      PROA   
ATOM   3143  HB2 PRO P 201     -11.085-107.849 132.187  0.00 97.00      PROA   
ATOM   3144  CG  PRO P 201     -12.584-108.941 130.982  0.00 97.00      PROA   
ATOM   3145  HG1 PRO P 201     -13.303-108.755 131.806  0.00 97.00      PROA   
ATOM   3146  HG2 PRO P 201     -12.853-108.291 130.126  0.00 97.00      PROA   
ATOM   3147  C   PRO P 201     -10.894-110.117 133.595  0.00 97.00      PROA   
ATOM   3148  O   PRO P 201      -9.960-110.503 134.295  0.00 97.00      PROA   
ATOM   3149  N   GLY P 202     -12.093-109.781 134.119  0.00 97.00      PROA   
ATOM   3150  HN  GLY P 202     -12.792-109.361 133.544  0.00 97.00      PROA   
ATOM   3151  CA  GLY P 202     -12.430-109.931 135.519  0.00 97.00      PROA   
ATOM   3152  HA1 GLY P 202     -13.290-109.309 135.660  0.00 97.00      PROA   
ATOM   3153  HA2 GLY P 202     -11.595-109.652 136.146  0.00 97.00      PROA   
ATOM   3154  C   GLY P 202     -12.870-111.321 135.853  0.00 97.00      PROA   
ATOM   3155  O   GLY P 202     -13.998-111.675 135.553  0.00 97.00      PROA   
ATOM   3156  N   LEU P 203     -11.998-112.124 136.497  0.00 97.00      PROA   
ATOM   3157  HN  LEU P 203     -11.096-111.759 136.716  0.00 97.00      PROA   
ATOM   3158  CA  LEU P 203     -12.196-113.528 136.833  0.00 97.00      PROA   
ATOM   3159  HA  LEU P 203     -12.450-114.026 135.914  0.00 97.00      PROA   
ATOM   3160  CB  LEU P 203     -10.880-114.188 137.339  0.00 97.00      PROA   
ATOM   3161  HB1 LEU P 203     -11.096-115.037 138.023  0.00 97.00      PROA   
ATOM   3162  HB2 LEU P 203     -10.311-113.430 137.921  0.00 97.00      PROA   
ATOM   3163  CG  LEU P 203      -9.955-114.762 136.224  0.00 97.00      PROA   
ATOM   3164  HG  LEU P 203      -9.020-115.100 136.734  0.00 97.00      PROA   
ATOM   3165  CD1 LEU P 203     -10.563-116.011 135.551  0.00 97.00      PROA   
ATOM   3166 HD11 LEU P 203     -11.492-115.748 135.004  0.00 97.00      PROA   
ATOM   3167 HD12 LEU P 203     -10.803-116.783 136.311  0.00 97.00      PROA   
ATOM   3168 HD13 LEU P 203      -9.841-116.443 134.826  0.00 97.00      PROA   
ATOM   3169  CD2 LEU P 203      -9.534-113.724 135.167  0.00 97.00      PROA   
ATOM   3170 HD21 LEU P 203      -9.067-112.842 135.652  0.00 97.00      PROA   
ATOM   3171 HD22 LEU P 203     -10.413-113.380 134.581  0.00 97.00      PROA   
ATOM   3172 HD23 LEU P 203      -8.801-114.166 134.460  0.00 97.00      PROA   
ATOM   3173  C   LEU P 203     -13.356-113.866 137.768  0.00 97.00      PROA   
ATOM   3174  O   LEU P 203     -13.953-114.931 137.627  0.00 97.00      PROA   
ATOM   3175  N   GLN P 204     -13.702-113.006 138.754  0.00 97.00      PROA   
ATOM   3176  HN  GLN P 204     -13.323-112.080 138.785  0.00 97.00      PROA   
ATOM   3177  CA  GLN P 204     -14.612-113.326 139.848  0.00 97.00      PROA   
ATOM   3178  HA  GLN P 204     -14.271-114.253 140.285  0.00 97.00      PROA   
ATOM   3179  CB  GLN P 204     -14.563-112.189 140.904  0.00 97.00      PROA   
ATOM   3180  HB1 GLN P 204     -15.030-111.277 140.472  0.00 97.00      PROA   
ATOM   3181  HB2 GLN P 204     -13.488-111.940 141.060  0.00 97.00      PROA   
ATOM   3182  CG  GLN P 204     -15.193-112.450 142.292  0.00 97.00      PROA   
ATOM   3183  HG1 GLN P 204     -16.298-112.375 142.220  0.00 97.00      PROA   
ATOM   3184  HG2 GLN P 204     -14.857-111.659 142.994  0.00 97.00      PROA   
ATOM   3185  CD  GLN P 204     -14.851-113.833 142.859  0.00 97.00      PROA   
ATOM   3186  OE1 GLN P 204     -15.465-114.853 142.532  0.00 97.00      PROA   
ATOM   3187  NE2 GLN P 204     -13.835-113.878 143.761  0.00 97.00      PROA   
ATOM   3188 HE21 GLN P 204     -13.608-114.766 144.157  0.00 97.00      PROA   
ATOM   3189 HE22 GLN P 204     -13.342-113.042 143.995  0.00 97.00      PROA   
ATOM   3190  C   GLN P 204     -16.057-113.511 139.398  0.00 97.00      PROA   
ATOM   3191  O   GLN P 204     -16.441-113.115 138.308  0.00 97.00      PROA   
ATOM   3192  N   LEU P 205     -16.923-114.118 140.238  0.00 97.00      PROA   
ATOM   3193  HN  LEU P 205     -16.601-114.527 141.091  0.00 97.00      PROA   
ATOM   3194  CA  LEU P 205     -18.353-113.964 140.089  0.00 97.00      PROA   
ATOM   3195  HA  LEU P 205     -18.563-113.174 139.382  0.00 97.00      PROA   
ATOM   3196  CB  LEU P 205     -19.089-115.240 139.613  0.00 97.00      PROA   
ATOM   3197  HB1 LEU P 205     -20.188-115.077 139.657  0.00 97.00      PROA   
ATOM   3198  HB2 LEU P 205     -18.829-116.076 140.299  0.00 97.00      PROA   
ATOM   3199  CG  LEU P 205     -18.758-115.669 138.165  0.00 97.00      PROA   
ATOM   3200  HG  LEU P 205     -17.650-115.708 138.071  0.00 97.00      PROA   
ATOM   3201  CD1 LEU P 205     -19.293-117.082 137.869  0.00 97.00      PROA   
ATOM   3202 HD11 LEU P 205     -20.399-117.100 137.972  0.00 97.00      PROA   
ATOM   3203 HD12 LEU P 205     -18.858-117.816 138.579  0.00 97.00      PROA   
ATOM   3204 HD13 LEU P 205     -19.029-117.387 136.834  0.00 97.00      PROA   
ATOM   3205  CD2 LEU P 205     -19.311-114.669 137.131  0.00 97.00      PROA   
ATOM   3206 HD21 LEU P 205     -18.864-113.664 137.269  0.00 97.00      PROA   
ATOM   3207 HD22 LEU P 205     -20.413-114.582 137.241  0.00 97.00      PROA   
ATOM   3208 HD23 LEU P 205     -19.088-115.015 136.099  0.00 97.00      PROA   
ATOM   3209  C   LEU P 205     -18.933-113.503 141.404  0.00 97.00      PROA   
ATOM   3210  O   LEU P 205     -18.977-114.237 142.390  0.00 97.00      PROA   
ATOM   3211  N   TYR P 206     -19.435-112.249 141.423  0.00 97.00      PROA   
ATOM   3212  HN  TYR P 206     -19.329-111.651 140.633  0.00 97.00      PROA   
ATOM   3213  CA  TYR P 206     -20.271-111.731 142.487  0.00 97.00      PROA   
ATOM   3214  HA  TYR P 206     -20.065-112.267 143.405  0.00 97.00      PROA   
ATOM   3215  CB  TYR P 206     -20.131-110.202 142.727  0.00 97.00      PROA   
ATOM   3216  HB1 TYR P 206     -20.679-109.886 143.639  0.00 97.00      PROA   
ATOM   3217  HB2 TYR P 206     -20.529-109.633 141.859  0.00 97.00      PROA   
ATOM   3218  CG  TYR P 206     -18.682-109.835 142.885  0.00 97.00      PROA   
ATOM   3219  CD1 TYR P 206     -18.043-109.864 144.141  0.00 97.00      PROA   
ATOM   3220  HD1 TYR P 206     -18.604-110.147 145.021  0.00 97.00      PROA   
ATOM   3221  CE1 TYR P 206     -16.682-109.537 144.252  0.00 97.00      PROA   
ATOM   3222  HE1 TYR P 206     -16.190-109.573 145.214  0.00 97.00      PROA   
ATOM   3223  CZ  TYR P 206     -15.953-109.190 143.104  0.00 97.00      PROA   
ATOM   3224  OH  TYR P 206     -14.565-108.950 143.174  0.00 97.00      PROA   
ATOM   3225  HH  TYR P 206     -14.223-108.949 142.270  0.00 97.00      PROA   
ATOM   3226  CD2 TYR P 206     -17.950-109.424 141.759  0.00 97.00      PROA   
ATOM   3227  HD2 TYR P 206     -18.426-109.363 140.790  0.00 97.00      PROA   
ATOM   3228  CE2 TYR P 206     -16.595-109.123 141.864  0.00 97.00      PROA   
ATOM   3229  HE2 TYR P 206     -16.054-108.852 140.972  0.00 97.00      PROA   
ATOM   3230  C   TYR P 206     -21.685-112.023 142.052  0.00 97.00      PROA   
ATOM   3231  O   TYR P 206     -21.967-112.111 140.858  0.00 97.00      PROA   
ATOM   3232  N   PHE P 207     -22.609-112.211 143.015  0.00 97.00      PROA   
ATOM   3233  HN  PHE P 207     -22.386-112.111 143.984  0.00 97.00      PROA   
ATOM   3234  CA  PHE P 207     -23.959-112.621 142.695  0.00 97.00      PROA   
ATOM   3235  HA  PHE P 207     -24.180-112.428 141.655  0.00 97.00      PROA   
ATOM   3236  CB  PHE P 207     -24.246-114.109 143.029  0.00 97.00      PROA   
ATOM   3237  HB1 PHE P 207     -25.323-114.353 142.907  0.00 97.00      PROA   
ATOM   3238  HB2 PHE P 207     -23.970-114.299 144.087  0.00 97.00      PROA   
ATOM   3239  CG  PHE P 207     -23.456-115.065 142.165  0.00 97.00      PROA   
ATOM   3240  CD1 PHE P 207     -22.126-115.395 142.481  0.00 97.00      PROA   
ATOM   3241  HD1 PHE P 207     -21.631-114.897 143.303  0.00 97.00      PROA   
ATOM   3242  CE1 PHE P 207     -21.437-116.373 141.755  0.00 97.00      PROA   
ATOM   3243  HE1 PHE P 207     -20.412-116.605 142.005  0.00 97.00      PROA   
ATOM   3244  CZ  PHE P 207     -22.074-117.043 140.703  0.00 97.00      PROA   
ATOM   3245  HZ  PHE P 207     -21.541-117.795 140.140  0.00 97.00      PROA   
ATOM   3246  CD2 PHE P 207     -24.082-115.744 141.102  0.00 97.00      PROA   
ATOM   3247  HD2 PHE P 207     -25.109-115.516 140.855  0.00 97.00      PROA   
ATOM   3248  CE2 PHE P 207     -23.398-116.727 140.376  0.00 97.00      PROA   
ATOM   3249  HE2 PHE P 207     -23.891-117.245 139.567  0.00 97.00      PROA   
ATOM   3250  C   PHE P 207     -24.912-111.788 143.494  0.00 97.00      PROA   
ATOM   3251  O   PHE P 207     -24.541-111.171 144.481  0.00 97.00      PROA   
ATOM   3252  N   SER P 208     -26.188-111.759 143.069  0.00 97.00      PROA   
ATOM   3253  HN  SER P 208     -26.451-112.186 142.208  0.00 97.00      PROA   
ATOM   3254  CA  SER P 208     -27.255-111.147 143.820  0.00 97.00      PROA   
ATOM   3255  HA  SER P 208     -27.025-111.212 144.875  0.00 97.00      PROA   
ATOM   3256  CB  SER P 208     -27.516-109.662 143.456  0.00 97.00      PROA   
ATOM   3257  HB1 SER P 208     -26.639-109.062 143.786  0.00 97.00      PROA   
ATOM   3258  HB2 SER P 208     -28.417-109.273 143.978  0.00 97.00      PROA   
ATOM   3259  OG  SER P 208     -27.657-109.496 142.049  0.00 97.00      PROA   
ATOM   3260  HG1 SER P 208     -28.154-108.685 141.895  0.00 97.00      PROA   
ATOM   3261  C   SER P 208     -28.483-111.985 143.594  0.00 97.00      PROA   
ATOM   3262  O   SER P 208     -28.588-112.702 142.602  0.00 97.00      PROA   
ATOM   3263  N   PHE P 209     -29.422-111.932 144.561  0.00 97.00      PROA   
ATOM   3264  HN  PHE P 209     -29.307-111.326 145.343  0.00 97.00      PROA   
ATOM   3265  CA  PHE P 209     -30.628-112.722 144.575  0.00 97.00      PROA   
ATOM   3266  HA  PHE P 209     -30.797-113.129 143.586  0.00 97.00      PROA   
ATOM   3267  CB  PHE P 209     -30.569-113.850 145.646  0.00 97.00      PROA   
ATOM   3268  HB1 PHE P 209     -31.448-113.859 146.321  0.00 97.00      PROA   
ATOM   3269  HB2 PHE P 209     -29.660-113.725 146.276  0.00 97.00      PROA   
ATOM   3270  CG  PHE P 209     -30.511-115.197 144.979  0.00 97.00      PROA   
ATOM   3271  CD1 PHE P 209     -31.691-115.759 144.461  0.00 97.00      PROA   
ATOM   3272  HD1 PHE P 209     -32.617-115.205 144.516  0.00 97.00      PROA   
ATOM   3273  CE1 PHE P 209     -31.680-117.034 143.886  0.00 97.00      PROA   
ATOM   3274  HE1 PHE P 209     -32.597-117.456 143.502  0.00 97.00      PROA   
ATOM   3275  CZ  PHE P 209     -30.486-117.763 143.825  0.00 97.00      PROA   
ATOM   3276  HZ  PHE P 209     -30.472-118.749 143.385  0.00 97.00      PROA   
ATOM   3277  CD2 PHE P 209     -29.316-115.937 144.911  0.00 97.00      PROA   
ATOM   3278  HD2 PHE P 209     -28.401-115.525 145.311  0.00 97.00      PROA   
ATOM   3279  CE2 PHE P 209     -29.304-117.215 144.337  0.00 97.00      PROA   
ATOM   3280  HE2 PHE P 209     -28.386-117.781 144.291  0.00 97.00      PROA   
ATOM   3281  C   PHE P 209     -31.770-111.776 144.849  0.00 97.00      PROA   
ATOM   3282  O   PHE P 209     -31.644-110.831 145.624  0.00 97.00      PROA   
ATOM   3283  N   TYR P 210     -32.915-111.999 144.167  0.00 97.00      PROA   
ATOM   3284  HN  TYR P 210     -32.990-112.760 143.527  0.00 97.00      PROA   
ATOM   3285  CA  TYR P 210     -34.050-111.105 144.198  0.00 97.00      PROA   
ATOM   3286  HA  TYR P 210     -34.001-110.455 145.062  0.00 97.00      PROA   
ATOM   3287  CB  TYR P 210     -34.194-110.279 142.883  0.00 97.00      PROA   
ATOM   3288  HB1 TYR P 210     -35.009-109.529 142.973  0.00 97.00      PROA   
ATOM   3289  HB2 TYR P 210     -34.451-110.968 142.052  0.00 97.00      PROA   
ATOM   3290  CG  TYR P 210     -32.917-109.575 142.466  0.00 97.00      PROA   
ATOM   3291  CD1 TYR P 210     -31.922-110.269 141.750  0.00 97.00      PROA   
ATOM   3292  HD1 TYR P 210     -32.050-111.321 141.548  0.00 97.00      PROA   
ATOM   3293  CE1 TYR P 210     -30.789-109.609 141.262  0.00 97.00      PROA   
ATOM   3294  HE1 TYR P 210     -30.044-110.160 140.708  0.00 97.00      PROA   
ATOM   3295  CZ  TYR P 210     -30.642-108.232 141.466  0.00 97.00      PROA   
ATOM   3296  OH  TYR P 210     -29.535-107.534 140.936  0.00 97.00      PROA   
ATOM   3297  HH  TYR P 210     -29.351-107.882 140.054  0.00 97.00      PROA   
ATOM   3298  CD2 TYR P 210     -32.756-108.191 142.659  0.00 97.00      PROA   
ATOM   3299  HD2 TYR P 210     -33.533-107.632 143.157  0.00 97.00      PROA   
ATOM   3300  CE2 TYR P 210     -31.622-107.526 142.172  0.00 97.00      PROA   
ATOM   3301  HE2 TYR P 210     -31.517-106.460 142.308  0.00 97.00      PROA   
ATOM   3302  C   TYR P 210     -35.272-111.985 144.322  0.00 97.00      PROA   
ATOM   3303  O   TYR P 210     -35.218-113.181 144.039  0.00 97.00      PROA   
ATOM   3304  N   MET P 211     -36.417-111.397 144.746  0.00 97.00      PROA   
ATOM   3305  HN  MET P 211     -36.432-110.438 145.021  0.00 97.00      PROA   
ATOM   3306  CA  MET P 211     -37.702-112.064 144.711  0.00 97.00      PROA   
ATOM   3307  HA  MET P 211     -37.615-113.025 144.231  0.00 97.00      PROA   
ATOM   3308  CB  MET P 211     -38.297-112.257 146.131  0.00 97.00      PROA   
ATOM   3309  HB1 MET P 211     -39.358-112.581 146.047  0.00 97.00      PROA   
ATOM   3310  HB2 MET P 211     -38.272-111.281 146.667  0.00 97.00      PROA   
ATOM   3311  CG  MET P 211     -37.547-113.310 146.970  0.00 97.00      PROA   
ATOM   3312  HG1 MET P 211     -36.454-113.140 146.876  0.00 97.00      PROA   
ATOM   3313  HG2 MET P 211     -37.760-114.301 146.518  0.00 97.00      PROA   
ATOM   3314  SD  MET P 211     -37.984-113.333 148.739  0.00 97.00      PROA   
ATOM   3315  CE  MET P 211     -39.721-113.831 148.571  0.00 97.00      PROA   
ATOM   3316  HE1 MET P 211     -39.807-114.766 147.978  0.00 97.00      PROA   
ATOM   3317  HE2 MET P 211     -40.323-113.045 148.068  0.00 97.00      PROA   
ATOM   3318  HE3 MET P 211     -40.172-114.018 149.568  0.00 97.00      PROA   
ATOM   3319  C   MET P 211     -38.644-111.210 143.897  0.00 97.00      PROA   
ATOM   3320  O   MET P 211     -39.154-110.214 144.404  0.00 97.00      PROA   
ATOM   3321  N   GLY P 212     -38.921-111.591 142.617  0.00 97.00      PROA   
ATOM   3322  HN  GLY P 212     -38.587-112.466 142.266  0.00 97.00      PROA   
ATOM   3323  CA  GLY P 212     -39.695-110.809 141.657  0.00 97.00      PROA   
ATOM   3324  HA1 GLY P 212     -40.742-110.987 141.856  0.00 97.00      PROA   
ATOM   3325  HA2 GLY P 212     -39.404-111.156 140.680  0.00 97.00      PROA   
ATOM   3326  C   GLY P 212     -39.426-109.320 141.672  0.00 97.00      PROA   
ATOM   3327  O   GLY P 212     -38.306-108.862 141.452  0.00 97.00      PROA   
ATOM   3328  N   SER P 213     -40.483-108.527 141.948  0.00 97.00      PROA   
ATOM   3329  HN  SER P 213     -41.378-108.949 142.068  0.00 97.00      PROA   
ATOM   3330  CA  SER P 213     -40.424-107.076 142.040  0.00 97.00      PROA   
ATOM   3331  HA  SER P 213     -39.761-106.726 141.260  0.00 97.00      PROA   
ATOM   3332  CB  SER P 213     -41.829-106.455 141.775  0.00 97.00      PROA   
ATOM   3333  HB1 SER P 213     -42.539-106.768 142.571  0.00 97.00      PROA   
ATOM   3334  HB2 SER P 213     -42.208-106.842 140.805  0.00 97.00      PROA   
ATOM   3335  OG  SER P 213     -41.805-105.031 141.690  0.00 97.00      PROA   
ATOM   3336  HG1 SER P 213     -41.383-104.732 142.504  0.00 97.00      PROA   
ATOM   3337  C   SER P 213     -39.869-106.559 143.377  0.00 97.00      PROA   
ATOM   3338  O   SER P 213     -40.238-105.477 143.834  0.00 97.00      PROA   
ATOM   3339  N   LYS P 214     -38.942-107.281 144.050  0.00 97.00      PROA   
ATOM   3340  HN  LYS P 214     -38.685-108.198 143.756  0.00 97.00      PROA   
ATOM   3341  CA  LYS P 214     -38.212-106.687 145.156  0.00 97.00      PROA   
ATOM   3342  HA  LYS P 214     -38.078-105.639 144.917  0.00 97.00      PROA   
ATOM   3343  CB  LYS P 214     -38.954-106.711 146.518  0.00 97.00      PROA   
ATOM   3344  HB1 LYS P 214     -39.814-106.008 146.427  0.00 97.00      PROA   
ATOM   3345  HB2 LYS P 214     -38.291-106.311 147.317  0.00 97.00      PROA   
ATOM   3346  CG  LYS P 214     -39.499-108.085 146.938  0.00 97.00      PROA   
ATOM   3347  HG1 LYS P 214     -38.681-108.836 146.853  0.00 97.00      PROA   
ATOM   3348  HG2 LYS P 214     -40.307-108.396 146.241  0.00 97.00      PROA   
ATOM   3349  CD  LYS P 214     -40.015-108.113 148.389  0.00 97.00      PROA   
ATOM   3350  HD1 LYS P 214     -39.147-107.908 149.058  0.00 97.00      PROA   
ATOM   3351  HD2 LYS P 214     -40.375-109.143 148.610  0.00 97.00      PROA   
ATOM   3352  CE  LYS P 214     -41.133-107.098 148.680  0.00 97.00      PROA   
ATOM   3353  HE1 LYS P 214     -42.033-107.323 148.070  0.00 97.00      PROA   
ATOM   3354  HE2 LYS P 214     -40.801-106.060 148.465  0.00 97.00      PROA   
ATOM   3355  NZ  LYS P 214     -41.521-107.148 150.110  0.00 97.00      PROA   
ATOM   3356  HZ1 LYS P 214     -40.695-106.903 150.693  0.00 97.00      PROA   
ATOM   3357  HZ2 LYS P 214     -41.835-108.110 150.349  0.00 97.00      PROA   
ATOM   3358  HZ3 LYS P 214     -42.288-106.472 150.296  0.00 97.00      PROA   
ATOM   3359  C   LYS P 214     -36.799-107.209 145.328  0.00 97.00      PROA   
ATOM   3360  O   LYS P 214     -36.517-108.403 145.260  0.00 97.00      PROA   
ATOM   3361  N   THR P 215     -35.863-106.267 145.589  0.00 97.00      PROA   
ATOM   3362  HN  THR P 215     -36.100-105.298 145.567  0.00 97.00      PROA   
ATOM   3363  CA  THR P 215     -34.505-106.512 146.030  0.00 97.00      PROA   
ATOM   3364  HA  THR P 215     -34.039-107.179 145.318  0.00 97.00      PROA   
ATOM   3365  CB  THR P 215     -33.700-105.216 146.113  0.00 97.00      PROA   
ATOM   3366  HB  THR P 215     -32.746-105.350 146.677  0.00 97.00      PROA   
ATOM   3367  OG1 THR P 215     -34.465-104.185 146.731  0.00 97.00      PROA   
ATOM   3368  HG1 THR P 215     -34.623-104.474 147.632  0.00 97.00      PROA   
ATOM   3369  CG2 THR P 215     -33.342-104.735 144.697  0.00 97.00      PROA   
ATOM   3370 HG21 THR P 215     -34.255-104.623 144.076  0.00 97.00      PROA   
ATOM   3371 HG22 THR P 215     -32.652-105.449 144.205  0.00 97.00      PROA   
ATOM   3372 HG23 THR P 215     -32.840-103.744 144.757  0.00 97.00      PROA   
ATOM   3373  C   THR P 215     -34.427-107.174 147.393  0.00 97.00      PROA   
ATOM   3374  O   THR P 215     -35.130-106.791 148.326  0.00 97.00      PROA   
ATOM   3375  N   LEU P 216     -33.497-108.142 147.549  0.00 97.00      PROA   
ATOM   3376  HN  LEU P 216     -33.012-108.521 146.764  0.00 97.00      PROA   
ATOM   3377  CA  LEU P 216     -33.030-108.594 148.844  0.00 97.00      PROA   
ATOM   3378  HA  LEU P 216     -33.797-108.410 149.581  0.00 97.00      PROA   
ATOM   3379  CB  LEU P 216     -32.692-110.104 148.846  0.00 97.00      PROA   
ATOM   3380  HB1 LEU P 216     -32.283-110.413 149.831  0.00 97.00      PROA   
ATOM   3381  HB2 LEU P 216     -31.915-110.302 148.078  0.00 97.00      PROA   
ATOM   3382  CG  LEU P 216     -33.913-111.011 148.550  0.00 97.00      PROA   
ATOM   3383  HG  LEU P 216     -34.306-110.758 147.537  0.00 97.00      PROA   
ATOM   3384  CD1 LEU P 216     -33.504-112.493 148.523  0.00 97.00      PROA   
ATOM   3385 HD11 LEU P 216     -33.121-112.803 149.519  0.00 97.00      PROA   
ATOM   3386 HD12 LEU P 216     -32.711-112.660 147.767  0.00 97.00      PROA   
ATOM   3387 HD13 LEU P 216     -34.379-113.128 148.271  0.00 97.00      PROA   
ATOM   3388  CD2 LEU P 216     -35.051-110.799 149.565  0.00 97.00      PROA   
ATOM   3389 HD21 LEU P 216     -35.446-109.764 149.514  0.00 97.00      PROA   
ATOM   3390 HD22 LEU P 216     -34.689-111.000 150.595  0.00 97.00      PROA   
ATOM   3391 HD23 LEU P 216     -35.885-111.495 149.347  0.00 97.00      PROA   
ATOM   3392  C   LEU P 216     -31.840-107.743 149.250  0.00 97.00      PROA   
ATOM   3393  O   LEU P 216     -31.444-106.842 148.514  0.00 97.00      PROA   
ATOM   3394  N   ARG P 217     -31.264-107.969 150.459  0.00 97.00      PROA   
ATOM   3395  HN  ARG P 217     -31.616-108.683 151.059  0.00 97.00      PROA   
ATOM   3396  CA  ARG P 217     -30.133-107.201 150.963  0.00 97.00      PROA   
ATOM   3397  HA  ARG P 217     -30.347-106.155 150.783  0.00 97.00      PROA   
ATOM   3398  CB  ARG P 217     -29.898-107.370 152.488  0.00 97.00      PROA   
ATOM   3399  HB1 ARG P 217     -28.958-106.839 152.769  0.00 97.00      PROA   
ATOM   3400  HB2 ARG P 217     -29.760-108.450 152.714  0.00 97.00      PROA   
ATOM   3401  CG  ARG P 217     -31.005-106.796 153.393  0.00 97.00      PROA   
ATOM   3402  HG1 ARG P 217     -31.975-107.286 153.159  0.00 97.00      PROA   
ATOM   3403  HG2 ARG P 217     -31.113-105.709 153.181  0.00 97.00      PROA   
ATOM   3404  CD  ARG P 217     -30.682-107.012 154.881  0.00 97.00      PROA   
ATOM   3405  HD1 ARG P 217     -29.682-106.603 155.150  0.00 97.00      PROA   
ATOM   3406  HD2 ARG P 217     -30.684-108.099 155.114  0.00 97.00      PROA   
ATOM   3407  NE  ARG P 217     -31.749-106.375 155.718  0.00 97.00      PROA   
ATOM   3408  HE  ARG P 217     -32.505-106.934 156.044  0.00 97.00      PROA   
ATOM   3409  CZ  ARG P 217     -31.735-105.084 156.116  0.00 97.00      PROA   
ATOM   3410  NH1 ARG P 217     -30.788-104.217 155.727  0.00 97.00      PROA   
ATOM   3411 HH11 ARG P 217     -30.100-104.523 155.078  0.00 97.00      PROA   
ATOM   3412 HH12 ARG P 217     -30.831-103.275 156.051  0.00 97.00      PROA   
ATOM   3413  NH2 ARG P 217     -32.707-104.649 156.938  0.00 97.00      PROA   
ATOM   3414 HH21 ARG P 217     -33.412-105.286 157.235  0.00 97.00      PROA   
ATOM   3415 HH22 ARG P 217     -32.684-103.706 157.258  0.00 97.00      PROA   
ATOM   3416  C   ARG P 217     -28.820-107.495 150.248  0.00 97.00      PROA   
ATOM   3417  O   ARG P 217     -27.931-108.161 150.780  0.00 97.00      PROA   
ATOM   3418  N   GLY P 218     -28.680-106.964 149.013  0.00 97.00      PROA   
ATOM   3419  HN  GLY P 218     -29.488-106.546 148.600  0.00 97.00      PROA   
ATOM   3420  CA  GLY P 218     -27.461-106.900 148.228  0.00 97.00      PROA   
ATOM   3421  HA1 GLY P 218     -27.703-106.356 147.327  0.00 97.00      PROA   
ATOM   3422  HA2 GLY P 218     -27.134-107.912 148.041  0.00 97.00      PROA   
ATOM   3423  C   GLY P 218     -26.333-106.153 148.883  0.00 97.00      PROA   
ATOM   3424  O   GLY P 218     -26.531-105.390 149.827  0.00 97.00      PROA   
ATOM   3425  N   ARG P 219     -25.118-106.347 148.328  0.00 97.00      PROA   
ATOM   3426  HN  ARG P 219     -25.016-106.965 147.552  0.00 97.00      PROA   
ATOM   3427  CA  ARG P 219     -23.895-105.714 148.757  0.00 97.00      PROA   
ATOM   3428  HA  ARG P 219     -23.961-104.674 148.475  0.00 97.00      PROA   
ATOM   3429  CB  ARG P 219     -23.586-105.819 150.294  0.00 97.00      PROA   
ATOM   3430  HB1 ARG P 219     -24.335-105.188 150.822  0.00 97.00      PROA   
ATOM   3431  HB2 ARG P 219     -22.605-105.356 150.522  0.00 97.00      PROA   
ATOM   3432  CG  ARG P 219     -23.692-107.231 150.918  0.00 97.00      PROA   
ATOM   3433  HG1 ARG P 219     -23.017-107.939 150.390  0.00 97.00      PROA   
ATOM   3434  HG2 ARG P 219     -24.731-107.595 150.778  0.00 97.00      PROA   
ATOM   3435  CD  ARG P 219     -23.395-107.300 152.426  0.00 97.00      PROA   
ATOM   3436  HD1 ARG P 219     -23.700-108.299 152.818  0.00 97.00      PROA   
ATOM   3437  HD2 ARG P 219     -23.930-106.497 152.976  0.00 97.00      PROA   
ATOM   3438  NE  ARG P 219     -21.917-107.130 152.585  0.00 97.00      PROA   
ATOM   3439  HE  ARG P 219     -21.370-106.866 151.789  0.00 97.00      PROA   
ATOM   3440  CZ  ARG P 219     -21.194-107.650 153.593  0.00 97.00      PROA   
ATOM   3441  NH1 ARG P 219     -21.746-107.850 154.787  0.00 97.00      PROA   
ATOM   3442 HH11 ARG P 219     -22.632-107.418 154.900  0.00 97.00      PROA   
ATOM   3443 HH12 ARG P 219     -21.138-108.051 155.550  0.00 97.00      PROA   
ATOM   3444  NH2 ARG P 219     -19.897-107.930 153.390  0.00 97.00      PROA   
ATOM   3445 HH21 ARG P 219     -19.426-108.553 154.004  0.00 97.00      PROA   
ATOM   3446 HH22 ARG P 219     -19.522-107.769 152.472  0.00 97.00      PROA   
ATOM   3447  C   ARG P 219     -22.836-106.342 147.879  0.00 97.00      PROA   
ATOM   3448  O   ARG P 219     -23.049-106.547 146.686  0.00 97.00      PROA   
ATOM   3449  N   ASP P 220     -21.676-106.692 148.459  0.00 97.00      PROA   
ATOM   3450  HN  ASP P 220     -21.469-106.401 149.392  0.00 97.00      PROA   
ATOM   3451  CA  ASP P 220     -20.656-107.577 147.952  0.00 97.00      PROA   
ATOM   3452  HA  ASP P 220     -20.509-107.391 146.895  0.00 97.00      PROA   
ATOM   3453  CB  ASP P 220     -19.317-107.293 148.713  0.00 97.00      PROA   
ATOM   3454  HB1 ASP P 220     -18.943-106.303 148.365  0.00 97.00      PROA   
ATOM   3455  HB2 ASP P 220     -18.538-108.040 148.476  0.00 97.00      PROA   
ATOM   3456  CG  ASP P 220     -19.467-107.153 150.235  0.00 97.00      PROA   
ATOM   3457  OD1 ASP P 220     -18.737-107.868 150.964  0.00 97.00      PROA   
ATOM   3458  OD2 ASP P 220     -20.244-106.275 150.687  0.00 97.00      PROA   
ATOM   3459  C   ASP P 220     -21.120-109.030 148.128  0.00 97.00      PROA   
ATOM   3460  O   ASP P 220     -20.483-109.848 148.791  0.00 97.00      PROA   
ATOM   3461  N   THR P 221     -22.288-109.387 147.542  0.00 97.00      PROA   
ATOM   3462  HN  THR P 221     -22.809-108.721 147.009  0.00 97.00      PROA   
ATOM   3463  CA  THR P 221     -22.960-110.648 147.814  0.00 97.00      PROA   
ATOM   3464  HA  THR P 221     -22.795-110.832 148.866  0.00 97.00      PROA   
ATOM   3465  CB  THR P 221     -24.482-110.584 147.670  0.00 97.00      PROA   
ATOM   3466  HB  THR P 221     -24.937-111.584 147.483  0.00 97.00      PROA   
ATOM   3467  OG1 THR P 221     -24.873-109.680 146.645  0.00 97.00      PROA   
ATOM   3468  HG1 THR P 221     -24.620-110.105 145.819  0.00 97.00      PROA   
ATOM   3469  CG2 THR P 221     -25.066-110.029 148.979  0.00 97.00      PROA   
ATOM   3470 HG21 THR P 221     -24.681-109.005 149.150  0.00 97.00      PROA   
ATOM   3471 HG22 THR P 221     -24.785-110.664 149.843  0.00 97.00      PROA   
ATOM   3472 HG23 THR P 221     -26.174-109.975 148.914  0.00 97.00      PROA   
ATOM   3473  C   THR P 221     -22.391-111.880 147.118  0.00 97.00      PROA   
ATOM   3474  O   THR P 221     -22.025-111.881 145.945  0.00 97.00      PROA   
ATOM   3475  N   SER P 222     -22.332-112.993 147.886  0.00 97.00      PROA   
ATOM   3476  HN  SER P 222     -22.547-112.930 148.857  0.00 97.00      PROA   
ATOM   3477  CA  SER P 222     -21.914-114.313 147.457  0.00 97.00      PROA   
ATOM   3478  HA  SER P 222     -21.070-114.199 146.789  0.00 97.00      PROA   
ATOM   3479  CB  SER P 222     -21.504-115.178 148.674  0.00 97.00      PROA   
ATOM   3480  HB1 SER P 222     -21.014-116.124 148.357  0.00 97.00      PROA   
ATOM   3481  HB2 SER P 222     -22.408-115.433 149.272  0.00 97.00      PROA   
ATOM   3482  OG  SER P 222     -20.622-114.453 149.528  0.00 97.00      PROA   
ATOM   3483  HG1 SER P 222     -19.987-113.998 148.968  0.00 97.00      PROA   
ATOM   3484  C   SER P 222     -23.031-115.028 146.712  0.00 97.00      PROA   
ATOM   3485  O   SER P 222     -24.151-114.531 146.618  0.00 97.00      PROA   
ATOM   3486  N   SER P 223     -22.736-116.226 146.147  0.00 97.00      PROA   
ATOM   3487  HN  SER P 223     -21.810-116.599 146.188  0.00 97.00      PROA   
ATOM   3488  CA  SER P 223     -23.606-117.010 145.284  0.00 97.00      PROA   
ATOM   3489  HA  SER P 223     -23.790-116.434 144.395  0.00 97.00      PROA   
ATOM   3490  CB  SER P 223     -22.904-118.329 144.887  0.00 97.00      PROA   
ATOM   3491  HB1 SER P 223     -23.475-118.859 144.095  0.00 97.00      PROA   
ATOM   3492  HB2 SER P 223     -22.818-119.000 145.769  0.00 97.00      PROA   
ATOM   3493  OG  SER P 223     -21.587-118.066 144.411  0.00 97.00      PROA   
ATOM   3494  HG1 SER P 223     -21.683-117.644 143.552  0.00 97.00      PROA   
ATOM   3495  C   SER P 223     -24.963-117.382 145.841  0.00 97.00      PROA   
ATOM   3496  O   SER P 223     -25.951-117.361 145.110  0.00 97.00      PROA   
ATOM   3497  N   GLU P 224     -25.040-117.736 147.141  0.00 97.00      PROA   
ATOM   3498  HN  GLU P 224     -24.241-117.670 147.730  0.00 97.00      PROA   
ATOM   3499  CA  GLU P 224     -26.234-118.276 147.753  0.00 97.00      PROA   
ATOM   3500  HA  GLU P 224     -27.061-118.220 147.057  0.00 97.00      PROA   
ATOM   3501  CB  GLU P 224     -26.081-119.762 148.180  0.00 97.00      PROA   
ATOM   3502  HB1 GLU P 224     -26.933-120.017 148.851  0.00 97.00      PROA   
ATOM   3503  HB2 GLU P 224     -25.151-119.899 148.775  0.00 97.00      PROA   
ATOM   3504  CG  GLU P 224     -26.095-120.767 147.005  0.00 97.00      PROA   
ATOM   3505  HG1 GLU P 224     -25.077-120.931 146.597  0.00 97.00      PROA   
ATOM   3506  HG2 GLU P 224     -26.752-120.398 146.188  0.00 97.00      PROA   
ATOM   3507  CD  GLU P 224     -26.678-122.093 147.481  0.00 97.00      PROA   
ATOM   3508  OE1 GLU P 224     -27.876-122.084 147.859  0.00 97.00      PROA   
ATOM   3509  OE2 GLU P 224     -25.941-123.110 147.495  0.00 97.00      PROA   
ATOM   3510  C   GLU P 224     -26.636-117.462 148.964  0.00 97.00      PROA   
ATOM   3511  O   GLU P 224     -25.871-116.665 149.503  0.00 97.00      PROA   
ATOM   3512  N   TYR P 225     -27.891-117.685 149.413  0.00 97.00      PROA   
ATOM   3513  HN  TYR P 225     -28.469-118.352 148.949  0.00 97.00      PROA   
ATOM   3514  CA  TYR P 225     -28.467-117.138 150.619  0.00 97.00      PROA   
ATOM   3515  HA  TYR P 225     -27.691-116.683 151.219  0.00 97.00      PROA   
ATOM   3516  CB  TYR P 225     -29.604-116.103 150.314  0.00 97.00      PROA   
ATOM   3517  HB1 TYR P 225     -29.204-115.327 149.624  0.00 97.00      PROA   
ATOM   3518  HB2 TYR P 225     -29.905-115.597 151.256  0.00 97.00      PROA   
ATOM   3519  CG  TYR P 225     -30.843-116.704 149.672  0.00 97.00      PROA   
ATOM   3520  CD1 TYR P 225     -32.005-116.936 150.433  0.00 97.00      PROA   
ATOM   3521  HD1 TYR P 225     -32.015-116.689 151.485  0.00 97.00      PROA   
ATOM   3522  CE1 TYR P 225     -33.142-117.508 149.848  0.00 97.00      PROA   
ATOM   3523  HE1 TYR P 225     -34.023-117.689 150.446  0.00 97.00      PROA   
ATOM   3524  CZ  TYR P 225     -33.127-117.868 148.495  0.00 97.00      PROA   
ATOM   3525  OH  TYR P 225     -34.249-118.490 147.909  0.00 97.00      PROA   
ATOM   3526  HH  TYR P 225     -34.968-118.467 148.545  0.00 97.00      PROA   
ATOM   3527  CD2 TYR P 225     -30.860-117.027 148.303  0.00 97.00      PROA   
ATOM   3528  HD2 TYR P 225     -29.986-116.845 147.695  0.00 97.00      PROA   
ATOM   3529  CE2 TYR P 225     -31.988-117.619 147.722  0.00 97.00      PROA   
ATOM   3530  HE2 TYR P 225     -31.976-117.897 146.678  0.00 97.00      PROA   
ATOM   3531  C   TYR P 225     -28.984-118.375 151.332  0.00 97.00      PROA   
ATOM   3532  O   TYR P 225     -29.143-119.419 150.703  0.00 97.00      PROA   
ATOM   3533  N   GLN P 226     -29.252-118.316 152.662  0.00 97.00      PROA   
ATOM   3534  HN  GLN P 226     -29.111-117.488 153.199  0.00 97.00      PROA   
ATOM   3535  CA  GLN P 226     -29.809-119.465 153.358  0.00 97.00      PROA   
ATOM   3536  HA  GLN P 226     -30.252-120.101 152.609  0.00 97.00      PROA   
ATOM   3537  CB  GLN P 226     -28.773-120.326 154.141  0.00 97.00      PROA   
ATOM   3538  HB1 GLN P 226     -29.259-120.842 155.000  0.00 97.00      PROA   
ATOM   3539  HB2 GLN P 226     -27.997-119.654 154.570  0.00 97.00      PROA   
ATOM   3540  CG  GLN P 226     -28.093-121.428 153.293  0.00 97.00      PROA   
ATOM   3541  HG1 GLN P 226     -27.464-122.078 153.935  0.00 97.00      PROA   
ATOM   3542  HG2 GLN P 226     -27.448-120.950 152.524  0.00 97.00      PROA   
ATOM   3543  CD  GLN P 226     -29.147-122.307 152.605  0.00 97.00      PROA   
ATOM   3544  OE1 GLN P 226     -30.221-122.566 153.162  0.00 97.00      PROA   
ATOM   3545  NE2 GLN P 226     -28.855-122.737 151.346  0.00 97.00      PROA   
ATOM   3546 HE21 GLN P 226     -29.613-123.089 150.797  0.00 97.00      PROA   
ATOM   3547 HE22 GLN P 226     -28.007-122.469 150.896  0.00 97.00      PROA   
ATOM   3548  C   GLN P 226     -31.013-119.128 154.191  0.00 97.00      PROA   
ATOM   3549  O   GLN P 226     -31.229-117.987 154.595  0.00 97.00      PROA   
ATOM   3550  N   ILE P 227     -31.866-120.160 154.403  0.00 97.00      PROA   
ATOM   3551  HN  ILE P 227     -31.614-121.079 154.103  0.00 97.00      PROA   
ATOM   3552  CA  ILE P 227     -33.224-119.994 154.870  0.00 97.00      PROA   
ATOM   3553  HA  ILE P 227     -33.392-118.950 155.095  0.00 97.00      PROA   
ATOM   3554  CB  ILE P 227     -34.273-120.435 153.845  0.00 97.00      PROA   
ATOM   3555  HB  ILE P 227     -34.460-121.531 153.914  0.00 97.00      PROA   
ATOM   3556  CG2 ILE P 227     -35.578-119.678 154.173  0.00 97.00      PROA   
ATOM   3557 HG21 ILE P 227     -35.432-118.584 154.052  0.00 97.00      PROA   
ATOM   3558 HG22 ILE P 227     -35.912-119.876 155.210  0.00 97.00      PROA   
ATOM   3559 HG23 ILE P 227     -36.392-119.985 153.488  0.00 97.00      PROA   
ATOM   3560  CG1 ILE P 227     -33.814-120.165 152.385  0.00 97.00      PROA   
ATOM   3561 HG11 ILE P 227     -32.879-120.727 152.167  0.00 97.00      PROA   
ATOM   3562 HG12 ILE P 227     -33.596-119.081 152.276  0.00 97.00      PROA   
ATOM   3563  CD  ILE P 227     -34.846-120.592 151.333  0.00 97.00      PROA   
ATOM   3564  HD1 ILE P 227     -35.742-119.937 151.364  0.00 97.00      PROA   
ATOM   3565  HD2 ILE P 227     -35.169-121.640 151.515  0.00 97.00      PROA   
ATOM   3566  HD3 ILE P 227     -34.408-120.532 150.314  0.00 97.00      PROA   
ATOM   3567  C   ILE P 227     -33.373-120.785 156.151  0.00 97.00      PROA   
ATOM   3568  O   ILE P 227     -33.065-121.971 156.214  0.00 97.00      PROA   
ATOM   3569  N   LEU P 228     -33.849-120.126 157.229  0.00 97.00      PROA   
ATOM   3570  HN  LEU P 228     -34.111-119.166 157.157  0.00 97.00      PROA   
ATOM   3571  CA  LEU P 228     -33.812-120.658 158.577  0.00 97.00      PROA   
ATOM   3572  HA  LEU P 228     -33.056-121.428 158.647  0.00 97.00      PROA   
ATOM   3573  CB  LEU P 228     -33.460-119.530 159.586  0.00 97.00      PROA   
ATOM   3574  HB1 LEU P 228     -33.539-119.940 160.617  0.00 97.00      PROA   
ATOM   3575  HB2 LEU P 228     -34.190-118.697 159.495  0.00 97.00      PROA   
ATOM   3576  CG  LEU P 228     -32.022-118.942 159.459  0.00 97.00      PROA   
ATOM   3577  HG  LEU P 228     -31.316-119.798 159.346  0.00 97.00      PROA   
ATOM   3578  CD1 LEU P 228     -31.809-117.987 158.265  0.00 97.00      PROA   
ATOM   3579 HD11 LEU P 228     -32.569-117.178 158.280  0.00 97.00      PROA   
ATOM   3580 HD12 LEU P 228     -31.866-118.520 157.297  0.00 97.00      PROA   
ATOM   3581 HD13 LEU P 228     -30.803-117.520 158.327  0.00 97.00      PROA   
ATOM   3582  CD2 LEU P 228     -31.636-118.200 160.752  0.00 97.00      PROA   
ATOM   3583 HD21 LEU P 228     -31.716-118.873 161.629  0.00 97.00      PROA   
ATOM   3584 HD22 LEU P 228     -32.311-117.330 160.905  0.00 97.00      PROA   
ATOM   3585 HD23 LEU P 228     -30.592-117.827 160.683  0.00 97.00      PROA   
ATOM   3586  C   LEU P 228     -35.142-121.299 158.942  0.00 97.00      PROA   
ATOM   3587  O   LEU P 228     -35.369-121.666 160.093  0.00 97.00      PROA   
ATOM   3588  N   THR P 229     -36.019-121.445 157.926  0.00 97.00      PROA   
ATOM   3589  HN  THR P 229     -35.685-121.182 157.026  0.00 97.00      PROA   
ATOM   3590  CA  THR P 229     -37.404-121.886 157.951  0.00 97.00      PROA   
ATOM   3591  HA  THR P 229     -37.432-122.955 157.803  0.00 97.00      PROA   
ATOM   3592  CB  THR P 229     -38.245-121.488 159.183  0.00 97.00      PROA   
ATOM   3593  HB  THR P 229     -37.973-120.451 159.486  0.00 97.00      PROA   
ATOM   3594  OG1 THR P 229     -37.973-122.370 160.261  0.00 97.00      PROA   
ATOM   3595  HG1 THR P 229     -37.028-122.295 160.416  0.00 97.00      PROA   
ATOM   3596  CG2 THR P 229     -39.777-121.545 158.980  0.00 97.00      PROA   
ATOM   3597 HG21 THR P 229     -40.111-122.564 158.708  0.00 97.00      PROA   
ATOM   3598 HG22 THR P 229     -40.124-120.842 158.202  0.00 97.00      PROA   
ATOM   3599 HG23 THR P 229     -40.285-121.267 159.929  0.00 97.00      PROA   
ATOM   3600  C   THR P 229     -37.958-121.210 156.729  0.00 97.00      PROA   
ATOM   3601  O   THR P 229     -38.290-120.029 156.789  0.00 97.00      PROA   
ATOM   3602  N   ALA P 230     -38.043-121.897 155.560  0.00 97.00      PROA   
ATOM   3603  HN  ALA P 230     -37.677-122.819 155.444  0.00 97.00      PROA   
ATOM   3604  CA  ALA P 230     -38.733-121.337 154.410  0.00 97.00      PROA   
ATOM   3605  HA  ALA P 230     -38.367-120.331 154.276  0.00 97.00      PROA   
ATOM   3606  CB  ALA P 230     -38.470-122.118 153.110  0.00 97.00      PROA   
ATOM   3607  HB1 ALA P 230     -38.840-123.162 153.193  0.00 97.00      PROA   
ATOM   3608  HB2 ALA P 230     -37.377-122.143 152.904  0.00 97.00      PROA   
ATOM   3609  HB3 ALA P 230     -38.964-121.623 152.249  0.00 97.00      PROA   
ATOM   3610  C   ALA P 230     -40.220-121.242 154.667  0.00 97.00      PROA   
ATOM   3611  O   ALA P 230     -40.787-122.117 155.299  0.00 97.00      PROA   
ATOM   3612  N   ARG P 231     -40.878-120.159 154.214  0.00 97.00      PROA   
ATOM   3613  HN  ARG P 231     -40.370-119.456 153.716  0.00 97.00      PROA   
ATOM   3614  CA  ARG P 231     -42.204-119.789 154.657  0.00 97.00      PROA   
ATOM   3615  HA  ARG P 231     -42.603-120.556 155.303  0.00 97.00      PROA   
ATOM   3616  CB  ARG P 231     -42.152-118.473 155.476  0.00 97.00      PROA   
ATOM   3617  HB1 ARG P 231     -43.182-118.114 155.652  0.00 97.00      PROA   
ATOM   3618  HB2 ARG P 231     -41.625-117.685 154.897  0.00 97.00      PROA   
ATOM   3619  CG  ARG P 231     -41.457-118.651 156.841  0.00 97.00      PROA   
ATOM   3620  HG1 ARG P 231     -40.361-118.617 156.668  0.00 97.00      PROA   
ATOM   3621  HG2 ARG P 231     -41.694-119.666 157.223  0.00 97.00      PROA   
ATOM   3622  CD  ARG P 231     -41.802-117.596 157.919  0.00 97.00      PROA   
ATOM   3623  HD1 ARG P 231     -41.519-116.590 157.538  0.00 97.00      PROA   
ATOM   3624  HD2 ARG P 231     -41.260-117.793 158.867  0.00 97.00      PROA   
ATOM   3625  NE  ARG P 231     -43.272-117.543 158.205  0.00 97.00      PROA   
ATOM   3626  HE  ARG P 231     -43.752-116.751 157.824  0.00 97.00      PROA   
ATOM   3627  CZ  ARG P 231     -44.041-118.644 158.250  0.00 97.00      PROA   
ATOM   3628  NH1 ARG P 231     -43.701-119.735 158.932  0.00 97.00      PROA   
ATOM   3629 HH11 ARG P 231     -42.861-119.732 159.456  0.00 97.00      PROA   
ATOM   3630 HH12 ARG P 231     -44.297-120.534 158.815  0.00 97.00      PROA   
ATOM   3631  NH2 ARG P 231     -45.153-118.689 157.502  0.00 97.00      PROA   
ATOM   3632 HH21 ARG P 231     -45.287-117.915 156.878  0.00 97.00      PROA   
ATOM   3633 HH22 ARG P 231     -45.450-119.601 157.220  0.00 97.00      PROA   
ATOM   3634  C   ARG P 231     -43.213-119.622 153.543  0.00 97.00      PROA   
ATOM   3635  O   ARG P 231     -42.890-119.463 152.376  0.00 97.00      PROA   
ATOM   3636  N   ARG P 232     -44.508-119.620 153.909  0.00 97.00      PROA   
ATOM   3637  HN  ARG P 232     -44.757-119.927 154.829  0.00 97.00      PROA   
ATOM   3638  CA  ARG P 232     -45.626-119.237 153.067  0.00 97.00      PROA   
ATOM   3639  HA  ARG P 232     -45.726-119.990 152.300  0.00 97.00      PROA   
ATOM   3640  CB  ARG P 232     -46.894-119.212 153.954  0.00 97.00      PROA   
ATOM   3641  HB1 ARG P 232     -47.613-118.432 153.632  0.00 97.00      PROA   
ATOM   3642  HB2 ARG P 232     -46.571-118.930 154.982  0.00 97.00      PROA   
ATOM   3643  CG  ARG P 232     -47.588-120.584 154.021  0.00 97.00      PROA   
ATOM   3644  HG1 ARG P 232     -48.032-120.728 155.033  0.00 97.00      PROA   
ATOM   3645  HG2 ARG P 232     -46.812-121.368 153.906  0.00 97.00      PROA   
ATOM   3646  CD  ARG P 232     -48.666-120.753 152.945  0.00 97.00      PROA   
ATOM   3647  HD1 ARG P 232     -49.047-121.793 152.894  0.00 97.00      PROA   
ATOM   3648  HD2 ARG P 232     -48.275-120.455 151.947  0.00 97.00      PROA   
ATOM   3649  NE  ARG P 232     -49.793-119.883 153.403  0.00 97.00      PROA   
ATOM   3650  HE  ARG P 232     -49.994-119.901 154.378  0.00 97.00      PROA   
ATOM   3651  CZ  ARG P 232     -50.284-118.826 152.724  0.00 97.00      PROA   
ATOM   3652  NH1 ARG P 232     -50.061-118.632 151.416  0.00 97.00      PROA   
ATOM   3653 HH11 ARG P 232     -49.479-119.273 150.928  0.00 97.00      PROA   
ATOM   3654 HH12 ARG P 232     -50.431-117.818 150.975  0.00 97.00      PROA   
ATOM   3655  NH2 ARG P 232     -50.997-117.914 153.409  0.00 97.00      PROA   
ATOM   3656 HH21 ARG P 232     -51.057-118.005 154.400  0.00 97.00      PROA   
ATOM   3657 HH22 ARG P 232     -51.302-117.091 152.939  0.00 97.00      PROA   
ATOM   3658  C   ARG P 232     -45.492-117.909 152.336  0.00 97.00      PROA   
ATOM   3659  O   ARG P 232     -45.828-117.798 151.162  0.00 97.00      PROA   
ATOM   3660  N   GLU P 233     -44.969-116.878 153.015  0.00 97.00      PROA   
ATOM   3661  HN  GLU P 233     -44.852-116.959 154.005  0.00 97.00      PROA   
ATOM   3662  CA  GLU P 233     -44.656-115.568 152.504  0.00 97.00      PROA   
ATOM   3663  HA  GLU P 233     -45.470-115.265 151.861  0.00 97.00      PROA   
ATOM   3664  CB  GLU P 233     -44.596-114.553 153.682  0.00 97.00      PROA   
ATOM   3665  HB1 GLU P 233     -45.637-114.334 154.012  0.00 97.00      PROA   
ATOM   3666  HB2 GLU P 233     -44.169-113.598 153.306  0.00 97.00      PROA   
ATOM   3667  CG  GLU P 233     -43.764-115.019 154.906  0.00 97.00      PROA   
ATOM   3668  HG1 GLU P 233     -43.319-114.120 155.387  0.00 97.00      PROA   
ATOM   3669  HG2 GLU P 233     -42.932-115.673 154.579  0.00 97.00      PROA   
ATOM   3670  CD  GLU P 233     -44.579-115.737 155.988  0.00 97.00      PROA   
ATOM   3671  OE1 GLU P 233     -45.299-116.713 155.670  0.00 97.00      PROA   
ATOM   3672  OE2 GLU P 233     -44.465-115.331 157.174  0.00 97.00      PROA   
ATOM   3673  C   GLU P 233     -43.417-115.523 151.614  0.00 97.00      PROA   
ATOM   3674  O   GLU P 233     -43.233-114.573 150.852  0.00 97.00      PROA   
ATOM   3675  N   ASP P 234     -42.570-116.581 151.635  0.00 97.00      PROA   
ATOM   3676  HN  ASP P 234     -42.664-117.295 152.324  0.00 97.00      PROA   
ATOM   3677  CA  ASP P 234     -41.459-116.768 150.717  0.00 97.00      PROA   
ATOM   3678  HA  ASP P 234     -40.950-115.820 150.599  0.00 97.00      PROA   
ATOM   3679  CB  ASP P 234     -40.434-117.827 151.228  0.00 97.00      PROA   
ATOM   3680  HB1 ASP P 234     -39.579-117.902 150.529  0.00 97.00      PROA   
ATOM   3681  HB2 ASP P 234     -40.908-118.828 151.271  0.00 97.00      PROA   
ATOM   3682  CG  ASP P 234     -39.831-117.540 152.605  0.00 97.00      PROA   
ATOM   3683  OD1 ASP P 234     -40.110-116.483 153.223  0.00 97.00      PROA   
ATOM   3684  OD2 ASP P 234     -39.038-118.413 153.046  0.00 97.00      PROA   
ATOM   3685  C   ASP P 234     -41.937-117.244 149.341  0.00 97.00      PROA   
ATOM   3686  O   ASP P 234     -41.178-117.230 148.376  0.00 97.00      PROA   
ATOM   3687  N   SER P 235     -43.209-117.701 149.213  0.00 97.00      PROA   
ATOM   3688  HN  SER P 235     -43.812-117.673 150.006  0.00 97.00      PROA   
ATOM   3689  CA  SER P 235     -43.746-118.305 147.994  0.00 97.00      PROA   
ATOM   3690  HA  SER P 235     -43.084-119.127 147.757  0.00 97.00      PROA   
ATOM   3691  CB  SER P 235     -45.184-118.896 148.168  0.00 97.00      PROA   
ATOM   3692  HB1 SER P 235     -45.201-119.508 149.093  0.00 97.00      PROA   
ATOM   3693  HB2 SER P 235     -45.428-119.558 147.312  0.00 97.00      PROA   
ATOM   3694  OG  SER P 235     -46.210-117.910 148.286  0.00 97.00      PROA   
ATOM   3695  HG1 SER P 235     -45.907-117.157 147.766  0.00 97.00      PROA   
ATOM   3696  C   SER P 235     -43.764-117.367 146.791  0.00 97.00      PROA   
ATOM   3697  O   SER P 235     -44.540-116.414 146.736  0.00 97.00      PROA   
ATOM   3698  N   GLY P 236     -42.921-117.614 145.766  0.00 97.00      PROA   
ATOM   3699  HN  GLY P 236     -42.258-118.359 145.781  0.00 97.00      PROA   
ATOM   3700  CA  GLY P 236     -42.956-116.724 144.625  0.00 97.00      PROA   
ATOM   3701  HA1 GLY P 236     -42.778-115.717 144.978  0.00 97.00      PROA   
ATOM   3702  HA2 GLY P 236     -43.910-116.849 144.129  0.00 97.00      PROA   
ATOM   3703  C   GLY P 236     -41.901-117.039 143.624  0.00 97.00      PROA   
ATOM   3704  O   GLY P 236     -41.577-118.193 143.373  0.00 97.00      PROA   
ATOM   3705  N   LEU P 237     -41.352-115.977 143.000  0.00 97.00      PROA   
ATOM   3706  HN  LEU P 237     -41.596-115.047 143.259  0.00 97.00      PROA   
ATOM   3707  CA  LEU P 237     -40.447-116.076 141.887  0.00 97.00      PROA   
ATOM   3708  HA  LEU P 237     -40.327-117.108 141.591  0.00 97.00      PROA   
ATOM   3709  CB  LEU P 237     -40.946-115.253 140.679  0.00 97.00      PROA   
ATOM   3710  HB1 LEU P 237     -40.214-115.366 139.857  0.00 97.00      PROA   
ATOM   3711  HB2 LEU P 237     -40.993-114.175 140.951  0.00 97.00      PROA   
ATOM   3712  CG  LEU P 237     -42.317-115.658 140.089  0.00 97.00      PROA   
ATOM   3713  HG  LEU P 237     -43.099-115.561 140.877  0.00 97.00      PROA   
ATOM   3714  CD1 LEU P 237     -42.680-114.702 138.937  0.00 97.00      PROA   
ATOM   3715 HD11 LEU P 237     -41.900-114.754 138.148  0.00 97.00      PROA   
ATOM   3716 HD12 LEU P 237     -42.726-113.656 139.303  0.00 97.00      PROA   
ATOM   3717 HD13 LEU P 237     -43.659-114.973 138.490  0.00 97.00      PROA   
ATOM   3718  CD2 LEU P 237     -42.309-117.111 139.590  0.00 97.00      PROA   
ATOM   3719 HD21 LEU P 237     -42.123-117.804 140.433  0.00 97.00      PROA   
ATOM   3720 HD22 LEU P 237     -41.508-117.248 138.832  0.00 97.00      PROA   
ATOM   3721 HD23 LEU P 237     -43.282-117.377 139.128  0.00 97.00      PROA   
ATOM   3722  C   LEU P 237     -39.094-115.567 142.328  0.00 97.00      PROA   
ATOM   3723  O   LEU P 237     -38.991-114.591 143.064  0.00 97.00      PROA   
ATOM   3724  N   TYR P 238     -38.024-116.280 141.917  0.00 97.00      PROA   
ATOM   3725  HN  TYR P 238     -38.164-117.091 141.351  0.00 97.00      PROA   
ATOM   3726  CA  TYR P 238     -36.657-116.057 142.338  0.00 97.00      PROA   
ATOM   3727  HA  TYR P 238     -36.588-115.121 142.875  0.00 97.00      PROA   
ATOM   3728  CB  TYR P 238     -36.122-117.225 143.207  0.00 97.00      PROA   
ATOM   3729  HB1 TYR P 238     -35.020-117.166 143.342  0.00 97.00      PROA   
ATOM   3730  HB2 TYR P 238     -36.364-118.201 142.730  0.00 97.00      PROA   
ATOM   3731  CG  TYR P 238     -36.760-117.195 144.568  0.00 97.00      PROA   
ATOM   3732  CD1 TYR P 238     -38.045-117.727 144.783  0.00 97.00      PROA   
ATOM   3733  HD1 TYR P 238     -38.593-118.155 143.956  0.00 97.00      PROA   
ATOM   3734  CE1 TYR P 238     -38.619-117.709 146.060  0.00 97.00      PROA   
ATOM   3735  HE1 TYR P 238     -39.607-118.118 146.215  0.00 97.00      PROA   
ATOM   3736  CZ  TYR P 238     -37.893-117.183 147.136  0.00 97.00      PROA   
ATOM   3737  OH  TYR P 238     -38.438-117.153 148.429  0.00 97.00      PROA   
ATOM   3738  HH  TYR P 238     -39.389-117.284 148.353  0.00 97.00      PROA   
ATOM   3739  CD2 TYR P 238     -36.048-116.669 145.659  0.00 97.00      PROA   
ATOM   3740  HD2 TYR P 238     -35.056-116.267 145.513  0.00 97.00      PROA   
ATOM   3741  CE2 TYR P 238     -36.612-116.667 146.938  0.00 97.00      PROA   
ATOM   3742  HE2 TYR P 238     -36.064-116.254 147.772  0.00 97.00      PROA   
ATOM   3743  C   TYR P 238     -35.749-115.959 141.140  0.00 97.00      PROA   
ATOM   3744  O   TYR P 238     -35.846-116.754 140.214  0.00 97.00      PROA   
ATOM   3745  N   TRP P 239     -34.803-114.994 141.140  0.00 97.00      PROA   
ATOM   3746  HN  TRP P 239     -34.746-114.315 141.867  0.00 97.00      PROA   
ATOM   3747  CA  TRP P 239     -33.814-114.919 140.085  0.00 97.00      PROA   
ATOM   3748  HA  TRP P 239     -33.644-115.914 139.697  0.00 97.00      PROA   
ATOM   3749  CB  TRP P 239     -34.245-114.013 138.894  0.00 97.00      PROA   
ATOM   3750  HB1 TRP P 239     -35.167-114.466 138.475  0.00 97.00      PROA   
ATOM   3751  HB2 TRP P 239     -33.485-114.061 138.086  0.00 97.00      PROA   
ATOM   3752  CG  TRP P 239     -34.557-112.578 139.192  0.00 97.00      PROA   
ATOM   3753  CD1 TRP P 239     -35.733-112.116 139.716  0.00 97.00      PROA   
ATOM   3754  HD1 TRP P 239     -36.543-112.753 140.028  0.00 97.00      PROA   
ATOM   3755  NE1 TRP P 239     -35.729-110.750 139.750  0.00 97.00      PROA   
ATOM   3756  HE1 TRP P 239     -36.483-110.184 140.006  0.00 97.00      PROA   
ATOM   3757  CE2 TRP P 239     -34.542-110.290 139.262  0.00 97.00      PROA   
ATOM   3758  CD2 TRP P 239     -33.767-111.416 138.895  0.00 97.00      PROA   
ATOM   3759  CE3 TRP P 239     -32.502-111.227 138.343  0.00 97.00      PROA   
ATOM   3760  HE3 TRP P 239     -31.892-112.068 138.044  0.00 97.00      PROA   
ATOM   3761  CZ3 TRP P 239     -32.021-109.923 138.208  0.00 97.00      PROA   
ATOM   3762  HZ3 TRP P 239     -31.024-109.757 137.832  0.00 97.00      PROA   
ATOM   3763  CZ2 TRP P 239     -34.070-108.995 139.113  0.00 97.00      PROA   
ATOM   3764  HZ2 TRP P 239     -34.659-108.145 139.422  0.00 97.00      PROA   
ATOM   3765  CH2 TRP P 239     -32.790-108.825 138.586  0.00 97.00      PROA   
ATOM   3766  HH2 TRP P 239     -32.373-107.831 138.498  0.00 97.00      PROA   
ATOM   3767  C   TRP P 239     -32.494-114.473 140.658  0.00 97.00      PROA   
ATOM   3768  O   TRP P 239     -32.421-113.894 141.739  0.00 97.00      PROA   
ATOM   3769  N   CYS P 240     -31.407-114.775 139.915  0.00 97.00      PROA   
ATOM   3770  HN  CYS P 240     -31.523-115.289 139.067  0.00 97.00      PROA   
ATOM   3771  CA  CYS P 240     -30.051-114.419 140.270  0.00 97.00      PROA   
ATOM   3772  HA  CYS P 240     -30.090-113.680 141.054  0.00 97.00      PROA   
ATOM   3773  CB  CYS P 240     -29.215-115.632 140.774  0.00 97.00      PROA   
ATOM   3774  HB1 CYS P 240     -29.646-115.921 141.757  0.00 97.00      PROA   
ATOM   3775  HB2 CYS P 240     -28.163-115.329 140.965  0.00 97.00      PROA   
ATOM   3776  SG  CYS P 240     -29.288-117.087 139.673  0.00 97.00      PROA   
ATOM   3777  C   CYS P 240     -29.363-113.755 139.097  0.00 97.00      PROA   
ATOM   3778  O   CYS P 240     -29.732-113.916 137.938  0.00 97.00      PROA   
ATOM   3779  N   GLU P 241     -28.335-112.937 139.387  0.00 97.00      PROA   
ATOM   3780  HN  GLU P 241     -28.062-112.781 140.332  0.00 97.00      PROA   
ATOM   3781  CA  GLU P 241     -27.656-112.138 138.394  0.00 97.00      PROA   
ATOM   3782  HA  GLU P 241     -28.022-112.381 137.406  0.00 97.00      PROA   
ATOM   3783  CB  GLU P 241     -27.960-110.642 138.630  0.00 97.00      PROA   
ATOM   3784  HB1 GLU P 241     -27.759-110.396 139.693  0.00 97.00      PROA   
ATOM   3785  HB2 GLU P 241     -29.059-110.547 138.473  0.00 97.00      PROA   
ATOM   3786  CG  GLU P 241     -27.196-109.646 137.737  0.00 97.00      PROA   
ATOM   3787  HG1 GLU P 241     -27.163-110.018 136.690  0.00 97.00      PROA   
ATOM   3788  HG2 GLU P 241     -26.159-109.504 138.106  0.00 97.00      PROA   
ATOM   3789  CD  GLU P 241     -27.882-108.289 137.701  0.00 97.00      PROA   
ATOM   3790  OE1 GLU P 241     -28.924-108.111 138.378  0.00 97.00      PROA   
ATOM   3791  OE2 GLU P 241     -27.387-107.419 136.939  0.00 97.00      PROA   
ATOM   3792  C   GLU P 241     -26.179-112.446 138.382  0.00 97.00      PROA   
ATOM   3793  O   GLU P 241     -25.577-112.715 139.420  0.00 97.00      PROA   
ATOM   3794  N   ALA P 242     -25.570-112.450 137.170  0.00 97.00      PROA   
ATOM   3795  HN  ALA P 242     -26.084-112.263 136.338  0.00 97.00      PROA   
ATOM   3796  CA  ALA P 242     -24.172-112.762 136.985  0.00 97.00      PROA   
ATOM   3797  HA  ALA P 242     -23.632-112.543 137.896  0.00 97.00      PROA   
ATOM   3798  CB  ALA P 242     -23.978-114.241 136.599  0.00 97.00      PROA   
ATOM   3799  HB1 ALA P 242     -24.519-114.474 135.657  0.00 97.00      PROA   
ATOM   3800  HB2 ALA P 242     -24.391-114.891 137.402  0.00 97.00      PROA   
ATOM   3801  HB3 ALA P 242     -22.903-114.487 136.473  0.00 97.00      PROA   
ATOM   3802  C   ALA P 242     -23.616-111.876 135.891  0.00 97.00      PROA   
ATOM   3803  O   ALA P 242     -24.287-111.578 134.907  0.00 97.00      PROA   
ATOM   3804  N   ALA P 243     -22.358-111.403 136.063  0.00 97.00      PROA   
ATOM   3805  HN  ALA P 243     -21.819-111.637 136.866  0.00 97.00      PROA   
ATOM   3806  CA  ALA P 243     -21.785-110.405 135.194  0.00 97.00      PROA   
ATOM   3807  HA  ALA P 243     -22.119-110.575 134.178  0.00 97.00      PROA   
ATOM   3808  CB  ALA P 243     -22.190-108.989 135.665  0.00 97.00      PROA   
ATOM   3809  HB1 ALA P 243     -21.843-108.811 136.706  0.00 97.00      PROA   
ATOM   3810  HB2 ALA P 243     -23.298-108.892 135.658  0.00 97.00      PROA   
ATOM   3811  HB3 ALA P 243     -21.768-108.200 135.009  0.00 97.00      PROA   
ATOM   3812  C   ALA P 243     -20.274-110.502 135.208  0.00 97.00      PROA   
ATOM   3813  O   ALA P 243     -19.670-111.127 136.078  0.00 97.00      PROA   
ATOM   3814  N   THR P 244     -19.624-109.864 134.207  0.00 97.00      PROA   
ATOM   3815  HN  THR P 244     -20.151-109.460 133.460  0.00 97.00      PROA   
ATOM   3816  CA  THR P 244     -18.221-109.483 134.219  0.00 97.00      PROA   
ATOM   3817  HA  THR P 244     -17.622-110.356 134.449  0.00 97.00      PROA   
ATOM   3818  CB  THR P 244     -17.785-108.898 132.886  0.00 97.00      PROA   
ATOM   3819  HB  THR P 244     -16.759-108.487 132.955  0.00 97.00      PROA   
ATOM   3820  OG1 THR P 244     -18.670-107.858 132.511  0.00 97.00      PROA   
ATOM   3821  HG1 THR P 244     -18.835-107.363 133.317  0.00 97.00      PROA   
ATOM   3822  CG2 THR P 244     -17.777-109.953 131.765  0.00 97.00      PROA   
ATOM   3823 HG21 THR P 244     -18.771-110.431 131.653  0.00 97.00      PROA   
ATOM   3824 HG22 THR P 244     -17.022-110.736 131.975  0.00 97.00      PROA   
ATOM   3825 HG23 THR P 244     -17.514-109.464 130.800  0.00 97.00      PROA   
ATOM   3826  C   THR P 244     -17.961-108.419 135.285  0.00 97.00      PROA   
ATOM   3827  O   THR P 244     -18.772-107.513 135.463  0.00 97.00      PROA   
ATOM   3828  N   GLU P 245     -16.793-108.483 135.966  0.00 97.00      PROA   
ATOM   3829  HN  GLU P 245     -16.131-109.192 135.735  0.00 97.00      PROA   
ATOM   3830  CA  GLU P 245     -16.336-107.635 137.063  0.00 97.00      PROA   
ATOM   3831  HA  GLU P 245     -16.996-107.758 137.910  0.00 97.00      PROA   
ATOM   3832  CB  GLU P 245     -14.901-108.165 137.359  0.00 97.00      PROA   
ATOM   3833  HB1 GLU P 245     -14.202-107.773 136.589  0.00 97.00      PROA   
ATOM   3834  HB2 GLU P 245     -14.963-109.269 137.203  0.00 97.00      PROA   
ATOM   3835  CG  GLU P 245     -14.294-107.894 138.751  0.00 97.00      PROA   
ATOM   3836  HG1 GLU P 245     -15.074-107.497 139.430  0.00 97.00      PROA   
ATOM   3837  HG2 GLU P 245     -13.489-107.134 138.661  0.00 97.00      PROA   
ATOM   3838  CD  GLU P 245     -13.671-109.132 139.416  0.00 97.00      PROA   
ATOM   3839  OE1 GLU P 245     -13.295-110.105 138.715  0.00 97.00      PROA   
ATOM   3840  OE2 GLU P 245     -13.559-109.103 140.667  0.00 97.00      PROA   
ATOM   3841  C   GLU P 245     -16.302-106.162 136.650  0.00 97.00      PROA   
ATOM   3842  O   GLU P 245     -16.767-105.258 137.342  0.00 97.00      PROA   
ATOM   3843  N   ASP P 246     -15.793-105.947 135.433  0.00 97.00      PROA   
ATOM   3844  HN  ASP P 246     -15.370-106.728 134.974  0.00 97.00      PROA   
ATOM   3845  CA  ASP P 246     -15.638-104.753 134.645  0.00 97.00      PROA   
ATOM   3846  HA  ASP P 246     -15.180-103.994 135.266  0.00 97.00      PROA   
ATOM   3847  CB  ASP P 246     -14.662-105.122 133.475  0.00 97.00      PROA   
ATOM   3848  HB1 ASP P 246     -13.616-105.092 133.856  0.00 97.00      PROA   
ATOM   3849  HB2 ASP P 246     -14.730-104.401 132.639  0.00 97.00      PROA   
ATOM   3850  CG  ASP P 246     -14.896-106.550 132.945  0.00 97.00      PROA   
ATOM   3851  OD1 ASP P 246     -14.508-107.537 133.629  0.00 97.00      PROA   
ATOM   3852  OD2 ASP P 246     -15.529-106.674 131.871  0.00 97.00      PROA   
ATOM   3853  C   ASP P 246     -16.951-104.150 134.113  0.00 97.00      PROA   
ATOM   3854  O   ASP P 246     -16.974-102.997 133.683  0.00 97.00      PROA   
ATOM   3855  N   GLY P 247     -18.090-104.886 134.140  0.00 97.00      PROA   
ATOM   3856  HN  GLY P 247     -18.073-105.779 134.584  0.00 97.00      PROA   
ATOM   3857  CA  GLY P 247     -19.400-104.377 133.717  0.00 97.00      PROA   
ATOM   3858  HA1 GLY P 247     -19.533-103.379 134.114  0.00 97.00      PROA   
ATOM   3859  HA2 GLY P 247     -20.145-105.064 134.092  0.00 97.00      PROA   
ATOM   3860  C   GLY P 247     -19.600-104.297 132.222  0.00 97.00      PROA   
ATOM   3861  O   GLY P 247     -20.535-103.659 131.735  0.00 97.00      PROA   
ATOM   3862  N   ASN P 248     -18.730-104.967 131.446  0.00 97.00      PROA   
ATOM   3863  HN  ASN P 248     -17.941-105.413 131.862  0.00 97.00      PROA   
ATOM   3864  CA  ASN P 248     -18.890-105.156 130.020  0.00 97.00      PROA   
ATOM   3865  HA  ASN P 248     -19.029-104.184 129.571  0.00 97.00      PROA   
ATOM   3866  CB  ASN P 248     -17.627-105.837 129.440  0.00 97.00      PROA   
ATOM   3867  HB1 ASN P 248     -17.813-106.271 128.436  0.00 97.00      PROA   
ATOM   3868  HB2 ASN P 248     -17.286-106.646 130.120  0.00 97.00      PROA   
ATOM   3869  CG  ASN P 248     -16.557-104.752 129.273  0.00 97.00      PROA   
ATOM   3870  OD1 ASN P 248     -16.858-103.645 128.813  0.00 97.00      PROA   
ATOM   3871  ND2 ASN P 248     -15.298-105.042 129.689  0.00 97.00      PROA   
ATOM   3872 HD21 ASN P 248     -14.608-104.325 129.628  0.00 97.00      PROA   
ATOM   3873 HD22 ASN P 248     -15.165-105.835 130.288  0.00 97.00      PROA   
ATOM   3874  C   ASN P 248     -20.130-105.951 129.661  0.00 97.00      PROA   
ATOM   3875  O   ASN P 248     -20.889-105.559 128.776  0.00 97.00      PROA   
ATOM   3876  N   VAL P 249     -20.375-107.066 130.379  0.00 97.00      PROA   
ATOM   3877  HN  VAL P 249     -19.731-107.347 131.089  0.00 97.00      PROA   
ATOM   3878  CA  VAL P 249     -21.461-107.984 130.119  0.00 97.00      PROA   
ATOM   3879  HA  VAL P 249     -22.167-107.538 129.432  0.00 97.00      PROA   
ATOM   3880  CB  VAL P 249     -20.969-109.309 129.544  0.00 97.00      PROA   
ATOM   3881  HB  VAL P 249     -20.336-109.839 130.290  0.00 97.00      PROA   
ATOM   3882  CG1 VAL P 249     -22.165-110.216 129.176  0.00 97.00      PROA   
ATOM   3883 HG11 VAL P 249     -22.829-109.704 128.448  0.00 97.00      PROA   
ATOM   3884 HG12 VAL P 249     -22.761-110.496 130.069  0.00 97.00      PROA   
ATOM   3885 HG13 VAL P 249     -21.794-111.151 128.708  0.00 97.00      PROA   
ATOM   3886  CG2 VAL P 249     -20.086-109.040 128.306  0.00 97.00      PROA   
ATOM   3887 HG21 VAL P 249     -19.210-108.403 128.545  0.00 97.00      PROA   
ATOM   3888 HG22 VAL P 249     -20.681-108.548 127.509  0.00 97.00      PROA   
ATOM   3889 HG23 VAL P 249     -19.693-110.001 127.916  0.00 97.00      PROA   
ATOM   3890  C   VAL P 249     -22.171-108.268 131.422  0.00 97.00      PROA   
ATOM   3891  O   VAL P 249     -21.560-108.699 132.394  0.00 97.00      PROA   
ATOM   3892  N   LEU P 250     -23.506-108.071 131.461  0.00 97.00      PROA   
ATOM   3893  HN  LEU P 250     -23.993-107.688 130.682  0.00 97.00      PROA   
ATOM   3894  CA  LEU P 250     -24.340-108.531 132.548  0.00 97.00      PROA   
ATOM   3895  HA  LEU P 250     -23.757-109.187 133.179  0.00 97.00      PROA   
ATOM   3896  CB  LEU P 250     -24.921-107.441 133.500  0.00 97.00      PROA   
ATOM   3897  HB1 LEU P 250     -24.058-107.072 134.101  0.00 97.00      PROA   
ATOM   3898  HB2 LEU P 250     -25.616-107.929 134.217  0.00 97.00      PROA   
ATOM   3899  CG  LEU P 250     -25.625-106.169 132.938  0.00 97.00      PROA   
ATOM   3900  HG  LEU P 250     -25.845-105.555 133.848  0.00 97.00      PROA   
ATOM   3901  CD1 LEU P 250     -24.745-105.280 132.037  0.00 97.00      PROA   
ATOM   3902 HD11 LEU P 250     -24.616-105.746 131.038  0.00 97.00      PROA   
ATOM   3903 HD12 LEU P 250     -23.747-105.129 132.497  0.00 97.00      PROA   
ATOM   3904 HD13 LEU P 250     -25.229-104.291 131.892  0.00 97.00      PROA   
ATOM   3905  CD2 LEU P 250     -26.992-106.437 132.282  0.00 97.00      PROA   
ATOM   3906 HD21 LEU P 250     -27.605-107.105 132.922  0.00 97.00      PROA   
ATOM   3907 HD22 LEU P 250     -26.862-106.906 131.286  0.00 97.00      PROA   
ATOM   3908 HD23 LEU P 250     -27.538-105.481 132.137  0.00 97.00      PROA   
ATOM   3909  C   LEU P 250     -25.386-109.417 131.930  0.00 97.00      PROA   
ATOM   3910  O   LEU P 250     -25.957-109.105 130.887  0.00 97.00      PROA   
ATOM   3911  N   LYS P 251     -25.606-110.607 132.527  0.00 97.00      PROA   
ATOM   3912  HN  LYS P 251     -25.121-110.877 133.358  0.00 97.00      PROA   
ATOM   3913  CA  LYS P 251     -26.398-111.627 131.890  0.00 97.00      PROA   
ATOM   3914  HA  LYS P 251     -27.046-111.188 131.145  0.00 97.00      PROA   
ATOM   3915  CB  LYS P 251     -25.487-112.644 131.186  0.00 97.00      PROA   
ATOM   3916  HB1 LYS P 251     -24.885-113.236 131.908  0.00 97.00      PROA   
ATOM   3917  HB2 LYS P 251     -24.764-112.030 130.599  0.00 97.00      PROA   
ATOM   3918  CG  LYS P 251     -26.243-113.549 130.204  0.00 97.00      PROA   
ATOM   3919  HG1 LYS P 251     -27.302-113.214 130.117  0.00 97.00      PROA   
ATOM   3920  HG2 LYS P 251     -26.256-114.576 130.621  0.00 97.00      PROA   
ATOM   3921  CD  LYS P 251     -25.617-113.539 128.798  0.00 97.00      PROA   
ATOM   3922  HD1 LYS P 251     -25.686-112.502 128.396  0.00 97.00      PROA   
ATOM   3923  HD2 LYS P 251     -26.212-114.203 128.132  0.00 97.00      PROA   
ATOM   3924  CE  LYS P 251     -24.147-113.991 128.790  0.00 97.00      PROA   
ATOM   3925  HE1 LYS P 251     -24.083-115.016 129.212  0.00 97.00      PROA   
ATOM   3926  HE2 LYS P 251     -23.505-113.316 129.396  0.00 97.00      PROA   
ATOM   3927  NZ  LYS P 251     -23.590-114.012 127.415  0.00 97.00      PROA   
ATOM   3928  HZ1 LYS P 251     -23.754-113.104 126.937  0.00 97.00      PROA   
ATOM   3929  HZ2 LYS P 251     -24.026-114.774 126.852  0.00 97.00      PROA   
ATOM   3930  HZ3 LYS P 251     -22.563-114.146 127.437  0.00 97.00      PROA   
ATOM   3931  C   LYS P 251     -27.273-112.266 132.935  0.00 97.00      PROA   
ATOM   3932  O   LYS P 251     -26.946-113.282 133.547  0.00 97.00      PROA   
ATOM   3933  N   ARG P 252     -28.437-111.631 133.169  0.00 97.00      PROA   
ATOM   3934  HN  ARG P 252     -28.666-110.815 132.642  0.00 97.00      PROA   
ATOM   3935  CA  ARG P 252     -29.430-112.046 134.134  0.00 97.00      PROA   
ATOM   3936  HA  ARG P 252     -28.915-112.154 135.078  0.00 97.00      PROA   
ATOM   3937  CB  ARG P 252     -30.502-110.940 134.307  0.00 97.00      PROA   
ATOM   3938  HB1 ARG P 252     -31.347-111.321 134.921  0.00 97.00      PROA   
ATOM   3939  HB2 ARG P 252     -30.905-110.663 133.308  0.00 97.00      PROA   
ATOM   3940  CG  ARG P 252     -29.951-109.678 135.004  0.00 97.00      PROA   
ATOM   3941  HG1 ARG P 252     -29.086-109.261 134.440  0.00 97.00      PROA   
ATOM   3942  HG2 ARG P 252     -29.573-109.991 136.004  0.00 97.00      PROA   
ATOM   3943  CD  ARG P 252     -31.005-108.570 135.173  0.00 97.00      PROA   
ATOM   3944  HD1 ARG P 252     -31.934-108.987 135.612  0.00 97.00      PROA   
ATOM   3945  HD2 ARG P 252     -31.221-108.088 134.196  0.00 97.00      PROA   
ATOM   3946  NE  ARG P 252     -30.438-107.587 136.144  0.00 97.00      PROA   
ATOM   3947  HE  ARG P 252     -29.819-107.927 136.855  0.00 97.00      PROA   
ATOM   3948  CZ  ARG P 252     -30.398-106.251 136.002  0.00 97.00      PROA   
ATOM   3949  NH1 ARG P 252     -31.311-105.572 135.315  0.00 97.00      PROA   
ATOM   3950 HH11 ARG P 252     -32.123-106.077 135.048  0.00 97.00      PROA   
ATOM   3951 HH12 ARG P 252     -31.312-104.585 135.439  0.00 97.00      PROA   
ATOM   3952  NH2 ARG P 252     -29.391-105.611 136.622  0.00 97.00      PROA   
ATOM   3953 HH21 ARG P 252     -28.670-106.212 136.976  0.00 97.00      PROA   
ATOM   3954 HH22 ARG P 252     -29.195-104.659 136.420  0.00 97.00      PROA   
ATOM   3955  C   ARG P 252     -30.076-113.397 133.852  0.00 97.00      PROA   
ATOM   3956  O   ARG P 252     -30.315-113.756 132.701  0.00 97.00      PROA   
ATOM   3957  N   SER P 253     -30.390-114.185 134.916  0.00 97.00      PROA   
ATOM   3958  HN  SER P 253     -30.144-113.927 135.849  0.00 97.00      PROA   
ATOM   3959  CA  SER P 253     -31.220-115.372 134.765  0.00 97.00      PROA   
ATOM   3960  HA  SER P 253     -30.885-115.878 133.875  0.00 97.00      PROA   
ATOM   3961  CB  SER P 253     -31.078-116.428 135.897  0.00 97.00      PROA   
ATOM   3962  HB1 SER P 253     -30.042-116.827 135.896  0.00 97.00      PROA   
ATOM   3963  HB2 SER P 253     -31.769-117.278 135.715  0.00 97.00      PROA   
ATOM   3964  OG  SER P 253     -31.362-115.897 137.181  0.00 97.00      PROA   
ATOM   3965  HG1 SER P 253     -30.704-115.208 137.338  0.00 97.00      PROA   
ATOM   3966  C   SER P 253     -32.689-114.975 134.622  0.00 97.00      PROA   
ATOM   3967  O   SER P 253     -33.127-114.047 135.302  0.00 97.00      PROA   
ATOM   3968  N   PRO P 254     -33.498-115.615 133.778  0.00 97.00      PROA   
ATOM   3969  CD  PRO P 254     -33.028-116.333 132.589  0.00 97.00      PROA   
ATOM   3970  HD1 PRO P 254     -32.678-117.341 132.900  0.00 97.00      PROA   
ATOM   3971  HD2 PRO P 254     -32.210-115.783 132.072  0.00 97.00      PROA   
ATOM   3972  CA  PRO P 254     -34.960-115.631 133.883  0.00 97.00      PROA   
ATOM   3973  HA  PRO P 254     -35.295-114.614 133.740  0.00 97.00      PROA   
ATOM   3974  CB  PRO P 254     -35.394-116.569 132.739  0.00 97.00      PROA   
ATOM   3975  HB1 PRO P 254     -36.382-116.291 132.324  0.00 97.00      PROA   
ATOM   3976  HB2 PRO P 254     -35.425-117.624 133.089  0.00 97.00      PROA   
ATOM   3977  CG  PRO P 254     -34.268-116.440 131.704  0.00 97.00      PROA   
ATOM   3978  HG1 PRO P 254     -34.220-117.298 131.004  0.00 97.00      PROA   
ATOM   3979  HG2 PRO P 254     -34.392-115.496 131.127  0.00 97.00      PROA   
ATOM   3980  C   PRO P 254     -35.490-116.093 135.240  0.00 97.00      PROA   
ATOM   3981  O   PRO P 254     -34.842-116.921 135.877  0.00 97.00      PROA   
ATOM   3982  N   GLU P 255     -36.662-115.578 135.700  0.00 97.00      PROA   
ATOM   3983  HN  GLU P 255     -37.149-114.866 135.199  0.00 97.00      PROA   
ATOM   3984  CA  GLU P 255     -37.280-115.972 136.957  0.00 97.00      PROA   
ATOM   3985  HA  GLU P 255     -36.556-115.774 137.731  0.00 97.00      PROA   
ATOM   3986  CB  GLU P 255     -38.554-115.147 137.299  0.00 97.00      PROA   
ATOM   3987  HB1 GLU P 255     -38.937-115.552 138.259  0.00 97.00      PROA   
ATOM   3988  HB2 GLU P 255     -39.339-115.318 136.531  0.00 97.00      PROA   
ATOM   3989  CG  GLU P 255     -38.320-113.621 137.464  0.00 97.00      PROA   
ATOM   3990  HG1 GLU P 255     -38.614-113.090 136.535  0.00 97.00      PROA   
ATOM   3991  HG2 GLU P 255     -37.245-113.419 137.654  0.00 97.00      PROA   
ATOM   3992  CD  GLU P 255     -39.097-113.018 138.640  0.00 97.00      PROA   
ATOM   3993  OE1 GLU P 255     -39.995-112.168 138.402  0.00 97.00      PROA   
ATOM   3994  OE2 GLU P 255     -38.779-113.390 139.800  0.00 97.00      PROA   
ATOM   3995  C   GLU P 255     -37.626-117.457 137.060  0.00 97.00      PROA   
ATOM   3996  O   GLU P 255     -38.101-118.083 136.114  0.00 97.00      PROA   
ATOM   3997  N   LEU P 256     -37.390-118.041 138.257  0.00 97.00      PROA   
ATOM   3998  HN  LEU P 256     -36.952-117.516 138.986  0.00 97.00      PROA   
ATOM   3999  CA  LEU P 256     -37.616-119.435 138.566  0.00 97.00      PROA   
ATOM   4000  HA  LEU P 256     -38.062-119.923 137.712  0.00 97.00      PROA   
ATOM   4001  CB  LEU P 256     -36.254-120.093 138.926  0.00 97.00      PROA   
ATOM   4002  HB1 LEU P 256     -35.836-119.618 139.839  0.00 97.00      PROA   
ATOM   4003  HB2 LEU P 256     -35.566-119.829 138.088  0.00 97.00      PROA   
ATOM   4004  CG  LEU P 256     -36.192-121.635 139.067  0.00 97.00      PROA   
ATOM   4005  HG  LEU P 256     -35.110-121.907 138.974  0.00 97.00      PROA   
ATOM   4006  CD1 LEU P 256     -36.631-122.140 140.453  0.00 97.00      PROA   
ATOM   4007 HD11 LEU P 256     -37.717-121.990 140.598  0.00 97.00      PROA   
ATOM   4008 HD12 LEU P 256     -36.089-121.598 141.256  0.00 97.00      PROA   
ATOM   4009 HD13 LEU P 256     -36.419-123.226 140.551  0.00 97.00      PROA   
ATOM   4010  CD2 LEU P 256     -36.929-122.375 137.937  0.00 97.00      PROA   
ATOM   4011 HD21 LEU P 256     -36.569-122.022 136.948  0.00 97.00      PROA   
ATOM   4012 HD22 LEU P 256     -38.024-122.199 138.004  0.00 97.00      PROA   
ATOM   4013 HD23 LEU P 256     -36.746-123.467 138.013  0.00 97.00      PROA   
ATOM   4014  C   LEU P 256     -38.600-119.486 139.719  0.00 97.00      PROA   
ATOM   4015  O   LEU P 256     -38.451-118.778 140.708  0.00 97.00      PROA   
ATOM   4016  N   GLU P 257     -39.663-120.320 139.620  0.00 97.00      PROA   
ATOM   4017  HN  GLU P 257     -39.779-120.922 138.835  0.00 97.00      PROA   
ATOM   4018  CA  GLU P 257     -40.728-120.348 140.606  0.00 97.00      PROA   
ATOM   4019  HA  GLU P 257     -40.839-119.358 141.021  0.00 97.00      PROA   
ATOM   4020  CB  GLU P 257     -42.090-120.754 139.980  0.00 97.00      PROA   
ATOM   4021  HB1 GLU P 257     -42.060-121.802 139.616  0.00 97.00      PROA   
ATOM   4022  HB2 GLU P 257     -42.222-120.111 139.077  0.00 97.00      PROA   
ATOM   4023  CG  GLU P 257     -43.316-120.493 140.888  0.00 97.00      PROA   
ATOM   4024  HG1 GLU P 257     -44.111-120.007 140.283  0.00 97.00      PROA   
ATOM   4025  HG2 GLU P 257     -43.055-119.809 141.721  0.00 97.00      PROA   
ATOM   4026  CD  GLU P 257     -43.915-121.765 141.475  0.00 97.00      PROA   
ATOM   4027  OE1 GLU P 257     -43.241-122.399 142.314  0.00 97.00      PROA   
ATOM   4028  OE2 GLU P 257     -45.073-122.096 141.123  0.00 97.00      PROA   
ATOM   4029  C   GLU P 257     -40.394-121.287 141.743  0.00 97.00      PROA   
ATOM   4030  O   GLU P 257     -39.982-122.426 141.537  0.00 97.00      PROA   
ATOM   4031  N   LEU P 258     -40.581-120.802 142.992  0.00 97.00      PROA   
ATOM   4032  HN  LEU P 258     -40.885-119.859 143.115  0.00 97.00      PROA   
ATOM   4033  CA  LEU P 258     -40.401-121.574 144.199  0.00 97.00      PROA   
ATOM   4034  HA  LEU P 258     -40.510-122.622 143.959  0.00 97.00      PROA   
ATOM   4035  CB  LEU P 258     -39.026-121.357 144.884  0.00 97.00      PROA   
ATOM   4036  HB1 LEU P 258     -38.980-121.919 145.843  0.00 97.00      PROA   
ATOM   4037  HB2 LEU P 258     -38.922-120.278 145.120  0.00 97.00      PROA   
ATOM   4038  CG  LEU P 258     -37.801-121.773 144.033  0.00 97.00      PROA   
ATOM   4039  HG  LEU P 258     -37.906-121.319 143.021  0.00 97.00      PROA   
ATOM   4040  CD1 LEU P 258     -36.499-121.219 144.633  0.00 97.00      PROA   
ATOM   4041 HD11 LEU P 258     -36.329-121.653 145.640  0.00 97.00      PROA   
ATOM   4042 HD12 LEU P 258     -36.552-120.116 144.726  0.00 97.00      PROA   
ATOM   4043 HD13 LEU P 258     -35.640-121.480 143.979  0.00 97.00      PROA   
ATOM   4044  CD2 LEU P 258     -37.694-123.301 143.866  0.00 97.00      PROA   
ATOM   4045 HD21 LEU P 258     -38.599-123.711 143.374  0.00 97.00      PROA   
ATOM   4046 HD22 LEU P 258     -37.573-123.786 144.858  0.00 97.00      PROA   
ATOM   4047 HD23 LEU P 258     -36.811-123.554 143.241  0.00 97.00      PROA   
ATOM   4048  C   LEU P 258     -41.513-121.229 145.170  0.00 97.00      PROA   
ATOM   4049  O   LEU P 258     -41.316-120.534 146.165  0.00 97.00      PROA   
ATOM   4050  N   GLN P 259     -42.740-121.724 144.904  0.00 97.00      PROA   
ATOM   4051  HN  GLN P 259     -42.934-122.123 144.005  0.00 97.00      PROA   
ATOM   4052  CA  GLN P 259     -43.818-121.775 145.870  0.00 97.00      PROA   
ATOM   4053  HA  GLN P 259     -43.948-120.763 146.220  0.00 97.00      PROA   
ATOM   4054  CB  GLN P 259     -45.173-122.232 145.264  0.00 97.00      PROA   
ATOM   4055  HB1 GLN P 259     -45.859-122.569 146.074  0.00 97.00      PROA   
ATOM   4056  HB2 GLN P 259     -44.983-123.105 144.601  0.00 97.00      PROA   
ATOM   4057  CG  GLN P 259     -45.902-121.138 144.458  0.00 97.00      PROA   
ATOM   4058  HG1 GLN P 259     -45.295-120.823 143.586  0.00 97.00      PROA   
ATOM   4059  HG2 GLN P 259     -46.088-120.244 145.089  0.00 97.00      PROA   
ATOM   4060  CD  GLN P 259     -47.262-121.675 143.996  0.00 97.00      PROA   
ATOM   4061  OE1 GLN P 259     -48.247-121.635 144.742  0.00 97.00      PROA   
ATOM   4062  NE2 GLN P 259     -47.317-122.202 142.743  0.00 97.00      PROA   
ATOM   4063 HE21 GLN P 259     -48.183-122.557 142.401  0.00 97.00      PROA   
ATOM   4064 HE22 GLN P 259     -46.488-122.222 142.179  0.00 97.00      PROA   
ATOM   4065  C   GLN P 259     -43.491-122.613 147.093  0.00 97.00      PROA   
ATOM   4066  O   GLN P 259     -42.900-123.683 146.994  0.00 97.00      PROA   
ATOM   4067  N   VAL P 260     -43.872-122.112 148.290  0.00 97.00      PROA   
ATOM   4068  HN  VAL P 260     -44.331-121.231 148.348  0.00 97.00      PROA   
ATOM   4069  CA  VAL P 260     -43.623-122.760 149.558  0.00 97.00      PROA   
ATOM   4070  HA  VAL P 260     -43.321-123.780 149.389  0.00 97.00      PROA   
ATOM   4071  CB  VAL P 260     -42.547-122.055 150.379  0.00 97.00      PROA   
ATOM   4072  HB  VAL P 260     -42.875-121.016 150.587  0.00 97.00      PROA   
ATOM   4073  CG1 VAL P 260     -42.307-122.799 151.711  0.00 97.00      PROA   
ATOM   4074 HG11 VAL P 260     -42.041-123.861 151.522  0.00 97.00      PROA   
ATOM   4075 HG12 VAL P 260     -43.201-122.761 152.366  0.00 97.00      PROA   
ATOM   4076 HG13 VAL P 260     -41.468-122.322 152.257  0.00 97.00      PROA   
ATOM   4077  CG2 VAL P 260     -41.232-121.961 149.572  0.00 97.00      PROA   
ATOM   4078 HG21 VAL P 260     -41.354-121.322 148.675  0.00 97.00      PROA   
ATOM   4079 HG22 VAL P 260     -40.901-122.968 149.248  0.00 97.00      PROA   
ATOM   4080 HG23 VAL P 260     -40.433-121.513 150.201  0.00 97.00      PROA   
ATOM   4081  C   VAL P 260     -44.952-122.757 150.291  0.00 97.00      PROA   
ATOM   4082  O   VAL P 260     -45.619-121.728 150.370  0.00 97.00      PROA   
ATOM   4083  N   LEU P 261     -45.390-123.926 150.817  0.00 97.00      PROA   
ATOM   4084  HN  LEU P 261     -44.823-124.746 150.748  0.00 97.00      PROA   
ATOM   4085  CA  LEU P 261     -46.688-124.085 151.441  0.00 97.00      PROA   
ATOM   4086  HA  LEU P 261     -47.139-123.112 151.554  0.00 97.00      PROA   
ATOM   4087  CB  LEU P 261     -47.655-124.967 150.614  0.00 97.00      PROA   
ATOM   4088  HB1 LEU P 261     -48.583-125.161 151.196  0.00 97.00      PROA   
ATOM   4089  HB2 LEU P 261     -47.168-125.946 150.411  0.00 97.00      PROA   
ATOM   4090  CG  LEU P 261     -48.096-124.349 149.263  0.00 97.00      PROA   
ATOM   4091  HG  LEU P 261     -47.188-124.201 148.632  0.00 97.00      PROA   
ATOM   4092  CD1 LEU P 261     -49.039-125.313 148.522  0.00 97.00      PROA   
ATOM   4093 HD11 LEU P 261     -49.969-125.461 149.112  0.00 97.00      PROA   
ATOM   4094 HD12 LEU P 261     -48.552-126.299 148.379  0.00 97.00      PROA   
ATOM   4095 HD13 LEU P 261     -49.311-124.900 147.527  0.00 97.00      PROA   
ATOM   4096  CD2 LEU P 261     -48.780-122.979 149.424  0.00 97.00      PROA   
ATOM   4097 HD21 LEU P 261     -49.129-122.611 148.436  0.00 97.00      PROA   
ATOM   4098 HD22 LEU P 261     -48.079-122.229 149.840  0.00 97.00      PROA   
ATOM   4099 HD23 LEU P 261     -49.658-123.068 150.099  0.00 97.00      PROA   
ATOM   4100  C   LEU P 261     -46.588-124.634 152.845  0.00 97.00      PROA   
ATOM   4101  O   LEU P 261     -45.905-125.616 153.124  0.00 97.00      PROA   
ATOM   4102  N   GLY P 262     -47.316-123.975 153.771  0.00 97.00      PROA   
ATOM   4103  HN  GLY P 262     -47.894-123.214 153.497  0.00 97.00      PROA   
ATOM   4104  CA  GLY P 262     -47.401-124.314 155.169  0.00 97.00      PROA   
ATOM   4105  HA1 GLY P 262     -46.710-123.688 155.710  0.00 97.00      PROA   
ATOM   4106  HA2 GLY P 262     -47.253-125.376 155.312  0.00 97.00      PROA   
ATOM   4107  C   GLY P 262     -48.775-123.952 155.624  0.00 97.00      PROA   
ATOM   4108  O   GLY P 262     -49.483-123.185 154.976  0.00 97.00      PROA   
ATOM   4109  N   HSD P 263     -49.173-124.489 156.791  0.00 97.00      PROA   
ATOM   4110  HN  HSD P 263     -48.557-125.070 157.319  0.00 97.00      PROA   
ATOM   4111  CA  HSD P 263     -50.443-124.211 157.413  0.00 97.00      PROA   
ATOM   4112  HA  HSD P 263     -50.937-123.387 156.916  0.00 97.00      PROA   
ATOM   4113  CB  HSD P 263     -51.372-125.448 157.420  0.00 97.00      PROA   
ATOM   4114  HB1 HSD P 263     -52.282-125.252 158.027  0.00 97.00      PROA   
ATOM   4115  HB2 HSD P 263     -50.835-126.308 157.876  0.00 97.00      PROA   
ATOM   4116  ND1 HSD P 263     -53.015-125.586 155.460  0.00 97.00      PROA   
ATOM   4117  HD1 HSD P 263     -53.775-125.104 155.898  0.00 97.00      PROA   
ATOM   4118  CG  HSD P 263     -51.777-125.839 156.018  0.00 97.00      PROA   
ATOM   4119  CE1 HSD P 263     -53.018-126.156 154.229  0.00 97.00      PROA   
ATOM   4120  HE1 HSD P 263     -53.873-126.114 153.554  0.00 97.00      PROA   
ATOM   4121  NE2 HSD P 263     -51.879-126.764 153.960  0.00 97.00      PROA   
ATOM   4122  CD2 HSD P 263     -51.103-126.573 155.089  0.00 97.00      PROA   
ATOM   4123  HD2 HSD P 263     -50.105-126.992 155.128  0.00 97.00      PROA   
ATOM   4124  C   HSD P 263     -50.089-123.780 158.808  0.00 97.00      PROA   
ATOM   4125  O   HSD P 263     -49.206-124.370 159.426  0.00 97.00      PROA   
ATOM   4126  N   GLN P 264     -50.729-122.700 159.317  0.00 97.00      PROA   
ATOM   4127  HN  GLN P 264     -51.460-122.248 158.808  0.00 97.00      PROA   
ATOM   4128  CA  GLN P 264     -50.349-122.043 160.555  0.00 97.00      PROA   
ATOM   4129  HA  GLN P 264     -49.327-121.720 160.412  0.00 97.00      PROA   
ATOM   4130  CB  GLN P 264     -51.181-120.757 160.793  0.00 97.00      PROA   
ATOM   4131  HB1 GLN P 264     -51.056-120.398 161.838  0.00 97.00      PROA   
ATOM   4132  HB2 GLN P 264     -52.252-121.024 160.649  0.00 97.00      PROA   
ATOM   4133  CG  GLN P 264     -50.769-119.610 159.836  0.00 97.00      PROA   
ATOM   4134  HG1 GLN P 264     -50.546-120.016 158.826  0.00 97.00      PROA   
ATOM   4135  HG2 GLN P 264     -49.851-119.110 160.210  0.00 97.00      PROA   
ATOM   4136  CD  GLN P 264     -51.881-118.571 159.649  0.00 97.00      PROA   
ATOM   4137  OE1 GLN P 264     -52.377-118.375 158.533  0.00 97.00      PROA   
ATOM   4138  NE2 GLN P 264     -52.276-117.886 160.755  0.00 97.00      PROA   
ATOM   4139 HE21 GLN P 264     -53.004-117.209 160.653  0.00 97.00      PROA   
ATOM   4140 HE22 GLN P 264     -51.837-118.062 161.634  0.00 97.00      PROA   
ATOM   4141  C   GLN P 264     -50.326-122.935 161.787  0.00 97.00      PROA   
ATOM   4142  O   GLN P 264     -51.234-123.721 162.046  0.00 97.00      PROA   
ATOM   4143  N   GLN P 265     -49.220-122.830 162.553  0.00 97.00      PROA   
ATOM   4144  HN  GLN P 265     -48.527-122.146 162.330  0.00 97.00      PROA   
ATOM   4145  CA  GLN P 265     -48.816-123.770 163.568  0.00 97.00      PROA   
ATOM   4146  HA  GLN P 265     -49.395-124.666 163.418  0.00 97.00      PROA   
ATOM   4147  CB  GLN P 265     -47.310-124.164 163.431  0.00 97.00      PROA   
ATOM   4148  HB1 GLN P 265     -47.216-124.818 162.534  0.00 97.00      PROA   
ATOM   4149  HB2 GLN P 265     -47.013-124.782 164.307  0.00 97.00      PROA   
ATOM   4150  CG  GLN P 265     -46.286-123.001 163.298  0.00 97.00      PROA   
ATOM   4151  HG1 GLN P 265     -45.262-123.401 163.467  0.00 97.00      PROA   
ATOM   4152  HG2 GLN P 265     -46.481-122.244 164.085  0.00 97.00      PROA   
ATOM   4153  CD  GLN P 265     -46.319-122.282 161.936  0.00 97.00      PROA   
ATOM   4154  OE1 GLN P 265     -46.999-121.262 161.772  0.00 97.00      PROA   
ATOM   4155  NE2 GLN P 265     -45.562-122.815 160.939  0.00 97.00      PROA   
ATOM   4156 HE21 GLN P 265     -45.588-122.384 160.034  0.00 97.00      PROA   
ATOM   4157 HE22 GLN P 265     -44.996-123.619 161.106  0.00 97.00      PROA   
ATOM   4158  C   GLN P 265     -49.082-123.243 164.969  0.00 97.00      PROA   
ATOM   4159  O   GLN P 265     -49.094-122.028 165.171  0.00 97.00      PROA   
ATOM   4160  N   PRO P 266     -49.293-124.093 165.981  0.00 97.00      PROA   
ATOM   4161  CD  PRO P 266     -49.626-125.510 165.806  0.00 97.00      PROA   
ATOM   4162  HD1 PRO P 266     -48.718-126.047 165.453  0.00 97.00      PROA   
ATOM   4163  HD2 PRO P 266     -50.464-125.651 165.088  0.00 97.00      PROA   
ATOM   4164  CA  PRO P 266     -48.990-123.793 167.381  0.00 97.00      PROA   
ATOM   4165  HA  PRO P 266     -49.758-123.113 167.720  0.00 97.00      PROA   
ATOM   4166  CB  PRO P 266     -49.056-125.161 168.086  0.00 97.00      PROA   
ATOM   4167  HB1 PRO P 266     -49.404-125.082 169.134  0.00 97.00      PROA   
ATOM   4168  HB2 PRO P 266     -48.060-125.658 168.071  0.00 97.00      PROA   
ATOM   4169  CG  PRO P 266     -50.004-125.985 167.208  0.00 97.00      PROA   
ATOM   4170  HG1 PRO P 266     -49.872-127.077 167.341  0.00 97.00      PROA   
ATOM   4171  HG2 PRO P 266     -51.060-125.707 167.423  0.00 97.00      PROA   
ATOM   4172  C   PRO P 266     -47.655-123.097 167.614  0.00 97.00      PROA   
ATOM   4173  O   PRO P 266     -46.660-123.480 167.001  0.00 97.00      PROA   
ATOM   4174  N   THR P 267     -47.610-122.075 168.496  0.00 97.00      PROA   
ATOM   4175  HN  THR P 267     -48.450-121.695 168.876  0.00 97.00      PROA   
ATOM   4176  CA  THR P 267     -46.376-121.472 168.987  0.00 97.00      PROA   
ATOM   4177  HA  THR P 267     -45.822-121.198 168.099  0.00 97.00      PROA   
ATOM   4178  CB  THR P 267     -46.608-120.199 169.793  0.00 97.00      PROA   
ATOM   4179  HB  THR P 267     -46.756-120.418 170.873  0.00 97.00      PROA   
ATOM   4180  OG1 THR P 267     -47.778-119.524 169.353  0.00 97.00      PROA   
ATOM   4181  HG1 THR P 267     -47.642-119.362 168.416  0.00 97.00      PROA   
ATOM   4182  CG2 THR P 267     -45.414-119.241 169.628  0.00 97.00      PROA   
ATOM   4183 HG21 THR P 267     -45.278-118.972 168.559  0.00 97.00      PROA   
ATOM   4184 HG22 THR P 267     -44.478-119.709 169.994  0.00 97.00      PROA   
ATOM   4185 HG23 THR P 267     -45.593-118.309 170.205  0.00 97.00      PROA   
ATOM   4186  C   THR P 267     -45.466-122.417 169.778  0.00 97.00      PROA   
ATOM   4187  O   THR P 267     -44.261-122.357 169.532  0.00 97.00      PROA   
ATOM   4188  N   PRO P 268     -45.892-123.297 170.695  0.00 97.00      PROA   
ATOM   4189  CD  PRO P 268     -47.168-123.227 171.425  0.00 97.00      PROA   
ATOM   4190  HD1 PRO P 268     -48.036-123.169 170.738  0.00 97.00      PROA   
ATOM   4191  HD2 PRO P 268     -47.158-122.347 172.106  0.00 97.00      PROA   
ATOM   4192  CA  PRO P 268     -45.037-124.362 171.212  0.00 97.00      PROA   
ATOM   4193  HA  PRO P 268     -44.040-123.990 171.402  0.00 97.00      PROA   
ATOM   4194  CB  PRO P 268     -45.747-124.817 172.500  0.00 97.00      PROA   
ATOM   4195  HB1 PRO P 268     -45.394-124.186 173.347  0.00 97.00      PROA   
ATOM   4196  HB2 PRO P 268     -45.563-125.880 172.752  0.00 97.00      PROA   
ATOM   4197  CG  PRO P 268     -47.226-124.523 172.236  0.00 97.00      PROA   
ATOM   4198  HG1 PRO P 268     -47.647-125.332 171.599  0.00 97.00      PROA   
ATOM   4199  HG2 PRO P 268     -47.825-124.430 173.163  0.00 97.00      PROA   
ATOM   4200  C   PRO P 268     -44.929-125.507 170.220  0.00 97.00      PROA   
ATOM   4201  O   PRO P 268     -45.871-125.766 169.472  0.00 97.00      PROA   
ATOM   4202  N   VAL P 269     -43.763-126.190 170.218  0.00 97.00      PROA   
ATOM   4203  HN  VAL P 269     -43.026-125.989 170.855  0.00 97.00      PROA   
ATOM   4204  CA  VAL P 269     -43.467-127.371 169.453  0.00 97.00      PROA   
ATOM   4205  HA  VAL P 269     -44.377-127.940 169.325  0.00 97.00      PROA   
ATOM   4206  CB  VAL P 269     -42.851-127.046 168.087  0.00 97.00      PROA   
ATOM   4207  HB  VAL P 269     -43.561-126.371 167.552  0.00 97.00      PROA   
ATOM   4208  CG1 VAL P 269     -41.507-126.302 168.242  0.00 97.00      PROA   
ATOM   4209 HG11 VAL P 269     -40.777-126.943 168.778  0.00 97.00      PROA   
ATOM   4210 HG12 VAL P 269     -41.638-125.359 168.810  0.00 97.00      PROA   
ATOM   4211 HG13 VAL P 269     -41.084-126.058 167.243  0.00 97.00      PROA   
ATOM   4212  CG2 VAL P 269     -42.693-128.330 167.249  0.00 97.00      PROA   
ATOM   4213 HG21 VAL P 269     -43.668-128.849 167.146  0.00 97.00      PROA   
ATOM   4214 HG22 VAL P 269     -41.975-129.017 167.742  0.00 97.00      PROA   
ATOM   4215 HG23 VAL P 269     -42.302-128.089 166.237  0.00 97.00      PROA   
ATOM   4216  C   VAL P 269     -42.525-128.191 170.371  0.00 97.00      PROA   
ATOM   4217  OT1 VAL P 269     -41.897-127.585 171.285  0.00 97.00      PROA   
ATOM   4218  OT2 VAL P 269     -42.444-129.435 170.192  0.00 97.00      PROA   
END
