# Supplementary material for: The solution structure of the unbound IgG Fc receptor CD64 resembles its crystal structure: Implications for function
Source: PLoS One. 2023 Sep 21;18(9):e0288351. doi: 10.1371/journal.pone.0288351 (PMC10513344; doi:10.1371/journal.pone.0288351)
Supplement: S1 File — (ZIP) [file pone.0288351.s003.zip › CD64V03 E11/Top100/EM_done_ready_for_EM_top100_0p11_E11.dcd_21257.pdb.pdb]

REMARK  FINAL COORDINATES WRITTEN BY NAMD AT TIMESTEP 2000
ATOM      1  N   LYS P   1       3.913 -66.276 125.307  0.00 97.00      PROA   
ATOM      2  HT1 LYS P   1       4.417 -67.094 124.903  0.00 97.00      PROA   
ATOM      3  HT2 LYS P   1       4.055 -66.322 126.339  0.00 97.00      PROA   
ATOM      4  HT3 LYS P   1       4.333 -65.405 124.930  0.00 97.00      PROA   
ATOM      5  CA  LYS P   1       2.473 -66.377 124.966  0.00 97.00      PROA   
ATOM      6  HA  LYS P   1       2.189 -67.411 125.093  0.00 97.00      PROA   
ATOM      7  CB  LYS P   1       1.599 -65.503 125.914  0.00 97.00      PROA   
ATOM      8  HB1 LYS P   1       0.581 -65.417 125.474  0.00 97.00      PROA   
ATOM      9  HB2 LYS P   1       2.008 -64.472 125.985  0.00 97.00      PROA   
ATOM     10  CG  LYS P   1       1.432 -66.091 127.332  0.00 97.00      PROA   
ATOM     11  HG1 LYS P   1       2.384 -65.944 127.889  0.00 97.00      PROA   
ATOM     12  HG2 LYS P   1       1.253 -67.188 127.269  0.00 97.00      PROA   
ATOM     13  CD  LYS P   1       0.295 -65.453 128.159  0.00 97.00      PROA   
ATOM     14  HD1 LYS P   1       0.433 -64.349 128.164  0.00 97.00      PROA   
ATOM     15  HD2 LYS P   1       0.403 -65.811 129.209  0.00 97.00      PROA   
ATOM     16  CE  LYS P   1      -1.117 -65.797 127.650  0.00 97.00      PROA   
ATOM     17  HE1 LYS P   1      -1.238 -66.899 127.579  0.00 97.00      PROA   
ATOM     18  HE2 LYS P   1      -1.297 -65.348 126.651  0.00 97.00      PROA   
ATOM     19  NZ  LYS P   1      -2.168 -65.286 128.568  0.00 97.00      PROA   
ATOM     20  HZ1 LYS P   1      -2.078 -64.254 128.667  0.00 97.00      PROA   
ATOM     21  HZ2 LYS P   1      -2.066 -65.730 129.503  0.00 97.00      PROA   
ATOM     22  HZ3 LYS P   1      -3.106 -65.513 128.182  0.00 97.00      PROA   
ATOM     23  C   LYS P   1       2.242 -66.034 123.520  0.00 97.00      PROA   
ATOM     24  O   LYS P   1       3.126 -65.511 122.843  0.00 97.00      PROA   
ATOM     25  N   ALA P   2       1.029 -66.332 123.010  0.00 97.00      PROA   
ATOM     26  HN  ALA P   2       0.320 -66.809 123.523  0.00 97.00      PROA   
ATOM     27  CA  ALA P   2       0.583 -65.956 121.703  0.00 97.00      PROA   
ATOM     28  HA  ALA P   2       0.882 -64.939 121.486  0.00 97.00      PROA   
ATOM     29  CB  ALA P   2       1.069 -66.938 120.617  0.00 97.00      PROA   
ATOM     30  HB1 ALA P   2       0.765 -67.976 120.868  0.00 97.00      PROA   
ATOM     31  HB2 ALA P   2       2.179 -66.914 120.554  0.00 97.00      PROA   
ATOM     32  HB3 ALA P   2       0.659 -66.676 119.620  0.00 97.00      PROA   
ATOM     33  C   ALA P   2      -0.917 -66.009 121.853  0.00 97.00      PROA   
ATOM     34  O   ALA P   2      -1.408 -66.398 122.913  0.00 97.00      PROA   
ATOM     35  N   VAL P   3      -1.667 -65.597 120.802  0.00 97.00      PROA   
ATOM     36  HN  VAL P   3      -1.243 -65.194 119.997  0.00 97.00      PROA   
ATOM     37  CA  VAL P   3      -3.083 -65.862 120.635  0.00 97.00      PROA   
ATOM     38  HA  VAL P   3      -3.310 -66.818 121.085  0.00 97.00      PROA   
ATOM     39  CB  VAL P   3      -4.060 -64.799 121.164  0.00 97.00      PROA   
ATOM     40  HB  VAL P   3      -5.097 -65.107 120.888  0.00 97.00      PROA   
ATOM     41  CG1 VAL P   3      -4.014 -64.739 122.704  0.00 97.00      PROA   
ATOM     42 HG11 VAL P   3      -3.039 -64.331 123.045  0.00 97.00      PROA   
ATOM     43 HG12 VAL P   3      -4.154 -65.752 123.135  0.00 97.00      PROA   
ATOM     44 HG13 VAL P   3      -4.820 -64.075 123.083  0.00 97.00      PROA   
ATOM     45  CG2 VAL P   3      -3.786 -63.407 120.556  0.00 97.00      PROA   
ATOM     46 HG21 VAL P   3      -3.951 -63.408 119.460  0.00 97.00      PROA   
ATOM     47 HG22 VAL P   3      -2.744 -63.086 120.760  0.00 97.00      PROA   
ATOM     48 HG23 VAL P   3      -4.471 -62.656 121.005  0.00 97.00      PROA   
ATOM     49  C   VAL P   3      -3.239 -66.008 119.137  0.00 97.00      PROA   
ATOM     50  O   VAL P   3      -2.493 -65.393 118.376  0.00 97.00      PROA   
ATOM     51  N   ILE P   4      -4.186 -66.860 118.667  0.00 97.00      PROA   
ATOM     52  HN  ILE P   4      -4.730 -67.422 119.288  0.00 97.00      PROA   
ATOM     53  CA  ILE P   4      -4.332 -67.145 117.246  0.00 97.00      PROA   
ATOM     54  HA  ILE P   4      -3.460 -66.777 116.726  0.00 97.00      PROA   
ATOM     55  CB  ILE P   4      -4.378 -68.645 116.946  0.00 97.00      PROA   
ATOM     56  HB  ILE P   4      -5.246 -69.097 117.478  0.00 97.00      PROA   
ATOM     57  CG2 ILE P   4      -4.526 -68.866 115.420  0.00 97.00      PROA   
ATOM     58 HG21 ILE P   4      -3.762 -68.272 114.874  0.00 97.00      PROA   
ATOM     59 HG22 ILE P   4      -5.536 -68.574 115.066  0.00 97.00      PROA   
ATOM     60 HG23 ILE P   4      -4.375 -69.931 115.156  0.00 97.00      PROA   
ATOM     61  CG1 ILE P   4      -3.094 -69.340 117.463  0.00 97.00      PROA   
ATOM     62 HG11 ILE P   4      -2.841 -68.999 118.489  0.00 97.00      PROA   
ATOM     63 HG12 ILE P   4      -2.264 -69.037 116.794  0.00 97.00      PROA   
ATOM     64  CD  ILE P   4      -3.179 -70.868 117.509  0.00 97.00      PROA   
ATOM     65  HD1 ILE P   4      -3.549 -71.294 116.555  0.00 97.00      PROA   
ATOM     66  HD2 ILE P   4      -3.863 -71.186 118.326  0.00 97.00      PROA   
ATOM     67  HD3 ILE P   4      -2.175 -71.293 117.709  0.00 97.00      PROA   
ATOM     68  C   ILE P   4      -5.541 -66.432 116.650  0.00 97.00      PROA   
ATOM     69  O   ILE P   4      -6.644 -66.460 117.191  0.00 97.00      PROA   
ATOM     70  N   LYS P   5      -5.349 -65.776 115.479  0.00 97.00      PROA   
ATOM     71  HN  LYS P   5      -4.423 -65.678 115.116  0.00 97.00      PROA   
ATOM     72  CA  LYS P   5      -6.418 -65.159 114.716  0.00 97.00      PROA   
ATOM     73  HA  LYS P   5      -7.352 -65.240 115.252  0.00 97.00      PROA   
ATOM     74  CB  LYS P   5      -6.132 -63.665 114.415  0.00 97.00      PROA   
ATOM     75  HB1 LYS P   5      -6.988 -63.224 113.858  0.00 97.00      PROA   
ATOM     76  HB2 LYS P   5      -5.227 -63.583 113.770  0.00 97.00      PROA   
ATOM     77  CG  LYS P   5      -5.867 -62.805 115.662  0.00 97.00      PROA   
ATOM     78  HG1 LYS P   5      -5.612 -61.782 115.305  0.00 97.00      PROA   
ATOM     79  HG2 LYS P   5      -4.974 -63.200 116.196  0.00 97.00      PROA   
ATOM     80  CD  LYS P   5      -7.052 -62.724 116.643  0.00 97.00      PROA   
ATOM     81  HD1 LYS P   5      -7.374 -63.754 116.909  0.00 97.00      PROA   
ATOM     82  HD2 LYS P   5      -7.908 -62.222 116.141  0.00 97.00      PROA   
ATOM     83  CE  LYS P   5      -6.717 -62.004 117.957  0.00 97.00      PROA   
ATOM     84  HE1 LYS P   5      -5.910 -62.562 118.485  0.00 97.00      PROA   
ATOM     85  HE2 LYS P   5      -7.600 -61.927 118.623  0.00 97.00      PROA   
ATOM     86  NZ  LYS P   5      -6.216 -60.644 117.701  0.00 97.00      PROA   
ATOM     87  HZ1 LYS P   5      -6.924 -59.938 117.442  0.00 97.00      PROA   
ATOM     88  HZ2 LYS P   5      -5.484 -60.706 116.956  0.00 97.00      PROA   
ATOM     89  HZ3 LYS P   5      -5.652 -60.331 118.522  0.00 97.00      PROA   
ATOM     90  C   LYS P   5      -6.588 -65.860 113.384  0.00 97.00      PROA   
ATOM     91  O   LYS P   5      -5.723 -65.802 112.518  0.00 97.00      PROA   
ATOM     92  N   LEU P   6      -7.749 -66.514 113.154  0.00 97.00      PROA   
ATOM     93  HN  LEU P   6      -8.435 -66.625 113.869  0.00 97.00      PROA   
ATOM     94  CA  LEU P   6      -8.120 -67.035 111.853  0.00 97.00      PROA   
ATOM     95  HA  LEU P   6      -7.248 -67.489 111.401  0.00 97.00      PROA   
ATOM     96  CB  LEU P   6      -9.227 -68.118 111.947  0.00 97.00      PROA   
ATOM     97  HB1 LEU P   6      -9.334 -68.579 110.940  0.00 97.00      PROA   
ATOM     98  HB2 LEU P   6     -10.204 -67.660 112.210  0.00 97.00      PROA   
ATOM     99  CG  LEU P   6      -8.960 -69.258 112.965  0.00 97.00      PROA   
ATOM    100  HG  LEU P   6      -7.858 -69.388 113.068  0.00 97.00      PROA   
ATOM    101  CD1 LEU P   6      -9.551 -68.971 114.361  0.00 97.00      PROA   
ATOM    102 HD11 LEU P   6     -10.645 -68.798 114.279  0.00 97.00      PROA   
ATOM    103 HD12 LEU P   6      -9.085 -68.082 114.829  0.00 97.00      PROA   
ATOM    104 HD13 LEU P   6      -9.387 -69.840 115.032  0.00 97.00      PROA   
ATOM    105  CD2 LEU P   6      -9.534 -70.587 112.446  0.00 97.00      PROA   
ATOM    106 HD21 LEU P   6      -9.074 -70.863 111.475  0.00 97.00      PROA   
ATOM    107 HD22 LEU P   6     -10.632 -70.498 112.306  0.00 97.00      PROA   
ATOM    108 HD23 LEU P   6      -9.338 -71.400 113.178  0.00 97.00      PROA   
ATOM    109  C   LEU P   6      -8.589 -65.884 110.968  0.00 97.00      PROA   
ATOM    110  O   LEU P   6      -9.476 -65.124 111.350  0.00 97.00      PROA   
ATOM    111  N   GLN P   7      -7.969 -65.684 109.779  0.00 97.00      PROA   
ATOM    112  HN  GLN P   7      -7.211 -66.271 109.491  0.00 97.00      PROA   
ATOM    113  CA  GLN P   7      -8.304 -64.593 108.873  0.00 97.00      PROA   
ATOM    114  HA  GLN P   7      -8.279 -63.697 109.480  0.00 97.00      PROA   
ATOM    115  CB  GLN P   7      -7.188 -64.389 107.813  0.00 97.00      PROA   
ATOM    116  HB1 GLN P   7      -6.927 -65.387 107.401  0.00 97.00      PROA   
ATOM    117  HB2 GLN P   7      -6.293 -64.024 108.369  0.00 97.00      PROA   
ATOM    118  CG  GLN P   7      -7.509 -63.436 106.641  0.00 97.00      PROA   
ATOM    119  HG1 GLN P   7      -7.842 -62.454 107.042  0.00 97.00      PROA   
ATOM    120  HG2 GLN P   7      -8.316 -63.855 106.004  0.00 97.00      PROA   
ATOM    121  CD  GLN P   7      -6.241 -63.192 105.813  0.00 97.00      PROA   
ATOM    122  OE1 GLN P   7      -5.186 -62.866 106.364  0.00 97.00      PROA   
ATOM    123  NE2 GLN P   7      -6.321 -63.346 104.463  0.00 97.00      PROA   
ATOM    124 HE21 GLN P   7      -5.486 -63.202 103.934  0.00 97.00      PROA   
ATOM    125 HE22 GLN P   7      -7.183 -63.598 104.026  0.00 97.00      PROA   
ATOM    126  C   GLN P   7      -9.720 -64.593 108.296  0.00 97.00      PROA   
ATOM    127  O   GLN P   7     -10.387 -63.562 108.394  0.00 97.00      PROA   
ATOM    128  N   PRO P   8     -10.288 -65.673 107.765  0.00 97.00      PROA   
ATOM    129  CD  PRO P   8      -9.572 -66.730 107.060  0.00 97.00      PROA   
ATOM    130  HD1 PRO P   8      -9.208 -67.454 107.817  0.00 97.00      PROA   
ATOM    131  HD2 PRO P   8      -8.727 -66.337 106.455  0.00 97.00      PROA   
ATOM    132  CA  PRO P   8     -11.705 -65.986 107.913  0.00 97.00      PROA   
ATOM    133  HA  PRO P   8     -12.289 -65.129 107.616  0.00 97.00      PROA   
ATOM    134  CB  PRO P   8     -11.936 -67.201 106.983  0.00 97.00      PROA   
ATOM    135  HB1 PRO P   8     -12.805 -67.031 106.314  0.00 97.00      PROA   
ATOM    136  HB2 PRO P   8     -12.106 -68.143 107.547  0.00 97.00      PROA   
ATOM    137  CG  PRO P   8     -10.643 -67.349 106.164  0.00 97.00      PROA   
ATOM    138  HG1 PRO P   8     -10.435 -68.406 105.906  0.00 97.00      PROA   
ATOM    139  HG2 PRO P   8     -10.728 -66.758 105.226  0.00 97.00      PROA   
ATOM    140  C   PRO P   8     -11.973 -66.344 109.374  0.00 97.00      PROA   
ATOM    141  O   PRO P   8     -11.293 -67.274 109.803  0.00 97.00      PROA   
ATOM    142  N   PRO P   9     -12.856 -65.740 110.170  0.00 97.00      PROA   
ATOM    143  CD  PRO P   9     -13.744 -64.657 109.734  0.00 97.00      PROA   
ATOM    144  HD1 PRO P   9     -14.350 -64.966 108.855  0.00 97.00      PROA   
ATOM    145  HD2 PRO P   9     -13.130 -63.762 109.488  0.00 97.00      PROA   
ATOM    146  CA  PRO P   9     -12.967 -66.001 111.610  0.00 97.00      PROA   
ATOM    147  HA  PRO P   9     -11.988 -66.087 112.058  0.00 97.00      PROA   
ATOM    148  CB  PRO P   9     -13.714 -64.749 112.109  0.00 97.00      PROA   
ATOM    149  HB1 PRO P   9     -12.971 -63.930 112.248  0.00 97.00      PROA   
ATOM    150  HB2 PRO P   9     -14.258 -64.886 113.063  0.00 97.00      PROA   
ATOM    151  CG  PRO P   9     -14.634 -64.374 110.944  0.00 97.00      PROA   
ATOM    152  HG1 PRO P   9     -15.510 -65.058 110.932  0.00 97.00      PROA   
ATOM    153  HG2 PRO P   9     -14.986 -63.326 110.989  0.00 97.00      PROA   
ATOM    154  C   PRO P   9     -13.742 -67.281 111.913  0.00 97.00      PROA   
ATOM    155  O   PRO P   9     -14.547 -67.297 112.842  0.00 97.00      PROA   
ATOM    156  N   TRP P  10     -13.514 -68.373 111.158  0.00 97.00      PROA   
ATOM    157  HN  TRP P  10     -12.785 -68.351 110.478  0.00 97.00      PROA   
ATOM    158  CA  TRP P  10     -14.378 -69.530 111.159  0.00 97.00      PROA   
ATOM    159  HA  TRP P  10     -15.196 -69.380 111.850  0.00 97.00      PROA   
ATOM    160  CB  TRP P  10     -14.958 -69.782 109.743  0.00 97.00      PROA   
ATOM    161  HB1 TRP P  10     -15.720 -70.587 109.793  0.00 97.00      PROA   
ATOM    162  HB2 TRP P  10     -14.136 -70.144 109.083  0.00 97.00      PROA   
ATOM    163  CG  TRP P  10     -15.573 -68.579 109.085  0.00 97.00      PROA   
ATOM    164  CD1 TRP P  10     -15.326 -68.190 107.794  0.00 97.00      PROA   
ATOM    165  HD1 TRP P  10     -14.667 -68.715 107.115  0.00 97.00      PROA   
ATOM    166  NE1 TRP P  10     -16.095 -67.103 107.479  0.00 97.00      PROA   
ATOM    167  HE1 TRP P  10     -16.238 -66.749 106.581  0.00 97.00      PROA   
ATOM    168  CE2 TRP P  10     -16.841 -66.740 108.561  0.00 97.00      PROA   
ATOM    169  CD2 TRP P  10     -16.534 -67.639 109.609  0.00 97.00      PROA   
ATOM    170  CE3 TRP P  10     -17.167 -67.482 110.845  0.00 97.00      PROA   
ATOM    171  HE3 TRP P  10     -16.947 -68.125 111.682  0.00 97.00      PROA   
ATOM    172  CZ3 TRP P  10     -18.107 -66.458 111.001  0.00 97.00      PROA   
ATOM    173  HZ3 TRP P  10     -18.606 -66.334 111.953  0.00 97.00      PROA   
ATOM    174  CZ2 TRP P  10     -17.769 -65.719 108.717  0.00 97.00      PROA   
ATOM    175  HZ2 TRP P  10     -17.996 -65.038 107.911  0.00 97.00      PROA   
ATOM    176  CH2 TRP P  10     -18.404 -65.593 109.953  0.00 97.00      PROA   
ATOM    177  HH2 TRP P  10     -19.130 -64.806 110.107  0.00 97.00      PROA   
ATOM    178  C   TRP P  10     -13.619 -70.752 111.613  0.00 97.00      PROA   
ATOM    179  O   TRP P  10     -12.733 -71.259 110.927  0.00 97.00      PROA   
ATOM    180  N   VAL P  11     -13.974 -71.274 112.807  0.00 97.00      PROA   
ATOM    181  HN  VAL P  11     -14.654 -70.815 113.376  0.00 97.00      PROA   
ATOM    182  CA  VAL P  11     -13.310 -72.417 113.408  0.00 97.00      PROA   
ATOM    183  HA  VAL P  11     -12.259 -72.361 113.162  0.00 97.00      PROA   
ATOM    184  CB  VAL P  11     -13.442 -72.344 114.931  0.00 97.00      PROA   
ATOM    185  HB  VAL P  11     -14.503 -72.503 115.229  0.00 97.00      PROA   
ATOM    186  CG1 VAL P  11     -12.561 -73.415 115.596  0.00 97.00      PROA   
ATOM    187 HG11 VAL P  11     -11.504 -73.312 115.270  0.00 97.00      PROA   
ATOM    188 HG12 VAL P  11     -12.918 -74.429 115.332  0.00 97.00      PROA   
ATOM    189 HG13 VAL P  11     -12.598 -73.313 116.702  0.00 97.00      PROA   
ATOM    190  CG2 VAL P  11     -13.003 -70.943 115.426  0.00 97.00      PROA   
ATOM    191 HG21 VAL P  11     -13.700 -70.147 115.096  0.00 97.00      PROA   
ATOM    192 HG22 VAL P  11     -11.984 -70.702 115.058  0.00 97.00      PROA   
ATOM    193 HG23 VAL P  11     -12.979 -70.925 116.537  0.00 97.00      PROA   
ATOM    194  C   VAL P  11     -13.846 -73.733 112.821  0.00 97.00      PROA   
ATOM    195  O   VAL P  11     -13.218 -74.786 112.913  0.00 97.00      PROA   
ATOM    196  N   SER P  12     -15.007 -73.670 112.133  0.00 97.00      PROA   
ATOM    197  HN  SER P  12     -15.455 -72.786 112.050  0.00 97.00      PROA   
ATOM    198  CA  SER P  12     -15.643 -74.766 111.420  0.00 97.00      PROA   
ATOM    199  HA  SER P  12     -15.033 -75.656 111.487  0.00 97.00      PROA   
ATOM    200  CB  SER P  12     -17.048 -75.093 112.016  0.00 97.00      PROA   
ATOM    201  HB1 SER P  12     -17.602 -74.146 112.194  0.00 97.00      PROA   
ATOM    202  HB2 SER P  12     -16.905 -75.594 113.000  0.00 97.00      PROA   
ATOM    203  OG  SER P  12     -17.852 -75.937 111.192  0.00 97.00      PROA   
ATOM    204  HG1 SER P  12     -17.517 -76.831 111.301  0.00 97.00      PROA   
ATOM    205  C   SER P  12     -15.715 -74.356 109.956  0.00 97.00      PROA   
ATOM    206  O   SER P  12     -16.219 -73.281 109.635  0.00 97.00      PROA   
ATOM    207  N   VAL P  13     -15.173 -75.194 109.030  0.00 97.00      PROA   
ATOM    208  HN  VAL P  13     -14.749 -76.053 109.313  0.00 97.00      PROA   
ATOM    209  CA  VAL P  13     -14.970 -74.783 107.645  0.00 97.00      PROA   
ATOM    210  HA  VAL P  13     -15.752 -74.085 107.383  0.00 97.00      PROA   
ATOM    211  CB  VAL P  13     -13.611 -74.083 107.501  0.00 97.00      PROA   
ATOM    212  HB  VAL P  13     -13.532 -73.346 108.338  0.00 97.00      PROA   
ATOM    213  CG1 VAL P  13     -12.432 -75.072 107.642  0.00 97.00      PROA   
ATOM    214 HG11 VAL P  13     -12.420 -75.796 106.802  0.00 97.00      PROA   
ATOM    215 HG12 VAL P  13     -12.494 -75.631 108.597  0.00 97.00      PROA   
ATOM    216 HG13 VAL P  13     -11.470 -74.517 107.626  0.00 97.00      PROA   
ATOM    217  CG2 VAL P  13     -13.525 -73.278 106.190  0.00 97.00      PROA   
ATOM    218 HG21 VAL P  13     -14.397 -72.600 106.081  0.00 97.00      PROA   
ATOM    219 HG22 VAL P  13     -13.481 -73.954 105.313  0.00 97.00      PROA   
ATOM    220 HG23 VAL P  13     -12.600 -72.664 106.183  0.00 97.00      PROA   
ATOM    221  C   VAL P  13     -15.109 -75.967 106.691  0.00 97.00      PROA   
ATOM    222  O   VAL P  13     -14.976 -77.119 107.084  0.00 97.00      PROA   
ATOM    223  N   PHE P  14     -15.415 -75.729 105.390  0.00 97.00      PROA   
ATOM    224  HN  PHE P  14     -15.590 -74.804 105.060  0.00 97.00      PROA   
ATOM    225  CA  PHE P  14     -15.429 -76.778 104.380  0.00 97.00      PROA   
ATOM    226  HA  PHE P  14     -15.828 -77.673 104.834  0.00 97.00      PROA   
ATOM    227  CB  PHE P  14     -16.292 -76.422 103.138  0.00 97.00      PROA   
ATOM    228  HB1 PHE P  14     -16.196 -77.187 102.339  0.00 97.00      PROA   
ATOM    229  HB2 PHE P  14     -15.966 -75.443 102.721  0.00 97.00      PROA   
ATOM    230  CG  PHE P  14     -17.758 -76.363 103.466  0.00 97.00      PROA   
ATOM    231  CD1 PHE P  14     -18.423 -77.484 103.997  0.00 97.00      PROA   
ATOM    232  HD1 PHE P  14     -17.865 -78.377 104.234  0.00 97.00      PROA   
ATOM    233  CE1 PHE P  14     -19.810 -77.465 104.188  0.00 97.00      PROA   
ATOM    234  HE1 PHE P  14     -20.314 -78.334 104.585  0.00 97.00      PROA   
ATOM    235  CZ  PHE P  14     -20.545 -76.318 103.863  0.00 97.00      PROA   
ATOM    236  HZ  PHE P  14     -21.615 -76.301 104.006  0.00 97.00      PROA   
ATOM    237  CD2 PHE P  14     -18.508 -75.224 103.136  0.00 97.00      PROA   
ATOM    238  HD2 PHE P  14     -18.015 -74.371 102.697  0.00 97.00      PROA   
ATOM    239  CE2 PHE P  14     -19.890 -75.191 103.351  0.00 97.00      PROA   
ATOM    240  HE2 PHE P  14     -20.445 -74.296 103.114  0.00 97.00      PROA   
ATOM    241  C   PHE P  14     -14.051 -77.138 103.851  0.00 97.00      PROA   
ATOM    242  O   PHE P  14     -13.109 -76.352 103.904  0.00 97.00      PROA   
ATOM    243  N   GLN P  15     -13.931 -78.353 103.259  0.00 97.00      PROA   
ATOM    244  HN  GLN P  15     -14.636 -79.048 103.396  0.00 97.00      PROA   
ATOM    245  CA  GLN P  15     -12.867 -78.707 102.329  0.00 97.00      PROA   
ATOM    246  HA  GLN P  15     -11.933 -78.647 102.871  0.00 97.00      PROA   
ATOM    247  CB  GLN P  15     -13.042 -80.151 101.780  0.00 97.00      PROA   
ATOM    248  HB1 GLN P  15     -12.916 -80.855 102.636  0.00 97.00      PROA   
ATOM    249  HB2 GLN P  15     -12.216 -80.371 101.069  0.00 97.00      PROA   
ATOM    250  CG  GLN P  15     -14.433 -80.407 101.137  0.00 97.00      PROA   
ATOM    251  HG1 GLN P  15     -14.980 -79.450 101.012  0.00 97.00      PROA   
ATOM    252  HG2 GLN P  15     -15.048 -81.038 101.811  0.00 97.00      PROA   
ATOM    253  CD  GLN P  15     -14.332 -81.110  99.772  0.00 97.00      PROA   
ATOM    254  OE1 GLN P  15     -13.917 -82.269  99.673  0.00 97.00      PROA   
ATOM    255  NE2 GLN P  15     -14.731 -80.384  98.687  0.00 97.00      PROA   
ATOM    256 HE21 GLN P  15     -15.082 -79.456  98.809  0.00 97.00      PROA   
ATOM    257 HE22 GLN P  15     -14.613 -80.774  97.776  0.00 97.00      PROA   
ATOM    258  C   GLN P  15     -12.784 -77.751 101.135  0.00 97.00      PROA   
ATOM    259  O   GLN P  15     -13.802 -77.227 100.690  0.00 97.00      PROA   
ATOM    260  N   GLU P  16     -11.552 -77.487 100.626  0.00 97.00      PROA   
ATOM    261  HN  GLU P  16     -10.757 -77.919 101.052  0.00 97.00      PROA   
ATOM    262  CA  GLU P  16     -11.240 -76.653  99.468  0.00 97.00      PROA   
ATOM    263  HA  GLU P  16     -10.260 -76.979  99.153  0.00 97.00      PROA   
ATOM    264  CB  GLU P  16     -12.168 -76.866  98.224  0.00 97.00      PROA   
ATOM    265  HB1 GLU P  16     -13.188 -76.526  98.497  0.00 97.00      PROA   
ATOM    266  HB2 GLU P  16     -12.222 -77.955  98.000  0.00 97.00      PROA   
ATOM    267  CG  GLU P  16     -11.750 -76.118  96.933  0.00 97.00      PROA   
ATOM    268  HG1 GLU P  16     -10.888 -76.636  96.463  0.00 97.00      PROA   
ATOM    269  HG2 GLU P  16     -11.434 -75.082  97.163  0.00 97.00      PROA   
ATOM    270  CD  GLU P  16     -12.869 -75.998  95.888  0.00 97.00      PROA   
ATOM    271  OE1 GLU P  16     -14.002 -76.500  96.103  0.00 97.00      PROA   
ATOM    272  OE2 GLU P  16     -12.591 -75.352  94.842  0.00 97.00      PROA   
ATOM    273  C   GLU P  16     -11.069 -75.179  99.836  0.00 97.00      PROA   
ATOM    274  O   GLU P  16     -10.245 -74.481  99.250  0.00 97.00      PROA   
ATOM    275  N   GLU P  17     -11.815 -74.667 100.842  0.00 97.00      PROA   
ATOM    276  HN  GLU P  17     -12.496 -75.244 101.287  0.00 97.00      PROA   
ATOM    277  CA  GLU P  17     -11.749 -73.297 101.337  0.00 97.00      PROA   
ATOM    278  HA  GLU P  17     -11.965 -72.653 100.495  0.00 97.00      PROA   
ATOM    279  CB  GLU P  17     -12.871 -73.063 102.384  0.00 97.00      PROA   
ATOM    280  HB1 GLU P  17     -12.759 -73.863 103.153  0.00 97.00      PROA   
ATOM    281  HB2 GLU P  17     -13.852 -73.234 101.886  0.00 97.00      PROA   
ATOM    282  CG  GLU P  17     -12.898 -71.700 103.119  0.00 97.00      PROA   
ATOM    283  HG1 GLU P  17     -11.941 -71.500 103.639  0.00 97.00      PROA   
ATOM    284  HG2 GLU P  17     -13.696 -71.734 103.891  0.00 97.00      PROA   
ATOM    285  CD  GLU P  17     -13.218 -70.525 102.189  0.00 97.00      PROA   
ATOM    286  OE1 GLU P  17     -12.415 -70.240 101.265  0.00 97.00      PROA   
ATOM    287  OE2 GLU P  17     -14.277 -69.878 102.409  0.00 97.00      PROA   
ATOM    288  C   GLU P  17     -10.381 -72.863 101.870  0.00 97.00      PROA   
ATOM    289  O   GLU P  17      -9.630 -73.652 102.432  0.00 97.00      PROA   
ATOM    290  N   SER P  18     -10.019 -71.572 101.688  0.00 97.00      PROA   
ATOM    291  HN  SER P  18     -10.704 -70.933 101.334  0.00 97.00      PROA   
ATOM    292  CA  SER P  18      -8.722 -71.025 102.047  0.00 97.00      PROA   
ATOM    293  HA  SER P  18      -8.003 -71.831 102.070  0.00 97.00      PROA   
ATOM    294  CB  SER P  18      -8.226 -69.965 101.029  0.00 97.00      PROA   
ATOM    295  HB1 SER P  18      -8.915 -69.092 101.030  0.00 97.00      PROA   
ATOM    296  HB2 SER P  18      -8.245 -70.412 100.012  0.00 97.00      PROA   
ATOM    297  OG  SER P  18      -6.898 -69.524 101.313  0.00 97.00      PROA   
ATOM    298  HG1 SER P  18      -6.331 -70.296 101.227  0.00 97.00      PROA   
ATOM    299  C   SER P  18      -8.776 -70.392 103.422  0.00 97.00      PROA   
ATOM    300  O   SER P  18      -9.634 -69.562 103.714  0.00 97.00      PROA   
ATOM    301  N   VAL P  19      -7.831 -70.768 104.309  0.00 97.00      PROA   
ATOM    302  HN  VAL P  19      -7.121 -71.421 104.051  0.00 97.00      PROA   
ATOM    303  CA  VAL P  19      -7.818 -70.247 105.660  0.00 97.00      PROA   
ATOM    304  HA  VAL P  19      -8.255 -69.260 105.648  0.00 97.00      PROA   
ATOM    305  CB  VAL P  19      -8.670 -71.098 106.614  0.00 97.00      PROA   
ATOM    306  HB  VAL P  19      -9.729 -71.008 106.270  0.00 97.00      PROA   
ATOM    307  CG1 VAL P  19      -8.297 -72.593 106.535  0.00 97.00      PROA   
ATOM    308 HG11 VAL P  19      -7.249 -72.740 106.859  0.00 97.00      PROA   
ATOM    309 HG12 VAL P  19      -8.417 -72.994 105.509  0.00 97.00      PROA   
ATOM    310 HG13 VAL P  19      -8.950 -73.186 107.210  0.00 97.00      PROA   
ATOM    311  CG2 VAL P  19      -8.599 -70.584 108.067  0.00 97.00      PROA   
ATOM    312 HG21 VAL P  19      -8.891 -69.519 108.124  0.00 97.00      PROA   
ATOM    313 HG22 VAL P  19      -7.576 -70.703 108.478  0.00 97.00      PROA   
ATOM    314 HG23 VAL P  19      -9.296 -71.170 108.704  0.00 97.00      PROA   
ATOM    315  C   VAL P  19      -6.392 -70.031 106.117  0.00 97.00      PROA   
ATOM    316  O   VAL P  19      -5.556 -70.923 106.054  0.00 97.00      PROA   
ATOM    317  N   THR P  20      -6.059 -68.809 106.597  0.00 97.00      PROA   
ATOM    318  HN  THR P  20      -6.732 -68.075 106.636  0.00 97.00      PROA   
ATOM    319  CA  THR P  20      -4.726 -68.513 107.097  0.00 97.00      PROA   
ATOM    320  HA  THR P  20      -4.166 -69.432 107.142  0.00 97.00      PROA   
ATOM    321  CB  THR P  20      -3.912 -67.566 106.209  0.00 97.00      PROA   
ATOM    322  HB  THR P  20      -4.030 -67.926 105.160  0.00 97.00      PROA   
ATOM    323  OG1 THR P  20      -2.514 -67.619 106.481  0.00 97.00      PROA   
ATOM    324  HG1 THR P  20      -2.356 -67.192 107.328  0.00 97.00      PROA   
ATOM    325  CG2 THR P  20      -4.378 -66.104 106.256  0.00 97.00      PROA   
ATOM    326 HG21 THR P  20      -4.317 -65.694 107.284  0.00 97.00      PROA   
ATOM    327 HG22 THR P  20      -5.422 -66.023 105.894  0.00 97.00      PROA   
ATOM    328 HG23 THR P  20      -3.736 -65.479 105.599  0.00 97.00      PROA   
ATOM    329  C   THR P  20      -4.884 -68.048 108.522  0.00 97.00      PROA   
ATOM    330  O   THR P  20      -5.789 -67.289 108.852  0.00 97.00      PROA   
ATOM    331  N   LEU P  21      -4.021 -68.566 109.419  0.00 97.00      PROA   
ATOM    332  HN  LEU P  21      -3.306 -69.190 109.107  0.00 97.00      PROA   
ATOM    333  CA  LEU P  21      -4.154 -68.422 110.849  0.00 97.00      PROA   
ATOM    334  HA  LEU P  21      -5.019 -67.820 111.085  0.00 97.00      PROA   
ATOM    335  CB  LEU P  21      -4.285 -69.795 111.566  0.00 97.00      PROA   
ATOM    336  HB1 LEU P  21      -4.398 -69.596 112.654  0.00 97.00      PROA   
ATOM    337  HB2 LEU P  21      -3.359 -70.395 111.428  0.00 97.00      PROA   
ATOM    338  CG  LEU P  21      -5.485 -70.680 111.129  0.00 97.00      PROA   
ATOM    339  HG  LEU P  21      -6.336 -70.010 110.860  0.00 97.00      PROA   
ATOM    340  CD1 LEU P  21      -5.173 -71.594 109.926  0.00 97.00      PROA   
ATOM    341 HD11 LEU P  21      -4.333 -72.275 110.177  0.00 97.00      PROA   
ATOM    342 HD12 LEU P  21      -4.900 -71.014 109.023  0.00 97.00      PROA   
ATOM    343 HD13 LEU P  21      -6.059 -72.218 109.681  0.00 97.00      PROA   
ATOM    344  CD2 LEU P  21      -5.941 -71.568 112.303  0.00 97.00      PROA   
ATOM    345 HD21 LEU P  21      -6.229 -70.949 113.177  0.00 97.00      PROA   
ATOM    346 HD22 LEU P  21      -5.114 -72.244 112.606  0.00 97.00      PROA   
ATOM    347 HD23 LEU P  21      -6.811 -72.189 112.004  0.00 97.00      PROA   
ATOM    348  C   LEU P  21      -2.923 -67.707 111.361  0.00 97.00      PROA   
ATOM    349  O   LEU P  21      -1.809 -68.161 111.149  0.00 97.00      PROA   
ATOM    350  N   HSD P  22      -3.090 -66.557 112.051  0.00 97.00      PROA   
ATOM    351  HN  HSD P  22      -4.012 -66.220 112.238  0.00 97.00      PROA   
ATOM    352  CA  HSD P  22      -2.004 -65.670 112.424  0.00 97.00      PROA   
ATOM    353  HA  HSD P  22      -1.100 -65.967 111.912  0.00 97.00      PROA   
ATOM    354  CB  HSD P  22      -2.315 -64.201 112.044  0.00 97.00      PROA   
ATOM    355  HB1 HSD P  22      -1.527 -63.528 112.446  0.00 97.00      PROA   
ATOM    356  HB2 HSD P  22      -3.289 -63.887 112.479  0.00 97.00      PROA   
ATOM    357  ND1 HSD P  22      -3.454 -64.105 109.754  0.00 97.00      PROA   
ATOM    358  HD1 HSD P  22      -4.377 -64.346 110.057  0.00 97.00      PROA   
ATOM    359  CG  HSD P  22      -2.339 -63.990 110.558  0.00 97.00      PROA   
ATOM    360  CE1 HSD P  22      -3.068 -63.757 108.501  0.00 97.00      PROA   
ATOM    361  HE1 HSD P  22      -3.747 -63.743 107.652  0.00 97.00      PROA   
ATOM    362  NE2 HSD P  22      -1.797 -63.413 108.446  0.00 97.00      PROA   
ATOM    363  CD2 HSD P  22      -1.344 -63.543 109.747  0.00 97.00      PROA   
ATOM    364  HD2 HSD P  22      -0.322 -63.283 109.994  0.00 97.00      PROA   
ATOM    365  C   HSD P  22      -1.736 -65.693 113.911  0.00 97.00      PROA   
ATOM    366  O   HSD P  22      -2.639 -65.516 114.717  0.00 97.00      PROA   
ATOM    367  N   CYS P  23      -0.455 -65.874 114.308  0.00 97.00      PROA   
ATOM    368  HN  CYS P  23       0.250 -66.073 113.628  0.00 97.00      PROA   
ATOM    369  CA  CYS P  23      -0.009 -65.793 115.686  0.00 97.00      PROA   
ATOM    370  HA  CYS P  23      -0.853 -65.914 116.351  0.00 97.00      PROA   
ATOM    371  CB  CYS P  23       1.034 -66.882 116.014  0.00 97.00      PROA   
ATOM    372  HB1 CYS P  23       1.441 -66.710 117.029  0.00 97.00      PROA   
ATOM    373  HB2 CYS P  23       1.867 -66.843 115.279  0.00 97.00      PROA   
ATOM    374  SG  CYS P  23       0.274 -68.516 115.983  0.00 97.00      PROA   
ATOM    375  C   CYS P  23       0.615 -64.445 115.964  0.00 97.00      PROA   
ATOM    376  O   CYS P  23       1.760 -64.172 115.612  0.00 97.00      PROA   
ATOM    377  N   GLU P  24      -0.140 -63.563 116.646  0.00 97.00      PROA   
ATOM    378  HN  GLU P  24      -1.054 -63.808 116.963  0.00 97.00      PROA   
ATOM    379  CA  GLU P  24       0.244 -62.190 116.867  0.00 97.00      PROA   
ATOM    380  HA  GLU P  24       0.929 -61.876 116.091  0.00 97.00      PROA   
ATOM    381  CB  GLU P  24      -1.004 -61.276 116.820  0.00 97.00      PROA   
ATOM    382  HB1 GLU P  24      -1.534 -61.511 115.867  0.00 97.00      PROA   
ATOM    383  HB2 GLU P  24      -0.695 -60.209 116.771  0.00 97.00      PROA   
ATOM    384  CG  GLU P  24      -1.952 -61.476 118.021  0.00 97.00      PROA   
ATOM    385  HG1 GLU P  24      -1.497 -61.087 118.957  0.00 97.00      PROA   
ATOM    386  HG2 GLU P  24      -2.176 -62.555 118.155  0.00 97.00      PROA   
ATOM    387  CD  GLU P  24      -3.264 -60.750 117.817  0.00 97.00      PROA   
ATOM    388  OE1 GLU P  24      -3.819 -60.253 118.836  0.00 97.00      PROA   
ATOM    389  OE2 GLU P  24      -3.748 -60.713 116.655  0.00 97.00      PROA   
ATOM    390  C   GLU P  24       0.920 -62.012 118.206  0.00 97.00      PROA   
ATOM    391  O   GLU P  24       0.827 -62.843 119.109  0.00 97.00      PROA   
ATOM    392  N   VAL P  25       1.609 -60.859 118.344  0.00 97.00      PROA   
ATOM    393  HN  VAL P  25       1.731 -60.250 117.564  0.00 97.00      PROA   
ATOM    394  CA  VAL P  25       1.991 -60.278 119.608  0.00 97.00      PROA   
ATOM    395  HA  VAL P  25       1.292 -60.592 120.369  0.00 97.00      PROA   
ATOM    396  CB  VAL P  25       3.435 -60.560 120.042  0.00 97.00      PROA   
ATOM    397  HB  VAL P  25       4.150 -60.130 119.303  0.00 97.00      PROA   
ATOM    398  CG1 VAL P  25       3.688 -59.925 121.424  0.00 97.00      PROA   
ATOM    399 HG11 VAL P  25       3.042 -60.404 122.190  0.00 97.00      PROA   
ATOM    400 HG12 VAL P  25       3.481 -58.837 121.419  0.00 97.00      PROA   
ATOM    401 HG13 VAL P  25       4.749 -60.075 121.714  0.00 97.00      PROA   
ATOM    402  CG2 VAL P  25       3.699 -62.080 120.114  0.00 97.00      PROA   
ATOM    403 HG21 VAL P  25       3.622 -62.547 119.111  0.00 97.00      PROA   
ATOM    404 HG22 VAL P  25       2.964 -62.568 120.789  0.00 97.00      PROA   
ATOM    405 HG23 VAL P  25       4.719 -62.276 120.509  0.00 97.00      PROA   
ATOM    406  C   VAL P  25       1.855 -58.797 119.288  0.00 97.00      PROA   
ATOM    407  O   VAL P  25       2.319 -58.435 118.208  0.00 97.00      PROA   
ATOM    408  N   PRO P  26       1.277 -57.891 120.088  0.00 97.00      PROA   
ATOM    409  CD  PRO P  26       0.241 -58.266 121.065  0.00 97.00      PROA   
ATOM    410  HD1 PRO P  26       0.707 -58.325 122.072  0.00 97.00      PROA   
ATOM    411  HD2 PRO P  26      -0.263 -59.228 120.819  0.00 97.00      PROA   
ATOM    412  CA  PRO P  26       1.151 -56.477 119.701  0.00 97.00      PROA   
ATOM    413  HA  PRO P  26       0.766 -56.428 118.692  0.00 97.00      PROA   
ATOM    414  CB  PRO P  26       0.126 -55.920 120.705  0.00 97.00      PROA   
ATOM    415  HB1 PRO P  26      -0.443 -55.067 120.283  0.00 97.00      PROA   
ATOM    416  HB2 PRO P  26       0.617 -55.601 121.651  0.00 97.00      PROA   
ATOM    417  CG  PRO P  26      -0.770 -57.121 121.008  0.00 97.00      PROA   
ATOM    418  HG1 PRO P  26      -1.348 -57.006 121.946  0.00 97.00      PROA   
ATOM    419  HG2 PRO P  26      -1.471 -57.286 120.159  0.00 97.00      PROA   
ATOM    420  C   PRO P  26       2.437 -55.650 119.748  0.00 97.00      PROA   
ATOM    421  O   PRO P  26       2.375 -54.469 120.083  0.00 97.00      PROA   
ATOM    422  N   HSD P  27       3.597 -56.219 119.364  0.00 97.00      PROA   
ATOM    423  HN  HSD P  27       3.574 -57.151 119.009  0.00 97.00      PROA   
ATOM    424  CA  HSD P  27       4.856 -55.514 119.274  0.00 97.00      PROA   
ATOM    425  HA  HSD P  27       4.766 -54.523 119.697  0.00 97.00      PROA   
ATOM    426  CB  HSD P  27       6.031 -56.253 119.968  0.00 97.00      PROA   
ATOM    427  HB1 HSD P  27       6.999 -55.796 119.666  0.00 97.00      PROA   
ATOM    428  HB2 HSD P  27       6.050 -57.319 119.652  0.00 97.00      PROA   
ATOM    429  ND1 HSD P  27       5.408 -57.119 122.290  0.00 97.00      PROA   
ATOM    430  HD1 HSD P  27       4.882 -57.915 121.989  0.00 97.00      PROA   
ATOM    431  CG  HSD P  27       5.990 -56.173 121.472  0.00 97.00      PROA   
ATOM    432  CE1 HSD P  27       5.732 -56.792 123.566  0.00 97.00      PROA   
ATOM    433  HE1 HSD P  27       5.410 -57.371 124.431  0.00 97.00      PROA   
ATOM    434  NE2 HSD P  27       6.489 -55.715 123.626  0.00 97.00      PROA   
ATOM    435  CD2 HSD P  27       6.659 -55.331 122.308  0.00 97.00      PROA   
ATOM    436  HD2 HSD P  27       7.283 -54.477 122.077  0.00 97.00      PROA   
ATOM    437  C   HSD P  27       5.193 -55.383 117.813  0.00 97.00      PROA   
ATOM    438  O   HSD P  27       5.283 -56.376 117.099  0.00 97.00      PROA   
ATOM    439  N   LEU P  28       5.392 -54.138 117.326  0.00 97.00      PROA   
ATOM    440  HN  LEU P  28       5.210 -53.334 117.889  0.00 97.00      PROA   
ATOM    441  CA  LEU P  28       5.811 -53.868 115.962  0.00 97.00      PROA   
ATOM    442  HA  LEU P  28       5.071 -54.330 115.323  0.00 97.00      PROA   
ATOM    443  CB  LEU P  28       5.807 -52.348 115.650  0.00 97.00      PROA   
ATOM    444  HB1 LEU P  28       6.042 -52.198 114.573  0.00 97.00      PROA   
ATOM    445  HB2 LEU P  28       6.593 -51.837 116.245  0.00 97.00      PROA   
ATOM    446  CG  LEU P  28       4.465 -51.624 115.936  0.00 97.00      PROA   
ATOM    447  HG  LEU P  28       4.225 -51.726 117.021  0.00 97.00      PROA   
ATOM    448  CD1 LEU P  28       4.591 -50.118 115.641  0.00 97.00      PROA   
ATOM    449 HD11 LEU P  28       4.817 -49.957 114.566  0.00 97.00      PROA   
ATOM    450 HD12 LEU P  28       5.404 -49.666 116.247  0.00 97.00      PROA   
ATOM    451 HD13 LEU P  28       3.639 -49.598 115.882  0.00 97.00      PROA   
ATOM    452  CD2 LEU P  28       3.291 -52.225 115.140  0.00 97.00      PROA   
ATOM    453 HD21 LEU P  28       3.125 -53.286 115.416  0.00 97.00      PROA   
ATOM    454 HD22 LEU P  28       3.502 -52.168 114.051  0.00 97.00      PROA   
ATOM    455 HD23 LEU P  28       2.359 -51.659 115.348  0.00 97.00      PROA   
ATOM    456  C   LEU P  28       7.146 -54.502 115.551  0.00 97.00      PROA   
ATOM    457  O   LEU P  28       7.161 -55.104 114.477  0.00 97.00      PROA   
ATOM    458  N   PRO P  29       8.265 -54.503 116.286  0.00 97.00      PROA   
ATOM    459  CD  PRO P  29       8.558 -53.577 117.390  0.00 97.00      PROA   
ATOM    460  HD1 PRO P  29       7.768 -53.592 118.168  0.00 97.00      PROA   
ATOM    461  HD2 PRO P  29       8.672 -52.550 116.978  0.00 97.00      PROA   
ATOM    462  CA  PRO P  29       9.406 -55.370 115.984  0.00 97.00      PROA   
ATOM    463  HA  PRO P  29       9.591 -55.410 114.919  0.00 97.00      PROA   
ATOM    464  CB  PRO P  29      10.560 -54.675 116.732  0.00 97.00      PROA   
ATOM    465  HB1 PRO P  29      10.948 -53.848 116.093  0.00 97.00      PROA   
ATOM    466  HB2 PRO P  29      11.410 -55.336 116.986  0.00 97.00      PROA   
ATOM    467  CG  PRO P  29       9.889 -54.062 117.963  0.00 97.00      PROA   
ATOM    468  HG1 PRO P  29       9.707 -54.857 118.719  0.00 97.00      PROA   
ATOM    469  HG2 PRO P  29      10.485 -53.247 118.418  0.00 97.00      PROA   
ATOM    470  C   PRO P  29       9.189 -56.802 116.481  0.00 97.00      PROA   
ATOM    471  O   PRO P  29      10.146 -57.411 116.956  0.00 97.00      PROA   
ATOM    472  N   GLY P  30       7.965 -57.377 116.368  0.00 97.00      PROA   
ATOM    473  HN  GLY P  30       7.223 -56.855 115.950  0.00 97.00      PROA   
ATOM    474  CA  GLY P  30       7.597 -58.677 116.916  0.00 97.00      PROA   
ATOM    475  HA1 GLY P  30       6.516 -58.714 116.918  0.00 97.00      PROA   
ATOM    476  HA2 GLY P  30       8.012 -58.767 117.910  0.00 97.00      PROA   
ATOM    477  C   GLY P  30       8.077 -59.844 116.089  0.00 97.00      PROA   
ATOM    478  O   GLY P  30       7.274 -60.610 115.569  0.00 97.00      PROA   
ATOM    479  N   SER P  31       9.420 -59.983 115.995  0.00 97.00      PROA   
ATOM    480  HN  SER P  31       9.936 -59.263 116.460  0.00 97.00      PROA   
ATOM    481  CA  SER P  31      10.260 -60.909 115.236  0.00 97.00      PROA   
ATOM    482  HA  SER P  31      10.528 -60.370 114.341  0.00 97.00      PROA   
ATOM    483  CB  SER P  31      11.576 -61.215 116.014  0.00 97.00      PROA   
ATOM    484  HB1 SER P  31      11.320 -61.742 116.960  0.00 97.00      PROA   
ATOM    485  HB2 SER P  31      12.068 -60.255 116.284  0.00 97.00      PROA   
ATOM    486  OG  SER P  31      12.502 -62.025 115.286  0.00 97.00      PROA   
ATOM    487  HG1 SER P  31      13.165 -61.440 114.910  0.00 97.00      PROA   
ATOM    488  C   SER P  31       9.640 -62.218 114.775  0.00 97.00      PROA   
ATOM    489  O   SER P  31       8.960 -62.898 115.529  0.00 97.00      PROA   
ATOM    490  N   SER P  32       9.893 -62.605 113.504  0.00 97.00      PROA   
ATOM    491  HN  SER P  32      10.529 -62.085 112.938  0.00 97.00      PROA   
ATOM    492  CA  SER P  32       9.234 -63.693 112.808  0.00 97.00      PROA   
ATOM    493  HA  SER P  32       8.193 -63.687 113.099  0.00 97.00      PROA   
ATOM    494  CB  SER P  32       9.296 -63.458 111.275  0.00 97.00      PROA   
ATOM    495  HB1 SER P  32       8.708 -62.544 111.041  0.00 97.00      PROA   
ATOM    496  HB2 SER P  32       8.851 -64.299 110.703  0.00 97.00      PROA   
ATOM    497  OG  SER P  32      10.636 -63.229 110.841  0.00 97.00      PROA   
ATOM    498  HG1 SER P  32      11.094 -64.070 110.924  0.00 97.00      PROA   
ATOM    499  C   SER P  32       9.774 -65.078 113.131  0.00 97.00      PROA   
ATOM    500  O   SER P  32      10.164 -65.831 112.240  0.00 97.00      PROA   
ATOM    501  N   SER P  33       9.764 -65.460 114.426  0.00 97.00      PROA   
ATOM    502  HN  SER P  33       9.506 -64.796 115.123  0.00 97.00      PROA   
ATOM    503  CA  SER P  33      10.105 -66.791 114.890  0.00 97.00      PROA   
ATOM    504  HA  SER P  33      10.335 -67.428 114.046  0.00 97.00      PROA   
ATOM    505  CB  SER P  33      11.314 -66.777 115.866  0.00 97.00      PROA   
ATOM    506  HB1 SER P  33      11.074 -66.157 116.756  0.00 97.00      PROA   
ATOM    507  HB2 SER P  33      12.183 -66.309 115.352  0.00 97.00      PROA   
ATOM    508  OG  SER P  33      11.687 -68.086 116.299  0.00 97.00      PROA   
ATOM    509  HG1 SER P  33      12.218 -68.480 115.602  0.00 97.00      PROA   
ATOM    510  C   SER P  33       8.880 -67.352 115.581  0.00 97.00      PROA   
ATOM    511  O   SER P  33       8.249 -66.679 116.391  0.00 97.00      PROA   
ATOM    512  N   THR P  34       8.496 -68.607 115.247  0.00 97.00      PROA   
ATOM    513  HN  THR P  34       9.034 -69.158 114.615  0.00 97.00      PROA   
ATOM    514  CA  THR P  34       7.264 -69.203 115.738  0.00 97.00      PROA   
ATOM    515  HA  THR P  34       7.039 -68.803 116.717  0.00 97.00      PROA   
ATOM    516  CB  THR P  34       6.065 -69.018 114.804  0.00 97.00      PROA   
ATOM    517  HB  THR P  34       6.169 -69.632 113.880  0.00 97.00      PROA   
ATOM    518  OG1 THR P  34       5.982 -67.672 114.372  0.00 97.00      PROA   
ATOM    519  HG1 THR P  34       6.648 -67.595 113.686  0.00 97.00      PROA   
ATOM    520  CG2 THR P  34       4.745 -69.393 115.506  0.00 97.00      PROA   
ATOM    521 HG21 THR P  34       4.705 -68.958 116.526  0.00 97.00      PROA   
ATOM    522 HG22 THR P  34       4.644 -70.493 115.587  0.00 97.00      PROA   
ATOM    523 HG23 THR P  34       3.877 -69.022 114.923  0.00 97.00      PROA   
ATOM    524  C   THR P  34       7.481 -70.682 115.867  0.00 97.00      PROA   
ATOM    525  O   THR P  34       8.123 -71.303 115.026  0.00 97.00      PROA   
ATOM    526  N   GLN P  35       6.894 -71.291 116.918  0.00 97.00      PROA   
ATOM    527  HN  GLN P  35       6.502 -70.762 117.668  0.00 97.00      PROA   
ATOM    528  CA  GLN P  35       6.718 -72.720 116.990  0.00 97.00      PROA   
ATOM    529  HA  GLN P  35       7.201 -73.214 116.158  0.00 97.00      PROA   
ATOM    530  CB  GLN P  35       7.249 -73.293 118.328  0.00 97.00      PROA   
ATOM    531  HB1 GLN P  35       7.183 -74.403 118.295  0.00 97.00      PROA   
ATOM    532  HB2 GLN P  35       6.604 -72.935 119.162  0.00 97.00      PROA   
ATOM    533  CG  GLN P  35       8.701 -72.857 118.623  0.00 97.00      PROA   
ATOM    534  HG1 GLN P  35       8.758 -71.751 118.722  0.00 97.00      PROA   
ATOM    535  HG2 GLN P  35       9.372 -73.169 117.798  0.00 97.00      PROA   
ATOM    536  CD  GLN P  35       9.172 -73.438 119.956  0.00 97.00      PROA   
ATOM    537  OE1 GLN P  35       8.672 -73.046 121.009  0.00 97.00      PROA   
ATOM    538  NE2 GLN P  35      10.160 -74.370 119.926  0.00 97.00      PROA   
ATOM    539 HE21 GLN P  35      10.492 -74.730 120.797  0.00 97.00      PROA   
ATOM    540 HE22 GLN P  35      10.555 -74.648 119.052  0.00 97.00      PROA   
ATOM    541  C   GLN P  35       5.227 -72.941 116.897  0.00 97.00      PROA   
ATOM    542  O   GLN P  35       4.474 -72.384 117.683  0.00 97.00      PROA   
ATOM    543  N   TRP P  36       4.765 -73.750 115.917  0.00 97.00      PROA   
ATOM    544  HN  TRP P  36       5.397 -74.159 115.265  0.00 97.00      PROA   
ATOM    545  CA  TRP P  36       3.367 -74.106 115.739  0.00 97.00      PROA   
ATOM    546  HA  TRP P  36       2.741 -73.503 116.382  0.00 97.00      PROA   
ATOM    547  CB  TRP P  36       2.891 -73.953 114.270  0.00 97.00      PROA   
ATOM    548  HB1 TRP P  36       1.974 -74.557 114.100  0.00 97.00      PROA   
ATOM    549  HB2 TRP P  36       3.683 -74.366 113.605  0.00 97.00      PROA   
ATOM    550  CG  TRP P  36       2.569 -72.561 113.829  0.00 97.00      PROA   
ATOM    551  CD1 TRP P  36       3.416 -71.672 113.227  0.00 97.00      PROA   
ATOM    552  HD1 TRP P  36       4.479 -71.809 113.138  0.00 97.00      PROA   
ATOM    553  NE1 TRP P  36       2.721 -70.572 112.811  0.00 97.00      PROA   
ATOM    554  HE1 TRP P  36       3.095 -69.822 112.307  0.00 97.00      PROA   
ATOM    555  CE2 TRP P  36       1.410 -70.706 113.153  0.00 97.00      PROA   
ATOM    556  CD2 TRP P  36       1.268 -71.949 113.812  0.00 97.00      PROA   
ATOM    557  CE3 TRP P  36       0.012 -72.343 114.276  0.00 97.00      PROA   
ATOM    558  HE3 TRP P  36      -0.128 -73.280 114.795  0.00 97.00      PROA   
ATOM    559  CZ3 TRP P  36      -1.075 -71.487 114.075  0.00 97.00      PROA   
ATOM    560  HZ3 TRP P  36      -2.052 -71.761 114.448  0.00 97.00      PROA   
ATOM    561  CZ2 TRP P  36       0.328 -69.867 112.935  0.00 97.00      PROA   
ATOM    562  HZ2 TRP P  36       0.441 -68.919 112.431  0.00 97.00      PROA   
ATOM    563  CH2 TRP P  36      -0.919 -70.276 113.408  0.00 97.00      PROA   
ATOM    564  HH2 TRP P  36      -1.774 -69.628 113.284  0.00 97.00      PROA   
ATOM    565  C   TRP P  36       3.181 -75.546 116.146  0.00 97.00      PROA   
ATOM    566  O   TRP P  36       4.094 -76.351 116.011  0.00 97.00      PROA   
ATOM    567  N   PHE P  37       1.988 -75.902 116.675  0.00 97.00      PROA   
ATOM    568  HN  PHE P  37       1.284 -75.213 116.837  0.00 97.00      PROA   
ATOM    569  CA  PHE P  37       1.696 -77.234 117.163  0.00 97.00      PROA   
ATOM    570  HA  PHE P  37       2.413 -77.929 116.754  0.00 97.00      PROA   
ATOM    571  CB  PHE P  37       1.697 -77.332 118.718  0.00 97.00      PROA   
ATOM    572  HB1 PHE P  37       1.587 -78.391 119.037  0.00 97.00      PROA   
ATOM    573  HB2 PHE P  37       0.855 -76.746 119.144  0.00 97.00      PROA   
ATOM    574  CG  PHE P  37       2.977 -76.784 119.309  0.00 97.00      PROA   
ATOM    575  CD1 PHE P  37       4.046 -77.642 119.620  0.00 97.00      PROA   
ATOM    576  HD1 PHE P  37       3.954 -78.701 119.427  0.00 97.00      PROA   
ATOM    577  CE1 PHE P  37       5.234 -77.139 120.165  0.00 97.00      PROA   
ATOM    578  HE1 PHE P  37       6.049 -77.810 120.391  0.00 97.00      PROA   
ATOM    579  CZ  PHE P  37       5.368 -75.765 120.404  0.00 97.00      PROA   
ATOM    580  HZ  PHE P  37       6.291 -75.373 120.807  0.00 97.00      PROA   
ATOM    581  CD2 PHE P  37       3.115 -75.410 119.587  0.00 97.00      PROA   
ATOM    582  HD2 PHE P  37       2.305 -74.736 119.356  0.00 97.00      PROA   
ATOM    583  CE2 PHE P  37       4.307 -74.900 120.111  0.00 97.00      PROA   
ATOM    584  HE2 PHE P  37       4.412 -73.839 120.272  0.00 97.00      PROA   
ATOM    585  C   PHE P  37       0.319 -77.638 116.678  0.00 97.00      PROA   
ATOM    586  O   PHE P  37      -0.624 -76.854 116.740  0.00 97.00      PROA   
ATOM    587  N   LEU P  38       0.177 -78.898 116.196  0.00 97.00      PROA   
ATOM    588  HN  LEU P  38       0.980 -79.485 116.091  0.00 97.00      PROA   
ATOM    589  CA  LEU P  38      -1.089 -79.525 115.871  0.00 97.00      PROA   
ATOM    590  HA  LEU P  38      -1.899 -78.829 116.012  0.00 97.00      PROA   
ATOM    591  CB  LEU P  38      -1.148 -80.113 114.436  0.00 97.00      PROA   
ATOM    592  HB1 LEU P  38      -2.126 -80.617 114.271  0.00 97.00      PROA   
ATOM    593  HB2 LEU P  38      -0.342 -80.871 114.309  0.00 97.00      PROA   
ATOM    594  CG  LEU P  38      -0.970 -79.066 113.320  0.00 97.00      PROA   
ATOM    595  HG  LEU P  38       0.021 -78.591 113.477  0.00 97.00      PROA   
ATOM    596  CD1 LEU P  38      -0.961 -79.722 111.927  0.00 97.00      PROA   
ATOM    597 HD11 LEU P  38      -1.937 -80.217 111.733  0.00 97.00      PROA   
ATOM    598 HD12 LEU P  38      -0.155 -80.482 111.855  0.00 97.00      PROA   
ATOM    599 HD13 LEU P  38      -0.799 -78.954 111.142  0.00 97.00      PROA   
ATOM    600  CD2 LEU P  38      -2.044 -77.970 113.376  0.00 97.00      PROA   
ATOM    601 HD21 LEU P  38      -2.019 -77.423 114.340  0.00 97.00      PROA   
ATOM    602 HD22 LEU P  38      -3.052 -78.417 113.244  0.00 97.00      PROA   
ATOM    603 HD23 LEU P  38      -1.873 -77.243 112.556  0.00 97.00      PROA   
ATOM    604  C   LEU P  38      -1.268 -80.675 116.823  0.00 97.00      PROA   
ATOM    605  O   LEU P  38      -0.514 -81.642 116.775  0.00 97.00      PROA   
ATOM    606  N   ASN P  39      -2.276 -80.605 117.727  0.00 97.00      PROA   
ATOM    607  HN  ASN P  39      -2.904 -79.826 117.712  0.00 97.00      PROA   
ATOM    608  CA  ASN P  39      -2.576 -81.665 118.686  0.00 97.00      PROA   
ATOM    609  HA  ASN P  39      -3.345 -81.281 119.340  0.00 97.00      PROA   
ATOM    610  CB  ASN P  39      -3.114 -82.954 117.993  0.00 97.00      PROA   
ATOM    611  HB1 ASN P  39      -3.485 -83.673 118.752  0.00 97.00      PROA   
ATOM    612  HB2 ASN P  39      -2.299 -83.436 117.412  0.00 97.00      PROA   
ATOM    613  CG  ASN P  39      -4.281 -82.613 117.057  0.00 97.00      PROA   
ATOM    614  OD1 ASN P  39      -5.098 -81.739 117.349  0.00 97.00      PROA   
ATOM    615  ND2 ASN P  39      -4.344 -83.291 115.878  0.00 97.00      PROA   
ATOM    616 HD21 ASN P  39      -5.059 -83.043 115.227  0.00 97.00      PROA   
ATOM    617 HD22 ASN P  39      -3.655 -83.980 115.659  0.00 97.00      PROA   
ATOM    618  C   ASN P  39      -1.377 -82.012 119.568  0.00 97.00      PROA   
ATOM    619  O   ASN P  39      -1.090 -83.178 119.833  0.00 97.00      PROA   
ATOM    620  N   GLY P  40      -0.622 -80.979 120.012  0.00 97.00      PROA   
ATOM    621  HN  GLY P  40      -0.921 -80.049 119.814  0.00 97.00      PROA   
ATOM    622  CA  GLY P  40       0.631 -81.135 120.740  0.00 97.00      PROA   
ATOM    623  HA1 GLY P  40       0.551 -81.993 121.394  0.00 97.00      PROA   
ATOM    624  HA2 GLY P  40       0.788 -80.221 121.294  0.00 97.00      PROA   
ATOM    625  C   GLY P  40       1.858 -81.339 119.874  0.00 97.00      PROA   
ATOM    626  O   GLY P  40       2.970 -81.051 120.313  0.00 97.00      PROA   
ATOM    627  N   THR P  41       1.714 -81.839 118.625  0.00 97.00      PROA   
ATOM    628  HN  THR P  41       0.801 -82.017 118.261  0.00 97.00      PROA   
ATOM    629  CA  THR P  41       2.840 -82.179 117.760  0.00 97.00      PROA   
ATOM    630  HA  THR P  41       3.648 -82.542 118.380  0.00 97.00      PROA   
ATOM    631  CB  THR P  41       2.509 -83.276 116.753  0.00 97.00      PROA   
ATOM    632  HB  THR P  41       1.649 -82.970 116.115  0.00 97.00      PROA   
ATOM    633  OG1 THR P  41       2.158 -84.469 117.441  0.00 97.00      PROA   
ATOM    634  HG1 THR P  41       1.421 -84.249 118.011  0.00 97.00      PROA   
ATOM    635  CG2 THR P  41       3.712 -83.617 115.847  0.00 97.00      PROA   
ATOM    636 HG21 THR P  41       4.592 -83.898 116.464  0.00 97.00      PROA   
ATOM    637 HG22 THR P  41       3.987 -82.769 115.188  0.00 97.00      PROA   
ATOM    638 HG23 THR P  41       3.455 -84.481 115.197  0.00 97.00      PROA   
ATOM    639  C   THR P  41       3.336 -80.959 117.015  0.00 97.00      PROA   
ATOM    640  O   THR P  41       2.590 -80.319 116.285  0.00 97.00      PROA   
ATOM    641  N   ALA P  42       4.631 -80.607 117.177  0.00 97.00      PROA   
ATOM    642  HN  ALA P  42       5.226 -81.132 117.780  0.00 97.00      PROA   
ATOM    643  CA  ALA P  42       5.248 -79.466 116.530  0.00 97.00      PROA   
ATOM    644  HA  ALA P  42       4.650 -78.606 116.791  0.00 97.00      PROA   
ATOM    645  CB  ALA P  42       6.664 -79.235 117.092  0.00 97.00      PROA   
ATOM    646  HB1 ALA P  42       7.323 -80.098 116.856  0.00 97.00      PROA   
ATOM    647  HB2 ALA P  42       6.617 -79.128 118.198  0.00 97.00      PROA   
ATOM    648  HB3 ALA P  42       7.114 -78.311 116.674  0.00 97.00      PROA   
ATOM    649  C   ALA P  42       5.322 -79.535 115.005  0.00 97.00      PROA   
ATOM    650  O   ALA P  42       5.736 -80.536 114.423  0.00 97.00      PROA   
ATOM    651  N   ILE P  43       4.951 -78.425 114.323  0.00 97.00      PROA   
ATOM    652  HN  ILE P  43       4.604 -77.633 114.824  0.00 97.00      PROA   
ATOM    653  CA  ILE P  43       5.095 -78.255 112.887  0.00 97.00      PROA   
ATOM    654  HA  ILE P  43       5.118 -79.235 112.432  0.00 97.00      PROA   
ATOM    655  CB  ILE P  43       3.984 -77.429 112.210  0.00 97.00      PROA   
ATOM    656  HB  ILE P  43       4.228 -76.341 112.262  0.00 97.00      PROA   
ATOM    657  CG2 ILE P  43       3.882 -77.847 110.721  0.00 97.00      PROA   
ATOM    658 HG21 ILE P  43       3.613 -78.922 110.645  0.00 97.00      PROA   
ATOM    659 HG22 ILE P  43       4.827 -77.676 110.172  0.00 97.00      PROA   
ATOM    660 HG23 ILE P  43       3.098 -77.265 110.200  0.00 97.00      PROA   
ATOM    661  CG1 ILE P  43       2.609 -77.580 112.910  0.00 97.00      PROA   
ATOM    662 HG11 ILE P  43       2.691 -77.280 113.974  0.00 97.00      PROA   
ATOM    663 HG12 ILE P  43       2.297 -78.647 112.884  0.00 97.00      PROA   
ATOM    664  CD  ILE P  43       1.520 -76.706 112.269  0.00 97.00      PROA   
ATOM    665  HD1 ILE P  43       1.918 -75.700 112.017  0.00 97.00      PROA   
ATOM    666  HD2 ILE P  43       0.665 -76.571 112.963  0.00 97.00      PROA   
ATOM    667  HD3 ILE P  43       1.135 -77.178 111.340  0.00 97.00      PROA   
ATOM    668  C   ILE P  43       6.436 -77.572 112.666  0.00 97.00      PROA   
ATOM    669  O   ILE P  43       6.945 -76.872 113.539  0.00 97.00      PROA   
ATOM    670  N   GLN P  44       7.042 -77.738 111.470  0.00 97.00      PROA   
ATOM    671  HN  GLN P  44       6.654 -78.346 110.781  0.00 97.00      PROA   
ATOM    672  CA  GLN P  44       8.298 -77.103 111.118  0.00 97.00      PROA   
ATOM    673  HA  GLN P  44       8.930 -77.052 111.995  0.00 97.00      PROA   
ATOM    674  CB  GLN P  44       9.020 -77.930 110.022  0.00 97.00      PROA   
ATOM    675  HB1 GLN P  44      10.006 -77.458 109.816  0.00 97.00      PROA   
ATOM    676  HB2 GLN P  44       8.428 -77.898 109.080  0.00 97.00      PROA   
ATOM    677  CG  GLN P  44       9.272 -79.421 110.377  0.00 97.00      PROA   
ATOM    678  HG1 GLN P  44       9.923 -79.868 109.594  0.00 97.00      PROA   
ATOM    679  HG2 GLN P  44       8.318 -79.989 110.383  0.00 97.00      PROA   
ATOM    680  CD  GLN P  44       9.994 -79.600 111.720  0.00 97.00      PROA   
ATOM    681  OE1 GLN P  44      11.224 -79.498 111.787  0.00 97.00      PROA   
ATOM    682  NE2 GLN P  44       9.237 -79.896 112.813  0.00 97.00      PROA   
ATOM    683 HE21 GLN P  44       9.711 -80.008 113.684  0.00 97.00      PROA   
ATOM    684 HE22 GLN P  44       8.241 -79.954 112.748  0.00 97.00      PROA   
ATOM    685  C   GLN P  44       8.076 -75.670 110.629  0.00 97.00      PROA   
ATOM    686  O   GLN P  44       9.026 -74.913 110.430  0.00 97.00      PROA   
ATOM    687  N   THR P  45       6.798 -75.253 110.454  0.00 97.00      PROA   
ATOM    688  HN  THR P  45       6.055 -75.902 110.595  0.00 97.00      PROA   
ATOM    689  CA  THR P  45       6.380 -73.908 110.074  0.00 97.00      PROA   
ATOM    690  HA  THR P  45       6.824 -73.692 109.113  0.00 97.00      PROA   
ATOM    691  CB  THR P  45       4.860 -73.800 109.951  0.00 97.00      PROA   
ATOM    692  HB  THR P  45       4.373 -73.985 110.937  0.00 97.00      PROA   
ATOM    693  OG1 THR P  45       4.378 -74.773 109.035  0.00 97.00      PROA   
ATOM    694  HG1 THR P  45       3.430 -74.627 108.975  0.00 97.00      PROA   
ATOM    695  CG2 THR P  45       4.434 -72.423 109.410  0.00 97.00      PROA   
ATOM    696 HG21 THR P  45       4.912 -72.244 108.423  0.00 97.00      PROA   
ATOM    697 HG22 THR P  45       4.707 -71.603 110.104  0.00 97.00      PROA   
ATOM    698 HG23 THR P  45       3.333 -72.382 109.268  0.00 97.00      PROA   
ATOM    699  C   THR P  45       6.843 -72.857 111.068  0.00 97.00      PROA   
ATOM    700  O   THR P  45       6.336 -72.794 112.182  0.00 97.00      PROA   
ATOM    701  N   SER P  46       7.820 -71.998 110.692  0.00 97.00      PROA   
ATOM    702  HN  SER P  46       8.314 -72.142 109.838  0.00 97.00      PROA   
ATOM    703  CA  SER P  46       8.335 -70.976 111.596  0.00 97.00      PROA   
ATOM    704  HA  SER P  46       8.082 -71.231 112.614  0.00 97.00      PROA   
ATOM    705  CB  SER P  46       9.877 -70.887 111.512  0.00 97.00      PROA   
ATOM    706  HB1 SER P  46      10.256 -70.060 112.153  0.00 97.00      PROA   
ATOM    707  HB2 SER P  46      10.200 -70.695 110.466  0.00 97.00      PROA   
ATOM    708  OG  SER P  46      10.478 -72.090 111.987  0.00 97.00      PROA   
ATOM    709  HG1 SER P  46      10.066 -72.828 111.528  0.00 97.00      PROA   
ATOM    710  C   SER P  46       7.767 -69.590 111.336  0.00 97.00      PROA   
ATOM    711  O   SER P  46       7.972 -68.672 112.130  0.00 97.00      PROA   
ATOM    712  N   THR P  47       7.002 -69.402 110.237  0.00 97.00      PROA   
ATOM    713  HN  THR P  47       6.836 -70.170 109.625  0.00 97.00      PROA   
ATOM    714  CA  THR P  47       6.305 -68.154 109.932  0.00 97.00      PROA   
ATOM    715  HA  THR P  47       7.058 -67.388 110.010  0.00 97.00      PROA   
ATOM    716  CB  THR P  47       5.795 -68.052 108.480  0.00 97.00      PROA   
ATOM    717  HB  THR P  47       6.668 -67.917 107.802  0.00 97.00      PROA   
ATOM    718  OG1 THR P  47       4.894 -66.968 108.261  0.00 97.00      PROA   
ATOM    719  HG1 THR P  47       4.489 -67.134 107.406  0.00 97.00      PROA   
ATOM    720  CG2 THR P  47       5.061 -69.341 108.079  0.00 97.00      PROA   
ATOM    721 HG21 THR P  47       4.272 -69.579 108.822  0.00 97.00      PROA   
ATOM    722 HG22 THR P  47       5.764 -70.194 108.012  0.00 97.00      PROA   
ATOM    723 HG23 THR P  47       4.575 -69.223 107.086  0.00 97.00      PROA   
ATOM    724  C   THR P  47       5.201 -67.848 110.950  0.00 97.00      PROA   
ATOM    725  O   THR P  47       4.550 -68.786 111.404  0.00 97.00      PROA   
ATOM    726  N   PRO P  48       4.905 -66.595 111.319  0.00 97.00      PROA   
ATOM    727  CD  PRO P  48       5.878 -65.494 111.289  0.00 97.00      PROA   
ATOM    728  HD1 PRO P  48       5.747 -64.935 110.337  0.00 97.00      PROA   
ATOM    729  HD2 PRO P  48       6.928 -65.849 111.386  0.00 97.00      PROA   
ATOM    730  CA  PRO P  48       3.786 -66.295 112.209  0.00 97.00      PROA   
ATOM    731  HA  PRO P  48       3.844 -66.950 113.067  0.00 97.00      PROA   
ATOM    732  CB  PRO P  48       3.996 -64.813 112.571  0.00 97.00      PROA   
ATOM    733  HB1 PRO P  48       3.588 -64.571 113.572  0.00 97.00      PROA   
ATOM    734  HB2 PRO P  48       3.527 -64.142 111.816  0.00 97.00      PROA   
ATOM    735  CG  PRO P  48       5.510 -64.627 112.492  0.00 97.00      PROA   
ATOM    736  HG1 PRO P  48       5.811 -63.566 112.373  0.00 97.00      PROA   
ATOM    737  HG2 PRO P  48       5.985 -65.047 113.407  0.00 97.00      PROA   
ATOM    738  C   PRO P  48       2.414 -66.460 111.584  0.00 97.00      PROA   
ATOM    739  O   PRO P  48       1.446 -66.219 112.293  0.00 97.00      PROA   
ATOM    740  N   THR P  49       2.283 -66.875 110.301  0.00 97.00      PROA   
ATOM    741  HN  THR P  49       3.089 -67.031 109.737  0.00 97.00      PROA   
ATOM    742  CA  THR P  49       0.987 -67.179 109.712  0.00 97.00      PROA   
ATOM    743  HA  THR P  49       0.265 -67.224 110.511  0.00 97.00      PROA   
ATOM    744  CB  THR P  49       0.468 -66.130 108.724  0.00 97.00      PROA   
ATOM    745  HB  THR P  49       0.667 -65.132 109.174  0.00 97.00      PROA   
ATOM    746  OG1 THR P  49      -0.939 -66.239 108.548  0.00 97.00      PROA   
ATOM    747  HG1 THR P  49      -1.233 -65.350 108.318  0.00 97.00      PROA   
ATOM    748  CG2 THR P  49       1.133 -66.171 107.337  0.00 97.00      PROA   
ATOM    749 HG21 THR P  49       0.871 -67.106 106.797  0.00 97.00      PROA   
ATOM    750 HG22 THR P  49       2.235 -66.099 107.432  0.00 97.00      PROA   
ATOM    751 HG23 THR P  49       0.773 -65.316 106.723  0.00 97.00      PROA   
ATOM    752  C   THR P  49       1.046 -68.561 109.108  0.00 97.00      PROA   
ATOM    753  O   THR P  49       1.945 -68.900 108.344  0.00 97.00      PROA   
ATOM    754  N   TYR P  50       0.061 -69.414 109.457  0.00 97.00      PROA   
ATOM    755  HN  TYR P  50      -0.644 -69.121 110.102  0.00 97.00      PROA   
ATOM    756  CA  TYR P  50      -0.065 -70.750 108.926  0.00 97.00      PROA   
ATOM    757  HA  TYR P  50       0.873 -71.061 108.488  0.00 97.00      PROA   
ATOM    758  CB  TYR P  50      -0.478 -71.762 110.030  0.00 97.00      PROA   
ATOM    759  HB1 TYR P  50      -1.489 -71.539 110.432  0.00 97.00      PROA   
ATOM    760  HB2 TYR P  50       0.243 -71.682 110.872  0.00 97.00      PROA   
ATOM    761  CG  TYR P  50      -0.441 -73.184 109.531  0.00 97.00      PROA   
ATOM    762  CD1 TYR P  50      -1.584 -73.795 108.985  0.00 97.00      PROA   
ATOM    763  HD1 TYR P  50      -2.504 -73.237 108.903  0.00 97.00      PROA   
ATOM    764  CE1 TYR P  50      -1.546 -75.131 108.565  0.00 97.00      PROA   
ATOM    765  HE1 TYR P  50      -2.434 -75.604 108.173  0.00 97.00      PROA   
ATOM    766  CZ  TYR P  50      -0.359 -75.863 108.671  0.00 97.00      PROA   
ATOM    767  OH  TYR P  50      -0.320 -77.211 108.255  0.00 97.00      PROA   
ATOM    768  HH  TYR P  50      -1.203 -77.453 107.966  0.00 97.00      PROA   
ATOM    769  CD2 TYR P  50       0.738 -73.939 109.655  0.00 97.00      PROA   
ATOM    770  HD2 TYR P  50       1.609 -73.491 110.109  0.00 97.00      PROA   
ATOM    771  CE2 TYR P  50       0.784 -75.265 109.208  0.00 97.00      PROA   
ATOM    772  HE2 TYR P  50       1.691 -75.842 109.299  0.00 97.00      PROA   
ATOM    773  C   TYR P  50      -1.113 -70.669 107.841  0.00 97.00      PROA   
ATOM    774  O   TYR P  50      -2.284 -70.446 108.120  0.00 97.00      PROA   
ATOM    775  N   HSD P  51      -0.700 -70.841 106.565  0.00 97.00      PROA   
ATOM    776  HN  HSD P  51       0.251 -71.061 106.367  0.00 97.00      PROA   
ATOM    777  CA  HSD P  51      -1.550 -70.591 105.420  0.00 97.00      PROA   
ATOM    778  HA  HSD P  51      -2.441 -70.062 105.725  0.00 97.00      PROA   
ATOM    779  CB  HSD P  51      -0.817 -69.717 104.366  0.00 97.00      PROA   
ATOM    780  HB1 HSD P  51       0.153 -70.190 104.097  0.00 97.00      PROA   
ATOM    781  HB2 HSD P  51      -0.583 -68.742 104.849  0.00 97.00      PROA   
ATOM    782  ND1 HSD P  51      -1.693 -70.318 102.040  0.00 97.00      PROA   
ATOM    783  HD1 HSD P  51      -1.411 -71.279 102.047  0.00 97.00      PROA   
ATOM    784  CG  HSD P  51      -1.583 -69.433 103.095  0.00 97.00      PROA   
ATOM    785  CE1 HSD P  51      -2.317 -69.659 101.035  0.00 97.00      PROA   
ATOM    786  HE1 HSD P  51      -2.543 -70.128 100.078  0.00 97.00      PROA   
ATOM    787  NE2 HSD P  51      -2.605 -68.414 101.360  0.00 97.00      PROA   
ATOM    788  CD2 HSD P  51      -2.136 -68.270 102.655  0.00 97.00      PROA   
ATOM    789  HD2 HSD P  51      -2.223 -67.315 103.159  0.00 97.00      PROA   
ATOM    790  C   HSD P  51      -1.987 -71.884 104.783  0.00 97.00      PROA   
ATOM    791  O   HSD P  51      -1.203 -72.579 104.140  0.00 97.00      PROA   
ATOM    792  N   ILE P  52      -3.293 -72.207 104.905  0.00 97.00      PROA   
ATOM    793  HN  ILE P  52      -3.920 -71.661 105.460  0.00 97.00      PROA   
ATOM    794  CA  ILE P  52      -3.907 -73.324 104.227  0.00 97.00      PROA   
ATOM    795  HA  ILE P  52      -3.159 -74.064 103.981  0.00 97.00      PROA   
ATOM    796  CB  ILE P  52      -4.969 -74.003 105.083  0.00 97.00      PROA   
ATOM    797  HB  ILE P  52      -5.699 -73.238 105.419  0.00 97.00      PROA   
ATOM    798  CG2 ILE P  52      -5.743 -75.065 104.280  0.00 97.00      PROA   
ATOM    799 HG21 ILE P  52      -5.053 -75.836 103.879  0.00 97.00      PROA   
ATOM    800 HG22 ILE P  52      -6.324 -74.619 103.448  0.00 97.00      PROA   
ATOM    801 HG23 ILE P  52      -6.463 -75.576 104.951  0.00 97.00      PROA   
ATOM    802  CG1 ILE P  52      -4.329 -74.631 106.346  0.00 97.00      PROA   
ATOM    803 HG11 ILE P  52      -3.509 -73.988 106.728  0.00 97.00      PROA   
ATOM    804 HG12 ILE P  52      -3.879 -75.606 106.056  0.00 97.00      PROA   
ATOM    805  CD  ILE P  52      -5.321 -74.857 107.492  0.00 97.00      PROA   
ATOM    806  HD1 ILE P  52      -6.162 -75.501 107.161  0.00 97.00      PROA   
ATOM    807  HD2 ILE P  52      -5.727 -73.893 107.862  0.00 97.00      PROA   
ATOM    808  HD3 ILE P  52      -4.813 -75.368 108.334  0.00 97.00      PROA   
ATOM    809  C   ILE P  52      -4.494 -72.774 102.947  0.00 97.00      PROA   
ATOM    810  O   ILE P  52      -5.484 -72.047 102.951  0.00 97.00      PROA   
ATOM    811  N   THR P  53      -3.859 -73.103 101.799  0.00 97.00      PROA   
ATOM    812  HN  THR P  53      -3.011 -73.628 101.838  0.00 97.00      PROA   
ATOM    813  CA  THR P  53      -4.271 -72.655 100.476  0.00 97.00      PROA   
ATOM    814  HA  THR P  53      -4.288 -71.574 100.499  0.00 97.00      PROA   
ATOM    815  CB  THR P  53      -3.304 -73.104  99.386  0.00 97.00      PROA   
ATOM    816  HB  THR P  53      -3.343 -74.211  99.261  0.00 97.00      PROA   
ATOM    817  OG1 THR P  53      -1.975 -72.749  99.743  0.00 97.00      PROA   
ATOM    818  HG1 THR P  53      -1.431 -73.005  98.994  0.00 97.00      PROA   
ATOM    819  CG2 THR P  53      -3.617 -72.416  98.042  0.00 97.00      PROA   
ATOM    820 HG21 THR P  53      -3.600 -71.312  98.163  0.00 97.00      PROA   
ATOM    821 HG22 THR P  53      -4.612 -72.715  97.656  0.00 97.00      PROA   
ATOM    822 HG23 THR P  53      -2.859 -72.697  97.278  0.00 97.00      PROA   
ATOM    823  C   THR P  53      -5.667 -73.118 100.117  0.00 97.00      PROA   
ATOM    824  O   THR P  53      -6.461 -72.347  99.581  0.00 97.00      PROA   
ATOM    825  N   SER P  54      -5.994 -74.390 100.434  0.00 97.00      PROA   
ATOM    826  HN  SER P  54      -5.355 -74.973 100.926  0.00 97.00      PROA   
ATOM    827  CA  SER P  54      -7.262 -74.987 100.082  0.00 97.00      PROA   
ATOM    828  HA  SER P  54      -8.049 -74.277 100.295  0.00 97.00      PROA   
ATOM    829  CB  SER P  54      -7.333 -75.502  98.613  0.00 97.00      PROA   
ATOM    830  HB1 SER P  54      -8.339 -75.915  98.394  0.00 97.00      PROA   
ATOM    831  HB2 SER P  54      -6.585 -76.307  98.450  0.00 97.00      PROA   
ATOM    832  OG  SER P  54      -7.049 -74.475  97.670  0.00 97.00      PROA   
ATOM    833  HG1 SER P  54      -7.626 -73.739  97.891  0.00 97.00      PROA   
ATOM    834  C   SER P  54      -7.410 -76.187 100.986  0.00 97.00      PROA   
ATOM    835  O   SER P  54      -6.694 -77.171 100.830  0.00 97.00      PROA   
ATOM    836  N   ALA P  55      -8.318 -76.115 101.984  0.00 97.00      PROA   
ATOM    837  HN  ALA P  55      -8.884 -75.296 102.087  0.00 97.00      PROA   
ATOM    838  CA  ALA P  55      -8.400 -77.042 103.098  0.00 97.00      PROA   
ATOM    839  HA  ALA P  55      -7.442 -76.993 103.586  0.00 97.00      PROA   
ATOM    840  CB  ALA P  55      -9.463 -76.558 104.104  0.00 97.00      PROA   
ATOM    841  HB1 ALA P  55     -10.475 -76.573 103.645  0.00 97.00      PROA   
ATOM    842  HB2 ALA P  55      -9.242 -75.510 104.405  0.00 97.00      PROA   
ATOM    843  HB3 ALA P  55      -9.465 -77.188 105.016  0.00 97.00      PROA   
ATOM    844  C   ALA P  55      -8.637 -78.516 102.789  0.00 97.00      PROA   
ATOM    845  O   ALA P  55      -9.466 -78.880 101.961  0.00 97.00      PROA   
ATOM    846  N   SER P  56      -7.899 -79.403 103.505  0.00 97.00      PROA   
ATOM    847  HN  SER P  56      -7.191 -79.063 104.127  0.00 97.00      PROA   
ATOM    848  CA  SER P  56      -8.062 -80.847 103.496  0.00 97.00      PROA   
ATOM    849  HA  SER P  56      -8.706 -81.116 102.673  0.00 97.00      PROA   
ATOM    850  CB  SER P  56      -6.726 -81.629 103.324  0.00 97.00      PROA   
ATOM    851  HB1 SER P  56      -6.215 -81.256 102.411  0.00 97.00      PROA   
ATOM    852  HB2 SER P  56      -6.932 -82.712 103.179  0.00 97.00      PROA   
ATOM    853  OG  SER P  56      -5.836 -81.463 104.424  0.00 97.00      PROA   
ATOM    854  HG1 SER P  56      -5.273 -82.250 104.437  0.00 97.00      PROA   
ATOM    855  C   SER P  56      -8.761 -81.280 104.771  0.00 97.00      PROA   
ATOM    856  O   SER P  56      -8.954 -80.495 105.694  0.00 97.00      PROA   
ATOM    857  N   GLU P  57      -9.181 -82.566 104.847  0.00 97.00      PROA   
ATOM    858  HN  GLU P  57      -9.005 -83.205 104.102  0.00 97.00      PROA   
ATOM    859  CA  GLU P  57      -9.786 -83.171 106.022  0.00 97.00      PROA   
ATOM    860  HA  GLU P  57     -10.670 -82.608 106.290  0.00 97.00      PROA   
ATOM    861  CB  GLU P  57     -10.137 -84.655 105.709  0.00 97.00      PROA   
ATOM    862  HB1 GLU P  57     -10.611 -85.127 106.593  0.00 97.00      PROA   
ATOM    863  HB2 GLU P  57      -9.173 -85.189 105.523  0.00 97.00      PROA   
ATOM    864  CG  GLU P  57     -10.995 -84.923 104.438  0.00 97.00      PROA   
ATOM    865  HG1 GLU P  57     -10.961 -86.021 104.247  0.00 97.00      PROA   
ATOM    866  HG2 GLU P  57     -10.557 -84.421 103.551  0.00 97.00      PROA   
ATOM    867  CD  GLU P  57     -12.475 -84.534 104.520  0.00 97.00      PROA   
ATOM    868  OE1 GLU P  57     -13.325 -85.463 104.571  0.00 97.00      PROA   
ATOM    869  OE2 GLU P  57     -12.786 -83.317 104.446  0.00 97.00      PROA   
ATOM    870  C   GLU P  57      -8.797 -83.146 107.193  0.00 97.00      PROA   
ATOM    871  O   GLU P  57      -9.119 -82.830 108.334  0.00 97.00      PROA   
ATOM    872  N   ASP P  58      -7.539 -83.465 106.848  0.00 97.00      PROA   
ATOM    873  HN  ASP P  58      -7.392 -83.745 105.901  0.00 97.00      PROA   
ATOM    874  CA  ASP P  58      -6.338 -83.659 107.620  0.00 97.00      PROA   
ATOM    875  HA  ASP P  58      -6.602 -84.260 108.478  0.00 97.00      PROA   
ATOM    876  CB  ASP P  58      -5.297 -84.474 106.770  0.00 97.00      PROA   
ATOM    877  HB1 ASP P  58      -5.424 -85.550 107.030  0.00 97.00      PROA   
ATOM    878  HB2 ASP P  58      -4.256 -84.188 107.010  0.00 97.00      PROA   
ATOM    879  CG  ASP P  58      -5.507 -84.399 105.244  0.00 97.00      PROA   
ATOM    880  OD1 ASP P  58      -6.571 -84.853 104.742  0.00 97.00      PROA   
ATOM    881  OD2 ASP P  58      -4.581 -83.901 104.553  0.00 97.00      PROA   
ATOM    882  C   ASP P  58      -5.745 -82.382 108.210  0.00 97.00      PROA   
ATOM    883  O   ASP P  58      -4.996 -82.451 109.184  0.00 97.00      PROA   
ATOM    884  N   ASP P  59      -6.127 -81.184 107.705  0.00 97.00      PROA   
ATOM    885  HN  ASP P  59      -6.582 -81.135 106.818  0.00 97.00      PROA   
ATOM    886  CA  ASP P  59      -5.920 -79.898 108.364  0.00 97.00      PROA   
ATOM    887  HA  ASP P  59      -4.856 -79.762 108.512  0.00 97.00      PROA   
ATOM    888  CB  ASP P  59      -6.483 -78.749 107.477  0.00 97.00      PROA   
ATOM    889  HB1 ASP P  59      -6.603 -77.815 108.066  0.00 97.00      PROA   
ATOM    890  HB2 ASP P  59      -7.474 -79.035 107.069  0.00 97.00      PROA   
ATOM    891  CG  ASP P  59      -5.551 -78.379 106.323  0.00 97.00      PROA   
ATOM    892  OD1 ASP P  59      -4.323 -78.235 106.555  0.00 97.00      PROA   
ATOM    893  OD2 ASP P  59      -6.090 -78.094 105.225  0.00 97.00      PROA   
ATOM    894  C   ASP P  59      -6.581 -79.801 109.750  0.00 97.00      PROA   
ATOM    895  O   ASP P  59      -6.166 -79.004 110.585  0.00 97.00      PROA   
ATOM    896  N   SER P  60      -7.633 -80.603 110.035  0.00 97.00      PROA   
ATOM    897  HN  SER P  60      -7.939 -81.242 109.334  0.00 97.00      PROA   
ATOM    898  CA  SER P  60      -8.370 -80.605 111.302  0.00 97.00      PROA   
ATOM    899  HA  SER P  60      -8.759 -79.604 111.431  0.00 97.00      PROA   
ATOM    900  CB  SER P  60      -9.567 -81.591 111.316  0.00 97.00      PROA   
ATOM    901  HB1 SER P  60     -10.124 -81.509 112.275  0.00 97.00      PROA   
ATOM    902  HB2 SER P  60      -9.201 -82.635 111.204  0.00 97.00      PROA   
ATOM    903  OG  SER P  60     -10.483 -81.317 110.265  0.00 97.00      PROA   
ATOM    904  HG1 SER P  60     -10.102 -81.711 109.472  0.00 97.00      PROA   
ATOM    905  C   SER P  60      -7.555 -80.945 112.550  0.00 97.00      PROA   
ATOM    906  O   SER P  60      -6.715 -81.843 112.546  0.00 97.00      PROA   
ATOM    907  N   GLY P  61      -7.833 -80.256 113.684  0.00 97.00      PROA   
ATOM    908  HN  GLY P  61      -8.554 -79.564 113.690  0.00 97.00      PROA   
ATOM    909  CA  GLY P  61      -7.114 -80.489 114.929  0.00 97.00      PROA   
ATOM    910  HA1 GLY P  61      -6.108 -80.819 114.711  0.00 97.00      PROA   
ATOM    911  HA2 GLY P  61      -7.686 -81.189 115.520  0.00 97.00      PROA   
ATOM    912  C   GLY P  61      -6.976 -79.217 115.703  0.00 97.00      PROA   
ATOM    913  O   GLY P  61      -7.451 -78.171 115.281  0.00 97.00      PROA   
ATOM    914  N   GLU P  62      -6.306 -79.266 116.878  0.00 97.00      PROA   
ATOM    915  HN  GLU P  62      -5.924 -80.124 117.221  0.00 97.00      PROA   
ATOM    916  CA  GLU P  62      -6.085 -78.088 117.686  0.00 97.00      PROA   
ATOM    917  HA  GLU P  62      -6.847 -77.373 117.442  0.00 97.00      PROA   
ATOM    918  CB  GLU P  62      -6.240 -78.319 119.209  0.00 97.00      PROA   
ATOM    919  HB1 GLU P  62      -7.214 -78.839 119.354  0.00 97.00      PROA   
ATOM    920  HB2 GLU P  62      -6.320 -77.316 119.686  0.00 97.00      PROA   
ATOM    921  CG  GLU P  62      -5.167 -79.153 119.931  0.00 97.00      PROA   
ATOM    922  HG1 GLU P  62      -4.143 -78.833 119.650  0.00 97.00      PROA   
ATOM    923  HG2 GLU P  62      -5.292 -80.229 119.693  0.00 97.00      PROA   
ATOM    924  CD  GLU P  62      -5.308 -78.978 121.439  0.00 97.00      PROA   
ATOM    925  OE1 GLU P  62      -6.452 -78.945 121.952  0.00 97.00      PROA   
ATOM    926  OE2 GLU P  62      -4.253 -78.881 122.103  0.00 97.00      PROA   
ATOM    927  C   GLU P  62      -4.787 -77.409 117.333  0.00 97.00      PROA   
ATOM    928  O   GLU P  62      -3.704 -77.984 117.366  0.00 97.00      PROA   
ATOM    929  N   TYR P  63      -4.914 -76.121 116.958  0.00 97.00      PROA   
ATOM    930  HN  TYR P  63      -5.819 -75.700 116.938  0.00 97.00      PROA   
ATOM    931  CA  TYR P  63      -3.839 -75.258 116.541  0.00 97.00      PROA   
ATOM    932  HA  TYR P  63      -3.020 -75.860 116.168  0.00 97.00      PROA   
ATOM    933  CB  TYR P  63      -4.292 -74.254 115.445  0.00 97.00      PROA   
ATOM    934  HB1 TYR P  63      -3.600 -73.390 115.370  0.00 97.00      PROA   
ATOM    935  HB2 TYR P  63      -5.306 -73.876 115.687  0.00 97.00      PROA   
ATOM    936  CG  TYR P  63      -4.368 -74.921 114.098  0.00 97.00      PROA   
ATOM    937  CD1 TYR P  63      -5.359 -75.877 113.813  0.00 97.00      PROA   
ATOM    938  HD1 TYR P  63      -6.096 -76.130 114.559  0.00 97.00      PROA   
ATOM    939  CE1 TYR P  63      -5.385 -76.533 112.578  0.00 97.00      PROA   
ATOM    940  HE1 TYR P  63      -6.127 -77.295 112.395  0.00 97.00      PROA   
ATOM    941  CZ  TYR P  63      -4.449 -76.201 111.591  0.00 97.00      PROA   
ATOM    942  OH  TYR P  63      -4.423 -76.881 110.358  0.00 97.00      PROA   
ATOM    943  HH  TYR P  63      -5.026 -77.629 110.417  0.00 97.00      PROA   
ATOM    944  CD2 TYR P  63      -3.454 -74.575 113.086  0.00 97.00      PROA   
ATOM    945  HD2 TYR P  63      -2.697 -73.828 113.272  0.00 97.00      PROA   
ATOM    946  CE2 TYR P  63      -3.501 -75.206 111.839  0.00 97.00      PROA   
ATOM    947  HE2 TYR P  63      -2.773 -74.962 111.085  0.00 97.00      PROA   
ATOM    948  C   TYR P  63      -3.340 -74.493 117.736  0.00 97.00      PROA   
ATOM    949  O   TYR P  63      -4.122 -73.981 118.534  0.00 97.00      PROA   
ATOM    950  N   ARG P  64      -2.003 -74.417 117.909  0.00 97.00      PROA   
ATOM    951  HN  ARG P  64      -1.378 -74.920 117.315  0.00 97.00      PROA   
ATOM    952  CA  ARG P  64      -1.427 -73.685 119.015  0.00 97.00      PROA   
ATOM    953  HA  ARG P  64      -2.071 -72.858 119.282  0.00 97.00      PROA   
ATOM    954  CB  ARG P  64      -1.133 -74.577 120.253  0.00 97.00      PROA   
ATOM    955  HB1 ARG P  64      -1.175 -73.925 121.153  0.00 97.00      PROA   
ATOM    956  HB2 ARG P  64      -0.109 -75.013 120.210  0.00 97.00      PROA   
ATOM    957  CG  ARG P  64      -2.095 -75.771 120.409  0.00 97.00      PROA   
ATOM    958  HG1 ARG P  64      -1.923 -76.489 119.578  0.00 97.00      PROA   
ATOM    959  HG2 ARG P  64      -3.151 -75.428 120.334  0.00 97.00      PROA   
ATOM    960  CD  ARG P  64      -1.920 -76.526 121.721  0.00 97.00      PROA   
ATOM    961  HD1 ARG P  64      -0.851 -76.704 121.958  0.00 97.00      PROA   
ATOM    962  HD2 ARG P  64      -2.446 -77.497 121.673  0.00 97.00      PROA   
ATOM    963  NE  ARG P  64      -2.507 -75.639 122.766  0.00 97.00      PROA   
ATOM    964  HE  ARG P  64      -2.672 -74.679 122.542  0.00 97.00      PROA   
ATOM    965  CZ  ARG P  64      -3.073 -76.070 123.906  0.00 97.00      PROA   
ATOM    966  NH1 ARG P  64      -3.455 -77.334 124.107  0.00 97.00      PROA   
ATOM    967 HH11 ARG P  64      -3.577 -77.897 123.287  0.00 97.00      PROA   
ATOM    968 HH12 ARG P  64      -4.085 -77.522 124.850  0.00 97.00      PROA   
ATOM    969  NH2 ARG P  64      -3.315 -75.159 124.858  0.00 97.00      PROA   
ATOM    970 HH21 ARG P  64      -2.964 -74.237 124.699  0.00 97.00      PROA   
ATOM    971 HH22 ARG P  64      -3.686 -75.462 125.727  0.00 97.00      PROA   
ATOM    972  C   ARG P  64      -0.111 -73.148 118.523  0.00 97.00      PROA   
ATOM    973  O   ARG P  64       0.505 -73.725 117.636  0.00 97.00      PROA   
ATOM    974  N   CYS P  65       0.371 -72.025 119.098  0.00 97.00      PROA   
ATOM    975  HN  CYS P  65      -0.192 -71.455 119.691  0.00 97.00      PROA   
ATOM    976  CA  CYS P  65       1.706 -71.551 118.817  0.00 97.00      PROA   
ATOM    977  HA  CYS P  65       2.305 -72.401 118.533  0.00 97.00      PROA   
ATOM    978  CB  CYS P  65       1.725 -70.531 117.654  0.00 97.00      PROA   
ATOM    979  HB1 CYS P  65       1.460 -71.096 116.731  0.00 97.00      PROA   
ATOM    980  HB2 CYS P  65       2.740 -70.114 117.494  0.00 97.00      PROA   
ATOM    981  SG  CYS P  65       0.499 -69.209 117.867  0.00 97.00      PROA   
ATOM    982  C   CYS P  65       2.384 -70.978 120.042  0.00 97.00      PROA   
ATOM    983  O   CYS P  65       1.762 -70.655 121.049  0.00 97.00      PROA   
ATOM    984  N   GLN P  66       3.727 -70.869 119.966  0.00 97.00      PROA   
ATOM    985  HN  GLN P  66       4.196 -71.224 119.159  0.00 97.00      PROA   
ATOM    986  CA  GLN P  66       4.561 -70.268 120.980  0.00 97.00      PROA   
ATOM    987  HA  GLN P  66       3.950 -69.782 121.728  0.00 97.00      PROA   
ATOM    988  CB  GLN P  66       5.465 -71.366 121.631  0.00 97.00      PROA   
ATOM    989  HB1 GLN P  66       6.291 -71.663 120.956  0.00 97.00      PROA   
ATOM    990  HB2 GLN P  66       4.802 -72.257 121.742  0.00 97.00      PROA   
ATOM    991  CG  GLN P  66       5.994 -71.027 123.044  0.00 97.00      PROA   
ATOM    992  HG1 GLN P  66       5.149 -70.580 123.611  0.00 97.00      PROA   
ATOM    993  HG2 GLN P  66       6.815 -70.287 123.010  0.00 97.00      PROA   
ATOM    994  CD  GLN P  66       6.417 -72.258 123.866  0.00 97.00      PROA   
ATOM    995  OE1 GLN P  66       5.838 -72.486 124.927  0.00 97.00      PROA   
ATOM    996  NE2 GLN P  66       7.411 -73.063 123.417  0.00 97.00      PROA   
ATOM    997 HE21 GLN P  66       7.632 -73.894 123.925  0.00 97.00      PROA   
ATOM    998 HE22 GLN P  66       7.872 -72.875 122.549  0.00 97.00      PROA   
ATOM    999  C   GLN P  66       5.354 -69.213 120.217  0.00 97.00      PROA   
ATOM   1000  O   GLN P  66       6.176 -69.539 119.362  0.00 97.00      PROA   
ATOM   1001  N   ARG P  67       5.099 -67.904 120.485  0.00 97.00      PROA   
ATOM   1002  HN  ARG P  67       4.393 -67.639 121.138  0.00 97.00      PROA   
ATOM   1003  CA  ARG P  67       5.753 -66.800 119.795  0.00 97.00      PROA   
ATOM   1004  HA  ARG P  67       6.316 -67.159 118.944  0.00 97.00      PROA   
ATOM   1005  CB  ARG P  67       4.711 -65.751 119.310  0.00 97.00      PROA   
ATOM   1006  HB1 ARG P  67       5.198 -64.792 119.027  0.00 97.00      PROA   
ATOM   1007  HB2 ARG P  67       4.026 -65.529 120.160  0.00 97.00      PROA   
ATOM   1008  CG  ARG P  67       3.855 -66.214 118.120  0.00 97.00      PROA   
ATOM   1009  HG1 ARG P  67       2.934 -65.587 118.093  0.00 97.00      PROA   
ATOM   1010  HG2 ARG P  67       3.534 -67.264 118.290  0.00 97.00      PROA   
ATOM   1011  CD  ARG P  67       4.561 -66.134 116.759  0.00 97.00      PROA   
ATOM   1012  HD1 ARG P  67       4.015 -66.737 116.006  0.00 97.00      PROA   
ATOM   1013  HD2 ARG P  67       5.607 -66.505 116.816  0.00 97.00      PROA   
ATOM   1014  NE  ARG P  67       4.484 -64.719 116.287  0.00 97.00      PROA   
ATOM   1015  HE  ARG P  67       3.584 -64.349 116.059  0.00 97.00      PROA   
ATOM   1016  CZ  ARG P  67       5.529 -63.882 116.168  0.00 97.00      PROA   
ATOM   1017  NH1 ARG P  67       6.790 -64.258 116.396  0.00 97.00      PROA   
ATOM   1018 HH11 ARG P  67       7.005 -65.224 116.509  0.00 97.00      PROA   
ATOM   1019 HH12 ARG P  67       7.517 -63.601 116.195  0.00 97.00      PROA   
ATOM   1020  NH2 ARG P  67       5.305 -62.617 115.776  0.00 97.00      PROA   
ATOM   1021 HH21 ARG P  67       4.372 -62.321 115.605  0.00 97.00      PROA   
ATOM   1022 HH22 ARG P  67       6.084 -61.993 115.708  0.00 97.00      PROA   
ATOM   1023  C   ARG P  67       6.703 -66.066 120.713  0.00 97.00      PROA   
ATOM   1024  O   ARG P  67       6.264 -65.194 121.458  0.00 97.00      PROA   
ATOM   1025  N   GLY P  68       8.029 -66.366 120.633  0.00 97.00      PROA   
ATOM   1026  HN  GLY P  68       8.313 -67.081 119.998  0.00 97.00      PROA   
ATOM   1027  CA  GLY P  68       9.142 -65.655 121.276  0.00 97.00      PROA   
ATOM   1028  HA1 GLY P  68       9.263 -64.723 120.744  0.00 97.00      PROA   
ATOM   1029  HA2 GLY P  68      10.008 -66.292 121.172  0.00 97.00      PROA   
ATOM   1030  C   GLY P  68       9.064 -65.295 122.748  0.00 97.00      PROA   
ATOM   1031  O   GLY P  68       9.859 -64.490 123.228  0.00 97.00      PROA   
ATOM   1032  N   LEU P  69       8.095 -65.855 123.496  0.00 97.00      PROA   
ATOM   1033  HN  LEU P  69       7.478 -66.509 123.071  0.00 97.00      PROA   
ATOM   1034  CA  LEU P  69       7.696 -65.341 124.786  0.00 97.00      PROA   
ATOM   1035  HA  LEU P  69       8.541 -64.885 125.285  0.00 97.00      PROA   
ATOM   1036  CB  LEU P  69       6.507 -64.348 124.658  0.00 97.00      PROA   
ATOM   1037  HB1 LEU P  69       6.064 -64.132 125.655  0.00 97.00      PROA   
ATOM   1038  HB2 LEU P  69       5.737 -64.832 124.015  0.00 97.00      PROA   
ATOM   1039  CG  LEU P  69       6.807 -62.982 124.003  0.00 97.00      PROA   
ATOM   1040  HG  LEU P  69       7.286 -63.150 123.011  0.00 97.00      PROA   
ATOM   1041  CD1 LEU P  69       5.491 -62.226 123.748  0.00 97.00      PROA   
ATOM   1042 HD11 LEU P  69       4.958 -62.043 124.705  0.00 97.00      PROA   
ATOM   1043 HD12 LEU P  69       4.830 -62.811 123.073  0.00 97.00      PROA   
ATOM   1044 HD13 LEU P  69       5.707 -61.247 123.273  0.00 97.00      PROA   
ATOM   1045  CD2 LEU P  69       7.756 -62.129 124.860  0.00 97.00      PROA   
ATOM   1046 HD21 LEU P  69       8.739 -62.630 124.969  0.00 97.00      PROA   
ATOM   1047 HD22 LEU P  69       7.320 -61.967 125.869  0.00 97.00      PROA   
ATOM   1048 HD23 LEU P  69       7.915 -61.140 124.382  0.00 97.00      PROA   
ATOM   1049  C   LEU P  69       7.209 -66.494 125.628  0.00 97.00      PROA   
ATOM   1050  O   LEU P  69       6.661 -67.464 125.110  0.00 97.00      PROA   
ATOM   1051  N   SER P  70       7.384 -66.394 126.968  0.00 97.00      PROA   
ATOM   1052  HN  SER P  70       7.823 -65.581 127.349  0.00 97.00      PROA   
ATOM   1053  CA  SER P  70       6.954 -67.362 127.971  0.00 97.00      PROA   
ATOM   1054  HA  SER P  70       7.639 -68.192 127.882  0.00 97.00      PROA   
ATOM   1055  CB  SER P  70       7.131 -66.791 129.405  0.00 97.00      PROA   
ATOM   1056  HB1 SER P  70       8.222 -66.670 129.589  0.00 97.00      PROA   
ATOM   1057  HB2 SER P  70       6.729 -67.480 130.178  0.00 97.00      PROA   
ATOM   1058  OG  SER P  70       6.521 -65.505 129.522  0.00 97.00      PROA   
ATOM   1059  HG1 SER P  70       6.741 -65.157 130.390  0.00 97.00      PROA   
ATOM   1060  C   SER P  70       5.550 -67.948 127.807  0.00 97.00      PROA   
ATOM   1061  O   SER P  70       4.556 -67.231 127.777  0.00 97.00      PROA   
ATOM   1062  N   GLY P  71       5.442 -69.294 127.713  0.00 97.00      PROA   
ATOM   1063  HN  GLY P  71       6.267 -69.848 127.791  0.00 97.00      PROA   
ATOM   1064  CA  GLY P  71       4.188 -70.009 127.483  0.00 97.00      PROA   
ATOM   1065  HA1 GLY P  71       3.426 -69.560 128.105  0.00 97.00      PROA   
ATOM   1066  HA2 GLY P  71       4.366 -71.039 127.749  0.00 97.00      PROA   
ATOM   1067  C   GLY P  71       3.668 -69.990 126.056  0.00 97.00      PROA   
ATOM   1068  O   GLY P  71       3.952 -69.095 125.268  0.00 97.00      PROA   
ATOM   1069  N   ARG P  72       2.852 -71.012 125.703  0.00 97.00      PROA   
ATOM   1070  HN  ARG P  72       2.642 -71.723 126.365  0.00 97.00      PROA   
ATOM   1071  CA  ARG P  72       2.234 -71.208 124.404  0.00 97.00      PROA   
ATOM   1072  HA  ARG P  72       2.582 -70.442 123.722  0.00 97.00      PROA   
ATOM   1073  CB  ARG P  72       2.521 -72.604 123.761  0.00 97.00      PROA   
ATOM   1074  HB1 ARG P  72       3.620 -72.727 123.679  0.00 97.00      PROA   
ATOM   1075  HB2 ARG P  72       2.145 -72.587 122.713  0.00 97.00      PROA   
ATOM   1076  CG  ARG P  72       1.903 -73.875 124.408  0.00 97.00      PROA   
ATOM   1077  HG1 ARG P  72       2.308 -74.751 123.850  0.00 97.00      PROA   
ATOM   1078  HG2 ARG P  72       0.806 -73.861 124.235  0.00 97.00      PROA   
ATOM   1079  CD  ARG P  72       2.137 -74.130 125.908  0.00 97.00      PROA   
ATOM   1080  HD1 ARG P  72       1.863 -75.176 126.168  0.00 97.00      PROA   
ATOM   1081  HD2 ARG P  72       1.539 -73.423 126.523  0.00 97.00      PROA   
ATOM   1082  NE  ARG P  72       3.593 -73.920 126.160  0.00 97.00      PROA   
ATOM   1083  HE  ARG P  72       4.144 -73.532 125.423  0.00 97.00      PROA   
ATOM   1084  CZ  ARG P  72       4.208 -73.988 127.357  0.00 97.00      PROA   
ATOM   1085  NH1 ARG P  72       3.652 -74.498 128.459  0.00 97.00      PROA   
ATOM   1086 HH11 ARG P  72       2.767 -74.943 128.387  0.00 97.00      PROA   
ATOM   1087 HH12 ARG P  72       4.194 -74.516 129.296  0.00 97.00      PROA   
ATOM   1088  NH2 ARG P  72       5.466 -73.517 127.419  0.00 97.00      PROA   
ATOM   1089 HH21 ARG P  72       5.846 -73.145 126.571  0.00 97.00      PROA   
ATOM   1090 HH22 ARG P  72       6.012 -73.639 128.240  0.00 97.00      PROA   
ATOM   1091  C   ARG P  72       0.740 -71.045 124.560  0.00 97.00      PROA   
ATOM   1092  O   ARG P  72       0.198 -71.108 125.662  0.00 97.00      PROA   
ATOM   1093  N   SER P  73       0.068 -70.788 123.417  0.00 97.00      PROA   
ATOM   1094  HN  SER P  73       0.596 -70.677 122.576  0.00 97.00      PROA   
ATOM   1095  CA  SER P  73      -1.354 -70.637 123.181  0.00 97.00      PROA   
ATOM   1096  HA  SER P  73      -1.590 -69.653 123.564  0.00 97.00      PROA   
ATOM   1097  CB  SER P  73      -1.644 -70.613 121.654  0.00 97.00      PROA   
ATOM   1098  HB1 SER P  73      -2.646 -70.973 121.347  0.00 97.00      PROA   
ATOM   1099  HB2 SER P  73      -0.911 -71.276 121.161  0.00 97.00      PROA   
ATOM   1100  OG  SER P  73      -1.511 -69.296 121.140  0.00 97.00      PROA   
ATOM   1101  HG1 SER P  73      -2.354 -68.870 121.341  0.00 97.00      PROA   
ATOM   1102  C   SER P  73      -2.386 -71.539 123.819  0.00 97.00      PROA   
ATOM   1103  O   SER P  73      -2.154 -72.644 124.299  0.00 97.00      PROA   
ATOM   1104  N   ASP P  74      -3.611 -71.001 123.692  0.00 97.00      PROA   
ATOM   1105  HN  ASP P  74      -3.641 -70.048 123.390  0.00 97.00      PROA   
ATOM   1106  CA  ASP P  74      -4.921 -71.563 123.501  0.00 97.00      PROA   
ATOM   1107  HA  ASP P  74      -5.322 -71.706 124.490  0.00 97.00      PROA   
ATOM   1108  CB  ASP P  74      -5.795 -70.482 122.761  0.00 97.00      PROA   
ATOM   1109  HB1 ASP P  74      -6.212 -69.791 123.528  0.00 97.00      PROA   
ATOM   1110  HB2 ASP P  74      -6.647 -70.937 122.222  0.00 97.00      PROA   
ATOM   1111  CG  ASP P  74      -5.001 -69.588 121.781  0.00 97.00      PROA   
ATOM   1112  OD1 ASP P  74      -4.125 -68.807 122.243  0.00 97.00      PROA   
ATOM   1113  OD2 ASP P  74      -5.271 -69.666 120.556  0.00 97.00      PROA   
ATOM   1114  C   ASP P  74      -4.970 -72.899 122.737  0.00 97.00      PROA   
ATOM   1115  O   ASP P  74      -4.089 -73.192 121.928  0.00 97.00      PROA   
ATOM   1116  N   PRO P  75      -5.958 -73.761 122.973  0.00 97.00      PROA   
ATOM   1117  CD  PRO P  75      -6.751 -73.794 124.206  0.00 97.00      PROA   
ATOM   1118  HD1 PRO P  75      -7.462 -72.940 124.214  0.00 97.00      PROA   
ATOM   1119  HD2 PRO P  75      -6.080 -73.742 125.092  0.00 97.00      PROA   
ATOM   1120  CA  PRO P  75      -6.319 -74.835 122.063  0.00 97.00      PROA   
ATOM   1121  HA  PRO P  75      -5.477 -75.199 121.489  0.00 97.00      PROA   
ATOM   1122  CB  PRO P  75      -6.838 -75.910 123.033  0.00 97.00      PROA   
ATOM   1123  HB1 PRO P  75      -5.969 -76.477 123.431  0.00 97.00      PROA   
ATOM   1124  HB2 PRO P  75      -7.523 -76.643 122.565  0.00 97.00      PROA   
ATOM   1125  CG  PRO P  75      -7.499 -75.132 124.183  0.00 97.00      PROA   
ATOM   1126  HG1 PRO P  75      -8.567 -74.953 123.934  0.00 97.00      PROA   
ATOM   1127  HG2 PRO P  75      -7.437 -75.679 125.145  0.00 97.00      PROA   
ATOM   1128  C   PRO P  75      -7.419 -74.401 121.103  0.00 97.00      PROA   
ATOM   1129  O   PRO P  75      -8.582 -74.719 121.346  0.00 97.00      PROA   
ATOM   1130  N   ILE P  76      -7.122 -73.707 119.978  0.00 97.00      PROA   
ATOM   1131  HN  ILE P  76      -6.200 -73.385 119.770  0.00 97.00      PROA   
ATOM   1132  CA  ILE P  76      -8.175 -73.453 118.999  0.00 97.00      PROA   
ATOM   1133  HA  ILE P  76      -9.107 -73.325 119.531  0.00 97.00      PROA   
ATOM   1134  CB  ILE P  76      -8.056 -72.158 118.204  0.00 97.00      PROA   
ATOM   1135  HB  ILE P  76      -8.844 -72.148 117.412  0.00 97.00      PROA   
ATOM   1136  CG2 ILE P  76      -8.363 -70.977 119.155  0.00 97.00      PROA   
ATOM   1137 HG21 ILE P  76      -7.590 -70.909 119.948  0.00 97.00      PROA   
ATOM   1138 HG22 ILE P  76      -9.356 -71.095 119.636  0.00 97.00      PROA   
ATOM   1139 HG23 ILE P  76      -8.357 -70.021 118.589  0.00 97.00      PROA   
ATOM   1140  CG1 ILE P  76      -6.683 -71.976 117.526  0.00 97.00      PROA   
ATOM   1141 HG11 ILE P  76      -6.094 -72.909 117.614  0.00 97.00      PROA   
ATOM   1142 HG12 ILE P  76      -6.123 -71.184 118.068  0.00 97.00      PROA   
ATOM   1143  CD  ILE P  76      -6.798 -71.616 116.044  0.00 97.00      PROA   
ATOM   1144  HD1 ILE P  76      -7.341 -70.657 115.912  0.00 97.00      PROA   
ATOM   1145  HD2 ILE P  76      -7.338 -72.416 115.492  0.00 97.00      PROA   
ATOM   1146  HD3 ILE P  76      -5.786 -71.517 115.601  0.00 97.00      PROA   
ATOM   1147  C   ILE P  76      -8.371 -74.670 118.104  0.00 97.00      PROA   
ATOM   1148  O   ILE P  76      -7.631 -74.933 117.158  0.00 97.00      PROA   
ATOM   1149  N   GLN P  77      -9.405 -75.473 118.433  0.00 97.00      PROA   
ATOM   1150  HN  GLN P  77      -9.925 -75.282 119.262  0.00 97.00      PROA   
ATOM   1151  CA  GLN P  77      -9.680 -76.742 117.797  0.00 97.00      PROA   
ATOM   1152  HA  GLN P  77      -8.750 -77.201 117.519  0.00 97.00      PROA   
ATOM   1153  CB  GLN P  77     -10.385 -77.694 118.802  0.00 97.00      PROA   
ATOM   1154  HB1 GLN P  77     -10.294 -78.730 118.409  0.00 97.00      PROA   
ATOM   1155  HB2 GLN P  77     -11.467 -77.454 118.883  0.00 97.00      PROA   
ATOM   1156  CG  GLN P  77      -9.771 -77.611 120.228  0.00 97.00      PROA   
ATOM   1157  HG1 GLN P  77     -10.132 -76.700 120.749  0.00 97.00      PROA   
ATOM   1158  HG2 GLN P  77      -8.668 -77.543 120.170  0.00 97.00      PROA   
ATOM   1159  CD  GLN P  77     -10.179 -78.813 121.089  0.00 97.00      PROA   
ATOM   1160  OE1 GLN P  77     -11.368 -79.135 121.181  0.00 97.00      PROA   
ATOM   1161  NE2 GLN P  77      -9.190 -79.478 121.752  0.00 97.00      PROA   
ATOM   1162 HE21 GLN P  77      -8.236 -79.169 121.714  0.00 97.00      PROA   
ATOM   1163 HE22 GLN P  77      -9.434 -80.269 122.308  0.00 97.00      PROA   
ATOM   1164  C   GLN P  77     -10.493 -76.523 116.529  0.00 97.00      PROA   
ATOM   1165  O   GLN P  77     -11.659 -76.149 116.586  0.00 97.00      PROA   
ATOM   1166  N   LEU P  78      -9.852 -76.746 115.352  0.00 97.00      PROA   
ATOM   1167  HN  LEU P  78      -8.918 -77.100 115.368  0.00 97.00      PROA   
ATOM   1168  CA  LEU P  78     -10.324 -76.445 114.012  0.00 97.00      PROA   
ATOM   1169  HA  LEU P  78     -11.076 -75.671 114.064  0.00 97.00      PROA   
ATOM   1170  CB  LEU P  78      -9.122 -75.978 113.141  0.00 97.00      PROA   
ATOM   1171  HB1 LEU P  78      -8.397 -76.820 113.078  0.00 97.00      PROA   
ATOM   1172  HB2 LEU P  78      -8.603 -75.149 113.673  0.00 97.00      PROA   
ATOM   1173  CG  LEU P  78      -9.435 -75.504 111.701  0.00 97.00      PROA   
ATOM   1174  HG  LEU P  78     -10.170 -76.197 111.234  0.00 97.00      PROA   
ATOM   1175  CD1 LEU P  78     -10.033 -74.089 111.694  0.00 97.00      PROA   
ATOM   1176 HD11 LEU P  78      -9.283 -73.369 112.083  0.00 97.00      PROA   
ATOM   1177 HD12 LEU P  78     -10.934 -74.040 112.334  0.00 97.00      PROA   
ATOM   1178 HD13 LEU P  78     -10.311 -73.790 110.662  0.00 97.00      PROA   
ATOM   1179  CD2 LEU P  78      -8.171 -75.537 110.822  0.00 97.00      PROA   
ATOM   1180 HD21 LEU P  78      -7.765 -76.568 110.764  0.00 97.00      PROA   
ATOM   1181 HD22 LEU P  78      -7.389 -74.871 111.247  0.00 97.00      PROA   
ATOM   1182 HD23 LEU P  78      -8.405 -75.195 109.792  0.00 97.00      PROA   
ATOM   1183  C   LEU P  78     -10.926 -77.679 113.368  0.00 97.00      PROA   
ATOM   1184  O   LEU P  78     -10.359 -78.765 113.444  0.00 97.00      PROA   
ATOM   1185  N   GLU P  79     -12.104 -77.534 112.713  0.00 97.00      PROA   
ATOM   1186  HN  GLU P  79     -12.576 -76.655 112.693  0.00 97.00      PROA   
ATOM   1187  CA  GLU P  79     -12.833 -78.640 112.129  0.00 97.00      PROA   
ATOM   1188  HA  GLU P  79     -12.276 -79.562 112.232  0.00 97.00      PROA   
ATOM   1189  CB  GLU P  79     -14.221 -78.800 112.806  0.00 97.00      PROA   
ATOM   1190  HB1 GLU P  79     -14.800 -79.604 112.301  0.00 97.00      PROA   
ATOM   1191  HB2 GLU P  79     -14.768 -77.843 112.649  0.00 97.00      PROA   
ATOM   1192  CG  GLU P  79     -14.154 -79.131 114.318  0.00 97.00      PROA   
ATOM   1193  HG1 GLU P  79     -13.221 -78.730 114.764  0.00 97.00      PROA   
ATOM   1194  HG2 GLU P  79     -14.160 -80.230 114.470  0.00 97.00      PROA   
ATOM   1195  CD  GLU P  79     -15.298 -78.489 115.108  0.00 97.00      PROA   
ATOM   1196  OE1 GLU P  79     -15.514 -77.259 114.948  0.00 97.00      PROA   
ATOM   1197  OE2 GLU P  79     -15.925 -79.199 115.937  0.00 97.00      PROA   
ATOM   1198  C   GLU P  79     -13.130 -78.448 110.658  0.00 97.00      PROA   
ATOM   1199  O   GLU P  79     -13.553 -77.382 110.216  0.00 97.00      PROA   
ATOM   1200  N   VAL P  80     -13.092 -79.586 109.916  0.00  0.00      PROA   
ATOM   1201  HN  VAL P  80     -12.716 -80.429 110.291  0.00  0.00      PROA   
ATOM   1202  CA  VAL P  80     -13.770 -79.737 108.646  0.00  0.00      PROA   
ATOM   1203  HA  VAL P  80     -14.178 -78.790 108.359  0.00  0.00      PROA   
ATOM   1204  CB  VAL P  80     -12.875 -80.246 107.522  0.00  0.00      PROA   
ATOM   1205  HB  VAL P  80     -12.398 -81.208 107.815  0.00  0.00      PROA   
ATOM   1206  CG1 VAL P  80     -13.687 -80.474 106.227  0.00  0.00      PROA   
ATOM   1207 HG11 VAL P  80     -14.248 -79.556 105.953  0.00  0.00      PROA   
ATOM   1208 HG12 VAL P  80     -14.405 -81.311 106.347  0.00  0.00      PROA   
ATOM   1209 HG13 VAL P  80     -13.001 -80.727 105.391  0.00  0.00      PROA   
ATOM   1210  CG2 VAL P  80     -11.760 -79.202 107.295  0.00  0.00      PROA   
ATOM   1211 HG21 VAL P  80     -11.096 -79.126 108.181  0.00  0.00      PROA   
ATOM   1212 HG22 VAL P  80     -12.200 -78.203 107.089  0.00  0.00      PROA   
ATOM   1213 HG23 VAL P  80     -11.142 -79.493 106.420  0.00  0.00      PROA   
ATOM   1214  C   VAL P  80     -14.931 -80.667 108.923  0.00  0.00      PROA   
ATOM   1215  O   VAL P  80     -14.744 -81.721 109.527  0.00  0.00      PROA   
ATOM   1216  N   HSD P  81     -16.168 -80.255 108.528  0.00  0.00      PROA   
ATOM   1217  HN  HSD P  81     -16.286 -79.437 107.971  0.00  0.00      PROA   
ATOM   1218  CA  HSD P  81     -17.392 -80.845 109.029  0.00  0.00      PROA   
ATOM   1219  HA  HSD P  81     -17.261 -81.916 109.077  0.00  0.00      PROA   
ATOM   1220  CB  HSD P  81     -17.778 -80.276 110.435  0.00  0.00      PROA   
ATOM   1221  HB1 HSD P  81     -18.873 -80.262 110.612  0.00  0.00      PROA   
ATOM   1222  HB2 HSD P  81     -17.434 -79.220 110.497  0.00  0.00      PROA   
ATOM   1223  ND1 HSD P  81     -16.860 -82.353 111.632  0.00  0.00      PROA   
ATOM   1224  HD1 HSD P  81     -16.846 -82.964 110.839  0.00  0.00      PROA   
ATOM   1225  CG  HSD P  81     -17.246 -81.029 111.625  0.00  0.00      PROA   
ATOM   1226  CE1 HSD P  81     -16.513 -82.653 112.909  0.00  0.00      PROA   
ATOM   1227  HE1 HSD P  81     -16.167 -83.640 113.208  0.00  0.00      PROA   
ATOM   1228  NE2 HSD P  81     -16.653 -81.623 113.720  0.00  0.00      PROA   
ATOM   1229  CD2 HSD P  81     -17.116 -80.602 112.910  0.00  0.00      PROA   
ATOM   1230  HD2 HSD P  81     -17.335 -79.630 113.334  0.00  0.00      PROA   
ATOM   1231  C   HSD P  81     -18.559 -80.601 108.092  0.00  0.00      PROA   
ATOM   1232  O   HSD P  81     -18.464 -79.860 107.114  0.00  0.00      PROA   
ATOM   1233  N   ARG P  82     -19.697 -81.251 108.454  0.00  0.00      PROA   
ATOM   1234  HN  ARG P  82     -19.619 -81.942 109.169  0.00  0.00      PROA   
ATOM   1235  CA  ARG P  82     -21.085 -80.996 108.119  0.00  0.00      PROA   
ATOM   1236  HA  ARG P  82     -21.578 -81.702 108.772  0.00  0.00      PROA   
ATOM   1237  CB  ARG P  82     -21.716 -79.638 108.568  0.00  0.00      PROA   
ATOM   1238  HB1 ARG P  82     -21.613 -79.570 109.673  0.00  0.00      PROA   
ATOM   1239  HB2 ARG P  82     -22.809 -79.673 108.361  0.00  0.00      PROA   
ATOM   1240  CG  ARG P  82     -21.157 -78.331 107.965  0.00  0.00      PROA   
ATOM   1241  HG1 ARG P  82     -22.031 -77.648 107.836  0.00  0.00      PROA   
ATOM   1242  HG2 ARG P  82     -20.748 -78.529 106.953  0.00  0.00      PROA   
ATOM   1243  CD  ARG P  82     -20.129 -77.589 108.842  0.00  0.00      PROA   
ATOM   1244  HD1 ARG P  82     -19.174 -78.140 108.915  0.00  0.00      PROA   
ATOM   1245  HD2 ARG P  82     -20.521 -77.446 109.871  0.00  0.00      PROA   
ATOM   1246  NE  ARG P  82     -19.816 -76.263 108.209  0.00  0.00      PROA   
ATOM   1247  HE  ARG P  82     -19.195 -76.258 107.425  0.00  0.00      PROA   
ATOM   1248  CZ  ARG P  82     -20.352 -75.078 108.608  0.00  0.00      PROA   
ATOM   1249  NH1 ARG P  82     -21.200 -74.987 109.659  0.00  0.00      PROA   
ATOM   1250 HH11 ARG P  82     -21.573 -74.098 109.924  0.00  0.00      PROA   
ATOM   1251 HH12 ARG P  82     -21.445 -75.808 110.175  0.00  0.00      PROA   
ATOM   1252  NH2 ARG P  82     -20.027 -73.950 107.928  0.00  0.00      PROA   
ATOM   1253 HH21 ARG P  82     -20.414 -73.071 108.206  0.00  0.00      PROA   
ATOM   1254 HH22 ARG P  82     -19.405 -73.999 107.147  0.00  0.00      PROA   
ATOM   1255  C   ARG P  82     -21.574 -81.391 106.746  0.00  0.00      PROA   
ATOM   1256  O   ARG P  82     -20.868 -81.278 105.745  0.00  0.00      PROA   
ATOM   1257  N   GLY P  83     -22.853 -81.864 106.720  0.00  0.00      PROA   
ATOM   1258  HN  GLY P  83     -23.354 -81.967 107.575  0.00  0.00      PROA   
ATOM   1259  CA  GLY P  83     -23.638 -82.192 105.551  0.00  0.00      PROA   
ATOM   1260  HA1 GLY P  83     -23.890 -83.240 105.614  0.00  0.00      PROA   
ATOM   1261  HA2 GLY P  83     -23.100 -81.921 104.654  0.00  0.00      PROA   
ATOM   1262  C   GLY P  83     -24.896 -81.370 105.631  0.00  0.00      PROA   
ATOM   1263  O   GLY P  83     -24.871 -80.263 106.169  0.00  0.00      PROA   
ATOM   1264  N   TRP P  84     -26.030 -81.891 105.084  0.00  0.00      PROA   
ATOM   1265  HN  TRP P  84     -26.037 -82.795 104.665  0.00  0.00      PROA   
ATOM   1266  CA  TRP P  84     -27.291 -81.168 105.037  0.00  0.00      PROA   
ATOM   1267  HA  TRP P  84     -27.190 -80.230 105.567  0.00  0.00      PROA   
ATOM   1268  CB  TRP P  84     -27.736 -80.830 103.580  0.00  0.00      PROA   
ATOM   1269  HB1 TRP P  84     -27.031 -80.049 103.217  0.00  0.00      PROA   
ATOM   1270  HB2 TRP P  84     -28.743 -80.358 103.585  0.00  0.00      PROA   
ATOM   1271  CG  TRP P  84     -27.730 -81.953 102.581  0.00  0.00      PROA   
ATOM   1272  CD1 TRP P  84     -28.591 -83.019 102.533  0.00  0.00      PROA   
ATOM   1273  HD1 TRP P  84     -29.359 -83.227 103.259  0.00  0.00      PROA   
ATOM   1274  NE1 TRP P  84     -28.332 -83.783 101.429  0.00  0.00      PROA   
ATOM   1275  HE1 TRP P  84     -28.807 -84.599 101.185  0.00  0.00      PROA   
ATOM   1276  CE2 TRP P  84     -27.304 -83.229 100.723  0.00  0.00      PROA   
ATOM   1277  CD2 TRP P  84     -26.892 -82.067 101.418  0.00  0.00      PROA   
ATOM   1278  CE3 TRP P  84     -25.856 -81.292 100.900  0.00  0.00      PROA   
ATOM   1279  HE3 TRP P  84     -25.517 -80.397 101.400  0.00  0.00      PROA   
ATOM   1280  CZ3 TRP P  84     -25.253 -81.683  99.702  0.00  0.00      PROA   
ATOM   1281  HZ3 TRP P  84     -24.452 -81.086  99.289  0.00  0.00      PROA   
ATOM   1282  CZ2 TRP P  84     -26.704 -83.620  99.532  0.00  0.00      PROA   
ATOM   1283  HZ2 TRP P  84     -27.022 -84.502  98.997  0.00  0.00      PROA   
ATOM   1284  CH2 TRP P  84     -25.672 -82.827  99.028  0.00  0.00      PROA   
ATOM   1285  HH2 TRP P  84     -25.193 -83.105  98.099  0.00  0.00      PROA   
ATOM   1286  C   TRP P  84     -28.411 -81.918 105.724  0.00  0.00      PROA   
ATOM   1287  O   TRP P  84     -29.482 -81.350 105.934  0.00  0.00      PROA   
ATOM   1288  N   LEU P  85     -28.186 -83.189 106.127  0.00  0.00      PROA   
ATOM   1289  HN  LEU P  85     -27.315 -83.640 105.948  0.00  0.00      PROA   
ATOM   1290  CA  LEU P  85     -29.135 -83.957 106.900  0.00  0.00      PROA   
ATOM   1291  HA  LEU P  85     -29.738 -83.290 107.499  0.00  0.00      PROA   
ATOM   1292  CB  LEU P  85     -30.032 -84.949 106.098  0.00  0.00      PROA   
ATOM   1293  HB1 LEU P  85     -30.406 -85.757 106.770  0.00  0.00      PROA   
ATOM   1294  HB2 LEU P  85     -29.411 -85.426 105.310  0.00  0.00      PROA   
ATOM   1295  CG  LEU P  85     -31.309 -84.388 105.421  0.00  0.00      PROA   
ATOM   1296  HG  LEU P  85     -30.996 -83.759 104.561  0.00  0.00      PROA   
ATOM   1297  CD1 LEU P  85     -32.155 -85.559 104.882  0.00  0.00      PROA   
ATOM   1298 HD11 LEU P  85     -32.453 -86.235 105.712  0.00  0.00      PROA   
ATOM   1299 HD12 LEU P  85     -31.573 -86.147 104.146  0.00  0.00      PROA   
ATOM   1300 HD13 LEU P  85     -33.079 -85.186 104.396  0.00  0.00      PROA   
ATOM   1301  CD2 LEU P  85     -32.179 -83.505 106.335  0.00  0.00      PROA   
ATOM   1302 HD21 LEU P  85     -31.611 -82.618 106.680  0.00  0.00      PROA   
ATOM   1303 HD22 LEU P  85     -32.523 -84.085 107.216  0.00  0.00      PROA   
ATOM   1304 HD23 LEU P  85     -33.072 -83.147 105.780  0.00  0.00      PROA   
ATOM   1305  C   LEU P  85     -28.316 -84.770 107.855  0.00  0.00      PROA   
ATOM   1306  O   LEU P  85     -27.115 -84.961 107.666  0.00  0.00      PROA   
ATOM   1307  N   LEU P  86     -28.982 -85.263 108.922  0.00  0.00      PROA   
ATOM   1308  HN  LEU P  86     -29.952 -85.078 109.059  0.00  0.00      PROA   
ATOM   1309  CA  LEU P  86     -28.372 -86.101 109.912  0.00  0.00      PROA   
ATOM   1310  HA  LEU P  86     -27.562 -86.654 109.457  0.00  0.00      PROA   
ATOM   1311  CB  LEU P  86     -27.859 -85.302 111.139  0.00  0.00      PROA   
ATOM   1312  HB1 LEU P  86     -28.701 -84.705 111.555  0.00  0.00      PROA   
ATOM   1313  HB2 LEU P  86     -27.092 -84.583 110.775  0.00  0.00      PROA   
ATOM   1314  CG  LEU P  86     -27.225 -86.129 112.290  0.00  0.00      PROA   
ATOM   1315  HG  LEU P  86     -28.004 -86.813 112.698  0.00  0.00      PROA   
ATOM   1316  CD1 LEU P  86     -26.041 -87.001 111.821  0.00  0.00      PROA   
ATOM   1317 HD11 LEU P  86     -25.235 -86.361 111.404  0.00  0.00      PROA   
ATOM   1318 HD12 LEU P  86     -26.361 -87.721 111.041  0.00  0.00      PROA   
ATOM   1319 HD13 LEU P  86     -25.629 -87.577 112.676  0.00  0.00      PROA   
ATOM   1320  CD2 LEU P  86     -26.798 -85.212 113.455  0.00  0.00      PROA   
ATOM   1321 HD21 LEU P  86     -27.665 -84.624 113.823  0.00  0.00      PROA   
ATOM   1322 HD22 LEU P  86     -26.008 -84.507 113.119  0.00  0.00      PROA   
ATOM   1323 HD23 LEU P  86     -26.401 -85.818 114.296  0.00  0.00      PROA   
ATOM   1324  C   LEU P  86     -29.430 -87.073 110.343  0.00  0.00      PROA   
ATOM   1325  O   LEU P  86     -30.584 -86.713 110.554  0.00  0.00      PROA   
ATOM   1326  N   LEU P  87     -29.017 -88.346 110.495  0.00 97.00      PROA   
ATOM   1327  HN  LEU P  87     -28.067 -88.556 110.295  0.00 97.00      PROA   
ATOM   1328  CA  LEU P  87     -29.776 -89.392 111.136  0.00 97.00      PROA   
ATOM   1329  HA  LEU P  87     -30.818 -89.115 111.211  0.00 97.00      PROA   
ATOM   1330  CB  LEU P  87     -29.669 -90.735 110.376  0.00 97.00      PROA   
ATOM   1331  HB1 LEU P  87     -28.595 -91.003 110.261  0.00 97.00      PROA   
ATOM   1332  HB2 LEU P  87     -30.085 -90.598 109.353  0.00 97.00      PROA   
ATOM   1333  CG  LEU P  87     -30.402 -91.920 111.043  0.00 97.00      PROA   
ATOM   1334  HG  LEU P  87     -30.027 -92.033 112.085  0.00 97.00      PROA   
ATOM   1335  CD1 LEU P  87     -31.924 -91.707 111.113  0.00 97.00      PROA   
ATOM   1336 HD11 LEU P  87     -32.336 -91.550 110.094  0.00 97.00      PROA   
ATOM   1337 HD12 LEU P  87     -32.165 -90.825 111.737  0.00 97.00      PROA   
ATOM   1338 HD13 LEU P  87     -32.413 -92.598 111.560  0.00 97.00      PROA   
ATOM   1339  CD2 LEU P  87     -30.078 -93.229 110.316  0.00 97.00      PROA   
ATOM   1340 HD21 LEU P  87     -28.980 -93.387 110.265  0.00 97.00      PROA   
ATOM   1341 HD22 LEU P  87     -30.484 -93.206 109.282  0.00 97.00      PROA   
ATOM   1342 HD23 LEU P  87     -30.535 -94.076 110.866  0.00 97.00      PROA   
ATOM   1343  C   LEU P  87     -29.220 -89.539 112.532  0.00 97.00      PROA   
ATOM   1344  O   LEU P  87     -28.100 -90.001 112.739  0.00 97.00      PROA   
ATOM   1345  N   GLN P  88     -30.011 -89.140 113.544  0.00 97.00      PROA   
ATOM   1346  HN  GLN P  88     -30.926 -88.776 113.366  0.00 97.00      PROA   
ATOM   1347  CA  GLN P  88     -29.620 -89.173 114.930  0.00 97.00      PROA   
ATOM   1348  HA  GLN P  88     -28.554 -89.006 114.997  0.00 97.00      PROA   
ATOM   1349  CB  GLN P  88     -30.344 -88.066 115.737  0.00 97.00      PROA   
ATOM   1350  HB1 GLN P  88     -29.963 -88.093 116.779  0.00 97.00      PROA   
ATOM   1351  HB2 GLN P  88     -31.435 -88.279 115.754  0.00 97.00      PROA   
ATOM   1352  CG  GLN P  88     -30.120 -86.646 115.169  0.00 97.00      PROA   
ATOM   1353  HG1 GLN P  88     -30.490 -86.581 114.125  0.00 97.00      PROA   
ATOM   1354  HG2 GLN P  88     -29.033 -86.417 115.164  0.00 97.00      PROA   
ATOM   1355  CD  GLN P  88     -30.891 -85.594 115.983  0.00 97.00      PROA   
ATOM   1356  OE1 GLN P  88     -32.123 -85.622 116.054  0.00 97.00      PROA   
ATOM   1357  NE2 GLN P  88     -30.149 -84.612 116.567  0.00 97.00      PROA   
ATOM   1358 HE21 GLN P  88     -30.623 -83.812 116.931  0.00 97.00      PROA   
ATOM   1359 HE22 GLN P  88     -29.155 -84.614 116.473  0.00 97.00      PROA   
ATOM   1360  C   GLN P  88     -29.942 -90.541 115.505  0.00 97.00      PROA   
ATOM   1361  O   GLN P  88     -31.082 -90.991 115.474  0.00 97.00      PROA   
ATOM   1362  N   VAL P  89     -28.916 -91.256 116.018  0.00 97.00      PROA   
ATOM   1363  HN  VAL P  89     -27.993 -90.883 116.010  0.00 97.00      PROA   
ATOM   1364  CA  VAL P  89     -29.035 -92.641 116.442  0.00 97.00      PROA   
ATOM   1365  HA  VAL P  89     -30.062 -92.970 116.347  0.00 97.00      PROA   
ATOM   1366  CB  VAL P  89     -28.158 -93.551 115.584  0.00 97.00      PROA   
ATOM   1367  HB  VAL P  89     -27.099 -93.203 115.629  0.00 97.00      PROA   
ATOM   1368  CG1 VAL P  89     -28.213 -95.017 116.054  0.00 97.00      PROA   
ATOM   1369 HG11 VAL P  89     -29.262 -95.374 116.102  0.00 97.00      PROA   
ATOM   1370 HG12 VAL P  89     -27.734 -95.149 117.043  0.00 97.00      PROA   
ATOM   1371 HG13 VAL P  89     -27.662 -95.644 115.326  0.00 97.00      PROA   
ATOM   1372  CG2 VAL P  89     -28.629 -93.460 114.117  0.00 97.00      PROA   
ATOM   1373 HG21 VAL P  89     -28.408 -92.461 113.689  0.00 97.00      PROA   
ATOM   1374 HG22 VAL P  89     -29.722 -93.643 114.047  0.00 97.00      PROA   
ATOM   1375 HG23 VAL P  89     -28.107 -94.220 113.499  0.00 97.00      PROA   
ATOM   1376  C   VAL P  89     -28.657 -92.760 117.906  0.00 97.00      PROA   
ATOM   1377  O   VAL P  89     -27.685 -92.152 118.352  0.00 97.00      PROA   
ATOM   1378  N   SER P  90     -29.436 -93.558 118.689  0.00 97.00      PROA   
ATOM   1379  HN  SER P  90     -30.262 -93.957 118.296  0.00 97.00      PROA   
ATOM   1380  CA  SER P  90     -29.244 -93.775 120.122  0.00 97.00      PROA   
ATOM   1381  HA  SER P  90     -29.373 -92.819 120.610  0.00 97.00      PROA   
ATOM   1382  CB  SER P  90     -30.279 -94.766 120.720  0.00 97.00      PROA   
ATOM   1383  HB1 SER P  90     -30.096 -94.903 121.809  0.00 97.00      PROA   
ATOM   1384  HB2 SER P  90     -30.207 -95.760 120.234  0.00 97.00      PROA   
ATOM   1385  OG  SER P  90     -31.605 -94.267 120.601  0.00 97.00      PROA   
ATOM   1386  HG1 SER P  90     -31.764 -94.066 119.672  0.00 97.00      PROA   
ATOM   1387  C   SER P  90     -27.878 -94.310 120.530  0.00 97.00      PROA   
ATOM   1388  O   SER P  90     -27.285 -93.807 121.483  0.00 97.00      PROA   
ATOM   1389  N   SER P  91     -27.336 -95.327 119.820  0.00 97.00      PROA   
ATOM   1390  HN  SER P  91     -27.821 -95.740 119.056  0.00 97.00      PROA   
ATOM   1391  CA  SER P  91     -25.992 -95.815 120.081  0.00 97.00      PROA   
ATOM   1392  HA  SER P  91     -25.351 -94.943 120.076  0.00 97.00      PROA   
ATOM   1393  CB  SER P  91     -25.801 -96.543 121.441  0.00 97.00      PROA   
ATOM   1394  HB1 SER P  91     -25.053 -97.361 121.399  0.00 97.00      PROA   
ATOM   1395  HB2 SER P  91     -26.764 -96.987 121.773  0.00 97.00      PROA   
ATOM   1396  OG  SER P  91     -25.344 -95.614 122.418  0.00 97.00      PROA   
ATOM   1397  HG1 SER P  91     -26.019 -94.928 122.469  0.00 97.00      PROA   
ATOM   1398  C   SER P  91     -25.485 -96.652 118.936  0.00 97.00      PROA   
ATOM   1399  O   SER P  91     -26.243 -97.092 118.077  0.00 97.00      PROA   
ATOM   1400  N   ARG P  92     -24.146 -96.858 118.885  0.00 97.00      PROA   
ATOM   1401  HN  ARG P  92     -23.554 -96.488 119.598  0.00 97.00      PROA   
ATOM   1402  CA  ARG P  92     -23.475 -97.523 117.781  0.00 97.00      PROA   
ATOM   1403  HA  ARG P  92     -23.971 -97.251 116.857  0.00 97.00      PROA   
ATOM   1404  CB  ARG P  92     -21.984 -97.085 117.713  0.00 97.00      PROA   
ATOM   1405  HB1 ARG P  92     -21.587 -97.368 116.714  0.00 97.00      PROA   
ATOM   1406  HB2 ARG P  92     -21.390 -97.629 118.482  0.00 97.00      PROA   
ATOM   1407  CG  ARG P  92     -21.755 -95.574 117.954  0.00 97.00      PROA   
ATOM   1408  HG1 ARG P  92     -21.965 -95.344 119.022  0.00 97.00      PROA   
ATOM   1409  HG2 ARG P  92     -22.476 -94.982 117.347  0.00 97.00      PROA   
ATOM   1410  CD  ARG P  92     -20.317 -95.099 117.675  0.00 97.00      PROA   
ATOM   1411  HD1 ARG P  92     -19.575 -95.854 118.006  0.00 97.00      PROA   
ATOM   1412  HD2 ARG P  92     -20.102 -94.144 118.206  0.00 97.00      PROA   
ATOM   1413  NE  ARG P  92     -20.167 -94.903 116.198  0.00 97.00      PROA   
ATOM   1414  HE  ARG P  92     -19.976 -95.683 115.610  0.00 97.00      PROA   
ATOM   1415  CZ  ARG P  92     -20.579 -93.787 115.570  0.00 97.00      PROA   
ATOM   1416  NH1 ARG P  92     -20.901 -92.645 116.197  0.00 97.00      PROA   
ATOM   1417 HH11 ARG P  92     -20.438 -92.428 117.052  0.00 97.00      PROA   
ATOM   1418 HH12 ARG P  92     -21.169 -91.900 115.589  0.00 97.00      PROA   
ATOM   1419  NH2 ARG P  92     -20.603 -93.739 114.225  0.00 97.00      PROA   
ATOM   1420 HH21 ARG P  92     -20.149 -94.454 113.707  0.00 97.00      PROA   
ATOM   1421 HH22 ARG P  92     -20.666 -92.826 113.825  0.00 97.00      PROA   
ATOM   1422  C   ARG P  92     -23.540 -99.040 117.934  0.00 97.00      PROA   
ATOM   1423  O   ARG P  92     -23.377 -99.786 116.969  0.00 97.00      PROA   
ATOM   1424  N   VAL P  93     -23.810 -99.528 119.164  0.00 97.00      PROA   
ATOM   1425  HN  VAL P  93     -23.987 -98.913 119.925  0.00 97.00      PROA   
ATOM   1426  CA  VAL P  93     -23.916-100.931 119.488  0.00 97.00      PROA   
ATOM   1427  HA  VAL P  93     -24.269-101.462 118.617  0.00 97.00      PROA   
ATOM   1428  CB  VAL P  93     -22.633-101.590 120.022  0.00 97.00      PROA   
ATOM   1429  HB  VAL P  93     -22.872-102.627 120.359  0.00 97.00      PROA   
ATOM   1430  CG1 VAL P  93     -21.585-101.703 118.894  0.00 97.00      PROA   
ATOM   1431 HG11 VAL P  93     -21.259-100.694 118.566  0.00 97.00      PROA   
ATOM   1432 HG12 VAL P  93     -22.002-102.236 118.017  0.00 97.00      PROA   
ATOM   1433 HG13 VAL P  93     -20.689-102.252 119.255  0.00 97.00      PROA   
ATOM   1434  CG2 VAL P  93     -22.047-100.819 121.227  0.00 97.00      PROA   
ATOM   1435 HG21 VAL P  93     -22.758-100.793 122.077  0.00 97.00      PROA   
ATOM   1436 HG22 VAL P  93     -21.792 -99.776 120.943  0.00 97.00      PROA   
ATOM   1437 HG23 VAL P  93     -21.117-101.316 121.577  0.00 97.00      PROA   
ATOM   1438  C   VAL P  93     -25.001-101.018 120.528  0.00 97.00      PROA   
ATOM   1439  O   VAL P  93     -25.144-100.125 121.360  0.00 97.00      PROA   
ATOM   1440  N   LEU P  94     -25.808-102.103 120.465  0.00 97.00      PROA   
ATOM   1441  HN  LEU P  94     -25.698-102.781 119.745  0.00 97.00      PROA   
ATOM   1442  CA  LEU P  94     -26.846-102.423 121.415  0.00 97.00      PROA   
ATOM   1443  HA  LEU P  94     -26.563-102.067 122.398  0.00 97.00      PROA   
ATOM   1444  CB  LEU P  94     -28.268-101.904 121.050  0.00 97.00      PROA   
ATOM   1445  HB1 LEU P  94     -28.945-102.202 121.884  0.00 97.00      PROA   
ATOM   1446  HB2 LEU P  94     -28.642-102.391 120.124  0.00 97.00      PROA   
ATOM   1447  CG  LEU P  94     -28.425-100.370 120.891  0.00 97.00      PROA   
ATOM   1448  HG  LEU P  94     -27.703 -99.877 121.583  0.00 97.00      PROA   
ATOM   1449  CD1 LEU P  94     -28.158 -99.872 119.457  0.00 97.00      PROA   
ATOM   1450 HD11 LEU P  94     -28.914-100.295 118.761  0.00 97.00      PROA   
ATOM   1451 HD12 LEU P  94     -27.151-100.163 119.102  0.00 97.00      PROA   
ATOM   1452 HD13 LEU P  94     -28.227 -98.764 119.424  0.00 97.00      PROA   
ATOM   1453  CD2 LEU P  94     -29.834 -99.938 121.341  0.00 97.00      PROA   
ATOM   1454 HD21 LEU P  94     -29.986-100.193 122.410  0.00 97.00      PROA   
ATOM   1455 HD22 LEU P  94     -30.606-100.469 120.746  0.00 97.00      PROA   
ATOM   1456 HD23 LEU P  94     -29.970 -98.844 121.217  0.00 97.00      PROA   
ATOM   1457  C   LEU P  94     -26.893-103.935 121.442  0.00 97.00      PROA   
ATOM   1458  O   LEU P  94     -26.329-104.601 120.577  0.00 97.00      PROA   
ATOM   1459  N   THR P  95     -27.569-104.513 122.458  0.00 97.00      PROA   
ATOM   1460  HN  THR P  95     -27.908-103.954 123.215  0.00 97.00      PROA   
ATOM   1461  CA  THR P  95     -27.867-105.930 122.590  0.00 97.00      PROA   
ATOM   1462  HA  THR P  95     -27.214-106.487 121.936  0.00 97.00      PROA   
ATOM   1463  CB  THR P  95     -27.718-106.464 124.021  0.00 97.00      PROA   
ATOM   1464  HB  THR P  95     -28.664-106.363 124.603  0.00 97.00      PROA   
ATOM   1465  OG1 THR P  95     -26.731-105.740 124.740  0.00 97.00      PROA   
ATOM   1466  HG1 THR P  95     -27.143-104.885 124.912  0.00 97.00      PROA   
ATOM   1467  CG2 THR P  95     -27.268-107.930 124.003  0.00 97.00      PROA   
ATOM   1468 HG21 THR P  95     -26.277-108.017 123.510  0.00 97.00      PROA   
ATOM   1469 HG22 THR P  95     -27.995-108.568 123.465  0.00 97.00      PROA   
ATOM   1470 HG23 THR P  95     -27.172-108.302 125.045  0.00 97.00      PROA   
ATOM   1471  C   THR P  95     -29.306-106.109 122.138  0.00 97.00      PROA   
ATOM   1472  O   THR P  95     -30.070-105.154 122.047  0.00 97.00      PROA   
ATOM   1473  N   GLU P  96     -29.726-107.353 121.828  0.00 97.00      PROA   
ATOM   1474  HN  GLU P  96     -29.075-108.110 121.791  0.00 97.00      PROA   
ATOM   1475  CA  GLU P  96     -31.106-107.692 121.539  0.00 97.00      PROA   
ATOM   1476  HA  GLU P  96     -31.408-107.049 120.725  0.00 97.00      PROA   
ATOM   1477  CB  GLU P  96     -31.259-109.171 121.085  0.00 97.00      PROA   
ATOM   1478  HB1 GLU P  96     -30.546-109.358 120.249  0.00 97.00      PROA   
ATOM   1479  HB2 GLU P  96     -32.286-109.313 120.682  0.00 97.00      PROA   
ATOM   1480  CG  GLU P  96     -30.996-110.188 122.218  0.00 97.00      PROA   
ATOM   1481  HG1 GLU P  96     -31.599-109.934 123.113  0.00 97.00      PROA   
ATOM   1482  HG2 GLU P  96     -29.926-110.142 122.508  0.00 97.00      PROA   
ATOM   1483  CD  GLU P  96     -31.344-111.635 121.868  0.00 97.00      PROA   
ATOM   1484  OE1 GLU P  96     -32.183-111.877 120.963  0.00 97.00      PROA   
ATOM   1485  OE2 GLU P  96     -30.768-112.533 122.540  0.00 97.00      PROA   
ATOM   1486  C   GLU P  96     -32.026-107.406 122.725  0.00 97.00      PROA   
ATOM   1487  O   GLU P  96     -31.635-107.492 123.887  0.00 97.00      PROA   
ATOM   1488  N   GLY P  97     -33.290-107.020 122.446  0.00 97.00      PROA   
ATOM   1489  HN  GLY P  97     -33.577-106.940 121.491  0.00 97.00      PROA   
ATOM   1490  CA  GLY P  97     -34.281-106.714 123.463  0.00 97.00      PROA   
ATOM   1491  HA1 GLY P  97     -34.077-107.291 124.354  0.00 97.00      PROA   
ATOM   1492  HA2 GLY P  97     -35.249-106.943 123.046  0.00 97.00      PROA   
ATOM   1493  C   GLY P  97     -34.293-105.262 123.853  0.00 97.00      PROA   
ATOM   1494  O   GLY P  97     -35.326-104.750 124.277  0.00 97.00      PROA   
ATOM   1495  N   GLU P  98     -33.142-104.563 123.730  0.00 97.00      PROA   
ATOM   1496  HN  GLU P  98     -32.302-105.029 123.461  0.00 97.00      PROA   
ATOM   1497  CA  GLU P  98     -32.994-103.149 124.007  0.00 97.00      PROA   
ATOM   1498  HA  GLU P  98     -33.278-103.021 125.038  0.00 97.00      PROA   
ATOM   1499  CB  GLU P  98     -31.512-102.703 123.899  0.00 97.00      PROA   
ATOM   1500  HB1 GLU P  98     -31.457-101.595 123.990  0.00 97.00      PROA   
ATOM   1501  HB2 GLU P  98     -31.117-102.979 122.898  0.00 97.00      PROA   
ATOM   1502  CG  GLU P  98     -30.617-103.309 125.003  0.00 97.00      PROA   
ATOM   1503  HG1 GLU P  98     -30.582-104.417 124.914  0.00 97.00      PROA   
ATOM   1504  HG2 GLU P  98     -31.023-103.049 126.003  0.00 97.00      PROA   
ATOM   1505  CD  GLU P  98     -29.196-102.755 124.930  0.00 97.00      PROA   
ATOM   1506  OE1 GLU P  98     -28.250-103.574 124.947  0.00 97.00      PROA   
ATOM   1507  OE2 GLU P  98     -29.026-101.510 124.882  0.00 97.00      PROA   
ATOM   1508  C   GLU P  98     -33.851-102.244 123.119  0.00 97.00      PROA   
ATOM   1509  O   GLU P  98     -33.939-102.486 121.920  0.00 97.00      PROA   
ATOM   1510  N   PRO P  99     -34.491-101.188 123.613  0.00 97.00      PROA   
ATOM   1511  CD  PRO P  99     -34.850-101.032 125.023  0.00 97.00      PROA   
ATOM   1512  HD1 PRO P  99     -33.971-100.615 125.560  0.00 97.00      PROA   
ATOM   1513  HD2 PRO P  99     -35.162-101.998 125.479  0.00 97.00      PROA   
ATOM   1514  CA  PRO P  99     -35.020-100.099 122.798  0.00 97.00      PROA   
ATOM   1515  HA  PRO P  99     -35.770-100.529 122.153  0.00 97.00      PROA   
ATOM   1516  CB  PRO P  99     -35.631 -99.129 123.823  0.00 97.00      PROA   
ATOM   1517  HB1 PRO P  99     -36.506 -98.586 123.412  0.00 97.00      PROA   
ATOM   1518  HB2 PRO P  99     -34.873 -98.396 124.178  0.00 97.00      PROA   
ATOM   1519  CG  PRO P  99     -36.007-100.035 125.001  0.00 97.00      PROA   
ATOM   1520  HG1 PRO P  99     -36.116 -99.486 125.956  0.00 97.00      PROA   
ATOM   1521  HG2 PRO P  99     -36.951-100.577 124.768  0.00 97.00      PROA   
ATOM   1522  C   PRO P  99     -33.989 -99.401 121.919  0.00 97.00      PROA   
ATOM   1523  O   PRO P  99     -32.915 -99.064 122.411  0.00 97.00      PROA   
ATOM   1524  N   LEU P 100     -34.302 -99.140 120.631  0.00 97.00      PROA   
ATOM   1525  HN  LEU P 100     -35.168 -99.463 120.252  0.00 97.00      PROA   
ATOM   1526  CA  LEU P 100     -33.436 -98.359 119.766  0.00 97.00      PROA   
ATOM   1527  HA  LEU P 100     -32.657 -97.891 120.352  0.00 97.00      PROA   
ATOM   1528  CB  LEU P 100     -32.755 -99.246 118.689  0.00 97.00      PROA   
ATOM   1529  HB1 LEU P 100     -33.524 -99.896 118.222  0.00 97.00      PROA   
ATOM   1530  HB2 LEU P 100     -32.046 -99.920 119.217  0.00 97.00      PROA   
ATOM   1531  CG  LEU P 100     -31.986 -98.526 117.552  0.00 97.00      PROA   
ATOM   1532  HG  LEU P 100     -32.717 -97.944 116.944  0.00 97.00      PROA   
ATOM   1533  CD1 LEU P 100     -30.923 -97.544 118.073  0.00 97.00      PROA   
ATOM   1534 HD11 LEU P 100     -30.238 -98.063 118.774  0.00 97.00      PROA   
ATOM   1535 HD12 LEU P 100     -31.399 -96.695 118.603  0.00 97.00      PROA   
ATOM   1536 HD13 LEU P 100     -30.326 -97.141 117.229  0.00 97.00      PROA   
ATOM   1537  CD2 LEU P 100     -31.330 -99.557 116.614  0.00 97.00      PROA   
ATOM   1538 HD21 LEU P 100     -32.086-100.272 116.230  0.00 97.00      PROA   
ATOM   1539 HD22 LEU P 100     -30.550-100.127 117.162  0.00 97.00      PROA   
ATOM   1540 HD23 LEU P 100     -30.852 -99.046 115.752  0.00 97.00      PROA   
ATOM   1541  C   LEU P 100     -34.233 -97.241 119.138  0.00 97.00      PROA   
ATOM   1542  O   LEU P 100     -35.123 -97.477 118.332  0.00 97.00      PROA   
ATOM   1543  N   ALA P 101     -33.913 -95.971 119.481  0.00 97.00      PROA   
ATOM   1544  HN  ALA P 101     -33.212 -95.778 120.165  0.00 97.00      PROA   
ATOM   1545  CA  ALA P 101     -34.589 -94.811 118.940  0.00 97.00      PROA   
ATOM   1546  HA  ALA P 101     -35.512 -95.117 118.469  0.00 97.00      PROA   
ATOM   1547  CB  ALA P 101     -34.966 -93.814 120.052  0.00 97.00      PROA   
ATOM   1548  HB1 ALA P 101     -34.066 -93.435 120.578  0.00 97.00      PROA   
ATOM   1549  HB2 ALA P 101     -35.609 -94.325 120.803  0.00 97.00      PROA   
ATOM   1550  HB3 ALA P 101     -35.534 -92.954 119.643  0.00 97.00      PROA   
ATOM   1551  C   ALA P 101     -33.741 -94.135 117.874  0.00 97.00      PROA   
ATOM   1552  O   ALA P 101     -32.541 -93.921 118.027  0.00 97.00      PROA   
ATOM   1553  N   LEU P 102     -34.382 -93.811 116.730  0.00 97.00      PROA   
ATOM   1554  HN  LEU P 102     -35.334 -94.083 116.604  0.00 97.00      PROA   
ATOM   1555  CA  LEU P 102     -33.781 -93.186 115.573  0.00 97.00      PROA   
ATOM   1556  HA  LEU P 102     -32.750 -92.934 115.780  0.00 97.00      PROA   
ATOM   1557  CB  LEU P 102     -33.884 -94.098 114.320  0.00 97.00      PROA   
ATOM   1558  HB1 LEU P 102     -33.320 -93.642 113.478  0.00 97.00      PROA   
ATOM   1559  HB2 LEU P 102     -34.953 -94.172 114.017  0.00 97.00      PROA   
ATOM   1560  CG  LEU P 102     -33.392 -95.553 114.509  0.00 97.00      PROA   
ATOM   1561  HG  LEU P 102     -33.938 -96.013 115.367  0.00 97.00      PROA   
ATOM   1562  CD1 LEU P 102     -33.727 -96.393 113.266  0.00 97.00      PROA   
ATOM   1563 HD11 LEU P 102     -33.177 -95.999 112.385  0.00 97.00      PROA   
ATOM   1564 HD12 LEU P 102     -34.816 -96.360 113.051  0.00 97.00      PROA   
ATOM   1565 HD13 LEU P 102     -33.428 -97.449 113.433  0.00 97.00      PROA   
ATOM   1566  CD2 LEU P 102     -31.885 -95.622 114.801  0.00 97.00      PROA   
ATOM   1567 HD21 LEU P 102     -31.635 -95.037 115.709  0.00 97.00      PROA   
ATOM   1568 HD22 LEU P 102     -31.316 -95.212 113.941  0.00 97.00      PROA   
ATOM   1569 HD23 LEU P 102     -31.571 -96.676 114.959  0.00 97.00      PROA   
ATOM   1570  C   LEU P 102     -34.544 -91.916 115.261  0.00 97.00      PROA   
ATOM   1571  O   LEU P 102     -35.770 -91.903 115.289  0.00 97.00      PROA   
ATOM   1572  N   ARG P 103     -33.847 -90.802 114.938  0.00 97.00      PROA   
ATOM   1573  HN  ARG P 103     -32.853 -90.772 115.027  0.00 97.00      PROA   
ATOM   1574  CA  ARG P 103     -34.513 -89.627 114.415  0.00 97.00      PROA   
ATOM   1575  HA  ARG P 103     -35.504 -89.898 114.084  0.00 97.00      PROA   
ATOM   1576  CB  ARG P 103     -34.689 -88.502 115.470  0.00 97.00      PROA   
ATOM   1577  HB1 ARG P 103     -33.694 -88.172 115.840  0.00 97.00      PROA   
ATOM   1578  HB2 ARG P 103     -35.250 -88.916 116.337  0.00 97.00      PROA   
ATOM   1579  CG  ARG P 103     -35.447 -87.296 114.897  0.00 97.00      PROA   
ATOM   1580  HG1 ARG P 103     -36.452 -87.637 114.556  0.00 97.00      PROA   
ATOM   1581  HG2 ARG P 103     -34.885 -86.923 114.013  0.00 97.00      PROA   
ATOM   1582  CD  ARG P 103     -35.597 -86.086 115.811  0.00 97.00      PROA   
ATOM   1583  HD1 ARG P 103     -34.596 -85.695 116.094  0.00 97.00      PROA   
ATOM   1584  HD2 ARG P 103     -36.189 -86.307 116.723  0.00 97.00      PROA   
ATOM   1585  NE  ARG P 103     -36.346 -85.100 114.969  0.00 97.00      PROA   
ATOM   1586  HE  ARG P 103     -36.961 -85.434 114.258  0.00 97.00      PROA   
ATOM   1587  CZ  ARG P 103     -36.054 -83.797 114.881  0.00 97.00      PROA   
ATOM   1588  NH1 ARG P 103     -35.111 -83.174 115.593  0.00 97.00      PROA   
ATOM   1589 HH11 ARG P 103     -34.427 -83.689 116.093  0.00 97.00      PROA   
ATOM   1590 HH12 ARG P 103     -35.003 -82.201 115.372  0.00 97.00      PROA   
ATOM   1591  NH2 ARG P 103     -36.705 -83.042 113.982  0.00 97.00      PROA   
ATOM   1592 HH21 ARG P 103     -37.378 -83.466 113.378  0.00 97.00      PROA   
ATOM   1593 HH22 ARG P 103     -36.351 -82.119 113.841  0.00 97.00      PROA   
ATOM   1594  C   ARG P 103     -33.811 -89.064 113.195  0.00 97.00      PROA   
ATOM   1595  O   ARG P 103     -32.697 -88.566 113.265  0.00 97.00      PROA   
ATOM   1596  N   CYS P 104     -34.497 -89.052 112.031  0.00 97.00      PROA   
ATOM   1597  HN  CYS P 104     -35.361 -89.550 111.959  0.00 97.00      PROA   
ATOM   1598  CA  CYS P 104     -34.143 -88.230 110.887  0.00 97.00      PROA   
ATOM   1599  HA  CYS P 104     -33.090 -88.379 110.691  0.00 97.00      PROA   
ATOM   1600  CB  CYS P 104     -34.968 -88.641 109.642  0.00 97.00      PROA   
ATOM   1601  HB1 CYS P 104     -36.012 -88.271 109.733  0.00 97.00      PROA   
ATOM   1602  HB2 CYS P 104     -35.029 -89.753 109.634  0.00 97.00      PROA   
ATOM   1603  SG  CYS P 104     -34.229 -88.107 108.069  0.00 97.00      PROA   
ATOM   1604  C   CYS P 104     -34.376 -86.757 111.200  0.00 97.00      PROA   
ATOM   1605  O   CYS P 104     -35.425 -86.391 111.717  0.00 97.00      PROA   
ATOM   1606  N   HSD P 105     -33.390 -85.877 110.925  0.00 97.00      PROA   
ATOM   1607  HN  HSD P 105     -32.538 -86.178 110.502  0.00 97.00      PROA   
ATOM   1608  CA  HSD P 105     -33.370 -84.534 111.471  0.00 97.00      PROA   
ATOM   1609  HA  HSD P 105     -34.380 -84.168 111.605  0.00 97.00      PROA   
ATOM   1610  CB  HSD P 105     -32.671 -84.573 112.855  0.00 97.00      PROA   
ATOM   1611  HB1 HSD P 105     -31.915 -85.388 112.798  0.00 97.00      PROA   
ATOM   1612  HB2 HSD P 105     -33.410 -84.880 113.626  0.00 97.00      PROA   
ATOM   1613  ND1 HSD P 105     -32.485 -82.210 113.818  0.00 97.00      PROA   
ATOM   1614  HD1 HSD P 105     -33.398 -81.861 113.591  0.00 97.00      PROA   
ATOM   1615  CG  HSD P 105     -31.916 -83.374 113.348  0.00 97.00      PROA   
ATOM   1616  CE1 HSD P 105     -31.508 -81.528 114.463  0.00 97.00      PROA   
ATOM   1617  HE1 HSD P 105     -31.679 -80.565 114.944  0.00 97.00      PROA   
ATOM   1618  NE2 HSD P 105     -30.354 -82.163 114.432  0.00 97.00      PROA   
ATOM   1619  CD2 HSD P 105     -30.612 -83.322 113.724  0.00 97.00      PROA   
ATOM   1620  HD2 HSD P 105     -29.831 -84.058 113.581  0.00 97.00      PROA   
ATOM   1621  C   HSD P 105     -32.708 -83.602 110.485  0.00 97.00      PROA   
ATOM   1622  O   HSD P 105     -31.857 -84.014 109.703  0.00 97.00      PROA   
ATOM   1623  N   ALA P 106     -33.133 -82.317 110.461  0.00 97.00      PROA   
ATOM   1624  HN  ALA P 106     -33.743 -81.947 111.164  0.00 97.00      PROA   
ATOM   1625  CA  ALA P 106     -32.873 -81.416 109.363  0.00 97.00      PROA   
ATOM   1626  HA  ALA P 106     -32.309 -81.920 108.596  0.00 97.00      PROA   
ATOM   1627  CB  ALA P 106     -34.209 -80.922 108.774  0.00 97.00      PROA   
ATOM   1628  HB1 ALA P 106     -34.839 -80.485 109.578  0.00 97.00      PROA   
ATOM   1629  HB2 ALA P 106     -34.770 -81.783 108.348  0.00 97.00      PROA   
ATOM   1630  HB3 ALA P 106     -34.059 -80.171 107.973  0.00 97.00      PROA   
ATOM   1631  C   ALA P 106     -32.038 -80.252 109.825  0.00 97.00      PROA   
ATOM   1632  O   ALA P 106     -32.075 -79.868 110.990  0.00 97.00      PROA   
ATOM   1633  N   TRP P 107     -31.206 -79.680 108.917  0.00 97.00      PROA   
ATOM   1634  HN  TRP P 107     -31.112 -80.065 108.000  0.00 97.00      PROA   
ATOM   1635  CA  TRP P 107     -30.336 -78.567 109.254  0.00 97.00      PROA   
ATOM   1636  HA  TRP P 107     -29.782 -78.915 110.114  0.00 97.00      PROA   
ATOM   1637  CB  TRP P 107     -29.236 -78.281 108.184  0.00 97.00      PROA   
ATOM   1638  HB1 TRP P 107     -29.738 -78.194 107.194  0.00 97.00      PROA   
ATOM   1639  HB2 TRP P 107     -28.566 -79.167 108.142  0.00 97.00      PROA   
ATOM   1640  CG  TRP P 107     -28.405 -77.054 108.426  0.00 97.00      PROA   
ATOM   1641  CD1 TRP P 107     -28.287 -75.976 107.590  0.00 97.00      PROA   
ATOM   1642  HD1 TRP P 107     -28.608 -75.970 106.557  0.00 97.00      PROA   
ATOM   1643  NE1 TRP P 107     -27.732 -74.923 108.274  0.00 97.00      PROA   
ATOM   1644  HE1 TRP P 107     -27.426 -74.078 107.894  0.00 97.00      PROA   
ATOM   1645  CE2 TRP P 107     -27.486 -75.293 109.563  0.00 97.00      PROA   
ATOM   1646  CD2 TRP P 107     -27.849 -76.651 109.691  0.00 97.00      PROA   
ATOM   1647  CE3 TRP P 107     -27.661 -77.297 110.915  0.00 97.00      PROA   
ATOM   1648  HE3 TRP P 107     -27.885 -78.346 111.041  0.00 97.00      PROA   
ATOM   1649  CZ3 TRP P 107     -27.210 -76.552 112.008  0.00 97.00      PROA   
ATOM   1650  HZ3 TRP P 107     -27.094 -77.026 112.973  0.00 97.00      PROA   
ATOM   1651  CZ2 TRP P 107     -27.037 -74.551 110.649  0.00 97.00      PROA   
ATOM   1652  HZ2 TRP P 107     -26.812 -73.499 110.563  0.00 97.00      PROA   
ATOM   1653  CH2 TRP P 107     -26.925 -75.197 111.880  0.00 97.00      PROA   
ATOM   1654  HH2 TRP P 107     -26.606 -74.642 112.753  0.00 97.00      PROA   
ATOM   1655  C   TRP P 107     -31.074 -77.317 109.740  0.00 97.00      PROA   
ATOM   1656  O   TRP P 107     -31.757 -76.612 108.995  0.00 97.00      PROA   
ATOM   1657  N   LYS P 108     -30.927 -77.067 111.065  0.00 97.00      PROA   
ATOM   1658  HN  LYS P 108     -30.309 -77.652 111.582  0.00 97.00      PROA   
ATOM   1659  CA  LYS P 108     -31.583 -76.048 111.856  0.00 97.00      PROA   
ATOM   1660  HA  LYS P 108     -31.259 -76.239 112.866  0.00 97.00      PROA   
ATOM   1661  CB  LYS P 108     -31.113 -74.628 111.427  0.00 97.00      PROA   
ATOM   1662  HB1 LYS P 108     -31.590 -74.349 110.466  0.00 97.00      PROA   
ATOM   1663  HB2 LYS P 108     -30.016 -74.706 111.231  0.00 97.00      PROA   
ATOM   1664  CG  LYS P 108     -31.297 -73.509 112.473  0.00 97.00      PROA   
ATOM   1665  HG1 LYS P 108     -32.383 -73.332 112.627  0.00 97.00      PROA   
ATOM   1666  HG2 LYS P 108     -30.858 -72.574 112.057  0.00 97.00      PROA   
ATOM   1667  CD  LYS P 108     -30.638 -73.854 113.828  0.00 97.00      PROA   
ATOM   1668  HD1 LYS P 108     -29.632 -74.296 113.641  0.00 97.00      PROA   
ATOM   1669  HD2 LYS P 108     -31.262 -74.643 114.305  0.00 97.00      PROA   
ATOM   1670  CE  LYS P 108     -30.505 -72.715 114.856  0.00 97.00      PROA   
ATOM   1671  HE1 LYS P 108     -30.225 -73.139 115.848  0.00 97.00      PROA   
ATOM   1672  HE2 LYS P 108     -31.455 -72.157 114.978  0.00 97.00      PROA   
ATOM   1673  NZ  LYS P 108     -29.427 -71.764 114.488  0.00 97.00      PROA   
ATOM   1674  HZ1 LYS P 108     -28.579 -72.286 114.196  0.00 97.00      PROA   
ATOM   1675  HZ2 LYS P 108     -29.120 -71.243 115.329  0.00 97.00      PROA   
ATOM   1676  HZ3 LYS P 108     -29.725 -71.100 113.744  0.00 97.00      PROA   
ATOM   1677  C   LYS P 108     -33.094 -76.265 111.837  0.00 97.00      PROA   
ATOM   1678  O   LYS P 108     -33.874 -75.329 111.695  0.00 97.00      PROA   
ATOM   1679  N   ASP P 109     -33.497 -77.552 112.008  0.00 97.00      PROA   
ATOM   1680  HN  ASP P 109     -32.786 -78.229 112.183  0.00 97.00      PROA   
ATOM   1681  CA  ASP P 109     -34.794 -78.196 111.842  0.00 97.00      PROA   
ATOM   1682  HA  ASP P 109     -34.533 -79.020 111.200  0.00 97.00      PROA   
ATOM   1683  CB  ASP P 109     -35.335 -78.780 113.176  0.00 97.00      PROA   
ATOM   1684  HB1 ASP P 109     -36.432 -78.656 113.288  0.00 97.00      PROA   
ATOM   1685  HB2 ASP P 109     -34.847 -78.244 114.021  0.00 97.00      PROA   
ATOM   1686  CG  ASP P 109     -35.047 -80.267 113.348  0.00 97.00      PROA   
ATOM   1687  OD1 ASP P 109     -34.782 -80.999 112.364  0.00 97.00      PROA   
ATOM   1688  OD2 ASP P 109     -35.211 -80.706 114.511  0.00 97.00      PROA   
ATOM   1689  C   ASP P 109     -35.908 -77.510 111.069  0.00 97.00      PROA   
ATOM   1690  O   ASP P 109     -36.558 -76.577 111.537  0.00 97.00      PROA   
ATOM   1691  N   LYS P 110     -36.163 -78.026 109.844  0.00 97.00      PROA   
ATOM   1692  HN  LYS P 110     -35.677 -78.843 109.546  0.00 97.00      PROA   
ATOM   1693  CA  LYS P 110     -37.178 -77.550 108.933  0.00 97.00      PROA   
ATOM   1694  HA  LYS P 110     -37.789 -76.806 109.425  0.00 97.00      PROA   
ATOM   1695  CB  LYS P 110     -36.564 -76.986 107.620  0.00 97.00      PROA   
ATOM   1696  HB1 LYS P 110     -37.371 -76.539 107.000  0.00 97.00      PROA   
ATOM   1697  HB2 LYS P 110     -36.111 -77.820 107.038  0.00 97.00      PROA   
ATOM   1698  CG  LYS P 110     -35.454 -75.932 107.840  0.00 97.00      PROA   
ATOM   1699  HG1 LYS P 110     -35.100 -75.583 106.844  0.00 97.00      PROA   
ATOM   1700  HG2 LYS P 110     -34.587 -76.422 108.338  0.00 97.00      PROA   
ATOM   1701  CD  LYS P 110     -35.900 -74.727 108.693  0.00 97.00      PROA   
ATOM   1702  HD1 LYS P 110     -36.337 -75.103 109.639  0.00 97.00      PROA   
ATOM   1703  HD2 LYS P 110     -36.708 -74.169 108.174  0.00 97.00      PROA   
ATOM   1704  CE  LYS P 110     -34.765 -73.779 109.106  0.00 97.00      PROA   
ATOM   1705  HE1 LYS P 110     -33.950 -74.337 109.606  0.00 97.00      PROA   
ATOM   1706  HE2 LYS P 110     -35.144 -72.989 109.790  0.00 97.00      PROA   
ATOM   1707  NZ  LYS P 110     -34.160 -73.133 107.928  0.00 97.00      PROA   
ATOM   1708  HZ1 LYS P 110     -34.908 -72.724 107.334  0.00 97.00      PROA   
ATOM   1709  HZ2 LYS P 110     -33.643 -73.863 107.397  0.00 97.00      PROA   
ATOM   1710  HZ3 LYS P 110     -33.499 -72.391 108.235  0.00 97.00      PROA   
ATOM   1711  C   LYS P 110     -38.041 -78.756 108.638  0.00 97.00      PROA   
ATOM   1712  O   LYS P 110     -37.524 -79.864 108.522  0.00 97.00      PROA   
ATOM   1713  N   LEU P 111     -39.384 -78.575 108.556  0.00 97.00      PROA   
ATOM   1714  HN  LEU P 111     -39.782 -77.666 108.664  0.00 97.00      PROA   
ATOM   1715  CA  LEU P 111     -40.367 -79.645 108.518  0.00 97.00      PROA   
ATOM   1716  HA  LEU P 111     -40.102 -80.359 109.286  0.00 97.00      PROA   
ATOM   1717  CB  LEU P 111     -41.803 -79.111 108.810  0.00 97.00      PROA   
ATOM   1718  HB1 LEU P 111     -42.535 -79.939 108.667  0.00 97.00      PROA   
ATOM   1719  HB2 LEU P 111     -42.050 -78.314 108.075  0.00 97.00      PROA   
ATOM   1720  CG  LEU P 111     -42.078 -78.564 110.240  0.00 97.00      PROA   
ATOM   1721  HG  LEU P 111     -43.182 -78.392 110.287  0.00 97.00      PROA   
ATOM   1722  CD1 LEU P 111     -41.738 -79.591 111.335  0.00 97.00      PROA   
ATOM   1723 HD11 LEU P 111     -40.643 -79.769 111.372  0.00 97.00      PROA   
ATOM   1724 HD12 LEU P 111     -42.252 -80.555 111.138  0.00 97.00      PROA   
ATOM   1725 HD13 LEU P 111     -42.062 -79.211 112.327  0.00 97.00      PROA   
ATOM   1726  CD2 LEU P 111     -41.425 -77.202 110.546  0.00 97.00      PROA   
ATOM   1727 HD21 LEU P 111     -41.638 -76.474 109.736  0.00 97.00      PROA   
ATOM   1728 HD22 LEU P 111     -40.327 -77.309 110.665  0.00 97.00      PROA   
ATOM   1729 HD23 LEU P 111     -41.829 -76.798 111.499  0.00 97.00      PROA   
ATOM   1730  C   LEU P 111     -40.411 -80.427 107.209  0.00 97.00      PROA   
ATOM   1731  O   LEU P 111     -41.383 -80.359 106.459  0.00 97.00      PROA   
ATOM   1732  N   VAL P 112     -39.364 -81.238 106.928  0.00 97.00      PROA   
ATOM   1733  HN  VAL P 112     -38.529 -81.152 107.470  0.00 97.00      PROA   
ATOM   1734  CA  VAL P 112     -39.304 -82.150 105.800  0.00 97.00      PROA   
ATOM   1735  HA  VAL P 112     -39.417 -81.528 104.923  0.00 97.00      PROA   
ATOM   1736  CB  VAL P 112     -37.962 -82.872 105.649  0.00 97.00      PROA   
ATOM   1737  HB  VAL P 112     -38.017 -83.578 104.786  0.00 97.00      PROA   
ATOM   1738  CG1 VAL P 112     -36.883 -81.822 105.309  0.00 97.00      PROA   
ATOM   1739 HG11 VAL P 112     -36.726 -81.130 106.163  0.00 97.00      PROA   
ATOM   1740 HG12 VAL P 112     -37.191 -81.232 104.421  0.00 97.00      PROA   
ATOM   1741 HG13 VAL P 112     -35.917 -82.320 105.081  0.00 97.00      PROA   
ATOM   1742  CG2 VAL P 112     -37.587 -83.679 106.913  0.00 97.00      PROA   
ATOM   1743 HG21 VAL P 112     -38.373 -84.419 107.163  0.00 97.00      PROA   
ATOM   1744 HG22 VAL P 112     -37.439 -83.008 107.785  0.00 97.00      PROA   
ATOM   1745 HG23 VAL P 112     -36.637 -84.231 106.740  0.00 97.00      PROA   
ATOM   1746  C   VAL P 112     -40.452 -83.147 105.757  0.00 97.00      PROA   
ATOM   1747  O   VAL P 112     -40.903 -83.679 106.771  0.00 97.00      PROA   
ATOM   1748  N   TYR P 113     -40.956 -83.381 104.528  0.00 97.00      PROA   
ATOM   1749  HN  TYR P 113     -40.555 -82.927 103.735  0.00 97.00      PROA   
ATOM   1750  CA  TYR P 113     -42.093 -84.221 104.242  0.00 97.00      PROA   
ATOM   1751  HA  TYR P 113     -42.500 -84.581 105.174  0.00 97.00      PROA   
ATOM   1752  CB  TYR P 113     -43.255 -83.472 103.514  0.00 97.00      PROA   
ATOM   1753  HB1 TYR P 113     -43.704 -82.758 104.240  0.00 97.00      PROA   
ATOM   1754  HB2 TYR P 113     -44.056 -84.175 103.205  0.00 97.00      PROA   
ATOM   1755  CG  TYR P 113     -42.817 -82.655 102.316  0.00 97.00      PROA   
ATOM   1756  CD1 TYR P 113     -42.253 -81.376 102.486  0.00 97.00      PROA   
ATOM   1757  HD1 TYR P 113     -42.094 -80.989 103.482  0.00 97.00      PROA   
ATOM   1758  CE1 TYR P 113     -41.878 -80.606 101.380  0.00 97.00      PROA   
ATOM   1759  HE1 TYR P 113     -41.424 -79.637 101.528  0.00 97.00      PROA   
ATOM   1760  CZ  TYR P 113     -42.105 -81.087 100.085  0.00 97.00      PROA   
ATOM   1761  OH  TYR P 113     -41.706 -80.324  98.972  0.00 97.00      PROA   
ATOM   1762  HH  TYR P 113     -40.947 -79.801  99.249  0.00 97.00      PROA   
ATOM   1763  CD2 TYR P 113     -43.059 -83.114 101.009  0.00 97.00      PROA   
ATOM   1764  HD2 TYR P 113     -43.519 -84.077 100.858  0.00 97.00      PROA   
ATOM   1765  CE2 TYR P 113     -42.709 -82.334  99.898  0.00 97.00      PROA   
ATOM   1766  HE2 TYR P 113     -42.882 -82.705  98.898  0.00 97.00      PROA   
ATOM   1767  C   TYR P 113     -41.604 -85.446 103.505  0.00 97.00      PROA   
ATOM   1768  O   TYR P 113     -40.487 -85.481 103.008  0.00 97.00      PROA   
ATOM   1769  N   ASN P 114     -42.416 -86.523 103.479  0.00 97.00      PROA   
ATOM   1770  HN  ASN P 114     -43.311 -86.453 103.917  0.00 97.00      PROA   
ATOM   1771  CA  ASN P 114     -42.093 -87.801 102.861  0.00 97.00      PROA   
ATOM   1772  HA  ASN P 114     -42.903 -88.454 103.143  0.00 97.00      PROA   
ATOM   1773  CB  ASN P 114     -42.015 -87.732 101.304  0.00 97.00      PROA   
ATOM   1774  HB1 ASN P 114     -41.794 -88.732 100.875  0.00 97.00      PROA   
ATOM   1775  HB2 ASN P 114     -41.203 -87.037 101.003  0.00 97.00      PROA   
ATOM   1776  CG  ASN P 114     -43.310 -87.222 100.659  0.00 97.00      PROA   
ATOM   1777  OD1 ASN P 114     -43.276 -86.360  99.774  0.00 97.00      PROA   
ATOM   1778  ND2 ASN P 114     -44.482 -87.751 101.099  0.00 97.00      PROA   
ATOM   1779 HD21 ASN P 114     -45.317 -87.445 100.645  0.00 97.00      PROA   
ATOM   1780 HD22 ASN P 114     -44.482 -88.479 101.783  0.00 97.00      PROA   
ATOM   1781  C   ASN P 114     -40.841 -88.465 103.422  0.00 97.00      PROA   
ATOM   1782  O   ASN P 114     -39.929 -88.846 102.689  0.00 97.00      PROA   
ATOM   1783  N   VAL P 115     -40.781 -88.622 104.762  0.00 97.00      PROA   
ATOM   1784  HN  VAL P 115     -41.573 -88.396 105.325  0.00 97.00      PROA   
ATOM   1785  CA  VAL P 115     -39.626 -89.142 105.462  0.00 97.00      PROA   
ATOM   1786  HA  VAL P 115     -38.753 -88.766 104.952  0.00 97.00      PROA   
ATOM   1787  CB  VAL P 115     -39.530 -88.638 106.899  0.00 97.00      PROA   
ATOM   1788  HB  VAL P 115     -40.450 -88.917 107.461  0.00 97.00      PROA   
ATOM   1789  CG1 VAL P 115     -38.299 -89.236 107.619  0.00 97.00      PROA   
ATOM   1790 HG11 VAL P 115     -37.376 -89.025 107.038  0.00 97.00      PROA   
ATOM   1791 HG12 VAL P 115     -38.395 -90.333 107.748  0.00 97.00      PROA   
ATOM   1792 HG13 VAL P 115     -38.189 -88.781 108.626  0.00 97.00      PROA   
ATOM   1793  CG2 VAL P 115     -39.424 -87.098 106.855  0.00 97.00      PROA   
ATOM   1794 HG21 VAL P 115     -40.357 -86.638 106.470  0.00 97.00      PROA   
ATOM   1795 HG22 VAL P 115     -38.580 -86.790 106.202  0.00 97.00      PROA   
ATOM   1796 HG23 VAL P 115     -39.237 -86.696 107.872  0.00 97.00      PROA   
ATOM   1797  C   VAL P 115     -39.571 -90.657 105.388  0.00 97.00      PROA   
ATOM   1798  O   VAL P 115     -40.485 -91.361 105.801  0.00 97.00      PROA   
ATOM   1799  N   LEU P 116     -38.456 -91.183 104.847  0.00 97.00      PROA   
ATOM   1800  HN  LEU P 116     -37.754 -90.565 104.499  0.00 97.00      PROA   
ATOM   1801  CA  LEU P 116     -38.204 -92.593 104.661  0.00 97.00      PROA   
ATOM   1802  HA  LEU P 116     -39.062 -93.172 104.966  0.00 97.00      PROA   
ATOM   1803  CB  LEU P 116     -37.842 -92.910 103.187  0.00 97.00      PROA   
ATOM   1804  HB1 LEU P 116     -37.430 -93.939 103.089  0.00 97.00      PROA   
ATOM   1805  HB2 LEU P 116     -37.051 -92.196 102.869  0.00 97.00      PROA   
ATOM   1806  CG  LEU P 116     -39.018 -92.791 102.192  0.00 97.00      PROA   
ATOM   1807  HG  LEU P 116     -39.567 -91.842 102.398  0.00 97.00      PROA   
ATOM   1808  CD1 LEU P 116     -38.505 -92.727 100.742  0.00 97.00      PROA   
ATOM   1809 HD11 LEU P 116     -37.948 -93.657 100.495  0.00 97.00      PROA   
ATOM   1810 HD12 LEU P 116     -37.828 -91.859 100.608  0.00 97.00      PROA   
ATOM   1811 HD13 LEU P 116     -39.358 -92.627 100.038  0.00 97.00      PROA   
ATOM   1812  CD2 LEU P 116     -39.992 -93.969 102.354  0.00 97.00      PROA   
ATOM   1813 HD21 LEU P 116     -40.377 -94.015 103.392  0.00 97.00      PROA   
ATOM   1814 HD22 LEU P 116     -39.474 -94.925 102.127  0.00 97.00      PROA   
ATOM   1815 HD23 LEU P 116     -40.850 -93.860 101.658  0.00 97.00      PROA   
ATOM   1816  C   LEU P 116     -37.029 -93.008 105.510  0.00 97.00      PROA   
ATOM   1817  O   LEU P 116     -35.956 -92.423 105.432  0.00 97.00      PROA   
ATOM   1818  N   TYR P 117     -37.209 -94.065 106.330  0.00 97.00      PROA   
ATOM   1819  HN  TYR P 117     -38.121 -94.459 106.435  0.00 97.00      PROA   
ATOM   1820  CA  TYR P 117     -36.144 -94.726 107.058  0.00 97.00      PROA   
ATOM   1821  HA  TYR P 117     -35.285 -94.071 107.113  0.00 97.00      PROA   
ATOM   1822  CB  TYR P 117     -36.552 -95.126 108.501  0.00 97.00      PROA   
ATOM   1823  HB1 TYR P 117     -35.812 -95.826 108.945  0.00 97.00      PROA   
ATOM   1824  HB2 TYR P 117     -37.544 -95.628 108.494  0.00 97.00      PROA   
ATOM   1825  CG  TYR P 117     -36.633 -93.911 109.398  0.00 97.00      PROA   
ATOM   1826  CD1 TYR P 117     -35.580 -93.623 110.287  0.00 97.00      PROA   
ATOM   1827  HD1 TYR P 117     -34.698 -94.247 110.297  0.00 97.00      PROA   
ATOM   1828  CE1 TYR P 117     -35.665 -92.542 111.171  0.00 97.00      PROA   
ATOM   1829  HE1 TYR P 117     -34.855 -92.335 111.856  0.00 97.00      PROA   
ATOM   1830  CZ  TYR P 117     -36.807 -91.739 111.179  0.00 97.00      PROA   
ATOM   1831  OH  TYR P 117     -36.878 -90.671 112.087  0.00 97.00      PROA   
ATOM   1832  HH  TYR P 117     -37.775 -90.324 112.090  0.00 97.00      PROA   
ATOM   1833  CD2 TYR P 117     -37.780 -93.094 109.423  0.00 97.00      PROA   
ATOM   1834  HD2 TYR P 117     -38.602 -93.308 108.756  0.00 97.00      PROA   
ATOM   1835  CE2 TYR P 117     -37.865 -92.007 110.304  0.00 97.00      PROA   
ATOM   1836  HE2 TYR P 117     -38.745 -91.380 110.312  0.00 97.00      PROA   
ATOM   1837  C   TYR P 117     -35.710 -95.964 106.301  0.00 97.00      PROA   
ATOM   1838  O   TYR P 117     -36.537 -96.770 105.887  0.00 97.00      PROA   
ATOM   1839  N   TYR P 118     -34.381 -96.125 106.099  0.00 97.00      PROA   
ATOM   1840  HN  TYR P 118     -33.740 -95.441 106.444  0.00 97.00      PROA   
ATOM   1841  CA  TYR P 118     -33.769 -97.176 105.313  0.00 97.00      PROA   
ATOM   1842  HA  TYR P 118     -34.532 -97.830 104.931  0.00 97.00      PROA   
ATOM   1843  CB  TYR P 118     -32.851 -96.671 104.148  0.00 97.00      PROA   
ATOM   1844  HB1 TYR P 118     -32.426 -97.545 103.607  0.00 97.00      PROA   
ATOM   1845  HB2 TYR P 118     -32.007 -96.093 104.579  0.00 97.00      PROA   
ATOM   1846  CG  TYR P 118     -33.508 -95.761 103.126  0.00 97.00      PROA   
ATOM   1847  CD1 TYR P 118     -33.923 -94.465 103.474  0.00 97.00      PROA   
ATOM   1848  HD1 TYR P 118     -33.857 -94.134 104.495  0.00 97.00      PROA   
ATOM   1849  CE1 TYR P 118     -34.392 -93.571 102.509  0.00 97.00      PROA   
ATOM   1850  HE1 TYR P 118     -34.700 -92.587 102.818  0.00 97.00      PROA   
ATOM   1851  CZ  TYR P 118     -34.435 -93.945 101.163  0.00 97.00      PROA   
ATOM   1852  OH  TYR P 118     -34.871 -93.012 100.201  0.00 97.00      PROA   
ATOM   1853  HH  TYR P 118     -35.098 -92.209 100.685  0.00 97.00      PROA   
ATOM   1854  CD2 TYR P 118     -33.554 -96.123 101.764  0.00 97.00      PROA   
ATOM   1855  HD2 TYR P 118     -33.200 -97.095 101.460  0.00 97.00      PROA   
ATOM   1856  CE2 TYR P 118     -34.017 -95.227 100.788  0.00 97.00      PROA   
ATOM   1857  HE2 TYR P 118     -34.033 -95.521  99.749  0.00 97.00      PROA   
ATOM   1858  C   TYR P 118     -32.881 -97.995 106.222  0.00 97.00      PROA   
ATOM   1859  O   TYR P 118     -32.266 -97.470 107.146  0.00 97.00      PROA   
ATOM   1860  N   ARG P 119     -32.795 -99.320 105.965  0.00 97.00      PROA   
ATOM   1861  HN  ARG P 119     -33.348 -99.729 105.241  0.00 97.00      PROA   
ATOM   1862  CA  ARG P 119     -31.823-100.194 106.578  0.00 97.00      PROA   
ATOM   1863  HA  ARG P 119     -31.007 -99.590 106.940  0.00 97.00      PROA   
ATOM   1864  CB  ARG P 119     -32.361-101.005 107.787  0.00 97.00      PROA   
ATOM   1865  HB1 ARG P 119     -33.349-101.441 107.518  0.00 97.00      PROA   
ATOM   1866  HB2 ARG P 119     -32.519-100.280 108.617  0.00 97.00      PROA   
ATOM   1867  CG  ARG P 119     -31.411-102.131 108.250  0.00 97.00      PROA   
ATOM   1868  HG1 ARG P 119     -30.380-101.710 108.269  0.00 97.00      PROA   
ATOM   1869  HG2 ARG P 119     -31.422-102.964 107.514  0.00 97.00      PROA   
ATOM   1870  CD  ARG P 119     -31.656-102.703 109.651  0.00 97.00      PROA   
ATOM   1871  HD1 ARG P 119     -31.768-101.906 110.406  0.00 97.00      PROA   
ATOM   1872  HD2 ARG P 119     -30.787-103.327 109.947  0.00 97.00      PROA   
ATOM   1873  NE  ARG P 119     -32.841-103.612 109.654  0.00 97.00      PROA   
ATOM   1874  HE  ARG P 119     -32.679-104.596 109.642  0.00 97.00      PROA   
ATOM   1875  CZ  ARG P 119     -34.071-103.249 110.074  0.00 97.00      PROA   
ATOM   1876  NH1 ARG P 119     -34.480-101.982 110.126  0.00 97.00      PROA   
ATOM   1877 HH11 ARG P 119     -33.871-101.295 109.745  0.00 97.00      PROA   
ATOM   1878 HH12 ARG P 119     -35.447-101.806 110.289  0.00 97.00      PROA   
ATOM   1879  NH2 ARG P 119     -34.887-104.230 110.486  0.00 97.00      PROA   
ATOM   1880 HH21 ARG P 119     -34.461-105.128 110.584  0.00 97.00      PROA   
ATOM   1881 HH22 ARG P 119     -35.649-104.004 111.090  0.00 97.00      PROA   
ATOM   1882  C   ARG P 119     -31.248-101.111 105.524  0.00 97.00      PROA   
ATOM   1883  O   ARG P 119     -31.982-101.805 104.824  0.00 97.00      PROA   
ATOM   1884  N   ASN P 120     -29.898-101.130 105.395  0.00 97.00      PROA   
ATOM   1885  HN  ASN P 120     -29.342-100.567 106.007  0.00 97.00      PROA   
ATOM   1886  CA  ASN P 120     -29.149-101.989 104.489  0.00 97.00      PROA   
ATOM   1887  HA  ASN P 120     -28.121-101.662 104.550  0.00 97.00      PROA   
ATOM   1888  CB  ASN P 120     -29.198-103.485 104.915  0.00 97.00      PROA   
ATOM   1889  HB1 ASN P 120     -28.589-104.108 104.227  0.00 97.00      PROA   
ATOM   1890  HB2 ASN P 120     -30.248-103.847 104.897  0.00 97.00      PROA   
ATOM   1891  CG  ASN P 120     -28.614-103.635 106.326  0.00 97.00      PROA   
ATOM   1892  OD1 ASN P 120     -27.775-102.839 106.753  0.00 97.00      PROA   
ATOM   1893  ND2 ASN P 120     -29.091-104.659 107.085  0.00 97.00      PROA   
ATOM   1894 HD21 ASN P 120     -28.765-104.746 108.026  0.00 97.00      PROA   
ATOM   1895 HD22 ASN P 120     -29.730-105.316 106.689  0.00 97.00      PROA   
ATOM   1896  C   ASN P 120     -29.551-101.800 103.034  0.00 97.00      PROA   
ATOM   1897  O   ASN P 120     -29.810-102.759 102.309  0.00 97.00      PROA   
ATOM   1898  N   GLY P 121     -29.623-100.524 102.584  0.00 97.00      PROA   
ATOM   1899  HN  GLY P 121     -29.379 -99.776 103.196  0.00 97.00      PROA   
ATOM   1900  CA  GLY P 121     -30.033-100.151 101.238  0.00 97.00      PROA   
ATOM   1901  HA1 GLY P 121     -29.733-100.923 100.542  0.00 97.00      PROA   
ATOM   1902  HA2 GLY P 121     -29.571 -99.200 101.017  0.00 97.00      PROA   
ATOM   1903  C   GLY P 121     -31.521 -99.955 101.094  0.00 97.00      PROA   
ATOM   1904  O   GLY P 121     -31.959 -99.051 100.387  0.00 97.00      PROA   
ATOM   1905  N   LYS P 122     -32.347-100.800 101.742  0.00 97.00      PROA   
ATOM   1906  HN  LYS P 122     -31.973-101.522 102.322  0.00 97.00      PROA   
ATOM   1907  CA  LYS P 122     -33.784-100.778 101.557  0.00 97.00      PROA   
ATOM   1908  HA  LYS P 122     -33.990-100.395 100.567  0.00 97.00      PROA   
ATOM   1909  CB  LYS P 122     -34.393-102.207 101.584  0.00 97.00      PROA   
ATOM   1910  HB1 LYS P 122     -33.957-102.761 102.446  0.00 97.00      PROA   
ATOM   1911  HB2 LYS P 122     -34.081-102.733 100.656  0.00 97.00      PROA   
ATOM   1912  CG  LYS P 122     -35.925-102.228 101.719  0.00 97.00      PROA   
ATOM   1913  HG1 LYS P 122     -36.356-101.488 101.006  0.00 97.00      PROA   
ATOM   1914  HG2 LYS P 122     -36.191-101.910 102.753  0.00 97.00      PROA   
ATOM   1915  CD  LYS P 122     -36.605-103.577 101.467  0.00 97.00      PROA   
ATOM   1916  HD1 LYS P 122     -36.185-104.329 102.172  0.00 97.00      PROA   
ATOM   1917  HD2 LYS P 122     -36.375-103.904 100.428  0.00 97.00      PROA   
ATOM   1918  CE  LYS P 122     -38.123-103.451 101.667  0.00 97.00      PROA   
ATOM   1919  HE1 LYS P 122     -38.538-102.676 100.986  0.00 97.00      PROA   
ATOM   1920  HE2 LYS P 122     -38.351-103.161 102.715  0.00 97.00      PROA   
ATOM   1921  NZ  LYS P 122     -38.815-104.727 101.381  0.00 97.00      PROA   
ATOM   1922  HZ1 LYS P 122     -38.436-105.471 102.000  0.00 97.00      PROA   
ATOM   1923  HZ2 LYS P 122     -38.658-104.988 100.387  0.00 97.00      PROA   
ATOM   1924  HZ3 LYS P 122     -39.835-104.617 101.555  0.00 97.00      PROA   
ATOM   1925  C   LYS P 122     -34.528 -99.872 102.521  0.00 97.00      PROA   
ATOM   1926  O   LYS P 122     -34.386 -99.978 103.733  0.00 97.00      PROA   
ATOM   1927  N   ALA P 123     -35.407 -98.985 101.990  0.00 97.00      PROA   
ATOM   1928  HN  ALA P 123     -35.438 -98.828 101.006  0.00 97.00      PROA   
ATOM   1929  CA  ALA P 123     -36.421 -98.290 102.762  0.00 97.00      PROA   
ATOM   1930  HA  ALA P 123     -35.927 -97.742 103.545  0.00 97.00      PROA   
ATOM   1931  CB  ALA P 123     -37.170 -97.263 101.891  0.00 97.00      PROA   
ATOM   1932  HB1 ALA P 123     -37.707 -97.765 101.059  0.00 97.00      PROA   
ATOM   1933  HB2 ALA P 123     -36.446 -96.545 101.449  0.00 97.00      PROA   
ATOM   1934  HB3 ALA P 123     -37.899 -96.684 102.495  0.00 97.00      PROA   
ATOM   1935  C   ALA P 123     -37.420 -99.249 103.402  0.00 97.00      PROA   
ATOM   1936  O   ALA P 123     -37.979-100.118 102.734  0.00 97.00      PROA   
ATOM   1937  N   PHE P 124     -37.664 -99.115 104.728  0.00 97.00      PROA   
ATOM   1938  HN  PHE P 124     -37.192 -98.413 105.259  0.00 97.00      PROA   
ATOM   1939  CA  PHE P 124     -38.521-100.037 105.451  0.00 97.00      PROA   
ATOM   1940  HA  PHE P 124     -39.027-100.691 104.755  0.00 97.00      PROA   
ATOM   1941  CB  PHE P 124     -37.704-100.943 106.433  0.00 97.00      PROA   
ATOM   1942  HB1 PHE P 124     -36.845-101.382 105.879  0.00 97.00      PROA   
ATOM   1943  HB2 PHE P 124     -38.349-101.783 106.771  0.00 97.00      PROA   
ATOM   1944  CG  PHE P 124     -37.159-100.242 107.662  0.00 97.00      PROA   
ATOM   1945  CD1 PHE P 124     -35.974 -99.492 107.598  0.00 97.00      PROA   
ATOM   1946  HD1 PHE P 124     -35.465 -99.397 106.651  0.00 97.00      PROA   
ATOM   1947  CE1 PHE P 124     -35.468 -98.849 108.735  0.00 97.00      PROA   
ATOM   1948  HE1 PHE P 124     -34.567 -98.258 108.667  0.00 97.00      PROA   
ATOM   1949  CZ  PHE P 124     -36.140 -98.965 109.958  0.00 97.00      PROA   
ATOM   1950  HZ  PHE P 124     -35.765 -98.454 110.833  0.00 97.00      PROA   
ATOM   1951  CD2 PHE P 124     -37.808-100.372 108.904  0.00 97.00      PROA   
ATOM   1952  HD2 PHE P 124     -38.717-100.951 108.972  0.00 97.00      PROA   
ATOM   1953  CE2 PHE P 124     -37.306 -99.735 110.045  0.00 97.00      PROA   
ATOM   1954  HE2 PHE P 124     -37.826 -99.823 110.988  0.00 97.00      PROA   
ATOM   1955  C   PHE P 124     -39.622 -99.299 106.185  0.00 97.00      PROA   
ATOM   1956  O   PHE P 124     -40.598 -99.929 106.591  0.00 97.00      PROA   
ATOM   1957  N   LYS P 125     -39.532 -97.958 106.361  0.00 97.00      PROA   
ATOM   1958  HN  LYS P 125     -38.735 -97.440 106.063  0.00 97.00      PROA   
ATOM   1959  CA  LYS P 125     -40.588 -97.266 107.076  0.00 97.00      PROA   
ATOM   1960  HA  LYS P 125     -41.520 -97.776 106.874  0.00 97.00      PROA   
ATOM   1961  CB  LYS P 125     -40.333 -97.307 108.605  0.00 97.00      PROA   
ATOM   1962  HB1 LYS P 125     -40.049 -96.318 109.015  0.00 97.00      PROA   
ATOM   1963  HB2 LYS P 125     -39.451 -97.967 108.775  0.00 97.00      PROA   
ATOM   1964  CG  LYS P 125     -41.496 -97.938 109.394  0.00 97.00      PROA   
ATOM   1965  HG1 LYS P 125     -41.182 -98.069 110.454  0.00 97.00      PROA   
ATOM   1966  HG2 LYS P 125     -41.698 -98.951 108.981  0.00 97.00      PROA   
ATOM   1967  CD  LYS P 125     -42.797 -97.120 109.355  0.00 97.00      PROA   
ATOM   1968  HD1 LYS P 125     -43.563 -97.658 109.958  0.00 97.00      PROA   
ATOM   1969  HD2 LYS P 125     -43.169 -97.070 108.307  0.00 97.00      PROA   
ATOM   1970  CE  LYS P 125     -42.616 -95.703 109.906  0.00 97.00      PROA   
ATOM   1971  HE1 LYS P 125     -41.889 -95.125 109.295  0.00 97.00      PROA   
ATOM   1972  HE2 LYS P 125     -42.256 -95.743 110.955  0.00 97.00      PROA   
ATOM   1973  NZ  LYS P 125     -43.889 -94.955 109.887  0.00 97.00      PROA   
ATOM   1974  HZ1 LYS P 125     -44.670 -95.532 110.251  0.00 97.00      PROA   
ATOM   1975  HZ2 LYS P 125     -44.090 -94.668 108.904  0.00 97.00      PROA   
ATOM   1976  HZ3 LYS P 125     -43.782 -94.090 110.457  0.00 97.00      PROA   
ATOM   1977  C   LYS P 125     -40.789 -95.844 106.591  0.00 97.00      PROA   
ATOM   1978  O   LYS P 125     -39.908 -94.997 106.689  0.00 97.00      PROA   
ATOM   1979  N   PHE P 126     -42.011 -95.556 106.085  0.00 97.00      PROA   
ATOM   1980  HN  PHE P 126     -42.671 -96.293 105.960  0.00 97.00      PROA   
ATOM   1981  CA  PHE P 126     -42.440 -94.268 105.577  0.00 97.00      PROA   
ATOM   1982  HA  PHE P 126     -41.565 -93.681 105.337  0.00 97.00      PROA   
ATOM   1983  CB  PHE P 126     -43.240 -94.502 104.256  0.00 97.00      PROA   
ATOM   1984  HB1 PHE P 126     -44.013 -95.282 104.437  0.00 97.00      PROA   
ATOM   1985  HB2 PHE P 126     -42.553 -94.896 103.478  0.00 97.00      PROA   
ATOM   1986  CG  PHE P 126     -43.924 -93.281 103.693  0.00 97.00      PROA   
ATOM   1987  CD1 PHE P 126     -43.164 -92.230 103.155  0.00 97.00      PROA   
ATOM   1988  HD1 PHE P 126     -42.086 -92.279 103.174  0.00 97.00      PROA   
ATOM   1989  CE1 PHE P 126     -43.793 -91.121 102.581  0.00 97.00      PROA   
ATOM   1990  HE1 PHE P 126     -43.191 -90.343 102.139  0.00 97.00      PROA   
ATOM   1991  CZ  PHE P 126     -45.191 -91.038 102.562  0.00 97.00      PROA   
ATOM   1992  HZ  PHE P 126     -45.685 -90.186 102.121  0.00 97.00      PROA   
ATOM   1993  CD2 PHE P 126     -45.328 -93.196 103.654  0.00 97.00      PROA   
ATOM   1994  HD2 PHE P 126     -45.928 -94.004 104.046  0.00 97.00      PROA   
ATOM   1995  CE2 PHE P 126     -45.958 -92.076 103.102  0.00 97.00      PROA   
ATOM   1996  HE2 PHE P 126     -47.036 -92.022 103.070  0.00 97.00      PROA   
ATOM   1997  C   PHE P 126     -43.251 -93.464 106.593  0.00 97.00      PROA   
ATOM   1998  O   PHE P 126     -44.058 -94.012 107.332  0.00 97.00      PROA   
ATOM   1999  N   PHE P 127     -43.066 -92.121 106.613  0.00 97.00      PROA   
ATOM   2000  HN  PHE P 127     -42.322 -91.720 106.082  0.00 97.00      PROA   
ATOM   2001  CA  PHE P 127     -43.912 -91.162 107.303  0.00 97.00      PROA   
ATOM   2002  HA  PHE P 127     -44.861 -91.622 107.541  0.00 97.00      PROA   
ATOM   2003  CB  PHE P 127     -43.260 -90.545 108.571  0.00 97.00      PROA   
ATOM   2004  HB1 PHE P 127     -43.909 -89.752 109.002  0.00 97.00      PROA   
ATOM   2005  HB2 PHE P 127     -42.291 -90.071 108.299  0.00 97.00      PROA   
ATOM   2006  CG  PHE P 127     -42.988 -91.540 109.668  0.00 97.00      PROA   
ATOM   2007  CD1 PHE P 127     -43.936 -91.745 110.689  0.00 97.00      PROA   
ATOM   2008  HD1 PHE P 127     -44.901 -91.262 110.627  0.00 97.00      PROA   
ATOM   2009  CE1 PHE P 127     -43.611 -92.492 111.829  0.00 97.00      PROA   
ATOM   2010  HE1 PHE P 127     -44.328 -92.603 112.629  0.00 97.00      PROA   
ATOM   2011  CZ  PHE P 127     -42.331 -93.045 111.957  0.00 97.00      PROA   
ATOM   2012  HZ  PHE P 127     -42.068 -93.597 112.847  0.00 97.00      PROA   
ATOM   2013  CD2 PHE P 127     -41.709 -92.109 109.808  0.00 97.00      PROA   
ATOM   2014  HD2 PHE P 127     -40.958 -91.918 109.054  0.00 97.00      PROA   
ATOM   2015  CE2 PHE P 127     -41.379 -92.852 110.949  0.00 97.00      PROA   
ATOM   2016  HE2 PHE P 127     -40.384 -93.257 111.065  0.00 97.00      PROA   
ATOM   2017  C   PHE P 127     -44.176 -89.992 106.369  0.00 97.00      PROA   
ATOM   2018  O   PHE P 127     -43.297 -89.562 105.633  0.00 97.00      PROA   
ATOM   2019  N   HSD P 128     -45.400 -89.414 106.375  0.00 97.00      PROA   
ATOM   2020  HN  HSD P 128     -46.155 -89.807 106.897  0.00 97.00      PROA   
ATOM   2021  CA  HSD P 128     -45.698 -88.182 105.654  0.00 97.00      PROA   
ATOM   2022  HA  HSD P 128     -45.380 -88.341 104.632  0.00 97.00      PROA   
ATOM   2023  CB  HSD P 128     -47.213 -87.876 105.601  0.00 97.00      PROA   
ATOM   2024  HB1 HSD P 128     -47.420 -86.791 105.472  0.00 97.00      PROA   
ATOM   2025  HB2 HSD P 128     -47.687 -88.194 106.553  0.00 97.00      PROA   
ATOM   2026  ND1 HSD P 128     -47.939 -88.073 103.180  0.00 97.00      PROA   
ATOM   2027  HD1 HSD P 128     -47.620 -87.167 102.899  0.00 97.00      PROA   
ATOM   2028  CG  HSD P 128     -47.859 -88.600 104.453  0.00 97.00      PROA   
ATOM   2029  CE1 HSD P 128     -48.638 -88.961 102.430  0.00 97.00      PROA   
ATOM   2030  HE1 HSD P 128     -48.872 -88.798 101.378  0.00 97.00      PROA   
ATOM   2031  NE2 HSD P 128     -49.024 -90.008 103.132  0.00 97.00      PROA   
ATOM   2032  CD2 HSD P 128     -48.544 -89.775 104.409  0.00 97.00      PROA   
ATOM   2033  HD2 HSD P 128     -48.753 -90.488 105.197  0.00 97.00      PROA   
ATOM   2034  C   HSD P 128     -44.923 -86.954 106.108  0.00 97.00      PROA   
ATOM   2035  O   HSD P 128     -44.578 -86.113 105.283  0.00 97.00      PROA   
ATOM   2036  N   TRP P 129     -44.638 -86.823 107.421  0.00 97.00      PROA   
ATOM   2037  HN  TRP P 129     -44.909 -87.529 108.065  0.00 97.00      PROA   
ATOM   2038  CA  TRP P 129     -43.978 -85.672 108.009  0.00 97.00      PROA   
ATOM   2039  HA  TRP P 129     -43.557 -85.047 107.231  0.00 97.00      PROA   
ATOM   2040  CB  TRP P 129     -44.924 -84.830 108.915  0.00 97.00      PROA   
ATOM   2041  HB1 TRP P 129     -44.407 -83.891 109.213  0.00 97.00      PROA   
ATOM   2042  HB2 TRP P 129     -45.146 -85.393 109.848  0.00 97.00      PROA   
ATOM   2043  CG  TRP P 129     -46.234 -84.479 108.280  0.00 97.00      PROA   
ATOM   2044  CD1 TRP P 129     -46.521 -83.345 107.565  0.00 97.00      PROA   
ATOM   2045  HD1 TRP P 129     -45.822 -82.540 107.390  0.00 97.00      PROA   
ATOM   2046  NE1 TRP P 129     -47.819 -83.397 107.122  0.00 97.00      PROA   
ATOM   2047  HE1 TRP P 129     -48.318 -82.670 106.703  0.00 97.00      PROA   
ATOM   2048  CE2 TRP P 129     -48.400 -84.559 107.536  0.00 97.00      PROA   
ATOM   2049  CD2 TRP P 129     -47.437 -85.270 108.286  0.00 97.00      PROA   
ATOM   2050  CE3 TRP P 129     -47.785 -86.492 108.864  0.00 97.00      PROA   
ATOM   2051  HE3 TRP P 129     -47.083 -87.044 109.472  0.00 97.00      PROA   
ATOM   2052  CZ3 TRP P 129     -49.078 -86.988 108.665  0.00 97.00      PROA   
ATOM   2053  HZ3 TRP P 129     -49.369 -87.927 109.114  0.00 97.00      PROA   
ATOM   2054  CZ2 TRP P 129     -49.679 -85.054 107.328  0.00 97.00      PROA   
ATOM   2055  HZ2 TRP P 129     -50.412 -84.506 106.755  0.00 97.00      PROA   
ATOM   2056  CH2 TRP P 129     -50.005 -86.284 107.901  0.00 97.00      PROA   
ATOM   2057  HH2 TRP P 129     -51.000 -86.685 107.766  0.00 97.00      PROA   
ATOM   2058  C   TRP P 129     -42.846 -86.204 108.855  0.00 97.00      PROA   
ATOM   2059  O   TRP P 129     -42.725 -87.410 109.062  0.00 97.00      PROA   
ATOM   2060  N   ASN P 130     -41.958 -85.313 109.357  0.00 97.00      PROA   
ATOM   2061  HN  ASN P 130     -42.001 -84.348 109.103  0.00 97.00      PROA   
ATOM   2062  CA  ASN P 130     -40.890 -85.686 110.266  0.00 97.00      PROA   
ATOM   2063  HA  ASN P 130     -40.300 -86.422 109.739  0.00 97.00      PROA   
ATOM   2064  CB  ASN P 130     -39.993 -84.456 110.594  0.00 97.00      PROA   
ATOM   2065  HB1 ASN P 130     -40.537 -83.746 111.252  0.00 97.00      PROA   
ATOM   2066  HB2 ASN P 130     -39.729 -83.920 109.656  0.00 97.00      PROA   
ATOM   2067  CG  ASN P 130     -38.701 -84.866 111.297  0.00 97.00      PROA   
ATOM   2068  OD1 ASN P 130     -38.441 -84.469 112.432  0.00 97.00      PROA   
ATOM   2069  ND2 ASN P 130     -37.880 -85.704 110.612  0.00 97.00      PROA   
ATOM   2070 HD21 ASN P 130     -37.010 -85.952 111.040  0.00 97.00      PROA   
ATOM   2071 HD22 ASN P 130     -38.106 -85.983 109.681  0.00 97.00      PROA   
ATOM   2072  C   ASN P 130     -41.393 -86.352 111.553  0.00 97.00      PROA   
ATOM   2073  O   ASN P 130     -42.312 -85.871 112.213  0.00 97.00      PROA   
ATOM   2074  N   SER P 131     -40.780 -87.498 111.925  0.00 97.00      PROA   
ATOM   2075  HN  SER P 131     -40.028 -87.874 111.389  0.00 97.00      PROA   
ATOM   2076  CA  SER P 131     -41.175 -88.282 113.076  0.00 97.00      PROA   
ATOM   2077  HA  SER P 131     -41.413 -87.623 113.899  0.00 97.00      PROA   
ATOM   2078  CB  SER P 131     -42.371 -89.241 112.783  0.00 97.00      PROA   
ATOM   2079  HB1 SER P 131     -42.148 -89.841 111.876  0.00 97.00      PROA   
ATOM   2080  HB2 SER P 131     -43.265 -88.617 112.568  0.00 97.00      PROA   
ATOM   2081  OG  SER P 131     -42.695 -90.121 113.864  0.00 97.00      PROA   
ATOM   2082  HG1 SER P 131     -42.041 -90.830 113.860  0.00 97.00      PROA   
ATOM   2083  C   SER P 131     -39.970 -89.090 113.442  0.00 97.00      PROA   
ATOM   2084  O   SER P 131     -39.098 -89.305 112.611  0.00 97.00      PROA   
ATOM   2085  N   ASN P 132     -39.913 -89.582 114.700  0.00 97.00      PROA   
ATOM   2086  HN  ASN P 132     -40.660 -89.394 115.333  0.00 97.00      PROA   
ATOM   2087  CA  ASN P 132     -38.920 -90.539 115.141  0.00 97.00      PROA   
ATOM   2088  HA  ASN P 132     -37.969 -90.272 114.701  0.00 97.00      PROA   
ATOM   2089  CB  ASN P 132     -38.747 -90.544 116.697  0.00 97.00      PROA   
ATOM   2090  HB1 ASN P 132     -38.631 -89.502 117.062  0.00 97.00      PROA   
ATOM   2091  HB2 ASN P 132     -37.811 -91.091 116.945  0.00 97.00      PROA   
ATOM   2092  CG  ASN P 132     -39.882 -91.253 117.455  0.00 97.00      PROA   
ATOM   2093  OD1 ASN P 132     -39.842 -92.473 117.637  0.00 97.00      PROA   
ATOM   2094  ND2 ASN P 132     -40.899 -90.491 117.935  0.00 97.00      PROA   
ATOM   2095 HD21 ASN P 132     -41.627 -90.959 118.432  0.00 97.00      PROA   
ATOM   2096 HD22 ASN P 132     -40.896 -89.500 117.816  0.00 97.00      PROA   
ATOM   2097  C   ASN P 132     -39.306 -91.914 114.624  0.00 97.00      PROA   
ATOM   2098  O   ASN P 132     -40.434 -92.141 114.193  0.00 97.00      PROA   
ATOM   2099  N   LEU P 133     -38.361 -92.871 114.694  0.00 97.00      PROA   
ATOM   2100  HN  LEU P 133     -37.421 -92.643 114.940  0.00 97.00      PROA   
ATOM   2101  CA  LEU P 133     -38.661 -94.274 114.578  0.00 97.00      PROA   
ATOM   2102  HA  LEU P 133     -39.730 -94.430 114.587  0.00 97.00      PROA   
ATOM   2103  CB  LEU P 133     -38.062 -94.859 113.277  0.00 97.00      PROA   
ATOM   2104  HB1 LEU P 133     -36.954 -94.893 113.319  0.00 97.00      PROA   
ATOM   2105  HB2 LEU P 133     -38.325 -94.136 112.468  0.00 97.00      PROA   
ATOM   2106  CG  LEU P 133     -38.612 -96.234 112.836  0.00 97.00      PROA   
ATOM   2107  HG  LEU P 133     -39.722 -96.221 112.953  0.00 97.00      PROA   
ATOM   2108  CD1 LEU P 133     -38.302 -96.451 111.348  0.00 97.00      PROA   
ATOM   2109 HD11 LEU P 133     -37.203 -96.454 111.190  0.00 97.00      PROA   
ATOM   2110 HD12 LEU P 133     -38.742 -95.636 110.737  0.00 97.00      PROA   
ATOM   2111 HD13 LEU P 133     -38.714 -97.422 111.004  0.00 97.00      PROA   
ATOM   2112  CD2 LEU P 133     -38.051 -97.410 113.652  0.00 97.00      PROA   
ATOM   2113 HD21 LEU P 133     -38.391 -97.367 114.705  0.00 97.00      PROA   
ATOM   2114 HD22 LEU P 133     -36.940 -97.386 113.637  0.00 97.00      PROA   
ATOM   2115 HD23 LEU P 133     -38.389 -98.376 113.223  0.00 97.00      PROA   
ATOM   2116  C   LEU P 133     -38.075 -94.919 115.813  0.00 97.00      PROA   
ATOM   2117  O   LEU P 133     -36.864 -94.939 115.998  0.00 97.00      PROA   
ATOM   2118  N   THR P 134     -38.934 -95.475 116.701  0.00 97.00      PROA   
ATOM   2119  HN  THR P 134     -39.919 -95.416 116.564  0.00 97.00      PROA   
ATOM   2120  CA  THR P 134     -38.486 -96.143 117.912  0.00 97.00      PROA   
ATOM   2121  HA  THR P 134     -37.418 -96.024 118.029  0.00 97.00      PROA   
ATOM   2122  CB  THR P 134     -39.129 -95.621 119.193  0.00 97.00      PROA   
ATOM   2123  HB  THR P 134     -40.239 -95.685 119.128  0.00 97.00      PROA   
ATOM   2124  OG1 THR P 134     -38.760 -94.265 119.407  0.00 97.00      PROA   
ATOM   2125  HG1 THR P 134     -39.159 -93.751 118.700  0.00 97.00      PROA   
ATOM   2126  CG2 THR P 134     -38.634 -96.403 120.427  0.00 97.00      PROA   
ATOM   2127 HG21 THR P 134     -37.523 -96.388 120.464  0.00 97.00      PROA   
ATOM   2128 HG22 THR P 134     -38.981 -97.456 120.417  0.00 97.00      PROA   
ATOM   2129 HG23 THR P 134     -39.019 -95.925 121.353  0.00 97.00      PROA   
ATOM   2130  C   THR P 134     -38.762 -97.618 117.769  0.00 97.00      PROA   
ATOM   2131  O   THR P 134     -39.898 -98.047 117.582  0.00 97.00      PROA   
ATOM   2132  N   ILE P 135     -37.696 -98.438 117.868  0.00 97.00      PROA   
ATOM   2133  HN  ILE P 135     -36.779 -98.054 117.985  0.00 97.00      PROA   
ATOM   2134  CA  ILE P 135     -37.764 -99.881 117.831  0.00 97.00      PROA   
ATOM   2135  HA  ILE P 135     -38.648-100.191 117.293  0.00 97.00      PROA   
ATOM   2136  CB  ILE P 135     -36.524-100.488 117.166  0.00 97.00      PROA   
ATOM   2137  HB  ILE P 135     -35.631-100.130 117.728  0.00 97.00      PROA   
ATOM   2138  CG2 ILE P 135     -36.555-102.031 117.242  0.00 97.00      PROA   
ATOM   2139 HG21 ILE P 135     -37.450-102.431 116.720  0.00 97.00      PROA   
ATOM   2140 HG22 ILE P 135     -36.568-102.382 118.291  0.00 97.00      PROA   
ATOM   2141 HG23 ILE P 135     -35.648-102.457 116.767  0.00 97.00      PROA   
ATOM   2142  CG1 ILE P 135     -36.343-100.009 115.701  0.00 97.00      PROA   
ATOM   2143 HG11 ILE P 135     -36.736 -98.979 115.580  0.00 97.00      PROA   
ATOM   2144 HG12 ILE P 135     -36.938-100.666 115.029  0.00 97.00      PROA   
ATOM   2145  CD  ILE P 135     -34.872 -99.978 115.264  0.00 97.00      PROA   
ATOM   2146  HD1 ILE P 135     -34.355-100.931 115.506  0.00 97.00      PROA   
ATOM   2147  HD2 ILE P 135     -34.346 -99.159 115.798  0.00 97.00      PROA   
ATOM   2148  HD3 ILE P 135     -34.784 -99.790 114.174  0.00 97.00      PROA   
ATOM   2149  C   ILE P 135     -37.865-100.344 119.272  0.00 97.00      PROA   
ATOM   2150  O   ILE P 135     -36.919-100.213 120.038  0.00 97.00      PROA   
ATOM   2151  N   LEU P 136     -39.032-100.891 119.683  0.00 97.00      PROA   
ATOM   2152  HN  LEU P 136     -39.812-100.920 119.062  0.00 97.00      PROA   
ATOM   2153  CA  LEU P 136     -39.320-101.319 121.044  0.00 97.00      PROA   
ATOM   2154  HA  LEU P 136     -39.167-100.458 121.680  0.00 97.00      PROA   
ATOM   2155  CB  LEU P 136     -40.787-101.813 121.200  0.00 97.00      PROA   
ATOM   2156  HB1 LEU P 136     -40.914-102.220 122.229  0.00 97.00      PROA   
ATOM   2157  HB2 LEU P 136     -40.977-102.640 120.483  0.00 97.00      PROA   
ATOM   2158  CG  LEU P 136     -41.908-100.746 121.034  0.00 97.00      PROA   
ATOM   2159  HG  LEU P 136     -42.855-101.253 121.346  0.00 97.00      PROA   
ATOM   2160  CD1 LEU P 136     -41.715 -99.543 121.974  0.00 97.00      PROA   
ATOM   2161 HD11 LEU P 136     -40.824 -98.953 121.672  0.00 97.00      PROA   
ATOM   2162 HD12 LEU P 136     -41.578 -99.885 123.021  0.00 97.00      PROA   
ATOM   2163 HD13 LEU P 136     -42.603 -98.878 121.932  0.00 97.00      PROA   
ATOM   2164  CD2 LEU P 136     -42.139-100.274 119.584  0.00 97.00      PROA   
ATOM   2165 HD21 LEU P 136     -42.227-101.141 118.897  0.00 97.00      PROA   
ATOM   2166 HD22 LEU P 136     -41.308 -99.623 119.246  0.00 97.00      PROA   
ATOM   2167 HD23 LEU P 136     -43.076 -99.681 119.527  0.00 97.00      PROA   
ATOM   2168  C   LEU P 136     -38.389-102.395 121.585  0.00 97.00      PROA   
ATOM   2169  O   LEU P 136     -37.990-102.347 122.749  0.00 97.00      PROA   
ATOM   2170  N   LYS P 137     -38.026-103.392 120.751  0.00 97.00      PROA   
ATOM   2171  HN  LYS P 137     -38.394-103.433 119.828  0.00 97.00      PROA   
ATOM   2172  CA  LYS P 137     -37.019-104.375 121.087  0.00 97.00      PROA   
ATOM   2173  HA  LYS P 137     -36.382-103.990 121.873  0.00 97.00      PROA   
ATOM   2174  CB  LYS P 137     -37.636-105.723 121.545  0.00 97.00      PROA   
ATOM   2175  HB1 LYS P 137     -36.835-106.489 121.627  0.00 97.00      PROA   
ATOM   2176  HB2 LYS P 137     -38.359-106.074 120.776  0.00 97.00      PROA   
ATOM   2177  CG  LYS P 137     -38.358-105.644 122.904  0.00 97.00      PROA   
ATOM   2178  HG1 LYS P 137     -39.201-104.922 122.840  0.00 97.00      PROA   
ATOM   2179  HG2 LYS P 137     -37.641-105.246 123.652  0.00 97.00      PROA   
ATOM   2180  CD  LYS P 137     -38.895-107.010 123.369  0.00 97.00      PROA   
ATOM   2181  HD1 LYS P 137     -38.061-107.748 123.359  0.00 97.00      PROA   
ATOM   2182  HD2 LYS P 137     -39.650-107.359 122.630  0.00 97.00      PROA   
ATOM   2183  CE  LYS P 137     -39.546-107.002 124.760  0.00 97.00      PROA   
ATOM   2184  HE1 LYS P 137     -39.941-108.016 124.995  0.00 97.00      PROA   
ATOM   2185  HE2 LYS P 137     -40.375-106.268 124.819  0.00 97.00      PROA   
ATOM   2186  NZ  LYS P 137     -38.540-106.674 125.796  0.00 97.00      PROA   
ATOM   2187  HZ1 LYS P 137     -38.409-105.645 125.885  0.00 97.00      PROA   
ATOM   2188  HZ2 LYS P 137     -37.640-107.107 125.506  0.00 97.00      PROA   
ATOM   2189  HZ3 LYS P 137     -38.826-107.082 126.709  0.00 97.00      PROA   
ATOM   2190  C   LYS P 137     -36.146-104.606 119.873  0.00 97.00      PROA   
ATOM   2191  O   LYS P 137     -36.603-105.133 118.862  0.00 97.00      PROA   
ATOM   2192  N   THR P 138     -34.846-104.223 119.938  0.00 97.00      PROA   
ATOM   2193  HN  THR P 138     -34.504-103.724 120.736  0.00 97.00      PROA   
ATOM   2194  CA  THR P 138     -33.899-104.426 118.850  0.00 97.00      PROA   
ATOM   2195  HA  THR P 138     -34.450-104.260 117.935  0.00 97.00      PROA   
ATOM   2196  CB  THR P 138     -32.741-103.426 118.838  0.00 97.00      PROA   
ATOM   2197  HB  THR P 138     -33.155-102.419 119.080  0.00 97.00      PROA   
ATOM   2198  OG1 THR P 138     -32.138-103.338 117.552  0.00 97.00      PROA   
ATOM   2199  HG1 THR P 138     -31.413-102.720 117.661  0.00 97.00      PROA   
ATOM   2200  CG2 THR P 138     -31.644-103.769 119.857  0.00 97.00      PROA   
ATOM   2201 HG21 THR P 138     -31.113-104.706 119.586  0.00 97.00      PROA   
ATOM   2202 HG22 THR P 138     -32.075-103.889 120.870  0.00 97.00      PROA   
ATOM   2203 HG23 THR P 138     -30.891-102.953 119.899  0.00 97.00      PROA   
ATOM   2204  C   THR P 138     -33.426-105.868 118.816  0.00 97.00      PROA   
ATOM   2205  O   THR P 138     -33.698-106.661 119.710  0.00 97.00      PROA   
ATOM   2206  N   ASN P 139     -32.759-106.265 117.716  0.00 97.00      PROA   
ATOM   2207  HN  ASN P 139     -32.469-105.596 117.037  0.00 97.00      PROA   
ATOM   2208  CA  ASN P 139     -32.462-107.653 117.453  0.00 97.00      PROA   
ATOM   2209  HA  ASN P 139     -31.978-108.069 118.328  0.00 97.00      PROA   
ATOM   2210  CB  ASN P 139     -33.743-108.481 117.123  0.00 97.00      PROA   
ATOM   2211  HB1 ASN P 139     -34.385-108.526 118.030  0.00 97.00      PROA   
ATOM   2212  HB2 ASN P 139     -33.489-109.526 116.855  0.00 97.00      PROA   
ATOM   2213  CG  ASN P 139     -34.529-107.856 115.962  0.00 97.00      PROA   
ATOM   2214  OD1 ASN P 139     -34.153-108.016 114.798  0.00 97.00      PROA   
ATOM   2215  ND2 ASN P 139     -35.652-107.149 116.272  0.00 97.00      PROA   
ATOM   2216 HD21 ASN P 139     -36.204-106.784 115.524  0.00 97.00      PROA   
ATOM   2217 HD22 ASN P 139     -35.908-106.999 117.226  0.00 97.00      PROA   
ATOM   2218  C   ASN P 139     -31.453-107.680 116.328  0.00 97.00      PROA   
ATOM   2219  O   ASN P 139     -31.113-106.649 115.753  0.00 97.00      PROA   
ATOM   2220  N   MET P 140     -30.938-108.876 115.977  0.00 97.00      PROA   
ATOM   2221  HN  MET P 140     -31.166-109.708 116.483  0.00 97.00      PROA   
ATOM   2222  CA  MET P 140     -29.983-109.050 114.908  0.00 97.00      PROA   
ATOM   2223  HA  MET P 140     -29.093-108.492 115.155  0.00 97.00      PROA   
ATOM   2224  CB  MET P 140     -29.575-110.503 114.846  0.00 97.00      PROA   
ATOM   2225  HB1 MET P 140     -30.451-111.137 114.601  0.00 97.00      PROA   
ATOM   2226  HB2 MET P 140     -29.220-110.834 115.850  0.00 97.00      PROA   
ATOM   2227  CG  MET P 140     -28.492-110.735 113.857  0.00 97.00      PROA   
ATOM   2228  HG1 MET P 140     -27.527-110.258 114.101  0.00 97.00      PROA   
ATOM   2229  HG2 MET P 140     -28.771-110.451 112.815  0.00 97.00      PROA   
ATOM   2230  SD  MET P 140     -28.352-112.416 113.938  0.00 97.00      PROA   
ATOM   2231  CE  MET P 140     -27.456-112.897 115.370  0.00 97.00      PROA   
ATOM   2232  HE1 MET P 140     -28.254-112.833 116.116  0.00 97.00      PROA   
ATOM   2233  HE2 MET P 140     -26.635-112.193 115.582  0.00 97.00      PROA   
ATOM   2234  HE3 MET P 140     -27.068-113.942 115.372  0.00 97.00      PROA   
ATOM   2235  C   MET P 140     -30.449-108.567 113.538  0.00 97.00      PROA   
ATOM   2236  O   MET P 140     -29.669-108.011 112.768  0.00 97.00      PROA   
ATOM   2237  N   SER P 141     -31.753-108.707 113.211  0.00 97.00      PROA   
ATOM   2238  HN  SER P 141     -32.399-109.108 113.857  0.00 97.00      PROA   
ATOM   2239  CA  SER P 141     -32.291-108.307 111.920  0.00 97.00      PROA   
ATOM   2240  HA  SER P 141     -31.568-108.534 111.147  0.00 97.00      PROA   
ATOM   2241  CB  SER P 141     -33.615-109.059 111.609  0.00 97.00      PROA   
ATOM   2242  HB1 SER P 141     -34.430-108.737 112.293  0.00 97.00      PROA   
ATOM   2243  HB2 SER P 141     -33.447-110.145 111.775  0.00 97.00      PROA   
ATOM   2244  OG  SER P 141     -34.026-108.890 110.253  0.00 97.00      PROA   
ATOM   2245  HG1 SER P 141     -34.168-107.948 110.120  0.00 97.00      PROA   
ATOM   2246  C   SER P 141     -32.569-106.810 111.899  0.00 97.00      PROA   
ATOM   2247  O   SER P 141     -33.040-106.284 110.897  0.00 97.00      PROA   
ATOM   2248  N   HSD P 142     -32.238-106.091 112.994  0.00 97.00      PROA   
ATOM   2249  HN  HSD P 142     -31.932-106.574 113.812  0.00 97.00      PROA   
ATOM   2250  CA  HSD P 142     -32.253-104.646 113.087  0.00 97.00      PROA   
ATOM   2251  HA  HSD P 142     -32.690-104.231 112.197  0.00 97.00      PROA   
ATOM   2252  CB  HSD P 142     -33.114-104.152 114.276  0.00 97.00      PROA   
ATOM   2253  HB1 HSD P 142     -32.873-103.096 114.523  0.00 97.00      PROA   
ATOM   2254  HB2 HSD P 142     -32.915-104.763 115.181  0.00 97.00      PROA   
ATOM   2255  ND1 HSD P 142     -35.464-103.172 114.164  0.00 97.00      PROA   
ATOM   2256  HD1 HSD P 142     -35.281-102.358 114.718  0.00 97.00      PROA   
ATOM   2257  CG  HSD P 142     -34.584-104.207 113.930  0.00 97.00      PROA   
ATOM   2258  CE1 HSD P 142     -36.629-103.491 113.552  0.00 97.00      PROA   
ATOM   2259  HE1 HSD P 142     -37.518-102.862 113.595  0.00 97.00      PROA   
ATOM   2260  NE2 HSD P 142     -36.566-104.658 112.946  0.00 97.00      PROA   
ATOM   2261  CD2 HSD P 142     -35.284-105.116 113.196  0.00 97.00      PROA   
ATOM   2262  HD2 HSD P 142     -34.986-106.071 112.785  0.00 97.00      PROA   
ATOM   2263  C   HSD P 142     -30.840-104.094 113.124  0.00 97.00      PROA   
ATOM   2264  O   HSD P 142     -30.626-102.914 113.380  0.00 97.00      PROA   
ATOM   2265  N   SER P 143     -29.827-104.930 112.814  0.00 97.00      PROA   
ATOM   2266  HN  SER P 143     -30.015-105.892 112.631  0.00 97.00      PROA   
ATOM   2267  CA  SER P 143     -28.430-104.536 112.742  0.00 97.00      PROA   
ATOM   2268  HA  SER P 143     -28.262-103.704 113.413  0.00 97.00      PROA   
ATOM   2269  CB  SER P 143     -27.531-105.727 113.158  0.00 97.00      PROA   
ATOM   2270  HB1 SER P 143     -27.521-106.517 112.378  0.00 97.00      PROA   
ATOM   2271  HB2 SER P 143     -27.968-106.177 114.074  0.00 97.00      PROA   
ATOM   2272  OG  SER P 143     -26.199-105.327 113.455  0.00 97.00      PROA   
ATOM   2273  HG1 SER P 143     -25.801-105.036 112.632  0.00 97.00      PROA   
ATOM   2274  C   SER P 143     -28.066-104.107 111.327  0.00 97.00      PROA   
ATOM   2275  O   SER P 143     -28.676-104.554 110.358  0.00 97.00      PROA   
ATOM   2276  N   GLY P 144     -27.038-103.230 111.175  0.00 97.00      PROA   
ATOM   2277  HN  GLY P 144     -26.577-102.837 111.971  0.00 97.00      PROA   
ATOM   2278  CA  GLY P 144     -26.493-102.838 109.884  0.00 97.00      PROA   
ATOM   2279  HA1 GLY P 144     -27.067-103.275 109.084  0.00 97.00      PROA   
ATOM   2280  HA2 GLY P 144     -25.459-103.153 109.873  0.00 97.00      PROA   
ATOM   2281  C   GLY P 144     -26.500-101.348 109.699  0.00 97.00      PROA   
ATOM   2282  O   GLY P 144     -26.440-100.589 110.658  0.00 97.00      PROA   
ATOM   2283  N   THR P 145     -26.539-100.883 108.429  0.00 97.00      PROA   
ATOM   2284  HN  THR P 145     -26.691-101.522 107.675  0.00 97.00      PROA   
ATOM   2285  CA  THR P 145     -26.426 -99.475 108.086  0.00 97.00      PROA   
ATOM   2286  HA  THR P 145     -25.968 -98.962 108.917  0.00 97.00      PROA   
ATOM   2287  CB  THR P 145     -25.506 -99.192 106.892  0.00 97.00      PROA   
ATOM   2288  HB  THR P 145     -24.503 -99.609 107.139  0.00 97.00      PROA   
ATOM   2289  OG1 THR P 145     -25.322 -97.798 106.661  0.00 97.00      PROA   
ATOM   2290  HG1 THR P 145     -25.945 -97.556 105.965  0.00 97.00      PROA   
ATOM   2291  CG2 THR P 145     -25.984 -99.848 105.582  0.00 97.00      PROA   
ATOM   2292 HG21 THR P 145     -26.962 -99.432 105.260  0.00 97.00      PROA   
ATOM   2293 HG22 THR P 145     -26.082-100.945 105.701  0.00 97.00      PROA   
ATOM   2294 HG23 THR P 145     -25.249 -99.648 104.772  0.00 97.00      PROA   
ATOM   2295  C   THR P 145     -27.799 -98.868 107.918  0.00 97.00      PROA   
ATOM   2296  O   THR P 145     -28.634 -99.368 107.178  0.00 97.00      PROA   
ATOM   2297  N   TYR P 146     -28.057 -97.749 108.625  0.00 97.00      PROA   
ATOM   2298  HN  TYR P 146     -27.365 -97.375 109.240  0.00 97.00      PROA   
ATOM   2299  CA  TYR P 146     -29.307 -97.025 108.575  0.00 97.00      PROA   
ATOM   2300  HA  TYR P 146     -30.022 -97.583 107.992  0.00 97.00      PROA   
ATOM   2301  CB  TYR P 146     -29.913 -96.727 109.968  0.00 97.00      PROA   
ATOM   2302  HB1 TYR P 146     -30.704 -95.952 109.886  0.00 97.00      PROA   
ATOM   2303  HB2 TYR P 146     -29.126 -96.352 110.658  0.00 97.00      PROA   
ATOM   2304  CG  TYR P 146     -30.559 -97.932 110.592  0.00 97.00      PROA   
ATOM   2305  CD1 TYR P 146     -29.798 -98.888 111.284  0.00 97.00      PROA   
ATOM   2306  HD1 TYR P 146     -28.720 -98.813 111.288  0.00 97.00      PROA   
ATOM   2307  CE1 TYR P 146     -30.431 -99.909 112.002  0.00 97.00      PROA   
ATOM   2308  HE1 TYR P 146     -29.839-100.640 112.528  0.00 97.00      PROA   
ATOM   2309  CZ  TYR P 146     -31.828 -99.967 112.056  0.00 97.00      PROA   
ATOM   2310  OH  TYR P 146     -32.465-100.977 112.800  0.00 97.00      PROA   
ATOM   2311  HH  TYR P 146     -31.768-101.526 113.174  0.00 97.00      PROA   
ATOM   2312  CD2 TYR P 146     -31.963 -98.033 110.613  0.00 97.00      PROA   
ATOM   2313  HD2 TYR P 146     -32.559 -97.293 110.101  0.00 97.00      PROA   
ATOM   2314  CE2 TYR P 146     -32.594 -99.044 111.345  0.00 97.00      PROA   
ATOM   2315  HE2 TYR P 146     -33.670 -99.095 111.389  0.00 97.00      PROA   
ATOM   2316  C   TYR P 146     -29.102 -95.701 107.884  0.00 97.00      PROA   
ATOM   2317  O   TYR P 146     -28.077 -95.051 108.043  0.00 97.00      PROA   
ATOM   2318  N   HSD P 147     -30.100 -95.266 107.088  0.00 97.00      PROA   
ATOM   2319  HN  HSD P 147     -30.938 -95.799 106.995  0.00 97.00      PROA   
ATOM   2320  CA  HSD P 147     -30.045 -94.005 106.376  0.00 97.00      PROA   
ATOM   2321  HA  HSD P 147     -29.389 -93.318 106.893  0.00 97.00      PROA   
ATOM   2322  CB  HSD P 147     -29.612 -94.162 104.891  0.00 97.00      PROA   
ATOM   2323  HB1 HSD P 147     -29.455 -93.155 104.448  0.00 97.00      PROA   
ATOM   2324  HB2 HSD P 147     -30.405 -94.666 104.302  0.00 97.00      PROA   
ATOM   2325  ND1 HSD P 147     -27.190 -94.519 104.161  0.00 97.00      PROA   
ATOM   2326  HD1 HSD P 147     -26.997 -93.568 103.913  0.00 97.00      PROA   
ATOM   2327  CG  HSD P 147     -28.368 -94.992 104.701  0.00 97.00      PROA   
ATOM   2328  CE1 HSD P 147     -26.360 -95.583 104.031  0.00 97.00      PROA   
ATOM   2329  HE1 HSD P 147     -25.347 -95.503 103.636  0.00 97.00      PROA   
ATOM   2330  NE2 HSD P 147     -26.925 -96.705 104.430  0.00 97.00      PROA   
ATOM   2331  CD2 HSD P 147     -28.189 -96.335 104.847  0.00 97.00      PROA   
ATOM   2332  HD2 HSD P 147     -28.876 -97.088 105.214  0.00 97.00      PROA   
ATOM   2333  C   HSD P 147     -31.446 -93.447 106.408  0.00 97.00      PROA   
ATOM   2334  O   HSD P 147     -32.398 -94.178 106.659  0.00 97.00      PROA   
ATOM   2335  N   CYS P 148     -31.626 -92.131 106.154  0.00 97.00      PROA   
ATOM   2336  HN  CYS P 148     -30.858 -91.495 106.091  0.00 97.00      PROA   
ATOM   2337  CA  CYS P 148     -32.948 -91.577 105.961  0.00 97.00      PROA   
ATOM   2338  HA  CYS P 148     -33.604 -92.379 105.670  0.00 97.00      PROA   
ATOM   2339  CB  CYS P 148     -33.558 -90.932 107.238  0.00 97.00      PROA   
ATOM   2340  HB1 CYS P 148     -33.534 -91.703 108.039  0.00 97.00      PROA   
ATOM   2341  HB2 CYS P 148     -34.631 -90.713 107.048  0.00 97.00      PROA   
ATOM   2342  SG  CYS P 148     -32.710 -89.434 107.845  0.00 97.00      PROA   
ATOM   2343  C   CYS P 148     -32.967 -90.612 104.799  0.00 97.00      PROA   
ATOM   2344  O   CYS P 148     -31.933 -90.141 104.335  0.00 97.00      PROA   
ATOM   2345  N   SER P 149     -34.180 -90.303 104.288  0.00 97.00      PROA   
ATOM   2346  HN  SER P 149     -35.003 -90.747 104.637  0.00 97.00      PROA   
ATOM   2347  CA  SER P 149     -34.354 -89.285 103.273  0.00 97.00      PROA   
ATOM   2348  HA  SER P 149     -33.578 -88.548 103.414  0.00 97.00      PROA   
ATOM   2349  CB  SER P 149     -34.335 -89.796 101.797  0.00 97.00      PROA   
ATOM   2350  HB1 SER P 149     -33.416 -90.403 101.656  0.00 97.00      PROA   
ATOM   2351  HB2 SER P 149     -34.287 -88.934 101.099  0.00 97.00      PROA   
ATOM   2352  OG  SER P 149     -35.466 -90.591 101.441  0.00 97.00      PROA   
ATOM   2353  HG1 SER P 149     -36.247 -90.138 101.767  0.00 97.00      PROA   
ATOM   2354  C   SER P 149     -35.668 -88.602 103.518  0.00 97.00      PROA   
ATOM   2355  O   SER P 149     -36.602 -89.213 104.017  0.00 97.00      PROA   
ATOM   2356  N   GLY P 150     -35.766 -87.308 103.143  0.00 97.00      PROA   
ATOM   2357  HN  GLY P 150     -34.978 -86.850 102.738  0.00 97.00      PROA   
ATOM   2358  CA  GLY P 150     -37.000 -86.548 103.187  0.00 97.00      PROA   
ATOM   2359  HA1 GLY P 150     -37.018 -85.985 104.107  0.00 97.00      PROA   
ATOM   2360  HA2 GLY P 150     -37.849 -87.206 103.054  0.00 97.00      PROA   
ATOM   2361  C   GLY P 150     -36.988 -85.585 102.043  0.00 97.00      PROA   
ATOM   2362  O   GLY P 150     -36.032 -85.534 101.282  0.00 97.00      PROA   
ATOM   2363  N   MET P 151     -38.062 -84.785 101.894  0.00 97.00      PROA   
ATOM   2364  HN  MET P 151     -38.866 -84.908 102.474  0.00 97.00      PROA   
ATOM   2365  CA  MET P 151     -38.236 -83.836 100.820  0.00 97.00      PROA   
ATOM   2366  HA  MET P 151     -37.362 -83.823 100.187  0.00 97.00      PROA   
ATOM   2367  CB  MET P 151     -39.492 -84.223  99.992  0.00 97.00      PROA   
ATOM   2368  HB1 MET P 151     -40.401 -83.721 100.377  0.00 97.00      PROA   
ATOM   2369  HB2 MET P 151     -39.663 -85.316 100.148  0.00 97.00      PROA   
ATOM   2370  CG  MET P 151     -39.371 -84.031  98.468  0.00 97.00      PROA   
ATOM   2371  HG1 MET P 151     -40.291 -84.460  98.010  0.00 97.00      PROA   
ATOM   2372  HG2 MET P 151     -38.512 -84.635  98.101  0.00 97.00      PROA   
ATOM   2373  SD  MET P 151     -39.193 -82.312  97.911  0.00 97.00      PROA   
ATOM   2374  CE  MET P 151     -39.352 -82.698  96.146  0.00 97.00      PROA   
ATOM   2375  HE1 MET P 151     -40.363 -83.101  95.923  0.00 97.00      PROA   
ATOM   2376  HE2 MET P 151     -38.603 -83.456  95.829  0.00 97.00      PROA   
ATOM   2377  HE3 MET P 151     -39.204 -81.787  95.527  0.00 97.00      PROA   
ATOM   2378  C   MET P 151     -38.413 -82.461 101.447  0.00 97.00      PROA   
ATOM   2379  O   MET P 151     -39.096 -82.303 102.455  0.00 97.00      PROA   
ATOM   2380  N   GLY P 152     -37.775 -81.425 100.852  0.00 97.00      PROA   
ATOM   2381  HN  GLY P 152     -37.157 -81.621 100.094  0.00 97.00      PROA   
ATOM   2382  CA  GLY P 152     -38.009 -80.023 101.183  0.00 97.00      PROA   
ATOM   2383  HA1 GLY P 152     -37.130 -79.625 101.660  0.00 97.00      PROA   
ATOM   2384  HA2 GLY P 152     -38.896 -79.933 101.795  0.00 97.00      PROA   
ATOM   2385  C   GLY P 152     -38.273 -79.246  99.924  0.00 97.00      PROA   
ATOM   2386  O   GLY P 152     -39.416 -78.954  99.589  0.00 97.00      PROA   
ATOM   2387  N   LYS P 153     -37.207 -78.867  99.188  0.00 97.00      PROA   
ATOM   2388  HN  LYS P 153     -36.280 -78.963  99.547  0.00 97.00      PROA   
ATOM   2389  CA  LYS P 153     -37.324 -78.366  97.828  0.00 97.00      PROA   
ATOM   2390  HA  LYS P 153     -38.366 -78.326  97.555  0.00 97.00      PROA   
ATOM   2391  CB  LYS P 153     -36.715 -76.948  97.670  0.00 97.00      PROA   
ATOM   2392  HB1 LYS P 153     -36.506 -76.729  96.600  0.00 97.00      PROA   
ATOM   2393  HB2 LYS P 153     -35.747 -76.909  98.214  0.00 97.00      PROA   
ATOM   2394  CG  LYS P 153     -37.637 -75.823  98.185  0.00 97.00      PROA   
ATOM   2395  HG1 LYS P 153     -37.088 -74.858  98.105  0.00 97.00      PROA   
ATOM   2396  HG2 LYS P 153     -37.871 -75.991  99.259  0.00 97.00      PROA   
ATOM   2397  CD  LYS P 153     -38.943 -75.732  97.376  0.00 97.00      PROA   
ATOM   2398  HD1 LYS P 153     -39.542 -76.651  97.562  0.00 97.00      PROA   
ATOM   2399  HD2 LYS P 153     -38.674 -75.711  96.295  0.00 97.00      PROA   
ATOM   2400  CE  LYS P 153     -39.809 -74.512  97.708  0.00 97.00      PROA   
ATOM   2401  HE1 LYS P 153     -39.265 -73.570  97.487  0.00 97.00      PROA   
ATOM   2402  HE2 LYS P 153     -40.107 -74.523  98.778  0.00 97.00      PROA   
ATOM   2403  NZ  LYS P 153     -41.044 -74.537  96.887  0.00 97.00      PROA   
ATOM   2404  HZ1 LYS P 153     -41.570 -75.411  97.091  0.00 97.00      PROA   
ATOM   2405  HZ2 LYS P 153     -40.786 -74.525  95.879  0.00 97.00      PROA   
ATOM   2406  HZ3 LYS P 153     -41.639 -73.714  97.103  0.00 97.00      PROA   
ATOM   2407  C   LYS P 153     -36.745 -79.329  96.817  0.00 97.00      PROA   
ATOM   2408  O   LYS P 153     -36.849 -79.120  95.609  0.00 97.00      PROA   
ATOM   2409  N   HSD P 154     -36.187 -80.452  97.303  0.00 97.00      PROA   
ATOM   2410  HN  HSD P 154     -36.094 -80.583  98.285  0.00 97.00      PROA   
ATOM   2411  CA  HSD P 154     -35.806 -81.592  96.511  0.00 97.00      PROA   
ATOM   2412  HA  HSD P 154     -36.615 -81.833  95.836  0.00 97.00      PROA   
ATOM   2413  CB  HSD P 154     -34.486 -81.398  95.721  0.00 97.00      PROA   
ATOM   2414  HB1 HSD P 154     -33.676 -81.096  96.421  0.00 97.00      PROA   
ATOM   2415  HB2 HSD P 154     -34.630 -80.566  94.998  0.00 97.00      PROA   
ATOM   2416  ND1 HSD P 154     -32.946 -83.368  95.220  0.00 97.00      PROA   
ATOM   2417  HD1 HSD P 154     -32.354 -83.265  96.021  0.00 97.00      PROA   
ATOM   2418  CG  HSD P 154     -34.069 -82.617  94.941  0.00 97.00      PROA   
ATOM   2419  CE1 HSD P 154     -32.918 -84.382  94.322  0.00 97.00      PROA   
ATOM   2420  HE1 HSD P 154     -32.131 -85.135  94.311  0.00 97.00      PROA   
ATOM   2421  NE2 HSD P 154     -33.943 -84.342  93.493  0.00 97.00      PROA   
ATOM   2422  CD2 HSD P 154     -34.659 -83.220  93.872  0.00 97.00      PROA   
ATOM   2423  HD2 HSD P 154     -35.553 -82.943  93.328  0.00 97.00      PROA   
ATOM   2424  C   HSD P 154     -35.687 -82.691  97.536  0.00 97.00      PROA   
ATOM   2425  O   HSD P 154     -35.758 -82.424  98.734  0.00 97.00      PROA   
ATOM   2426  N   ARG P 155     -35.531 -83.971  97.119  0.00 97.00      PROA   
ATOM   2427  HN  ARG P 155     -35.497 -84.199  96.148  0.00 97.00      PROA   
ATOM   2428  CA  ARG P 155     -35.184 -85.025  98.052  0.00 97.00      PROA   
ATOM   2429  HA  ARG P 155     -35.871 -84.937  98.882  0.00 97.00      PROA   
ATOM   2430  CB  ARG P 155     -35.366 -86.464  97.502  0.00 97.00      PROA   
ATOM   2431  HB1 ARG P 155     -36.457 -86.634  97.350  0.00 97.00      PROA   
ATOM   2432  HB2 ARG P 155     -35.036 -87.184  98.283  0.00 97.00      PROA   
ATOM   2433  CG  ARG P 155     -34.639 -86.753  96.169  0.00 97.00      PROA   
ATOM   2434  HG1 ARG P 155     -33.821 -86.016  96.042  0.00 97.00      PROA   
ATOM   2435  HG2 ARG P 155     -35.339 -86.608  95.317  0.00 97.00      PROA   
ATOM   2436  CD  ARG P 155     -33.975 -88.137  96.079  0.00 97.00      PROA   
ATOM   2437  HD1 ARG P 155     -33.154 -88.197  96.830  0.00 97.00      PROA   
ATOM   2438  HD2 ARG P 155     -33.563 -88.313  95.061  0.00 97.00      PROA   
ATOM   2439  NE  ARG P 155     -35.029 -89.162  96.362  0.00 97.00      PROA   
ATOM   2440  HE  ARG P 155     -35.981 -88.912  96.215  0.00 97.00      PROA   
ATOM   2441  CZ  ARG P 155     -34.795 -90.335  96.987  0.00 97.00      PROA   
ATOM   2442  NH1 ARG P 155     -33.560 -90.812  97.200  0.00 97.00      PROA   
ATOM   2443 HH11 ARG P 155     -32.785 -90.330  96.805  0.00 97.00      PROA   
ATOM   2444 HH12 ARG P 155     -33.466 -91.696  97.651  0.00 97.00      PROA   
ATOM   2445  NH2 ARG P 155     -35.834 -91.068  97.425  0.00 97.00      PROA   
ATOM   2446 HH21 ARG P 155     -36.761 -90.732  97.291  0.00 97.00      PROA   
ATOM   2447 HH22 ARG P 155     -35.645 -91.897  97.945  0.00 97.00      PROA   
ATOM   2448  C   ARG P 155     -33.781 -84.861  98.626  0.00 97.00      PROA   
ATOM   2449  O   ARG P 155     -32.820 -84.585  97.912  0.00 97.00      PROA   
ATOM   2450  N   TYR P 156     -33.639 -85.035  99.953  0.00 97.00      PROA   
ATOM   2451  HN  TYR P 156     -34.440 -85.206 100.525  0.00 97.00      PROA   
ATOM   2452  CA  TYR P 156     -32.380 -84.924 100.657  0.00 97.00      PROA   
ATOM   2453  HA  TYR P 156     -31.574 -84.742  99.961  0.00 97.00      PROA   
ATOM   2454  CB  TYR P 156     -32.413 -83.817 101.747  0.00 97.00      PROA   
ATOM   2455  HB1 TYR P 156     -31.414 -83.677 102.206  0.00 97.00      PROA   
ATOM   2456  HB2 TYR P 156     -33.136 -84.109 102.538  0.00 97.00      PROA   
ATOM   2457  CG  TYR P 156     -32.865 -82.485 101.194  0.00 97.00      PROA   
ATOM   2458  CD1 TYR P 156     -32.311 -81.953 100.014  0.00 97.00      PROA   
ATOM   2459  HD1 TYR P 156     -31.549 -82.502  99.482  0.00 97.00      PROA   
ATOM   2460  CE1 TYR P 156     -32.759 -80.730  99.500  0.00 97.00      PROA   
ATOM   2461  HE1 TYR P 156     -32.338 -80.347  98.582  0.00 97.00      PROA   
ATOM   2462  CZ  TYR P 156     -33.756 -80.013 100.173  0.00 97.00      PROA   
ATOM   2463  OH  TYR P 156     -34.208 -78.779  99.665  0.00 97.00      PROA   
ATOM   2464  HH  TYR P 156     -33.549 -78.461  99.045  0.00 97.00      PROA   
ATOM   2465  CD2 TYR P 156     -33.848 -81.739 101.871  0.00 97.00      PROA   
ATOM   2466  HD2 TYR P 156     -34.275 -82.121 102.786  0.00 97.00      PROA   
ATOM   2467  CE2 TYR P 156     -34.289 -80.512 101.365  0.00 97.00      PROA   
ATOM   2468  HE2 TYR P 156     -35.033 -79.946 101.904  0.00 97.00      PROA   
ATOM   2469  C   TYR P 156     -32.134 -86.261 101.313  0.00 97.00      PROA   
ATOM   2470  O   TYR P 156     -33.065 -86.893 101.797  0.00 97.00      PROA   
ATOM   2471  N   THR P 157     -30.865 -86.733 101.322  0.00 97.00      PROA   
ATOM   2472  HN  THR P 157     -30.133 -86.223 100.880  0.00 97.00      PROA   
ATOM   2473  CA  THR P 157     -30.451 -87.999 101.906  0.00 97.00      PROA   
ATOM   2474  HA  THR P 157     -31.304 -88.511 102.333  0.00 97.00      PROA   
ATOM   2475  CB  THR P 157     -29.755 -88.933 100.916  0.00 97.00      PROA   
ATOM   2476  HB  THR P 157     -29.215 -89.759 101.439  0.00 97.00      PROA   
ATOM   2477  OG1 THR P 157     -28.840 -88.224 100.085  0.00 97.00      PROA   
ATOM   2478  HG1 THR P 157     -28.136 -87.916 100.659  0.00 97.00      PROA   
ATOM   2479  CG2 THR P 157     -30.808 -89.570  99.995  0.00 97.00      PROA   
ATOM   2480 HG21 THR P 157     -31.378 -88.784  99.457  0.00 97.00      PROA   
ATOM   2481 HG22 THR P 157     -31.509 -90.195 100.583  0.00 97.00      PROA   
ATOM   2482 HG23 THR P 157     -30.303 -90.218  99.245  0.00 97.00      PROA   
ATOM   2483  C   THR P 157     -29.481 -87.717 103.028  0.00 97.00      PROA   
ATOM   2484  O   THR P 157     -28.622 -86.847 102.911  0.00 97.00      PROA   
ATOM   2485  N   SER P 158     -29.589 -88.462 104.153  0.00 97.00      PROA   
ATOM   2486  HN  SER P 158     -30.316 -89.141 104.256  0.00 97.00      PROA   
ATOM   2487  CA  SER P 158     -28.680 -88.332 105.276  0.00 97.00      PROA   
ATOM   2488  HA  SER P 158     -28.467 -87.283 105.410  0.00 97.00      PROA   
ATOM   2489  CB  SER P 158     -29.288 -88.874 106.604  0.00 97.00      PROA   
ATOM   2490  HB1 SER P 158     -30.297 -88.427 106.723  0.00 97.00      PROA   
ATOM   2491  HB2 SER P 158     -28.675 -88.556 107.472  0.00 97.00      PROA   
ATOM   2492  OG  SER P 158     -29.418 -90.296 106.635  0.00 97.00      PROA   
ATOM   2493  HG1 SER P 158     -28.537 -90.656 106.797  0.00 97.00      PROA   
ATOM   2494  C   SER P 158     -27.369 -89.048 105.031  0.00 97.00      PROA   
ATOM   2495  O   SER P 158     -27.214 -89.832 104.097  0.00 97.00      PROA   
ATOM   2496  N   ALA P 159     -26.398 -88.830 105.945  0.00 97.00      PROA   
ATOM   2497  HN  ALA P 159     -26.479 -88.091 106.611  0.00 97.00      PROA   
ATOM   2498  CA  ALA P 159     -25.298 -89.745 106.165  0.00 97.00      PROA   
ATOM   2499  HA  ALA P 159     -24.771 -89.855 105.226  0.00 97.00      PROA   
ATOM   2500  CB  ALA P 159     -24.331 -89.190 107.230  0.00 97.00      PROA   
ATOM   2501  HB1 ALA P 159     -24.849 -89.069 108.206  0.00 97.00      PROA   
ATOM   2502  HB2 ALA P 159     -23.952 -88.192 106.916  0.00 97.00      PROA   
ATOM   2503  HB3 ALA P 159     -23.461 -89.863 107.373  0.00 97.00      PROA   
ATOM   2504  C   ALA P 159     -25.793 -91.126 106.597  0.00 97.00      PROA   
ATOM   2505  O   ALA P 159     -26.844 -91.253 107.222  0.00 97.00      PROA   
ATOM   2506  N   GLY P 160     -25.052 -92.205 106.247  0.00 97.00      PROA   
ATOM   2507  HN  GLY P 160     -24.201 -92.093 105.741  0.00 97.00      PROA   
ATOM   2508  CA  GLY P 160     -25.355 -93.551 106.708  0.00 97.00      PROA   
ATOM   2509  HA1 GLY P 160     -24.904 -94.247 106.016  0.00 97.00      PROA   
ATOM   2510  HA2 GLY P 160     -26.424 -93.681 106.793  0.00 97.00      PROA   
ATOM   2511  C   GLY P 160     -24.719 -93.794 108.044  0.00 97.00      PROA   
ATOM   2512  O   GLY P 160     -23.546 -93.485 108.234  0.00 97.00      PROA   
ATOM   2513  N   ILE P 161     -25.475 -94.390 108.993  0.00 97.00      PROA   
ATOM   2514  HN  ILE P 161     -26.424 -94.632 108.795  0.00 97.00      PROA   
ATOM   2515  CA  ILE P 161     -24.996 -94.674 110.331  0.00 97.00      PROA   
ATOM   2516  HA  ILE P 161     -23.963 -94.373 110.419  0.00 97.00      PROA   
ATOM   2517  CB  ILE P 161     -25.794 -93.961 111.427  0.00 97.00      PROA   
ATOM   2518  HB  ILE P 161     -26.851 -94.318 111.396  0.00 97.00      PROA   
ATOM   2519  CG2 ILE P 161     -25.208 -94.303 112.818  0.00 97.00      PROA   
ATOM   2520 HG21 ILE P 161     -24.122 -94.074 112.848  0.00 97.00      PROA   
ATOM   2521 HG22 ILE P 161     -25.353 -95.373 113.071  0.00 97.00      PROA   
ATOM   2522 HG23 ILE P 161     -25.710 -93.693 113.598  0.00 97.00      PROA   
ATOM   2523  CG1 ILE P 161     -25.845 -92.422 111.207  0.00 97.00      PROA   
ATOM   2524 HG11 ILE P 161     -26.486 -91.986 112.006  0.00 97.00      PROA   
ATOM   2525 HG12 ILE P 161     -26.343 -92.202 110.239  0.00 97.00      PROA   
ATOM   2526  CD  ILE P 161     -24.483 -91.713 111.244  0.00 97.00      PROA   
ATOM   2527  HD1 ILE P 161     -23.809 -92.102 110.453  0.00 97.00      PROA   
ATOM   2528  HD2 ILE P 161     -23.984 -91.849 112.227  0.00 97.00      PROA   
ATOM   2529  HD3 ILE P 161     -24.614 -90.622 111.080  0.00 97.00      PROA   
ATOM   2530  C   ILE P 161     -25.053 -96.174 110.531  0.00 97.00      PROA   
ATOM   2531  O   ILE P 161     -26.114 -96.788 110.475  0.00 97.00      PROA   
ATOM   2532  N   SER P 162     -23.885 -96.809 110.774  0.00 97.00      PROA   
ATOM   2533  HN  SER P 162     -23.023 -96.307 110.789  0.00 97.00      PROA   
ATOM   2534  CA  SER P 162     -23.787 -98.243 110.964  0.00 97.00      PROA   
ATOM   2535  HA  SER P 162     -24.588 -98.726 110.425  0.00 97.00      PROA   
ATOM   2536  CB  SER P 162     -22.452 -98.813 110.418  0.00 97.00      PROA   
ATOM   2537  HB1 SER P 162     -22.417 -98.642 109.320  0.00 97.00      PROA   
ATOM   2538  HB2 SER P 162     -22.385 -99.908 110.596  0.00 97.00      PROA   
ATOM   2539  OG  SER P 162     -21.326 -98.158 110.999  0.00 97.00      PROA   
ATOM   2540  HG1 SER P 162     -21.457 -98.212 111.951  0.00 97.00      PROA   
ATOM   2541  C   SER P 162     -23.910 -98.630 112.424  0.00 97.00      PROA   
ATOM   2542  O   SER P 162     -23.085 -98.242 113.250  0.00 97.00      PROA   
ATOM   2543  N   VAL P 163     -24.931 -99.449 112.770  0.00 97.00      PROA   
ATOM   2544  HN  VAL P 163     -25.604 -99.742 112.093  0.00 97.00      PROA   
ATOM   2545  CA  VAL P 163     -25.109 -99.964 114.114  0.00 97.00      PROA   
ATOM   2546  HA  VAL P 163     -24.341 -99.550 114.748  0.00 97.00      PROA   
ATOM   2547  CB  VAL P 163     -26.446 -99.617 114.768  0.00 97.00      PROA   
ATOM   2548  HB  VAL P 163     -26.416 -99.929 115.839  0.00 97.00      PROA   
ATOM   2549  CG1 VAL P 163     -26.629 -98.087 114.739  0.00 97.00      PROA   
ATOM   2550 HG11 VAL P 163     -26.738 -97.716 113.697  0.00 97.00      PROA   
ATOM   2551 HG12 VAL P 163     -25.764 -97.577 115.212  0.00 97.00      PROA   
ATOM   2552 HG13 VAL P 163     -27.549 -97.817 115.299  0.00 97.00      PROA   
ATOM   2553  CG2 VAL P 163     -27.638-100.325 114.096  0.00 97.00      PROA   
ATOM   2554 HG21 VAL P 163     -27.605-101.422 114.254  0.00 97.00      PROA   
ATOM   2555 HG22 VAL P 163     -27.641-100.122 113.006  0.00 97.00      PROA   
ATOM   2556 HG23 VAL P 163     -28.592 -99.949 114.525  0.00 97.00      PROA   
ATOM   2557  C   VAL P 163     -24.900-101.460 114.077  0.00 97.00      PROA   
ATOM   2558  O   VAL P 163     -25.357-102.152 113.174  0.00 97.00      PROA   
ATOM   2559  N   THR P 164     -24.162-102.005 115.066  0.00 97.00      PROA   
ATOM   2560  HN  THR P 164     -23.787-101.423 115.787  0.00 97.00      PROA   
ATOM   2561  CA  THR P 164     -23.869-103.430 115.115  0.00 97.00      PROA   
ATOM   2562  HA  THR P 164     -24.320-103.936 114.276  0.00 97.00      PROA   
ATOM   2563  CB  THR P 164     -22.378-103.740 115.063  0.00 97.00      PROA   
ATOM   2564  HB  THR P 164     -21.863-103.375 115.978  0.00 97.00      PROA   
ATOM   2565  OG1 THR P 164     -21.777-103.096 113.946  0.00 97.00      PROA   
ATOM   2566  HG1 THR P 164     -22.155-102.217 113.897  0.00 97.00      PROA   
ATOM   2567  CG2 THR P 164     -22.144-105.252 114.879  0.00 97.00      PROA   
ATOM   2568 HG21 THR P 164     -22.601-105.586 113.922  0.00 97.00      PROA   
ATOM   2569 HG22 THR P 164     -22.581-105.846 115.704  0.00 97.00      PROA   
ATOM   2570 HG23 THR P 164     -21.054-105.461 114.826  0.00 97.00      PROA   
ATOM   2571  C   THR P 164     -24.474-103.969 116.396  0.00 97.00      PROA   
ATOM   2572  O   THR P 164     -24.052-103.597 117.483  0.00 97.00      PROA   
ATOM   2573  N   VAL P 165     -25.493-104.859 116.305  0.00 97.00      PROA   
ATOM   2574  HN  VAL P 165     -25.830-105.112 115.398  0.00 97.00      PROA   
ATOM   2575  CA  VAL P 165     -26.231-105.421 117.440  0.00 97.00      PROA   
ATOM   2576  HA  VAL P 165     -26.240-104.666 118.211  0.00 97.00      PROA   
ATOM   2577  CB  VAL P 165     -27.697-105.688 117.061  0.00 97.00      PROA   
ATOM   2578  HB  VAL P 165     -27.733-106.434 116.237  0.00 97.00      PROA   
ATOM   2579  CG1 VAL P 165     -28.572-106.199 118.229  0.00 97.00      PROA   
ATOM   2580 HG11 VAL P 165     -28.394-105.595 119.143  0.00 97.00      PROA   
ATOM   2581 HG12 VAL P 165     -28.381-107.268 118.447  0.00 97.00      PROA   
ATOM   2582 HG13 VAL P 165     -29.645-106.111 117.965  0.00 97.00      PROA   
ATOM   2583  CG2 VAL P 165     -28.316-104.362 116.565  0.00 97.00      PROA   
ATOM   2584 HG21 VAL P 165     -27.808-103.971 115.662  0.00 97.00      PROA   
ATOM   2585 HG22 VAL P 165     -28.259-103.597 117.369  0.00 97.00      PROA   
ATOM   2586 HG23 VAL P 165     -29.386-104.521 116.314  0.00 97.00      PROA   
ATOM   2587  C   VAL P 165     -25.498-106.665 117.977  0.00 97.00      PROA   
ATOM   2588  O   VAL P 165     -24.480-107.061 117.419  0.00 97.00      PROA   
ATOM   2589  N   LYS P 166     -25.955-107.315 119.084  0.00 97.00      PROA   
ATOM   2590  HN  LYS P 166     -26.756-106.987 119.580  0.00 97.00      PROA   
ATOM   2591  CA  LYS P 166     -25.468-108.614 119.513  0.00 97.00      PROA   
ATOM   2592  HA  LYS P 166     -25.060-109.157 118.668  0.00 97.00      PROA   
ATOM   2593  CB  LYS P 166     -24.505-108.619 120.743  0.00 97.00      PROA   
ATOM   2594  HB1 LYS P 166     -24.076-109.637 120.870  0.00 97.00      PROA   
ATOM   2595  HB2 LYS P 166     -25.090-108.389 121.664  0.00 97.00      PROA   
ATOM   2596  CG  LYS P 166     -23.376-107.571 120.741  0.00 97.00      PROA   
ATOM   2597  HG1 LYS P 166     -22.889-107.578 121.742  0.00 97.00      PROA   
ATOM   2598  HG2 LYS P 166     -23.876-106.584 120.648  0.00 97.00      PROA   
ATOM   2599  CD  LYS P 166     -22.282-107.796 119.673  0.00 97.00      PROA   
ATOM   2600  HD1 LYS P 166     -22.732-108.315 118.799  0.00 97.00      PROA   
ATOM   2601  HD2 LYS P 166     -21.515-108.485 120.089  0.00 97.00      PROA   
ATOM   2602  CE  LYS P 166     -21.574-106.522 119.174  0.00 97.00      PROA   
ATOM   2603  HE1 LYS P 166     -20.977-106.752 118.264  0.00 97.00      PROA   
ATOM   2604  HE2 LYS P 166     -20.916-106.082 119.950  0.00 97.00      PROA   
ATOM   2605  NZ  LYS P 166     -22.590-105.526 118.804  0.00 97.00      PROA   
ATOM   2606  HZ1 LYS P 166     -23.057-105.146 119.652  0.00 97.00      PROA   
ATOM   2607  HZ2 LYS P 166     -23.314-106.039 118.253  0.00 97.00      PROA   
ATOM   2608  HZ3 LYS P 166     -22.237-104.743 118.223  0.00 97.00      PROA   
ATOM   2609  C   LYS P 166     -26.702-109.328 119.981  0.00 97.00      PROA   
ATOM   2610  O   LYS P 166     -27.596-108.712 120.554  0.00 97.00      PROA   
ATOM   2611  N   GLU P 167     -26.724-110.655 119.741  0.00  0.00      PROA   
ATOM   2612  HN  GLU P 167     -25.967-111.095 119.264  0.00  0.00      PROA   
ATOM   2613  CA  GLU P 167     -27.761-111.556 120.154  0.00  0.00      PROA   
ATOM   2614  HA  GLU P 167     -28.507-111.029 120.734  0.00  0.00      PROA   
ATOM   2615  CB  GLU P 167     -28.431-112.252 118.944  0.00  0.00      PROA   
ATOM   2616  HB1 GLU P 167     -27.633-112.594 118.248  0.00  0.00      PROA   
ATOM   2617  HB2 GLU P 167     -29.018-111.465 118.419  0.00  0.00      PROA   
ATOM   2618  CG  GLU P 167     -29.324-113.463 119.277  0.00  0.00      PROA   
ATOM   2619  HG1 GLU P 167     -29.965-113.231 120.149  0.00  0.00      PROA   
ATOM   2620  HG2 GLU P 167     -28.697-114.344 119.533  0.00  0.00      PROA   
ATOM   2621  CD  GLU P 167     -30.225-113.788 118.086  0.00  0.00      PROA   
ATOM   2622  OE1 GLU P 167     -31.040-112.901 117.710  0.00  0.00      PROA   
ATOM   2623  OE2 GLU P 167     -30.115-114.916 117.538  0.00  0.00      PROA   
ATOM   2624  C   GLU P 167     -27.103-112.574 121.030  0.00  0.00      PROA   
ATOM   2625  O   GLU P 167     -26.072-113.136 120.662  0.00  0.00      PROA   
ATOM   2626  N   LEU P 168     -27.688-112.823 122.228  0.00  0.00      PROA   
ATOM   2627  HN  LEU P 168     -28.514-112.344 122.514  0.00  0.00      PROA   
ATOM   2628  CA  LEU P 168     -27.189-113.805 123.159  0.00  0.00      PROA   
ATOM   2629  HA  LEU P 168     -26.108-113.804 123.118  0.00  0.00      PROA   
ATOM   2630  CB  LEU P 168     -27.639-113.611 124.635  0.00  0.00      PROA   
ATOM   2631  HB1 LEU P 168     -27.122-114.386 125.246  0.00  0.00      PROA   
ATOM   2632  HB2 LEU P 168     -28.734-113.783 124.736  0.00  0.00      PROA   
ATOM   2633  CG  LEU P 168     -27.331-112.235 125.285  0.00  0.00      PROA   
ATOM   2634  HG  LEU P 168     -27.380-112.404 126.388  0.00  0.00      PROA   
ATOM   2635  CD1 LEU P 168     -25.912-111.714 124.982  0.00  0.00      PROA   
ATOM   2636 HD11 LEU P 168     -25.804-111.473 123.904  0.00  0.00      PROA   
ATOM   2637 HD12 LEU P 168     -25.154-112.478 125.255  0.00  0.00      PROA   
ATOM   2638 HD13 LEU P 168     -25.711-110.791 125.567  0.00  0.00      PROA   
ATOM   2639  CD2 LEU P 168     -28.412-111.177 124.985  0.00  0.00      PROA   
ATOM   2640 HD21 LEU P 168     -29.423-111.578 125.211  0.00  0.00      PROA   
ATOM   2641 HD22 LEU P 168     -28.379-110.877 123.919  0.00  0.00      PROA   
ATOM   2642 HD23 LEU P 168     -28.247-110.274 125.609  0.00  0.00      PROA   
ATOM   2643  C   LEU P 168     -27.703-115.139 122.700  0.00  0.00      PROA   
ATOM   2644  O   LEU P 168     -28.915-115.348 122.661  0.00  0.00      PROA   
ATOM   2645  N   PHE P 169     -26.763-116.045 122.332  0.00  0.00      PROA   
ATOM   2646  HN  PHE P 169     -25.801-115.786 122.369  0.00  0.00      PROA   
ATOM   2647  CA  PHE P 169     -26.972-117.411 121.895  0.00  0.00      PROA   
ATOM   2648  HA  PHE P 169     -25.984-117.705 121.585  0.00  0.00      PROA   
ATOM   2649  CB  PHE P 169     -27.268-118.490 122.988  0.00  0.00      PROA   
ATOM   2650  HB1 PHE P 169     -26.338-118.635 123.583  0.00  0.00      PROA   
ATOM   2651  HB2 PHE P 169     -27.513-119.468 122.521  0.00  0.00      PROA   
ATOM   2652  CG  PHE P 169     -28.362-118.119 123.962  0.00  0.00      PROA   
ATOM   2653  CD1 PHE P 169     -28.062-117.421 125.148  0.00  0.00      PROA   
ATOM   2654  HD1 PHE P 169     -27.045-117.121 125.351  0.00  0.00      PROA   
ATOM   2655  CE1 PHE P 169     -29.073-117.091 126.059  0.00  0.00      PROA   
ATOM   2656  HE1 PHE P 169     -28.832-116.543 126.958  0.00  0.00      PROA   
ATOM   2657  CZ  PHE P 169     -30.394-117.477 125.806  0.00  0.00      PROA   
ATOM   2658  HZ  PHE P 169     -31.174-117.225 126.509  0.00  0.00      PROA   
ATOM   2659  CD2 PHE P 169     -29.690-118.523 123.736  0.00  0.00      PROA   
ATOM   2660  HD2 PHE P 169     -29.935-119.085 122.846  0.00  0.00      PROA   
ATOM   2661  CE2 PHE P 169     -30.702-118.198 124.646  0.00  0.00      PROA   
ATOM   2662  HE2 PHE P 169     -31.720-118.505 124.456  0.00  0.00      PROA   
ATOM   2663  C   PHE P 169     -27.872-117.542 120.675  0.00  0.00      PROA   
ATOM   2664  O   PHE P 169     -29.088-117.435 120.821  0.00  0.00      PROA   
ATOM   2665  N   PRO P 170     -27.371-117.817 119.468  0.00  0.00      PROA   
ATOM   2666  CD  PRO P 170     -25.989-117.509 119.076  0.00  0.00      PROA   
ATOM   2667  HD1 PRO P 170     -25.293-118.256 119.513  0.00  0.00      PROA   
ATOM   2668  HD2 PRO P 170     -25.729-116.485 119.425  0.00  0.00      PROA   
ATOM   2669  CA  PRO P 170     -28.233-117.984 118.309  0.00  0.00      PROA   
ATOM   2670  HA  PRO P 170     -29.219-117.559 118.448  0.00  0.00      PROA   
ATOM   2671  CB  PRO P 170     -27.438-117.298 117.187  0.00  0.00      PROA   
ATOM   2672  HB1 PRO P 170     -27.621-116.201 117.244  0.00  0.00      PROA   
ATOM   2673  HB2 PRO P 170     -27.702-117.643 116.169  0.00  0.00      PROA   
ATOM   2674  CG  PRO P 170     -25.975-117.564 117.546  0.00  0.00      PROA   
ATOM   2675  HG1 PRO P 170     -25.694-118.584 117.209  0.00  0.00      PROA   
ATOM   2676  HG2 PRO P 170     -25.285-116.822 117.098  0.00  0.00      PROA   
ATOM   2677  C   PRO P 170     -28.346-119.472 118.076  0.00  0.00      PROA   
ATOM   2678  O   PRO P 170     -28.596-119.888 116.945  0.00  0.00      PROA   
ATOM   2679  N   ALA P 171     -28.209-120.279 119.160  0.00  0.00      PROA   
ATOM   2680  HN  ALA P 171     -27.988-119.886 120.050  0.00  0.00      PROA   
ATOM   2681  CA  ALA P 171     -28.436-121.703 119.179  0.00  0.00      PROA   
ATOM   2682  HA  ALA P 171     -27.822-122.111 118.392  0.00  0.00      PROA   
ATOM   2683  CB  ALA P 171     -28.040-122.339 120.527  0.00  0.00      PROA   
ATOM   2684  HB1 ALA P 171     -28.641-121.911 121.358  0.00  0.00      PROA   
ATOM   2685  HB2 ALA P 171     -26.968-122.138 120.738  0.00  0.00      PROA   
ATOM   2686  HB3 ALA P 171     -28.189-123.440 120.508  0.00  0.00      PROA   
ATOM   2687  C   ALA P 171     -29.898-122.000 118.927  0.00  0.00      PROA   
ATOM   2688  O   ALA P 171     -30.736-121.214 119.369  0.00  0.00      PROA   
ATOM   2689  N   PRO P 172     -30.276-123.078 118.244  0.00  0.00      PROA   
ATOM   2690  CD  PRO P 172     -29.360-123.981 117.542  0.00  0.00      PROA   
ATOM   2691  HD1 PRO P 172     -28.675-124.478 118.261  0.00  0.00      PROA   
ATOM   2692  HD2 PRO P 172     -28.780-123.396 116.795  0.00  0.00      PROA   
ATOM   2693  CA  PRO P 172     -31.648-123.260 117.817  0.00  0.00      PROA   
ATOM   2694  HA  PRO P 172     -32.096-122.310 117.562  0.00  0.00      PROA   
ATOM   2695  CB  PRO P 172     -31.553-124.198 116.602  0.00  0.00      PROA   
ATOM   2696  HB1 PRO P 172     -31.429-123.578 115.686  0.00  0.00      PROA   
ATOM   2697  HB2 PRO P 172     -32.439-124.850 116.467  0.00  0.00      PROA   
ATOM   2698  CG  PRO P 172     -30.262-124.992 116.830  0.00  0.00      PROA   
ATOM   2699  HG1 PRO P 172     -30.463-125.855 117.502  0.00  0.00      PROA   
ATOM   2700  HG2 PRO P 172     -29.828-125.360 115.882  0.00  0.00      PROA   
ATOM   2701  C   PRO P 172     -32.431-123.911 118.927  0.00  0.00      PROA   
ATOM   2702  O   PRO P 172     -31.967-124.899 119.496  0.00  0.00      PROA   
ATOM   2703  N   VAL P 173     -33.626-123.363 119.245  0.00 97.00      PROA   
ATOM   2704  HN  VAL P 173     -33.947-122.524 118.809  0.00 97.00      PROA   
ATOM   2705  CA  VAL P 173     -34.554-123.987 120.160  0.00 97.00      PROA   
ATOM   2706  HA  VAL P 173     -33.986-124.565 120.876  0.00 97.00      PROA   
ATOM   2707  CB  VAL P 173     -35.391-122.986 120.953  0.00 97.00      PROA   
ATOM   2708  HB  VAL P 173     -36.112-123.533 121.604  0.00 97.00      PROA   
ATOM   2709  CG1 VAL P 173     -34.446-122.181 121.872  0.00 97.00      PROA   
ATOM   2710 HG11 VAL P 173     -33.726-121.587 121.271  0.00 97.00      PROA   
ATOM   2711 HG12 VAL P 173     -33.874-122.859 122.538  0.00 97.00      PROA   
ATOM   2712 HG13 VAL P 173     -35.033-121.477 122.500  0.00 97.00      PROA   
ATOM   2713  CG2 VAL P 173     -36.188-122.047 120.022  0.00 97.00      PROA   
ATOM   2714 HG21 VAL P 173     -36.865-122.620 119.358  0.00 97.00      PROA   
ATOM   2715 HG22 VAL P 173     -35.509-121.434 119.394  0.00 97.00      PROA   
ATOM   2716 HG23 VAL P 173     -36.807-121.352 120.629  0.00 97.00      PROA   
ATOM   2717  C   VAL P 173     -35.430-124.965 119.404  0.00 97.00      PROA   
ATOM   2718  O   VAL P 173     -35.628-124.846 118.199  0.00 97.00      PROA   
ATOM   2719  N   LEU P 174     -35.974-125.975 120.116  0.00 97.00      PROA   
ATOM   2720  HN  LEU P 174     -35.771-126.085 121.085  0.00 97.00      PROA   
ATOM   2721  CA  LEU P 174     -36.892-126.936 119.548  0.00 97.00      PROA   
ATOM   2722  HA  LEU P 174     -36.870-126.889 118.469  0.00 97.00      PROA   
ATOM   2723  CB  LEU P 174     -36.502-128.373 119.981  0.00 97.00      PROA   
ATOM   2724  HB1 LEU P 174     -36.627-128.508 121.076  0.00 97.00      PROA   
ATOM   2725  HB2 LEU P 174     -35.410-128.467 119.769  0.00 97.00      PROA   
ATOM   2726  CG  LEU P 174     -37.188-129.539 119.230  0.00 97.00      PROA   
ATOM   2727  HG  LEU P 174     -37.140-129.323 118.137  0.00 97.00      PROA   
ATOM   2728  CD1 LEU P 174     -36.406-130.841 119.480  0.00 97.00      PROA   
ATOM   2729 HD11 LEU P 174     -36.404-131.084 120.564  0.00 97.00      PROA   
ATOM   2730 HD12 LEU P 174     -35.355-130.738 119.139  0.00 97.00      PROA   
ATOM   2731 HD13 LEU P 174     -36.879-131.681 118.933  0.00 97.00      PROA   
ATOM   2732  CD2 LEU P 174     -38.665-129.750 119.605  0.00 97.00      PROA   
ATOM   2733 HD21 LEU P 174     -39.297-128.921 119.229  0.00 97.00      PROA   
ATOM   2734 HD22 LEU P 174     -38.775-129.821 120.707  0.00 97.00      PROA   
ATOM   2735 HD23 LEU P 174     -39.034-130.694 119.156  0.00 97.00      PROA   
ATOM   2736  C   LEU P 174     -38.274-126.547 120.029  0.00 97.00      PROA   
ATOM   2737  O   LEU P 174     -38.606-126.688 121.204  0.00 97.00      PROA   
ATOM   2738  N   THR P 175     -39.121-126.029 119.110  0.00 97.00      PROA   
ATOM   2739  HN  THR P 175     -38.826-125.900 118.163  0.00 97.00      PROA   
ATOM   2740  CA  THR P 175     -40.473-125.596 119.409  0.00 97.00      PROA   
ATOM   2741  HA  THR P 175     -40.554-125.440 120.474  0.00 97.00      PROA   
ATOM   2742  CB  THR P 175     -40.868-124.267 118.771  0.00 97.00      PROA   
ATOM   2743  HB  THR P 175     -41.965-124.081 118.841  0.00 97.00      PROA   
ATOM   2744  OG1 THR P 175     -40.468-124.227 117.412  0.00 97.00      PROA   
ATOM   2745  HG1 THR P 175     -40.285-123.302 117.199  0.00 97.00      PROA   
ATOM   2746  CG2 THR P 175     -40.139-123.136 119.520  0.00 97.00      PROA   
ATOM   2747 HG21 THR P 175     -39.040-123.257 119.426  0.00 97.00      PROA   
ATOM   2748 HG22 THR P 175     -40.411-123.150 120.595  0.00 97.00      PROA   
ATOM   2749 HG23 THR P 175     -40.421-122.146 119.100  0.00 97.00      PROA   
ATOM   2750  C   THR P 175     -41.458-126.692 119.059  0.00 97.00      PROA   
ATOM   2751  O   THR P 175     -41.490-127.215 117.948  0.00 97.00      PROA   
ATOM   2752  N   ALA P 176     -42.289-127.072 120.049  0.00 97.00      PROA   
ATOM   2753  HN  ALA P 176     -42.220-126.656 120.951  0.00 97.00      PROA   
ATOM   2754  CA  ALA P 176     -43.325-128.066 119.908  0.00 97.00      PROA   
ATOM   2755  HA  ALA P 176     -43.426-128.357 118.870  0.00 97.00      PROA   
ATOM   2756  CB  ALA P 176     -43.016-129.310 120.765  0.00 97.00      PROA   
ATOM   2757  HB1 ALA P 176     -42.915-129.037 121.837  0.00 97.00      PROA   
ATOM   2758  HB2 ALA P 176     -42.050-129.754 120.435  0.00 97.00      PROA   
ATOM   2759  HB3 ALA P 176     -43.805-130.082 120.660  0.00 97.00      PROA   
ATOM   2760  C   ALA P 176     -44.614-127.404 120.345  0.00 97.00      PROA   
ATOM   2761  O   ALA P 176     -44.614-126.569 121.247  0.00 97.00      PROA   
ATOM   2762  N   SER P 177     -45.755-127.717 119.684  0.00 97.00      PROA   
ATOM   2763  HN  SER P 177     -45.763-128.384 118.942  0.00 97.00      PROA   
ATOM   2764  CA  SER P 177     -46.976-126.943 119.847  0.00 97.00      PROA   
ATOM   2765  HA  SER P 177     -46.723-125.938 120.159  0.00 97.00      PROA   
ATOM   2766  CB  SER P 177     -47.729-126.831 118.495  0.00 97.00      PROA   
ATOM   2767  HB1 SER P 177     -47.060-126.307 117.778  0.00 97.00      PROA   
ATOM   2768  HB2 SER P 177     -48.655-126.224 118.593  0.00 97.00      PROA   
ATOM   2769  OG  SER P 177     -48.042-128.110 117.945  0.00 97.00      PROA   
ATOM   2770  HG1 SER P 177     -48.812-128.433 118.420  0.00 97.00      PROA   
ATOM   2771  C   SER P 177     -47.935-127.492 120.886  0.00 97.00      PROA   
ATOM   2772  O   SER P 177     -48.995-126.908 121.104  0.00 97.00      PROA   
ATOM   2773  N   VAL P 178     -47.585-128.607 121.567  0.00 97.00      PROA   
ATOM   2774  HN  VAL P 178     -46.718-129.059 121.386  0.00 97.00      PROA   
ATOM   2775  CA  VAL P 178     -48.400-129.180 122.624  0.00 97.00      PROA   
ATOM   2776  HA  VAL P 178     -49.006-128.404 123.074  0.00 97.00      PROA   
ATOM   2777  CB  VAL P 178     -49.304-130.335 122.164  0.00 97.00      PROA   
ATOM   2778  HB  VAL P 178     -48.678-131.174 121.783  0.00 97.00      PROA   
ATOM   2779  CG1 VAL P 178     -50.173-130.844 123.335  0.00 97.00      PROA   
ATOM   2780 HG11 VAL P 178     -50.762-130.010 123.772  0.00 97.00      PROA   
ATOM   2781 HG12 VAL P 178     -49.556-131.299 124.130  0.00 97.00      PROA   
ATOM   2782 HG13 VAL P 178     -50.881-131.620 122.975  0.00 97.00      PROA   
ATOM   2783  CG2 VAL P 178     -50.233-129.879 121.018  0.00 97.00      PROA   
ATOM   2784 HG21 VAL P 178     -49.652-129.618 120.111  0.00 97.00      PROA   
ATOM   2785 HG22 VAL P 178     -50.825-128.995 121.334  0.00 97.00      PROA   
ATOM   2786 HG23 VAL P 178     -50.939-130.696 120.754  0.00 97.00      PROA   
ATOM   2787  C   VAL P 178     -47.425-129.688 123.669  0.00 97.00      PROA   
ATOM   2788  O   VAL P 178     -46.434-130.336 123.338  0.00 97.00      PROA   
ATOM   2789  N   THR P 179     -47.678-129.396 124.971  0.00 97.00      PROA   
ATOM   2790  HN  THR P 179     -48.452-128.823 125.231  0.00 97.00      PROA   
ATOM   2791  CA  THR P 179     -46.953-129.960 126.100  0.00 97.00      PROA   
ATOM   2792  HA  THR P 179     -45.896-129.829 125.907  0.00 97.00      PROA   
ATOM   2793  CB  THR P 179     -47.286-129.280 127.424  0.00 97.00      PROA   
ATOM   2794  HB  THR P 179     -46.863-129.839 128.293  0.00 97.00      PROA   
ATOM   2795  OG1 THR P 179     -48.694-129.150 127.590  0.00 97.00      PROA   
ATOM   2796  HG1 THR P 179     -49.034-130.047 127.621  0.00 97.00      PROA   
ATOM   2797  CG2 THR P 179     -46.677-127.868 127.433  0.00 97.00      PROA   
ATOM   2798 HG21 THR P 179     -47.089-127.260 126.601  0.00 97.00      PROA   
ATOM   2799 HG22 THR P 179     -45.574-127.921 127.332  0.00 97.00      PROA   
ATOM   2800 HG23 THR P 179     -46.921-127.361 128.392  0.00 97.00      PROA   
ATOM   2801  C   THR P 179     -47.199-131.447 126.284  0.00 97.00      PROA   
ATOM   2802  O   THR P 179     -48.314-131.933 126.120  0.00 97.00      PROA   
ATOM   2803  N   SER P 180     -46.158-132.198 126.702  0.00 97.00      PROA   
ATOM   2804  HN  SER P 180     -45.243-131.817 126.817  0.00 97.00      PROA   
ATOM   2805  CA  SER P 180     -46.261-133.563 127.175  0.00 97.00      PROA   
ATOM   2806  HA  SER P 180     -46.756-134.113 126.391  0.00 97.00      PROA   
ATOM   2807  CB  SER P 180     -44.854-134.169 127.371  0.00 97.00      PROA   
ATOM   2808  HB1 SER P 180     -44.405-134.352 126.371  0.00 97.00      PROA   
ATOM   2809  HB2 SER P 180     -44.880-135.134 127.914  0.00 97.00      PROA   
ATOM   2810  OG  SER P 180     -44.002-133.264 128.062  0.00 97.00      PROA   
ATOM   2811  HG1 SER P 180     -43.192-133.761 128.233  0.00 97.00      PROA   
ATOM   2812  C   SER P 180     -47.117-133.716 128.433  0.00 97.00      PROA   
ATOM   2813  O   SER P 180     -47.226-132.761 129.205  0.00 97.00      PROA   
ATOM   2814  N   PRO P 181     -47.777-134.846 128.697  0.00 97.00      PROA   
ATOM   2815  CD  PRO P 181     -48.407-135.023 130.011  0.00 97.00      PROA   
ATOM   2816  HD1 PRO P 181     -49.233-134.292 130.147  0.00 97.00      PROA   
ATOM   2817  HD2 PRO P 181     -47.645-134.887 130.813  0.00 97.00      PROA   
ATOM   2818  CA  PRO P 181     -47.655-136.109 127.978  0.00 97.00      PROA   
ATOM   2819  HA  PRO P 181     -46.655-136.243 127.605  0.00 97.00      PROA   
ATOM   2820  CB  PRO P 181     -47.972-137.168 129.047  0.00 97.00      PROA   
ATOM   2821  HB1 PRO P 181     -47.033-137.421 129.591  0.00 97.00      PROA   
ATOM   2822  HB2 PRO P 181     -48.403-138.099 128.630  0.00 97.00      PROA   
ATOM   2823  CG  PRO P 181     -48.925-136.462 130.018  0.00 97.00      PROA   
ATOM   2824  HG1 PRO P 181     -49.957-136.484 129.603  0.00 97.00      PROA   
ATOM   2825  HG2 PRO P 181     -48.927-136.918 131.028  0.00 97.00      PROA   
ATOM   2826  C   PRO P 181     -48.628-136.195 126.811  0.00 97.00      PROA   
ATOM   2827  O   PRO P 181     -49.839-136.089 126.999  0.00 97.00      PROA   
ATOM   2828  N   LEU P 182     -48.111-136.408 125.580  0.00 97.00      PROA   
ATOM   2829  HN  LEU P 182     -47.124-136.523 125.467  0.00 97.00      PROA   
ATOM   2830  CA  LEU P 182     -48.903-136.586 124.376  0.00 97.00      PROA   
ATOM   2831  HA  LEU P 182     -49.656-135.811 124.373  0.00 97.00      PROA   
ATOM   2832  CB  LEU P 182     -48.073-136.483 123.063  0.00 97.00      PROA   
ATOM   2833  HB1 LEU P 182     -48.776-136.582 122.207  0.00 97.00      PROA   
ATOM   2834  HB2 LEU P 182     -47.360-137.331 123.007  0.00 97.00      PROA   
ATOM   2835  CG  LEU P 182     -47.271-135.168 122.835  0.00 97.00      PROA   
ATOM   2836  HG  LEU P 182     -47.074-135.117 121.735  0.00 97.00      PROA   
ATOM   2837  CD1 LEU P 182     -48.062-133.901 123.209  0.00 97.00      PROA   
ATOM   2838 HD11 LEU P 182     -48.255-133.873 124.301  0.00 97.00      PROA   
ATOM   2839 HD12 LEU P 182     -49.033-133.874 122.674  0.00 97.00      PROA   
ATOM   2840 HD13 LEU P 182     -47.482-132.993 122.941  0.00 97.00      PROA   
ATOM   2841  CD2 LEU P 182     -45.883-135.165 123.507  0.00 97.00      PROA   
ATOM   2842 HD21 LEU P 182     -45.298-136.060 123.206  0.00 97.00      PROA   
ATOM   2843 HD22 LEU P 182     -45.979-135.161 124.610  0.00 97.00      PROA   
ATOM   2844 HD23 LEU P 182     -45.318-134.256 123.212  0.00 97.00      PROA   
ATOM   2845  C   LEU P 182     -49.632-137.919 124.390  0.00 97.00      PROA   
ATOM   2846  O   LEU P 182     -49.140-138.898 124.929  0.00 97.00      PROA   
ATOM   2847  N   LEU P 183     -50.842-138.008 123.799  0.00 97.00      PROA   
ATOM   2848  HN  LEU P 183     -51.278-137.215 123.384  0.00 97.00      PROA   
ATOM   2849  CA  LEU P 183     -51.535-139.278 123.662  0.00 97.00      PROA   
ATOM   2850  HA  LEU P 183     -51.454-139.804 124.603  0.00 97.00      PROA   
ATOM   2851  CB  LEU P 183     -53.040-139.103 123.351  0.00 97.00      PROA   
ATOM   2852  HB1 LEU P 183     -53.513-140.102 123.230  0.00 97.00      PROA   
ATOM   2853  HB2 LEU P 183     -53.149-138.553 122.390  0.00 97.00      PROA   
ATOM   2854  CG  LEU P 183     -53.840-138.346 124.441  0.00 97.00      PROA   
ATOM   2855  HG  LEU P 183     -53.419-137.318 124.542  0.00 97.00      PROA   
ATOM   2856  CD1 LEU P 183     -55.313-138.206 124.017  0.00 97.00      PROA   
ATOM   2857 HD11 LEU P 183     -55.773-139.212 123.908  0.00 97.00      PROA   
ATOM   2858 HD12 LEU P 183     -55.388-137.676 123.046  0.00 97.00      PROA   
ATOM   2859 HD13 LEU P 183     -55.882-137.637 124.781  0.00 97.00      PROA   
ATOM   2860  CD2 LEU P 183     -53.745-139.029 125.820  0.00 97.00      PROA   
ATOM   2861 HD21 LEU P 183     -52.702-139.018 126.195  0.00 97.00      PROA   
ATOM   2862 HD22 LEU P 183     -54.088-140.083 125.748  0.00 97.00      PROA   
ATOM   2863 HD23 LEU P 183     -54.384-138.497 126.556  0.00 97.00      PROA   
ATOM   2864  C   LEU P 183     -50.905-140.172 122.603  0.00 97.00      PROA   
ATOM   2865  O   LEU P 183     -50.477-139.710 121.548  0.00 97.00      PROA   
ATOM   2866  N   GLU P 184     -50.846-141.499 122.864  0.00 97.00      PROA   
ATOM   2867  HN  GLU P 184     -51.096-141.840 123.770  0.00 97.00      PROA   
ATOM   2868  CA  GLU P 184     -50.400-142.504 121.918  0.00 97.00      PROA   
ATOM   2869  HA  GLU P 184     -49.399-142.222 121.624  0.00 97.00      PROA   
ATOM   2870  CB  GLU P 184     -50.291-143.898 122.607  0.00 97.00      PROA   
ATOM   2871  HB1 GLU P 184     -51.261-144.095 123.116  0.00 97.00      PROA   
ATOM   2872  HB2 GLU P 184     -49.507-143.800 123.393  0.00 97.00      PROA   
ATOM   2873  CG  GLU P 184     -49.960-145.099 121.694  0.00 97.00      PROA   
ATOM   2874  HG1 GLU P 184     -49.106-144.843 121.042  0.00 97.00      PROA   
ATOM   2875  HG2 GLU P 184     -50.830-145.339 121.049  0.00 97.00      PROA   
ATOM   2876  CD  GLU P 184     -49.545-146.359 122.457  0.00 97.00      PROA   
ATOM   2877  OE1 GLU P 184     -48.550-146.315 123.221  0.00 97.00      PROA   
ATOM   2878  OE2 GLU P 184     -50.189-147.414 122.230  0.00 97.00      PROA   
ATOM   2879  C   GLU P 184     -51.245-142.520 120.643  0.00 97.00      PROA   
ATOM   2880  O   GLU P 184     -52.473-142.520 120.689  0.00 97.00      PROA   
ATOM   2881  N   GLY P 185     -50.572-142.489 119.468  0.00 97.00      PROA   
ATOM   2882  HN  GLY P 185     -49.577-142.588 119.501  0.00 97.00      PROA   
ATOM   2883  CA  GLY P 185     -51.179-142.406 118.149  0.00 97.00      PROA   
ATOM   2884  HA1 GLY P 185     -52.255-142.437 118.240  0.00 97.00      PROA   
ATOM   2885  HA2 GLY P 185     -50.804-143.226 117.563  0.00 97.00      PROA   
ATOM   2886  C   GLY P 185     -50.845-141.152 117.381  0.00 97.00      PROA   
ATOM   2887  O   GLY P 185     -50.995-141.134 116.162  0.00 97.00      PROA   
ATOM   2888  N   THR P 186     -50.390-140.061 118.038  0.00 97.00      PROA   
ATOM   2889  HN  THR P 186     -50.263-140.073 119.028  0.00 97.00      PROA   
ATOM   2890  CA  THR P 186     -50.250-138.769 117.370  0.00 97.00      PROA   
ATOM   2891  HA  THR P 186     -51.154-138.625 116.802  0.00 97.00      PROA   
ATOM   2892  CB  THR P 186     -50.175-137.586 118.335  0.00 97.00      PROA   
ATOM   2893  HB  THR P 186     -50.018-136.633 117.774  0.00 97.00      PROA   
ATOM   2894  OG1 THR P 186     -49.128-137.740 119.288  0.00 97.00      PROA   
ATOM   2895  HG1 THR P 186     -48.354-137.999 118.781  0.00 97.00      PROA   
ATOM   2896  CG2 THR P 186     -51.499-137.463 119.106  0.00 97.00      PROA   
ATOM   2897 HG21 THR P 186     -51.673-138.364 119.731  0.00 97.00      PROA   
ATOM   2898 HG22 THR P 186     -52.352-137.343 118.408  0.00 97.00      PROA   
ATOM   2899 HG23 THR P 186     -51.459-136.579 119.778  0.00 97.00      PROA   
ATOM   2900  C   THR P 186     -49.043-138.647 116.432  0.00 97.00      PROA   
ATOM   2901  O   THR P 186     -47.929-138.806 116.923  0.00 97.00      PROA   
ATOM   2902  N   PRO P 187     -49.113-138.326 115.133  0.00 97.00      PROA   
ATOM   2903  CD  PRO P 187     -50.334-138.369 114.316  0.00 97.00      PROA   
ATOM   2904  HD1 PRO P 187     -51.235-138.032 114.872  0.00 97.00      PROA   
ATOM   2905  HD2 PRO P 187     -50.479-139.411 113.954  0.00 97.00      PROA   
ATOM   2906  CA  PRO P 187     -48.033-137.606 114.445  0.00 97.00      PROA   
ATOM   2907  HA  PRO P 187     -47.128-138.191 114.516  0.00 97.00      PROA   
ATOM   2908  CB  PRO P 187     -48.538-137.480 113.000  0.00 97.00      PROA   
ATOM   2909  HB1 PRO P 187     -48.268-138.406 112.445  0.00 97.00      PROA   
ATOM   2910  HB2 PRO P 187     -48.117-136.611 112.457  0.00 97.00      PROA   
ATOM   2911  CG  PRO P 187     -50.062-137.424 113.141  0.00 97.00      PROA   
ATOM   2912  HG1 PRO P 187     -50.366-136.392 113.420  0.00 97.00      PROA   
ATOM   2913  HG2 PRO P 187     -50.592-137.730 112.217  0.00 97.00      PROA   
ATOM   2914  C   PRO P 187     -47.744-136.250 115.093  0.00 97.00      PROA   
ATOM   2915  O   PRO P 187     -48.655-135.661 115.675  0.00 97.00      PROA   
ATOM   2916  N   VAL P 188     -46.481-135.752 115.038  0.00 97.00      PROA   
ATOM   2917  HN  VAL P 188     -45.769-136.214 114.515  0.00 97.00      PROA   
ATOM   2918  CA  VAL P 188     -46.065-134.545 115.739  0.00 97.00      PROA   
ATOM   2919  HA  VAL P 188     -46.911-133.882 115.854  0.00 97.00      PROA   
ATOM   2920  CB  VAL P 188     -45.417-134.829 117.109  0.00 97.00      PROA   
ATOM   2921  HB  VAL P 188     -44.497-135.443 116.968  0.00 97.00      PROA   
ATOM   2922  CG1 VAL P 188     -45.029-133.519 117.829  0.00 97.00      PROA   
ATOM   2923 HG11 VAL P 188     -45.914-132.856 117.929  0.00 97.00      PROA   
ATOM   2924 HG12 VAL P 188     -44.232-132.976 117.285  0.00 97.00      PROA   
ATOM   2925 HG13 VAL P 188     -44.647-133.747 118.847  0.00 97.00      PROA   
ATOM   2926  CG2 VAL P 188     -46.381-135.634 118.007  0.00 97.00      PROA   
ATOM   2927 HG21 VAL P 188     -46.559-136.646 117.594  0.00 97.00      PROA   
ATOM   2928 HG22 VAL P 188     -47.354-135.107 118.098  0.00 97.00      PROA   
ATOM   2929 HG23 VAL P 188     -45.949-135.753 119.023  0.00 97.00      PROA   
ATOM   2930  C   VAL P 188     -45.038-133.872 114.850  0.00 97.00      PROA   
ATOM   2931  O   VAL P 188     -44.216-134.564 114.261  0.00 97.00      PROA   
ATOM   2932  N   THR P 189     -45.040-132.511 114.748  0.00 97.00      PROA   
ATOM   2933  HN  THR P 189     -45.710-131.966 115.245  0.00 97.00      PROA   
ATOM   2934  CA  THR P 189     -44.033-131.732 114.031  0.00 97.00      PROA   
ATOM   2935  HA  THR P 189     -43.368-132.427 113.546  0.00 97.00      PROA   
ATOM   2936  CB  THR P 189     -44.568-130.804 112.914  0.00 97.00      PROA   
ATOM   2937  HB  THR P 189     -44.741-131.413 111.997  0.00 97.00      PROA   
ATOM   2938  OG1 THR P 189     -43.712-129.713 112.568  0.00 97.00      PROA   
ATOM   2939  HG1 THR P 189     -42.997-130.066 112.026  0.00 97.00      PROA   
ATOM   2940  CG2 THR P 189     -45.893-130.163 113.350  0.00 97.00      PROA   
ATOM   2941 HG21 THR P 189     -45.740-129.585 114.287  0.00 97.00      PROA   
ATOM   2942 HG22 THR P 189     -46.684-130.923 113.505  0.00 97.00      PROA   
ATOM   2943 HG23 THR P 189     -46.240-129.459 112.562  0.00 97.00      PROA   
ATOM   2944  C   THR P 189     -43.185-131.002 115.054  0.00 97.00      PROA   
ATOM   2945  O   THR P 189     -43.694-130.486 116.047  0.00 97.00      PROA   
ATOM   2946  N   LEU P 190     -41.848-130.996 114.831  0.00 97.00      PROA   
ATOM   2947  HN  LEU P 190     -41.502-131.394 113.979  0.00 97.00      PROA   
ATOM   2948  CA  LEU P 190     -40.863-130.500 115.771  0.00 97.00      PROA   
ATOM   2949  HA  LEU P 190     -41.363-130.027 116.604  0.00 97.00      PROA   
ATOM   2950  CB  LEU P 190     -39.922-131.627 116.296  0.00 97.00      PROA   
ATOM   2951  HB1 LEU P 190     -39.155-131.156 116.949  0.00 97.00      PROA   
ATOM   2952  HB2 LEU P 190     -39.395-132.092 115.435  0.00 97.00      PROA   
ATOM   2953  CG  LEU P 190     -40.572-132.778 117.120  0.00 97.00      PROA   
ATOM   2954  HG  LEU P 190     -39.727-133.300 117.636  0.00 97.00      PROA   
ATOM   2955  CD1 LEU P 190     -41.527-132.275 118.218  0.00 97.00      PROA   
ATOM   2956 HD11 LEU P 190     -42.377-131.726 117.769  0.00 97.00      PROA   
ATOM   2957 HD12 LEU P 190     -41.004-131.597 118.922  0.00 97.00      PROA   
ATOM   2958 HD13 LEU P 190     -41.938-133.135 118.787  0.00 97.00      PROA   
ATOM   2959  CD2 LEU P 190     -41.250-133.855 116.248  0.00 97.00      PROA   
ATOM   2960 HD21 LEU P 190     -40.563-134.193 115.445  0.00 97.00      PROA   
ATOM   2961 HD22 LEU P 190     -42.171-133.462 115.776  0.00 97.00      PROA   
ATOM   2962 HD23 LEU P 190     -41.530-134.732 116.868  0.00 97.00      PROA   
ATOM   2963  C   LEU P 190     -40.001-129.441 115.104  0.00 97.00      PROA   
ATOM   2964  O   LEU P 190     -39.113-129.735 114.305  0.00 97.00      PROA   
ATOM   2965  N   SER P 191     -40.214-128.154 115.455  0.00 97.00      PROA   
ATOM   2966  HN  SER P 191     -40.899-127.918 116.145  0.00 97.00      PROA   
ATOM   2967  CA  SER P 191     -39.550-127.042 114.799  0.00 97.00      PROA   
ATOM   2968  HA  SER P 191     -39.311-127.337 113.787  0.00 97.00      PROA   
ATOM   2969  CB  SER P 191     -40.527-125.834 114.635  0.00 97.00      PROA   
ATOM   2970  HB1 SER P 191     -41.146-125.750 115.552  0.00 97.00      PROA   
ATOM   2971  HB2 SER P 191     -41.216-126.055 113.791  0.00 97.00      PROA   
ATOM   2972  OG  SER P 191     -39.900-124.574 114.400  0.00 97.00      PROA   
ATOM   2973  HG1 SER P 191     -39.650-124.247 115.271  0.00 97.00      PROA   
ATOM   2974  C   SER P 191     -38.225-126.684 115.456  0.00 97.00      PROA   
ATOM   2975  O   SER P 191     -38.175-126.011 116.478  0.00 97.00      PROA   
ATOM   2976  N   CYS P 192     -37.092-127.102 114.847  0.00 97.00      PROA   
ATOM   2977  HN  CYS P 192     -37.149-127.722 114.068  0.00 97.00      PROA   
ATOM   2978  CA  CYS P 192     -35.761-126.705 115.290  0.00 97.00      PROA   
ATOM   2979  HA  CYS P 192     -35.782-126.524 116.355  0.00 97.00      PROA   
ATOM   2980  CB  CYS P 192     -34.704-127.808 115.023  0.00 97.00      PROA   
ATOM   2981  HB1 CYS P 192     -33.695-127.427 115.290  0.00 97.00      PROA   
ATOM   2982  HB2 CYS P 192     -34.699-128.066 113.941  0.00 97.00      PROA   
ATOM   2983  SG  CYS P 192     -35.080-129.298 116.004  0.00 97.00      PROA   
ATOM   2984  C   CYS P 192     -35.365-125.405 114.606  0.00 97.00      PROA   
ATOM   2985  O   CYS P 192     -34.988-125.390 113.436  0.00 97.00      PROA   
ATOM   2986  N   GLU P 193     -35.482-124.266 115.334  0.00 97.00      PROA   
ATOM   2987  HN  GLU P 193     -35.705-124.316 116.307  0.00 97.00      PROA   
ATOM   2988  CA  GLU P 193     -35.606-122.952 114.726  0.00 97.00      PROA   
ATOM   2989  HA  GLU P 193     -35.529-123.062 113.653  0.00 97.00      PROA   
ATOM   2990  CB  GLU P 193     -37.012-122.367 115.021  0.00 97.00      PROA   
ATOM   2991  HB1 GLU P 193     -37.755-123.059 114.563  0.00 97.00      PROA   
ATOM   2992  HB2 GLU P 193     -37.110-121.386 114.508  0.00 97.00      PROA   
ATOM   2993  CG  GLU P 193     -37.350-122.223 116.522  0.00 97.00      PROA   
ATOM   2994  HG1 GLU P 193     -36.531-121.692 117.049  0.00 97.00      PROA   
ATOM   2995  HG2 GLU P 193     -37.501-123.212 117.003  0.00 97.00      PROA   
ATOM   2996  CD  GLU P 193     -38.609-121.390 116.690  0.00 97.00      PROA   
ATOM   2997  OE1 GLU P 193     -38.479-120.190 117.052  0.00 97.00      PROA   
ATOM   2998  OE2 GLU P 193     -39.718-121.910 116.407  0.00 97.00      PROA   
ATOM   2999  C   GLU P 193     -34.548-121.930 115.119  0.00 97.00      PROA   
ATOM   3000  O   GLU P 193     -34.149-121.824 116.276  0.00 97.00      PROA   
ATOM   3001  N   THR P 194     -34.081-121.118 114.129  0.00 97.00      PROA   
ATOM   3002  HN  THR P 194     -34.308-121.307 113.177  0.00 97.00      PROA   
ATOM   3003  CA  THR P 194     -33.188-119.986 114.359  0.00 97.00      PROA   
ATOM   3004  HA  THR P 194     -32.763-120.054 115.352  0.00 97.00      PROA   
ATOM   3005  CB  THR P 194     -32.034-119.906 113.345  0.00 97.00      PROA   
ATOM   3006  HB  THR P 194     -31.417-118.995 113.539  0.00 97.00      PROA   
ATOM   3007  OG1 THR P 194     -32.488-119.872 111.992  0.00 97.00      PROA   
ATOM   3008  HG1 THR P 194     -31.963-119.200 111.549  0.00 97.00      PROA   
ATOM   3009  CG2 THR P 194     -31.117-121.131 113.498  0.00 97.00      PROA   
ATOM   3010 HG21 THR P 194     -31.682-122.068 113.308  0.00 97.00      PROA   
ATOM   3011 HG22 THR P 194     -30.688-121.170 114.520  0.00 97.00      PROA   
ATOM   3012 HG23 THR P 194     -30.282-121.073 112.767  0.00 97.00      PROA   
ATOM   3013  C   THR P 194     -33.909-118.648 114.277  0.00 97.00      PROA   
ATOM   3014  O   THR P 194     -33.606-117.738 115.046  0.00 97.00      PROA   
ATOM   3015  N   LYS P 195     -34.822-118.485 113.287  0.00 97.00      PROA   
ATOM   3016  HN  LYS P 195     -35.032-119.277 112.722  0.00 97.00      PROA   
ATOM   3017  CA  LYS P 195     -35.406-117.224 112.831  0.00 97.00      PROA   
ATOM   3018  HA  LYS P 195     -36.055-117.504 112.015  0.00 97.00      PROA   
ATOM   3019  CB  LYS P 195     -36.323-116.503 113.868  0.00 97.00      PROA   
ATOM   3020  HB1 LYS P 195     -36.258-115.400 113.726  0.00 97.00      PROA   
ATOM   3021  HB2 LYS P 195     -35.962-116.709 114.898  0.00 97.00      PROA   
ATOM   3022  CG  LYS P 195     -37.830-116.832 113.780  0.00 97.00      PROA   
ATOM   3023  HG1 LYS P 195     -38.169-116.719 112.727  0.00 97.00      PROA   
ATOM   3024  HG2 LYS P 195     -38.360-116.054 114.379  0.00 97.00      PROA   
ATOM   3025  CD  LYS P 195     -38.266-118.199 114.332  0.00 97.00      PROA   
ATOM   3026  HD1 LYS P 195     -37.838-118.301 115.355  0.00 97.00      PROA   
ATOM   3027  HD2 LYS P 195     -37.848-119.018 113.709  0.00 97.00      PROA   
ATOM   3028  CE  LYS P 195     -39.802-118.311 114.407  0.00 97.00      PROA   
ATOM   3029  HE1 LYS P 195     -40.253-118.302 113.394  0.00 97.00      PROA   
ATOM   3030  HE2 LYS P 195     -40.207-117.460 114.998  0.00 97.00      PROA   
ATOM   3031  NZ  LYS P 195     -40.224-119.549 115.082  0.00 97.00      PROA   
ATOM   3032  HZ1 LYS P 195     -39.621-119.677 115.929  0.00 97.00      PROA   
ATOM   3033  HZ2 LYS P 195     -40.053-120.397 114.508  0.00 97.00      PROA   
ATOM   3034  HZ3 LYS P 195     -41.208-119.539 115.406  0.00 97.00      PROA   
ATOM   3035  C   LYS P 195     -34.434-116.233 112.184  0.00 97.00      PROA   
ATOM   3036  O   LYS P 195     -34.814-115.500 111.272  0.00 97.00      PROA   
ATOM   3037  N   LEU P 196     -33.151-116.216 112.601  0.00 97.00      PROA   
ATOM   3038  HN  LEU P 196     -32.904-116.757 113.401  0.00 97.00      PROA   
ATOM   3039  CA  LEU P 196     -32.117-115.344 112.087  0.00 97.00      PROA   
ATOM   3040  HA  LEU P 196     -32.580-114.460 111.671  0.00 97.00      PROA   
ATOM   3041  CB  LEU P 196     -31.107-114.917 113.192  0.00 97.00      PROA   
ATOM   3042  HB1 LEU P 196     -30.240-114.416 112.711  0.00 97.00      PROA   
ATOM   3043  HB2 LEU P 196     -30.729-115.825 113.711  0.00 97.00      PROA   
ATOM   3044  CG  LEU P 196     -31.613-113.910 114.261  0.00 97.00      PROA   
ATOM   3045  HG  LEU P 196     -30.719-113.646 114.878  0.00 97.00      PROA   
ATOM   3046  CD1 LEU P 196     -32.130-112.607 113.625  0.00 97.00      PROA   
ATOM   3047 HD11 LEU P 196     -33.048-112.787 113.037  0.00 97.00      PROA   
ATOM   3048 HD12 LEU P 196     -31.353-112.169 112.959  0.00 97.00      PROA   
ATOM   3049 HD13 LEU P 196     -32.364-111.866 114.422  0.00 97.00      PROA   
ATOM   3050  CD2 LEU P 196     -32.646-114.486 115.244  0.00 97.00      PROA   
ATOM   3051 HD21 LEU P 196     -32.267-115.424 115.702  0.00 97.00      PROA   
ATOM   3052 HD22 LEU P 196     -33.601-114.698 114.725  0.00 97.00      PROA   
ATOM   3053 HD23 LEU P 196     -32.852-113.755 116.054  0.00 97.00      PROA   
ATOM   3054  C   LEU P 196     -31.330-116.006 110.969  0.00 97.00      PROA   
ATOM   3055  O   LEU P 196     -31.087-117.212 110.980  0.00 97.00      PROA   
ATOM   3056  N   LEU P 197     -30.886-115.187 109.983  0.00 97.00      PROA   
ATOM   3057  HN  LEU P 197     -31.164-114.232 109.949  0.00 97.00      PROA   
ATOM   3058  CA  LEU P 197     -29.887-115.563 109.006  0.00 97.00      PROA   
ATOM   3059  HA  LEU P 197     -29.410-116.480 109.323  0.00 97.00      PROA   
ATOM   3060  CB  LEU P 197     -30.469-115.743 107.581  0.00 97.00      PROA   
ATOM   3061  HB1 LEU P 197     -30.963-114.797 107.270  0.00 97.00      PROA   
ATOM   3062  HB2 LEU P 197     -31.259-116.526 107.633  0.00 97.00      PROA   
ATOM   3063  CG  LEU P 197     -29.457-116.156 106.482  0.00 97.00      PROA   
ATOM   3064  HG  LEU P 197     -28.674-115.366 106.404  0.00 97.00      PROA   
ATOM   3065  CD1 LEU P 197     -28.756-117.491 106.796  0.00 97.00      PROA   
ATOM   3066 HD11 LEU P 197     -29.514-118.294 106.922  0.00 97.00      PROA   
ATOM   3067 HD12 LEU P 197     -28.155-117.415 107.725  0.00 97.00      PROA   
ATOM   3068 HD13 LEU P 197     -28.079-117.769 105.961  0.00 97.00      PROA   
ATOM   3069  CD2 LEU P 197     -30.153-116.237 105.112  0.00 97.00      PROA   
ATOM   3070 HD21 LEU P 197     -30.614-115.261 104.855  0.00 97.00      PROA   
ATOM   3071 HD22 LEU P 197     -30.949-117.011 105.133  0.00 97.00      PROA   
ATOM   3072 HD23 LEU P 197     -29.419-116.502 104.321  0.00 97.00      PROA   
ATOM   3073  C   LEU P 197     -28.840-114.471 109.010  0.00 97.00      PROA   
ATOM   3074  O   LEU P 197     -29.167-113.287 109.022  0.00 97.00      PROA   
ATOM   3075  N   LEU P 198     -27.545-114.864 109.033  0.00 97.00      PROA   
ATOM   3076  HN  LEU P 198     -27.309-115.830 108.994  0.00 97.00      PROA   
ATOM   3077  CA  LEU P 198     -26.401-113.976 109.087  0.00 97.00      PROA   
ATOM   3078  HA  LEU P 198     -26.699-112.976 108.798  0.00 97.00      PROA   
ATOM   3079  CB  LEU P 198     -25.637-113.962 110.448  0.00 97.00      PROA   
ATOM   3080  HB1 LEU P 198     -24.721-113.342 110.350  0.00 97.00      PROA   
ATOM   3081  HB2 LEU P 198     -25.332-114.995 110.719  0.00 97.00      PROA   
ATOM   3082  CG  LEU P 198     -26.388-113.389 111.658  0.00 97.00      PROA   
ATOM   3083  HG  LEU P 198     -25.644-113.280 112.489  0.00 97.00      PROA   
ATOM   3084  CD1 LEU P 198     -26.909-111.974 111.334  0.00 97.00      PROA   
ATOM   3085 HD11 LEU P 198     -27.775-111.987 110.652  0.00 97.00      PROA   
ATOM   3086 HD12 LEU P 198     -26.122-111.289 110.995  0.00 97.00      PROA   
ATOM   3087 HD13 LEU P 198     -27.222-111.463 112.213  0.00 97.00      PROA   
ATOM   3088  CD2 LEU P 198     -27.440-114.409 112.137  0.00 97.00      PROA   
ATOM   3089 HD21 LEU P 198     -27.065-115.420 112.242  0.00 97.00      PROA   
ATOM   3090 HD22 LEU P 198     -28.384-114.327 111.573  0.00 97.00      PROA   
ATOM   3091 HD23 LEU P 198     -27.693-114.314 113.173  0.00 97.00      PROA   
ATOM   3092  C   LEU P 198     -25.459-114.514 108.039  0.00 97.00      PROA   
ATOM   3093  O   LEU P 198     -25.662-115.614 107.528  0.00 97.00      PROA   
ATOM   3094  N   GLN P 199     -24.405-113.740 107.675  0.00 97.00      PROA   
ATOM   3095  HN  GLN P 199     -24.293-112.828 108.065  0.00 97.00      PROA   
ATOM   3096  CA  GLN P 199     -23.405-114.126 106.690  0.00 97.00      PROA   
ATOM   3097  HA  GLN P 199     -23.922-114.231 105.747  0.00 97.00      PROA   
ATOM   3098  CB  GLN P 199     -22.292-113.051 106.544  0.00 97.00      PROA   
ATOM   3099  HB1 GLN P 199     -21.588-113.380 105.747  0.00 97.00      PROA   
ATOM   3100  HB2 GLN P 199     -21.714-112.992 107.494  0.00 97.00      PROA   
ATOM   3101  CG  GLN P 199     -22.775-111.618 106.195  0.00 97.00      PROA   
ATOM   3102  HG1 GLN P 199     -21.931-111.003 105.820  0.00 97.00      PROA   
ATOM   3103  HG2 GLN P 199     -23.153-111.135 107.123  0.00 97.00      PROA   
ATOM   3104  CD  GLN P 199     -23.933-111.575 105.191  0.00 97.00      PROA   
ATOM   3105  OE1 GLN P 199     -25.063-111.226 105.549  0.00 97.00      PROA   
ATOM   3106  NE2 GLN P 199     -23.654-111.913 103.904  0.00 97.00      PROA   
ATOM   3107 HE21 GLN P 199     -24.399-111.855 103.241  0.00 97.00      PROA   
ATOM   3108 HE22 GLN P 199     -22.729-112.178 103.637  0.00 97.00      PROA   
ATOM   3109  C   GLN P 199     -22.752-115.471 107.002  0.00 97.00      PROA   
ATOM   3110  O   GLN P 199     -22.405-115.771 108.143  0.00 97.00      PROA   
ATOM   3111  N   ARG P 200     -22.616-116.335 105.972  0.00 97.00      PROA   
ATOM   3112  HN  ARG P 200     -22.849-116.083 105.036  0.00 97.00      PROA   
ATOM   3113  CA  ARG P 200     -22.360-117.739 106.177  0.00 97.00      PROA   
ATOM   3114  HA  ARG P 200     -21.862-117.898 107.121  0.00 97.00      PROA   
ATOM   3115  CB  ARG P 200     -23.721-118.480 106.123  0.00 97.00      PROA   
ATOM   3116  HB1 ARG P 200     -24.169-118.312 105.117  0.00 97.00      PROA   
ATOM   3117  HB2 ARG P 200     -24.414-118.006 106.854  0.00 97.00      PROA   
ATOM   3118  CG  ARG P 200     -23.666-119.990 106.390  0.00 97.00      PROA   
ATOM   3119  HG1 ARG P 200     -22.644-120.377 106.203  0.00 97.00      PROA   
ATOM   3120  HG2 ARG P 200     -24.321-120.467 105.632  0.00 97.00      PROA   
ATOM   3121  CD  ARG P 200     -24.099-120.436 107.793  0.00 97.00      PROA   
ATOM   3122  HD1 ARG P 200     -23.794-119.700 108.564  0.00 97.00      PROA   
ATOM   3123  HD2 ARG P 200     -23.632-121.417 108.048  0.00 97.00      PROA   
ATOM   3124  NE  ARG P 200     -25.596-120.554 107.810  0.00 97.00      PROA   
ATOM   3125  HE  ARG P 200     -26.157-119.752 107.989  0.00 97.00      PROA   
ATOM   3126  CZ  ARG P 200     -26.238-121.705 107.531  0.00 97.00      PROA   
ATOM   3127  NH1 ARG P 200     -25.585-122.828 107.208  0.00 97.00      PROA   
ATOM   3128 HH11 ARG P 200     -24.725-122.719 106.713  0.00 97.00      PROA   
ATOM   3129 HH12 ARG P 200     -26.123-123.634 106.961  0.00 97.00      PROA   
ATOM   3130  NH2 ARG P 200     -27.578-121.753 107.479  0.00 97.00      PROA   
ATOM   3131 HH21 ARG P 200     -28.097-120.907 107.514  0.00 97.00      PROA   
ATOM   3132 HH22 ARG P 200     -27.959-122.568 107.048  0.00 97.00      PROA   
ATOM   3133  C   ARG P 200     -21.494-118.202 105.019  0.00 97.00      PROA   
ATOM   3134  O   ARG P 200     -21.756-117.759 103.901  0.00 97.00      PROA   
ATOM   3135  N   PRO P 201     -20.477-119.059 105.171  0.00 97.00      PROA   
ATOM   3136  CD  PRO P 201     -19.802-119.341 106.445  0.00 97.00      PROA   
ATOM   3137  HD1 PRO P 201     -20.520-119.726 107.202  0.00 97.00      PROA   
ATOM   3138  HD2 PRO P 201     -19.319-118.410 106.817  0.00 97.00      PROA   
ATOM   3139  CA  PRO P 201     -19.839-119.718 104.037  0.00 97.00      PROA   
ATOM   3140  HA  PRO P 201     -19.670-119.014 103.233  0.00 97.00      PROA   
ATOM   3141  CB  PRO P 201     -18.500-120.227 104.610  0.00 97.00      PROA   
ATOM   3142  HB1 PRO P 201     -17.731-119.435 104.463  0.00 97.00      PROA   
ATOM   3143  HB2 PRO P 201     -18.137-121.159 104.134  0.00 97.00      PROA   
ATOM   3144  CG  PRO P 201     -18.738-120.395 106.121  0.00 97.00      PROA   
ATOM   3145  HG1 PRO P 201     -19.152-121.404 106.325  0.00 97.00      PROA   
ATOM   3146  HG2 PRO P 201     -17.813-120.267 106.716  0.00 97.00      PROA   
ATOM   3147  C   PRO P 201     -20.712-120.834 103.480  0.00 97.00      PROA   
ATOM   3148  O   PRO P 201     -21.203-120.694 102.360  0.00 97.00      PROA   
ATOM   3149  N   GLY P 202     -20.945-121.930 104.233  0.00 97.00      PROA   
ATOM   3150  HN  GLY P 202     -20.442-122.070 105.084  0.00 97.00      PROA   
ATOM   3151  CA  GLY P 202     -21.855-122.990 103.853  0.00 97.00      PROA   
ATOM   3152  HA1 GLY P 202     -21.584-123.818 104.475  0.00 97.00      PROA   
ATOM   3153  HA2 GLY P 202     -21.773-123.206 102.797  0.00 97.00      PROA   
ATOM   3154  C   GLY P 202     -23.276-122.670 104.193  0.00 97.00      PROA   
ATOM   3155  O   GLY P 202     -23.647-122.777 105.350  0.00 97.00      PROA   
ATOM   3156  N   LEU P 203     -24.098-122.292 103.192  0.00 97.00      PROA   
ATOM   3157  HN  LEU P 203     -23.721-122.236 102.271  0.00 97.00      PROA   
ATOM   3158  CA  LEU P 203     -25.482-121.856 103.324  0.00 97.00      PROA   
ATOM   3159  HA  LEU P 203     -25.478-121.050 104.038  0.00 97.00      PROA   
ATOM   3160  CB  LEU P 203     -26.022-121.256 101.992  0.00 97.00      PROA   
ATOM   3161  HB1 LEU P 203     -27.125-121.376 101.919  0.00 97.00      PROA   
ATOM   3162  HB2 LEU P 203     -25.572-121.822 101.148  0.00 97.00      PROA   
ATOM   3163  CG  LEU P 203     -25.742-119.738 101.786  0.00 97.00      PROA   
ATOM   3164  HG  LEU P 203     -26.095-119.490 100.755  0.00 97.00      PROA   
ATOM   3165  CD1 LEU P 203     -26.564-118.859 102.752  0.00 97.00      PROA   
ATOM   3166 HD11 LEU P 203     -26.255-119.038 103.803  0.00 97.00      PROA   
ATOM   3167 HD12 LEU P 203     -27.647-119.085 102.656  0.00 97.00      PROA   
ATOM   3168 HD13 LEU P 203     -26.406-117.785 102.519  0.00 97.00      PROA   
ATOM   3169  CD2 LEU P 203     -24.249-119.365 101.847  0.00 97.00      PROA   
ATOM   3170 HD21 LEU P 203     -23.666-119.975 101.127  0.00 97.00      PROA   
ATOM   3171 HD22 LEU P 203     -23.842-119.537 102.866  0.00 97.00      PROA   
ATOM   3172 HD23 LEU P 203     -24.107-118.293 101.596  0.00 97.00      PROA   
ATOM   3173  C   LEU P 203     -26.479-122.858 103.902  0.00 97.00      PROA   
ATOM   3174  O   LEU P 203     -27.418-122.450 104.582  0.00 97.00      PROA   
ATOM   3175  N   GLN P 204     -26.337-124.178 103.644  0.00 97.00      PROA   
ATOM   3176  HN  GLN P 204     -25.502-124.531 103.218  0.00 97.00      PROA   
ATOM   3177  CA  GLN P 204     -27.349-125.189 103.927  0.00 97.00      PROA   
ATOM   3178  HA  GLN P 204     -28.277-124.839 103.498  0.00 97.00      PROA   
ATOM   3179  CB  GLN P 204     -26.930-126.531 103.267  0.00 97.00      PROA   
ATOM   3180  HB1 GLN P 204     -26.043-126.934 103.803  0.00 97.00      PROA   
ATOM   3181  HB2 GLN P 204     -26.583-126.289 102.236  0.00 97.00      PROA   
ATOM   3182  CG  GLN P 204     -27.987-127.655 103.156  0.00 97.00      PROA   
ATOM   3183  HG1 GLN P 204     -28.113-128.145 104.144  0.00 97.00      PROA   
ATOM   3184  HG2 GLN P 204     -27.618-128.428 102.451  0.00 97.00      PROA   
ATOM   3185  CD  GLN P 204     -29.362-127.148 102.704  0.00 97.00      PROA   
ATOM   3186  OE1 GLN P 204     -30.171-126.641 103.486  0.00 97.00      PROA   
ATOM   3187  NE2 GLN P 204     -29.654-127.300 101.385  0.00 97.00      PROA   
ATOM   3188 HE21 GLN P 204     -30.551-126.994 101.073  0.00 97.00      PROA   
ATOM   3189 HE22 GLN P 204     -28.975-127.696 100.769  0.00 97.00      PROA   
ATOM   3190  C   GLN P 204     -27.568-125.427 105.416  0.00 97.00      PROA   
ATOM   3191  O   GLN P 204     -26.758-125.048 106.248  0.00 97.00      PROA   
ATOM   3192  N   LEU P 205     -28.681-126.082 105.809  0.00 97.00      PROA   
ATOM   3193  HN  LEU P 205     -29.393-126.316 105.149  0.00 97.00      PROA   
ATOM   3194  CA  LEU P 205     -28.768-126.710 107.110  0.00 97.00      PROA   
ATOM   3195  HA  LEU P 205     -27.790-126.735 107.568  0.00 97.00      PROA   
ATOM   3196  CB  LEU P 205     -29.740-126.013 108.093  0.00 97.00      PROA   
ATOM   3197  HB1 LEU P 205     -29.851-126.632 109.011  0.00 97.00      PROA   
ATOM   3198  HB2 LEU P 205     -30.735-125.925 107.605  0.00 97.00      PROA   
ATOM   3199  CG  LEU P 205     -29.290-124.607 108.553  0.00 97.00      PROA   
ATOM   3200  HG  LEU P 205     -29.047-124.018 107.641  0.00 97.00      PROA   
ATOM   3201  CD1 LEU P 205     -30.427-123.873 109.286  0.00 97.00      PROA   
ATOM   3202 HD11 LEU P 205     -30.720-124.437 110.196  0.00 97.00      PROA   
ATOM   3203 HD12 LEU P 205     -31.314-123.777 108.626  0.00 97.00      PROA   
ATOM   3204 HD13 LEU P 205     -30.098-122.857 109.591  0.00 97.00      PROA   
ATOM   3205  CD2 LEU P 205     -28.038-124.672 109.451  0.00 97.00      PROA   
ATOM   3206 HD21 LEU P 205     -27.179-125.113 108.907  0.00 97.00      PROA   
ATOM   3207 HD22 LEU P 205     -28.248-125.297 110.345  0.00 97.00      PROA   
ATOM   3208 HD23 LEU P 205     -27.754-123.654 109.793  0.00 97.00      PROA   
ATOM   3209  C   LEU P 205     -29.176-128.152 106.928  0.00 97.00      PROA   
ATOM   3210  O   LEU P 205     -30.301-128.469 106.549  0.00 97.00      PROA   
ATOM   3211  N   TYR P 206     -28.240-129.075 107.244  0.00 97.00      PROA   
ATOM   3212  HN  TYR P 206     -27.315-128.795 107.485  0.00 97.00      PROA   
ATOM   3213  CA  TYR P 206     -28.524-130.487 107.403  0.00 97.00      PROA   
ATOM   3214  HA  TYR P 206     -29.399-130.750 106.822  0.00 97.00      PROA   
ATOM   3215  CB  TYR P 206     -27.342-131.424 107.029  0.00 97.00      PROA   
ATOM   3216  HB1 TYR P 206     -27.657-132.489 107.031  0.00 97.00      PROA   
ATOM   3217  HB2 TYR P 206     -26.504-131.302 107.750  0.00 97.00      PROA   
ATOM   3218  CG  TYR P 206     -26.821-131.079 105.662  0.00 97.00      PROA   
ATOM   3219  CD1 TYR P 206     -27.357-131.660 104.496  0.00 97.00      PROA   
ATOM   3220  HD1 TYR P 206     -28.158-132.382 104.577  0.00 97.00      PROA   
ATOM   3221  CE1 TYR P 206     -26.863-131.299 103.233  0.00 97.00      PROA   
ATOM   3222  HE1 TYR P 206     -27.285-131.736 102.338  0.00 97.00      PROA   
ATOM   3223  CZ  TYR P 206     -25.837-130.347 103.131  0.00 97.00      PROA   
ATOM   3224  OH  TYR P 206     -25.390-129.897 101.872  0.00 97.00      PROA   
ATOM   3225  HH  TYR P 206     -24.856-129.104 102.018  0.00 97.00      PROA   
ATOM   3226  CD2 TYR P 206     -25.752-130.175 105.543  0.00 97.00      PROA   
ATOM   3227  HD2 TYR P 206     -25.302-129.739 106.424  0.00 97.00      PROA   
ATOM   3228  CE2 TYR P 206     -25.278-129.798 104.289  0.00 97.00      PROA   
ATOM   3229  HE2 TYR P 206     -24.486-129.070 104.233  0.00 97.00      PROA   
ATOM   3230  C   TYR P 206     -28.834-130.662 108.868  0.00 97.00      PROA   
ATOM   3231  O   TYR P 206     -28.353-129.899 109.705  0.00 97.00      PROA   
ATOM   3232  N   PHE P 207     -29.672-131.659 109.216  0.00 97.00      PROA   
ATOM   3233  HN  PHE P 207     -30.039-132.297 108.539  0.00 97.00      PROA   
ATOM   3234  CA  PHE P 207     -30.126-131.823 110.579  0.00 97.00      PROA   
ATOM   3235  HA  PHE P 207     -29.477-131.294 111.262  0.00 97.00      PROA   
ATOM   3236  CB  PHE P 207     -31.597-131.379 110.796  0.00 97.00      PROA   
ATOM   3237  HB1 PHE P 207     -31.958-131.649 111.811  0.00 97.00      PROA   
ATOM   3238  HB2 PHE P 207     -32.241-131.897 110.056  0.00 97.00      PROA   
ATOM   3239  CG  PHE P 207     -31.792-129.890 110.618  0.00 97.00      PROA   
ATOM   3240  CD1 PHE P 207     -31.957-129.331 109.337  0.00 97.00      PROA   
ATOM   3241  HD1 PHE P 207     -31.861-129.957 108.462  0.00 97.00      PROA   
ATOM   3242  CE1 PHE P 207     -32.262-127.974 109.182  0.00 97.00      PROA   
ATOM   3243  HE1 PHE P 207     -32.373-127.560 108.190  0.00 97.00      PROA   
ATOM   3244  CZ  PHE P 207     -32.412-127.157 110.308  0.00 97.00      PROA   
ATOM   3245  HZ  PHE P 207     -32.643-126.108 110.188  0.00 97.00      PROA   
ATOM   3246  CD2 PHE P 207     -31.942-129.055 111.741  0.00 97.00      PROA   
ATOM   3247  HD2 PHE P 207     -31.835-129.471 112.732  0.00 97.00      PROA   
ATOM   3248  CE2 PHE P 207     -32.251-127.697 111.589  0.00 97.00      PROA   
ATOM   3249  HE2 PHE P 207     -32.370-127.069 112.458  0.00 97.00      PROA   
ATOM   3250  C   PHE P 207     -30.034-133.272 110.942  0.00 97.00      PROA   
ATOM   3251  O   PHE P 207     -29.948-134.136 110.082  0.00 97.00      PROA   
ATOM   3252  N   SER P 208     -30.053-133.566 112.254  0.00 97.00      PROA   
ATOM   3253  HN  SER P 208     -30.022-132.846 112.941  0.00 97.00      PROA   
ATOM   3254  CA  SER P 208     -30.144-134.913 112.758  0.00 97.00      PROA   
ATOM   3255  HA  SER P 208     -30.691-135.519 112.048  0.00 97.00      PROA   
ATOM   3256  CB  SER P 208     -28.771-135.582 113.032  0.00 97.00      PROA   
ATOM   3257  HB1 SER P 208     -28.262-135.744 112.057  0.00 97.00      PROA   
ATOM   3258  HB2 SER P 208     -28.898-136.571 113.523  0.00 97.00      PROA   
ATOM   3259  OG  SER P 208     -27.941-134.743 113.828  0.00 97.00      PROA   
ATOM   3260  HG1 SER P 208     -27.288-135.301 114.264  0.00 97.00      PROA   
ATOM   3261  C   SER P 208     -30.979-134.855 114.008  0.00 97.00      PROA   
ATOM   3262  O   SER P 208     -31.091-133.812 114.648  0.00 97.00      PROA   
ATOM   3263  N   PHE P 209     -31.621-135.993 114.344  0.00 97.00      PROA   
ATOM   3264  HN  PHE P 209     -31.492-136.822 113.809  0.00 97.00      PROA   
ATOM   3265  CA  PHE P 209     -32.533-136.120 115.453  0.00 97.00      PROA   
ATOM   3266  HA  PHE P 209     -32.401-135.277 116.120  0.00 97.00      PROA   
ATOM   3267  CB  PHE P 209     -34.010-136.236 114.977  0.00 97.00      PROA   
ATOM   3268  HB1 PHE P 209     -34.543-137.106 115.410  0.00 97.00      PROA   
ATOM   3269  HB2 PHE P 209     -34.043-136.336 113.869  0.00 97.00      PROA   
ATOM   3270  CG  PHE P 209     -34.781-135.006 115.372  0.00 97.00      PROA   
ATOM   3271  CD1 PHE P 209     -35.227-134.869 116.698  0.00 97.00      PROA   
ATOM   3272  HD1 PHE P 209     -34.981-135.630 117.426  0.00 97.00      PROA   
ATOM   3273  CE1 PHE P 209     -35.994-133.765 117.083  0.00 97.00      PROA   
ATOM   3274  HE1 PHE P 209     -36.336-133.681 118.103  0.00 97.00      PROA   
ATOM   3275  CZ  PHE P 209     -36.328-132.784 116.141  0.00 97.00      PROA   
ATOM   3276  HZ  PHE P 209     -36.923-131.931 116.431  0.00 97.00      PROA   
ATOM   3277  CD2 PHE P 209     -35.121-134.013 114.434  0.00 97.00      PROA   
ATOM   3278  HD2 PHE P 209     -34.795-134.105 113.408  0.00 97.00      PROA   
ATOM   3279  CE2 PHE P 209     -35.891-132.907 114.817  0.00 97.00      PROA   
ATOM   3280  HE2 PHE P 209     -36.152-132.150 114.093  0.00 97.00      PROA   
ATOM   3281  C   PHE P 209     -32.117-137.346 116.227  0.00 97.00      PROA   
ATOM   3282  O   PHE P 209     -31.699-138.349 115.654  0.00 97.00      PROA   
ATOM   3283  N   TYR P 210     -32.187-137.263 117.573  0.00 97.00      PROA   
ATOM   3284  HN  TYR P 210     -32.511-136.431 118.019  0.00 97.00      PROA   
ATOM   3285  CA  TYR P 210     -31.689-138.285 118.464  0.00 97.00      PROA   
ATOM   3286  HA  TYR P 210     -31.579-139.226 117.942  0.00 97.00      PROA   
ATOM   3287  CB  TYR P 210     -30.357-137.871 119.160  0.00 97.00      PROA   
ATOM   3288  HB1 TYR P 210     -29.942-138.712 119.757  0.00 97.00      PROA   
ATOM   3289  HB2 TYR P 210     -30.558-137.026 119.850  0.00 97.00      PROA   
ATOM   3290  CG  TYR P 210     -29.296-137.380 118.194  0.00 97.00      PROA   
ATOM   3291  CD1 TYR P 210     -29.305-136.046 117.743  0.00 97.00      PROA   
ATOM   3292  HD1 TYR P 210     -30.106-135.389 118.045  0.00 97.00      PROA   
ATOM   3293  CE1 TYR P 210     -28.273-135.546 116.941  0.00 97.00      PROA   
ATOM   3294  HE1 TYR P 210     -28.297-134.517 116.614  0.00 97.00      PROA   
ATOM   3295  CZ  TYR P 210     -27.198-136.373 116.593  0.00 97.00      PROA   
ATOM   3296  OH  TYR P 210     -26.119-135.876 115.831  0.00 97.00      PROA   
ATOM   3297  HH  TYR P 210     -25.919-134.981 116.133  0.00 97.00      PROA   
ATOM   3298  CD2 TYR P 210     -28.207-138.196 117.839  0.00 97.00      PROA   
ATOM   3299  HD2 TYR P 210     -28.153-139.204 118.220  0.00 97.00      PROA   
ATOM   3300  CE2 TYR P 210     -27.170-137.700 117.035  0.00 97.00      PROA   
ATOM   3301  HE2 TYR P 210     -26.329-138.328 116.783  0.00 97.00      PROA   
ATOM   3302  C   TYR P 210     -32.736-138.449 119.542  0.00 97.00      PROA   
ATOM   3303  O   TYR P 210     -33.579-137.574 119.738  0.00 97.00      PROA   
ATOM   3304  N   MET P 211     -32.697-139.586 120.276  0.00 97.00      PROA   
ATOM   3305  HN  MET P 211     -32.040-140.309 120.070  0.00 97.00      PROA   
ATOM   3306  CA  MET P 211     -33.498-139.782 121.466  0.00 97.00      PROA   
ATOM   3307  HA  MET P 211     -34.037-138.880 121.710  0.00 97.00      PROA   
ATOM   3308  CB  MET P 211     -34.506-140.950 121.304  0.00 97.00      PROA   
ATOM   3309  HB1 MET P 211     -34.951-141.194 122.294  0.00 97.00      PROA   
ATOM   3310  HB2 MET P 211     -33.962-141.847 120.934  0.00 97.00      PROA   
ATOM   3311  CG  MET P 211     -35.661-140.629 120.336  0.00 97.00      PROA   
ATOM   3312  HG1 MET P 211     -35.248-140.160 119.418  0.00 97.00      PROA   
ATOM   3313  HG2 MET P 211     -36.301-139.867 120.828  0.00 97.00      PROA   
ATOM   3314  SD  MET P 211     -36.676-142.064 119.850  0.00 97.00      PROA   
ATOM   3315  CE  MET P 211     -37.360-142.461 121.484  0.00 97.00      PROA   
ATOM   3316  HE1 MET P 211     -37.855-141.574 121.931  0.00 97.00      PROA   
ATOM   3317  HE2 MET P 211     -36.569-142.807 122.183  0.00 97.00      PROA   
ATOM   3318  HE3 MET P 211     -38.118-143.268 121.403  0.00 97.00      PROA   
ATOM   3319  C   MET P 211     -32.560-140.098 122.606  0.00 97.00      PROA   
ATOM   3320  O   MET P 211     -32.093-141.229 122.713  0.00 97.00      PROA   
ATOM   3321  N   GLY P 212     -32.280-139.114 123.507  0.00 97.00      PROA   
ATOM   3322  HN  GLY P 212     -32.762-138.239 123.466  0.00 97.00      PROA   
ATOM   3323  CA  GLY P 212     -31.295-139.212 124.580  0.00 97.00      PROA   
ATOM   3324  HA1 GLY P 212     -31.757-139.730 125.406  0.00 97.00      PROA   
ATOM   3325  HA2 GLY P 212     -31.024-138.201 124.836  0.00 97.00      PROA   
ATOM   3326  C   GLY P 212     -30.004-139.910 124.207  0.00 97.00      PROA   
ATOM   3327  O   GLY P 212     -29.280-139.496 123.303  0.00 97.00      PROA   
ATOM   3328  N   SER P 213     -29.699-141.016 124.919  0.00 97.00      PROA   
ATOM   3329  HN  SER P 213     -30.296-141.277 125.675  0.00 97.00      PROA   
ATOM   3330  CA  SER P 213     -28.524-141.843 124.696  0.00 97.00      PROA   
ATOM   3331  HA  SER P 213     -27.696-141.182 124.471  0.00 97.00      PROA   
ATOM   3332  CB  SER P 213     -28.157-142.631 125.989  0.00 97.00      PROA   
ATOM   3333  HB1 SER P 213     -28.970-143.345 126.244  0.00 97.00      PROA   
ATOM   3334  HB2 SER P 213     -28.061-141.909 126.828  0.00 97.00      PROA   
ATOM   3335  OG  SER P 213     -26.920-143.335 125.885  0.00 97.00      PROA   
ATOM   3336  HG1 SER P 213     -27.002-143.881 125.094  0.00 97.00      PROA   
ATOM   3337  C   SER P 213     -28.663-142.817 123.514  0.00 97.00      PROA   
ATOM   3338  O   SER P 213     -28.069-143.895 123.515  0.00 97.00      PROA   
ATOM   3339  N   LYS P 214     -29.421-142.479 122.444  0.00 97.00      PROA   
ATOM   3340  HN  LYS P 214     -29.983-141.656 122.446  0.00 97.00      PROA   
ATOM   3341  CA  LYS P 214     -29.342-143.252 121.217  0.00 97.00      PROA   
ATOM   3342  HA  LYS P 214     -28.318-143.592 121.126  0.00 97.00      PROA   
ATOM   3343  CB  LYS P 214     -30.210-144.537 121.196  0.00 97.00      PROA   
ATOM   3344  HB1 LYS P 214     -29.752-145.245 121.925  0.00 97.00      PROA   
ATOM   3345  HB2 LYS P 214     -30.150-145.017 120.195  0.00 97.00      PROA   
ATOM   3346  CG  LYS P 214     -31.684-144.333 121.584  0.00 97.00      PROA   
ATOM   3347  HG1 LYS P 214     -32.099-143.494 120.983  0.00 97.00      PROA   
ATOM   3348  HG2 LYS P 214     -31.751-144.040 122.654  0.00 97.00      PROA   
ATOM   3349  CD  LYS P 214     -32.554-145.577 121.324  0.00 97.00      PROA   
ATOM   3350  HD1 LYS P 214     -32.549-145.766 120.225  0.00 97.00      PROA   
ATOM   3351  HD2 LYS P 214     -33.601-145.336 121.619  0.00 97.00      PROA   
ATOM   3352  CE  LYS P 214     -32.085-146.841 122.062  0.00 97.00      PROA   
ATOM   3353  HE1 LYS P 214     -32.143-146.696 123.161  0.00 97.00      PROA   
ATOM   3354  HE2 LYS P 214     -31.041-147.104 121.788  0.00 97.00      PROA   
ATOM   3355  NZ  LYS P 214     -32.938-147.999 121.703  0.00 97.00      PROA   
ATOM   3356  HZ1 LYS P 214     -32.863-148.171 120.680  0.00 97.00      PROA   
ATOM   3357  HZ2 LYS P 214     -33.928-147.787 121.943  0.00 97.00      PROA   
ATOM   3358  HZ3 LYS P 214     -32.625-148.846 122.219  0.00 97.00      PROA   
ATOM   3359  C   LYS P 214     -29.577-142.449 119.954  0.00 97.00      PROA   
ATOM   3360  O   LYS P 214     -30.482-141.624 119.847  0.00 97.00      PROA   
ATOM   3361  N   THR P 215     -28.734-142.720 118.931  0.00 97.00      PROA   
ATOM   3362  HN  THR P 215     -27.963-143.339 119.062  0.00 97.00      PROA   
ATOM   3363  CA  THR P 215     -28.887-142.283 117.557  0.00 97.00      PROA   
ATOM   3364  HA  THR P 215     -28.984-141.206 117.560  0.00 97.00      PROA   
ATOM   3365  CB  THR P 215     -27.684-142.681 116.705  0.00 97.00      PROA   
ATOM   3366  HB  THR P 215     -27.889-142.574 115.613  0.00 97.00      PROA   
ATOM   3367  OG1 THR P 215     -27.296-144.025 116.975  0.00 97.00      PROA   
ATOM   3368  HG1 THR P 215     -28.030-144.575 116.697  0.00 97.00      PROA   
ATOM   3369  CG2 THR P 215     -26.485-141.781 117.045  0.00 97.00      PROA   
ATOM   3370 HG21 THR P 215     -26.259-141.817 118.131  0.00 97.00      PROA   
ATOM   3371 HG22 THR P 215     -26.687-140.731 116.750  0.00 97.00      PROA   
ATOM   3372 HG23 THR P 215     -25.586-142.134 116.493  0.00 97.00      PROA   
ATOM   3373  C   THR P 215     -30.121-142.850 116.881  0.00 97.00      PROA   
ATOM   3374  O   THR P 215     -30.422-144.036 117.001  0.00 97.00      PROA   
ATOM   3375  N   LEU P 216     -30.819-142.011 116.084  0.00 97.00      PROA   
ATOM   3376  HN  LEU P 216     -30.634-141.031 116.081  0.00 97.00      PROA   
ATOM   3377  CA  LEU P 216     -31.763-142.468 115.084  0.00 97.00      PROA   
ATOM   3378  HA  LEU P 216     -32.144-143.437 115.373  0.00 97.00      PROA   
ATOM   3379  CB  LEU P 216     -32.956-141.495 114.922  0.00 97.00      PROA   
ATOM   3380  HB1 LEU P 216     -33.634-141.837 114.112  0.00 97.00      PROA   
ATOM   3381  HB2 LEU P 216     -32.569-140.492 114.642  0.00 97.00      PROA   
ATOM   3382  CG  LEU P 216     -33.810-141.347 116.206  0.00 97.00      PROA   
ATOM   3383  HG  LEU P 216     -33.161-140.947 117.021  0.00 97.00      PROA   
ATOM   3384  CD1 LEU P 216     -34.950-140.336 115.995  0.00 97.00      PROA   
ATOM   3385 HD11 LEU P 216     -35.641-140.697 115.203  0.00 97.00      PROA   
ATOM   3386 HD12 LEU P 216     -34.541-139.351 115.692  0.00 97.00      PROA   
ATOM   3387 HD13 LEU P 216     -35.529-140.209 116.934  0.00 97.00      PROA   
ATOM   3388  CD2 LEU P 216     -34.385-142.695 116.679  0.00 97.00      PROA   
ATOM   3389 HD21 LEU P 216     -33.575-143.401 116.954  0.00 97.00      PROA   
ATOM   3390 HD22 LEU P 216     -35.007-143.148 115.878  0.00 97.00      PROA   
ATOM   3391 HD23 LEU P 216     -35.024-142.540 117.570  0.00 97.00      PROA   
ATOM   3392  C   LEU P 216     -31.018-142.678 113.778  0.00 97.00      PROA   
ATOM   3393  O   LEU P 216     -29.809-142.469 113.715  0.00 97.00      PROA   
ATOM   3394  N   ARG P 217     -31.708-143.148 112.706  0.00 97.00      PROA   
ATOM   3395  HN  ARG P 217     -32.683-143.342 112.780  0.00 97.00      PROA   
ATOM   3396  CA  ARG P 217     -31.094-143.407 111.410  0.00 97.00      PROA   
ATOM   3397  HA  ARG P 217     -30.173-143.947 111.593  0.00 97.00      PROA   
ATOM   3398  CB  ARG P 217     -31.967-144.286 110.475  0.00 97.00      PROA   
ATOM   3399  HB1 ARG P 217     -31.477-144.347 109.475  0.00 97.00      PROA   
ATOM   3400  HB2 ARG P 217     -32.956-143.795 110.340  0.00 97.00      PROA   
ATOM   3401  CG  ARG P 217     -32.178-145.739 110.942  0.00 97.00      PROA   
ATOM   3402  HG1 ARG P 217     -32.664-145.747 111.941  0.00 97.00      PROA   
ATOM   3403  HG2 ARG P 217     -31.184-146.229 111.044  0.00 97.00      PROA   
ATOM   3404  CD  ARG P 217     -33.053-146.526 109.952  0.00 97.00      PROA   
ATOM   3405  HD1 ARG P 217     -32.645-146.485 108.917  0.00 97.00      PROA   
ATOM   3406  HD2 ARG P 217     -34.080-146.100 109.936  0.00 97.00      PROA   
ATOM   3407  NE  ARG P 217     -33.167-147.947 110.412  0.00 97.00      PROA   
ATOM   3408  HE  ARG P 217     -33.955-148.216 110.958  0.00 97.00      PROA   
ATOM   3409  CZ  ARG P 217     -32.291-148.924 110.092  0.00 97.00      PROA   
ATOM   3410  NH1 ARG P 217     -31.175-148.692 109.384  0.00 97.00      PROA   
ATOM   3411 HH11 ARG P 217     -30.959-147.755 109.132  0.00 97.00      PROA   
ATOM   3412 HH12 ARG P 217     -30.563-149.452 109.180  0.00 97.00      PROA   
ATOM   3413  NH2 ARG P 217     -32.547-150.182 110.495  0.00 97.00      PROA   
ATOM   3414 HH21 ARG P 217     -33.374-150.365 111.017  0.00 97.00      PROA   
ATOM   3415 HH22 ARG P 217     -31.919-150.910 110.235  0.00 97.00      PROA   
ATOM   3416  C   ARG P 217     -30.706-142.147 110.647  0.00 97.00      PROA   
ATOM   3417  O   ARG P 217     -31.351-141.758 109.675  0.00 97.00      PROA   
ATOM   3418  N   GLY P 218     -29.601-141.501 111.084  0.00 97.00      PROA   
ATOM   3419  HN  GLY P 218     -29.206-141.803 111.950  0.00 97.00      PROA   
ATOM   3420  CA  GLY P 218     -28.898-140.429 110.406  0.00 97.00      PROA   
ATOM   3421  HA1 GLY P 218     -28.032-140.197 111.008  0.00 97.00      PROA   
ATOM   3422  HA2 GLY P 218     -29.580-139.598 110.302  0.00 97.00      PROA   
ATOM   3423  C   GLY P 218     -28.379-140.786 109.041  0.00 97.00      PROA   
ATOM   3424  O   GLY P 218     -28.266-141.957 108.683  0.00 97.00      PROA   
ATOM   3425  N   ARG P 219     -28.008-139.737 108.275  0.00 97.00      PROA   
ATOM   3426  HN  ARG P 219     -28.106-138.807 108.621  0.00 97.00      PROA   
ATOM   3427  CA  ARG P 219     -27.451-139.829 106.948  0.00 97.00      PROA   
ATOM   3428  HA  ARG P 219     -26.452-140.226 107.052  0.00 97.00      PROA   
ATOM   3429  CB  ARG P 219     -28.261-140.718 105.937  0.00 97.00      PROA   
ATOM   3430  HB1 ARG P 219     -28.158-141.773 106.273  0.00 97.00      PROA   
ATOM   3431  HB2 ARG P 219     -27.792-140.686 104.934  0.00 97.00      PROA   
ATOM   3432  CG  ARG P 219     -29.781-140.439 105.848  0.00 97.00      PROA   
ATOM   3433  HG1 ARG P 219     -29.964-139.375 105.583  0.00 97.00      PROA   
ATOM   3434  HG2 ARG P 219     -30.225-140.613 106.850  0.00 97.00      PROA   
ATOM   3435  CD  ARG P 219     -30.549-141.331 104.859  0.00 97.00      PROA   
ATOM   3436  HD1 ARG P 219     -31.646-141.203 105.019  0.00 97.00      PROA   
ATOM   3437  HD2 ARG P 219     -30.270-142.399 104.982  0.00 97.00      PROA   
ATOM   3438  NE  ARG P 219     -30.188-140.865 103.483  0.00 97.00      PROA   
ATOM   3439  HE  ARG P 219     -29.448-140.199 103.374  0.00 97.00      PROA   
ATOM   3440  CZ  ARG P 219     -30.990-140.967 102.408  0.00 97.00      PROA   
ATOM   3441  NH1 ARG P 219     -31.880-141.951 102.319  0.00 97.00      PROA   
ATOM   3442 HH11 ARG P 219     -31.758-142.667 102.995  0.00 97.00      PROA   
ATOM   3443 HH12 ARG P 219     -32.315-142.105 101.437  0.00 97.00      PROA   
ATOM   3444  NH2 ARG P 219     -30.855-140.083 101.407  0.00 97.00      PROA   
ATOM   3445 HH21 ARG P 219     -31.593-139.963 100.753  0.00 97.00      PROA   
ATOM   3446 HH22 ARG P 219     -30.174-139.352 101.515  0.00 97.00      PROA   
ATOM   3447  C   ARG P 219     -27.309-138.389 106.515  0.00 97.00      PROA   
ATOM   3448  O   ARG P 219     -26.914-137.531 107.302  0.00 97.00      PROA   
ATOM   3449  N   ASP P 220     -27.661-138.080 105.255  0.00 97.00      PROA   
ATOM   3450  HN  ASP P 220     -27.853-138.804 104.593  0.00 97.00      PROA   
ATOM   3451  CA  ASP P 220     -27.933-136.778 104.697  0.00 97.00      PROA   
ATOM   3452  HA  ASP P 220     -27.206-136.068 105.070  0.00 97.00      PROA   
ATOM   3453  CB  ASP P 220     -27.811-136.864 103.138  0.00 97.00      PROA   
ATOM   3454  HB1 ASP P 220     -26.731-136.987 102.896  0.00 97.00      PROA   
ATOM   3455  HB2 ASP P 220     -28.154-135.936 102.644  0.00 97.00      PROA   
ATOM   3456  CG  ASP P 220     -28.504-138.082 102.510  0.00 97.00      PROA   
ATOM   3457  OD1 ASP P 220     -29.325-137.877 101.583  0.00 97.00      PROA   
ATOM   3458  OD2 ASP P 220     -28.161-139.231 102.886  0.00 97.00      PROA   
ATOM   3459  C   ASP P 220     -29.330-136.323 105.141  0.00 97.00      PROA   
ATOM   3460  O   ASP P 220     -30.221-136.058 104.336  0.00 97.00      PROA   
ATOM   3461  N   THR P 221     -29.566-136.246 106.472  0.00 97.00      PROA   
ATOM   3462  HN  THR P 221     -28.844-136.467 107.126  0.00 97.00      PROA   
ATOM   3463  CA  THR P 221     -30.895-136.056 107.033  0.00 97.00      PROA   
ATOM   3464  HA  THR P 221     -31.554-136.624 106.392  0.00 97.00      PROA   
ATOM   3465  CB  THR P 221     -31.078-136.680 108.418  0.00 97.00      PROA   
ATOM   3466  HB  THR P 221     -31.910-136.210 108.993  0.00 97.00      PROA   
ATOM   3467  OG1 THR P 221     -29.879-136.625 109.180  0.00 97.00      PROA   
ATOM   3468  HG1 THR P 221     -29.759-135.696 109.402  0.00 97.00      PROA   
ATOM   3469  CG2 THR P 221     -31.404-138.171 108.236  0.00 97.00      PROA   
ATOM   3470 HG21 THR P 221     -30.559-138.674 107.727  0.00 97.00      PROA   
ATOM   3471 HG22 THR P 221     -32.319-138.308 107.624  0.00 97.00      PROA   
ATOM   3472 HG23 THR P 221     -31.552-138.658 109.223  0.00 97.00      PROA   
ATOM   3473  C   THR P 221     -31.451-134.637 106.988  0.00 97.00      PROA   
ATOM   3474  O   THR P 221     -30.776-133.642 107.245  0.00 97.00      PROA   
ATOM   3475  N   SER P 222     -32.760-134.547 106.659  0.00 97.00      PROA   
ATOM   3476  HN  SER P 222     -33.249-135.365 106.365  0.00 97.00      PROA   
ATOM   3477  CA  SER P 222     -33.557-133.337 106.622  0.00 97.00      PROA   
ATOM   3478  HA  SER P 222     -32.948-132.544 106.208  0.00 97.00      PROA   
ATOM   3479  CB  SER P 222     -34.818-133.539 105.748  0.00 97.00      PROA   
ATOM   3480  HB1 SER P 222     -35.345-132.579 105.561  0.00 97.00      PROA   
ATOM   3481  HB2 SER P 222     -35.522-134.233 106.261  0.00 97.00      PROA   
ATOM   3482  OG  SER P 222     -34.471-134.138 104.501  0.00 97.00      PROA   
ATOM   3483  HG1 SER P 222     -33.674-133.702 104.184  0.00 97.00      PROA   
ATOM   3484  C   SER P 222     -34.000-132.929 108.019  0.00 97.00      PROA   
ATOM   3485  O   SER P 222     -33.766-133.641 108.993  0.00 97.00      PROA   
ATOM   3486  N   SER P 223     -34.651-131.744 108.145  0.00 97.00      PROA   
ATOM   3487  HN  SER P 223     -34.794-131.151 107.355  0.00 97.00      PROA   
ATOM   3488  CA  SER P 223     -35.041-131.103 109.391  0.00 97.00      PROA   
ATOM   3489  HA  SER P 223     -34.144-130.872 109.936  0.00 97.00      PROA   
ATOM   3490  CB  SER P 223     -35.795-129.787 109.092  0.00 97.00      PROA   
ATOM   3491  HB1 SER P 223     -35.949-129.198 110.023  0.00 97.00      PROA   
ATOM   3492  HB2 SER P 223     -36.789-130.006 108.645  0.00 97.00      PROA   
ATOM   3493  OG  SER P 223     -35.064-128.997 108.160  0.00 97.00      PROA   
ATOM   3494  HG1 SER P 223     -34.292-128.663 108.626  0.00 97.00      PROA   
ATOM   3495  C   SER P 223     -35.914-131.910 110.329  0.00 97.00      PROA   
ATOM   3496  O   SER P 223     -35.724-131.853 111.543  0.00 97.00      PROA   
ATOM   3497  N   GLU P 224     -36.890-132.670 109.791  0.00 97.00      PROA   
ATOM   3498  HN  GLU P 224     -36.972-132.760 108.803  0.00 97.00      PROA   
ATOM   3499  CA  GLU P 224     -37.897-133.350 110.574  0.00 97.00      PROA   
ATOM   3500  HA  GLU P 224     -37.664-133.264 111.628  0.00 97.00      PROA   
ATOM   3501  CB  GLU P 224     -39.326-132.773 110.363  0.00 97.00      PROA   
ATOM   3502  HB1 GLU P 224     -40.055-133.495 110.796  0.00 97.00      PROA   
ATOM   3503  HB2 GLU P 224     -39.554-132.696 109.278  0.00 97.00      PROA   
ATOM   3504  CG  GLU P 224     -39.565-131.403 111.039  0.00 97.00      PROA   
ATOM   3505  HG1 GLU P 224     -39.286-130.565 110.370  0.00 97.00      PROA   
ATOM   3506  HG2 GLU P 224     -38.974-131.325 111.977  0.00 97.00      PROA   
ATOM   3507  CD  GLU P 224     -41.035-131.283 111.428  0.00 97.00      PROA   
ATOM   3508  OE1 GLU P 224     -41.465-132.099 112.282  0.00 97.00      PROA   
ATOM   3509  OE2 GLU P 224     -41.740-130.405 110.872  0.00 97.00      PROA   
ATOM   3510  C   GLU P 224     -37.920-134.829 110.259  0.00 97.00      PROA   
ATOM   3511  O   GLU P 224     -37.375-135.297 109.260  0.00 97.00      PROA   
ATOM   3512  N   TYR P 225     -38.592-135.595 111.147  0.00 97.00      PROA   
ATOM   3513  HN  TYR P 225     -39.029-135.166 111.934  0.00 97.00      PROA   
ATOM   3514  CA  TYR P 225     -38.870-137.005 111.008  0.00 97.00      PROA   
ATOM   3515  HA  TYR P 225     -38.640-137.324 110.001  0.00 97.00      PROA   
ATOM   3516  CB  TYR P 225     -38.082-137.868 112.053  0.00 97.00      PROA   
ATOM   3517  HB1 TYR P 225     -37.000-137.621 111.975  0.00 97.00      PROA   
ATOM   3518  HB2 TYR P 225     -38.203-138.945 111.809  0.00 97.00      PROA   
ATOM   3519  CG  TYR P 225     -38.508-137.650 113.495  0.00 97.00      PROA   
ATOM   3520  CD1 TYR P 225     -39.329-138.588 114.151  0.00 97.00      PROA   
ATOM   3521  HD1 TYR P 225     -39.663-139.470 113.623  0.00 97.00      PROA   
ATOM   3522  CE1 TYR P 225     -39.739-138.379 115.474  0.00 97.00      PROA   
ATOM   3523  HE1 TYR P 225     -40.375-139.103 115.962  0.00 97.00      PROA   
ATOM   3524  CZ  TYR P 225     -39.344-137.221 116.155  0.00 97.00      PROA   
ATOM   3525  OH  TYR P 225     -39.793-136.978 117.470  0.00 97.00      PROA   
ATOM   3526  HH  TYR P 225     -40.245-137.767 117.781  0.00 97.00      PROA   
ATOM   3527  CD2 TYR P 225     -38.081-136.515 114.209  0.00 97.00      PROA   
ATOM   3528  HD2 TYR P 225     -37.440-135.789 113.732  0.00 97.00      PROA   
ATOM   3529  CE2 TYR P 225     -38.508-136.294 115.523  0.00 97.00      PROA   
ATOM   3530  HE2 TYR P 225     -38.204-135.401 116.048  0.00 97.00      PROA   
ATOM   3531  C   TYR P 225     -40.373-137.070 111.217  0.00 97.00      PROA   
ATOM   3532  O   TYR P 225     -40.955-136.130 111.755  0.00 97.00      PROA   
ATOM   3533  N   GLN P 226     -41.059-138.163 110.793  0.00 97.00      PROA   
ATOM   3534  HN  GLN P 226     -40.614-138.928 110.335  0.00 97.00      PROA   
ATOM   3535  CA  GLN P 226     -42.488-138.282 111.037  0.00 97.00      PROA   
ATOM   3536  HA  GLN P 226     -42.726-137.608 111.843  0.00 97.00      PROA   
ATOM   3537  CB  GLN P 226     -43.396-137.897 109.830  0.00 97.00      PROA   
ATOM   3538  HB1 GLN P 226     -44.365-138.443 109.877  0.00 97.00      PROA   
ATOM   3539  HB2 GLN P 226     -42.896-138.212 108.888  0.00 97.00      PROA   
ATOM   3540  CG  GLN P 226     -43.743-136.389 109.752  0.00 97.00      PROA   
ATOM   3541  HG1 GLN P 226     -44.486-136.204 108.950  0.00 97.00      PROA   
ATOM   3542  HG2 GLN P 226     -42.819-135.815 109.527  0.00 97.00      PROA   
ATOM   3543  CD  GLN P 226     -44.339-135.905 111.081  0.00 97.00      PROA   
ATOM   3544  OE1 GLN P 226     -45.060-136.644 111.763  0.00 97.00      PROA   
ATOM   3545  NE2 GLN P 226     -43.995-134.649 111.482  0.00 97.00      PROA   
ATOM   3546 HE21 GLN P 226     -44.163-134.414 112.439  0.00 97.00      PROA   
ATOM   3547 HE22 GLN P 226     -43.367-134.093 110.943  0.00 97.00      PROA   
ATOM   3548  C   GLN P 226     -42.879-139.600 111.643  0.00 97.00      PROA   
ATOM   3549  O   GLN P 226     -42.177-140.603 111.533  0.00 97.00      PROA   
ATOM   3550  N   ILE P 227     -44.023-139.574 112.371  0.00 97.00      PROA   
ATOM   3551  HN  ILE P 227     -44.585-138.749 112.380  0.00 97.00      PROA   
ATOM   3552  CA  ILE P 227     -44.401-140.611 113.306  0.00 97.00      PROA   
ATOM   3553  HA  ILE P 227     -43.679-141.413 113.249  0.00 97.00      PROA   
ATOM   3554  CB  ILE P 227     -44.458-140.123 114.756  0.00 97.00      PROA   
ATOM   3555  HB  ILE P 227     -45.446-139.659 114.981  0.00 97.00      PROA   
ATOM   3556  CG2 ILE P 227     -44.260-141.358 115.662  0.00 97.00      PROA   
ATOM   3557 HG21 ILE P 227     -43.256-141.801 115.498  0.00 97.00      PROA   
ATOM   3558 HG22 ILE P 227     -45.024-142.134 115.461  0.00 97.00      PROA   
ATOM   3559 HG23 ILE P 227     -44.332-141.076 116.730  0.00 97.00      PROA   
ATOM   3560  CG1 ILE P 227     -43.392-139.030 115.049  0.00 97.00      PROA   
ATOM   3561 HG11 ILE P 227     -43.559-138.146 114.395  0.00 97.00      PROA   
ATOM   3562 HG12 ILE P 227     -42.386-139.444 114.817  0.00 97.00      PROA   
ATOM   3563  CD  ILE P 227     -43.420-138.524 116.497  0.00 97.00      PROA   
ATOM   3564  HD1 ILE P 227     -43.073-139.308 117.202  0.00 97.00      PROA   
ATOM   3565  HD2 ILE P 227     -44.454-138.228 116.780  0.00 97.00      PROA   
ATOM   3566  HD3 ILE P 227     -42.759-137.638 116.610  0.00 97.00      PROA   
ATOM   3567  C   ILE P 227     -45.747-141.153 112.878  0.00 97.00      PROA   
ATOM   3568  O   ILE P 227     -46.706-140.412 112.683  0.00 97.00      PROA   
ATOM   3569  N   LEU P 228     -45.845-142.488 112.704  0.00 97.00      PROA   
ATOM   3570  HN  LEU P 228     -45.060-143.077 112.883  0.00 97.00      PROA   
ATOM   3571  CA  LEU P 228     -46.971-143.134 112.059  0.00 97.00      PROA   
ATOM   3572  HA  LEU P 228     -47.495-142.421 111.437  0.00 97.00      PROA   
ATOM   3573  CB  LEU P 228     -46.474-144.300 111.160  0.00 97.00      PROA   
ATOM   3574  HB1 LEU P 228     -47.360-144.841 110.761  0.00 97.00      PROA   
ATOM   3575  HB2 LEU P 228     -45.882-145.019 111.766  0.00 97.00      PROA   
ATOM   3576  CG  LEU P 228     -45.625-143.878 109.924  0.00 97.00      PROA   
ATOM   3577  HG  LEU P 228     -46.138-143.012 109.442  0.00 97.00      PROA   
ATOM   3578  CD1 LEU P 228     -44.174-143.458 110.239  0.00 97.00      PROA   
ATOM   3579 HD11 LEU P 228     -43.661-144.253 110.820  0.00 97.00      PROA   
ATOM   3580 HD12 LEU P 228     -44.135-142.510 110.810  0.00 97.00      PROA   
ATOM   3581 HD13 LEU P 228     -43.611-143.298 109.295  0.00 97.00      PROA   
ATOM   3582  CD2 LEU P 228     -45.588-145.019 108.891  0.00 97.00      PROA   
ATOM   3583 HD21 LEU P 228     -46.616-145.308 108.590  0.00 97.00      PROA   
ATOM   3584 HD22 LEU P 228     -45.079-145.906 109.325  0.00 97.00      PROA   
ATOM   3585 HD23 LEU P 228     -45.030-144.700 107.986  0.00 97.00      PROA   
ATOM   3586  C   LEU P 228     -47.965-143.646 113.091  0.00 97.00      PROA   
ATOM   3587  O   LEU P 228     -48.907-144.361 112.757  0.00 97.00      PROA   
ATOM   3588  N   THR P 229     -47.746-143.247 114.363  0.00 97.00      PROA   
ATOM   3589  HN  THR P 229     -46.997-142.603 114.490  0.00 97.00      PROA   
ATOM   3590  CA  THR P 229     -48.408-143.653 115.590  0.00 97.00      PROA   
ATOM   3591  HA  THR P 229     -49.231-142.980 115.781  0.00 97.00      PROA   
ATOM   3592  CB  THR P 229     -48.879-145.120 115.681  0.00 97.00      PROA   
ATOM   3593  HB  THR P 229     -48.113-145.775 115.206  0.00 97.00      PROA   
ATOM   3594  OG1 THR P 229     -50.112-145.279 114.996  0.00 97.00      PROA   
ATOM   3595  HG1 THR P 229     -49.935-145.000 114.094  0.00 97.00      PROA   
ATOM   3596  CG2 THR P 229     -49.136-145.641 117.116  0.00 97.00      PROA   
ATOM   3597 HG21 THR P 229     -49.915-145.046 117.628  0.00 97.00      PROA   
ATOM   3598 HG22 THR P 229     -48.221-145.631 117.735  0.00 97.00      PROA   
ATOM   3599 HG23 THR P 229     -49.493-146.692 117.067  0.00 97.00      PROA   
ATOM   3600  C   THR P 229     -47.333-143.409 116.609  0.00 97.00      PROA   
ATOM   3601  O   THR P 229     -46.445-144.245 116.764  0.00 97.00      PROA   
ATOM   3602  N   ALA P 230     -47.325-142.249 117.315  0.00 97.00      PROA   
ATOM   3603  HN  ALA P 230     -47.960-141.499 117.136  0.00 97.00      PROA   
ATOM   3604  CA  ALA P 230     -46.410-142.053 118.428  0.00 97.00      PROA   
ATOM   3605  HA  ALA P 230     -45.428-142.340 118.088  0.00 97.00      PROA   
ATOM   3606  CB  ALA P 230     -46.343-140.592 118.905  0.00 97.00      PROA   
ATOM   3607  HB1 ALA P 230     -47.333-140.251 119.278  0.00 97.00      PROA   
ATOM   3608  HB2 ALA P 230     -46.035-139.937 118.060  0.00 97.00      PROA   
ATOM   3609  HB3 ALA P 230     -45.590-140.477 119.712  0.00 97.00      PROA   
ATOM   3610  C   ALA P 230     -46.767-142.961 119.584  0.00 97.00      PROA   
ATOM   3611  O   ALA P 230     -47.936-143.190 119.844  0.00 97.00      PROA   
ATOM   3612  N   ARG P 231     -45.765-143.529 120.282  0.00 97.00      PROA   
ATOM   3613  HN  ARG P 231     -44.820-143.329 120.022  0.00 97.00      PROA   
ATOM   3614  CA  ARG P 231     -45.953-144.645 121.182  0.00 97.00      PROA   
ATOM   3615  HA  ARG P 231     -47.005-144.864 121.279  0.00 97.00      PROA   
ATOM   3616  CB  ARG P 231     -45.264-145.915 120.620  0.00 97.00      PROA   
ATOM   3617  HB1 ARG P 231     -45.265-146.701 121.397  0.00 97.00      PROA   
ATOM   3618  HB2 ARG P 231     -44.202-145.696 120.378  0.00 97.00      PROA   
ATOM   3619  CG  ARG P 231     -45.969-146.467 119.365  0.00 97.00      PROA   
ATOM   3620  HG1 ARG P 231     -45.628-145.865 118.496  0.00 97.00      PROA   
ATOM   3621  HG2 ARG P 231     -47.060-146.292 119.472  0.00 97.00      PROA   
ATOM   3622  CD  ARG P 231     -45.710-147.958 119.044  0.00 97.00      PROA   
ATOM   3623  HD1 ARG P 231     -44.618-148.108 118.896  0.00 97.00      PROA   
ATOM   3624  HD2 ARG P 231     -46.249-148.274 118.127  0.00 97.00      PROA   
ATOM   3625  NE  ARG P 231     -46.113-148.856 120.174  0.00 97.00      PROA   
ATOM   3626  HE  ARG P 231     -45.355-149.235 120.708  0.00 97.00      PROA   
ATOM   3627  CZ  ARG P 231     -47.211-148.637 120.916  0.00 97.00      PROA   
ATOM   3628  NH1 ARG P 231     -48.402-148.371 120.384  0.00 97.00      PROA   
ATOM   3629 HH11 ARG P 231     -48.496-148.361 119.398  0.00 97.00      PROA   
ATOM   3630 HH12 ARG P 231     -49.130-148.125 121.028  0.00 97.00      PROA   
ATOM   3631  NH2 ARG P 231     -47.093-148.589 122.251  0.00 97.00      PROA   
ATOM   3632 HH21 ARG P 231     -46.155-148.630 122.604  0.00 97.00      PROA   
ATOM   3633 HH22 ARG P 231     -47.770-148.028 122.727  0.00 97.00      PROA   
ATOM   3634  C   ARG P 231     -45.450-144.406 122.588  0.00 97.00      PROA   
ATOM   3635  O   ARG P 231     -44.653-143.522 122.865  0.00 97.00      PROA   
ATOM   3636  N   ARG P 232     -45.900-145.253 123.533  0.00 97.00      PROA   
ATOM   3637  HN  ARG P 232     -46.677-145.849 123.325  0.00 97.00      PROA   
ATOM   3638  CA  ARG P 232     -45.378-145.374 124.881  0.00 97.00      PROA   
ATOM   3639  HA  ARG P 232     -45.634-144.468 125.409  0.00 97.00      PROA   
ATOM   3640  CB  ARG P 232     -46.069-146.589 125.544  0.00 97.00      PROA   
ATOM   3641  HB1 ARG P 232     -45.400-147.113 126.257  0.00 97.00      PROA   
ATOM   3642  HB2 ARG P 232     -46.294-147.322 124.736  0.00 97.00      PROA   
ATOM   3643  CG  ARG P 232     -47.390-146.205 126.234  0.00 97.00      PROA   
ATOM   3644  HG1 ARG P 232     -48.119-147.042 126.136  0.00 97.00      PROA   
ATOM   3645  HG2 ARG P 232     -47.827-145.345 125.687  0.00 97.00      PROA   
ATOM   3646  CD  ARG P 232     -47.200-145.842 127.711  0.00 97.00      PROA   
ATOM   3647  HD1 ARG P 232     -48.120-145.413 128.158  0.00 97.00      PROA   
ATOM   3648  HD2 ARG P 232     -46.361-145.122 127.834  0.00 97.00      PROA   
ATOM   3649  NE  ARG P 232     -46.939-147.150 128.388  0.00 97.00      PROA   
ATOM   3650  HE  ARG P 232     -47.495-147.919 128.087  0.00 97.00      PROA   
ATOM   3651  CZ  ARG P 232     -45.810-147.467 129.053  0.00 97.00      PROA   
ATOM   3652  NH1 ARG P 232     -44.933-146.549 129.483  0.00 97.00      PROA   
ATOM   3653 HH11 ARG P 232     -45.100-145.591 129.273  0.00 97.00      PROA   
ATOM   3654 HH12 ARG P 232     -44.103-146.848 129.948  0.00 97.00      PROA   
ATOM   3655  NH2 ARG P 232     -45.545-148.771 129.256  0.00 97.00      PROA   
ATOM   3656 HH21 ARG P 232     -46.140-149.448 128.831  0.00 97.00      PROA   
ATOM   3657 HH22 ARG P 232     -44.680-149.026 129.679  0.00 97.00      PROA   
ATOM   3658  C   ARG P 232     -43.868-145.519 125.006  0.00 97.00      PROA   
ATOM   3659  O   ARG P 232     -43.243-144.904 125.862  0.00 97.00      PROA   
ATOM   3660  N   GLU P 233     -43.248-146.322 124.129  0.00 97.00      PROA   
ATOM   3661  HN  GLU P 233     -43.799-146.924 123.550  0.00 97.00      PROA   
ATOM   3662  CA  GLU P 233     -41.829-146.532 123.992  0.00 97.00      PROA   
ATOM   3663  HA  GLU P 233     -41.414-146.612 124.986  0.00 97.00      PROA   
ATOM   3664  CB  GLU P 233     -41.573-147.888 123.275  0.00 97.00      PROA   
ATOM   3665  HB1 GLU P 233     -41.772-148.712 123.997  0.00 97.00      PROA   
ATOM   3666  HB2 GLU P 233     -40.497-147.949 123.004  0.00 97.00      PROA   
ATOM   3667  CG  GLU P 233     -42.418-148.122 121.994  0.00 97.00      PROA   
ATOM   3668  HG1 GLU P 233     -41.823-148.748 121.294  0.00 97.00      PROA   
ATOM   3669  HG2 GLU P 233     -42.628-147.159 121.490  0.00 97.00      PROA   
ATOM   3670  CD  GLU P 233     -43.737-148.865 122.235  0.00 97.00      PROA   
ATOM   3671  OE1 GLU P 233     -44.536-148.436 123.101  0.00 97.00      PROA   
ATOM   3672  OE2 GLU P 233     -43.982-149.872 121.519  0.00 97.00      PROA   
ATOM   3673  C   GLU P 233     -41.083-145.366 123.348  0.00 97.00      PROA   
ATOM   3674  O   GLU P 233     -39.864-145.262 123.479  0.00 97.00      PROA   
ATOM   3675  N   ASP P 234     -41.804-144.422 122.697  0.00 97.00      PROA   
ATOM   3676  HN  ASP P 234     -42.772-144.562 122.504  0.00 97.00      PROA   
ATOM   3677  CA  ASP P 234     -41.264-143.168 122.199  0.00 97.00      PROA   
ATOM   3678  HA  ASP P 234     -40.309-143.369 121.732  0.00 97.00      PROA   
ATOM   3679  CB  ASP P 234     -42.200-142.487 121.153  0.00 97.00      PROA   
ATOM   3680  HB1 ASP P 234     -41.730-141.565 120.759  0.00 97.00      PROA   
ATOM   3681  HB2 ASP P 234     -43.154-142.189 121.631  0.00 97.00      PROA   
ATOM   3682  CG  ASP P 234     -42.542-143.342 119.930  0.00 97.00      PROA   
ATOM   3683  OD1 ASP P 234     -42.032-144.480 119.777  0.00 97.00      PROA   
ATOM   3684  OD2 ASP P 234     -43.335-142.820 119.103  0.00 97.00      PROA   
ATOM   3685  C   ASP P 234     -41.055-142.155 123.329  0.00 97.00      PROA   
ATOM   3686  O   ASP P 234     -40.394-141.136 123.142  0.00 97.00      PROA   
ATOM   3687  N   SER P 235     -41.630-142.392 124.535  0.00 97.00      PROA   
ATOM   3688  HN  SER P 235     -42.136-143.241 124.668  0.00 97.00      PROA   
ATOM   3689  CA  SER P 235     -41.620-141.446 125.651  0.00 97.00      PROA   
ATOM   3690  HA  SER P 235     -42.049-140.531 125.265  0.00 97.00      PROA   
ATOM   3691  CB  SER P 235     -42.495-141.900 126.865  0.00 97.00      PROA   
ATOM   3692  HB1 SER P 235     -43.483-142.228 126.481  0.00 97.00      PROA   
ATOM   3693  HB2 SER P 235     -42.659-141.046 127.554  0.00 97.00      PROA   
ATOM   3694  OG  SER P 235     -41.943-142.985 127.610  0.00 97.00      PROA   
ATOM   3695  HG1 SER P 235     -40.987-142.890 127.537  0.00 97.00      PROA   
ATOM   3696  C   SER P 235     -40.225-141.116 126.173  0.00 97.00      PROA   
ATOM   3697  O   SER P 235     -39.560-141.947 126.789  0.00 97.00      PROA   
ATOM   3698  N   GLY P 236     -39.734-139.875 125.966  0.00 97.00      PROA   
ATOM   3699  HN  GLY P 236     -40.228-139.180 125.448  0.00 97.00      PROA   
ATOM   3700  CA  GLY P 236     -38.415-139.570 126.477  0.00 97.00      PROA   
ATOM   3701  HA1 GLY P 236     -37.719-140.286 126.061  0.00 97.00      PROA   
ATOM   3702  HA2 GLY P 236     -38.460-139.583 127.558  0.00 97.00      PROA   
ATOM   3703  C   GLY P 236     -37.950-138.213 126.078  0.00 97.00      PROA   
ATOM   3704  O   GLY P 236     -38.718-137.261 126.021  0.00 97.00      PROA   
ATOM   3705  N   LEU P 237     -36.633-138.101 125.814  0.00 97.00      PROA   
ATOM   3706  HN  LEU P 237     -36.039-138.900 125.818  0.00 97.00      PROA   
ATOM   3707  CA  LEU P 237     -35.961-136.851 125.582  0.00 97.00      PROA   
ATOM   3708  HA  LEU P 237     -36.646-136.026 125.715  0.00 97.00      PROA   
ATOM   3709  CB  LEU P 237     -34.758-136.671 126.534  0.00 97.00      PROA   
ATOM   3710  HB1 LEU P 237     -34.282-135.698 126.311  0.00 97.00      PROA   
ATOM   3711  HB2 LEU P 237     -34.007-137.472 126.347  0.00 97.00      PROA   
ATOM   3712  CG  LEU P 237     -35.073-136.657 128.048  0.00 97.00      PROA   
ATOM   3713  HG  LEU P 237     -35.556-137.620 128.332  0.00 97.00      PROA   
ATOM   3714  CD1 LEU P 237     -33.761-136.528 128.843  0.00 97.00      PROA   
ATOM   3715 HD11 LEU P 237     -33.241-135.588 128.558  0.00 97.00      PROA   
ATOM   3716 HD12 LEU P 237     -33.084-137.376 128.611  0.00 97.00      PROA   
ATOM   3717 HD13 LEU P 237     -33.958-136.509 129.935  0.00 97.00      PROA   
ATOM   3718  CD2 LEU P 237     -36.029-135.510 128.413  0.00 97.00      PROA   
ATOM   3719 HD21 LEU P 237     -37.001-135.644 127.901  0.00 97.00      PROA   
ATOM   3720 HD22 LEU P 237     -35.592-134.538 128.102  0.00 97.00      PROA   
ATOM   3721 HD23 LEU P 237     -36.213-135.481 129.507  0.00 97.00      PROA   
ATOM   3722  C   LEU P 237     -35.486-136.825 124.148  0.00 97.00      PROA   
ATOM   3723  O   LEU P 237     -35.027-137.829 123.613  0.00 97.00      PROA   
ATOM   3724  N   TYR P 238     -35.653-135.662 123.484  0.00 97.00      PROA   
ATOM   3725  HN  TYR P 238     -36.068-134.884 123.954  0.00 97.00      PROA   
ATOM   3726  CA  TYR P 238     -35.403-135.461 122.073  0.00 97.00      PROA   
ATOM   3727  HA  TYR P 238     -34.882-136.318 121.667  0.00 97.00      PROA   
ATOM   3728  CB  TYR P 238     -36.713-135.196 121.285  0.00 97.00      PROA   
ATOM   3729  HB1 TYR P 238     -36.507-134.824 120.258  0.00 97.00      PROA   
ATOM   3730  HB2 TYR P 238     -37.332-134.438 121.814  0.00 97.00      PROA   
ATOM   3731  CG  TYR P 238     -37.514-136.462 121.170  0.00 97.00      PROA   
ATOM   3732  CD1 TYR P 238     -38.331-136.908 122.226  0.00 97.00      PROA   
ATOM   3733  HD1 TYR P 238     -38.376-136.340 123.144  0.00 97.00      PROA   
ATOM   3734  CE1 TYR P 238     -39.085-138.080 122.097  0.00 97.00      PROA   
ATOM   3735  HE1 TYR P 238     -39.708-138.415 122.914  0.00 97.00      PROA   
ATOM   3736  CZ  TYR P 238     -39.049-138.796 120.895  0.00 97.00      PROA   
ATOM   3737  OH  TYR P 238     -39.798-139.973 120.732  0.00 97.00      PROA   
ATOM   3738  HH  TYR P 238     -40.062-140.279 121.605  0.00 97.00      PROA   
ATOM   3739  CD2 TYR P 238     -37.488-137.196 119.972  0.00 97.00      PROA   
ATOM   3740  HD2 TYR P 238     -36.876-136.861 119.147  0.00 97.00      PROA   
ATOM   3741  CE2 TYR P 238     -38.256-138.356 119.834  0.00 97.00      PROA   
ATOM   3742  HE2 TYR P 238     -38.227-138.921 118.915  0.00 97.00      PROA   
ATOM   3743  C   TYR P 238     -34.522-134.257 121.862  0.00 97.00      PROA   
ATOM   3744  O   TYR P 238     -34.732-133.214 122.470  0.00 97.00      PROA   
ATOM   3745  N   TRP P 239     -33.523-134.353 120.957  0.00 97.00      PROA   
ATOM   3746  HN  TRP P 239     -33.317-135.209 120.491  0.00 97.00      PROA   
ATOM   3747  CA  TRP P 239     -32.719-133.200 120.608  0.00 97.00      PROA   
ATOM   3748  HA  TRP P 239     -33.316-132.306 120.738  0.00 97.00      PROA   
ATOM   3749  CB  TRP P 239     -31.442-133.047 121.486  0.00 97.00      PROA   
ATOM   3750  HB1 TRP P 239     -31.794-132.923 122.531  0.00 97.00      PROA   
ATOM   3751  HB2 TRP P 239     -30.914-132.105 121.226  0.00 97.00      PROA   
ATOM   3752  CG  TRP P 239     -30.461-134.179 121.484  0.00 97.00      PROA   
ATOM   3753  CD1 TRP P 239     -30.584-135.334 122.208  0.00 97.00      PROA   
ATOM   3754  HD1 TRP P 239     -31.439-135.575 122.814  0.00 97.00      PROA   
ATOM   3755  NE1 TRP P 239     -29.460-136.099 122.067  0.00 97.00      PROA   
ATOM   3756  HE1 TRP P 239     -29.273-136.930 122.546  0.00 97.00      PROA   
ATOM   3757  CE2 TRP P 239     -28.584-135.466 121.236  0.00 97.00      PROA   
ATOM   3758  CD2 TRP P 239     -29.177-134.243 120.842  0.00 97.00      PROA   
ATOM   3759  CE3 TRP P 239     -28.479-133.382 119.998  0.00 97.00      PROA   
ATOM   3760  HE3 TRP P 239     -28.903-132.438 119.688  0.00 97.00      PROA   
ATOM   3761  CZ3 TRP P 239     -27.224-133.778 119.532  0.00 97.00      PROA   
ATOM   3762  HZ3 TRP P 239     -26.689-133.150 118.837  0.00 97.00      PROA   
ATOM   3763  CZ2 TRP P 239     -27.330-135.851 120.785  0.00 97.00      PROA   
ATOM   3764  HZ2 TRP P 239     -26.900-136.798 121.071  0.00 97.00      PROA   
ATOM   3765  CH2 TRP P 239     -26.658-134.991 119.917  0.00 97.00      PROA   
ATOM   3766  HH2 TRP P 239     -25.698-135.281 119.512  0.00 97.00      PROA   
ATOM   3767  C   TRP P 239     -32.371-133.248 119.144  0.00 97.00      PROA   
ATOM   3768  O   TRP P 239     -32.426-134.293 118.500  0.00 97.00      PROA   
ATOM   3769  N   CYS P 240     -32.021-132.066 118.590  0.00 97.00      PROA   
ATOM   3770  HN  CYS P 240     -32.040-131.241 119.151  0.00 97.00      PROA   
ATOM   3771  CA  CYS P 240     -31.629-131.895 117.209  0.00 97.00      PROA   
ATOM   3772  HA  CYS P 240     -31.421-132.868 116.794  0.00 97.00      PROA   
ATOM   3773  CB  CYS P 240     -32.728-131.212 116.344  0.00 97.00      PROA   
ATOM   3774  HB1 CYS P 240     -33.561-131.944 116.263  0.00 97.00      PROA   
ATOM   3775  HB2 CYS P 240     -32.358-131.034 115.311  0.00 97.00      PROA   
ATOM   3776  SG  CYS P 240     -33.394-129.677 117.074  0.00 97.00      PROA   
ATOM   3777  C   CYS P 240     -30.334-131.116 117.129  0.00 97.00      PROA   
ATOM   3778  O   CYS P 240     -29.951-130.378 118.030  0.00 97.00      PROA   
ATOM   3779  N   GLU P 241     -29.590-131.300 116.022  0.00 97.00      PROA   
ATOM   3780  HN  GLU P 241     -29.887-131.929 115.310  0.00 97.00      PROA   
ATOM   3781  CA  GLU P 241     -28.276-130.725 115.849  0.00 97.00      PROA   
ATOM   3782  HA  GLU P 241     -28.048-130.062 116.672  0.00 97.00      PROA   
ATOM   3783  CB  GLU P 241     -27.211-131.843 115.866  0.00 97.00      PROA   
ATOM   3784  HB1 GLU P 241     -27.508-132.637 115.149  0.00 97.00      PROA   
ATOM   3785  HB2 GLU P 241     -27.276-132.282 116.888  0.00 97.00      PROA   
ATOM   3786  CG  GLU P 241     -25.766-131.408 115.553  0.00 97.00      PROA   
ATOM   3787  HG1 GLU P 241     -25.534-130.451 116.069  0.00 97.00      PROA   
ATOM   3788  HG2 GLU P 241     -25.625-131.275 114.460  0.00 97.00      PROA   
ATOM   3789  CD  GLU P 241     -24.755-132.431 116.046  0.00 97.00      PROA   
ATOM   3790  OE1 GLU P 241     -25.166-133.479 116.603  0.00 97.00      PROA   
ATOM   3791  OE2 GLU P 241     -23.538-132.142 115.913  0.00 97.00      PROA   
ATOM   3792  C   GLU P 241     -28.226-129.879 114.601  0.00 97.00      PROA   
ATOM   3793  O   GLU P 241     -28.859-130.193 113.594  0.00 97.00      PROA   
ATOM   3794  N   ALA P 242     -27.484-128.746 114.666  0.00 97.00      PROA   
ATOM   3795  HN  ALA P 242     -27.007-128.492 115.502  0.00 97.00      PROA   
ATOM   3796  CA  ALA P 242     -27.364-127.811 113.571  0.00 97.00      PROA   
ATOM   3797  HA  ALA P 242     -27.538-128.328 112.637  0.00 97.00      PROA   
ATOM   3798  CB  ALA P 242     -28.361-126.646 113.720  0.00 97.00      PROA   
ATOM   3799  HB1 ALA P 242     -28.181-126.100 114.671  0.00 97.00      PROA   
ATOM   3800  HB2 ALA P 242     -29.399-127.046 113.744  0.00 97.00      PROA   
ATOM   3801  HB3 ALA P 242     -28.283-125.935 112.872  0.00 97.00      PROA   
ATOM   3802  C   ALA P 242     -25.952-127.268 113.546  0.00 97.00      PROA   
ATOM   3803  O   ALA P 242     -25.336-127.040 114.584  0.00 97.00      PROA   
ATOM   3804  N   ALA P 243     -25.389-127.077 112.329  0.00 97.00      PROA   
ATOM   3805  HN  ALA P 243     -25.884-127.272 111.489  0.00 97.00      PROA   
ATOM   3806  CA  ALA P 243     -23.994-126.746 112.170  0.00 97.00      PROA   
ATOM   3807  HA  ALA P 243     -23.684-126.088 112.972  0.00 97.00      PROA   
ATOM   3808  CB  ALA P 243     -23.136-128.032 112.166  0.00 97.00      PROA   
ATOM   3809  HB1 ALA P 243     -23.449-128.706 111.340  0.00 97.00      PROA   
ATOM   3810  HB2 ALA P 243     -23.277-128.582 113.122  0.00 97.00      PROA   
ATOM   3811  HB3 ALA P 243     -22.056-127.807 112.052  0.00 97.00      PROA   
ATOM   3812  C   ALA P 243     -23.774-126.017 110.861  0.00 97.00      PROA   
ATOM   3813  O   ALA P 243     -24.617-126.018 109.966  0.00 97.00      PROA   
ATOM   3814  N   THR P 244     -22.596-125.363 110.731  0.00 97.00      PROA   
ATOM   3815  HN  THR P 244     -21.984-125.295 111.519  0.00 97.00      PROA   
ATOM   3816  CA  THR P 244     -21.998-124.942 109.474  0.00 97.00      PROA   
ATOM   3817  HA  THR P 244     -22.722-124.358 108.919  0.00 97.00      PROA   
ATOM   3818  CB  THR P 244     -20.739-124.121 109.697  0.00 97.00      PROA   
ATOM   3819  HB  THR P 244     -20.222-123.927 108.737  0.00 97.00      PROA   
ATOM   3820  OG1 THR P 244     -19.860-124.824 110.557  0.00 97.00      PROA   
ATOM   3821  HG1 THR P 244     -19.893-125.738 110.262  0.00 97.00      PROA   
ATOM   3822  CG2 THR P 244     -21.044-122.753 110.332  0.00 97.00      PROA   
ATOM   3823 HG21 THR P 244     -21.588-122.865 111.291  0.00 97.00      PROA   
ATOM   3824 HG22 THR P 244     -21.652-122.133 109.643  0.00 97.00      PROA   
ATOM   3825 HG23 THR P 244     -20.089-122.218 110.533  0.00 97.00      PROA   
ATOM   3826  C   THR P 244     -21.602-126.155 108.633  0.00 97.00      PROA   
ATOM   3827  O   THR P 244     -21.103-127.142 109.169  0.00 97.00      PROA   
ATOM   3828  N   GLU P 245     -21.765-126.072 107.292  0.00 97.00      PROA   
ATOM   3829  HN  GLU P 245     -22.104-125.222 106.893  0.00 97.00      PROA   
ATOM   3830  CA  GLU P 245     -21.527-127.100 106.284  0.00 97.00      PROA   
ATOM   3831  HA  GLU P 245     -22.197-127.931 106.453  0.00 97.00      PROA   
ATOM   3832  CB  GLU P 245     -21.827-126.370 104.941  0.00 97.00      PROA   
ATOM   3833  HB1 GLU P 245     -20.963-125.723 104.677  0.00 97.00      PROA   
ATOM   3834  HB2 GLU P 245     -22.682-125.687 105.168  0.00 97.00      PROA   
ATOM   3835  CG  GLU P 245     -22.190-127.225 103.708  0.00 97.00      PROA   
ATOM   3836  HG1 GLU P 245     -22.364-128.274 104.018  0.00 97.00      PROA   
ATOM   3837  HG2 GLU P 245     -21.345-127.210 102.987  0.00 97.00      PROA   
ATOM   3838  CD  GLU P 245     -23.436-126.739 102.952  0.00 97.00      PROA   
ATOM   3839  OE1 GLU P 245     -23.813-125.545 103.055  0.00 97.00      PROA   
ATOM   3840  OE2 GLU P 245     -24.029-127.587 102.239  0.00 97.00      PROA   
ATOM   3841  C   GLU P 245     -20.079-127.594 106.327  0.00 97.00      PROA   
ATOM   3842  O   GLU P 245     -19.774-128.786 106.313  0.00 97.00      PROA   
ATOM   3843  N   ASP P 246     -19.173-126.621 106.463  0.00 97.00      PROA   
ATOM   3844  HN  ASP P 246     -19.503-125.681 106.388  0.00 97.00      PROA   
ATOM   3845  CA  ASP P 246     -17.741-126.645 106.609  0.00 97.00      PROA   
ATOM   3846  HA  ASP P 246     -17.332-127.287 105.840  0.00 97.00      PROA   
ATOM   3847  CB  ASP P 246     -17.252-125.174 106.367  0.00 97.00      PROA   
ATOM   3848  HB1 ASP P 246     -17.208-124.985 105.270  0.00 97.00      PROA   
ATOM   3849  HB2 ASP P 246     -16.236-125.007 106.772  0.00 97.00      PROA   
ATOM   3850  CG  ASP P 246     -18.220-124.130 106.956  0.00 97.00      PROA   
ATOM   3851  OD1 ASP P 246     -19.314-123.900 106.371  0.00 97.00      PROA   
ATOM   3852  OD2 ASP P 246     -17.903-123.591 108.041  0.00 97.00      PROA   
ATOM   3853  C   ASP P 246     -17.234-127.192 107.955  0.00 97.00      PROA   
ATOM   3854  O   ASP P 246     -16.056-127.526 108.084  0.00 97.00      PROA   
ATOM   3855  N   GLY P 247     -18.094-127.327 108.995  0.00 97.00      PROA   
ATOM   3856  HN  GLY P 247     -19.064-127.147 108.842  0.00 97.00      PROA   
ATOM   3857  CA  GLY P 247     -17.721-127.900 110.293  0.00 97.00      PROA   
ATOM   3858  HA1 GLY P 247     -17.118-128.783 110.127  0.00 97.00      PROA   
ATOM   3859  HA2 GLY P 247     -18.638-128.129 110.816  0.00 97.00      PROA   
ATOM   3860  C   GLY P 247     -16.930-126.979 111.192  0.00 97.00      PROA   
ATOM   3861  O   GLY P 247     -16.339-127.405 112.185  0.00 97.00      PROA   
ATOM   3862  N   ASN P 248     -16.914-125.671 110.876  0.00 97.00      PROA   
ATOM   3863  HN  ASN P 248     -17.338-125.365 110.027  0.00 97.00      PROA   
ATOM   3864  CA  ASN P 248     -16.375-124.634 111.730  0.00 97.00      PROA   
ATOM   3865  HA  ASN P 248     -15.362-124.909 111.985  0.00 97.00      PROA   
ATOM   3866  CB  ASN P 248     -16.388-123.282 110.977  0.00 97.00      PROA   
ATOM   3867  HB1 ASN P 248     -16.274-122.421 111.668  0.00 97.00      PROA   
ATOM   3868  HB2 ASN P 248     -17.342-123.167 110.420  0.00 97.00      PROA   
ATOM   3869  CG  ASN P 248     -15.178-123.268 110.035  0.00 97.00      PROA   
ATOM   3870  OD1 ASN P 248     -14.081-123.683 110.424  0.00 97.00      PROA   
ATOM   3871  ND2 ASN P 248     -15.377-122.833 108.765  0.00 97.00      PROA   
ATOM   3872 HD21 ASN P 248     -14.607-122.867 108.133  0.00 97.00      PROA   
ATOM   3873 HD22 ASN P 248     -16.318-122.765 108.426  0.00 97.00      PROA   
ATOM   3874  C   ASN P 248     -17.108-124.511 113.051  0.00 97.00      PROA   
ATOM   3875  O   ASN P 248     -16.483-124.444 114.108  0.00 97.00      PROA   
ATOM   3876  N   VAL P 249     -18.456-124.523 113.010  0.00 97.00      PROA   
ATOM   3877  HN  VAL P 249     -18.922-124.578 112.129  0.00 97.00      PROA   
ATOM   3878  CA  VAL P 249     -19.310-124.333 114.161  0.00 97.00      PROA   
ATOM   3879  HA  VAL P 249     -18.730-124.410 115.069  0.00 97.00      PROA   
ATOM   3880  CB  VAL P 249     -20.021-122.982 114.131  0.00 97.00      PROA   
ATOM   3881  HB  VAL P 249     -20.716-122.934 113.264  0.00 97.00      PROA   
ATOM   3882  CG1 VAL P 249     -20.834-122.772 115.428  0.00 97.00      PROA   
ATOM   3883 HG11 VAL P 249     -20.169-122.838 116.316  0.00 97.00      PROA   
ATOM   3884 HG12 VAL P 249     -21.646-123.520 115.533  0.00 97.00      PROA   
ATOM   3885 HG13 VAL P 249     -21.298-121.764 115.418  0.00 97.00      PROA   
ATOM   3886  CG2 VAL P 249     -18.983-121.854 113.948  0.00 97.00      PROA   
ATOM   3887 HG21 VAL P 249     -18.394-121.972 113.016  0.00 97.00      PROA   
ATOM   3888 HG22 VAL P 249     -18.286-121.829 114.812  0.00 97.00      PROA   
ATOM   3889 HG23 VAL P 249     -19.505-120.878 113.882  0.00 97.00      PROA   
ATOM   3890  C   VAL P 249     -20.359-125.420 114.163  0.00 97.00      PROA   
ATOM   3891  O   VAL P 249     -21.091-125.594 113.195  0.00 97.00      PROA   
ATOM   3892  N   LEU P 250     -20.487-126.160 115.285  0.00 97.00      PROA   
ATOM   3893  HN  LEU P 250     -19.868-126.040 116.055  0.00 97.00      PROA   
ATOM   3894  CA  LEU P 250     -21.597-127.056 115.517  0.00 97.00      PROA   
ATOM   3895  HA  LEU P 250     -22.349-126.880 114.760  0.00 97.00      PROA   
ATOM   3896  CB  LEU P 250     -21.293-128.584 115.459  0.00 97.00      PROA   
ATOM   3897  HB1 LEU P 250     -21.116-128.818 114.383  0.00 97.00      PROA   
ATOM   3898  HB2 LEU P 250     -22.210-129.141 115.754  0.00 97.00      PROA   
ATOM   3899  CG  LEU P 250     -20.088-129.198 116.233  0.00 97.00      PROA   
ATOM   3900  HG  LEU P 250     -20.086-130.275 115.924  0.00 97.00      PROA   
ATOM   3901  CD1 LEU P 250     -18.705-128.646 115.833  0.00 97.00      PROA   
ATOM   3902 HD11 LEU P 250     -18.557-127.629 116.251  0.00 97.00      PROA   
ATOM   3903 HD12 LEU P 250     -18.611-128.601 114.728  0.00 97.00      PROA   
ATOM   3904 HD13 LEU P 250     -17.905-129.302 116.236  0.00 97.00      PROA   
ATOM   3905  CD2 LEU P 250     -20.255-129.209 117.763  0.00 97.00      PROA   
ATOM   3906 HD21 LEU P 250     -21.265-129.576 118.040  0.00 97.00      PROA   
ATOM   3907 HD22 LEU P 250     -20.111-128.193 118.180  0.00 97.00      PROA   
ATOM   3908 HD23 LEU P 250     -19.494-129.874 118.224  0.00 97.00      PROA   
ATOM   3909  C   LEU P 250     -22.234-126.612 116.805  0.00 97.00      PROA   
ATOM   3910  O   LEU P 250     -21.557-126.305 117.783  0.00 97.00      PROA   
ATOM   3911  N   LYS P 251     -23.578-126.486 116.808  0.00 97.00      PROA   
ATOM   3912  HN  LYS P 251     -24.129-126.706 116.004  0.00 97.00      PROA   
ATOM   3913  CA  LYS P 251     -24.265-125.841 117.896  0.00 97.00      PROA   
ATOM   3914  HA  LYS P 251     -23.650-125.847 118.785  0.00 97.00      PROA   
ATOM   3915  CB  LYS P 251     -24.568-124.378 117.540  0.00 97.00      PROA   
ATOM   3916  HB1 LYS P 251     -25.309-124.292 116.717  0.00 97.00      PROA   
ATOM   3917  HB2 LYS P 251     -23.607-123.968 117.146  0.00 97.00      PROA   
ATOM   3918  CG  LYS P 251     -24.974-123.535 118.756  0.00 97.00      PROA   
ATOM   3919  HG1 LYS P 251     -24.866-124.135 119.688  0.00 97.00      PROA   
ATOM   3920  HG2 LYS P 251     -26.047-123.279 118.657  0.00 97.00      PROA   
ATOM   3921  CD  LYS P 251     -24.118-122.264 118.901  0.00 97.00      PROA   
ATOM   3922  HD1 LYS P 251     -23.061-122.576 119.068  0.00 97.00      PROA   
ATOM   3923  HD2 LYS P 251     -24.453-121.702 119.801  0.00 97.00      PROA   
ATOM   3924  CE  LYS P 251     -24.191-121.345 117.670  0.00 97.00      PROA   
ATOM   3925  HE1 LYS P 251     -25.249-121.056 117.499  0.00 97.00      PROA   
ATOM   3926  HE2 LYS P 251     -23.808-121.848 116.756  0.00 97.00      PROA   
ATOM   3927  NZ  LYS P 251     -23.390-120.111 117.865  0.00 97.00      PROA   
ATOM   3928  HZ1 LYS P 251     -22.422-120.341 118.159  0.00 97.00      PROA   
ATOM   3929  HZ2 LYS P 251     -23.829-119.496 118.583  0.00 97.00      PROA   
ATOM   3930  HZ3 LYS P 251     -23.305-119.589 116.973  0.00 97.00      PROA   
ATOM   3931  C   LYS P 251     -25.512-126.628 118.200  0.00 97.00      PROA   
ATOM   3932  O   LYS P 251     -26.606-126.359 117.707  0.00 97.00      PROA   
ATOM   3933  N   ARG P 252     -25.339-127.666 119.040  0.00 97.00      PROA   
ATOM   3934  HN  ARG P 252     -24.435-127.842 119.425  0.00 97.00      PROA   
ATOM   3935  CA  ARG P 252     -26.382-128.572 119.466  0.00 97.00      PROA   
ATOM   3936  HA  ARG P 252     -26.849-128.946 118.566  0.00 97.00      PROA   
ATOM   3937  CB  ARG P 252     -25.766-129.782 120.213  0.00 97.00      PROA   
ATOM   3938  HB1 ARG P 252     -26.571-130.391 120.679  0.00 97.00      PROA   
ATOM   3939  HB2 ARG P 252     -25.105-129.411 121.028  0.00 97.00      PROA   
ATOM   3940  CG  ARG P 252     -24.957-130.710 119.284  0.00 97.00      PROA   
ATOM   3941  HG1 ARG P 252     -24.143-130.147 118.773  0.00 97.00      PROA   
ATOM   3942  HG2 ARG P 252     -25.652-131.075 118.493  0.00 97.00      PROA   
ATOM   3943  CD  ARG P 252     -24.334-131.911 120.017  0.00 97.00      PROA   
ATOM   3944  HD1 ARG P 252     -25.096-132.415 120.645  0.00 97.00      PROA   
ATOM   3945  HD2 ARG P 252     -23.475-131.582 120.641  0.00 97.00      PROA   
ATOM   3946  NE  ARG P 252     -23.895-132.873 118.964  0.00 97.00      PROA   
ATOM   3947  HE  ARG P 252     -24.415-132.911 118.109  0.00 97.00      PROA   
ATOM   3948  CZ  ARG P 252     -22.699-133.481 118.881  0.00 97.00      PROA   
ATOM   3949  NH1 ARG P 252     -21.966-133.780 119.949  0.00 97.00      PROA   
ATOM   3950 HH11 ARG P 252     -22.418-133.686 120.829  0.00 97.00      PROA   
ATOM   3951 HH12 ARG P 252     -21.206-134.405 119.803  0.00 97.00      PROA   
ATOM   3952  NH2 ARG P 252     -22.276-133.811 117.648  0.00 97.00      PROA   
ATOM   3953 HH21 ARG P 252     -22.812-133.407 116.902  0.00 97.00      PROA   
ATOM   3954 HH22 ARG P 252     -21.338-134.097 117.492  0.00 97.00      PROA   
ATOM   3955  C   ARG P 252     -27.496-127.932 120.283  0.00 97.00      PROA   
ATOM   3956  O   ARG P 252     -27.256-127.031 121.085  0.00 97.00      PROA   
ATOM   3957  N   SER P 253     -28.762-128.396 120.104  0.00 97.00      PROA   
ATOM   3958  HN  SER P 253     -28.974-129.084 119.411  0.00 97.00      PROA   
ATOM   3959  CA  SER P 253     -29.845-128.021 121.002  0.00 97.00      PROA   
ATOM   3960  HA  SER P 253     -29.743-126.965 121.191  0.00 97.00      PROA   
ATOM   3961  CB  SER P 253     -31.277-128.181 120.418  0.00 97.00      PROA   
ATOM   3962  HB1 SER P 253     -31.398-127.494 119.554  0.00 97.00      PROA   
ATOM   3963  HB2 SER P 253     -32.034-127.903 121.181  0.00 97.00      PROA   
ATOM   3964  OG  SER P 253     -31.549-129.506 119.989  0.00 97.00      PROA   
ATOM   3965  HG1 SER P 253     -30.920-129.693 119.281  0.00 97.00      PROA   
ATOM   3966  C   SER P 253     -29.741-128.802 122.312  0.00 97.00      PROA   
ATOM   3967  O   SER P 253     -29.404-129.985 122.277  0.00 97.00      PROA   
ATOM   3968  N   PRO P 254     -30.009-128.225 123.483  0.00 97.00      PROA   
ATOM   3969  CD  PRO P 254     -29.903-126.782 123.721  0.00 97.00      PROA   
ATOM   3970  HD1 PRO P 254     -30.832-126.294 123.354  0.00 97.00      PROA   
ATOM   3971  HD2 PRO P 254     -29.012-126.345 123.216  0.00 97.00      PROA   
ATOM   3972  CA  PRO P 254     -30.373-128.953 124.702  0.00 97.00      PROA   
ATOM   3973  HA  PRO P 254     -29.520-129.557 124.973  0.00 97.00      PROA   
ATOM   3974  CB  PRO P 254     -30.659-127.832 125.720  0.00 97.00      PROA   
ATOM   3975  HB1 PRO P 254     -30.417-128.139 126.757  0.00 97.00      PROA   
ATOM   3976  HB2 PRO P 254     -31.726-127.520 125.669  0.00 97.00      PROA   
ATOM   3977  CG  PRO P 254     -29.792-126.661 125.239  0.00 97.00      PROA   
ATOM   3978  HG1 PRO P 254     -30.140-125.679 125.616  0.00 97.00      PROA   
ATOM   3979  HG2 PRO P 254     -28.735-126.823 125.546  0.00 97.00      PROA   
ATOM   3980  C   PRO P 254     -31.561-129.900 124.538  0.00 97.00      PROA   
ATOM   3981  O   PRO P 254     -32.446-129.606 123.737  0.00 97.00      PROA   
ATOM   3982  N   GLU P 255     -31.606-131.037 125.284  0.00 97.00      PROA   
ATOM   3983  HN  GLU P 255     -30.856-131.292 125.889  0.00 97.00      PROA   
ATOM   3984  CA  GLU P 255     -32.705-131.990 125.239  0.00 97.00      PROA   
ATOM   3985  HA  GLU P 255     -32.789-132.316 124.215  0.00 97.00      PROA   
ATOM   3986  CB  GLU P 255     -32.452-133.259 126.104  0.00 97.00      PROA   
ATOM   3987  HB1 GLU P 255     -33.359-133.890 126.003  0.00 97.00      PROA   
ATOM   3988  HB2 GLU P 255     -32.361-132.979 127.177  0.00 97.00      PROA   
ATOM   3989  CG  GLU P 255     -31.215-134.099 125.686  0.00 97.00      PROA   
ATOM   3990  HG1 GLU P 255     -30.356-133.865 126.350  0.00 97.00      PROA   
ATOM   3991  HG2 GLU P 255     -30.924-133.855 124.643  0.00 97.00      PROA   
ATOM   3992  CD  GLU P 255     -31.472-135.609 125.732  0.00 97.00      PROA   
ATOM   3993  OE1 GLU P 255     -30.824-136.312 126.552  0.00 97.00      PROA   
ATOM   3994  OE2 GLU P 255     -32.311-136.081 124.920  0.00 97.00      PROA   
ATOM   3995  C   GLU P 255     -34.068-131.412 125.619  0.00 97.00      PROA   
ATOM   3996  O   GLU P 255     -34.203-130.619 126.549  0.00 97.00      PROA   
ATOM   3997  N   LEU P 256     -35.119-131.833 124.880  0.00 97.00      PROA   
ATOM   3998  HN  LEU P 256     -34.964-132.434 124.096  0.00 97.00      PROA   
ATOM   3999  CA  LEU P 256     -36.487-131.395 125.048  0.00 97.00      PROA   
ATOM   4000  HA  LEU P 256     -36.549-130.729 125.895  0.00 97.00      PROA   
ATOM   4001  CB  LEU P 256     -36.942-130.674 123.747  0.00 97.00      PROA   
ATOM   4002  HB1 LEU P 256     -36.929-131.387 122.896  0.00 97.00      PROA   
ATOM   4003  HB2 LEU P 256     -36.152-129.913 123.537  0.00 97.00      PROA   
ATOM   4004  CG  LEU P 256     -38.289-129.906 123.761  0.00 97.00      PROA   
ATOM   4005  HG  LEU P 256     -38.248-129.202 122.892  0.00 97.00      PROA   
ATOM   4006  CD1 LEU P 256     -39.509-130.809 123.507  0.00 97.00      PROA   
ATOM   4007 HD11 LEU P 256     -39.680-131.486 124.365  0.00 97.00      PROA   
ATOM   4008 HD12 LEU P 256     -39.357-131.425 122.597  0.00 97.00      PROA   
ATOM   4009 HD13 LEU P 256     -40.422-130.192 123.371  0.00 97.00      PROA   
ATOM   4010  CD2 LEU P 256     -38.477-129.041 125.019  0.00 97.00      PROA   
ATOM   4011 HD21 LEU P 256     -37.603-128.370 125.159  0.00 97.00      PROA   
ATOM   4012 HD22 LEU P 256     -38.588-129.680 125.920  0.00 97.00      PROA   
ATOM   4013 HD23 LEU P 256     -39.391-128.417 124.919  0.00 97.00      PROA   
ATOM   4014  C   LEU P 256     -37.321-132.628 125.342  0.00 97.00      PROA   
ATOM   4015  O   LEU P 256     -37.205-133.643 124.666  0.00 97.00      PROA   
ATOM   4016  N   GLU P 257     -38.183-132.587 126.386  0.00 97.00      PROA   
ATOM   4017  HN  GLU P 257     -38.307-131.758 126.924  0.00 97.00      PROA   
ATOM   4018  CA  GLU P 257     -38.928-133.751 126.830  0.00 97.00      PROA   
ATOM   4019  HA  GLU P 257     -38.337-134.632 126.635  0.00 97.00      PROA   
ATOM   4020  CB  GLU P 257     -39.224-133.705 128.353  0.00 97.00      PROA   
ATOM   4021  HB1 GLU P 257     -39.907-132.865 128.597  0.00 97.00      PROA   
ATOM   4022  HB2 GLU P 257     -38.253-133.477 128.853  0.00 97.00      PROA   
ATOM   4023  CG  GLU P 257     -39.722-135.045 128.949  0.00 97.00      PROA   
ATOM   4024  HG1 GLU P 257     -39.168-135.244 129.892  0.00 97.00      PROA   
ATOM   4025  HG2 GLU P 257     -39.524-135.886 128.254  0.00 97.00      PROA   
ATOM   4026  CD  GLU P 257     -41.206-135.039 129.293  0.00 97.00      PROA   
ATOM   4027  OE1 GLU P 257     -42.026-134.980 128.353  0.00 97.00      PROA   
ATOM   4028  OE2 GLU P 257     -41.538-135.135 130.500  0.00 97.00      PROA   
ATOM   4029  C   GLU P 257     -40.225-133.891 126.065  0.00 97.00      PROA   
ATOM   4030  O   GLU P 257     -40.987-132.939 125.910  0.00 97.00      PROA   
ATOM   4031  N   LEU P 258     -40.498-135.122 125.574  0.00 97.00      PROA   
ATOM   4032  HN  LEU P 258     -39.836-135.860 125.695  0.00 97.00      PROA   
ATOM   4033  CA  LEU P 258     -41.724-135.472 124.895  0.00 97.00      PROA   
ATOM   4034  HA  LEU P 258     -42.497-134.782 125.199  0.00 97.00      PROA   
ATOM   4035  CB  LEU P 258     -41.612-135.451 123.347  0.00 97.00      PROA   
ATOM   4036  HB1 LEU P 258     -42.562-135.801 122.887  0.00 97.00      PROA   
ATOM   4037  HB2 LEU P 258     -40.811-136.156 123.047  0.00 97.00      PROA   
ATOM   4038  CG  LEU P 258     -41.274-134.067 122.738  0.00 97.00      PROA   
ATOM   4039  HG  LEU P 258     -40.398-133.648 123.284  0.00 97.00      PROA   
ATOM   4040  CD1 LEU P 258     -40.852-134.202 121.266  0.00 97.00      PROA   
ATOM   4041 HD11 LEU P 258     -41.696-134.600 120.664  0.00 97.00      PROA   
ATOM   4042 HD12 LEU P 258     -39.990-134.892 121.169  0.00 97.00      PROA   
ATOM   4043 HD13 LEU P 258     -40.560-133.209 120.863  0.00 97.00      PROA   
ATOM   4044  CD2 LEU P 258     -42.441-133.070 122.861  0.00 97.00      PROA   
ATOM   4045 HD21 LEU P 258     -42.716-132.910 123.923  0.00 97.00      PROA   
ATOM   4046 HD22 LEU P 258     -43.329-133.452 122.314  0.00 97.00      PROA   
ATOM   4047 HD23 LEU P 258     -42.152-132.091 122.423  0.00 97.00      PROA   
ATOM   4048  C   LEU P 258     -42.159-136.850 125.353  0.00 97.00      PROA   
ATOM   4049  O   LEU P 258     -42.048-137.841 124.634  0.00 97.00      PROA   
ATOM   4050  N   GLN P 259     -42.686-136.949 126.592  0.00 97.00      PROA   
ATOM   4051  HN  GLN P 259     -42.599-136.186 127.236  0.00 97.00      PROA   
ATOM   4052  CA  GLN P 259     -43.443-138.093 127.059  0.00 97.00      PROA   
ATOM   4053  HA  GLN P 259     -42.804-138.949 126.912  0.00 97.00      PROA   
ATOM   4054  CB  GLN P 259     -43.792-138.031 128.571  0.00 97.00      PROA   
ATOM   4055  HB1 GLN P 259     -44.627-138.730 128.800  0.00 97.00      PROA   
ATOM   4056  HB2 GLN P 259     -44.142-137.001 128.807  0.00 97.00      PROA   
ATOM   4057  CG  GLN P 259     -42.615-138.387 129.501  0.00 97.00      PROA   
ATOM   4058  HG1 GLN P 259     -41.782-137.668 129.374  0.00 97.00      PROA   
ATOM   4059  HG2 GLN P 259     -42.230-139.403 129.275  0.00 97.00      PROA   
ATOM   4060  CD  GLN P 259     -43.104-138.386 130.955  0.00 97.00      PROA   
ATOM   4061  OE1 GLN P 259     -43.653-139.380 131.440  0.00 97.00      PROA   
ATOM   4062  NE2 GLN P 259     -42.914-137.239 131.662  0.00 97.00      PROA   
ATOM   4063 HE21 GLN P 259     -43.212-137.197 132.612  0.00 97.00      PROA   
ATOM   4064 HE22 GLN P 259     -42.473-136.454 131.221  0.00 97.00      PROA   
ATOM   4065  C   GLN P 259     -44.702-138.352 126.250  0.00 97.00      PROA   
ATOM   4066  O   GLN P 259     -45.424-137.432 125.881  0.00 97.00      PROA   
ATOM   4067  N   VAL P 260     -44.974-139.642 125.951  0.00 97.00      PROA   
ATOM   4068  HN  VAL P 260     -44.363-140.370 126.243  0.00 97.00      PROA   
ATOM   4069  CA  VAL P 260     -46.113-140.072 125.171  0.00 97.00      PROA   
ATOM   4070  HA  VAL P 260     -46.816-139.260 125.081  0.00 97.00      PROA   
ATOM   4071  CB  VAL P 260     -45.725-140.547 123.773  0.00 97.00      PROA   
ATOM   4072  HB  VAL P 260     -45.031-141.408 123.864  0.00 97.00      PROA   
ATOM   4073  CG1 VAL P 260     -46.978-140.974 122.979  0.00 97.00      PROA   
ATOM   4074 HG11 VAL P 260     -47.713-140.142 122.933  0.00 97.00      PROA   
ATOM   4075 HG12 VAL P 260     -47.464-141.862 123.431  0.00 97.00      PROA   
ATOM   4076 HG13 VAL P 260     -46.689-141.239 121.941  0.00 97.00      PROA   
ATOM   4077  CG2 VAL P 260     -44.965-139.432 123.019  0.00 97.00      PROA   
ATOM   4078 HG21 VAL P 260     -43.997-139.202 123.508  0.00 97.00      PROA   
ATOM   4079 HG22 VAL P 260     -45.572-138.506 122.980  0.00 97.00      PROA   
ATOM   4080 HG23 VAL P 260     -44.750-139.757 121.979  0.00 97.00      PROA   
ATOM   4081  C   VAL P 260     -46.757-141.193 125.965  0.00 97.00      PROA   
ATOM   4082  O   VAL P 260     -46.075-142.111 126.414  0.00 97.00      PROA   
ATOM   4083  N   LEU P 261     -48.091-141.128 126.190  0.00 97.00      PROA   
ATOM   4084  HN  LEU P 261     -48.625-140.375 125.804  0.00 97.00      PROA   
ATOM   4085  CA  LEU P 261     -48.808-142.071 127.025  0.00 97.00      PROA   
ATOM   4086  HA  LEU P 261     -48.146-142.884 127.276  0.00 97.00      PROA   
ATOM   4087  CB  LEU P 261     -49.318-141.446 128.347  0.00 97.00      PROA   
ATOM   4088  HB1 LEU P 261     -49.968-142.172 128.884  0.00 97.00      PROA   
ATOM   4089  HB2 LEU P 261     -49.932-140.549 128.109  0.00 97.00      PROA   
ATOM   4090  CG  LEU P 261     -48.201-141.028 129.335  0.00 97.00      PROA   
ATOM   4091  HG  LEU P 261     -47.569-140.252 128.844  0.00 97.00      PROA   
ATOM   4092  CD1 LEU P 261     -48.819-140.409 130.601  0.00 97.00      PROA   
ATOM   4093 HD11 LEU P 261     -49.434-141.166 131.133  0.00 97.00      PROA   
ATOM   4094 HD12 LEU P 261     -49.469-139.550 130.335  0.00 97.00      PROA   
ATOM   4095 HD13 LEU P 261     -48.020-140.055 131.287  0.00 97.00      PROA   
ATOM   4096  CD2 LEU P 261     -47.280-142.198 129.730  0.00 97.00      PROA   
ATOM   4097 HD21 LEU P 261     -46.538-141.858 130.483  0.00 97.00      PROA   
ATOM   4098 HD22 LEU P 261     -46.724-142.581 128.851  0.00 97.00      PROA   
ATOM   4099 HD23 LEU P 261     -47.878-143.024 130.170  0.00 97.00      PROA   
ATOM   4100  C   LEU P 261     -49.965-142.719 126.298  0.00 97.00      PROA   
ATOM   4101  O   LEU P 261     -50.787-142.072 125.656  0.00 97.00      PROA   
ATOM   4102  N   GLY P 262     -50.037-144.061 126.419  0.00 97.00      PROA   
ATOM   4103  HN  GLY P 262     -49.379-144.544 126.988  0.00 97.00      PROA   
ATOM   4104  CA  GLY P 262     -51.053-144.902 125.839  0.00 97.00      PROA   
ATOM   4105  HA1 GLY P 262     -50.666-145.311 124.919  0.00 97.00      PROA   
ATOM   4106  HA2 GLY P 262     -51.982-144.358 125.733  0.00 97.00      PROA   
ATOM   4107  C   GLY P 262     -51.264-146.043 126.776  0.00 97.00      PROA   
ATOM   4108  O   GLY P 262     -50.437-146.324 127.640  0.00 97.00      PROA   
ATOM   4109  N   HSD P 263     -52.391-146.755 126.597  0.00 97.00      PROA   
ATOM   4110  HN  HSD P 263     -53.019-146.533 125.856  0.00 97.00      PROA   
ATOM   4111  CA  HSD P 263     -52.736-147.922 127.370  0.00 97.00      PROA   
ATOM   4112  HA  HSD P 263     -51.894-148.243 127.970  0.00 97.00      PROA   
ATOM   4113  CB  HSD P 263     -53.961-147.675 128.282  0.00 97.00      PROA   
ATOM   4114  HB1 HSD P 263     -54.293-148.624 128.757  0.00 97.00      PROA   
ATOM   4115  HB2 HSD P 263     -54.803-147.286 127.668  0.00 97.00      PROA   
ATOM   4116  ND1 HSD P 263     -53.409-146.962 130.679  0.00 97.00      PROA   
ATOM   4117  HD1 HSD P 263     -53.386-147.878 131.081  0.00 97.00      PROA   
ATOM   4118  CG  HSD P 263     -53.653-146.656 129.354  0.00 97.00      PROA   
ATOM   4119  CE1 HSD P 263     -53.255-145.784 131.334  0.00 97.00      PROA   
ATOM   4120  HE1 HSD P 263     -53.050-145.718 132.402  0.00 97.00      PROA   
ATOM   4121  NE2 HSD P 263     -53.392-144.747 130.531  0.00 97.00      PROA   
ATOM   4122  CD2 HSD P 263     -53.653-145.296 129.288  0.00 97.00      PROA   
ATOM   4123  HD2 HSD P 263     -53.818-144.643 128.440  0.00 97.00      PROA   
ATOM   4124  C   HSD P 263     -53.018-148.980 126.342  0.00 97.00      PROA   
ATOM   4125  O   HSD P 263     -53.646-148.695 125.326  0.00 97.00      PROA   
ATOM   4126  N   GLN P 264     -52.507-150.218 126.553  0.00 97.00      PROA   
ATOM   4127  HN  GLN P 264     -52.020-150.436 127.396  0.00 97.00      PROA   
ATOM   4128  CA  GLN P 264     -52.516-151.276 125.560  0.00 97.00      PROA   
ATOM   4129  HA  GLN P 264     -51.964-150.887 124.714  0.00 97.00      PROA   
ATOM   4130  CB  GLN P 264     -51.733-152.521 126.051  0.00 97.00      PROA   
ATOM   4131  HB1 GLN P 264     -51.944-153.398 125.400  0.00 97.00      PROA   
ATOM   4132  HB2 GLN P 264     -52.102-152.760 127.074  0.00 97.00      PROA   
ATOM   4133  CG  GLN P 264     -50.203-152.283 126.062  0.00 97.00      PROA   
ATOM   4134  HG1 GLN P 264     -49.980-151.248 126.398  0.00 97.00      PROA   
ATOM   4135  HG2 GLN P 264     -49.789-152.402 125.038  0.00 97.00      PROA   
ATOM   4136  CD  GLN P 264     -49.467-153.221 127.027  0.00 97.00      PROA   
ATOM   4137  OE1 GLN P 264     -48.833-152.765 127.986  0.00 97.00      PROA   
ATOM   4138  NE2 GLN P 264     -49.542-154.554 126.768  0.00 97.00      PROA   
ATOM   4139 HE21 GLN P 264     -49.074-155.179 127.390  0.00 97.00      PROA   
ATOM   4140 HE22 GLN P 264     -50.049-154.879 125.972  0.00 97.00      PROA   
ATOM   4141  C   GLN P 264     -53.885-151.651 125.014  0.00 97.00      PROA   
ATOM   4142  O   GLN P 264     -54.859-151.818 125.745  0.00 97.00      PROA   
ATOM   4143  N   GLN P 265     -53.964-151.748 123.671  0.00 97.00      PROA   
ATOM   4144  HN  GLN P 265     -53.137-151.647 123.120  0.00 97.00      PROA   
ATOM   4145  CA  GLN P 265     -55.185-151.770 122.907  0.00 97.00      PROA   
ATOM   4146  HA  GLN P 265     -55.975-151.439 123.562  0.00 97.00      PROA   
ATOM   4147  CB  GLN P 265     -55.136-150.776 121.702  0.00 97.00      PROA   
ATOM   4148  HB1 GLN P 265     -55.204-149.744 122.116  0.00 97.00      PROA   
ATOM   4149  HB2 GLN P 265     -56.040-150.924 121.070  0.00 97.00      PROA   
ATOM   4150  CG  GLN P 265     -53.889-150.850 120.777  0.00 97.00      PROA   
ATOM   4151  HG1 GLN P 265     -54.100-150.287 119.841  0.00 97.00      PROA   
ATOM   4152  HG2 GLN P 265     -53.699-151.906 120.494  0.00 97.00      PROA   
ATOM   4153  CD  GLN P 265     -52.598-150.295 121.409  0.00 97.00      PROA   
ATOM   4154  OE1 GLN P 265     -51.802-151.041 121.989  0.00 97.00      PROA   
ATOM   4155  NE2 GLN P 265     -52.378-148.957 121.287  0.00 97.00      PROA   
ATOM   4156 HE21 GLN P 265     -51.562-148.564 121.715  0.00 97.00      PROA   
ATOM   4157 HE22 GLN P 265     -53.019-148.381 120.784  0.00 97.00      PROA   
ATOM   4158  C   GLN P 265     -55.516-153.166 122.406  0.00 97.00      PROA   
ATOM   4159  O   GLN P 265     -54.609-153.975 122.209  0.00 97.00      PROA   
ATOM   4160  N   PRO P 266     -56.787-153.514 122.168  0.00 97.00      PROA   
ATOM   4161  CD  PRO P 266     -57.949-152.771 122.667  0.00 97.00      PROA   
ATOM   4162  HD1 PRO P 266     -58.030-151.818 122.099  0.00 97.00      PROA   
ATOM   4163  HD2 PRO P 266     -57.869-152.568 123.758  0.00 97.00      PROA   
ATOM   4164  CA  PRO P 266     -57.191-154.528 121.193  0.00 97.00      PROA   
ATOM   4165  HA  PRO P 266     -56.954-155.486 121.634  0.00 97.00      PROA   
ATOM   4166  CB  PRO P 266     -58.707-154.311 121.025  0.00 97.00      PROA   
ATOM   4167  HB1 PRO P 266     -59.248-155.253 120.808  0.00 97.00      PROA   
ATOM   4168  HB2 PRO P 266     -58.910-153.579 120.213  0.00 97.00      PROA   
ATOM   4169  CG  PRO P 266     -59.139-153.674 122.350  0.00 97.00      PROA   
ATOM   4170  HG1 PRO P 266     -60.091-153.114 122.267  0.00 97.00      PROA   
ATOM   4171  HG2 PRO P 266     -59.232-154.455 123.137  0.00 97.00      PROA   
ATOM   4172  C   PRO P 266     -56.457-154.465 119.859  0.00 97.00      PROA   
ATOM   4173  O   PRO P 266     -56.260-153.373 119.330  0.00 97.00      PROA   
ATOM   4174  N   THR P 267     -56.046-155.623 119.299  0.00 97.00      PROA   
ATOM   4175  HN  THR P 267     -56.095-156.480 119.809  0.00 97.00      PROA   
ATOM   4176  CA  THR P 267     -55.543-155.738 117.935  0.00 97.00      PROA   
ATOM   4177  HA  THR P 267     -54.747-155.009 117.864  0.00 97.00      PROA   
ATOM   4178  CB  THR P 267     -54.939-157.105 117.630  0.00 97.00      PROA   
ATOM   4179  HB  THR P 267     -55.706-157.816 117.249  0.00 97.00      PROA   
ATOM   4180  OG1 THR P 267     -54.390-157.692 118.801  0.00 97.00      PROA   
ATOM   4181  HG1 THR P 267     -53.748-157.057 119.127  0.00 97.00      PROA   
ATOM   4182  CG2 THR P 267     -53.812-156.969 116.590  0.00 97.00      PROA   
ATOM   4183 HG21 THR P 267     -53.012-156.298 116.972  0.00 97.00      PROA   
ATOM   4184 HG22 THR P 267     -54.199-156.548 115.640  0.00 97.00      PROA   
ATOM   4185 HG23 THR P 267     -53.367-157.964 116.381  0.00 97.00      PROA   
ATOM   4186  C   THR P 267     -56.550-155.371 116.841  0.00 97.00      PROA   
ATOM   4187  O   THR P 267     -56.128-154.683 115.912  0.00 97.00      PROA   
ATOM   4188  N   PRO P 268     -57.841-155.733 116.839  0.00 97.00      PROA   
ATOM   4189  CD  PRO P 268     -58.417-156.865 117.583  0.00 97.00      PROA   
ATOM   4190  HD1 PRO P 268     -58.194-156.804 118.667  0.00 97.00      PROA   
ATOM   4191  HD2 PRO P 268     -58.029-157.820 117.164  0.00 97.00      PROA   
ATOM   4192  CA  PRO P 268     -58.819-155.131 115.939  0.00 97.00      PROA   
ATOM   4193  HA  PRO P 268     -58.404-155.015 114.948  0.00 97.00      PROA   
ATOM   4194  CB  PRO P 268     -60.003-156.114 115.963  0.00 97.00      PROA   
ATOM   4195  HB1 PRO P 268     -59.838-156.895 115.187  0.00 97.00      PROA   
ATOM   4196  HB2 PRO P 268     -60.983-155.631 115.774  0.00 97.00      PROA   
ATOM   4197  CG  PRO P 268     -59.925-156.759 117.350  0.00 97.00      PROA   
ATOM   4198  HG1 PRO P 268     -60.360-156.060 118.098  0.00 97.00      PROA   
ATOM   4199  HG2 PRO P 268     -60.444-157.735 117.408  0.00 97.00      PROA   
ATOM   4200  C   PRO P 268     -59.246-153.759 116.431  0.00 97.00      PROA   
ATOM   4201  O   PRO P 268     -59.272-153.517 117.637  0.00 97.00      PROA   
ATOM   4202  N   VAL P 269     -59.577-152.857 115.481  0.00 97.00      PROA   
ATOM   4203  HN  VAL P 269     -59.584-153.082 114.511  0.00 97.00      PROA   
ATOM   4204  CA  VAL P 269     -60.110-151.540 115.702  0.00 97.00      PROA   
ATOM   4205  HA  VAL P 269     -60.706-151.552 116.604  0.00 97.00      PROA   
ATOM   4206  CB  VAL P 269     -59.014-150.473 115.807  0.00 97.00      PROA   
ATOM   4207  HB  VAL P 269     -58.322-150.784 116.626  0.00 97.00      PROA   
ATOM   4208  CG1 VAL P 269     -58.198-150.377 114.501  0.00 97.00      PROA   
ATOM   4209 HG11 VAL P 269     -58.859-150.076 113.662  0.00 97.00      PROA   
ATOM   4210 HG12 VAL P 269     -57.728-151.350 114.253  0.00 97.00      PROA   
ATOM   4211 HG13 VAL P 269     -57.397-149.613 114.601  0.00 97.00      PROA   
ATOM   4212  CG2 VAL P 269     -59.624-149.112 116.194  0.00 97.00      PROA   
ATOM   4213 HG21 VAL P 269     -60.204-149.199 117.135  0.00 97.00      PROA   
ATOM   4214 HG22 VAL P 269     -60.304-148.760 115.390  0.00 97.00      PROA   
ATOM   4215 HG23 VAL P 269     -58.826-148.351 116.329  0.00 97.00      PROA   
ATOM   4216  C   VAL P 269     -61.071-151.315 114.508  0.00 97.00      PROA   
ATOM   4217  OT1 VAL P 269     -60.906-152.004 113.463  0.00 97.00      PROA   
ATOM   4218  OT2 VAL P 269     -62.002-150.475 114.634  0.00 97.00      PROA   
END
