# Supplementary material for: The solution structure of the unbound IgG Fc receptor CD64 resembles its crystal structure: Implications for function
Source: PLoS One. 2023 Sep 21;18(9):e0288351. doi: 10.1371/journal.pone.0288351 (PMC10513344; doi:10.1371/journal.pone.0288351)
Supplement: S1 File — (ZIP) [file pone.0288351.s003.zip › CD64V03 E11/Top100/EM_done_ready_for_EM_top100_0p11_E11.dcd_213233.pdb.pdb]

REMARK  FINAL COORDINATES WRITTEN BY NAMD AT TIMESTEP 2000
ATOM      1  N   LYS P   1      -7.053 -64.729 132.694  0.00 97.00      PROA   
ATOM      2  HT1 LYS P   1      -6.396 -65.249 132.074  0.00 97.00      PROA   
ATOM      3  HT2 LYS P   1      -6.881 -65.076 133.662  0.00 97.00      PROA   
ATOM      4  HT3 LYS P   1      -6.836 -63.715 132.636  0.00 97.00      PROA   
ATOM      5  CA  LYS P   1      -8.446 -65.011 132.271  0.00 97.00      PROA   
ATOM      6  HA  LYS P   1      -8.503 -66.065 132.046  0.00 97.00      PROA   
ATOM      7  CB  LYS P   1      -9.465 -64.691 133.405  0.00 97.00      PROA   
ATOM      8  HB1 LYS P   1     -10.487 -64.681 132.968  0.00 97.00      PROA   
ATOM      9  HB2 LYS P   1      -9.282 -63.678 133.823  0.00 97.00      PROA   
ATOM     10  CG  LYS P   1      -9.471 -65.727 134.551  0.00 97.00      PROA   
ATOM     11  HG1 LYS P   1      -8.560 -65.574 135.170  0.00 97.00      PROA   
ATOM     12  HG2 LYS P   1      -9.416 -66.757 134.132  0.00 97.00      PROA   
ATOM     13  CD  LYS P   1     -10.698 -65.641 135.483  0.00 97.00      PROA   
ATOM     14  HD1 LYS P   1     -10.797 -64.594 135.847  0.00 97.00      PROA   
ATOM     15  HD2 LYS P   1     -10.494 -66.288 136.367  0.00 97.00      PROA   
ATOM     16  CE  LYS P   1     -12.017 -66.087 134.824  0.00 97.00      PROA   
ATOM     17  HE1 LYS P   1     -11.904 -67.107 134.398  0.00 97.00      PROA   
ATOM     18  HE2 LYS P   1     -12.310 -65.388 134.014  0.00 97.00      PROA   
ATOM     19  NZ  LYS P   1     -13.132 -66.129 135.805  0.00 97.00      PROA   
ATOM     20  HZ1 LYS P   1     -13.261 -65.191 136.233  0.00 97.00      PROA   
ATOM     21  HZ2 LYS P   1     -12.918 -66.821 136.552  0.00 97.00      PROA   
ATOM     22  HZ3 LYS P   1     -14.009 -66.410 135.322  0.00 97.00      PROA   
ATOM     23  C   LYS P   1      -8.777 -64.275 131.001  0.00 97.00      PROA   
ATOM     24  O   LYS P   1      -8.039 -63.390 130.570  0.00 97.00      PROA   
ATOM     25  N   ALA P   2      -9.910 -64.637 130.366  0.00 97.00      PROA   
ATOM     26  HN  ALA P   2     -10.492 -65.390 130.664  0.00 97.00      PROA   
ATOM     27  CA  ALA P   2     -10.455 -63.960 129.227  0.00 97.00      PROA   
ATOM     28  HA  ALA P   2     -10.383 -62.889 129.362  0.00 97.00      PROA   
ATOM     29  CB  ALA P   2      -9.796 -64.416 127.908  0.00 97.00      PROA   
ATOM     30  HB1 ALA P   2      -9.867 -65.519 127.798  0.00 97.00      PROA   
ATOM     31  HB2 ALA P   2      -8.718 -64.143 127.910  0.00 97.00      PROA   
ATOM     32  HB3 ALA P   2     -10.274 -63.936 127.030  0.00 97.00      PROA   
ATOM     33  C   ALA P   2     -11.906 -64.369 129.280  0.00 97.00      PROA   
ATOM     34  O   ALA P   2     -12.280 -65.172 130.136  0.00 97.00      PROA   
ATOM     35  N   VAL P   3     -12.749 -63.805 128.382  0.00 97.00      PROA   
ATOM     36  HN  VAL P   3     -12.438 -63.085 127.769  0.00 97.00      PROA   
ATOM     37  CA  VAL P   3     -14.080 -64.289 128.072  0.00 97.00      PROA   
ATOM     38  HA  VAL P   3     -14.089 -65.364 128.181  0.00 97.00      PROA   
ATOM     39  CB  VAL P   3     -15.248 -63.681 128.866  0.00 97.00      PROA   
ATOM     40  HB  VAL P   3     -16.202 -64.091 128.457  0.00 97.00      PROA   
ATOM     41  CG1 VAL P   3     -15.181 -64.114 130.345  0.00 97.00      PROA   
ATOM     42 HG11 VAL P   3     -14.308 -63.645 130.845  0.00 97.00      PROA   
ATOM     43 HG12 VAL P   3     -15.095 -65.217 130.421  0.00 97.00      PROA   
ATOM     44 HG13 VAL P   3     -16.102 -63.790 130.877  0.00 97.00      PROA   
ATOM     45  CG2 VAL P   3     -15.289 -62.143 128.750  0.00 97.00      PROA   
ATOM     46 HG21 VAL P   3     -15.474 -61.824 127.705  0.00 97.00      PROA   
ATOM     47 HG22 VAL P   3     -14.334 -61.695 129.095  0.00 97.00      PROA   
ATOM     48 HG23 VAL P   3     -16.107 -61.736 129.383  0.00 97.00      PROA   
ATOM     49  C   VAL P   3     -14.235 -63.973 126.600  0.00 97.00      PROA   
ATOM     50  O   VAL P   3     -13.653 -63.004 126.112  0.00 97.00      PROA   
ATOM     51  N   ILE P   4     -14.991 -64.803 125.837  0.00 97.00      PROA   
ATOM     52  HN  ILE P   4     -15.389 -65.636 126.219  0.00 97.00      PROA   
ATOM     53  CA  ILE P   4     -15.104 -64.638 124.395  0.00 97.00      PROA   
ATOM     54  HA  ILE P   4     -14.342 -63.950 124.062  0.00 97.00      PROA   
ATOM     55  CB  ILE P   4     -14.839 -65.936 123.628  0.00 97.00      PROA   
ATOM     56  HB  ILE P   4     -15.579 -66.705 123.945  0.00 97.00      PROA   
ATOM     57  CG2 ILE P   4     -14.970 -65.679 122.106  0.00 97.00      PROA   
ATOM     58 HG21 ILE P   4     -14.362 -64.794 121.817  0.00 97.00      PROA   
ATOM     59 HG22 ILE P   4     -16.027 -65.503 121.817  0.00 97.00      PROA   
ATOM     60 HG23 ILE P   4     -14.602 -66.544 121.523  0.00 97.00      PROA   
ATOM     61  CG1 ILE P   4     -13.425 -66.479 123.956  0.00 97.00      PROA   
ATOM     62 HG11 ILE P   4     -13.227 -66.443 125.048  0.00 97.00      PROA   
ATOM     63 HG12 ILE P   4     -12.694 -65.810 123.460  0.00 97.00      PROA   
ATOM     64  CD  ILE P   4     -13.184 -67.922 123.507  0.00 97.00      PROA   
ATOM     65  HD1 ILE P   4     -13.476 -68.084 122.450  0.00 97.00      PROA   
ATOM     66  HD2 ILE P   4     -13.766 -68.621 124.145  0.00 97.00      PROA   
ATOM     67  HD3 ILE P   4     -12.107 -68.170 123.608  0.00 97.00      PROA   
ATOM     68  C   ILE P   4     -16.450 -64.038 124.001  0.00 97.00      PROA   
ATOM     69  O   ILE P   4     -17.510 -64.467 124.451  0.00 97.00      PROA   
ATOM     70  N   LYS P   5     -16.428 -63.014 123.113  0.00 97.00      PROA   
ATOM     71  HN  LYS P   5     -15.551 -62.614 122.845  0.00 97.00      PROA   
ATOM     72  CA  LYS P   5     -17.619 -62.420 122.537  0.00 97.00      PROA   
ATOM     73  HA  LYS P   5     -18.503 -62.862 122.973  0.00 97.00      PROA   
ATOM     74  CB  LYS P   5     -17.663 -60.884 122.744  0.00 97.00      PROA   
ATOM     75  HB1 LYS P   5     -18.605 -60.475 122.317  0.00 97.00      PROA   
ATOM     76  HB2 LYS P   5     -16.810 -60.413 122.204  0.00 97.00      PROA   
ATOM     77  CG  LYS P   5     -17.558 -60.438 124.212  0.00 97.00      PROA   
ATOM     78  HG1 LYS P   5     -17.533 -59.325 124.214  0.00 97.00      PROA   
ATOM     79  HG2 LYS P   5     -16.590 -60.790 124.634  0.00 97.00      PROA   
ATOM     80  CD  LYS P   5     -18.712 -60.925 125.110  0.00 97.00      PROA   
ATOM     81  HD1 LYS P   5     -18.803 -62.029 125.016  0.00 97.00      PROA   
ATOM     82  HD2 LYS P   5     -19.666 -60.477 124.754  0.00 97.00      PROA   
ATOM     83  CE  LYS P   5     -18.508 -60.616 126.599  0.00 97.00      PROA   
ATOM     84  HE1 LYS P   5     -17.590 -61.133 126.959  0.00 97.00      PROA   
ATOM     85  HE2 LYS P   5     -19.371 -60.942 127.212  0.00 97.00      PROA   
ATOM     86  NZ  LYS P   5     -18.311 -59.173 126.817  0.00 97.00      PROA   
ATOM     87  HZ1 LYS P   5     -19.158 -58.584 126.763  0.00 97.00      PROA   
ATOM     88  HZ2 LYS P   5     -17.600 -58.838 126.127  0.00 97.00      PROA   
ATOM     89  HZ3 LYS P   5     -17.809 -59.032 127.721  0.00 97.00      PROA   
ATOM     90  C   LYS P   5     -17.667 -62.672 121.044  0.00 97.00      PROA   
ATOM     91  O   LYS P   5     -16.853 -62.159 120.285  0.00 97.00      PROA   
ATOM     92  N   LEU P   6     -18.668 -63.443 120.562  0.00 97.00      PROA   
ATOM     93  HN  LEU P   6     -19.298 -63.918 121.170  0.00 97.00      PROA   
ATOM     94  CA  LEU P   6     -18.949 -63.581 119.146  0.00 97.00      PROA   
ATOM     95  HA  LEU P   6     -18.011 -63.673 118.615  0.00 97.00      PROA   
ATOM     96  CB  LEU P   6     -19.798 -64.841 118.834  0.00 97.00      PROA   
ATOM     97  HB1 LEU P   6     -19.828 -64.963 117.729  0.00 97.00      PROA   
ATOM     98  HB2 LEU P   6     -20.845 -64.706 119.184  0.00 97.00      PROA   
ATOM     99  CG  LEU P   6     -19.274 -66.167 119.446  0.00 97.00      PROA   
ATOM    100  HG  LEU P   6     -18.167 -66.092 119.554  0.00 97.00      PROA   
ATOM    101  CD1 LEU P   6     -19.881 -66.475 120.830  0.00 97.00      PROA   
ATOM    102 HD11 LEU P   6     -20.989 -66.515 120.756  0.00 97.00      PROA   
ATOM    103 HD12 LEU P   6     -19.603 -65.708 121.580  0.00 97.00      PROA   
ATOM    104 HD13 LEU P   6     -19.522 -67.461 121.195  0.00 97.00      PROA   
ATOM    105  CD2 LEU P   6     -19.565 -67.346 118.502  0.00 97.00      PROA   
ATOM    106 HD21 LEU P   6     -19.079 -67.192 117.516  0.00 97.00      PROA   
ATOM    107 HD22 LEU P   6     -20.660 -67.445 118.345  0.00 97.00      PROA   
ATOM    108 HD23 LEU P   6     -19.186 -68.291 118.944  0.00 97.00      PROA   
ATOM    109  C   LEU P   6     -19.670 -62.329 118.655  0.00 97.00      PROA   
ATOM    110  O   LEU P   6     -20.689 -61.935 119.218  0.00 97.00      PROA   
ATOM    111  N   GLN P   7     -19.133 -61.632 117.623  0.00 97.00      PROA   
ATOM    112  HN  GLN P   7     -18.275 -61.925 117.199  0.00 97.00      PROA   
ATOM    113  CA  GLN P   7     -19.712 -60.401 117.099  0.00 97.00      PROA   
ATOM    114  HA  GLN P   7     -19.863 -59.765 117.961  0.00 97.00      PROA   
ATOM    115  CB  GLN P   7     -18.688 -59.639 116.215  0.00 97.00      PROA   
ATOM    116  HB1 GLN P   7     -18.230 -60.374 115.519  0.00 97.00      PROA   
ATOM    117  HB2 GLN P   7     -17.879 -59.296 116.900  0.00 97.00      PROA   
ATOM    118  CG  GLN P   7     -19.230 -58.447 115.396  0.00 97.00      PROA   
ATOM    119  HG1 GLN P   7     -19.753 -57.739 116.074  0.00 97.00      PROA   
ATOM    120  HG2 GLN P   7     -19.944 -58.796 114.621  0.00 97.00      PROA   
ATOM    121  CD  GLN P   7     -18.061 -57.691 114.751  0.00 97.00      PROA   
ATOM    122  OE1 GLN P   7     -17.087 -57.350 115.428  0.00 97.00      PROA   
ATOM    123  NE2 GLN P   7     -18.136 -57.414 113.421  0.00 97.00      PROA   
ATOM    124 HE21 GLN P   7     -17.362 -56.937 113.006  0.00 97.00      PROA   
ATOM    125 HE22 GLN P   7     -18.935 -57.685 112.886  0.00 97.00      PROA   
ATOM    126  C   GLN P   7     -21.108 -60.508 116.485  0.00 97.00      PROA   
ATOM    127  O   GLN P   7     -21.976 -59.727 116.877  0.00 97.00      PROA   
ATOM    128  N   PRO P   8     -21.446 -61.452 115.610  0.00 97.00      PROA   
ATOM    129  CD  PRO P   8     -20.538 -62.052 114.639  0.00 97.00      PROA   
ATOM    130  HD1 PRO P   8     -20.013 -62.890 115.141  0.00 97.00      PROA   
ATOM    131  HD2 PRO P   8     -19.809 -61.319 114.233  0.00 97.00      PROA   
ATOM    132  CA  PRO P   8     -22.761 -62.083 115.583  0.00 97.00      PROA   
ATOM    133  HA  PRO P   8     -23.521 -61.317 115.547  0.00 97.00      PROA   
ATOM    134  CB  PRO P   8     -22.751 -62.952 114.302  0.00 97.00      PROA   
ATOM    135  HB1 PRO P   8     -23.651 -62.759 113.682  0.00 97.00      PROA   
ATOM    136  HB2 PRO P   8     -22.705 -64.040 114.526  0.00 97.00      PROA   
ATOM    137  CG  PRO P   8     -21.473 -62.556 113.542  0.00 97.00      PROA   
ATOM    138  HG1 PRO P   8     -21.052 -63.405 112.970  0.00 97.00      PROA   
ATOM    139  HG2 PRO P   8     -21.703 -61.725 112.840  0.00 97.00      PROA   
ATOM    140  C   PRO P   8     -22.915 -62.941 116.837  0.00 97.00      PROA   
ATOM    141  O   PRO P   8     -22.044 -63.797 116.978  0.00 97.00      PROA   
ATOM    142  N   PRO P   9     -23.888 -62.824 117.742  0.00 97.00      PROA   
ATOM    143  CD  PRO P   9     -24.995 -61.867 117.633  0.00 97.00      PROA   
ATOM    144  HD1 PRO P   9     -25.541 -61.994 116.673  0.00 97.00      PROA   
ATOM    145  HD2 PRO P   9     -24.589 -60.833 117.717  0.00 97.00      PROA   
ATOM    146  CA  PRO P   9     -23.909 -63.553 119.015  0.00 97.00      PROA   
ATOM    147  HA  PRO P   9     -22.924 -63.574 119.458  0.00 97.00      PROA   
ATOM    148  CB  PRO P   9     -24.893 -62.713 119.852  0.00 97.00      PROA   
ATOM    149  HB1 PRO P   9     -24.337 -61.847 120.281  0.00 97.00      PROA   
ATOM    150  HB2 PRO P   9     -25.374 -63.260 120.685  0.00 97.00      PROA   
ATOM    151  CG  PRO P   9     -25.897 -62.181 118.826  0.00 97.00      PROA   
ATOM    152  HG1 PRO P   9     -26.608 -62.991 118.554  0.00 97.00      PROA   
ATOM    153  HG2 PRO P   9     -26.462 -61.301 119.188  0.00 97.00      PROA   
ATOM    154  C   PRO P   9     -24.388 -64.994 118.855  0.00 97.00      PROA   
ATOM    155  O   PRO P   9     -25.151 -65.475 119.690  0.00 97.00      PROA   
ATOM    156  N   TRP P  10     -23.951 -65.711 117.801  0.00 97.00      PROA   
ATOM    157  HN  TRP P  10     -23.258 -65.319 117.200  0.00 97.00      PROA   
ATOM    158  CA  TRP P  10     -24.551 -66.958 117.391  0.00 97.00      PROA   
ATOM    159  HA  TRP P  10     -25.366 -67.213 118.054  0.00 97.00      PROA   
ATOM    160  CB  TRP P  10     -25.095 -66.854 115.943  0.00 97.00      PROA   
ATOM    161  HB1 TRP P  10     -25.668 -67.772 115.695  0.00 97.00      PROA   
ATOM    162  HB2 TRP P  10     -24.230 -66.805 115.242  0.00 97.00      PROA   
ATOM    163  CG  TRP P  10     -25.965 -65.658 115.676  0.00 97.00      PROA   
ATOM    164  CD1 TRP P  10     -25.835 -64.831 114.590  0.00 97.00      PROA   
ATOM    165  HD1 TRP P  10     -25.095 -64.960 113.812  0.00 97.00      PROA   
ATOM    166  NE1 TRP P  10     -26.824 -63.885 114.604  0.00 97.00      PROA   
ATOM    167  HE1 TRP P  10     -27.058 -63.298 113.861  0.00 97.00      PROA   
ATOM    168  CE2 TRP P  10     -27.605 -64.054 115.709  0.00 97.00      PROA   
ATOM    169  CD2 TRP P  10     -27.092 -65.159 116.427  0.00 97.00      PROA   
ATOM    170  CE3 TRP P  10     -27.716 -65.544 117.616  0.00 97.00      PROA   
ATOM    171  HE3 TRP P  10     -27.346 -66.363 118.212  0.00 97.00      PROA   
ATOM    172  CZ3 TRP P  10     -28.847 -64.844 118.046  0.00 97.00      PROA   
ATOM    173  HZ3 TRP P  10     -29.340 -65.140 118.962  0.00 97.00      PROA   
ATOM    174  CZ2 TRP P  10     -28.724 -63.353 116.138  0.00 97.00      PROA   
ATOM    175  HZ2 TRP P  10     -29.108 -62.511 115.582  0.00 97.00      PROA   
ATOM    176  CH2 TRP P  10     -29.344 -63.768 117.318  0.00 97.00      PROA   
ATOM    177  HH2 TRP P  10     -30.216 -63.242 117.681  0.00 97.00      PROA   
ATOM    178  C   TRP P  10     -23.540 -68.076 117.465  0.00 97.00      PROA   
ATOM    179  O   TRP P  10     -22.583 -68.139 116.696  0.00 97.00      PROA   
ATOM    180  N   VAL P  11     -23.750 -69.018 118.411  0.00 97.00      PROA   
ATOM    181  HN  VAL P  11     -24.499 -68.918 119.064  0.00 97.00      PROA   
ATOM    182  CA  VAL P  11     -22.846 -70.130 118.645  0.00 97.00      PROA   
ATOM    183  HA  VAL P  11     -21.836 -69.780 118.481  0.00 97.00      PROA   
ATOM    184  CB  VAL P  11     -22.956 -70.581 120.103  0.00 97.00      PROA   
ATOM    185  HB  VAL P  11     -23.952 -71.044 120.284  0.00 97.00      PROA   
ATOM    186  CG1 VAL P  11     -21.854 -71.602 120.432  0.00 97.00      PROA   
ATOM    187 HG11 VAL P  11     -20.850 -71.182 120.207  0.00 97.00      PROA   
ATOM    188 HG12 VAL P  11     -21.993 -72.527 119.840  0.00 97.00      PROA   
ATOM    189 HG13 VAL P  11     -21.887 -71.873 121.509  0.00 97.00      PROA   
ATOM    190  CG2 VAL P  11     -22.813 -69.357 121.042  0.00 97.00      PROA   
ATOM    191 HG21 VAL P  11     -23.670 -68.659 120.950  0.00 97.00      PROA   
ATOM    192 HG22 VAL P  11     -21.876 -68.804 120.819  0.00 97.00      PROA   
ATOM    193 HG23 VAL P  11     -22.769 -69.693 122.100  0.00 97.00      PROA   
ATOM    194  C   VAL P  11     -23.104 -71.266 117.643  0.00 97.00      PROA   
ATOM    195  O   VAL P  11     -22.265 -72.137 117.423  0.00 97.00      PROA   
ATOM    196  N   SER P  12     -24.267 -71.226 116.957  0.00 97.00      PROA   
ATOM    197  HN  SER P  12     -24.894 -70.476 117.140  0.00 97.00      PROA   
ATOM    198  CA  SER P  12     -24.671 -72.140 115.901  0.00 97.00      PROA   
ATOM    199  HA  SER P  12     -23.886 -72.857 115.708  0.00 97.00      PROA   
ATOM    200  CB  SER P  12     -25.963 -72.926 116.294  0.00 97.00      PROA   
ATOM    201  HB1 SER P  12     -26.700 -72.223 116.738  0.00 97.00      PROA   
ATOM    202  HB2 SER P  12     -25.694 -73.676 117.071  0.00 97.00      PROA   
ATOM    203  OG  SER P  12     -26.589 -73.605 115.208  0.00 97.00      PROA   
ATOM    204  HG1 SER P  12     -26.069 -74.396 115.038  0.00 97.00      PROA   
ATOM    205  C   SER P  12     -24.862 -71.303 114.644  0.00 97.00      PROA   
ATOM    206  O   SER P  12     -25.589 -70.311 114.661  0.00 97.00      PROA   
ATOM    207  N   VAL P  13     -24.176 -71.665 113.525  0.00 97.00      PROA   
ATOM    208  HN  VAL P  13     -23.573 -72.463 113.538  0.00 97.00      PROA   
ATOM    209  CA  VAL P  13     -24.094 -70.798 112.355  0.00 97.00      PROA   
ATOM    210  HA  VAL P  13     -25.012 -70.231 112.293  0.00 97.00      PROA   
ATOM    211  CB  VAL P  13     -22.919 -69.821 112.509  0.00 97.00      PROA   
ATOM    212  HB  VAL P  13     -22.979 -69.395 113.540  0.00 97.00      PROA   
ATOM    213  CG1 VAL P  13     -21.555 -70.535 112.383  0.00 97.00      PROA   
ATOM    214 HG11 VAL P  13     -21.407 -70.931 111.356  0.00 97.00      PROA   
ATOM    215 HG12 VAL P  13     -21.476 -71.373 113.104  0.00 97.00      PROA   
ATOM    216 HG13 VAL P  13     -20.732 -69.819 112.590  0.00 97.00      PROA   
ATOM    217  CG2 VAL P  13     -23.034 -68.637 111.530  0.00 97.00      PROA   
ATOM    218 HG21 VAL P  13     -24.031 -68.157 111.602  0.00 97.00      PROA   
ATOM    219 HG22 VAL P  13     -22.867 -68.969 110.486  0.00 97.00      PROA   
ATOM    220 HG23 VAL P  13     -22.260 -67.876 111.764  0.00 97.00      PROA   
ATOM    221  C   VAL P  13     -23.999 -71.616 111.068  0.00 97.00      PROA   
ATOM    222  O   VAL P  13     -23.617 -72.781 111.080  0.00 97.00      PROA   
ATOM    223  N   PHE P  14     -24.377 -71.037 109.899  0.00 97.00      PROA   
ATOM    224  HN  PHE P  14     -24.753 -70.112 109.875  0.00 97.00      PROA   
ATOM    225  CA  PHE P  14     -24.195 -71.678 108.605  0.00 97.00      PROA   
ATOM    226  HA  PHE P  14     -24.386 -72.735 108.728  0.00 97.00      PROA   
ATOM    227  CB  PHE P  14     -25.135 -71.113 107.502  0.00 97.00      PROA   
ATOM    228  HB1 PHE P  14     -24.904 -71.554 106.508  0.00 97.00      PROA   
ATOM    229  HB2 PHE P  14     -25.023 -70.012 107.434  0.00 97.00      PROA   
ATOM    230  CG  PHE P  14     -26.579 -71.413 107.757  0.00 97.00      PROA   
ATOM    231  CD1 PHE P  14     -27.002 -72.710 107.838  0.00 97.00      PROA   
ATOM    232  HD1 PHE P  14     -26.225 -73.478 107.800  0.00 97.00      PROA   
ATOM    233  CE1 PHE P  14     -28.403 -72.976 107.945  0.00 97.00      PROA   
ATOM    234  HE1 PHE P  14     -28.904 -73.918 108.011  0.00 97.00      PROA   
ATOM    235  CZ  PHE P  14     -29.345 -72.032 108.011  0.00 97.00      PROA   
ATOM    236  HZ  PHE P  14     -30.374 -72.348 108.106  0.00 97.00      PROA   
ATOM    237  CD2 PHE P  14     -27.561 -70.416 107.777  0.00 97.00      PROA   
ATOM    238  HD2 PHE P  14     -27.259 -69.399 107.659  0.00 97.00      PROA   
ATOM    239  CE2 PHE P  14     -28.923 -70.725 107.926  0.00 97.00      PROA   
ATOM    240  HE2 PHE P  14     -29.664 -69.958 107.965  0.00 97.00      PROA   
ATOM    241  C   PHE P  14     -22.784 -71.555 108.055  0.00 97.00      PROA   
ATOM    242  O   PHE P  14     -22.029 -70.651 108.402  0.00 97.00      PROA   
ATOM    243  N   GLN P  15     -22.422 -72.461 107.113  0.00 97.00      PROA   
ATOM    244  HN  GLN P  15     -22.960 -73.294 106.986  0.00 97.00      PROA   
ATOM    245  CA  GLN P  15     -21.328 -72.267 106.170  0.00 97.00      PROA   
ATOM    246  HA  GLN P  15     -20.416 -72.193 106.747  0.00 97.00      PROA   
ATOM    247  CB  GLN P  15     -21.205 -73.460 105.180  0.00 97.00      PROA   
ATOM    248  HB1 GLN P  15     -20.914 -74.360 105.771  0.00 97.00      PROA   
ATOM    249  HB2 GLN P  15     -20.368 -73.262 104.476  0.00 97.00      PROA   
ATOM    250  CG  GLN P  15     -22.524 -73.777 104.424  0.00 97.00      PROA   
ATOM    251  HG1 GLN P  15     -23.264 -72.966 104.586  0.00 97.00      PROA   
ATOM    252  HG2 GLN P  15     -22.977 -74.705 104.830  0.00 97.00      PROA   
ATOM    253  CD  GLN P  15     -22.307 -73.964 102.912  0.00 97.00      PROA   
ATOM    254  OE1 GLN P  15     -21.658 -74.915 102.466  0.00 97.00      PROA   
ATOM    255  NE2 GLN P  15     -22.874 -73.026 102.099  0.00 97.00      PROA   
ATOM    256 HE21 GLN P  15     -23.411 -72.281 102.494  0.00 97.00      PROA   
ATOM    257 HE22 GLN P  15     -22.696 -73.067 101.117  0.00 97.00      PROA   
ATOM    258  C   GLN P  15     -21.475 -70.981 105.351  0.00 97.00      PROA   
ATOM    259  O   GLN P  15     -22.591 -70.565 105.049  0.00 97.00      PROA   
ATOM    260  N   GLU P  16     -20.339 -70.317 105.012  0.00 97.00      PROA   
ATOM    261  HN  GLU P  16     -19.461 -70.689 105.315  0.00 97.00      PROA   
ATOM    262  CA  GLU P  16     -20.237 -69.108 104.199  0.00 97.00      PROA   
ATOM    263  HA  GLU P  16     -19.216 -69.105 103.844  0.00 97.00      PROA   
ATOM    264  CB  GLU P  16     -21.126 -69.096 102.909  0.00 97.00      PROA   
ATOM    265  HB1 GLU P  16     -22.188 -69.082 103.228  0.00 97.00      PROA   
ATOM    266  HB2 GLU P  16     -20.952 -70.041 102.347  0.00 97.00      PROA   
ATOM    267  CG  GLU P  16     -20.904 -67.902 101.947  0.00 97.00      PROA   
ATOM    268  HG1 GLU P  16     -19.963 -68.049 101.378  0.00 97.00      PROA   
ATOM    269  HG2 GLU P  16     -20.809 -66.953 102.512  0.00 97.00      PROA   
ATOM    270  CD  GLU P  16     -22.046 -67.686 100.944  0.00 97.00      PROA   
ATOM    271  OE1 GLU P  16     -23.042 -68.454 100.932  0.00 97.00      PROA   
ATOM    272  OE2 GLU P  16     -21.935 -66.694 100.174  0.00 97.00      PROA   
ATOM    273  C   GLU P  16     -20.373 -67.831 105.028  0.00 97.00      PROA   
ATOM    274  O   GLU P  16     -19.729 -66.826 104.736  0.00 97.00      PROA   
ATOM    275  N   GLU P  17     -21.188 -67.838 106.108  0.00 97.00      PROA   
ATOM    276  HN  GLU P  17     -21.721 -68.656 106.311  0.00 97.00      PROA   
ATOM    277  CA  GLU P  17     -21.403 -66.720 107.018  0.00 97.00      PROA   
ATOM    278  HA  GLU P  17     -21.768 -65.898 106.417  0.00 97.00      PROA   
ATOM    279  CB  GLU P  17     -22.526 -67.074 108.030  0.00 97.00      PROA   
ATOM    280  HB1 GLU P  17     -22.229 -68.037 108.506  0.00 97.00      PROA   
ATOM    281  HB2 GLU P  17     -23.458 -67.274 107.456  0.00 97.00      PROA   
ATOM    282  CG  GLU P  17     -22.824 -66.058 109.160  0.00 97.00      PROA   
ATOM    283  HG1 GLU P  17     -21.919 -65.843 109.762  0.00 97.00      PROA   
ATOM    284  HG2 GLU P  17     -23.579 -66.504 109.842  0.00 97.00      PROA   
ATOM    285  CD  GLU P  17     -23.406 -64.739 108.641  0.00 97.00      PROA   
ATOM    286  OE1 GLU P  17     -22.702 -64.011 107.897  0.00 97.00      PROA   
ATOM    287  OE2 GLU P  17     -24.572 -64.433 109.006  0.00 97.00      PROA   
ATOM    288  C   GLU P  17     -20.146 -66.207 107.726  0.00 97.00      PROA   
ATOM    289  O   GLU P  17     -19.233 -66.961 108.042  0.00 97.00      PROA   
ATOM    290  N   SER P  18     -20.070 -64.881 107.985  0.00 97.00      PROA   
ATOM    291  HN  SER P  18     -20.882 -64.318 107.821  0.00 97.00      PROA   
ATOM    292  CA  SER P  18     -18.910 -64.222 108.562  0.00 97.00      PROA   
ATOM    293  HA  SER P  18     -18.036 -64.824 108.359  0.00 97.00      PROA   
ATOM    294  CB  SER P  18     -18.673 -62.812 107.962  0.00 97.00      PROA   
ATOM    295  HB1 SER P  18     -19.531 -62.149 108.209  0.00 97.00      PROA   
ATOM    296  HB2 SER P  18     -18.619 -62.900 106.856  0.00 97.00      PROA   
ATOM    297  OG  SER P  18     -17.462 -62.221 108.435  0.00 97.00      PROA   
ATOM    298  HG1 SER P  18     -16.747 -62.789 108.133  0.00 97.00      PROA   
ATOM    299  C   SER P  18     -19.067 -64.093 110.063  0.00 97.00      PROA   
ATOM    300  O   SER P  18     -20.074 -63.599 110.563  0.00 97.00      PROA   
ATOM    301  N   VAL P  19     -18.043 -64.531 110.827  0.00 97.00      PROA   
ATOM    302  HN  VAL P  19     -17.217 -64.903 110.407  0.00 97.00      PROA   
ATOM    303  CA  VAL P  19     -18.111 -64.484 112.272  0.00 97.00      PROA   
ATOM    304  HA  VAL P  19     -18.748 -63.659 112.556  0.00 97.00      PROA   
ATOM    305  CB  VAL P  19     -18.742 -65.754 112.862  0.00 97.00      PROA   
ATOM    306  HB  VAL P  19     -19.804 -65.780 112.515  0.00 97.00      PROA   
ATOM    307  CG1 VAL P  19     -18.063 -67.032 112.326  0.00 97.00      PROA   
ATOM    308 HG11 VAL P  19     -17.001 -67.055 112.635  0.00 97.00      PROA   
ATOM    309 HG12 VAL P  19     -18.119 -67.096 111.221  0.00 97.00      PROA   
ATOM    310 HG13 VAL P  19     -18.561 -67.933 112.744  0.00 97.00      PROA   
ATOM    311  CG2 VAL P  19     -18.750 -65.734 114.404  0.00 97.00      PROA   
ATOM    312 HG21 VAL P  19     -19.260 -64.830 114.786  0.00 97.00      PROA   
ATOM    313 HG22 VAL P  19     -17.716 -65.764 114.804  0.00 97.00      PROA   
ATOM    314 HG23 VAL P  19     -19.292 -66.625 114.787  0.00 97.00      PROA   
ATOM    315  C   VAL P  19     -16.753 -64.136 112.842  0.00 97.00      PROA   
ATOM    316  O   VAL P  19     -15.749 -64.766 112.537  0.00 97.00      PROA   
ATOM    317  N   THR P  20     -16.676 -63.093 113.703  0.00 97.00      PROA   
ATOM    318  HN  THR P  20     -17.489 -62.568 113.943  0.00 97.00      PROA   
ATOM    319  CA  THR P  20     -15.425 -62.705 114.336  0.00 97.00      PROA   
ATOM    320  HA  THR P  20     -14.683 -63.452 114.110  0.00 97.00      PROA   
ATOM    321  CB  THR P  20     -14.851 -61.375 113.837  0.00 97.00      PROA   
ATOM    322  HB  THR P  20     -14.912 -61.393 112.724  0.00 97.00      PROA   
ATOM    323  OG1 THR P  20     -13.467 -61.221 114.145  0.00 97.00      PROA   
ATOM    324  HG1 THR P  20     -13.384 -61.068 115.091  0.00 97.00      PROA   
ATOM    325  CG2 THR P  20     -15.614 -60.137 114.327  0.00 97.00      PROA   
ATOM    326 HG21 THR P  20     -15.618 -60.077 115.435  0.00 97.00      PROA   
ATOM    327 HG22 THR P  20     -16.659 -60.161 113.961  0.00 97.00      PROA   
ATOM    328 HG23 THR P  20     -15.135 -59.214 113.937  0.00 97.00      PROA   
ATOM    329  C   THR P  20     -15.646 -62.768 115.825  0.00 97.00      PROA   
ATOM    330  O   THR P  20     -16.683 -62.362 116.337  0.00 97.00      PROA   
ATOM    331  N   LEU P  21     -14.674 -63.358 116.549  0.00 97.00      PROA   
ATOM    332  HN  LEU P  21     -13.850 -63.685 116.089  0.00 97.00      PROA   
ATOM    333  CA  LEU P  21     -14.802 -63.714 117.942  0.00 97.00      PROA   
ATOM    334  HA  LEU P  21     -15.769 -63.413 118.317  0.00 97.00      PROA   
ATOM    335  CB  LEU P  21     -14.623 -65.240 118.174  0.00 97.00      PROA   
ATOM    336  HB1 LEU P  21     -14.752 -65.432 119.262  0.00 97.00      PROA   
ATOM    337  HB2 LEU P  21     -13.595 -65.558 117.895  0.00 97.00      PROA   
ATOM    338  CG  LEU P  21     -15.619 -66.166 117.420  0.00 97.00      PROA   
ATOM    339  HG  LEU P  21     -16.597 -65.637 117.340  0.00 97.00      PROA   
ATOM    340  CD1 LEU P  21     -15.147 -66.556 116.004  0.00 97.00      PROA   
ATOM    341 HD11 LEU P  21     -14.176 -67.091 116.064  0.00 97.00      PROA   
ATOM    342 HD12 LEU P  21     -15.023 -65.672 115.349  0.00 97.00      PROA   
ATOM    343 HD13 LEU P  21     -15.886 -67.237 115.530  0.00 97.00      PROA   
ATOM    344  CD2 LEU P  21     -15.850 -67.459 118.224  0.00 97.00      PROA   
ATOM    345 HD21 LEU P  21     -16.243 -67.230 119.236  0.00 97.00      PROA   
ATOM    346 HD22 LEU P  21     -14.892 -68.009 118.334  0.00 97.00      PROA   
ATOM    347 HD23 LEU P  21     -16.575 -68.117 117.701  0.00 97.00      PROA   
ATOM    348  C   LEU P  21     -13.740 -62.964 118.714  0.00 97.00      PROA   
ATOM    349  O   LEU P  21     -12.560 -63.084 118.421  0.00 97.00      PROA   
ATOM    350  N   HSD P  22     -14.131 -62.160 119.726  0.00 97.00      PROA   
ATOM    351  HN  HSD P  22     -15.099 -62.099 119.968  0.00 97.00      PROA   
ATOM    352  CA  HSD P  22     -13.250 -61.236 120.416  0.00 97.00      PROA   
ATOM    353  HA  HSD P  22     -12.314 -61.157 119.880  0.00 97.00      PROA   
ATOM    354  CB  HSD P  22     -13.873 -59.821 120.512  0.00 97.00      PROA   
ATOM    355  HB1 HSD P  22     -13.236 -59.166 121.145  0.00 97.00      PROA   
ATOM    356  HB2 HSD P  22     -14.881 -59.874 120.978  0.00 97.00      PROA   
ATOM    357  ND1 HSD P  22     -15.057 -59.229 118.321  0.00 97.00      PROA   
ATOM    358  HD1 HSD P  22     -15.901 -59.741 118.487  0.00 97.00      PROA   
ATOM    359  CG  HSD P  22     -13.973 -59.152 119.172  0.00 97.00      PROA   
ATOM    360  CE1 HSD P  22     -14.781 -58.423 117.266  0.00 97.00      PROA   
ATOM    361  HE1 HSD P  22     -15.466 -58.277 116.434  0.00 97.00      PROA   
ATOM    362  NE2 HSD P  22     -13.613 -57.824 117.385  0.00 97.00      PROA   
ATOM    363  CD2 HSD P  22     -13.114 -58.270 118.596  0.00 97.00      PROA   
ATOM    364  HD2 HSD P  22     -12.166 -57.898 118.962  0.00 97.00      PROA   
ATOM    365  C   HSD P  22     -12.949 -61.682 121.828  0.00 97.00      PROA   
ATOM    366  O   HSD P  22     -13.852 -61.967 122.604  0.00 97.00      PROA   
ATOM    367  N   CYS P  23     -11.651 -61.712 122.207  0.00 97.00      PROA   
ATOM    368  HN  CYS P  23     -10.935 -61.529 121.534  0.00 97.00      PROA   
ATOM    369  CA  CYS P  23     -11.202 -61.989 123.558  0.00 97.00      PROA   
ATOM    370  HA  CYS P  23     -11.986 -62.491 124.109  0.00 97.00      PROA   
ATOM    371  CB  CYS P  23      -9.945 -62.884 123.571  0.00 97.00      PROA   
ATOM    372  HB1 CYS P  23      -9.560 -62.969 124.606  0.00 97.00      PROA   
ATOM    373  HB2 CYS P  23      -9.155 -62.439 122.927  0.00 97.00      PROA   
ATOM    374  SG  CYS P  23     -10.342 -64.541 122.981  0.00 97.00      PROA   
ATOM    375  C   CYS P  23     -10.871 -60.705 124.283  0.00 97.00      PROA   
ATOM    376  O   CYS P  23      -9.818 -60.102 124.092  0.00 97.00      PROA   
ATOM    377  N   GLU P  24     -11.780 -60.268 125.174  0.00 97.00      PROA   
ATOM    378  HN  GLU P  24     -12.614 -60.785 125.352  0.00 97.00      PROA   
ATOM    379  CA  GLU P  24     -11.691 -58.991 125.842  0.00 97.00      PROA   
ATOM    380  HA  GLU P  24     -11.105 -58.308 125.241  0.00 97.00      PROA   
ATOM    381  CB  GLU P  24     -13.104 -58.391 126.030  0.00 97.00      PROA   
ATOM    382  HB1 GLU P  24     -13.594 -58.410 125.028  0.00 97.00      PROA   
ATOM    383  HB2 GLU P  24     -13.030 -57.326 126.340  0.00 97.00      PROA   
ATOM    384  CG  GLU P  24     -13.962 -59.160 127.057  0.00 97.00      PROA   
ATOM    385  HG1 GLU P  24     -13.579 -59.010 128.088  0.00 97.00      PROA   
ATOM    386  HG2 GLU P  24     -13.950 -60.247 126.827  0.00 97.00      PROA   
ATOM    387  CD  GLU P  24     -15.402 -58.696 127.034  0.00 97.00      PROA   
ATOM    388  OE1 GLU P  24     -16.026 -58.680 128.131  0.00 97.00      PROA   
ATOM    389  OE2 GLU P  24     -15.909 -58.387 125.923  0.00 97.00      PROA   
ATOM    390  C   GLU P  24     -11.038 -59.119 127.198  0.00 97.00      PROA   
ATOM    391  O   GLU P  24     -10.933 -60.197 127.782  0.00 97.00      PROA   
ATOM    392  N   VAL P  25     -10.606 -57.956 127.730  0.00 97.00      PROA   
ATOM    393  HN  VAL P  25     -10.633 -57.117 127.193  0.00 97.00      PROA   
ATOM    394  CA  VAL P  25     -10.327 -57.748 129.131  0.00 97.00      PROA   
ATOM    395  HA  VAL P  25     -10.927 -58.429 129.717  0.00 97.00      PROA   
ATOM    396  CB  VAL P  25      -8.848 -57.850 129.520  0.00 97.00      PROA   
ATOM    397  HB  VAL P  25      -8.256 -57.066 128.994  0.00 97.00      PROA   
ATOM    398  CG1 VAL P  25      -8.704 -57.657 131.044  0.00 97.00      PROA   
ATOM    399 HG11 VAL P  25      -9.216 -58.481 131.584  0.00 97.00      PROA   
ATOM    400 HG12 VAL P  25      -9.137 -56.694 131.378  0.00 97.00      PROA   
ATOM    401 HG13 VAL P  25      -7.629 -57.669 131.320  0.00 97.00      PROA   
ATOM    402  CG2 VAL P  25      -8.266 -59.222 129.114  0.00 97.00      PROA   
ATOM    403 HG21 VAL P  25      -8.265 -59.345 128.012  0.00 97.00      PROA   
ATOM    404 HG22 VAL P  25      -8.866 -60.043 129.562  0.00 97.00      PROA   
ATOM    405 HG23 VAL P  25      -7.219 -59.319 129.474  0.00 97.00      PROA   
ATOM    406  C   VAL P  25     -10.781 -56.306 129.296  0.00 97.00      PROA   
ATOM    407  O   VAL P  25     -10.428 -55.526 128.412  0.00 97.00      PROA   
ATOM    408  N   PRO P  26     -11.521 -55.848 130.315  0.00 97.00      PROA   
ATOM    409  CD  PRO P  26     -12.431 -56.725 131.069  0.00 97.00      PROA   
ATOM    410  HD1 PRO P  26     -11.941 -57.008 132.026  0.00 97.00      PROA   
ATOM    411  HD2 PRO P  26     -12.725 -57.638 130.505  0.00 97.00      PROA   
ATOM    412  CA  PRO P  26     -11.952 -54.443 130.396  0.00 97.00      PROA   
ATOM    413  HA  PRO P  26     -12.361 -54.152 129.438  0.00 97.00      PROA   
ATOM    414  CB  PRO P  26     -13.048 -54.466 131.475  0.00 97.00      PROA   
ATOM    415  HB1 PRO P  26     -13.794 -53.660 131.321  0.00 97.00      PROA   
ATOM    416  HB2 PRO P  26     -12.615 -54.375 132.496  0.00 97.00      PROA   
ATOM    417  CG  PRO P  26     -13.663 -55.859 131.334  0.00 97.00      PROA   
ATOM    418  HG1 PRO P  26     -14.232 -56.175 132.230  0.00 97.00      PROA   
ATOM    419  HG2 PRO P  26     -14.332 -55.882 130.444  0.00 97.00      PROA   
ATOM    420  C   PRO P  26     -10.869 -53.428 130.767  0.00 97.00      PROA   
ATOM    421  O   PRO P  26     -11.173 -52.458 131.459  0.00 97.00      PROA   
ATOM    422  N   HSD P  27      -9.624 -53.589 130.277  0.00 97.00      PROA   
ATOM    423  HN  HSD P  27      -9.456 -54.339 129.641  0.00 97.00      PROA   
ATOM    424  CA  HSD P  27      -8.545 -52.648 130.478  0.00 97.00      PROA   
ATOM    425  HA  HSD P  27      -8.833 -51.887 131.191  0.00 97.00      PROA   
ATOM    426  CB  HSD P  27      -7.225 -53.310 130.954  0.00 97.00      PROA   
ATOM    427  HB1 HSD P  27      -6.383 -52.589 130.860  0.00 97.00      PROA   
ATOM    428  HB2 HSD P  27      -6.988 -54.188 130.314  0.00 97.00      PROA   
ATOM    429  ND1 HSD P  27      -7.598 -54.989 132.844  0.00 97.00      PROA   
ATOM    430  HD1 HSD P  27      -7.950 -55.736 132.279  0.00 97.00      PROA   
ATOM    431  CG  HSD P  27      -7.248 -53.730 132.400  0.00 97.00      PROA   
ATOM    432  CE1 HSD P  27      -7.323 -55.032 134.171  0.00 97.00      PROA   
ATOM    433  HE1 HSD P  27      -7.495 -55.913 134.788  0.00 97.00      PROA   
ATOM    434  NE2 HSD P  27      -6.809 -53.900 134.608  0.00 97.00      PROA   
ATOM    435  CD2 HSD P  27      -6.754 -53.084 133.493  0.00 97.00      PROA   
ATOM    436  HD2 HSD P  27      -6.330 -52.091 133.578  0.00 97.00      PROA   
ATOM    437  C   HSD P  27      -8.276 -51.985 129.153  0.00 97.00      PROA   
ATOM    438  O   HSD P  27      -7.993 -52.653 128.164  0.00 97.00      PROA   
ATOM    439  N   LEU P  28      -8.356 -50.636 129.101  0.00 97.00      PROA   
ATOM    440  HN  LEU P  28      -8.691 -50.114 129.882  0.00 97.00      PROA   
ATOM    441  CA  LEU P  28      -8.034 -49.859 127.917  0.00 97.00      PROA   
ATOM    442  HA  LEU P  28      -8.673 -50.234 127.129  0.00 97.00      PROA   
ATOM    443  CB  LEU P  28      -8.366 -48.356 128.108  0.00 97.00      PROA   
ATOM    444  HB1 LEU P  28      -8.193 -47.821 127.148  0.00 97.00      PROA   
ATOM    445  HB2 LEU P  28      -7.693 -47.914 128.872  0.00 97.00      PROA   
ATOM    446  CG  LEU P  28      -9.825 -48.058 128.546  0.00 97.00      PROA   
ATOM    447  HG  LEU P  28     -10.013 -48.552 129.529  0.00 97.00      PROA   
ATOM    448  CD1 LEU P  28     -10.028 -46.546 128.755  0.00 97.00      PROA   
ATOM    449 HD11 LEU P  28      -9.864 -46.003 127.800  0.00 97.00      PROA   
ATOM    450 HD12 LEU P  28      -9.315 -46.156 129.512  0.00 97.00      PROA   
ATOM    451 HD13 LEU P  28     -11.062 -46.341 129.104  0.00 97.00      PROA   
ATOM    452  CD2 LEU P  28     -10.862 -48.599 127.544  0.00 97.00      PROA   
ATOM    453 HD21 LEU P  28     -10.794 -49.703 127.458  0.00 97.00      PROA   
ATOM    454 HD22 LEU P  28     -10.693 -48.152 126.542  0.00 97.00      PROA   
ATOM    455 HD23 LEU P  28     -11.888 -48.338 127.878  0.00 97.00      PROA   
ATOM    456  C   LEU P  28      -6.605 -50.035 127.389  0.00 97.00      PROA   
ATOM    457  O   LEU P  28      -6.486 -50.241 126.180  0.00 97.00      PROA   
ATOM    458  N   PRO P  29      -5.495 -50.041 128.137  0.00 97.00      PROA   
ATOM    459  CD  PRO P  29      -5.380 -49.483 129.492  0.00 97.00      PROA   
ATOM    460  HD1 PRO P  29      -6.131 -49.912 130.186  0.00 97.00      PROA   
ATOM    461  HD2 PRO P  29      -5.495 -48.377 129.437  0.00 97.00      PROA   
ATOM    462  CA  PRO P  29      -4.203 -50.508 127.628  0.00 97.00      PROA   
ATOM    463  HA  PRO P  29      -4.037 -50.163 126.617  0.00 97.00      PROA   
ATOM    464  CB  PRO P  29      -3.206 -49.868 128.614  0.00 97.00      PROA   
ATOM    465  HB1 PRO P  29      -3.016 -48.818 128.292  0.00 97.00      PROA   
ATOM    466  HB2 PRO P  29      -2.230 -50.384 128.683  0.00 97.00      PROA   
ATOM    467  CG  PRO P  29      -3.963 -49.839 129.942  0.00 97.00      PROA   
ATOM    468  HG1 PRO P  29      -3.956 -50.855 130.395  0.00 97.00      PROA   
ATOM    469  HG2 PRO P  29      -3.544 -49.110 130.663  0.00 97.00      PROA   
ATOM    470  C   PRO P  29      -4.100 -52.036 127.630  0.00 97.00      PROA   
ATOM    471  O   PRO P  29      -3.026 -52.552 127.930  0.00 97.00      PROA   
ATOM    472  N   GLY P  30      -5.177 -52.784 127.280  0.00 97.00      PROA   
ATOM    473  HN  GLY P  30      -6.022 -52.320 127.017  0.00 97.00      PROA   
ATOM    474  CA  GLY P  30      -5.250 -54.238 127.365  0.00 97.00      PROA   
ATOM    475  HA1 GLY P  30      -6.297 -54.496 127.303  0.00 97.00      PROA   
ATOM    476  HA2 GLY P  30      -4.803 -54.556 128.296  0.00 97.00      PROA   
ATOM    477  C   GLY P  30      -4.551 -54.949 126.232  0.00 97.00      PROA   
ATOM    478  O   GLY P  30      -5.185 -55.655 125.456  0.00 97.00      PROA   
ATOM    479  N   SER P  31      -3.212 -54.768 126.163  0.00 97.00      PROA   
ATOM    480  HN  SER P  31      -2.850 -54.146 126.857  0.00 97.00      PROA   
ATOM    481  CA  SER P  31      -2.212 -55.204 125.188  0.00 97.00      PROA   
ATOM    482  HA  SER P  31      -2.085 -54.362 124.527  0.00 97.00      PROA   
ATOM    483  CB  SER P  31      -0.844 -55.464 125.889  0.00 97.00      PROA   
ATOM    484  HB1 SER P  31      -0.961 -56.309 126.603  0.00 97.00      PROA   
ATOM    485  HB2 SER P  31      -0.561 -54.563 126.476  0.00 97.00      PROA   
ATOM    486  OG  SER P  31       0.216 -55.785 124.985  0.00 97.00      PROA   
ATOM    487  HG1 SER P  31       0.731 -54.985 124.848  0.00 97.00      PROA   
ATOM    488  C   SER P  31      -2.551 -56.393 124.304  0.00 97.00      PROA   
ATOM    489  O   SER P  31      -3.055 -57.404 124.767  0.00 97.00      PROA   
ATOM    490  N   SER P  32      -2.250 -56.286 122.989  0.00 97.00      PROA   
ATOM    491  HN  SER P  32      -1.751 -55.492 122.650  0.00 97.00      PROA   
ATOM    492  CA  SER P  32      -2.679 -57.203 121.950  0.00 97.00      PROA   
ATOM    493  HA  SER P  32      -3.691 -57.508 122.178  0.00 97.00      PROA   
ATOM    494  CB  SER P  32      -2.702 -56.478 120.578  0.00 97.00      PROA   
ATOM    495  HB1 SER P  32      -3.476 -55.680 120.622  0.00 97.00      PROA   
ATOM    496  HB2 SER P  32      -2.973 -57.161 119.746  0.00 97.00      PROA   
ATOM    497  OG  SER P  32      -1.452 -55.848 120.305  0.00 97.00      PROA   
ATOM    498  HG1 SER P  32      -0.824 -56.557 120.136  0.00 97.00      PROA   
ATOM    499  C   SER P  32      -1.851 -58.475 121.838  0.00 97.00      PROA   
ATOM    500  O   SER P  32      -1.330 -58.801 120.773  0.00 97.00      PROA   
ATOM    501  N   SER P  33      -1.751 -59.247 122.941  0.00 97.00      PROA   
ATOM    502  HN  SER P  33      -2.128 -58.912 123.801  0.00 97.00      PROA   
ATOM    503  CA  SER P  33      -1.125 -60.556 122.970  0.00 97.00      PROA   
ATOM    504  HA  SER P  33      -0.785 -60.824 121.979  0.00 97.00      PROA   
ATOM    505  CB  SER P  33       0.074 -60.607 123.955  0.00 97.00      PROA   
ATOM    506  HB1 SER P  33      -0.273 -60.372 124.985  0.00 97.00      PROA   
ATOM    507  HB2 SER P  33       0.812 -59.828 123.661  0.00 97.00      PROA   
ATOM    508  OG  SER P  33       0.725 -61.878 123.964  0.00 97.00      PROA   
ATOM    509  HG1 SER P  33       1.312 -61.906 123.204  0.00 97.00      PROA   
ATOM    510  C   SER P  33      -2.189 -61.550 123.386  0.00 97.00      PROA   
ATOM    511  O   SER P  33      -2.930 -61.322 124.337  0.00 97.00      PROA   
ATOM    512  N   THR P  34      -2.305 -62.681 122.649  0.00 97.00      PROA   
ATOM    513  HN  THR P  34      -1.677 -62.874 121.900  0.00 97.00      PROA   
ATOM    514  CA  THR P  34      -3.372 -63.645 122.863  0.00 97.00      PROA   
ATOM    515  HA  THR P  34      -3.655 -63.639 123.907  0.00 97.00      PROA   
ATOM    516  CB  THR P  34      -4.603 -63.422 121.982  0.00 97.00      PROA   
ATOM    517  HB  THR P  34      -4.393 -63.669 120.916  0.00 97.00      PROA   
ATOM    518  OG1 THR P  34      -4.979 -62.057 122.000  0.00 97.00      PROA   
ATOM    519  HG1 THR P  34      -4.361 -61.626 121.407  0.00 97.00      PROA   
ATOM    520  CG2 THR P  34      -5.798 -64.269 122.463  0.00 97.00      PROA   
ATOM    521 HG21 THR P  34      -5.907 -64.205 123.565  0.00 97.00      PROA   
ATOM    522 HG22 THR P  34      -5.662 -65.332 122.183  0.00 97.00      PROA   
ATOM    523 HG23 THR P  34      -6.738 -63.918 121.989  0.00 97.00      PROA   
ATOM    524  C   THR P  34      -2.844 -65.008 122.523  0.00 97.00      PROA   
ATOM    525  O   THR P  34      -2.104 -65.177 121.559  0.00 97.00      PROA   
ATOM    526  N   GLN P  35      -3.266 -66.032 123.294  0.00 97.00      PROA   
ATOM    527  HN  GLN P  35      -3.744 -65.866 124.154  0.00 97.00      PROA   
ATOM    528  CA  GLN P  35      -3.133 -67.411 122.896  0.00 97.00      PROA   
ATOM    529  HA  GLN P  35      -2.575 -67.499 121.974  0.00 97.00      PROA   
ATOM    530  CB  GLN P  35      -2.464 -68.262 124.004  0.00 97.00      PROA   
ATOM    531  HB1 GLN P  35      -2.294 -69.290 123.615  0.00 97.00      PROA   
ATOM    532  HB2 GLN P  35      -3.151 -68.334 124.876  0.00 97.00      PROA   
ATOM    533  CG  GLN P  35      -1.131 -67.654 124.492  0.00 97.00      PROA   
ATOM    534  HG1 GLN P  35      -1.306 -66.652 124.942  0.00 97.00      PROA   
ATOM    535  HG2 GLN P  35      -0.427 -67.537 123.643  0.00 97.00      PROA   
ATOM    536  CD  GLN P  35      -0.518 -68.523 125.590  0.00 97.00      PROA   
ATOM    537  OE1 GLN P  35      -1.066 -68.605 126.688  0.00 97.00      PROA   
ATOM    538  NE2 GLN P  35       0.645 -69.169 125.311  0.00 97.00      PROA   
ATOM    539 HE21 GLN P  35       1.064 -69.714 126.035  0.00 97.00      PROA   
ATOM    540 HE22 GLN P  35       1.070 -69.061 124.414  0.00 97.00      PROA   
ATOM    541  C   GLN P  35      -4.545 -67.894 122.666  0.00 97.00      PROA   
ATOM    542  O   GLN P  35      -5.382 -67.790 123.552  0.00 97.00      PROA   
ATOM    543  N   TRP P  36      -4.848 -68.421 121.458  0.00 97.00      PROA   
ATOM    544  HN  TRP P  36      -4.158 -68.457 120.740  0.00 97.00      PROA   
ATOM    545  CA  TRP P  36      -6.141 -68.982 121.109  0.00 97.00      PROA   
ATOM    546  HA  TRP P  36      -6.867 -68.763 121.880  0.00 97.00      PROA   
ATOM    547  CB  TRP P  36      -6.672 -68.465 119.745  0.00 97.00      PROA   
ATOM    548  HB1 TRP P  36      -7.443 -69.158 119.346  0.00 97.00      PROA   
ATOM    549  HB2 TRP P  36      -5.825 -68.468 119.021  0.00 97.00      PROA   
ATOM    550  CG  TRP P  36      -7.291 -67.104 119.757  0.00 97.00      PROA   
ATOM    551  CD1 TRP P  36      -6.665 -65.913 119.513  0.00 97.00      PROA   
ATOM    552  HD1 TRP P  36      -5.600 -65.791 119.437  0.00 97.00      PROA   
ATOM    553  NE1 TRP P  36      -7.587 -64.907 119.438  0.00 97.00      PROA   
ATOM    554  HE1 TRP P  36      -7.390 -63.974 119.219  0.00 97.00      PROA   
ATOM    555  CE2 TRP P  36      -8.832 -65.413 119.656  0.00 97.00      PROA   
ATOM    556  CD2 TRP P  36      -8.692 -66.803 119.875  0.00 97.00      PROA   
ATOM    557  CE3 TRP P  36      -9.826 -67.577 120.128  0.00 97.00      PROA   
ATOM    558  HE3 TRP P  36      -9.753 -68.639 120.312  0.00 97.00      PROA   
ATOM    559  CZ3 TRP P  36     -11.073 -66.948 120.160  0.00 97.00      PROA   
ATOM    560  HZ3 TRP P  36     -11.962 -67.524 120.378  0.00 97.00      PROA   
ATOM    561  CZ2 TRP P  36     -10.070 -64.792 119.668  0.00 97.00      PROA   
ATOM    562  HZ2 TRP P  36     -10.172 -63.731 119.499  0.00 97.00      PROA   
ATOM    563  CH2 TRP P  36     -11.192 -65.582 119.924  0.00 97.00      PROA   
ATOM    564  HH2 TRP P  36     -12.168 -65.121 119.973  0.00 97.00      PROA   
ATOM    565  C   TRP P  36      -6.009 -70.482 121.023  0.00 97.00      PROA   
ATOM    566  O   TRP P  36      -4.950 -70.992 120.682  0.00 97.00      PROA   
ATOM    567  N   PHE P  37      -7.088 -71.229 121.352  0.00 97.00      PROA   
ATOM    568  HN  PHE P  37      -7.918 -70.791 121.693  0.00 97.00      PROA   
ATOM    569  CA  PHE P  37      -7.080 -72.677 121.374  0.00 97.00      PROA   
ATOM    570  HA  PHE P  37      -6.241 -73.038 120.799  0.00 97.00      PROA   
ATOM    571  CB  PHE P  37      -7.024 -73.269 122.815  0.00 97.00      PROA   
ATOM    572  HB1 PHE P  37      -6.901 -74.372 122.772  0.00 97.00      PROA   
ATOM    573  HB2 PHE P  37      -7.961 -73.041 123.365  0.00 97.00      PROA   
ATOM    574  CG  PHE P  37      -5.876 -72.689 123.610  0.00 97.00      PROA   
ATOM    575  CD1 PHE P  37      -4.643 -73.360 123.681  0.00 97.00      PROA   
ATOM    576  HD1 PHE P  37      -4.513 -74.294 123.155  0.00 97.00      PROA   
ATOM    577  CE1 PHE P  37      -3.577 -72.824 124.414  0.00 97.00      PROA   
ATOM    578  HE1 PHE P  37      -2.633 -73.348 124.452  0.00 97.00      PROA   
ATOM    579  CZ  PHE P  37      -3.731 -71.605 125.086  0.00 97.00      PROA   
ATOM    580  HZ  PHE P  37      -2.904 -71.182 125.637  0.00 97.00      PROA   
ATOM    581  CD2 PHE P  37      -6.026 -71.481 124.320  0.00 97.00      PROA   
ATOM    582  HD2 PHE P  37      -6.966 -70.953 124.278  0.00 97.00      PROA   
ATOM    583  CE2 PHE P  37      -4.957 -70.932 125.035  0.00 97.00      PROA   
ATOM    584  HE2 PHE P  37      -5.076 -69.982 125.532  0.00 97.00      PROA   
ATOM    585  C   PHE P  37      -8.351 -73.179 120.720  0.00 97.00      PROA   
ATOM    586  O   PHE P  37      -9.437 -72.671 120.985  0.00 97.00      PROA   
ATOM    587  N   LEU P  38      -8.233 -74.216 119.854  0.00 97.00      PROA   
ATOM    588  HN  LEU P  38      -7.328 -74.557 119.605  0.00 97.00      PROA   
ATOM    589  CA  LEU P  38      -9.345 -74.953 119.284  0.00 97.00      PROA   
ATOM    590  HA  LEU P  38     -10.280 -74.523 119.603  0.00 97.00      PROA   
ATOM    591  CB  LEU P  38      -9.310 -75.044 117.736  0.00 97.00      PROA   
ATOM    592  HB1 LEU P  38     -10.163 -75.659 117.372  0.00 97.00      PROA   
ATOM    593  HB2 LEU P  38      -8.365 -75.536 117.411  0.00 97.00      PROA   
ATOM    594  CG  LEU P  38      -9.382 -73.680 117.023  0.00 97.00      PROA   
ATOM    595  HG  LEU P  38      -8.511 -73.087 117.372  0.00 97.00      PROA   
ATOM    596  CD1 LEU P  38      -9.266 -73.834 115.496  0.00 97.00      PROA   
ATOM    597 HD11 LEU P  38     -10.119 -74.431 115.108  0.00 97.00      PROA   
ATOM    598 HD12 LEU P  38      -8.319 -74.345 115.224  0.00 97.00      PROA   
ATOM    599 HD13 LEU P  38      -9.288 -72.838 115.007  0.00 97.00      PROA   
ATOM    600  CD2 LEU P  38     -10.663 -72.910 117.376  0.00 97.00      PROA   
ATOM    601 HD21 LEU P  38     -10.732 -72.711 118.465  0.00 97.00      PROA   
ATOM    602 HD22 LEU P  38     -11.557 -73.489 117.060  0.00 97.00      PROA   
ATOM    603 HD23 LEU P  38     -10.668 -71.938 116.841  0.00 97.00      PROA   
ATOM    604  C   LEU P  38      -9.256 -76.360 119.809  0.00 97.00      PROA   
ATOM    605  O   LEU P  38      -8.315 -77.080 119.489  0.00 97.00      PROA   
ATOM    606  N   ASN P  39     -10.235 -76.796 120.638  0.00 97.00      PROA   
ATOM    607  HN  ASN P  39     -11.014 -76.202 120.844  0.00 97.00      PROA   
ATOM    608  CA  ASN P  39     -10.283 -78.147 121.192  0.00 97.00      PROA   
ATOM    609  HA  ASN P  39     -11.101 -78.162 121.897  0.00 97.00      PROA   
ATOM    610  CB  ASN P  39     -10.550 -79.224 120.097  0.00 97.00      PROA   
ATOM    611  HB1 ASN P  39     -10.743 -80.211 120.567  0.00 97.00      PROA   
ATOM    612  HB2 ASN P  39      -9.665 -79.313 119.432  0.00 97.00      PROA   
ATOM    613  CG  ASN P  39     -11.783 -78.849 119.265  0.00 97.00      PROA   
ATOM    614  OD1 ASN P  39     -12.760 -78.306 119.783  0.00 97.00      PROA   
ATOM    615  ND2 ASN P  39     -11.727 -79.108 117.929  0.00 97.00      PROA   
ATOM    616 HD21 ASN P  39     -12.493 -78.817 117.359  0.00 97.00      PROA   
ATOM    617 HD22 ASN P  39     -10.914 -79.532 117.535  0.00 97.00      PROA   
ATOM    618  C   ASN P  39      -9.018 -78.503 121.972  0.00 97.00      PROA   
ATOM    619  O   ASN P  39      -8.485 -79.606 121.863  0.00 97.00      PROA   
ATOM    620  N   GLY P  40      -8.489 -77.537 122.759  0.00 97.00      PROA   
ATOM    621  HN  GLY P  40      -8.982 -76.676 122.856  0.00 97.00      PROA   
ATOM    622  CA  GLY P  40      -7.216 -77.655 123.459  0.00 97.00      PROA   
ATOM    623  HA1 GLY P  40      -7.097 -78.676 123.799  0.00 97.00      PROA   
ATOM    624  HA2 GLY P  40      -7.243 -76.958 124.282  0.00 97.00      PROA   
ATOM    625  C   GLY P  40      -5.992 -77.309 122.633  0.00 97.00      PROA   
ATOM    626  O   GLY P  40      -4.957 -76.955 123.193  0.00 97.00      PROA   
ATOM    627  N   THR P  41      -6.055 -77.397 121.284  0.00 97.00      PROA   
ATOM    628  HN  THR P  41      -6.918 -77.633 120.839  0.00 97.00      PROA   
ATOM    629  CA  THR P  41      -4.903 -77.198 120.410  0.00 97.00      PROA   
ATOM    630  HA  THR P  41      -4.023 -77.567 120.920  0.00 97.00      PROA   
ATOM    631  CB  THR P  41      -5.015 -77.955 119.090  0.00 97.00      PROA   
ATOM    632  HB  THR P  41      -5.935 -77.644 118.543  0.00 97.00      PROA   
ATOM    633  OG1 THR P  41      -5.091 -79.352 119.342  0.00 97.00      PROA   
ATOM    634  HG1 THR P  41      -5.846 -79.485 119.917  0.00 97.00      PROA   
ATOM    635  CG2 THR P  41      -3.789 -77.728 118.181  0.00 97.00      PROA   
ATOM    636 HG21 THR P  41      -2.856 -78.004 118.718  0.00 97.00      PROA   
ATOM    637 HG22 THR P  41      -3.713 -76.674 117.844  0.00 97.00      PROA   
ATOM    638 HG23 THR P  41      -3.871 -78.368 117.277  0.00 97.00      PROA   
ATOM    639  C   THR P  41      -4.692 -75.728 120.120  0.00 97.00      PROA   
ATOM    640  O   THR P  41      -5.573 -75.056 119.599  0.00 97.00      PROA   
ATOM    641  N   ALA P  42      -3.498 -75.187 120.448  0.00 97.00      PROA   
ATOM    642  HN  ALA P  42      -2.792 -75.744 120.879  0.00 97.00      PROA   
ATOM    643  CA  ALA P  42      -3.151 -73.797 120.231  0.00 97.00      PROA   
ATOM    644  HA  ALA P  42      -3.912 -73.211 120.724  0.00 97.00      PROA   
ATOM    645  CB  ALA P  42      -1.805 -73.471 120.904  0.00 97.00      PROA   
ATOM    646  HB1 ALA P  42      -0.983 -74.055 120.436  0.00 97.00      PROA   
ATOM    647  HB2 ALA P  42      -1.848 -73.740 121.983  0.00 97.00      PROA   
ATOM    648  HB3 ALA P  42      -1.570 -72.389 120.826  0.00 97.00      PROA   
ATOM    649  C   ALA P  42      -3.098 -73.353 118.769  0.00 97.00      PROA   
ATOM    650  O   ALA P  42      -2.494 -74.003 117.917  0.00 97.00      PROA   
ATOM    651  N   ILE P  43      -3.711 -72.184 118.461  0.00 97.00      PROA   
ATOM    652  HN  ILE P  43      -4.206 -71.687 119.173  0.00 97.00      PROA   
ATOM    653  CA  ILE P  43      -3.638 -71.533 117.164  0.00 97.00      PROA   
ATOM    654  HA  ILE P  43      -3.418 -72.286 116.420  0.00 97.00      PROA   
ATOM    655  CB  ILE P  43      -4.913 -70.783 116.735  0.00 97.00      PROA   
ATOM    656  HB  ILE P  43      -4.905 -69.744 117.144  0.00 97.00      PROA   
ATOM    657  CG2 ILE P  43      -4.958 -70.709 115.188  0.00 97.00      PROA   
ATOM    658 HG21 ILE P  43      -4.995 -71.733 114.758  0.00 97.00      PROA   
ATOM    659 HG22 ILE P  43      -4.082 -70.178 114.768  0.00 97.00      PROA   
ATOM    660 HG23 ILE P  43      -5.859 -70.165 114.844  0.00 97.00      PROA   
ATOM    661  CG1 ILE P  43      -6.210 -71.433 117.283  0.00 97.00      PROA   
ATOM    662 HG11 ILE P  43      -6.169 -71.482 118.390  0.00 97.00      PROA   
ATOM    663 HG12 ILE P  43      -6.289 -72.475 116.902  0.00 97.00      PROA   
ATOM    664  CD  ILE P  43      -7.473 -70.645 116.904  0.00 97.00      PROA   
ATOM    665  HD1 ILE P  43      -7.303 -69.552 117.007  0.00 97.00      PROA   
ATOM    666  HD2 ILE P  43      -8.322 -70.922 117.563  0.00 97.00      PROA   
ATOM    667  HD3 ILE P  43      -7.770 -70.861 115.856  0.00 97.00      PROA   
ATOM    668  C   ILE P  43      -2.478 -70.553 117.238  0.00 97.00      PROA   
ATOM    669  O   ILE P  43      -2.109 -70.083 118.312  0.00 97.00      PROA   
ATOM    670  N   GLN P  44      -1.877 -70.194 116.082  0.00 97.00      PROA   
ATOM    671  HN  GLN P  44      -2.142 -70.614 115.217  0.00 97.00      PROA   
ATOM    672  CA  GLN P  44      -0.792 -69.234 116.013  0.00 97.00      PROA   
ATOM    673  HA  GLN P  44      -0.166 -69.339 116.889  0.00 97.00      PROA   
ATOM    674  CB  GLN P  44       0.064 -69.494 114.745  0.00 97.00      PROA   
ATOM    675  HB1 GLN P  44       0.923 -68.786 114.748  0.00 97.00      PROA   
ATOM    676  HB2 GLN P  44      -0.543 -69.283 113.836  0.00 97.00      PROA   
ATOM    677  CG  GLN P  44       0.634 -70.933 114.616  0.00 97.00      PROA   
ATOM    678  HG1 GLN P  44       1.347 -70.958 113.763  0.00 97.00      PROA   
ATOM    679  HG2 GLN P  44      -0.177 -71.657 114.394  0.00 97.00      PROA   
ATOM    680  CD  GLN P  44       1.407 -71.383 115.864  0.00 97.00      PROA   
ATOM    681  OE1 GLN P  44       2.589 -71.055 116.018  0.00 97.00      PROA   
ATOM    682  NE2 GLN P  44       0.754 -72.165 116.767  0.00 97.00      PROA   
ATOM    683 HE21 GLN P  44       1.261 -72.452 117.578  0.00 97.00      PROA   
ATOM    684 HE22 GLN P  44      -0.207 -72.404 116.639  0.00 97.00      PROA   
ATOM    685  C   GLN P  44      -1.323 -67.798 115.998  0.00 97.00      PROA   
ATOM    686  O   GLN P  44      -0.559 -66.838 116.097  0.00 97.00      PROA   
ATOM    687  N   THR P  45      -2.664 -67.622 115.905  0.00 97.00      PROA   
ATOM    688  HN  THR P  45      -3.249 -68.421 115.795  0.00 97.00      PROA   
ATOM    689  CA  THR P  45      -3.365 -66.345 115.956  0.00 97.00      PROA   
ATOM    690  HA  THR P  45      -2.999 -65.743 115.136  0.00 97.00      PROA   
ATOM    691  CB  THR P  45      -4.876 -66.520 115.801  0.00 97.00      PROA   
ATOM    692  HB  THR P  45      -5.291 -67.111 116.652  0.00 97.00      PROA   
ATOM    693  OG1 THR P  45      -5.161 -67.223 114.601  0.00 97.00      PROA   
ATOM    694  HG1 THR P  45      -6.120 -67.266 114.545  0.00 97.00      PROA   
ATOM    695  CG2 THR P  45      -5.596 -65.162 115.710  0.00 97.00      PROA   
ATOM    696 HG21 THR P  45      -5.189 -64.579 114.856  0.00 97.00      PROA   
ATOM    697 HG22 THR P  45      -5.487 -64.572 116.642  0.00 97.00      PROA   
ATOM    698 HG23 THR P  45      -6.683 -65.307 115.536  0.00 97.00      PROA   
ATOM    699  C   THR P  45      -3.114 -65.599 117.255  0.00 97.00      PROA   
ATOM    700  O   THR P  45      -3.598 -66.006 118.305  0.00 97.00      PROA   
ATOM    701  N   SER P  46      -2.350 -64.481 117.222  0.00 97.00      PROA   
ATOM    702  HN  SER P  46      -1.856 -64.236 116.391  0.00 97.00      PROA   
ATOM    703  CA  SER P  46      -2.042 -63.723 118.428  0.00 97.00      PROA   
ATOM    704  HA  SER P  46      -2.213 -64.339 119.298  0.00 97.00      PROA   
ATOM    705  CB  SER P  46      -0.556 -63.293 118.452  0.00 97.00      PROA   
ATOM    706  HB1 SER P  46      -0.347 -62.659 119.341  0.00 97.00      PROA   
ATOM    707  HB2 SER P  46      -0.305 -62.711 117.539  0.00 97.00      PROA   
ATOM    708  OG  SER P  46       0.296 -64.433 118.544  0.00 97.00      PROA   
ATOM    709  HG1 SER P  46       0.039 -65.052 117.854  0.00 97.00      PROA   
ATOM    710  C   SER P  46      -2.896 -62.477 118.600  0.00 97.00      PROA   
ATOM    711  O   SER P  46      -2.874 -61.844 119.655  0.00 97.00      PROA   
ATOM    712  N   THR P  47      -3.708 -62.107 117.583  0.00 97.00      PROA   
ATOM    713  HN  THR P  47      -3.721 -62.653 116.750  0.00 97.00      PROA   
ATOM    714  CA  THR P  47      -4.660 -61.001 117.660  0.00 97.00      PROA   
ATOM    715  HA  THR P  47      -4.085 -60.163 118.016  0.00 97.00      PROA   
ATOM    716  CB  THR P  47      -5.212 -60.544 116.295  0.00 97.00      PROA   
ATOM    717  HB  THR P  47      -4.403 -60.019 115.739  0.00 97.00      PROA   
ATOM    718  OG1 THR P  47      -6.327 -59.659 116.391  0.00 97.00      PROA   
ATOM    719  HG1 THR P  47      -6.706 -59.620 115.510  0.00 97.00      PROA   
ATOM    720  CG2 THR P  47      -5.665 -61.757 115.468  0.00 97.00      PROA   
ATOM    721 HG21 THR P  47      -6.369 -62.380 116.056  0.00 97.00      PROA   
ATOM    722 HG22 THR P  47      -4.799 -62.377 115.165  0.00 97.00      PROA   
ATOM    723 HG23 THR P  47      -6.187 -61.427 114.544  0.00 97.00      PROA   
ATOM    724  C   THR P  47      -5.782 -61.276 118.668  0.00 97.00      PROA   
ATOM    725  O   THR P  47      -6.209 -62.424 118.766  0.00 97.00      PROA   
ATOM    726  N   PRO P  48      -6.328 -60.300 119.405  0.00 97.00      PROA   
ATOM    727  CD  PRO P  48      -5.611 -59.072 119.776  0.00 97.00      PROA   
ATOM    728  HD1 PRO P  48      -5.878 -58.276 119.047  0.00 97.00      PROA   
ATOM    729  HD2 PRO P  48      -4.507 -59.213 119.804  0.00 97.00      PROA   
ATOM    730  CA  PRO P  48      -7.465 -60.542 120.289  0.00 97.00      PROA   
ATOM    731  HA  PRO P  48      -7.250 -61.412 120.894  0.00 97.00      PROA   
ATOM    732  CB  PRO P  48      -7.565 -59.248 121.117  0.00 97.00      PROA   
ATOM    733  HB1 PRO P  48      -7.993 -59.432 122.122  0.00 97.00      PROA   
ATOM    734  HB2 PRO P  48      -8.182 -58.481 120.594  0.00 97.00      PROA   
ATOM    735  CG  PRO P  48      -6.127 -58.735 121.174  0.00 97.00      PROA   
ATOM    736  HG1 PRO P  48      -6.060 -57.656 121.415  0.00 97.00      PROA   
ATOM    737  HG2 PRO P  48      -5.554 -59.321 121.927  0.00 97.00      PROA   
ATOM    738  C   PRO P  48      -8.784 -60.778 119.579  0.00 97.00      PROA   
ATOM    739  O   PRO P  48      -9.766 -60.985 120.282  0.00 97.00      PROA   
ATOM    740  N   THR P  49      -8.853 -60.773 118.226  0.00 97.00      PROA   
ATOM    741  HN  THR P  49      -8.045 -60.568 117.682  0.00 97.00      PROA   
ATOM    742  CA  THR P  49     -10.068 -61.133 117.510  0.00 97.00      PROA   
ATOM    743  HA  THR P  49     -10.746 -61.582 118.217  0.00 97.00      PROA   
ATOM    744  CB  THR P  49     -10.819 -59.953 116.887  0.00 97.00      PROA   
ATOM    745  HB  THR P  49     -10.825 -59.136 117.641  0.00 97.00      PROA   
ATOM    746  OG1 THR P  49     -12.175 -60.288 116.618  0.00 97.00      PROA   
ATOM    747  HG1 THR P  49     -12.655 -59.454 116.671  0.00 97.00      PROA   
ATOM    748  CG2 THR P  49     -10.191 -59.404 115.593  0.00 97.00      PROA   
ATOM    749 HG21 THR P  49     -10.261 -60.148 114.771  0.00 97.00      PROA   
ATOM    750 HG22 THR P  49      -9.128 -59.140 115.759  0.00 97.00      PROA   
ATOM    751 HG23 THR P  49     -10.738 -58.492 115.268  0.00 97.00      PROA   
ATOM    752  C   THR P  49      -9.731 -62.202 116.498  0.00 97.00      PROA   
ATOM    753  O   THR P  49      -8.798 -62.081 115.710  0.00 97.00      PROA   
ATOM    754  N   TYR P  50     -10.505 -63.306 116.509  0.00 97.00      PROA   
ATOM    755  HN  TYR P  50     -11.242 -63.391 117.179  0.00 97.00      PROA   
ATOM    756  CA  TYR P  50     -10.357 -64.395 115.573  0.00 97.00      PROA   
ATOM    757  HA  TYR P  50      -9.384 -64.346 115.103  0.00 97.00      PROA   
ATOM    758  CB  TYR P  50     -10.521 -65.772 116.274  0.00 97.00      PROA   
ATOM    759  HB1 TYR P  50     -11.547 -65.905 116.677  0.00 97.00      PROA   
ATOM    760  HB2 TYR P  50      -9.816 -65.820 117.130  0.00 97.00      PROA   
ATOM    761  CG  TYR P  50     -10.195 -66.916 115.348  0.00 97.00      PROA   
ATOM    762  CD1 TYR P  50     -11.195 -67.540 114.581  0.00 97.00      PROA   
ATOM    763  HD1 TYR P  50     -12.215 -67.189 114.638  0.00 97.00      PROA   
ATOM    764  CE1 TYR P  50     -10.884 -68.631 113.757  0.00 97.00      PROA   
ATOM    765  HE1 TYR P  50     -11.660 -69.124 113.192  0.00 97.00      PROA   
ATOM    766  CZ  TYR P  50      -9.567 -69.095 113.679  0.00 97.00      PROA   
ATOM    767  OH  TYR P  50      -9.253 -70.196 112.857  0.00 97.00      PROA   
ATOM    768  HH  TYR P  50     -10.071 -70.510 112.463  0.00 97.00      PROA   
ATOM    769  CD2 TYR P  50      -8.881 -67.409 115.280  0.00 97.00      PROA   
ATOM    770  HD2 TYR P  50      -8.114 -66.961 115.894  0.00 97.00      PROA   
ATOM    771  CE2 TYR P  50      -8.565 -68.479 114.434  0.00 97.00      PROA   
ATOM    772  HE2 TYR P  50      -7.555 -68.853 114.378  0.00 97.00      PROA   
ATOM    773  C   TYR P  50     -11.422 -64.187 114.521  0.00 97.00      PROA   
ATOM    774  O   TYR P  50     -12.607 -64.313 114.801  0.00 97.00      PROA   
ATOM    775  N   HSD P  51     -11.011 -63.848 113.280  0.00 97.00      PROA   
ATOM    776  HN  HSD P  51     -10.039 -63.790 113.067  0.00 97.00      PROA   
ATOM    777  CA  HSD P  51     -11.919 -63.424 112.235  0.00 97.00      PROA   
ATOM    778  HA  HSD P  51     -12.895 -63.218 112.651  0.00 97.00      PROA   
ATOM    779  CB  HSD P  51     -11.412 -62.123 111.553  0.00 97.00      PROA   
ATOM    780  HB1 HSD P  51     -10.370 -62.272 111.194  0.00 97.00      PROA   
ATOM    781  HB2 HSD P  51     -11.379 -61.330 112.333  0.00 97.00      PROA   
ATOM    782  ND1 HSD P  51     -12.193 -62.109 109.118  0.00 97.00      PROA   
ATOM    783  HD1 HSD P  51     -11.713 -62.939 108.830  0.00 97.00      PROA   
ATOM    784  CG  HSD P  51     -12.249 -61.611 110.405  0.00 97.00      PROA   
ATOM    785  CE1 HSD P  51     -12.963 -61.305 108.348  0.00 97.00      PROA   
ATOM    786  HE1 HSD P  51     -13.106 -61.476 107.281  0.00 97.00      PROA   
ATOM    787  NE2 HSD P  51     -13.501 -60.321 109.040  0.00 97.00      PROA   
ATOM    788  CD2 HSD P  51     -13.045 -60.509 110.334  0.00 97.00      PROA   
ATOM    789  HD2 HSD P  51     -13.321 -59.808 111.112  0.00 97.00      PROA   
ATOM    790  C   HSD P  51     -12.087 -64.502 111.197  0.00 97.00      PROA   
ATOM    791  O   HSD P  51     -11.188 -64.773 110.404  0.00 97.00      PROA   
ATOM    792  N   ILE P  52     -13.291 -65.111 111.147  0.00 97.00      PROA   
ATOM    793  HN  ILE P  52     -14.007 -64.916 111.817  0.00 97.00      PROA   
ATOM    794  CA  ILE P  52     -13.670 -66.050 110.119  0.00 97.00      PROA   
ATOM    795  HA  ILE P  52     -12.788 -66.499 109.685  0.00 97.00      PROA   
ATOM    796  CB  ILE P  52     -14.545 -67.174 110.661  0.00 97.00      PROA   
ATOM    797  HB  ILE P  52     -15.413 -66.728 111.188  0.00 97.00      PROA   
ATOM    798  CG2 ILE P  52     -15.095 -68.056 109.523  0.00 97.00      PROA   
ATOM    799 HG21 ILE P  52     -14.266 -68.495 108.930  0.00 97.00      PROA   
ATOM    800 HG22 ILE P  52     -15.775 -67.496 108.850  0.00 97.00      PROA   
ATOM    801 HG23 ILE P  52     -15.675 -68.895 109.960  0.00 97.00      PROA   
ATOM    802  CG1 ILE P  52     -13.759 -68.029 111.685  0.00 97.00      PROA   
ATOM    803 HG11 ILE P  52     -13.086 -67.389 112.291  0.00 97.00      PROA   
ATOM    804 HG12 ILE P  52     -13.119 -68.743 111.120  0.00 97.00      PROA   
ATOM    805  CD  ILE P  52     -14.655 -68.814 112.649  0.00 97.00      PROA   
ATOM    806  HD1 ILE P  52     -15.347 -69.476 112.090  0.00 97.00      PROA   
ATOM    807  HD2 ILE P  52     -15.247 -68.128 113.289  0.00 97.00      PROA   
ATOM    808  HD3 ILE P  52     -14.032 -69.453 113.307  0.00 97.00      PROA   
ATOM    809  C   ILE P  52     -14.388 -65.251 109.056  0.00 97.00      PROA   
ATOM    810  O   ILE P  52     -15.510 -64.787 109.245  0.00 97.00      PROA   
ATOM    811  N   THR P  53     -13.724 -65.053 107.895  0.00 97.00      PROA   
ATOM    812  HN  THR P  53     -12.784 -65.374 107.805  0.00 97.00      PROA   
ATOM    813  CA  THR P  53     -14.251 -64.297 106.766  0.00 97.00      PROA   
ATOM    814  HA  THR P  53     -14.496 -63.310 107.133  0.00 97.00      PROA   
ATOM    815  CB  THR P  53     -13.235 -64.159 105.637  0.00 97.00      PROA   
ATOM    816  HB  THR P  53     -13.041 -65.148 105.163  0.00 97.00      PROA   
ATOM    817  OG1 THR P  53     -12.004 -63.671 106.153  0.00 97.00      PROA   
ATOM    818  HG1 THR P  53     -11.435 -63.552 105.389  0.00 97.00      PROA   
ATOM    819  CG2 THR P  53     -13.716 -63.155 104.571  0.00 97.00      PROA   
ATOM    820 HG21 THR P  53     -13.930 -62.171 105.040  0.00 97.00      PROA   
ATOM    821 HG22 THR P  53     -14.634 -63.513 104.062  0.00 97.00      PROA   
ATOM    822 HG23 THR P  53     -12.933 -63.011 103.795  0.00 97.00      PROA   
ATOM    823  C   THR P  53     -15.524 -64.898 106.212  0.00 97.00      PROA   
ATOM    824  O   THR P  53     -16.476 -64.178 105.913  0.00 97.00      PROA   
ATOM    825  N   SER P  54     -15.568 -66.243 106.088  0.00 97.00      PROA   
ATOM    826  HN  SER P  54     -14.809 -66.808 106.398  0.00 97.00      PROA   
ATOM    827  CA  SER P  54     -16.688 -66.943 105.504  0.00 97.00      PROA   
ATOM    828  HA  SER P  54     -17.604 -66.520 105.895  0.00 97.00      PROA   
ATOM    829  CB  SER P  54     -16.681 -66.959 103.945  0.00 97.00      PROA   
ATOM    830  HB1 SER P  54     -17.582 -67.479 103.558  0.00 97.00      PROA   
ATOM    831  HB2 SER P  54     -15.784 -67.495 103.569  0.00 97.00      PROA   
ATOM    832  OG  SER P  54     -16.642 -65.647 103.396  0.00 97.00      PROA   
ATOM    833  HG1 SER P  54     -17.357 -65.159 103.813  0.00 97.00      PROA   
ATOM    834  C   SER P  54     -16.559 -68.374 105.967  0.00 97.00      PROA   
ATOM    835  O   SER P  54     -15.655 -69.084 105.539  0.00 97.00      PROA   
ATOM    836  N   ALA P  55     -17.439 -68.819 106.891  0.00 97.00      PROA   
ATOM    837  HN  ALA P  55     -18.163 -68.213 107.225  0.00 97.00      PROA   
ATOM    838  CA  ALA P  55     -17.298 -70.051 107.644  0.00 97.00      PROA   
ATOM    839  HA  ALA P  55     -16.362 -69.965 108.168  0.00 97.00      PROA   
ATOM    840  CB  ALA P  55     -18.416 -70.149 108.700  0.00 97.00      PROA   
ATOM    841  HB1 ALA P  55     -19.412 -70.225 108.214  0.00 97.00      PROA   
ATOM    842  HB2 ALA P  55     -18.416 -69.233 109.332  0.00 97.00      PROA   
ATOM    843  HB3 ALA P  55     -18.264 -71.026 109.363  0.00 97.00      PROA   
ATOM    844  C   ALA P  55     -17.225 -71.362 106.870  0.00 97.00      PROA   
ATOM    845  O   ALA P  55     -17.976 -71.603 105.930  0.00 97.00      PROA   
ATOM    846  N   SER P  56     -16.300 -72.259 107.299  0.00 97.00      PROA   
ATOM    847  HN  SER P  56     -15.666 -71.999 108.029  0.00 97.00      PROA   
ATOM    848  CA  SER P  56     -16.153 -73.623 106.819  0.00 97.00      PROA   
ATOM    849  HA  SER P  56     -16.744 -73.739 105.924  0.00 97.00      PROA   
ATOM    850  CB  SER P  56     -14.687 -74.013 106.470  0.00 97.00      PROA   
ATOM    851  HB1 SER P  56     -14.286 -73.267 105.751  0.00 97.00      PROA   
ATOM    852  HB2 SER P  56     -14.661 -75.008 105.976  0.00 97.00      PROA   
ATOM    853  OG  SER P  56     -13.827 -74.031 107.607  0.00 97.00      PROA   
ATOM    854  HG1 SER P  56     -13.110 -74.644 107.393  0.00 97.00      PROA   
ATOM    855  C   SER P  56     -16.715 -74.580 107.853  0.00 97.00      PROA   
ATOM    856  O   SER P  56     -17.045 -74.196 108.970  0.00 97.00      PROA   
ATOM    857  N   GLU P  57     -16.853 -75.878 107.493  0.00 97.00      PROA   
ATOM    858  HN  GLU P  57     -16.562 -76.191 106.592  0.00 97.00      PROA   
ATOM    859  CA  GLU P  57     -17.290 -76.942 108.383  0.00 97.00      PROA   
ATOM    860  HA  GLU P  57     -18.267 -76.693 108.775  0.00 97.00      PROA   
ATOM    861  CB  GLU P  57     -17.325 -78.284 107.595  0.00 97.00      PROA   
ATOM    862  HB1 GLU P  57     -17.669 -79.105 108.257  0.00 97.00      PROA   
ATOM    863  HB2 GLU P  57     -16.275 -78.518 107.293  0.00 97.00      PROA   
ATOM    864  CG  GLU P  57     -18.135 -78.299 106.265  0.00 97.00      PROA   
ATOM    865  HG1 GLU P  57     -17.874 -79.244 105.735  0.00 97.00      PROA   
ATOM    866  HG2 GLU P  57     -17.834 -77.458 105.608  0.00 97.00      PROA   
ATOM    867  CD  GLU P  57     -19.662 -78.272 106.400  0.00 97.00      PROA   
ATOM    868  OE1 GLU P  57     -20.292 -79.326 106.118  0.00 97.00      PROA   
ATOM    869  OE2 GLU P  57     -20.227 -77.188 106.701  0.00 97.00      PROA   
ATOM    870  C   GLU P  57     -16.303 -77.092 109.546  0.00 97.00      PROA   
ATOM    871  O   GLU P  57     -16.659 -77.235 110.712  0.00 97.00      PROA   
ATOM    872  N   ASP P  58     -15.014 -77.015 109.178  0.00 97.00      PROA   
ATOM    873  HN  ASP P  58     -14.832 -76.937 108.199  0.00 97.00      PROA   
ATOM    874  CA  ASP P  58     -13.782 -77.194 109.903  0.00 97.00      PROA   
ATOM    875  HA  ASP P  58     -13.894 -78.081 110.510  0.00 97.00      PROA   
ATOM    876  CB  ASP P  58     -12.611 -77.456 108.888  0.00 97.00      PROA   
ATOM    877  HB1 ASP P  58     -12.501 -78.559 108.784  0.00 97.00      PROA   
ATOM    878  HB2 ASP P  58     -11.649 -77.053 109.256  0.00 97.00      PROA   
ATOM    879  CG  ASP P  58     -12.865 -76.937 107.458  0.00 97.00      PROA   
ATOM    880  OD1 ASP P  58     -13.821 -77.415 106.787  0.00 97.00      PROA   
ATOM    881  OD2 ASP P  58     -12.081 -76.062 107.008  0.00 97.00      PROA   
ATOM    882  C   ASP P  58     -13.459 -76.083 110.899  0.00 97.00      PROA   
ATOM    883  O   ASP P  58     -12.691 -76.305 111.834  0.00 97.00      PROA   
ATOM    884  N   ASP P  59     -14.097 -74.892 110.786  0.00 97.00      PROA   
ATOM    885  HN  ASP P  59     -14.572 -74.656 109.941  0.00 97.00      PROA   
ATOM    886  CA  ASP P  59     -14.153 -73.875 111.831  0.00 97.00      PROA   
ATOM    887  HA  ASP P  59     -13.139 -73.576 112.066  0.00 97.00      PROA   
ATOM    888  CB  ASP P  59     -14.966 -72.645 111.333  0.00 97.00      PROA   
ATOM    889  HB1 ASP P  59     -15.269 -71.998 112.184  0.00 97.00      PROA   
ATOM    890  HB2 ASP P  59     -15.882 -72.983 110.807  0.00 97.00      PROA   
ATOM    891  CG  ASP P  59     -14.160 -71.736 110.404  0.00 97.00      PROA   
ATOM    892  OD1 ASP P  59     -12.986 -71.423 110.728  0.00 97.00      PROA   
ATOM    893  OD2 ASP P  59     -14.772 -71.231 109.431  0.00 97.00      PROA   
ATOM    894  C   ASP P  59     -14.789 -74.370 113.142  0.00 97.00      PROA   
ATOM    895  O   ASP P  59     -14.534 -73.818 114.207  0.00 97.00      PROA   
ATOM    896  N   SER P  60     -15.641 -75.421 113.104  0.00 97.00      PROA   
ATOM    897  HN  SER P  60     -15.820 -75.848 112.221  0.00 97.00      PROA   
ATOM    898  CA  SER P  60     -16.331 -75.985 114.268  0.00 97.00      PROA   
ATOM    899  HA  SER P  60     -16.921 -75.183 114.691  0.00 97.00      PROA   
ATOM    900  CB  SER P  60     -17.288 -77.150 113.910  0.00 97.00      PROA   
ATOM    901  HB1 SER P  60     -17.832 -77.498 114.815  0.00 97.00      PROA   
ATOM    902  HB2 SER P  60     -16.714 -78.002 113.486  0.00 97.00      PROA   
ATOM    903  OG  SER P  60     -18.262 -76.755 112.957  0.00 97.00      PROA   
ATOM    904  HG1 SER P  60     -17.826 -76.775 112.099  0.00 97.00      PROA   
ATOM    905  C   SER P  60     -15.436 -76.533 115.378  0.00 97.00      PROA   
ATOM    906  O   SER P  60     -14.426 -77.186 115.127  0.00 97.00      PROA   
ATOM    907  N   GLY P  61     -15.828 -76.321 116.659  0.00 97.00      PROA   
ATOM    908  HN  GLY P  61     -16.679 -75.832 116.851  0.00 97.00      PROA   
ATOM    909  CA  GLY P  61     -15.049 -76.788 117.796  0.00 97.00      PROA   
ATOM    910  HA1 GLY P  61     -14.001 -76.815 117.532  0.00 97.00      PROA   
ATOM    911  HA2 GLY P  61     -15.447 -77.744 118.105  0.00 97.00      PROA   
ATOM    912  C   GLY P  61     -15.167 -75.836 118.942  0.00 97.00      PROA   
ATOM    913  O   GLY P  61     -15.861 -74.832 118.856  0.00 97.00      PROA   
ATOM    914  N   GLU P  62     -14.475 -76.121 120.071  0.00 97.00      PROA   
ATOM    915  HN  GLU P  62     -13.913 -76.945 120.139  0.00 97.00      PROA   
ATOM    916  CA  GLU P  62     -14.490 -75.249 121.223  0.00 97.00      PROA   
ATOM    917  HA  GLU P  62     -15.392 -74.667 121.185  0.00 97.00      PROA   
ATOM    918  CB  GLU P  62     -14.559 -75.986 122.582  0.00 97.00      PROA   
ATOM    919  HB1 GLU P  62     -15.398 -76.716 122.507  0.00 97.00      PROA   
ATOM    920  HB2 GLU P  62     -14.839 -75.230 123.351  0.00 97.00      PROA   
ATOM    921  CG  GLU P  62     -13.319 -76.767 123.050  0.00 97.00      PROA   
ATOM    922  HG1 GLU P  62     -12.391 -76.168 122.936  0.00 97.00      PROA   
ATOM    923  HG2 GLU P  62     -13.218 -77.709 122.474  0.00 97.00      PROA   
ATOM    924  CD  GLU P  62     -13.459 -77.122 124.527  0.00 97.00      PROA   
ATOM    925  OE1 GLU P  62     -14.573 -77.493 124.968  0.00 97.00      PROA   
ATOM    926  OE2 GLU P  62     -12.434 -77.028 125.236  0.00 97.00      PROA   
ATOM    927  C   GLU P  62     -13.374 -74.239 121.168  0.00 97.00      PROA   
ATOM    928  O   GLU P  62     -12.192 -74.556 121.068  0.00 97.00      PROA   
ATOM    929  N   TYR P  63     -13.778 -72.955 121.220  0.00 97.00      PROA   
ATOM    930  HN  TYR P  63     -14.753 -72.747 121.293  0.00 97.00      PROA   
ATOM    931  CA  TYR P  63     -12.920 -71.800 121.153  0.00 97.00      PROA   
ATOM    932  HA  TYR P  63     -12.001 -72.065 120.647  0.00 97.00      PROA   
ATOM    933  CB  TYR P  63     -13.601 -70.613 120.416  0.00 97.00      PROA   
ATOM    934  HB1 TYR P  63     -13.108 -69.647 120.655  0.00 97.00      PROA   
ATOM    935  HB2 TYR P  63     -14.666 -70.552 120.717  0.00 97.00      PROA   
ATOM    936  CG  TYR P  63     -13.563 -70.809 118.924  0.00 97.00      PROA   
ATOM    937  CD1 TYR P  63     -14.336 -71.806 118.301  0.00 97.00      PROA   
ATOM    938  HD1 TYR P  63     -14.985 -72.433 118.891  0.00 97.00      PROA   
ATOM    939  CE1 TYR P  63     -14.250 -72.018 116.922  0.00 97.00      PROA   
ATOM    940  HE1 TYR P  63     -14.817 -72.817 116.469  0.00 97.00      PROA   
ATOM    941  CZ  TYR P  63     -13.428 -71.198 116.139  0.00 97.00      PROA   
ATOM    942  OH  TYR P  63     -13.285 -71.423 114.756  0.00 97.00      PROA   
ATOM    943  HH  TYR P  63     -13.714 -72.258 114.543  0.00 97.00      PROA   
ATOM    944  CD2 TYR P  63     -12.766 -69.973 118.121  0.00 97.00      PROA   
ATOM    945  HD2 TYR P  63     -12.181 -69.187 118.574  0.00 97.00      PROA   
ATOM    946  CE2 TYR P  63     -12.705 -70.163 116.738  0.00 97.00      PROA   
ATOM    947  HE2 TYR P  63     -12.063 -69.543 116.137  0.00 97.00      PROA   
ATOM    948  C   TYR P  63     -12.568 -71.376 122.553  0.00 97.00      PROA   
ATOM    949  O   TYR P  63     -13.423 -71.323 123.434  0.00 97.00      PROA   
ATOM    950  N   ARG P  64     -11.274 -71.084 122.805  0.00 97.00      PROA   
ATOM    951  HN  ARG P  64     -10.570 -71.227 122.112  0.00 97.00      PROA   
ATOM    952  CA  ARG P  64     -10.842 -70.646 124.113  0.00 97.00      PROA   
ATOM    953  HA  ARG P  64     -11.640 -70.102 124.600  0.00 97.00      PROA   
ATOM    954  CB  ARG P  64     -10.338 -71.808 125.013  0.00 97.00      PROA   
ATOM    955  HB1 ARG P  64     -10.498 -71.506 126.071  0.00 97.00      PROA   
ATOM    956  HB2 ARG P  64      -9.247 -71.985 124.882  0.00 97.00      PROA   
ATOM    957  CG  ARG P  64     -11.022 -73.161 124.732  0.00 97.00      PROA   
ATOM    958  HG1 ARG P  64     -10.719 -73.520 123.724  0.00 97.00      PROA   
ATOM    959  HG2 ARG P  64     -12.128 -73.039 124.720  0.00 97.00      PROA   
ATOM    960  CD  ARG P  64     -10.662 -74.245 125.740  0.00 97.00      PROA   
ATOM    961  HD1 ARG P  64      -9.574 -74.265 125.959  0.00 97.00      PROA   
ATOM    962  HD2 ARG P  64     -10.972 -75.236 125.359  0.00 97.00      PROA   
ATOM    963  NE  ARG P  64     -11.400 -73.886 126.985  0.00 97.00      PROA   
ATOM    964  HE  ARG P  64     -11.770 -72.961 127.072  0.00 97.00      PROA   
ATOM    965  CZ  ARG P  64     -11.837 -74.769 127.898  0.00 97.00      PROA   
ATOM    966  NH1 ARG P  64     -11.938 -76.081 127.665  0.00 97.00      PROA   
ATOM    967 HH11 ARG P  64     -11.956 -76.361 126.703  0.00 97.00      PROA   
ATOM    968 HH12 ARG P  64     -12.497 -76.625 128.279  0.00 97.00      PROA   
ATOM    969  NH2 ARG P  64     -12.245 -74.286 129.079  0.00 97.00      PROA   
ATOM    970 HH21 ARG P  64     -12.101 -73.310 129.241  0.00 97.00      PROA   
ATOM    971 HH22 ARG P  64     -12.524 -74.924 129.787  0.00 97.00      PROA   
ATOM    972  C   ARG P  64      -9.680 -69.718 123.883  0.00 97.00      PROA   
ATOM    973  O   ARG P  64      -8.976 -69.837 122.888  0.00 97.00      PROA   
ATOM    974  N   CYS P  65      -9.434 -68.767 124.810  0.00 97.00      PROA   
ATOM    975  HN  CYS P  65     -10.092 -68.549 125.526  0.00 97.00      PROA   
ATOM    976  CA  CYS P  65      -8.237 -67.961 124.759  0.00 97.00      PROA   
ATOM    977  HA  CYS P  65      -7.478 -68.530 124.247  0.00 97.00      PROA   
ATOM    978  CB  CYS P  65      -8.460 -66.640 123.986  0.00 97.00      PROA   
ATOM    979  HB1 CYS P  65      -8.620 -66.918 122.920  0.00 97.00      PROA   
ATOM    980  HB2 CYS P  65      -7.560 -65.993 124.017  0.00 97.00      PROA   
ATOM    981  SG  CYS P  65      -9.933 -65.743 124.553  0.00 97.00      PROA   
ATOM    982  C   CYS P  65      -7.669 -67.687 126.134  0.00 97.00      PROA   
ATOM    983  O   CYS P  65      -8.322 -67.843 127.160  0.00 97.00      PROA   
ATOM    984  N   GLN P  66      -6.381 -67.284 126.161  0.00 97.00      PROA   
ATOM    985  HN  GLN P  66      -5.866 -67.254 125.306  0.00 97.00      PROA   
ATOM    986  CA  GLN P  66      -5.671 -66.883 127.353  0.00 97.00      PROA   
ATOM    987  HA  GLN P  66      -6.354 -66.804 128.187  0.00 97.00      PROA   
ATOM    988  CB  GLN P  66      -4.541 -67.919 127.661  0.00 97.00      PROA   
ATOM    989  HB1 GLN P  66      -3.686 -67.805 126.966  0.00 97.00      PROA   
ATOM    990  HB2 GLN P  66      -4.997 -68.916 127.450  0.00 97.00      PROA   
ATOM    991  CG  GLN P  66      -4.064 -67.953 129.131  0.00 97.00      PROA   
ATOM    992  HG1 GLN P  66      -4.972 -67.899 129.771  0.00 97.00      PROA   
ATOM    993  HG2 GLN P  66      -3.419 -67.089 129.376  0.00 97.00      PROA   
ATOM    994  CD  GLN P  66      -3.372 -69.268 129.536  0.00 97.00      PROA   
ATOM    995  OE1 GLN P  66      -3.866 -69.942 130.438  0.00 97.00      PROA   
ATOM    996  NE2 GLN P  66      -2.240 -69.660 128.900  0.00 97.00      PROA   
ATOM    997 HE21 GLN P  66      -1.837 -70.546 129.126  0.00 97.00      PROA   
ATOM    998 HE22 GLN P  66      -1.849 -69.110 128.162  0.00 97.00      PROA   
ATOM    999  C   GLN P  66      -5.136 -65.498 127.007  0.00 97.00      PROA   
ATOM   1000  O   GLN P  66      -4.283 -65.352 126.134  0.00 97.00      PROA   
ATOM   1001  N   ARG P  67      -5.658 -64.428 127.668  0.00 97.00      PROA   
ATOM   1002  HN  ARG P  67      -6.388 -64.541 128.337  0.00 97.00      PROA   
ATOM   1003  CA  ARG P  67      -5.267 -63.051 127.399  0.00 97.00      PROA   
ATOM   1004  HA  ARG P  67      -4.660 -62.991 126.507  0.00 97.00      PROA   
ATOM   1005  CB  ARG P  67      -6.518 -62.142 127.227  0.00 97.00      PROA   
ATOM   1006  HB1 ARG P  67      -6.251 -61.064 127.289  0.00 97.00      PROA   
ATOM   1007  HB2 ARG P  67      -7.216 -62.353 128.070  0.00 97.00      PROA   
ATOM   1008  CG  ARG P  67      -7.283 -62.362 125.911  0.00 97.00      PROA   
ATOM   1009  HG1 ARG P  67      -8.317 -61.965 126.042  0.00 97.00      PROA   
ATOM   1010  HG2 ARG P  67      -7.371 -63.453 125.721  0.00 97.00      PROA   
ATOM   1011  CD  ARG P  67      -6.640 -61.703 124.684  0.00 97.00      PROA   
ATOM   1012  HD1 ARG P  67      -7.063 -62.130 123.751  0.00 97.00      PROA   
ATOM   1013  HD2 ARG P  67      -5.539 -61.847 124.669  0.00 97.00      PROA   
ATOM   1014  NE  ARG P  67      -7.026 -60.259 124.686  0.00 97.00      PROA   
ATOM   1015  HE  ARG P  67      -7.989 -60.031 124.546  0.00 97.00      PROA   
ATOM   1016  CZ  ARG P  67      -6.184 -59.232 124.892  0.00 97.00      PROA   
ATOM   1017  NH1 ARG P  67      -4.868 -59.390 125.048  0.00 97.00      PROA   
ATOM   1018 HH11 ARG P  67      -4.451 -60.274 124.855  0.00 97.00      PROA   
ATOM   1019 HH12 ARG P  67      -4.300 -58.568 125.102  0.00 97.00      PROA   
ATOM   1020  NH2 ARG P  67      -6.679 -57.983 124.915  0.00 97.00      PROA   
ATOM   1021 HH21 ARG P  67      -7.658 -57.848 124.803  0.00 97.00      PROA   
ATOM   1022 HH22 ARG P  67      -6.052 -57.223 125.088  0.00 97.00      PROA   
ATOM   1023  C   ARG P  67      -4.474 -62.472 128.548  0.00 97.00      PROA   
ATOM   1024  O   ARG P  67      -5.071 -61.999 129.511  0.00 97.00      PROA   
ATOM   1025  N   GLY P  68      -3.117 -62.448 128.441  0.00 97.00      PROA   
ATOM   1026  HN  GLY P  68      -2.702 -62.845 127.623  0.00 97.00      PROA   
ATOM   1027  CA  GLY P  68      -2.165 -61.769 129.329  0.00 97.00      PROA   
ATOM   1028  HA1 GLY P  68      -2.256 -60.711 129.130  0.00 97.00      PROA   
ATOM   1029  HA2 GLY P  68      -1.186 -62.144 129.069  0.00 97.00      PROA   
ATOM   1030  C   GLY P  68      -2.285 -61.929 130.834  0.00 97.00      PROA   
ATOM   1031  O   GLY P  68      -1.668 -61.175 131.583  0.00 97.00      PROA   
ATOM   1032  N   LEU P  69      -3.097 -62.888 131.316  0.00 97.00      PROA   
ATOM   1033  HN  LEU P  69      -3.570 -63.483 130.675  0.00 97.00      PROA   
ATOM   1034  CA  LEU P  69      -3.567 -62.912 132.682  0.00 97.00      PROA   
ATOM   1035  HA  LEU P  69      -2.826 -62.477 133.340  0.00 97.00      PROA   
ATOM   1036  CB  LEU P  69      -4.941 -62.201 132.821  0.00 97.00      PROA   
ATOM   1037  HB1 LEU P  69      -5.398 -62.415 133.812  0.00 97.00      PROA   
ATOM   1038  HB2 LEU P  69      -5.606 -62.600 132.021  0.00 97.00      PROA   
ATOM   1039  CG  LEU P  69      -4.952 -60.666 132.654  0.00 97.00      PROA   
ATOM   1040  HG  LEU P  69      -4.470 -60.402 131.684  0.00 97.00      PROA   
ATOM   1041  CD1 LEU P  69      -6.404 -60.158 132.591  0.00 97.00      PROA   
ATOM   1042 HD11 LEU P  69      -6.942 -60.410 133.530  0.00 97.00      PROA   
ATOM   1043 HD12 LEU P  69      -6.941 -60.617 131.734  0.00 97.00      PROA   
ATOM   1044 HD13 LEU P  69      -6.410 -59.057 132.467  0.00 97.00      PROA   
ATOM   1045  CD2 LEU P  69      -4.186 -59.958 133.783  0.00 97.00      PROA   
ATOM   1046 HD21 LEU P  69      -3.117 -60.252 133.773  0.00 97.00      PROA   
ATOM   1047 HD22 LEU P  69      -4.624 -60.224 134.769  0.00 97.00      PROA   
ATOM   1048 HD23 LEU P  69      -4.250 -58.858 133.655  0.00 97.00      PROA   
ATOM   1049  C   LEU P  69      -3.779 -64.350 133.086  0.00 97.00      PROA   
ATOM   1050  O   LEU P  69      -4.120 -65.193 132.259  0.00 97.00      PROA   
ATOM   1051  N   SER P  70      -3.600 -64.654 134.395  0.00 97.00      PROA   
ATOM   1052  HN  SER P  70      -3.335 -63.936 135.036  0.00 97.00      PROA   
ATOM   1053  CA  SER P  70      -3.793 -65.961 135.013  0.00 97.00      PROA   
ATOM   1054  HA  SER P  70      -2.950 -66.557 134.696  0.00 97.00      PROA   
ATOM   1055  CB  SER P  70      -3.709 -65.860 136.560  0.00 97.00      PROA   
ATOM   1056  HB1 SER P  70      -2.664 -65.582 136.826  0.00 97.00      PROA   
ATOM   1057  HB2 SER P  70      -3.938 -66.830 137.052  0.00 97.00      PROA   
ATOM   1058  OG  SER P  70      -4.575 -64.838 137.054  0.00 97.00      PROA   
ATOM   1059  HG1 SER P  70      -4.413 -64.751 137.997  0.00 97.00      PROA   
ATOM   1060  C   SER P  70      -5.044 -66.741 134.603  0.00 97.00      PROA   
ATOM   1061  O   SER P  70      -6.168 -66.276 134.756  0.00 97.00      PROA   
ATOM   1062  N   GLY P  71      -4.867 -67.976 134.077  0.00 97.00      PROA   
ATOM   1063  HN  GLY P  71      -3.941 -68.342 134.014  0.00 97.00      PROA   
ATOM   1064  CA  GLY P  71      -5.946 -68.822 133.571  0.00 97.00      PROA   
ATOM   1065  HA1 GLY P  71      -6.771 -68.766 134.267  0.00 97.00      PROA   
ATOM   1066  HA2 GLY P  71      -5.548 -69.822 133.502  0.00 97.00      PROA   
ATOM   1067  C   GLY P  71      -6.490 -68.451 132.202  0.00 97.00      PROA   
ATOM   1068  O   GLY P  71      -6.419 -67.312 131.757  0.00 97.00      PROA   
ATOM   1069  N   ARG P  72      -7.078 -69.450 131.501  0.00 97.00      PROA   
ATOM   1070  HN  ARG P  72      -7.118 -70.364 131.891  0.00 97.00      PROA   
ATOM   1071  CA  ARG P  72      -7.669 -69.340 130.180  0.00 97.00      PROA   
ATOM   1072  HA  ARG P  72      -7.507 -68.340 129.797  0.00 97.00      PROA   
ATOM   1073  CB  ARG P  72      -7.108 -70.361 129.139  0.00 97.00      PROA   
ATOM   1074  HB1 ARG P  72      -6.009 -70.221 129.075  0.00 97.00      PROA   
ATOM   1075  HB2 ARG P  72      -7.502 -70.085 128.135  0.00 97.00      PROA   
ATOM   1076  CG  ARG P  72      -7.428 -71.872 129.314  0.00 97.00      PROA   
ATOM   1077  HG1 ARG P  72      -6.859 -72.417 128.525  0.00 97.00      PROA   
ATOM   1078  HG2 ARG P  72      -8.507 -72.031 129.102  0.00 97.00      PROA   
ATOM   1079  CD  ARG P  72      -7.112 -72.543 130.663  0.00 97.00      PROA   
ATOM   1080  HD1 ARG P  72      -7.153 -73.651 130.561  0.00 97.00      PROA   
ATOM   1081  HD2 ARG P  72      -7.833 -72.214 131.443  0.00 97.00      PROA   
ATOM   1082  NE  ARG P  72      -5.728 -72.129 131.038  0.00 97.00      PROA   
ATOM   1083  HE  ARG P  72      -5.289 -71.419 130.491  0.00 97.00      PROA   
ATOM   1084  CZ  ARG P  72      -5.086 -72.451 132.178  0.00 97.00      PROA   
ATOM   1085  NH1 ARG P  72      -5.497 -73.394 133.030  0.00 97.00      PROA   
ATOM   1086 HH11 ARG P  72      -6.270 -73.964 132.778  0.00 97.00      PROA   
ATOM   1087 HH12 ARG P  72      -4.946 -73.568 133.843  0.00 97.00      PROA   
ATOM   1088  NH2 ARG P  72      -3.956 -71.775 132.448  0.00 97.00      PROA   
ATOM   1089 HH21 ARG P  72      -3.682 -71.079 131.783  0.00 97.00      PROA   
ATOM   1090 HH22 ARG P  72      -3.379 -72.040 133.213  0.00 97.00      PROA   
ATOM   1091  C   ARG P  72      -9.161 -69.550 130.309  0.00 97.00      PROA   
ATOM   1092  O   ARG P  72      -9.653 -70.076 131.305  0.00 97.00      PROA   
ATOM   1093  N   SER P  73      -9.897 -69.083 129.277  0.00 97.00      PROA   
ATOM   1094  HN  SER P  73      -9.423 -68.599 128.542  0.00 97.00      PROA   
ATOM   1095  CA  SER P  73     -11.323 -69.161 129.034  0.00 97.00      PROA   
ATOM   1096  HA  SER P  73     -11.753 -68.426 129.700  0.00 97.00      PROA   
ATOM   1097  CB  SER P  73     -11.646 -68.706 127.584  0.00 97.00      PROA   
ATOM   1098  HB1 SER P  73     -12.556 -69.148 127.130  0.00 97.00      PROA   
ATOM   1099  HB2 SER P  73     -10.800 -69.008 126.940  0.00 97.00      PROA   
ATOM   1100  OG  SER P  73     -11.806 -67.297 127.526  0.00 97.00      PROA   
ATOM   1101  HG1 SER P  73     -12.715 -67.143 127.811  0.00 97.00      PROA   
ATOM   1102  C   SER P  73     -12.127 -70.415 129.299  0.00 97.00      PROA   
ATOM   1103  O   SER P  73     -11.655 -71.542 129.411  0.00 97.00      PROA   
ATOM   1104  N   ASP P  74     -13.440 -70.131 129.293  0.00 97.00      PROA   
ATOM   1105  HN  ASP P  74     -13.678 -69.160 129.312  0.00 97.00      PROA   
ATOM   1106  CA  ASP P  74     -14.606 -70.861 128.869  0.00 97.00      PROA   
ATOM   1107  HA  ASP P  74     -14.945 -71.395 129.740  0.00 97.00      PROA   
ATOM   1108  CB  ASP P  74     -15.705 -69.804 128.474  0.00 97.00      PROA   
ATOM   1109  HB1 ASP P  74     -16.242 -69.501 129.401  0.00 97.00      PROA   
ATOM   1110  HB2 ASP P  74     -16.453 -70.227 127.777  0.00 97.00      PROA   
ATOM   1111  CG  ASP P  74     -15.141 -68.497 127.872  0.00 97.00      PROA   
ATOM   1112  OD1 ASP P  74     -14.440 -67.744 128.601  0.00 97.00      PROA   
ATOM   1113  OD2 ASP P  74     -15.414 -68.230 126.674  0.00 97.00      PROA   
ATOM   1114  C   ASP P  74     -14.387 -71.857 127.717  0.00 97.00      PROA   
ATOM   1115  O   ASP P  74     -13.483 -71.684 126.900  0.00 97.00      PROA   
ATOM   1116  N   PRO P  75     -15.165 -72.934 127.617  0.00 97.00      PROA   
ATOM   1117  CD  PRO P  75     -15.905 -73.528 128.735  0.00 97.00      PROA   
ATOM   1118  HD1 PRO P  75     -16.781 -72.889 128.982  0.00 97.00      PROA   
ATOM   1119  HD2 PRO P  75     -15.241 -73.627 129.622  0.00 97.00      PROA   
ATOM   1120  CA  PRO P  75     -15.310 -73.707 126.395  0.00 97.00      PROA   
ATOM   1121  HA  PRO P  75     -14.424 -73.683 125.776  0.00 97.00      PROA   
ATOM   1122  CB  PRO P  75     -15.568 -75.121 126.944  0.00 97.00      PROA   
ATOM   1123  HB1 PRO P  75     -14.590 -75.592 127.180  0.00 97.00      PROA   
ATOM   1124  HB2 PRO P  75     -16.093 -75.788 126.233  0.00 97.00      PROA   
ATOM   1125  CG  PRO P  75     -16.353 -74.911 128.249  0.00 97.00      PROA   
ATOM   1126  HG1 PRO P  75     -17.440 -74.887 128.019  0.00 97.00      PROA   
ATOM   1127  HG2 PRO P  75     -16.155 -75.713 128.987  0.00 97.00      PROA   
ATOM   1128  C   PRO P  75     -16.499 -73.224 125.573  0.00 97.00      PROA   
ATOM   1129  O   PRO P  75     -17.562 -73.838 125.645  0.00 97.00      PROA   
ATOM   1130  N   ILE P  76     -16.380 -72.159 124.744  0.00 97.00      PROA   
ATOM   1131  HN  ILE P  76     -15.552 -71.602 124.695  0.00 97.00      PROA   
ATOM   1132  CA  ILE P  76     -17.484 -71.826 123.850  0.00 97.00      PROA   
ATOM   1133  HA  ILE P  76     -18.410 -72.073 124.350  0.00 97.00      PROA   
ATOM   1134  CB  ILE P  76     -17.660 -70.349 123.518  0.00 97.00      PROA   
ATOM   1135  HB  ILE P  76     -18.449 -70.248 122.734  0.00 97.00      PROA   
ATOM   1136  CG2 ILE P  76     -18.189 -69.629 124.780  0.00 97.00      PROA   
ATOM   1137 HG21 ILE P  76     -17.431 -69.662 125.589  0.00 97.00      PROA   
ATOM   1138 HG22 ILE P  76     -19.124 -70.100 125.150  0.00 97.00      PROA   
ATOM   1139 HG23 ILE P  76     -18.399 -68.563 124.551  0.00 97.00      PROA   
ATOM   1140  CG1 ILE P  76     -16.372 -69.678 123.000  0.00 97.00      PROA   
ATOM   1141 HG11 ILE P  76     -15.597 -70.446 122.813  0.00 97.00      PROA   
ATOM   1142 HG12 ILE P  76     -15.981 -69.005 123.794  0.00 97.00      PROA   
ATOM   1143  CD  ILE P  76     -16.594 -68.890 121.707  0.00 97.00      PROA   
ATOM   1144  HD1 ILE P  76     -17.330 -68.075 121.864  0.00 97.00      PROA   
ATOM   1145  HD2 ILE P  76     -16.964 -69.562 120.903  0.00 97.00      PROA   
ATOM   1146  HD3 ILE P  76     -15.636 -68.445 121.368  0.00 97.00      PROA   
ATOM   1147  C   ILE P  76     -17.438 -72.702 122.603  0.00 97.00      PROA   
ATOM   1148  O   ILE P  76     -16.681 -72.485 121.660  0.00 97.00      PROA   
ATOM   1149  N   GLN P  77     -18.272 -73.764 122.608  0.00 97.00      PROA   
ATOM   1150  HN  GLN P  77     -18.802 -73.963 123.429  0.00 97.00      PROA   
ATOM   1151  CA  GLN P  77     -18.285 -74.787 121.587  0.00 97.00      PROA   
ATOM   1152  HA  GLN P  77     -17.285 -74.928 121.221  0.00 97.00      PROA   
ATOM   1153  CB  GLN P  77     -18.750 -76.138 122.199  0.00 97.00      PROA   
ATOM   1154  HB1 GLN P  77     -18.451 -76.948 121.500  0.00 97.00      PROA   
ATOM   1155  HB2 GLN P  77     -19.857 -76.167 122.301  0.00 97.00      PROA   
ATOM   1156  CG  GLN P  77     -18.137 -76.394 123.604  0.00 97.00      PROA   
ATOM   1157  HG1 GLN P  77     -18.671 -75.797 124.372  0.00 97.00      PROA   
ATOM   1158  HG2 GLN P  77     -17.074 -76.083 123.624  0.00 97.00      PROA   
ATOM   1159  CD  GLN P  77     -18.261 -77.866 124.015  0.00 97.00      PROA   
ATOM   1160  OE1 GLN P  77     -19.353 -78.440 123.942  0.00 97.00      PROA   
ATOM   1161  NE2 GLN P  77     -17.140 -78.489 124.477  0.00 97.00      PROA   
ATOM   1162 HE21 GLN P  77     -16.273 -77.993 124.585  0.00 97.00      PROA   
ATOM   1163 HE22 GLN P  77     -17.198 -79.450 124.738  0.00 97.00      PROA   
ATOM   1164  C   GLN P  77     -19.154 -74.344 120.419  0.00 97.00      PROA   
ATOM   1165  O   GLN P  77     -20.372 -74.259 120.537  0.00 97.00      PROA   
ATOM   1166  N   LEU P  78     -18.507 -74.037 119.264  0.00 97.00      PROA   
ATOM   1167  HN  LEU P  78     -17.519 -74.175 119.211  0.00 97.00      PROA   
ATOM   1168  CA  LEU P  78     -19.062 -73.425 118.070  0.00 97.00      PROA   
ATOM   1169  HA  LEU P  78     -19.960 -72.883 118.331  0.00 97.00      PROA   
ATOM   1170  CB  LEU P  78     -18.006 -72.463 117.453  0.00 97.00      PROA   
ATOM   1171  HB1 LEU P  78     -17.120 -73.069 117.159  0.00 97.00      PROA   
ATOM   1172  HB2 LEU P  78     -17.663 -71.761 118.247  0.00 97.00      PROA   
ATOM   1173  CG  LEU P  78     -18.444 -71.624 116.227  0.00 97.00      PROA   
ATOM   1174  HG  LEU P  78     -19.025 -72.266 115.528  0.00 97.00      PROA   
ATOM   1175  CD1 LEU P  78     -19.328 -70.440 116.645  0.00 97.00      PROA   
ATOM   1176 HD11 LEU P  78     -18.739 -69.744 117.279  0.00 97.00      PROA   
ATOM   1177 HD12 LEU P  78     -20.205 -70.788 117.223  0.00 97.00      PROA   
ATOM   1178 HD13 LEU P  78     -19.686 -69.888 115.751  0.00 97.00      PROA   
ATOM   1179  CD2 LEU P  78     -17.221 -71.109 115.445  0.00 97.00      PROA   
ATOM   1180 HD21 LEU P  78     -16.607 -71.958 115.080  0.00 97.00      PROA   
ATOM   1181 HD22 LEU P  78     -16.589 -70.469 116.098  0.00 97.00      PROA   
ATOM   1182 HD23 LEU P  78     -17.545 -70.509 114.570  0.00 97.00      PROA   
ATOM   1183  C   LEU P  78     -19.404 -74.482 117.038  0.00 97.00      PROA   
ATOM   1184  O   LEU P  78     -18.617 -75.391 116.789  0.00 97.00      PROA   
ATOM   1185  N   GLU P  79     -20.601 -74.383 116.408  0.00 97.00      PROA   
ATOM   1186  HN  GLU P  79     -21.247 -73.660 116.648  0.00 97.00      PROA   
ATOM   1187  CA  GLU P  79     -21.093 -75.365 115.462  0.00 97.00      PROA   
ATOM   1188  HA  GLU P  79     -20.351 -76.134 115.295  0.00 97.00      PROA   
ATOM   1189  CB  GLU P  79     -22.400 -76.016 115.984  0.00 97.00      PROA   
ATOM   1190  HB1 GLU P  79     -22.806 -76.714 115.222  0.00 97.00      PROA   
ATOM   1191  HB2 GLU P  79     -23.139 -75.194 116.118  0.00 97.00      PROA   
ATOM   1192  CG  GLU P  79     -22.230 -76.797 117.313  0.00 97.00      PROA   
ATOM   1193  HG1 GLU P  79     -21.393 -76.378 117.909  0.00 97.00      PROA   
ATOM   1194  HG2 GLU P  79     -22.000 -77.863 117.105  0.00 97.00      PROA   
ATOM   1195  CD  GLU P  79     -23.466 -76.698 118.213  0.00 97.00      PROA   
ATOM   1196  OE1 GLU P  79     -23.940 -75.555 118.447  0.00 97.00      PROA   
ATOM   1197  OE2 GLU P  79     -23.910 -77.752 118.740  0.00 97.00      PROA   
ATOM   1198  C   GLU P  79     -21.388 -74.722 114.120  0.00 97.00      PROA   
ATOM   1199  O   GLU P  79     -22.139 -73.754 114.024  0.00 97.00      PROA   
ATOM   1200  N   VAL P  80     -20.804 -75.296 113.041  0.00  0.00      PROA   
ATOM   1201  HN  VAL P  80     -20.200 -76.081 113.153  0.00  0.00      PROA   
ATOM   1202  CA  VAL P  80     -20.996 -74.882 111.669  0.00  0.00      PROA   
ATOM   1203  HA  VAL P  80     -21.772 -74.138 111.636  0.00  0.00      PROA   
ATOM   1204  CB  VAL P  80     -19.742 -74.338 110.980  0.00  0.00      PROA   
ATOM   1205  HB  VAL P  80     -19.030 -75.158 110.732  0.00  0.00      PROA   
ATOM   1206  CG1 VAL P  80     -20.163 -73.629 109.673  0.00  0.00      PROA   
ATOM   1207 HG11 VAL P  80     -20.931 -72.858 109.889  0.00  0.00      PROA   
ATOM   1208 HG12 VAL P  80     -20.577 -74.351 108.940  0.00  0.00      PROA   
ATOM   1209 HG13 VAL P  80     -19.294 -73.125 109.204  0.00  0.00      PROA   
ATOM   1210  CG2 VAL P  80     -19.000 -73.367 111.927  0.00  0.00      PROA   
ATOM   1211 HG21 VAL P  80     -18.584 -73.902 112.805  0.00  0.00      PROA   
ATOM   1212 HG22 VAL P  80     -19.685 -72.573 112.284  0.00  0.00      PROA   
ATOM   1213 HG23 VAL P  80     -18.156 -72.887 111.389  0.00  0.00      PROA   
ATOM   1214  C   VAL P  80     -21.472 -76.125 110.958  0.00  0.00      PROA   
ATOM   1215  O   VAL P  80     -20.979 -77.219 111.230  0.00  0.00      PROA   
ATOM   1216  N   HSD P  81     -22.466 -75.987 110.045  0.00  0.00      PROA   
ATOM   1217  HN  HSD P  81     -22.843 -75.094 109.814  0.00  0.00      PROA   
ATOM   1218  CA  HSD P  81     -23.089 -77.117 109.396  0.00  0.00      PROA   
ATOM   1219  HA  HSD P  81     -22.348 -77.886 109.224  0.00  0.00      PROA   
ATOM   1220  CB  HSD P  81     -24.276 -77.688 110.208  0.00  0.00      PROA   
ATOM   1221  HB1 HSD P  81     -24.843 -78.452 109.634  0.00  0.00      PROA   
ATOM   1222  HB2 HSD P  81     -24.964 -76.849 110.439  0.00  0.00      PROA   
ATOM   1223  ND1 HSD P  81     -23.333 -79.588 111.610  0.00  0.00      PROA   
ATOM   1224  HD1 HSD P  81     -23.116 -80.198 110.845  0.00  0.00      PROA   
ATOM   1225  CG  HSD P  81     -23.856 -78.317 111.506  0.00  0.00      PROA   
ATOM   1226  CE1 HSD P  81     -23.192 -79.846 112.934  0.00  0.00      PROA   
ATOM   1227  HE1 HSD P  81     -22.795 -80.787 113.311  0.00  0.00      PROA   
ATOM   1228  NE2 HSD P  81     -23.596 -78.840 113.685  0.00  0.00      PROA   
ATOM   1229  CD2 HSD P  81     -24.019 -77.879 112.784  0.00  0.00      PROA   
ATOM   1230  HD2 HSD P  81     -24.421 -76.942 113.147  0.00  0.00      PROA   
ATOM   1231  C   HSD P  81     -23.613 -76.679 108.055  0.00  0.00      PROA   
ATOM   1232  O   HSD P  81     -23.670 -75.488 107.751  0.00  0.00      PROA   
ATOM   1233  N   ARG P  82     -23.994 -77.678 107.219  0.00  0.00      PROA   
ATOM   1234  HN  ARG P  82     -23.932 -78.631 107.506  0.00  0.00      PROA   
ATOM   1235  CA  ARG P  82     -24.515 -77.488 105.887  0.00  0.00      PROA   
ATOM   1236  HA  ARG P  82     -24.699 -76.435 105.723  0.00  0.00      PROA   
ATOM   1237  CB  ARG P  82     -23.573 -78.017 104.771  0.00  0.00      PROA   
ATOM   1238  HB1 ARG P  82     -22.570 -77.564 104.932  0.00  0.00      PROA   
ATOM   1239  HB2 ARG P  82     -23.950 -77.644 103.794  0.00  0.00      PROA   
ATOM   1240  CG  ARG P  82     -23.414 -79.549 104.692  0.00  0.00      PROA   
ATOM   1241  HG1 ARG P  82     -24.392 -80.017 104.444  0.00  0.00      PROA   
ATOM   1242  HG2 ARG P  82     -23.105 -79.927 105.692  0.00  0.00      PROA   
ATOM   1243  CD  ARG P  82     -22.371 -80.026 103.661  0.00  0.00      PROA   
ATOM   1244  HD1 ARG P  82     -22.358 -81.137 103.629  0.00  0.00      PROA   
ATOM   1245  HD2 ARG P  82     -21.356 -79.678 103.932  0.00  0.00      PROA   
ATOM   1246  NE  ARG P  82     -22.748 -79.542 102.290  0.00  0.00      PROA   
ATOM   1247  HE  ARG P  82     -23.552 -79.950 101.858  0.00  0.00      PROA   
ATOM   1248  CZ  ARG P  82     -22.080 -78.572 101.610  0.00  0.00      PROA   
ATOM   1249  NH1 ARG P  82     -20.979 -77.967 102.116  0.00  0.00      PROA   
ATOM   1250 HH11 ARG P  82     -20.515 -77.252 101.593  0.00  0.00      PROA   
ATOM   1251 HH12 ARG P  82     -20.637 -78.230 103.018  0.00  0.00      PROA   
ATOM   1252  NH2 ARG P  82     -22.532 -78.197 100.388  0.00  0.00      PROA   
ATOM   1253 HH21 ARG P  82     -22.053 -77.484  99.876  0.00  0.00      PROA   
ATOM   1254 HH22 ARG P  82     -23.344 -78.634 100.000  0.00  0.00      PROA   
ATOM   1255  C   ARG P  82     -25.838 -78.210 105.846  0.00  0.00      PROA   
ATOM   1256  O   ARG P  82     -26.236 -78.860 106.812  0.00  0.00      PROA   
ATOM   1257  N   GLY P  83     -26.567 -78.048 104.713  0.00  0.00      PROA   
ATOM   1258  HN  GLY P  83     -26.165 -77.567 103.938  0.00  0.00      PROA   
ATOM   1259  CA  GLY P  83     -27.969 -78.359 104.536  0.00  0.00      PROA   
ATOM   1260  HA1 GLY P  83     -28.199 -78.083 103.518  0.00  0.00      PROA   
ATOM   1261  HA2 GLY P  83     -28.516 -77.765 105.250  0.00  0.00      PROA   
ATOM   1262  C   GLY P  83     -28.396 -79.792 104.710  0.00  0.00      PROA   
ATOM   1263  O   GLY P  83     -29.537 -80.034 105.101  0.00  0.00      PROA   
ATOM   1264  N   TRP P  84     -27.516 -80.775 104.390  0.00  0.00      PROA   
ATOM   1265  HN  TRP P  84     -26.588 -80.557 104.099  0.00  0.00      PROA   
ATOM   1266  CA  TRP P  84     -27.849 -82.188 104.369  0.00  0.00      PROA   
ATOM   1267  HA  TRP P  84     -28.678 -82.286 103.681  0.00  0.00      PROA   
ATOM   1268  CB  TRP P  84     -26.702 -83.087 103.842  0.00  0.00      PROA   
ATOM   1269  HB1 TRP P  84     -27.000 -84.157 103.885  0.00  0.00      PROA   
ATOM   1270  HB2 TRP P  84     -25.814 -82.958 104.501  0.00  0.00      PROA   
ATOM   1271  CG  TRP P  84     -26.314 -82.780 102.430  0.00  0.00      PROA   
ATOM   1272  CD1 TRP P  84     -25.208 -82.088 102.017  0.00  0.00      PROA   
ATOM   1273  HD1 TRP P  84     -24.451 -81.696 102.676  0.00  0.00      PROA   
ATOM   1274  NE1 TRP P  84     -25.208 -81.978 100.655  0.00  0.00      PROA   
ATOM   1275  HE1 TRP P  84     -24.517 -81.538 100.125  0.00  0.00      PROA   
ATOM   1276  CE2 TRP P  84     -26.311 -82.603 100.147  0.00  0.00      PROA   
ATOM   1277  CD2 TRP P  84     -27.039 -83.128 101.239  0.00  0.00      PROA   
ATOM   1278  CE3 TRP P  84     -28.219 -83.833 101.002  0.00  0.00      PROA   
ATOM   1279  HE3 TRP P  84     -28.799 -84.252 101.810  0.00  0.00      PROA   
ATOM   1280  CZ3 TRP P  84     -28.641 -84.010  99.682  0.00  0.00      PROA   
ATOM   1281  HZ3 TRP P  84     -29.539 -84.573  99.480  0.00  0.00      PROA   
ATOM   1282  CZ2 TRP P  84     -26.742 -82.762  98.835  0.00  0.00      PROA   
ATOM   1283  HZ2 TRP P  84     -26.191 -82.359  98.000  0.00  0.00      PROA   
ATOM   1284  CH2 TRP P  84     -27.919 -83.479  98.618  0.00  0.00      PROA   
ATOM   1285  HH2 TRP P  84     -28.272 -83.627  97.607  0.00  0.00      PROA   
ATOM   1286  C   TRP P  84     -28.319 -82.731 105.698  0.00  0.00      PROA   
ATOM   1287  O   TRP P  84     -27.880 -82.291 106.761  0.00  0.00      PROA   
ATOM   1288  N   LEU P  85     -29.261 -83.705 105.625  0.00  0.00      PROA   
ATOM   1289  HN  LEU P  85     -29.584 -84.016 104.735  0.00  0.00      PROA   
ATOM   1290  CA  LEU P  85     -29.887 -84.377 106.742  0.00  0.00      PROA   
ATOM   1291  HA  LEU P  85     -30.309 -83.601 107.366  0.00  0.00      PROA   
ATOM   1292  CB  LEU P  85     -31.024 -85.350 106.330  0.00  0.00      PROA   
ATOM   1293  HB1 LEU P  85     -31.506 -85.770 107.241  0.00  0.00      PROA   
ATOM   1294  HB2 LEU P  85     -30.584 -86.195 105.756  0.00  0.00      PROA   
ATOM   1295  CG  LEU P  85     -32.136 -84.728 105.450  0.00  0.00      PROA   
ATOM   1296  HG  LEU P  85     -31.658 -84.357 104.514  0.00  0.00      PROA   
ATOM   1297  CD1 LEU P  85     -33.161 -85.802 105.035  0.00  0.00      PROA   
ATOM   1298 HD11 LEU P  85     -33.689 -86.196 105.927  0.00  0.00      PROA   
ATOM   1299 HD12 LEU P  85     -32.651 -86.646 104.524  0.00  0.00      PROA   
ATOM   1300 HD13 LEU P  85     -33.914 -85.371 104.343  0.00  0.00      PROA   
ATOM   1301  CD2 LEU P  85     -32.835 -83.529 106.120  0.00  0.00      PROA   
ATOM   1302 HD21 LEU P  85     -32.109 -82.716 106.328  0.00  0.00      PROA   
ATOM   1303 HD22 LEU P  85     -33.304 -83.842 107.077  0.00  0.00      PROA   
ATOM   1304 HD23 LEU P  85     -33.627 -83.126 105.453  0.00  0.00      PROA   
ATOM   1305  C   LEU P  85     -28.896 -85.145 107.578  0.00  0.00      PROA   
ATOM   1306  O   LEU P  85     -27.858 -85.595 107.095  0.00  0.00      PROA   
ATOM   1307  N   LEU P  86     -29.226 -85.287 108.879  0.00  0.00      PROA   
ATOM   1308  HN  LEU P  86     -30.061 -84.877 109.238  0.00  0.00      PROA   
ATOM   1309  CA  LEU P  86     -28.491 -86.076 109.828  0.00  0.00      PROA   
ATOM   1310  HA  LEU P  86     -27.686 -86.597 109.330  0.00  0.00      PROA   
ATOM   1311  CB  LEU P  86     -27.941 -85.226 111.005  0.00  0.00      PROA   
ATOM   1312  HB1 LEU P  86     -28.782 -84.657 111.460  0.00  0.00      PROA   
ATOM   1313  HB2 LEU P  86     -27.231 -84.483 110.580  0.00  0.00      PROA   
ATOM   1314  CG  LEU P  86     -27.207 -86.001 112.132  0.00  0.00      PROA   
ATOM   1315  HG  LEU P  86     -27.932 -86.710 112.595  0.00  0.00      PROA   
ATOM   1316  CD1 LEU P  86     -26.016 -86.829 111.608  0.00  0.00      PROA   
ATOM   1317 HD11 LEU P  86     -25.268 -86.165 111.127  0.00  0.00      PROA   
ATOM   1318 HD12 LEU P  86     -26.351 -87.582 110.865  0.00  0.00      PROA   
ATOM   1319 HD13 LEU P  86     -25.526 -87.366 112.448  0.00  0.00      PROA   
ATOM   1320  CD2 LEU P  86     -26.754 -85.046 113.255  0.00  0.00      PROA   
ATOM   1321 HD21 LEU P  86     -27.623 -84.496 113.673  0.00  0.00      PROA   
ATOM   1322 HD22 LEU P  86     -26.023 -84.307 112.861  0.00  0.00      PROA   
ATOM   1323 HD23 LEU P  86     -26.272 -85.618 114.075  0.00  0.00      PROA   
ATOM   1324  C   LEU P  86     -29.477 -87.082 110.341  0.00  0.00      PROA   
ATOM   1325  O   LEU P  86     -30.630 -86.756 110.606  0.00  0.00      PROA   
ATOM   1326  N   LEU P  87     -29.024 -88.343 110.494  0.00 97.00      PROA   
ATOM   1327  HN  LEU P  87     -28.072 -88.548 110.290  0.00 97.00      PROA   
ATOM   1328  CA  LEU P  87     -29.775 -89.393 111.136  0.00 97.00      PROA   
ATOM   1329  HA  LEU P  87     -30.818 -89.120 111.212  0.00 97.00      PROA   
ATOM   1330  CB  LEU P  87     -29.669 -90.735 110.376  0.00 97.00      PROA   
ATOM   1331  HB1 LEU P  87     -28.595 -91.003 110.261  0.00 97.00      PROA   
ATOM   1332  HB2 LEU P  87     -30.085 -90.597 109.353  0.00 97.00      PROA   
ATOM   1333  CG  LEU P  87     -30.402 -91.920 111.043  0.00 97.00      PROA   
ATOM   1334  HG  LEU P  87     -30.027 -92.033 112.085  0.00 97.00      PROA   
ATOM   1335  CD1 LEU P  87     -31.924 -91.707 111.113  0.00 97.00      PROA   
ATOM   1336 HD11 LEU P  87     -32.336 -91.550 110.094  0.00 97.00      PROA   
ATOM   1337 HD12 LEU P  87     -32.165 -90.825 111.737  0.00 97.00      PROA   
ATOM   1338 HD13 LEU P  87     -32.413 -92.598 111.559  0.00 97.00      PROA   
ATOM   1339  CD2 LEU P  87     -30.078 -93.229 110.315  0.00 97.00      PROA   
ATOM   1340 HD21 LEU P  87     -28.980 -93.387 110.265  0.00 97.00      PROA   
ATOM   1341 HD22 LEU P  87     -30.484 -93.206 109.282  0.00 97.00      PROA   
ATOM   1342 HD23 LEU P  87     -30.535 -94.076 110.867  0.00 97.00      PROA   
ATOM   1343  C   LEU P  87     -29.218 -89.539 112.533  0.00 97.00      PROA   
ATOM   1344  O   LEU P  87     -28.099 -90.001 112.739  0.00 97.00      PROA   
ATOM   1345  N   GLN P  88     -30.011 -89.140 113.544  0.00 97.00      PROA   
ATOM   1346  HN  GLN P  88     -30.926 -88.776 113.366  0.00 97.00      PROA   
ATOM   1347  CA  GLN P  88     -29.621 -89.173 114.930  0.00 97.00      PROA   
ATOM   1348  HA  GLN P  88     -28.554 -89.006 114.997  0.00 97.00      PROA   
ATOM   1349  CB  GLN P  88     -30.344 -88.065 115.737  0.00 97.00      PROA   
ATOM   1350  HB1 GLN P  88     -29.963 -88.093 116.779  0.00 97.00      PROA   
ATOM   1351  HB2 GLN P  88     -31.435 -88.279 115.754  0.00 97.00      PROA   
ATOM   1352  CG  GLN P  88     -30.119 -86.645 115.169  0.00 97.00      PROA   
ATOM   1353  HG1 GLN P  88     -30.490 -86.581 114.125  0.00 97.00      PROA   
ATOM   1354  HG2 GLN P  88     -29.033 -86.417 115.163  0.00 97.00      PROA   
ATOM   1355  CD  GLN P  88     -30.891 -85.595 115.983  0.00 97.00      PROA   
ATOM   1356  OE1 GLN P  88     -32.123 -85.622 116.054  0.00 97.00      PROA   
ATOM   1357  NE2 GLN P  88     -30.149 -84.612 116.567  0.00 97.00      PROA   
ATOM   1358 HE21 GLN P  88     -30.623 -83.812 116.931  0.00 97.00      PROA   
ATOM   1359 HE22 GLN P  88     -29.155 -84.614 116.473  0.00 97.00      PROA   
ATOM   1360  C   GLN P  88     -29.942 -90.541 115.505  0.00 97.00      PROA   
ATOM   1361  O   GLN P  88     -31.082 -90.991 115.474  0.00 97.00      PROA   
ATOM   1362  N   VAL P  89     -28.916 -91.257 116.018  0.00 97.00      PROA   
ATOM   1363  HN  VAL P  89     -27.994 -90.883 116.010  0.00 97.00      PROA   
ATOM   1364  CA  VAL P  89     -29.036 -92.641 116.442  0.00 97.00      PROA   
ATOM   1365  HA  VAL P  89     -30.062 -92.970 116.346  0.00 97.00      PROA   
ATOM   1366  CB  VAL P  89     -28.158 -93.551 115.584  0.00 97.00      PROA   
ATOM   1367  HB  VAL P  89     -27.099 -93.203 115.629  0.00 97.00      PROA   
ATOM   1368  CG1 VAL P  89     -28.213 -95.016 116.054  0.00 97.00      PROA   
ATOM   1369 HG11 VAL P  89     -29.262 -95.374 116.102  0.00 97.00      PROA   
ATOM   1370 HG12 VAL P  89     -27.734 -95.149 117.044  0.00 97.00      PROA   
ATOM   1371 HG13 VAL P  89     -27.662 -95.644 115.325  0.00 97.00      PROA   
ATOM   1372  CG2 VAL P  89     -28.629 -93.460 114.117  0.00 97.00      PROA   
ATOM   1373 HG21 VAL P  89     -28.408 -92.461 113.689  0.00 97.00      PROA   
ATOM   1374 HG22 VAL P  89     -29.721 -93.643 114.047  0.00 97.00      PROA   
ATOM   1375 HG23 VAL P  89     -28.107 -94.220 113.499  0.00 97.00      PROA   
ATOM   1376  C   VAL P  89     -28.657 -92.760 117.906  0.00 97.00      PROA   
ATOM   1377  O   VAL P  89     -27.685 -92.152 118.352  0.00 97.00      PROA   
ATOM   1378  N   SER P  90     -29.436 -93.558 118.689  0.00 97.00      PROA   
ATOM   1379  HN  SER P  90     -30.262 -93.957 118.296  0.00 97.00      PROA   
ATOM   1380  CA  SER P  90     -29.244 -93.775 120.122  0.00 97.00      PROA   
ATOM   1381  HA  SER P  90     -29.373 -92.819 120.610  0.00 97.00      PROA   
ATOM   1382  CB  SER P  90     -30.279 -94.766 120.720  0.00 97.00      PROA   
ATOM   1383  HB1 SER P  90     -30.096 -94.903 121.809  0.00 97.00      PROA   
ATOM   1384  HB2 SER P  90     -30.207 -95.760 120.234  0.00 97.00      PROA   
ATOM   1385  OG  SER P  90     -31.604 -94.267 120.601  0.00 97.00      PROA   
ATOM   1386  HG1 SER P  90     -31.764 -94.066 119.671  0.00 97.00      PROA   
ATOM   1387  C   SER P  90     -27.878 -94.309 120.530  0.00 97.00      PROA   
ATOM   1388  O   SER P  90     -27.285 -93.807 121.483  0.00 97.00      PROA   
ATOM   1389  N   SER P  91     -27.336 -95.327 119.820  0.00 97.00      PROA   
ATOM   1390  HN  SER P  91     -27.821 -95.740 119.056  0.00 97.00      PROA   
ATOM   1391  CA  SER P  91     -25.992 -95.815 120.081  0.00 97.00      PROA   
ATOM   1392  HA  SER P  91     -25.351 -94.943 120.076  0.00 97.00      PROA   
ATOM   1393  CB  SER P  91     -25.801 -96.543 121.441  0.00 97.00      PROA   
ATOM   1394  HB1 SER P  91     -25.053 -97.361 121.400  0.00 97.00      PROA   
ATOM   1395  HB2 SER P  91     -26.764 -96.987 121.773  0.00 97.00      PROA   
ATOM   1396  OG  SER P  91     -25.344 -95.614 122.418  0.00 97.00      PROA   
ATOM   1397  HG1 SER P  91     -26.019 -94.928 122.469  0.00 97.00      PROA   
ATOM   1398  C   SER P  91     -25.485 -96.652 118.936  0.00 97.00      PROA   
ATOM   1399  O   SER P  91     -26.243 -97.092 118.077  0.00 97.00      PROA   
ATOM   1400  N   ARG P  92     -24.146 -96.858 118.885  0.00 97.00      PROA   
ATOM   1401  HN  ARG P  92     -23.554 -96.488 119.598  0.00 97.00      PROA   
ATOM   1402  CA  ARG P  92     -23.475 -97.523 117.781  0.00 97.00      PROA   
ATOM   1403  HA  ARG P  92     -23.971 -97.251 116.857  0.00 97.00      PROA   
ATOM   1404  CB  ARG P  92     -21.984 -97.085 117.713  0.00 97.00      PROA   
ATOM   1405  HB1 ARG P  92     -21.586 -97.368 116.714  0.00 97.00      PROA   
ATOM   1406  HB2 ARG P  92     -21.390 -97.629 118.482  0.00 97.00      PROA   
ATOM   1407  CG  ARG P  92     -21.755 -95.574 117.954  0.00 97.00      PROA   
ATOM   1408  HG1 ARG P  92     -21.965 -95.344 119.022  0.00 97.00      PROA   
ATOM   1409  HG2 ARG P  92     -22.476 -94.982 117.347  0.00 97.00      PROA   
ATOM   1410  CD  ARG P  92     -20.317 -95.099 117.675  0.00 97.00      PROA   
ATOM   1411  HD1 ARG P  92     -19.575 -95.854 118.006  0.00 97.00      PROA   
ATOM   1412  HD2 ARG P  92     -20.102 -94.144 118.206  0.00 97.00      PROA   
ATOM   1413  NE  ARG P  92     -20.167 -94.903 116.198  0.00 97.00      PROA   
ATOM   1414  HE  ARG P  92     -19.976 -95.683 115.609  0.00 97.00      PROA   
ATOM   1415  CZ  ARG P  92     -20.579 -93.787 115.570  0.00 97.00      PROA   
ATOM   1416  NH1 ARG P  92     -20.901 -92.645 116.197  0.00 97.00      PROA   
ATOM   1417 HH11 ARG P  92     -20.438 -92.428 117.052  0.00 97.00      PROA   
ATOM   1418 HH12 ARG P  92     -21.169 -91.900 115.589  0.00 97.00      PROA   
ATOM   1419  NH2 ARG P  92     -20.603 -93.739 114.225  0.00 97.00      PROA   
ATOM   1420 HH21 ARG P  92     -20.149 -94.454 113.706  0.00 97.00      PROA   
ATOM   1421 HH22 ARG P  92     -20.666 -92.827 113.825  0.00 97.00      PROA   
ATOM   1422  C   ARG P  92     -23.540 -99.040 117.934  0.00 97.00      PROA   
ATOM   1423  O   ARG P  92     -23.377 -99.786 116.969  0.00 97.00      PROA   
ATOM   1424  N   VAL P  93     -23.811 -99.528 119.164  0.00 97.00      PROA   
ATOM   1425  HN  VAL P  93     -23.987 -98.913 119.925  0.00 97.00      PROA   
ATOM   1426  CA  VAL P  93     -23.916-100.931 119.488  0.00 97.00      PROA   
ATOM   1427  HA  VAL P  93     -24.269-101.462 118.617  0.00 97.00      PROA   
ATOM   1428  CB  VAL P  93     -22.633-101.590 120.022  0.00 97.00      PROA   
ATOM   1429  HB  VAL P  93     -22.872-102.627 120.359  0.00 97.00      PROA   
ATOM   1430  CG1 VAL P  93     -21.585-101.703 118.894  0.00 97.00      PROA   
ATOM   1431 HG11 VAL P  93     -21.259-100.694 118.566  0.00 97.00      PROA   
ATOM   1432 HG12 VAL P  93     -22.002-102.236 118.017  0.00 97.00      PROA   
ATOM   1433 HG13 VAL P  93     -20.689-102.252 119.255  0.00 97.00      PROA   
ATOM   1434  CG2 VAL P  93     -22.047-100.819 121.227  0.00 97.00      PROA   
ATOM   1435 HG21 VAL P  93     -22.758-100.793 122.077  0.00 97.00      PROA   
ATOM   1436 HG22 VAL P  93     -21.792 -99.776 120.943  0.00 97.00      PROA   
ATOM   1437 HG23 VAL P  93     -21.117-101.316 121.577  0.00 97.00      PROA   
ATOM   1438  C   VAL P  93     -25.001-101.018 120.528  0.00 97.00      PROA   
ATOM   1439  O   VAL P  93     -25.144-100.125 121.360  0.00 97.00      PROA   
ATOM   1440  N   LEU P  94     -25.808-102.103 120.465  0.00 97.00      PROA   
ATOM   1441  HN  LEU P  94     -25.698-102.781 119.745  0.00 97.00      PROA   
ATOM   1442  CA  LEU P  94     -26.846-102.423 121.415  0.00 97.00      PROA   
ATOM   1443  HA  LEU P  94     -26.563-102.067 122.398  0.00 97.00      PROA   
ATOM   1444  CB  LEU P  94     -28.268-101.904 121.050  0.00 97.00      PROA   
ATOM   1445  HB1 LEU P  94     -28.945-102.202 121.884  0.00 97.00      PROA   
ATOM   1446  HB2 LEU P  94     -28.642-102.391 120.124  0.00 97.00      PROA   
ATOM   1447  CG  LEU P  94     -28.425-100.370 120.891  0.00 97.00      PROA   
ATOM   1448  HG  LEU P  94     -27.703 -99.877 121.583  0.00 97.00      PROA   
ATOM   1449  CD1 LEU P  94     -28.158 -99.872 119.457  0.00 97.00      PROA   
ATOM   1450 HD11 LEU P  94     -28.914-100.295 118.761  0.00 97.00      PROA   
ATOM   1451 HD12 LEU P  94     -27.151-100.163 119.102  0.00 97.00      PROA   
ATOM   1452 HD13 LEU P  94     -28.227 -98.764 119.424  0.00 97.00      PROA   
ATOM   1453  CD2 LEU P  94     -29.834 -99.938 121.341  0.00 97.00      PROA   
ATOM   1454 HD21 LEU P  94     -29.986-100.193 122.410  0.00 97.00      PROA   
ATOM   1455 HD22 LEU P  94     -30.606-100.469 120.746  0.00 97.00      PROA   
ATOM   1456 HD23 LEU P  94     -29.970 -98.844 121.217  0.00 97.00      PROA   
ATOM   1457  C   LEU P  94     -26.893-103.935 121.442  0.00 97.00      PROA   
ATOM   1458  O   LEU P  94     -26.329-104.601 120.577  0.00 97.00      PROA   
ATOM   1459  N   THR P  95     -27.569-104.513 122.458  0.00 97.00      PROA   
ATOM   1460  HN  THR P  95     -27.908-103.954 123.215  0.00 97.00      PROA   
ATOM   1461  CA  THR P  95     -27.867-105.930 122.590  0.00 97.00      PROA   
ATOM   1462  HA  THR P  95     -27.214-106.487 121.936  0.00 97.00      PROA   
ATOM   1463  CB  THR P  95     -27.718-106.464 124.021  0.00 97.00      PROA   
ATOM   1464  HB  THR P  95     -28.664-106.363 124.603  0.00 97.00      PROA   
ATOM   1465  OG1 THR P  95     -26.732-105.740 124.740  0.00 97.00      PROA   
ATOM   1466  HG1 THR P  95     -27.143-104.885 124.912  0.00 97.00      PROA   
ATOM   1467  CG2 THR P  95     -27.268-107.930 124.003  0.00 97.00      PROA   
ATOM   1468 HG21 THR P  95     -26.277-108.017 123.510  0.00 97.00      PROA   
ATOM   1469 HG22 THR P  95     -27.994-108.568 123.464  0.00 97.00      PROA   
ATOM   1470 HG23 THR P  95     -27.173-108.303 125.045  0.00 97.00      PROA   
ATOM   1471  C   THR P  95     -29.306-106.109 122.138  0.00 97.00      PROA   
ATOM   1472  O   THR P  95     -30.070-105.154 122.047  0.00 97.00      PROA   
ATOM   1473  N   GLU P  96     -29.726-107.353 121.828  0.00 97.00      PROA   
ATOM   1474  HN  GLU P  96     -29.075-108.110 121.792  0.00 97.00      PROA   
ATOM   1475  CA  GLU P  96     -31.106-107.692 121.539  0.00 97.00      PROA   
ATOM   1476  HA  GLU P  96     -31.408-107.049 120.726  0.00 97.00      PROA   
ATOM   1477  CB  GLU P  96     -31.259-109.171 121.085  0.00 97.00      PROA   
ATOM   1478  HB1 GLU P  96     -30.546-109.357 120.250  0.00 97.00      PROA   
ATOM   1479  HB2 GLU P  96     -32.286-109.313 120.682  0.00 97.00      PROA   
ATOM   1480  CG  GLU P  96     -30.997-110.189 122.218  0.00 97.00      PROA   
ATOM   1481  HG1 GLU P  96     -31.599-109.935 123.112  0.00 97.00      PROA   
ATOM   1482  HG2 GLU P  96     -29.927-110.142 122.507  0.00 97.00      PROA   
ATOM   1483  CD  GLU P  96     -31.342-111.636 121.865  0.00 97.00      PROA   
ATOM   1484  OE1 GLU P  96     -32.181-111.878 120.961  0.00 97.00      PROA   
ATOM   1485  OE2 GLU P  96     -30.766-112.535 122.535  0.00 97.00      PROA   
ATOM   1486  C   GLU P  96     -32.026-107.406 122.725  0.00 97.00      PROA   
ATOM   1487  O   GLU P  96     -31.635-107.492 123.887  0.00 97.00      PROA   
ATOM   1488  N   GLY P  97     -33.290-107.020 122.446  0.00 97.00      PROA   
ATOM   1489  HN  GLY P  97     -33.577-106.940 121.491  0.00 97.00      PROA   
ATOM   1490  CA  GLY P  97     -34.281-106.714 123.463  0.00 97.00      PROA   
ATOM   1491  HA1 GLY P  97     -34.077-107.291 124.354  0.00 97.00      PROA   
ATOM   1492  HA2 GLY P  97     -35.249-106.943 123.046  0.00 97.00      PROA   
ATOM   1493  C   GLY P  97     -34.293-105.262 123.853  0.00 97.00      PROA   
ATOM   1494  O   GLY P  97     -35.326-104.750 124.277  0.00 97.00      PROA   
ATOM   1495  N   GLU P  98     -33.142-104.563 123.730  0.00 97.00      PROA   
ATOM   1496  HN  GLU P  98     -32.302-105.029 123.461  0.00 97.00      PROA   
ATOM   1497  CA  GLU P  98     -32.994-103.149 124.007  0.00 97.00      PROA   
ATOM   1498  HA  GLU P  98     -33.278-103.021 125.038  0.00 97.00      PROA   
ATOM   1499  CB  GLU P  98     -31.512-102.703 123.899  0.00 97.00      PROA   
ATOM   1500  HB1 GLU P  98     -31.457-101.595 123.990  0.00 97.00      PROA   
ATOM   1501  HB2 GLU P  98     -31.117-102.979 122.898  0.00 97.00      PROA   
ATOM   1502  CG  GLU P  98     -30.617-103.309 125.003  0.00 97.00      PROA   
ATOM   1503  HG1 GLU P  98     -30.582-104.417 124.914  0.00 97.00      PROA   
ATOM   1504  HG2 GLU P  98     -31.023-103.049 126.003  0.00 97.00      PROA   
ATOM   1505  CD  GLU P  98     -29.196-102.755 124.930  0.00 97.00      PROA   
ATOM   1506  OE1 GLU P  98     -28.250-103.574 124.947  0.00 97.00      PROA   
ATOM   1507  OE2 GLU P  98     -29.026-101.510 124.882  0.00 97.00      PROA   
ATOM   1508  C   GLU P  98     -33.851-102.244 123.119  0.00 97.00      PROA   
ATOM   1509  O   GLU P  98     -33.939-102.486 121.920  0.00 97.00      PROA   
ATOM   1510  N   PRO P  99     -34.491-101.188 123.613  0.00 97.00      PROA   
ATOM   1511  CD  PRO P  99     -34.850-101.032 125.023  0.00 97.00      PROA   
ATOM   1512  HD1 PRO P  99     -33.971-100.615 125.560  0.00 97.00      PROA   
ATOM   1513  HD2 PRO P  99     -35.162-101.998 125.479  0.00 97.00      PROA   
ATOM   1514  CA  PRO P  99     -35.020-100.099 122.798  0.00 97.00      PROA   
ATOM   1515  HA  PRO P  99     -35.770-100.529 122.153  0.00 97.00      PROA   
ATOM   1516  CB  PRO P  99     -35.631 -99.129 123.823  0.00 97.00      PROA   
ATOM   1517  HB1 PRO P  99     -36.505 -98.586 123.412  0.00 97.00      PROA   
ATOM   1518  HB2 PRO P  99     -34.873 -98.396 124.178  0.00 97.00      PROA   
ATOM   1519  CG  PRO P  99     -36.007-100.035 125.001  0.00 97.00      PROA   
ATOM   1520  HG1 PRO P  99     -36.116 -99.486 125.956  0.00 97.00      PROA   
ATOM   1521  HG2 PRO P  99     -36.951-100.577 124.768  0.00 97.00      PROA   
ATOM   1522  C   PRO P  99     -33.989 -99.401 121.919  0.00 97.00      PROA   
ATOM   1523  O   PRO P  99     -32.915 -99.064 122.411  0.00 97.00      PROA   
ATOM   1524  N   LEU P 100     -34.302 -99.140 120.631  0.00 97.00      PROA   
ATOM   1525  HN  LEU P 100     -35.168 -99.463 120.252  0.00 97.00      PROA   
ATOM   1526  CA  LEU P 100     -33.436 -98.359 119.766  0.00 97.00      PROA   
ATOM   1527  HA  LEU P 100     -32.657 -97.891 120.352  0.00 97.00      PROA   
ATOM   1528  CB  LEU P 100     -32.755 -99.246 118.689  0.00 97.00      PROA   
ATOM   1529  HB1 LEU P 100     -33.524 -99.896 118.222  0.00 97.00      PROA   
ATOM   1530  HB2 LEU P 100     -32.046 -99.920 119.217  0.00 97.00      PROA   
ATOM   1531  CG  LEU P 100     -31.986 -98.526 117.552  0.00 97.00      PROA   
ATOM   1532  HG  LEU P 100     -32.717 -97.944 116.944  0.00 97.00      PROA   
ATOM   1533  CD1 LEU P 100     -30.923 -97.544 118.073  0.00 97.00      PROA   
ATOM   1534 HD11 LEU P 100     -30.238 -98.063 118.774  0.00 97.00      PROA   
ATOM   1535 HD12 LEU P 100     -31.399 -96.695 118.602  0.00 97.00      PROA   
ATOM   1536 HD13 LEU P 100     -30.326 -97.141 117.229  0.00 97.00      PROA   
ATOM   1537  CD2 LEU P 100     -31.330 -99.557 116.614  0.00 97.00      PROA   
ATOM   1538 HD21 LEU P 100     -32.086-100.272 116.230  0.00 97.00      PROA   
ATOM   1539 HD22 LEU P 100     -30.550-100.127 117.162  0.00 97.00      PROA   
ATOM   1540 HD23 LEU P 100     -30.852 -99.046 115.752  0.00 97.00      PROA   
ATOM   1541  C   LEU P 100     -34.233 -97.241 119.139  0.00 97.00      PROA   
ATOM   1542  O   LEU P 100     -35.123 -97.477 118.332  0.00 97.00      PROA   
ATOM   1543  N   ALA P 101     -33.913 -95.971 119.481  0.00 97.00      PROA   
ATOM   1544  HN  ALA P 101     -33.212 -95.778 120.165  0.00 97.00      PROA   
ATOM   1545  CA  ALA P 101     -34.589 -94.811 118.940  0.00 97.00      PROA   
ATOM   1546  HA  ALA P 101     -35.512 -95.117 118.469  0.00 97.00      PROA   
ATOM   1547  CB  ALA P 101     -34.966 -93.814 120.052  0.00 97.00      PROA   
ATOM   1548  HB1 ALA P 101     -34.066 -93.435 120.578  0.00 97.00      PROA   
ATOM   1549  HB2 ALA P 101     -35.609 -94.325 120.803  0.00 97.00      PROA   
ATOM   1550  HB3 ALA P 101     -35.534 -92.954 119.643  0.00 97.00      PROA   
ATOM   1551  C   ALA P 101     -33.741 -94.135 117.874  0.00 97.00      PROA   
ATOM   1552  O   ALA P 101     -32.541 -93.921 118.027  0.00 97.00      PROA   
ATOM   1553  N   LEU P 102     -34.382 -93.811 116.730  0.00 97.00      PROA   
ATOM   1554  HN  LEU P 102     -35.334 -94.083 116.604  0.00 97.00      PROA   
ATOM   1555  CA  LEU P 102     -33.781 -93.186 115.573  0.00 97.00      PROA   
ATOM   1556  HA  LEU P 102     -32.750 -92.934 115.780  0.00 97.00      PROA   
ATOM   1557  CB  LEU P 102     -33.884 -94.098 114.320  0.00 97.00      PROA   
ATOM   1558  HB1 LEU P 102     -33.320 -93.642 113.478  0.00 97.00      PROA   
ATOM   1559  HB2 LEU P 102     -34.953 -94.172 114.017  0.00 97.00      PROA   
ATOM   1560  CG  LEU P 102     -33.392 -95.553 114.509  0.00 97.00      PROA   
ATOM   1561  HG  LEU P 102     -33.938 -96.013 115.367  0.00 97.00      PROA   
ATOM   1562  CD1 LEU P 102     -33.727 -96.393 113.266  0.00 97.00      PROA   
ATOM   1563 HD11 LEU P 102     -33.177 -95.999 112.385  0.00 97.00      PROA   
ATOM   1564 HD12 LEU P 102     -34.816 -96.360 113.051  0.00 97.00      PROA   
ATOM   1565 HD13 LEU P 102     -33.428 -97.449 113.433  0.00 97.00      PROA   
ATOM   1566  CD2 LEU P 102     -31.885 -95.622 114.801  0.00 97.00      PROA   
ATOM   1567 HD21 LEU P 102     -31.635 -95.037 115.709  0.00 97.00      PROA   
ATOM   1568 HD22 LEU P 102     -31.316 -95.212 113.941  0.00 97.00      PROA   
ATOM   1569 HD23 LEU P 102     -31.571 -96.676 114.959  0.00 97.00      PROA   
ATOM   1570  C   LEU P 102     -34.544 -91.916 115.261  0.00 97.00      PROA   
ATOM   1571  O   LEU P 102     -35.770 -91.903 115.289  0.00 97.00      PROA   
ATOM   1572  N   ARG P 103     -33.847 -90.802 114.938  0.00 97.00      PROA   
ATOM   1573  HN  ARG P 103     -32.852 -90.772 115.027  0.00 97.00      PROA   
ATOM   1574  CA  ARG P 103     -34.513 -89.627 114.416  0.00 97.00      PROA   
ATOM   1575  HA  ARG P 103     -35.503 -89.898 114.084  0.00 97.00      PROA   
ATOM   1576  CB  ARG P 103     -34.689 -88.502 115.470  0.00 97.00      PROA   
ATOM   1577  HB1 ARG P 103     -33.694 -88.172 115.840  0.00 97.00      PROA   
ATOM   1578  HB2 ARG P 103     -35.250 -88.916 116.337  0.00 97.00      PROA   
ATOM   1579  CG  ARG P 103     -35.447 -87.296 114.897  0.00 97.00      PROA   
ATOM   1580  HG1 ARG P 103     -36.452 -87.637 114.556  0.00 97.00      PROA   
ATOM   1581  HG2 ARG P 103     -34.885 -86.923 114.013  0.00 97.00      PROA   
ATOM   1582  CD  ARG P 103     -35.597 -86.086 115.811  0.00 97.00      PROA   
ATOM   1583  HD1 ARG P 103     -34.596 -85.695 116.094  0.00 97.00      PROA   
ATOM   1584  HD2 ARG P 103     -36.189 -86.307 116.723  0.00 97.00      PROA   
ATOM   1585  NE  ARG P 103     -36.346 -85.100 114.969  0.00 97.00      PROA   
ATOM   1586  HE  ARG P 103     -36.961 -85.434 114.258  0.00 97.00      PROA   
ATOM   1587  CZ  ARG P 103     -36.054 -83.797 114.881  0.00 97.00      PROA   
ATOM   1588  NH1 ARG P 103     -35.111 -83.174 115.593  0.00 97.00      PROA   
ATOM   1589 HH11 ARG P 103     -34.427 -83.689 116.093  0.00 97.00      PROA   
ATOM   1590 HH12 ARG P 103     -35.003 -82.201 115.372  0.00 97.00      PROA   
ATOM   1591  NH2 ARG P 103     -36.705 -83.042 113.982  0.00 97.00      PROA   
ATOM   1592 HH21 ARG P 103     -37.378 -83.466 113.378  0.00 97.00      PROA   
ATOM   1593 HH22 ARG P 103     -36.351 -82.119 113.841  0.00 97.00      PROA   
ATOM   1594  C   ARG P 103     -33.811 -89.064 113.195  0.00 97.00      PROA   
ATOM   1595  O   ARG P 103     -32.696 -88.566 113.265  0.00 97.00      PROA   
ATOM   1596  N   CYS P 104     -34.497 -89.052 112.031  0.00 97.00      PROA   
ATOM   1597  HN  CYS P 104     -35.361 -89.550 111.959  0.00 97.00      PROA   
ATOM   1598  CA  CYS P 104     -34.143 -88.230 110.887  0.00 97.00      PROA   
ATOM   1599  HA  CYS P 104     -33.090 -88.379 110.691  0.00 97.00      PROA   
ATOM   1600  CB  CYS P 104     -34.968 -88.641 109.643  0.00 97.00      PROA   
ATOM   1601  HB1 CYS P 104     -36.012 -88.272 109.733  0.00 97.00      PROA   
ATOM   1602  HB2 CYS P 104     -35.029 -89.753 109.634  0.00 97.00      PROA   
ATOM   1603  SG  CYS P 104     -34.230 -88.108 108.070  0.00 97.00      PROA   
ATOM   1604  C   CYS P 104     -34.377 -86.757 111.200  0.00 97.00      PROA   
ATOM   1605  O   CYS P 104     -35.426 -86.391 111.717  0.00 97.00      PROA   
ATOM   1606  N   HSD P 105     -33.391 -85.876 110.924  0.00 97.00      PROA   
ATOM   1607  HN  HSD P 105     -32.539 -86.177 110.501  0.00 97.00      PROA   
ATOM   1608  CA  HSD P 105     -33.370 -84.534 111.471  0.00 97.00      PROA   
ATOM   1609  HA  HSD P 105     -34.381 -84.168 111.605  0.00 97.00      PROA   
ATOM   1610  CB  HSD P 105     -32.671 -84.573 112.854  0.00 97.00      PROA   
ATOM   1611  HB1 HSD P 105     -31.915 -85.388 112.797  0.00 97.00      PROA   
ATOM   1612  HB2 HSD P 105     -33.410 -84.880 113.626  0.00 97.00      PROA   
ATOM   1613  ND1 HSD P 105     -32.485 -82.210 113.818  0.00 97.00      PROA   
ATOM   1614  HD1 HSD P 105     -33.398 -81.861 113.591  0.00 97.00      PROA   
ATOM   1615  CG  HSD P 105     -31.916 -83.374 113.348  0.00 97.00      PROA   
ATOM   1616  CE1 HSD P 105     -31.508 -81.528 114.463  0.00 97.00      PROA   
ATOM   1617  HE1 HSD P 105     -31.679 -80.565 114.944  0.00 97.00      PROA   
ATOM   1618  NE2 HSD P 105     -30.354 -82.163 114.432  0.00 97.00      PROA   
ATOM   1619  CD2 HSD P 105     -30.612 -83.322 113.724  0.00 97.00      PROA   
ATOM   1620  HD2 HSD P 105     -29.831 -84.058 113.581  0.00 97.00      PROA   
ATOM   1621  C   HSD P 105     -32.710 -83.602 110.484  0.00 97.00      PROA   
ATOM   1622  O   HSD P 105     -31.863 -84.014 109.698  0.00 97.00      PROA   
ATOM   1623  N   ALA P 106     -33.133 -82.317 110.461  0.00 97.00      PROA   
ATOM   1624  HN  ALA P 106     -33.743 -81.946 111.164  0.00 97.00      PROA   
ATOM   1625  CA  ALA P 106     -32.873 -81.418 109.362  0.00 97.00      PROA   
ATOM   1626  HA  ALA P 106     -32.309 -81.922 108.592  0.00 97.00      PROA   
ATOM   1627  CB  ALA P 106     -34.209 -80.922 108.774  0.00 97.00      PROA   
ATOM   1628  HB1 ALA P 106     -34.839 -80.485 109.578  0.00 97.00      PROA   
ATOM   1629  HB2 ALA P 106     -34.770 -81.783 108.348  0.00 97.00      PROA   
ATOM   1630  HB3 ALA P 106     -34.059 -80.171 107.973  0.00 97.00      PROA   
ATOM   1631  C   ALA P 106     -32.040 -80.254 109.825  0.00 97.00      PROA   
ATOM   1632  O   ALA P 106     -32.076 -79.869 110.990  0.00 97.00      PROA   
ATOM   1633  N   TRP P 107     -31.212 -79.683 108.918  0.00 97.00      PROA   
ATOM   1634  HN  TRP P 107     -31.114 -80.066 108.001  0.00 97.00      PROA   
ATOM   1635  CA  TRP P 107     -30.345 -78.575 109.258  0.00 97.00      PROA   
ATOM   1636  HA  TRP P 107     -29.786 -78.919 110.115  0.00 97.00      PROA   
ATOM   1637  CB  TRP P 107     -29.258 -78.310 108.189  0.00 97.00      PROA   
ATOM   1638  HB1 TRP P 107     -29.746 -78.199 107.196  0.00 97.00      PROA   
ATOM   1639  HB2 TRP P 107     -28.579 -79.185 108.141  0.00 97.00      PROA   
ATOM   1640  CG  TRP P 107     -28.423 -77.121 108.457  0.00 97.00      PROA   
ATOM   1641  CD1 TRP P 107     -28.203 -76.121 107.596  0.00 97.00      PROA   
ATOM   1642  HD1 TRP P 107     -28.581 -76.005 106.581  0.00 97.00      PROA   
ATOM   1643  NE1 TRP P 107     -27.404 -75.283 108.260  0.00 97.00      PROA   
ATOM   1644  HE1 TRP P 107     -27.370 -74.329 107.940  0.00 97.00      PROA   
ATOM   1645  CE2 TRP P 107     -27.415 -75.419 109.576  0.00 97.00      PROA   
ATOM   1646  CD2 TRP P 107     -27.865 -76.711 109.726  0.00 97.00      PROA   
ATOM   1647  CE3 TRP P 107     -27.681 -77.320 110.948  0.00 97.00      PROA   
ATOM   1648  HE3 TRP P 107     -27.894 -78.367 111.065  0.00 97.00      PROA   
ATOM   1649  CZ3 TRP P 107     -27.218 -76.559 112.025  0.00 97.00      PROA   
ATOM   1650  HZ3 TRP P 107     -27.093 -77.027 112.988  0.00 97.00      PROA   
ATOM   1651  CZ2 TRP P 107     -27.028 -74.584 110.636  0.00 97.00      PROA   
ATOM   1652  HZ2 TRP P 107     -26.799 -73.529 110.541  0.00 97.00      PROA   
ATOM   1653  CH2 TRP P 107     -26.935 -75.202 111.883  0.00 97.00      PROA   
ATOM   1654  HH2 TRP P 107     -26.610 -74.640 112.747  0.00 97.00      PROA   
ATOM   1655  C   TRP P 107     -31.078 -77.319 109.741  0.00 97.00      PROA   
ATOM   1656  O   TRP P 107     -31.757 -76.612 108.995  0.00 97.00      PROA   
ATOM   1657  N   LYS P 108     -30.928 -77.066 111.065  0.00 97.00      PROA   
ATOM   1658  HN  LYS P 108     -30.309 -77.652 111.582  0.00 97.00      PROA   
ATOM   1659  CA  LYS P 108     -31.583 -76.048 111.856  0.00 97.00      PROA   
ATOM   1660  HA  LYS P 108     -31.259 -76.239 112.866  0.00 97.00      PROA   
ATOM   1661  CB  LYS P 108     -31.112 -74.628 111.426  0.00 97.00      PROA   
ATOM   1662  HB1 LYS P 108     -31.589 -74.349 110.465  0.00 97.00      PROA   
ATOM   1663  HB2 LYS P 108     -30.016 -74.706 111.230  0.00 97.00      PROA   
ATOM   1664  CG  LYS P 108     -31.296 -73.508 112.473  0.00 97.00      PROA   
ATOM   1665  HG1 LYS P 108     -32.382 -73.332 112.627  0.00 97.00      PROA   
ATOM   1666  HG2 LYS P 108     -30.858 -72.574 112.057  0.00 97.00      PROA   
ATOM   1667  CD  LYS P 108     -30.638 -73.854 113.827  0.00 97.00      PROA   
ATOM   1668  HD1 LYS P 108     -29.632 -74.295 113.641  0.00 97.00      PROA   
ATOM   1669  HD2 LYS P 108     -31.262 -74.642 114.305  0.00 97.00      PROA   
ATOM   1670  CE  LYS P 108     -30.504 -72.715 114.856  0.00 97.00      PROA   
ATOM   1671  HE1 LYS P 108     -30.225 -73.139 115.848  0.00 97.00      PROA   
ATOM   1672  HE2 LYS P 108     -31.454 -72.157 114.978  0.00 97.00      PROA   
ATOM   1673  NZ  LYS P 108     -29.426 -71.764 114.488  0.00 97.00      PROA   
ATOM   1674  HZ1 LYS P 108     -28.578 -72.286 114.196  0.00 97.00      PROA   
ATOM   1675  HZ2 LYS P 108     -29.119 -71.243 115.329  0.00 97.00      PROA   
ATOM   1676  HZ3 LYS P 108     -29.725 -71.100 113.744  0.00 97.00      PROA   
ATOM   1677  C   LYS P 108     -33.094 -76.265 111.837  0.00 97.00      PROA   
ATOM   1678  O   LYS P 108     -33.874 -75.328 111.695  0.00 97.00      PROA   
ATOM   1679  N   ASP P 109     -33.497 -77.552 112.008  0.00 97.00      PROA   
ATOM   1680  HN  ASP P 109     -32.786 -78.229 112.183  0.00 97.00      PROA   
ATOM   1681  CA  ASP P 109     -34.794 -78.196 111.842  0.00 97.00      PROA   
ATOM   1682  HA  ASP P 109     -34.533 -79.020 111.200  0.00 97.00      PROA   
ATOM   1683  CB  ASP P 109     -35.335 -78.780 113.175  0.00 97.00      PROA   
ATOM   1684  HB1 ASP P 109     -36.432 -78.656 113.288  0.00 97.00      PROA   
ATOM   1685  HB2 ASP P 109     -34.847 -78.244 114.021  0.00 97.00      PROA   
ATOM   1686  CG  ASP P 109     -35.047 -80.267 113.349  0.00 97.00      PROA   
ATOM   1687  OD1 ASP P 109     -34.781 -80.999 112.364  0.00 97.00      PROA   
ATOM   1688  OD2 ASP P 109     -35.211 -80.706 114.511  0.00 97.00      PROA   
ATOM   1689  C   ASP P 109     -35.908 -77.510 111.069  0.00 97.00      PROA   
ATOM   1690  O   ASP P 109     -36.558 -76.577 111.537  0.00 97.00      PROA   
ATOM   1691  N   LYS P 110     -36.163 -78.026 109.844  0.00 97.00      PROA   
ATOM   1692  HN  LYS P 110     -35.677 -78.843 109.546  0.00 97.00      PROA   
ATOM   1693  CA  LYS P 110     -37.178 -77.550 108.933  0.00 97.00      PROA   
ATOM   1694  HA  LYS P 110     -37.789 -76.806 109.425  0.00 97.00      PROA   
ATOM   1695  CB  LYS P 110     -36.564 -76.986 107.620  0.00 97.00      PROA   
ATOM   1696  HB1 LYS P 110     -37.371 -76.539 107.000  0.00 97.00      PROA   
ATOM   1697  HB2 LYS P 110     -36.111 -77.820 107.038  0.00 97.00      PROA   
ATOM   1698  CG  LYS P 110     -35.454 -75.932 107.840  0.00 97.00      PROA   
ATOM   1699  HG1 LYS P 110     -35.100 -75.583 106.844  0.00 97.00      PROA   
ATOM   1700  HG2 LYS P 110     -34.587 -76.422 108.338  0.00 97.00      PROA   
ATOM   1701  CD  LYS P 110     -35.899 -74.727 108.693  0.00 97.00      PROA   
ATOM   1702  HD1 LYS P 110     -36.337 -75.103 109.639  0.00 97.00      PROA   
ATOM   1703  HD2 LYS P 110     -36.708 -74.169 108.174  0.00 97.00      PROA   
ATOM   1704  CE  LYS P 110     -34.765 -73.779 109.106  0.00 97.00      PROA   
ATOM   1705  HE1 LYS P 110     -33.950 -74.337 109.606  0.00 97.00      PROA   
ATOM   1706  HE2 LYS P 110     -35.144 -72.989 109.790  0.00 97.00      PROA   
ATOM   1707  NZ  LYS P 110     -34.159 -73.133 107.928  0.00 97.00      PROA   
ATOM   1708  HZ1 LYS P 110     -34.907 -72.724 107.334  0.00 97.00      PROA   
ATOM   1709  HZ2 LYS P 110     -33.643 -73.863 107.397  0.00 97.00      PROA   
ATOM   1710  HZ3 LYS P 110     -33.498 -72.391 108.235  0.00 97.00      PROA   
ATOM   1711  C   LYS P 110     -38.041 -78.756 108.638  0.00 97.00      PROA   
ATOM   1712  O   LYS P 110     -37.524 -79.864 108.522  0.00 97.00      PROA   
ATOM   1713  N   LEU P 111     -39.384 -78.575 108.556  0.00 97.00      PROA   
ATOM   1714  HN  LEU P 111     -39.782 -77.666 108.664  0.00 97.00      PROA   
ATOM   1715  CA  LEU P 111     -40.367 -79.645 108.518  0.00 97.00      PROA   
ATOM   1716  HA  LEU P 111     -40.102 -80.359 109.286  0.00 97.00      PROA   
ATOM   1717  CB  LEU P 111     -41.803 -79.111 108.810  0.00 97.00      PROA   
ATOM   1718  HB1 LEU P 111     -42.535 -79.938 108.667  0.00 97.00      PROA   
ATOM   1719  HB2 LEU P 111     -42.050 -78.314 108.075  0.00 97.00      PROA   
ATOM   1720  CG  LEU P 111     -42.078 -78.564 110.240  0.00 97.00      PROA   
ATOM   1721  HG  LEU P 111     -43.182 -78.392 110.287  0.00 97.00      PROA   
ATOM   1722  CD1 LEU P 111     -41.738 -79.591 111.335  0.00 97.00      PROA   
ATOM   1723 HD11 LEU P 111     -40.643 -79.769 111.372  0.00 97.00      PROA   
ATOM   1724 HD12 LEU P 111     -42.252 -80.555 111.138  0.00 97.00      PROA   
ATOM   1725 HD13 LEU P 111     -42.062 -79.211 112.327  0.00 97.00      PROA   
ATOM   1726  CD2 LEU P 111     -41.425 -77.202 110.546  0.00 97.00      PROA   
ATOM   1727 HD21 LEU P 111     -41.638 -76.474 109.736  0.00 97.00      PROA   
ATOM   1728 HD22 LEU P 111     -40.327 -77.309 110.665  0.00 97.00      PROA   
ATOM   1729 HD23 LEU P 111     -41.829 -76.798 111.499  0.00 97.00      PROA   
ATOM   1730  C   LEU P 111     -40.411 -80.427 107.209  0.00 97.00      PROA   
ATOM   1731  O   LEU P 111     -41.383 -80.359 106.459  0.00 97.00      PROA   
ATOM   1732  N   VAL P 112     -39.364 -81.238 106.928  0.00 97.00      PROA   
ATOM   1733  HN  VAL P 112     -38.529 -81.152 107.470  0.00 97.00      PROA   
ATOM   1734  CA  VAL P 112     -39.304 -82.150 105.800  0.00 97.00      PROA   
ATOM   1735  HA  VAL P 112     -39.417 -81.528 104.923  0.00 97.00      PROA   
ATOM   1736  CB  VAL P 112     -37.962 -82.872 105.649  0.00 97.00      PROA   
ATOM   1737  HB  VAL P 112     -38.017 -83.578 104.786  0.00 97.00      PROA   
ATOM   1738  CG1 VAL P 112     -36.883 -81.822 105.309  0.00 97.00      PROA   
ATOM   1739 HG11 VAL P 112     -36.726 -81.130 106.163  0.00 97.00      PROA   
ATOM   1740 HG12 VAL P 112     -37.191 -81.232 104.421  0.00 97.00      PROA   
ATOM   1741 HG13 VAL P 112     -35.917 -82.320 105.081  0.00 97.00      PROA   
ATOM   1742  CG2 VAL P 112     -37.587 -83.679 106.913  0.00 97.00      PROA   
ATOM   1743 HG21 VAL P 112     -38.373 -84.419 107.163  0.00 97.00      PROA   
ATOM   1744 HG22 VAL P 112     -37.439 -83.008 107.785  0.00 97.00      PROA   
ATOM   1745 HG23 VAL P 112     -36.637 -84.231 106.740  0.00 97.00      PROA   
ATOM   1746  C   VAL P 112     -40.452 -83.147 105.757  0.00 97.00      PROA   
ATOM   1747  O   VAL P 112     -40.903 -83.679 106.771  0.00 97.00      PROA   
ATOM   1748  N   TYR P 113     -40.956 -83.382 104.528  0.00 97.00      PROA   
ATOM   1749  HN  TYR P 113     -40.555 -82.927 103.735  0.00 97.00      PROA   
ATOM   1750  CA  TYR P 113     -42.093 -84.221 104.242  0.00 97.00      PROA   
ATOM   1751  HA  TYR P 113     -42.500 -84.581 105.174  0.00 97.00      PROA   
ATOM   1752  CB  TYR P 113     -43.255 -83.472 103.514  0.00 97.00      PROA   
ATOM   1753  HB1 TYR P 113     -43.704 -82.758 104.240  0.00 97.00      PROA   
ATOM   1754  HB2 TYR P 113     -44.056 -84.175 103.205  0.00 97.00      PROA   
ATOM   1755  CG  TYR P 113     -42.817 -82.655 102.316  0.00 97.00      PROA   
ATOM   1756  CD1 TYR P 113     -42.253 -81.376 102.486  0.00 97.00      PROA   
ATOM   1757  HD1 TYR P 113     -42.094 -80.989 103.482  0.00 97.00      PROA   
ATOM   1758  CE1 TYR P 113     -41.878 -80.606 101.380  0.00 97.00      PROA   
ATOM   1759  HE1 TYR P 113     -41.424 -79.637 101.528  0.00 97.00      PROA   
ATOM   1760  CZ  TYR P 113     -42.105 -81.087 100.085  0.00 97.00      PROA   
ATOM   1761  OH  TYR P 113     -41.706 -80.324  98.972  0.00 97.00      PROA   
ATOM   1762  HH  TYR P 113     -40.947 -79.801  99.249  0.00 97.00      PROA   
ATOM   1763  CD2 TYR P 113     -43.059 -83.114 101.009  0.00 97.00      PROA   
ATOM   1764  HD2 TYR P 113     -43.519 -84.077 100.858  0.00 97.00      PROA   
ATOM   1765  CE2 TYR P 113     -42.709 -82.334  99.898  0.00 97.00      PROA   
ATOM   1766  HE2 TYR P 113     -42.882 -82.705  98.898  0.00 97.00      PROA   
ATOM   1767  C   TYR P 113     -41.604 -85.446 103.505  0.00 97.00      PROA   
ATOM   1768  O   TYR P 113     -40.487 -85.480 103.008  0.00 97.00      PROA   
ATOM   1769  N   ASN P 114     -42.416 -86.523 103.479  0.00 97.00      PROA   
ATOM   1770  HN  ASN P 114     -43.311 -86.453 103.917  0.00 97.00      PROA   
ATOM   1771  CA  ASN P 114     -42.093 -87.801 102.861  0.00 97.00      PROA   
ATOM   1772  HA  ASN P 114     -42.903 -88.454 103.143  0.00 97.00      PROA   
ATOM   1773  CB  ASN P 114     -42.015 -87.732 101.304  0.00 97.00      PROA   
ATOM   1774  HB1 ASN P 114     -41.794 -88.732 100.875  0.00 97.00      PROA   
ATOM   1775  HB2 ASN P 114     -41.203 -87.037 101.003  0.00 97.00      PROA   
ATOM   1776  CG  ASN P 114     -43.310 -87.222 100.659  0.00 97.00      PROA   
ATOM   1777  OD1 ASN P 114     -43.276 -86.360  99.774  0.00 97.00      PROA   
ATOM   1778  ND2 ASN P 114     -44.482 -87.751 101.099  0.00 97.00      PROA   
ATOM   1779 HD21 ASN P 114     -45.317 -87.445 100.645  0.00 97.00      PROA   
ATOM   1780 HD22 ASN P 114     -44.482 -88.479 101.783  0.00 97.00      PROA   
ATOM   1781  C   ASN P 114     -40.841 -88.465 103.422  0.00 97.00      PROA   
ATOM   1782  O   ASN P 114     -39.929 -88.846 102.689  0.00 97.00      PROA   
ATOM   1783  N   VAL P 115     -40.781 -88.622 104.762  0.00 97.00      PROA   
ATOM   1784  HN  VAL P 115     -41.573 -88.396 105.325  0.00 97.00      PROA   
ATOM   1785  CA  VAL P 115     -39.626 -89.142 105.462  0.00 97.00      PROA   
ATOM   1786  HA  VAL P 115     -38.753 -88.766 104.952  0.00 97.00      PROA   
ATOM   1787  CB  VAL P 115     -39.530 -88.638 106.899  0.00 97.00      PROA   
ATOM   1788  HB  VAL P 115     -40.450 -88.917 107.461  0.00 97.00      PROA   
ATOM   1789  CG1 VAL P 115     -38.299 -89.236 107.619  0.00 97.00      PROA   
ATOM   1790 HG11 VAL P 115     -37.376 -89.025 107.038  0.00 97.00      PROA   
ATOM   1791 HG12 VAL P 115     -38.395 -90.333 107.748  0.00 97.00      PROA   
ATOM   1792 HG13 VAL P 115     -38.189 -88.781 108.626  0.00 97.00      PROA   
ATOM   1793  CG2 VAL P 115     -39.424 -87.098 106.855  0.00 97.00      PROA   
ATOM   1794 HG21 VAL P 115     -40.357 -86.638 106.470  0.00 97.00      PROA   
ATOM   1795 HG22 VAL P 115     -38.580 -86.790 106.202  0.00 97.00      PROA   
ATOM   1796 HG23 VAL P 115     -39.237 -86.696 107.872  0.00 97.00      PROA   
ATOM   1797  C   VAL P 115     -39.571 -90.657 105.388  0.00 97.00      PROA   
ATOM   1798  O   VAL P 115     -40.485 -91.361 105.801  0.00 97.00      PROA   
ATOM   1799  N   LEU P 116     -38.456 -91.183 104.847  0.00 97.00      PROA   
ATOM   1800  HN  LEU P 116     -37.754 -90.565 104.499  0.00 97.00      PROA   
ATOM   1801  CA  LEU P 116     -38.204 -92.593 104.661  0.00 97.00      PROA   
ATOM   1802  HA  LEU P 116     -39.062 -93.172 104.966  0.00 97.00      PROA   
ATOM   1803  CB  LEU P 116     -37.842 -92.910 103.187  0.00 97.00      PROA   
ATOM   1804  HB1 LEU P 116     -37.430 -93.939 103.089  0.00 97.00      PROA   
ATOM   1805  HB2 LEU P 116     -37.051 -92.196 102.869  0.00 97.00      PROA   
ATOM   1806  CG  LEU P 116     -39.018 -92.791 102.192  0.00 97.00      PROA   
ATOM   1807  HG  LEU P 116     -39.567 -91.842 102.398  0.00 97.00      PROA   
ATOM   1808  CD1 LEU P 116     -38.505 -92.727 100.742  0.00 97.00      PROA   
ATOM   1809 HD11 LEU P 116     -37.948 -93.657 100.495  0.00 97.00      PROA   
ATOM   1810 HD12 LEU P 116     -37.828 -91.859 100.608  0.00 97.00      PROA   
ATOM   1811 HD13 LEU P 116     -39.358 -92.627 100.038  0.00 97.00      PROA   
ATOM   1812  CD2 LEU P 116     -39.992 -93.969 102.354  0.00 97.00      PROA   
ATOM   1813 HD21 LEU P 116     -40.377 -94.015 103.392  0.00 97.00      PROA   
ATOM   1814 HD22 LEU P 116     -39.474 -94.925 102.127  0.00 97.00      PROA   
ATOM   1815 HD23 LEU P 116     -40.850 -93.860 101.658  0.00 97.00      PROA   
ATOM   1816  C   LEU P 116     -37.029 -93.008 105.510  0.00 97.00      PROA   
ATOM   1817  O   LEU P 116     -35.956 -92.423 105.432  0.00 97.00      PROA   
ATOM   1818  N   TYR P 117     -37.209 -94.065 106.330  0.00 97.00      PROA   
ATOM   1819  HN  TYR P 117     -38.121 -94.459 106.435  0.00 97.00      PROA   
ATOM   1820  CA  TYR P 117     -36.144 -94.726 107.058  0.00 97.00      PROA   
ATOM   1821  HA  TYR P 117     -35.285 -94.071 107.113  0.00 97.00      PROA   
ATOM   1822  CB  TYR P 117     -36.552 -95.126 108.501  0.00 97.00      PROA   
ATOM   1823  HB1 TYR P 117     -35.812 -95.826 108.945  0.00 97.00      PROA   
ATOM   1824  HB2 TYR P 117     -37.544 -95.628 108.494  0.00 97.00      PROA   
ATOM   1825  CG  TYR P 117     -36.633 -93.911 109.398  0.00 97.00      PROA   
ATOM   1826  CD1 TYR P 117     -35.580 -93.623 110.287  0.00 97.00      PROA   
ATOM   1827  HD1 TYR P 117     -34.698 -94.247 110.297  0.00 97.00      PROA   
ATOM   1828  CE1 TYR P 117     -35.665 -92.542 111.171  0.00 97.00      PROA   
ATOM   1829  HE1 TYR P 117     -34.855 -92.335 111.856  0.00 97.00      PROA   
ATOM   1830  CZ  TYR P 117     -36.807 -91.739 111.179  0.00 97.00      PROA   
ATOM   1831  OH  TYR P 117     -36.878 -90.671 112.087  0.00 97.00      PROA   
ATOM   1832  HH  TYR P 117     -37.775 -90.324 112.090  0.00 97.00      PROA   
ATOM   1833  CD2 TYR P 117     -37.780 -93.094 109.423  0.00 97.00      PROA   
ATOM   1834  HD2 TYR P 117     -38.602 -93.307 108.756  0.00 97.00      PROA   
ATOM   1835  CE2 TYR P 117     -37.865 -92.007 110.304  0.00 97.00      PROA   
ATOM   1836  HE2 TYR P 117     -38.745 -91.380 110.312  0.00 97.00      PROA   
ATOM   1837  C   TYR P 117     -35.710 -95.964 106.301  0.00 97.00      PROA   
ATOM   1838  O   TYR P 117     -36.537 -96.770 105.887  0.00 97.00      PROA   
ATOM   1839  N   TYR P 118     -34.381 -96.125 106.099  0.00 97.00      PROA   
ATOM   1840  HN  TYR P 118     -33.740 -95.441 106.444  0.00 97.00      PROA   
ATOM   1841  CA  TYR P 118     -33.769 -97.176 105.313  0.00 97.00      PROA   
ATOM   1842  HA  TYR P 118     -34.532 -97.830 104.931  0.00 97.00      PROA   
ATOM   1843  CB  TYR P 118     -32.851 -96.671 104.148  0.00 97.00      PROA   
ATOM   1844  HB1 TYR P 118     -32.426 -97.545 103.607  0.00 97.00      PROA   
ATOM   1845  HB2 TYR P 118     -32.007 -96.093 104.579  0.00 97.00      PROA   
ATOM   1846  CG  TYR P 118     -33.508 -95.761 103.126  0.00 97.00      PROA   
ATOM   1847  CD1 TYR P 118     -33.923 -94.465 103.474  0.00 97.00      PROA   
ATOM   1848  HD1 TYR P 118     -33.857 -94.134 104.495  0.00 97.00      PROA   
ATOM   1849  CE1 TYR P 118     -34.392 -93.571 102.509  0.00 97.00      PROA   
ATOM   1850  HE1 TYR P 118     -34.700 -92.586 102.818  0.00 97.00      PROA   
ATOM   1851  CZ  TYR P 118     -34.435 -93.945 101.163  0.00 97.00      PROA   
ATOM   1852  OH  TYR P 118     -34.871 -93.012 100.201  0.00 97.00      PROA   
ATOM   1853  HH  TYR P 118     -35.098 -92.209 100.685  0.00 97.00      PROA   
ATOM   1854  CD2 TYR P 118     -33.554 -96.123 101.764  0.00 97.00      PROA   
ATOM   1855  HD2 TYR P 118     -33.200 -97.095 101.460  0.00 97.00      PROA   
ATOM   1856  CE2 TYR P 118     -34.017 -95.227 100.788  0.00 97.00      PROA   
ATOM   1857  HE2 TYR P 118     -34.033 -95.521  99.749  0.00 97.00      PROA   
ATOM   1858  C   TYR P 118     -32.881 -97.995 106.222  0.00 97.00      PROA   
ATOM   1859  O   TYR P 118     -32.266 -97.470 107.146  0.00 97.00      PROA   
ATOM   1860  N   ARG P 119     -32.795 -99.320 105.965  0.00 97.00      PROA   
ATOM   1861  HN  ARG P 119     -33.348 -99.729 105.241  0.00 97.00      PROA   
ATOM   1862  CA  ARG P 119     -31.823-100.194 106.578  0.00 97.00      PROA   
ATOM   1863  HA  ARG P 119     -31.007 -99.590 106.940  0.00 97.00      PROA   
ATOM   1864  CB  ARG P 119     -32.361-101.005 107.787  0.00 97.00      PROA   
ATOM   1865  HB1 ARG P 119     -33.349-101.441 107.518  0.00 97.00      PROA   
ATOM   1866  HB2 ARG P 119     -32.519-100.280 108.617  0.00 97.00      PROA   
ATOM   1867  CG  ARG P 119     -31.411-102.131 108.250  0.00 97.00      PROA   
ATOM   1868  HG1 ARG P 119     -30.380-101.710 108.269  0.00 97.00      PROA   
ATOM   1869  HG2 ARG P 119     -31.422-102.964 107.514  0.00 97.00      PROA   
ATOM   1870  CD  ARG P 119     -31.656-102.703 109.651  0.00 97.00      PROA   
ATOM   1871  HD1 ARG P 119     -31.768-101.906 110.406  0.00 97.00      PROA   
ATOM   1872  HD2 ARG P 119     -30.787-103.327 109.947  0.00 97.00      PROA   
ATOM   1873  NE  ARG P 119     -32.841-103.612 109.654  0.00 97.00      PROA   
ATOM   1874  HE  ARG P 119     -32.679-104.596 109.642  0.00 97.00      PROA   
ATOM   1875  CZ  ARG P 119     -34.071-103.249 110.074  0.00 97.00      PROA   
ATOM   1876  NH1 ARG P 119     -34.480-101.982 110.126  0.00 97.00      PROA   
ATOM   1877 HH11 ARG P 119     -33.871-101.295 109.745  0.00 97.00      PROA   
ATOM   1878 HH12 ARG P 119     -35.447-101.806 110.289  0.00 97.00      PROA   
ATOM   1879  NH2 ARG P 119     -34.887-104.230 110.486  0.00 97.00      PROA   
ATOM   1880 HH21 ARG P 119     -34.461-105.128 110.584  0.00 97.00      PROA   
ATOM   1881 HH22 ARG P 119     -35.649-104.004 111.090  0.00 97.00      PROA   
ATOM   1882  C   ARG P 119     -31.248-101.111 105.524  0.00 97.00      PROA   
ATOM   1883  O   ARG P 119     -31.982-101.805 104.824  0.00 97.00      PROA   
ATOM   1884  N   ASN P 120     -29.898-101.130 105.395  0.00 97.00      PROA   
ATOM   1885  HN  ASN P 120     -29.342-100.567 106.007  0.00 97.00      PROA   
ATOM   1886  CA  ASN P 120     -29.149-101.989 104.489  0.00 97.00      PROA   
ATOM   1887  HA  ASN P 120     -28.121-101.662 104.550  0.00 97.00      PROA   
ATOM   1888  CB  ASN P 120     -29.198-103.485 104.915  0.00 97.00      PROA   
ATOM   1889  HB1 ASN P 120     -28.589-104.108 104.227  0.00 97.00      PROA   
ATOM   1890  HB2 ASN P 120     -30.248-103.847 104.897  0.00 97.00      PROA   
ATOM   1891  CG  ASN P 120     -28.613-103.635 106.326  0.00 97.00      PROA   
ATOM   1892  OD1 ASN P 120     -27.775-102.839 106.753  0.00 97.00      PROA   
ATOM   1893  ND2 ASN P 120     -29.091-104.659 107.085  0.00 97.00      PROA   
ATOM   1894 HD21 ASN P 120     -28.765-104.746 108.026  0.00 97.00      PROA   
ATOM   1895 HD22 ASN P 120     -29.730-105.316 106.689  0.00 97.00      PROA   
ATOM   1896  C   ASN P 120     -29.551-101.800 103.034  0.00 97.00      PROA   
ATOM   1897  O   ASN P 120     -29.810-102.759 102.309  0.00 97.00      PROA   
ATOM   1898  N   GLY P 121     -29.623-100.524 102.584  0.00 97.00      PROA   
ATOM   1899  HN  GLY P 121     -29.379 -99.776 103.196  0.00 97.00      PROA   
ATOM   1900  CA  GLY P 121     -30.033-100.151 101.238  0.00 97.00      PROA   
ATOM   1901  HA1 GLY P 121     -29.733-100.923 100.542  0.00 97.00      PROA   
ATOM   1902  HA2 GLY P 121     -29.571 -99.200 101.017  0.00 97.00      PROA   
ATOM   1903  C   GLY P 121     -31.521 -99.955 101.094  0.00 97.00      PROA   
ATOM   1904  O   GLY P 121     -31.959 -99.051 100.387  0.00 97.00      PROA   
ATOM   1905  N   LYS P 122     -32.347-100.800 101.742  0.00 97.00      PROA   
ATOM   1906  HN  LYS P 122     -31.973-101.522 102.322  0.00 97.00      PROA   
ATOM   1907  CA  LYS P 122     -33.784-100.778 101.557  0.00 97.00      PROA   
ATOM   1908  HA  LYS P 122     -33.990-100.395 100.567  0.00 97.00      PROA   
ATOM   1909  CB  LYS P 122     -34.393-102.207 101.584  0.00 97.00      PROA   
ATOM   1910  HB1 LYS P 122     -33.957-102.761 102.446  0.00 97.00      PROA   
ATOM   1911  HB2 LYS P 122     -34.081-102.733 100.656  0.00 97.00      PROA   
ATOM   1912  CG  LYS P 122     -35.925-102.228 101.719  0.00 97.00      PROA   
ATOM   1913  HG1 LYS P 122     -36.356-101.488 101.006  0.00 97.00      PROA   
ATOM   1914  HG2 LYS P 122     -36.191-101.910 102.753  0.00 97.00      PROA   
ATOM   1915  CD  LYS P 122     -36.605-103.577 101.467  0.00 97.00      PROA   
ATOM   1916  HD1 LYS P 122     -36.185-104.329 102.172  0.00 97.00      PROA   
ATOM   1917  HD2 LYS P 122     -36.375-103.904 100.428  0.00 97.00      PROA   
ATOM   1918  CE  LYS P 122     -38.123-103.451 101.667  0.00 97.00      PROA   
ATOM   1919  HE1 LYS P 122     -38.538-102.676 100.986  0.00 97.00      PROA   
ATOM   1920  HE2 LYS P 122     -38.351-103.161 102.715  0.00 97.00      PROA   
ATOM   1921  NZ  LYS P 122     -38.815-104.727 101.381  0.00 97.00      PROA   
ATOM   1922  HZ1 LYS P 122     -38.436-105.471 102.000  0.00 97.00      PROA   
ATOM   1923  HZ2 LYS P 122     -38.658-104.988 100.387  0.00 97.00      PROA   
ATOM   1924  HZ3 LYS P 122     -39.835-104.617 101.555  0.00 97.00      PROA   
ATOM   1925  C   LYS P 122     -34.528 -99.872 102.521  0.00 97.00      PROA   
ATOM   1926  O   LYS P 122     -34.386 -99.978 103.733  0.00 97.00      PROA   
ATOM   1927  N   ALA P 123     -35.407 -98.985 101.990  0.00 97.00      PROA   
ATOM   1928  HN  ALA P 123     -35.438 -98.828 101.006  0.00 97.00      PROA   
ATOM   1929  CA  ALA P 123     -36.421 -98.290 102.762  0.00 97.00      PROA   
ATOM   1930  HA  ALA P 123     -35.927 -97.742 103.545  0.00 97.00      PROA   
ATOM   1931  CB  ALA P 123     -37.170 -97.263 101.891  0.00 97.00      PROA   
ATOM   1932  HB1 ALA P 123     -37.707 -97.765 101.059  0.00 97.00      PROA   
ATOM   1933  HB2 ALA P 123     -36.446 -96.545 101.449  0.00 97.00      PROA   
ATOM   1934  HB3 ALA P 123     -37.899 -96.684 102.495  0.00 97.00      PROA   
ATOM   1935  C   ALA P 123     -37.421 -99.249 103.402  0.00 97.00      PROA   
ATOM   1936  O   ALA P 123     -37.979-100.118 102.734  0.00 97.00      PROA   
ATOM   1937  N   PHE P 124     -37.664 -99.115 104.728  0.00 97.00      PROA   
ATOM   1938  HN  PHE P 124     -37.192 -98.413 105.259  0.00 97.00      PROA   
ATOM   1939  CA  PHE P 124     -38.521-100.037 105.451  0.00 97.00      PROA   
ATOM   1940  HA  PHE P 124     -39.027-100.691 104.755  0.00 97.00      PROA   
ATOM   1941  CB  PHE P 124     -37.704-100.943 106.433  0.00 97.00      PROA   
ATOM   1942  HB1 PHE P 124     -36.845-101.382 105.879  0.00 97.00      PROA   
ATOM   1943  HB2 PHE P 124     -38.349-101.783 106.771  0.00 97.00      PROA   
ATOM   1944  CG  PHE P 124     -37.159-100.242 107.662  0.00 97.00      PROA   
ATOM   1945  CD1 PHE P 124     -35.974 -99.492 107.598  0.00 97.00      PROA   
ATOM   1946  HD1 PHE P 124     -35.465 -99.397 106.651  0.00 97.00      PROA   
ATOM   1947  CE1 PHE P 124     -35.468 -98.849 108.735  0.00 97.00      PROA   
ATOM   1948  HE1 PHE P 124     -34.567 -98.258 108.667  0.00 97.00      PROA   
ATOM   1949  CZ  PHE P 124     -36.140 -98.965 109.958  0.00 97.00      PROA   
ATOM   1950  HZ  PHE P 124     -35.765 -98.454 110.833  0.00 97.00      PROA   
ATOM   1951  CD2 PHE P 124     -37.808-100.372 108.904  0.00 97.00      PROA   
ATOM   1952  HD2 PHE P 124     -38.717-100.951 108.972  0.00 97.00      PROA   
ATOM   1953  CE2 PHE P 124     -37.306 -99.735 110.045  0.00 97.00      PROA   
ATOM   1954  HE2 PHE P 124     -37.826 -99.823 110.988  0.00 97.00      PROA   
ATOM   1955  C   PHE P 124     -39.622 -99.299 106.185  0.00 97.00      PROA   
ATOM   1956  O   PHE P 124     -40.598 -99.929 106.591  0.00 97.00      PROA   
ATOM   1957  N   LYS P 125     -39.532 -97.958 106.361  0.00 97.00      PROA   
ATOM   1958  HN  LYS P 125     -38.735 -97.440 106.063  0.00 97.00      PROA   
ATOM   1959  CA  LYS P 125     -40.588 -97.266 107.076  0.00 97.00      PROA   
ATOM   1960  HA  LYS P 125     -41.520 -97.776 106.874  0.00 97.00      PROA   
ATOM   1961  CB  LYS P 125     -40.333 -97.307 108.605  0.00 97.00      PROA   
ATOM   1962  HB1 LYS P 125     -40.049 -96.318 109.015  0.00 97.00      PROA   
ATOM   1963  HB2 LYS P 125     -39.451 -97.967 108.775  0.00 97.00      PROA   
ATOM   1964  CG  LYS P 125     -41.496 -97.938 109.394  0.00 97.00      PROA   
ATOM   1965  HG1 LYS P 125     -41.182 -98.069 110.454  0.00 97.00      PROA   
ATOM   1966  HG2 LYS P 125     -41.698 -98.951 108.981  0.00 97.00      PROA   
ATOM   1967  CD  LYS P 125     -42.797 -97.120 109.355  0.00 97.00      PROA   
ATOM   1968  HD1 LYS P 125     -43.563 -97.658 109.958  0.00 97.00      PROA   
ATOM   1969  HD2 LYS P 125     -43.169 -97.070 108.307  0.00 97.00      PROA   
ATOM   1970  CE  LYS P 125     -42.616 -95.703 109.906  0.00 97.00      PROA   
ATOM   1971  HE1 LYS P 125     -41.889 -95.125 109.295  0.00 97.00      PROA   
ATOM   1972  HE2 LYS P 125     -42.256 -95.743 110.955  0.00 97.00      PROA   
ATOM   1973  NZ  LYS P 125     -43.889 -94.955 109.887  0.00 97.00      PROA   
ATOM   1974  HZ1 LYS P 125     -44.670 -95.532 110.251  0.00 97.00      PROA   
ATOM   1975  HZ2 LYS P 125     -44.090 -94.668 108.904  0.00 97.00      PROA   
ATOM   1976  HZ3 LYS P 125     -43.782 -94.090 110.457  0.00 97.00      PROA   
ATOM   1977  C   LYS P 125     -40.789 -95.844 106.591  0.00 97.00      PROA   
ATOM   1978  O   LYS P 125     -39.908 -94.997 106.689  0.00 97.00      PROA   
ATOM   1979  N   PHE P 126     -42.011 -95.556 106.085  0.00 97.00      PROA   
ATOM   1980  HN  PHE P 126     -42.671 -96.293 105.960  0.00 97.00      PROA   
ATOM   1981  CA  PHE P 126     -42.440 -94.268 105.577  0.00 97.00      PROA   
ATOM   1982  HA  PHE P 126     -41.565 -93.681 105.337  0.00 97.00      PROA   
ATOM   1983  CB  PHE P 126     -43.240 -94.502 104.256  0.00 97.00      PROA   
ATOM   1984  HB1 PHE P 126     -44.013 -95.282 104.437  0.00 97.00      PROA   
ATOM   1985  HB2 PHE P 126     -42.553 -94.896 103.478  0.00 97.00      PROA   
ATOM   1986  CG  PHE P 126     -43.924 -93.281 103.693  0.00 97.00      PROA   
ATOM   1987  CD1 PHE P 126     -43.164 -92.230 103.155  0.00 97.00      PROA   
ATOM   1988  HD1 PHE P 126     -42.086 -92.279 103.174  0.00 97.00      PROA   
ATOM   1989  CE1 PHE P 126     -43.793 -91.121 102.581  0.00 97.00      PROA   
ATOM   1990  HE1 PHE P 126     -43.191 -90.343 102.139  0.00 97.00      PROA   
ATOM   1991  CZ  PHE P 126     -45.191 -91.038 102.562  0.00 97.00      PROA   
ATOM   1992  HZ  PHE P 126     -45.685 -90.186 102.121  0.00 97.00      PROA   
ATOM   1993  CD2 PHE P 126     -45.328 -93.196 103.654  0.00 97.00      PROA   
ATOM   1994  HD2 PHE P 126     -45.928 -94.004 104.046  0.00 97.00      PROA   
ATOM   1995  CE2 PHE P 126     -45.958 -92.076 103.102  0.00 97.00      PROA   
ATOM   1996  HE2 PHE P 126     -47.036 -92.022 103.070  0.00 97.00      PROA   
ATOM   1997  C   PHE P 126     -43.251 -93.464 106.593  0.00 97.00      PROA   
ATOM   1998  O   PHE P 126     -44.058 -94.012 107.332  0.00 97.00      PROA   
ATOM   1999  N   PHE P 127     -43.066 -92.121 106.613  0.00 97.00      PROA   
ATOM   2000  HN  PHE P 127     -42.322 -91.720 106.082  0.00 97.00      PROA   
ATOM   2001  CA  PHE P 127     -43.912 -91.162 107.303  0.00 97.00      PROA   
ATOM   2002  HA  PHE P 127     -44.861 -91.622 107.541  0.00 97.00      PROA   
ATOM   2003  CB  PHE P 127     -43.260 -90.545 108.571  0.00 97.00      PROA   
ATOM   2004  HB1 PHE P 127     -43.909 -89.752 109.002  0.00 97.00      PROA   
ATOM   2005  HB2 PHE P 127     -42.291 -90.071 108.299  0.00 97.00      PROA   
ATOM   2006  CG  PHE P 127     -42.988 -91.540 109.668  0.00 97.00      PROA   
ATOM   2007  CD1 PHE P 127     -43.936 -91.745 110.689  0.00 97.00      PROA   
ATOM   2008  HD1 PHE P 127     -44.901 -91.262 110.627  0.00 97.00      PROA   
ATOM   2009  CE1 PHE P 127     -43.611 -92.492 111.829  0.00 97.00      PROA   
ATOM   2010  HE1 PHE P 127     -44.328 -92.603 112.629  0.00 97.00      PROA   
ATOM   2011  CZ  PHE P 127     -42.331 -93.045 111.957  0.00 97.00      PROA   
ATOM   2012  HZ  PHE P 127     -42.068 -93.597 112.847  0.00 97.00      PROA   
ATOM   2013  CD2 PHE P 127     -41.709 -92.109 109.808  0.00 97.00      PROA   
ATOM   2014  HD2 PHE P 127     -40.958 -91.918 109.054  0.00 97.00      PROA   
ATOM   2015  CE2 PHE P 127     -41.379 -92.852 110.949  0.00 97.00      PROA   
ATOM   2016  HE2 PHE P 127     -40.384 -93.257 111.065  0.00 97.00      PROA   
ATOM   2017  C   PHE P 127     -44.176 -89.992 106.369  0.00 97.00      PROA   
ATOM   2018  O   PHE P 127     -43.297 -89.562 105.634  0.00 97.00      PROA   
ATOM   2019  N   HSD P 128     -45.400 -89.414 106.375  0.00 97.00      PROA   
ATOM   2020  HN  HSD P 128     -46.155 -89.807 106.897  0.00 97.00      PROA   
ATOM   2021  CA  HSD P 128     -45.698 -88.182 105.654  0.00 97.00      PROA   
ATOM   2022  HA  HSD P 128     -45.380 -88.341 104.632  0.00 97.00      PROA   
ATOM   2023  CB  HSD P 128     -47.213 -87.876 105.601  0.00 97.00      PROA   
ATOM   2024  HB1 HSD P 128     -47.420 -86.791 105.472  0.00 97.00      PROA   
ATOM   2025  HB2 HSD P 128     -47.687 -88.194 106.553  0.00 97.00      PROA   
ATOM   2026  ND1 HSD P 128     -47.939 -88.073 103.180  0.00 97.00      PROA   
ATOM   2027  HD1 HSD P 128     -47.620 -87.167 102.899  0.00 97.00      PROA   
ATOM   2028  CG  HSD P 128     -47.859 -88.600 104.453  0.00 97.00      PROA   
ATOM   2029  CE1 HSD P 128     -48.638 -88.961 102.430  0.00 97.00      PROA   
ATOM   2030  HE1 HSD P 128     -48.872 -88.798 101.378  0.00 97.00      PROA   
ATOM   2031  NE2 HSD P 128     -49.024 -90.008 103.132  0.00 97.00      PROA   
ATOM   2032  CD2 HSD P 128     -48.544 -89.775 104.409  0.00 97.00      PROA   
ATOM   2033  HD2 HSD P 128     -48.753 -90.488 105.197  0.00 97.00      PROA   
ATOM   2034  C   HSD P 128     -44.923 -86.954 106.108  0.00 97.00      PROA   
ATOM   2035  O   HSD P 128     -44.578 -86.113 105.283  0.00 97.00      PROA   
ATOM   2036  N   TRP P 129     -44.638 -86.823 107.421  0.00 97.00      PROA   
ATOM   2037  HN  TRP P 129     -44.909 -87.529 108.065  0.00 97.00      PROA   
ATOM   2038  CA  TRP P 129     -43.978 -85.672 108.009  0.00 97.00      PROA   
ATOM   2039  HA  TRP P 129     -43.557 -85.047 107.231  0.00 97.00      PROA   
ATOM   2040  CB  TRP P 129     -44.924 -84.830 108.915  0.00 97.00      PROA   
ATOM   2041  HB1 TRP P 129     -44.407 -83.891 109.213  0.00 97.00      PROA   
ATOM   2042  HB2 TRP P 129     -45.146 -85.393 109.848  0.00 97.00      PROA   
ATOM   2043  CG  TRP P 129     -46.234 -84.479 108.280  0.00 97.00      PROA   
ATOM   2044  CD1 TRP P 129     -46.521 -83.345 107.565  0.00 97.00      PROA   
ATOM   2045  HD1 TRP P 129     -45.822 -82.540 107.390  0.00 97.00      PROA   
ATOM   2046  NE1 TRP P 129     -47.819 -83.397 107.122  0.00 97.00      PROA   
ATOM   2047  HE1 TRP P 129     -48.318 -82.670 106.703  0.00 97.00      PROA   
ATOM   2048  CE2 TRP P 129     -48.400 -84.559 107.536  0.00 97.00      PROA   
ATOM   2049  CD2 TRP P 129     -47.437 -85.270 108.286  0.00 97.00      PROA   
ATOM   2050  CE3 TRP P 129     -47.785 -86.492 108.864  0.00 97.00      PROA   
ATOM   2051  HE3 TRP P 129     -47.083 -87.044 109.472  0.00 97.00      PROA   
ATOM   2052  CZ3 TRP P 129     -49.078 -86.988 108.665  0.00 97.00      PROA   
ATOM   2053  HZ3 TRP P 129     -49.369 -87.927 109.114  0.00 97.00      PROA   
ATOM   2054  CZ2 TRP P 129     -49.679 -85.054 107.328  0.00 97.00      PROA   
ATOM   2055  HZ2 TRP P 129     -50.412 -84.506 106.755  0.00 97.00      PROA   
ATOM   2056  CH2 TRP P 129     -50.005 -86.284 107.901  0.00 97.00      PROA   
ATOM   2057  HH2 TRP P 129     -51.000 -86.685 107.766  0.00 97.00      PROA   
ATOM   2058  C   TRP P 129     -42.846 -86.204 108.855  0.00 97.00      PROA   
ATOM   2059  O   TRP P 129     -42.725 -87.410 109.062  0.00 97.00      PROA   
ATOM   2060  N   ASN P 130     -41.958 -85.313 109.357  0.00 97.00      PROA   
ATOM   2061  HN  ASN P 130     -42.001 -84.348 109.103  0.00 97.00      PROA   
ATOM   2062  CA  ASN P 130     -40.890 -85.686 110.266  0.00 97.00      PROA   
ATOM   2063  HA  ASN P 130     -40.300 -86.422 109.739  0.00 97.00      PROA   
ATOM   2064  CB  ASN P 130     -39.993 -84.456 110.594  0.00 97.00      PROA   
ATOM   2065  HB1 ASN P 130     -40.537 -83.746 111.252  0.00 97.00      PROA   
ATOM   2066  HB2 ASN P 130     -39.729 -83.920 109.656  0.00 97.00      PROA   
ATOM   2067  CG  ASN P 130     -38.701 -84.866 111.297  0.00 97.00      PROA   
ATOM   2068  OD1 ASN P 130     -38.441 -84.469 112.432  0.00 97.00      PROA   
ATOM   2069  ND2 ASN P 130     -37.880 -85.704 110.612  0.00 97.00      PROA   
ATOM   2070 HD21 ASN P 130     -37.010 -85.952 111.040  0.00 97.00      PROA   
ATOM   2071 HD22 ASN P 130     -38.106 -85.983 109.681  0.00 97.00      PROA   
ATOM   2072  C   ASN P 130     -41.393 -86.352 111.553  0.00 97.00      PROA   
ATOM   2073  O   ASN P 130     -42.312 -85.871 112.213  0.00 97.00      PROA   
ATOM   2074  N   SER P 131     -40.780 -87.498 111.925  0.00 97.00      PROA   
ATOM   2075  HN  SER P 131     -40.028 -87.874 111.389  0.00 97.00      PROA   
ATOM   2076  CA  SER P 131     -41.175 -88.282 113.076  0.00 97.00      PROA   
ATOM   2077  HA  SER P 131     -41.413 -87.623 113.899  0.00 97.00      PROA   
ATOM   2078  CB  SER P 131     -42.371 -89.241 112.783  0.00 97.00      PROA   
ATOM   2079  HB1 SER P 131     -42.148 -89.841 111.876  0.00 97.00      PROA   
ATOM   2080  HB2 SER P 131     -43.265 -88.618 112.568  0.00 97.00      PROA   
ATOM   2081  OG  SER P 131     -42.695 -90.121 113.864  0.00 97.00      PROA   
ATOM   2082  HG1 SER P 131     -42.041 -90.830 113.860  0.00 97.00      PROA   
ATOM   2083  C   SER P 131     -39.970 -89.090 113.442  0.00 97.00      PROA   
ATOM   2084  O   SER P 131     -39.098 -89.305 112.611  0.00 97.00      PROA   
ATOM   2085  N   ASN P 132     -39.913 -89.582 114.700  0.00 97.00      PROA   
ATOM   2086  HN  ASN P 132     -40.660 -89.394 115.333  0.00 97.00      PROA   
ATOM   2087  CA  ASN P 132     -38.920 -90.539 115.141  0.00 97.00      PROA   
ATOM   2088  HA  ASN P 132     -37.969 -90.272 114.701  0.00 97.00      PROA   
ATOM   2089  CB  ASN P 132     -38.747 -90.544 116.697  0.00 97.00      PROA   
ATOM   2090  HB1 ASN P 132     -38.631 -89.502 117.062  0.00 97.00      PROA   
ATOM   2091  HB2 ASN P 132     -37.811 -91.091 116.945  0.00 97.00      PROA   
ATOM   2092  CG  ASN P 132     -39.882 -91.253 117.455  0.00 97.00      PROA   
ATOM   2093  OD1 ASN P 132     -39.842 -92.473 117.637  0.00 97.00      PROA   
ATOM   2094  ND2 ASN P 132     -40.898 -90.491 117.935  0.00 97.00      PROA   
ATOM   2095 HD21 ASN P 132     -41.627 -90.959 118.432  0.00 97.00      PROA   
ATOM   2096 HD22 ASN P 132     -40.896 -89.500 117.816  0.00 97.00      PROA   
ATOM   2097  C   ASN P 132     -39.306 -91.914 114.624  0.00 97.00      PROA   
ATOM   2098  O   ASN P 132     -40.434 -92.141 114.193  0.00 97.00      PROA   
ATOM   2099  N   LEU P 133     -38.361 -92.871 114.694  0.00 97.00      PROA   
ATOM   2100  HN  LEU P 133     -37.421 -92.642 114.940  0.00 97.00      PROA   
ATOM   2101  CA  LEU P 133     -38.661 -94.274 114.578  0.00 97.00      PROA   
ATOM   2102  HA  LEU P 133     -39.730 -94.430 114.587  0.00 97.00      PROA   
ATOM   2103  CB  LEU P 133     -38.062 -94.859 113.277  0.00 97.00      PROA   
ATOM   2104  HB1 LEU P 133     -36.954 -94.893 113.319  0.00 97.00      PROA   
ATOM   2105  HB2 LEU P 133     -38.325 -94.136 112.468  0.00 97.00      PROA   
ATOM   2106  CG  LEU P 133     -38.612 -96.234 112.836  0.00 97.00      PROA   
ATOM   2107  HG  LEU P 133     -39.722 -96.221 112.953  0.00 97.00      PROA   
ATOM   2108  CD1 LEU P 133     -38.302 -96.451 111.348  0.00 97.00      PROA   
ATOM   2109 HD11 LEU P 133     -37.203 -96.454 111.190  0.00 97.00      PROA   
ATOM   2110 HD12 LEU P 133     -38.742 -95.636 110.737  0.00 97.00      PROA   
ATOM   2111 HD13 LEU P 133     -38.714 -97.422 111.004  0.00 97.00      PROA   
ATOM   2112  CD2 LEU P 133     -38.051 -97.410 113.653  0.00 97.00      PROA   
ATOM   2113 HD21 LEU P 133     -38.391 -97.367 114.705  0.00 97.00      PROA   
ATOM   2114 HD22 LEU P 133     -36.940 -97.386 113.637  0.00 97.00      PROA   
ATOM   2115 HD23 LEU P 133     -38.389 -98.376 113.223  0.00 97.00      PROA   
ATOM   2116  C   LEU P 133     -38.075 -94.919 115.813  0.00 97.00      PROA   
ATOM   2117  O   LEU P 133     -36.864 -94.939 115.998  0.00 97.00      PROA   
ATOM   2118  N   THR P 134     -38.934 -95.474 116.701  0.00 97.00      PROA   
ATOM   2119  HN  THR P 134     -39.919 -95.416 116.564  0.00 97.00      PROA   
ATOM   2120  CA  THR P 134     -38.486 -96.143 117.912  0.00 97.00      PROA   
ATOM   2121  HA  THR P 134     -37.418 -96.024 118.029  0.00 97.00      PROA   
ATOM   2122  CB  THR P 134     -39.129 -95.621 119.193  0.00 97.00      PROA   
ATOM   2123  HB  THR P 134     -40.239 -95.685 119.128  0.00 97.00      PROA   
ATOM   2124  OG1 THR P 134     -38.760 -94.266 119.407  0.00 97.00      PROA   
ATOM   2125  HG1 THR P 134     -39.159 -93.751 118.700  0.00 97.00      PROA   
ATOM   2126  CG2 THR P 134     -38.634 -96.403 120.427  0.00 97.00      PROA   
ATOM   2127 HG21 THR P 134     -37.523 -96.388 120.464  0.00 97.00      PROA   
ATOM   2128 HG22 THR P 134     -38.981 -97.456 120.417  0.00 97.00      PROA   
ATOM   2129 HG23 THR P 134     -39.019 -95.925 121.353  0.00 97.00      PROA   
ATOM   2130  C   THR P 134     -38.762 -97.618 117.769  0.00 97.00      PROA   
ATOM   2131  O   THR P 134     -39.898 -98.047 117.582  0.00 97.00      PROA   
ATOM   2132  N   ILE P 135     -37.696 -98.438 117.868  0.00 97.00      PROA   
ATOM   2133  HN  ILE P 135     -36.779 -98.054 117.985  0.00 97.00      PROA   
ATOM   2134  CA  ILE P 135     -37.764 -99.881 117.831  0.00 97.00      PROA   
ATOM   2135  HA  ILE P 135     -38.648-100.191 117.293  0.00 97.00      PROA   
ATOM   2136  CB  ILE P 135     -36.524-100.488 117.166  0.00 97.00      PROA   
ATOM   2137  HB  ILE P 135     -35.631-100.130 117.728  0.00 97.00      PROA   
ATOM   2138  CG2 ILE P 135     -36.555-102.031 117.242  0.00 97.00      PROA   
ATOM   2139 HG21 ILE P 135     -37.450-102.431 116.720  0.00 97.00      PROA   
ATOM   2140 HG22 ILE P 135     -36.568-102.382 118.291  0.00 97.00      PROA   
ATOM   2141 HG23 ILE P 135     -35.648-102.457 116.767  0.00 97.00      PROA   
ATOM   2142  CG1 ILE P 135     -36.343-100.009 115.701  0.00 97.00      PROA   
ATOM   2143 HG11 ILE P 135     -36.736 -98.979 115.580  0.00 97.00      PROA   
ATOM   2144 HG12 ILE P 135     -36.938-100.666 115.029  0.00 97.00      PROA   
ATOM   2145  CD  ILE P 135     -34.872 -99.978 115.264  0.00 97.00      PROA   
ATOM   2146  HD1 ILE P 135     -34.355-100.931 115.506  0.00 97.00      PROA   
ATOM   2147  HD2 ILE P 135     -34.346 -99.159 115.798  0.00 97.00      PROA   
ATOM   2148  HD3 ILE P 135     -34.784 -99.790 114.174  0.00 97.00      PROA   
ATOM   2149  C   ILE P 135     -37.865-100.344 119.272  0.00 97.00      PROA   
ATOM   2150  O   ILE P 135     -36.919-100.213 120.038  0.00 97.00      PROA   
ATOM   2151  N   LEU P 136     -39.032-100.891 119.683  0.00 97.00      PROA   
ATOM   2152  HN  LEU P 136     -39.812-100.920 119.062  0.00 97.00      PROA   
ATOM   2153  CA  LEU P 136     -39.320-101.319 121.044  0.00 97.00      PROA   
ATOM   2154  HA  LEU P 136     -39.167-100.458 121.680  0.00 97.00      PROA   
ATOM   2155  CB  LEU P 136     -40.787-101.813 121.200  0.00 97.00      PROA   
ATOM   2156  HB1 LEU P 136     -40.914-102.220 122.229  0.00 97.00      PROA   
ATOM   2157  HB2 LEU P 136     -40.977-102.640 120.483  0.00 97.00      PROA   
ATOM   2158  CG  LEU P 136     -41.908-100.746 121.034  0.00 97.00      PROA   
ATOM   2159  HG  LEU P 136     -42.855-101.253 121.346  0.00 97.00      PROA   
ATOM   2160  CD1 LEU P 136     -41.715 -99.542 121.974  0.00 97.00      PROA   
ATOM   2161 HD11 LEU P 136     -40.824 -98.953 121.672  0.00 97.00      PROA   
ATOM   2162 HD12 LEU P 136     -41.578 -99.885 123.021  0.00 97.00      PROA   
ATOM   2163 HD13 LEU P 136     -42.603 -98.878 121.932  0.00 97.00      PROA   
ATOM   2164  CD2 LEU P 136     -42.139-100.274 119.584  0.00 97.00      PROA   
ATOM   2165 HD21 LEU P 136     -42.227-101.141 118.897  0.00 97.00      PROA   
ATOM   2166 HD22 LEU P 136     -41.308 -99.623 119.246  0.00 97.00      PROA   
ATOM   2167 HD23 LEU P 136     -43.076 -99.681 119.527  0.00 97.00      PROA   
ATOM   2168  C   LEU P 136     -38.389-102.395 121.586  0.00 97.00      PROA   
ATOM   2169  O   LEU P 136     -37.990-102.347 122.749  0.00 97.00      PROA   
ATOM   2170  N   LYS P 137     -38.026-103.392 120.751  0.00 97.00      PROA   
ATOM   2171  HN  LYS P 137     -38.394-103.433 119.828  0.00 97.00      PROA   
ATOM   2172  CA  LYS P 137     -37.019-104.375 121.087  0.00 97.00      PROA   
ATOM   2173  HA  LYS P 137     -36.382-103.990 121.873  0.00 97.00      PROA   
ATOM   2174  CB  LYS P 137     -37.636-105.723 121.545  0.00 97.00      PROA   
ATOM   2175  HB1 LYS P 137     -36.835-106.489 121.627  0.00 97.00      PROA   
ATOM   2176  HB2 LYS P 137     -38.359-106.074 120.776  0.00 97.00      PROA   
ATOM   2177  CG  LYS P 137     -38.358-105.644 122.904  0.00 97.00      PROA   
ATOM   2178  HG1 LYS P 137     -39.201-104.922 122.840  0.00 97.00      PROA   
ATOM   2179  HG2 LYS P 137     -37.641-105.246 123.652  0.00 97.00      PROA   
ATOM   2180  CD  LYS P 137     -38.895-107.010 123.369  0.00 97.00      PROA   
ATOM   2181  HD1 LYS P 137     -38.061-107.748 123.359  0.00 97.00      PROA   
ATOM   2182  HD2 LYS P 137     -39.650-107.359 122.630  0.00 97.00      PROA   
ATOM   2183  CE  LYS P 137     -39.546-107.002 124.760  0.00 97.00      PROA   
ATOM   2184  HE1 LYS P 137     -39.941-108.016 124.995  0.00 97.00      PROA   
ATOM   2185  HE2 LYS P 137     -40.375-106.268 124.819  0.00 97.00      PROA   
ATOM   2186  NZ  LYS P 137     -38.540-106.674 125.796  0.00 97.00      PROA   
ATOM   2187  HZ1 LYS P 137     -38.409-105.645 125.885  0.00 97.00      PROA   
ATOM   2188  HZ2 LYS P 137     -37.640-107.107 125.506  0.00 97.00      PROA   
ATOM   2189  HZ3 LYS P 137     -38.826-107.082 126.709  0.00 97.00      PROA   
ATOM   2190  C   LYS P 137     -36.146-104.606 119.873  0.00 97.00      PROA   
ATOM   2191  O   LYS P 137     -36.603-105.133 118.862  0.00 97.00      PROA   
ATOM   2192  N   THR P 138     -34.846-104.223 119.938  0.00 97.00      PROA   
ATOM   2193  HN  THR P 138     -34.504-103.724 120.736  0.00 97.00      PROA   
ATOM   2194  CA  THR P 138     -33.899-104.426 118.850  0.00 97.00      PROA   
ATOM   2195  HA  THR P 138     -34.450-104.260 117.935  0.00 97.00      PROA   
ATOM   2196  CB  THR P 138     -32.741-103.426 118.838  0.00 97.00      PROA   
ATOM   2197  HB  THR P 138     -33.155-102.419 119.080  0.00 97.00      PROA   
ATOM   2198  OG1 THR P 138     -32.138-103.338 117.552  0.00 97.00      PROA   
ATOM   2199  HG1 THR P 138     -31.413-102.720 117.661  0.00 97.00      PROA   
ATOM   2200  CG2 THR P 138     -31.644-103.769 119.857  0.00 97.00      PROA   
ATOM   2201 HG21 THR P 138     -31.113-104.706 119.586  0.00 97.00      PROA   
ATOM   2202 HG22 THR P 138     -32.075-103.889 120.870  0.00 97.00      PROA   
ATOM   2203 HG23 THR P 138     -30.891-102.953 119.899  0.00 97.00      PROA   
ATOM   2204  C   THR P 138     -33.425-105.869 118.816  0.00 97.00      PROA   
ATOM   2205  O   THR P 138     -33.698-106.661 119.709  0.00 97.00      PROA   
ATOM   2206  N   ASN P 139     -32.759-106.266 117.716  0.00 97.00      PROA   
ATOM   2207  HN  ASN P 139     -32.469-105.596 117.037  0.00 97.00      PROA   
ATOM   2208  CA  ASN P 139     -32.460-107.654 117.452  0.00 97.00      PROA   
ATOM   2209  HA  ASN P 139     -31.978-108.069 118.327  0.00 97.00      PROA   
ATOM   2210  CB  ASN P 139     -33.743-108.481 117.123  0.00 97.00      PROA   
ATOM   2211  HB1 ASN P 139     -34.385-108.526 118.030  0.00 97.00      PROA   
ATOM   2212  HB2 ASN P 139     -33.489-109.526 116.855  0.00 97.00      PROA   
ATOM   2213  CG  ASN P 139     -34.529-107.855 115.962  0.00 97.00      PROA   
ATOM   2214  OD1 ASN P 139     -34.153-108.016 114.798  0.00 97.00      PROA   
ATOM   2215  ND2 ASN P 139     -35.652-107.149 116.272  0.00 97.00      PROA   
ATOM   2216 HD21 ASN P 139     -36.204-106.784 115.524  0.00 97.00      PROA   
ATOM   2217 HD22 ASN P 139     -35.908-106.999 117.226  0.00 97.00      PROA   
ATOM   2218  C   ASN P 139     -31.450-107.684 116.325  0.00 97.00      PROA   
ATOM   2219  O   ASN P 139     -31.111-106.651 115.752  0.00 97.00      PROA   
ATOM   2220  N   MET P 140     -30.934-108.883 115.972  0.00 97.00      PROA   
ATOM   2221  HN  MET P 140     -31.165-109.711 116.482  0.00 97.00      PROA   
ATOM   2222  CA  MET P 140     -29.976-109.070 114.898  0.00 97.00      PROA   
ATOM   2223  HA  MET P 140     -29.092-108.503 115.151  0.00 97.00      PROA   
ATOM   2224  CB  MET P 140     -29.564-110.543 114.810  0.00 97.00      PROA   
ATOM   2225  HB1 MET P 140     -30.449-111.179 114.567  0.00 97.00      PROA   
ATOM   2226  HB2 MET P 140     -29.210-110.857 115.820  0.00 97.00      PROA   
ATOM   2227  CG  MET P 140     -28.459-110.809 113.798  0.00 97.00      PROA   
ATOM   2228  HG1 MET P 140     -27.526-110.282 114.084  0.00 97.00      PROA   
ATOM   2229  HG2 MET P 140     -28.742-110.467 112.782  0.00 97.00      PROA   
ATOM   2230  SD  MET P 140     -28.228-112.541 113.749  0.00 97.00      PROA   
ATOM   2231  CE  MET P 140     -27.472-112.896 115.331  0.00 97.00      PROA   
ATOM   2232  HE1 MET P 140     -28.277-112.814 116.075  0.00 97.00      PROA   
ATOM   2233  HE2 MET P 140     -26.649-112.194 115.568  0.00 97.00      PROA   
ATOM   2234  HE3 MET P 140     -27.083-113.929 115.414  0.00 97.00      PROA   
ATOM   2235  C   MET P 140     -30.446-108.574 113.535  0.00 97.00      PROA   
ATOM   2236  O   MET P 140     -29.667-108.013 112.768  0.00 97.00      PROA   
ATOM   2237  N   SER P 141     -31.752-108.706 113.211  0.00 97.00      PROA   
ATOM   2238  HN  SER P 141     -32.398-109.108 113.857  0.00 97.00      PROA   
ATOM   2239  CA  SER P 141     -32.291-108.306 111.920  0.00 97.00      PROA   
ATOM   2240  HA  SER P 141     -31.568-108.533 111.147  0.00 97.00      PROA   
ATOM   2241  CB  SER P 141     -33.615-109.059 111.609  0.00 97.00      PROA   
ATOM   2242  HB1 SER P 141     -34.430-108.737 112.293  0.00 97.00      PROA   
ATOM   2243  HB2 SER P 141     -33.447-110.145 111.775  0.00 97.00      PROA   
ATOM   2244  OG  SER P 141     -34.026-108.890 110.253  0.00 97.00      PROA   
ATOM   2245  HG1 SER P 141     -34.168-107.948 110.120  0.00 97.00      PROA   
ATOM   2246  C   SER P 141     -32.569-106.810 111.899  0.00 97.00      PROA   
ATOM   2247  O   SER P 141     -33.040-106.284 110.897  0.00 97.00      PROA   
ATOM   2248  N   HSD P 142     -32.238-106.091 112.994  0.00 97.00      PROA   
ATOM   2249  HN  HSD P 142     -31.932-106.574 113.812  0.00 97.00      PROA   
ATOM   2250  CA  HSD P 142     -32.253-104.646 113.087  0.00 97.00      PROA   
ATOM   2251  HA  HSD P 142     -32.690-104.231 112.197  0.00 97.00      PROA   
ATOM   2252  CB  HSD P 142     -33.114-104.152 114.276  0.00 97.00      PROA   
ATOM   2253  HB1 HSD P 142     -32.873-103.096 114.523  0.00 97.00      PROA   
ATOM   2254  HB2 HSD P 142     -32.914-104.763 115.181  0.00 97.00      PROA   
ATOM   2255  ND1 HSD P 142     -35.464-103.172 114.164  0.00 97.00      PROA   
ATOM   2256  HD1 HSD P 142     -35.281-102.358 114.718  0.00 97.00      PROA   
ATOM   2257  CG  HSD P 142     -34.584-104.208 113.930  0.00 97.00      PROA   
ATOM   2258  CE1 HSD P 142     -36.629-103.491 113.552  0.00 97.00      PROA   
ATOM   2259  HE1 HSD P 142     -37.518-102.862 113.595  0.00 97.00      PROA   
ATOM   2260  NE2 HSD P 142     -36.566-104.658 112.946  0.00 97.00      PROA   
ATOM   2261  CD2 HSD P 142     -35.284-105.116 113.196  0.00 97.00      PROA   
ATOM   2262  HD2 HSD P 142     -34.986-106.071 112.785  0.00 97.00      PROA   
ATOM   2263  C   HSD P 142     -30.840-104.094 113.124  0.00 97.00      PROA   
ATOM   2264  O   HSD P 142     -30.626-102.913 113.380  0.00 97.00      PROA   
ATOM   2265  N   SER P 143     -29.827-104.930 112.814  0.00 97.00      PROA   
ATOM   2266  HN  SER P 143     -30.015-105.892 112.631  0.00 97.00      PROA   
ATOM   2267  CA  SER P 143     -28.430-104.536 112.742  0.00 97.00      PROA   
ATOM   2268  HA  SER P 143     -28.262-103.704 113.413  0.00 97.00      PROA   
ATOM   2269  CB  SER P 143     -27.531-105.727 113.158  0.00 97.00      PROA   
ATOM   2270  HB1 SER P 143     -27.520-106.517 112.378  0.00 97.00      PROA   
ATOM   2271  HB2 SER P 143     -27.968-106.177 114.074  0.00 97.00      PROA   
ATOM   2272  OG  SER P 143     -26.199-105.327 113.455  0.00 97.00      PROA   
ATOM   2273  HG1 SER P 143     -25.801-105.036 112.632  0.00 97.00      PROA   
ATOM   2274  C   SER P 143     -28.066-104.107 111.327  0.00 97.00      PROA   
ATOM   2275  O   SER P 143     -28.676-104.554 110.358  0.00 97.00      PROA   
ATOM   2276  N   GLY P 144     -27.038-103.230 111.175  0.00 97.00      PROA   
ATOM   2277  HN  GLY P 144     -26.577-102.837 111.971  0.00 97.00      PROA   
ATOM   2278  CA  GLY P 144     -26.493-102.838 109.884  0.00 97.00      PROA   
ATOM   2279  HA1 GLY P 144     -27.067-103.275 109.084  0.00 97.00      PROA   
ATOM   2280  HA2 GLY P 144     -25.459-103.153 109.873  0.00 97.00      PROA   
ATOM   2281  C   GLY P 144     -26.500-101.348 109.699  0.00 97.00      PROA   
ATOM   2282  O   GLY P 144     -26.440-100.589 110.658  0.00 97.00      PROA   
ATOM   2283  N   THR P 145     -26.539-100.883 108.429  0.00 97.00      PROA   
ATOM   2284  HN  THR P 145     -26.691-101.522 107.675  0.00 97.00      PROA   
ATOM   2285  CA  THR P 145     -26.426 -99.475 108.086  0.00 97.00      PROA   
ATOM   2286  HA  THR P 145     -25.968 -98.962 108.917  0.00 97.00      PROA   
ATOM   2287  CB  THR P 145     -25.506 -99.192 106.892  0.00 97.00      PROA   
ATOM   2288  HB  THR P 145     -24.503 -99.609 107.139  0.00 97.00      PROA   
ATOM   2289  OG1 THR P 145     -25.322 -97.798 106.661  0.00 97.00      PROA   
ATOM   2290  HG1 THR P 145     -25.945 -97.556 105.965  0.00 97.00      PROA   
ATOM   2291  CG2 THR P 145     -25.984 -99.848 105.582  0.00 97.00      PROA   
ATOM   2292 HG21 THR P 145     -26.962 -99.432 105.260  0.00 97.00      PROA   
ATOM   2293 HG22 THR P 145     -26.082-100.945 105.701  0.00 97.00      PROA   
ATOM   2294 HG23 THR P 145     -25.249 -99.648 104.772  0.00 97.00      PROA   
ATOM   2295  C   THR P 145     -27.799 -98.868 107.918  0.00 97.00      PROA   
ATOM   2296  O   THR P 145     -28.634 -99.368 107.178  0.00 97.00      PROA   
ATOM   2297  N   TYR P 146     -28.057 -97.749 108.625  0.00 97.00      PROA   
ATOM   2298  HN  TYR P 146     -27.365 -97.375 109.240  0.00 97.00      PROA   
ATOM   2299  CA  TYR P 146     -29.307 -97.025 108.575  0.00 97.00      PROA   
ATOM   2300  HA  TYR P 146     -30.022 -97.583 107.992  0.00 97.00      PROA   
ATOM   2301  CB  TYR P 146     -29.913 -96.727 109.968  0.00 97.00      PROA   
ATOM   2302  HB1 TYR P 146     -30.704 -95.952 109.886  0.00 97.00      PROA   
ATOM   2303  HB2 TYR P 146     -29.126 -96.352 110.658  0.00 97.00      PROA   
ATOM   2304  CG  TYR P 146     -30.559 -97.932 110.592  0.00 97.00      PROA   
ATOM   2305  CD1 TYR P 146     -29.798 -98.888 111.284  0.00 97.00      PROA   
ATOM   2306  HD1 TYR P 146     -28.720 -98.813 111.288  0.00 97.00      PROA   
ATOM   2307  CE1 TYR P 146     -30.431 -99.909 112.002  0.00 97.00      PROA   
ATOM   2308  HE1 TYR P 146     -29.839-100.640 112.528  0.00 97.00      PROA   
ATOM   2309  CZ  TYR P 146     -31.828 -99.967 112.056  0.00 97.00      PROA   
ATOM   2310  OH  TYR P 146     -32.465-100.977 112.800  0.00 97.00      PROA   
ATOM   2311  HH  TYR P 146     -31.768-101.526 113.174  0.00 97.00      PROA   
ATOM   2312  CD2 TYR P 146     -31.963 -98.033 110.613  0.00 97.00      PROA   
ATOM   2313  HD2 TYR P 146     -32.559 -97.293 110.100  0.00 97.00      PROA   
ATOM   2314  CE2 TYR P 146     -32.594 -99.044 111.345  0.00 97.00      PROA   
ATOM   2315  HE2 TYR P 146     -33.670 -99.095 111.389  0.00 97.00      PROA   
ATOM   2316  C   TYR P 146     -29.102 -95.701 107.884  0.00 97.00      PROA   
ATOM   2317  O   TYR P 146     -28.077 -95.051 108.043  0.00 97.00      PROA   
ATOM   2318  N   HSD P 147     -30.100 -95.266 107.088  0.00 97.00      PROA   
ATOM   2319  HN  HSD P 147     -30.938 -95.799 106.995  0.00 97.00      PROA   
ATOM   2320  CA  HSD P 147     -30.045 -94.005 106.376  0.00 97.00      PROA   
ATOM   2321  HA  HSD P 147     -29.389 -93.318 106.893  0.00 97.00      PROA   
ATOM   2322  CB  HSD P 147     -29.612 -94.162 104.891  0.00 97.00      PROA   
ATOM   2323  HB1 HSD P 147     -29.455 -93.155 104.448  0.00 97.00      PROA   
ATOM   2324  HB2 HSD P 147     -30.405 -94.666 104.302  0.00 97.00      PROA   
ATOM   2325  ND1 HSD P 147     -27.190 -94.519 104.161  0.00 97.00      PROA   
ATOM   2326  HD1 HSD P 147     -26.997 -93.568 103.913  0.00 97.00      PROA   
ATOM   2327  CG  HSD P 147     -28.368 -94.992 104.701  0.00 97.00      PROA   
ATOM   2328  CE1 HSD P 147     -26.360 -95.583 104.031  0.00 97.00      PROA   
ATOM   2329  HE1 HSD P 147     -25.347 -95.503 103.636  0.00 97.00      PROA   
ATOM   2330  NE2 HSD P 147     -26.925 -96.705 104.430  0.00 97.00      PROA   
ATOM   2331  CD2 HSD P 147     -28.189 -96.335 104.847  0.00 97.00      PROA   
ATOM   2332  HD2 HSD P 147     -28.876 -97.088 105.214  0.00 97.00      PROA   
ATOM   2333  C   HSD P 147     -31.446 -93.447 106.408  0.00 97.00      PROA   
ATOM   2334  O   HSD P 147     -32.398 -94.178 106.659  0.00 97.00      PROA   
ATOM   2335  N   CYS P 148     -31.626 -92.131 106.154  0.00 97.00      PROA   
ATOM   2336  HN  CYS P 148     -30.858 -91.495 106.091  0.00 97.00      PROA   
ATOM   2337  CA  CYS P 148     -32.948 -91.577 105.961  0.00 97.00      PROA   
ATOM   2338  HA  CYS P 148     -33.604 -92.379 105.670  0.00 97.00      PROA   
ATOM   2339  CB  CYS P 148     -33.558 -90.932 107.238  0.00 97.00      PROA   
ATOM   2340  HB1 CYS P 148     -33.534 -91.703 108.039  0.00 97.00      PROA   
ATOM   2341  HB2 CYS P 148     -34.631 -90.713 107.048  0.00 97.00      PROA   
ATOM   2342  SG  CYS P 148     -32.710 -89.434 107.845  0.00 97.00      PROA   
ATOM   2343  C   CYS P 148     -32.967 -90.612 104.799  0.00 97.00      PROA   
ATOM   2344  O   CYS P 148     -31.933 -90.141 104.335  0.00 97.00      PROA   
ATOM   2345  N   SER P 149     -34.181 -90.303 104.288  0.00 97.00      PROA   
ATOM   2346  HN  SER P 149     -35.003 -90.747 104.637  0.00 97.00      PROA   
ATOM   2347  CA  SER P 149     -34.354 -89.285 103.273  0.00 97.00      PROA   
ATOM   2348  HA  SER P 149     -33.578 -88.549 103.413  0.00 97.00      PROA   
ATOM   2349  CB  SER P 149     -34.335 -89.796 101.797  0.00 97.00      PROA   
ATOM   2350  HB1 SER P 149     -33.416 -90.403 101.656  0.00 97.00      PROA   
ATOM   2351  HB2 SER P 149     -34.287 -88.934 101.099  0.00 97.00      PROA   
ATOM   2352  OG  SER P 149     -35.466 -90.591 101.441  0.00 97.00      PROA   
ATOM   2353  HG1 SER P 149     -36.247 -90.138 101.767  0.00 97.00      PROA   
ATOM   2354  C   SER P 149     -35.669 -88.602 103.518  0.00 97.00      PROA   
ATOM   2355  O   SER P 149     -36.602 -89.214 104.018  0.00 97.00      PROA   
ATOM   2356  N   GLY P 150     -35.767 -87.309 103.142  0.00 97.00      PROA   
ATOM   2357  HN  GLY P 150     -34.978 -86.851 102.738  0.00 97.00      PROA   
ATOM   2358  CA  GLY P 150     -37.000 -86.549 103.187  0.00 97.00      PROA   
ATOM   2359  HA1 GLY P 150     -37.018 -85.985 104.107  0.00 97.00      PROA   
ATOM   2360  HA2 GLY P 150     -37.849 -87.206 103.055  0.00 97.00      PROA   
ATOM   2361  C   GLY P 150     -36.988 -85.585 102.043  0.00 97.00      PROA   
ATOM   2362  O   GLY P 150     -36.032 -85.534 101.282  0.00 97.00      PROA   
ATOM   2363  N   MET P 151     -38.062 -84.785 101.894  0.00 97.00      PROA   
ATOM   2364  HN  MET P 151     -38.866 -84.908 102.474  0.00 97.00      PROA   
ATOM   2365  CA  MET P 151     -38.236 -83.836 100.820  0.00 97.00      PROA   
ATOM   2366  HA  MET P 151     -37.362 -83.823 100.187  0.00 97.00      PROA   
ATOM   2367  CB  MET P 151     -39.492 -84.223  99.992  0.00 97.00      PROA   
ATOM   2368  HB1 MET P 151     -40.401 -83.721 100.377  0.00 97.00      PROA   
ATOM   2369  HB2 MET P 151     -39.663 -85.316 100.148  0.00 97.00      PROA   
ATOM   2370  CG  MET P 151     -39.371 -84.031  98.468  0.00 97.00      PROA   
ATOM   2371  HG1 MET P 151     -40.291 -84.460  98.010  0.00 97.00      PROA   
ATOM   2372  HG2 MET P 151     -38.512 -84.635  98.101  0.00 97.00      PROA   
ATOM   2373  SD  MET P 151     -39.193 -82.312  97.911  0.00 97.00      PROA   
ATOM   2374  CE  MET P 151     -39.352 -82.698  96.146  0.00 97.00      PROA   
ATOM   2375  HE1 MET P 151     -40.363 -83.101  95.923  0.00 97.00      PROA   
ATOM   2376  HE2 MET P 151     -38.603 -83.456  95.829  0.00 97.00      PROA   
ATOM   2377  HE3 MET P 151     -39.204 -81.787  95.527  0.00 97.00      PROA   
ATOM   2378  C   MET P 151     -38.413 -82.461 101.447  0.00 97.00      PROA   
ATOM   2379  O   MET P 151     -39.096 -82.303 102.455  0.00 97.00      PROA   
ATOM   2380  N   GLY P 152     -37.775 -81.425 100.852  0.00 97.00      PROA   
ATOM   2381  HN  GLY P 152     -37.157 -81.621 100.094  0.00 97.00      PROA   
ATOM   2382  CA  GLY P 152     -38.009 -80.023 101.183  0.00 97.00      PROA   
ATOM   2383  HA1 GLY P 152     -37.130 -79.625 101.660  0.00 97.00      PROA   
ATOM   2384  HA2 GLY P 152     -38.896 -79.933 101.795  0.00 97.00      PROA   
ATOM   2385  C   GLY P 152     -38.273 -79.246  99.924  0.00 97.00      PROA   
ATOM   2386  O   GLY P 152     -39.416 -78.954  99.589  0.00 97.00      PROA   
ATOM   2387  N   LYS P 153     -37.207 -78.867  99.188  0.00 97.00      PROA   
ATOM   2388  HN  LYS P 153     -36.280 -78.963  99.547  0.00 97.00      PROA   
ATOM   2389  CA  LYS P 153     -37.324 -78.366  97.828  0.00 97.00      PROA   
ATOM   2390  HA  LYS P 153     -38.366 -78.326  97.555  0.00 97.00      PROA   
ATOM   2391  CB  LYS P 153     -36.715 -76.948  97.670  0.00 97.00      PROA   
ATOM   2392  HB1 LYS P 153     -36.506 -76.729  96.600  0.00 97.00      PROA   
ATOM   2393  HB2 LYS P 153     -35.747 -76.909  98.214  0.00 97.00      PROA   
ATOM   2394  CG  LYS P 153     -37.637 -75.823  98.185  0.00 97.00      PROA   
ATOM   2395  HG1 LYS P 153     -37.088 -74.858  98.105  0.00 97.00      PROA   
ATOM   2396  HG2 LYS P 153     -37.871 -75.991  99.259  0.00 97.00      PROA   
ATOM   2397  CD  LYS P 153     -38.943 -75.732  97.376  0.00 97.00      PROA   
ATOM   2398  HD1 LYS P 153     -39.542 -76.651  97.562  0.00 97.00      PROA   
ATOM   2399  HD2 LYS P 153     -38.674 -75.710  96.295  0.00 97.00      PROA   
ATOM   2400  CE  LYS P 153     -39.809 -74.512  97.708  0.00 97.00      PROA   
ATOM   2401  HE1 LYS P 153     -39.265 -73.570  97.487  0.00 97.00      PROA   
ATOM   2402  HE2 LYS P 153     -40.107 -74.523  98.778  0.00 97.00      PROA   
ATOM   2403  NZ  LYS P 153     -41.044 -74.537  96.887  0.00 97.00      PROA   
ATOM   2404  HZ1 LYS P 153     -41.570 -75.411  97.091  0.00 97.00      PROA   
ATOM   2405  HZ2 LYS P 153     -40.786 -74.525  95.879  0.00 97.00      PROA   
ATOM   2406  HZ3 LYS P 153     -41.639 -73.714  97.103  0.00 97.00      PROA   
ATOM   2407  C   LYS P 153     -36.745 -79.329  96.817  0.00 97.00      PROA   
ATOM   2408  O   LYS P 153     -36.849 -79.120  95.609  0.00 97.00      PROA   
ATOM   2409  N   HSD P 154     -36.187 -80.452  97.303  0.00 97.00      PROA   
ATOM   2410  HN  HSD P 154     -36.094 -80.583  98.285  0.00 97.00      PROA   
ATOM   2411  CA  HSD P 154     -35.806 -81.592  96.511  0.00 97.00      PROA   
ATOM   2412  HA  HSD P 154     -36.615 -81.833  95.836  0.00 97.00      PROA   
ATOM   2413  CB  HSD P 154     -34.486 -81.398  95.721  0.00 97.00      PROA   
ATOM   2414  HB1 HSD P 154     -33.676 -81.096  96.421  0.00 97.00      PROA   
ATOM   2415  HB2 HSD P 154     -34.630 -80.566  94.998  0.00 97.00      PROA   
ATOM   2416  ND1 HSD P 154     -32.946 -83.368  95.220  0.00 97.00      PROA   
ATOM   2417  HD1 HSD P 154     -32.354 -83.265  96.021  0.00 97.00      PROA   
ATOM   2418  CG  HSD P 154     -34.069 -82.617  94.941  0.00 97.00      PROA   
ATOM   2419  CE1 HSD P 154     -32.918 -84.382  94.322  0.00 97.00      PROA   
ATOM   2420  HE1 HSD P 154     -32.131 -85.135  94.311  0.00 97.00      PROA   
ATOM   2421  NE2 HSD P 154     -33.943 -84.342  93.493  0.00 97.00      PROA   
ATOM   2422  CD2 HSD P 154     -34.659 -83.220  93.872  0.00 97.00      PROA   
ATOM   2423  HD2 HSD P 154     -35.553 -82.943  93.328  0.00 97.00      PROA   
ATOM   2424  C   HSD P 154     -35.686 -82.691  97.536  0.00 97.00      PROA   
ATOM   2425  O   HSD P 154     -35.758 -82.424  98.734  0.00 97.00      PROA   
ATOM   2426  N   ARG P 155     -35.531 -83.971  97.119  0.00 97.00      PROA   
ATOM   2427  HN  ARG P 155     -35.497 -84.199  96.148  0.00 97.00      PROA   
ATOM   2428  CA  ARG P 155     -35.184 -85.025  98.053  0.00 97.00      PROA   
ATOM   2429  HA  ARG P 155     -35.871 -84.937  98.882  0.00 97.00      PROA   
ATOM   2430  CB  ARG P 155     -35.366 -86.464  97.502  0.00 97.00      PROA   
ATOM   2431  HB1 ARG P 155     -36.457 -86.634  97.350  0.00 97.00      PROA   
ATOM   2432  HB2 ARG P 155     -35.036 -87.184  98.283  0.00 97.00      PROA   
ATOM   2433  CG  ARG P 155     -34.639 -86.752  96.169  0.00 97.00      PROA   
ATOM   2434  HG1 ARG P 155     -33.821 -86.016  96.042  0.00 97.00      PROA   
ATOM   2435  HG2 ARG P 155     -35.339 -86.608  95.317  0.00 97.00      PROA   
ATOM   2436  CD  ARG P 155     -33.975 -88.137  96.079  0.00 97.00      PROA   
ATOM   2437  HD1 ARG P 155     -33.154 -88.197  96.830  0.00 97.00      PROA   
ATOM   2438  HD2 ARG P 155     -33.563 -88.313  95.061  0.00 97.00      PROA   
ATOM   2439  NE  ARG P 155     -35.029 -89.162  96.362  0.00 97.00      PROA   
ATOM   2440  HE  ARG P 155     -35.981 -88.912  96.215  0.00 97.00      PROA   
ATOM   2441  CZ  ARG P 155     -34.794 -90.335  96.987  0.00 97.00      PROA   
ATOM   2442  NH1 ARG P 155     -33.560 -90.812  97.200  0.00 97.00      PROA   
ATOM   2443 HH11 ARG P 155     -32.785 -90.330  96.805  0.00 97.00      PROA   
ATOM   2444 HH12 ARG P 155     -33.466 -91.696  97.651  0.00 97.00      PROA   
ATOM   2445  NH2 ARG P 155     -35.834 -91.068  97.425  0.00 97.00      PROA   
ATOM   2446 HH21 ARG P 155     -36.761 -90.732  97.291  0.00 97.00      PROA   
ATOM   2447 HH22 ARG P 155     -35.645 -91.897  97.945  0.00 97.00      PROA   
ATOM   2448  C   ARG P 155     -33.781 -84.861  98.626  0.00 97.00      PROA   
ATOM   2449  O   ARG P 155     -32.820 -84.585  97.912  0.00 97.00      PROA   
ATOM   2450  N   TYR P 156     -33.639 -85.035  99.954  0.00 97.00      PROA   
ATOM   2451  HN  TYR P 156     -34.441 -85.206 100.525  0.00 97.00      PROA   
ATOM   2452  CA  TYR P 156     -32.382 -84.925 100.658  0.00 97.00      PROA   
ATOM   2453  HA  TYR P 156     -31.579 -84.742  99.961  0.00 97.00      PROA   
ATOM   2454  CB  TYR P 156     -32.412 -83.817 101.749  0.00 97.00      PROA   
ATOM   2455  HB1 TYR P 156     -31.411 -83.676 102.207  0.00 97.00      PROA   
ATOM   2456  HB2 TYR P 156     -33.134 -84.110 102.542  0.00 97.00      PROA   
ATOM   2457  CG  TYR P 156     -32.865 -82.485 101.194  0.00 97.00      PROA   
ATOM   2458  CD1 TYR P 156     -32.311 -81.954 100.014  0.00 97.00      PROA   
ATOM   2459  HD1 TYR P 156     -31.549 -82.503  99.482  0.00 97.00      PROA   
ATOM   2460  CE1 TYR P 156     -32.759 -80.730  99.500  0.00 97.00      PROA   
ATOM   2461  HE1 TYR P 156     -32.338 -80.347  98.582  0.00 97.00      PROA   
ATOM   2462  CZ  TYR P 156     -33.755 -80.013 100.173  0.00 97.00      PROA   
ATOM   2463  OH  TYR P 156     -34.208 -78.779  99.665  0.00 97.00      PROA   
ATOM   2464  HH  TYR P 156     -33.549 -78.461  99.045  0.00 97.00      PROA   
ATOM   2465  CD2 TYR P 156     -33.848 -81.739 101.871  0.00 97.00      PROA   
ATOM   2466  HD2 TYR P 156     -34.275 -82.121 102.787  0.00 97.00      PROA   
ATOM   2467  CE2 TYR P 156     -34.289 -80.512 101.365  0.00 97.00      PROA   
ATOM   2468  HE2 TYR P 156     -35.033 -79.946 101.904  0.00 97.00      PROA   
ATOM   2469  C   TYR P 156     -32.134 -86.261 101.314  0.00 97.00      PROA   
ATOM   2470  O   TYR P 156     -33.065 -86.894 101.797  0.00 97.00      PROA   
ATOM   2471  N   THR P 157     -30.865 -86.732 101.323  0.00 97.00      PROA   
ATOM   2472  HN  THR P 157     -30.133 -86.223 100.880  0.00 97.00      PROA   
ATOM   2473  CA  THR P 157     -30.452 -87.999 101.906  0.00 97.00      PROA   
ATOM   2474  HA  THR P 157     -31.305 -88.511 102.333  0.00 97.00      PROA   
ATOM   2475  CB  THR P 157     -29.756 -88.932 100.916  0.00 97.00      PROA   
ATOM   2476  HB  THR P 157     -29.215 -89.758 101.439  0.00 97.00      PROA   
ATOM   2477  OG1 THR P 157     -28.840 -88.224 100.085  0.00 97.00      PROA   
ATOM   2478  HG1 THR P 157     -28.136 -87.916 100.659  0.00 97.00      PROA   
ATOM   2479  CG2 THR P 157     -30.808 -89.570  99.995  0.00 97.00      PROA   
ATOM   2480 HG21 THR P 157     -31.378 -88.784  99.457  0.00 97.00      PROA   
ATOM   2481 HG22 THR P 157     -31.509 -90.195 100.583  0.00 97.00      PROA   
ATOM   2482 HG23 THR P 157     -30.303 -90.218  99.245  0.00 97.00      PROA   
ATOM   2483  C   THR P 157     -29.482 -87.716 103.029  0.00 97.00      PROA   
ATOM   2484  O   THR P 157     -28.623 -86.846 102.912  0.00 97.00      PROA   
ATOM   2485  N   SER P 158     -29.590 -88.462 104.153  0.00 97.00      PROA   
ATOM   2486  HN  SER P 158     -30.316 -89.142 104.256  0.00 97.00      PROA   
ATOM   2487  CA  SER P 158     -28.681 -88.332 105.275  0.00 97.00      PROA   
ATOM   2488  HA  SER P 158     -28.472 -87.281 105.405  0.00 97.00      PROA   
ATOM   2489  CB  SER P 158     -29.288 -88.875 106.603  0.00 97.00      PROA   
ATOM   2490  HB1 SER P 158     -30.297 -88.428 106.723  0.00 97.00      PROA   
ATOM   2491  HB2 SER P 158     -28.675 -88.556 107.472  0.00 97.00      PROA   
ATOM   2492  OG  SER P 158     -29.417 -90.296 106.635  0.00 97.00      PROA   
ATOM   2493  HG1 SER P 158     -28.537 -90.656 106.797  0.00 97.00      PROA   
ATOM   2494  C   SER P 158     -27.369 -89.048 105.031  0.00 97.00      PROA   
ATOM   2495  O   SER P 158     -27.214 -89.832 104.097  0.00 97.00      PROA   
ATOM   2496  N   ALA P 159     -26.398 -88.830 105.945  0.00 97.00      PROA   
ATOM   2497  HN  ALA P 159     -26.479 -88.091 106.611  0.00 97.00      PROA   
ATOM   2498  CA  ALA P 159     -25.298 -89.745 106.165  0.00 97.00      PROA   
ATOM   2499  HA  ALA P 159     -24.771 -89.855 105.226  0.00 97.00      PROA   
ATOM   2500  CB  ALA P 159     -24.331 -89.190 107.230  0.00 97.00      PROA   
ATOM   2501  HB1 ALA P 159     -24.849 -89.069 108.206  0.00 97.00      PROA   
ATOM   2502  HB2 ALA P 159     -23.952 -88.192 106.916  0.00 97.00      PROA   
ATOM   2503  HB3 ALA P 159     -23.461 -89.863 107.373  0.00 97.00      PROA   
ATOM   2504  C   ALA P 159     -25.793 -91.126 106.597  0.00 97.00      PROA   
ATOM   2505  O   ALA P 159     -26.844 -91.253 107.222  0.00 97.00      PROA   
ATOM   2506  N   GLY P 160     -25.052 -92.205 106.247  0.00 97.00      PROA   
ATOM   2507  HN  GLY P 160     -24.201 -92.093 105.741  0.00 97.00      PROA   
ATOM   2508  CA  GLY P 160     -25.355 -93.551 106.708  0.00 97.00      PROA   
ATOM   2509  HA1 GLY P 160     -24.904 -94.247 106.016  0.00 97.00      PROA   
ATOM   2510  HA2 GLY P 160     -26.424 -93.681 106.793  0.00 97.00      PROA   
ATOM   2511  C   GLY P 160     -24.719 -93.794 108.044  0.00 97.00      PROA   
ATOM   2512  O   GLY P 160     -23.546 -93.485 108.234  0.00 97.00      PROA   
ATOM   2513  N   ILE P 161     -25.475 -94.390 108.993  0.00 97.00      PROA   
ATOM   2514  HN  ILE P 161     -26.424 -94.632 108.795  0.00 97.00      PROA   
ATOM   2515  CA  ILE P 161     -24.996 -94.674 110.331  0.00 97.00      PROA   
ATOM   2516  HA  ILE P 161     -23.963 -94.373 110.419  0.00 97.00      PROA   
ATOM   2517  CB  ILE P 161     -25.794 -93.961 111.427  0.00 97.00      PROA   
ATOM   2518  HB  ILE P 161     -26.851 -94.318 111.396  0.00 97.00      PROA   
ATOM   2519  CG2 ILE P 161     -25.208 -94.303 112.818  0.00 97.00      PROA   
ATOM   2520 HG21 ILE P 161     -24.122 -94.074 112.848  0.00 97.00      PROA   
ATOM   2521 HG22 ILE P 161     -25.353 -95.373 113.071  0.00 97.00      PROA   
ATOM   2522 HG23 ILE P 161     -25.710 -93.693 113.598  0.00 97.00      PROA   
ATOM   2523  CG1 ILE P 161     -25.845 -92.422 111.207  0.00 97.00      PROA   
ATOM   2524 HG11 ILE P 161     -26.486 -91.986 112.006  0.00 97.00      PROA   
ATOM   2525 HG12 ILE P 161     -26.343 -92.202 110.239  0.00 97.00      PROA   
ATOM   2526  CD  ILE P 161     -24.483 -91.713 111.244  0.00 97.00      PROA   
ATOM   2527  HD1 ILE P 161     -23.809 -92.102 110.453  0.00 97.00      PROA   
ATOM   2528  HD2 ILE P 161     -23.984 -91.849 112.227  0.00 97.00      PROA   
ATOM   2529  HD3 ILE P 161     -24.614 -90.623 111.080  0.00 97.00      PROA   
ATOM   2530  C   ILE P 161     -25.053 -96.174 110.530  0.00 97.00      PROA   
ATOM   2531  O   ILE P 161     -26.114 -96.788 110.475  0.00 97.00      PROA   
ATOM   2532  N   SER P 162     -23.885 -96.809 110.774  0.00 97.00      PROA   
ATOM   2533  HN  SER P 162     -23.023 -96.307 110.789  0.00 97.00      PROA   
ATOM   2534  CA  SER P 162     -23.787 -98.243 110.964  0.00 97.00      PROA   
ATOM   2535  HA  SER P 162     -24.588 -98.726 110.425  0.00 97.00      PROA   
ATOM   2536  CB  SER P 162     -22.452 -98.813 110.418  0.00 97.00      PROA   
ATOM   2537  HB1 SER P 162     -22.417 -98.642 109.320  0.00 97.00      PROA   
ATOM   2538  HB2 SER P 162     -22.385 -99.908 110.596  0.00 97.00      PROA   
ATOM   2539  OG  SER P 162     -21.326 -98.158 110.999  0.00 97.00      PROA   
ATOM   2540  HG1 SER P 162     -21.457 -98.212 111.951  0.00 97.00      PROA   
ATOM   2541  C   SER P 162     -23.910 -98.630 112.424  0.00 97.00      PROA   
ATOM   2542  O   SER P 162     -23.085 -98.242 113.250  0.00 97.00      PROA   
ATOM   2543  N   VAL P 163     -24.931 -99.449 112.770  0.00 97.00      PROA   
ATOM   2544  HN  VAL P 163     -25.604 -99.742 112.093  0.00 97.00      PROA   
ATOM   2545  CA  VAL P 163     -25.109 -99.964 114.114  0.00 97.00      PROA   
ATOM   2546  HA  VAL P 163     -24.341 -99.550 114.748  0.00 97.00      PROA   
ATOM   2547  CB  VAL P 163     -26.446 -99.617 114.768  0.00 97.00      PROA   
ATOM   2548  HB  VAL P 163     -26.416 -99.929 115.839  0.00 97.00      PROA   
ATOM   2549  CG1 VAL P 163     -26.629 -98.087 114.739  0.00 97.00      PROA   
ATOM   2550 HG11 VAL P 163     -26.738 -97.716 113.697  0.00 97.00      PROA   
ATOM   2551 HG12 VAL P 163     -25.764 -97.577 115.212  0.00 97.00      PROA   
ATOM   2552 HG13 VAL P 163     -27.549 -97.817 115.299  0.00 97.00      PROA   
ATOM   2553  CG2 VAL P 163     -27.638-100.325 114.096  0.00 97.00      PROA   
ATOM   2554 HG21 VAL P 163     -27.605-101.422 114.254  0.00 97.00      PROA   
ATOM   2555 HG22 VAL P 163     -27.641-100.122 113.006  0.00 97.00      PROA   
ATOM   2556 HG23 VAL P 163     -28.592 -99.949 114.525  0.00 97.00      PROA   
ATOM   2557  C   VAL P 163     -24.900-101.460 114.077  0.00 97.00      PROA   
ATOM   2558  O   VAL P 163     -25.357-102.152 113.174  0.00 97.00      PROA   
ATOM   2559  N   THR P 164     -24.162-102.005 115.066  0.00 97.00      PROA   
ATOM   2560  HN  THR P 164     -23.787-101.423 115.787  0.00 97.00      PROA   
ATOM   2561  CA  THR P 164     -23.869-103.430 115.115  0.00 97.00      PROA   
ATOM   2562  HA  THR P 164     -24.320-103.936 114.276  0.00 97.00      PROA   
ATOM   2563  CB  THR P 164     -22.378-103.740 115.062  0.00 97.00      PROA   
ATOM   2564  HB  THR P 164     -21.863-103.375 115.978  0.00 97.00      PROA   
ATOM   2565  OG1 THR P 164     -21.777-103.096 113.946  0.00 97.00      PROA   
ATOM   2566  HG1 THR P 164     -22.155-102.217 113.897  0.00 97.00      PROA   
ATOM   2567  CG2 THR P 164     -22.144-105.252 114.879  0.00 97.00      PROA   
ATOM   2568 HG21 THR P 164     -22.600-105.586 113.922  0.00 97.00      PROA   
ATOM   2569 HG22 THR P 164     -22.581-105.846 115.704  0.00 97.00      PROA   
ATOM   2570 HG23 THR P 164     -21.053-105.461 114.826  0.00 97.00      PROA   
ATOM   2571  C   THR P 164     -24.474-103.969 116.396  0.00 97.00      PROA   
ATOM   2572  O   THR P 164     -24.052-103.597 117.483  0.00 97.00      PROA   
ATOM   2573  N   VAL P 165     -25.493-104.859 116.305  0.00 97.00      PROA   
ATOM   2574  HN  VAL P 165     -25.830-105.113 115.398  0.00 97.00      PROA   
ATOM   2575  CA  VAL P 165     -26.231-105.421 117.440  0.00 97.00      PROA   
ATOM   2576  HA  VAL P 165     -26.240-104.666 118.211  0.00 97.00      PROA   
ATOM   2577  CB  VAL P 165     -27.697-105.688 117.061  0.00 97.00      PROA   
ATOM   2578  HB  VAL P 165     -27.733-106.434 116.237  0.00 97.00      PROA   
ATOM   2579  CG1 VAL P 165     -28.572-106.199 118.229  0.00 97.00      PROA   
ATOM   2580 HG11 VAL P 165     -28.394-105.595 119.143  0.00 97.00      PROA   
ATOM   2581 HG12 VAL P 165     -28.381-107.268 118.447  0.00 97.00      PROA   
ATOM   2582 HG13 VAL P 165     -29.645-106.111 117.965  0.00 97.00      PROA   
ATOM   2583  CG2 VAL P 165     -28.316-104.362 116.565  0.00 97.00      PROA   
ATOM   2584 HG21 VAL P 165     -27.808-103.971 115.662  0.00 97.00      PROA   
ATOM   2585 HG22 VAL P 165     -28.259-103.597 117.369  0.00 97.00      PROA   
ATOM   2586 HG23 VAL P 165     -29.386-104.521 116.314  0.00 97.00      PROA   
ATOM   2587  C   VAL P 165     -25.499-106.666 117.977  0.00 97.00      PROA   
ATOM   2588  O   VAL P 165     -24.480-107.061 117.420  0.00 97.00      PROA   
ATOM   2589  N   LYS P 166     -25.956-107.317 119.083  0.00 97.00      PROA   
ATOM   2590  HN  LYS P 166     -26.756-106.988 119.580  0.00 97.00      PROA   
ATOM   2591  CA  LYS P 166     -25.470-108.620 119.509  0.00 97.00      PROA   
ATOM   2592  HA  LYS P 166     -25.063-109.162 118.665  0.00 97.00      PROA   
ATOM   2593  CB  LYS P 166     -24.506-108.620 120.741  0.00 97.00      PROA   
ATOM   2594  HB1 LYS P 166     -24.076-109.638 120.870  0.00 97.00      PROA   
ATOM   2595  HB2 LYS P 166     -25.089-108.390 121.663  0.00 97.00      PROA   
ATOM   2596  CG  LYS P 166     -23.376-107.571 120.740  0.00 97.00      PROA   
ATOM   2597  HG1 LYS P 166     -22.889-107.579 121.742  0.00 97.00      PROA   
ATOM   2598  HG2 LYS P 166     -23.877-106.585 120.648  0.00 97.00      PROA   
ATOM   2599  CD  LYS P 166     -22.282-107.796 119.673  0.00 97.00      PROA   
ATOM   2600  HD1 LYS P 166     -22.732-108.315 118.798  0.00 97.00      PROA   
ATOM   2601  HD2 LYS P 166     -21.515-108.485 120.089  0.00 97.00      PROA   
ATOM   2602  CE  LYS P 166     -21.574-106.522 119.174  0.00 97.00      PROA   
ATOM   2603  HE1 LYS P 166     -20.977-106.752 118.264  0.00 97.00      PROA   
ATOM   2604  HE2 LYS P 166     -20.916-106.082 119.950  0.00 97.00      PROA   
ATOM   2605  NZ  LYS P 166     -22.590-105.526 118.804  0.00 97.00      PROA   
ATOM   2606  HZ1 LYS P 166     -23.057-105.146 119.652  0.00 97.00      PROA   
ATOM   2607  HZ2 LYS P 166     -23.313-106.039 118.253  0.00 97.00      PROA   
ATOM   2608  HZ3 LYS P 166     -22.237-104.743 118.223  0.00 97.00      PROA   
ATOM   2609  C   LYS P 166     -26.704-109.332 119.996  0.00 97.00      PROA   
ATOM   2610  O   LYS P 166     -27.595-108.699 120.553  0.00 97.00      PROA   
ATOM   2611  N   GLU P 167     -26.730-110.678 119.843  0.00  0.00      PROA   
ATOM   2612  HN  GLU P 167     -26.012-111.156 119.344  0.00  0.00      PROA   
ATOM   2613  CA  GLU P 167     -27.681-111.533 120.514  0.00  0.00      PROA   
ATOM   2614  HA  GLU P 167     -28.510-110.942 120.875  0.00  0.00      PROA   
ATOM   2615  CB  GLU P 167     -28.236-112.690 119.633  0.00  0.00      PROA   
ATOM   2616  HB1 GLU P 167     -28.617-112.253 118.684  0.00  0.00      PROA   
ATOM   2617  HB2 GLU P 167     -29.113-113.111 120.177  0.00  0.00      PROA   
ATOM   2618  CG  GLU P 167     -27.260-113.847 119.311  0.00  0.00      PROA   
ATOM   2619  HG1 GLU P 167     -26.807-114.266 120.234  0.00  0.00      PROA   
ATOM   2620  HG2 GLU P 167     -26.442-113.473 118.660  0.00  0.00      PROA   
ATOM   2621  CD  GLU P 167     -28.007-114.991 118.618  0.00  0.00      PROA   
ATOM   2622  OE1 GLU P 167     -28.956-115.539 119.241  0.00  0.00      PROA   
ATOM   2623  OE2 GLU P 167     -27.632-115.345 117.469  0.00  0.00      PROA   
ATOM   2624  C   GLU P 167     -26.937-112.112 121.686  0.00  0.00      PROA   
ATOM   2625  O   GLU P 167     -25.707-112.076 121.733  0.00  0.00      PROA   
ATOM   2626  N   LEU P 168     -27.687-112.677 122.661  0.00  0.00      PROA   
ATOM   2627  HN  LEU P 168     -28.683-112.655 122.627  0.00  0.00      PROA   
ATOM   2628  CA  LEU P 168     -27.124-113.451 123.739  0.00  0.00      PROA   
ATOM   2629  HA  LEU P 168     -26.085-113.189 123.877  0.00  0.00      PROA   
ATOM   2630  CB  LEU P 168     -27.865-113.334 125.101  0.00  0.00      PROA   
ATOM   2631  HB1 LEU P 168     -27.377-114.037 125.815  0.00  0.00      PROA   
ATOM   2632  HB2 LEU P 168     -28.925-113.651 124.990  0.00  0.00      PROA   
ATOM   2633  CG  LEU P 168     -27.849-111.936 125.778  0.00  0.00      PROA   
ATOM   2634  HG  LEU P 168     -28.157-112.109 126.838  0.00  0.00      PROA   
ATOM   2635  CD1 LEU P 168     -26.443-111.305 125.823  0.00  0.00      PROA   
ATOM   2636 HD11 LEU P 168     -26.095-111.054 124.799  0.00  0.00      PROA   
ATOM   2637 HD12 LEU P 168     -25.719-112.009 126.284  0.00  0.00      PROA   
ATOM   2638 HD13 LEU P 168     -26.462-110.371 126.424  0.00  0.00      PROA   
ATOM   2639  CD2 LEU P 168     -28.892-110.963 125.195  0.00  0.00      PROA   
ATOM   2640 HD21 LEU P 168     -29.899-111.431 125.183  0.00  0.00      PROA   
ATOM   2641 HD22 LEU P 168     -28.617-110.679 124.160  0.00  0.00      PROA   
ATOM   2642 HD23 LEU P 168     -28.940-110.038 125.808  0.00  0.00      PROA   
ATOM   2643  C   LEU P 168     -27.204-114.881 123.286  0.00  0.00      PROA   
ATOM   2644  O   LEU P 168     -28.296-115.388 123.032  0.00  0.00      PROA   
ATOM   2645  N   PHE P 169     -26.019-115.529 123.168  0.00  0.00      PROA   
ATOM   2646  HN  PHE P 169     -25.179-115.028 123.361  0.00  0.00      PROA   
ATOM   2647  CA  PHE P 169     -25.783-116.919 122.830  0.00  0.00      PROA   
ATOM   2648  HA  PHE P 169     -24.709-116.953 122.776  0.00  0.00      PROA   
ATOM   2649  CB  PHE P 169     -26.055-117.996 123.931  0.00  0.00      PROA   
ATOM   2650  HB1 PHE P 169     -25.317-117.842 124.749  0.00  0.00      PROA   
ATOM   2651  HB2 PHE P 169     -25.890-119.019 123.528  0.00  0.00      PROA   
ATOM   2652  CG  PHE P 169     -27.430-117.930 124.553  0.00  0.00      PROA   
ATOM   2653  CD1 PHE P 169     -27.661-117.160 125.709  0.00  0.00      PROA   
ATOM   2654  HD1 PHE P 169     -26.853-116.588 126.141  0.00  0.00      PROA   
ATOM   2655  CE1 PHE P 169     -28.933-117.107 126.291  0.00  0.00      PROA   
ATOM   2656  HE1 PHE P 169     -29.101-116.500 127.169  0.00  0.00      PROA   
ATOM   2657  CZ  PHE P 169     -29.987-117.842 125.737  0.00  0.00      PROA   
ATOM   2658  HZ  PHE P 169     -30.969-117.801 126.184  0.00  0.00      PROA   
ATOM   2659  CD2 PHE P 169     -28.492-118.687 124.025  0.00  0.00      PROA   
ATOM   2660  HD2 PHE P 169     -28.329-119.305 123.154  0.00  0.00      PROA   
ATOM   2661  CE2 PHE P 169     -29.765-118.638 124.606  0.00  0.00      PROA   
ATOM   2662  HE2 PHE P 169     -30.574-119.214 124.183  0.00  0.00      PROA   
ATOM   2663  C   PHE P 169     -26.308-117.339 121.465  0.00  0.00      PROA   
ATOM   2664  O   PHE P 169     -27.521-117.464 121.310  0.00  0.00      PROA   
ATOM   2665  N   PRO P 170     -25.480-117.609 120.455  0.00  0.00      PROA   
ATOM   2666  CD  PRO P 170     -24.147-117.015 120.309  0.00  0.00      PROA   
ATOM   2667  HD1 PRO P 170     -23.466-117.369 121.110  0.00  0.00      PROA   
ATOM   2668  HD2 PRO P 170     -24.245-115.908 120.348  0.00  0.00      PROA   
ATOM   2669  CA  PRO P 170     -25.947-118.208 119.214  0.00  0.00      PROA   
ATOM   2670  HA  PRO P 170     -26.960-117.921 118.966  0.00  0.00      PROA   
ATOM   2671  CB  PRO P 170     -24.954-117.684 118.160  0.00  0.00      PROA   
ATOM   2672  HB1 PRO P 170     -25.317-116.695 117.801  0.00  0.00      PROA   
ATOM   2673  HB2 PRO P 170     -24.832-118.346 117.282  0.00  0.00      PROA   
ATOM   2674  CG  PRO P 170     -23.650-117.456 118.932  0.00  0.00      PROA   
ATOM   2675  HG1 PRO P 170     -23.095-118.415 119.025  0.00  0.00      PROA   
ATOM   2676  HG2 PRO P 170     -23.000-116.699 118.450  0.00  0.00      PROA   
ATOM   2677  C   PRO P 170     -25.870-119.713 119.371  0.00  0.00      PROA   
ATOM   2678  O   PRO P 170     -24.988-120.349 118.794  0.00  0.00      PROA   
ATOM   2679  N   ALA P 171     -26.804-120.296 120.160  0.00  0.00      PROA   
ATOM   2680  HN  ALA P 171     -27.505-119.750 120.612  0.00  0.00      PROA   
ATOM   2681  CA  ALA P 171     -26.878-121.714 120.405  0.00  0.00      PROA   
ATOM   2682  HA  ALA P 171     -25.876-122.111 120.349  0.00  0.00      PROA   
ATOM   2683  CB  ALA P 171     -27.474-122.041 121.789  0.00  0.00      PROA   
ATOM   2684  HB1 ALA P 171     -28.500-121.627 121.888  0.00  0.00      PROA   
ATOM   2685  HB2 ALA P 171     -26.842-121.592 122.585  0.00  0.00      PROA   
ATOM   2686  HB3 ALA P 171     -27.512-123.139 121.955  0.00  0.00      PROA   
ATOM   2687  C   ALA P 171     -27.770-122.313 119.344  0.00  0.00      PROA   
ATOM   2688  O   ALA P 171     -28.725-121.647 118.942  0.00  0.00      PROA   
ATOM   2689  N   PRO P 172     -27.531-123.523 118.842  0.00  0.00      PROA   
ATOM   2690  CD  PRO P 172     -26.335-124.318 119.132  0.00  0.00      PROA   
ATOM   2691  HD1 PRO P 172     -26.296-124.587 120.209  0.00  0.00      PROA   
ATOM   2692  HD2 PRO P 172     -25.434-123.731 118.847  0.00  0.00      PROA   
ATOM   2693  CA  PRO P 172     -28.232-124.011 117.669  0.00  0.00      PROA   
ATOM   2694  HA  PRO P 172     -28.441-123.200 116.985  0.00  0.00      PROA   
ATOM   2695  CB  PRO P 172     -27.278-125.049 117.056  0.00  0.00      PROA   
ATOM   2696  HB1 PRO P 172     -26.596-124.527 116.347  0.00  0.00      PROA   
ATOM   2697  HB2 PRO P 172     -27.793-125.865 116.510  0.00  0.00      PROA   
ATOM   2698  CG  PRO P 172     -26.449-125.558 118.241  0.00  0.00      PROA   
ATOM   2699  HG1 PRO P 172     -27.007-126.356 118.778  0.00  0.00      PROA   
ATOM   2700  HG2 PRO P 172     -25.465-125.948 117.923  0.00  0.00      PROA   
ATOM   2701  C   PRO P 172     -29.523-124.667 118.087  0.00  0.00      PROA   
ATOM   2702  O   PRO P 172     -29.519-125.472 119.018  0.00  0.00      PROA   
ATOM   2703  N   VAL P 173     -30.639-124.329 117.400  0.00 97.00      PROA   
ATOM   2704  HN  VAL P 173     -30.623-123.619 116.698  0.00 97.00      PROA   
ATOM   2705  CA  VAL P 173     -31.907-124.998 117.583  0.00 97.00      PROA   
ATOM   2706  HA  VAL P 173     -31.942-125.385 118.592  0.00 97.00      PROA   
ATOM   2707  CB  VAL P 173     -33.109-124.071 117.414  0.00 97.00      PROA   
ATOM   2708  HB  VAL P 173     -34.052-124.656 117.528  0.00 97.00      PROA   
ATOM   2709  CG1 VAL P 173     -33.073-123.017 118.542  0.00 97.00      PROA   
ATOM   2710 HG11 VAL P 173     -32.167-122.381 118.456  0.00 97.00      PROA   
ATOM   2711 HG12 VAL P 173     -33.066-123.506 119.538  0.00 97.00      PROA   
ATOM   2712 HG13 VAL P 173     -33.965-122.357 118.476  0.00 97.00      PROA   
ATOM   2713  CG2 VAL P 173     -33.118-123.395 116.026  0.00 97.00      PROA   
ATOM   2714 HG21 VAL P 173     -33.140-124.148 115.214  0.00 97.00      PROA   
ATOM   2715 HG22 VAL P 173     -32.225-122.751 115.889  0.00 97.00      PROA   
ATOM   2716 HG23 VAL P 173     -34.019-122.753 115.926  0.00 97.00      PROA   
ATOM   2717  C   VAL P 173     -31.994-126.190 116.653  0.00 97.00      PROA   
ATOM   2718  O   VAL P 173     -31.334-126.246 115.620  0.00 97.00      PROA   
ATOM   2719  N   LEU P 174     -32.823-127.192 117.019  0.00 97.00      PROA   
ATOM   2720  HN  LEU P 174     -33.321-127.155 117.881  0.00 97.00      PROA   
ATOM   2721  CA  LEU P 174     -33.069-128.355 116.196  0.00 97.00      PROA   
ATOM   2722  HA  LEU P 174     -32.329-128.428 115.413  0.00 97.00      PROA   
ATOM   2723  CB  LEU P 174     -33.001-129.644 117.054  0.00 97.00      PROA   
ATOM   2724  HB1 LEU P 174     -33.824-129.673 117.799  0.00 97.00      PROA   
ATOM   2725  HB2 LEU P 174     -32.048-129.574 117.632  0.00 97.00      PROA   
ATOM   2726  CG  LEU P 174     -32.941-130.989 116.291  0.00 97.00      PROA   
ATOM   2727  HG  LEU P 174     -32.181-130.893 115.480  0.00 97.00      PROA   
ATOM   2728  CD1 LEU P 174     -32.467-132.100 117.244  0.00 97.00      PROA   
ATOM   2729 HD11 LEU P 174     -33.184-132.214 118.085  0.00 97.00      PROA   
ATOM   2730 HD12 LEU P 174     -31.468-131.858 117.661  0.00 97.00      PROA   
ATOM   2731 HD13 LEU P 174     -32.404-133.065 116.703  0.00 97.00      PROA   
ATOM   2732  CD2 LEU P 174     -34.272-131.406 115.641  0.00 97.00      PROA   
ATOM   2733 HD21 LEU P 174     -34.527-130.746 114.788  0.00 97.00      PROA   
ATOM   2734 HD22 LEU P 174     -35.093-131.368 116.387  0.00 97.00      PROA   
ATOM   2735 HD23 LEU P 174     -34.194-132.445 115.261  0.00 97.00      PROA   
ATOM   2736  C   LEU P 174     -34.432-128.156 115.567  0.00 97.00      PROA   
ATOM   2737  O   LEU P 174     -35.462-128.218 116.235  0.00 97.00      PROA   
ATOM   2738  N   THR P 175     -34.464-127.899 114.238  0.00 97.00      PROA   
ATOM   2739  HN  THR P 175     -33.615-127.830 113.714  0.00 97.00      PROA   
ATOM   2740  CA  THR P 175     -35.684-127.674 113.487  0.00 97.00      PROA   
ATOM   2741  HA  THR P 175     -36.469-127.413 114.180  0.00 97.00      PROA   
ATOM   2742  CB  THR P 175     -35.612-126.514 112.497  0.00 97.00      PROA   
ATOM   2743  HB  THR P 175     -36.477-126.512 111.794  0.00 97.00      PROA   
ATOM   2744  OG1 THR P 175     -34.404-126.561 111.759  0.00 97.00      PROA   
ATOM   2745  HG1 THR P 175     -34.172-125.649 111.539  0.00 97.00      PROA   
ATOM   2746  CG2 THR P 175     -35.637-125.197 113.294  0.00 97.00      PROA   
ATOM   2747 HG21 THR P 175     -34.757-125.137 113.969  0.00 97.00      PROA   
ATOM   2748 HG22 THR P 175     -36.561-125.134 113.905  0.00 97.00      PROA   
ATOM   2749 HG23 THR P 175     -35.612-124.324 112.607  0.00 97.00      PROA   
ATOM   2750  C   THR P 175     -36.118-128.955 112.807  0.00 97.00      PROA   
ATOM   2751  O   THR P 175     -35.367-129.599 112.078  0.00 97.00      PROA   
ATOM   2752  N   ALA P 176     -37.379-129.356 113.061  0.00 97.00      PROA   
ATOM   2753  HN  ALA P 176     -37.957-128.835 113.682  0.00 97.00      PROA   
ATOM   2754  CA  ALA P 176     -37.997-130.523 112.480  0.00 97.00      PROA   
ATOM   2755  HA  ALA P 176     -37.357-130.943 111.714  0.00 97.00      PROA   
ATOM   2756  CB  ALA P 176     -38.283-131.590 113.556  0.00 97.00      PROA   
ATOM   2757  HB1 ALA P 176     -38.945-131.183 114.350  0.00 97.00      PROA   
ATOM   2758  HB2 ALA P 176     -37.326-131.896 114.035  0.00 97.00      PROA   
ATOM   2759  HB3 ALA P 176     -38.756-132.492 113.118  0.00 97.00      PROA   
ATOM   2760  C   ALA P 176     -39.275-130.046 111.825  0.00 97.00      PROA   
ATOM   2761  O   ALA P 176     -39.926-129.126 112.316  0.00 97.00      PROA   
ATOM   2762  N   SER P 177     -39.655-130.624 110.659  0.00 97.00      PROA   
ATOM   2763  HN  SER P 177     -39.127-131.363 110.245  0.00 97.00      PROA   
ATOM   2764  CA  SER P 177     -40.704-130.057 109.826  0.00 97.00      PROA   
ATOM   2765  HA  SER P 177     -40.779-128.995 110.019  0.00 97.00      PROA   
ATOM   2766  CB  SER P 177     -40.354-130.230 108.324  0.00 97.00      PROA   
ATOM   2767  HB1 SER P 177     -39.404-129.685 108.133  0.00 97.00      PROA   
ATOM   2768  HB2 SER P 177     -41.134-129.785 107.670  0.00 97.00      PROA   
ATOM   2769  OG  SER P 177     -40.149-131.598 107.973  0.00 97.00      PROA   
ATOM   2770  HG1 SER P 177     -41.021-131.993 107.880  0.00 97.00      PROA   
ATOM   2771  C   SER P 177     -42.083-130.640 110.067  0.00 97.00      PROA   
ATOM   2772  O   SER P 177     -43.042-130.226 109.416  0.00 97.00      PROA   
ATOM   2773  N   VAL P 178     -42.228-131.594 111.015  0.00 97.00      PROA   
ATOM   2774  HN  VAL P 178     -41.443-131.907 111.540  0.00 97.00      PROA   
ATOM   2775  CA  VAL P 178     -43.512-132.174 111.369  0.00 97.00      PROA   
ATOM   2776  HA  VAL P 178     -44.301-131.467 111.147  0.00 97.00      PROA   
ATOM   2777  CB  VAL P 178     -43.810-133.511 110.672  0.00 97.00      PROA   
ATOM   2778  HB  VAL P 178     -43.049-134.269 110.971  0.00 97.00      PROA   
ATOM   2779  CG1 VAL P 178     -45.213-134.025 111.061  0.00 97.00      PROA   
ATOM   2780 HG11 VAL P 178     -45.984-133.260 110.829  0.00 97.00      PROA   
ATOM   2781 HG12 VAL P 178     -45.271-134.274 112.136  0.00 97.00      PROA   
ATOM   2782 HG13 VAL P 178     -45.454-134.947 110.491  0.00 97.00      PROA   
ATOM   2783  CG2 VAL P 178     -43.746-133.355 109.138  0.00 97.00      PROA   
ATOM   2784 HG21 VAL P 178     -42.720-133.104 108.802  0.00 97.00      PROA   
ATOM   2785 HG22 VAL P 178     -44.441-132.555 108.805  0.00 97.00      PROA   
ATOM   2786 HG23 VAL P 178     -44.047-134.306 108.646  0.00 97.00      PROA   
ATOM   2787  C   VAL P 178     -43.471-132.385 112.870  0.00 97.00      PROA   
ATOM   2788  O   VAL P 178     -42.485-132.886 113.406  0.00 97.00      PROA   
ATOM   2789  N   THR P 179     -44.550-131.993 113.597  0.00 97.00      PROA   
ATOM   2790  HN  THR P 179     -45.325-131.536 113.166  0.00 97.00      PROA   
ATOM   2791  CA  THR P 179     -44.748-132.293 115.008  0.00 97.00      PROA   
ATOM   2792  HA  THR P 179     -43.845-132.005 115.531  0.00 97.00      PROA   
ATOM   2793  CB  THR P 179     -45.919-131.533 115.621  0.00 97.00      PROA   
ATOM   2794  HB  THR P 179     -46.166-131.909 116.644  0.00 97.00      PROA   
ATOM   2795  OG1 THR P 179     -47.076-131.629 114.796  0.00 97.00      PROA   
ATOM   2796  HG1 THR P 179     -47.302-132.561 114.776  0.00 97.00      PROA   
ATOM   2797  CG2 THR P 179     -45.549-130.046 115.744  0.00 97.00      PROA   
ATOM   2798 HG21 THR P 179     -45.323-129.616 114.746  0.00 97.00      PROA   
ATOM   2799 HG22 THR P 179     -44.664-129.920 116.401  0.00 97.00      PROA   
ATOM   2800 HG23 THR P 179     -46.400-129.482 116.184  0.00 97.00      PROA   
ATOM   2801  C   THR P 179     -44.978-133.769 115.278  0.00 97.00      PROA   
ATOM   2802  O   THR P 179     -45.665-134.454 114.527  0.00 97.00      PROA   
ATOM   2803  N   SER P 180     -44.454-134.278 116.414  0.00 97.00      PROA   
ATOM   2804  HN  SER P 180     -43.875-133.735 117.019  0.00 97.00      PROA   
ATOM   2805  CA  SER P 180     -44.779-135.577 116.964  0.00 97.00      PROA   
ATOM   2806  HA  SER P 180     -44.588-136.289 116.178  0.00 97.00      PROA   
ATOM   2807  CB  SER P 180     -43.844-135.906 118.148  0.00 97.00      PROA   
ATOM   2808  HB1 SER P 180     -42.830-136.122 117.747  0.00 97.00      PROA   
ATOM   2809  HB2 SER P 180     -44.179-136.793 118.720  0.00 97.00      PROA   
ATOM   2810  OG  SER P 180     -43.727-134.795 119.028  0.00 97.00      PROA   
ATOM   2811  HG1 SER P 180     -43.219-135.123 119.782  0.00 97.00      PROA   
ATOM   2812  C   SER P 180     -46.250-135.730 117.354  0.00 97.00      PROA   
ATOM   2813  O   SER P 180     -46.899-134.727 117.655  0.00 97.00      PROA   
ATOM   2814  N   PRO P 181     -46.858-136.919 117.341  0.00 97.00      PROA   
ATOM   2815  CD  PRO P 181     -48.198-137.050 117.924  0.00 97.00      PROA   
ATOM   2816  HD1 PRO P 181     -48.935-136.461 117.337  0.00 97.00      PROA   
ATOM   2817  HD2 PRO P 181     -48.184-136.695 118.980  0.00 97.00      PROA   
ATOM   2818  CA  PRO P 181     -46.219-138.216 117.148  0.00 97.00      PROA   
ATOM   2819  HA  PRO P 181     -45.223-138.219 117.555  0.00 97.00      PROA   
ATOM   2820  CB  PRO P 181     -47.119-139.184 117.933  0.00 97.00      PROA   
ATOM   2821  HB1 PRO P 181     -46.780-139.209 118.994  0.00 97.00      PROA   
ATOM   2822  HB2 PRO P 181     -47.108-140.217 117.532  0.00 97.00      PROA   
ATOM   2823  CG  PRO P 181     -48.512-138.547 117.878  0.00 97.00      PROA   
ATOM   2824  HG1 PRO P 181     -48.991-138.793 116.905  0.00 97.00      PROA   
ATOM   2825  HG2 PRO P 181     -49.170-138.878 118.704  0.00 97.00      PROA   
ATOM   2826  C   PRO P 181     -46.146-138.600 115.677  0.00 97.00      PROA   
ATOM   2827  O   PRO P 181     -47.170-138.683 115.002  0.00 97.00      PROA   
ATOM   2828  N   LEU P 182     -44.924-138.861 115.159  0.00 97.00      PROA   
ATOM   2829  HN  LEU P 182     -44.114-138.817 115.744  0.00 97.00      PROA   
ATOM   2830  CA  LEU P 182     -44.688-139.307 113.798  0.00 97.00      PROA   
ATOM   2831  HA  LEU P 182     -45.280-138.678 113.148  0.00 97.00      PROA   
ATOM   2832  CB  LEU P 182     -43.196-139.214 113.361  0.00 97.00      PROA   
ATOM   2833  HB1 LEU P 182     -43.133-139.529 112.296  0.00 97.00      PROA   
ATOM   2834  HB2 LEU P 182     -42.590-139.928 113.955  0.00 97.00      PROA   
ATOM   2835  CG  LEU P 182     -42.518-137.816 113.456  0.00 97.00      PROA   
ATOM   2836  HG  LEU P 182     -41.634-137.858 112.771  0.00 97.00      PROA   
ATOM   2837  CD1 LEU P 182     -43.417-136.669 112.959  0.00 97.00      PROA   
ATOM   2838 HD11 LEU P 182     -44.296-136.549 113.626  0.00 97.00      PROA   
ATOM   2839 HD12 LEU P 182     -43.774-136.870 111.928  0.00 97.00      PROA   
ATOM   2840 HD13 LEU P 182     -42.856-135.711 112.962  0.00 97.00      PROA   
ATOM   2841  CD2 LEU P 182     -41.948-137.498 114.853  0.00 97.00      PROA   
ATOM   2842 HD21 LEU P 182     -41.269-138.307 115.195  0.00 97.00      PROA   
ATOM   2843 HD22 LEU P 182     -42.762-137.385 115.595  0.00 97.00      PROA   
ATOM   2844 HD23 LEU P 182     -41.379-136.545 114.825  0.00 97.00      PROA   
ATOM   2845  C   LEU P 182     -45.167-140.735 113.598  0.00 97.00      PROA   
ATOM   2846  O   LEU P 182     -45.118-141.547 114.508  0.00 97.00      PROA   
ATOM   2847  N   LEU P 183     -45.657-141.098 112.393  0.00 97.00      PROA   
ATOM   2848  HN  LEU P 183     -45.739-140.444 111.647  0.00 97.00      PROA   
ATOM   2849  CA  LEU P 183     -46.010-142.475 112.094  0.00 97.00      PROA   
ATOM   2850  HA  LEU P 183     -46.557-142.868 112.939  0.00 97.00      PROA   
ATOM   2851  CB  LEU P 183     -46.919-142.597 110.848  0.00 97.00      PROA   
ATOM   2852  HB1 LEU P 183     -47.135-143.670 110.651  0.00 97.00      PROA   
ATOM   2853  HB2 LEU P 183     -46.379-142.188 109.966  0.00 97.00      PROA   
ATOM   2854  CG  LEU P 183     -48.281-141.869 110.970  0.00 97.00      PROA   
ATOM   2855  HG  LEU P 183     -48.092-140.780 111.114  0.00 97.00      PROA   
ATOM   2856  CD1 LEU P 183     -49.088-142.033 109.670  0.00 97.00      PROA   
ATOM   2857 HD11 LEU P 183     -49.304-143.108 109.491  0.00 97.00      PROA   
ATOM   2858 HD12 LEU P 183     -48.516-141.638 108.806  0.00 97.00      PROA   
ATOM   2859 HD13 LEU P 183     -50.052-141.487 109.742  0.00 97.00      PROA   
ATOM   2860  CD2 LEU P 183     -49.106-142.364 112.175  0.00 97.00      PROA   
ATOM   2861 HD21 LEU P 183     -48.591-142.132 113.129  0.00 97.00      PROA   
ATOM   2862 HD22 LEU P 183     -49.258-143.462 112.109  0.00 97.00      PROA   
ATOM   2863 HD23 LEU P 183     -50.100-141.869 112.189  0.00 97.00      PROA   
ATOM   2864  C   LEU P 183     -44.787-143.361 111.911  0.00 97.00      PROA   
ATOM   2865  O   LEU P 183     -43.784-142.957 111.329  0.00 97.00      PROA   
ATOM   2866  N   GLU P 184     -44.852-144.620 112.405  0.00 97.00      PROA   
ATOM   2867  HN  GLU P 184     -45.630-144.894 112.971  0.00 97.00      PROA   
ATOM   2868  CA  GLU P 184     -43.835-145.635 112.206  0.00 97.00      PROA   
ATOM   2869  HA  GLU P 184     -42.914-145.221 112.589  0.00 97.00      PROA   
ATOM   2870  CB  GLU P 184     -44.148-146.902 113.059  0.00 97.00      PROA   
ATOM   2871  HB1 GLU P 184     -45.196-147.204 112.836  0.00 97.00      PROA   
ATOM   2872  HB2 GLU P 184     -44.105-146.582 114.125  0.00 97.00      PROA   
ATOM   2873  CG  GLU P 184     -43.228-148.125 112.848  0.00 97.00      PROA   
ATOM   2874  HG1 GLU P 184     -42.172-147.802 112.879  0.00 97.00      PROA   
ATOM   2875  HG2 GLU P 184     -43.423-148.583 111.857  0.00 97.00      PROA   
ATOM   2876  CD  GLU P 184     -43.372-149.199 113.928  0.00 97.00      PROA   
ATOM   2877  OE1 GLU P 184     -43.156-148.899 115.127  0.00 97.00      PROA   
ATOM   2878  OE2 GLU P 184     -43.640-150.368 113.553  0.00 97.00      PROA   
ATOM   2879  C   GLU P 184     -43.598-145.942 110.727  0.00 97.00      PROA   
ATOM   2880  O   GLU P 184     -44.534-146.148 109.957  0.00 97.00      PROA   
ATOM   2881  N   GLY P 185     -42.312-145.930 110.302  0.00 97.00      PROA   
ATOM   2882  HN  GLY P 185     -41.595-145.852 110.996  0.00 97.00      PROA   
ATOM   2883  CA  GLY P 185     -41.875-146.103 108.925  0.00 97.00      PROA   
ATOM   2884  HA1 GLY P 185     -42.728-146.308 108.295  0.00 97.00      PROA   
ATOM   2885  HA2 GLY P 185     -41.162-146.908 108.907  0.00 97.00      PROA   
ATOM   2886  C   GLY P 185     -41.174-144.906 108.333  0.00 97.00      PROA   
ATOM   2887  O   GLY P 185     -40.464-145.053 107.341  0.00 97.00      PROA   
ATOM   2888  N   THR P 186     -41.337-143.686 108.892  0.00 97.00      PROA   
ATOM   2889  HN  THR P 186     -41.910-143.563 109.700  0.00 97.00      PROA   
ATOM   2890  CA  THR P 186     -40.849-142.474 108.238  0.00 97.00      PROA   
ATOM   2891  HA  THR P 186     -41.140-142.552 107.204  0.00 97.00      PROA   
ATOM   2892  CB  THR P 186     -41.504-141.193 108.755  0.00 97.00      PROA   
ATOM   2893  HB  THR P 186     -41.060-140.298 108.258  0.00 97.00      PROA   
ATOM   2894  OG1 THR P 186     -41.366-141.056 110.166  0.00 97.00      PROA   
ATOM   2895  HG1 THR P 186     -40.441-141.233 110.353  0.00 97.00      PROA   
ATOM   2896  CG2 THR P 186     -43.006-141.212 108.429  0.00 97.00      PROA   
ATOM   2897 HG21 THR P 186     -43.509-142.052 108.951  0.00 97.00      PROA   
ATOM   2898 HG22 THR P 186     -43.171-141.320 107.337  0.00 97.00      PROA   
ATOM   2899 HG23 THR P 186     -43.474-140.264 108.769  0.00 97.00      PROA   
ATOM   2900  C   THR P 186     -39.334-142.254 108.318  0.00 97.00      PROA   
ATOM   2901  O   THR P 186     -38.835-142.163 109.436  0.00 97.00      PROA   
ATOM   2902  N   PRO P 187     -38.526-142.100 107.260  0.00 97.00      PROA   
ATOM   2903  CD  PRO P 187     -38.874-142.445 105.874  0.00 97.00      PROA   
ATOM   2904  HD1 PRO P 187     -39.929-142.206 105.623  0.00 97.00      PROA   
ATOM   2905  HD2 PRO P 187     -38.684-143.531 105.722  0.00 97.00      PROA   
ATOM   2906  CA  PRO P 187     -37.303-141.288 107.319  0.00 97.00      PROA   
ATOM   2907  HA  PRO P 187     -36.654-141.697 108.080  0.00 97.00      PROA   
ATOM   2908  CB  PRO P 187     -36.708-141.416 105.909  0.00 97.00      PROA   
ATOM   2909  HB1 PRO P 187     -36.088-142.340 105.866  0.00 97.00      PROA   
ATOM   2910  HB2 PRO P 187     -36.076-140.556 105.615  0.00 97.00      PROA   
ATOM   2911  CG  PRO P 187     -37.929-141.608 105.005  0.00 97.00      PROA   
ATOM   2912  HG1 PRO P 187     -38.395-140.617 104.804  0.00 97.00      PROA   
ATOM   2913  HG2 PRO P 187     -37.682-142.103 104.046  0.00 97.00      PROA   
ATOM   2914  C   PRO P 187     -37.596-139.838 107.711  0.00 97.00      PROA   
ATOM   2915  O   PRO P 187     -38.688-139.352 107.423  0.00 97.00      PROA   
ATOM   2916  N   VAL P 188     -36.652-139.141 108.397  0.00 97.00      PROA   
ATOM   2917  HN  VAL P 188     -35.751-139.530 108.572  0.00 97.00      PROA   
ATOM   2918  CA  VAL P 188     -36.879-137.808 108.940  0.00 97.00      PROA   
ATOM   2919  HA  VAL P 188     -37.614-137.291 108.338  0.00 97.00      PROA   
ATOM   2920  CB  VAL P 188     -37.310-137.819 110.419  0.00 97.00      PROA   
ATOM   2921  HB  VAL P 188     -36.506-138.278 111.041  0.00 97.00      PROA   
ATOM   2922  CG1 VAL P 188     -37.577-136.388 110.938  0.00 97.00      PROA   
ATOM   2923 HG11 VAL P 188     -38.329-135.879 110.300  0.00 97.00      PROA   
ATOM   2924 HG12 VAL P 188     -36.650-135.783 110.953  0.00 97.00      PROA   
ATOM   2925 HG13 VAL P 188     -37.969-136.430 111.976  0.00 97.00      PROA   
ATOM   2926  CG2 VAL P 188     -38.586-138.669 110.606  0.00 97.00      PROA   
ATOM   2927 HG21 VAL P 188     -38.386-139.738 110.391  0.00 97.00      PROA   
ATOM   2928 HG22 VAL P 188     -39.391-138.310 109.932  0.00 97.00      PROA   
ATOM   2929 HG23 VAL P 188     -38.946-138.596 111.654  0.00 97.00      PROA   
ATOM   2930  C   VAL P 188     -35.558-137.074 108.827  0.00 97.00      PROA   
ATOM   2931  O   VAL P 188     -34.520-137.678 109.072  0.00 97.00      PROA   
ATOM   2932  N   THR P 189     -35.560-135.755 108.480  0.00 97.00      PROA   
ATOM   2933  HN  THR P 189     -36.416-135.280 108.296  0.00 97.00      PROA   
ATOM   2934  CA  THR P 189     -34.373-134.902 108.458  0.00 97.00      PROA   
ATOM   2935  HA  THR P 189     -33.521-135.524 108.678  0.00 97.00      PROA   
ATOM   2936  CB  THR P 189     -34.062-134.213 107.108  0.00 97.00      PROA   
ATOM   2937  HB  THR P 189     -33.541-134.943 106.448  0.00 97.00      PROA   
ATOM   2938  OG1 THR P 189     -33.253-133.038 107.197  0.00 97.00      PROA   
ATOM   2939  HG1 THR P 189     -32.343-133.322 107.340  0.00 97.00      PROA   
ATOM   2940  CG2 THR P 189     -35.365-133.763 106.433  0.00 97.00      PROA   
ATOM   2941 HG21 THR P 189     -35.914-133.064 107.101  0.00 97.00      PROA   
ATOM   2942 HG22 THR P 189     -36.013-134.625 106.181  0.00 97.00      PROA   
ATOM   2943 HG23 THR P 189     -35.126-133.223 105.490  0.00 97.00      PROA   
ATOM   2944  C   THR P 189     -34.474-133.925 109.614  0.00 97.00      PROA   
ATOM   2945  O   THR P 189     -35.545-133.395 109.903  0.00 97.00      PROA   
ATOM   2946  N   LEU P 190     -33.339-133.716 110.325  0.00 97.00      PROA   
ATOM   2947  HN  LEU P 190     -32.490-134.143 110.008  0.00 97.00      PROA   
ATOM   2948  CA  LEU P 190     -33.271-132.954 111.555  0.00 97.00      PROA   
ATOM   2949  HA  LEU P 190     -34.225-132.482 111.741  0.00 97.00      PROA   
ATOM   2950  CB  LEU P 190     -32.875-133.835 112.779  0.00 97.00      PROA   
ATOM   2951  HB1 LEU P 190     -32.773-133.168 113.662  0.00 97.00      PROA   
ATOM   2952  HB2 LEU P 190     -31.882-134.298 112.587  0.00 97.00      PROA   
ATOM   2953  CG  LEU P 190     -33.850-134.979 113.185  0.00 97.00      PROA   
ATOM   2954  HG  LEU P 190     -33.548-135.286 114.218  0.00 97.00      PROA   
ATOM   2955  CD1 LEU P 190     -35.320-134.526 113.263  0.00 97.00      PROA   
ATOM   2956 HD11 LEU P 190     -35.671-134.185 112.269  0.00 97.00      PROA   
ATOM   2957 HD12 LEU P 190     -35.443-133.693 113.982  0.00 97.00      PROA   
ATOM   2958 HD13 LEU P 190     -35.963-135.373 113.580  0.00 97.00      PROA   
ATOM   2959  CD2 LEU P 190     -33.707-136.248 112.320  0.00 97.00      PROA   
ATOM   2960 HD21 LEU P 190     -32.643-136.554 112.251  0.00 97.00      PROA   
ATOM   2961 HD22 LEU P 190     -34.089-136.076 111.296  0.00 97.00      PROA   
ATOM   2962 HD23 LEU P 190     -34.288-137.085 112.764  0.00 97.00      PROA   
ATOM   2963  C   LEU P 190     -32.240-131.846 111.420  0.00 97.00      PROA   
ATOM   2964  O   LEU P 190     -31.033-132.072 111.476  0.00 97.00      PROA   
ATOM   2965  N   SER P 191     -32.699-130.583 111.280  0.00 97.00      PROA   
ATOM   2966  HN  SER P 191     -33.681-130.392 111.288  0.00 97.00      PROA   
ATOM   2967  CA  SER P 191     -31.824-129.456 111.013  0.00 97.00      PROA   
ATOM   2968  HA  SER P 191     -30.951-129.819 110.489  0.00 97.00      PROA   
ATOM   2969  CB  SER P 191     -32.495-128.460 110.014  0.00 97.00      PROA   
ATOM   2970  HB1 SER P 191     -33.574-128.379 110.261  0.00 97.00      PROA   
ATOM   2971  HB2 SER P 191     -32.424-128.891 108.991  0.00 97.00      PROA   
ATOM   2972  OG  SER P 191     -31.939-127.146 110.000  0.00 97.00      PROA   
ATOM   2973  HG1 SER P 191     -32.357-126.685 110.735  0.00 97.00      PROA   
ATOM   2974  C   SER P 191     -31.308-128.803 112.288  0.00 97.00      PROA   
ATOM   2975  O   SER P 191     -31.993-128.020 112.932  0.00 97.00      PROA   
ATOM   2976  N   CYS P 192     -30.041-129.087 112.667  0.00 97.00      PROA   
ATOM   2977  HN  CYS P 192     -29.527-129.793 112.185  0.00 97.00      PROA   
ATOM   2978  CA  CYS P 192     -29.378-128.420 113.780  0.00 97.00      PROA   
ATOM   2979  HA  CYS P 192     -30.120-128.126 114.508  0.00 97.00      PROA   
ATOM   2980  CB  CYS P 192     -28.363-129.349 114.497  0.00 97.00      PROA   
ATOM   2981  HB1 CYS P 192     -27.819-128.772 115.276  0.00 97.00      PROA   
ATOM   2982  HB2 CYS P 192     -27.618-129.724 113.762  0.00 97.00      PROA   
ATOM   2983  SG  CYS P 192     -29.227-130.759 115.265  0.00 97.00      PROA   
ATOM   2984  C   CYS P 192     -28.692-127.158 113.281  0.00 97.00      PROA   
ATOM   2985  O   CYS P 192     -27.626-127.212 112.670  0.00 97.00      PROA   
ATOM   2986  N   GLU P 193     -29.327-125.980 113.508  0.00 97.00      PROA   
ATOM   2987  HN  GLU P 193     -30.144-125.957 114.082  0.00 97.00      PROA   
ATOM   2988  CA  GLU P 193     -29.074-124.785 112.721  0.00 97.00      PROA   
ATOM   2989  HA  GLU P 193     -28.290-125.002 112.010  0.00 97.00      PROA   
ATOM   2990  CB  GLU P 193     -30.339-124.420 111.900  0.00 97.00      PROA   
ATOM   2991  HB1 GLU P 193     -30.543-125.277 111.218  0.00 97.00      PROA   
ATOM   2992  HB2 GLU P 193     -30.115-123.535 111.266  0.00 97.00      PROA   
ATOM   2993  CG  GLU P 193     -31.608-124.166 112.746  0.00 97.00      PROA   
ATOM   2994  HG1 GLU P 193     -31.386-123.446 113.561  0.00 97.00      PROA   
ATOM   2995  HG2 GLU P 193     -31.992-125.105 113.197  0.00 97.00      PROA   
ATOM   2996  CD  GLU P 193     -32.691-123.548 111.880  0.00 97.00      PROA   
ATOM   2997  OE1 GLU P 193     -32.900-122.310 111.990  0.00 97.00      PROA   
ATOM   2998  OE2 GLU P 193     -33.292-124.279 111.053  0.00 97.00      PROA   
ATOM   2999  C   GLU P 193     -28.611-123.558 113.495  0.00 97.00      PROA   
ATOM   3000  O   GLU P 193     -29.101-123.256 114.581  0.00 97.00      PROA   
ATOM   3001  N   THR P 194     -27.641-122.797 112.916  0.00 97.00      PROA   
ATOM   3002  HN  THR P 194     -27.158-123.129 112.110  0.00 97.00      PROA   
ATOM   3003  CA  THR P 194     -27.195-121.510 113.441  0.00 97.00      PROA   
ATOM   3004  HA  THR P 194     -27.548-121.391 114.458  0.00 97.00      PROA   
ATOM   3005  CB  THR P 194     -25.665-121.349 113.439  0.00 97.00      PROA   
ATOM   3006  HB  THR P 194     -25.387-120.330 113.802  0.00 97.00      PROA   
ATOM   3007  OG1 THR P 194     -25.090-121.548 112.148  0.00 97.00      PROA   
ATOM   3008  HG1 THR P 194     -24.438-120.851 112.033  0.00 97.00      PROA   
ATOM   3009  CG2 THR P 194     -25.031-122.374 114.395  0.00 97.00      PROA   
ATOM   3010 HG21 THR P 194     -25.271-123.409 114.074  0.00 97.00      PROA   
ATOM   3011 HG22 THR P 194     -25.401-122.222 115.429  0.00 97.00      PROA   
ATOM   3012 HG23 THR P 194     -23.925-122.257 114.395  0.00 97.00      PROA   
ATOM   3013  C   THR P 194     -27.740-120.334 112.642  0.00 97.00      PROA   
ATOM   3014  O   THR P 194     -28.081-119.304 113.220  0.00 97.00      PROA   
ATOM   3015  N   LYS P 195     -27.753-120.444 111.291  0.00 97.00      PROA   
ATOM   3016  HN  LYS P 195     -27.487-121.319 110.899  0.00 97.00      PROA   
ATOM   3017  CA  LYS P 195     -27.941-119.362 110.324  0.00 97.00      PROA   
ATOM   3018  HA  LYS P 195     -27.855-119.841 109.360  0.00 97.00      PROA   
ATOM   3019  CB  LYS P 195     -29.353-118.696 110.338  0.00 97.00      PROA   
ATOM   3020  HB1 LYS P 195     -29.264-117.621 110.057  0.00 97.00      PROA   
ATOM   3021  HB2 LYS P 195     -29.770-118.718 111.367  0.00 97.00      PROA   
ATOM   3022  CG  LYS P 195     -30.386-119.286 109.355  0.00 97.00      PROA   
ATOM   3023  HG1 LYS P 195     -29.933-119.354 108.341  0.00 97.00      PROA   
ATOM   3024  HG2 LYS P 195     -31.221-118.548 109.290  0.00 97.00      PROA   
ATOM   3025  CD  LYS P 195     -31.011-120.636 109.746  0.00 97.00      PROA   
ATOM   3026  HD1 LYS P 195     -31.379-120.545 110.792  0.00 97.00      PROA   
ATOM   3027  HD2 LYS P 195     -30.241-121.437 109.728  0.00 97.00      PROA   
ATOM   3028  CE  LYS P 195     -32.188-121.000 108.819  0.00 97.00      PROA   
ATOM   3029  HE1 LYS P 195     -31.838-121.184 107.783  0.00 97.00      PROA   
ATOM   3030  HE2 LYS P 195     -32.928-120.169 108.816  0.00 97.00      PROA   
ATOM   3031  NZ  LYS P 195     -32.891-122.207 109.283  0.00 97.00      PROA   
ATOM   3032  HZ1 LYS P 195     -33.011-122.132 110.321  0.00 97.00      PROA   
ATOM   3033  HZ2 LYS P 195     -32.335-123.072 109.145  0.00 97.00      PROA   
ATOM   3034  HZ3 LYS P 195     -33.835-122.329 108.875  0.00 97.00      PROA   
ATOM   3035  C   LYS P 195     -26.838-118.300 110.289  0.00 97.00      PROA   
ATOM   3036  O   LYS P 195     -26.541-117.752 109.229  0.00 97.00      PROA   
ATOM   3037  N   LEU P 196     -26.174-118.017 111.429  0.00 97.00      PROA   
ATOM   3038  HN  LEU P 196     -26.504-118.412 112.283  0.00 97.00      PROA   
ATOM   3039  CA  LEU P 196     -25.108-117.047 111.554  0.00 97.00      PROA   
ATOM   3040  HA  LEU P 196     -25.213-116.309 110.771  0.00 97.00      PROA   
ATOM   3041  CB  LEU P 196     -25.127-116.337 112.937  0.00 97.00      PROA   
ATOM   3042  HB1 LEU P 196     -24.192-115.745 113.051  0.00 97.00      PROA   
ATOM   3043  HB2 LEU P 196     -25.155-117.096 113.746  0.00 97.00      PROA   
ATOM   3044  CG  LEU P 196     -26.263-115.317 113.174  0.00 97.00      PROA   
ATOM   3045  HG  LEU P 196     -26.008-114.836 114.144  0.00 97.00      PROA   
ATOM   3046  CD1 LEU P 196     -26.222-114.236 112.084  0.00 97.00      PROA   
ATOM   3047 HD11 LEU P 196     -26.526-114.627 111.103  0.00 97.00      PROA   
ATOM   3048 HD12 LEU P 196     -25.249-113.719 112.049  0.00 97.00      PROA   
ATOM   3049 HD13 LEU P 196     -26.927-113.458 112.227  0.00 97.00      PROA   
ATOM   3050  CD2 LEU P 196     -27.664-115.940 113.340  0.00 97.00      PROA   
ATOM   3051 HD21 LEU P 196     -27.648-116.738 114.111  0.00 97.00      PROA   
ATOM   3052 HD22 LEU P 196     -28.013-116.368 112.380  0.00 97.00      PROA   
ATOM   3053 HD23 LEU P 196     -28.404-115.177 113.655  0.00 97.00      PROA   
ATOM   3054  C   LEU P 196     -23.743-117.686 111.385  0.00 97.00      PROA   
ATOM   3055  O   LEU P 196     -23.509-118.822 111.793  0.00 97.00      PROA   
ATOM   3056  N   LEU P 197     -22.793-116.919 110.793  0.00 97.00      PROA   
ATOM   3057  HN  LEU P 197     -23.023-116.036 110.395  0.00 97.00      PROA   
ATOM   3058  CA  LEU P 197     -21.379-117.226 110.808  0.00 97.00      PROA   
ATOM   3059  HA  LEU P 197     -21.195-118.005 111.534  0.00 97.00      PROA   
ATOM   3060  CB  LEU P 197     -20.839-117.665 109.423  0.00 97.00      PROA   
ATOM   3061  HB1 LEU P 197     -21.042-116.859 108.684  0.00 97.00      PROA   
ATOM   3062  HB2 LEU P 197     -21.417-118.560 109.100  0.00 97.00      PROA   
ATOM   3063  CG  LEU P 197     -19.332-118.021 109.364  0.00 97.00      PROA   
ATOM   3064  HG  LEU P 197     -18.742-117.122 109.661  0.00 97.00      PROA   
ATOM   3065  CD1 LEU P 197     -18.959-119.171 110.318  0.00 97.00      PROA   
ATOM   3066 HD11 LEU P 197     -19.562-120.072 110.075  0.00 97.00      PROA   
ATOM   3067 HD12 LEU P 197     -19.145-118.887 111.374  0.00 97.00      PROA   
ATOM   3068 HD13 LEU P 197     -17.883-119.422 110.207  0.00 97.00      PROA   
ATOM   3069  CD2 LEU P 197     -18.917-118.375 107.925  0.00 97.00      PROA   
ATOM   3070 HD21 LEU P 197     -19.135-117.528 107.242  0.00 97.00      PROA   
ATOM   3071 HD22 LEU P 197     -19.479-119.267 107.574  0.00 97.00      PROA   
ATOM   3072 HD23 LEU P 197     -17.831-118.599 107.880  0.00 97.00      PROA   
ATOM   3073  C   LEU P 197     -20.668-115.977 111.278  0.00 97.00      PROA   
ATOM   3074  O   LEU P 197     -20.975-114.872 110.836  0.00 97.00      PROA   
ATOM   3075  N   LEU P 198     -19.711-116.135 112.221  0.00 97.00      PROA   
ATOM   3076  HN  LEU P 198     -19.458-117.045 112.538  0.00 97.00      PROA   
ATOM   3077  CA  LEU P 198     -18.951-115.064 112.829  0.00 97.00      PROA   
ATOM   3078  HA  LEU P 198     -19.023-114.170 112.223  0.00 97.00      PROA   
ATOM   3079  CB  LEU P 198     -19.325-114.760 114.314  0.00 97.00      PROA   
ATOM   3080  HB1 LEU P 198     -18.604-114.014 114.719  0.00 97.00      PROA   
ATOM   3081  HB2 LEU P 198     -19.220-115.687 114.919  0.00 97.00      PROA   
ATOM   3082  CG  LEU P 198     -20.736-114.172 114.600  0.00 97.00      PROA   
ATOM   3083  HG  LEU P 198     -20.719-113.857 115.674  0.00 97.00      PROA   
ATOM   3084  CD1 LEU P 198     -21.048-112.913 113.771  0.00 97.00      PROA   
ATOM   3085 HD11 LEU P 198     -21.137-113.169 112.696  0.00 97.00      PROA   
ATOM   3086 HD12 LEU P 198     -20.245-112.157 113.890  0.00 97.00      PROA   
ATOM   3087 HD13 LEU P 198     -22.009-112.467 114.101  0.00 97.00      PROA   
ATOM   3088  CD2 LEU P 198     -21.872-115.204 114.491  0.00 97.00      PROA   
ATOM   3089 HD21 LEU P 198     -21.598-116.141 115.017  0.00 97.00      PROA   
ATOM   3090 HD22 LEU P 198     -22.082-115.437 113.429  0.00 97.00      PROA   
ATOM   3091 HD23 LEU P 198     -22.801-114.799 114.944  0.00 97.00      PROA   
ATOM   3092  C   LEU P 198     -17.520-115.549 112.788  0.00 97.00      PROA   
ATOM   3093  O   LEU P 198     -17.267-116.718 112.501  0.00 97.00      PROA   
ATOM   3094  N   GLN P 199     -16.535-114.653 113.055  0.00 97.00      PROA   
ATOM   3095  HN  GLN P 199     -16.761-113.697 113.230  0.00 97.00      PROA   
ATOM   3096  CA  GLN P 199     -15.114-114.972 113.067  0.00 97.00      PROA   
ATOM   3097  HA  GLN P 199     -14.855-115.271 112.061  0.00 97.00      PROA   
ATOM   3098  CB  GLN P 199     -14.249-113.746 113.472  0.00 97.00      PROA   
ATOM   3099  HB1 GLN P 199     -13.176-114.038 113.416  0.00 97.00      PROA   
ATOM   3100  HB2 GLN P 199     -14.466-113.480 114.532  0.00 97.00      PROA   
ATOM   3101  CG  GLN P 199     -14.443-112.466 112.616  0.00 97.00      PROA   
ATOM   3102  HG1 GLN P 199     -13.599-111.762 112.771  0.00 97.00      PROA   
ATOM   3103  HG2 GLN P 199     -15.371-111.952 112.949  0.00 97.00      PROA   
ATOM   3104  CD  GLN P 199     -14.622-112.737 111.117  0.00 97.00      PROA   
ATOM   3105  OE1 GLN P 199     -15.715-112.549 110.570  0.00 97.00      PROA   
ATOM   3106  NE2 GLN P 199     -13.532-113.167 110.427  0.00 97.00      PROA   
ATOM   3107 HE21 GLN P 199     -13.638-113.315 109.445  0.00 97.00      PROA   
ATOM   3108 HE22 GLN P 199     -12.657-113.298 110.890  0.00 97.00      PROA   
ATOM   3109  C   GLN P 199     -14.774-116.141 113.989  0.00 97.00      PROA   
ATOM   3110  O   GLN P 199     -15.272-116.245 115.109  0.00 97.00      PROA   
ATOM   3111  N   ARG P 200     -13.936-117.081 113.498  0.00 97.00      PROA   
ATOM   3112  HN  ARG P 200     -13.489-116.981 112.613  0.00 97.00      PROA   
ATOM   3113  CA  ARG P 200     -13.813-118.386 114.096  0.00 97.00      PROA   
ATOM   3114  HA  ARG P 200     -14.075-118.350 115.143  0.00 97.00      PROA   
ATOM   3115  CB  ARG P 200     -14.743-119.352 113.315  0.00 97.00      PROA   
ATOM   3116  HB1 ARG P 200     -14.404-119.379 112.253  0.00 97.00      PROA   
ATOM   3117  HB2 ARG P 200     -15.771-118.923 113.301  0.00 97.00      PROA   
ATOM   3118  CG  ARG P 200     -14.806-120.789 113.847  0.00 97.00      PROA   
ATOM   3119  HG1 ARG P 200     -13.907-121.014 114.456  0.00 97.00      PROA   
ATOM   3120  HG2 ARG P 200     -14.755-121.455 112.960  0.00 97.00      PROA   
ATOM   3121  CD  ARG P 200     -16.048-121.140 114.678  0.00 97.00      PROA   
ATOM   3122  HD1 ARG P 200     -16.380-120.280 115.293  0.00 97.00      PROA   
ATOM   3123  HD2 ARG P 200     -15.826-121.991 115.365  0.00 97.00      PROA   
ATOM   3124  NE  ARG P 200     -17.157-121.510 113.735  0.00 97.00      PROA   
ATOM   3125  HE  ARG P 200     -17.732-120.801 113.339  0.00 97.00      PROA   
ATOM   3126  CZ  ARG P 200     -17.384-122.778 113.341  0.00 97.00      PROA   
ATOM   3127  NH1 ARG P 200     -16.628-123.802 113.757  0.00 97.00      PROA   
ATOM   3128 HH11 ARG P 200     -15.667-123.604 113.935  0.00 97.00      PROA   
ATOM   3129 HH12 ARG P 200     -16.817-124.712 113.386  0.00 97.00      PROA   
ATOM   3130  NH2 ARG P 200     -18.334-123.061 112.437  0.00 97.00      PROA   
ATOM   3131 HH21 ARG P 200     -18.783-122.318 111.954  0.00 97.00      PROA   
ATOM   3132 HH22 ARG P 200     -18.283-123.973 112.037  0.00 97.00      PROA   
ATOM   3133  C   ARG P 200     -12.372-118.823 113.908  0.00 97.00      PROA   
ATOM   3134  O   ARG P 200     -11.834-118.563 112.833  0.00 97.00      PROA   
ATOM   3135  N   PRO P 201     -11.682-119.470 114.855  0.00 97.00      PROA   
ATOM   3136  CD  PRO P 201     -12.027-119.485 116.283  0.00 97.00      PROA   
ATOM   3137  HD1 PRO P 201     -13.047-119.899 116.443  0.00 97.00      PROA   
ATOM   3138  HD2 PRO P 201     -11.969-118.448 116.683  0.00 97.00      PROA   
ATOM   3139  CA  PRO P 201     -10.413-120.135 114.577  0.00 97.00      PROA   
ATOM   3140  HA  PRO P 201      -9.783-119.509 113.959  0.00 97.00      PROA   
ATOM   3141  CB  PRO P 201      -9.787-120.338 115.971  0.00 97.00      PROA   
ATOM   3142  HB1 PRO P 201      -9.161-119.448 116.208  0.00 97.00      PROA   
ATOM   3143  HB2 PRO P 201      -9.151-121.242 116.047  0.00 97.00      PROA   
ATOM   3144  CG  PRO P 201     -10.972-120.371 116.952  0.00 97.00      PROA   
ATOM   3145  HG1 PRO P 201     -11.362-121.406 117.032  0.00 97.00      PROA   
ATOM   3146  HG2 PRO P 201     -10.697-120.019 117.966  0.00 97.00      PROA   
ATOM   3147  C   PRO P 201     -10.624-121.440 113.820  0.00 97.00      PROA   
ATOM   3148  O   PRO P 201     -10.239-121.515 112.656  0.00 97.00      PROA   
ATOM   3149  N   GLY P 202     -11.248-122.467 114.438  0.00 97.00      PROA   
ATOM   3150  HN  GLY P 202     -11.444-122.421 115.416  0.00 97.00      PROA   
ATOM   3151  CA  GLY P 202     -11.609-123.704 113.778  0.00 97.00      PROA   
ATOM   3152  HA1 GLY P 202     -11.787-124.396 114.575  0.00 97.00      PROA   
ATOM   3153  HA2 GLY P 202     -10.827-124.021 113.104  0.00 97.00      PROA   
ATOM   3154  C   GLY P 202     -12.902-123.595 113.034  0.00 97.00      PROA   
ATOM   3155  O   GLY P 202     -13.950-123.631 113.656  0.00 97.00      PROA   
ATOM   3156  N   LEU P 203     -12.853-123.481 111.690  0.00 97.00      PROA   
ATOM   3157  HN  LEU P 203     -11.958-123.466 111.252  0.00 97.00      PROA   
ATOM   3158  CA  LEU P 203     -13.984-123.276 110.794  0.00 97.00      PROA   
ATOM   3159  HA  LEU P 203     -14.503-122.406 111.157  0.00 97.00      PROA   
ATOM   3160  CB  LEU P 203     -13.516-122.934 109.349  0.00 97.00      PROA   
ATOM   3161  HB1 LEU P 203     -14.274-123.249 108.599  0.00 97.00      PROA   
ATOM   3162  HB2 LEU P 203     -12.586-123.506 109.139  0.00 97.00      PROA   
ATOM   3163  CG  LEU P 203     -13.248-121.424 109.079  0.00 97.00      PROA   
ATOM   3164  HG  LEU P 203     -12.825-121.359 108.046  0.00 97.00      PROA   
ATOM   3165  CD1 LEU P 203     -14.549-120.594 109.071  0.00 97.00      PROA   
ATOM   3166 HD11 LEU P 203     -15.020-120.596 110.076  0.00 97.00      PROA   
ATOM   3167 HD12 LEU P 203     -15.271-121.012 108.339  0.00 97.00      PROA   
ATOM   3168 HD13 LEU P 203     -14.330-119.542 108.790  0.00 97.00      PROA   
ATOM   3169  CD2 LEU P 203     -12.207-120.796 110.025  0.00 97.00      PROA   
ATOM   3170 HD21 LEU P 203     -11.261-121.375 110.001  0.00 97.00      PROA   
ATOM   3171 HD22 LEU P 203     -12.584-120.778 111.069  0.00 97.00      PROA   
ATOM   3172 HD23 LEU P 203     -11.987-119.750 109.720  0.00 97.00      PROA   
ATOM   3173  C   LEU P 203     -15.058-124.362 110.765  0.00 97.00      PROA   
ATOM   3174  O   LEU P 203     -16.229-124.045 110.566  0.00 97.00      PROA   
ATOM   3175  N   GLN P 204     -14.712-125.659 110.933  0.00 97.00      PROA   
ATOM   3176  HN  GLN P 204     -13.792-125.910 111.238  0.00 97.00      PROA   
ATOM   3177  CA  GLN P 204     -15.598-126.790 110.679  0.00 97.00      PROA   
ATOM   3178  HA  GLN P 204     -16.011-126.655 109.691  0.00 97.00      PROA   
ATOM   3179  CB  GLN P 204     -14.777-128.106 110.739  0.00 97.00      PROA   
ATOM   3180  HB1 GLN P 204     -14.463-128.287 111.791  0.00 97.00      PROA   
ATOM   3181  HB2 GLN P 204     -13.838-127.927 110.165  0.00 97.00      PROA   
ATOM   3182  CG  GLN P 204     -15.424-129.400 110.192  0.00 97.00      PROA   
ATOM   3183  HG1 GLN P 204     -16.157-129.789 110.929  0.00 97.00      PROA   
ATOM   3184  HG2 GLN P 204     -14.637-130.173 110.073  0.00 97.00      PROA   
ATOM   3185  CD  GLN P 204     -16.158-129.191 108.862  0.00 97.00      PROA   
ATOM   3186  OE1 GLN P 204     -17.308-128.745 108.803  0.00 97.00      PROA   
ATOM   3187  NE2 GLN P 204     -15.477-129.540 107.739  0.00 97.00      PROA   
ATOM   3188 HE21 GLN P 204     -15.943-129.430 106.864  0.00 97.00      PROA   
ATOM   3189 HE22 GLN P 204     -14.542-129.881 107.812  0.00 97.00      PROA   
ATOM   3190  C   GLN P 204     -16.751-126.890 111.671  0.00 97.00      PROA   
ATOM   3191  O   GLN P 204     -16.733-126.285 112.732  0.00 97.00      PROA   
ATOM   3192  N   LEU P 205     -17.803-127.677 111.362  0.00 97.00      PROA   
ATOM   3193  HN  LEU P 205     -17.871-128.103 110.461  0.00 97.00      PROA   
ATOM   3194  CA  LEU P 205     -18.712-128.158 112.379  0.00 97.00      PROA   
ATOM   3195  HA  LEU P 205     -18.298-127.962 113.358  0.00 97.00      PROA   
ATOM   3196  CB  LEU P 205     -20.126-127.531 112.323  0.00 97.00      PROA   
ATOM   3197  HB1 LEU P 205     -20.795-128.051 113.045  0.00 97.00      PROA   
ATOM   3198  HB2 LEU P 205     -20.536-127.671 111.299  0.00 97.00      PROA   
ATOM   3199  CG  LEU P 205     -20.175-126.025 112.672  0.00 97.00      PROA   
ATOM   3200  HG  LEU P 205     -19.412-125.511 112.047  0.00 97.00      PROA   
ATOM   3201  CD1 LEU P 205     -21.544-125.418 112.318  0.00 97.00      PROA   
ATOM   3202 HD11 LEU P 205     -22.345-125.917 112.904  0.00 97.00      PROA   
ATOM   3203 HD12 LEU P 205     -21.758-125.552 111.237  0.00 97.00      PROA   
ATOM   3204 HD13 LEU P 205     -21.558-124.333 112.553  0.00 97.00      PROA   
ATOM   3205  CD2 LEU P 205     -19.854-125.771 114.158  0.00 97.00      PROA   
ATOM   3206 HD21 LEU P 205     -18.831-126.118 114.411  0.00 97.00      PROA   
ATOM   3207 HD22 LEU P 205     -20.579-126.317 114.799  0.00 97.00      PROA   
ATOM   3208 HD23 LEU P 205     -19.926-124.688 114.391  0.00 97.00      PROA   
ATOM   3209  C   LEU P 205     -18.817-129.660 112.268  0.00 97.00      PROA   
ATOM   3210  O   LEU P 205     -19.375-130.206 111.319  0.00 97.00      PROA   
ATOM   3211  N   TYR P 206     -18.294-130.367 113.295  0.00 97.00      PROA   
ATOM   3212  HN  TYR P 206     -17.788-129.906 114.019  0.00 97.00      PROA   
ATOM   3213  CA  TYR P 206     -18.537-131.779 113.507  0.00 97.00      PROA   
ATOM   3214  HA  TYR P 206     -18.778-132.253 112.564  0.00 97.00      PROA   
ATOM   3215  CB  TYR P 206     -17.367-132.536 114.194  0.00 97.00      PROA   
ATOM   3216  HB1 TYR P 206     -17.546-133.632 114.202  0.00 97.00      PROA   
ATOM   3217  HB2 TYR P 206     -17.241-132.190 115.244  0.00 97.00      PROA   
ATOM   3218  CG  TYR P 206     -16.079-132.264 113.468  0.00 97.00      PROA   
ATOM   3219  CD1 TYR P 206     -15.659-133.058 112.382  0.00 97.00      PROA   
ATOM   3220  HD1 TYR P 206     -16.267-133.893 112.061  0.00 97.00      PROA   
ATOM   3221  CE1 TYR P 206     -14.462-132.764 111.711  0.00 97.00      PROA   
ATOM   3222  HE1 TYR P 206     -14.148-133.366 110.869  0.00 97.00      PROA   
ATOM   3223  CZ  TYR P 206     -13.686-131.668 112.117  0.00 97.00      PROA   
ATOM   3224  OH  TYR P 206     -12.530-131.295 111.399  0.00 97.00      PROA   
ATOM   3225  HH  TYR P 206     -12.275-130.411 111.697  0.00 97.00      PROA   
ATOM   3226  CD2 TYR P 206     -15.257-131.210 113.899  0.00 97.00      PROA   
ATOM   3227  HD2 TYR P 206     -15.541-130.606 114.749  0.00 97.00      PROA   
ATOM   3228  CE2 TYR P 206     -14.082-130.903 113.218  0.00 97.00      PROA   
ATOM   3229  HE2 TYR P 206     -13.497-130.061 113.549  0.00 97.00      PROA   
ATOM   3230  C   TYR P 206     -19.744-131.836 114.409  0.00 97.00      PROA   
ATOM   3231  O   TYR P 206     -19.992-130.912 115.182  0.00 97.00      PROA   
ATOM   3232  N   PHE P 207     -20.545-132.916 114.314  0.00 97.00      PROA   
ATOM   3233  HN  PHE P 207     -20.328-133.680 113.708  0.00 97.00      PROA   
ATOM   3234  CA  PHE P 207     -21.791-132.999 115.046  0.00 97.00      PROA   
ATOM   3235  HA  PHE P 207     -21.800-132.292 115.863  0.00 97.00      PROA   
ATOM   3236  CB  PHE P 207     -23.043-132.792 114.154  0.00 97.00      PROA   
ATOM   3237  HB1 PHE P 207     -23.980-133.002 114.713  0.00 97.00      PROA   
ATOM   3238  HB2 PHE P 207     -22.993-133.494 113.296  0.00 97.00      PROA   
ATOM   3239  CG  PHE P 207     -23.142-131.389 113.600  0.00 97.00      PROA   
ATOM   3240  CD1 PHE P 207     -22.430-131.016 112.445  0.00 97.00      PROA   
ATOM   3241  HD1 PHE P 207     -21.738-131.712 111.994  0.00 97.00      PROA   
ATOM   3242  CE1 PHE P 207     -22.619-129.758 111.862  0.00 97.00      PROA   
ATOM   3243  HE1 PHE P 207     -22.053-129.485 110.982  0.00 97.00      PROA   
ATOM   3244  CZ  PHE P 207     -23.530-128.856 112.422  0.00 97.00      PROA   
ATOM   3245  HZ  PHE P 207     -23.672-127.883 111.975  0.00 97.00      PROA   
ATOM   3246  CD2 PHE P 207     -24.052-130.469 114.155  0.00 97.00      PROA   
ATOM   3247  HD2 PHE P 207     -24.620-130.745 115.031  0.00 97.00      PROA   
ATOM   3248  CE2 PHE P 207     -24.246-129.211 113.571  0.00 97.00      PROA   
ATOM   3249  HE2 PHE P 207     -24.952-128.517 114.003  0.00 97.00      PROA   
ATOM   3250  C   PHE P 207     -21.894-134.359 115.660  0.00 97.00      PROA   
ATOM   3251  O   PHE P 207     -21.208-135.288 115.261  0.00 97.00      PROA   
ATOM   3252  N   SER P 208     -22.777-134.501 116.665  0.00 97.00      PROA   
ATOM   3253  HN  SER P 208     -23.253-133.713 117.043  0.00 97.00      PROA   
ATOM   3254  CA  SER P 208     -23.116-135.778 117.242  0.00 97.00      PROA   
ATOM   3255  HA  SER P 208     -23.010-136.545 116.486  0.00 97.00      PROA   
ATOM   3256  CB  SER P 208     -22.254-136.165 118.473  0.00 97.00      PROA   
ATOM   3257  HB1 SER P 208     -21.213-136.347 118.126  0.00 97.00      PROA   
ATOM   3258  HB2 SER P 208     -22.629-137.099 118.946  0.00 97.00      PROA   
ATOM   3259  OG  SER P 208     -22.222-135.111 119.429  0.00 97.00      PROA   
ATOM   3260  HG1 SER P 208     -22.006-135.495 120.285  0.00 97.00      PROA   
ATOM   3261  C   SER P 208     -24.576-135.721 117.597  0.00 97.00      PROA   
ATOM   3262  O   SER P 208     -25.143-134.647 117.783  0.00 97.00      PROA   
ATOM   3263  N   PHE P 209     -25.218-136.906 117.650  0.00 97.00      PROA   
ATOM   3264  HN  PHE P 209     -24.720-137.757 117.510  0.00 97.00      PROA   
ATOM   3265  CA  PHE P 209     -26.632-137.061 117.889  0.00 97.00      PROA   
ATOM   3266  HA  PHE P 209     -27.026-136.137 118.294  0.00 97.00      PROA   
ATOM   3267  CB  PHE P 209     -27.394-137.481 116.599  0.00 97.00      PROA   
ATOM   3268  HB1 PHE P 209     -28.035-138.375 116.740  0.00 97.00      PROA   
ATOM   3269  HB2 PHE P 209     -26.667-137.712 115.789  0.00 97.00      PROA   
ATOM   3270  CG  PHE P 209     -28.291-136.365 116.138  0.00 97.00      PROA   
ATOM   3271  CD1 PHE P 209     -29.519-136.157 116.788  0.00 97.00      PROA   
ATOM   3272  HD1 PHE P 209     -29.790-136.776 117.631  0.00 97.00      PROA   
ATOM   3273  CE1 PHE P 209     -30.400-135.164 116.347  0.00 97.00      PROA   
ATOM   3274  HE1 PHE P 209     -31.344-135.024 116.851  0.00 97.00      PROA   
ATOM   3275  CZ  PHE P 209     -30.062-134.369 115.245  0.00 97.00      PROA   
ATOM   3276  HZ  PHE P 209     -30.739-133.603 114.897  0.00 97.00      PROA   
ATOM   3277  CD2 PHE P 209     -27.959-135.559 115.033  0.00 97.00      PROA   
ATOM   3278  HD2 PHE P 209     -27.022-135.710 114.516  0.00 97.00      PROA   
ATOM   3279  CE2 PHE P 209     -28.841-134.566 114.588  0.00 97.00      PROA   
ATOM   3280  HE2 PHE P 209     -28.584-133.952 113.738  0.00 97.00      PROA   
ATOM   3281  C   PHE P 209     -26.784-138.100 118.971  0.00 97.00      PROA   
ATOM   3282  O   PHE P 209     -26.039-139.077 119.026  0.00 97.00      PROA   
ATOM   3283  N   TYR P 210     -27.747-137.877 119.891  0.00 97.00      PROA   
ATOM   3284  HN  TYR P 210     -28.327-137.068 119.839  0.00 97.00      PROA   
ATOM   3285  CA  TYR P 210     -27.928-138.691 121.071  0.00 97.00      PROA   
ATOM   3286  HA  TYR P 210     -27.448-139.653 120.950  0.00 97.00      PROA   
ATOM   3287  CB  TYR P 210     -27.436-137.978 122.367  0.00 97.00      PROA   
ATOM   3288  HB1 TYR P 210     -27.490-138.662 123.242  0.00 97.00      PROA   
ATOM   3289  HB2 TYR P 210     -28.093-137.107 122.570  0.00 97.00      PROA   
ATOM   3290  CG  TYR P 210     -26.028-137.426 122.258  0.00 97.00      PROA   
ATOM   3291  CD1 TYR P 210     -25.798-136.173 121.656  0.00 97.00      PROA   
ATOM   3292  HD1 TYR P 210     -26.625-135.634 121.223  0.00 97.00      PROA   
ATOM   3293  CE1 TYR P 210     -24.522-135.599 121.645  0.00 97.00      PROA   
ATOM   3294  HE1 TYR P 210     -24.372-134.634 121.185  0.00 97.00      PROA   
ATOM   3295  CZ  TYR P 210     -23.454-136.263 122.258  0.00 97.00      PROA   
ATOM   3296  OH  TYR P 210     -22.169-135.679 122.308  0.00 97.00      PROA   
ATOM   3297  HH  TYR P 210     -22.272-134.734 122.480  0.00 97.00      PROA   
ATOM   3298  CD2 TYR P 210     -24.944-138.079 122.872  0.00 97.00      PROA   
ATOM   3299  HD2 TYR P 210     -25.110-139.012 123.388  0.00 97.00      PROA   
ATOM   3300  CE2 TYR P 210     -23.664-137.507 122.864  0.00 97.00      PROA   
ATOM   3301  HE2 TYR P 210     -22.841-138.005 123.356  0.00 97.00      PROA   
ATOM   3302  C   TYR P 210     -29.418-138.908 121.206  0.00 97.00      PROA   
ATOM   3303  O   TYR P 210     -30.216-138.174 120.625  0.00 97.00      PROA   
ATOM   3304  N   MET P 211     -29.825-139.931 121.994  0.00 97.00      PROA   
ATOM   3305  HN  MET P 211     -29.166-140.550 122.417  0.00 97.00      PROA   
ATOM   3306  CA  MET P 211     -31.208-140.124 122.379  0.00 97.00      PROA   
ATOM   3307  HA  MET P 211     -31.815-139.307 122.025  0.00 97.00      PROA   
ATOM   3308  CB  MET P 211     -31.783-141.458 121.835  0.00 97.00      PROA   
ATOM   3309  HB1 MET P 211     -32.766-141.661 122.316  0.00 97.00      PROA   
ATOM   3310  HB2 MET P 211     -31.087-142.286 122.099  0.00 97.00      PROA   
ATOM   3311  CG  MET P 211     -31.999-141.453 120.309  0.00 97.00      PROA   
ATOM   3312  HG1 MET P 211     -31.099-141.027 119.816  0.00 97.00      PROA   
ATOM   3313  HG2 MET P 211     -32.841-140.760 120.099  0.00 97.00      PROA   
ATOM   3314  SD  MET P 211     -32.347-143.086 119.578  0.00 97.00      PROA   
ATOM   3315  CE  MET P 211     -33.931-143.407 120.403  0.00 97.00      PROA   
ATOM   3316  HE1 MET P 211     -34.642-142.572 120.229  0.00 97.00      PROA   
ATOM   3317  HE2 MET P 211     -33.802-143.530 121.499  0.00 97.00      PROA   
ATOM   3318  HE3 MET P 211     -34.395-144.336 120.010  0.00 97.00      PROA   
ATOM   3319  C   MET P 211     -31.270-140.143 123.888  0.00 97.00      PROA   
ATOM   3320  O   MET P 211     -30.940-141.157 124.497  0.00 97.00      PROA   
ATOM   3321  N   GLY P 212     -31.720-139.029 124.531  0.00 97.00      PROA   
ATOM   3322  HN  GLY P 212     -32.092-138.260 124.012  0.00 97.00      PROA   
ATOM   3323  CA  GLY P 212     -31.711-138.833 125.979  0.00 97.00      PROA   
ATOM   3324  HA1 GLY P 212     -32.582-139.326 126.383  0.00 97.00      PROA   
ATOM   3325  HA2 GLY P 212     -31.735-137.769 126.141  0.00 97.00      PROA   
ATOM   3326  C   GLY P 212     -30.473-139.338 126.690  0.00 97.00      PROA   
ATOM   3327  O   GLY P 212     -29.352-138.911 126.420  0.00 97.00      PROA   
ATOM   3328  N   SER P 213     -30.672-140.286 127.630  0.00 97.00      PROA   
ATOM   3329  HN  SER P 213     -31.608-140.558 127.843  0.00 97.00      PROA   
ATOM   3330  CA  SER P 213     -29.613-140.919 128.400  0.00 97.00      PROA   
ATOM   3331  HA  SER P 213     -28.885-140.156 128.644  0.00 97.00      PROA   
ATOM   3332  CB  SER P 213     -30.175-141.480 129.741  0.00 97.00      PROA   
ATOM   3333  HB1 SER P 213     -30.909-142.289 129.538  0.00 97.00      PROA   
ATOM   3334  HB2 SER P 213     -30.705-140.661 130.272  0.00 97.00      PROA   
ATOM   3335  OG  SER P 213     -29.156-141.968 130.614  0.00 97.00      PROA   
ATOM   3336  HG1 SER P 213     -28.656-142.607 130.093  0.00 97.00      PROA   
ATOM   3337  C   SER P 213     -28.870-142.031 127.641  0.00 97.00      PROA   
ATOM   3338  O   SER P 213     -28.379-142.984 128.245  0.00 97.00      PROA   
ATOM   3339  N   LYS P 214     -28.725-141.952 126.297  0.00 97.00      PROA   
ATOM   3340  HN  LYS P 214     -29.182-141.243 125.766  0.00 97.00      PROA   
ATOM   3341  CA  LYS P 214     -27.801-142.835 125.607  0.00 97.00      PROA   
ATOM   3342  HA  LYS P 214     -26.968-143.003 126.277  0.00 97.00      PROA   
ATOM   3343  CB  LYS P 214     -28.362-144.244 125.281  0.00 97.00      PROA   
ATOM   3344  HB1 LYS P 214     -28.480-144.775 126.253  0.00 97.00      PROA   
ATOM   3345  HB2 LYS P 214     -27.619-144.818 124.685  0.00 97.00      PROA   
ATOM   3346  CG  LYS P 214     -29.720-144.253 124.560  0.00 97.00      PROA   
ATOM   3347  HG1 LYS P 214     -29.663-143.572 123.682  0.00 97.00      PROA   
ATOM   3348  HG2 LYS P 214     -30.505-143.855 125.238  0.00 97.00      PROA   
ATOM   3349  CD  LYS P 214     -30.123-145.649 124.049  0.00 97.00      PROA   
ATOM   3350  HD1 LYS P 214     -29.370-145.959 123.289  0.00 97.00      PROA   
ATOM   3351  HD2 LYS P 214     -31.106-145.559 123.533  0.00 97.00      PROA   
ATOM   3352  CE  LYS P 214     -30.210-146.721 125.147  0.00 97.00      PROA   
ATOM   3353  HE1 LYS P 214     -31.002-146.465 125.883  0.00 97.00      PROA   
ATOM   3354  HE2 LYS P 214     -29.243-146.830 125.682  0.00 97.00      PROA   
ATOM   3355  NZ  LYS P 214     -30.539-148.042 124.559  0.00 97.00      PROA   
ATOM   3356  HZ1 LYS P 214     -29.786-148.313 123.895  0.00 97.00      PROA   
ATOM   3357  HZ2 LYS P 214     -31.441-147.977 124.046  0.00 97.00      PROA   
ATOM   3358  HZ3 LYS P 214     -30.612-148.759 125.309  0.00 97.00      PROA   
ATOM   3359  C   LYS P 214     -27.164-142.233 124.370  0.00 97.00      PROA   
ATOM   3360  O   LYS P 214     -27.801-141.593 123.536  0.00 97.00      PROA   
ATOM   3361  N   THR P 215     -25.840-142.472 124.228  0.00 97.00      PROA   
ATOM   3362  HN  THR P 215     -25.328-142.930 124.952  0.00 97.00      PROA   
ATOM   3363  CA  THR P 215     -25.049-142.226 123.039  0.00 97.00      PROA   
ATOM   3364  HA  THR P 215     -25.177-141.189 122.763  0.00 97.00      PROA   
ATOM   3365  CB  THR P 215     -23.567-142.507 123.282  0.00 97.00      PROA   
ATOM   3366  HB  THR P 215     -22.989-142.562 122.330  0.00 97.00      PROA   
ATOM   3367  OG1 THR P 215     -23.395-143.724 124.002  0.00 97.00      PROA   
ATOM   3368  HG1 THR P 215     -23.721-144.421 123.428  0.00 97.00      PROA   
ATOM   3369  CG2 THR P 215     -22.958-141.381 124.134  0.00 97.00      PROA   
ATOM   3370 HG21 THR P 215     -23.522-141.254 125.082  0.00 97.00      PROA   
ATOM   3371 HG22 THR P 215     -22.962-140.423 123.577  0.00 97.00      PROA   
ATOM   3372 HG23 THR P 215     -21.906-141.636 124.389  0.00 97.00      PROA   
ATOM   3373  C   THR P 215     -25.474-143.070 121.852  0.00 97.00      PROA   
ATOM   3374  O   THR P 215     -25.717-144.268 121.979  0.00 97.00      PROA   
ATOM   3375  N   LEU P 216     -25.494-142.460 120.646  0.00 97.00      PROA   
ATOM   3376  HN  LEU P 216     -25.406-141.469 120.569  0.00 97.00      PROA   
ATOM   3377  CA  LEU P 216     -25.493-143.183 119.390  0.00 97.00      PROA   
ATOM   3378  HA  LEU P 216     -25.919-144.163 119.545  0.00 97.00      PROA   
ATOM   3379  CB  LEU P 216     -26.313-142.453 118.299  0.00 97.00      PROA   
ATOM   3380  HB1 LEU P 216     -26.250-142.997 117.332  0.00 97.00      PROA   
ATOM   3381  HB2 LEU P 216     -25.890-141.438 118.146  0.00 97.00      PROA   
ATOM   3382  CG  LEU P 216     -27.816-142.308 118.648  0.00 97.00      PROA   
ATOM   3383  HG  LEU P 216     -27.906-141.713 119.587  0.00 97.00      PROA   
ATOM   3384  CD1 LEU P 216     -28.565-141.539 117.546  0.00 97.00      PROA   
ATOM   3385 HD11 LEU P 216     -28.522-142.101 116.589  0.00 97.00      PROA   
ATOM   3386 HD12 LEU P 216     -28.108-140.540 117.396  0.00 97.00      PROA   
ATOM   3387 HD13 LEU P 216     -29.630-141.407 117.828  0.00 97.00      PROA   
ATOM   3388  CD2 LEU P 216     -28.489-143.672 118.887  0.00 97.00      PROA   
ATOM   3389 HD21 LEU P 216     -28.043-144.193 119.758  0.00 97.00      PROA   
ATOM   3390 HD22 LEU P 216     -28.384-144.314 117.986  0.00 97.00      PROA   
ATOM   3391 HD23 LEU P 216     -29.569-143.530 119.088  0.00 97.00      PROA   
ATOM   3392  C   LEU P 216     -24.053-143.410 118.966  0.00 97.00      PROA   
ATOM   3393  O   LEU P 216     -23.130-143.005 119.668  0.00 97.00      PROA   
ATOM   3394  N   ARG P 217     -23.816-144.110 117.826  0.00 97.00      PROA   
ATOM   3395  HN  ARG P 217     -24.575-144.459 117.282  0.00 97.00      PROA   
ATOM   3396  CA  ARG P 217     -22.477-144.406 117.333  0.00 97.00      PROA   
ATOM   3397  HA  ARG P 217     -21.893-144.755 118.176  0.00 97.00      PROA   
ATOM   3398  CB  ARG P 217     -22.446-145.523 116.255  0.00 97.00      PROA   
ATOM   3399  HB1 ARG P 217     -21.408-145.612 115.858  0.00 97.00      PROA   
ATOM   3400  HB2 ARG P 217     -23.109-145.227 115.412  0.00 97.00      PROA   
ATOM   3401  CG  ARG P 217     -22.842-146.927 116.748  0.00 97.00      PROA   
ATOM   3402  HG1 ARG P 217     -23.874-146.904 117.162  0.00 97.00      PROA   
ATOM   3403  HG2 ARG P 217     -22.153-147.224 117.570  0.00 97.00      PROA   
ATOM   3404  CD  ARG P 217     -22.781-147.961 115.611  0.00 97.00      PROA   
ATOM   3405  HD1 ARG P 217     -21.785-147.968 115.113  0.00 97.00      PROA   
ATOM   3406  HD2 ARG P 217     -23.548-147.721 114.843  0.00 97.00      PROA   
ATOM   3407  NE  ARG P 217     -23.103-149.318 116.155  0.00 97.00      PROA   
ATOM   3408  HE  ARG P 217     -24.038-149.654 116.093  0.00 97.00      PROA   
ATOM   3409  CZ  ARG P 217     -22.191-150.160 116.689  0.00 97.00      PROA   
ATOM   3410  NH1 ARG P 217     -20.904-149.822 116.856  0.00 97.00      PROA   
ATOM   3411 HH11 ARG P 217     -20.622-148.897 116.626  0.00 97.00      PROA   
ATOM   3412 HH12 ARG P 217     -20.276-150.484 117.258  0.00 97.00      PROA   
ATOM   3413  NH2 ARG P 217     -22.588-151.389 117.067  0.00 97.00      PROA   
ATOM   3414 HH21 ARG P 217     -23.540-151.651 116.944  0.00 97.00      PROA   
ATOM   3415 HH22 ARG P 217     -21.913-152.023 117.434  0.00 97.00      PROA   
ATOM   3416  C   ARG P 217     -21.741-143.194 116.778  0.00 97.00      PROA   
ATOM   3417  O   ARG P 217     -21.581-143.034 115.568  0.00 97.00      PROA   
ATOM   3418  N   GLY P 218     -21.253-142.322 117.689  0.00 97.00      PROA   
ATOM   3419  HN  GLY P 218     -21.531-142.451 118.640  0.00 97.00      PROA   
ATOM   3420  CA  GLY P 218     -20.332-141.230 117.440  0.00 97.00      PROA   
ATOM   3421  HA1 GLY P 218     -20.112-140.786 118.399  0.00 97.00      PROA   
ATOM   3422  HA2 GLY P 218     -20.807-140.545 116.752  0.00 97.00      PROA   
ATOM   3423  C   GLY P 218     -19.012-141.646 116.853  0.00 97.00      PROA   
ATOM   3424  O   GLY P 218     -18.628-142.813 116.900  0.00 97.00      PROA   
ATOM   3425  N   ARG P 219     -18.276-140.643 116.328  0.00 97.00      PROA   
ATOM   3426  HN  ARG P 219     -18.629-139.710 116.331  0.00 97.00      PROA   
ATOM   3427  CA  ARG P 219     -16.966-140.789 115.742  0.00 97.00      PROA   
ATOM   3428  HA  ARG P 219     -16.279-140.994 116.550  0.00 97.00      PROA   
ATOM   3429  CB  ARG P 219     -16.837-141.913 114.651  0.00 97.00      PROA   
ATOM   3430  HB1 ARG P 219     -16.934-142.889 115.174  0.00 97.00      PROA   
ATOM   3431  HB2 ARG P 219     -15.817-141.915 114.219  0.00 97.00      PROA   
ATOM   3432  CG  ARG P 219     -17.911-141.910 113.537  0.00 97.00      PROA   
ATOM   3433  HG1 ARG P 219     -17.922-140.931 113.012  0.00 97.00      PROA   
ATOM   3434  HG2 ARG P 219     -18.906-142.043 114.013  0.00 97.00      PROA   
ATOM   3435  CD  ARG P 219     -17.766-143.028 112.491  0.00 97.00      PROA   
ATOM   3436  HD1 ARG P 219     -18.689-143.072 111.865  0.00 97.00      PROA   
ATOM   3437  HD2 ARG P 219     -17.590-144.011 112.977  0.00 97.00      PROA   
ATOM   3438  NE  ARG P 219     -16.597-142.667 111.630  0.00 97.00      PROA   
ATOM   3439  HE  ARG P 219     -16.013-141.900 111.901  0.00 97.00      PROA   
ATOM   3440  CZ  ARG P 219     -16.458-143.026 110.341  0.00 97.00      PROA   
ATOM   3441  NH1 ARG P 219     -17.006-144.153 109.891  0.00 97.00      PROA   
ATOM   3442 HH11 ARG P 219     -17.335-144.755 110.607  0.00 97.00      PROA   
ATOM   3443 HH12 ARG P 219     -16.723-144.478 108.993  0.00 97.00      PROA   
ATOM   3444  NH2 ARG P 219     -15.730-142.252 109.522  0.00 97.00      PROA   
ATOM   3445 HH21 ARG P 219     -15.838-142.337 108.538  0.00 97.00      PROA   
ATOM   3446 HH22 ARG P 219     -15.338-141.408 109.901  0.00 97.00      PROA   
ATOM   3447  C   ARG P 219     -16.643-139.404 115.230  0.00 97.00      PROA   
ATOM   3448  O   ARG P 219     -16.925-138.407 115.892  0.00 97.00      PROA   
ATOM   3449  N   ASP P 220     -16.069-139.306 114.019  0.00 97.00      PROA   
ATOM   3450  HN  ASP P 220     -15.728-140.124 113.555  0.00 97.00      PROA   
ATOM   3451  CA  ASP P 220     -15.959-138.143 113.174  0.00 97.00      PROA   
ATOM   3452  HA  ASP P 220     -15.711-137.280 113.780  0.00 97.00      PROA   
ATOM   3453  CB  ASP P 220     -14.815-138.383 112.133  0.00 97.00      PROA   
ATOM   3454  HB1 ASP P 220     -13.849-138.346 112.687  0.00 97.00      PROA   
ATOM   3455  HB2 ASP P 220     -14.782-137.591 111.362  0.00 97.00      PROA   
ATOM   3456  CG  ASP P 220     -14.841-139.766 111.465  0.00 97.00      PROA   
ATOM   3457  OD1 ASP P 220     -14.832-139.812 110.210  0.00 97.00      PROA   
ATOM   3458  OD2 ASP P 220     -14.783-140.789 112.192  0.00 97.00      PROA   
ATOM   3459  C   ASP P 220     -17.311-137.887 112.494  0.00 97.00      PROA   
ATOM   3460  O   ASP P 220     -17.439-137.871 111.271  0.00 97.00      PROA   
ATOM   3461  N   THR P 221     -18.387-137.700 113.297  0.00 97.00      PROA   
ATOM   3462  HN  THR P 221     -18.283-137.717 114.290  0.00 97.00      PROA   
ATOM   3463  CA  THR P 221     -19.753-137.678 112.800  0.00 97.00      PROA   
ATOM   3464  HA  THR P 221     -19.778-138.420 112.014  0.00 97.00      PROA   
ATOM   3465  CB  THR P 221     -20.790-138.161 113.815  0.00 97.00      PROA   
ATOM   3466  HB  THR P 221     -21.814-137.778 113.598  0.00 97.00      PROA   
ATOM   3467  OG1 THR P 221     -20.423-137.815 115.144  0.00 97.00      PROA   
ATOM   3468  HG1 THR P 221     -20.531-136.860 115.199  0.00 97.00      PROA   
ATOM   3469  CG2 THR P 221     -20.832-139.697 113.767  0.00 97.00      PROA   
ATOM   3470 HG21 THR P 221     -19.841-140.102 114.049  0.00 97.00      PROA   
ATOM   3471 HG22 THR P 221     -21.088-140.058 112.750  0.00 97.00      PROA   
ATOM   3472 HG23 THR P 221     -21.581-140.086 114.488  0.00 97.00      PROA   
ATOM   3473  C   THR P 221     -20.205-136.389 112.120  0.00 97.00      PROA   
ATOM   3474  O   THR P 221     -19.931-135.271 112.550  0.00 97.00      PROA   
ATOM   3475  N   SER P 222     -20.954-136.564 111.007  0.00 97.00      PROA   
ATOM   3476  HN  SER P 222     -21.074-137.481 110.636  0.00 97.00      PROA   
ATOM   3477  CA  SER P 222     -21.577-135.520 110.217  0.00 97.00      PROA   
ATOM   3478  HA  SER P 222     -20.889-134.688 110.155  0.00 97.00      PROA   
ATOM   3479  CB  SER P 222     -21.907-136.034 108.794  0.00 97.00      PROA   
ATOM   3480  HB1 SER P 222     -22.219-135.206 108.122  0.00 97.00      PROA   
ATOM   3481  HB2 SER P 222     -22.737-136.775 108.848  0.00 97.00      PROA   
ATOM   3482  OG  SER P 222     -20.780-136.702 108.231  0.00 97.00      PROA   
ATOM   3483  HG1 SER P 222     -20.002-136.175 108.433  0.00 97.00      PROA   
ATOM   3484  C   SER P 222     -22.866-135.037 110.866  0.00 97.00      PROA   
ATOM   3485  O   SER P 222     -23.313-135.583 111.872  0.00 97.00      PROA   
ATOM   3486  N   SER P 223     -23.491-133.975 110.296  0.00 97.00      PROA   
ATOM   3487  HN  SER P 223     -23.094-133.510 109.506  0.00 97.00      PROA   
ATOM   3488  CA  SER P 223     -24.651-133.273 110.822  0.00 97.00      PROA   
ATOM   3489  HA  SER P 223     -24.367-132.831 111.761  0.00 97.00      PROA   
ATOM   3490  CB  SER P 223     -25.072-132.149 109.849  0.00 97.00      PROA   
ATOM   3491  HB1 SER P 223     -25.842-131.493 110.310  0.00 97.00      PROA   
ATOM   3492  HB2 SER P 223     -25.492-132.585 108.917  0.00 97.00      PROA   
ATOM   3493  OG  SER P 223     -23.945-131.356 109.488  0.00 97.00      PROA   
ATOM   3494  HG1 SER P 223     -23.707-130.844 110.266  0.00 97.00      PROA   
ATOM   3495  C   SER P 223     -25.885-134.105 111.098  0.00 97.00      PROA   
ATOM   3496  O   SER P 223     -26.565-133.878 112.097  0.00 97.00      PROA   
ATOM   3497  N   GLU P 224     -26.203-135.078 110.218  0.00 97.00      PROA   
ATOM   3498  HN  GLU P 224     -25.594-135.292 109.462  0.00 97.00      PROA   
ATOM   3499  CA  GLU P 224     -27.439-135.827 110.268  0.00 97.00      PROA   
ATOM   3500  HA  GLU P 224     -27.981-135.583 111.173  0.00 97.00      PROA   
ATOM   3501  CB  GLU P 224     -28.379-135.532 109.065  0.00 97.00      PROA   
ATOM   3502  HB1 GLU P 224     -29.172-136.313 109.049  0.00 97.00      PROA   
ATOM   3503  HB2 GLU P 224     -27.820-135.620 108.109  0.00 97.00      PROA   
ATOM   3504  CG  GLU P 224     -29.081-134.155 109.129  0.00 97.00      PROA   
ATOM   3505  HG1 GLU P 224     -28.467-133.363 108.656  0.00 97.00      PROA   
ATOM   3506  HG2 GLU P 224     -29.280-133.870 110.184  0.00 97.00      PROA   
ATOM   3507  CD  GLU P 224     -30.432-134.245 108.428  0.00 97.00      PROA   
ATOM   3508  OE1 GLU P 224     -31.283-135.019 108.933  0.00 97.00      PROA   
ATOM   3509  OE2 GLU P 224     -30.621-133.570 107.386  0.00 97.00      PROA   
ATOM   3510  C   GLU P 224     -27.168-137.315 110.318  0.00 97.00      PROA   
ATOM   3511  O   GLU P 224     -26.070-137.792 110.039  0.00 97.00      PROA   
ATOM   3512  N   TYR P 225     -28.224-138.077 110.680  0.00 97.00      PROA   
ATOM   3513  HN  TYR P 225     -29.098-137.643 110.884  0.00 97.00      PROA   
ATOM   3514  CA  TYR P 225     -28.263-139.521 110.679  0.00 97.00      PROA   
ATOM   3515  HA  TYR P 225     -27.399-139.908 110.158  0.00 97.00      PROA   
ATOM   3516  CB  TYR P 225     -28.342-140.111 112.128  0.00 97.00      PROA   
ATOM   3517  HB1 TYR P 225     -27.505-139.693 112.730  0.00 97.00      PROA   
ATOM   3518  HB2 TYR P 225     -28.212-141.213 112.086  0.00 97.00      PROA   
ATOM   3519  CG  TYR P 225     -29.639-139.807 112.859  0.00 97.00      PROA   
ATOM   3520  CD1 TYR P 225     -30.638-140.791 112.990  0.00 97.00      PROA   
ATOM   3521  HD1 TYR P 225     -30.485-141.770 112.562  0.00 97.00      PROA   
ATOM   3522  CE1 TYR P 225     -31.843-140.506 113.646  0.00 97.00      PROA   
ATOM   3523  HE1 TYR P 225     -32.604-141.267 113.730  0.00 97.00      PROA   
ATOM   3524  CZ  TYR P 225     -32.069-139.227 114.170  0.00 97.00      PROA   
ATOM   3525  OH  TYR P 225     -33.298-138.916 114.788  0.00 97.00      PROA   
ATOM   3526  HH  TYR P 225     -33.801-139.729 114.877  0.00 97.00      PROA   
ATOM   3527  CD2 TYR P 225     -29.863-138.541 113.433  0.00 97.00      PROA   
ATOM   3528  HD2 TYR P 225     -29.105-137.775 113.360  0.00 97.00      PROA   
ATOM   3529  CE2 TYR P 225     -31.075-138.248 114.070  0.00 97.00      PROA   
ATOM   3530  HE2 TYR P 225     -31.249-137.262 114.474  0.00 97.00      PROA   
ATOM   3531  C   TYR P 225     -29.509-139.819 109.862  0.00 97.00      PROA   
ATOM   3532  O   TYR P 225     -30.348-138.937 109.687  0.00 97.00      PROA   
ATOM   3533  N   GLN P 226     -29.674-141.054 109.322  0.00 97.00      PROA   
ATOM   3534  HN  GLN P 226     -28.997-141.778 109.431  0.00 97.00      PROA   
ATOM   3535  CA  GLN P 226     -30.885-141.388 108.590  0.00 97.00      PROA   
ATOM   3536  HA  GLN P 226     -31.638-140.677 108.889  0.00 97.00      PROA   
ATOM   3537  CB  GLN P 226     -30.760-141.304 107.039  0.00 97.00      PROA   
ATOM   3538  HB1 GLN P 226     -31.479-141.999 106.549  0.00 97.00      PROA   
ATOM   3539  HB2 GLN P 226     -29.741-141.635 106.741  0.00 97.00      PROA   
ATOM   3540  CG  GLN P 226     -31.040-139.898 106.454  0.00 97.00      PROA   
ATOM   3541  HG1 GLN P 226     -31.056-139.936 105.346  0.00 97.00      PROA   
ATOM   3542  HG2 GLN P 226     -30.237-139.202 106.780  0.00 97.00      PROA   
ATOM   3543  CD  GLN P 226     -32.400-139.374 106.938  0.00 97.00      PROA   
ATOM   3544  OE1 GLN P 226     -33.353-140.143 107.112  0.00 97.00      PROA   
ATOM   3545  NE2 GLN P 226     -32.480-138.041 107.205  0.00 97.00      PROA   
ATOM   3546 HE21 GLN P 226     -33.260-137.730 107.748  0.00 97.00      PROA   
ATOM   3547 HE22 GLN P 226     -31.682-137.450 107.111  0.00 97.00      PROA   
ATOM   3548  C   GLN P 226     -31.514-142.675 109.041  0.00 97.00      PROA   
ATOM   3549  O   GLN P 226     -30.872-143.550 109.618  0.00 97.00      PROA   
ATOM   3550  N   ILE P 227     -32.849-142.763 108.819  0.00 97.00      PROA   
ATOM   3551  HN  ILE P 227     -33.312-142.051 108.293  0.00 97.00      PROA   
ATOM   3552  CA  ILE P 227     -33.705-143.736 109.462  0.00 97.00      PROA   
ATOM   3553  HA  ILE P 227     -33.095-144.404 110.053  0.00 97.00      PROA   
ATOM   3554  CB  ILE P 227     -34.749-143.103 110.386  0.00 97.00      PROA   
ATOM   3555  HB  ILE P 227     -35.653-142.794 109.812  0.00 97.00      PROA   
ATOM   3556  CG2 ILE P 227     -35.151-144.174 111.423  0.00 97.00      PROA   
ATOM   3557 HG21 ILE P 227     -34.278-144.455 112.048  0.00 97.00      PROA   
ATOM   3558 HG22 ILE P 227     -35.540-145.088 110.931  0.00 97.00      PROA   
ATOM   3559 HG23 ILE P 227     -35.938-143.789 112.099  0.00 97.00      PROA   
ATOM   3560  CG1 ILE P 227     -34.217-141.817 111.078  0.00 97.00      PROA   
ATOM   3561 HG11 ILE P 227     -33.943-141.056 110.315  0.00 97.00      PROA   
ATOM   3562 HG12 ILE P 227     -33.299-142.076 111.649  0.00 97.00      PROA   
ATOM   3563  CD  ILE P 227     -35.239-141.162 112.016  0.00 97.00      PROA   
ATOM   3564  HD1 ILE P 227     -35.418-141.790 112.914  0.00 97.00      PROA   
ATOM   3565  HD2 ILE P 227     -36.207-141.018 111.488  0.00 97.00      PROA   
ATOM   3566  HD3 ILE P 227     -34.873-140.169 112.353  0.00 97.00      PROA   
ATOM   3567  C   ILE P 227     -34.382-144.546 108.378  0.00 97.00      PROA   
ATOM   3568  O   ILE P 227     -34.995-144.008 107.461  0.00 97.00      PROA   
ATOM   3569  N   LEU P 228     -34.270-145.889 108.453  0.00 97.00      PROA   
ATOM   3570  HN  LEU P 228     -33.781-146.311 109.214  0.00 97.00      PROA   
ATOM   3571  CA  LEU P 228     -34.633-146.788 107.375  0.00 97.00      PROA   
ATOM   3572  HA  LEU P 228     -34.636-146.251 106.436  0.00 97.00      PROA   
ATOM   3573  CB  LEU P 228     -33.601-147.946 107.277  0.00 97.00      PROA   
ATOM   3574  HB1 LEU P 228     -33.958-148.674 106.515  0.00 97.00      PROA   
ATOM   3575  HB2 LEU P 228     -33.536-148.480 108.250  0.00 97.00      PROA   
ATOM   3576  CG  LEU P 228     -32.164-147.529 106.845  0.00 97.00      PROA   
ATOM   3577  HG  LEU P 228     -32.261-146.825 105.985  0.00 97.00      PROA   
ATOM   3578  CD1 LEU P 228     -31.328-146.833 107.940  0.00 97.00      PROA   
ATOM   3579 HD11 LEU P 228     -31.301-147.457 108.858  0.00 97.00      PROA   
ATOM   3580 HD12 LEU P 228     -31.732-145.834 108.193  0.00 97.00      PROA   
ATOM   3581 HD13 LEU P 228     -30.285-146.688 107.587  0.00 97.00      PROA   
ATOM   3582  CD2 LEU P 228     -31.383-148.757 106.343  0.00 97.00      PROA   
ATOM   3583 HD21 LEU P 228     -31.923-149.250 105.508  0.00 97.00      PROA   
ATOM   3584 HD22 LEU P 228     -31.255-149.488 107.169  0.00 97.00      PROA   
ATOM   3585 HD23 LEU P 228     -30.377-148.452 105.984  0.00 97.00      PROA   
ATOM   3586  C   LEU P 228     -36.034-147.342 107.581  0.00 97.00      PROA   
ATOM   3587  O   LEU P 228     -36.467-148.242 106.865  0.00 97.00      PROA   
ATOM   3588  N   THR P 229     -36.750-146.769 108.573  0.00 97.00      PROA   
ATOM   3589  HN  THR P 229     -36.316-145.996 109.026  0.00 97.00      PROA   
ATOM   3590  CA  THR P 229     -38.045-147.140 109.117  0.00 97.00      PROA   
ATOM   3591  HA  THR P 229     -38.814-146.600 108.585  0.00 97.00      PROA   
ATOM   3592  CB  THR P 229     -38.379-148.646 109.170  0.00 97.00      PROA   
ATOM   3593  HB  THR P 229     -37.461-149.210 109.454  0.00 97.00      PROA   
ATOM   3594  OG1 THR P 229     -38.817-149.091 107.895  0.00 97.00      PROA   
ATOM   3595  HG1 THR P 229     -38.093-148.891 107.296  0.00 97.00      PROA   
ATOM   3596  CG2 THR P 229     -39.508-149.035 110.153  0.00 97.00      PROA   
ATOM   3597 HG21 THR P 229     -40.458-148.529 109.899  0.00 97.00      PROA   
ATOM   3598 HG22 THR P 229     -39.252-148.799 111.201  0.00 97.00      PROA   
ATOM   3599 HG23 THR P 229     -39.686-150.131 110.093  0.00 97.00      PROA   
ATOM   3600  C   THR P 229     -37.951-146.601 110.516  0.00 97.00      PROA   
ATOM   3601  O   THR P 229     -37.359-147.248 111.375  0.00 97.00      PROA   
ATOM   3602  N   ALA P 230     -38.480-145.383 110.805  0.00 97.00      PROA   
ATOM   3603  HN  ALA P 230     -38.866-144.779 110.110  0.00 97.00      PROA   
ATOM   3604  CA  ALA P 230     -38.565-144.908 112.176  0.00 97.00      PROA   
ATOM   3605  HA  ALA P 230     -37.597-145.059 112.627  0.00 97.00      PROA   
ATOM   3606  CB  ALA P 230     -38.911-143.412 112.276  0.00 97.00      PROA   
ATOM   3607  HB1 ALA P 230     -39.909-143.205 111.833  0.00 97.00      PROA   
ATOM   3608  HB2 ALA P 230     -38.148-142.815 111.730  0.00 97.00      PROA   
ATOM   3609  HB3 ALA P 230     -38.905-143.078 113.335  0.00 97.00      PROA   
ATOM   3610  C   ALA P 230     -39.560-145.726 112.968  0.00 97.00      PROA   
ATOM   3611  O   ALA P 230     -40.586-146.120 112.440  0.00 97.00      PROA   
ATOM   3612  N   ARG P 231     -39.264-146.030 114.246  0.00 97.00      PROA   
ATOM   3613  HN  ARG P 231     -38.402-145.702 114.634  0.00 97.00      PROA   
ATOM   3614  CA  ARG P 231     -39.952-147.052 115.003  0.00 97.00      PROA   
ATOM   3615  HA  ARG P 231     -40.782-147.436 114.430  0.00 97.00      PROA   
ATOM   3616  CB  ARG P 231     -39.001-148.240 115.297  0.00 97.00      PROA   
ATOM   3617  HB1 ARG P 231     -39.485-148.921 116.020  0.00 97.00      PROA   
ATOM   3618  HB2 ARG P 231     -38.066-147.871 115.769  0.00 97.00      PROA   
ATOM   3619  CG  ARG P 231     -38.647-149.044 114.030  0.00 97.00      PROA   
ATOM   3620  HG1 ARG P 231     -37.841-148.497 113.497  0.00 97.00      PROA   
ATOM   3621  HG2 ARG P 231     -39.532-149.048 113.360  0.00 97.00      PROA   
ATOM   3622  CD  ARG P 231     -38.164-150.496 114.262  0.00 97.00      PROA   
ATOM   3623  HD1 ARG P 231     -37.252-150.472 114.898  0.00 97.00      PROA   
ATOM   3624  HD2 ARG P 231     -37.928-151.002 113.304  0.00 97.00      PROA   
ATOM   3625  NE  ARG P 231     -39.178-151.314 115.003  0.00 97.00      PROA   
ATOM   3626  HE  ARG P 231     -38.959-151.495 115.964  0.00 97.00      PROA   
ATOM   3627  CZ  ARG P 231     -40.498-151.204 114.783  0.00 97.00      PROA   
ATOM   3628  NH1 ARG P 231     -41.031-151.208 113.564  0.00 97.00      PROA   
ATOM   3629 HH11 ARG P 231     -40.436-151.328 112.781  0.00 97.00      PROA   
ATOM   3630 HH12 ARG P 231     -42.014-151.019 113.509  0.00 97.00      PROA   
ATOM   3631  NH2 ARG P 231     -41.313-150.985 115.826  0.00 97.00      PROA   
ATOM   3632 HH21 ARG P 231     -40.857-150.823 116.704  0.00 97.00      PROA   
ATOM   3633 HH22 ARG P 231     -42.161-150.498 115.619  0.00 97.00      PROA   
ATOM   3634  C   ARG P 231     -40.541-146.572 116.310  0.00 97.00      PROA   
ATOM   3635  O   ARG P 231     -40.186-145.538 116.857  0.00 97.00      PROA   
ATOM   3636  N   ARG P 232     -41.466-147.370 116.875  0.00 97.00      PROA   
ATOM   3637  HN  ARG P 232     -41.869-148.110 116.334  0.00 97.00      PROA   
ATOM   3638  CA  ARG P 232     -41.984-147.244 118.225  0.00 97.00      PROA   
ATOM   3639  HA  ARG P 232     -42.574-146.341 118.262  0.00 97.00      PROA   
ATOM   3640  CB  ARG P 232     -42.879-148.476 118.500  0.00 97.00      PROA   
ATOM   3641  HB1 ARG P 232     -42.840-148.793 119.562  0.00 97.00      PROA   
ATOM   3642  HB2 ARG P 232     -42.463-149.324 117.909  0.00 97.00      PROA   
ATOM   3643  CG  ARG P 232     -44.336-148.248 118.063  0.00 97.00      PROA   
ATOM   3644  HG1 ARG P 232     -44.766-149.204 117.682  0.00 97.00      PROA   
ATOM   3645  HG2 ARG P 232     -44.333-147.545 117.206  0.00 97.00      PROA   
ATOM   3646  CD  ARG P 232     -45.210-147.692 119.193  0.00 97.00      PROA   
ATOM   3647  HD1 ARG P 232     -46.211-147.380 118.832  0.00 97.00      PROA   
ATOM   3648  HD2 ARG P 232     -44.711-146.829 119.688  0.00 97.00      PROA   
ATOM   3649  NE  ARG P 232     -45.407-148.850 120.119  0.00 97.00      PROA   
ATOM   3650  HE  ARG P 232     -45.575-149.733 119.690  0.00 97.00      PROA   
ATOM   3651  CZ  ARG P 232     -45.007-148.891 121.406  0.00 97.00      PROA   
ATOM   3652  NH1 ARG P 232     -44.696-147.793 122.110  0.00 97.00      PROA   
ATOM   3653 HH11 ARG P 232     -44.727-146.908 121.657  0.00 97.00      PROA   
ATOM   3654 HH12 ARG P 232     -44.383-147.890 123.051  0.00 97.00      PROA   
ATOM   3655  NH2 ARG P 232     -44.882-150.099 121.988  0.00 97.00      PROA   
ATOM   3656 HH21 ARG P 232     -45.000-150.912 121.424  0.00 97.00      PROA   
ATOM   3657 HH22 ARG P 232     -44.517-150.151 122.913  0.00 97.00      PROA   
ATOM   3658  C   ARG P 232     -40.947-147.114 119.332  0.00 97.00      PROA   
ATOM   3659  O   ARG P 232     -41.095-146.307 120.243  0.00 97.00      PROA   
ATOM   3660  N   GLU P 233     -39.859-147.893 119.257  0.00 97.00      PROA   
ATOM   3661  HN  GLU P 233     -39.844-148.642 118.594  0.00 97.00      PROA   
ATOM   3662  CA  GLU P 233     -38.710-147.871 120.126  0.00 97.00      PROA   
ATOM   3663  HA  GLU P 233     -39.069-147.764 121.140  0.00 97.00      PROA   
ATOM   3664  CB  GLU P 233     -37.969-149.236 120.040  0.00 97.00      PROA   
ATOM   3665  HB1 GLU P 233     -38.560-149.994 120.603  0.00 97.00      PROA   
ATOM   3666  HB2 GLU P 233     -36.990-149.141 120.558  0.00 97.00      PROA   
ATOM   3667  CG  GLU P 233     -37.717-149.755 118.600  0.00 97.00      PROA   
ATOM   3668  HG1 GLU P 233     -36.775-150.346 118.602  0.00 97.00      PROA   
ATOM   3669  HG2 GLU P 233     -37.580-148.906 117.903  0.00 97.00      PROA   
ATOM   3670  CD  GLU P 233     -38.814-150.682 118.062  0.00 97.00      PROA   
ATOM   3671  OE1 GLU P 233     -40.008-150.300 118.087  0.00 97.00      PROA   
ATOM   3672  OE2 GLU P 233     -38.462-151.790 117.580  0.00 97.00      PROA   
ATOM   3673  C   GLU P 233     -37.786-146.675 119.911  0.00 97.00      PROA   
ATOM   3674  O   GLU P 233     -36.980-146.349 120.783  0.00 97.00      PROA   
ATOM   3675  N   ASP P 234     -37.926-145.949 118.776  0.00 97.00      PROA   
ATOM   3676  HN  ASP P 234     -38.502-146.274 118.031  0.00 97.00      PROA   
ATOM   3677  CA  ASP P 234     -37.255-144.686 118.515  0.00 97.00      PROA   
ATOM   3678  HA  ASP P 234     -36.227-144.772 118.839  0.00 97.00      PROA   
ATOM   3679  CB  ASP P 234     -37.275-144.300 117.004  0.00 97.00      PROA   
ATOM   3680  HB1 ASP P 234     -36.711-143.362 116.839  0.00 97.00      PROA   
ATOM   3681  HB2 ASP P 234     -38.316-144.118 116.669  0.00 97.00      PROA   
ATOM   3682  CG  ASP P 234     -36.661-145.335 116.058  0.00 97.00      PROA   
ATOM   3683  OD1 ASP P 234     -36.124-146.378 116.507  0.00 97.00      PROA   
ATOM   3684  OD2 ASP P 234     -36.714-145.053 114.832  0.00 97.00      PROA   
ATOM   3685  C   ASP P 234     -37.914-143.530 119.274  0.00 97.00      PROA   
ATOM   3686  O   ASP P 234     -37.353-142.441 119.365  0.00 97.00      PROA   
ATOM   3687  N   SER P 235     -39.139-143.723 119.826  0.00 97.00      PROA   
ATOM   3688  HN  SER P 235     -39.558-144.625 119.762  0.00 97.00      PROA   
ATOM   3689  CA  SER P 235     -39.931-142.669 120.459  0.00 97.00      PROA   
ATOM   3690  HA  SER P 235     -40.034-141.891 119.714  0.00 97.00      PROA   
ATOM   3691  CB  SER P 235     -41.372-143.124 120.864  0.00 97.00      PROA   
ATOM   3692  HB1 SER P 235     -41.824-143.659 120.003  0.00 97.00      PROA   
ATOM   3693  HB2 SER P 235     -42.000-142.238 121.089  0.00 97.00      PROA   
ATOM   3694  OG  SER P 235     -41.412-144.007 121.986  0.00 97.00      PROA   
ATOM   3695  HG1 SER P 235     -40.661-143.758 122.538  0.00 97.00      PROA   
ATOM   3696  C   SER P 235     -39.272-142.046 121.685  0.00 97.00      PROA   
ATOM   3697  O   SER P 235     -39.155-142.676 122.736  0.00 97.00      PROA   
ATOM   3698  N   GLY P 236     -38.833-140.772 121.607  0.00 97.00      PROA   
ATOM   3699  HN  GLY P 236     -38.884-140.236 120.768  0.00 97.00      PROA   
ATOM   3700  CA  GLY P 236     -38.220-140.189 122.781  0.00 97.00      PROA   
ATOM   3701  HA1 GLY P 236     -37.390-140.818 123.076  0.00 97.00      PROA   
ATOM   3702  HA2 GLY P 236     -38.980-140.087 123.544  0.00 97.00      PROA   
ATOM   3703  C   GLY P 236     -37.677-138.827 122.524  0.00 97.00      PROA   
ATOM   3704  O   GLY P 236     -38.254-138.034 121.789  0.00 97.00      PROA   
ATOM   3705  N   LEU P 237     -36.534-138.521 123.169  0.00 97.00      PROA   
ATOM   3706  HN  LEU P 237     -36.059-139.201 123.720  0.00 97.00      PROA   
ATOM   3707  CA  LEU P 237     -35.946-137.209 123.190  0.00 97.00      PROA   
ATOM   3708  HA  LEU P 237     -36.582-136.504 122.674  0.00 97.00      PROA   
ATOM   3709  CB  LEU P 237     -35.710-136.718 124.635  0.00 97.00      PROA   
ATOM   3710  HB1 LEU P 237     -35.259-135.709 124.589  0.00 97.00      PROA   
ATOM   3711  HB2 LEU P 237     -34.990-137.394 125.149  0.00 97.00      PROA   
ATOM   3712  CG  LEU P 237     -36.963-136.586 125.531  0.00 97.00      PROA   
ATOM   3713  HG  LEU P 237     -37.461-137.579 125.616  0.00 97.00      PROA   
ATOM   3714  CD1 LEU P 237     -36.538-136.144 126.943  0.00 97.00      PROA   
ATOM   3715 HD11 LEU P 237     -36.010-135.168 126.887  0.00 97.00      PROA   
ATOM   3716 HD12 LEU P 237     -35.839-136.884 127.386  0.00 97.00      PROA   
ATOM   3717 HD13 LEU P 237     -37.420-136.034 127.608  0.00 97.00      PROA   
ATOM   3718  CD2 LEU P 237     -37.972-135.586 124.944  0.00 97.00      PROA   
ATOM   3719 HD21 LEU P 237     -38.336-135.943 123.961  0.00 97.00      PROA   
ATOM   3720 HD22 LEU P 237     -37.489-134.595 124.808  0.00 97.00      PROA   
ATOM   3721 HD23 LEU P 237     -38.847-135.464 125.616  0.00 97.00      PROA   
ATOM   3722  C   LEU P 237     -34.631-137.266 122.448  0.00 97.00      PROA   
ATOM   3723  O   LEU P 237     -33.881-138.231 122.557  0.00 97.00      PROA   
ATOM   3724  N   TYR P 238     -34.365-136.232 121.622  0.00 97.00      PROA   
ATOM   3725  HN  TYR P 238     -35.027-135.488 121.538  0.00 97.00      PROA   
ATOM   3726  CA  TYR P 238     -33.240-136.153 120.715  0.00 97.00      PROA   
ATOM   3727  HA  TYR P 238     -32.540-136.949 120.930  0.00 97.00      PROA   
ATOM   3728  CB  TYR P 238     -33.689-136.209 119.230  0.00 97.00      PROA   
ATOM   3729  HB1 TYR P 238     -32.865-135.926 118.541  0.00 97.00      PROA   
ATOM   3730  HB2 TYR P 238     -34.541-135.513 119.061  0.00 97.00      PROA   
ATOM   3731  CG  TYR P 238     -34.138-137.598 118.875  0.00 97.00      PROA   
ATOM   3732  CD1 TYR P 238     -35.429-138.054 119.201  0.00 97.00      PROA   
ATOM   3733  HD1 TYR P 238     -36.110-137.401 119.729  0.00 97.00      PROA   
ATOM   3734  CE1 TYR P 238     -35.839-139.345 118.848  0.00 97.00      PROA   
ATOM   3735  HE1 TYR P 238     -36.832-139.686 119.105  0.00 97.00      PROA   
ATOM   3736  CZ  TYR P 238     -34.966-140.177 118.137  0.00 97.00      PROA   
ATOM   3737  OH  TYR P 238     -35.348-141.475 117.764  0.00 97.00      PROA   
ATOM   3738  HH  TYR P 238     -36.116-141.721 118.290  0.00 97.00      PROA   
ATOM   3739  CD2 TYR P 238     -33.274-138.449 118.165  0.00 97.00      PROA   
ATOM   3740  HD2 TYR P 238     -32.284-138.110 117.896  0.00 97.00      PROA   
ATOM   3741  CE2 TYR P 238     -33.689-139.731 117.794  0.00 97.00      PROA   
ATOM   3742  HE2 TYR P 238     -33.019-140.384 117.254  0.00 97.00      PROA   
ATOM   3743  C   TYR P 238     -32.511-134.848 120.896  0.00 97.00      PROA   
ATOM   3744  O   TYR P 238     -33.127-133.794 120.994  0.00 97.00      PROA   
ATOM   3745  N   TRP P 239     -31.159-134.874 120.907  0.00 97.00      PROA   
ATOM   3746  HN  TRP P 239     -30.650-135.729 120.873  0.00 97.00      PROA   
ATOM   3747  CA  TRP P 239     -30.390-133.648 120.948  0.00 97.00      PROA   
ATOM   3748  HA  TRP P 239     -30.964-132.861 120.474  0.00 97.00      PROA   
ATOM   3749  CB  TRP P 239     -30.048-133.179 122.393  0.00 97.00      PROA   
ATOM   3750  HB1 TRP P 239     -31.018-132.998 122.901  0.00 97.00      PROA   
ATOM   3751  HB2 TRP P 239     -29.532-132.196 122.360  0.00 97.00      PROA   
ATOM   3752  CG  TRP P 239     -29.266-134.118 123.259  0.00 97.00      PROA   
ATOM   3753  CD1 TRP P 239     -29.785-135.187 123.938  0.00 97.00      PROA   
ATOM   3754  HD1 TRP P 239     -30.812-135.501 123.869  0.00 97.00      PROA   
ATOM   3755  NE1 TRP P 239     -28.824-135.759 124.722  0.00 97.00      PROA   
ATOM   3756  HE1 TRP P 239     -28.966-136.485 125.360  0.00 97.00      PROA   
ATOM   3757  CE2 TRP P 239     -27.649-135.084 124.561  0.00 97.00      PROA   
ATOM   3758  CD2 TRP P 239     -27.884-134.034 123.642  0.00 97.00      PROA   
ATOM   3759  CE3 TRP P 239     -26.844-133.167 123.310  0.00 97.00      PROA   
ATOM   3760  HE3 TRP P 239     -26.996-132.352 122.618  0.00 97.00      PROA   
ATOM   3761  CZ3 TRP P 239     -25.585-133.393 123.870  0.00 97.00      PROA   
ATOM   3762  HZ3 TRP P 239     -24.754-132.767 123.586  0.00 97.00      PROA   
ATOM   3763  CZ2 TRP P 239     -26.402-135.297 125.128  0.00 97.00      PROA   
ATOM   3764  HZ2 TRP P 239     -26.229-136.118 125.807  0.00 97.00      PROA   
ATOM   3765  CH2 TRP P 239     -25.365-134.439 124.763  0.00 97.00      PROA   
ATOM   3766  HH2 TRP P 239     -24.369-134.604 125.151  0.00 97.00      PROA   
ATOM   3767  C   TRP P 239     -29.144-133.802 120.117  0.00 97.00      PROA   
ATOM   3768  O   TRP P 239     -28.698-134.907 119.819  0.00 97.00      PROA   
ATOM   3769  N   CYS P 240     -28.574-132.649 119.705  0.00 97.00      PROA   
ATOM   3770  HN  CYS P 240     -29.007-131.780 119.938  0.00 97.00      PROA   
ATOM   3771  CA  CYS P 240     -27.362-132.571 118.918  0.00 97.00      PROA   
ATOM   3772  HA  CYS P 240     -26.881-133.535 118.946  0.00 97.00      PROA   
ATOM   3773  CB  CYS P 240     -27.624-132.190 117.432  0.00 97.00      PROA   
ATOM   3774  HB1 CYS P 240     -28.147-133.058 116.975  0.00 97.00      PROA   
ATOM   3775  HB2 CYS P 240     -26.665-132.070 116.885  0.00 97.00      PROA   
ATOM   3776  SG  CYS P 240     -28.685-130.719 117.224  0.00 97.00      PROA   
ATOM   3777  C   CYS P 240     -26.393-131.596 119.550  0.00 97.00      PROA   
ATOM   3778  O   CYS P 240     -26.755-130.705 120.311  0.00 97.00      PROA   
ATOM   3779  N   GLU P 241     -25.090-131.774 119.266  0.00 97.00      PROA   
ATOM   3780  HN  GLU P 241     -24.797-132.522 118.676  0.00 97.00      PROA   
ATOM   3781  CA  GLU P 241     -24.034-131.006 119.883  0.00 97.00      PROA   
ATOM   3782  HA  GLU P 241     -24.454-130.224 120.501  0.00 97.00      PROA   
ATOM   3783  CB  GLU P 241     -23.203-131.915 120.815  0.00 97.00      PROA   
ATOM   3784  HB1 GLU P 241     -22.899-132.825 120.256  0.00 97.00      PROA   
ATOM   3785  HB2 GLU P 241     -23.917-132.240 121.606  0.00 97.00      PROA   
ATOM   3786  CG  GLU P 241     -21.949-131.278 121.443  0.00 97.00      PROA   
ATOM   3787  HG1 GLU P 241     -22.174-130.243 121.781  0.00 97.00      PROA   
ATOM   3788  HG2 GLU P 241     -21.116-131.248 120.711  0.00 97.00      PROA   
ATOM   3789  CD  GLU P 241     -21.485-132.049 122.669  0.00 97.00      PROA   
ATOM   3790  OE1 GLU P 241     -22.110-133.082 123.016  0.00 97.00      PROA   
ATOM   3791  OE2 GLU P 241     -20.512-131.572 123.309  0.00 97.00      PROA   
ATOM   3792  C   GLU P 241     -23.199-130.312 118.836  0.00 97.00      PROA   
ATOM   3793  O   GLU P 241     -22.970-130.842 117.750  0.00 97.00      PROA   
ATOM   3794  N   ALA P 242     -22.754-129.068 119.141  0.00 97.00      PROA   
ATOM   3795  HN  ALA P 242     -22.979-128.643 120.013  0.00 97.00      PROA   
ATOM   3796  CA  ALA P 242     -21.975-128.258 118.234  0.00 97.00      PROA   
ATOM   3797  HA  ALA P 242     -21.447-128.900 117.542  0.00 97.00      PROA   
ATOM   3798  CB  ALA P 242     -22.869-127.272 117.459  0.00 97.00      PROA   
ATOM   3799  HB1 ALA P 242     -23.404-126.599 118.161  0.00 97.00      PROA   
ATOM   3800  HB2 ALA P 242     -23.630-127.839 116.878  0.00 97.00      PROA   
ATOM   3801  HB3 ALA P 242     -22.276-126.660 116.749  0.00 97.00      PROA   
ATOM   3802  C   ALA P 242     -20.944-127.488 119.030  0.00 97.00      PROA   
ATOM   3803  O   ALA P 242     -21.201-127.040 120.145  0.00 97.00      PROA   
ATOM   3804  N   ALA P 243     -19.719-127.342 118.472  0.00 97.00      PROA   
ATOM   3805  HN  ALA P 243     -19.508-127.714 117.574  0.00 97.00      PROA   
ATOM   3806  CA  ALA P 243     -18.600-126.797 119.201  0.00 97.00      PROA   
ATOM   3807  HA  ALA P 243     -18.945-126.009 119.858  0.00 97.00      PROA   
ATOM   3808  CB  ALA P 243     -17.900-127.909 120.016  0.00 97.00      PROA   
ATOM   3809  HB1 ALA P 243     -17.540-128.717 119.343  0.00 97.00      PROA   
ATOM   3810  HB2 ALA P 243     -18.620-128.362 120.731  0.00 97.00      PROA   
ATOM   3811  HB3 ALA P 243     -17.038-127.517 120.594  0.00 97.00      PROA   
ATOM   3812  C   ALA P 243     -17.592-126.196 118.244  0.00 97.00      PROA   
ATOM   3813  O   ALA P 243     -17.611-126.443 117.040  0.00 97.00      PROA   
ATOM   3814  N   THR P 244     -16.670-125.368 118.788  0.00 97.00      PROA   
ATOM   3815  HN  THR P 244     -16.753-125.107 119.749  0.00 97.00      PROA   
ATOM   3816  CA  THR P 244     -15.404-124.997 118.177  0.00 97.00      PROA   
ATOM   3817  HA  THR P 244     -15.593-124.613 117.183  0.00 97.00      PROA   
ATOM   3818  CB  THR P 244     -14.667-123.953 118.999  0.00 97.00      PROA   
ATOM   3819  HB  THR P 244     -13.648-123.784 118.598  0.00 97.00      PROA   
ATOM   3820  OG1 THR P 244     -14.563-124.391 120.342  0.00 97.00      PROA   
ATOM   3821  HG1 THR P 244     -14.342-125.325 120.287  0.00 97.00      PROA   
ATOM   3822  CG2 THR P 244     -15.389-122.594 118.990  0.00 97.00      PROA   
ATOM   3823 HG21 THR P 244     -16.431-122.688 119.358  0.00 97.00      PROA   
ATOM   3824 HG22 THR P 244     -15.404-122.170 117.967  0.00 97.00      PROA   
ATOM   3825 HG23 THR P 244     -14.847-121.884 119.655  0.00 97.00      PROA   
ATOM   3826  C   THR P 244     -14.483-126.213 118.064  0.00 97.00      PROA   
ATOM   3827  O   THR P 244     -14.427-127.031 118.979  0.00 97.00      PROA   
ATOM   3828  N   GLU P 245     -13.704-126.311 116.962  0.00 97.00      PROA   
ATOM   3829  HN  GLU P 245     -13.729-125.584 116.279  0.00 97.00      PROA   
ATOM   3830  CA  GLU P 245     -12.797-127.392 116.588  0.00 97.00      PROA   
ATOM   3831  HA  GLU P 245     -13.363-128.301 116.439  0.00 97.00      PROA   
ATOM   3832  CB  GLU P 245     -12.151-126.883 115.265  0.00 97.00      PROA   
ATOM   3833  HB1 GLU P 245     -11.368-126.131 115.508  0.00 97.00      PROA   
ATOM   3834  HB2 GLU P 245     -12.968-126.335 114.736  0.00 97.00      PROA   
ATOM   3835  CG  GLU P 245     -11.544-127.922 114.299  0.00 97.00      PROA   
ATOM   3836  HG1 GLU P 245     -11.829-128.943 114.620  0.00 97.00      PROA   
ATOM   3837  HG2 GLU P 245     -10.437-127.844 114.321  0.00 97.00      PROA   
ATOM   3838  CD  GLU P 245     -11.978-127.746 112.835  0.00 97.00      PROA   
ATOM   3839  OE1 GLU P 245     -12.385-126.630 112.425  0.00 97.00      PROA   
ATOM   3840  OE2 GLU P 245     -11.893-128.759 112.096  0.00 97.00      PROA   
ATOM   3841  C   GLU P 245     -11.733-127.622 117.664  0.00 97.00      PROA   
ATOM   3842  O   GLU P 245     -11.439-128.737 118.090  0.00 97.00      PROA   
ATOM   3843  N   ASP P 246     -11.207-126.499 118.161  0.00 97.00      PROA   
ATOM   3844  HN  ASP P 246     -11.447-125.644 117.702  0.00 97.00      PROA   
ATOM   3845  CA  ASP P 246     -10.248-126.260 119.208  0.00 97.00      PROA   
ATOM   3846  HA  ASP P 246      -9.396-126.906 119.042  0.00 97.00      PROA   
ATOM   3847  CB  ASP P 246      -9.799-124.765 119.057  0.00 97.00      PROA   
ATOM   3848  HB1 ASP P 246      -9.037-124.697 118.248  0.00 97.00      PROA   
ATOM   3849  HB2 ASP P 246      -9.332-124.381 119.984  0.00 97.00      PROA   
ATOM   3850  CG  ASP P 246     -10.962-123.842 118.646  0.00 97.00      PROA   
ATOM   3851  OD1 ASP P 246     -11.387-123.871 117.458  0.00 97.00      PROA   
ATOM   3852  OD2 ASP P 246     -11.487-123.136 119.538  0.00 97.00      PROA   
ATOM   3853  C   ASP P 246     -10.754-126.555 120.632  0.00 97.00      PROA   
ATOM   3854  O   ASP P 246      -9.956-126.664 121.562  0.00 97.00      PROA   
ATOM   3855  N   GLY P 247     -12.082-126.716 120.855  0.00 97.00      PROA   
ATOM   3856  HN  GLY P 247     -12.702-126.724 120.074  0.00 97.00      PROA   
ATOM   3857  CA  GLY P 247     -12.652-127.064 122.161  0.00 97.00      PROA   
ATOM   3858  HA1 GLY P 247     -12.051-127.844 122.610  0.00 97.00      PROA   
ATOM   3859  HA2 GLY P 247     -13.669-127.387 121.990  0.00 97.00      PROA   
ATOM   3860  C   GLY P 247     -12.722-125.925 123.151  0.00 97.00      PROA   
ATOM   3861  O   GLY P 247     -12.934-126.128 124.347  0.00 97.00      PROA   
ATOM   3862  N   ASN P 248     -12.563-124.679 122.669  0.00 97.00      PROA   
ATOM   3863  HN  ASN P 248     -12.319-124.548 121.711  0.00 97.00      PROA   
ATOM   3864  CA  ASN P 248     -12.794-123.474 123.438  0.00 97.00      PROA   
ATOM   3865  HA  ASN P 248     -12.204-123.541 124.341  0.00 97.00      PROA   
ATOM   3866  CB  ASN P 248     -12.365-122.239 122.610  0.00 97.00      PROA   
ATOM   3867  HB1 ASN P 248     -12.790-121.299 123.016  0.00 97.00      PROA   
ATOM   3868  HB2 ASN P 248     -12.699-122.354 121.556  0.00 97.00      PROA   
ATOM   3869  CG  ASN P 248     -10.839-122.126 122.710  0.00 97.00      PROA   
ATOM   3870  OD1 ASN P 248     -10.271-122.299 123.794  0.00 97.00      PROA   
ATOM   3871  ND2 ASN P 248     -10.152-121.879 121.566  0.00 97.00      PROA   
ATOM   3872 HD21 ASN P 248      -9.156-121.852 121.614  0.00 97.00      PROA   
ATOM   3873 HD22 ASN P 248     -10.621-122.012 120.690  0.00 97.00      PROA   
ATOM   3874  C   ASN P 248     -14.231-123.329 123.898  0.00 97.00      PROA   
ATOM   3875  O   ASN P 248     -14.486-123.035 125.066  0.00 97.00      PROA   
ATOM   3876  N   VAL P 249     -15.196-123.576 122.990  0.00 97.00      PROA   
ATOM   3877  HN  VAL P 249     -14.943-123.812 122.054  0.00 97.00      PROA   
ATOM   3878  CA  VAL P 249     -16.611-123.405 123.234  0.00 97.00      PROA   
ATOM   3879  HA  VAL P 249     -16.792-123.278 124.292  0.00 97.00      PROA   
ATOM   3880  CB  VAL P 249     -17.183-122.209 122.478  0.00 97.00      PROA   
ATOM   3881  HB  VAL P 249     -17.114-122.381 121.381  0.00 97.00      PROA   
ATOM   3882  CG1 VAL P 249     -18.667-121.995 122.852  0.00 97.00      PROA   
ATOM   3883 HG11 VAL P 249     -18.772-121.845 123.947  0.00 97.00      PROA   
ATOM   3884 HG12 VAL P 249     -19.298-122.855 122.547  0.00 97.00      PROA   
ATOM   3885 HG13 VAL P 249     -19.054-121.090 122.340  0.00 97.00      PROA   
ATOM   3886  CG2 VAL P 249     -16.351-120.948 122.798  0.00 97.00      PROA   
ATOM   3887 HG21 VAL P 249     -15.283-121.069 122.525  0.00 97.00      PROA   
ATOM   3888 HG22 VAL P 249     -16.420-120.705 123.879  0.00 97.00      PROA   
ATOM   3889 HG23 VAL P 249     -16.741-120.090 122.214  0.00 97.00      PROA   
ATOM   3890  C   VAL P 249     -17.331-124.649 122.767  0.00 97.00      PROA   
ATOM   3891  O   VAL P 249     -17.209-125.056 121.617  0.00 97.00      PROA   
ATOM   3892  N   LEU P 250     -18.143-125.267 123.650  0.00 97.00      PROA   
ATOM   3893  HN  LEU P 250     -18.211-124.956 124.593  0.00 97.00      PROA   
ATOM   3894  CA  LEU P 250     -19.073-126.308 123.273  0.00 97.00      PROA   
ATOM   3895  HA  LEU P 250     -19.126-126.351 122.194  0.00 97.00      PROA   
ATOM   3896  CB  LEU P 250     -18.732-127.758 123.735  0.00 97.00      PROA   
ATOM   3897  HB1 LEU P 250     -17.865-128.078 123.111  0.00 97.00      PROA   
ATOM   3898  HB2 LEU P 250     -19.577-128.426 123.462  0.00 97.00      PROA   
ATOM   3899  CG  LEU P 250     -18.334-128.064 125.210  0.00 97.00      PROA   
ATOM   3900  HG  LEU P 250     -18.070-129.153 125.201  0.00 97.00      PROA   
ATOM   3901  CD1 LEU P 250     -17.073-127.332 125.711  0.00 97.00      PROA   
ATOM   3902 HD11 LEU P 250     -17.296-126.264 125.910  0.00 97.00      PROA   
ATOM   3903 HD12 LEU P 250     -16.261-127.398 124.957  0.00 97.00      PROA   
ATOM   3904 HD13 LEU P 250     -16.722-127.790 126.660  0.00 97.00      PROA   
ATOM   3905  CD2 LEU P 250     -19.487-127.928 126.220  0.00 97.00      PROA   
ATOM   3906 HD21 LEU P 250     -20.400-128.429 125.835  0.00 97.00      PROA   
ATOM   3907 HD22 LEU P 250     -19.713-126.861 126.415  0.00 97.00      PROA   
ATOM   3908 HD23 LEU P 250     -19.203-128.396 127.187  0.00 97.00      PROA   
ATOM   3909  C   LEU P 250     -20.432-125.836 123.708  0.00 97.00      PROA   
ATOM   3910  O   LEU P 250     -20.608-125.308 124.804  0.00 97.00      PROA   
ATOM   3911  N   LYS P 251     -21.431-125.943 122.807  0.00 97.00      PROA   
ATOM   3912  HN  LYS P 251     -21.285-126.344 121.904  0.00 97.00      PROA   
ATOM   3913  CA  LYS P 251     -22.704-125.306 123.024  0.00 97.00      PROA   
ATOM   3914  HA  LYS P 251     -22.849-125.104 124.076  0.00 97.00      PROA   
ATOM   3915  CB  LYS P 251     -22.762-123.966 122.274  0.00 97.00      PROA   
ATOM   3916  HB1 LYS P 251     -22.757-124.103 121.171  0.00 97.00      PROA   
ATOM   3917  HB2 LYS P 251     -21.808-123.446 122.533  0.00 97.00      PROA   
ATOM   3918  CG  LYS P 251     -23.923-123.072 122.728  0.00 97.00      PROA   
ATOM   3919  HG1 LYS P 251     -24.440-123.535 123.599  0.00 97.00      PROA   
ATOM   3920  HG2 LYS P 251     -24.662-123.017 121.903  0.00 97.00      PROA   
ATOM   3921  CD  LYS P 251     -23.454-121.665 123.139  0.00 97.00      PROA   
ATOM   3922  HD1 LYS P 251     -22.772-121.770 124.014  0.00 97.00      PROA   
ATOM   3923  HD2 LYS P 251     -24.336-121.070 123.465  0.00 97.00      PROA   
ATOM   3924  CE  LYS P 251     -22.725-120.919 122.009  0.00 97.00      PROA   
ATOM   3925  HE1 LYS P 251     -23.404-120.837 121.135  0.00 97.00      PROA   
ATOM   3926  HE2 LYS P 251     -21.801-121.450 121.694  0.00 97.00      PROA   
ATOM   3927  NZ  LYS P 251     -22.329-119.551 122.429  0.00 97.00      PROA   
ATOM   3928  HZ1 LYS P 251     -21.801-119.577 123.322  0.00 97.00      PROA   
ATOM   3929  HZ2 LYS P 251     -23.168-118.943 122.544  0.00 97.00      PROA   
ATOM   3930  HZ3 LYS P 251     -21.692-119.127 121.729  0.00 97.00      PROA   
ATOM   3931  C   LYS P 251     -23.788-126.255 122.588  0.00 97.00      PROA   
ATOM   3932  O   LYS P 251     -24.275-126.235 121.459  0.00 97.00      PROA   
ATOM   3933  N   ARG P 252     -24.174-127.145 123.521  0.00 97.00      PROA   
ATOM   3934  HN  ARG P 252     -23.758-127.118 124.429  0.00 97.00      PROA   
ATOM   3935  CA  ARG P 252     -25.184-128.162 123.332  0.00 97.00      PROA   
ATOM   3936  HA  ARG P 252     -24.903-128.711 122.444  0.00 97.00      PROA   
ATOM   3937  CB  ARG P 252     -25.171-129.155 124.522  0.00 97.00      PROA   
ATOM   3938  HB1 ARG P 252     -26.047-129.836 124.457  0.00 97.00      PROA   
ATOM   3939  HB2 ARG P 252     -25.252-128.585 125.474  0.00 97.00      PROA   
ATOM   3940  CG  ARG P 252     -23.902-130.031 124.557  0.00 97.00      PROA   
ATOM   3941  HG1 ARG P 252     -22.986-129.398 124.603  0.00 97.00      PROA   
ATOM   3942  HG2 ARG P 252     -23.864-130.596 123.598  0.00 97.00      PROA   
ATOM   3943  CD  ARG P 252     -23.876-131.015 125.739  0.00 97.00      PROA   
ATOM   3944  HD1 ARG P 252     -24.835-131.568 125.800  0.00 97.00      PROA   
ATOM   3945  HD2 ARG P 252     -23.680-130.474 126.690  0.00 97.00      PROA   
ATOM   3946  NE  ARG P 252     -22.794-132.002 125.449  0.00 97.00      PROA   
ATOM   3947  HE  ARG P 252     -22.599-132.225 124.492  0.00 97.00      PROA   
ATOM   3948  CZ  ARG P 252     -21.825-132.401 126.292  0.00 97.00      PROA   
ATOM   3949  NH1 ARG P 252     -21.990-132.446 127.610  0.00 97.00      PROA   
ATOM   3950 HH11 ARG P 252     -22.920-132.330 127.938  0.00 97.00      PROA   
ATOM   3951 HH12 ARG P 252     -21.300-132.944 128.125  0.00 97.00      PROA   
ATOM   3952  NH2 ARG P 252     -20.666-132.792 125.734  0.00 97.00      PROA   
ATOM   3953 HH21 ARG P 252     -20.579-132.573 124.758  0.00 97.00      PROA   
ATOM   3954 HH22 ARG P 252     -19.856-132.929 126.290  0.00 97.00      PROA   
ATOM   3955  C   ARG P 252     -26.588-127.634 123.072  0.00 97.00      PROA   
ATOM   3956  O   ARG P 252     -26.997-126.620 123.635  0.00 97.00      PROA   
ATOM   3957  N   SER P 253     -27.377-128.326 122.207  0.00 97.00      PROA   
ATOM   3958  HN  SER P 253     -27.032-129.114 121.700  0.00 97.00      PROA   
ATOM   3959  CA  SER P 253     -28.800-128.042 122.080  0.00 97.00      PROA   
ATOM   3960  HA  SER P 253     -28.906-126.969 122.074  0.00 97.00      PROA   
ATOM   3961  CB  SER P 253     -29.453-128.511 120.750  0.00 97.00      PROA   
ATOM   3962  HB1 SER P 253     -28.995-127.957 119.903  0.00 97.00      PROA   
ATOM   3963  HB2 SER P 253     -30.540-128.282 120.756  0.00 97.00      PROA   
ATOM   3964  OG  SER P 253     -29.297-129.902 120.523  0.00 97.00      PROA   
ATOM   3965  HG1 SER P 253     -28.347-130.058 120.455  0.00 97.00      PROA   
ATOM   3966  C   SER P 253     -29.566-128.638 123.261  0.00 97.00      PROA   
ATOM   3967  O   SER P 253     -29.234-129.743 123.691  0.00 97.00      PROA   
ATOM   3968  N   PRO P 254     -30.581-127.986 123.825  0.00 97.00      PROA   
ATOM   3969  CD  PRO P 254     -30.737-126.529 123.780  0.00 97.00      PROA   
ATOM   3970  HD1 PRO P 254     -31.199-126.253 122.807  0.00 97.00      PROA   
ATOM   3971  HD2 PRO P 254     -29.762-126.006 123.906  0.00 97.00      PROA   
ATOM   3972  CA  PRO P 254     -31.634-128.622 124.622  0.00 97.00      PROA   
ATOM   3973  HA  PRO P 254     -31.157-129.036 125.498  0.00 97.00      PROA   
ATOM   3974  CB  PRO P 254     -32.588-127.459 124.955  0.00 97.00      PROA   
ATOM   3975  HB1 PRO P 254     -33.093-127.598 125.931  0.00 97.00      PROA   
ATOM   3976  HB2 PRO P 254     -33.356-127.342 124.158  0.00 97.00      PROA   
ATOM   3977  CG  PRO P 254     -31.684-126.218 124.936  0.00 97.00      PROA   
ATOM   3978  HG1 PRO P 254     -32.244-125.274 124.787  0.00 97.00      PROA   
ATOM   3979  HG2 PRO P 254     -31.104-126.161 125.884  0.00 97.00      PROA   
ATOM   3980  C   PRO P 254     -32.351-129.772 123.915  0.00 97.00      PROA   
ATOM   3981  O   PRO P 254     -32.479-129.727 122.692  0.00 97.00      PROA   
ATOM   3982  N   GLU P 255     -32.830-130.807 124.657  0.00 97.00      PROA   
ATOM   3983  HN  GLU P 255     -32.671-130.858 125.640  0.00 97.00      PROA   
ATOM   3984  CA  GLU P 255     -33.562-131.933 124.097  0.00 97.00      PROA   
ATOM   3985  HA  GLU P 255     -32.917-132.383 123.359  0.00 97.00      PROA   
ATOM   3986  CB  GLU P 255     -33.893-133.032 125.147  0.00 97.00      PROA   
ATOM   3987  HB1 GLU P 255     -34.461-133.817 124.605  0.00 97.00      PROA   
ATOM   3988  HB2 GLU P 255     -34.563-132.621 125.933  0.00 97.00      PROA   
ATOM   3989  CG  GLU P 255     -32.657-133.690 125.818  0.00 97.00      PROA   
ATOM   3990  HG1 GLU P 255     -32.483-133.238 126.817  0.00 97.00      PROA   
ATOM   3991  HG2 GLU P 255     -31.753-133.520 125.198  0.00 97.00      PROA   
ATOM   3992  CD  GLU P 255     -32.801-135.207 125.985  0.00 97.00      PROA   
ATOM   3993  OE1 GLU P 255     -32.840-135.689 127.148  0.00 97.00      PROA   
ATOM   3994  OE2 GLU P 255     -32.848-135.905 124.938  0.00 97.00      PROA   
ATOM   3995  C   GLU P 255     -34.852-131.558 123.368  0.00 97.00      PROA   
ATOM   3996  O   GLU P 255     -35.618-130.699 123.801  0.00 97.00      PROA   
ATOM   3997  N   LEU P 256     -35.107-132.235 122.225  0.00 97.00      PROA   
ATOM   3998  HN  LEU P 256     -34.435-132.885 121.875  0.00 97.00      PROA   
ATOM   3999  CA  LEU P 256     -36.251-132.022 121.367  0.00 97.00      PROA   
ATOM   4000  HA  LEU P 256     -36.901-131.283 121.811  0.00 97.00      PROA   
ATOM   4001  CB  LEU P 256     -35.746-131.542 119.976  0.00 97.00      PROA   
ATOM   4002  HB1 LEU P 256     -35.127-132.335 119.505  0.00 97.00      PROA   
ATOM   4003  HB2 LEU P 256     -35.061-130.686 120.187  0.00 97.00      PROA   
ATOM   4004  CG  LEU P 256     -36.787-131.020 118.952  0.00 97.00      PROA   
ATOM   4005  HG  LEU P 256     -36.207-130.423 118.204  0.00 97.00      PROA   
ATOM   4006  CD1 LEU P 256     -37.470-132.142 118.149  0.00 97.00      PROA   
ATOM   4007 HD11 LEU P 256     -38.140-132.736 118.799  0.00 97.00      PROA   
ATOM   4008 HD12 LEU P 256     -36.713-132.822 117.707  0.00 97.00      PROA   
ATOM   4009 HD13 LEU P 256     -38.083-131.710 117.330  0.00 97.00      PROA   
ATOM   4010  CD2 LEU P 256     -37.818-130.062 119.575  0.00 97.00      PROA   
ATOM   4011 HD21 LEU P 256     -37.302-129.241 120.114  0.00 97.00      PROA   
ATOM   4012 HD22 LEU P 256     -38.474-130.604 120.288  0.00 97.00      PROA   
ATOM   4013 HD23 LEU P 256     -38.455-129.620 118.780  0.00 97.00      PROA   
ATOM   4014  C   LEU P 256     -37.000-133.337 121.282  0.00 97.00      PROA   
ATOM   4015  O   LEU P 256     -36.409-134.388 121.068  0.00 97.00      PROA   
ATOM   4016  N   GLU P 257     -38.342-133.326 121.473  0.00 97.00      PROA   
ATOM   4017  HN  GLU P 257     -38.838-132.475 121.619  0.00 97.00      PROA   
ATOM   4018  CA  GLU P 257     -39.131-134.542 121.542  0.00 97.00      PROA   
ATOM   4019  HA  GLU P 257     -38.519-135.325 121.963  0.00 97.00      PROA   
ATOM   4020  CB  GLU P 257     -40.378-134.375 122.451  0.00 97.00      PROA   
ATOM   4021  HB1 GLU P 257     -41.089-133.641 122.016  0.00 97.00      PROA   
ATOM   4022  HB2 GLU P 257     -40.011-133.927 123.406  0.00 97.00      PROA   
ATOM   4023  CG  GLU P 257     -41.079-135.703 122.829  0.00 97.00      PROA   
ATOM   4024  HG1 GLU P 257     -41.297-135.695 123.919  0.00 97.00      PROA   
ATOM   4025  HG2 GLU P 257     -40.422-136.572 122.620  0.00 97.00      PROA   
ATOM   4026  CD  GLU P 257     -42.404-135.913 122.109  0.00 97.00      PROA   
ATOM   4027  OE1 GLU P 257     -42.380-136.103 120.875  0.00 97.00      PROA   
ATOM   4028  OE2 GLU P 257     -43.458-135.926 122.792  0.00 97.00      PROA   
ATOM   4029  C   GLU P 257     -39.565-134.989 120.164  0.00 97.00      PROA   
ATOM   4030  O   GLU P 257     -40.070-134.205 119.363  0.00 97.00      PROA   
ATOM   4031  N   LEU P 258     -39.373-136.296 119.873  0.00 97.00      PROA   
ATOM   4032  HN  LEU P 258     -38.929-136.891 120.541  0.00 97.00      PROA   
ATOM   4033  CA  LEU P 258     -39.801-136.927 118.646  0.00 97.00      PROA   
ATOM   4034  HA  LEU P 258     -40.611-136.349 118.225  0.00 97.00      PROA   
ATOM   4035  CB  LEU P 258     -38.677-137.063 117.585  0.00 97.00      PROA   
ATOM   4036  HB1 LEU P 258     -39.049-137.621 116.698  0.00 97.00      PROA   
ATOM   4037  HB2 LEU P 258     -37.848-137.650 118.030  0.00 97.00      PROA   
ATOM   4038  CG  LEU P 258     -38.088-135.721 117.085  0.00 97.00      PROA   
ATOM   4039  HG  LEU P 258     -37.832-135.098 117.973  0.00 97.00      PROA   
ATOM   4040  CD1 LEU P 258     -36.778-135.948 116.313  0.00 97.00      PROA   
ATOM   4041 HD11 LEU P 258     -36.974-136.551 115.401  0.00 97.00      PROA   
ATOM   4042 HD12 LEU P 258     -36.042-136.486 116.943  0.00 97.00      PROA   
ATOM   4043 HD13 LEU P 258     -36.342-134.972 116.012  0.00 97.00      PROA   
ATOM   4044  CD2 LEU P 258     -39.081-134.931 116.213  0.00 97.00      PROA   
ATOM   4045 HD21 LEU P 258     -40.008-134.701 116.777  0.00 97.00      PROA   
ATOM   4046 HD22 LEU P 258     -39.348-135.519 115.310  0.00 97.00      PROA   
ATOM   4047 HD23 LEU P 258     -38.623-133.973 115.887  0.00 97.00      PROA   
ATOM   4048  C   LEU P 258     -40.361-138.297 118.971  0.00 97.00      PROA   
ATOM   4049  O   LEU P 258     -39.745-139.330 118.716  0.00 97.00      PROA   
ATOM   4050  N   GLN P 259     -41.580-138.344 119.551  0.00 97.00      PROA   
ATOM   4051  HN  GLN P 259     -41.987-137.508 119.925  0.00 97.00      PROA   
ATOM   4052  CA  GLN P 259     -42.394-139.539 119.626  0.00 97.00      PROA   
ATOM   4053  HA  GLN P 259     -41.780-140.284 120.106  0.00 97.00      PROA   
ATOM   4054  CB  GLN P 259     -43.673-139.366 120.489  0.00 97.00      PROA   
ATOM   4055  HB1 GLN P 259     -44.407-140.168 120.250  0.00 97.00      PROA   
ATOM   4056  HB2 GLN P 259     -44.142-138.392 120.228  0.00 97.00      PROA   
ATOM   4057  CG  GLN P 259     -43.414-139.406 122.009  0.00 97.00      PROA   
ATOM   4058  HG1 GLN P 259     -42.751-138.574 122.317  0.00 97.00      PROA   
ATOM   4059  HG2 GLN P 259     -42.927-140.361 122.298  0.00 97.00      PROA   
ATOM   4060  CD  GLN P 259     -44.754-139.324 122.751  0.00 97.00      PROA   
ATOM   4061  OE1 GLN P 259     -45.436-140.336 122.945  0.00 97.00      PROA   
ATOM   4062  NE2 GLN P 259     -45.149-138.088 123.161  0.00 97.00      PROA   
ATOM   4063 HE21 GLN P 259     -46.011-137.990 123.652  0.00 97.00      PROA   
ATOM   4064 HE22 GLN P 259     -44.566-137.294 122.971  0.00 97.00      PROA   
ATOM   4065  C   GLN P 259     -42.764-140.102 118.264  0.00 97.00      PROA   
ATOM   4066  O   GLN P 259     -43.094-139.367 117.339  0.00 97.00      PROA   
ATOM   4067  N   VAL P 260     -42.697-141.444 118.125  0.00 97.00      PROA   
ATOM   4068  HN  VAL P 260     -42.406-142.018 118.884  0.00 97.00      PROA   
ATOM   4069  CA  VAL P 260     -42.990-142.149 116.898  0.00 97.00      PROA   
ATOM   4070  HA  VAL P 260     -43.489-141.486 116.211  0.00 97.00      PROA   
ATOM   4071  CB  VAL P 260     -41.738-142.707 116.225  0.00 97.00      PROA   
ATOM   4072  HB  VAL P 260     -41.244-143.420 116.918  0.00 97.00      PROA   
ATOM   4073  CG1 VAL P 260     -42.105-143.430 114.912  0.00 97.00      PROA   
ATOM   4074 HG11 VAL P 260     -42.658-142.748 114.232  0.00 97.00      PROA   
ATOM   4075 HG12 VAL P 260     -42.722-144.332 115.102  0.00 97.00      PROA   
ATOM   4076 HG13 VAL P 260     -41.179-143.758 114.396  0.00 97.00      PROA   
ATOM   4077  CG2 VAL P 260     -40.726-141.572 115.949  0.00 97.00      PROA   
ATOM   4078 HG21 VAL P 260     -40.353-141.124 116.892  0.00 97.00      PROA   
ATOM   4079 HG22 VAL P 260     -41.193-140.774 115.338  0.00 97.00      PROA   
ATOM   4080 HG23 VAL P 260     -39.850-141.972 115.396  0.00 97.00      PROA   
ATOM   4081  C   VAL P 260     -43.942-143.267 117.280  0.00 97.00      PROA   
ATOM   4082  O   VAL P 260     -43.695-143.997 118.237  0.00 97.00      PROA   
ATOM   4083  N   LEU P 261     -45.081-143.406 116.560  0.00 97.00      PROA   
ATOM   4084  HN  LEU P 261     -45.252-142.805 115.779  0.00 97.00      PROA   
ATOM   4085  CA  LEU P 261     -46.124-144.356 116.888  0.00 97.00      PROA   
ATOM   4086  HA  LEU P 261     -45.764-145.010 117.667  0.00 97.00      PROA   
ATOM   4087  CB  LEU P 261     -47.422-143.682 117.396  0.00 97.00      PROA   
ATOM   4088  HB1 LEU P 261     -48.227-144.443 117.508  0.00 97.00      PROA   
ATOM   4089  HB2 LEU P 261     -47.760-142.937 116.642  0.00 97.00      PROA   
ATOM   4090  CG  LEU P 261     -47.286-142.968 118.764  0.00 97.00      PROA   
ATOM   4091  HG  LEU P 261     -46.529-142.157 118.663  0.00 97.00      PROA   
ATOM   4092  CD1 LEU P 261     -48.626-142.324 119.161  0.00 97.00      PROA   
ATOM   4093 HD11 LEU P 261     -49.400-143.110 119.298  0.00 97.00      PROA   
ATOM   4094 HD12 LEU P 261     -48.970-141.626 118.370  0.00 97.00      PROA   
ATOM   4095 HD13 LEU P 261     -48.518-141.762 120.113  0.00 97.00      PROA   
ATOM   4096  CD2 LEU P 261     -46.814-143.910 119.888  0.00 97.00      PROA   
ATOM   4097 HD21 LEU P 261     -46.792-143.365 120.855  0.00 97.00      PROA   
ATOM   4098 HD22 LEU P 261     -45.793-144.290 119.686  0.00 97.00      PROA   
ATOM   4099 HD23 LEU P 261     -47.509-144.771 119.982  0.00 97.00      PROA   
ATOM   4100  C   LEU P 261     -46.455-145.271 115.732  0.00 97.00      PROA   
ATOM   4101  O   LEU P 261     -46.661-144.853 114.596  0.00 97.00      PROA   
ATOM   4102  N   GLY P 262     -46.521-146.584 116.040  0.00 97.00      PROA   
ATOM   4103  HN  GLY P 262     -46.395-146.878 116.982  0.00 97.00      PROA   
ATOM   4104  CA  GLY P 262     -46.837-147.647 115.121  0.00 97.00      PROA   
ATOM   4105  HA1 GLY P 262     -45.911-148.086 114.784  0.00 97.00      PROA   
ATOM   4106  HA2 GLY P 262     -47.478-147.286 114.328  0.00 97.00      PROA   
ATOM   4107  C   GLY P 262     -47.565-148.693 115.895  0.00 97.00      PROA   
ATOM   4108  O   GLY P 262     -47.523-148.728 117.122  0.00 97.00      PROA   
ATOM   4109  N   HSD P 263     -48.239-149.604 115.170  0.00 97.00      PROA   
ATOM   4110  HN  HSD P 263     -48.214-149.579 114.174  0.00 97.00      PROA   
ATOM   4111  CA  HSD P 263     -48.956-150.716 115.742  0.00 97.00      PROA   
ATOM   4112  HA  HSD P 263     -48.723-150.818 116.793  0.00 97.00      PROA   
ATOM   4113  CB  HSD P 263     -50.485-150.581 115.557  0.00 97.00      PROA   
ATOM   4114  HB1 HSD P 263     -51.003-151.512 115.876  0.00 97.00      PROA   
ATOM   4115  HB2 HSD P 263     -50.712-150.415 114.481  0.00 97.00      PROA   
ATOM   4116  ND1 HSD P 263     -51.730-149.515 117.525  0.00 97.00      PROA   
ATOM   4117  HD1 HSD P 263     -51.937-150.362 118.017  0.00 97.00      PROA   
ATOM   4118  CG  HSD P 263     -51.032-149.409 116.338  0.00 97.00      PROA   
ATOM   4119  CE1 HSD P 263     -52.117-148.261 117.869  0.00 97.00      PROA   
ATOM   4120  HE1 HSD P 263     -52.690-148.040 118.770  0.00 97.00      PROA   
ATOM   4121  NE2 HSD P 263     -51.730-147.361 116.987  0.00 97.00      PROA   
ATOM   4122  CD2 HSD P 263     -51.057-148.085 116.018  0.00 97.00      PROA   
ATOM   4123  HD2 HSD P 263     -50.640-147.571 115.161  0.00 97.00      PROA   
ATOM   4124  C   HSD P 263     -48.417-151.917 115.018  0.00 97.00      PROA   
ATOM   4125  O   HSD P 263     -48.210-151.862 113.808  0.00 97.00      PROA   
ATOM   4126  N   GLN P 264     -48.120-153.017 115.753  0.00 97.00      PROA   
ATOM   4127  HN  GLN P 264     -48.317-153.050 116.731  0.00 97.00      PROA   
ATOM   4128  CA  GLN P 264     -47.403-154.168 115.234  0.00 97.00      PROA   
ATOM   4129  HA  GLN P 264     -46.446-153.788 114.900  0.00 97.00      PROA   
ATOM   4130  CB  GLN P 264     -47.095-155.196 116.353  0.00 97.00      PROA   
ATOM   4131  HB1 GLN P 264     -46.767-156.164 115.915  0.00 97.00      PROA   
ATOM   4132  HB2 GLN P 264     -48.043-155.375 116.907  0.00 97.00      PROA   
ATOM   4133  CG  GLN P 264     -45.986-154.699 117.313  0.00 97.00      PROA   
ATOM   4134  HG1 GLN P 264     -46.100-153.610 117.498  0.00 97.00      PROA   
ATOM   4135  HG2 GLN P 264     -44.985-154.861 116.860  0.00 97.00      PROA   
ATOM   4136  CD  GLN P 264     -46.046-155.380 118.686  0.00 97.00      PROA   
ATOM   4137  OE1 GLN P 264     -46.248-154.716 119.709  0.00 97.00      PROA   
ATOM   4138  NE2 GLN P 264     -45.859-156.726 118.714  0.00 97.00      PROA   
ATOM   4139 HE21 GLN P 264     -45.901-157.187 119.599  0.00 97.00      PROA   
ATOM   4140 HE22 GLN P 264     -45.681-157.223 117.866  0.00 97.00      PROA   
ATOM   4141  C   GLN P 264     -48.026-154.831 114.016  0.00 97.00      PROA   
ATOM   4142  O   GLN P 264     -49.228-155.079 113.946  0.00 97.00      PROA   
ATOM   4143  N   GLN P 265     -47.175-155.093 113.003  0.00 97.00      PROA   
ATOM   4144  HN  GLN P 265     -46.199-154.915 113.120  0.00 97.00      PROA   
ATOM   4145  CA  GLN P 265     -47.559-155.410 111.650  0.00 97.00      PROA   
ATOM   4146  HA  GLN P 265     -48.599-155.147 111.546  0.00 97.00      PROA   
ATOM   4147  CB  GLN P 265     -46.761-154.567 110.605  0.00 97.00      PROA   
ATOM   4148  HB1 GLN P 265     -47.143-153.522 110.657  0.00 97.00      PROA   
ATOM   4149  HB2 GLN P 265     -46.995-154.938 109.582  0.00 97.00      PROA   
ATOM   4150  CG  GLN P 265     -45.214-154.531 110.759  0.00 97.00      PROA   
ATOM   4151  HG1 GLN P 265     -44.769-154.123 109.825  0.00 97.00      PROA   
ATOM   4152  HG2 GLN P 265     -44.831-155.564 110.887  0.00 97.00      PROA   
ATOM   4153  CD  GLN P 265     -44.717-153.694 111.953  0.00 97.00      PROA   
ATOM   4154  OE1 GLN P 265     -44.483-154.223 113.045  0.00 97.00      PROA   
ATOM   4155  NE2 GLN P 265     -44.541-152.361 111.740  0.00 97.00      PROA   
ATOM   4156 HE21 GLN P 265     -44.246-151.787 112.508  0.00 97.00      PROA   
ATOM   4157 HE22 GLN P 265     -44.705-151.965 110.840  0.00 97.00      PROA   
ATOM   4158  C   GLN P 265     -47.394-156.891 111.347  0.00 97.00      PROA   
ATOM   4159  O   GLN P 265     -46.552-157.549 111.959  0.00 97.00      PROA   
ATOM   4160  N   PRO P 266     -48.153-157.477 110.413  0.00 97.00      PROA   
ATOM   4161  CD  PRO P 266     -49.384-156.892 109.869  0.00 97.00      PROA   
ATOM   4162  HD1 PRO P 266     -49.109-156.038 109.211  0.00 97.00      PROA   
ATOM   4163  HD2 PRO P 266     -50.070-156.555 110.677  0.00 97.00      PROA   
ATOM   4164  CA  PRO P 266     -47.744-158.649 109.639  0.00 97.00      PROA   
ATOM   4165  HA  PRO P 266     -47.817-159.496 110.307  0.00 97.00      PROA   
ATOM   4166  CB  PRO P 266     -48.759-158.716 108.482  0.00 97.00      PROA   
ATOM   4167  HB1 PRO P 266     -48.963-159.755 108.158  0.00 97.00      PROA   
ATOM   4168  HB2 PRO P 266     -48.398-158.127 107.610  0.00 97.00      PROA   
ATOM   4169  CG  PRO P 266     -50.002-158.016 109.040  0.00 97.00      PROA   
ATOM   4170  HG1 PRO P 266     -50.676-157.640 108.245  0.00 97.00      PROA   
ATOM   4171  HG2 PRO P 266     -50.561-158.706 109.709  0.00 97.00      PROA   
ATOM   4172  C   PRO P 266     -46.307-158.614 109.132  0.00 97.00      PROA   
ATOM   4173  O   PRO P 266     -45.860-157.572 108.657  0.00 97.00      PROA   
ATOM   4174  N   THR P 267     -45.567-159.741 109.223  0.00 97.00      PROA   
ATOM   4175  HN  THR P 267     -45.903-160.530 109.734  0.00 97.00      PROA   
ATOM   4176  CA  THR P 267     -44.272-159.923 108.580  0.00 97.00      PROA   
ATOM   4177  HA  THR P 267     -43.674-159.080 108.903  0.00 97.00      PROA   
ATOM   4178  CB  THR P 267     -43.551-161.192 109.024  0.00 97.00      PROA   
ATOM   4179  HB  THR P 267     -43.823-162.062 108.387  0.00 97.00      PROA   
ATOM   4180  OG1 THR P 267     -43.906-161.538 110.355  0.00 97.00      PROA   
ATOM   4181  HG1 THR P 267     -43.684-160.769 110.886  0.00 97.00      PROA   
ATOM   4182  CG2 THR P 267     -42.027-160.983 108.974  0.00 97.00      PROA   
ATOM   4183 HG21 THR P 267     -41.729-160.146 109.643  0.00 97.00      PROA   
ATOM   4184 HG22 THR P 267     -41.693-160.745 107.944  0.00 97.00      PROA   
ATOM   4185 HG23 THR P 267     -41.507-161.904 109.312  0.00 97.00      PROA   
ATOM   4186  C   THR P 267     -44.295-159.861 107.049  0.00 97.00      PROA   
ATOM   4187  O   THR P 267     -43.393-159.221 106.509  0.00 97.00      PROA   
ATOM   4188  N   PRO P 268     -45.227-160.437 106.277  0.00 97.00      PROA   
ATOM   4189  CD  PRO P 268     -46.096-161.558 106.669  0.00 97.00      PROA   
ATOM   4190  HD1 PRO P 268     -46.665-161.337 107.594  0.00 97.00      PROA   
ATOM   4191  HD2 PRO P 268     -45.479-162.474 106.807  0.00 97.00      PROA   
ATOM   4192  CA  PRO P 268     -45.372-160.118 104.859  0.00 97.00      PROA   
ATOM   4193  HA  PRO P 268     -44.404-160.046 104.384  0.00 97.00      PROA   
ATOM   4194  CB  PRO P 268     -46.212-161.280 104.300  0.00 97.00      PROA   
ATOM   4195  HB1 PRO P 268     -45.527-162.105 103.997  0.00 97.00      PROA   
ATOM   4196  HB2 PRO P 268     -46.830-160.997 103.425  0.00 97.00      PROA   
ATOM   4197  CG  PRO P 268     -47.056-161.739 105.492  0.00 97.00      PROA   
ATOM   4198  HG1 PRO P 268     -47.916-161.044 105.615  0.00 97.00      PROA   
ATOM   4199  HG2 PRO P 268     -47.429-162.777 105.391  0.00 97.00      PROA   
ATOM   4200  C   PRO P 268     -46.089-158.792 104.666  0.00 97.00      PROA   
ATOM   4201  O   PRO P 268     -46.932-158.422 105.481  0.00 97.00      PROA   
ATOM   4202  N   VAL P 269     -45.738-158.075 103.576  0.00 97.00      PROA   
ATOM   4203  HN  VAL P 269     -45.079-158.407 102.909  0.00 97.00      PROA   
ATOM   4204  CA  VAL P 269     -46.347-156.852 103.126  0.00 97.00      PROA   
ATOM   4205  HA  VAL P 269     -47.393-156.864 103.398  0.00 97.00      PROA   
ATOM   4206  CB  VAL P 269     -45.664-155.608 103.706  0.00 97.00      PROA   
ATOM   4207  HB  VAL P 269     -45.689-155.700 104.819  0.00 97.00      PROA   
ATOM   4208  CG1 VAL P 269     -44.187-155.524 103.266  0.00 97.00      PROA   
ATOM   4209 HG11 VAL P 269     -44.124-155.438 102.161  0.00 97.00      PROA   
ATOM   4210 HG12 VAL P 269     -43.624-156.423 103.587  0.00 97.00      PROA   
ATOM   4211 HG13 VAL P 269     -43.703-154.627 103.710  0.00 97.00      PROA   
ATOM   4212  CG2 VAL P 269     -46.443-154.336 103.317  0.00 97.00      PROA   
ATOM   4213 HG21 VAL P 269     -47.501-154.414 103.643  0.00 97.00      PROA   
ATOM   4214 HG22 VAL P 269     -46.420-154.201 102.217  0.00 97.00      PROA   
ATOM   4215 HG23 VAL P 269     -45.984-153.440 103.787  0.00 97.00      PROA   
ATOM   4216  C   VAL P 269     -46.262-156.933 101.581  0.00 97.00      PROA   
ATOM   4217  OT1 VAL P 269     -45.401-157.698 101.064  0.00 97.00      PROA   
ATOM   4218  OT2 VAL P 269     -47.076-156.256 100.897  0.00 97.00      PROA   
END
