# Supplementary material for: The solution structure of the unbound IgG Fc receptor CD64 resembles its crystal structure: Implications for function
Source: PLoS One. 2023 Sep 21;18(9):e0288351. doi: 10.1371/journal.pone.0288351 (PMC10513344; doi:10.1371/journal.pone.0288351)
Supplement: S1 File — (ZIP) [file pone.0288351.s003.zip › CD64V03 E11/Top100/EM_done_ready_for_EM_top100_0p11_E11.dcd_21392.pdb.pdb]

REMARK  FINAL COORDINATES WRITTEN BY NAMD AT TIMESTEP 2000
ATOM      1  N   LYS P   1       2.040 -54.846  93.949  0.00 97.00      PROA   
ATOM      2  HT1 LYS P   1       2.471 -55.697  93.531  0.00 97.00      PROA   
ATOM      3  HT2 LYS P   1       2.787 -54.384  94.511  0.00 97.00      PROA   
ATOM      4  HT3 LYS P   1       1.733 -54.216  93.183  0.00 97.00      PROA   
ATOM      5  CA  LYS P   1       0.903 -55.250  94.810  0.00 97.00      PROA   
ATOM      6  HA  LYS P   1       1.216 -56.125  95.359  0.00 97.00      PROA   
ATOM      7  CB  LYS P   1       0.532 -54.132  95.830  0.00 97.00      PROA   
ATOM      8  HB1 LYS P   1      -0.458 -54.373  96.273  0.00 97.00      PROA   
ATOM      9  HB2 LYS P   1       0.426 -53.152  95.317  0.00 97.00      PROA   
ATOM     10  CG  LYS P   1       1.532 -53.996  97.000  0.00 97.00      PROA   
ATOM     11  HG1 LYS P   1       2.453 -53.502  96.621  0.00 97.00      PROA   
ATOM     12  HG2 LYS P   1       1.825 -55.004  97.368  0.00 97.00      PROA   
ATOM     13  CD  LYS P   1       1.009 -53.169  98.195  0.00 97.00      PROA   
ATOM     14  HD1 LYS P   1       0.648 -52.186  97.818  0.00 97.00      PROA   
ATOM     15  HD2 LYS P   1       1.872 -52.976  98.872  0.00 97.00      PROA   
ATOM     16  CE  LYS P   1      -0.113 -53.862  98.990  0.00 97.00      PROA   
ATOM     17  HE1 LYS P   1       0.217 -54.874  99.312  0.00 97.00      PROA   
ATOM     18  HE2 LYS P   1      -1.032 -53.960  98.375  0.00 97.00      PROA   
ATOM     19  NZ  LYS P   1      -0.471 -53.095 100.211  0.00 97.00      PROA   
ATOM     20  HZ1 LYS P   1      -0.776 -52.137  99.949  0.00 97.00      PROA   
ATOM     21  HZ2 LYS P   1       0.354 -53.033 100.842  0.00 97.00      PROA   
ATOM     22  HZ3 LYS P   1      -1.246 -53.578 100.710  0.00 97.00      PROA   
ATOM     23  C   LYS P   1      -0.280 -55.657  93.975  0.00 97.00      PROA   
ATOM     24  O   LYS P   1      -0.315 -55.423  92.768  0.00 97.00      PROA   
ATOM     25  N   ALA P   2      -1.287 -56.288  94.613  0.00 97.00      PROA   
ATOM     26  HN  ALA P   2      -1.255 -56.540  95.577  0.00 97.00      PROA   
ATOM     27  CA  ALA P   2      -2.543 -56.624  94.015  0.00 97.00      PROA   
ATOM     28  HA  ALA P   2      -2.895 -55.804  93.402  0.00 97.00      PROA   
ATOM     29  CB  ALA P   2      -2.475 -57.944  93.218  0.00 97.00      PROA   
ATOM     30  HB1 ALA P   2      -2.098 -58.767  93.861  0.00 97.00      PROA   
ATOM     31  HB2 ALA P   2      -1.775 -57.832  92.362  0.00 97.00      PROA   
ATOM     32  HB3 ALA P   2      -3.470 -58.228  92.819  0.00 97.00      PROA   
ATOM     33  C   ALA P   2      -3.441 -56.761  95.219  0.00 97.00      PROA   
ATOM     34  O   ALA P   2      -2.962 -56.654  96.349  0.00 97.00      PROA   
ATOM     35  N   VAL P   3      -4.760 -56.978  94.998  0.00 97.00      PROA   
ATOM     36  HN  VAL P   3      -5.133 -56.960  94.075  0.00 97.00      PROA   
ATOM     37  CA  VAL P   3      -5.707 -57.440  95.993  0.00 97.00      PROA   
ATOM     38  HA  VAL P   3      -5.190 -58.089  96.685  0.00 97.00      PROA   
ATOM     39  CB  VAL P   3      -6.481 -56.366  96.774  0.00 97.00      PROA   
ATOM     40  HB  VAL P   3      -7.222 -56.877  97.435  0.00 97.00      PROA   
ATOM     41  CG1 VAL P   3      -5.531 -55.582  97.703  0.00 97.00      PROA   
ATOM     42 HG11 VAL P   3      -4.834 -54.959  97.104  0.00 97.00      PROA   
ATOM     43 HG12 VAL P   3      -4.944 -56.280  98.334  0.00 97.00      PROA   
ATOM     44 HG13 VAL P   3      -6.118 -54.909  98.365  0.00 97.00      PROA   
ATOM     45  CG2 VAL P   3      -7.244 -55.405  95.838  0.00 97.00      PROA   
ATOM     46 HG21 VAL P   3      -8.025 -55.940  95.263  0.00 97.00      PROA   
ATOM     47 HG22 VAL P   3      -6.550 -54.915  95.124  0.00 97.00      PROA   
ATOM     48 HG23 VAL P   3      -7.740 -54.609  96.434  0.00 97.00      PROA   
ATOM     49  C   VAL P   3      -6.669 -58.292  95.193  0.00 97.00      PROA   
ATOM     50  O   VAL P   3      -6.886 -58.032  94.010  0.00 97.00      PROA   
ATOM     51  N   ILE P   4      -7.244 -59.361  95.802  0.00 97.00      PROA   
ATOM     52  HN  ILE P   4      -6.998 -59.619  96.736  0.00 97.00      PROA   
ATOM     53  CA  ILE P   4      -8.095 -60.296  95.079  0.00 97.00      PROA   
ATOM     54  HA  ILE P   4      -7.977 -60.126  94.020  0.00 97.00      PROA   
ATOM     55  CB  ILE P   4      -7.690 -61.756  95.300  0.00 97.00      PROA   
ATOM     56  HB  ILE P   4      -7.763 -61.993  96.386  0.00 97.00      PROA   
ATOM     57  CG2 ILE P   4      -8.633 -62.685  94.497  0.00 97.00      PROA   
ATOM     58 HG21 ILE P   4      -8.698 -62.340  93.442  0.00 97.00      PROA   
ATOM     59 HG22 ILE P   4      -9.651 -62.705  94.936  0.00 97.00      PROA   
ATOM     60 HG23 ILE P   4      -8.253 -63.725  94.486  0.00 97.00      PROA   
ATOM     61  CG1 ILE P   4      -6.220 -61.982  94.866  0.00 97.00      PROA   
ATOM     62 HG11 ILE P   4      -5.562 -61.172  95.245  0.00 97.00      PROA   
ATOM     63 HG12 ILE P   4      -6.196 -61.943  93.758  0.00 97.00      PROA   
ATOM     64  CD  ILE P   4      -5.618 -63.306  95.342  0.00 97.00      PROA   
ATOM     65  HD1 ILE P   4      -6.276 -64.169  95.115  0.00 97.00      PROA   
ATOM     66  HD2 ILE P   4      -5.448 -63.272  96.440  0.00 97.00      PROA   
ATOM     67  HD3 ILE P   4      -4.643 -63.477  94.841  0.00 97.00      PROA   
ATOM     68  C   ILE P   4      -9.569 -60.084  95.405  0.00 97.00      PROA   
ATOM     69  O   ILE P   4      -9.970 -59.972  96.561  0.00 97.00      PROA   
ATOM     70  N   LYS P   5     -10.428 -60.041  94.356  0.00 97.00      PROA   
ATOM     71  HN  LYS P   5     -10.066 -60.027  93.424  0.00 97.00      PROA   
ATOM     72  CA  LYS P   5     -11.870 -59.977  94.498  0.00 97.00      PROA   
ATOM     73  HA  LYS P   5     -12.138 -59.896  95.541  0.00 97.00      PROA   
ATOM     74  CB  LYS P   5     -12.479 -58.781  93.721  0.00 97.00      PROA   
ATOM     75  HB1 LYS P   5     -13.579 -58.750  93.883  0.00 97.00      PROA   
ATOM     76  HB2 LYS P   5     -12.297 -58.916  92.630  0.00 97.00      PROA   
ATOM     77  CG  LYS P   5     -11.892 -57.411  94.102  0.00 97.00      PROA   
ATOM     78  HG1 LYS P   5     -12.361 -56.657  93.431  0.00 97.00      PROA   
ATOM     79  HG2 LYS P   5     -10.800 -57.409  93.888  0.00 97.00      PROA   
ATOM     80  CD  LYS P   5     -12.124 -57.005  95.570  0.00 97.00      PROA   
ATOM     81  HD1 LYS P   5     -11.753 -57.815  96.234  0.00 97.00      PROA   
ATOM     82  HD2 LYS P   5     -13.216 -56.895  95.750  0.00 97.00      PROA   
ATOM     83  CE  LYS P   5     -11.391 -55.719  95.977  0.00 97.00      PROA   
ATOM     84  HE1 LYS P   5     -10.293 -55.870  95.864  0.00 97.00      PROA   
ATOM     85  HE2 LYS P   5     -11.610 -55.432  97.025  0.00 97.00      PROA   
ATOM     86  NZ  LYS P   5     -11.771 -54.595  95.106  0.00 97.00      PROA   
ATOM     87  HZ1 LYS P   5     -12.700 -54.176  95.280  0.00 97.00      PROA   
ATOM     88  HZ2 LYS P   5     -11.709 -54.923  94.114  0.00 97.00      PROA   
ATOM     89  HZ3 LYS P   5     -11.018 -53.873  95.135  0.00 97.00      PROA   
ATOM     90  C   LYS P   5     -12.511 -61.237  93.954  0.00 97.00      PROA   
ATOM     91  O   LYS P   5     -12.482 -61.501  92.758  0.00 97.00      PROA   
ATOM     92  N   LEU P   6     -13.165 -62.042  94.821  0.00 97.00      PROA   
ATOM     93  HN  LEU P   6     -13.143 -61.876  95.804  0.00 97.00      PROA   
ATOM     94  CA  LEU P   6     -13.996 -63.152  94.398  0.00 97.00      PROA   
ATOM     95  HA  LEU P   6     -13.498 -63.669  93.589  0.00 97.00      PROA   
ATOM     96  CB  LEU P   6     -14.237 -64.176  95.539  0.00 97.00      PROA   
ATOM     97  HB1 LEU P   6     -14.736 -65.065  95.095  0.00 97.00      PROA   
ATOM     98  HB2 LEU P   6     -14.924 -63.756  96.305  0.00 97.00      PROA   
ATOM     99  CG  LEU P   6     -12.963 -64.663  96.278  0.00 97.00      PROA   
ATOM    100  HG  LEU P   6     -12.103 -64.611  95.571  0.00 97.00      PROA   
ATOM    101  CD1 LEU P   6     -12.626 -63.818  97.523  0.00 97.00      PROA   
ATOM    102 HD11 LEU P   6     -13.485 -63.823  98.227  0.00 97.00      PROA   
ATOM    103 HD12 LEU P   6     -12.392 -62.768  97.255  0.00 97.00      PROA   
ATOM    104 HD13 LEU P   6     -11.745 -64.245  98.048  0.00 97.00      PROA   
ATOM    105  CD2 LEU P   6     -13.119 -66.134  96.703  0.00 97.00      PROA   
ATOM    106 HD21 LEU P   6     -13.289 -66.784  95.820  0.00 97.00      PROA   
ATOM    107 HD22 LEU P   6     -13.982 -66.239  97.394  0.00 97.00      PROA   
ATOM    108 HD23 LEU P   6     -12.204 -66.478  97.229  0.00 97.00      PROA   
ATOM    109  C   LEU P   6     -15.330 -62.613  93.889  0.00 97.00      PROA   
ATOM    110  O   LEU P   6     -16.007 -61.863  94.589  0.00 97.00      PROA   
ATOM    111  N   GLN P   7     -15.722 -62.932  92.631  0.00 97.00      PROA   
ATOM    112  HN  GLN P   7     -15.146 -63.501  92.044  0.00 97.00      PROA   
ATOM    113  CA  GLN P   7     -16.955 -62.441  92.027  0.00 97.00      PROA   
ATOM    114  HA  GLN P   7     -16.935 -61.368  92.167  0.00 97.00      PROA   
ATOM    115  CB  GLN P   7     -16.935 -62.643  90.487  0.00 97.00      PROA   
ATOM    116  HB1 GLN P   7     -16.598 -63.683  90.287  0.00 97.00      PROA   
ATOM    117  HB2 GLN P   7     -16.142 -61.966  90.094  0.00 97.00      PROA   
ATOM    118  CG  GLN P   7     -18.263 -62.396  89.738  0.00 97.00      PROA   
ATOM    119  HG1 GLN P   7     -18.647 -61.384  89.987  0.00 97.00      PROA   
ATOM    120  HG2 GLN P   7     -19.024 -63.150  90.030  0.00 97.00      PROA   
ATOM    121  CD  GLN P   7     -18.016 -62.437  88.225  0.00 97.00      PROA   
ATOM    122  OE1 GLN P   7     -17.102 -61.778  87.722  0.00 97.00      PROA   
ATOM    123  NE2 GLN P   7     -18.833 -63.217  87.465  0.00 97.00      PROA   
ATOM    124 HE21 GLN P   7     -18.653 -63.250  86.483  0.00 97.00      PROA   
ATOM    125 HE22 GLN P   7     -19.577 -63.737  87.882  0.00 97.00      PROA   
ATOM    126  C   GLN P   7     -18.262 -62.866  92.695  0.00 97.00      PROA   
ATOM    127  O   GLN P   7     -19.078 -61.989  92.984  0.00 97.00      PROA   
ATOM    128  N   PRO P   8     -18.524 -64.123  93.046  0.00 97.00      PROA   
ATOM    129  CD  PRO P   8     -18.036 -65.303  92.342  0.00 97.00      PROA   
ATOM    130  HD1 PRO P   8     -17.028 -65.541  92.739  0.00 97.00      PROA   
ATOM    131  HD2 PRO P   8     -17.998 -65.154  91.242  0.00 97.00      PROA   
ATOM    132  CA  PRO P   8     -19.259 -64.479  94.254  0.00 97.00      PROA   
ATOM    133  HA  PRO P   8     -20.189 -63.932  94.276  0.00 97.00      PROA   
ATOM    134  CB  PRO P   8     -19.483 -66.006  94.139  0.00 97.00      PROA   
ATOM    135  HB1 PRO P   8     -20.548 -66.267  94.307  0.00 97.00      PROA   
ATOM    136  HB2 PRO P   8     -18.862 -66.583  94.859  0.00 97.00      PROA   
ATOM    137  CG  PRO P   8     -19.051 -66.383  92.712  0.00 97.00      PROA   
ATOM    138  HG1 PRO P   8     -18.632 -67.407  92.663  0.00 97.00      PROA   
ATOM    139  HG2 PRO P   8     -19.927 -66.317  92.030  0.00 97.00      PROA   
ATOM    140  C   PRO P   8     -18.397 -64.133  95.467  0.00 97.00      PROA   
ATOM    141  O   PRO P   8     -17.292 -64.670  95.477  0.00 97.00      PROA   
ATOM    142  N   PRO P   9     -18.754 -63.323  96.466  0.00 97.00      PROA   
ATOM    143  CD  PRO P   9     -20.067 -62.677  96.564  0.00 97.00      PROA   
ATOM    144  HD1 PRO P   9     -20.886 -63.427  96.527  0.00 97.00      PROA   
ATOM    145  HD2 PRO P   9     -20.174 -61.943  95.734  0.00 97.00      PROA   
ATOM    146  CA  PRO P   9     -17.840 -62.884  97.526  0.00 97.00      PROA   
ATOM    147  HA  PRO P   9     -16.870 -62.643  97.116  0.00 97.00      PROA   
ATOM    148  CB  PRO P   9     -18.555 -61.634  98.073  0.00 97.00      PROA   
ATOM    149  HB1 PRO P   9     -18.307 -60.771  97.411  0.00 97.00      PROA   
ATOM    150  HB2 PRO P   9     -18.280 -61.361  99.109  0.00 97.00      PROA   
ATOM    151  CG  PRO P   9     -20.043 -61.954  97.911  0.00 97.00      PROA   
ATOM    152  HG1 PRO P   9     -20.358 -62.653  98.716  0.00 97.00      PROA   
ATOM    153  HG2 PRO P   9     -20.686 -61.053  97.933  0.00 97.00      PROA   
ATOM    154  C   PRO P   9     -17.647 -63.945  98.607  0.00 97.00      PROA   
ATOM    155  O   PRO P   9     -17.615 -63.607  99.788  0.00 97.00      PROA   
ATOM    156  N   TRP P  10     -17.505 -65.232  98.236  0.00 97.00      PROA   
ATOM    157  HN  TRP P  10     -17.438 -65.455  97.266  0.00 97.00      PROA   
ATOM    158  CA  TRP P  10     -17.610 -66.337  99.160  0.00 97.00      PROA   
ATOM    159  HA  TRP P  10     -17.799 -65.968 100.158  0.00 97.00      PROA   
ATOM    160  CB  TRP P  10     -18.763 -67.288  98.749  0.00 97.00      PROA   
ATOM    161  HB1 TRP P  10     -18.914 -68.051  99.541  0.00 97.00      PROA   
ATOM    162  HB2 TRP P  10     -18.463 -67.828  97.821  0.00 97.00      PROA   
ATOM    163  CG  TRP P  10     -20.077 -66.612  98.478  0.00 97.00      PROA   
ATOM    164  CD1 TRP P  10     -20.862 -66.855  97.380  0.00 97.00      PROA   
ATOM    165  HD1 TRP P  10     -20.617 -67.563  96.600  0.00 97.00      PROA   
ATOM    166  NE1 TRP P  10     -22.022 -66.134  97.469  0.00 97.00      PROA   
ATOM    167  HE1 TRP P  10     -22.815 -66.263  96.914  0.00 97.00      PROA   
ATOM    168  CE2 TRP P  10     -22.012 -65.386  98.609  0.00 97.00      PROA   
ATOM    169  CD2 TRP P  10     -20.793 -65.646  99.276  0.00 97.00      PROA   
ATOM    170  CE3 TRP P  10     -20.528 -64.993 100.483  0.00 97.00      PROA   
ATOM    171  HE3 TRP P  10     -19.600 -65.138 101.015  0.00 97.00      PROA   
ATOM    172  CZ3 TRP P  10     -21.488 -64.125 101.010  0.00 97.00      PROA   
ATOM    173  HZ3 TRP P  10     -21.293 -63.622 101.948  0.00 97.00      PROA   
ATOM    174  CZ2 TRP P  10     -22.965 -64.519  99.127  0.00 97.00      PROA   
ATOM    175  HZ2 TRP P  10     -23.893 -64.328  98.610  0.00 97.00      PROA   
ATOM    176  CH2 TRP P  10     -22.688 -63.894 100.344  0.00 97.00      PROA   
ATOM    177  HH2 TRP P  10     -23.407 -63.211 100.774  0.00 97.00      PROA   
ATOM    178  C   TRP P  10     -16.315 -67.111  99.201  0.00 97.00      PROA   
ATOM    179  O   TRP P  10     -15.928 -67.783  98.246  0.00 97.00      PROA   
ATOM    180  N   VAL P  11     -15.607 -67.043 100.350  0.00 97.00      PROA   
ATOM    181  HN  VAL P  11     -15.907 -66.446 101.092  0.00 97.00      PROA   
ATOM    182  CA  VAL P  11     -14.319 -67.688 100.534  0.00 97.00      PROA   
ATOM    183  HA  VAL P  11     -13.784 -67.641  99.596  0.00 97.00      PROA   
ATOM    184  CB  VAL P  11     -13.506 -66.920 101.578  0.00 97.00      PROA   
ATOM    185  HB  VAL P  11     -13.973 -67.032 102.582  0.00 97.00      PROA   
ATOM    186  CG1 VAL P  11     -12.063 -67.448 101.626  0.00 97.00      PROA   
ATOM    187 HG11 VAL P  11     -11.592 -67.397 100.621  0.00 97.00      PROA   
ATOM    188 HG12 VAL P  11     -12.046 -68.499 101.975  0.00 97.00      PROA   
ATOM    189 HG13 VAL P  11     -11.453 -66.841 102.329  0.00 97.00      PROA   
ATOM    190  CG2 VAL P  11     -13.485 -65.413 101.219  0.00 97.00      PROA   
ATOM    191 HG21 VAL P  11     -14.487 -64.947 101.318  0.00 97.00      PROA   
ATOM    192 HG22 VAL P  11     -13.124 -65.266 100.179  0.00 97.00      PROA   
ATOM    193 HG23 VAL P  11     -12.796 -64.869 101.900  0.00 97.00      PROA   
ATOM    194  C   VAL P  11     -14.497 -69.174 100.885  0.00 97.00      PROA   
ATOM    195  O   VAL P  11     -13.582 -69.984 100.749  0.00 97.00      PROA   
ATOM    196  N   SER P  12     -15.726 -69.568 101.281  0.00 97.00      PROA   
ATOM    197  HN  SER P  12     -16.444 -68.882 101.333  0.00 97.00      PROA   
ATOM    198  CA  SER P  12     -16.138 -70.932 101.569  0.00 97.00      PROA   
ATOM    199  HA  SER P  12     -15.319 -71.614 101.391  0.00 97.00      PROA   
ATOM    200  CB  SER P  12     -16.586 -71.088 103.057  0.00 97.00      PROA   
ATOM    201  HB1 SER P  12     -17.242 -70.236 103.336  0.00 97.00      PROA   
ATOM    202  HB2 SER P  12     -15.680 -71.047 103.703  0.00 97.00      PROA   
ATOM    203  OG  SER P  12     -17.284 -72.302 103.335  0.00 97.00      PROA   
ATOM    204  HG1 SER P  12     -16.622 -72.997 103.385  0.00 97.00      PROA   
ATOM    205  C   SER P  12     -17.253 -71.271 100.590  0.00 97.00      PROA   
ATOM    206  O   SER P  12     -18.233 -70.536 100.483  0.00 97.00      PROA   
ATOM    207  N   VAL P  13     -17.109 -72.383  99.818  0.00 97.00      PROA   
ATOM    208  HN  VAL P  13     -16.295 -72.957  99.904  0.00 97.00      PROA   
ATOM    209  CA  VAL P  13     -17.990 -72.655  98.687  0.00 97.00      PROA   
ATOM    210  HA  VAL P  13     -18.966 -72.253  98.917  0.00 97.00      PROA   
ATOM    211  CB  VAL P  13     -17.451 -71.964  97.427  0.00 97.00      PROA   
ATOM    212  HB  VAL P  13     -17.190 -70.916  97.713  0.00 97.00      PROA   
ATOM    213  CG1 VAL P  13     -16.162 -72.636  96.904  0.00 97.00      PROA   
ATOM    214 HG11 VAL P  13     -16.369 -73.666  96.544  0.00 97.00      PROA   
ATOM    215 HG12 VAL P  13     -15.388 -72.682  97.696  0.00 97.00      PROA   
ATOM    216 HG13 VAL P  13     -15.752 -72.056  96.051  0.00 97.00      PROA   
ATOM    217  CG2 VAL P  13     -18.528 -71.869  96.329  0.00 97.00      PROA   
ATOM    218 HG21 VAL P  13     -19.463 -71.422  96.726  0.00 97.00      PROA   
ATOM    219 HG22 VAL P  13     -18.757 -72.871  95.912  0.00 97.00      PROA   
ATOM    220 HG23 VAL P  13     -18.164 -71.236  95.493  0.00 97.00      PROA   
ATOM    221  C   VAL P  13     -18.180 -74.156  98.481  0.00 97.00      PROA   
ATOM    222  O   VAL P  13     -17.376 -74.965  98.922  0.00 97.00      PROA   
ATOM    223  N   PHE P  14     -19.280 -74.595  97.819  0.00 97.00      PROA   
ATOM    224  HN  PHE P  14     -19.983 -73.960  97.506  0.00 97.00      PROA   
ATOM    225  CA  PHE P  14     -19.475 -75.991  97.454  0.00 97.00      PROA   
ATOM    226  HA  PHE P  14     -19.096 -76.603  98.260  0.00 97.00      PROA   
ATOM    227  CB  PHE P  14     -20.964 -76.358  97.207  0.00 97.00      PROA   
ATOM    228  HB1 PHE P  14     -21.073 -77.395  96.824  0.00 97.00      PROA   
ATOM    229  HB2 PHE P  14     -21.404 -75.663  96.457  0.00 97.00      PROA   
ATOM    230  CG  PHE P  14     -21.776 -76.310  98.471  0.00 97.00      PROA   
ATOM    231  CD1 PHE P  14     -21.438 -77.113  99.575  0.00 97.00      PROA   
ATOM    232  HD1 PHE P  14     -20.547 -77.722  99.544  0.00 97.00      PROA   
ATOM    233  CE1 PHE P  14     -22.265 -77.154 100.703  0.00 97.00      PROA   
ATOM    234  HE1 PHE P  14     -22.007 -77.779 101.541  0.00 97.00      PROA   
ATOM    235  CZ  PHE P  14     -23.432 -76.382 100.747  0.00 97.00      PROA   
ATOM    236  HZ  PHE P  14     -24.072 -76.417 101.616  0.00 97.00      PROA   
ATOM    237  CD2 PHE P  14     -22.955 -75.550  98.523  0.00 97.00      PROA   
ATOM    238  HD2 PHE P  14     -23.243 -74.956  97.669  0.00 97.00      PROA   
ATOM    239  CE2 PHE P  14     -23.769 -75.568  99.660  0.00 97.00      PROA   
ATOM    240  HE2 PHE P  14     -24.658 -74.956  99.691  0.00 97.00      PROA   
ATOM    241  C   PHE P  14     -18.722 -76.408  96.203  0.00 97.00      PROA   
ATOM    242  O   PHE P  14     -18.378 -75.593  95.350  0.00 97.00      PROA   
ATOM    243  N   GLN P  15     -18.500 -77.737  96.046  0.00 97.00      PROA   
ATOM    244  HN  GLN P  15     -18.605 -78.357  96.823  0.00 97.00      PROA   
ATOM    245  CA  GLN P  15     -18.208 -78.371  94.768  0.00 97.00      PROA   
ATOM    246  HA  GLN P  15     -17.271 -77.962  94.414  0.00 97.00      PROA   
ATOM    247  CB  GLN P  15     -18.065 -79.913  94.911  0.00 97.00      PROA   
ATOM    248  HB1 GLN P  15     -17.165 -80.111  95.540  0.00 97.00      PROA   
ATOM    249  HB2 GLN P  15     -17.853 -80.352  93.912  0.00 97.00      PROA   
ATOM    250  CG  GLN P  15     -19.290 -80.590  95.584  0.00 97.00      PROA   
ATOM    251  HG1 GLN P  15     -20.131 -79.869  95.663  0.00 97.00      PROA   
ATOM    252  HG2 GLN P  15     -19.031 -80.890  96.620  0.00 97.00      PROA   
ATOM    253  CD  GLN P  15     -19.768 -81.838  94.821  0.00 97.00      PROA   
ATOM    254  OE1 GLN P  15     -19.070 -82.855  94.748  0.00 97.00      PROA   
ATOM    255  NE2 GLN P  15     -21.001 -81.757  94.242  0.00 97.00      PROA   
ATOM    256 HE21 GLN P  15     -21.546 -80.926  94.342  0.00 97.00      PROA   
ATOM    257 HE22 GLN P  15     -21.318 -82.516  93.676  0.00 97.00      PROA   
ATOM    258  C   GLN P  15     -19.277 -78.089  93.709  0.00 97.00      PROA   
ATOM    259  O   GLN P  15     -20.452 -77.949  94.039  0.00 97.00      PROA   
ATOM    260  N   GLU P  16     -18.868 -77.965  92.419  0.00 97.00      PROA   
ATOM    261  HN  GLU P  16     -17.892 -78.057  92.217  0.00 97.00      PROA   
ATOM    262  CA  GLU P  16     -19.711 -77.748  91.246  0.00 97.00      PROA   
ATOM    263  HA  GLU P  16     -19.108 -78.077  90.412  0.00 97.00      PROA   
ATOM    264  CB  GLU P  16     -21.011 -78.621  91.189  0.00 97.00      PROA   
ATOM    265  HB1 GLU P  16     -21.671 -78.306  92.022  0.00 97.00      PROA   
ATOM    266  HB2 GLU P  16     -20.734 -79.686  91.361  0.00 97.00      PROA   
ATOM    267  CG  GLU P  16     -21.828 -78.532  89.875  0.00 97.00      PROA   
ATOM    268  HG1 GLU P  16     -21.321 -79.114  89.078  0.00 97.00      PROA   
ATOM    269  HG2 GLU P  16     -21.902 -77.481  89.529  0.00 97.00      PROA   
ATOM    270  CD  GLU P  16     -23.271 -79.040  90.000  0.00 97.00      PROA   
ATOM    271  OE1 GLU P  16     -23.696 -79.500  91.091  0.00 97.00      PROA   
ATOM    272  OE2 GLU P  16     -23.992 -78.938  88.971  0.00 97.00      PROA   
ATOM    273  C   GLU P  16     -19.979 -76.266  90.983  0.00 97.00      PROA   
ATOM    274  O   GLU P  16     -20.070 -75.843  89.833  0.00 97.00      PROA   
ATOM    275  N   GLU P  17     -20.077 -75.424  92.037  0.00 97.00      PROA   
ATOM    276  HN  GLU P  17     -20.025 -75.793  92.962  0.00 97.00      PROA   
ATOM    277  CA  GLU P  17     -20.295 -73.985  91.958  0.00 97.00      PROA   
ATOM    278  HA  GLU P  17     -21.223 -73.842  91.419  0.00 97.00      PROA   
ATOM    279  CB  GLU P  17     -20.508 -73.406  93.383  0.00 97.00      PROA   
ATOM    280  HB1 GLU P  17     -19.630 -73.731  93.990  0.00 97.00      PROA   
ATOM    281  HB2 GLU P  17     -21.403 -73.897  93.827  0.00 97.00      PROA   
ATOM    282  CG  GLU P  17     -20.639 -71.870  93.525  0.00 97.00      PROA   
ATOM    283  HG1 GLU P  17     -19.757 -71.346  93.106  0.00 97.00      PROA   
ATOM    284  HG2 GLU P  17     -20.689 -71.620  94.607  0.00 97.00      PROA   
ATOM    285  CD  GLU P  17     -21.909 -71.315  92.873  0.00 97.00      PROA   
ATOM    286  OE1 GLU P  17     -22.051 -71.415  91.628  0.00 97.00      PROA   
ATOM    287  OE2 GLU P  17     -22.755 -70.759  93.623  0.00 97.00      PROA   
ATOM    288  C   GLU P  17     -19.226 -73.206  91.187  0.00 97.00      PROA   
ATOM    289  O   GLU P  17     -18.050 -73.550  91.194  0.00 97.00      PROA   
ATOM    290  N   SER P  18     -19.627 -72.123  90.481  0.00 97.00      PROA   
ATOM    291  HN  SER P  18     -20.569 -71.804  90.595  0.00 97.00      PROA   
ATOM    292  CA  SER P  18     -18.759 -71.335  89.624  0.00 97.00      PROA   
ATOM    293  HA  SER P  18     -17.927 -71.952  89.315  0.00 97.00      PROA   
ATOM    294  CB  SER P  18     -19.486 -70.834  88.349  0.00 97.00      PROA   
ATOM    295  HB1 SER P  18     -20.311 -70.144  88.632  0.00 97.00      PROA   
ATOM    296  HB2 SER P  18     -19.937 -71.707  87.829  0.00 97.00      PROA   
ATOM    297  OG  SER P  18     -18.598 -70.172  87.446  0.00 97.00      PROA   
ATOM    298  HG1 SER P  18     -17.951 -70.828  87.172  0.00 97.00      PROA   
ATOM    299  C   SER P  18     -18.215 -70.138  90.375  0.00 97.00      PROA   
ATOM    300  O   SER P  18     -18.958 -69.366  90.978  0.00 97.00      PROA   
ATOM    301  N   VAL P  19     -16.879 -69.947  90.342  0.00 97.00      PROA   
ATOM    302  HN  VAL P  19     -16.289 -70.564  89.824  0.00 97.00      PROA   
ATOM    303  CA  VAL P  19     -16.258 -68.853  91.058  0.00 97.00      PROA   
ATOM    304  HA  VAL P  19     -16.968 -68.042  91.122  0.00 97.00      PROA   
ATOM    305  CB  VAL P  19     -15.897 -69.239  92.500  0.00 97.00      PROA   
ATOM    306  HB  VAL P  19     -16.858 -69.436  93.034  0.00 97.00      PROA   
ATOM    307  CG1 VAL P  19     -15.076 -70.544  92.555  0.00 97.00      PROA   
ATOM    308 HG11 VAL P  19     -14.111 -70.408  92.032  0.00 97.00      PROA   
ATOM    309 HG12 VAL P  19     -15.620 -71.392  92.094  0.00 97.00      PROA   
ATOM    310 HG13 VAL P  19     -14.858 -70.814  93.611  0.00 97.00      PROA   
ATOM    311  CG2 VAL P  19     -15.172 -68.096  93.241  0.00 97.00      PROA   
ATOM    312 HG21 VAL P  19     -15.774 -67.168  93.222  0.00 97.00      PROA   
ATOM    313 HG22 VAL P  19     -14.181 -67.897  92.784  0.00 97.00      PROA   
ATOM    314 HG23 VAL P  19     -15.009 -68.382  94.302  0.00 97.00      PROA   
ATOM    315  C   VAL P  19     -15.106 -68.295  90.252  0.00 97.00      PROA   
ATOM    316  O   VAL P  19     -14.213 -69.015  89.826  0.00 97.00      PROA   
ATOM    317  N   THR P  20     -15.093 -66.963  90.005  0.00 97.00      PROA   
ATOM    318  HN  THR P  20     -15.826 -66.375  90.336  0.00 97.00      PROA   
ATOM    319  CA  THR P  20     -14.010 -66.324  89.273  0.00 97.00      PROA   
ATOM    320  HA  THR P  20     -13.226 -67.047  89.124  0.00 97.00      PROA   
ATOM    321  CB  THR P  20     -14.397 -65.827  87.877  0.00 97.00      PROA   
ATOM    322  HB  THR P  20     -14.969 -66.650  87.388  0.00 97.00      PROA   
ATOM    323  OG1 THR P  20     -13.266 -65.594  87.041  0.00 97.00      PROA   
ATOM    324  HG1 THR P  20     -12.816 -64.804  87.355  0.00 97.00      PROA   
ATOM    325  CG2 THR P  20     -15.286 -64.576  87.879  0.00 97.00      PROA   
ATOM    326 HG21 THR P  20     -14.784 -63.725  88.382  0.00 97.00      PROA   
ATOM    327 HG22 THR P  20     -16.245 -64.788  88.391  0.00 97.00      PROA   
ATOM    328 HG23 THR P  20     -15.514 -64.269  86.835  0.00 97.00      PROA   
ATOM    329  C   THR P  20     -13.436 -65.262  90.175  0.00 97.00      PROA   
ATOM    330  O   THR P  20     -14.157 -64.539  90.855  0.00 97.00      PROA   
ATOM    331  N   LEU P  21     -12.091 -65.200  90.245  0.00 97.00      PROA   
ATOM    332  HN  LEU P  21     -11.542 -65.815  89.681  0.00 97.00      PROA   
ATOM    333  CA  LEU P  21     -11.365 -64.412  91.213  0.00 97.00      PROA   
ATOM    334  HA  LEU P  21     -12.052 -63.867  91.842  0.00 97.00      PROA   
ATOM    335  CB  LEU P  21     -10.446 -65.290  92.109  0.00 97.00      PROA   
ATOM    336  HB1 LEU P  21      -9.939 -64.615  92.832  0.00 97.00      PROA   
ATOM    337  HB2 LEU P  21      -9.660 -65.781  91.496  0.00 97.00      PROA   
ATOM    338  CG  LEU P  21     -11.158 -66.400  92.933  0.00 97.00      PROA   
ATOM    339  HG  LEU P  21     -12.172 -66.032  93.214  0.00 97.00      PROA   
ATOM    340  CD1 LEU P  21     -11.307 -67.734  92.171  0.00 97.00      PROA   
ATOM    341 HD11 LEU P  21     -10.305 -68.121  91.888  0.00 97.00      PROA   
ATOM    342 HD12 LEU P  21     -11.915 -67.622  91.253  0.00 97.00      PROA   
ATOM    343 HD13 LEU P  21     -11.796 -68.491  92.821  0.00 97.00      PROA   
ATOM    344  CD2 LEU P  21     -10.380 -66.673  94.234  0.00 97.00      PROA   
ATOM    345 HD21 LEU P  21     -10.294 -65.750  94.843  0.00 97.00      PROA   
ATOM    346 HD22 LEU P  21      -9.357 -67.032  93.992  0.00 97.00      PROA   
ATOM    347 HD23 LEU P  21     -10.892 -67.451  94.837  0.00 97.00      PROA   
ATOM    348  C   LEU P  21     -10.517 -63.413  90.458  0.00 97.00      PROA   
ATOM    349  O   LEU P  21      -9.708 -63.791  89.624  0.00 97.00      PROA   
ATOM    350  N   HSD P  22     -10.682 -62.100  90.728  0.00 97.00      PROA   
ATOM    351  HN  HSD P  22     -11.328 -61.815  91.435  0.00 97.00      PROA   
ATOM    352  CA  HSD P  22     -10.088 -61.031  89.947  0.00 97.00      PROA   
ATOM    353  HA  HSD P  22      -9.669 -61.434  89.037  0.00 97.00      PROA   
ATOM    354  CB  HSD P  22     -11.137 -59.958  89.563  0.00 97.00      PROA   
ATOM    355  HB1 HSD P  22     -10.637 -59.094  89.073  0.00 97.00      PROA   
ATOM    356  HB2 HSD P  22     -11.656 -59.582  90.472  0.00 97.00      PROA   
ATOM    357  ND1 HSD P  22     -13.347 -61.077  88.918  0.00 97.00      PROA   
ATOM    358  HD1 HSD P  22     -13.684 -61.244  89.846  0.00 97.00      PROA   
ATOM    359  CG  HSD P  22     -12.150 -60.477  88.584  0.00 97.00      PROA   
ATOM    360  CE1 HSD P  22     -13.997 -61.321  87.754  0.00 97.00      PROA   
ATOM    361  HE1 HSD P  22     -14.980 -61.783  87.708  0.00 97.00      PROA   
ATOM    362  NE2 HSD P  22     -13.316 -60.909  86.703  0.00 97.00      PROA   
ATOM    363  CD2 HSD P  22     -12.161 -60.361  87.230  0.00 97.00      PROA   
ATOM    364  HD2 HSD P  22     -11.427 -59.906  86.576  0.00 97.00      PROA   
ATOM    365  C   HSD P  22      -8.987 -60.320  90.700  0.00 97.00      PROA   
ATOM    366  O   HSD P  22      -9.175 -59.882  91.827  0.00 97.00      PROA   
ATOM    367  N   CYS P  23      -7.806 -60.154  90.062  0.00 97.00      PROA   
ATOM    368  HN  CYS P  23      -7.664 -60.572  89.166  0.00 97.00      PROA   
ATOM    369  CA  CYS P  23      -6.695 -59.384  90.590  0.00 97.00      PROA   
ATOM    370  HA  CYS P  23      -6.806 -59.267  91.659  0.00 97.00      PROA   
ATOM    371  CB  CYS P  23      -5.341 -60.070  90.310  0.00 97.00      PROA   
ATOM    372  HB1 CYS P  23      -4.515 -59.397  90.614  0.00 97.00      PROA   
ATOM    373  HB2 CYS P  23      -5.245 -60.293  89.226  0.00 97.00      PROA   
ATOM    374  SG  CYS P  23      -5.197 -61.597  91.258  0.00 97.00      PROA   
ATOM    375  C   CYS P  23      -6.660 -58.006  89.970  0.00 97.00      PROA   
ATOM    376  O   CYS P  23      -6.217 -57.810  88.841  0.00 97.00      PROA   
ATOM    377  N   GLU P  24      -7.116 -56.994  90.733  0.00 97.00      PROA   
ATOM    378  HN  GLU P  24      -7.437 -57.157  91.662  0.00 97.00      PROA   
ATOM    379  CA  GLU P  24      -7.289 -55.647  90.246  0.00 97.00      PROA   
ATOM    380  HA  GLU P  24      -7.432 -55.664  89.174  0.00 97.00      PROA   
ATOM    381  CB  GLU P  24      -8.536 -55.003  90.897  0.00 97.00      PROA   
ATOM    382  HB1 GLU P  24      -9.380 -55.715  90.740  0.00 97.00      PROA   
ATOM    383  HB2 GLU P  24      -8.799 -54.059  90.372  0.00 97.00      PROA   
ATOM    384  CG  GLU P  24      -8.357 -54.713  92.402  0.00 97.00      PROA   
ATOM    385  HG1 GLU P  24      -7.638 -53.883  92.565  0.00 97.00      PROA   
ATOM    386  HG2 GLU P  24      -7.980 -55.619  92.924  0.00 97.00      PROA   
ATOM    387  CD  GLU P  24      -9.667 -54.316  93.049  0.00 97.00      PROA   
ATOM    388  OE1 GLU P  24      -9.622 -53.459  93.975  0.00 97.00      PROA   
ATOM    389  OE2 GLU P  24     -10.720 -54.884  92.656  0.00 97.00      PROA   
ATOM    390  C   GLU P  24      -6.087 -54.786  90.556  0.00 97.00      PROA   
ATOM    391  O   GLU P  24      -5.253 -55.098  91.407  0.00 97.00      PROA   
ATOM    392  N   VAL P  25      -6.014 -53.638  89.850  0.00 97.00      PROA   
ATOM    393  HN  VAL P  25      -6.661 -53.460  89.112  0.00 97.00      PROA   
ATOM    394  CA  VAL P  25      -5.222 -52.492  90.226  0.00 97.00      PROA   
ATOM    395  HA  VAL P  25      -5.098 -52.483  91.299  0.00 97.00      PROA   
ATOM    396  CB  VAL P  25      -3.867 -52.379  89.518  0.00 97.00      PROA   
ATOM    397  HB  VAL P  25      -4.014 -52.274  88.418  0.00 97.00      PROA   
ATOM    398  CG1 VAL P  25      -3.112 -51.143  90.049  0.00 97.00      PROA   
ATOM    399 HG11 VAL P  25      -2.881 -51.271  91.128  0.00 97.00      PROA   
ATOM    400 HG12 VAL P  25      -3.704 -50.215  89.923  0.00 97.00      PROA   
ATOM    401 HG13 VAL P  25      -2.158 -51.023  89.495  0.00 97.00      PROA   
ATOM    402  CG2 VAL P  25      -3.017 -53.646  89.753  0.00 97.00      PROA   
ATOM    403 HG21 VAL P  25      -3.491 -54.536  89.291  0.00 97.00      PROA   
ATOM    404 HG22 VAL P  25      -2.897 -53.833  90.842  0.00 97.00      PROA   
ATOM    405 HG23 VAL P  25      -2.006 -53.522  89.308  0.00 97.00      PROA   
ATOM    406  C   VAL P  25      -6.121 -51.362  89.749  0.00 97.00      PROA   
ATOM    407  O   VAL P  25      -6.619 -51.504  88.633  0.00 97.00      PROA   
ATOM    408  N   PRO P  26      -6.396 -50.253  90.451  0.00 97.00      PROA   
ATOM    409  CD  PRO P  26      -6.341 -50.233  91.922  0.00 97.00      PROA   
ATOM    410  HD1 PRO P  26      -5.386 -49.759  92.235  0.00 97.00      PROA   
ATOM    411  HD2 PRO P  26      -6.433 -51.245  92.377  0.00 97.00      PROA   
ATOM    412  CA  PRO P  26      -7.302 -49.213  89.941  0.00 97.00      PROA   
ATOM    413  HA  PRO P  26      -8.200 -49.687  89.570  0.00 97.00      PROA   
ATOM    414  CB  PRO P  26      -7.608 -48.362  91.186  0.00 97.00      PROA   
ATOM    415  HB1 PRO P  26      -8.602 -47.876  91.119  0.00 97.00      PROA   
ATOM    416  HB2 PRO P  26      -6.830 -47.583  91.347  0.00 97.00      PROA   
ATOM    417  CG  PRO P  26      -7.531 -49.366  92.336  0.00 97.00      PROA   
ATOM    418  HG1 PRO P  26      -7.394 -48.885  93.325  0.00 97.00      PROA   
ATOM    419  HG2 PRO P  26      -8.455 -49.987  92.352  0.00 97.00      PROA   
ATOM    420  C   PRO P  26      -6.748 -48.328  88.823  0.00 97.00      PROA   
ATOM    421  O   PRO P  26      -7.073 -47.143  88.783  0.00 97.00      PROA   
ATOM    422  N   HSD P  27      -5.966 -48.882  87.875  0.00 97.00      PROA   
ATOM    423  HN  HSD P  27      -5.813 -49.867  87.901  0.00 97.00      PROA   
ATOM    424  CA  HSD P  27      -5.463 -48.172  86.720  0.00 97.00      PROA   
ATOM    425  HA  HSD P  27      -5.675 -47.115  86.804  0.00 97.00      PROA   
ATOM    426  CB  HSD P  27      -3.941 -48.364  86.488  0.00 97.00      PROA   
ATOM    427  HB1 HSD P  27      -3.664 -48.003  85.473  0.00 97.00      PROA   
ATOM    428  HB2 HSD P  27      -3.682 -49.445  86.542  0.00 97.00      PROA   
ATOM    429  ND1 HSD P  27      -2.581 -48.094  88.634  0.00 97.00      PROA   
ATOM    430  HD1 HSD P  27      -2.792 -48.989  89.028  0.00 97.00      PROA   
ATOM    431  CG  HSD P  27      -3.081 -47.589  87.451  0.00 97.00      PROA   
ATOM    432  CE1 HSD P  27      -1.717 -47.171  89.124  0.00 97.00      PROA   
ATOM    433  HE1 HSD P  27      -1.165 -47.305  90.054  0.00 97.00      PROA   
ATOM    434  NE2 HSD P  27      -1.615 -46.119  88.338  0.00 97.00      PROA   
ATOM    435  CD2 HSD P  27      -2.466 -46.386  87.281  0.00 97.00      PROA   
ATOM    436  HD2 HSD P  27      -2.539 -45.680  86.463  0.00 97.00      PROA   
ATOM    437  C   HSD P  27      -6.186 -48.710  85.514  0.00 97.00      PROA   
ATOM    438  O   HSD P  27      -6.151 -49.907  85.245  0.00 97.00      PROA   
ATOM    439  N   LEU P  28      -6.864 -47.829  84.745  0.00 97.00      PROA   
ATOM    440  HN  LEU P  28      -6.973 -46.880  85.033  0.00 97.00      PROA   
ATOM    441  CA  LEU P  28      -7.528 -48.191  83.506  0.00 97.00      PROA   
ATOM    442  HA  LEU P  28      -8.227 -48.977  83.758  0.00 97.00      PROA   
ATOM    443  CB  LEU P  28      -8.350 -47.008  82.927  0.00 97.00      PROA   
ATOM    444  HB1 LEU P  28      -8.913 -47.360  82.034  0.00 97.00      PROA   
ATOM    445  HB2 LEU P  28      -7.666 -46.196  82.602  0.00 97.00      PROA   
ATOM    446  CG  LEU P  28      -9.378 -46.385  83.907  0.00 97.00      PROA   
ATOM    447  HG  LEU P  28      -8.833 -45.987  84.796  0.00 97.00      PROA   
ATOM    448  CD1 LEU P  28     -10.096 -45.192  83.248  0.00 97.00      PROA   
ATOM    449 HD11 LEU P  28     -10.668 -45.535  82.360  0.00 97.00      PROA   
ATOM    450 HD12 LEU P  28      -9.363 -44.424  82.924  0.00 97.00      PROA   
ATOM    451 HD13 LEU P  28     -10.805 -44.726  83.965  0.00 97.00      PROA   
ATOM    452  CD2 LEU P  28     -10.408 -47.412  84.411  0.00 97.00      PROA   
ATOM    453 HD21 LEU P  28      -9.913 -48.229  84.975  0.00 97.00      PROA   
ATOM    454 HD22 LEU P  28     -10.957 -47.854  83.552  0.00 97.00      PROA   
ATOM    455 HD23 LEU P  28     -11.143 -46.920  85.083  0.00 97.00      PROA   
ATOM    456  C   LEU P  28      -6.618 -48.796  82.429  0.00 97.00      PROA   
ATOM    457  O   LEU P  28      -7.017 -49.828  81.889  0.00 97.00      PROA   
ATOM    458  N   PRO P  29      -5.413 -48.330  82.078  0.00 97.00      PROA   
ATOM    459  CD  PRO P  29      -4.922 -46.968  82.331  0.00 97.00      PROA   
ATOM    460  HD1 PRO P  29      -4.972 -46.699  83.406  0.00 97.00      PROA   
ATOM    461  HD2 PRO P  29      -5.522 -46.250  81.727  0.00 97.00      PROA   
ATOM    462  CA  PRO P  29      -4.470 -49.109  81.271  0.00 97.00      PROA   
ATOM    463  HA  PRO P  29      -4.981 -49.626  80.471  0.00 97.00      PROA   
ATOM    464  CB  PRO P  29      -3.522 -48.023  80.727  0.00 97.00      PROA   
ATOM    465  HB1 PRO P  29      -3.993 -47.559  79.830  0.00 97.00      PROA   
ATOM    466  HB2 PRO P  29      -2.520 -48.390  80.434  0.00 97.00      PROA   
ATOM    467  CG  PRO P  29      -3.473 -46.978  81.843  0.00 97.00      PROA   
ATOM    468  HG1 PRO P  29      -2.805 -47.336  82.657  0.00 97.00      PROA   
ATOM    469  HG2 PRO P  29      -3.130 -45.985  81.492  0.00 97.00      PROA   
ATOM    470  C   PRO P  29      -3.721 -50.150  82.106  0.00 97.00      PROA   
ATOM    471  O   PRO P  29      -2.534 -50.356  81.862  0.00 97.00      PROA   
ATOM    472  N   GLY P  30      -4.378 -50.838  83.073  0.00 97.00      PROA   
ATOM    473  HN  GLY P  30      -5.350 -50.658  83.219  0.00 97.00      PROA   
ATOM    474  CA  GLY P  30      -3.754 -51.757  84.018  0.00 97.00      PROA   
ATOM    475  HA1 GLY P  30      -4.466 -51.905  84.818  0.00 97.00      PROA   
ATOM    476  HA2 GLY P  30      -2.828 -51.322  84.368  0.00 97.00      PROA   
ATOM    477  C   GLY P  30      -3.454 -53.117  83.437  0.00 97.00      PROA   
ATOM    478  O   GLY P  30      -3.998 -54.119  83.887  0.00 97.00      PROA   
ATOM    479  N   SER P  31      -2.549 -53.138  82.431  0.00 97.00      PROA   
ATOM    480  HN  SER P  31      -2.214 -52.234  82.167  0.00 97.00      PROA   
ATOM    481  CA  SER P  31      -2.065 -54.217  81.569  0.00 97.00      PROA   
ATOM    482  HA  SER P  31      -2.655 -54.138  80.670  0.00 97.00      PROA   
ATOM    483  CB  SER P  31      -0.575 -53.975  81.178  0.00 97.00      PROA   
ATOM    484  HB1 SER P  31       0.049 -54.018  82.097  0.00 97.00      PROA   
ATOM    485  HB2 SER P  31      -0.475 -52.955  80.748  0.00 97.00      PROA   
ATOM    486  OG  SER P  31      -0.063 -54.928  80.244  0.00 97.00      PROA   
ATOM    487  HG1 SER P  31      -0.087 -54.522  79.373  0.00 97.00      PROA   
ATOM    488  C   SER P  31      -2.224 -55.647  82.060  0.00 97.00      PROA   
ATOM    489  O   SER P  31      -1.941 -55.958  83.207  0.00 97.00      PROA   
ATOM    490  N   SER P  32      -2.672 -56.557  81.166  0.00 97.00      PROA   
ATOM    491  HN  SER P  32      -2.805 -56.301  80.211  0.00 97.00      PROA   
ATOM    492  CA  SER P  32      -3.094 -57.909  81.480  0.00 97.00      PROA   
ATOM    493  HA  SER P  32      -3.620 -57.878  82.424  0.00 97.00      PROA   
ATOM    494  CB  SER P  32      -4.087 -58.419  80.403  0.00 97.00      PROA   
ATOM    495  HB1 SER P  32      -5.005 -57.793  80.454  0.00 97.00      PROA   
ATOM    496  HB2 SER P  32      -4.391 -59.473  80.577  0.00 97.00      PROA   
ATOM    497  OG  SER P  32      -3.545 -58.280  79.091  0.00 97.00      PROA   
ATOM    498  HG1 SER P  32      -2.838 -58.928  79.021  0.00 97.00      PROA   
ATOM    499  C   SER P  32      -1.960 -58.911  81.640  0.00 97.00      PROA   
ATOM    500  O   SER P  32      -1.932 -59.948  80.979  0.00 97.00      PROA   
ATOM    501  N   SER P  33      -1.016 -58.635  82.565  0.00 97.00      PROA   
ATOM    502  HN  SER P  33      -1.037 -57.752  83.028  0.00 97.00      PROA   
ATOM    503  CA  SER P  33       0.048 -59.544  82.945  0.00 97.00      PROA   
ATOM    504  HA  SER P  33      -0.051 -60.474  82.403  0.00 97.00      PROA   
ATOM    505  CB  SER P  33       1.454 -58.942  82.678  0.00 97.00      PROA   
ATOM    506  HB1 SER P  33       1.582 -58.004  83.262  0.00 97.00      PROA   
ATOM    507  HB2 SER P  33       1.532 -58.680  81.599  0.00 97.00      PROA   
ATOM    508  OG  SER P  33       2.512 -59.841  83.010  0.00 97.00      PROA   
ATOM    509  HG1 SER P  33       2.606 -60.458  82.279  0.00 97.00      PROA   
ATOM    510  C   SER P  33      -0.123 -59.840  84.420  0.00 97.00      PROA   
ATOM    511  O   SER P  33      -0.331 -58.938  85.226  0.00 97.00      PROA   
ATOM    512  N   THR P  34      -0.067 -61.138  84.806  0.00 97.00      PROA   
ATOM    513  HN  THR P  34       0.135 -61.860  84.150  0.00 97.00      PROA   
ATOM    514  CA  THR P  34      -0.352 -61.560  86.167  0.00 97.00      PROA   
ATOM    515  HA  THR P  34      -0.069 -60.773  86.852  0.00 97.00      PROA   
ATOM    516  CB  THR P  34      -1.808 -61.968  86.405  0.00 97.00      PROA   
ATOM    517  HB  THR P  34      -2.050 -62.931  85.898  0.00 97.00      PROA   
ATOM    518  OG1 THR P  34      -2.685 -61.004  85.851  0.00 97.00      PROA   
ATOM    519  HG1 THR P  34      -2.688 -61.188  84.911  0.00 97.00      PROA   
ATOM    520  CG2 THR P  34      -2.113 -62.108  87.909  0.00 97.00      PROA   
ATOM    521 HG21 THR P  34      -1.695 -61.250  88.476  0.00 97.00      PROA   
ATOM    522 HG22 THR P  34      -1.677 -63.043  88.312  0.00 97.00      PROA   
ATOM    523 HG23 THR P  34      -3.209 -62.151  88.080  0.00 97.00      PROA   
ATOM    524  C   THR P  34       0.485 -62.770  86.464  0.00 97.00      PROA   
ATOM    525  O   THR P  34       0.660 -63.641  85.617  0.00 97.00      PROA   
ATOM    526  N   GLN P  35       0.984 -62.871  87.713  0.00 97.00      PROA   
ATOM    527  HN  GLN P  35       0.961 -62.096  88.341  0.00 97.00      PROA   
ATOM    528  CA  GLN P  35       1.500 -64.107  88.247  0.00 97.00      PROA   
ATOM    529  HA  GLN P  35       1.520 -64.880  87.491  0.00 97.00      PROA   
ATOM    530  CB  GLN P  35       2.914 -63.920  88.853  0.00 97.00      PROA   
ATOM    531  HB1 GLN P  35       3.308 -64.913  89.161  0.00 97.00      PROA   
ATOM    532  HB2 GLN P  35       2.841 -63.282  89.762  0.00 97.00      PROA   
ATOM    533  CG  GLN P  35       3.893 -63.242  87.869  0.00 97.00      PROA   
ATOM    534  HG1 GLN P  35       3.535 -62.222  87.611  0.00 97.00      PROA   
ATOM    535  HG2 GLN P  35       3.969 -63.833  86.933  0.00 97.00      PROA   
ATOM    536  CD  GLN P  35       5.267 -63.071  88.517  0.00 97.00      PROA   
ATOM    537  OE1 GLN P  35       5.412 -62.285  89.451  0.00 97.00      PROA   
ATOM    538  NE2 GLN P  35       6.300 -63.794  88.010  0.00 97.00      PROA   
ATOM    539 HE21 GLN P  35       7.205 -63.663  88.411  0.00 97.00      PROA   
ATOM    540 HE22 GLN P  35       6.146 -64.408  87.238  0.00 97.00      PROA   
ATOM    541  C   GLN P  35       0.529 -64.504  89.334  0.00 97.00      PROA   
ATOM    542  O   GLN P  35       0.272 -63.727  90.242  0.00 97.00      PROA   
ATOM    543  N   TRP P  36      -0.049 -65.724  89.254  0.00 97.00      PROA   
ATOM    544  HN  TRP P  36       0.148 -66.322  88.481  0.00 97.00      PROA   
ATOM    545  CA  TRP P  36      -0.952 -66.270  90.252  0.00 97.00      PROA   
ATOM    546  HA  TRP P  36      -1.231 -65.507  90.965  0.00 97.00      PROA   
ATOM    547  CB  TRP P  36      -2.236 -66.881  89.630  0.00 97.00      PROA   
ATOM    548  HB1 TRP P  36      -2.709 -67.588  90.343  0.00 97.00      PROA   
ATOM    549  HB2 TRP P  36      -1.938 -67.471  88.733  0.00 97.00      PROA   
ATOM    550  CG  TRP P  36      -3.299 -65.905  89.233  0.00 97.00      PROA   
ATOM    551  CD1 TRP P  36      -3.463 -65.321  88.009  0.00 97.00      PROA   
ATOM    552  HD1 TRP P  36      -2.744 -65.368  87.211  0.00 97.00      PROA   
ATOM    553  NE1 TRP P  36      -4.641 -64.629  87.976  0.00 97.00      PROA   
ATOM    554  HE1 TRP P  36      -5.007 -64.170  87.193  0.00 97.00      PROA   
ATOM    555  CE2 TRP P  36      -5.260 -64.726  89.184  0.00 97.00      PROA   
ATOM    556  CD2 TRP P  36      -4.438 -65.518  90.019  0.00 97.00      PROA   
ATOM    557  CE3 TRP P  36      -4.838 -65.779  91.331  0.00 97.00      PROA   
ATOM    558  HE3 TRP P  36      -4.228 -66.369  91.999  0.00 97.00      PROA   
ATOM    559  CZ3 TRP P  36      -6.047 -65.242  91.782  0.00 97.00      PROA   
ATOM    560  HZ3 TRP P  36      -6.364 -65.411  92.802  0.00 97.00      PROA   
ATOM    561  CZ2 TRP P  36      -6.469 -64.210  89.625  0.00 97.00      PROA   
ATOM    562  HZ2 TRP P  36      -7.093 -63.607  88.983  0.00 97.00      PROA   
ATOM    563  CH2 TRP P  36      -6.851 -64.480  90.940  0.00 97.00      PROA   
ATOM    564  HH2 TRP P  36      -7.771 -64.063  91.323  0.00 97.00      PROA   
ATOM    565  C   TRP P  36      -0.234 -67.359  91.009  0.00 97.00      PROA   
ATOM    566  O   TRP P  36       0.631 -68.028  90.459  0.00 97.00      PROA   
ATOM    567  N   PHE P  37      -0.567 -67.549  92.306  0.00 97.00      PROA   
ATOM    568  HN  PHE P  37      -1.227 -66.945  92.750  0.00 97.00      PROA   
ATOM    569  CA  PHE P  37       0.085 -68.515  93.165  0.00 97.00      PROA   
ATOM    570  HA  PHE P  37       0.606 -69.240  92.557  0.00 97.00      PROA   
ATOM    571  CB  PHE P  37       1.079 -67.867  94.175  0.00 97.00      PROA   
ATOM    572  HB1 PHE P  37       1.637 -68.655  94.725  0.00 97.00      PROA   
ATOM    573  HB2 PHE P  37       0.530 -67.244  94.913  0.00 97.00      PROA   
ATOM    574  CG  PHE P  37       2.077 -66.972  93.476  0.00 97.00      PROA   
ATOM    575  CD1 PHE P  37       3.343 -67.461  93.110  0.00 97.00      PROA   
ATOM    576  HD1 PHE P  37       3.600 -68.488  93.321  0.00 97.00      PROA   
ATOM    577  CE1 PHE P  37       4.269 -66.635  92.459  0.00 97.00      PROA   
ATOM    578  HE1 PHE P  37       5.235 -67.028  92.176  0.00 97.00      PROA   
ATOM    579  CZ  PHE P  37       3.939 -65.306  92.167  0.00 97.00      PROA   
ATOM    580  HZ  PHE P  37       4.645 -64.674  91.649  0.00 97.00      PROA   
ATOM    581  CD2 PHE P  37       1.773 -65.623  93.206  0.00 97.00      PROA   
ATOM    582  HD2 PHE P  37       0.807 -65.230  93.482  0.00 97.00      PROA   
ATOM    583  CE2 PHE P  37       2.687 -64.802  92.538  0.00 97.00      PROA   
ATOM    584  HE2 PHE P  37       2.418 -63.786  92.296  0.00 97.00      PROA   
ATOM    585  C   PHE P  37      -0.974 -69.247  93.965  0.00 97.00      PROA   
ATOM    586  O   PHE P  37      -1.895 -68.633  94.497  0.00 97.00      PROA   
ATOM    587  N   LEU P  38      -0.843 -70.592  94.081  0.00 97.00      PROA   
ATOM    588  HN  LEU P  38      -0.125 -71.069  93.575  0.00 97.00      PROA   
ATOM    589  CA  LEU P  38      -1.637 -71.430  94.958  0.00 97.00      PROA   
ATOM    590  HA  LEU P  38      -2.384 -70.841  95.463  0.00 97.00      PROA   
ATOM    591  CB  LEU P  38      -2.312 -72.628  94.238  0.00 97.00      PROA   
ATOM    592  HB1 LEU P  38      -2.865 -73.252  94.976  0.00 97.00      PROA   
ATOM    593  HB2 LEU P  38      -1.534 -73.265  93.760  0.00 97.00      PROA   
ATOM    594  CG  LEU P  38      -3.308 -72.219  93.136  0.00 97.00      PROA   
ATOM    595  HG  LEU P  38      -2.740 -71.623  92.392  0.00 97.00      PROA   
ATOM    596  CD1 LEU P  38      -3.885 -73.450  92.412  0.00 97.00      PROA   
ATOM    597 HD11 LEU P  38      -4.456 -74.079  93.127  0.00 97.00      PROA   
ATOM    598 HD12 LEU P  38      -3.072 -74.061  91.968  0.00 97.00      PROA   
ATOM    599 HD13 LEU P  38      -4.574 -73.130  91.602  0.00 97.00      PROA   
ATOM    600  CD2 LEU P  38      -4.451 -71.349  93.681  0.00 97.00      PROA   
ATOM    601 HD21 LEU P  38      -4.069 -70.413  94.136  0.00 97.00      PROA   
ATOM    602 HD22 LEU P  38      -5.027 -71.911  94.446  0.00 97.00      PROA   
ATOM    603 HD23 LEU P  38      -5.138 -71.082  92.852  0.00 97.00      PROA   
ATOM    604  C   LEU P  38      -0.700 -72.007  95.983  0.00 97.00      PROA   
ATOM    605  O   LEU P  38       0.178 -72.795  95.645  0.00 97.00      PROA   
ATOM    606  N   ASN P  39      -0.855 -71.628  97.275  0.00 97.00      PROA   
ATOM    607  HN  ASN P  39      -1.608 -71.021  97.528  0.00 97.00      PROA   
ATOM    608  CA  ASN P  39      -0.032 -72.135  98.370  0.00 97.00      PROA   
ATOM    609  HA  ASN P  39      -0.309 -71.572  99.250  0.00 97.00      PROA   
ATOM    610  CB  ASN P  39      -0.287 -73.648  98.648  0.00 97.00      PROA   
ATOM    611  HB1 ASN P  39       0.226 -73.959  99.582  0.00 97.00      PROA   
ATOM    612  HB2 ASN P  39       0.106 -74.256  97.806  0.00 97.00      PROA   
ATOM    613  CG  ASN P  39      -1.787 -73.917  98.820  0.00 97.00      PROA   
ATOM    614  OD1 ASN P  39      -2.520 -73.102  99.382  0.00 97.00      PROA   
ATOM    615  ND2 ASN P  39      -2.271 -75.074  98.290  0.00 97.00      PROA   
ATOM    616 HD21 ASN P  39      -3.254 -75.241  98.337  0.00 97.00      PROA   
ATOM    617 HD22 ASN P  39      -1.656 -75.706  97.822  0.00 97.00      PROA   
ATOM    618  C   ASN P  39       1.459 -71.893  98.140  0.00 97.00      PROA   
ATOM    619  O   ASN P  39       2.297 -72.758  98.393  0.00 97.00      PROA   
ATOM    620  N   GLY P  40       1.814 -70.699  97.611  0.00 97.00      PROA   
ATOM    621  HN  GLY P  40       1.108 -70.010  97.469  0.00 97.00      PROA   
ATOM    622  CA  GLY P  40       3.169 -70.357  97.196  0.00 97.00      PROA   
ATOM    623  HA1 GLY P  40       3.870 -70.808  97.885  0.00 97.00      PROA   
ATOM    624  HA2 GLY P  40       3.237 -69.279  97.202  0.00 97.00      PROA   
ATOM    625  C   GLY P  40       3.550 -70.812  95.801  0.00 97.00      PROA   
ATOM    626  O   GLY P  40       4.450 -70.233  95.195  0.00 97.00      PROA   
ATOM    627  N   THR P  41       2.894 -71.854  95.240  0.00 97.00      PROA   
ATOM    628  HN  THR P  41       2.130 -72.280  95.721  0.00 97.00      PROA   
ATOM    629  CA  THR P  41       3.264 -72.438  93.954  0.00 97.00      PROA   
ATOM    630  HA  THR P  41       4.339 -72.376  93.849  0.00 97.00      PROA   
ATOM    631  CB  THR P  41       2.878 -73.909  93.833  0.00 97.00      PROA   
ATOM    632  HB  THR P  41       1.781 -74.034  93.980  0.00 97.00      PROA   
ATOM    633  OG1 THR P  41       3.555 -74.667  94.827  0.00 97.00      PROA   
ATOM    634  HG1 THR P  41       3.316 -74.283  95.672  0.00 97.00      PROA   
ATOM    635  CG2 THR P  41       3.274 -74.506  92.466  0.00 97.00      PROA   
ATOM    636 HG21 THR P  41       4.361 -74.365  92.285  0.00 97.00      PROA   
ATOM    637 HG22 THR P  41       2.706 -74.044  91.633  0.00 97.00      PROA   
ATOM    638 HG23 THR P  41       3.060 -75.596  92.459  0.00 97.00      PROA   
ATOM    639  C   THR P  41       2.639 -71.669  92.811  0.00 97.00      PROA   
ATOM    640  O   THR P  41       1.425 -71.533  92.732  0.00 97.00      PROA   
ATOM    641  N   ALA P  42       3.465 -71.145  91.879  0.00 97.00      PROA   
ATOM    642  HN  ALA P  42       4.453 -71.255  91.960  0.00 97.00      PROA   
ATOM    643  CA  ALA P  42       3.014 -70.385  90.730  0.00 97.00      PROA   
ATOM    644  HA  ALA P  42       2.415 -69.574  91.116  0.00 97.00      PROA   
ATOM    645  CB  ALA P  42       4.216 -69.765  89.994  0.00 97.00      PROA   
ATOM    646  HB1 ALA P  42       4.873 -70.561  89.580  0.00 97.00      PROA   
ATOM    647  HB2 ALA P  42       4.818 -69.154  90.703  0.00 97.00      PROA   
ATOM    648  HB3 ALA P  42       3.882 -69.105  89.167  0.00 97.00      PROA   
ATOM    649  C   ALA P  42       2.159 -71.157  89.726  0.00 97.00      PROA   
ATOM    650  O   ALA P  42       2.495 -72.263  89.306  0.00 97.00      PROA   
ATOM    651  N   ILE P  43       1.032 -70.548  89.285  0.00 97.00      PROA   
ATOM    652  HN  ILE P  43       0.778 -69.656  89.657  0.00 97.00      PROA   
ATOM    653  CA  ILE P  43       0.180 -71.061  88.225  0.00 97.00      PROA   
ATOM    654  HA  ILE P  43       0.321 -72.131  88.166  0.00 97.00      PROA   
ATOM    655  CB  ILE P  43      -1.325 -70.776  88.400  0.00 97.00      PROA   
ATOM    656  HB  ILE P  43      -1.578 -69.774  87.980  0.00 97.00      PROA   
ATOM    657  CG2 ILE P  43      -2.132 -71.856  87.636  0.00 97.00      PROA   
ATOM    658 HG21 ILE P  43      -1.917 -72.862  88.054  0.00 97.00      PROA   
ATOM    659 HG22 ILE P  43      -1.903 -71.863  86.553  0.00 97.00      PROA   
ATOM    660 HG23 ILE P  43      -3.221 -71.676  87.731  0.00 97.00      PROA   
ATOM    661  CG1 ILE P  43      -1.761 -70.727  89.887  0.00 97.00      PROA   
ATOM    662 HG11 ILE P  43      -1.178 -69.953  90.426  0.00 97.00      PROA   
ATOM    663 HG12 ILE P  43      -1.547 -71.706  90.367  0.00 97.00      PROA   
ATOM    664  CD  ILE P  43      -3.249 -70.381  90.055  0.00 97.00      PROA   
ATOM    665  HD1 ILE P  43      -3.551 -69.577  89.351  0.00 97.00      PROA   
ATOM    666  HD2 ILE P  43      -3.456 -70.028  91.086  0.00 97.00      PROA   
ATOM    667  HD3 ILE P  43      -3.882 -71.274  89.867  0.00 97.00      PROA   
ATOM    668  C   ILE P  43       0.666 -70.422  86.933  0.00 97.00      PROA   
ATOM    669  O   ILE P  43       1.254 -69.344  86.938  0.00 97.00      PROA   
ATOM    670  N   GLN P  44       0.410 -71.067  85.773  0.00 97.00      PROA   
ATOM    671  HN  GLN P  44      -0.021 -71.966  85.774  0.00 97.00      PROA   
ATOM    672  CA  GLN P  44       0.780 -70.542  84.473  0.00 97.00      PROA   
ATOM    673  HA  GLN P  44       1.722 -70.016  84.554  0.00 97.00      PROA   
ATOM    674  CB  GLN P  44       0.937 -71.705  83.458  0.00 97.00      PROA   
ATOM    675  HB1 GLN P  44       1.280 -71.283  82.488  0.00 97.00      PROA   
ATOM    676  HB2 GLN P  44      -0.053 -72.186  83.285  0.00 97.00      PROA   
ATOM    677  CG  GLN P  44       1.940 -72.816  83.874  0.00 97.00      PROA   
ATOM    678  HG1 GLN P  44       2.084 -73.506  83.015  0.00 97.00      PROA   
ATOM    679  HG2 GLN P  44       1.535 -73.413  84.719  0.00 97.00      PROA   
ATOM    680  CD  GLN P  44       3.323 -72.261  84.245  0.00 97.00      PROA   
ATOM    681  OE1 GLN P  44       4.151 -72.008  83.362  0.00 97.00      PROA   
ATOM    682  NE2 GLN P  44       3.604 -72.086  85.566  0.00 97.00      PROA   
ATOM    683 HE21 GLN P  44       4.504 -71.722  85.800  0.00 97.00      PROA   
ATOM    684 HE22 GLN P  44       2.917 -72.274  86.266  0.00 97.00      PROA   
ATOM    685  C   GLN P  44      -0.262 -69.543  83.962  0.00 97.00      PROA   
ATOM    686  O   GLN P  44      -0.056 -68.872  82.951  0.00 97.00      PROA   
ATOM    687  N   THR P  45      -1.403 -69.398  84.681  0.00 97.00      PROA   
ATOM    688  HN  THR P  45      -1.549 -69.979  85.477  0.00 97.00      PROA   
ATOM    689  CA  THR P  45      -2.472 -68.446  84.406  0.00 97.00      PROA   
ATOM    690  HA  THR P  45      -2.851 -68.663  83.418  0.00 97.00      PROA   
ATOM    691  CB  THR P  45      -3.617 -68.572  85.412  0.00 97.00      PROA   
ATOM    692  HB  THR P  45      -3.264 -68.322  86.440  0.00 97.00      PROA   
ATOM    693  OG1 THR P  45      -4.101 -69.908  85.429  0.00 97.00      PROA   
ATOM    694  HG1 THR P  45      -4.837 -69.911  86.046  0.00 97.00      PROA   
ATOM    695  CG2 THR P  45      -4.805 -67.668  85.033  0.00 97.00      PROA   
ATOM    696 HG21 THR P  45      -5.160 -67.926  84.012  0.00 97.00      PROA   
ATOM    697 HG22 THR P  45      -4.533 -66.594  85.067  0.00 97.00      PROA   
ATOM    698 HG23 THR P  45      -5.650 -67.818  85.737  0.00 97.00      PROA   
ATOM    699  C   THR P  45      -1.986 -67.007  84.434  0.00 97.00      PROA   
ATOM    700  O   THR P  45      -1.672 -66.481  85.495  0.00 97.00      PROA   
ATOM    701  N   SER P  46      -1.912 -66.327  83.265  0.00 97.00      PROA   
ATOM    702  HN  SER P  46      -2.042 -66.803  82.398  0.00 97.00      PROA   
ATOM    703  CA  SER P  46      -1.434 -64.951  83.204  0.00 97.00      PROA   
ATOM    704  HA  SER P  46      -0.876 -64.721  84.099  0.00 97.00      PROA   
ATOM    705  CB  SER P  46      -0.482 -64.746  82.001  0.00 97.00      PROA   
ATOM    706  HB1 SER P  46      -0.176 -63.680  81.924  0.00 97.00      PROA   
ATOM    707  HB2 SER P  46      -0.985 -65.037  81.054  0.00 97.00      PROA   
ATOM    708  OG  SER P  46       0.710 -65.511  82.166  0.00 97.00      PROA   
ATOM    709  HG1 SER P  46       0.457 -66.417  82.363  0.00 97.00      PROA   
ATOM    710  C   SER P  46      -2.548 -63.922  83.105  0.00 97.00      PROA   
ATOM    711  O   SER P  46      -2.303 -62.722  83.229  0.00 97.00      PROA   
ATOM    712  N   THR P  47      -3.814 -64.358  82.919  0.00 97.00      PROA   
ATOM    713  HN  THR P  47      -3.984 -65.336  82.846  0.00 97.00      PROA   
ATOM    714  CA  THR P  47      -4.987 -63.486  82.920  0.00 97.00      PROA   
ATOM    715  HA  THR P  47      -4.747 -62.697  82.227  0.00 97.00      PROA   
ATOM    716  CB  THR P  47      -6.261 -64.136  82.346  0.00 97.00      PROA   
ATOM    717  HB  THR P  47      -6.144 -64.243  81.244  0.00 97.00      PROA   
ATOM    718  OG1 THR P  47      -7.451 -63.388  82.592  0.00 97.00      PROA   
ATOM    719  HG1 THR P  47      -8.179 -63.980  82.388  0.00 97.00      PROA   
ATOM    720  CG2 THR P  47      -6.469 -65.531  82.953  0.00 97.00      PROA   
ATOM    721 HG21 THR P  47      -6.448 -65.475  84.061  0.00 97.00      PROA   
ATOM    722 HG22 THR P  47      -5.684 -66.234  82.612  0.00 97.00      PROA   
ATOM    723 HG23 THR P  47      -7.453 -65.949  82.649  0.00 97.00      PROA   
ATOM    724  C   THR P  47      -5.234 -62.856  84.296  0.00 97.00      PROA   
ATOM    725  O   THR P  47      -5.008 -63.533  85.296  0.00 97.00      PROA   
ATOM    726  N   PRO P  48      -5.725 -61.617  84.430  0.00 97.00      PROA   
ATOM    727  CD  PRO P  48      -5.542 -60.563  83.423  0.00 97.00      PROA   
ATOM    728  HD1 PRO P  48      -6.444 -60.537  82.774  0.00 97.00      PROA   
ATOM    729  HD2 PRO P  48      -4.628 -60.715  82.806  0.00 97.00      PROA   
ATOM    730  CA  PRO P  48      -6.058 -61.055  85.737  0.00 97.00      PROA   
ATOM    731  HA  PRO P  48      -5.223 -61.218  86.404  0.00 97.00      PROA   
ATOM    732  CB  PRO P  48      -6.307 -59.565  85.440  0.00 97.00      PROA   
ATOM    733  HB1 PRO P  48      -6.069 -58.924  86.312  0.00 97.00      PROA   
ATOM    734  HB2 PRO P  48      -7.362 -59.384  85.134  0.00 97.00      PROA   
ATOM    735  CG  PRO P  48      -5.411 -59.276  84.236  0.00 97.00      PROA   
ATOM    736  HG1 PRO P  48      -5.720 -58.372  83.674  0.00 97.00      PROA   
ATOM    737  HG2 PRO P  48      -4.358 -59.161  84.576  0.00 97.00      PROA   
ATOM    738  C   PRO P  48      -7.297 -61.643  86.385  0.00 97.00      PROA   
ATOM    739  O   PRO P  48      -7.615 -61.201  87.482  0.00 97.00      PROA   
ATOM    740  N   THR P  49      -8.001 -62.624  85.771  0.00 97.00      PROA   
ATOM    741  HN  THR P  49      -7.738 -62.940  84.863  0.00 97.00      PROA   
ATOM    742  CA  THR P  49      -9.108 -63.308  86.421  0.00 97.00      PROA   
ATOM    743  HA  THR P  49      -9.088 -63.048  87.467  0.00 97.00      PROA   
ATOM    744  CB  THR P  49     -10.496 -62.912  85.910  0.00 97.00      PROA   
ATOM    745  HB  THR P  49     -10.499 -61.805  85.798  0.00 97.00      PROA   
ATOM    746  OG1 THR P  49     -11.508 -63.242  86.853  0.00 97.00      PROA   
ATOM    747  HG1 THR P  49     -12.214 -62.604  86.699  0.00 97.00      PROA   
ATOM    748  CG2 THR P  49     -10.882 -63.530  84.554  0.00 97.00      PROA   
ATOM    749 HG21 THR P  49     -11.002 -64.631  84.639  0.00 97.00      PROA   
ATOM    750 HG22 THR P  49     -10.110 -63.304  83.791  0.00 97.00      PROA   
ATOM    751 HG23 THR P  49     -11.853 -63.111  84.212  0.00 97.00      PROA   
ATOM    752  C   THR P  49      -8.868 -64.796  86.344  0.00 97.00      PROA   
ATOM    753  O   THR P  49      -8.590 -65.356  85.287  0.00 97.00      PROA   
ATOM    754  N   TYR P  50      -8.966 -65.483  87.500  0.00 97.00      PROA   
ATOM    755  HN  TYR P  50      -9.168 -64.999  88.351  0.00 97.00      PROA   
ATOM    756  CA  TYR P  50      -8.824 -66.917  87.592  0.00 97.00      PROA   
ATOM    757  HA  TYR P  50      -8.331 -67.295  86.707  0.00 97.00      PROA   
ATOM    758  CB  TYR P  50      -8.008 -67.326  88.849  0.00 97.00      PROA   
ATOM    759  HB1 TYR P  50      -8.536 -67.050  89.787  0.00 97.00      PROA   
ATOM    760  HB2 TYR P  50      -7.040 -66.781  88.836  0.00 97.00      PROA   
ATOM    761  CG  TYR P  50      -7.702 -68.803  88.864  0.00 97.00      PROA   
ATOM    762  CD1 TYR P  50      -8.554 -69.718  89.506  0.00 97.00      PROA   
ATOM    763  HD1 TYR P  50      -9.456 -69.367  89.987  0.00 97.00      PROA   
ATOM    764  CE1 TYR P  50      -8.234 -71.081  89.550  0.00 97.00      PROA   
ATOM    765  HE1 TYR P  50      -8.878 -71.775  90.068  0.00 97.00      PROA   
ATOM    766  CZ  TYR P  50      -7.067 -71.544  88.934  0.00 97.00      PROA   
ATOM    767  OH  TYR P  50      -6.738 -72.915  88.981  0.00 97.00      PROA   
ATOM    768  HH  TYR P  50      -7.410 -73.359  89.504  0.00 97.00      PROA   
ATOM    769  CD2 TYR P  50      -6.519 -69.278  88.272  0.00 97.00      PROA   
ATOM    770  HD2 TYR P  50      -5.839 -68.578  87.810  0.00 97.00      PROA   
ATOM    771  CE2 TYR P  50      -6.214 -70.644  88.288  0.00 97.00      PROA   
ATOM    772  HE2 TYR P  50      -5.309 -71.008  87.828  0.00 97.00      PROA   
ATOM    773  C   TYR P  50     -10.228 -67.471  87.648  0.00 97.00      PROA   
ATOM    774  O   TYR P  50     -10.940 -67.270  88.625  0.00 97.00      PROA   
ATOM    775  N   HSD P  51     -10.660 -68.179  86.581  0.00 97.00      PROA   
ATOM    776  HN  HSD P  51     -10.050 -68.363  85.815  0.00 97.00      PROA   
ATOM    777  CA  HSD P  51     -12.037 -68.592  86.412  0.00 97.00      PROA   
ATOM    778  HA  HSD P  51     -12.670 -68.081  87.123  0.00 97.00      PROA   
ATOM    779  CB  HSD P  51     -12.550 -68.245  84.988  0.00 97.00      PROA   
ATOM    780  HB1 HSD P  51     -11.866 -68.682  84.228  0.00 97.00      PROA   
ATOM    781  HB2 HSD P  51     -12.500 -67.139  84.877  0.00 97.00      PROA   
ATOM    782  ND1 HSD P  51     -14.317 -69.962  84.305  0.00 97.00      PROA   
ATOM    783  HD1 HSD P  51     -13.726 -70.770  84.344  0.00 97.00      PROA   
ATOM    784  CG  HSD P  51     -13.962 -68.679  84.670  0.00 97.00      PROA   
ATOM    785  CE1 HSD P  51     -15.625 -69.928  83.956  0.00 97.00      PROA   
ATOM    786  HE1 HSD P  51     -16.170 -70.814  83.632  0.00 97.00      PROA   
ATOM    787  NE2 HSD P  51     -16.134 -68.716  84.059  0.00 97.00      PROA   
ATOM    788  CD2 HSD P  51     -15.085 -67.928  84.502  0.00 97.00      PROA   
ATOM    789  HD2 HSD P  51     -15.229 -66.864  84.644  0.00 97.00      PROA   
ATOM    790  C   HSD P  51     -12.189 -70.071  86.654  0.00 97.00      PROA   
ATOM    791  O   HSD P  51     -11.766 -70.898  85.848  0.00 97.00      PROA   
ATOM    792  N   ILE P  52     -12.860 -70.437  87.767  0.00 97.00      PROA   
ATOM    793  HN  ILE P  52     -13.169 -69.765  88.439  0.00 97.00      PROA   
ATOM    794  CA  ILE P  52     -13.228 -71.800  88.067  0.00 97.00      PROA   
ATOM    795  HA  ILE P  52     -12.569 -72.483  87.551  0.00 97.00      PROA   
ATOM    796  CB  ILE P  52     -13.139 -72.104  89.557  0.00 97.00      PROA   
ATOM    797  HB  ILE P  52     -13.742 -71.355  90.111  0.00 97.00      PROA   
ATOM    798  CG2 ILE P  52     -13.715 -73.496  89.881  0.00 97.00      PROA   
ATOM    799 HG21 ILE P  52     -13.177 -74.286  89.317  0.00 97.00      PROA   
ATOM    800 HG22 ILE P  52     -14.800 -73.561  89.666  0.00 97.00      PROA   
ATOM    801 HG23 ILE P  52     -13.578 -73.705  90.962  0.00 97.00      PROA   
ATOM    802  CG1 ILE P  52     -11.676 -71.990  90.049  0.00 97.00      PROA   
ATOM    803 HG11 ILE P  52     -11.154 -71.159  89.530  0.00 97.00      PROA   
ATOM    804 HG12 ILE P  52     -11.146 -72.932  89.783  0.00 97.00      PROA   
ATOM    805  CD  ILE P  52     -11.549 -71.754  91.558  0.00 97.00      PROA   
ATOM    806  HD1 ILE P  52     -12.053 -72.564  92.125  0.00 97.00      PROA   
ATOM    807  HD2 ILE P  52     -11.994 -70.779  91.847  0.00 97.00      PROA   
ATOM    808  HD3 ILE P  52     -10.480 -71.749  91.850  0.00 97.00      PROA   
ATOM    809  C   ILE P  52     -14.634 -71.986  87.545  0.00 97.00      PROA   
ATOM    810  O   ILE P  52     -15.600 -71.454  88.088  0.00 97.00      PROA   
ATOM    811  N   THR P  53     -14.774 -72.747  86.436  0.00 97.00      PROA   
ATOM    812  HN  THR P  53     -13.962 -73.096  85.974  0.00 97.00      PROA   
ATOM    813  CA  THR P  53     -16.047 -73.023  85.785  0.00 97.00      PROA   
ATOM    814  HA  THR P  53     -16.491 -72.069  85.540  0.00 97.00      PROA   
ATOM    815  CB  THR P  53     -15.877 -73.827  84.500  0.00 97.00      PROA   
ATOM    816  HB  THR P  53     -15.523 -74.858  84.728  0.00 97.00      PROA   
ATOM    817  OG1 THR P  53     -14.910 -73.205  83.666  0.00 97.00      PROA   
ATOM    818  HG1 THR P  53     -14.895 -73.723  82.858  0.00 97.00      PROA   
ATOM    819  CG2 THR P  53     -17.195 -73.893  83.702  0.00 97.00      PROA   
ATOM    820 HG21 THR P  53     -17.565 -72.867  83.488  0.00 97.00      PROA   
ATOM    821 HG22 THR P  53     -17.979 -74.444  84.260  0.00 97.00      PROA   
ATOM    822 HG23 THR P  53     -17.035 -74.417  82.735  0.00 97.00      PROA   
ATOM    823  C   THR P  53     -17.016 -73.748  86.694  0.00 97.00      PROA   
ATOM    824  O   THR P  53     -18.199 -73.412  86.739  0.00 97.00      PROA   
ATOM    825  N   SER P  54     -16.518 -74.747  87.454  0.00 97.00      PROA   
ATOM    826  HN  SER P  54     -15.545 -74.957  87.446  0.00 97.00      PROA   
ATOM    827  CA  SER P  54     -17.341 -75.572  88.308  0.00 97.00      PROA   
ATOM    828  HA  SER P  54     -18.035 -74.935  88.840  0.00 97.00      PROA   
ATOM    829  CB  SER P  54     -18.076 -76.724  87.558  0.00 97.00      PROA   
ATOM    830  HB1 SER P  54     -18.718 -77.297  88.259  0.00 97.00      PROA   
ATOM    831  HB2 SER P  54     -17.339 -77.424  87.112  0.00 97.00      PROA   
ATOM    832  OG  SER P  54     -18.886 -76.239  86.494  0.00 97.00      PROA   
ATOM    833  HG1 SER P  54     -19.444 -75.553  86.870  0.00 97.00      PROA   
ATOM    834  C   SER P  54     -16.392 -76.212  89.292  0.00 97.00      PROA   
ATOM    835  O   SER P  54     -15.598 -77.070  88.919  0.00 97.00      PROA   
ATOM    836  N   ALA P  55     -16.422 -75.776  90.571  0.00 97.00      PROA   
ATOM    837  HN  ALA P  55     -17.079 -75.071  90.844  0.00 97.00      PROA   
ATOM    838  CA  ALA P  55     -15.413 -76.071  91.571  0.00 97.00      PROA   
ATOM    839  HA  ALA P  55     -14.489 -75.694  91.168  0.00 97.00      PROA   
ATOM    840  CB  ALA P  55     -15.713 -75.287  92.864  0.00 97.00      PROA   
ATOM    841  HB1 ALA P  55     -16.670 -75.625  93.316  0.00 97.00      PROA   
ATOM    842  HB2 ALA P  55     -15.812 -74.203  92.630  0.00 97.00      PROA   
ATOM    843  HB3 ALA P  55     -14.895 -75.408  93.603  0.00 97.00      PROA   
ATOM    844  C   ALA P  55     -15.153 -77.531  91.921  0.00 97.00      PROA   
ATOM    845  O   ALA P  55     -16.068 -78.330  92.093  0.00 97.00      PROA   
ATOM    846  N   SER P  56     -13.850 -77.890  92.059  0.00 97.00      PROA   
ATOM    847  HN  SER P  56     -13.133 -77.223  91.850  0.00 97.00      PROA   
ATOM    848  CA  SER P  56     -13.369 -79.176  92.536  0.00 97.00      PROA   
ATOM    849  HA  SER P  56     -14.197 -79.869  92.552  0.00 97.00      PROA   
ATOM    850  CB  SER P  56     -12.252 -79.798  91.648  0.00 97.00      PROA   
ATOM    851  HB1 SER P  56     -12.619 -79.846  90.601  0.00 97.00      PROA   
ATOM    852  HB2 SER P  56     -12.032 -80.836  91.979  0.00 97.00      PROA   
ATOM    853  OG  SER P  56     -11.045 -79.038  91.654  0.00 97.00      PROA   
ATOM    854  HG1 SER P  56     -10.334 -79.661  91.449  0.00 97.00      PROA   
ATOM    855  C   SER P  56     -12.882 -79.029  93.965  0.00 97.00      PROA   
ATOM    856  O   SER P  56     -12.771 -77.927  94.494  0.00 97.00      PROA   
ATOM    857  N   GLU P  57     -12.587 -80.163  94.644  0.00 97.00      PROA   
ATOM    858  HN  GLU P  57     -12.660 -81.055  94.203  0.00 97.00      PROA   
ATOM    859  CA  GLU P  57     -12.025 -80.203  95.984  0.00 97.00      PROA   
ATOM    860  HA  GLU P  57     -12.689 -79.680  96.659  0.00 97.00      PROA   
ATOM    861  CB  GLU P  57     -11.840 -81.687  96.416  0.00 97.00      PROA   
ATOM    862  HB1 GLU P  57     -11.423 -81.736  97.443  0.00 97.00      PROA   
ATOM    863  HB2 GLU P  57     -11.084 -82.140  95.729  0.00 97.00      PROA   
ATOM    864  CG  GLU P  57     -13.086 -82.614  96.304  0.00 97.00      PROA   
ATOM    865  HG1 GLU P  57     -12.727 -83.661  96.434  0.00 97.00      PROA   
ATOM    866  HG2 GLU P  57     -13.542 -82.545  95.296  0.00 97.00      PROA   
ATOM    867  CD  GLU P  57     -14.195 -82.394  97.340  0.00 97.00      PROA   
ATOM    868  OE1 GLU P  57     -14.352 -83.275  98.228  0.00 97.00      PROA   
ATOM    869  OE2 GLU P  57     -14.953 -81.398  97.214  0.00 97.00      PROA   
ATOM    870  C   GLU P  57     -10.652 -79.523  95.998  0.00 97.00      PROA   
ATOM    871  O   GLU P  57     -10.300 -78.742  96.877  0.00 97.00      PROA   
ATOM    872  N   ASP P  58      -9.883 -79.829  94.941  0.00 97.00      PROA   
ATOM    873  HN  ASP P  58     -10.248 -80.505  94.303  0.00 97.00      PROA   
ATOM    874  CA  ASP P  58      -8.520 -79.506  94.602  0.00 97.00      PROA   
ATOM    875  HA  ASP P  58      -7.925 -79.656  95.490  0.00 97.00      PROA   
ATOM    876  CB  ASP P  58      -8.002 -80.508  93.507  0.00 97.00      PROA   
ATOM    877  HB1 ASP P  58      -7.484 -81.340  94.036  0.00 97.00      PROA   
ATOM    878  HB2 ASP P  58      -7.272 -80.032  92.826  0.00 97.00      PROA   
ATOM    879  CG  ASP P  58      -9.109 -81.185  92.673  0.00 97.00      PROA   
ATOM    880  OD1 ASP P  58      -9.947 -81.933  93.247  0.00 97.00      PROA   
ATOM    881  OD2 ASP P  58      -9.113 -80.975  91.433  0.00 97.00      PROA   
ATOM    882  C   ASP P  58      -8.286 -78.046  94.221  0.00 97.00      PROA   
ATOM    883  O   ASP P  58      -7.157 -77.566  94.308  0.00 97.00      PROA   
ATOM    884  N   ASP P  59      -9.348 -77.277  93.877  0.00 97.00      PROA   
ATOM    885  HN  ASP P  59     -10.218 -77.702  93.635  0.00 97.00      PROA   
ATOM    886  CA  ASP P  59      -9.337 -75.819  93.820  0.00 97.00      PROA   
ATOM    887  HA  ASP P  59      -8.585 -75.514  93.102  0.00 97.00      PROA   
ATOM    888  CB  ASP P  59     -10.734 -75.292  93.379  0.00 97.00      PROA   
ATOM    889  HB1 ASP P  59     -10.839 -74.210  93.605  0.00 97.00      PROA   
ATOM    890  HB2 ASP P  59     -11.533 -75.841  93.916  0.00 97.00      PROA   
ATOM    891  CG  ASP P  59     -10.966 -75.412  91.873  0.00 97.00      PROA   
ATOM    892  OD1 ASP P  59     -10.056 -75.044  91.086  0.00 97.00      PROA   
ATOM    893  OD2 ASP P  59     -12.119 -75.739  91.498  0.00 97.00      PROA   
ATOM    894  C   ASP P  59      -8.973 -75.151  95.158  0.00 97.00      PROA   
ATOM    895  O   ASP P  59      -8.512 -74.015  95.183  0.00 97.00      PROA   
ATOM    896  N   SER P  60      -9.177 -75.832  96.309  0.00 97.00      PROA   
ATOM    897  HN  SER P  60      -9.548 -76.755  96.250  0.00 97.00      PROA   
ATOM    898  CA  SER P  60      -8.896 -75.315  97.652  0.00 97.00      PROA   
ATOM    899  HA  SER P  60      -9.494 -74.420  97.765  0.00 97.00      PROA   
ATOM    900  CB  SER P  60      -9.288 -76.299  98.784  0.00 97.00      PROA   
ATOM    901  HB1 SER P  60      -9.110 -75.835  99.779  0.00 97.00      PROA   
ATOM    902  HB2 SER P  60      -8.680 -77.227  98.710  0.00 97.00      PROA   
ATOM    903  OG  SER P  60     -10.663 -76.654  98.719  0.00 97.00      PROA   
ATOM    904  HG1 SER P  60     -10.729 -77.331  98.036  0.00 97.00      PROA   
ATOM    905  C   SER P  60      -7.443 -74.936  97.934  0.00 97.00      PROA   
ATOM    906  O   SER P  60      -6.508 -75.633  97.544  0.00 97.00      PROA   
ATOM    907  N   GLY P  61      -7.220 -73.828  98.683  0.00 97.00      PROA   
ATOM    908  HN  GLY P  61      -7.989 -73.297  99.039  0.00 97.00      PROA   
ATOM    909  CA  GLY P  61      -5.878 -73.367  99.006  0.00 97.00      PROA   
ATOM    910  HA1 GLY P  61      -5.197 -73.651  98.216  0.00 97.00      PROA   
ATOM    911  HA2 GLY P  61      -5.612 -73.762  99.976  0.00 97.00      PROA   
ATOM    912  C   GLY P  61      -5.836 -71.874  99.076  0.00 97.00      PROA   
ATOM    913  O   GLY P  61      -6.846 -71.209  98.891  0.00 97.00      PROA   
ATOM    914  N   GLU P  62      -4.645 -71.290  99.344  0.00 97.00      PROA   
ATOM    915  HN  GLU P  62      -3.823 -71.838  99.499  0.00 97.00      PROA   
ATOM    916  CA  GLU P  62      -4.487 -69.855  99.398  0.00 97.00      PROA   
ATOM    917  HA  GLU P  62      -5.446 -69.425  99.620  0.00 97.00      PROA   
ATOM    918  CB  GLU P  62      -3.564 -69.355 100.536  0.00 97.00      PROA   
ATOM    919  HB1 GLU P  62      -3.916 -69.846 101.471  0.00 97.00      PROA   
ATOM    920  HB2 GLU P  62      -3.739 -68.260 100.643  0.00 97.00      PROA   
ATOM    921  CG  GLU P  62      -2.054 -69.628 100.420  0.00 97.00      PROA   
ATOM    922  HG1 GLU P  62      -1.667 -69.371  99.413  0.00 97.00      PROA   
ATOM    923  HG2 GLU P  62      -1.839 -70.696 100.631  0.00 97.00      PROA   
ATOM    924  CD  GLU P  62      -1.297 -68.779 101.436  0.00 97.00      PROA   
ATOM    925  OE1 GLU P  62      -1.768 -68.631 102.588  0.00 97.00      PROA   
ATOM    926  OE2 GLU P  62      -0.219 -68.268 101.061  0.00 97.00      PROA   
ATOM    927  C   GLU P  62      -4.109 -69.287  98.055  0.00 97.00      PROA   
ATOM    928  O   GLU P  62      -3.120 -69.658  97.429  0.00 97.00      PROA   
ATOM    929  N   TYR P  63      -4.955 -68.351  97.584  0.00 97.00      PROA   
ATOM    930  HN  TYR P  63      -5.752 -68.089  98.127  0.00 97.00      PROA   
ATOM    931  CA  TYR P  63      -4.843 -67.677  96.317  0.00 97.00      PROA   
ATOM    932  HA  TYR P  63      -4.271 -68.291  95.633  0.00 97.00      PROA   
ATOM    933  CB  TYR P  63      -6.234 -67.363  95.700  0.00 97.00      PROA   
ATOM    934  HB1 TYR P  63      -6.170 -66.568  94.928  0.00 97.00      PROA   
ATOM    935  HB2 TYR P  63      -6.926 -67.028  96.499  0.00 97.00      PROA   
ATOM    936  CG  TYR P  63      -6.835 -68.591  95.068  0.00 97.00      PROA   
ATOM    937  CD1 TYR P  63      -7.283 -69.669  95.853  0.00 97.00      PROA   
ATOM    938  HD1 TYR P  63      -7.218 -69.617  96.929  0.00 97.00      PROA   
ATOM    939  CE1 TYR P  63      -7.785 -70.828  95.254  0.00 97.00      PROA   
ATOM    940  HE1 TYR P  63      -8.082 -71.661  95.872  0.00 97.00      PROA   
ATOM    941  CZ  TYR P  63      -7.896 -70.902  93.861  0.00 97.00      PROA   
ATOM    942  OH  TYR P  63      -8.352 -72.076  93.230  0.00 97.00      PROA   
ATOM    943  HH  TYR P  63      -8.414 -72.768  93.896  0.00 97.00      PROA   
ATOM    944  CD2 TYR P  63      -6.981 -68.667  93.671  0.00 97.00      PROA   
ATOM    945  HD2 TYR P  63      -6.666 -67.843  93.049  0.00 97.00      PROA   
ATOM    946  CE2 TYR P  63      -7.515 -69.812  93.074  0.00 97.00      PROA   
ATOM    947  HE2 TYR P  63      -7.588 -69.876  92.002  0.00 97.00      PROA   
ATOM    948  C   TYR P  63      -4.091 -66.389  96.517  0.00 97.00      PROA   
ATOM    949  O   TYR P  63      -4.341 -65.648  97.465  0.00 97.00      PROA   
ATOM    950  N   ARG P  64      -3.115 -66.097  95.630  0.00 97.00      PROA   
ATOM    951  HN  ARG P  64      -2.849 -66.750  94.924  0.00 97.00      PROA   
ATOM    952  CA  ARG P  64      -2.352 -64.873  95.727  0.00 97.00      PROA   
ATOM    953  HA  ARG P  64      -2.964 -64.092  96.158  0.00 97.00      PROA   
ATOM    954  CB  ARG P  64      -1.027 -65.037  96.522  0.00 97.00      PROA   
ATOM    955  HB1 ARG P  64      -0.775 -64.046  96.960  0.00 97.00      PROA   
ATOM    956  HB2 ARG P  64      -0.184 -65.329  95.857  0.00 97.00      PROA   
ATOM    957  CG  ARG P  64      -1.087 -66.113  97.626  0.00 97.00      PROA   
ATOM    958  HG1 ARG P  64      -1.183 -67.114  97.153  0.00 97.00      PROA   
ATOM    959  HG2 ARG P  64      -1.987 -65.962  98.264  0.00 97.00      PROA   
ATOM    960  CD  ARG P  64       0.146 -66.135  98.521  0.00 97.00      PROA   
ATOM    961  HD1 ARG P  64       1.086 -66.064  97.934  0.00 97.00      PROA   
ATOM    962  HD2 ARG P  64       0.163 -67.064  99.119  0.00 97.00      PROA   
ATOM    963  NE  ARG P  64       0.024 -64.929  99.389  0.00 97.00      PROA   
ATOM    964  HE  ARG P  64      -0.621 -64.213  99.125  0.00 97.00      PROA   
ATOM    965  CZ  ARG P  64       0.518 -64.829 100.634  0.00 97.00      PROA   
ATOM    966  NH1 ARG P  64       0.906 -65.883 101.359  0.00 97.00      PROA   
ATOM    967 HH11 ARG P  64       0.554 -66.774 101.070  0.00 97.00      PROA   
ATOM    968 HH12 ARG P  64       1.014 -65.763 102.339  0.00 97.00      PROA   
ATOM    969  NH2 ARG P  64       0.562 -63.609 101.185  0.00 97.00      PROA   
ATOM    970 HH21 ARG P  64       0.321 -62.839 100.596  0.00 97.00      PROA   
ATOM    971 HH22 ARG P  64       0.970 -63.505 102.084  0.00 97.00      PROA   
ATOM    972  C   ARG P  64      -1.988 -64.493  94.318  0.00 97.00      PROA   
ATOM    973  O   ARG P  64      -1.877 -65.350  93.450  0.00 97.00      PROA   
ATOM    974  N   CYS P  65      -1.775 -63.187  94.047  0.00 97.00      PROA   
ATOM    975  HN  CYS P  65      -2.026 -62.469  94.691  0.00 97.00      PROA   
ATOM    976  CA  CYS P  65      -1.243 -62.761  92.774  0.00 97.00      PROA   
ATOM    977  HA  CYS P  65      -0.662 -63.575  92.371  0.00 97.00      PROA   
ATOM    978  CB  CYS P  65      -2.364 -62.415  91.765  0.00 97.00      PROA   
ATOM    979  HB1 CYS P  65      -2.873 -63.374  91.516  0.00 97.00      PROA   
ATOM    980  HB2 CYS P  65      -1.949 -62.016  90.817  0.00 97.00      PROA   
ATOM    981  SG  CYS P  65      -3.605 -61.291  92.463  0.00 97.00      PROA   
ATOM    982  C   CYS P  65      -0.273 -61.609  92.911  0.00 97.00      PROA   
ATOM    983  O   CYS P  65      -0.208 -60.918  93.923  0.00 97.00      PROA   
ATOM    984  N   GLN P  66       0.542 -61.405  91.855  0.00 97.00      PROA   
ATOM    985  HN  GLN P  66       0.510 -62.046  91.089  0.00 97.00      PROA   
ATOM    986  CA  GLN P  66       1.476 -60.310  91.736  0.00 97.00      PROA   
ATOM    987  HA  GLN P  66       1.322 -59.599  92.536  0.00 97.00      PROA   
ATOM    988  CB  GLN P  66       2.938 -60.866  91.766  0.00 97.00      PROA   
ATOM    989  HB1 GLN P  66       3.204 -61.357  90.809  0.00 97.00      PROA   
ATOM    990  HB2 GLN P  66       2.928 -61.665  92.545  0.00 97.00      PROA   
ATOM    991  CG  GLN P  66       4.020 -59.847  92.190  0.00 97.00      PROA   
ATOM    992  HG1 GLN P  66       3.613 -59.279  93.055  0.00 97.00      PROA   
ATOM    993  HG2 GLN P  66       4.247 -59.127  91.382  0.00 97.00      PROA   
ATOM    994  CD  GLN P  66       5.317 -60.491  92.713  0.00 97.00      PROA   
ATOM    995  OE1 GLN P  66       5.670 -60.252  93.867  0.00 97.00      PROA   
ATOM    996  NE2 GLN P  66       6.044 -61.301  91.905  0.00 97.00      PROA   
ATOM    997 HE21 GLN P  66       6.848 -61.764  92.275  0.00 97.00      PROA   
ATOM    998 HE22 GLN P  66       5.746 -61.495  90.969  0.00 97.00      PROA   
ATOM    999  C   GLN P  66       1.108 -59.662  90.407  0.00 97.00      PROA   
ATOM   1000  O   GLN P  66       1.273 -60.262  89.347  0.00 97.00      PROA   
ATOM   1001  N   ARG P  67       0.559 -58.417  90.434  0.00 97.00      PROA   
ATOM   1002  HN  ARG P  67       0.374 -57.952  91.297  0.00 97.00      PROA   
ATOM   1003  CA  ARG P  67       0.122 -57.707  89.239  0.00 97.00      PROA   
ATOM   1004  HA  ARG P  67       0.129 -58.361  88.379  0.00 97.00      PROA   
ATOM   1005  CB  ARG P  67      -1.311 -57.129  89.429  0.00 97.00      PROA   
ATOM   1006  HB1 ARG P  67      -1.552 -56.371  88.651  0.00 97.00      PROA   
ATOM   1007  HB2 ARG P  67      -1.343 -56.607  90.413  0.00 97.00      PROA   
ATOM   1008  CG  ARG P  67      -2.426 -58.188  89.416  0.00 97.00      PROA   
ATOM   1009  HG1 ARG P  67      -3.322 -57.751  89.914  0.00 97.00      PROA   
ATOM   1010  HG2 ARG P  67      -2.105 -59.061  90.024  0.00 97.00      PROA   
ATOM   1011  CD  ARG P  67      -2.816 -58.684  88.018  0.00 97.00      PROA   
ATOM   1012  HD1 ARG P  67      -3.396 -59.626  88.090  0.00 97.00      PROA   
ATOM   1013  HD2 ARG P  67      -1.923 -58.869  87.383  0.00 97.00      PROA   
ATOM   1014  NE  ARG P  67      -3.742 -57.677  87.417  0.00 97.00      PROA   
ATOM   1015  HE  ARG P  67      -4.640 -57.558  87.837  0.00 97.00      PROA   
ATOM   1016  CZ  ARG P  67      -3.455 -56.888  86.367  0.00 97.00      PROA   
ATOM   1017  NH1 ARG P  67      -2.311 -56.973  85.684  0.00 97.00      PROA   
ATOM   1018 HH11 ARG P  67      -1.698 -57.742  85.843  0.00 97.00      PROA   
ATOM   1019 HH12 ARG P  67      -2.214 -56.415  84.860  0.00 97.00      PROA   
ATOM   1020  NH2 ARG P  67      -4.369 -55.990  85.962  0.00 97.00      PROA   
ATOM   1021 HH21 ARG P  67      -5.225 -55.912  86.462  0.00 97.00      PROA   
ATOM   1022 HH22 ARG P  67      -4.144 -55.392  85.193  0.00 97.00      PROA   
ATOM   1023  C   ARG P  67       1.021 -56.529  88.943  0.00 97.00      PROA   
ATOM   1024  O   ARG P  67       0.821 -55.462  89.517  0.00 97.00      PROA   
ATOM   1025  N   GLY P  68       1.990 -56.685  87.999  0.00 97.00      PROA   
ATOM   1026  HN  GLY P  68       2.088 -57.581  87.569  0.00 97.00      PROA   
ATOM   1027  CA  GLY P  68       2.841 -55.641  87.414  0.00 97.00      PROA   
ATOM   1028  HA1 GLY P  68       2.211 -55.062  86.753  0.00 97.00      PROA   
ATOM   1029  HA2 GLY P  68       3.624 -56.154  86.875  0.00 97.00      PROA   
ATOM   1030  C   GLY P  68       3.540 -54.640  88.315  0.00 97.00      PROA   
ATOM   1031  O   GLY P  68       4.038 -53.623  87.834  0.00 97.00      PROA   
ATOM   1032  N   LEU P  69       3.576 -54.881  89.638  0.00 97.00      PROA   
ATOM   1033  HN  LEU P  69       3.171 -55.721  89.984  0.00 97.00      PROA   
ATOM   1034  CA  LEU P  69       3.885 -53.866  90.618  0.00 97.00      PROA   
ATOM   1035  HA  LEU P  69       4.572 -53.141  90.202  0.00 97.00      PROA   
ATOM   1036  CB  LEU P  69       2.595 -53.185  91.155  0.00 97.00      PROA   
ATOM   1037  HB1 LEU P  69       2.817 -52.574  92.057  0.00 97.00      PROA   
ATOM   1038  HB2 LEU P  69       1.882 -53.995  91.433  0.00 97.00      PROA   
ATOM   1039  CG  LEU P  69       1.832 -52.266  90.177  0.00 97.00      PROA   
ATOM   1040  HG  LEU P  69       1.617 -52.830  89.240  0.00 97.00      PROA   
ATOM   1041  CD1 LEU P  69       0.476 -51.866  90.786  0.00 97.00      PROA   
ATOM   1042 HD11 LEU P  69       0.628 -51.312  91.737  0.00 97.00      PROA   
ATOM   1043 HD12 LEU P  69      -0.141 -52.768  90.988  0.00 97.00      PROA   
ATOM   1044 HD13 LEU P  69      -0.072 -51.210  90.080  0.00 97.00      PROA   
ATOM   1045  CD2 LEU P  69       2.644 -51.014  89.812  0.00 97.00      PROA   
ATOM   1046 HD21 LEU P  69       3.581 -51.294  89.288  0.00 97.00      PROA   
ATOM   1047 HD22 LEU P  69       2.902 -50.442  90.729  0.00 97.00      PROA   
ATOM   1048 HD23 LEU P  69       2.051 -50.357  89.142  0.00 97.00      PROA   
ATOM   1049  C   LEU P  69       4.549 -54.530  91.799  0.00 97.00      PROA   
ATOM   1050  O   LEU P  69       4.264 -55.682  92.116  0.00 97.00      PROA   
ATOM   1051  N   SER P  70       5.446 -53.791  92.496  0.00 97.00      PROA   
ATOM   1052  HN  SER P  70       5.639 -52.853  92.212  0.00 97.00      PROA   
ATOM   1053  CA  SER P  70       6.170 -54.211  93.690  0.00 97.00      PROA   
ATOM   1054  HA  SER P  70       6.920 -54.906  93.342  0.00 97.00      PROA   
ATOM   1055  CB  SER P  70       6.931 -53.016  94.326  0.00 97.00      PROA   
ATOM   1056  HB1 SER P  70       7.730 -52.706  93.616  0.00 97.00      PROA   
ATOM   1057  HB2 SER P  70       7.419 -53.298  95.284  0.00 97.00      PROA   
ATOM   1058  OG  SER P  70       6.061 -51.902  94.523  0.00 97.00      PROA   
ATOM   1059  HG1 SER P  70       6.597 -51.164  94.825  0.00 97.00      PROA   
ATOM   1060  C   SER P  70       5.365 -54.953  94.760  0.00 97.00      PROA   
ATOM   1061  O   SER P  70       4.381 -54.447  95.287  0.00 97.00      PROA   
ATOM   1062  N   GLY P  71       5.791 -56.187  95.119  0.00 97.00      PROA   
ATOM   1063  HN  GLY P  71       6.625 -56.546  94.705  0.00 97.00      PROA   
ATOM   1064  CA  GLY P  71       5.100 -57.056  96.070  0.00 97.00      PROA   
ATOM   1065  HA1 GLY P  71       4.782 -56.452  96.908  0.00 97.00      PROA   
ATOM   1066  HA2 GLY P  71       5.809 -57.812  96.368  0.00 97.00      PROA   
ATOM   1067  C   GLY P  71       3.868 -57.768  95.539  0.00 97.00      PROA   
ATOM   1068  O   GLY P  71       3.208 -57.326  94.606  0.00 97.00      PROA   
ATOM   1069  N   ARG P  72       3.524 -58.917  96.168  0.00 97.00      PROA   
ATOM   1070  HN  ARG P  72       4.082 -59.250  96.922  0.00 97.00      PROA   
ATOM   1071  CA  ARG P  72       2.393 -59.769  95.846  0.00 97.00      PROA   
ATOM   1072  HA  ARG P  72       1.893 -59.382  94.966  0.00 97.00      PROA   
ATOM   1073  CB  ARG P  72       2.769 -61.262  95.580  0.00 97.00      PROA   
ATOM   1074  HB1 ARG P  72       3.511 -61.291  94.756  0.00 97.00      PROA   
ATOM   1075  HB2 ARG P  72       1.867 -61.782  95.186  0.00 97.00      PROA   
ATOM   1076  CG  ARG P  72       3.273 -62.136  96.763  0.00 97.00      PROA   
ATOM   1077  HG1 ARG P  72       3.567 -63.123  96.334  0.00 97.00      PROA   
ATOM   1078  HG2 ARG P  72       2.422 -62.324  97.451  0.00 97.00      PROA   
ATOM   1079  CD  ARG P  72       4.455 -61.626  97.607  0.00 97.00      PROA   
ATOM   1080  HD1 ARG P  72       4.862 -62.449  98.237  0.00 97.00      PROA   
ATOM   1081  HD2 ARG P  72       4.137 -60.782  98.257  0.00 97.00      PROA   
ATOM   1082  NE  ARG P  72       5.504 -61.168  96.650  0.00 97.00      PROA   
ATOM   1083  HE  ARG P  72       5.263 -61.116  95.683  0.00 97.00      PROA   
ATOM   1084  CZ  ARG P  72       6.680 -60.596  96.978  0.00 97.00      PROA   
ATOM   1085  NH1 ARG P  72       7.190 -60.583  98.212  0.00 97.00      PROA   
ATOM   1086 HH11 ARG P  72       6.733 -61.101  98.925  0.00 97.00      PROA   
ATOM   1087 HH12 ARG P  72       8.076 -60.145  98.351  0.00 97.00      PROA   
ATOM   1088  NH2 ARG P  72       7.371 -60.019  95.979  0.00 97.00      PROA   
ATOM   1089 HH21 ARG P  72       6.955 -60.053  95.070  0.00 97.00      PROA   
ATOM   1090 HH22 ARG P  72       8.292 -59.679  96.132  0.00 97.00      PROA   
ATOM   1091  C   ARG P  72       1.414 -59.713  96.996  0.00 97.00      PROA   
ATOM   1092  O   ARG P  72       1.749 -59.307  98.107  0.00 97.00      PROA   
ATOM   1093  N   SER P  73       0.155 -60.100  96.697  0.00 97.00      PROA   
ATOM   1094  HN  SER P  73      -0.050 -60.343  95.749  0.00 97.00      PROA   
ATOM   1095  CA  SER P  73      -1.011 -60.232  97.548  0.00 97.00      PROA   
ATOM   1096  HA  SER P  73      -1.341 -59.216  97.716  0.00 97.00      PROA   
ATOM   1097  CB  SER P  73      -2.151 -60.962  96.785  0.00 97.00      PROA   
ATOM   1098  HB1 SER P  73      -2.866 -61.531  97.414  0.00 97.00      PROA   
ATOM   1099  HB2 SER P  73      -1.684 -61.696  96.104  0.00 97.00      PROA   
ATOM   1100  OG  SER P  73      -2.920 -60.038  96.031  0.00 97.00      PROA   
ATOM   1101  HG1 SER P  73      -3.541 -59.662  96.666  0.00 97.00      PROA   
ATOM   1102  C   SER P  73      -0.943 -60.832  98.935  0.00 97.00      PROA   
ATOM   1103  O   SER P  73      -0.036 -61.547  99.348  0.00 97.00      PROA   
ATOM   1104  N   ASP P  74      -2.069 -60.552  99.613  0.00 97.00      PROA   
ATOM   1105  HN  ASP P  74      -2.668 -59.864  99.203  0.00 97.00      PROA   
ATOM   1106  CA  ASP P  74      -2.837 -61.276 100.592  0.00 97.00      PROA   
ATOM   1107  HA  ASP P  74      -2.443 -60.978 101.548  0.00 97.00      PROA   
ATOM   1108  CB  ASP P  74      -4.325 -60.772 100.489  0.00 97.00      PROA   
ATOM   1109  HB1 ASP P  74      -4.422 -59.851 101.105  0.00 97.00      PROA   
ATOM   1110  HB2 ASP P  74      -5.042 -61.517 100.883  0.00 97.00      PROA   
ATOM   1111  CG  ASP P  74      -4.760 -60.366  99.061  0.00 97.00      PROA   
ATOM   1112  OD1 ASP P  74      -4.209 -59.371  98.517  0.00 97.00      PROA   
ATOM   1113  OD2 ASP P  74      -5.659 -61.042  98.501  0.00 97.00      PROA   
ATOM   1114  C   ASP P  74      -2.786 -62.810 100.479  0.00 97.00      PROA   
ATOM   1115  O   ASP P  74      -2.567 -63.354  99.396  0.00 97.00      PROA   
ATOM   1116  N   PRO P  75      -2.951 -63.559 101.568  0.00 97.00      PROA   
ATOM   1117  CD  PRO P  75      -2.717 -63.092 102.938  0.00 97.00      PROA   
ATOM   1118  HD1 PRO P  75      -3.545 -62.417 103.247  0.00 97.00      PROA   
ATOM   1119  HD2 PRO P  75      -1.744 -62.556 102.997  0.00 97.00      PROA   
ATOM   1120  CA  PRO P  75      -3.307 -64.967 101.526  0.00 97.00      PROA   
ATOM   1121  HA  PRO P  75      -2.941 -65.466 100.638  0.00 97.00      PROA   
ATOM   1122  CB  PRO P  75      -2.619 -65.507 102.791  0.00 97.00      PROA   
ATOM   1123  HB1 PRO P  75      -1.556 -65.722 102.551  0.00 97.00      PROA   
ATOM   1124  HB2 PRO P  75      -3.066 -66.442 103.180  0.00 97.00      PROA   
ATOM   1125  CG  PRO P  75      -2.682 -64.355 103.808  0.00 97.00      PROA   
ATOM   1126  HG1 PRO P  75      -3.629 -64.431 104.386  0.00 97.00      PROA   
ATOM   1127  HG2 PRO P  75      -1.826 -64.373 104.510  0.00 97.00      PROA   
ATOM   1128  C   PRO P  75      -4.817 -65.159 101.611  0.00 97.00      PROA   
ATOM   1129  O   PRO P  75      -5.320 -65.449 102.695  0.00 97.00      PROA   
ATOM   1130  N   ILE P  76      -5.592 -65.051 100.504  0.00 97.00      PROA   
ATOM   1131  HN  ILE P  76      -5.231 -64.767  99.618  0.00 97.00      PROA   
ATOM   1132  CA  ILE P  76      -7.006 -65.404 100.590  0.00 97.00      PROA   
ATOM   1133  HA  ILE P  76      -7.361 -65.141 101.576  0.00 97.00      PROA   
ATOM   1134  CB  ILE P  76      -7.948 -64.632  99.672  0.00 97.00      PROA   
ATOM   1135  HB  ILE P  76      -8.968 -65.083  99.743  0.00 97.00      PROA   
ATOM   1136  CG2 ILE P  76      -8.060 -63.184 100.201  0.00 97.00      PROA   
ATOM   1137 HG21 ILE P  76      -7.082 -62.667 100.122  0.00 97.00      PROA   
ATOM   1138 HG22 ILE P  76      -8.386 -63.167 101.262  0.00 97.00      PROA   
ATOM   1139 HG23 ILE P  76      -8.797 -62.614  99.598  0.00 97.00      PROA   
ATOM   1140  CG1 ILE P  76      -7.512 -64.646  98.193  0.00 97.00      PROA   
ATOM   1141 HG11 ILE P  76      -6.676 -65.357  98.053  0.00 97.00      PROA   
ATOM   1142 HG12 ILE P  76      -7.130 -63.636  97.928  0.00 97.00      PROA   
ATOM   1143  CD  ILE P  76      -8.646 -65.042  97.245  0.00 97.00      PROA   
ATOM   1144  HD1 ILE P  76      -9.489 -64.324  97.317  0.00 97.00      PROA   
ATOM   1145  HD2 ILE P  76      -9.018 -66.060  97.491  0.00 97.00      PROA   
ATOM   1146  HD3 ILE P  76      -8.277 -65.055  96.200  0.00 97.00      PROA   
ATOM   1147  C   ILE P  76      -7.183 -66.912 100.472  0.00 97.00      PROA   
ATOM   1148  O   ILE P  76      -7.156 -67.508  99.398  0.00 97.00      PROA   
ATOM   1149  N   GLN P  77      -7.348 -67.571 101.639  0.00 97.00      PROA   
ATOM   1150  HN  GLN P  77      -7.270 -67.068 102.496  0.00 97.00      PROA   
ATOM   1151  CA  GLN P  77      -7.398 -69.011 101.755  0.00 97.00      PROA   
ATOM   1152  HA  GLN P  77      -6.752 -69.444 101.015  0.00 97.00      PROA   
ATOM   1153  CB  GLN P  77      -6.865 -69.446 103.149  0.00 97.00      PROA   
ATOM   1154  HB1 GLN P  77      -6.617 -70.529 103.094  0.00 97.00      PROA   
ATOM   1155  HB2 GLN P  77      -7.645 -69.315 103.930  0.00 97.00      PROA   
ATOM   1156  CG  GLN P  77      -5.612 -68.635 103.584  0.00 97.00      PROA   
ATOM   1157  HG1 GLN P  77      -5.913 -67.630 103.949  0.00 97.00      PROA   
ATOM   1158  HG2 GLN P  77      -4.932 -68.484 102.724  0.00 97.00      PROA   
ATOM   1159  CD  GLN P  77      -4.864 -69.325 104.731  0.00 97.00      PROA   
ATOM   1160  OE1 GLN P  77      -5.475 -69.690 105.739  0.00 97.00      PROA   
ATOM   1161  NE2 GLN P  77      -3.516 -69.486 104.597  0.00 97.00      PROA   
ATOM   1162 HE21 GLN P  77      -3.024 -69.132 103.797  0.00 97.00      PROA   
ATOM   1163 HE22 GLN P  77      -3.014 -69.943 105.328  0.00 97.00      PROA   
ATOM   1164  C   GLN P  77      -8.813 -69.505 101.490  0.00 97.00      PROA   
ATOM   1165  O   GLN P  77      -9.719 -69.276 102.285  0.00 97.00      PROA   
ATOM   1166  N   LEU P  78      -9.010 -70.187 100.331  0.00 97.00      PROA   
ATOM   1167  HN  LEU P  78      -8.224 -70.388  99.749  0.00 97.00      PROA   
ATOM   1168  CA  LEU P  78     -10.273 -70.606  99.751  0.00 97.00      PROA   
ATOM   1169  HA  LEU P  78     -11.068 -69.986 100.139  0.00 97.00      PROA   
ATOM   1170  CB  LEU P  78     -10.189 -70.479  98.203  0.00 97.00      PROA   
ATOM   1171  HB1 LEU P  78      -9.391 -71.167  97.844  0.00 97.00      PROA   
ATOM   1172  HB2 LEU P  78      -9.856 -69.447  97.952  0.00 97.00      PROA   
ATOM   1173  CG  LEU P  78     -11.478 -70.777  97.398  0.00 97.00      PROA   
ATOM   1174  HG  LEU P  78     -11.973 -71.683  97.813  0.00 97.00      PROA   
ATOM   1175  CD1 LEU P  78     -12.469 -69.606  97.474  0.00 97.00      PROA   
ATOM   1176 HD11 LEU P  78     -12.024 -68.712  96.990  0.00 97.00      PROA   
ATOM   1177 HD12 LEU P  78     -12.706 -69.358  98.525  0.00 97.00      PROA   
ATOM   1178 HD13 LEU P  78     -13.412 -69.861  96.946  0.00 97.00      PROA   
ATOM   1179  CD2 LEU P  78     -11.150 -71.085  95.925  0.00 97.00      PROA   
ATOM   1180 HD21 LEU P  78     -10.486 -71.971  95.852  0.00 97.00      PROA   
ATOM   1181 HD22 LEU P  78     -10.638 -70.218  95.455  0.00 97.00      PROA   
ATOM   1182 HD23 LEU P  78     -12.079 -71.296  95.356  0.00 97.00      PROA   
ATOM   1183  C   LEU P  78     -10.564 -72.054 100.093  0.00 97.00      PROA   
ATOM   1184  O   LEU P  78      -9.686 -72.908 100.001  0.00 97.00      PROA   
ATOM   1185  N   GLU P  79     -11.820 -72.365 100.500  0.00 97.00      PROA   
ATOM   1186  HN  GLU P  79     -12.513 -71.655 100.612  0.00 97.00      PROA   
ATOM   1187  CA  GLU P  79     -12.210 -73.687 100.943  0.00 97.00      PROA   
ATOM   1188  HA  GLU P  79     -11.392 -74.385 100.832  0.00 97.00      PROA   
ATOM   1189  CB  GLU P  79     -12.663 -73.655 102.427  0.00 97.00      PROA   
ATOM   1190  HB1 GLU P  79     -13.031 -74.658 102.734  0.00 97.00      PROA   
ATOM   1191  HB2 GLU P  79     -13.525 -72.951 102.486  0.00 97.00      PROA   
ATOM   1192  CG  GLU P  79     -11.558 -73.225 103.421  0.00 97.00      PROA   
ATOM   1193  HG1 GLU P  79     -10.822 -72.563 102.921  0.00 97.00      PROA   
ATOM   1194  HG2 GLU P  79     -11.015 -74.116 103.799  0.00 97.00      PROA   
ATOM   1195  CD  GLU P  79     -12.111 -72.415 104.596  0.00 97.00      PROA   
ATOM   1196  OE1 GLU P  79     -12.861 -71.436 104.343  0.00 97.00      PROA   
ATOM   1197  OE2 GLU P  79     -11.734 -72.713 105.759  0.00 97.00      PROA   
ATOM   1198  C   GLU P  79     -13.403 -74.249 100.203  0.00 97.00      PROA   
ATOM   1199  O   GLU P  79     -14.380 -73.559  99.924  0.00 97.00      PROA   
ATOM   1200  N   VAL P  80     -13.412 -75.606 100.099  0.00  0.00      PROA   
ATOM   1201  HN  VAL P  80     -12.607 -76.145 100.336  0.00  0.00      PROA   
ATOM   1202  CA  VAL P  80     -14.602 -76.380  99.816  0.00  0.00      PROA   
ATOM   1203  HA  VAL P  80     -15.403 -75.700  99.622  0.00  0.00      PROA   
ATOM   1204  CB  VAL P  80     -14.452 -77.297  98.604  0.00  0.00      PROA   
ATOM   1205  HB  VAL P  80     -13.578 -77.971  98.744  0.00  0.00      PROA   
ATOM   1206  CG1 VAL P  80     -15.713 -78.167  98.397  0.00  0.00      PROA   
ATOM   1207 HG11 VAL P  80     -16.621 -77.530  98.353  0.00  0.00      PROA   
ATOM   1208 HG12 VAL P  80     -15.832 -78.905  99.217  0.00  0.00      PROA   
ATOM   1209 HG13 VAL P  80     -15.633 -78.727  97.442  0.00  0.00      PROA   
ATOM   1210  CG2 VAL P  80     -14.189 -76.417  97.362  0.00  0.00      PROA   
ATOM   1211 HG21 VAL P  80     -13.229 -75.868  97.453  0.00  0.00      PROA   
ATOM   1212 HG22 VAL P  80     -15.011 -75.683  97.227  0.00  0.00      PROA   
ATOM   1213 HG23 VAL P  80     -14.139 -77.054  96.455  0.00  0.00      PROA   
ATOM   1214  C   VAL P  80     -14.966 -77.161 101.066  0.00  0.00      PROA   
ATOM   1215  O   VAL P  80     -14.110 -77.822 101.652  0.00  0.00      PROA   
ATOM   1216  N   HSD P  81     -16.258 -77.078 101.501  0.00  0.00      PROA   
ATOM   1217  HN  HSD P  81     -16.927 -76.535 100.999  0.00  0.00      PROA   
ATOM   1218  CA  HSD P  81     -16.782 -77.747 102.681  0.00  0.00      PROA   
ATOM   1219  HA  HSD P  81     -16.360 -78.741 102.733  0.00  0.00      PROA   
ATOM   1220  CB  HSD P  81     -16.541 -76.975 104.014  0.00  0.00      PROA   
ATOM   1221  HB1 HSD P  81     -17.063 -77.476 104.858  0.00  0.00      PROA   
ATOM   1222  HB2 HSD P  81     -16.955 -75.947 103.920  0.00  0.00      PROA   
ATOM   1223  ND1 HSD P  81     -14.304 -77.915 104.793  0.00  0.00      PROA   
ATOM   1224  HD1 HSD P  81     -14.562 -78.882 104.758  0.00  0.00      PROA   
ATOM   1225  CG  HSD P  81     -15.104 -76.851 104.432  0.00  0.00      PROA   
ATOM   1226  CE1 HSD P  81     -13.125 -77.392 105.215  0.00  0.00      PROA   
ATOM   1227  HE1 HSD P  81     -12.297 -78.010 105.554  0.00  0.00      PROA   
ATOM   1228  NE2 HSD P  81     -13.116 -76.075 105.165  0.00  0.00      PROA   
ATOM   1229  CD2 HSD P  81     -14.365 -75.735 104.677  0.00  0.00      PROA   
ATOM   1230  HD2 HSD P  81     -14.633 -74.693 104.560  0.00  0.00      PROA   
ATOM   1231  C   HSD P  81     -18.288 -77.867 102.546  0.00  0.00      PROA   
ATOM   1232  O   HSD P  81     -18.897 -77.181 101.725  0.00  0.00      PROA   
ATOM   1233  N   ARG P  82     -18.920 -78.729 103.397  0.00  0.00      PROA   
ATOM   1234  HN  ARG P  82     -18.395 -79.328 103.995  0.00  0.00      PROA   
ATOM   1235  CA  ARG P  82     -20.345 -78.692 103.689  0.00  0.00      PROA   
ATOM   1236  HA  ARG P  82     -20.745 -77.794 103.241  0.00  0.00      PROA   
ATOM   1237  CB  ARG P  82     -20.620 -78.527 105.209  0.00  0.00      PROA   
ATOM   1238  HB1 ARG P  82     -21.707 -78.487 105.430  0.00  0.00      PROA   
ATOM   1239  HB2 ARG P  82     -20.215 -77.524 105.476  0.00  0.00      PROA   
ATOM   1240  CG  ARG P  82     -19.932 -79.561 106.123  0.00  0.00      PROA   
ATOM   1241  HG1 ARG P  82     -18.843 -79.598 105.903  0.00  0.00      PROA   
ATOM   1242  HG2 ARG P  82     -20.353 -80.567 105.903  0.00  0.00      PROA   
ATOM   1243  CD  ARG P  82     -20.125 -79.275 107.623  0.00  0.00      PROA   
ATOM   1244  HD1 ARG P  82     -19.667 -80.084 108.232  0.00  0.00      PROA   
ATOM   1245  HD2 ARG P  82     -21.206 -79.190 107.867  0.00  0.00      PROA   
ATOM   1246  NE  ARG P  82     -19.443 -77.984 107.965  0.00  0.00      PROA   
ATOM   1247  HE  ARG P  82     -18.921 -77.518 107.251  0.00  0.00      PROA   
ATOM   1248  CZ  ARG P  82     -19.517 -77.407 109.193  0.00  0.00      PROA   
ATOM   1249  NH1 ARG P  82     -20.218 -77.976 110.202  0.00  0.00      PROA   
ATOM   1250 HH11 ARG P  82     -20.262 -77.527 111.094  0.00  0.00      PROA   
ATOM   1251 HH12 ARG P  82     -20.702 -78.838 110.049  0.00  0.00      PROA   
ATOM   1252  NH2 ARG P  82     -18.875 -76.232 109.406  0.00  0.00      PROA   
ATOM   1253 HH21 ARG P  82     -18.923 -75.791 110.301  0.00  0.00      PROA   
ATOM   1254 HH22 ARG P  82     -18.360 -75.804 108.663  0.00  0.00      PROA   
ATOM   1255  C   ARG P  82     -21.114 -79.848 103.066  0.00  0.00      PROA   
ATOM   1256  O   ARG P  82     -20.770 -80.279 101.967  0.00  0.00      PROA   
ATOM   1257  N   GLY P  83     -22.211 -80.335 103.723  0.00  0.00      PROA   
ATOM   1258  HN  GLY P  83     -22.433 -80.039 104.649  0.00  0.00      PROA   
ATOM   1259  CA  GLY P  83     -23.232 -81.130 103.066  0.00  0.00      PROA   
ATOM   1260  HA1 GLY P  83     -22.766 -81.735 102.300  0.00  0.00      PROA   
ATOM   1261  HA2 GLY P  83     -23.946 -80.426 102.663  0.00  0.00      PROA   
ATOM   1262  C   GLY P  83     -23.971 -82.081 103.984  0.00  0.00      PROA   
ATOM   1263  O   GLY P  83     -23.399 -82.653 104.910  0.00  0.00      PROA   
ATOM   1264  N   TRP P  84     -25.275 -82.297 103.651  0.00  0.00      PROA   
ATOM   1265  HN  TRP P  84     -25.685 -81.720 102.950  0.00  0.00      PROA   
ATOM   1266  CA  TRP P  84     -26.146 -83.397 104.037  0.00  0.00      PROA   
ATOM   1267  HA  TRP P  84     -27.009 -83.208 103.419  0.00  0.00      PROA   
ATOM   1268  CB  TRP P  84     -25.643 -84.807 103.621  0.00  0.00      PROA   
ATOM   1269  HB1 TRP P  84     -26.379 -85.582 103.927  0.00  0.00      PROA   
ATOM   1270  HB2 TRP P  84     -24.692 -85.026 104.155  0.00  0.00      PROA   
ATOM   1271  CG  TRP P  84     -25.440 -84.950 102.144  0.00  0.00      PROA   
ATOM   1272  CD1 TRP P  84     -24.267 -85.227 101.493  0.00  0.00      PROA   
ATOM   1273  HD1 TRP P  84     -23.318 -85.402 101.976  0.00  0.00      PROA   
ATOM   1274  NE1 TRP P  84     -24.480 -85.241 100.142  0.00  0.00      PROA   
ATOM   1275  HE1 TRP P  84     -23.799 -85.421  99.466  0.00  0.00      PROA   
ATOM   1276  CE2 TRP P  84     -25.790 -84.961  99.878  0.00  0.00      PROA   
ATOM   1277  CD2 TRP P  84     -26.434 -84.762 101.120  0.00  0.00      PROA   
ATOM   1278  CE3 TRP P  84     -27.790 -84.435 101.140  0.00  0.00      PROA   
ATOM   1279  HE3 TRP P  84     -28.320 -84.269 102.065  0.00  0.00      PROA   
ATOM   1280  CZ3 TRP P  84     -28.475 -84.316  99.931  0.00  0.00      PROA   
ATOM   1281  HZ3 TRP P  84     -29.520 -84.047  99.940  0.00  0.00      PROA   
ATOM   1282  CZ2 TRP P  84     -26.474 -84.854  98.673  0.00  0.00      PROA   
ATOM   1283  HZ2 TRP P  84     -25.983 -85.008  97.723  0.00  0.00      PROA   
ATOM   1284  CH2 TRP P  84     -27.830 -84.529  98.717  0.00  0.00      PROA   
ATOM   1285  HH2 TRP P  84     -28.386 -84.437  97.795  0.00  0.00      PROA   
ATOM   1286  C   TRP P  84     -26.735 -83.424 105.428  0.00  0.00      PROA   
ATOM   1287  O   TRP P  84     -26.159 -82.915 106.389  0.00  0.00      PROA   
ATOM   1288  N   LEU P  85     -27.955 -84.039 105.515  0.00  0.00      PROA   
ATOM   1289  HN  LEU P  85     -28.369 -84.405 104.687  0.00  0.00      PROA   
ATOM   1290  CA  LEU P  85     -28.760 -84.270 106.703  0.00  0.00      PROA   
ATOM   1291  HA  LEU P  85     -28.920 -83.305 107.162  0.00  0.00      PROA   
ATOM   1292  CB  LEU P  85     -30.143 -84.936 106.424  0.00  0.00      PROA   
ATOM   1293  HB1 LEU P  85     -30.747 -84.940 107.359  0.00  0.00      PROA   
ATOM   1294  HB2 LEU P  85     -29.992 -85.994 106.121  0.00  0.00      PROA   
ATOM   1295  CG  LEU P  85     -31.043 -84.300 105.340  0.00  0.00      PROA   
ATOM   1296  HG  LEU P  85     -30.520 -84.380 104.360  0.00  0.00      PROA   
ATOM   1297  CD1 LEU P  85     -32.355 -85.109 105.242  0.00  0.00      PROA   
ATOM   1298 HD11 LEU P  85     -32.854 -85.152 106.234  0.00  0.00      PROA   
ATOM   1299 HD12 LEU P  85     -32.147 -86.147 104.908  0.00  0.00      PROA   
ATOM   1300 HD13 LEU P  85     -33.059 -84.639 104.528  0.00  0.00      PROA   
ATOM   1301  CD2 LEU P  85     -31.330 -82.809 105.601  0.00  0.00      PROA   
ATOM   1302 HD21 LEU P  85     -30.386 -82.227 105.631  0.00  0.00      PROA   
ATOM   1303 HD22 LEU P  85     -31.857 -82.686 106.570  0.00  0.00      PROA   
ATOM   1304 HD23 LEU P  85     -31.972 -82.396 104.794  0.00  0.00      PROA   
ATOM   1305  C   LEU P  85     -28.073 -85.163 107.711  0.00  0.00      PROA   
ATOM   1306  O   LEU P  85     -27.023 -85.747 107.444  0.00  0.00      PROA   
ATOM   1307  N   LEU P  86     -28.702 -85.285 108.906  0.00  0.00      PROA   
ATOM   1308  HN  LEU P  86     -29.552 -84.798 109.089  0.00  0.00      PROA   
ATOM   1309  CA  LEU P  86     -28.246 -86.127 109.978  0.00  0.00      PROA   
ATOM   1310  HA  LEU P  86     -27.418 -86.727 109.628  0.00  0.00      PROA   
ATOM   1311  CB  LEU P  86     -27.801 -85.312 111.222  0.00  0.00      PROA   
ATOM   1312  HB1 LEU P  86     -28.653 -84.685 111.566  0.00  0.00      PROA   
ATOM   1313  HB2 LEU P  86     -26.991 -84.622 110.898  0.00  0.00      PROA   
ATOM   1314  CG  LEU P  86     -27.272 -86.134 112.428  0.00  0.00      PROA   
ATOM   1315  HG  LEU P  86     -28.103 -86.777 112.797  0.00  0.00      PROA   
ATOM   1316  CD1 LEU P  86     -26.097 -87.061 112.055  0.00  0.00      PROA   
ATOM   1317 HD11 LEU P  86     -25.246 -86.465 111.663  0.00  0.00      PROA   
ATOM   1318 HD12 LEU P  86     -26.399 -87.798 111.283  0.00  0.00      PROA   
ATOM   1319 HD13 LEU P  86     -25.754 -87.622 112.950  0.00  0.00      PROA   
ATOM   1320  CD2 LEU P  86     -26.874 -85.211 113.598  0.00  0.00      PROA   
ATOM   1321 HD21 LEU P  86     -27.734 -84.584 113.910  0.00  0.00      PROA   
ATOM   1322 HD22 LEU P  86     -26.040 -84.544 113.297  0.00  0.00      PROA   
ATOM   1323 HD23 LEU P  86     -26.549 -85.818 114.470  0.00  0.00      PROA   
ATOM   1324  C   LEU P  86     -29.370 -87.054 110.356  0.00  0.00      PROA   
ATOM   1325  O   LEU P  86     -30.512 -86.644 110.547  0.00  0.00      PROA   
ATOM   1326  N   LEU P  87     -29.011 -88.344 110.494  0.00 97.00      PROA   
ATOM   1327  HN  LEU P  87     -28.064 -88.564 110.294  0.00 97.00      PROA   
ATOM   1328  CA  LEU P  87     -29.777 -89.388 111.134  0.00 97.00      PROA   
ATOM   1329  HA  LEU P  87     -30.818 -89.108 111.207  0.00 97.00      PROA   
ATOM   1330  CB  LEU P  87     -29.670 -90.733 110.376  0.00 97.00      PROA   
ATOM   1331  HB1 LEU P  87     -28.596 -91.002 110.261  0.00 97.00      PROA   
ATOM   1332  HB2 LEU P  87     -30.085 -90.597 109.353  0.00 97.00      PROA   
ATOM   1333  CG  LEU P  87     -30.403 -91.919 111.043  0.00 97.00      PROA   
ATOM   1334  HG  LEU P  87     -30.027 -92.032 112.085  0.00 97.00      PROA   
ATOM   1335  CD1 LEU P  87     -31.924 -91.707 111.113  0.00 97.00      PROA   
ATOM   1336 HD11 LEU P  87     -32.336 -91.550 110.094  0.00 97.00      PROA   
ATOM   1337 HD12 LEU P  87     -32.165 -90.825 111.737  0.00 97.00      PROA   
ATOM   1338 HD13 LEU P  87     -32.413 -92.598 111.560  0.00 97.00      PROA   
ATOM   1339  CD2 LEU P  87     -30.078 -93.229 110.315  0.00 97.00      PROA   
ATOM   1340 HD21 LEU P  87     -28.980 -93.387 110.265  0.00 97.00      PROA   
ATOM   1341 HD22 LEU P  87     -30.484 -93.206 109.282  0.00 97.00      PROA   
ATOM   1342 HD23 LEU P  87     -30.535 -94.076 110.866  0.00 97.00      PROA   
ATOM   1343  C   LEU P  87     -29.221 -89.539 112.531  0.00 97.00      PROA   
ATOM   1344  O   LEU P  87     -28.101 -90.001 112.738  0.00 97.00      PROA   
ATOM   1345  N   GLN P  88     -30.012 -89.140 113.544  0.00 97.00      PROA   
ATOM   1346  HN  GLN P  88     -30.927 -88.776 113.367  0.00 97.00      PROA   
ATOM   1347  CA  GLN P  88     -29.621 -89.173 114.930  0.00 97.00      PROA   
ATOM   1348  HA  GLN P  88     -28.554 -89.006 114.997  0.00 97.00      PROA   
ATOM   1349  CB  GLN P  88     -30.344 -88.065 115.737  0.00 97.00      PROA   
ATOM   1350  HB1 GLN P  88     -29.963 -88.094 116.779  0.00 97.00      PROA   
ATOM   1351  HB2 GLN P  88     -31.435 -88.280 115.753  0.00 97.00      PROA   
ATOM   1352  CG  GLN P  88     -30.120 -86.646 115.170  0.00 97.00      PROA   
ATOM   1353  HG1 GLN P  88     -30.490 -86.581 114.125  0.00 97.00      PROA   
ATOM   1354  HG2 GLN P  88     -29.034 -86.418 115.165  0.00 97.00      PROA   
ATOM   1355  CD  GLN P  88     -30.891 -85.595 115.983  0.00 97.00      PROA   
ATOM   1356  OE1 GLN P  88     -32.123 -85.622 116.054  0.00 97.00      PROA   
ATOM   1357  NE2 GLN P  88     -30.149 -84.612 116.567  0.00 97.00      PROA   
ATOM   1358 HE21 GLN P  88     -30.623 -83.812 116.931  0.00 97.00      PROA   
ATOM   1359 HE22 GLN P  88     -29.155 -84.614 116.473  0.00 97.00      PROA   
ATOM   1360  C   GLN P  88     -29.942 -90.541 115.505  0.00 97.00      PROA   
ATOM   1361  O   GLN P  88     -31.082 -90.991 115.474  0.00 97.00      PROA   
ATOM   1362  N   VAL P  89     -28.916 -91.257 116.018  0.00 97.00      PROA   
ATOM   1363  HN  VAL P  89     -27.994 -90.883 116.010  0.00 97.00      PROA   
ATOM   1364  CA  VAL P  89     -29.036 -92.642 116.442  0.00 97.00      PROA   
ATOM   1365  HA  VAL P  89     -30.062 -92.971 116.346  0.00 97.00      PROA   
ATOM   1366  CB  VAL P  89     -28.158 -93.551 115.584  0.00 97.00      PROA   
ATOM   1367  HB  VAL P  89     -27.099 -93.203 115.629  0.00 97.00      PROA   
ATOM   1368  CG1 VAL P  89     -28.213 -95.016 116.054  0.00 97.00      PROA   
ATOM   1369 HG11 VAL P  89     -29.262 -95.374 116.101  0.00 97.00      PROA   
ATOM   1370 HG12 VAL P  89     -27.734 -95.149 117.044  0.00 97.00      PROA   
ATOM   1371 HG13 VAL P  89     -27.662 -95.644 115.326  0.00 97.00      PROA   
ATOM   1372  CG2 VAL P  89     -28.629 -93.460 114.117  0.00 97.00      PROA   
ATOM   1373 HG21 VAL P  89     -28.408 -92.461 113.689  0.00 97.00      PROA   
ATOM   1374 HG22 VAL P  89     -29.721 -93.643 114.047  0.00 97.00      PROA   
ATOM   1375 HG23 VAL P  89     -28.107 -94.220 113.499  0.00 97.00      PROA   
ATOM   1376  C   VAL P  89     -28.657 -92.760 117.906  0.00 97.00      PROA   
ATOM   1377  O   VAL P  89     -27.685 -92.152 118.352  0.00 97.00      PROA   
ATOM   1378  N   SER P  90     -29.436 -93.558 118.689  0.00 97.00      PROA   
ATOM   1379  HN  SER P  90     -30.262 -93.957 118.296  0.00 97.00      PROA   
ATOM   1380  CA  SER P  90     -29.244 -93.776 120.122  0.00 97.00      PROA   
ATOM   1381  HA  SER P  90     -29.373 -92.819 120.610  0.00 97.00      PROA   
ATOM   1382  CB  SER P  90     -30.279 -94.766 120.720  0.00 97.00      PROA   
ATOM   1383  HB1 SER P  90     -30.096 -94.903 121.809  0.00 97.00      PROA   
ATOM   1384  HB2 SER P  90     -30.207 -95.760 120.234  0.00 97.00      PROA   
ATOM   1385  OG  SER P  90     -31.604 -94.267 120.601  0.00 97.00      PROA   
ATOM   1386  HG1 SER P  90     -31.764 -94.066 119.672  0.00 97.00      PROA   
ATOM   1387  C   SER P  90     -27.878 -94.309 120.530  0.00 97.00      PROA   
ATOM   1388  O   SER P  90     -27.285 -93.807 121.483  0.00 97.00      PROA   
ATOM   1389  N   SER P  91     -27.335 -95.327 119.820  0.00 97.00      PROA   
ATOM   1390  HN  SER P  91     -27.821 -95.740 119.056  0.00 97.00      PROA   
ATOM   1391  CA  SER P  91     -25.992 -95.815 120.080  0.00 97.00      PROA   
ATOM   1392  HA  SER P  91     -25.351 -94.943 120.076  0.00 97.00      PROA   
ATOM   1393  CB  SER P  91     -25.801 -96.543 121.441  0.00 97.00      PROA   
ATOM   1394  HB1 SER P  91     -25.053 -97.361 121.400  0.00 97.00      PROA   
ATOM   1395  HB2 SER P  91     -26.764 -96.987 121.773  0.00 97.00      PROA   
ATOM   1396  OG  SER P  91     -25.344 -95.614 122.418  0.00 97.00      PROA   
ATOM   1397  HG1 SER P  91     -26.019 -94.928 122.469  0.00 97.00      PROA   
ATOM   1398  C   SER P  91     -25.485 -96.652 118.936  0.00 97.00      PROA   
ATOM   1399  O   SER P  91     -26.243 -97.092 118.077  0.00 97.00      PROA   
ATOM   1400  N   ARG P  92     -24.146 -96.858 118.884  0.00 97.00      PROA   
ATOM   1401  HN  ARG P  92     -23.554 -96.488 119.598  0.00 97.00      PROA   
ATOM   1402  CA  ARG P  92     -23.475 -97.523 117.781  0.00 97.00      PROA   
ATOM   1403  HA  ARG P  92     -23.971 -97.251 116.857  0.00 97.00      PROA   
ATOM   1404  CB  ARG P  92     -21.984 -97.085 117.713  0.00 97.00      PROA   
ATOM   1405  HB1 ARG P  92     -21.586 -97.368 116.714  0.00 97.00      PROA   
ATOM   1406  HB2 ARG P  92     -21.390 -97.629 118.482  0.00 97.00      PROA   
ATOM   1407  CG  ARG P  92     -21.755 -95.574 117.954  0.00 97.00      PROA   
ATOM   1408  HG1 ARG P  92     -21.965 -95.344 119.022  0.00 97.00      PROA   
ATOM   1409  HG2 ARG P  92     -22.476 -94.982 117.347  0.00 97.00      PROA   
ATOM   1410  CD  ARG P  92     -20.317 -95.099 117.675  0.00 97.00      PROA   
ATOM   1411  HD1 ARG P  92     -19.575 -95.854 118.006  0.00 97.00      PROA   
ATOM   1412  HD2 ARG P  92     -20.102 -94.144 118.206  0.00 97.00      PROA   
ATOM   1413  NE  ARG P  92     -20.167 -94.903 116.198  0.00 97.00      PROA   
ATOM   1414  HE  ARG P  92     -19.976 -95.683 115.610  0.00 97.00      PROA   
ATOM   1415  CZ  ARG P  92     -20.579 -93.787 115.570  0.00 97.00      PROA   
ATOM   1416  NH1 ARG P  92     -20.901 -92.645 116.197  0.00 97.00      PROA   
ATOM   1417 HH11 ARG P  92     -20.438 -92.428 117.052  0.00 97.00      PROA   
ATOM   1418 HH12 ARG P  92     -21.169 -91.900 115.589  0.00 97.00      PROA   
ATOM   1419  NH2 ARG P  92     -20.603 -93.739 114.225  0.00 97.00      PROA   
ATOM   1420 HH21 ARG P  92     -20.149 -94.454 113.707  0.00 97.00      PROA   
ATOM   1421 HH22 ARG P  92     -20.666 -92.827 113.825  0.00 97.00      PROA   
ATOM   1422  C   ARG P  92     -23.540 -99.040 117.934  0.00 97.00      PROA   
ATOM   1423  O   ARG P  92     -23.377 -99.786 116.969  0.00 97.00      PROA   
ATOM   1424  N   VAL P  93     -23.810 -99.528 119.164  0.00 97.00      PROA   
ATOM   1425  HN  VAL P  93     -23.987 -98.913 119.925  0.00 97.00      PROA   
ATOM   1426  CA  VAL P  93     -23.916-100.931 119.488  0.00 97.00      PROA   
ATOM   1427  HA  VAL P  93     -24.269-101.462 118.617  0.00 97.00      PROA   
ATOM   1428  CB  VAL P  93     -22.633-101.590 120.022  0.00 97.00      PROA   
ATOM   1429  HB  VAL P  93     -22.872-102.627 120.359  0.00 97.00      PROA   
ATOM   1430  CG1 VAL P  93     -21.585-101.703 118.894  0.00 97.00      PROA   
ATOM   1431 HG11 VAL P  93     -21.259-100.695 118.566  0.00 97.00      PROA   
ATOM   1432 HG12 VAL P  93     -22.002-102.236 118.017  0.00 97.00      PROA   
ATOM   1433 HG13 VAL P  93     -20.689-102.252 119.255  0.00 97.00      PROA   
ATOM   1434  CG2 VAL P  93     -22.047-100.819 121.227  0.00 97.00      PROA   
ATOM   1435 HG21 VAL P  93     -22.758-100.793 122.077  0.00 97.00      PROA   
ATOM   1436 HG22 VAL P  93     -21.792 -99.777 120.943  0.00 97.00      PROA   
ATOM   1437 HG23 VAL P  93     -21.117-101.316 121.578  0.00 97.00      PROA   
ATOM   1438  C   VAL P  93     -25.001-101.018 120.528  0.00 97.00      PROA   
ATOM   1439  O   VAL P  93     -25.144-100.125 121.360  0.00 97.00      PROA   
ATOM   1440  N   LEU P  94     -25.808-102.103 120.465  0.00 97.00      PROA   
ATOM   1441  HN  LEU P  94     -25.698-102.781 119.745  0.00 97.00      PROA   
ATOM   1442  CA  LEU P  94     -26.846-102.423 121.415  0.00 97.00      PROA   
ATOM   1443  HA  LEU P  94     -26.563-102.067 122.398  0.00 97.00      PROA   
ATOM   1444  CB  LEU P  94     -28.268-101.904 121.050  0.00 97.00      PROA   
ATOM   1445  HB1 LEU P  94     -28.945-102.202 121.884  0.00 97.00      PROA   
ATOM   1446  HB2 LEU P  94     -28.642-102.391 120.124  0.00 97.00      PROA   
ATOM   1447  CG  LEU P  94     -28.425-100.370 120.891  0.00 97.00      PROA   
ATOM   1448  HG  LEU P  94     -27.703 -99.877 121.583  0.00 97.00      PROA   
ATOM   1449  CD1 LEU P  94     -28.158 -99.872 119.457  0.00 97.00      PROA   
ATOM   1450 HD11 LEU P  94     -28.914-100.295 118.761  0.00 97.00      PROA   
ATOM   1451 HD12 LEU P  94     -27.151-100.163 119.102  0.00 97.00      PROA   
ATOM   1452 HD13 LEU P  94     -28.227 -98.764 119.424  0.00 97.00      PROA   
ATOM   1453  CD2 LEU P  94     -29.834 -99.938 121.341  0.00 97.00      PROA   
ATOM   1454 HD21 LEU P  94     -29.986-100.193 122.410  0.00 97.00      PROA   
ATOM   1455 HD22 LEU P  94     -30.606-100.469 120.746  0.00 97.00      PROA   
ATOM   1456 HD23 LEU P  94     -29.970 -98.844 121.217  0.00 97.00      PROA   
ATOM   1457  C   LEU P  94     -26.893-103.935 121.442  0.00 97.00      PROA   
ATOM   1458  O   LEU P  94     -26.329-104.601 120.577  0.00 97.00      PROA   
ATOM   1459  N   THR P  95     -27.569-104.513 122.458  0.00 97.00      PROA   
ATOM   1460  HN  THR P  95     -27.908-103.954 123.215  0.00 97.00      PROA   
ATOM   1461  CA  THR P  95     -27.867-105.930 122.590  0.00 97.00      PROA   
ATOM   1462  HA  THR P  95     -27.214-106.487 121.936  0.00 97.00      PROA   
ATOM   1463  CB  THR P  95     -27.718-106.464 124.021  0.00 97.00      PROA   
ATOM   1464  HB  THR P  95     -28.664-106.363 124.603  0.00 97.00      PROA   
ATOM   1465  OG1 THR P  95     -26.731-105.740 124.740  0.00 97.00      PROA   
ATOM   1466  HG1 THR P  95     -27.143-104.885 124.912  0.00 97.00      PROA   
ATOM   1467  CG2 THR P  95     -27.268-107.931 124.003  0.00 97.00      PROA   
ATOM   1468 HG21 THR P  95     -26.277-108.017 123.511  0.00 97.00      PROA   
ATOM   1469 HG22 THR P  95     -27.995-108.569 123.465  0.00 97.00      PROA   
ATOM   1470 HG23 THR P  95     -27.173-108.304 125.045  0.00 97.00      PROA   
ATOM   1471  C   THR P  95     -29.306-106.109 122.139  0.00 97.00      PROA   
ATOM   1472  O   THR P  95     -30.070-105.154 122.047  0.00 97.00      PROA   
ATOM   1473  N   GLU P  96     -29.726-107.353 121.828  0.00 97.00      PROA   
ATOM   1474  HN  GLU P  96     -29.075-108.110 121.792  0.00 97.00      PROA   
ATOM   1475  CA  GLU P  96     -31.106-107.692 121.539  0.00 97.00      PROA   
ATOM   1476  HA  GLU P  96     -31.408-107.049 120.726  0.00 97.00      PROA   
ATOM   1477  CB  GLU P  96     -31.259-109.171 121.085  0.00 97.00      PROA   
ATOM   1478  HB1 GLU P  96     -30.546-109.357 120.250  0.00 97.00      PROA   
ATOM   1479  HB2 GLU P  96     -32.286-109.313 120.683  0.00 97.00      PROA   
ATOM   1480  CG  GLU P  96     -30.996-110.189 122.218  0.00 97.00      PROA   
ATOM   1481  HG1 GLU P  96     -31.599-109.935 123.112  0.00 97.00      PROA   
ATOM   1482  HG2 GLU P  96     -29.926-110.142 122.509  0.00 97.00      PROA   
ATOM   1483  CD  GLU P  96     -31.340-111.636 121.865  0.00 97.00      PROA   
ATOM   1484  OE1 GLU P  96     -32.181-111.878 120.962  0.00 97.00      PROA   
ATOM   1485  OE2 GLU P  96     -30.762-112.535 122.534  0.00 97.00      PROA   
ATOM   1486  C   GLU P  96     -32.026-107.405 122.725  0.00 97.00      PROA   
ATOM   1487  O   GLU P  96     -31.635-107.492 123.887  0.00 97.00      PROA   
ATOM   1488  N   GLY P  97     -33.290-107.020 122.446  0.00 97.00      PROA   
ATOM   1489  HN  GLY P  97     -33.577-106.940 121.491  0.00 97.00      PROA   
ATOM   1490  CA  GLY P  97     -34.281-106.714 123.463  0.00 97.00      PROA   
ATOM   1491  HA1 GLY P  97     -34.077-107.291 124.354  0.00 97.00      PROA   
ATOM   1492  HA2 GLY P  97     -35.249-106.943 123.046  0.00 97.00      PROA   
ATOM   1493  C   GLY P  97     -34.293-105.262 123.853  0.00 97.00      PROA   
ATOM   1494  O   GLY P  97     -35.326-104.750 124.277  0.00 97.00      PROA   
ATOM   1495  N   GLU P  98     -33.142-104.563 123.730  0.00 97.00      PROA   
ATOM   1496  HN  GLU P  98     -32.302-105.029 123.461  0.00 97.00      PROA   
ATOM   1497  CA  GLU P  98     -32.994-103.149 124.007  0.00 97.00      PROA   
ATOM   1498  HA  GLU P  98     -33.278-103.021 125.038  0.00 97.00      PROA   
ATOM   1499  CB  GLU P  98     -31.512-102.703 123.899  0.00 97.00      PROA   
ATOM   1500  HB1 GLU P  98     -31.457-101.595 123.990  0.00 97.00      PROA   
ATOM   1501  HB2 GLU P  98     -31.117-102.979 122.898  0.00 97.00      PROA   
ATOM   1502  CG  GLU P  98     -30.617-103.309 125.003  0.00 97.00      PROA   
ATOM   1503  HG1 GLU P  98     -30.582-104.417 124.914  0.00 97.00      PROA   
ATOM   1504  HG2 GLU P  98     -31.023-103.049 126.003  0.00 97.00      PROA   
ATOM   1505  CD  GLU P  98     -29.196-102.755 124.930  0.00 97.00      PROA   
ATOM   1506  OE1 GLU P  98     -28.250-103.574 124.947  0.00 97.00      PROA   
ATOM   1507  OE2 GLU P  98     -29.026-101.510 124.882  0.00 97.00      PROA   
ATOM   1508  C   GLU P  98     -33.851-102.244 123.119  0.00 97.00      PROA   
ATOM   1509  O   GLU P  98     -33.939-102.487 121.920  0.00 97.00      PROA   
ATOM   1510  N   PRO P  99     -34.491-101.188 123.613  0.00 97.00      PROA   
ATOM   1511  CD  PRO P  99     -34.850-101.032 125.023  0.00 97.00      PROA   
ATOM   1512  HD1 PRO P  99     -33.971-100.615 125.560  0.00 97.00      PROA   
ATOM   1513  HD2 PRO P  99     -35.162-101.998 125.479  0.00 97.00      PROA   
ATOM   1514  CA  PRO P  99     -35.020-100.099 122.798  0.00 97.00      PROA   
ATOM   1515  HA  PRO P  99     -35.770-100.529 122.153  0.00 97.00      PROA   
ATOM   1516  CB  PRO P  99     -35.631 -99.129 123.823  0.00 97.00      PROA   
ATOM   1517  HB1 PRO P  99     -36.505 -98.586 123.412  0.00 97.00      PROA   
ATOM   1518  HB2 PRO P  99     -34.873 -98.396 124.178  0.00 97.00      PROA   
ATOM   1519  CG  PRO P  99     -36.007-100.035 125.001  0.00 97.00      PROA   
ATOM   1520  HG1 PRO P  99     -36.116 -99.486 125.956  0.00 97.00      PROA   
ATOM   1521  HG2 PRO P  99     -36.951-100.577 124.768  0.00 97.00      PROA   
ATOM   1522  C   PRO P  99     -33.989 -99.401 121.919  0.00 97.00      PROA   
ATOM   1523  O   PRO P  99     -32.915 -99.064 122.411  0.00 97.00      PROA   
ATOM   1524  N   LEU P 100     -34.302 -99.140 120.631  0.00 97.00      PROA   
ATOM   1525  HN  LEU P 100     -35.168 -99.463 120.252  0.00 97.00      PROA   
ATOM   1526  CA  LEU P 100     -33.436 -98.359 119.766  0.00 97.00      PROA   
ATOM   1527  HA  LEU P 100     -32.657 -97.891 120.352  0.00 97.00      PROA   
ATOM   1528  CB  LEU P 100     -32.755 -99.246 118.689  0.00 97.00      PROA   
ATOM   1529  HB1 LEU P 100     -33.524 -99.896 118.222  0.00 97.00      PROA   
ATOM   1530  HB2 LEU P 100     -32.046 -99.920 119.217  0.00 97.00      PROA   
ATOM   1531  CG  LEU P 100     -31.986 -98.526 117.552  0.00 97.00      PROA   
ATOM   1532  HG  LEU P 100     -32.717 -97.944 116.944  0.00 97.00      PROA   
ATOM   1533  CD1 LEU P 100     -30.923 -97.544 118.073  0.00 97.00      PROA   
ATOM   1534 HD11 LEU P 100     -30.238 -98.063 118.774  0.00 97.00      PROA   
ATOM   1535 HD12 LEU P 100     -31.399 -96.695 118.602  0.00 97.00      PROA   
ATOM   1536 HD13 LEU P 100     -30.326 -97.141 117.229  0.00 97.00      PROA   
ATOM   1537  CD2 LEU P 100     -31.330 -99.557 116.614  0.00 97.00      PROA   
ATOM   1538 HD21 LEU P 100     -32.086-100.272 116.230  0.00 97.00      PROA   
ATOM   1539 HD22 LEU P 100     -30.550-100.127 117.162  0.00 97.00      PROA   
ATOM   1540 HD23 LEU P 100     -30.852 -99.046 115.752  0.00 97.00      PROA   
ATOM   1541  C   LEU P 100     -34.233 -97.241 119.139  0.00 97.00      PROA   
ATOM   1542  O   LEU P 100     -35.124 -97.477 118.332  0.00 97.00      PROA   
ATOM   1543  N   ALA P 101     -33.913 -95.971 119.481  0.00 97.00      PROA   
ATOM   1544  HN  ALA P 101     -33.212 -95.778 120.165  0.00 97.00      PROA   
ATOM   1545  CA  ALA P 101     -34.589 -94.811 118.940  0.00 97.00      PROA   
ATOM   1546  HA  ALA P 101     -35.512 -95.117 118.469  0.00 97.00      PROA   
ATOM   1547  CB  ALA P 101     -34.966 -93.814 120.052  0.00 97.00      PROA   
ATOM   1548  HB1 ALA P 101     -34.066 -93.435 120.578  0.00 97.00      PROA   
ATOM   1549  HB2 ALA P 101     -35.609 -94.325 120.803  0.00 97.00      PROA   
ATOM   1550  HB3 ALA P 101     -35.534 -92.954 119.643  0.00 97.00      PROA   
ATOM   1551  C   ALA P 101     -33.741 -94.135 117.874  0.00 97.00      PROA   
ATOM   1552  O   ALA P 101     -32.541 -93.921 118.027  0.00 97.00      PROA   
ATOM   1553  N   LEU P 102     -34.382 -93.811 116.730  0.00 97.00      PROA   
ATOM   1554  HN  LEU P 102     -35.334 -94.083 116.604  0.00 97.00      PROA   
ATOM   1555  CA  LEU P 102     -33.781 -93.186 115.573  0.00 97.00      PROA   
ATOM   1556  HA  LEU P 102     -32.750 -92.934 115.780  0.00 97.00      PROA   
ATOM   1557  CB  LEU P 102     -33.884 -94.098 114.320  0.00 97.00      PROA   
ATOM   1558  HB1 LEU P 102     -33.320 -93.643 113.478  0.00 97.00      PROA   
ATOM   1559  HB2 LEU P 102     -34.953 -94.172 114.017  0.00 97.00      PROA   
ATOM   1560  CG  LEU P 102     -33.392 -95.553 114.509  0.00 97.00      PROA   
ATOM   1561  HG  LEU P 102     -33.938 -96.013 115.367  0.00 97.00      PROA   
ATOM   1562  CD1 LEU P 102     -33.727 -96.393 113.266  0.00 97.00      PROA   
ATOM   1563 HD11 LEU P 102     -33.177 -95.999 112.385  0.00 97.00      PROA   
ATOM   1564 HD12 LEU P 102     -34.816 -96.359 113.051  0.00 97.00      PROA   
ATOM   1565 HD13 LEU P 102     -33.428 -97.449 113.433  0.00 97.00      PROA   
ATOM   1566  CD2 LEU P 102     -31.885 -95.622 114.801  0.00 97.00      PROA   
ATOM   1567 HD21 LEU P 102     -31.635 -95.037 115.709  0.00 97.00      PROA   
ATOM   1568 HD22 LEU P 102     -31.316 -95.212 113.941  0.00 97.00      PROA   
ATOM   1569 HD23 LEU P 102     -31.571 -96.676 114.959  0.00 97.00      PROA   
ATOM   1570  C   LEU P 102     -34.544 -91.915 115.261  0.00 97.00      PROA   
ATOM   1571  O   LEU P 102     -35.770 -91.903 115.289  0.00 97.00      PROA   
ATOM   1572  N   ARG P 103     -33.847 -90.802 114.938  0.00 97.00      PROA   
ATOM   1573  HN  ARG P 103     -32.852 -90.772 115.027  0.00 97.00      PROA   
ATOM   1574  CA  ARG P 103     -34.513 -89.627 114.416  0.00 97.00      PROA   
ATOM   1575  HA  ARG P 103     -35.503 -89.898 114.084  0.00 97.00      PROA   
ATOM   1576  CB  ARG P 103     -34.689 -88.502 115.470  0.00 97.00      PROA   
ATOM   1577  HB1 ARG P 103     -33.694 -88.172 115.840  0.00 97.00      PROA   
ATOM   1578  HB2 ARG P 103     -35.250 -88.916 116.337  0.00 97.00      PROA   
ATOM   1579  CG  ARG P 103     -35.447 -87.296 114.897  0.00 97.00      PROA   
ATOM   1580  HG1 ARG P 103     -36.452 -87.637 114.556  0.00 97.00      PROA   
ATOM   1581  HG2 ARG P 103     -34.885 -86.923 114.013  0.00 97.00      PROA   
ATOM   1582  CD  ARG P 103     -35.597 -86.086 115.811  0.00 97.00      PROA   
ATOM   1583  HD1 ARG P 103     -34.596 -85.695 116.094  0.00 97.00      PROA   
ATOM   1584  HD2 ARG P 103     -36.189 -86.307 116.723  0.00 97.00      PROA   
ATOM   1585  NE  ARG P 103     -36.346 -85.100 114.969  0.00 97.00      PROA   
ATOM   1586  HE  ARG P 103     -36.961 -85.434 114.258  0.00 97.00      PROA   
ATOM   1587  CZ  ARG P 103     -36.054 -83.797 114.882  0.00 97.00      PROA   
ATOM   1588  NH1 ARG P 103     -35.111 -83.174 115.593  0.00 97.00      PROA   
ATOM   1589 HH11 ARG P 103     -34.427 -83.689 116.093  0.00 97.00      PROA   
ATOM   1590 HH12 ARG P 103     -35.003 -82.201 115.372  0.00 97.00      PROA   
ATOM   1591  NH2 ARG P 103     -36.705 -83.042 113.982  0.00 97.00      PROA   
ATOM   1592 HH21 ARG P 103     -37.378 -83.466 113.378  0.00 97.00      PROA   
ATOM   1593 HH22 ARG P 103     -36.351 -82.119 113.841  0.00 97.00      PROA   
ATOM   1594  C   ARG P 103     -33.811 -89.064 113.195  0.00 97.00      PROA   
ATOM   1595  O   ARG P 103     -32.696 -88.566 113.264  0.00 97.00      PROA   
ATOM   1596  N   CYS P 104     -34.497 -89.052 112.031  0.00 97.00      PROA   
ATOM   1597  HN  CYS P 104     -35.361 -89.550 111.959  0.00 97.00      PROA   
ATOM   1598  CA  CYS P 104     -34.143 -88.231 110.887  0.00 97.00      PROA   
ATOM   1599  HA  CYS P 104     -33.089 -88.379 110.691  0.00 97.00      PROA   
ATOM   1600  CB  CYS P 104     -34.968 -88.641 109.642  0.00 97.00      PROA   
ATOM   1601  HB1 CYS P 104     -36.012 -88.271 109.733  0.00 97.00      PROA   
ATOM   1602  HB2 CYS P 104     -35.029 -89.753 109.634  0.00 97.00      PROA   
ATOM   1603  SG  CYS P 104     -34.229 -88.107 108.069  0.00 97.00      PROA   
ATOM   1604  C   CYS P 104     -34.376 -86.757 111.200  0.00 97.00      PROA   
ATOM   1605  O   CYS P 104     -35.425 -86.391 111.717  0.00 97.00      PROA   
ATOM   1606  N   HSD P 105     -33.389 -85.878 110.925  0.00 97.00      PROA   
ATOM   1607  HN  HSD P 105     -32.537 -86.178 110.501  0.00 97.00      PROA   
ATOM   1608  CA  HSD P 105     -33.369 -84.534 111.471  0.00 97.00      PROA   
ATOM   1609  HA  HSD P 105     -34.380 -84.168 111.604  0.00 97.00      PROA   
ATOM   1610  CB  HSD P 105     -32.671 -84.573 112.854  0.00 97.00      PROA   
ATOM   1611  HB1 HSD P 105     -31.915 -85.388 112.798  0.00 97.00      PROA   
ATOM   1612  HB2 HSD P 105     -33.410 -84.880 113.626  0.00 97.00      PROA   
ATOM   1613  ND1 HSD P 105     -32.485 -82.210 113.818  0.00 97.00      PROA   
ATOM   1614  HD1 HSD P 105     -33.399 -81.861 113.591  0.00 97.00      PROA   
ATOM   1615  CG  HSD P 105     -31.916 -83.373 113.348  0.00 97.00      PROA   
ATOM   1616  CE1 HSD P 105     -31.508 -81.528 114.463  0.00 97.00      PROA   
ATOM   1617  HE1 HSD P 105     -31.679 -80.565 114.944  0.00 97.00      PROA   
ATOM   1618  NE2 HSD P 105     -30.354 -82.163 114.432  0.00 97.00      PROA   
ATOM   1619  CD2 HSD P 105     -30.612 -83.322 113.724  0.00 97.00      PROA   
ATOM   1620  HD2 HSD P 105     -29.832 -84.058 113.580  0.00 97.00      PROA   
ATOM   1621  C   HSD P 105     -32.708 -83.602 110.484  0.00 97.00      PROA   
ATOM   1622  O   HSD P 105     -31.859 -84.014 109.698  0.00 97.00      PROA   
ATOM   1623  N   ALA P 106     -33.132 -82.317 110.461  0.00 97.00      PROA   
ATOM   1624  HN  ALA P 106     -33.743 -81.947 111.163  0.00 97.00      PROA   
ATOM   1625  CA  ALA P 106     -32.873 -81.417 109.362  0.00 97.00      PROA   
ATOM   1626  HA  ALA P 106     -32.309 -81.922 108.593  0.00 97.00      PROA   
ATOM   1627  CB  ALA P 106     -34.209 -80.922 108.774  0.00 97.00      PROA   
ATOM   1628  HB1 ALA P 106     -34.839 -80.485 109.578  0.00 97.00      PROA   
ATOM   1629  HB2 ALA P 106     -34.770 -81.783 108.348  0.00 97.00      PROA   
ATOM   1630  HB3 ALA P 106     -34.059 -80.171 107.973  0.00 97.00      PROA   
ATOM   1631  C   ALA P 106     -32.038 -80.252 109.824  0.00 97.00      PROA   
ATOM   1632  O   ALA P 106     -32.075 -79.868 110.990  0.00 97.00      PROA   
ATOM   1633  N   TRP P 107     -31.206 -79.680 108.917  0.00 97.00      PROA   
ATOM   1634  HN  TRP P 107     -31.112 -80.065 108.000  0.00 97.00      PROA   
ATOM   1635  CA  TRP P 107     -30.336 -78.567 109.255  0.00 97.00      PROA   
ATOM   1636  HA  TRP P 107     -29.782 -78.915 110.113  0.00 97.00      PROA   
ATOM   1637  CB  TRP P 107     -29.236 -78.281 108.184  0.00 97.00      PROA   
ATOM   1638  HB1 TRP P 107     -29.738 -78.193 107.195  0.00 97.00      PROA   
ATOM   1639  HB2 TRP P 107     -28.566 -79.166 108.142  0.00 97.00      PROA   
ATOM   1640  CG  TRP P 107     -28.405 -77.054 108.426  0.00 97.00      PROA   
ATOM   1641  CD1 TRP P 107     -28.287 -75.975 107.590  0.00 97.00      PROA   
ATOM   1642  HD1 TRP P 107     -28.608 -75.970 106.557  0.00 97.00      PROA   
ATOM   1643  NE1 TRP P 107     -27.732 -74.923 108.274  0.00 97.00      PROA   
ATOM   1644  HE1 TRP P 107     -27.427 -74.078 107.894  0.00 97.00      PROA   
ATOM   1645  CE2 TRP P 107     -27.486 -75.293 109.564  0.00 97.00      PROA   
ATOM   1646  CD2 TRP P 107     -27.849 -76.651 109.691  0.00 97.00      PROA   
ATOM   1647  CE3 TRP P 107     -27.661 -77.297 110.916  0.00 97.00      PROA   
ATOM   1648  HE3 TRP P 107     -27.885 -78.346 111.041  0.00 97.00      PROA   
ATOM   1649  CZ3 TRP P 107     -27.210 -76.552 112.008  0.00 97.00      PROA   
ATOM   1650  HZ3 TRP P 107     -27.094 -77.026 112.973  0.00 97.00      PROA   
ATOM   1651  CZ2 TRP P 107     -27.038 -74.551 110.649  0.00 97.00      PROA   
ATOM   1652  HZ2 TRP P 107     -26.812 -73.499 110.563  0.00 97.00      PROA   
ATOM   1653  CH2 TRP P 107     -26.925 -75.197 111.881  0.00 97.00      PROA   
ATOM   1654  HH2 TRP P 107     -26.606 -74.642 112.753  0.00 97.00      PROA   
ATOM   1655  C   TRP P 107     -31.074 -77.317 109.740  0.00 97.00      PROA   
ATOM   1656  O   TRP P 107     -31.757 -76.612 108.995  0.00 97.00      PROA   
ATOM   1657  N   LYS P 108     -30.927 -77.066 111.065  0.00 97.00      PROA   
ATOM   1658  HN  LYS P 108     -30.309 -77.652 111.583  0.00 97.00      PROA   
ATOM   1659  CA  LYS P 108     -31.583 -76.048 111.856  0.00 97.00      PROA   
ATOM   1660  HA  LYS P 108     -31.259 -76.239 112.866  0.00 97.00      PROA   
ATOM   1661  CB  LYS P 108     -31.113 -74.628 111.427  0.00 97.00      PROA   
ATOM   1662  HB1 LYS P 108     -31.590 -74.349 110.466  0.00 97.00      PROA   
ATOM   1663  HB2 LYS P 108     -30.016 -74.706 111.231  0.00 97.00      PROA   
ATOM   1664  CG  LYS P 108     -31.297 -73.509 112.474  0.00 97.00      PROA   
ATOM   1665  HG1 LYS P 108     -32.383 -73.332 112.627  0.00 97.00      PROA   
ATOM   1666  HG2 LYS P 108     -30.858 -72.574 112.057  0.00 97.00      PROA   
ATOM   1667  CD  LYS P 108     -30.638 -73.854 113.827  0.00 97.00      PROA   
ATOM   1668  HD1 LYS P 108     -29.632 -74.296 113.641  0.00 97.00      PROA   
ATOM   1669  HD2 LYS P 108     -31.262 -74.643 114.305  0.00 97.00      PROA   
ATOM   1670  CE  LYS P 108     -30.505 -72.715 114.856  0.00 97.00      PROA   
ATOM   1671  HE1 LYS P 108     -30.225 -73.139 115.848  0.00 97.00      PROA   
ATOM   1672  HE2 LYS P 108     -31.455 -72.157 114.978  0.00 97.00      PROA   
ATOM   1673  NZ  LYS P 108     -29.427 -71.764 114.488  0.00 97.00      PROA   
ATOM   1674  HZ1 LYS P 108     -28.579 -72.286 114.196  0.00 97.00      PROA   
ATOM   1675  HZ2 LYS P 108     -29.120 -71.243 115.329  0.00 97.00      PROA   
ATOM   1676  HZ3 LYS P 108     -29.725 -71.100 113.744  0.00 97.00      PROA   
ATOM   1677  C   LYS P 108     -33.094 -76.265 111.837  0.00 97.00      PROA   
ATOM   1678  O   LYS P 108     -33.874 -75.329 111.695  0.00 97.00      PROA   
ATOM   1679  N   ASP P 109     -33.497 -77.552 112.008  0.00 97.00      PROA   
ATOM   1680  HN  ASP P 109     -32.786 -78.229 112.183  0.00 97.00      PROA   
ATOM   1681  CA  ASP P 109     -34.794 -78.196 111.842  0.00 97.00      PROA   
ATOM   1682  HA  ASP P 109     -34.533 -79.020 111.200  0.00 97.00      PROA   
ATOM   1683  CB  ASP P 109     -35.335 -78.780 113.175  0.00 97.00      PROA   
ATOM   1684  HB1 ASP P 109     -36.432 -78.656 113.288  0.00 97.00      PROA   
ATOM   1685  HB2 ASP P 109     -34.847 -78.244 114.021  0.00 97.00      PROA   
ATOM   1686  CG  ASP P 109     -35.047 -80.267 113.349  0.00 97.00      PROA   
ATOM   1687  OD1 ASP P 109     -34.781 -80.999 112.364  0.00 97.00      PROA   
ATOM   1688  OD2 ASP P 109     -35.211 -80.706 114.511  0.00 97.00      PROA   
ATOM   1689  C   ASP P 109     -35.908 -77.510 111.069  0.00 97.00      PROA   
ATOM   1690  O   ASP P 109     -36.558 -76.577 111.537  0.00 97.00      PROA   
ATOM   1691  N   LYS P 110     -36.163 -78.026 109.844  0.00 97.00      PROA   
ATOM   1692  HN  LYS P 110     -35.677 -78.843 109.546  0.00 97.00      PROA   
ATOM   1693  CA  LYS P 110     -37.178 -77.550 108.934  0.00 97.00      PROA   
ATOM   1694  HA  LYS P 110     -37.789 -76.806 109.425  0.00 97.00      PROA   
ATOM   1695  CB  LYS P 110     -36.564 -76.986 107.620  0.00 97.00      PROA   
ATOM   1696  HB1 LYS P 110     -37.371 -76.539 107.000  0.00 97.00      PROA   
ATOM   1697  HB2 LYS P 110     -36.111 -77.820 107.038  0.00 97.00      PROA   
ATOM   1698  CG  LYS P 110     -35.454 -75.932 107.840  0.00 97.00      PROA   
ATOM   1699  HG1 LYS P 110     -35.100 -75.583 106.844  0.00 97.00      PROA   
ATOM   1700  HG2 LYS P 110     -34.587 -76.422 108.338  0.00 97.00      PROA   
ATOM   1701  CD  LYS P 110     -35.900 -74.727 108.693  0.00 97.00      PROA   
ATOM   1702  HD1 LYS P 110     -36.337 -75.103 109.639  0.00 97.00      PROA   
ATOM   1703  HD2 LYS P 110     -36.708 -74.169 108.174  0.00 97.00      PROA   
ATOM   1704  CE  LYS P 110     -34.765 -73.778 109.106  0.00 97.00      PROA   
ATOM   1705  HE1 LYS P 110     -33.950 -74.337 109.606  0.00 97.00      PROA   
ATOM   1706  HE2 LYS P 110     -35.144 -72.989 109.790  0.00 97.00      PROA   
ATOM   1707  NZ  LYS P 110     -34.160 -73.133 107.928  0.00 97.00      PROA   
ATOM   1708  HZ1 LYS P 110     -34.908 -72.724 107.334  0.00 97.00      PROA   
ATOM   1709  HZ2 LYS P 110     -33.643 -73.863 107.397  0.00 97.00      PROA   
ATOM   1710  HZ3 LYS P 110     -33.499 -72.391 108.235  0.00 97.00      PROA   
ATOM   1711  C   LYS P 110     -38.041 -78.756 108.638  0.00 97.00      PROA   
ATOM   1712  O   LYS P 110     -37.524 -79.863 108.522  0.00 97.00      PROA   
ATOM   1713  N   LEU P 111     -39.384 -78.575 108.556  0.00 97.00      PROA   
ATOM   1714  HN  LEU P 111     -39.782 -77.666 108.664  0.00 97.00      PROA   
ATOM   1715  CA  LEU P 111     -40.367 -79.645 108.518  0.00 97.00      PROA   
ATOM   1716  HA  LEU P 111     -40.102 -80.359 109.286  0.00 97.00      PROA   
ATOM   1717  CB  LEU P 111     -41.803 -79.111 108.810  0.00 97.00      PROA   
ATOM   1718  HB1 LEU P 111     -42.535 -79.938 108.667  0.00 97.00      PROA   
ATOM   1719  HB2 LEU P 111     -42.050 -78.314 108.075  0.00 97.00      PROA   
ATOM   1720  CG  LEU P 111     -42.078 -78.564 110.240  0.00 97.00      PROA   
ATOM   1721  HG  LEU P 111     -43.182 -78.392 110.287  0.00 97.00      PROA   
ATOM   1722  CD1 LEU P 111     -41.738 -79.591 111.335  0.00 97.00      PROA   
ATOM   1723 HD11 LEU P 111     -40.643 -79.769 111.372  0.00 97.00      PROA   
ATOM   1724 HD12 LEU P 111     -42.252 -80.555 111.138  0.00 97.00      PROA   
ATOM   1725 HD13 LEU P 111     -42.062 -79.211 112.327  0.00 97.00      PROA   
ATOM   1726  CD2 LEU P 111     -41.425 -77.202 110.546  0.00 97.00      PROA   
ATOM   1727 HD21 LEU P 111     -41.638 -76.474 109.736  0.00 97.00      PROA   
ATOM   1728 HD22 LEU P 111     -40.327 -77.309 110.665  0.00 97.00      PROA   
ATOM   1729 HD23 LEU P 111     -41.828 -76.798 111.499  0.00 97.00      PROA   
ATOM   1730  C   LEU P 111     -40.411 -80.427 107.209  0.00 97.00      PROA   
ATOM   1731  O   LEU P 111     -41.383 -80.359 106.459  0.00 97.00      PROA   
ATOM   1732  N   VAL P 112     -39.364 -81.238 106.928  0.00 97.00      PROA   
ATOM   1733  HN  VAL P 112     -38.529 -81.152 107.470  0.00 97.00      PROA   
ATOM   1734  CA  VAL P 112     -39.304 -82.150 105.800  0.00 97.00      PROA   
ATOM   1735  HA  VAL P 112     -39.417 -81.528 104.923  0.00 97.00      PROA   
ATOM   1736  CB  VAL P 112     -37.962 -82.872 105.649  0.00 97.00      PROA   
ATOM   1737  HB  VAL P 112     -38.017 -83.578 104.786  0.00 97.00      PROA   
ATOM   1738  CG1 VAL P 112     -36.883 -81.822 105.309  0.00 97.00      PROA   
ATOM   1739 HG11 VAL P 112     -36.726 -81.130 106.163  0.00 97.00      PROA   
ATOM   1740 HG12 VAL P 112     -37.191 -81.232 104.421  0.00 97.00      PROA   
ATOM   1741 HG13 VAL P 112     -35.917 -82.320 105.081  0.00 97.00      PROA   
ATOM   1742  CG2 VAL P 112     -37.587 -83.679 106.913  0.00 97.00      PROA   
ATOM   1743 HG21 VAL P 112     -38.373 -84.419 107.163  0.00 97.00      PROA   
ATOM   1744 HG22 VAL P 112     -37.439 -83.008 107.785  0.00 97.00      PROA   
ATOM   1745 HG23 VAL P 112     -36.638 -84.231 106.740  0.00 97.00      PROA   
ATOM   1746  C   VAL P 112     -40.452 -83.147 105.757  0.00 97.00      PROA   
ATOM   1747  O   VAL P 112     -40.903 -83.679 106.771  0.00 97.00      PROA   
ATOM   1748  N   TYR P 113     -40.956 -83.381 104.528  0.00 97.00      PROA   
ATOM   1749  HN  TYR P 113     -40.555 -82.927 103.735  0.00 97.00      PROA   
ATOM   1750  CA  TYR P 113     -42.093 -84.221 104.242  0.00 97.00      PROA   
ATOM   1751  HA  TYR P 113     -42.500 -84.581 105.174  0.00 97.00      PROA   
ATOM   1752  CB  TYR P 113     -43.255 -83.472 103.514  0.00 97.00      PROA   
ATOM   1753  HB1 TYR P 113     -43.704 -82.758 104.240  0.00 97.00      PROA   
ATOM   1754  HB2 TYR P 113     -44.056 -84.175 103.205  0.00 97.00      PROA   
ATOM   1755  CG  TYR P 113     -42.817 -82.655 102.316  0.00 97.00      PROA   
ATOM   1756  CD1 TYR P 113     -42.253 -81.376 102.486  0.00 97.00      PROA   
ATOM   1757  HD1 TYR P 113     -42.094 -80.989 103.482  0.00 97.00      PROA   
ATOM   1758  CE1 TYR P 113     -41.878 -80.606 101.380  0.00 97.00      PROA   
ATOM   1759  HE1 TYR P 113     -41.424 -79.637 101.528  0.00 97.00      PROA   
ATOM   1760  CZ  TYR P 113     -42.105 -81.087 100.085  0.00 97.00      PROA   
ATOM   1761  OH  TYR P 113     -41.706 -80.324  98.972  0.00 97.00      PROA   
ATOM   1762  HH  TYR P 113     -40.947 -79.801  99.249  0.00 97.00      PROA   
ATOM   1763  CD2 TYR P 113     -43.059 -83.114 101.009  0.00 97.00      PROA   
ATOM   1764  HD2 TYR P 113     -43.519 -84.077 100.858  0.00 97.00      PROA   
ATOM   1765  CE2 TYR P 113     -42.709 -82.334  99.898  0.00 97.00      PROA   
ATOM   1766  HE2 TYR P 113     -42.882 -82.705  98.898  0.00 97.00      PROA   
ATOM   1767  C   TYR P 113     -41.604 -85.446 103.505  0.00 97.00      PROA   
ATOM   1768  O   TYR P 113     -40.487 -85.480 103.008  0.00 97.00      PROA   
ATOM   1769  N   ASN P 114     -42.416 -86.523 103.479  0.00 97.00      PROA   
ATOM   1770  HN  ASN P 114     -43.311 -86.453 103.917  0.00 97.00      PROA   
ATOM   1771  CA  ASN P 114     -42.093 -87.801 102.861  0.00 97.00      PROA   
ATOM   1772  HA  ASN P 114     -42.903 -88.454 103.143  0.00 97.00      PROA   
ATOM   1773  CB  ASN P 114     -42.015 -87.732 101.304  0.00 97.00      PROA   
ATOM   1774  HB1 ASN P 114     -41.794 -88.732 100.875  0.00 97.00      PROA   
ATOM   1775  HB2 ASN P 114     -41.203 -87.037 101.003  0.00 97.00      PROA   
ATOM   1776  CG  ASN P 114     -43.310 -87.222 100.659  0.00 97.00      PROA   
ATOM   1777  OD1 ASN P 114     -43.276 -86.360  99.774  0.00 97.00      PROA   
ATOM   1778  ND2 ASN P 114     -44.482 -87.751 101.099  0.00 97.00      PROA   
ATOM   1779 HD21 ASN P 114     -45.317 -87.445 100.645  0.00 97.00      PROA   
ATOM   1780 HD22 ASN P 114     -44.482 -88.479 101.783  0.00 97.00      PROA   
ATOM   1781  C   ASN P 114     -40.841 -88.465 103.422  0.00 97.00      PROA   
ATOM   1782  O   ASN P 114     -39.929 -88.846 102.689  0.00 97.00      PROA   
ATOM   1783  N   VAL P 115     -40.781 -88.622 104.762  0.00 97.00      PROA   
ATOM   1784  HN  VAL P 115     -41.573 -88.396 105.325  0.00 97.00      PROA   
ATOM   1785  CA  VAL P 115     -39.626 -89.142 105.462  0.00 97.00      PROA   
ATOM   1786  HA  VAL P 115     -38.753 -88.766 104.952  0.00 97.00      PROA   
ATOM   1787  CB  VAL P 115     -39.530 -88.638 106.899  0.00 97.00      PROA   
ATOM   1788  HB  VAL P 115     -40.450 -88.917 107.461  0.00 97.00      PROA   
ATOM   1789  CG1 VAL P 115     -38.299 -89.236 107.619  0.00 97.00      PROA   
ATOM   1790 HG11 VAL P 115     -37.376 -89.025 107.038  0.00 97.00      PROA   
ATOM   1791 HG12 VAL P 115     -38.395 -90.333 107.748  0.00 97.00      PROA   
ATOM   1792 HG13 VAL P 115     -38.190 -88.781 108.626  0.00 97.00      PROA   
ATOM   1793  CG2 VAL P 115     -39.424 -87.098 106.855  0.00 97.00      PROA   
ATOM   1794 HG21 VAL P 115     -40.357 -86.638 106.470  0.00 97.00      PROA   
ATOM   1795 HG22 VAL P 115     -38.580 -86.790 106.202  0.00 97.00      PROA   
ATOM   1796 HG23 VAL P 115     -39.237 -86.696 107.873  0.00 97.00      PROA   
ATOM   1797  C   VAL P 115     -39.571 -90.657 105.388  0.00 97.00      PROA   
ATOM   1798  O   VAL P 115     -40.485 -91.361 105.801  0.00 97.00      PROA   
ATOM   1799  N   LEU P 116     -38.456 -91.183 104.847  0.00 97.00      PROA   
ATOM   1800  HN  LEU P 116     -37.754 -90.565 104.499  0.00 97.00      PROA   
ATOM   1801  CA  LEU P 116     -38.204 -92.593 104.661  0.00 97.00      PROA   
ATOM   1802  HA  LEU P 116     -39.062 -93.172 104.966  0.00 97.00      PROA   
ATOM   1803  CB  LEU P 116     -37.842 -92.910 103.187  0.00 97.00      PROA   
ATOM   1804  HB1 LEU P 116     -37.430 -93.939 103.089  0.00 97.00      PROA   
ATOM   1805  HB2 LEU P 116     -37.051 -92.196 102.869  0.00 97.00      PROA   
ATOM   1806  CG  LEU P 116     -39.018 -92.791 102.192  0.00 97.00      PROA   
ATOM   1807  HG  LEU P 116     -39.567 -91.842 102.398  0.00 97.00      PROA   
ATOM   1808  CD1 LEU P 116     -38.505 -92.727 100.742  0.00 97.00      PROA   
ATOM   1809 HD11 LEU P 116     -37.948 -93.657 100.495  0.00 97.00      PROA   
ATOM   1810 HD12 LEU P 116     -37.828 -91.859 100.608  0.00 97.00      PROA   
ATOM   1811 HD13 LEU P 116     -39.358 -92.627 100.038  0.00 97.00      PROA   
ATOM   1812  CD2 LEU P 116     -39.992 -93.969 102.354  0.00 97.00      PROA   
ATOM   1813 HD21 LEU P 116     -40.377 -94.015 103.392  0.00 97.00      PROA   
ATOM   1814 HD22 LEU P 116     -39.474 -94.925 102.127  0.00 97.00      PROA   
ATOM   1815 HD23 LEU P 116     -40.850 -93.860 101.658  0.00 97.00      PROA   
ATOM   1816  C   LEU P 116     -37.029 -93.008 105.510  0.00 97.00      PROA   
ATOM   1817  O   LEU P 116     -35.956 -92.423 105.432  0.00 97.00      PROA   
ATOM   1818  N   TYR P 117     -37.209 -94.065 106.330  0.00 97.00      PROA   
ATOM   1819  HN  TYR P 117     -38.121 -94.459 106.435  0.00 97.00      PROA   
ATOM   1820  CA  TYR P 117     -36.144 -94.726 107.058  0.00 97.00      PROA   
ATOM   1821  HA  TYR P 117     -35.285 -94.071 107.113  0.00 97.00      PROA   
ATOM   1822  CB  TYR P 117     -36.552 -95.126 108.501  0.00 97.00      PROA   
ATOM   1823  HB1 TYR P 117     -35.812 -95.826 108.945  0.00 97.00      PROA   
ATOM   1824  HB2 TYR P 117     -37.544 -95.628 108.494  0.00 97.00      PROA   
ATOM   1825  CG  TYR P 117     -36.633 -93.911 109.398  0.00 97.00      PROA   
ATOM   1826  CD1 TYR P 117     -35.580 -93.623 110.287  0.00 97.00      PROA   
ATOM   1827  HD1 TYR P 117     -34.698 -94.247 110.297  0.00 97.00      PROA   
ATOM   1828  CE1 TYR P 117     -35.665 -92.542 111.172  0.00 97.00      PROA   
ATOM   1829  HE1 TYR P 117     -34.855 -92.335 111.857  0.00 97.00      PROA   
ATOM   1830  CZ  TYR P 117     -36.807 -91.739 111.179  0.00 97.00      PROA   
ATOM   1831  OH  TYR P 117     -36.878 -90.671 112.087  0.00 97.00      PROA   
ATOM   1832  HH  TYR P 117     -37.775 -90.324 112.090  0.00 97.00      PROA   
ATOM   1833  CD2 TYR P 117     -37.780 -93.094 109.423  0.00 97.00      PROA   
ATOM   1834  HD2 TYR P 117     -38.602 -93.308 108.756  0.00 97.00      PROA   
ATOM   1835  CE2 TYR P 117     -37.865 -92.007 110.304  0.00 97.00      PROA   
ATOM   1836  HE2 TYR P 117     -38.745 -91.380 110.312  0.00 97.00      PROA   
ATOM   1837  C   TYR P 117     -35.710 -95.964 106.301  0.00 97.00      PROA   
ATOM   1838  O   TYR P 117     -36.537 -96.770 105.887  0.00 97.00      PROA   
ATOM   1839  N   TYR P 118     -34.381 -96.125 106.099  0.00 97.00      PROA   
ATOM   1840  HN  TYR P 118     -33.740 -95.441 106.444  0.00 97.00      PROA   
ATOM   1841  CA  TYR P 118     -33.769 -97.176 105.313  0.00 97.00      PROA   
ATOM   1842  HA  TYR P 118     -34.532 -97.830 104.931  0.00 97.00      PROA   
ATOM   1843  CB  TYR P 118     -32.851 -96.671 104.148  0.00 97.00      PROA   
ATOM   1844  HB1 TYR P 118     -32.426 -97.545 103.607  0.00 97.00      PROA   
ATOM   1845  HB2 TYR P 118     -32.007 -96.093 104.579  0.00 97.00      PROA   
ATOM   1846  CG  TYR P 118     -33.508 -95.761 103.126  0.00 97.00      PROA   
ATOM   1847  CD1 TYR P 118     -33.923 -94.465 103.474  0.00 97.00      PROA   
ATOM   1848  HD1 TYR P 118     -33.857 -94.134 104.495  0.00 97.00      PROA   
ATOM   1849  CE1 TYR P 118     -34.392 -93.571 102.509  0.00 97.00      PROA   
ATOM   1850  HE1 TYR P 118     -34.700 -92.586 102.818  0.00 97.00      PROA   
ATOM   1851  CZ  TYR P 118     -34.435 -93.945 101.163  0.00 97.00      PROA   
ATOM   1852  OH  TYR P 118     -34.871 -93.012 100.201  0.00 97.00      PROA   
ATOM   1853  HH  TYR P 118     -35.098 -92.209 100.685  0.00 97.00      PROA   
ATOM   1854  CD2 TYR P 118     -33.554 -96.123 101.764  0.00 97.00      PROA   
ATOM   1855  HD2 TYR P 118     -33.200 -97.095 101.460  0.00 97.00      PROA   
ATOM   1856  CE2 TYR P 118     -34.017 -95.227 100.788  0.00 97.00      PROA   
ATOM   1857  HE2 TYR P 118     -34.033 -95.521  99.749  0.00 97.00      PROA   
ATOM   1858  C   TYR P 118     -32.881 -97.995 106.222  0.00 97.00      PROA   
ATOM   1859  O   TYR P 118     -32.266 -97.470 107.146  0.00 97.00      PROA   
ATOM   1860  N   ARG P 119     -32.795 -99.320 105.965  0.00 97.00      PROA   
ATOM   1861  HN  ARG P 119     -33.348 -99.729 105.241  0.00 97.00      PROA   
ATOM   1862  CA  ARG P 119     -31.823-100.194 106.578  0.00 97.00      PROA   
ATOM   1863  HA  ARG P 119     -31.007 -99.590 106.940  0.00 97.00      PROA   
ATOM   1864  CB  ARG P 119     -32.361-101.005 107.787  0.00 97.00      PROA   
ATOM   1865  HB1 ARG P 119     -33.349-101.441 107.518  0.00 97.00      PROA   
ATOM   1866  HB2 ARG P 119     -32.519-100.280 108.617  0.00 97.00      PROA   
ATOM   1867  CG  ARG P 119     -31.411-102.131 108.250  0.00 97.00      PROA   
ATOM   1868  HG1 ARG P 119     -30.380-101.710 108.269  0.00 97.00      PROA   
ATOM   1869  HG2 ARG P 119     -31.422-102.964 107.514  0.00 97.00      PROA   
ATOM   1870  CD  ARG P 119     -31.656-102.703 109.651  0.00 97.00      PROA   
ATOM   1871  HD1 ARG P 119     -31.768-101.906 110.406  0.00 97.00      PROA   
ATOM   1872  HD2 ARG P 119     -30.787-103.327 109.947  0.00 97.00      PROA   
ATOM   1873  NE  ARG P 119     -32.841-103.612 109.654  0.00 97.00      PROA   
ATOM   1874  HE  ARG P 119     -32.679-104.596 109.642  0.00 97.00      PROA   
ATOM   1875  CZ  ARG P 119     -34.071-103.249 110.074  0.00 97.00      PROA   
ATOM   1876  NH1 ARG P 119     -34.480-101.982 110.126  0.00 97.00      PROA   
ATOM   1877 HH11 ARG P 119     -33.871-101.295 109.745  0.00 97.00      PROA   
ATOM   1878 HH12 ARG P 119     -35.447-101.806 110.289  0.00 97.00      PROA   
ATOM   1879  NH2 ARG P 119     -34.887-104.230 110.486  0.00 97.00      PROA   
ATOM   1880 HH21 ARG P 119     -34.461-105.128 110.584  0.00 97.00      PROA   
ATOM   1881 HH22 ARG P 119     -35.649-104.004 111.090  0.00 97.00      PROA   
ATOM   1882  C   ARG P 119     -31.248-101.111 105.524  0.00 97.00      PROA   
ATOM   1883  O   ARG P 119     -31.982-101.805 104.824  0.00 97.00      PROA   
ATOM   1884  N   ASN P 120     -29.898-101.130 105.395  0.00 97.00      PROA   
ATOM   1885  HN  ASN P 120     -29.342-100.567 106.007  0.00 97.00      PROA   
ATOM   1886  CA  ASN P 120     -29.149-101.989 104.489  0.00 97.00      PROA   
ATOM   1887  HA  ASN P 120     -28.121-101.662 104.550  0.00 97.00      PROA   
ATOM   1888  CB  ASN P 120     -29.198-103.485 104.915  0.00 97.00      PROA   
ATOM   1889  HB1 ASN P 120     -28.589-104.108 104.227  0.00 97.00      PROA   
ATOM   1890  HB2 ASN P 120     -30.248-103.847 104.897  0.00 97.00      PROA   
ATOM   1891  CG  ASN P 120     -28.613-103.635 106.326  0.00 97.00      PROA   
ATOM   1892  OD1 ASN P 120     -27.775-102.839 106.753  0.00 97.00      PROA   
ATOM   1893  ND2 ASN P 120     -29.091-104.659 107.085  0.00 97.00      PROA   
ATOM   1894 HD21 ASN P 120     -28.765-104.746 108.026  0.00 97.00      PROA   
ATOM   1895 HD22 ASN P 120     -29.730-105.316 106.689  0.00 97.00      PROA   
ATOM   1896  C   ASN P 120     -29.551-101.800 103.034  0.00 97.00      PROA   
ATOM   1897  O   ASN P 120     -29.810-102.759 102.309  0.00 97.00      PROA   
ATOM   1898  N   GLY P 121     -29.623-100.524 102.584  0.00 97.00      PROA   
ATOM   1899  HN  GLY P 121     -29.379 -99.776 103.196  0.00 97.00      PROA   
ATOM   1900  CA  GLY P 121     -30.033-100.151 101.238  0.00 97.00      PROA   
ATOM   1901  HA1 GLY P 121     -29.733-100.923 100.542  0.00 97.00      PROA   
ATOM   1902  HA2 GLY P 121     -29.571 -99.200 101.017  0.00 97.00      PROA   
ATOM   1903  C   GLY P 121     -31.521 -99.955 101.094  0.00 97.00      PROA   
ATOM   1904  O   GLY P 121     -31.959 -99.051 100.387  0.00 97.00      PROA   
ATOM   1905  N   LYS P 122     -32.347-100.800 101.742  0.00 97.00      PROA   
ATOM   1906  HN  LYS P 122     -31.973-101.522 102.322  0.00 97.00      PROA   
ATOM   1907  CA  LYS P 122     -33.784-100.778 101.557  0.00 97.00      PROA   
ATOM   1908  HA  LYS P 122     -33.990-100.395 100.567  0.00 97.00      PROA   
ATOM   1909  CB  LYS P 122     -34.393-102.207 101.584  0.00 97.00      PROA   
ATOM   1910  HB1 LYS P 122     -33.957-102.761 102.446  0.00 97.00      PROA   
ATOM   1911  HB2 LYS P 122     -34.081-102.733 100.656  0.00 97.00      PROA   
ATOM   1912  CG  LYS P 122     -35.925-102.228 101.719  0.00 97.00      PROA   
ATOM   1913  HG1 LYS P 122     -36.356-101.488 101.006  0.00 97.00      PROA   
ATOM   1914  HG2 LYS P 122     -36.191-101.910 102.753  0.00 97.00      PROA   
ATOM   1915  CD  LYS P 122     -36.605-103.577 101.467  0.00 97.00      PROA   
ATOM   1916  HD1 LYS P 122     -36.185-104.329 102.172  0.00 97.00      PROA   
ATOM   1917  HD2 LYS P 122     -36.375-103.904 100.428  0.00 97.00      PROA   
ATOM   1918  CE  LYS P 122     -38.123-103.451 101.667  0.00 97.00      PROA   
ATOM   1919  HE1 LYS P 122     -38.538-102.676 100.986  0.00 97.00      PROA   
ATOM   1920  HE2 LYS P 122     -38.351-103.161 102.715  0.00 97.00      PROA   
ATOM   1921  NZ  LYS P 122     -38.815-104.727 101.381  0.00 97.00      PROA   
ATOM   1922  HZ1 LYS P 122     -38.436-105.471 102.000  0.00 97.00      PROA   
ATOM   1923  HZ2 LYS P 122     -38.658-104.988 100.387  0.00 97.00      PROA   
ATOM   1924  HZ3 LYS P 122     -39.835-104.617 101.555  0.00 97.00      PROA   
ATOM   1925  C   LYS P 122     -34.528 -99.872 102.521  0.00 97.00      PROA   
ATOM   1926  O   LYS P 122     -34.386 -99.978 103.733  0.00 97.00      PROA   
ATOM   1927  N   ALA P 123     -35.407 -98.985 101.990  0.00 97.00      PROA   
ATOM   1928  HN  ALA P 123     -35.438 -98.828 101.006  0.00 97.00      PROA   
ATOM   1929  CA  ALA P 123     -36.421 -98.290 102.762  0.00 97.00      PROA   
ATOM   1930  HA  ALA P 123     -35.927 -97.742 103.545  0.00 97.00      PROA   
ATOM   1931  CB  ALA P 123     -37.170 -97.263 101.891  0.00 97.00      PROA   
ATOM   1932  HB1 ALA P 123     -37.707 -97.765 101.059  0.00 97.00      PROA   
ATOM   1933  HB2 ALA P 123     -36.446 -96.545 101.449  0.00 97.00      PROA   
ATOM   1934  HB3 ALA P 123     -37.899 -96.684 102.495  0.00 97.00      PROA   
ATOM   1935  C   ALA P 123     -37.420 -99.249 103.402  0.00 97.00      PROA   
ATOM   1936  O   ALA P 123     -37.979-100.118 102.734  0.00 97.00      PROA   
ATOM   1937  N   PHE P 124     -37.664 -99.115 104.728  0.00 97.00      PROA   
ATOM   1938  HN  PHE P 124     -37.192 -98.413 105.259  0.00 97.00      PROA   
ATOM   1939  CA  PHE P 124     -38.521-100.037 105.451  0.00 97.00      PROA   
ATOM   1940  HA  PHE P 124     -39.027-100.691 104.755  0.00 97.00      PROA   
ATOM   1941  CB  PHE P 124     -37.704-100.943 106.433  0.00 97.00      PROA   
ATOM   1942  HB1 PHE P 124     -36.845-101.382 105.879  0.00 97.00      PROA   
ATOM   1943  HB2 PHE P 124     -38.349-101.783 106.771  0.00 97.00      PROA   
ATOM   1944  CG  PHE P 124     -37.159-100.242 107.662  0.00 97.00      PROA   
ATOM   1945  CD1 PHE P 124     -35.974 -99.492 107.598  0.00 97.00      PROA   
ATOM   1946  HD1 PHE P 124     -35.465 -99.397 106.651  0.00 97.00      PROA   
ATOM   1947  CE1 PHE P 124     -35.468 -98.849 108.735  0.00 97.00      PROA   
ATOM   1948  HE1 PHE P 124     -34.567 -98.258 108.667  0.00 97.00      PROA   
ATOM   1949  CZ  PHE P 124     -36.140 -98.965 109.958  0.00 97.00      PROA   
ATOM   1950  HZ  PHE P 124     -35.765 -98.454 110.833  0.00 97.00      PROA   
ATOM   1951  CD2 PHE P 124     -37.808-100.372 108.904  0.00 97.00      PROA   
ATOM   1952  HD2 PHE P 124     -38.717-100.951 108.972  0.00 97.00      PROA   
ATOM   1953  CE2 PHE P 124     -37.306 -99.735 110.045  0.00 97.00      PROA   
ATOM   1954  HE2 PHE P 124     -37.826 -99.823 110.988  0.00 97.00      PROA   
ATOM   1955  C   PHE P 124     -39.622 -99.299 106.185  0.00 97.00      PROA   
ATOM   1956  O   PHE P 124     -40.598 -99.929 106.591  0.00 97.00      PROA   
ATOM   1957  N   LYS P 125     -39.532 -97.958 106.361  0.00 97.00      PROA   
ATOM   1958  HN  LYS P 125     -38.735 -97.440 106.063  0.00 97.00      PROA   
ATOM   1959  CA  LYS P 125     -40.588 -97.266 107.076  0.00 97.00      PROA   
ATOM   1960  HA  LYS P 125     -41.520 -97.776 106.874  0.00 97.00      PROA   
ATOM   1961  CB  LYS P 125     -40.333 -97.307 108.605  0.00 97.00      PROA   
ATOM   1962  HB1 LYS P 125     -40.049 -96.318 109.015  0.00 97.00      PROA   
ATOM   1963  HB2 LYS P 125     -39.451 -97.967 108.775  0.00 97.00      PROA   
ATOM   1964  CG  LYS P 125     -41.496 -97.938 109.394  0.00 97.00      PROA   
ATOM   1965  HG1 LYS P 125     -41.182 -98.069 110.454  0.00 97.00      PROA   
ATOM   1966  HG2 LYS P 125     -41.698 -98.951 108.981  0.00 97.00      PROA   
ATOM   1967  CD  LYS P 125     -42.797 -97.120 109.355  0.00 97.00      PROA   
ATOM   1968  HD1 LYS P 125     -43.563 -97.658 109.958  0.00 97.00      PROA   
ATOM   1969  HD2 LYS P 125     -43.169 -97.070 108.307  0.00 97.00      PROA   
ATOM   1970  CE  LYS P 125     -42.616 -95.703 109.906  0.00 97.00      PROA   
ATOM   1971  HE1 LYS P 125     -41.889 -95.125 109.295  0.00 97.00      PROA   
ATOM   1972  HE2 LYS P 125     -42.256 -95.743 110.955  0.00 97.00      PROA   
ATOM   1973  NZ  LYS P 125     -43.889 -94.955 109.887  0.00 97.00      PROA   
ATOM   1974  HZ1 LYS P 125     -44.670 -95.532 110.251  0.00 97.00      PROA   
ATOM   1975  HZ2 LYS P 125     -44.090 -94.668 108.904  0.00 97.00      PROA   
ATOM   1976  HZ3 LYS P 125     -43.782 -94.090 110.457  0.00 97.00      PROA   
ATOM   1977  C   LYS P 125     -40.789 -95.844 106.591  0.00 97.00      PROA   
ATOM   1978  O   LYS P 125     -39.908 -94.997 106.689  0.00 97.00      PROA   
ATOM   1979  N   PHE P 126     -42.011 -95.556 106.085  0.00 97.00      PROA   
ATOM   1980  HN  PHE P 126     -42.671 -96.293 105.960  0.00 97.00      PROA   
ATOM   1981  CA  PHE P 126     -42.440 -94.268 105.577  0.00 97.00      PROA   
ATOM   1982  HA  PHE P 126     -41.565 -93.681 105.337  0.00 97.00      PROA   
ATOM   1983  CB  PHE P 126     -43.240 -94.502 104.256  0.00 97.00      PROA   
ATOM   1984  HB1 PHE P 126     -44.013 -95.282 104.437  0.00 97.00      PROA   
ATOM   1985  HB2 PHE P 126     -42.553 -94.896 103.478  0.00 97.00      PROA   
ATOM   1986  CG  PHE P 126     -43.924 -93.281 103.693  0.00 97.00      PROA   
ATOM   1987  CD1 PHE P 126     -43.164 -92.230 103.155  0.00 97.00      PROA   
ATOM   1988  HD1 PHE P 126     -42.086 -92.279 103.174  0.00 97.00      PROA   
ATOM   1989  CE1 PHE P 126     -43.793 -91.121 102.581  0.00 97.00      PROA   
ATOM   1990  HE1 PHE P 126     -43.191 -90.343 102.139  0.00 97.00      PROA   
ATOM   1991  CZ  PHE P 126     -45.191 -91.038 102.562  0.00 97.00      PROA   
ATOM   1992  HZ  PHE P 126     -45.685 -90.186 102.121  0.00 97.00      PROA   
ATOM   1993  CD2 PHE P 126     -45.328 -93.196 103.654  0.00 97.00      PROA   
ATOM   1994  HD2 PHE P 126     -45.928 -94.004 104.046  0.00 97.00      PROA   
ATOM   1995  CE2 PHE P 126     -45.958 -92.076 103.102  0.00 97.00      PROA   
ATOM   1996  HE2 PHE P 126     -47.036 -92.022 103.070  0.00 97.00      PROA   
ATOM   1997  C   PHE P 126     -43.251 -93.464 106.593  0.00 97.00      PROA   
ATOM   1998  O   PHE P 126     -44.058 -94.012 107.332  0.00 97.00      PROA   
ATOM   1999  N   PHE P 127     -43.066 -92.121 106.613  0.00 97.00      PROA   
ATOM   2000  HN  PHE P 127     -42.322 -91.720 106.082  0.00 97.00      PROA   
ATOM   2001  CA  PHE P 127     -43.912 -91.162 107.303  0.00 97.00      PROA   
ATOM   2002  HA  PHE P 127     -44.861 -91.622 107.541  0.00 97.00      PROA   
ATOM   2003  CB  PHE P 127     -43.260 -90.545 108.571  0.00 97.00      PROA   
ATOM   2004  HB1 PHE P 127     -43.909 -89.752 109.002  0.00 97.00      PROA   
ATOM   2005  HB2 PHE P 127     -42.291 -90.071 108.299  0.00 97.00      PROA   
ATOM   2006  CG  PHE P 127     -42.988 -91.540 109.668  0.00 97.00      PROA   
ATOM   2007  CD1 PHE P 127     -43.936 -91.745 110.689  0.00 97.00      PROA   
ATOM   2008  HD1 PHE P 127     -44.901 -91.262 110.627  0.00 97.00      PROA   
ATOM   2009  CE1 PHE P 127     -43.611 -92.492 111.829  0.00 97.00      PROA   
ATOM   2010  HE1 PHE P 127     -44.328 -92.603 112.629  0.00 97.00      PROA   
ATOM   2011  CZ  PHE P 127     -42.331 -93.045 111.957  0.00 97.00      PROA   
ATOM   2012  HZ  PHE P 127     -42.068 -93.597 112.847  0.00 97.00      PROA   
ATOM   2013  CD2 PHE P 127     -41.709 -92.109 109.808  0.00 97.00      PROA   
ATOM   2014  HD2 PHE P 127     -40.958 -91.918 109.054  0.00 97.00      PROA   
ATOM   2015  CE2 PHE P 127     -41.379 -92.852 110.949  0.00 97.00      PROA   
ATOM   2016  HE2 PHE P 127     -40.384 -93.257 111.065  0.00 97.00      PROA   
ATOM   2017  C   PHE P 127     -44.176 -89.992 106.369  0.00 97.00      PROA   
ATOM   2018  O   PHE P 127     -43.297 -89.562 105.634  0.00 97.00      PROA   
ATOM   2019  N   HSD P 128     -45.400 -89.414 106.375  0.00 97.00      PROA   
ATOM   2020  HN  HSD P 128     -46.155 -89.807 106.897  0.00 97.00      PROA   
ATOM   2021  CA  HSD P 128     -45.698 -88.182 105.654  0.00 97.00      PROA   
ATOM   2022  HA  HSD P 128     -45.380 -88.341 104.632  0.00 97.00      PROA   
ATOM   2023  CB  HSD P 128     -47.213 -87.876 105.601  0.00 97.00      PROA   
ATOM   2024  HB1 HSD P 128     -47.420 -86.791 105.472  0.00 97.00      PROA   
ATOM   2025  HB2 HSD P 128     -47.687 -88.194 106.553  0.00 97.00      PROA   
ATOM   2026  ND1 HSD P 128     -47.939 -88.073 103.180  0.00 97.00      PROA   
ATOM   2027  HD1 HSD P 128     -47.620 -87.167 102.899  0.00 97.00      PROA   
ATOM   2028  CG  HSD P 128     -47.859 -88.600 104.453  0.00 97.00      PROA   
ATOM   2029  CE1 HSD P 128     -48.638 -88.961 102.430  0.00 97.00      PROA   
ATOM   2030  HE1 HSD P 128     -48.872 -88.798 101.378  0.00 97.00      PROA   
ATOM   2031  NE2 HSD P 128     -49.024 -90.008 103.132  0.00 97.00      PROA   
ATOM   2032  CD2 HSD P 128     -48.544 -89.775 104.409  0.00 97.00      PROA   
ATOM   2033  HD2 HSD P 128     -48.753 -90.488 105.197  0.00 97.00      PROA   
ATOM   2034  C   HSD P 128     -44.923 -86.954 106.108  0.00 97.00      PROA   
ATOM   2035  O   HSD P 128     -44.578 -86.113 105.283  0.00 97.00      PROA   
ATOM   2036  N   TRP P 129     -44.638 -86.823 107.421  0.00 97.00      PROA   
ATOM   2037  HN  TRP P 129     -44.909 -87.529 108.065  0.00 97.00      PROA   
ATOM   2038  CA  TRP P 129     -43.978 -85.672 108.009  0.00 97.00      PROA   
ATOM   2039  HA  TRP P 129     -43.557 -85.047 107.231  0.00 97.00      PROA   
ATOM   2040  CB  TRP P 129     -44.924 -84.830 108.915  0.00 97.00      PROA   
ATOM   2041  HB1 TRP P 129     -44.407 -83.891 109.213  0.00 97.00      PROA   
ATOM   2042  HB2 TRP P 129     -45.146 -85.393 109.848  0.00 97.00      PROA   
ATOM   2043  CG  TRP P 129     -46.235 -84.479 108.280  0.00 97.00      PROA   
ATOM   2044  CD1 TRP P 129     -46.521 -83.345 107.565  0.00 97.00      PROA   
ATOM   2045  HD1 TRP P 129     -45.822 -82.540 107.390  0.00 97.00      PROA   
ATOM   2046  NE1 TRP P 129     -47.819 -83.397 107.122  0.00 97.00      PROA   
ATOM   2047  HE1 TRP P 129     -48.318 -82.670 106.703  0.00 97.00      PROA   
ATOM   2048  CE2 TRP P 129     -48.400 -84.559 107.536  0.00 97.00      PROA   
ATOM   2049  CD2 TRP P 129     -47.437 -85.270 108.286  0.00 97.00      PROA   
ATOM   2050  CE3 TRP P 129     -47.785 -86.492 108.864  0.00 97.00      PROA   
ATOM   2051  HE3 TRP P 129     -47.083 -87.044 109.472  0.00 97.00      PROA   
ATOM   2052  CZ3 TRP P 129     -49.078 -86.988 108.665  0.00 97.00      PROA   
ATOM   2053  HZ3 TRP P 129     -49.369 -87.927 109.114  0.00 97.00      PROA   
ATOM   2054  CZ2 TRP P 129     -49.679 -85.054 107.328  0.00 97.00      PROA   
ATOM   2055  HZ2 TRP P 129     -50.412 -84.506 106.755  0.00 97.00      PROA   
ATOM   2056  CH2 TRP P 129     -50.005 -86.284 107.901  0.00 97.00      PROA   
ATOM   2057  HH2 TRP P 129     -51.000 -86.685 107.766  0.00 97.00      PROA   
ATOM   2058  C   TRP P 129     -42.846 -86.204 108.855  0.00 97.00      PROA   
ATOM   2059  O   TRP P 129     -42.725 -87.410 109.062  0.00 97.00      PROA   
ATOM   2060  N   ASN P 130     -41.958 -85.313 109.357  0.00 97.00      PROA   
ATOM   2061  HN  ASN P 130     -42.001 -84.348 109.103  0.00 97.00      PROA   
ATOM   2062  CA  ASN P 130     -40.890 -85.686 110.266  0.00 97.00      PROA   
ATOM   2063  HA  ASN P 130     -40.300 -86.422 109.739  0.00 97.00      PROA   
ATOM   2064  CB  ASN P 130     -39.993 -84.456 110.594  0.00 97.00      PROA   
ATOM   2065  HB1 ASN P 130     -40.537 -83.746 111.252  0.00 97.00      PROA   
ATOM   2066  HB2 ASN P 130     -39.729 -83.920 109.656  0.00 97.00      PROA   
ATOM   2067  CG  ASN P 130     -38.701 -84.866 111.296  0.00 97.00      PROA   
ATOM   2068  OD1 ASN P 130     -38.441 -84.469 112.432  0.00 97.00      PROA   
ATOM   2069  ND2 ASN P 130     -37.880 -85.703 110.612  0.00 97.00      PROA   
ATOM   2070 HD21 ASN P 130     -37.010 -85.952 111.040  0.00 97.00      PROA   
ATOM   2071 HD22 ASN P 130     -38.106 -85.983 109.681  0.00 97.00      PROA   
ATOM   2072  C   ASN P 130     -41.393 -86.352 111.553  0.00 97.00      PROA   
ATOM   2073  O   ASN P 130     -42.312 -85.871 112.213  0.00 97.00      PROA   
ATOM   2074  N   SER P 131     -40.780 -87.498 111.925  0.00 97.00      PROA   
ATOM   2075  HN  SER P 131     -40.028 -87.874 111.389  0.00 97.00      PROA   
ATOM   2076  CA  SER P 131     -41.175 -88.282 113.076  0.00 97.00      PROA   
ATOM   2077  HA  SER P 131     -41.413 -87.623 113.899  0.00 97.00      PROA   
ATOM   2078  CB  SER P 131     -42.371 -89.241 112.783  0.00 97.00      PROA   
ATOM   2079  HB1 SER P 131     -42.148 -89.841 111.876  0.00 97.00      PROA   
ATOM   2080  HB2 SER P 131     -43.265 -88.617 112.568  0.00 97.00      PROA   
ATOM   2081  OG  SER P 131     -42.695 -90.121 113.864  0.00 97.00      PROA   
ATOM   2082  HG1 SER P 131     -42.041 -90.830 113.860  0.00 97.00      PROA   
ATOM   2083  C   SER P 131     -39.970 -89.090 113.442  0.00 97.00      PROA   
ATOM   2084  O   SER P 131     -39.098 -89.305 112.611  0.00 97.00      PROA   
ATOM   2085  N   ASN P 132     -39.913 -89.582 114.700  0.00 97.00      PROA   
ATOM   2086  HN  ASN P 132     -40.660 -89.394 115.333  0.00 97.00      PROA   
ATOM   2087  CA  ASN P 132     -38.920 -90.539 115.141  0.00 97.00      PROA   
ATOM   2088  HA  ASN P 132     -37.969 -90.272 114.701  0.00 97.00      PROA   
ATOM   2089  CB  ASN P 132     -38.747 -90.544 116.697  0.00 97.00      PROA   
ATOM   2090  HB1 ASN P 132     -38.631 -89.502 117.062  0.00 97.00      PROA   
ATOM   2091  HB2 ASN P 132     -37.811 -91.091 116.945  0.00 97.00      PROA   
ATOM   2092  CG  ASN P 132     -39.882 -91.253 117.455  0.00 97.00      PROA   
ATOM   2093  OD1 ASN P 132     -39.842 -92.473 117.637  0.00 97.00      PROA   
ATOM   2094  ND2 ASN P 132     -40.899 -90.491 117.935  0.00 97.00      PROA   
ATOM   2095 HD21 ASN P 132     -41.627 -90.959 118.432  0.00 97.00      PROA   
ATOM   2096 HD22 ASN P 132     -40.896 -89.500 117.816  0.00 97.00      PROA   
ATOM   2097  C   ASN P 132     -39.306 -91.914 114.624  0.00 97.00      PROA   
ATOM   2098  O   ASN P 132     -40.434 -92.141 114.193  0.00 97.00      PROA   
ATOM   2099  N   LEU P 133     -38.361 -92.871 114.694  0.00 97.00      PROA   
ATOM   2100  HN  LEU P 133     -37.421 -92.643 114.940  0.00 97.00      PROA   
ATOM   2101  CA  LEU P 133     -38.661 -94.274 114.578  0.00 97.00      PROA   
ATOM   2102  HA  LEU P 133     -39.730 -94.430 114.587  0.00 97.00      PROA   
ATOM   2103  CB  LEU P 133     -38.062 -94.859 113.277  0.00 97.00      PROA   
ATOM   2104  HB1 LEU P 133     -36.954 -94.893 113.319  0.00 97.00      PROA   
ATOM   2105  HB2 LEU P 133     -38.325 -94.136 112.468  0.00 97.00      PROA   
ATOM   2106  CG  LEU P 133     -38.612 -96.234 112.836  0.00 97.00      PROA   
ATOM   2107  HG  LEU P 133     -39.722 -96.221 112.953  0.00 97.00      PROA   
ATOM   2108  CD1 LEU P 133     -38.302 -96.451 111.348  0.00 97.00      PROA   
ATOM   2109 HD11 LEU P 133     -37.203 -96.454 111.190  0.00 97.00      PROA   
ATOM   2110 HD12 LEU P 133     -38.742 -95.636 110.737  0.00 97.00      PROA   
ATOM   2111 HD13 LEU P 133     -38.714 -97.422 111.004  0.00 97.00      PROA   
ATOM   2112  CD2 LEU P 133     -38.051 -97.410 113.652  0.00 97.00      PROA   
ATOM   2113 HD21 LEU P 133     -38.391 -97.367 114.705  0.00 97.00      PROA   
ATOM   2114 HD22 LEU P 133     -36.940 -97.386 113.637  0.00 97.00      PROA   
ATOM   2115 HD23 LEU P 133     -38.389 -98.376 113.223  0.00 97.00      PROA   
ATOM   2116  C   LEU P 133     -38.075 -94.919 115.813  0.00 97.00      PROA   
ATOM   2117  O   LEU P 133     -36.864 -94.939 115.998  0.00 97.00      PROA   
ATOM   2118  N   THR P 134     -38.934 -95.474 116.701  0.00 97.00      PROA   
ATOM   2119  HN  THR P 134     -39.919 -95.416 116.564  0.00 97.00      PROA   
ATOM   2120  CA  THR P 134     -38.486 -96.143 117.912  0.00 97.00      PROA   
ATOM   2121  HA  THR P 134     -37.418 -96.024 118.029  0.00 97.00      PROA   
ATOM   2122  CB  THR P 134     -39.129 -95.621 119.193  0.00 97.00      PROA   
ATOM   2123  HB  THR P 134     -40.239 -95.685 119.128  0.00 97.00      PROA   
ATOM   2124  OG1 THR P 134     -38.760 -94.265 119.407  0.00 97.00      PROA   
ATOM   2125  HG1 THR P 134     -39.159 -93.751 118.700  0.00 97.00      PROA   
ATOM   2126  CG2 THR P 134     -38.634 -96.403 120.427  0.00 97.00      PROA   
ATOM   2127 HG21 THR P 134     -37.523 -96.388 120.464  0.00 97.00      PROA   
ATOM   2128 HG22 THR P 134     -38.981 -97.456 120.417  0.00 97.00      PROA   
ATOM   2129 HG23 THR P 134     -39.019 -95.925 121.353  0.00 97.00      PROA   
ATOM   2130  C   THR P 134     -38.762 -97.618 117.769  0.00 97.00      PROA   
ATOM   2131  O   THR P 134     -39.898 -98.047 117.582  0.00 97.00      PROA   
ATOM   2132  N   ILE P 135     -37.696 -98.438 117.868  0.00 97.00      PROA   
ATOM   2133  HN  ILE P 135     -36.779 -98.054 117.985  0.00 97.00      PROA   
ATOM   2134  CA  ILE P 135     -37.763 -99.881 117.831  0.00 97.00      PROA   
ATOM   2135  HA  ILE P 135     -38.648-100.191 117.293  0.00 97.00      PROA   
ATOM   2136  CB  ILE P 135     -36.524-100.488 117.166  0.00 97.00      PROA   
ATOM   2137  HB  ILE P 135     -35.631-100.130 117.728  0.00 97.00      PROA   
ATOM   2138  CG2 ILE P 135     -36.555-102.031 117.242  0.00 97.00      PROA   
ATOM   2139 HG21 ILE P 135     -37.450-102.431 116.720  0.00 97.00      PROA   
ATOM   2140 HG22 ILE P 135     -36.568-102.382 118.291  0.00 97.00      PROA   
ATOM   2141 HG23 ILE P 135     -35.648-102.457 116.767  0.00 97.00      PROA   
ATOM   2142  CG1 ILE P 135     -36.343-100.009 115.701  0.00 97.00      PROA   
ATOM   2143 HG11 ILE P 135     -36.736 -98.979 115.580  0.00 97.00      PROA   
ATOM   2144 HG12 ILE P 135     -36.938-100.666 115.029  0.00 97.00      PROA   
ATOM   2145  CD  ILE P 135     -34.872 -99.978 115.264  0.00 97.00      PROA   
ATOM   2146  HD1 ILE P 135     -34.355-100.931 115.506  0.00 97.00      PROA   
ATOM   2147  HD2 ILE P 135     -34.346 -99.159 115.798  0.00 97.00      PROA   
ATOM   2148  HD3 ILE P 135     -34.784 -99.790 114.174  0.00 97.00      PROA   
ATOM   2149  C   ILE P 135     -37.865-100.344 119.272  0.00 97.00      PROA   
ATOM   2150  O   ILE P 135     -36.919-100.213 120.038  0.00 97.00      PROA   
ATOM   2151  N   LEU P 136     -39.031-100.891 119.683  0.00 97.00      PROA   
ATOM   2152  HN  LEU P 136     -39.812-100.920 119.062  0.00 97.00      PROA   
ATOM   2153  CA  LEU P 136     -39.320-101.319 121.044  0.00 97.00      PROA   
ATOM   2154  HA  LEU P 136     -39.167-100.458 121.680  0.00 97.00      PROA   
ATOM   2155  CB  LEU P 136     -40.787-101.813 121.200  0.00 97.00      PROA   
ATOM   2156  HB1 LEU P 136     -40.914-102.220 122.229  0.00 97.00      PROA   
ATOM   2157  HB2 LEU P 136     -40.977-102.640 120.483  0.00 97.00      PROA   
ATOM   2158  CG  LEU P 136     -41.908-100.746 121.034  0.00 97.00      PROA   
ATOM   2159  HG  LEU P 136     -42.855-101.253 121.346  0.00 97.00      PROA   
ATOM   2160  CD1 LEU P 136     -41.715 -99.543 121.974  0.00 97.00      PROA   
ATOM   2161 HD11 LEU P 136     -40.824 -98.953 121.672  0.00 97.00      PROA   
ATOM   2162 HD12 LEU P 136     -41.578 -99.885 123.021  0.00 97.00      PROA   
ATOM   2163 HD13 LEU P 136     -42.603 -98.878 121.932  0.00 97.00      PROA   
ATOM   2164  CD2 LEU P 136     -42.139-100.274 119.584  0.00 97.00      PROA   
ATOM   2165 HD21 LEU P 136     -42.227-101.141 118.897  0.00 97.00      PROA   
ATOM   2166 HD22 LEU P 136     -41.308 -99.623 119.246  0.00 97.00      PROA   
ATOM   2167 HD23 LEU P 136     -43.076 -99.681 119.527  0.00 97.00      PROA   
ATOM   2168  C   LEU P 136     -38.389-102.395 121.586  0.00 97.00      PROA   
ATOM   2169  O   LEU P 136     -37.990-102.347 122.749  0.00 97.00      PROA   
ATOM   2170  N   LYS P 137     -38.026-103.392 120.751  0.00 97.00      PROA   
ATOM   2171  HN  LYS P 137     -38.394-103.433 119.828  0.00 97.00      PROA   
ATOM   2172  CA  LYS P 137     -37.019-104.375 121.087  0.00 97.00      PROA   
ATOM   2173  HA  LYS P 137     -36.382-103.990 121.873  0.00 97.00      PROA   
ATOM   2174  CB  LYS P 137     -37.636-105.723 121.545  0.00 97.00      PROA   
ATOM   2175  HB1 LYS P 137     -36.835-106.489 121.627  0.00 97.00      PROA   
ATOM   2176  HB2 LYS P 137     -38.359-106.074 120.776  0.00 97.00      PROA   
ATOM   2177  CG  LYS P 137     -38.358-105.644 122.904  0.00 97.00      PROA   
ATOM   2178  HG1 LYS P 137     -39.201-104.922 122.840  0.00 97.00      PROA   
ATOM   2179  HG2 LYS P 137     -37.641-105.246 123.652  0.00 97.00      PROA   
ATOM   2180  CD  LYS P 137     -38.895-107.010 123.369  0.00 97.00      PROA   
ATOM   2181  HD1 LYS P 137     -38.061-107.748 123.359  0.00 97.00      PROA   
ATOM   2182  HD2 LYS P 137     -39.650-107.359 122.630  0.00 97.00      PROA   
ATOM   2183  CE  LYS P 137     -39.546-107.002 124.760  0.00 97.00      PROA   
ATOM   2184  HE1 LYS P 137     -39.941-108.016 124.995  0.00 97.00      PROA   
ATOM   2185  HE2 LYS P 137     -40.375-106.268 124.819  0.00 97.00      PROA   
ATOM   2186  NZ  LYS P 137     -38.540-106.674 125.796  0.00 97.00      PROA   
ATOM   2187  HZ1 LYS P 137     -38.409-105.645 125.885  0.00 97.00      PROA   
ATOM   2188  HZ2 LYS P 137     -37.640-107.107 125.506  0.00 97.00      PROA   
ATOM   2189  HZ3 LYS P 137     -38.826-107.082 126.709  0.00 97.00      PROA   
ATOM   2190  C   LYS P 137     -36.146-104.606 119.873  0.00 97.00      PROA   
ATOM   2191  O   LYS P 137     -36.603-105.133 118.861  0.00 97.00      PROA   
ATOM   2192  N   THR P 138     -34.846-104.224 119.938  0.00 97.00      PROA   
ATOM   2193  HN  THR P 138     -34.504-103.724 120.736  0.00 97.00      PROA   
ATOM   2194  CA  THR P 138     -33.899-104.426 118.850  0.00 97.00      PROA   
ATOM   2195  HA  THR P 138     -34.450-104.260 117.935  0.00 97.00      PROA   
ATOM   2196  CB  THR P 138     -32.741-103.426 118.838  0.00 97.00      PROA   
ATOM   2197  HB  THR P 138     -33.155-102.419 119.080  0.00 97.00      PROA   
ATOM   2198  OG1 THR P 138     -32.138-103.338 117.552  0.00 97.00      PROA   
ATOM   2199  HG1 THR P 138     -31.413-102.719 117.661  0.00 97.00      PROA   
ATOM   2200  CG2 THR P 138     -31.644-103.769 119.857  0.00 97.00      PROA   
ATOM   2201 HG21 THR P 138     -31.113-104.706 119.586  0.00 97.00      PROA   
ATOM   2202 HG22 THR P 138     -32.075-103.889 120.870  0.00 97.00      PROA   
ATOM   2203 HG23 THR P 138     -30.891-102.953 119.899  0.00 97.00      PROA   
ATOM   2204  C   THR P 138     -33.425-105.869 118.816  0.00 97.00      PROA   
ATOM   2205  O   THR P 138     -33.698-106.661 119.709  0.00 97.00      PROA   
ATOM   2206  N   ASN P 139     -32.758-106.266 117.715  0.00 97.00      PROA   
ATOM   2207  HN  ASN P 139     -32.469-105.597 117.037  0.00 97.00      PROA   
ATOM   2208  CA  ASN P 139     -32.460-107.655 117.451  0.00 97.00      PROA   
ATOM   2209  HA  ASN P 139     -31.978-108.069 118.327  0.00 97.00      PROA   
ATOM   2210  CB  ASN P 139     -33.743-108.481 117.123  0.00 97.00      PROA   
ATOM   2211  HB1 ASN P 139     -34.384-108.526 118.030  0.00 97.00      PROA   
ATOM   2212  HB2 ASN P 139     -33.489-109.527 116.855  0.00 97.00      PROA   
ATOM   2213  CG  ASN P 139     -34.529-107.855 115.962  0.00 97.00      PROA   
ATOM   2214  OD1 ASN P 139     -34.153-108.016 114.798  0.00 97.00      PROA   
ATOM   2215  ND2 ASN P 139     -35.651-107.149 116.272  0.00 97.00      PROA   
ATOM   2216 HD21 ASN P 139     -36.204-106.784 115.524  0.00 97.00      PROA   
ATOM   2217 HD22 ASN P 139     -35.908-106.999 117.226  0.00 97.00      PROA   
ATOM   2218  C   ASN P 139     -31.448-107.686 116.324  0.00 97.00      PROA   
ATOM   2219  O   ASN P 139     -31.110-106.653 115.751  0.00 97.00      PROA   
ATOM   2220  N   MET P 140     -30.932-108.887 115.969  0.00 97.00      PROA   
ATOM   2221  HN  MET P 140     -31.165-109.712 116.482  0.00 97.00      PROA   
ATOM   2222  CA  MET P 140     -29.971-109.083 114.894  0.00 97.00      PROA   
ATOM   2223  HA  MET P 140     -29.091-108.508 115.148  0.00 97.00      PROA   
ATOM   2224  CB  MET P 140     -29.552-110.570 114.800  0.00 97.00      PROA   
ATOM   2225  HB1 MET P 140     -30.440-111.196 114.561  0.00 97.00      PROA   
ATOM   2226  HB2 MET P 140     -29.203-110.870 115.814  0.00 97.00      PROA   
ATOM   2227  CG  MET P 140     -28.436-110.857 113.775  0.00 97.00      PROA   
ATOM   2228  HG1 MET P 140     -27.531-110.285 114.078  0.00 97.00      PROA   
ATOM   2229  HG2 MET P 140     -28.739-110.472 112.780  0.00 97.00      PROA   
ATOM   2230  SD  MET P 140     -28.021-112.620 113.585  0.00 97.00      PROA   
ATOM   2231  CE  MET P 140     -27.452-112.921 115.283  0.00 97.00      PROA   
ATOM   2232  HE1 MET P 140     -28.283-112.824 116.014  0.00 97.00      PROA   
ATOM   2233  HE2 MET P 140     -26.650-112.206 115.565  0.00 97.00      PROA   
ATOM   2234  HE3 MET P 140     -27.051-113.950 115.390  0.00 97.00      PROA   
ATOM   2235  C   MET P 140     -30.444-108.579 113.534  0.00 97.00      PROA   
ATOM   2236  O   MET P 140     -29.667-108.014 112.768  0.00 97.00      PROA   
ATOM   2237  N   SER P 141     -31.752-108.707 113.212  0.00 97.00      PROA   
ATOM   2238  HN  SER P 141     -32.398-109.108 113.857  0.00 97.00      PROA   
ATOM   2239  CA  SER P 141     -32.291-108.306 111.920  0.00 97.00      PROA   
ATOM   2240  HA  SER P 141     -31.568-108.533 111.147  0.00 97.00      PROA   
ATOM   2241  CB  SER P 141     -33.615-109.059 111.609  0.00 97.00      PROA   
ATOM   2242  HB1 SER P 141     -34.430-108.737 112.293  0.00 97.00      PROA   
ATOM   2243  HB2 SER P 141     -33.447-110.145 111.775  0.00 97.00      PROA   
ATOM   2244  OG  SER P 141     -34.026-108.890 110.253  0.00 97.00      PROA   
ATOM   2245  HG1 SER P 141     -34.168-107.948 110.120  0.00 97.00      PROA   
ATOM   2246  C   SER P 141     -32.569-106.810 111.899  0.00 97.00      PROA   
ATOM   2247  O   SER P 141     -33.040-106.284 110.898  0.00 97.00      PROA   
ATOM   2248  N   HSD P 142     -32.238-106.092 112.994  0.00 97.00      PROA   
ATOM   2249  HN  HSD P 142     -31.932-106.574 113.812  0.00 97.00      PROA   
ATOM   2250  CA  HSD P 142     -32.253-104.646 113.087  0.00 97.00      PROA   
ATOM   2251  HA  HSD P 142     -32.690-104.231 112.197  0.00 97.00      PROA   
ATOM   2252  CB  HSD P 142     -33.114-104.153 114.276  0.00 97.00      PROA   
ATOM   2253  HB1 HSD P 142     -32.873-103.096 114.523  0.00 97.00      PROA   
ATOM   2254  HB2 HSD P 142     -32.914-104.763 115.181  0.00 97.00      PROA   
ATOM   2255  ND1 HSD P 142     -35.464-103.172 114.164  0.00 97.00      PROA   
ATOM   2256  HD1 HSD P 142     -35.281-102.358 114.718  0.00 97.00      PROA   
ATOM   2257  CG  HSD P 142     -34.584-104.207 113.930  0.00 97.00      PROA   
ATOM   2258  CE1 HSD P 142     -36.629-103.491 113.552  0.00 97.00      PROA   
ATOM   2259  HE1 HSD P 142     -37.518-102.862 113.595  0.00 97.00      PROA   
ATOM   2260  NE2 HSD P 142     -36.566-104.658 112.946  0.00 97.00      PROA   
ATOM   2261  CD2 HSD P 142     -35.284-105.116 113.196  0.00 97.00      PROA   
ATOM   2262  HD2 HSD P 142     -34.986-106.071 112.785  0.00 97.00      PROA   
ATOM   2263  C   HSD P 142     -30.840-104.094 113.124  0.00 97.00      PROA   
ATOM   2264  O   HSD P 142     -30.626-102.913 113.380  0.00 97.00      PROA   
ATOM   2265  N   SER P 143     -29.827-104.930 112.814  0.00 97.00      PROA   
ATOM   2266  HN  SER P 143     -30.015-105.892 112.631  0.00 97.00      PROA   
ATOM   2267  CA  SER P 143     -28.430-104.536 112.742  0.00 97.00      PROA   
ATOM   2268  HA  SER P 143     -28.262-103.704 113.414  0.00 97.00      PROA   
ATOM   2269  CB  SER P 143     -27.531-105.727 113.158  0.00 97.00      PROA   
ATOM   2270  HB1 SER P 143     -27.520-106.517 112.378  0.00 97.00      PROA   
ATOM   2271  HB2 SER P 143     -27.968-106.177 114.074  0.00 97.00      PROA   
ATOM   2272  OG  SER P 143     -26.199-105.327 113.455  0.00 97.00      PROA   
ATOM   2273  HG1 SER P 143     -25.801-105.036 112.632  0.00 97.00      PROA   
ATOM   2274  C   SER P 143     -28.066-104.107 111.327  0.00 97.00      PROA   
ATOM   2275  O   SER P 143     -28.676-104.554 110.358  0.00 97.00      PROA   
ATOM   2276  N   GLY P 144     -27.038-103.230 111.175  0.00 97.00      PROA   
ATOM   2277  HN  GLY P 144     -26.577-102.837 111.971  0.00 97.00      PROA   
ATOM   2278  CA  GLY P 144     -26.493-102.838 109.884  0.00 97.00      PROA   
ATOM   2279  HA1 GLY P 144     -27.067-103.275 109.084  0.00 97.00      PROA   
ATOM   2280  HA2 GLY P 144     -25.459-103.153 109.873  0.00 97.00      PROA   
ATOM   2281  C   GLY P 144     -26.500-101.348 109.699  0.00 97.00      PROA   
ATOM   2282  O   GLY P 144     -26.440-100.589 110.658  0.00 97.00      PROA   
ATOM   2283  N   THR P 145     -26.539-100.883 108.429  0.00 97.00      PROA   
ATOM   2284  HN  THR P 145     -26.691-101.522 107.675  0.00 97.00      PROA   
ATOM   2285  CA  THR P 145     -26.426 -99.475 108.086  0.00 97.00      PROA   
ATOM   2286  HA  THR P 145     -25.968 -98.962 108.917  0.00 97.00      PROA   
ATOM   2287  CB  THR P 145     -25.506 -99.192 106.892  0.00 97.00      PROA   
ATOM   2288  HB  THR P 145     -24.503 -99.609 107.139  0.00 97.00      PROA   
ATOM   2289  OG1 THR P 145     -25.322 -97.798 106.661  0.00 97.00      PROA   
ATOM   2290  HG1 THR P 145     -25.945 -97.556 105.965  0.00 97.00      PROA   
ATOM   2291  CG2 THR P 145     -25.984 -99.848 105.582  0.00 97.00      PROA   
ATOM   2292 HG21 THR P 145     -26.962 -99.432 105.260  0.00 97.00      PROA   
ATOM   2293 HG22 THR P 145     -26.082-100.945 105.701  0.00 97.00      PROA   
ATOM   2294 HG23 THR P 145     -25.249 -99.648 104.772  0.00 97.00      PROA   
ATOM   2295  C   THR P 145     -27.799 -98.868 107.918  0.00 97.00      PROA   
ATOM   2296  O   THR P 145     -28.634 -99.368 107.178  0.00 97.00      PROA   
ATOM   2297  N   TYR P 146     -28.057 -97.749 108.625  0.00 97.00      PROA   
ATOM   2298  HN  TYR P 146     -27.365 -97.375 109.240  0.00 97.00      PROA   
ATOM   2299  CA  TYR P 146     -29.307 -97.025 108.575  0.00 97.00      PROA   
ATOM   2300  HA  TYR P 146     -30.022 -97.583 107.992  0.00 97.00      PROA   
ATOM   2301  CB  TYR P 146     -29.913 -96.727 109.968  0.00 97.00      PROA   
ATOM   2302  HB1 TYR P 146     -30.704 -95.952 109.886  0.00 97.00      PROA   
ATOM   2303  HB2 TYR P 146     -29.126 -96.352 110.658  0.00 97.00      PROA   
ATOM   2304  CG  TYR P 146     -30.559 -97.932 110.592  0.00 97.00      PROA   
ATOM   2305  CD1 TYR P 146     -29.798 -98.888 111.284  0.00 97.00      PROA   
ATOM   2306  HD1 TYR P 146     -28.720 -98.813 111.288  0.00 97.00      PROA   
ATOM   2307  CE1 TYR P 146     -30.431 -99.909 112.002  0.00 97.00      PROA   
ATOM   2308  HE1 TYR P 146     -29.839-100.640 112.528  0.00 97.00      PROA   
ATOM   2309  CZ  TYR P 146     -31.828 -99.967 112.056  0.00 97.00      PROA   
ATOM   2310  OH  TYR P 146     -32.465-100.977 112.800  0.00 97.00      PROA   
ATOM   2311  HH  TYR P 146     -31.768-101.526 113.174  0.00 97.00      PROA   
ATOM   2312  CD2 TYR P 146     -31.963 -98.033 110.613  0.00 97.00      PROA   
ATOM   2313  HD2 TYR P 146     -32.559 -97.293 110.101  0.00 97.00      PROA   
ATOM   2314  CE2 TYR P 146     -32.594 -99.044 111.345  0.00 97.00      PROA   
ATOM   2315  HE2 TYR P 146     -33.670 -99.095 111.389  0.00 97.00      PROA   
ATOM   2316  C   TYR P 146     -29.102 -95.701 107.884  0.00 97.00      PROA   
ATOM   2317  O   TYR P 146     -28.077 -95.051 108.043  0.00 97.00      PROA   
ATOM   2318  N   HSD P 147     -30.100 -95.266 107.088  0.00 97.00      PROA   
ATOM   2319  HN  HSD P 147     -30.938 -95.799 106.995  0.00 97.00      PROA   
ATOM   2320  CA  HSD P 147     -30.045 -94.005 106.376  0.00 97.00      PROA   
ATOM   2321  HA  HSD P 147     -29.389 -93.318 106.893  0.00 97.00      PROA   
ATOM   2322  CB  HSD P 147     -29.612 -94.162 104.891  0.00 97.00      PROA   
ATOM   2323  HB1 HSD P 147     -29.455 -93.155 104.448  0.00 97.00      PROA   
ATOM   2324  HB2 HSD P 147     -30.405 -94.666 104.302  0.00 97.00      PROA   
ATOM   2325  ND1 HSD P 147     -27.190 -94.519 104.161  0.00 97.00      PROA   
ATOM   2326  HD1 HSD P 147     -26.997 -93.568 103.913  0.00 97.00      PROA   
ATOM   2327  CG  HSD P 147     -28.368 -94.992 104.701  0.00 97.00      PROA   
ATOM   2328  CE1 HSD P 147     -26.360 -95.583 104.031  0.00 97.00      PROA   
ATOM   2329  HE1 HSD P 147     -25.347 -95.503 103.636  0.00 97.00      PROA   
ATOM   2330  NE2 HSD P 147     -26.925 -96.704 104.430  0.00 97.00      PROA   
ATOM   2331  CD2 HSD P 147     -28.189 -96.335 104.847  0.00 97.00      PROA   
ATOM   2332  HD2 HSD P 147     -28.876 -97.088 105.214  0.00 97.00      PROA   
ATOM   2333  C   HSD P 147     -31.446 -93.447 106.408  0.00 97.00      PROA   
ATOM   2334  O   HSD P 147     -32.398 -94.178 106.659  0.00 97.00      PROA   
ATOM   2335  N   CYS P 148     -31.626 -92.131 106.154  0.00 97.00      PROA   
ATOM   2336  HN  CYS P 148     -30.858 -91.495 106.091  0.00 97.00      PROA   
ATOM   2337  CA  CYS P 148     -32.948 -91.577 105.961  0.00 97.00      PROA   
ATOM   2338  HA  CYS P 148     -33.604 -92.379 105.670  0.00 97.00      PROA   
ATOM   2339  CB  CYS P 148     -33.558 -90.932 107.238  0.00 97.00      PROA   
ATOM   2340  HB1 CYS P 148     -33.534 -91.703 108.039  0.00 97.00      PROA   
ATOM   2341  HB2 CYS P 148     -34.631 -90.713 107.048  0.00 97.00      PROA   
ATOM   2342  SG  CYS P 148     -32.710 -89.434 107.845  0.00 97.00      PROA   
ATOM   2343  C   CYS P 148     -32.967 -90.612 104.799  0.00 97.00      PROA   
ATOM   2344  O   CYS P 148     -31.933 -90.142 104.335  0.00 97.00      PROA   
ATOM   2345  N   SER P 149     -34.181 -90.304 104.288  0.00 97.00      PROA   
ATOM   2346  HN  SER P 149     -35.003 -90.747 104.637  0.00 97.00      PROA   
ATOM   2347  CA  SER P 149     -34.354 -89.285 103.273  0.00 97.00      PROA   
ATOM   2348  HA  SER P 149     -33.578 -88.549 103.414  0.00 97.00      PROA   
ATOM   2349  CB  SER P 149     -34.335 -89.796 101.797  0.00 97.00      PROA   
ATOM   2350  HB1 SER P 149     -33.416 -90.403 101.656  0.00 97.00      PROA   
ATOM   2351  HB2 SER P 149     -34.287 -88.934 101.099  0.00 97.00      PROA   
ATOM   2352  OG  SER P 149     -35.466 -90.591 101.441  0.00 97.00      PROA   
ATOM   2353  HG1 SER P 149     -36.247 -90.138 101.767  0.00 97.00      PROA   
ATOM   2354  C   SER P 149     -35.668 -88.601 103.518  0.00 97.00      PROA   
ATOM   2355  O   SER P 149     -36.602 -89.214 104.018  0.00 97.00      PROA   
ATOM   2356  N   GLY P 150     -35.766 -87.308 103.143  0.00 97.00      PROA   
ATOM   2357  HN  GLY P 150     -34.978 -86.851 102.738  0.00 97.00      PROA   
ATOM   2358  CA  GLY P 150     -37.000 -86.548 103.187  0.00 97.00      PROA   
ATOM   2359  HA1 GLY P 150     -37.018 -85.985 104.107  0.00 97.00      PROA   
ATOM   2360  HA2 GLY P 150     -37.849 -87.206 103.054  0.00 97.00      PROA   
ATOM   2361  C   GLY P 150     -36.988 -85.585 102.043  0.00 97.00      PROA   
ATOM   2362  O   GLY P 150     -36.032 -85.534 101.282  0.00 97.00      PROA   
ATOM   2363  N   MET P 151     -38.062 -84.785 101.894  0.00 97.00      PROA   
ATOM   2364  HN  MET P 151     -38.866 -84.908 102.474  0.00 97.00      PROA   
ATOM   2365  CA  MET P 151     -38.236 -83.836 100.820  0.00 97.00      PROA   
ATOM   2366  HA  MET P 151     -37.362 -83.823 100.187  0.00 97.00      PROA   
ATOM   2367  CB  MET P 151     -39.492 -84.223  99.992  0.00 97.00      PROA   
ATOM   2368  HB1 MET P 151     -40.401 -83.721 100.377  0.00 97.00      PROA   
ATOM   2369  HB2 MET P 151     -39.663 -85.316 100.148  0.00 97.00      PROA   
ATOM   2370  CG  MET P 151     -39.371 -84.031  98.468  0.00 97.00      PROA   
ATOM   2371  HG1 MET P 151     -40.291 -84.460  98.010  0.00 97.00      PROA   
ATOM   2372  HG2 MET P 151     -38.512 -84.635  98.101  0.00 97.00      PROA   
ATOM   2373  SD  MET P 151     -39.193 -82.312  97.911  0.00 97.00      PROA   
ATOM   2374  CE  MET P 151     -39.352 -82.698  96.146  0.00 97.00      PROA   
ATOM   2375  HE1 MET P 151     -40.363 -83.101  95.923  0.00 97.00      PROA   
ATOM   2376  HE2 MET P 151     -38.603 -83.456  95.829  0.00 97.00      PROA   
ATOM   2377  HE3 MET P 151     -39.204 -81.787  95.527  0.00 97.00      PROA   
ATOM   2378  C   MET P 151     -38.413 -82.461 101.447  0.00 97.00      PROA   
ATOM   2379  O   MET P 151     -39.096 -82.303 102.455  0.00 97.00      PROA   
ATOM   2380  N   GLY P 152     -37.775 -81.425 100.852  0.00 97.00      PROA   
ATOM   2381  HN  GLY P 152     -37.157 -81.621 100.094  0.00 97.00      PROA   
ATOM   2382  CA  GLY P 152     -38.009 -80.023 101.183  0.00 97.00      PROA   
ATOM   2383  HA1 GLY P 152     -37.130 -79.625 101.660  0.00 97.00      PROA   
ATOM   2384  HA2 GLY P 152     -38.896 -79.933 101.795  0.00 97.00      PROA   
ATOM   2385  C   GLY P 152     -38.273 -79.246  99.924  0.00 97.00      PROA   
ATOM   2386  O   GLY P 152     -39.416 -78.954  99.589  0.00 97.00      PROA   
ATOM   2387  N   LYS P 153     -37.207 -78.867  99.188  0.00 97.00      PROA   
ATOM   2388  HN  LYS P 153     -36.280 -78.963  99.547  0.00 97.00      PROA   
ATOM   2389  CA  LYS P 153     -37.324 -78.366  97.828  0.00 97.00      PROA   
ATOM   2390  HA  LYS P 153     -38.366 -78.326  97.555  0.00 97.00      PROA   
ATOM   2391  CB  LYS P 153     -36.715 -76.948  97.670  0.00 97.00      PROA   
ATOM   2392  HB1 LYS P 153     -36.506 -76.729  96.600  0.00 97.00      PROA   
ATOM   2393  HB2 LYS P 153     -35.747 -76.909  98.214  0.00 97.00      PROA   
ATOM   2394  CG  LYS P 153     -37.637 -75.823  98.185  0.00 97.00      PROA   
ATOM   2395  HG1 LYS P 153     -37.088 -74.858  98.105  0.00 97.00      PROA   
ATOM   2396  HG2 LYS P 153     -37.870 -75.991  99.259  0.00 97.00      PROA   
ATOM   2397  CD  LYS P 153     -38.943 -75.732  97.376  0.00 97.00      PROA   
ATOM   2398  HD1 LYS P 153     -39.542 -76.651  97.562  0.00 97.00      PROA   
ATOM   2399  HD2 LYS P 153     -38.673 -75.710  96.295  0.00 97.00      PROA   
ATOM   2400  CE  LYS P 153     -39.809 -74.512  97.708  0.00 97.00      PROA   
ATOM   2401  HE1 LYS P 153     -39.265 -73.570  97.487  0.00 97.00      PROA   
ATOM   2402  HE2 LYS P 153     -40.107 -74.523  98.778  0.00 97.00      PROA   
ATOM   2403  NZ  LYS P 153     -41.044 -74.537  96.887  0.00 97.00      PROA   
ATOM   2404  HZ1 LYS P 153     -41.570 -75.411  97.091  0.00 97.00      PROA   
ATOM   2405  HZ2 LYS P 153     -40.786 -74.525  95.879  0.00 97.00      PROA   
ATOM   2406  HZ3 LYS P 153     -41.639 -73.714  97.103  0.00 97.00      PROA   
ATOM   2407  C   LYS P 153     -36.745 -79.329  96.817  0.00 97.00      PROA   
ATOM   2408  O   LYS P 153     -36.849 -79.120  95.609  0.00 97.00      PROA   
ATOM   2409  N   HSD P 154     -36.187 -80.452  97.303  0.00 97.00      PROA   
ATOM   2410  HN  HSD P 154     -36.094 -80.583  98.285  0.00 97.00      PROA   
ATOM   2411  CA  HSD P 154     -35.806 -81.592  96.511  0.00 97.00      PROA   
ATOM   2412  HA  HSD P 154     -36.615 -81.833  95.836  0.00 97.00      PROA   
ATOM   2413  CB  HSD P 154     -34.486 -81.398  95.721  0.00 97.00      PROA   
ATOM   2414  HB1 HSD P 154     -33.676 -81.096  96.421  0.00 97.00      PROA   
ATOM   2415  HB2 HSD P 154     -34.630 -80.566  94.998  0.00 97.00      PROA   
ATOM   2416  ND1 HSD P 154     -32.946 -83.368  95.220  0.00 97.00      PROA   
ATOM   2417  HD1 HSD P 154     -32.354 -83.265  96.021  0.00 97.00      PROA   
ATOM   2418  CG  HSD P 154     -34.069 -82.617  94.941  0.00 97.00      PROA   
ATOM   2419  CE1 HSD P 154     -32.918 -84.382  94.322  0.00 97.00      PROA   
ATOM   2420  HE1 HSD P 154     -32.131 -85.135  94.311  0.00 97.00      PROA   
ATOM   2421  NE2 HSD P 154     -33.943 -84.342  93.493  0.00 97.00      PROA   
ATOM   2422  CD2 HSD P 154     -34.659 -83.220  93.872  0.00 97.00      PROA   
ATOM   2423  HD2 HSD P 154     -35.553 -82.943  93.328  0.00 97.00      PROA   
ATOM   2424  C   HSD P 154     -35.686 -82.691  97.536  0.00 97.00      PROA   
ATOM   2425  O   HSD P 154     -35.758 -82.424  98.734  0.00 97.00      PROA   
ATOM   2426  N   ARG P 155     -35.531 -83.971  97.119  0.00 97.00      PROA   
ATOM   2427  HN  ARG P 155     -35.497 -84.199  96.148  0.00 97.00      PROA   
ATOM   2428  CA  ARG P 155     -35.184 -85.025  98.053  0.00 97.00      PROA   
ATOM   2429  HA  ARG P 155     -35.872 -84.937  98.882  0.00 97.00      PROA   
ATOM   2430  CB  ARG P 155     -35.366 -86.464  97.502  0.00 97.00      PROA   
ATOM   2431  HB1 ARG P 155     -36.457 -86.634  97.350  0.00 97.00      PROA   
ATOM   2432  HB2 ARG P 155     -35.036 -87.184  98.283  0.00 97.00      PROA   
ATOM   2433  CG  ARG P 155     -34.639 -86.752  96.169  0.00 97.00      PROA   
ATOM   2434  HG1 ARG P 155     -33.821 -86.016  96.042  0.00 97.00      PROA   
ATOM   2435  HG2 ARG P 155     -35.339 -86.608  95.317  0.00 97.00      PROA   
ATOM   2436  CD  ARG P 155     -33.975 -88.137  96.079  0.00 97.00      PROA   
ATOM   2437  HD1 ARG P 155     -33.154 -88.197  96.830  0.00 97.00      PROA   
ATOM   2438  HD2 ARG P 155     -33.563 -88.313  95.061  0.00 97.00      PROA   
ATOM   2439  NE  ARG P 155     -35.028 -89.162  96.362  0.00 97.00      PROA   
ATOM   2440  HE  ARG P 155     -35.981 -88.912  96.215  0.00 97.00      PROA   
ATOM   2441  CZ  ARG P 155     -34.794 -90.335  96.987  0.00 97.00      PROA   
ATOM   2442  NH1 ARG P 155     -33.560 -90.812  97.200  0.00 97.00      PROA   
ATOM   2443 HH11 ARG P 155     -32.785 -90.330  96.805  0.00 97.00      PROA   
ATOM   2444 HH12 ARG P 155     -33.466 -91.696  97.651  0.00 97.00      PROA   
ATOM   2445  NH2 ARG P 155     -35.834 -91.069  97.425  0.00 97.00      PROA   
ATOM   2446 HH21 ARG P 155     -36.761 -90.732  97.290  0.00 97.00      PROA   
ATOM   2447 HH22 ARG P 155     -35.645 -91.897  97.945  0.00 97.00      PROA   
ATOM   2448  C   ARG P 155     -33.781 -84.861  98.626  0.00 97.00      PROA   
ATOM   2449  O   ARG P 155     -32.820 -84.585  97.912  0.00 97.00      PROA   
ATOM   2450  N   TYR P 156     -33.639 -85.035  99.954  0.00 97.00      PROA   
ATOM   2451  HN  TYR P 156     -34.441 -85.206 100.525  0.00 97.00      PROA   
ATOM   2452  CA  TYR P 156     -32.381 -84.925 100.657  0.00 97.00      PROA   
ATOM   2453  HA  TYR P 156     -31.576 -84.744  99.960  0.00 97.00      PROA   
ATOM   2454  CB  TYR P 156     -32.412 -83.817 101.747  0.00 97.00      PROA   
ATOM   2455  HB1 TYR P 156     -31.412 -83.676 102.207  0.00 97.00      PROA   
ATOM   2456  HB2 TYR P 156     -33.137 -84.110 102.535  0.00 97.00      PROA   
ATOM   2457  CG  TYR P 156     -32.865 -82.485 101.194  0.00 97.00      PROA   
ATOM   2458  CD1 TYR P 156     -32.311 -81.953 100.013  0.00 97.00      PROA   
ATOM   2459  HD1 TYR P 156     -31.549 -82.503  99.482  0.00 97.00      PROA   
ATOM   2460  CE1 TYR P 156     -32.759 -80.730  99.500  0.00 97.00      PROA   
ATOM   2461  HE1 TYR P 156     -32.338 -80.347  98.582  0.00 97.00      PROA   
ATOM   2462  CZ  TYR P 156     -33.756 -80.013 100.173  0.00 97.00      PROA   
ATOM   2463  OH  TYR P 156     -34.208 -78.779  99.665  0.00 97.00      PROA   
ATOM   2464  HH  TYR P 156     -33.549 -78.461  99.045  0.00 97.00      PROA   
ATOM   2465  CD2 TYR P 156     -33.848 -81.739 101.871  0.00 97.00      PROA   
ATOM   2466  HD2 TYR P 156     -34.275 -82.121 102.786  0.00 97.00      PROA   
ATOM   2467  CE2 TYR P 156     -34.289 -80.512 101.365  0.00 97.00      PROA   
ATOM   2468  HE2 TYR P 156     -35.033 -79.946 101.904  0.00 97.00      PROA   
ATOM   2469  C   TYR P 156     -32.134 -86.261 101.315  0.00 97.00      PROA   
ATOM   2470  O   TYR P 156     -33.065 -86.892 101.800  0.00 97.00      PROA   
ATOM   2471  N   THR P 157     -30.865 -86.732 101.324  0.00 97.00      PROA   
ATOM   2472  HN  THR P 157     -30.133 -86.223 100.880  0.00 97.00      PROA   
ATOM   2473  CA  THR P 157     -30.452 -87.999 101.906  0.00 97.00      PROA   
ATOM   2474  HA  THR P 157     -31.304 -88.511 102.333  0.00 97.00      PROA   
ATOM   2475  CB  THR P 157     -29.755 -88.932 100.916  0.00 97.00      PROA   
ATOM   2476  HB  THR P 157     -29.215 -89.758 101.439  0.00 97.00      PROA   
ATOM   2477  OG1 THR P 157     -28.839 -88.224 100.085  0.00 97.00      PROA   
ATOM   2478  HG1 THR P 157     -28.136 -87.915 100.659  0.00 97.00      PROA   
ATOM   2479  CG2 THR P 157     -30.807 -89.570  99.995  0.00 97.00      PROA   
ATOM   2480 HG21 THR P 157     -31.378 -88.784  99.457  0.00 97.00      PROA   
ATOM   2481 HG22 THR P 157     -31.509 -90.194 100.583  0.00 97.00      PROA   
ATOM   2482 HG23 THR P 157     -30.303 -90.218  99.245  0.00 97.00      PROA   
ATOM   2483  C   THR P 157     -29.483 -87.718 103.030  0.00 97.00      PROA   
ATOM   2484  O   THR P 157     -28.623 -86.850 102.914  0.00 97.00      PROA   
ATOM   2485  N   SER P 158     -29.590 -88.462 104.154  0.00 97.00      PROA   
ATOM   2486  HN  SER P 158     -30.316 -89.142 104.257  0.00 97.00      PROA   
ATOM   2487  CA  SER P 158     -28.680 -88.331 105.275  0.00 97.00      PROA   
ATOM   2488  HA  SER P 158     -28.466 -87.281 105.408  0.00 97.00      PROA   
ATOM   2489  CB  SER P 158     -29.287 -88.874 106.604  0.00 97.00      PROA   
ATOM   2490  HB1 SER P 158     -30.296 -88.428 106.723  0.00 97.00      PROA   
ATOM   2491  HB2 SER P 158     -28.674 -88.556 107.472  0.00 97.00      PROA   
ATOM   2492  OG  SER P 158     -29.417 -90.296 106.634  0.00 97.00      PROA   
ATOM   2493  HG1 SER P 158     -28.537 -90.656 106.798  0.00 97.00      PROA   
ATOM   2494  C   SER P 158     -27.368 -89.047 105.031  0.00 97.00      PROA   
ATOM   2495  O   SER P 158     -27.214 -89.832 104.097  0.00 97.00      PROA   
ATOM   2496  N   ALA P 159     -26.398 -88.830 105.944  0.00 97.00      PROA   
ATOM   2497  HN  ALA P 159     -26.479 -88.091 106.611  0.00 97.00      PROA   
ATOM   2498  CA  ALA P 159     -25.298 -89.745 106.165  0.00 97.00      PROA   
ATOM   2499  HA  ALA P 159     -24.771 -89.855 105.226  0.00 97.00      PROA   
ATOM   2500  CB  ALA P 159     -24.331 -89.190 107.230  0.00 97.00      PROA   
ATOM   2501  HB1 ALA P 159     -24.849 -89.069 108.206  0.00 97.00      PROA   
ATOM   2502  HB2 ALA P 159     -23.952 -88.192 106.916  0.00 97.00      PROA   
ATOM   2503  HB3 ALA P 159     -23.461 -89.863 107.373  0.00 97.00      PROA   
ATOM   2504  C   ALA P 159     -25.793 -91.125 106.597  0.00 97.00      PROA   
ATOM   2505  O   ALA P 159     -26.844 -91.253 107.222  0.00 97.00      PROA   
ATOM   2506  N   GLY P 160     -25.052 -92.205 106.247  0.00 97.00      PROA   
ATOM   2507  HN  GLY P 160     -24.202 -92.093 105.741  0.00 97.00      PROA   
ATOM   2508  CA  GLY P 160     -25.355 -93.551 106.708  0.00 97.00      PROA   
ATOM   2509  HA1 GLY P 160     -24.904 -94.247 106.016  0.00 97.00      PROA   
ATOM   2510  HA2 GLY P 160     -26.424 -93.681 106.793  0.00 97.00      PROA   
ATOM   2511  C   GLY P 160     -24.719 -93.794 108.044  0.00 97.00      PROA   
ATOM   2512  O   GLY P 160     -23.546 -93.485 108.234  0.00 97.00      PROA   
ATOM   2513  N   ILE P 161     -25.475 -94.390 108.993  0.00 97.00      PROA   
ATOM   2514  HN  ILE P 161     -26.424 -94.632 108.795  0.00 97.00      PROA   
ATOM   2515  CA  ILE P 161     -24.996 -94.674 110.331  0.00 97.00      PROA   
ATOM   2516  HA  ILE P 161     -23.962 -94.373 110.419  0.00 97.00      PROA   
ATOM   2517  CB  ILE P 161     -25.794 -93.961 111.427  0.00 97.00      PROA   
ATOM   2518  HB  ILE P 161     -26.851 -94.318 111.396  0.00 97.00      PROA   
ATOM   2519  CG2 ILE P 161     -25.208 -94.303 112.818  0.00 97.00      PROA   
ATOM   2520 HG21 ILE P 161     -24.122 -94.074 112.849  0.00 97.00      PROA   
ATOM   2521 HG22 ILE P 161     -25.353 -95.373 113.071  0.00 97.00      PROA   
ATOM   2522 HG23 ILE P 161     -25.710 -93.693 113.598  0.00 97.00      PROA   
ATOM   2523  CG1 ILE P 161     -25.845 -92.422 111.208  0.00 97.00      PROA   
ATOM   2524 HG11 ILE P 161     -26.486 -91.986 112.006  0.00 97.00      PROA   
ATOM   2525 HG12 ILE P 161     -26.343 -92.202 110.239  0.00 97.00      PROA   
ATOM   2526  CD  ILE P 161     -24.483 -91.713 111.244  0.00 97.00      PROA   
ATOM   2527  HD1 ILE P 161     -23.809 -92.102 110.453  0.00 97.00      PROA   
ATOM   2528  HD2 ILE P 161     -23.984 -91.849 112.227  0.00 97.00      PROA   
ATOM   2529  HD3 ILE P 161     -24.614 -90.622 111.080  0.00 97.00      PROA   
ATOM   2530  C   ILE P 161     -25.053 -96.174 110.531  0.00 97.00      PROA   
ATOM   2531  O   ILE P 161     -26.114 -96.788 110.475  0.00 97.00      PROA   
ATOM   2532  N   SER P 162     -23.885 -96.809 110.774  0.00 97.00      PROA   
ATOM   2533  HN  SER P 162     -23.023 -96.307 110.789  0.00 97.00      PROA   
ATOM   2534  CA  SER P 162     -23.787 -98.243 110.964  0.00 97.00      PROA   
ATOM   2535  HA  SER P 162     -24.588 -98.726 110.425  0.00 97.00      PROA   
ATOM   2536  CB  SER P 162     -22.452 -98.813 110.418  0.00 97.00      PROA   
ATOM   2537  HB1 SER P 162     -22.417 -98.642 109.320  0.00 97.00      PROA   
ATOM   2538  HB2 SER P 162     -22.385 -99.908 110.596  0.00 97.00      PROA   
ATOM   2539  OG  SER P 162     -21.326 -98.158 110.999  0.00 97.00      PROA   
ATOM   2540  HG1 SER P 162     -21.457 -98.212 111.951  0.00 97.00      PROA   
ATOM   2541  C   SER P 162     -23.910 -98.630 112.424  0.00 97.00      PROA   
ATOM   2542  O   SER P 162     -23.085 -98.242 113.250  0.00 97.00      PROA   
ATOM   2543  N   VAL P 163     -24.931 -99.449 112.770  0.00 97.00      PROA   
ATOM   2544  HN  VAL P 163     -25.604 -99.742 112.093  0.00 97.00      PROA   
ATOM   2545  CA  VAL P 163     -25.109 -99.964 114.114  0.00 97.00      PROA   
ATOM   2546  HA  VAL P 163     -24.341 -99.550 114.748  0.00 97.00      PROA   
ATOM   2547  CB  VAL P 163     -26.446 -99.617 114.768  0.00 97.00      PROA   
ATOM   2548  HB  VAL P 163     -26.416 -99.929 115.839  0.00 97.00      PROA   
ATOM   2549  CG1 VAL P 163     -26.629 -98.087 114.739  0.00 97.00      PROA   
ATOM   2550 HG11 VAL P 163     -26.738 -97.716 113.697  0.00 97.00      PROA   
ATOM   2551 HG12 VAL P 163     -25.764 -97.577 115.212  0.00 97.00      PROA   
ATOM   2552 HG13 VAL P 163     -27.549 -97.817 115.299  0.00 97.00      PROA   
ATOM   2553  CG2 VAL P 163     -27.638-100.325 114.096  0.00 97.00      PROA   
ATOM   2554 HG21 VAL P 163     -27.605-101.422 114.254  0.00 97.00      PROA   
ATOM   2555 HG22 VAL P 163     -27.641-100.122 113.006  0.00 97.00      PROA   
ATOM   2556 HG23 VAL P 163     -28.592 -99.949 114.525  0.00 97.00      PROA   
ATOM   2557  C   VAL P 163     -24.900-101.460 114.077  0.00 97.00      PROA   
ATOM   2558  O   VAL P 163     -25.357-102.152 113.175  0.00 97.00      PROA   
ATOM   2559  N   THR P 164     -24.162-102.005 115.066  0.00 97.00      PROA   
ATOM   2560  HN  THR P 164     -23.787-101.423 115.787  0.00 97.00      PROA   
ATOM   2561  CA  THR P 164     -23.869-103.430 115.115  0.00 97.00      PROA   
ATOM   2562  HA  THR P 164     -24.320-103.936 114.276  0.00 97.00      PROA   
ATOM   2563  CB  THR P 164     -22.378-103.740 115.063  0.00 97.00      PROA   
ATOM   2564  HB  THR P 164     -21.863-103.375 115.978  0.00 97.00      PROA   
ATOM   2565  OG1 THR P 164     -21.777-103.096 113.946  0.00 97.00      PROA   
ATOM   2566  HG1 THR P 164     -22.155-102.217 113.897  0.00 97.00      PROA   
ATOM   2567  CG2 THR P 164     -22.144-105.252 114.879  0.00 97.00      PROA   
ATOM   2568 HG21 THR P 164     -22.601-105.586 113.922  0.00 97.00      PROA   
ATOM   2569 HG22 THR P 164     -22.581-105.846 115.705  0.00 97.00      PROA   
ATOM   2570 HG23 THR P 164     -21.053-105.461 114.826  0.00 97.00      PROA   
ATOM   2571  C   THR P 164     -24.474-103.969 116.396  0.00 97.00      PROA   
ATOM   2572  O   THR P 164     -24.052-103.598 117.483  0.00 97.00      PROA   
ATOM   2573  N   VAL P 165     -25.493-104.859 116.305  0.00 97.00      PROA   
ATOM   2574  HN  VAL P 165     -25.829-105.113 115.398  0.00 97.00      PROA   
ATOM   2575  CA  VAL P 165     -26.231-105.421 117.440  0.00 97.00      PROA   
ATOM   2576  HA  VAL P 165     -26.240-104.666 118.211  0.00 97.00      PROA   
ATOM   2577  CB  VAL P 165     -27.697-105.688 117.061  0.00 97.00      PROA   
ATOM   2578  HB  VAL P 165     -27.733-106.434 116.237  0.00 97.00      PROA   
ATOM   2579  CG1 VAL P 165     -28.572-106.199 118.229  0.00 97.00      PROA   
ATOM   2580 HG11 VAL P 165     -28.394-105.595 119.143  0.00 97.00      PROA   
ATOM   2581 HG12 VAL P 165     -28.381-107.268 118.448  0.00 97.00      PROA   
ATOM   2582 HG13 VAL P 165     -29.645-106.111 117.965  0.00 97.00      PROA   
ATOM   2583  CG2 VAL P 165     -28.316-104.362 116.565  0.00 97.00      PROA   
ATOM   2584 HG21 VAL P 165     -27.808-103.971 115.662  0.00 97.00      PROA   
ATOM   2585 HG22 VAL P 165     -28.259-103.597 117.369  0.00 97.00      PROA   
ATOM   2586 HG23 VAL P 165     -29.386-104.521 116.314  0.00 97.00      PROA   
ATOM   2587  C   VAL P 165     -25.498-106.666 117.977  0.00 97.00      PROA   
ATOM   2588  O   VAL P 165     -24.479-107.061 117.420  0.00 97.00      PROA   
ATOM   2589  N   LYS P 166     -25.956-107.316 119.083  0.00 97.00      PROA   
ATOM   2590  HN  LYS P 166     -26.756-106.987 119.580  0.00 97.00      PROA   
ATOM   2591  CA  LYS P 166     -25.470-108.618 119.508  0.00 97.00      PROA   
ATOM   2592  HA  LYS P 166     -25.063-109.161 118.665  0.00 97.00      PROA   
ATOM   2593  CB  LYS P 166     -24.505-108.620 120.741  0.00 97.00      PROA   
ATOM   2594  HB1 LYS P 166     -24.075-109.637 120.869  0.00 97.00      PROA   
ATOM   2595  HB2 LYS P 166     -25.088-108.390 121.663  0.00 97.00      PROA   
ATOM   2596  CG  LYS P 166     -23.375-107.571 120.741  0.00 97.00      PROA   
ATOM   2597  HG1 LYS P 166     -22.889-107.579 121.742  0.00 97.00      PROA   
ATOM   2598  HG2 LYS P 166     -23.876-106.585 120.648  0.00 97.00      PROA   
ATOM   2599  CD  LYS P 166     -22.281-107.796 119.673  0.00 97.00      PROA   
ATOM   2600  HD1 LYS P 166     -22.731-108.315 118.799  0.00 97.00      PROA   
ATOM   2601  HD2 LYS P 166     -21.515-108.485 120.090  0.00 97.00      PROA   
ATOM   2602  CE  LYS P 166     -21.574-106.522 119.175  0.00 97.00      PROA   
ATOM   2603  HE1 LYS P 166     -20.976-106.752 118.265  0.00 97.00      PROA   
ATOM   2604  HE2 LYS P 166     -20.915-106.082 119.950  0.00 97.00      PROA   
ATOM   2605  NZ  LYS P 166     -22.589-105.526 118.804  0.00 97.00      PROA   
ATOM   2606  HZ1 LYS P 166     -23.057-105.146 119.652  0.00 97.00      PROA   
ATOM   2607  HZ2 LYS P 166     -23.313-106.039 118.254  0.00 97.00      PROA   
ATOM   2608  HZ3 LYS P 166     -22.237-104.743 118.223  0.00 97.00      PROA   
ATOM   2609  C   LYS P 166     -26.702-109.328 119.998  0.00 97.00      PROA   
ATOM   2610  O   LYS P 166     -27.595-108.698 120.554  0.00 97.00      PROA   
ATOM   2611  N   GLU P 167     -26.720-110.673 119.852  0.00  0.00      PROA   
ATOM   2612  HN  GLU P 167     -26.004-111.146 119.345  0.00  0.00      PROA   
ATOM   2613  CA  GLU P 167     -27.637-111.535 120.558  0.00  0.00      PROA   
ATOM   2614  HA  GLU P 167     -28.470-110.955 120.928  0.00  0.00      PROA   
ATOM   2615  CB  GLU P 167     -28.181-112.707 119.692  0.00  0.00      PROA   
ATOM   2616  HB1 GLU P 167     -28.534-112.286 118.725  0.00  0.00      PROA   
ATOM   2617  HB2 GLU P 167     -29.072-113.119 120.219  0.00  0.00      PROA   
ATOM   2618  CG  GLU P 167     -27.198-113.868 119.428  0.00  0.00      PROA   
ATOM   2619  HG1 GLU P 167     -26.897-114.341 120.386  0.00  0.00      PROA   
ATOM   2620  HG2 GLU P 167     -26.288-113.481 118.922  0.00  0.00      PROA   
ATOM   2621  CD  GLU P 167     -27.851-114.957 118.574  0.00  0.00      PROA   
ATOM   2622  OE1 GLU P 167     -28.950-115.436 118.962  0.00  0.00      PROA   
ATOM   2623  OE2 GLU P 167     -27.248-115.341 117.537  0.00  0.00      PROA   
ATOM   2624  C   GLU P 167     -26.839-112.065 121.723  0.00  0.00      PROA   
ATOM   2625  O   GLU P 167     -25.619-111.908 121.777  0.00  0.00      PROA   
ATOM   2626  N   LEU P 168     -27.529-112.710 122.693  0.00  0.00      PROA   
ATOM   2627  HN  LEU P 168     -28.523-112.785 122.655  0.00  0.00      PROA   
ATOM   2628  CA  LEU P 168     -26.898-113.439 123.768  0.00  0.00      PROA   
ATOM   2629  HA  LEU P 168     -25.893-113.072 123.924  0.00  0.00      PROA   
ATOM   2630  CB  LEU P 168     -27.679-113.424 125.112  0.00  0.00      PROA   
ATOM   2631  HB1 LEU P 168     -27.160-114.107 125.822  0.00  0.00      PROA   
ATOM   2632  HB2 LEU P 168     -28.706-113.820 124.954  0.00  0.00      PROA   
ATOM   2633  CG  LEU P 168     -27.802-112.051 125.829  0.00  0.00      PROA   
ATOM   2634  HG  LEU P 168     -28.200-112.276 126.849  0.00  0.00      PROA   
ATOM   2635  CD1 LEU P 168     -26.436-111.369 126.035  0.00  0.00      PROA   
ATOM   2636 HD11 LEU P 168     -25.990-111.082 125.059  0.00  0.00      PROA   
ATOM   2637 HD12 LEU P 168     -25.744-112.063 126.556  0.00  0.00      PROA   
ATOM   2638 HD13 LEU P 168     -26.550-110.452 126.652  0.00  0.00      PROA   
ATOM   2639  CD2 LEU P 168     -28.827-111.096 125.185  0.00  0.00      PROA   
ATOM   2640 HD21 LEU P 168     -29.806-111.604 125.062  0.00  0.00      PROA   
ATOM   2641 HD22 LEU P 168     -28.473-110.755 124.191  0.00  0.00      PROA   
ATOM   2642 HD23 LEU P 168     -28.973-110.200 125.826  0.00  0.00      PROA   
ATOM   2643  C   LEU P 168     -26.823-114.862 123.286  0.00  0.00      PROA   
ATOM   2644  O   LEU P 168     -27.821-115.405 122.813  0.00  0.00      PROA   
ATOM   2645  N   PHE P 169     -25.624-115.490 123.373  0.00  0.00      PROA   
ATOM   2646  HN  PHE P 169     -24.819-115.042 123.754  0.00  0.00      PROA   
ATOM   2647  CA  PHE P 169     -25.437-116.845 122.913  0.00  0.00      PROA   
ATOM   2648  HA  PHE P 169     -26.386-117.338 123.077  0.00  0.00      PROA   
ATOM   2649  CB  PHE P 169     -25.228-117.092 121.369  0.00  0.00      PROA   
ATOM   2650  HB1 PHE P 169     -26.212-116.908 120.885  0.00  0.00      PROA   
ATOM   2651  HB2 PHE P 169     -24.989-118.168 121.218  0.00  0.00      PROA   
ATOM   2652  CG  PHE P 169     -24.241-116.241 120.574  0.00  0.00      PROA   
ATOM   2653  CD1 PHE P 169     -24.143-114.838 120.676  0.00  0.00      PROA   
ATOM   2654  HD1 PHE P 169     -24.776-114.288 121.347  0.00  0.00      PROA   
ATOM   2655  CE1 PHE P 169     -23.230-114.113 119.900  0.00  0.00      PROA   
ATOM   2656  HE1 PHE P 169     -23.170-113.040 120.001  0.00  0.00      PROA   
ATOM   2657  CZ  PHE P 169     -22.403-114.779 118.991  0.00  0.00      PROA   
ATOM   2658  HZ  PHE P 169     -21.699-114.222 118.392  0.00  0.00      PROA   
ATOM   2659  CD2 PHE P 169     -23.417-116.885 119.627  0.00  0.00      PROA   
ATOM   2660  HD2 PHE P 169     -23.481-117.957 119.505  0.00  0.00      PROA   
ATOM   2661  CE2 PHE P 169     -22.500-116.167 118.851  0.00  0.00      PROA   
ATOM   2662  HE2 PHE P 169     -21.870-116.684 118.142  0.00  0.00      PROA   
ATOM   2663  C   PHE P 169     -24.540-117.578 123.894  0.00  0.00      PROA   
ATOM   2664  O   PHE P 169     -25.122-118.329 124.676  0.00  0.00      PROA   
ATOM   2665  N   PRO P 170     -23.213-117.452 124.017  0.00  0.00      PROA   
ATOM   2666  CD  PRO P 170     -22.312-117.012 122.956  0.00  0.00      PROA   
ATOM   2667  HD1 PRO P 170     -22.510-115.954 122.695  0.00  0.00      PROA   
ATOM   2668  HD2 PRO P 170     -22.459-117.674 122.078  0.00  0.00      PROA   
ATOM   2669  CA  PRO P 170     -22.478-118.026 125.134  0.00  0.00      PROA   
ATOM   2670  HA  PRO P 170     -22.929-118.933 125.513  0.00  0.00      PROA   
ATOM   2671  CB  PRO P 170     -21.088-118.309 124.536  0.00  0.00      PROA   
ATOM   2672  HB1 PRO P 170     -21.130-119.289 124.008  0.00  0.00      PROA   
ATOM   2673  HB2 PRO P 170     -20.272-118.356 125.283  0.00  0.00      PROA   
ATOM   2674  CG  PRO P 170     -20.892-117.210 123.489  0.00  0.00      PROA   
ATOM   2675  HG1 PRO P 170     -20.537-116.277 123.977  0.00  0.00      PROA   
ATOM   2676  HG2 PRO P 170     -20.178-117.506 122.695  0.00  0.00      PROA   
ATOM   2677  C   PRO P 170     -22.405-116.992 126.238  0.00  0.00      PROA   
ATOM   2678  O   PRO P 170     -21.326-116.466 126.513  0.00  0.00      PROA   
ATOM   2679  N   ALA P 171     -23.550-116.696 126.899  0.00  0.00      PROA   
ATOM   2680  HN  ALA P 171     -24.416-117.129 126.661  0.00  0.00      PROA   
ATOM   2681  CA  ALA P 171     -23.598-115.763 127.996  0.00  0.00      PROA   
ATOM   2682  HA  ALA P 171     -22.885-114.986 127.792  0.00  0.00      PROA   
ATOM   2683  CB  ALA P 171     -24.984-115.114 128.182  0.00  0.00      PROA   
ATOM   2684  HB1 ALA P 171     -25.766-115.883 128.359  0.00  0.00      PROA   
ATOM   2685  HB2 ALA P 171     -25.256-114.546 127.267  0.00  0.00      PROA   
ATOM   2686  HB3 ALA P 171     -24.978-114.405 129.038  0.00  0.00      PROA   
ATOM   2687  C   ALA P 171     -23.238-116.537 129.241  0.00  0.00      PROA   
ATOM   2688  O   ALA P 171     -23.839-117.588 129.461  0.00  0.00      PROA   
ATOM   2689  N   PRO P 172     -22.254-116.121 130.047  0.00  0.00      PROA   
ATOM   2690  CD  PRO P 172     -21.607-114.809 129.961  0.00  0.00      PROA   
ATOM   2691  HD1 PRO P 172     -22.354-114.002 129.797  0.00  0.00      PROA   
ATOM   2692  HD2 PRO P 172     -20.876-114.834 129.123  0.00  0.00      PROA   
ATOM   2693  CA  PRO P 172     -21.800-116.865 131.210  0.00  0.00      PROA   
ATOM   2694  HA  PRO P 172     -21.517-117.859 130.895  0.00  0.00      PROA   
ATOM   2695  CB  PRO P 172     -20.603-116.062 131.742  0.00  0.00      PROA   
ATOM   2696  HB1 PRO P 172     -19.682-116.418 131.229  0.00  0.00      PROA   
ATOM   2697  HB2 PRO P 172     -20.454-116.153 132.837  0.00  0.00      PROA   
ATOM   2698  CG  PRO P 172     -20.885-114.623 131.298  0.00  0.00      PROA   
ATOM   2699  HG1 PRO P 172     -21.566-114.132 132.027  0.00  0.00      PROA   
ATOM   2700  HG2 PRO P 172     -19.958-114.029 131.201  0.00  0.00      PROA   
ATOM   2701  C   PRO P 172     -22.890-116.992 132.242  0.00  0.00      PROA   
ATOM   2702  O   PRO P 172     -23.518-115.988 132.577  0.00  0.00      PROA   
ATOM   2703  N   VAL P 173     -23.124-118.223 132.751  0.00 97.00      PROA   
ATOM   2704  HN  VAL P 173     -22.630-119.028 132.429  0.00 97.00      PROA   
ATOM   2705  CA  VAL P 173     -24.074-118.452 133.814  0.00 97.00      PROA   
ATOM   2706  HA  VAL P 173     -24.827-117.677 133.766  0.00 97.00      PROA   
ATOM   2707  CB  VAL P 173     -24.800-119.790 133.698  0.00 97.00      PROA   
ATOM   2708  HB  VAL P 173     -25.485-119.919 134.568  0.00 97.00      PROA   
ATOM   2709  CG1 VAL P 173     -25.664-119.767 132.419  0.00 97.00      PROA   
ATOM   2710 HG11 VAL P 173     -25.026-119.674 131.515  0.00 97.00      PROA   
ATOM   2711 HG12 VAL P 173     -26.373-118.913 132.439  0.00 97.00      PROA   
ATOM   2712 HG13 VAL P 173     -26.245-120.710 132.335  0.00 97.00      PROA   
ATOM   2713  CG2 VAL P 173     -23.810-120.974 133.676  0.00 97.00      PROA   
ATOM   2714 HG21 VAL P 173     -23.184-120.992 134.589  0.00 97.00      PROA   
ATOM   2715 HG22 VAL P 173     -23.144-120.922 132.790  0.00 97.00      PROA   
ATOM   2716 HG23 VAL P 173     -24.370-121.932 133.622  0.00 97.00      PROA   
ATOM   2717  C   VAL P 173     -23.382-118.309 135.153  0.00 97.00      PROA   
ATOM   2718  O   VAL P 173     -22.172-118.474 135.269  0.00 97.00      PROA   
ATOM   2719  N   LEU P 174     -24.158-117.983 136.209  0.00 97.00      PROA   
ATOM   2720  HN  LEU P 174     -25.132-117.808 136.093  0.00 97.00      PROA   
ATOM   2721  CA  LEU P 174     -23.655-117.891 137.560  0.00 97.00      PROA   
ATOM   2722  HA  LEU P 174     -22.574-117.860 137.560  0.00 97.00      PROA   
ATOM   2723  CB  LEU P 174     -24.180-116.601 138.242  0.00 97.00      PROA   
ATOM   2724  HB1 LEU P 174     -25.281-116.641 138.376  0.00 97.00      PROA   
ATOM   2725  HB2 LEU P 174     -23.974-115.772 137.523  0.00 97.00      PROA   
ATOM   2726  CG  LEU P 174     -23.506-116.191 139.573  0.00 97.00      PROA   
ATOM   2727  HG  LEU P 174     -22.401-116.265 139.440  0.00 97.00      PROA   
ATOM   2728  CD1 LEU P 174     -23.840-114.721 139.887  0.00 97.00      PROA   
ATOM   2729 HD11 LEU P 174     -24.937-114.595 140.003  0.00 97.00      PROA   
ATOM   2730 HD12 LEU P 174     -23.492-114.059 139.068  0.00 97.00      PROA   
ATOM   2731 HD13 LEU P 174     -23.348-114.412 140.831  0.00 97.00      PROA   
ATOM   2732  CD2 LEU P 174     -23.894-117.071 140.775  0.00 97.00      PROA   
ATOM   2733 HD21 LEU P 174     -23.466-118.089 140.683  0.00 97.00      PROA   
ATOM   2734 HD22 LEU P 174     -24.998-117.148 140.854  0.00 97.00      PROA   
ATOM   2735 HD23 LEU P 174     -23.508-116.618 141.711  0.00 97.00      PROA   
ATOM   2736  C   LEU P 174     -24.110-119.145 138.276  0.00 97.00      PROA   
ATOM   2737  O   LEU P 174     -25.292-119.326 138.562  0.00 97.00      PROA   
ATOM   2738  N   THR P 175     -23.159-120.060 138.577  0.00 97.00      PROA   
ATOM   2739  HN  THR P 175     -22.205-119.905 138.317  0.00 97.00      PROA   
ATOM   2740  CA  THR P 175     -23.429-121.316 139.250  0.00 97.00      PROA   
ATOM   2741  HA  THR P 175     -24.482-121.535 139.154  0.00 97.00      PROA   
ATOM   2742  CB  THR P 175     -22.706-122.521 138.654  0.00 97.00      PROA   
ATOM   2743  HB  THR P 175     -22.764-123.413 139.320  0.00 97.00      PROA   
ATOM   2744  OG1 THR P 175     -21.348-122.211 138.396  0.00 97.00      PROA   
ATOM   2745  HG1 THR P 175     -21.075-122.746 137.639  0.00 97.00      PROA   
ATOM   2746  CG2 THR P 175     -23.380-122.876 137.316  0.00 97.00      PROA   
ATOM   2747 HG21 THR P 175     -23.294-122.028 136.605  0.00 97.00      PROA   
ATOM   2748 HG22 THR P 175     -24.454-123.103 137.474  0.00 97.00      PROA   
ATOM   2749 HG23 THR P 175     -22.897-123.767 136.860  0.00 97.00      PROA   
ATOM   2750  C   THR P 175     -23.151-121.181 140.732  0.00 97.00      PROA   
ATOM   2751  O   THR P 175     -22.076-120.773 141.164  0.00 97.00      PROA   
ATOM   2752  N   ALA P 176     -24.164-121.524 141.552  0.00 97.00      PROA   
ATOM   2753  HN  ALA P 176     -25.037-121.821 141.176  0.00 97.00      PROA   
ATOM   2754  CA  ALA P 176     -24.088-121.508 142.993  0.00 97.00      PROA   
ATOM   2755  HA  ALA P 176     -23.071-121.318 143.312  0.00 97.00      PROA   
ATOM   2756  CB  ALA P 176     -25.024-120.434 143.583  0.00 97.00      PROA   
ATOM   2757  HB1 ALA P 176     -26.076-120.613 143.274  0.00 97.00      PROA   
ATOM   2758  HB2 ALA P 176     -24.723-119.433 143.199  0.00 97.00      PROA   
ATOM   2759  HB3 ALA P 176     -24.969-120.412 144.690  0.00 97.00      PROA   
ATOM   2760  C   ALA P 176     -24.481-122.894 143.456  0.00 97.00      PROA   
ATOM   2761  O   ALA P 176     -25.327-123.543 142.843  0.00 97.00      PROA   
ATOM   2762  N   SER P 177     -23.842-123.419 144.529  0.00 97.00      PROA   
ATOM   2763  HN  SER P 177     -23.145-122.906 145.026  0.00 97.00      PROA   
ATOM   2764  CA  SER P 177     -23.955-124.827 144.878  0.00 97.00      PROA   
ATOM   2765  HA  SER P 177     -24.201-125.397 143.991  0.00 97.00      PROA   
ATOM   2766  CB  SER P 177     -22.599-125.363 145.408  0.00 97.00      PROA   
ATOM   2767  HB1 SER P 177     -21.849-125.250 144.595  0.00 97.00      PROA   
ATOM   2768  HB2 SER P 177     -22.658-126.443 145.661  0.00 97.00      PROA   
ATOM   2769  OG  SER P 177     -22.132-124.625 146.537  0.00 97.00      PROA   
ATOM   2770  HG1 SER P 177     -22.627-124.942 147.298  0.00 97.00      PROA   
ATOM   2771  C   SER P 177     -25.027-125.137 145.905  0.00 97.00      PROA   
ATOM   2772  O   SER P 177     -25.207-126.300 146.266  0.00 97.00      PROA   
ATOM   2773  N   VAL P 178     -25.779-124.121 146.385  0.00 97.00      PROA   
ATOM   2774  HN  VAL P 178     -25.627-123.189 146.072  0.00 97.00      PROA   
ATOM   2775  CA  VAL P 178     -26.871-124.315 147.323  0.00 97.00      PROA   
ATOM   2776  HA  VAL P 178     -27.270-125.315 147.211  0.00 97.00      PROA   
ATOM   2777  CB  VAL P 178     -26.488-124.077 148.792  0.00 97.00      PROA   
ATOM   2778  HB  VAL P 178     -26.162-123.021 148.930  0.00 97.00      PROA   
ATOM   2779  CG1 VAL P 178     -27.689-124.360 149.720  0.00 97.00      PROA   
ATOM   2780 HG11 VAL P 178     -28.071-125.390 149.557  0.00 97.00      PROA   
ATOM   2781 HG12 VAL P 178     -28.512-123.643 149.548  0.00 97.00      PROA   
ATOM   2782 HG13 VAL P 178     -27.381-124.267 150.782  0.00 97.00      PROA   
ATOM   2783  CG2 VAL P 178     -25.314-124.992 149.205  0.00 97.00      PROA   
ATOM   2784 HG21 VAL P 178     -24.392-124.739 148.645  0.00 97.00      PROA   
ATOM   2785 HG22 VAL P 178     -25.573-126.055 149.016  0.00 97.00      PROA   
ATOM   2786 HG23 VAL P 178     -25.103-124.873 150.290  0.00 97.00      PROA   
ATOM   2787  C   VAL P 178     -27.947-123.326 146.916  0.00 97.00      PROA   
ATOM   2788  O   VAL P 178     -27.659-122.160 146.655  0.00 97.00      PROA   
ATOM   2789  N   THR P 179     -29.227-123.773 146.841  0.00 97.00      PROA   
ATOM   2790  HN  THR P 179     -29.449-124.733 146.999  0.00 97.00      PROA   
ATOM   2791  CA  THR P 179     -30.391-122.919 146.651  0.00 97.00      PROA   
ATOM   2792  HA  THR P 179     -30.189-122.279 145.802  0.00 97.00      PROA   
ATOM   2793  CB  THR P 179     -31.667-123.703 146.367  0.00 97.00      PROA   
ATOM   2794  HB  THR P 179     -32.571-123.048 146.405  0.00 97.00      PROA   
ATOM   2795  OG1 THR P 179     -31.825-124.772 147.294  0.00 97.00      PROA   
ATOM   2796  HG1 THR P 179     -31.914-124.356 148.154  0.00 97.00      PROA   
ATOM   2797  CG2 THR P 179     -31.585-124.308 144.957  0.00 97.00      PROA   
ATOM   2798 HG21 THR P 179     -30.715-124.993 144.875  0.00 97.00      PROA   
ATOM   2799 HG22 THR P 179     -31.487-123.507 144.195  0.00 97.00      PROA   
ATOM   2800 HG23 THR P 179     -32.508-124.889 144.743  0.00 97.00      PROA   
ATOM   2801  C   THR P 179     -30.671-122.018 147.841  0.00 97.00      PROA   
ATOM   2802  O   THR P 179     -30.538-122.424 148.992  0.00 97.00      PROA   
ATOM   2803  N   SER P 180     -31.136-120.778 147.581  0.00 97.00      PROA   
ATOM   2804  HN  SER P 180     -31.226-120.431 146.649  0.00 97.00      PROA   
ATOM   2805  CA  SER P 180     -31.696-119.882 148.570  0.00 97.00      PROA   
ATOM   2806  HA  SER P 180     -30.950-119.786 149.342  0.00 97.00      PROA   
ATOM   2807  CB  SER P 180     -31.931-118.485 147.955  0.00 97.00      PROA   
ATOM   2808  HB1 SER P 180     -30.945-117.997 147.799  0.00 97.00      PROA   
ATOM   2809  HB2 SER P 180     -32.536-117.828 148.610  0.00 97.00      PROA   
ATOM   2810  OG  SER P 180     -32.562-118.588 146.684  0.00 97.00      PROA   
ATOM   2811  HG1 SER P 180     -32.765-117.679 146.428  0.00 97.00      PROA   
ATOM   2812  C   SER P 180     -32.963-120.418 149.241  0.00 97.00      PROA   
ATOM   2813  O   SER P 180     -33.671-121.221 148.631  0.00 97.00      PROA   
ATOM   2814  N   PRO P 181     -33.299-120.064 150.484  0.00 97.00      PROA   
ATOM   2815  CD  PRO P 181     -34.622-120.430 151.003  0.00 97.00      PROA   
ATOM   2816  HD1 PRO P 181     -34.710-121.534 151.096  0.00 97.00      PROA   
ATOM   2817  HD2 PRO P 181     -35.414-120.044 150.321  0.00 97.00      PROA   
ATOM   2818  CA  PRO P 181     -32.664-119.031 151.293  0.00 97.00      PROA   
ATOM   2819  HA  PRO P 181     -32.299-118.229 150.675  0.00 97.00      PROA   
ATOM   2820  CB  PRO P 181     -33.799-118.531 152.201  0.00 97.00      PROA   
ATOM   2821  HB1 PRO P 181     -34.358-117.728 151.668  0.00 97.00      PROA   
ATOM   2822  HB2 PRO P 181     -33.443-118.133 153.171  0.00 97.00      PROA   
ATOM   2823  CG  PRO P 181     -34.722-119.743 152.367  0.00 97.00      PROA   
ATOM   2824  HG1 PRO P 181     -34.310-120.416 153.150  0.00 97.00      PROA   
ATOM   2825  HG2 PRO P 181     -35.760-119.462 152.635  0.00 97.00      PROA   
ATOM   2826  C   PRO P 181     -31.505-119.583 152.111  0.00 97.00      PROA   
ATOM   2827  O   PRO P 181     -31.686-120.500 152.910  0.00 97.00      PROA   
ATOM   2828  N   LEU P 182     -30.290-119.014 151.936  0.00 97.00      PROA   
ATOM   2829  HN  LEU P 182     -30.184-118.248 151.303  0.00 97.00      PROA   
ATOM   2830  CA  LEU P 182     -29.101-119.374 152.687  0.00 97.00      PROA   
ATOM   2831  HA  LEU P 182     -29.047-120.452 152.704  0.00 97.00      PROA   
ATOM   2832  CB  LEU P 182     -27.783-118.816 152.072  0.00 97.00      PROA   
ATOM   2833  HB1 LEU P 182     -26.935-119.187 152.690  0.00 97.00      PROA   
ATOM   2834  HB2 LEU P 182     -27.782-117.708 152.138  0.00 97.00      PROA   
ATOM   2835  CG  LEU P 182     -27.470-119.207 150.598  0.00 97.00      PROA   
ATOM   2836  HG  LEU P 182     -26.369-119.057 150.470  0.00 97.00      PROA   
ATOM   2837  CD1 LEU P 182     -27.761-120.686 150.288  0.00 97.00      PROA   
ATOM   2838 HD11 LEU P 182     -28.850-120.891 150.359  0.00 97.00      PROA   
ATOM   2839 HD12 LEU P 182     -27.226-121.349 150.998  0.00 97.00      PROA   
ATOM   2840 HD13 LEU P 182     -27.436-120.934 149.256  0.00 97.00      PROA   
ATOM   2841  CD2 LEU P 182     -28.141-118.287 149.558  0.00 97.00      PROA   
ATOM   2842 HD21 LEU P 182     -27.898-117.224 149.760  0.00 97.00      PROA   
ATOM   2843 HD22 LEU P 182     -29.241-118.408 149.575  0.00 97.00      PROA   
ATOM   2844 HD23 LEU P 182     -27.787-118.545 148.537  0.00 97.00      PROA   
ATOM   2845  C   LEU P 182     -29.201-118.909 154.130  0.00 97.00      PROA   
ATOM   2846  O   LEU P 182     -29.803-117.886 154.420  0.00 97.00      PROA   
ATOM   2847  N   LEU P 183     -28.618-119.647 155.097  0.00 97.00      PROA   
ATOM   2848  HN  LEU P 183     -28.152-120.502 154.889  0.00 97.00      PROA   
ATOM   2849  CA  LEU P 183     -28.563-119.196 156.477  0.00 97.00      PROA   
ATOM   2850  HA  LEU P 183     -29.536-118.803 156.737  0.00 97.00      PROA   
ATOM   2851  CB  LEU P 183     -28.242-120.342 157.464  0.00 97.00      PROA   
ATOM   2852  HB1 LEU P 183     -28.186-119.936 158.499  0.00 97.00      PROA   
ATOM   2853  HB2 LEU P 183     -27.247-120.770 157.210  0.00 97.00      PROA   
ATOM   2854  CG  LEU P 183     -29.280-121.492 157.478  0.00 97.00      PROA   
ATOM   2855  HG  LEU P 183     -29.314-121.953 156.464  0.00 97.00      PROA   
ATOM   2856  CD1 LEU P 183     -28.848-122.585 158.471  0.00 97.00      PROA   
ATOM   2857 HD11 LEU P 183     -28.805-122.168 159.500  0.00 97.00      PROA   
ATOM   2858 HD12 LEU P 183     -27.844-122.976 158.206  0.00 97.00      PROA   
ATOM   2859 HD13 LEU P 183     -29.574-123.425 158.461  0.00 97.00      PROA   
ATOM   2860  CD2 LEU P 183     -30.700-120.997 157.816  0.00 97.00      PROA   
ATOM   2861 HD21 LEU P 183     -31.074-120.305 157.033  0.00 97.00      PROA   
ATOM   2862 HD22 LEU P 183     -30.698-120.465 158.791  0.00 97.00      PROA   
ATOM   2863 HD23 LEU P 183     -31.401-121.856 157.882  0.00 97.00      PROA   
ATOM   2864  C   LEU P 183     -27.564-118.065 156.679  0.00 97.00      PROA   
ATOM   2865  O   LEU P 183     -26.481-118.056 156.100  0.00 97.00      PROA   
ATOM   2866  N   GLU P 184     -27.911-117.075 157.535  0.00 97.00      PROA   
ATOM   2867  HN  GLU P 184     -28.838-117.042 157.909  0.00 97.00      PROA   
ATOM   2868  CA  GLU P 184     -27.031-115.996 157.942  0.00 97.00      PROA   
ATOM   2869  HA  GLU P 184     -26.720-115.499 157.035  0.00 97.00      PROA   
ATOM   2870  CB  GLU P 184     -27.810-114.942 158.788  0.00 97.00      PROA   
ATOM   2871  HB1 GLU P 184     -28.331-115.489 159.605  0.00 97.00      PROA   
ATOM   2872  HB2 GLU P 184     -28.587-114.512 158.116  0.00 97.00      PROA   
ATOM   2873  CG  GLU P 184     -26.976-113.801 159.412  0.00 97.00      PROA   
ATOM   2874  HG1 GLU P 184     -26.309-113.369 158.645  0.00 97.00      PROA   
ATOM   2875  HG2 GLU P 184     -26.349-114.194 160.238  0.00 97.00      PROA   
ATOM   2876  CD  GLU P 184     -27.819-112.638 159.940  0.00 97.00      PROA   
ATOM   2877  OE1 GLU P 184     -28.579-112.023 159.152  0.00 97.00      PROA   
ATOM   2878  OE2 GLU P 184     -27.662-112.305 161.141  0.00 97.00      PROA   
ATOM   2879  C   GLU P 184     -25.761-116.504 158.624  0.00 97.00      PROA   
ATOM   2880  O   GLU P 184     -25.806-117.350 159.515  0.00 97.00      PROA   
ATOM   2881  N   GLY P 185     -24.586-116.009 158.166  0.00 97.00      PROA   
ATOM   2882  HN  GLY P 185     -24.624-115.255 157.510  0.00 97.00      PROA   
ATOM   2883  CA  GLY P 185     -23.264-116.424 158.610  0.00 97.00      PROA   
ATOM   2884  HA1 GLY P 185     -23.358-117.145 159.409  0.00 97.00      PROA   
ATOM   2885  HA2 GLY P 185     -22.733-115.544 158.926  0.00 97.00      PROA   
ATOM   2886  C   GLY P 185     -22.416-117.068 157.542  0.00 97.00      PROA   
ATOM   2887  O   GLY P 185     -21.198-117.127 157.693  0.00 97.00      PROA   
ATOM   2888  N   THR P 186     -23.002-117.577 156.435  0.00 97.00      PROA   
ATOM   2889  HN  THR P 186     -23.990-117.528 156.306  0.00 97.00      PROA   
ATOM   2890  CA  THR P 186     -22.250-118.386 155.476  0.00 97.00      PROA   
ATOM   2891  HA  THR P 186     -21.675-119.085 156.060  0.00 97.00      PROA   
ATOM   2892  CB  THR P 186     -23.137-119.238 154.568  0.00 97.00      PROA   
ATOM   2893  HB  THR P 186     -22.516-119.795 153.825  0.00 97.00      PROA   
ATOM   2894  OG1 THR P 186     -24.098-118.451 153.870  0.00 97.00      PROA   
ATOM   2895  HG1 THR P 186     -23.609-117.708 153.507  0.00 97.00      PROA   
ATOM   2896  CG2 THR P 186     -23.899-120.273 155.411  0.00 97.00      PROA   
ATOM   2897 HG21 THR P 186     -24.581-119.769 156.126  0.00 97.00      PROA   
ATOM   2898 HG22 THR P 186     -23.195-120.914 155.980  0.00 97.00      PROA   
ATOM   2899 HG23 THR P 186     -24.512-120.918 154.745  0.00 97.00      PROA   
ATOM   2900  C   THR P 186     -21.307-117.601 154.558  0.00 97.00      PROA   
ATOM   2901  O   THR P 186     -21.807-116.744 153.835  0.00 97.00      PROA   
ATOM   2902  N   PRO P 187     -19.990-117.821 154.446  0.00 97.00      PROA   
ATOM   2903  CD  PRO P 187     -19.178-118.591 155.399  0.00 97.00      PROA   
ATOM   2904  HD1 PRO P 187     -19.710-119.480 155.798  0.00 97.00      PROA   
ATOM   2905  HD2 PRO P 187     -18.884-117.918 156.236  0.00 97.00      PROA   
ATOM   2906  CA  PRO P 187     -19.256-117.569 153.199  0.00 97.00      PROA   
ATOM   2907  HA  PRO P 187     -19.365-116.526 152.939  0.00 97.00      PROA   
ATOM   2908  CB  PRO P 187     -17.807-117.939 153.543  0.00 97.00      PROA   
ATOM   2909  HB1 PRO P 187     -17.313-117.056 154.007  0.00 97.00      PROA   
ATOM   2910  HB2 PRO P 187     -17.209-118.254 152.666  0.00 97.00      PROA   
ATOM   2911  CG  PRO P 187     -17.944-119.033 154.606  0.00 97.00      PROA   
ATOM   2912  HG1 PRO P 187     -18.155-120.004 154.107  0.00 97.00      PROA   
ATOM   2913  HG2 PRO P 187     -17.042-119.132 155.242  0.00 97.00      PROA   
ATOM   2914  C   PRO P 187     -19.816-118.384 152.030  0.00 97.00      PROA   
ATOM   2915  O   PRO P 187     -20.357-119.464 152.262  0.00 97.00      PROA   
ATOM   2916  N   VAL P 188     -19.727-117.874 150.773  0.00 97.00      PROA   
ATOM   2917  HN  VAL P 188     -19.235-117.026 150.595  0.00 97.00      PROA   
ATOM   2918  CA  VAL P 188     -20.349-118.497 149.612  0.00 97.00      PROA   
ATOM   2919  HA  VAL P 188     -20.420-119.564 149.767  0.00 97.00      PROA   
ATOM   2920  CB  VAL P 188     -21.734-117.910 149.275  0.00 97.00      PROA   
ATOM   2921  HB  VAL P 188     -21.634-116.826 149.034  0.00 97.00      PROA   
ATOM   2922  CG1 VAL P 188     -22.368-118.628 148.063  0.00 97.00      PROA   
ATOM   2923 HG11 VAL P 188     -22.425-119.721 148.247  0.00 97.00      PROA   
ATOM   2924 HG12 VAL P 188     -21.790-118.448 147.136  0.00 97.00      PROA   
ATOM   2925 HG13 VAL P 188     -23.399-118.247 147.896  0.00 97.00      PROA   
ATOM   2926  CG2 VAL P 188     -22.683-118.031 150.487  0.00 97.00      PROA   
ATOM   2927 HG21 VAL P 188     -22.336-117.399 151.328  0.00 97.00      PROA   
ATOM   2928 HG22 VAL P 188     -22.740-119.086 150.829  0.00 97.00      PROA   
ATOM   2929 HG23 VAL P 188     -23.704-117.696 150.209  0.00 97.00      PROA   
ATOM   2930  C   VAL P 188     -19.418-118.238 148.444  0.00 97.00      PROA   
ATOM   2931  O   VAL P 188     -18.875-117.144 148.348  0.00 97.00      PROA   
ATOM   2932  N   THR P 189     -19.228-119.221 147.517  0.00 97.00      PROA   
ATOM   2933  HN  THR P 189     -19.689-120.100 147.608  0.00 97.00      PROA   
ATOM   2934  CA  THR P 189     -18.461-119.061 146.283  0.00 97.00      PROA   
ATOM   2935  HA  THR P 189     -18.023-118.076 146.299  0.00 97.00      PROA   
ATOM   2936  CB  THR P 189     -17.287-120.048 146.086  0.00 97.00      PROA   
ATOM   2937  HB  THR P 189     -16.412-119.682 146.670  0.00 97.00      PROA   
ATOM   2938  OG1 THR P 189     -16.871-120.234 144.732  0.00 97.00      PROA   
ATOM   2939  HG1 THR P 189     -16.352-119.462 144.478  0.00 97.00      PROA   
ATOM   2940  CG2 THR P 189     -17.681-121.444 146.589  0.00 97.00      PROA   
ATOM   2941 HG21 THR P 189     -18.578-121.802 146.041  0.00 97.00      PROA   
ATOM   2942 HG22 THR P 189     -17.884-121.443 147.678  0.00 97.00      PROA   
ATOM   2943 HG23 THR P 189     -16.849-122.156 146.394  0.00 97.00      PROA   
ATOM   2944  C   THR P 189     -19.435-119.055 145.121  0.00 97.00      PROA   
ATOM   2945  O   THR P 189     -20.392-119.825 145.093  0.00 97.00      PROA   
ATOM   2946  N   LEU P 190     -19.212-118.129 144.155  0.00 97.00      PROA   
ATOM   2947  HN  LEU P 190     -18.387-117.564 144.215  0.00 97.00      PROA   
ATOM   2948  CA  LEU P 190     -20.117-117.857 143.057  0.00 97.00      PROA   
ATOM   2949  HA  LEU P 190     -20.917-118.583 143.060  0.00 97.00      PROA   
ATOM   2950  CB  LEU P 190     -20.715-116.418 143.123  0.00 97.00      PROA   
ATOM   2951  HB1 LEU P 190     -21.335-116.264 142.213  0.00 97.00      PROA   
ATOM   2952  HB2 LEU P 190     -19.885-115.678 143.097  0.00 97.00      PROA   
ATOM   2953  CG  LEU P 190     -21.612-116.069 144.347  0.00 97.00      PROA   
ATOM   2954  HG  LEU P 190     -22.159-115.134 144.068  0.00 97.00      PROA   
ATOM   2955  CD1 LEU P 190     -22.675-117.141 144.648  0.00 97.00      PROA   
ATOM   2956 HD11 LEU P 190     -22.191-118.102 144.909  0.00 97.00      PROA   
ATOM   2957 HD12 LEU P 190     -23.333-117.307 143.772  0.00 97.00      PROA   
ATOM   2958 HD13 LEU P 190     -23.298-116.827 145.510  0.00 97.00      PROA   
ATOM   2959  CD2 LEU P 190     -20.811-115.713 145.617  0.00 97.00      PROA   
ATOM   2960 HD21 LEU P 190     -20.032-114.957 145.386  0.00 97.00      PROA   
ATOM   2961 HD22 LEU P 190     -20.315-116.608 146.038  0.00 97.00      PROA   
ATOM   2962 HD23 LEU P 190     -21.486-115.299 146.395  0.00 97.00      PROA   
ATOM   2963  C   LEU P 190     -19.383-118.001 141.735  0.00 97.00      PROA   
ATOM   2964  O   LEU P 190     -18.605-117.140 141.327  0.00 97.00      PROA   
ATOM   2965  N   SER P 191     -19.650-119.097 140.992  0.00 97.00      PROA   
ATOM   2966  HN  SER P 191     -20.322-119.771 141.298  0.00 97.00      PROA   
ATOM   2967  CA  SER P 191     -18.923-119.417 139.776  0.00 97.00      PROA   
ATOM   2968  HA  SER P 191     -17.932-118.991 139.850  0.00 97.00      PROA   
ATOM   2969  CB  SER P 191     -18.681-120.956 139.665  0.00 97.00      PROA   
ATOM   2970  HB1 SER P 191     -19.591-121.485 140.017  0.00 97.00      PROA   
ATOM   2971  HB2 SER P 191     -17.854-121.230 140.356  0.00 97.00      PROA   
ATOM   2972  OG  SER P 191     -18.364-121.428 138.356  0.00 97.00      PROA   
ATOM   2973  HG1 SER P 191     -19.212-121.533 137.912  0.00 97.00      PROA   
ATOM   2974  C   SER P 191     -19.555-118.797 138.538  0.00 97.00      PROA   
ATOM   2975  O   SER P 191     -20.531-119.298 137.995  0.00 97.00      PROA   
ATOM   2976  N   CYS P 192     -18.974-117.686 138.029  0.00 97.00      PROA   
ATOM   2977  HN  CYS P 192     -18.237-117.239 138.530  0.00 97.00      PROA   
ATOM   2978  CA  CYS P 192     -19.390-117.081 136.770  0.00 97.00      PROA   
ATOM   2979  HA  CYS P 192     -20.441-117.276 136.614  0.00 97.00      PROA   
ATOM   2980  CB  CYS P 192     -19.195-115.542 136.770  0.00 97.00      PROA   
ATOM   2981  HB1 CYS P 192     -19.437-115.137 135.764  0.00 97.00      PROA   
ATOM   2982  HB2 CYS P 192     -18.132-115.301 136.992  0.00 97.00      PROA   
ATOM   2983  SG  CYS P 192     -20.271-114.767 138.021  0.00 97.00      PROA   
ATOM   2984  C   CYS P 192     -18.623-117.719 135.621  0.00 97.00      PROA   
ATOM   2985  O   CYS P 192     -17.455-117.416 135.389  0.00 97.00      PROA   
ATOM   2986  N   GLU P 193     -19.276-118.660 134.893  0.00 97.00      PROA   
ATOM   2987  HN  GLU P 193     -20.250-118.823 135.046  0.00 97.00      PROA   
ATOM   2988  CA  GLU P 193     -18.584-119.668 134.109  0.00 97.00      PROA   
ATOM   2989  HA  GLU P 193     -17.521-119.486 134.177  0.00 97.00      PROA   
ATOM   2990  CB  GLU P 193     -18.840-121.073 134.717  0.00 97.00      PROA   
ATOM   2991  HB1 GLU P 193     -18.428-121.060 135.751  0.00 97.00      PROA   
ATOM   2992  HB2 GLU P 193     -18.265-121.827 134.137  0.00 97.00      PROA   
ATOM   2993  CG  GLU P 193     -20.329-121.481 134.796  0.00 97.00      PROA   
ATOM   2994  HG1 GLU P 193     -20.821-121.328 133.814  0.00 97.00      PROA   
ATOM   2995  HG2 GLU P 193     -20.873-120.889 135.563  0.00 97.00      PROA   
ATOM   2996  CD  GLU P 193     -20.443-122.957 135.133  0.00 97.00      PROA   
ATOM   2997  OE1 GLU P 193     -20.726-123.755 134.199  0.00 97.00      PROA   
ATOM   2998  OE2 GLU P 193     -20.195-123.329 136.308  0.00 97.00      PROA   
ATOM   2999  C   GLU P 193     -18.910-119.700 132.622  0.00 97.00      PROA   
ATOM   3000  O   GLU P 193     -20.058-119.554 132.207  0.00 97.00      PROA   
ATOM   3001  N   THR P 194     -17.870-119.922 131.771  0.00 97.00      PROA   
ATOM   3002  HN  THR P 194     -16.932-119.897 132.108  0.00 97.00      PROA   
ATOM   3003  CA  THR P 194     -18.025-120.140 130.335  0.00 97.00      PROA   
ATOM   3004  HA  THR P 194     -19.020-119.846 130.029  0.00 97.00      PROA   
ATOM   3005  CB  THR P 194     -17.008-119.358 129.488  0.00 97.00      PROA   
ATOM   3006  HB  THR P 194     -17.142-119.604 128.406  0.00 97.00      PROA   
ATOM   3007  OG1 THR P 194     -15.656-119.631 129.855  0.00 97.00      PROA   
ATOM   3008  HG1 THR P 194     -15.169-119.737 129.033  0.00 97.00      PROA   
ATOM   3009  CG2 THR P 194     -17.240-117.847 129.655  0.00 97.00      PROA   
ATOM   3010 HG21 THR P 194     -17.110-117.547 130.716  0.00 97.00      PROA   
ATOM   3011 HG22 THR P 194     -18.262-117.572 129.324  0.00 97.00      PROA   
ATOM   3012 HG23 THR P 194     -16.506-117.281 129.040  0.00 97.00      PROA   
ATOM   3013  C   THR P 194     -17.856-121.602 129.946  0.00 97.00      PROA   
ATOM   3014  O   THR P 194     -18.564-122.090 129.068  0.00 97.00      PROA   
ATOM   3015  N   LYS P 195     -16.858-122.301 130.542  0.00 97.00      PROA   
ATOM   3016  HN  LYS P 195     -16.345-121.845 131.262  0.00 97.00      PROA   
ATOM   3017  CA  LYS P 195     -16.321-123.595 130.122  0.00 97.00      PROA   
ATOM   3018  HA  LYS P 195     -15.525-123.800 130.822  0.00 97.00      PROA   
ATOM   3019  CB  LYS P 195     -17.310-124.797 130.248  0.00 97.00      PROA   
ATOM   3020  HB1 LYS P 195     -17.096-125.545 129.450  0.00 97.00      PROA   
ATOM   3021  HB2 LYS P 195     -18.351-124.448 130.081  0.00 97.00      PROA   
ATOM   3022  CG  LYS P 195     -17.243-125.590 131.572  0.00 97.00      PROA   
ATOM   3023  HG1 LYS P 195     -16.184-125.855 131.788  0.00 97.00      PROA   
ATOM   3024  HG2 LYS P 195     -17.790-126.546 131.398  0.00 97.00      PROA   
ATOM   3025  CD  LYS P 195     -17.882-124.924 132.801  0.00 97.00      PROA   
ATOM   3026  HD1 LYS P 195     -18.910-124.604 132.514  0.00 97.00      PROA   
ATOM   3027  HD2 LYS P 195     -17.314-124.014 133.087  0.00 97.00      PROA   
ATOM   3028  CE  LYS P 195     -17.965-125.902 133.991  0.00 97.00      PROA   
ATOM   3029  HE1 LYS P 195     -16.953-126.170 134.357  0.00 97.00      PROA   
ATOM   3030  HE2 LYS P 195     -18.499-126.824 133.675  0.00 97.00      PROA   
ATOM   3031  NZ  LYS P 195     -18.718-125.326 135.116  0.00 97.00      PROA   
ATOM   3032  HZ1 LYS P 195     -19.572-124.859 134.728  0.00 97.00      PROA   
ATOM   3033  HZ2 LYS P 195     -18.201-124.566 135.599  0.00 97.00      PROA   
ATOM   3034  HZ3 LYS P 195     -19.042-126.024 135.809  0.00 97.00      PROA   
ATOM   3035  C   LYS P 195     -15.611-123.615 128.765  0.00 97.00      PROA   
ATOM   3036  O   LYS P 195     -14.653-124.364 128.580  0.00 97.00      PROA   
ATOM   3037  N   LEU P 196     -16.026-122.766 127.803  0.00 97.00      PROA   
ATOM   3038  HN  LEU P 196     -16.860-122.241 127.958  0.00 97.00      PROA   
ATOM   3039  CA  LEU P 196     -15.457-122.664 126.476  0.00 97.00      PROA   
ATOM   3040  HA  LEU P 196     -14.984-123.604 126.225  0.00 97.00      PROA   
ATOM   3041  CB  LEU P 196     -16.531-122.332 125.399  0.00 97.00      PROA   
ATOM   3042  HB1 LEU P 196     -16.018-122.078 124.447  0.00 97.00      PROA   
ATOM   3043  HB2 LEU P 196     -17.107-121.438 125.725  0.00 97.00      PROA   
ATOM   3044  CG  LEU P 196     -17.534-123.458 125.023  0.00 97.00      PROA   
ATOM   3045  HG  LEU P 196     -18.129-123.060 124.164  0.00 97.00      PROA   
ATOM   3046  CD1 LEU P 196     -16.822-124.727 124.520  0.00 97.00      PROA   
ATOM   3047 HD11 LEU P 196     -16.246-125.199 125.344  0.00 97.00      PROA   
ATOM   3048 HD12 LEU P 196     -16.125-124.479 123.692  0.00 97.00      PROA   
ATOM   3049 HD13 LEU P 196     -17.567-125.462 124.149  0.00 97.00      PROA   
ATOM   3050  CD2 LEU P 196     -18.553-123.797 126.127  0.00 97.00      PROA   
ATOM   3051 HD21 LEU P 196     -19.068-122.879 126.478  0.00 97.00      PROA   
ATOM   3052 HD22 LEU P 196     -18.047-124.276 126.990  0.00 97.00      PROA   
ATOM   3053 HD23 LEU P 196     -19.314-124.507 125.740  0.00 97.00      PROA   
ATOM   3054  C   LEU P 196     -14.384-121.591 126.409  0.00 97.00      PROA   
ATOM   3055  O   LEU P 196     -14.473-120.549 127.059  0.00 97.00      PROA   
ATOM   3056  N   LEU P 197     -13.346-121.832 125.569  0.00 97.00      PROA   
ATOM   3057  HN  LEU P 197     -13.249-122.715 125.118  0.00 97.00      PROA   
ATOM   3058  CA  LEU P 197     -12.396-120.828 125.144  0.00 97.00      PROA   
ATOM   3059  HA  LEU P 197     -12.771-119.851 125.412  0.00 97.00      PROA   
ATOM   3060  CB  LEU P 197     -10.986-121.030 125.754  0.00 97.00      PROA   
ATOM   3061  HB1 LEU P 197     -10.613-122.041 125.478  0.00 97.00      PROA   
ATOM   3062  HB2 LEU P 197     -11.088-121.008 126.863  0.00 97.00      PROA   
ATOM   3063  CG  LEU P 197      -9.916-119.984 125.351  0.00 97.00      PROA   
ATOM   3064  HG  LEU P 197      -9.786-120.015 124.244  0.00 97.00      PROA   
ATOM   3065  CD1 LEU P 197     -10.315-118.549 125.743  0.00 97.00      PROA   
ATOM   3066 HD11 LEU P 197     -10.493-118.493 126.838  0.00 97.00      PROA   
ATOM   3067 HD12 LEU P 197     -11.237-118.235 125.212  0.00 97.00      PROA   
ATOM   3068 HD13 LEU P 197      -9.500-117.842 125.479  0.00 97.00      PROA   
ATOM   3069  CD2 LEU P 197      -8.553-120.339 125.973  0.00 97.00      PROA   
ATOM   3070 HD21 LEU P 197      -8.234-121.352 125.650  0.00 97.00      PROA   
ATOM   3071 HD22 LEU P 197      -8.624-120.325 127.081  0.00 97.00      PROA   
ATOM   3072 HD23 LEU P 197      -7.781-119.606 125.657  0.00 97.00      PROA   
ATOM   3073  C   LEU P 197     -12.331-120.901 123.635  0.00 97.00      PROA   
ATOM   3074  O   LEU P 197     -12.265-121.984 123.059  0.00 97.00      PROA   
ATOM   3075  N   LEU P 198     -12.382-119.728 122.961  0.00 97.00      PROA   
ATOM   3076  HN  LEU P 198     -12.402-118.863 123.453  0.00 97.00      PROA   
ATOM   3077  CA  LEU P 198     -12.379-119.591 121.521  0.00 97.00      PROA   
ATOM   3078  HA  LEU P 198     -12.022-120.505 121.063  0.00 97.00      PROA   
ATOM   3079  CB  LEU P 198     -13.745-119.157 120.902  0.00 97.00      PROA   
ATOM   3080  HB1 LEU P 198     -13.599-118.961 119.816  0.00 97.00      PROA   
ATOM   3081  HB2 LEU P 198     -14.076-118.205 121.372  0.00 97.00      PROA   
ATOM   3082  CG  LEU P 198     -14.931-120.159 120.990  0.00 97.00      PROA   
ATOM   3083  HG  LEU P 198     -15.731-119.737 120.332  0.00 97.00      PROA   
ATOM   3084  CD1 LEU P 198     -14.587-121.554 120.436  0.00 97.00      PROA   
ATOM   3085 HD11 LEU P 198     -13.838-122.055 121.082  0.00 97.00      PROA   
ATOM   3086 HD12 LEU P 198     -14.176-121.477 119.409  0.00 97.00      PROA   
ATOM   3087 HD13 LEU P 198     -15.498-122.189 120.410  0.00 97.00      PROA   
ATOM   3088  CD2 LEU P 198     -15.558-120.257 122.392  0.00 97.00      PROA   
ATOM   3089 HD21 LEU P 198     -15.717-119.246 122.818  0.00 97.00      PROA   
ATOM   3090 HD22 LEU P 198     -14.900-120.833 123.070  0.00 97.00      PROA   
ATOM   3091 HD23 LEU P 198     -16.536-120.780 122.337  0.00 97.00      PROA   
ATOM   3092  C   LEU P 198     -11.365-118.502 121.250  0.00 97.00      PROA   
ATOM   3093  O   LEU P 198     -10.926-117.819 122.174  0.00 97.00      PROA   
ATOM   3094  N   GLN P 199     -10.949-118.322 119.970  0.00 97.00      PROA   
ATOM   3095  HN  GLN P 199     -11.279-118.924 119.246  0.00 97.00      PROA   
ATOM   3096  CA  GLN P 199      -9.991-117.307 119.553  0.00 97.00      PROA   
ATOM   3097  HA  GLN P 199      -9.057-117.542 120.043  0.00 97.00      PROA   
ATOM   3098  CB  GLN P 199      -9.774-117.316 118.014  0.00 97.00      PROA   
ATOM   3099  HB1 GLN P 199      -9.000-116.556 117.763  0.00 97.00      PROA   
ATOM   3100  HB2 GLN P 199     -10.719-117.006 117.510  0.00 97.00      PROA   
ATOM   3101  CG  GLN P 199      -9.334-118.670 117.397  0.00 97.00      PROA   
ATOM   3102  HG1 GLN P 199      -8.920-118.519 116.379  0.00 97.00      PROA   
ATOM   3103  HG2 GLN P 199     -10.228-119.323 117.299  0.00 97.00      PROA   
ATOM   3104  CD  GLN P 199      -8.329-119.450 118.254  0.00 97.00      PROA   
ATOM   3105  OE1 GLN P 199      -8.664-120.496 118.820  0.00 97.00      PROA   
ATOM   3106  NE2 GLN P 199      -7.066-118.952 118.341  0.00 97.00      PROA   
ATOM   3107 HE21 GLN P 199      -6.402-119.474 118.873  0.00 97.00      PROA   
ATOM   3108 HE22 GLN P 199      -6.817-118.112 117.862  0.00 97.00      PROA   
ATOM   3109  C   GLN P 199     -10.388-115.898 119.987  0.00 97.00      PROA   
ATOM   3110  O   GLN P 199     -11.547-115.496 119.889  0.00 97.00      PROA   
ATOM   3111  N   ARG P 200      -9.417-115.130 120.526  0.00 97.00      PROA   
ATOM   3112  HN  ARG P 200      -8.467-115.428 120.564  0.00 97.00      PROA   
ATOM   3113  CA  ARG P 200      -9.712-113.945 121.293  0.00 97.00      PROA   
ATOM   3114  HA  ARG P 200     -10.665-113.532 120.999  0.00 97.00      PROA   
ATOM   3115  CB  ARG P 200      -9.707-114.340 122.792  0.00 97.00      PROA   
ATOM   3116  HB1 ARG P 200      -8.692-114.723 123.049  0.00 97.00      PROA   
ATOM   3117  HB2 ARG P 200     -10.406-115.195 122.938  0.00 97.00      PROA   
ATOM   3118  CG  ARG P 200     -10.071-113.221 123.776  0.00 97.00      PROA   
ATOM   3119  HG1 ARG P 200      -9.910-112.229 123.307  0.00 97.00      PROA   
ATOM   3120  HG2 ARG P 200      -9.346-113.289 124.613  0.00 97.00      PROA   
ATOM   3121  CD  ARG P 200     -11.501-113.260 124.334  0.00 97.00      PROA   
ATOM   3122  HD1 ARG P 200     -12.222-113.620 123.573  0.00 97.00      PROA   
ATOM   3123  HD2 ARG P 200     -11.818-112.240 124.655  0.00 97.00      PROA   
ATOM   3124  NE  ARG P 200     -11.525-114.204 125.501  0.00 97.00      PROA   
ATOM   3125  HE  ARG P 200     -11.652-115.180 125.352  0.00 97.00      PROA   
ATOM   3126  CZ  ARG P 200     -11.322-113.798 126.770  0.00 97.00      PROA   
ATOM   3127  NH1 ARG P 200     -11.072-112.520 127.080  0.00 97.00      PROA   
ATOM   3128 HH11 ARG P 200     -10.571-111.985 126.402  0.00 97.00      PROA   
ATOM   3129 HH12 ARG P 200     -10.878-112.293 128.034  0.00 97.00      PROA   
ATOM   3130  NH2 ARG P 200     -11.273-114.681 127.778  0.00 97.00      PROA   
ATOM   3131 HH21 ARG P 200     -11.253-115.653 127.574  0.00 97.00      PROA   
ATOM   3132 HH22 ARG P 200     -10.896-114.331 128.633  0.00 97.00      PROA   
ATOM   3133  C   ARG P 200      -8.587-112.961 121.033  0.00 97.00      PROA   
ATOM   3134  O   ARG P 200      -7.442-113.408 120.970  0.00 97.00      PROA   
ATOM   3135  N   PRO P 201      -8.794-111.648 120.876  0.00 97.00      PROA   
ATOM   3136  CD  PRO P 201     -10.083-111.039 120.521  0.00 97.00      PROA   
ATOM   3137  HD1 PRO P 201     -10.864-111.289 121.273  0.00 97.00      PROA   
ATOM   3138  HD2 PRO P 201     -10.394-111.400 119.515  0.00 97.00      PROA   
ATOM   3139  CA  PRO P 201      -7.706-110.677 120.913  0.00 97.00      PROA   
ATOM   3140  HA  PRO P 201      -6.857-111.034 120.344  0.00 97.00      PROA   
ATOM   3141  CB  PRO P 201      -8.310-109.416 120.265  0.00 97.00      PROA   
ATOM   3142  HB1 PRO P 201      -8.112-109.455 119.170  0.00 97.00      PROA   
ATOM   3143  HB2 PRO P 201      -7.896-108.468 120.662  0.00 97.00      PROA   
ATOM   3144  CG  PRO P 201      -9.829-109.529 120.485  0.00 97.00      PROA   
ATOM   3145  HG1 PRO P 201     -10.097-109.091 121.468  0.00 97.00      PROA   
ATOM   3146  HG2 PRO P 201     -10.414-109.014 119.698  0.00 97.00      PROA   
ATOM   3147  C   PRO P 201      -7.220-110.443 122.338  0.00 97.00      PROA   
ATOM   3148  O   PRO P 201      -6.095-110.828 122.649  0.00 97.00      PROA   
ATOM   3149  N   GLY P 202      -8.044-109.843 123.225  0.00 97.00      PROA   
ATOM   3150  HN  GLY P 202      -8.902-109.436 122.918  0.00 97.00      PROA   
ATOM   3151  CA  GLY P 202      -7.734-109.681 124.630  0.00 97.00      PROA   
ATOM   3152  HA1 GLY P 202      -8.409-108.925 124.973  0.00 97.00      PROA   
ATOM   3153  HA2 GLY P 202      -6.694-109.419 124.766  0.00 97.00      PROA   
ATOM   3154  C   GLY P 202      -8.053-110.906 125.427  0.00 97.00      PROA   
ATOM   3155  O   GLY P 202      -9.214-111.138 125.719  0.00 97.00      PROA   
ATOM   3156  N   LEU P 203      -7.030-111.698 125.811  0.00 97.00      PROA   
ATOM   3157  HN  LEU P 203      -6.107-111.436 125.540  0.00 97.00      PROA   
ATOM   3158  CA  LEU P 203      -7.133-112.971 126.511  0.00 97.00      PROA   
ATOM   3159  HA  LEU P 203      -7.793-113.586 125.925  0.00 97.00      PROA   
ATOM   3160  CB  LEU P 203      -5.766-113.715 126.553  0.00 97.00      PROA   
ATOM   3161  HB1 LEU P 203      -5.701-114.382 127.440  0.00 97.00      PROA   
ATOM   3162  HB2 LEU P 203      -4.959-112.956 126.651  0.00 97.00      PROA   
ATOM   3163  CG  LEU P 203      -5.461-114.613 125.318  0.00 97.00      PROA   
ATOM   3164  HG  LEU P 203      -4.416-114.987 125.450  0.00 97.00      PROA   
ATOM   3165  CD1 LEU P 203      -6.368-115.861 125.269  0.00 97.00      PROA   
ATOM   3166 HD11 LEU P 203      -7.429-115.569 125.119  0.00 97.00      PROA   
ATOM   3167 HD12 LEU P 203      -6.287-116.437 126.214  0.00 97.00      PROA   
ATOM   3168 HD13 LEU P 203      -6.066-116.520 124.428  0.00 97.00      PROA   
ATOM   3169  CD2 LEU P 203      -5.497-113.860 123.974  0.00 97.00      PROA   
ATOM   3170 HD21 LEU P 203      -4.818-112.984 124.002  0.00 97.00      PROA   
ATOM   3171 HD22 LEU P 203      -6.525-113.504 123.751  0.00 97.00      PROA   
ATOM   3172 HD23 LEU P 203      -5.178-114.529 123.147  0.00 97.00      PROA   
ATOM   3173  C   LEU P 203      -7.775-112.957 127.897  0.00 97.00      PROA   
ATOM   3174  O   LEU P 203      -8.427-113.930 128.269  0.00 97.00      PROA   
ATOM   3175  N   GLN P 204      -7.603-111.889 128.711  0.00 97.00      PROA   
ATOM   3176  HN  GLN P 204      -7.201-111.040 128.365  0.00 97.00      PROA   
ATOM   3177  CA  GLN P 204      -7.951-111.866 130.127  0.00 97.00      PROA   
ATOM   3178  HA  GLN P 204      -7.501-112.736 130.580  0.00 97.00      PROA   
ATOM   3179  CB  GLN P 204      -7.380-110.574 130.772  0.00 97.00      PROA   
ATOM   3180  HB1 GLN P 204      -7.941-109.697 130.380  0.00 97.00      PROA   
ATOM   3181  HB2 GLN P 204      -6.335-110.462 130.400  0.00 97.00      PROA   
ATOM   3182  CG  GLN P 204      -7.342-110.480 132.316  0.00 97.00      PROA   
ATOM   3183  HG1 GLN P 204      -8.360-110.257 132.699  0.00 97.00      PROA   
ATOM   3184  HG2 GLN P 204      -6.689-109.632 132.609  0.00 97.00      PROA   
ATOM   3185  CD  GLN P 204      -6.858-111.771 132.987  0.00 97.00      PROA   
ATOM   3186  OE1 GLN P 204      -7.606-112.732 133.193  0.00 97.00      PROA   
ATOM   3187  NE2 GLN P 204      -5.552-111.799 133.362  0.00 97.00      PROA   
ATOM   3188 HE21 GLN P 204      -5.220-112.623 133.818  0.00 97.00      PROA   
ATOM   3189 HE22 GLN P 204      -4.964-111.016 133.168  0.00 97.00      PROA   
ATOM   3190  C   GLN P 204      -9.453-111.914 130.382  0.00 97.00      PROA   
ATOM   3191  O   GLN P 204     -10.258-111.672 129.497  0.00 97.00      PROA   
ATOM   3192  N   LEU P 205      -9.888-112.222 131.623  0.00 97.00      PROA   
ATOM   3193  HN  LEU P 205      -9.245-112.511 132.330  0.00 97.00      PROA   
ATOM   3194  CA  LEU P 205     -11.227-111.888 132.058  0.00 97.00      PROA   
ATOM   3195  HA  LEU P 205     -11.685-111.219 131.344  0.00 97.00      PROA   
ATOM   3196  CB  LEU P 205     -12.162-113.107 132.243  0.00 97.00      PROA   
ATOM   3197  HB1 LEU P 205     -13.119-112.778 132.706  0.00 97.00      PROA   
ATOM   3198  HB2 LEU P 205     -11.670-113.832 132.927  0.00 97.00      PROA   
ATOM   3199  CG  LEU P 205     -12.530-113.838 130.931  0.00 97.00      PROA   
ATOM   3200  HG  LEU P 205     -11.581-114.057 130.391  0.00 97.00      PROA   
ATOM   3201  CD1 LEU P 205     -13.214-115.187 131.221  0.00 97.00      PROA   
ATOM   3202 HD11 LEU P 205     -14.159-115.022 131.780  0.00 97.00      PROA   
ATOM   3203 HD12 LEU P 205     -12.549-115.835 131.829  0.00 97.00      PROA   
ATOM   3204 HD13 LEU P 205     -13.452-115.711 130.272  0.00 97.00      PROA   
ATOM   3205  CD2 LEU P 205     -13.430-112.974 130.026  0.00 97.00      PROA   
ATOM   3206 HD21 LEU P 205     -12.916-112.038 129.729  0.00 97.00      PROA   
ATOM   3207 HD22 LEU P 205     -14.363-112.707 130.567  0.00 97.00      PROA   
ATOM   3208 HD23 LEU P 205     -13.705-113.532 129.106  0.00 97.00      PROA   
ATOM   3209  C   LEU P 205     -11.139-111.114 133.351  0.00 97.00      PROA   
ATOM   3210  O   LEU P 205     -10.781-111.640 134.403  0.00 97.00      PROA   
ATOM   3211  N   TYR P 206     -11.514-109.817 133.290  0.00 97.00      PROA   
ATOM   3212  HN  TYR P 206     -11.737-109.396 132.415  0.00 97.00      PROA   
ATOM   3213  CA  TYR P 206     -11.764-108.994 134.457  0.00 97.00      PROA   
ATOM   3214  HA  TYR P 206     -11.202-109.378 135.299  0.00 97.00      PROA   
ATOM   3215  CB  TYR P 206     -11.452-107.486 134.258  0.00 97.00      PROA   
ATOM   3216  HB1 TYR P 206     -11.522-106.930 135.216  0.00 97.00      PROA   
ATOM   3217  HB2 TYR P 206     -12.163-107.033 133.532  0.00 97.00      PROA   
ATOM   3218  CG  TYR P 206     -10.065-107.314 133.703  0.00 97.00      PROA   
ATOM   3219  CD1 TYR P 206      -8.940-107.206 134.543  0.00 97.00      PROA   
ATOM   3220  HD1 TYR P 206      -9.067-107.237 135.617  0.00 97.00      PROA   
ATOM   3221  CE1 TYR P 206      -7.655-107.069 133.994  0.00 97.00      PROA   
ATOM   3222  HE1 TYR P 206      -6.791-107.000 134.640  0.00 97.00      PROA   
ATOM   3223  CZ  TYR P 206      -7.492-107.050 132.600  0.00 97.00      PROA   
ATOM   3224  OH  TYR P 206      -6.205-107.009 132.022  0.00 97.00      PROA   
ATOM   3225  HH  TYR P 206      -6.300-107.224 131.085  0.00 97.00      PROA   
ATOM   3226  CD2 TYR P 206      -9.887-107.230 132.312  0.00 97.00      PROA   
ATOM   3227  HD2 TYR P 206     -10.738-107.277 131.648  0.00 97.00      PROA   
ATOM   3228  CE2 TYR P 206      -8.612-107.118 131.766  0.00 97.00      PROA   
ATOM   3229  HE2 TYR P 206      -8.508-107.098 130.693  0.00 97.00      PROA   
ATOM   3230  C   TYR P 206     -13.237-109.150 134.737  0.00 97.00      PROA   
ATOM   3231  O   TYR P 206     -14.023-109.412 133.827  0.00 97.00      PROA   
ATOM   3232  N   PHE P 207     -13.649-109.019 136.013  0.00 97.00      PROA   
ATOM   3233  HN  PHE P 207     -13.015-108.778 136.748  0.00 97.00      PROA   
ATOM   3234  CA  PHE P 207     -15.020-109.277 136.395  0.00 97.00      PROA   
ATOM   3235  HA  PHE P 207     -15.668-109.246 135.531  0.00 97.00      PROA   
ATOM   3236  CB  PHE P 207     -15.208-110.619 137.150  0.00 97.00      PROA   
ATOM   3237  HB1 PHE P 207     -16.239-110.720 137.551  0.00 97.00      PROA   
ATOM   3238  HB2 PHE P 207     -14.503-110.651 138.006  0.00 97.00      PROA   
ATOM   3239  CG  PHE P 207     -14.934-111.824 136.279  0.00 97.00      PROA   
ATOM   3240  CD1 PHE P 207     -13.620-112.283 136.073  0.00 97.00      PROA   
ATOM   3241  HD1 PHE P 207     -12.787-111.722 136.471  0.00 97.00      PROA   
ATOM   3242  CE1 PHE P 207     -13.377-113.468 135.371  0.00 97.00      PROA   
ATOM   3243  HE1 PHE P 207     -12.360-113.799 135.211  0.00 97.00      PROA   
ATOM   3244  CZ  PHE P 207     -14.447-114.218 134.869  0.00 97.00      PROA   
ATOM   3245  HZ  PHE P 207     -14.259-115.131 134.323  0.00 97.00      PROA   
ATOM   3246  CD2 PHE P 207     -16.000-112.585 135.765  0.00 97.00      PROA   
ATOM   3247  HD2 PHE P 207     -17.016-112.257 135.928  0.00 97.00      PROA   
ATOM   3248  CE2 PHE P 207     -15.760-113.775 135.065  0.00 97.00      PROA   
ATOM   3249  HE2 PHE P 207     -16.587-114.354 134.682  0.00 97.00      PROA   
ATOM   3250  C   PHE P 207     -15.476-108.180 137.306  0.00 97.00      PROA   
ATOM   3251  O   PHE P 207     -14.675-107.454 137.874  0.00 97.00      PROA   
ATOM   3252  N   SER P 208     -16.805-108.042 137.462  0.00 97.00      PROA   
ATOM   3253  HN  SER P 208     -17.444-108.574 136.915  0.00 97.00      PROA   
ATOM   3254  CA  SER P 208     -17.395-107.151 138.430  0.00 97.00      PROA   
ATOM   3255  HA  SER P 208     -16.726-107.054 139.274  0.00 97.00      PROA   
ATOM   3256  CB  SER P 208     -17.712-105.735 137.878  0.00 97.00      PROA   
ATOM   3257  HB1 SER P 208     -16.749-105.222 137.662  0.00 97.00      PROA   
ATOM   3258  HB2 SER P 208     -18.266-105.129 138.627  0.00 97.00      PROA   
ATOM   3259  OG  SER P 208     -18.452-105.811 136.665  0.00 97.00      PROA   
ATOM   3260  HG1 SER P 208     -18.923-104.979 136.553  0.00 97.00      PROA   
ATOM   3261  C   SER P 208     -18.639-107.826 138.940  0.00 97.00      PROA   
ATOM   3262  O   SER P 208     -19.210-108.689 138.279  0.00 97.00      PROA   
ATOM   3263  N   PHE P 209     -19.048-107.458 140.172  0.00 97.00      PROA   
ATOM   3264  HN  PHE P 209     -18.568-106.742 140.671  0.00 97.00      PROA   
ATOM   3265  CA  PHE P 209     -20.164-108.044 140.872  0.00 97.00      PROA   
ATOM   3266  HA  PHE P 209     -20.774-108.596 140.168  0.00 97.00      PROA   
ATOM   3267  CB  PHE P 209     -19.696-108.953 142.046  0.00 97.00      PROA   
ATOM   3268  HB1 PHE P 209     -20.185-108.709 143.011  0.00 97.00      PROA   
ATOM   3269  HB2 PHE P 209     -18.597-108.850 142.189  0.00 97.00      PROA   
ATOM   3270  CG  PHE P 209     -20.010-110.393 141.746  0.00 97.00      PROA   
ATOM   3271  CD1 PHE P 209     -21.325-110.860 141.917  0.00 97.00      PROA   
ATOM   3272  HD1 PHE P 209     -22.100-110.174 142.227  0.00 97.00      PROA   
ATOM   3273  CE1 PHE P 209     -21.638-112.206 141.700  0.00 97.00      PROA   
ATOM   3274  HE1 PHE P 209     -22.650-112.551 141.845  0.00 97.00      PROA   
ATOM   3275  CZ  PHE P 209     -20.634-113.103 141.312  0.00 97.00      PROA   
ATOM   3276  HZ  PHE P 209     -20.868-114.144 141.146  0.00 97.00      PROA   
ATOM   3277  CD2 PHE P 209     -19.010-111.302 141.353  0.00 97.00      PROA   
ATOM   3278  HD2 PHE P 209     -17.992-110.962 141.225  0.00 97.00      PROA   
ATOM   3279  CE2 PHE P 209     -19.320-112.651 141.138  0.00 97.00      PROA   
ATOM   3280  HE2 PHE P 209     -18.549-113.345 140.841  0.00 97.00      PROA   
ATOM   3281  C   PHE P 209     -21.015-106.906 141.376  0.00 97.00      PROA   
ATOM   3282  O   PHE P 209     -20.509-105.864 141.786  0.00 97.00      PROA   
ATOM   3283  N   TYR P 210     -22.353-107.078 141.310  0.00 97.00      PROA   
ATOM   3284  HN  TYR P 210     -22.743-107.924 140.954  0.00 97.00      PROA   
ATOM   3285  CA  TYR P 210     -23.309-106.036 141.609  0.00 97.00      PROA   
ATOM   3286  HA  TYR P 210     -22.848-105.253 142.198  0.00 97.00      PROA   
ATOM   3287  CB  TYR P 210     -23.976-105.453 140.326  0.00 97.00      PROA   
ATOM   3288  HB1 TYR P 210     -24.626-104.587 140.575  0.00 97.00      PROA   
ATOM   3289  HB2 TYR P 210     -24.610-106.237 139.862  0.00 97.00      PROA   
ATOM   3290  CG  TYR P 210     -22.980-105.035 139.262  0.00 97.00      PROA   
ATOM   3291  CD1 TYR P 210     -22.443-105.987 138.373  0.00 97.00      PROA   
ATOM   3292  HD1 TYR P 210     -22.703-107.027 138.492  0.00 97.00      PROA   
ATOM   3293  CE1 TYR P 210     -21.610-105.603 137.317  0.00 97.00      PROA   
ATOM   3294  HE1 TYR P 210     -21.217-106.350 136.644  0.00 97.00      PROA   
ATOM   3295  CZ  TYR P 210     -21.316-104.249 137.119  0.00 97.00      PROA   
ATOM   3296  OH  TYR P 210     -20.523-103.831 136.028  0.00 97.00      PROA   
ATOM   3297  HH  TYR P 210     -20.766-104.358 135.256  0.00 97.00      PROA   
ATOM   3298  CD2 TYR P 210     -22.678-103.678 139.046  0.00 97.00      PROA   
ATOM   3299  HD2 TYR P 210     -23.124-102.928 139.681  0.00 97.00      PROA   
ATOM   3300  CE2 TYR P 210     -21.843-103.288 137.989  0.00 97.00      PROA   
ATOM   3301  HE2 TYR P 210     -21.633-102.243 137.818  0.00 97.00      PROA   
ATOM   3302  C   TYR P 210     -24.394-106.688 142.434  0.00 97.00      PROA   
ATOM   3303  O   TYR P 210     -24.534-107.910 142.437  0.00 97.00      PROA   
ATOM   3304  N   MET P 211     -25.200-105.870 143.152  0.00 97.00      PROA   
ATOM   3305  HN  MET P 211     -25.041-104.885 143.180  0.00 97.00      PROA   
ATOM   3306  CA  MET P 211     -26.401-106.334 143.815  0.00 97.00      PROA   
ATOM   3307  HA  MET P 211     -26.586-107.370 143.578  0.00 97.00      PROA   
ATOM   3308  CB  MET P 211     -26.316-106.173 145.356  0.00 97.00      PROA   
ATOM   3309  HB1 MET P 211     -27.319-106.347 145.803  0.00 97.00      PROA   
ATOM   3310  HB2 MET P 211     -26.004-105.131 145.592  0.00 97.00      PROA   
ATOM   3311  CG  MET P 211     -25.329-107.153 146.019  0.00 97.00      PROA   
ATOM   3312  HG1 MET P 211     -24.382-107.167 145.437  0.00 97.00      PROA   
ATOM   3313  HG2 MET P 211     -25.771-108.169 145.939  0.00 97.00      PROA   
ATOM   3314  SD  MET P 211     -24.938-106.787 147.761  0.00 97.00      PROA   
ATOM   3315  CE  MET P 211     -26.593-107.046 148.458  0.00 97.00      PROA   
ATOM   3316  HE1 MET P 211     -26.982-108.050 148.188  0.00 97.00      PROA   
ATOM   3317  HE2 MET P 211     -27.313-106.285 148.090  0.00 97.00      PROA   
ATOM   3318  HE3 MET P 211     -26.566-106.979 149.566  0.00 97.00      PROA   
ATOM   3319  C   MET P 211     -27.559-105.515 143.300  0.00 97.00      PROA   
ATOM   3320  O   MET P 211     -27.739-104.379 143.731  0.00 97.00      PROA   
ATOM   3321  N   GLY P 212     -28.394-106.079 142.382  0.00 97.00      PROA   
ATOM   3322  HN  GLY P 212     -28.297-107.042 142.133  0.00 97.00      PROA   
ATOM   3323  CA  GLY P 212     -29.471-105.380 141.685  0.00 97.00      PROA   
ATOM   3324  HA1 GLY P 212     -30.329-105.361 142.340  0.00 97.00      PROA   
ATOM   3325  HA2 GLY P 212     -29.661-105.939 140.784  0.00 97.00      PROA   
ATOM   3326  C   GLY P 212     -29.144-103.970 141.243  0.00 97.00      PROA   
ATOM   3327  O   GLY P 212     -28.216-103.731 140.473  0.00 97.00      PROA   
ATOM   3328  N   SER P 213     -29.927-102.992 141.748  0.00 97.00      PROA   
ATOM   3329  HN  SER P 213     -30.697-103.248 142.327  0.00 97.00      PROA   
ATOM   3330  CA  SER P 213     -29.758-101.574 141.470  0.00 97.00      PROA   
ATOM   3331  HA  SER P 213     -29.490-101.475 140.426  0.00 97.00      PROA   
ATOM   3332  CB  SER P 213     -31.099-100.812 141.686  0.00 97.00      PROA   
ATOM   3333  HB1 SER P 213     -31.400-100.865 142.755  0.00 97.00      PROA   
ATOM   3334  HB2 SER P 213     -31.889-101.309 141.083  0.00 97.00      PROA   
ATOM   3335  OG  SER P 213     -31.041 -99.447 141.274  0.00 97.00      PROA   
ATOM   3336  HG1 SER P 213     -30.287 -99.069 141.743  0.00 97.00      PROA   
ATOM   3337  C   SER P 213     -28.642-100.908 142.292  0.00 97.00      PROA   
ATOM   3338  O   SER P 213     -28.713 -99.719 142.600  0.00 97.00      PROA   
ATOM   3339  N   LYS P 214     -27.552-101.624 142.659  0.00 97.00      PROA   
ATOM   3340  HN  LYS P 214     -27.500-102.607 142.503  0.00 97.00      PROA   
ATOM   3341  CA  LYS P 214     -26.378-100.951 143.186  0.00 97.00      PROA   
ATOM   3342  HA  LYS P 214     -26.308 -99.997 142.679  0.00 97.00      PROA   
ATOM   3343  CB  LYS P 214     -26.440-100.615 144.699  0.00 97.00      PROA   
ATOM   3344  HB1 LYS P 214     -27.213 -99.822 144.819  0.00 97.00      PROA   
ATOM   3345  HB2 LYS P 214     -25.472-100.178 145.029  0.00 97.00      PROA   
ATOM   3346  CG  LYS P 214     -26.814-101.794 145.613  0.00 97.00      PROA   
ATOM   3347  HG1 LYS P 214     -26.160-102.659 145.366  0.00 97.00      PROA   
ATOM   3348  HG2 LYS P 214     -27.863-102.104 145.412  0.00 97.00      PROA   
ATOM   3349  CD  LYS P 214     -26.635-101.478 147.110  0.00 97.00      PROA   
ATOM   3350  HD1 LYS P 214     -25.552-101.285 147.285  0.00 97.00      PROA   
ATOM   3351  HD2 LYS P 214     -26.914-102.385 147.692  0.00 97.00      PROA   
ATOM   3352  CE  LYS P 214     -27.454-100.273 147.602  0.00 97.00      PROA   
ATOM   3353  HE1 LYS P 214     -28.542-100.471 147.496  0.00 97.00      PROA   
ATOM   3354  HE2 LYS P 214     -27.198 -99.353 147.036  0.00 97.00      PROA   
ATOM   3355  NZ  LYS P 214     -27.171-100.003 149.032  0.00 97.00      PROA   
ATOM   3356  HZ1 LYS P 214     -26.161 -99.779 149.140  0.00 97.00      PROA   
ATOM   3357  HZ2 LYS P 214     -27.397-100.848 149.595  0.00 97.00      PROA   
ATOM   3358  HZ3 LYS P 214     -27.741 -99.198 149.363  0.00 97.00      PROA   
ATOM   3359  C   LYS P 214     -25.065-101.636 142.863  0.00 97.00      PROA   
ATOM   3360  O   LYS P 214     -24.905-102.851 142.959  0.00 97.00      PROA   
ATOM   3361  N   THR P 215     -24.061-100.812 142.482  0.00 97.00      PROA   
ATOM   3362  HN  THR P 215     -24.232 -99.839 142.340  0.00 97.00      PROA   
ATOM   3363  CA  THR P 215     -22.663-101.169 142.354  0.00 97.00      PROA   
ATOM   3364  HA  THR P 215     -22.596-102.017 141.687  0.00 97.00      PROA   
ATOM   3365  CB  THR P 215     -21.837-100.014 141.791  0.00 97.00      PROA   
ATOM   3366  HB  THR P 215     -20.741-100.181 141.916  0.00 97.00      PROA   
ATOM   3367  OG1 THR P 215     -22.195 -98.785 142.419  0.00 97.00      PROA   
ATOM   3368  HG1 THR P 215     -21.952 -98.877 143.342  0.00 97.00      PROA   
ATOM   3369  CG2 THR P 215     -22.118 -99.858 140.288  0.00 97.00      PROA   
ATOM   3370 HG21 THR P 215     -23.204 -99.729 140.100  0.00 97.00      PROA   
ATOM   3371 HG22 THR P 215     -21.756-100.745 139.729  0.00 97.00      PROA   
ATOM   3372 HG23 THR P 215     -21.590 -98.959 139.902  0.00 97.00      PROA   
ATOM   3373  C   THR P 215     -22.025-101.574 143.670  0.00 97.00      PROA   
ATOM   3374  O   THR P 215     -22.221-100.927 144.697  0.00 97.00      PROA   
ATOM   3375  N   LEU P 216     -21.175-102.624 143.638  0.00 97.00      PROA   
ATOM   3376  HN  LEU P 216     -21.108-103.208 142.832  0.00 97.00      PROA   
ATOM   3377  CA  LEU P 216     -20.207-102.895 144.682  0.00 97.00      PROA   
ATOM   3378  HA  LEU P 216     -20.558-102.468 145.610  0.00 97.00      PROA   
ATOM   3379  CB  LEU P 216     -19.983-104.412 144.888  0.00 97.00      PROA   
ATOM   3380  HB1 LEU P 216     -19.197-104.592 145.652  0.00 97.00      PROA   
ATOM   3381  HB2 LEU P 216     -19.638-104.861 143.932  0.00 97.00      PROA   
ATOM   3382  CG  LEU P 216     -21.255-105.168 145.350  0.00 97.00      PROA   
ATOM   3383  HG  LEU P 216     -22.042-105.049 144.568  0.00 97.00      PROA   
ATOM   3384  CD1 LEU P 216     -20.978-106.674 145.495  0.00 97.00      PROA   
ATOM   3385 HD11 LEU P 216     -20.212-106.849 146.280  0.00 97.00      PROA   
ATOM   3386 HD12 LEU P 216     -20.612-107.092 144.536  0.00 97.00      PROA   
ATOM   3387 HD13 LEU P 216     -21.907-107.208 145.787  0.00 97.00      PROA   
ATOM   3388  CD2 LEU P 216     -21.814-104.607 146.671  0.00 97.00      PROA   
ATOM   3389 HD21 LEU P 216     -22.134-103.552 146.555  0.00 97.00      PROA   
ATOM   3390 HD22 LEU P 216     -21.044-104.668 147.469  0.00 97.00      PROA   
ATOM   3391 HD23 LEU P 216     -22.693-105.200 146.990  0.00 97.00      PROA   
ATOM   3392  C   LEU P 216     -18.917-102.169 144.343  0.00 97.00      PROA   
ATOM   3393  O   LEU P 216     -18.840-101.487 143.324  0.00 97.00      PROA   
ATOM   3394  N   ARG P 217     -17.878-102.252 145.214  0.00 97.00      PROA   
ATOM   3395  HN  ARG P 217     -17.965-102.785 146.052  0.00 97.00      PROA   
ATOM   3396  CA  ARG P 217     -16.602-101.581 145.004  0.00 97.00      PROA   
ATOM   3397  HA  ARG P 217     -16.818-100.566 144.697  0.00 97.00      PROA   
ATOM   3398  CB  ARG P 217     -15.726-101.500 146.283  0.00 97.00      PROA   
ATOM   3399  HB1 ARG P 217     -14.732-101.072 146.013  0.00 97.00      PROA   
ATOM   3400  HB2 ARG P 217     -15.559-102.529 146.670  0.00 97.00      PROA   
ATOM   3401  CG  ARG P 217     -16.285-100.613 147.411  0.00 97.00      PROA   
ATOM   3402  HG1 ARG P 217     -17.284-100.988 147.725  0.00 97.00      PROA   
ATOM   3403  HG2 ARG P 217     -16.420 -99.580 147.020  0.00 97.00      PROA   
ATOM   3404  CD  ARG P 217     -15.349-100.597 148.631  0.00 97.00      PROA   
ATOM   3405  HD1 ARG P 217     -14.314-100.299 148.352  0.00 97.00      PROA   
ATOM   3406  HD2 ARG P 217     -15.306-101.611 149.086  0.00 97.00      PROA   
ATOM   3407  NE  ARG P 217     -15.901 -99.667 149.668  0.00 97.00      PROA   
ATOM   3408  HE  ARG P 217     -16.463-100.039 150.400  0.00 97.00      PROA   
ATOM   3409  CZ  ARG P 217     -15.644 -98.342 149.715  0.00 97.00      PROA   
ATOM   3410  NH1 ARG P 217     -14.923 -97.710 148.777  0.00 97.00      PROA   
ATOM   3411 HH11 ARG P 217     -14.611 -98.229 147.988  0.00 97.00      PROA   
ATOM   3412 HH12 ARG P 217     -14.768 -96.729 148.862  0.00 97.00      PROA   
ATOM   3413  NH2 ARG P 217     -16.127 -97.625 150.746  0.00 97.00      PROA   
ATOM   3414 HH21 ARG P 217     -16.661 -98.084 151.449  0.00 97.00      PROA   
ATOM   3415 HH22 ARG P 217     -15.916 -96.653 150.800  0.00 97.00      PROA   
ATOM   3416  C   ARG P 217     -15.759-102.192 143.892  0.00 97.00      PROA   
ATOM   3417  O   ARG P 217     -14.763-102.872 144.137  0.00 97.00      PROA   
ATOM   3418  N   GLY P 218     -16.152-101.922 142.627  0.00 97.00      PROA   
ATOM   3419  HN  GLY P 218     -17.036-101.473 142.509  0.00 97.00      PROA   
ATOM   3420  CA  GLY P 218     -15.406-102.184 141.411  0.00 97.00      PROA   
ATOM   3421  HA1 GLY P 218     -15.992-101.786 140.597  0.00 97.00      PROA   
ATOM   3422  HA2 GLY P 218     -15.248-103.251 141.341  0.00 97.00      PROA   
ATOM   3423  C   GLY P 218     -14.066-101.505 141.340  0.00 97.00      PROA   
ATOM   3424  O   GLY P 218     -13.785-100.562 142.077  0.00 97.00      PROA   
ATOM   3425  N   ARG P 219     -13.235-101.975 140.386  0.00 97.00      PROA   
ATOM   3426  HN  ARG P 219     -13.520-102.733 139.804  0.00 97.00      PROA   
ATOM   3427  CA  ARG P 219     -11.916-101.463 140.103  0.00 97.00      PROA   
ATOM   3428  HA  ARG P 219     -12.046-100.493 139.645  0.00 97.00      PROA   
ATOM   3429  CB  ARG P 219     -10.965-101.328 141.347  0.00 97.00      PROA   
ATOM   3430  HB1 ARG P 219     -11.369-100.507 141.980  0.00 97.00      PROA   
ATOM   3431  HB2 ARG P 219      -9.962-100.981 141.029  0.00 97.00      PROA   
ATOM   3432  CG  ARG P 219     -10.858-102.570 142.263  0.00 97.00      PROA   
ATOM   3433  HG1 ARG P 219     -10.525-103.454 141.678  0.00 97.00      PROA   
ATOM   3434  HG2 ARG P 219     -11.870-102.796 142.661  0.00 97.00      PROA   
ATOM   3435  CD  ARG P 219      -9.929-102.404 143.477  0.00 97.00      PROA   
ATOM   3436  HD1 ARG P 219     -10.081-103.258 144.179  0.00 97.00      PROA   
ATOM   3437  HD2 ARG P 219     -10.122-101.444 144.001  0.00 97.00      PROA   
ATOM   3438  NE  ARG P 219      -8.526-102.429 142.957  0.00 97.00      PROA   
ATOM   3439  HE  ARG P 219      -8.375-102.399 141.968  0.00 97.00      PROA   
ATOM   3440  CZ  ARG P 219      -7.460-102.856 143.657  0.00 97.00      PROA   
ATOM   3441  NH1 ARG P 219      -7.436-102.750 144.983  0.00 97.00      PROA   
ATOM   3442 HH11 ARG P 219      -8.156-102.178 145.355  0.00 97.00      PROA   
ATOM   3443 HH12 ARG P 219      -6.565-102.896 145.443  0.00 97.00      PROA   
ATOM   3444  NH2 ARG P 219      -6.404-103.357 142.998  0.00 97.00      PROA   
ATOM   3445 HH21 ARG P 219      -5.743-103.920 143.481  0.00 97.00      PROA   
ATOM   3446 HH22 ARG P 219      -6.465-103.424 141.997  0.00 97.00      PROA   
ATOM   3447  C   ARG P 219     -11.390-102.389 139.032  0.00 97.00      PROA   
ATOM   3448  O   ARG P 219     -12.120-102.777 138.122  0.00 97.00      PROA   
ATOM   3449  N   ASP P 220     -10.113-102.796 139.132  0.00 97.00      PROA   
ATOM   3450  HN  ASP P 220      -9.499-102.371 139.798  0.00 97.00      PROA   
ATOM   3451  CA  ASP P 220      -9.472-103.899 138.462  0.00 97.00      PROA   
ATOM   3452  HA  ASP P 220      -9.798-103.933 137.430  0.00 97.00      PROA   
ATOM   3453  CB  ASP P 220      -7.921-103.681 138.502  0.00 97.00      PROA   
ATOM   3454  HB1 ASP P 220      -7.688-102.838 137.812  0.00 97.00      PROA   
ATOM   3455  HB2 ASP P 220      -7.368-104.566 138.138  0.00 97.00      PROA   
ATOM   3456  CG  ASP P 220      -7.375-103.244 139.869  0.00 97.00      PROA   
ATOM   3457  OD1 ASP P 220      -6.436-103.913 140.366  0.00 97.00      PROA   
ATOM   3458  OD2 ASP P 220      -7.824-102.193 140.391  0.00 97.00      PROA   
ATOM   3459  C   ASP P 220      -9.885-105.210 139.145  0.00 97.00      PROA   
ATOM   3460  O   ASP P 220      -9.065-105.977 139.647  0.00 97.00      PROA   
ATOM   3461  N   THR P 221     -11.209-105.492 139.205  0.00 97.00      PROA   
ATOM   3462  HN  THR P 221     -11.876-104.865 138.802  0.00 97.00      PROA   
ATOM   3463  CA  THR P 221     -11.756-106.569 140.015  0.00 97.00      PROA   
ATOM   3464  HA  THR P 221     -11.153-106.579 140.912  0.00 97.00      PROA   
ATOM   3465  CB  THR P 221     -13.179-106.307 140.514  0.00 97.00      PROA   
ATOM   3466  HB  THR P 221     -13.722-107.247 140.770  0.00 97.00      PROA   
ATOM   3467  OG1 THR P 221     -13.935-105.560 139.571  0.00 97.00      PROA   
ATOM   3468  HG1 THR P 221     -14.097-106.161 138.837  0.00 97.00      PROA   
ATOM   3469  CG2 THR P 221     -13.094-105.442 141.781  0.00 97.00      PROA   
ATOM   3470 HG21 THR P 221     -12.619-104.472 141.535  0.00 97.00      PROA   
ATOM   3471 HG22 THR P 221     -12.493-105.942 142.567  0.00 97.00      PROA   
ATOM   3472 HG23 THR P 221     -14.111-105.237 142.178  0.00 97.00      PROA   
ATOM   3473  C   THR P 221     -11.620-107.978 139.448  0.00 97.00      PROA   
ATOM   3474  O   THR P 221     -11.812-108.247 138.264  0.00 97.00      PROA   
ATOM   3475  N   SER P 222     -11.286-108.927 140.352  0.00 97.00      PROA   
ATOM   3476  HN  SER P 222     -11.046-108.656 141.281  0.00 97.00      PROA   
ATOM   3477  CA  SER P 222     -11.171-110.350 140.103  0.00 97.00      PROA   
ATOM   3478  HA  SER P 222     -10.705-110.486 139.136  0.00 97.00      PROA   
ATOM   3479  CB  SER P 222     -10.311-111.029 141.198  0.00 97.00      PROA   
ATOM   3480  HB1 SER P 222     -10.063-112.078 140.930  0.00 97.00      PROA   
ATOM   3481  HB2 SER P 222     -10.869-111.033 142.161  0.00 97.00      PROA   
ATOM   3482  OG  SER P 222      -9.106-110.297 141.411  0.00 97.00      PROA   
ATOM   3483  HG1 SER P 222      -8.761-110.051 140.548  0.00 97.00      PROA   
ATOM   3484  C   SER P 222     -12.538-111.016 140.083  0.00 97.00      PROA   
ATOM   3485  O   SER P 222     -13.556-110.385 140.357  0.00 97.00      PROA   
ATOM   3486  N   SER P 223     -12.588-112.328 139.738  0.00 97.00      PROA   
ATOM   3487  HN  SER P 223     -11.760-112.820 139.470  0.00 97.00      PROA   
ATOM   3488  CA  SER P 223     -13.789-113.120 139.526  0.00 97.00      PROA   
ATOM   3489  HA  SER P 223     -14.317-112.696 138.691  0.00 97.00      PROA   
ATOM   3490  CB  SER P 223     -13.406-114.578 139.185  0.00 97.00      PROA   
ATOM   3491  HB1 SER P 223     -14.296-115.155 138.852  0.00 97.00      PROA   
ATOM   3492  HB2 SER P 223     -12.974-115.080 140.078  0.00 97.00      PROA   
ATOM   3493  OG  SER P 223     -12.424-114.605 138.154  0.00 97.00      PROA   
ATOM   3494  HG1 SER P 223     -12.867-114.339 137.343  0.00 97.00      PROA   
ATOM   3495  C   SER P 223     -14.778-113.178 140.672  0.00 97.00      PROA   
ATOM   3496  O   SER P 223     -15.985-113.146 140.440  0.00 97.00      PROA   
ATOM   3497  N   GLU P 224     -14.289-113.273 141.926  0.00 97.00      PROA   
ATOM   3498  HN  GLU P 224     -13.310-113.218 142.091  0.00 97.00      PROA   
ATOM   3499  CA  GLU P 224     -15.116-113.508 143.089  0.00 97.00      PROA   
ATOM   3500  HA  GLU P 224     -16.161-113.460 142.814  0.00 97.00      PROA   
ATOM   3501  CB  GLU P 224     -14.868-114.898 143.741  0.00 97.00      PROA   
ATOM   3502  HB1 GLU P 224     -15.347-114.897 144.746  0.00 97.00      PROA   
ATOM   3503  HB2 GLU P 224     -13.780-115.060 143.903  0.00 97.00      PROA   
ATOM   3504  CG  GLU P 224     -15.454-116.088 142.946  0.00 97.00      PROA   
ATOM   3505  HG1 GLU P 224     -14.732-116.472 142.198  0.00 97.00      PROA   
ATOM   3506  HG2 GLU P 224     -16.384-115.783 142.420  0.00 97.00      PROA   
ATOM   3507  CD  GLU P 224     -15.834-117.203 143.913  0.00 97.00      PROA   
ATOM   3508  OE1 GLU P 224     -16.739-116.947 144.747  0.00 97.00      PROA   
ATOM   3509  OE2 GLU P 224     -15.223-118.298 143.848  0.00 97.00      PROA   
ATOM   3510  C   GLU P 224     -14.897-112.436 144.134  0.00 97.00      PROA   
ATOM   3511  O   GLU P 224     -13.931-111.676 144.103  0.00 97.00      PROA   
ATOM   3512  N   TYR P 225     -15.833-112.386 145.107  0.00 97.00      PROA   
ATOM   3513  HN  TYR P 225     -16.591-113.034 145.096  0.00 97.00      PROA   
ATOM   3514  CA  TYR P 225     -15.786-111.547 146.283  0.00 97.00      PROA   
ATOM   3515  HA  TYR P 225     -14.802-111.110 146.379  0.00 97.00      PROA   
ATOM   3516  CB  TYR P 225     -16.884-110.430 146.255  0.00 97.00      PROA   
ATOM   3517  HB1 TYR P 225     -16.791-109.861 145.303  0.00 97.00      PROA   
ATOM   3518  HB2 TYR P 225     -16.711-109.720 147.092  0.00 97.00      PROA   
ATOM   3519  CG  TYR P 225     -18.309-110.948 146.351  0.00 97.00      PROA   
ATOM   3520  CD1 TYR P 225     -19.025-110.862 147.561  0.00 97.00      PROA   
ATOM   3521  HD1 TYR P 225     -18.556-110.428 148.432  0.00 97.00      PROA   
ATOM   3522  CE1 TYR P 225     -20.332-111.357 147.656  0.00 97.00      PROA   
ATOM   3523  HE1 TYR P 225     -20.866-111.293 148.593  0.00 97.00      PROA   
ATOM   3524  CZ  TYR P 225     -20.936-111.958 146.545  0.00 97.00      PROA   
ATOM   3525  OH  TYR P 225     -22.233-112.504 146.646  0.00 97.00      PROA   
ATOM   3526  HH  TYR P 225     -22.594-112.258 147.500  0.00 97.00      PROA   
ATOM   3527  CD2 TYR P 225     -18.948-111.511 145.230  0.00 97.00      PROA   
ATOM   3528  HD2 TYR P 225     -18.425-111.574 144.288  0.00 97.00      PROA   
ATOM   3529  CE2 TYR P 225     -20.246-112.026 145.330  0.00 97.00      PROA   
ATOM   3530  HE2 TYR P 225     -20.711-112.489 144.473  0.00 97.00      PROA   
ATOM   3531  C   TYR P 225     -15.999-112.542 147.410  0.00 97.00      PROA   
ATOM   3532  O   TYR P 225     -16.475-113.649 147.164  0.00 97.00      PROA   
ATOM   3533  N   GLN P 226     -15.647-112.202 148.676  0.00 97.00      PROA   
ATOM   3534  HN  GLN P 226     -15.239-111.320 148.898  0.00 97.00      PROA   
ATOM   3535  CA  GLN P 226     -15.898-113.109 149.785  0.00 97.00      PROA   
ATOM   3536  HA  GLN P 226     -16.660-113.799 149.460  0.00 97.00      PROA   
ATOM   3537  CB  GLN P 226     -14.669-113.955 150.235  0.00 97.00      PROA   
ATOM   3538  HB1 GLN P 226     -14.752-114.227 151.311  0.00 97.00      PROA   
ATOM   3539  HB2 GLN P 226     -13.750-113.338 150.130  0.00 97.00      PROA   
ATOM   3540  CG  GLN P 226     -14.494-115.282 149.457  0.00 97.00      PROA   
ATOM   3541  HG1 GLN P 226     -13.681-115.889 149.906  0.00 97.00      PROA   
ATOM   3542  HG2 GLN P 226     -14.232-115.054 148.402  0.00 97.00      PROA   
ATOM   3543  CD  GLN P 226     -15.789-116.106 149.498  0.00 97.00      PROA   
ATOM   3544  OE1 GLN P 226     -16.517-116.097 150.498  0.00 97.00      PROA   
ATOM   3545  NE2 GLN P 226     -16.106-116.799 148.370  0.00 97.00      PROA   
ATOM   3546 HE21 GLN P 226     -17.047-117.129 148.287  0.00 97.00      PROA   
ATOM   3547 HE22 GLN P 226     -15.532-116.745 147.556  0.00 97.00      PROA   
ATOM   3548  C   GLN P 226     -16.589-112.450 150.945  0.00 97.00      PROA   
ATOM   3549  O   GLN P 226     -16.544-111.235 151.129  0.00 97.00      PROA   
ATOM   3550  N   ILE P 227     -17.313-113.289 151.727  0.00 97.00      PROA   
ATOM   3551  HN  ILE P 227     -17.269-114.274 151.569  0.00 97.00      PROA   
ATOM   3552  CA  ILE P 227     -18.314-112.841 152.670  0.00 97.00      PROA   
ATOM   3553  HA  ILE P 227     -18.310-111.760 152.698  0.00 97.00      PROA   
ATOM   3554  CB  ILE P 227     -19.730-113.302 152.313  0.00 97.00      PROA   
ATOM   3555  HB  ILE P 227     -19.924-114.328 152.703  0.00 97.00      PROA   
ATOM   3556  CG2 ILE P 227     -20.713-112.313 152.975  0.00 97.00      PROA   
ATOM   3557 HG21 ILE P 227     -20.578-111.293 152.557  0.00 97.00      PROA   
ATOM   3558 HG22 ILE P 227     -20.563-112.266 154.072  0.00 97.00      PROA   
ATOM   3559 HG23 ILE P 227     -21.761-112.617 152.786  0.00 97.00      PROA   
ATOM   3560  CG1 ILE P 227     -19.951-113.376 150.776  0.00 97.00      PROA   
ATOM   3561 HG11 ILE P 227     -19.240-114.100 150.321  0.00 97.00      PROA   
ATOM   3562 HG12 ILE P 227     -19.746-112.374 150.340  0.00 97.00      PROA   
ATOM   3563  CD  ILE P 227     -21.363-113.831 150.384  0.00 97.00      PROA   
ATOM   3564  HD1 ILE P 227     -22.117-113.057 150.638  0.00 97.00      PROA   
ATOM   3565  HD2 ILE P 227     -21.626-114.768 150.920  0.00 97.00      PROA   
ATOM   3566  HD3 ILE P 227     -21.418-114.024 149.292  0.00 97.00      PROA   
ATOM   3567  C   ILE P 227     -17.922-113.353 154.039  0.00 97.00      PROA   
ATOM   3568  O   ILE P 227     -17.680-114.539 154.236  0.00 97.00      PROA   
ATOM   3569  N   LEU P 228     -17.835-112.444 155.033  0.00 97.00      PROA   
ATOM   3570  HN  LEU P 228     -18.051-111.486 154.860  0.00 97.00      PROA   
ATOM   3571  CA  LEU P 228     -17.234-112.719 156.324  0.00 97.00      PROA   
ATOM   3572  HA  LEU P 228     -16.567-113.567 156.243  0.00 97.00      PROA   
ATOM   3573  CB  LEU P 228     -16.413-111.490 156.802  0.00 97.00      PROA   
ATOM   3574  HB1 LEU P 228     -16.050-111.687 157.835  0.00 97.00      PROA   
ATOM   3575  HB2 LEU P 228     -17.064-110.590 156.838  0.00 97.00      PROA   
ATOM   3576  CG  LEU P 228     -15.152-111.155 155.951  0.00 97.00      PROA   
ATOM   3577  HG  LEU P 228     -14.615-112.112 155.752  0.00 97.00      PROA   
ATOM   3578  CD1 LEU P 228     -15.438-110.477 154.594  0.00 97.00      PROA   
ATOM   3579 HD11 LEU P 228     -16.070-109.575 154.741  0.00 97.00      PROA   
ATOM   3580 HD12 LEU P 228     -15.947-111.163 153.891  0.00 97.00      PROA   
ATOM   3581 HD13 LEU P 228     -14.486-110.161 154.119  0.00 97.00      PROA   
ATOM   3582  CD2 LEU P 228     -14.195-110.253 156.753  0.00 97.00      PROA   
ATOM   3583 HD21 LEU P 228     -13.913-110.736 157.712  0.00 97.00      PROA   
ATOM   3584 HD22 LEU P 228     -14.685-109.281 156.972  0.00 97.00      PROA   
ATOM   3585 HD23 LEU P 228     -13.271-110.058 156.169  0.00 97.00      PROA   
ATOM   3586  C   LEU P 228     -18.297-113.079 157.351  0.00 97.00      PROA   
ATOM   3587  O   LEU P 228     -18.010-113.192 158.541  0.00 97.00      PROA   
ATOM   3588  N   THR P 229     -19.540-113.278 156.861  0.00 97.00      PROA   
ATOM   3589  HN  THR P 229     -19.625-113.236 155.870  0.00 97.00      PROA   
ATOM   3590  CA  THR P 229     -20.791-113.496 157.566  0.00 97.00      PROA   
ATOM   3591  HA  THR P 229     -20.938-114.558 157.694  0.00 97.00      PROA   
ATOM   3592  CB  THR P 229     -20.978-112.760 158.909  0.00 97.00      PROA   
ATOM   3593  HB  THR P 229     -20.546-111.736 158.823  0.00 97.00      PROA   
ATOM   3594  OG1 THR P 229     -20.304-113.459 159.945  0.00 97.00      PROA   
ATOM   3595  HG1 THR P 229     -19.386-113.498 159.666  0.00 97.00      PROA   
ATOM   3596  CG2 THR P 229     -22.443-112.626 159.389  0.00 97.00      PROA   
ATOM   3597 HG21 THR P 229     -22.915-113.617 159.524  0.00 97.00      PROA   
ATOM   3598 HG22 THR P 229     -23.060-112.034 158.690  0.00 97.00      PROA   
ATOM   3599 HG23 THR P 229     -22.462-112.107 160.372  0.00 97.00      PROA   
ATOM   3600  C   THR P 229     -21.792-112.981 156.572  0.00 97.00      PROA   
ATOM   3601  O   THR P 229     -22.001-111.773 156.493  0.00 97.00      PROA   
ATOM   3602  N   ALA P 230     -22.422-113.851 155.739  0.00 97.00      PROA   
ATOM   3603  HN  ALA P 230     -22.195-114.822 155.694  0.00 97.00      PROA   
ATOM   3604  CA  ALA P 230     -23.519-113.417 154.891  0.00 97.00      PROA   
ATOM   3605  HA  ALA P 230     -23.198-112.517 154.389  0.00 97.00      PROA   
ATOM   3606  CB  ALA P 230     -23.900-114.452 153.819  0.00 97.00      PROA   
ATOM   3607  HB1 ALA P 230     -24.251-115.397 154.287  0.00 97.00      PROA   
ATOM   3608  HB2 ALA P 230     -23.015-114.676 153.184  0.00 97.00      PROA   
ATOM   3609  HB3 ALA P 230     -24.698-114.056 153.156  0.00 97.00      PROA   
ATOM   3610  C   ALA P 230     -24.731-113.057 155.720  0.00 97.00      PROA   
ATOM   3611  O   ALA P 230     -25.006-113.707 156.714  0.00 97.00      PROA   
ATOM   3612  N   ARG P 231     -25.465-111.991 155.350  0.00 97.00      PROA   
ATOM   3613  HN  ARG P 231     -25.193-111.474 154.539  0.00 97.00      PROA   
ATOM   3614  CA  ARG P 231     -26.436-111.353 156.212  0.00 97.00      PROA   
ATOM   3615  HA  ARG P 231     -26.547-111.922 157.122  0.00 97.00      PROA   
ATOM   3616  CB  ARG P 231     -25.958-109.932 156.607  0.00 97.00      PROA   
ATOM   3617  HB1 ARG P 231     -26.783-109.399 157.112  0.00 97.00      PROA   
ATOM   3618  HB2 ARG P 231     -25.701-109.351 155.696  0.00 97.00      PROA   
ATOM   3619  CG  ARG P 231     -24.741-109.957 157.554  0.00 97.00      PROA   
ATOM   3620  HG1 ARG P 231     -23.835-110.119 156.933  0.00 97.00      PROA   
ATOM   3621  HG2 ARG P 231     -24.836-110.839 158.221  0.00 97.00      PROA   
ATOM   3622  CD  ARG P 231     -24.517-108.683 158.403  0.00 97.00      PROA   
ATOM   3623  HD1 ARG P 231     -24.379-107.817 157.719  0.00 97.00      PROA   
ATOM   3624  HD2 ARG P 231     -23.623-108.782 159.052  0.00 97.00      PROA   
ATOM   3625  NE  ARG P 231     -25.703-108.362 159.260  0.00 97.00      PROA   
ATOM   3626  HE  ARG P 231     -26.260-107.591 158.946  0.00 97.00      PROA   
ATOM   3627  CZ  ARG P 231     -26.429-109.311 159.875  0.00 97.00      PROA   
ATOM   3628  NH1 ARG P 231     -25.881-110.296 160.581  0.00 97.00      PROA   
ATOM   3629 HH11 ARG P 231     -24.897-110.321 160.687  0.00 97.00      PROA   
ATOM   3630 HH12 ARG P 231     -26.508-111.006 160.913  0.00 97.00      PROA   
ATOM   3631  NH2 ARG P 231     -27.759-109.326 159.696  0.00 97.00      PROA   
ATOM   3632 HH21 ARG P 231     -28.113-108.669 159.028  0.00 97.00      PROA   
ATOM   3633 HH22 ARG P 231     -28.197-110.221 159.783  0.00 97.00      PROA   
ATOM   3634  C   ARG P 231     -27.823-111.246 155.620  0.00 97.00      PROA   
ATOM   3635  O   ARG P 231     -28.042-111.353 154.423  0.00 97.00      PROA   
ATOM   3636  N   ARG P 232     -28.821-110.986 156.485  0.00 97.00      PROA   
ATOM   3637  HN  ARG P 232     -28.652-111.079 157.468  0.00 97.00      PROA   
ATOM   3638  CA  ARG P 232     -30.174-110.603 156.128  0.00 97.00      PROA   
ATOM   3639  HA  ARG P 232     -30.643-111.461 155.670  0.00 97.00      PROA   
ATOM   3640  CB  ARG P 232     -30.915-110.228 157.434  0.00 97.00      PROA   
ATOM   3641  HB1 ARG P 232     -31.660-109.423 157.276  0.00 97.00      PROA   
ATOM   3642  HB2 ARG P 232     -30.156-109.813 158.136  0.00 97.00      PROA   
ATOM   3643  CG  ARG P 232     -31.579-111.447 158.100  0.00 97.00      PROA   
ATOM   3644  HG1 ARG P 232     -31.536-111.336 159.208  0.00 97.00      PROA   
ATOM   3645  HG2 ARG P 232     -30.976-112.344 157.852  0.00 97.00      PROA   
ATOM   3646  CD  ARG P 232     -33.029-111.649 157.647  0.00 97.00      PROA   
ATOM   3647  HD1 ARG P 232     -33.447-112.613 158.001  0.00 97.00      PROA   
ATOM   3648  HD2 ARG P 232     -33.105-111.600 156.538  0.00 97.00      PROA   
ATOM   3649  NE  ARG P 232     -33.789-110.553 158.323  0.00 97.00      PROA   
ATOM   3650  HE  ARG P 232     -33.538-110.363 159.268  0.00 97.00      PROA   
ATOM   3651  CZ  ARG P 232     -34.473-109.578 157.691  0.00 97.00      PROA   
ATOM   3652  NH1 ARG P 232     -34.842-109.662 156.405  0.00 97.00      PROA   
ATOM   3653 HH11 ARG P 232     -34.571-110.461 155.879  0.00 97.00      PROA   
ATOM   3654 HH12 ARG P 232     -35.326-108.897 155.987  0.00 97.00      PROA   
ATOM   3655  NH2 ARG P 232     -34.761-108.460 158.384  0.00 97.00      PROA   
ATOM   3656 HH21 ARG P 232     -34.381-108.358 159.299  0.00 97.00      PROA   
ATOM   3657 HH22 ARG P 232     -35.198-107.702 157.911  0.00 97.00      PROA   
ATOM   3658  C   ARG P 232     -30.308-109.465 155.126  0.00 97.00      PROA   
ATOM   3659  O   ARG P 232     -31.123-109.523 154.212  0.00 97.00      PROA   
ATOM   3660  N   GLU P 233     -29.485-108.417 155.265  0.00 97.00      PROA   
ATOM   3661  HN  GLU P 233     -28.945-108.331 156.104  0.00 97.00      PROA   
ATOM   3662  CA  GLU P 233     -29.361-107.283 154.384  0.00 97.00      PROA   
ATOM   3663  HA  GLU P 233     -30.359-106.986 154.093  0.00 97.00      PROA   
ATOM   3664  CB  GLU P 233     -28.734-106.090 155.160  0.00 97.00      PROA   
ATOM   3665  HB1 GLU P 233     -29.508-105.663 155.837  0.00 97.00      PROA   
ATOM   3666  HB2 GLU P 233     -28.467-105.294 154.432  0.00 97.00      PROA   
ATOM   3667  CG  GLU P 233     -27.471-106.441 155.991  0.00 97.00      PROA   
ATOM   3668  HG1 GLU P 233     -26.812-105.546 156.020  0.00 97.00      PROA   
ATOM   3669  HG2 GLU P 233     -26.905-107.260 155.505  0.00 97.00      PROA   
ATOM   3670  CD  GLU P 233     -27.759-106.820 157.449  0.00 97.00      PROA   
ATOM   3671  OE1 GLU P 233     -28.596-107.720 157.697  0.00 97.00      PROA   
ATOM   3672  OE2 GLU P 233     -27.111-106.225 158.349  0.00 97.00      PROA   
ATOM   3673  C   GLU P 233     -28.644-107.586 153.071  0.00 97.00      PROA   
ATOM   3674  O   GLU P 233     -28.767-106.830 152.108  0.00 97.00      PROA   
ATOM   3675  N   ASP P 234     -27.932-108.735 152.977  0.00 97.00      PROA   
ATOM   3676  HN  ASP P 234     -27.750-109.290 153.785  0.00 97.00      PROA   
ATOM   3677  CA  ASP P 234     -27.354-109.249 151.747  0.00 97.00      PROA   
ATOM   3678  HA  ASP P 234     -26.901-108.426 151.212  0.00 97.00      PROA   
ATOM   3679  CB  ASP P 234     -26.266-110.337 152.007  0.00 97.00      PROA   
ATOM   3680  HB1 ASP P 234     -25.813-110.664 151.051  0.00 97.00      PROA   
ATOM   3681  HB2 ASP P 234     -26.724-111.231 152.475  0.00 97.00      PROA   
ATOM   3682  CG  ASP P 234     -25.102-109.895 152.897  0.00 97.00      PROA   
ATOM   3683  OD1 ASP P 234     -25.023-108.712 153.314  0.00 97.00      PROA   
ATOM   3684  OD2 ASP P 234     -24.242-110.780 153.151  0.00 97.00      PROA   
ATOM   3685  C   ASP P 234     -28.416-109.894 150.850  0.00 97.00      PROA   
ATOM   3686  O   ASP P 234     -28.162-110.170 149.680  0.00 97.00      PROA   
ATOM   3687  N   SER P 235     -29.635-110.174 151.376  0.00 97.00      PROA   
ATOM   3688  HN  SER P 235     -29.822-109.912 152.320  0.00 97.00      PROA   
ATOM   3689  CA  SER P 235     -30.686-110.905 150.671  0.00 97.00      PROA   
ATOM   3690  HA  SER P 235     -30.243-111.845 150.372  0.00 97.00      PROA   
ATOM   3691  CB  SER P 235     -31.928-111.235 151.563  0.00 97.00      PROA   
ATOM   3692  HB1 SER P 235     -31.567-111.658 152.524  0.00 97.00      PROA   
ATOM   3693  HB2 SER P 235     -32.560-111.999 151.066  0.00 97.00      PROA   
ATOM   3694  OG  SER P 235     -32.742-110.103 151.873  0.00 97.00      PROA   
ATOM   3695  HG1 SER P 235     -32.661-109.511 151.117  0.00 97.00      PROA   
ATOM   3696  C   SER P 235     -31.186-110.211 149.408  0.00 97.00      PROA   
ATOM   3697  O   SER P 235     -31.855-109.180 149.467  0.00 97.00      PROA   
ATOM   3698  N   GLY P 236     -30.898-110.763 148.210  0.00 97.00      PROA   
ATOM   3699  HN  GLY P 236     -30.337-111.582 148.116  0.00 97.00      PROA   
ATOM   3700  CA  GLY P 236     -31.388-110.103 147.019  0.00 97.00      PROA   
ATOM   3701  HA1 GLY P 236     -31.020-109.085 147.023  0.00 97.00      PROA   
ATOM   3702  HA2 GLY P 236     -32.468-110.174 147.013  0.00 97.00      PROA   
ATOM   3703  C   GLY P 236     -30.903-110.748 145.768  0.00 97.00      PROA   
ATOM   3704  O   GLY P 236     -30.784-111.963 145.677  0.00 97.00      PROA   
ATOM   3705  N   LEU P 237     -30.632-109.912 144.746  0.00 97.00      PROA   
ATOM   3706  HN  LEU P 237     -30.688-108.925 144.863  0.00 97.00      PROA   
ATOM   3707  CA  LEU P 237     -30.319-110.345 143.411  0.00 97.00      PROA   
ATOM   3708  HA  LEU P 237     -30.398-111.420 143.338  0.00 97.00      PROA   
ATOM   3709  CB  LEU P 237     -31.257-109.694 142.372  0.00 97.00      PROA   
ATOM   3710  HB1 LEU P 237     -30.972-110.063 141.368  0.00 97.00      PROA   
ATOM   3711  HB2 LEU P 237     -31.122-108.589 142.383  0.00 97.00      PROA   
ATOM   3712  CG  LEU P 237     -32.767-109.992 142.523  0.00 97.00      PROA   
ATOM   3713  HG  LEU P 237     -33.113-109.638 143.522  0.00 97.00      PROA   
ATOM   3714  CD1 LEU P 237     -33.552-109.221 141.446  0.00 97.00      PROA   
ATOM   3715 HD11 LEU P 237     -33.206-109.533 140.437  0.00 97.00      PROA   
ATOM   3716 HD12 LEU P 237     -33.375-108.130 141.545  0.00 97.00      PROA   
ATOM   3717 HD13 LEU P 237     -34.640-109.421 141.528  0.00 97.00      PROA   
ATOM   3718  CD2 LEU P 237     -33.057-111.498 142.415  0.00 97.00      PROA   
ATOM   3719 HD21 LEU P 237     -32.554-112.044 143.236  0.00 97.00      PROA   
ATOM   3720 HD22 LEU P 237     -32.683-111.888 141.445  0.00 97.00      PROA   
ATOM   3721 HD23 LEU P 237     -34.147-111.698 142.480  0.00 97.00      PROA   
ATOM   3722  C   LEU P 237     -28.887-109.970 143.113  0.00 97.00      PROA   
ATOM   3723  O   LEU P 237     -28.417-108.902 143.492  0.00 97.00      PROA   
ATOM   3724  N   TYR P 238     -28.148-110.897 142.466  0.00 97.00      PROA   
ATOM   3725  HN  TYR P 238     -28.566-111.769 142.214  0.00 97.00      PROA   
ATOM   3726  CA  TYR P 238     -26.727-110.805 142.210  0.00 97.00      PROA   
ATOM   3727  HA  TYR P 238     -26.377-109.807 142.437  0.00 97.00      PROA   
ATOM   3728  CB  TYR P 238     -25.924-111.860 143.016  0.00 97.00      PROA   
ATOM   3729  HB1 TYR P 238     -24.875-111.940 142.656  0.00 97.00      PROA   
ATOM   3730  HB2 TYR P 238     -26.403-112.860 142.922  0.00 97.00      PROA   
ATOM   3731  CG  TYR P 238     -25.891-111.487 144.471  0.00 97.00      PROA   
ATOM   3732  CD1 TYR P 238     -26.974-111.775 145.322  0.00 97.00      PROA   
ATOM   3733  HD1 TYR P 238     -27.853-112.261 144.925  0.00 97.00      PROA   
ATOM   3734  CE1 TYR P 238     -26.922-111.437 146.680  0.00 97.00      PROA   
ATOM   3735  HE1 TYR P 238     -27.759-111.660 147.325  0.00 97.00      PROA   
ATOM   3736  CZ  TYR P 238     -25.769-110.836 147.199  0.00 97.00      PROA   
ATOM   3737  OH  TYR P 238     -25.682-110.490 148.556  0.00 97.00      PROA   
ATOM   3738  HH  TYR P 238     -26.574-110.490 148.919  0.00 97.00      PROA   
ATOM   3739  CD2 TYR P 238     -24.743-110.880 145.009  0.00 97.00      PROA   
ATOM   3740  HD2 TYR P 238     -23.899-110.664 144.371  0.00 97.00      PROA   
ATOM   3741  CE2 TYR P 238     -24.681-110.561 146.368  0.00 97.00      PROA   
ATOM   3742  HE2 TYR P 238     -23.800-110.088 146.776  0.00 97.00      PROA   
ATOM   3743  C   TYR P 238     -26.438-111.063 140.754  0.00 97.00      PROA   
ATOM   3744  O   TYR P 238     -26.977-111.992 140.164  0.00 97.00      PROA   
ATOM   3745  N   TRP P 239     -25.541-110.265 140.135  0.00 97.00      PROA   
ATOM   3746  HN  TRP P 239     -25.132-109.480 140.592  0.00 97.00      PROA   
ATOM   3747  CA  TRP P 239     -25.118-110.531 138.775  0.00 97.00      PROA   
ATOM   3748  HA  TRP P 239     -25.190-111.596 138.591  0.00 97.00      PROA   
ATOM   3749  CB  TRP P 239     -25.984-109.806 137.703  0.00 97.00      PROA   
ATOM   3750  HB1 TRP P 239     -27.019-110.187 137.827  0.00 97.00      PROA   
ATOM   3751  HB2 TRP P 239     -25.664-110.114 136.685  0.00 97.00      PROA   
ATOM   3752  CG  TRP P 239     -26.055-108.311 137.766  0.00 97.00      PROA   
ATOM   3753  CD1 TRP P 239     -26.852-107.592 138.615  0.00 97.00      PROA   
ATOM   3754  HD1 TRP P 239     -27.473-108.034 139.375  0.00 97.00      PROA   
ATOM   3755  NE1 TRP P 239     -26.762-106.259 138.329  0.00 97.00      PROA   
ATOM   3756  HE1 TRP P 239     -27.293-105.550 138.741  0.00 97.00      PROA   
ATOM   3757  CE2 TRP P 239     -25.891-106.076 137.296  0.00 97.00      PROA   
ATOM   3758  CD2 TRP P 239     -25.419-107.352 136.906  0.00 97.00      PROA   
ATOM   3759  CE3 TRP P 239     -24.521-107.458 135.846  0.00 97.00      PROA   
ATOM   3760  HE3 TRP P 239     -24.150-108.419 135.521  0.00 97.00      PROA   
ATOM   3761  CZ3 TRP P 239     -24.081-106.286 135.227  0.00 97.00      PROA   
ATOM   3762  HZ3 TRP P 239     -23.347-106.341 134.439  0.00 97.00      PROA   
ATOM   3763  CZ2 TRP P 239     -25.466-104.915 136.669  0.00 97.00      PROA   
ATOM   3764  HZ2 TRP P 239     -25.813-103.946 136.993  0.00 97.00      PROA   
ATOM   3765  CH2 TRP P 239     -24.544-105.036 135.630  0.00 97.00      PROA   
ATOM   3766  HH2 TRP P 239     -24.158-104.147 135.149  0.00 97.00      PROA   
ATOM   3767  C   TRP P 239     -23.660-110.188 138.621  0.00 97.00      PROA   
ATOM   3768  O   TRP P 239     -23.085-109.438 139.406  0.00 97.00      PROA   
ATOM   3769  N   CYS P 240     -23.031-110.779 137.581  0.00 97.00      PROA   
ATOM   3770  HN  CYS P 240     -23.537-111.417 137.003  0.00 97.00      PROA   
ATOM   3771  CA  CYS P 240     -21.641-110.569 137.240  0.00 97.00      PROA   
ATOM   3772  HA  CYS P 240     -21.291-109.701 137.775  0.00 97.00      PROA   
ATOM   3773  CB  CYS P 240     -20.734-111.779 137.609  0.00 97.00      PROA   
ATOM   3774  HB1 CYS P 240     -20.701-111.816 138.720  0.00 97.00      PROA   
ATOM   3775  HB2 CYS P 240     -19.692-111.604 137.265  0.00 97.00      PROA   
ATOM   3776  SG  CYS P 240     -21.363-113.383 137.008  0.00 97.00      PROA   
ATOM   3777  C   CYS P 240     -21.510-110.240 135.769  0.00 97.00      PROA   
ATOM   3778  O   CYS P 240     -22.361-110.554 134.944  0.00 97.00      PROA   
ATOM   3779  N   GLU P 241     -20.418-109.544 135.404  0.00 97.00      PROA   
ATOM   3780  HN  GLU P 241     -19.747-109.259 136.083  0.00 97.00      PROA   
ATOM   3781  CA  GLU P 241     -20.208-109.049 134.063  0.00 97.00      PROA   
ATOM   3782  HA  GLU P 241     -20.986-109.412 133.405  0.00 97.00      PROA   
ATOM   3783  CB  GLU P 241     -20.296-107.508 134.054  0.00 97.00      PROA   
ATOM   3784  HB1 GLU P 241     -19.633-107.103 134.847  0.00 97.00      PROA   
ATOM   3785  HB2 GLU P 241     -21.345-107.282 134.357  0.00 97.00      PROA   
ATOM   3786  CG  GLU P 241     -19.956-106.816 132.721  0.00 97.00      PROA   
ATOM   3787  HG1 GLU P 241     -20.409-107.374 131.873  0.00 97.00      PROA   
ATOM   3788  HG2 GLU P 241     -18.857-106.764 132.575  0.00 97.00      PROA   
ATOM   3789  CD  GLU P 241     -20.515-105.402 132.666  0.00 97.00      PROA   
ATOM   3790  OE1 GLU P 241     -21.138-104.951 133.658  0.00 97.00      PROA   
ATOM   3791  OE2 GLU P 241     -20.363-104.770 131.588  0.00 97.00      PROA   
ATOM   3792  C   GLU P 241     -18.907-109.570 133.502  0.00 97.00      PROA   
ATOM   3793  O   GLU P 241     -17.923-109.730 134.222  0.00 97.00      PROA   
ATOM   3794  N   ALA P 242     -18.898-109.885 132.183  0.00 97.00      PROA   
ATOM   3795  HN  ALA P 242     -19.717-109.781 131.626  0.00 97.00      PROA   
ATOM   3796  CA  ALA P 242     -17.746-110.429 131.505  0.00 97.00      PROA   
ATOM   3797  HA  ALA P 242     -16.847-110.129 132.027  0.00 97.00      PROA   
ATOM   3798  CB  ALA P 242     -17.819-111.965 131.424  0.00 97.00      PROA   
ATOM   3799  HB1 ALA P 242     -18.732-112.282 130.876  0.00 97.00      PROA   
ATOM   3800  HB2 ALA P 242     -17.869-112.390 132.451  0.00 97.00      PROA   
ATOM   3801  HB3 ALA P 242     -16.927-112.387 130.917  0.00 97.00      PROA   
ATOM   3802  C   ALA P 242     -17.685-109.851 130.108  0.00 97.00      PROA   
ATOM   3803  O   ALA P 242     -18.706-109.642 129.457  0.00 97.00      PROA   
ATOM   3804  N   ALA P 243     -16.459-109.545 129.621  0.00 97.00      PROA   
ATOM   3805  HN  ALA P 243     -15.632-109.705 130.152  0.00 97.00      PROA   
ATOM   3806  CA  ALA P 243     -16.278-108.820 128.388  0.00 97.00      PROA   
ATOM   3807  HA  ALA P 243     -17.035-109.121 127.675  0.00 97.00      PROA   
ATOM   3808  CB  ALA P 243     -16.357-107.298 128.646  0.00 97.00      PROA   
ATOM   3809  HB1 ALA P 243     -15.577-106.985 129.373  0.00 97.00      PROA   
ATOM   3810  HB2 ALA P 243     -17.347-107.041 129.083  0.00 97.00      PROA   
ATOM   3811  HB3 ALA P 243     -16.228-106.713 127.712  0.00 97.00      PROA   
ATOM   3812  C   ALA P 243     -14.924-109.135 127.787  0.00 97.00      PROA   
ATOM   3813  O   ALA P 243     -14.031-109.671 128.439  0.00 97.00      PROA   
ATOM   3814  N   THR P 244     -14.751-108.795 126.488  0.00 97.00      PROA   
ATOM   3815  HN  THR P 244     -15.533-108.460 125.962  0.00 97.00      PROA   
ATOM   3816  CA  THR P 244     -13.470-108.630 125.822  0.00 97.00      PROA   
ATOM   3817  HA  THR P 244     -12.878-109.524 125.972  0.00 97.00      PROA   
ATOM   3818  CB  THR P 244     -13.639-108.370 124.334  0.00 97.00      PROA   
ATOM   3819  HB  THR P 244     -12.668-108.110 123.868  0.00 97.00      PROA   
ATOM   3820  OG1 THR P 244     -14.542-107.296 124.138  0.00 97.00      PROA   
ATOM   3821  HG1 THR P 244     -14.307-106.643 124.802  0.00 97.00      PROA   
ATOM   3822  CG2 THR P 244     -14.184-109.601 123.589  0.00 97.00      PROA   
ATOM   3823 HG21 THR P 244     -15.148-109.939 124.018  0.00 97.00      PROA   
ATOM   3824 HG22 THR P 244     -13.456-110.435 123.636  0.00 97.00      PROA   
ATOM   3825 HG23 THR P 244     -14.349-109.342 122.519  0.00 97.00      PROA   
ATOM   3826  C   THR P 244     -12.709-107.438 126.403  0.00 97.00      PROA   
ATOM   3827  O   THR P 244     -13.309-106.405 126.692  0.00 97.00      PROA   
ATOM   3828  N   GLU P 245     -11.366-107.548 126.524  0.00 97.00      PROA   
ATOM   3829  HN  GLU P 245     -10.912-108.378 126.207  0.00 97.00      PROA   
ATOM   3830  CA  GLU P 245     -10.426-106.590 127.101  0.00 97.00      PROA   
ATOM   3831  HA  GLU P 245     -10.649-106.456 128.150  0.00 97.00      PROA   
ATOM   3832  CB  GLU P 245      -9.039-107.263 126.879  0.00 97.00      PROA   
ATOM   3833  HB1 GLU P 245      -8.733-107.126 125.819  0.00 97.00      PROA   
ATOM   3834  HB2 GLU P 245      -9.222-108.356 127.021  0.00 97.00      PROA   
ATOM   3835  CG  GLU P 245      -7.864-106.834 127.784  0.00 97.00      PROA   
ATOM   3836  HG1 GLU P 245      -8.242-106.208 128.616  0.00 97.00      PROA   
ATOM   3837  HG2 GLU P 245      -7.144-106.231 127.192  0.00 97.00      PROA   
ATOM   3838  CD  GLU P 245      -7.079-108.008 128.390  0.00 97.00      PROA   
ATOM   3839  OE1 GLU P 245      -7.104-109.137 127.840  0.00 97.00      PROA   
ATOM   3840  OE2 GLU P 245      -6.422-107.767 129.434  0.00 97.00      PROA   
ATOM   3841  C   GLU P 245     -10.501-105.239 126.386  0.00 97.00      PROA   
ATOM   3842  O   GLU P 245     -10.564-104.166 126.982  0.00 97.00      PROA   
ATOM   3843  N   ASP P 246     -10.574-105.329 125.055  0.00 97.00      PROA   
ATOM   3844  HN  ASP P 246     -10.438-106.235 124.653  0.00 97.00      PROA   
ATOM   3845  CA  ASP P 246     -10.721-104.335 124.024  0.00 97.00      PROA   
ATOM   3846  HA  ASP P 246      -9.995-103.552 124.202  0.00 97.00      PROA   
ATOM   3847  CB  ASP P 246     -10.384-105.054 122.671  0.00 97.00      PROA   
ATOM   3848  HB1 ASP P 246      -9.277-105.109 122.559  0.00 97.00      PROA   
ATOM   3849  HB2 ASP P 246     -10.777-104.495 121.801  0.00 97.00      PROA   
ATOM   3850  CG  ASP P 246     -10.903-106.503 122.632  0.00 97.00      PROA   
ATOM   3851  OD1 ASP P 246     -10.305-107.395 123.296  0.00 97.00      PROA   
ATOM   3852  OD2 ASP P 246     -11.951-106.728 121.984  0.00 97.00      PROA   
ATOM   3853  C   ASP P 246     -12.100-103.653 123.970  0.00 97.00      PROA   
ATOM   3854  O   ASP P 246     -12.250-102.608 123.337  0.00 97.00      PROA   
ATOM   3855  N   GLY P 247     -13.146-104.195 124.641  0.00 97.00      PROA   
ATOM   3856  HN  GLY P 247     -12.981-104.984 125.230  0.00 97.00      PROA   
ATOM   3857  CA  GLY P 247     -14.479-103.584 124.705  0.00 97.00      PROA   
ATOM   3858  HA1 GLY P 247     -14.370-102.523 124.880  0.00 97.00      PROA   
ATOM   3859  HA2 GLY P 247     -15.016-104.073 125.505  0.00 97.00      PROA   
ATOM   3860  C   GLY P 247     -15.316-103.751 123.459  0.00 97.00      PROA   
ATOM   3861  O   GLY P 247     -16.334-103.082 123.277  0.00 97.00      PROA   
ATOM   3862  N   ASN P 248     -14.916-104.673 122.565  0.00 97.00      PROA   
ATOM   3863  HN  ASN P 248     -14.049-105.147 122.700  0.00 97.00      PROA   
ATOM   3864  CA  ASN P 248     -15.700-105.095 121.424  0.00 97.00      PROA   
ATOM   3865  HA  ASN P 248     -15.972-104.211 120.865  0.00 97.00      PROA   
ATOM   3866  CB  ASN P 248     -14.861-106.049 120.540  0.00 97.00      PROA   
ATOM   3867  HB1 ASN P 248     -15.494-106.628 119.836  0.00 97.00      PROA   
ATOM   3868  HB2 ASN P 248     -14.298-106.762 121.179  0.00 97.00      PROA   
ATOM   3869  CG  ASN P 248     -13.920-105.183 119.694  0.00 97.00      PROA   
ATOM   3870  OD1 ASN P 248     -14.335-104.147 119.163  0.00 97.00      PROA   
ATOM   3871  ND2 ASN P 248     -12.625-105.576 119.596  0.00 97.00      PROA   
ATOM   3872 HD21 ASN P 248     -11.996-104.993 119.088  0.00 97.00      PROA   
ATOM   3873 HD22 ASN P 248     -12.282-106.256 120.249  0.00 97.00      PROA   
ATOM   3874  C   ASN P 248     -17.011-105.750 121.813  0.00 97.00      PROA   
ATOM   3875  O   ASN P 248     -18.062-105.419 121.265  0.00 97.00      PROA   
ATOM   3876  N   VAL P 249     -16.971-106.666 122.802  0.00 97.00      PROA   
ATOM   3877  HN  VAL P 249     -16.095-106.904 123.219  0.00 97.00      PROA   
ATOM   3878  CA  VAL P 249     -18.107-107.445 123.241  0.00 97.00      PROA   
ATOM   3879  HA  VAL P 249     -19.019-107.033 122.833  0.00 97.00      PROA   
ATOM   3880  CB  VAL P 249     -17.990-108.911 122.833  0.00 97.00      PROA   
ATOM   3881  HB  VAL P 249     -17.122-109.383 123.344  0.00 97.00      PROA   
ATOM   3882  CG1 VAL P 249     -19.271-109.682 123.221  0.00 97.00      PROA   
ATOM   3883 HG11 VAL P 249     -20.160-109.220 122.744  0.00 97.00      PROA   
ATOM   3884 HG12 VAL P 249     -19.424-109.703 124.320  0.00 97.00      PROA   
ATOM   3885 HG13 VAL P 249     -19.196-110.732 122.869  0.00 97.00      PROA   
ATOM   3886  CG2 VAL P 249     -17.734-109.006 121.313  0.00 97.00      PROA   
ATOM   3887 HG21 VAL P 249     -16.811-108.473 121.009  0.00 97.00      PROA   
ATOM   3888 HG22 VAL P 249     -18.594-108.587 120.751  0.00 97.00      PROA   
ATOM   3889 HG23 VAL P 249     -17.605-110.070 121.026  0.00 97.00      PROA   
ATOM   3890  C   VAL P 249     -18.180-107.377 124.749  0.00 97.00      PROA   
ATOM   3891  O   VAL P 249     -17.225-107.708 125.443  0.00 97.00      PROA   
ATOM   3892  N   LEU P 250     -19.348-106.982 125.299  0.00 97.00      PROA   
ATOM   3893  HN  LEU P 250     -20.108-106.680 124.732  0.00 97.00      PROA   
ATOM   3894  CA  LEU P 250     -19.638-107.106 126.709  0.00 97.00      PROA   
ATOM   3895  HA  LEU P 250     -18.871-107.714 127.169  0.00 97.00      PROA   
ATOM   3896  CB  LEU P 250     -19.679-105.785 127.539  0.00 97.00      PROA   
ATOM   3897  HB1 LEU P 250     -18.620-105.444 127.618  0.00 97.00      PROA   
ATOM   3898  HB2 LEU P 250     -20.009-106.025 128.573  0.00 97.00      PROA   
ATOM   3899  CG  LEU P 250     -20.491-104.548 127.049  0.00 97.00      PROA   
ATOM   3900  HG  LEU P 250     -20.252-103.752 127.800  0.00 97.00      PROA   
ATOM   3901  CD1 LEU P 250     -20.055-103.980 125.684  0.00 97.00      PROA   
ATOM   3902 HD11 LEU P 250     -20.406-104.635 124.861  0.00 97.00      PROA   
ATOM   3903 HD12 LEU P 250     -18.949-103.896 125.634  0.00 97.00      PROA   
ATOM   3904 HD13 LEU P 250     -20.500-102.974 125.534  0.00 97.00      PROA   
ATOM   3905  CD2 LEU P 250     -22.018-104.727 127.110  0.00 97.00      PROA   
ATOM   3906 HD21 LEU P 250     -22.319-105.169 128.083  0.00 97.00      PROA   
ATOM   3907 HD22 LEU P 250     -22.368-105.385 126.290  0.00 97.00      PROA   
ATOM   3908 HD23 LEU P 250     -22.521-103.745 126.992  0.00 97.00      PROA   
ATOM   3909  C   LEU P 250     -20.894-107.926 126.810  0.00 97.00      PROA   
ATOM   3910  O   LEU P 250     -21.850-107.729 126.063  0.00 97.00      PROA   
ATOM   3911  N   LYS P 251     -20.889-108.941 127.700  0.00 97.00      PROA   
ATOM   3912  HN  LYS P 251     -20.101-109.122 128.287  0.00 97.00      PROA   
ATOM   3913  CA  LYS P 251     -21.934-109.931 127.708  0.00 97.00      PROA   
ATOM   3914  HA  LYS P 251     -22.821-109.546 127.225  0.00 97.00      PROA   
ATOM   3915  CB  LYS P 251     -21.483-111.183 126.940  0.00 97.00      PROA   
ATOM   3916  HB1 LYS P 251     -20.656-111.715 127.457  0.00 97.00      PROA   
ATOM   3917  HB2 LYS P 251     -21.063-110.801 125.979  0.00 97.00      PROA   
ATOM   3918  CG  LYS P 251     -22.641-112.131 126.603  0.00 97.00      PROA   
ATOM   3919  HG1 LYS P 251     -23.607-111.663 126.896  0.00 97.00      PROA   
ATOM   3920  HG2 LYS P 251     -22.526-113.049 127.212  0.00 97.00      PROA   
ATOM   3921  CD  LYS P 251     -22.704-112.471 125.103  0.00 97.00      PROA   
ATOM   3922  HD1 LYS P 251     -22.891-111.527 124.542  0.00 97.00      PROA   
ATOM   3923  HD2 LYS P 251     -23.566-113.151 124.922  0.00 97.00      PROA   
ATOM   3924  CE  LYS P 251     -21.416-113.129 124.582  0.00 97.00      PROA   
ATOM   3925  HE1 LYS P 251     -21.226-114.057 125.160  0.00 97.00      PROA   
ATOM   3926  HE2 LYS P 251     -20.537-112.458 124.690  0.00 97.00      PROA   
ATOM   3927  NZ  LYS P 251     -21.530-113.482 123.145  0.00 97.00      PROA   
ATOM   3928  HZ1 LYS P 251     -21.838-112.664 122.586  0.00 97.00      PROA   
ATOM   3929  HZ2 LYS P 251     -22.207-114.264 123.011  0.00 97.00      PROA   
ATOM   3930  HZ3 LYS P 251     -20.606-113.761 122.765  0.00 97.00      PROA   
ATOM   3931  C   LYS P 251     -22.288-110.232 129.140  0.00 97.00      PROA   
ATOM   3932  O   LYS P 251     -21.778-111.155 129.773  0.00 97.00      PROA   
ATOM   3933  N   ARG P 252     -23.193-109.400 129.689  0.00 97.00      PROA   
ATOM   3934  HN  ARG P 252     -23.589-108.669 129.135  0.00 97.00      PROA   
ATOM   3935  CA  ARG P 252     -23.677-109.479 131.049  0.00 97.00      PROA   
ATOM   3936  HA  ARG P 252     -22.804-109.487 131.685  0.00 97.00      PROA   
ATOM   3937  CB  ARG P 252     -24.501-108.214 131.397  0.00 97.00      PROA   
ATOM   3938  HB1 ARG P 252     -25.005-108.347 132.379  0.00 97.00      PROA   
ATOM   3939  HB2 ARG P 252     -25.290-108.068 130.626  0.00 97.00      PROA   
ATOM   3940  CG  ARG P 252     -23.634-106.941 131.487  0.00 97.00      PROA   
ATOM   3941  HG1 ARG P 252     -23.087-106.767 130.533  0.00 97.00      PROA   
ATOM   3942  HG2 ARG P 252     -22.869-107.118 132.278  0.00 97.00      PROA   
ATOM   3943  CD  ARG P 252     -24.444-105.678 131.826  0.00 97.00      PROA   
ATOM   3944  HD1 ARG P 252     -25.103-105.864 132.697  0.00 97.00      PROA   
ATOM   3945  HD2 ARG P 252     -25.044-105.355 130.948  0.00 97.00      PROA   
ATOM   3946  NE  ARG P 252     -23.455-104.628 132.213  0.00 97.00      PROA   
ATOM   3947  HE  ARG P 252     -22.604-104.919 132.655  0.00 97.00      PROA   
ATOM   3948  CZ  ARG P 252     -23.411-103.361 131.765  0.00 97.00      PROA   
ATOM   3949  NH1 ARG P 252     -24.497-102.692 131.390  0.00 97.00      PROA   
ATOM   3950 HH11 ARG P 252     -25.368-103.112 131.614  0.00 97.00      PROA   
ATOM   3951 HH12 ARG P 252     -24.392-101.710 131.272  0.00 97.00      PROA   
ATOM   3952  NH2 ARG P 252     -22.202-102.774 131.739  0.00 97.00      PROA   
ATOM   3953 HH21 ARG P 252     -21.432-103.400 131.884  0.00 97.00      PROA   
ATOM   3954 HH22 ARG P 252     -22.065-101.915 131.261  0.00 97.00      PROA   
ATOM   3955  C   ARG P 252     -24.451-110.748 131.383  0.00 97.00      PROA   
ATOM   3956  O   ARG P 252     -25.193-111.273 130.555  0.00 97.00      PROA   
ATOM   3957  N   SER P 253     -24.303-111.272 132.629  0.00 97.00      PROA   
ATOM   3958  HN  SER P 253     -23.656-110.887 133.286  0.00 97.00      PROA   
ATOM   3959  CA  SER P 253     -25.175-112.331 133.119  0.00 97.00      PROA   
ATOM   3960  HA  SER P 253     -25.295-113.035 132.312  0.00 97.00      PROA   
ATOM   3961  CB  SER P 253     -24.603-113.171 134.295  0.00 97.00      PROA   
ATOM   3962  HB1 SER P 253     -23.695-113.711 133.950  0.00 97.00      PROA   
ATOM   3963  HB2 SER P 253     -25.346-113.929 134.621  0.00 97.00      PROA   
ATOM   3964  OG  SER P 253     -24.260-112.377 135.420  0.00 97.00      PROA   
ATOM   3965  HG1 SER P 253     -23.565-111.776 135.122  0.00 97.00      PROA   
ATOM   3966  C   SER P 253     -26.533-111.754 133.519  0.00 97.00      PROA   
ATOM   3967  O   SER P 253     -26.574-110.664 134.088  0.00 97.00      PROA   
ATOM   3968  N   PRO P 254     -27.664-112.412 133.266  0.00 97.00      PROA   
ATOM   3969  CD  PRO P 254     -27.807-113.396 132.189  0.00 97.00      PROA   
ATOM   3970  HD1 PRO P 254     -27.409-114.371 132.547  0.00 97.00      PROA   
ATOM   3971  HD2 PRO P 254     -27.275-113.078 131.265  0.00 97.00      PROA   
ATOM   3972  CA  PRO P 254     -28.927-112.192 133.976  0.00 97.00      PROA   
ATOM   3973  HA  PRO P 254     -29.236-111.180 133.758  0.00 97.00      PROA   
ATOM   3974  CB  PRO P 254     -29.871-113.249 133.370  0.00 97.00      PROA   
ATOM   3975  HB1 PRO P 254     -30.925-112.909 133.358  0.00 97.00      PROA   
ATOM   3976  HB2 PRO P 254     -29.800-114.206 133.933  0.00 97.00      PROA   
ATOM   3977  CG  PRO P 254     -29.315-113.479 131.958  0.00 97.00      PROA   
ATOM   3978  HG1 PRO P 254     -29.626-114.449 131.521  0.00 97.00      PROA   
ATOM   3979  HG2 PRO P 254     -29.631-112.650 131.287  0.00 97.00      PROA   
ATOM   3980  C   PRO P 254     -28.825-112.313 135.496  0.00 97.00      PROA   
ATOM   3981  O   PRO P 254     -28.007-113.098 135.973  0.00 97.00      PROA   
ATOM   3982  N   GLU P 255     -29.644-111.555 136.275  0.00 97.00      PROA   
ATOM   3983  HN  GLU P 255     -30.264-110.883 135.877  0.00 97.00      PROA   
ATOM   3984  CA  GLU P 255     -29.661-111.617 137.728  0.00 97.00      PROA   
ATOM   3985  HA  GLU P 255     -28.660-111.390 138.058  0.00 97.00      PROA   
ATOM   3986  CB  GLU P 255     -30.607-110.563 138.375  0.00 97.00      PROA   
ATOM   3987  HB1 GLU P 255     -30.546-110.725 139.472  0.00 97.00      PROA   
ATOM   3988  HB2 GLU P 255     -31.658-110.755 138.070  0.00 97.00      PROA   
ATOM   3989  CG  GLU P 255     -30.243-109.085 138.071  0.00 97.00      PROA   
ATOM   3990  HG1 GLU P 255     -30.891-108.696 137.257  0.00 97.00      PROA   
ATOM   3991  HG2 GLU P 255     -29.187-109.014 137.740  0.00 97.00      PROA   
ATOM   3992  CD  GLU P 255     -30.387-108.169 139.292  0.00 97.00      PROA   
ATOM   3993  OE1 GLU P 255     -31.251-107.253 139.265  0.00 97.00      PROA   
ATOM   3994  OE2 GLU P 255     -29.608-108.364 140.261  0.00 97.00      PROA   
ATOM   3995  C   GLU P 255     -30.003-112.990 138.306  0.00 97.00      PROA   
ATOM   3996  O   GLU P 255     -30.880-113.701 137.818  0.00 97.00      PROA   
ATOM   3997  N   LEU P 256     -29.293-113.373 139.391  0.00 97.00      PROA   
ATOM   3998  HN  LEU P 256     -28.550-112.794 139.726  0.00 97.00      PROA   
ATOM   3999  CA  LEU P 256     -29.432-114.638 140.077  0.00 97.00      PROA   
ATOM   4000  HA  LEU P 256     -30.234-115.203 139.627  0.00 97.00      PROA   
ATOM   4001  CB  LEU P 256     -28.087-115.412 139.971  0.00 97.00      PROA   
ATOM   4002  HB1 LEU P 256     -27.284-114.846 140.488  0.00 97.00      PROA   
ATOM   4003  HB2 LEU P 256     -27.829-115.411 138.885  0.00 97.00      PROA   
ATOM   4004  CG  LEU P 256     -28.051-116.895 140.423  0.00 97.00      PROA   
ATOM   4005  HG  LEU P 256     -27.139-117.336 139.949  0.00 97.00      PROA   
ATOM   4006  CD1 LEU P 256     -27.857-117.067 141.940  0.00 97.00      PROA   
ATOM   4007 HD11 LEU P 256     -28.757-116.734 142.490  0.00 97.00      PROA   
ATOM   4008 HD12 LEU P 256     -26.988-116.473 142.292  0.00 97.00      PROA   
ATOM   4009 HD13 LEU P 256     -27.681-118.135 142.187  0.00 97.00      PROA   
ATOM   4010  CD2 LEU P 256     -29.251-117.711 139.910  0.00 97.00      PROA   
ATOM   4011 HD21 LEU P 256     -29.347-117.603 138.809  0.00 97.00      PROA   
ATOM   4012 HD22 LEU P 256     -30.191-117.366 140.389  0.00 97.00      PROA   
ATOM   4013 HD23 LEU P 256     -29.111-118.786 140.151  0.00 97.00      PROA   
ATOM   4014  C   LEU P 256     -29.805-114.331 141.515  0.00 97.00      PROA   
ATOM   4015  O   LEU P 256     -29.197-113.482 142.157  0.00 97.00      PROA   
ATOM   4016  N   GLU P 257     -30.845-115.002 142.066  0.00 97.00      PROA   
ATOM   4017  HN  GLU P 257     -31.328-115.713 141.564  0.00 97.00      PROA   
ATOM   4018  CA  GLU P 257     -31.364-114.691 143.386  0.00 97.00      PROA   
ATOM   4019  HA  GLU P 257     -31.226-113.636 143.569  0.00 97.00      PROA   
ATOM   4020  CB  GLU P 257     -32.880-114.999 143.502  0.00 97.00      PROA   
ATOM   4021  HB1 GLU P 257     -33.070-116.089 143.411  0.00 97.00      PROA   
ATOM   4022  HB2 GLU P 257     -33.365-114.521 142.617  0.00 97.00      PROA   
ATOM   4023  CG  GLU P 257     -33.563-114.398 144.755  0.00 97.00      PROA   
ATOM   4024  HG1 GLU P 257     -34.516-113.918 144.447  0.00 97.00      PROA   
ATOM   4025  HG2 GLU P 257     -32.924-113.619 145.220  0.00 97.00      PROA   
ATOM   4026  CD  GLU P 257     -33.905-115.437 145.814  0.00 97.00      PROA   
ATOM   4027  OE1 GLU P 257     -32.964-116.000 146.412  0.00 97.00      PROA   
ATOM   4028  OE2 GLU P 257     -35.116-115.653 146.068  0.00 97.00      PROA   
ATOM   4029  C   GLU P 257     -30.610-115.444 144.459  0.00 97.00      PROA   
ATOM   4030  O   GLU P 257     -30.393-116.651 144.366  0.00 97.00      PROA   
ATOM   4031  N   LEU P 258     -30.199-114.716 145.522  0.00 97.00      PROA   
ATOM   4032  HN  LEU P 258     -30.367-113.732 145.542  0.00 97.00      PROA   
ATOM   4033  CA  LEU P 258     -29.545-115.272 146.684  0.00 97.00      PROA   
ATOM   4034  HA  LEU P 258     -29.803-116.318 146.759  0.00 97.00      PROA   
ATOM   4035  CB  LEU P 258     -27.999-115.138 146.657  0.00 97.00      PROA   
ATOM   4036  HB1 LEU P 258     -27.562-115.516 147.608  0.00 97.00      PROA   
ATOM   4037  HB2 LEU P 258     -27.745-114.062 146.572  0.00 97.00      PROA   
ATOM   4038  CG  LEU P 258     -27.301-115.880 145.490  0.00 97.00      PROA   
ATOM   4039  HG  LEU P 258     -27.819-115.609 144.543  0.00 97.00      PROA   
ATOM   4040  CD1 LEU P 258     -25.841-115.424 145.342  0.00 97.00      PROA   
ATOM   4041 HD11 LEU P 258     -25.266-115.687 146.255  0.00 97.00      PROA   
ATOM   4042 HD12 LEU P 258     -25.788-114.327 145.193  0.00 97.00      PROA   
ATOM   4043 HD13 LEU P 258     -25.375-115.924 144.467  0.00 97.00      PROA   
ATOM   4044  CD2 LEU P 258     -27.359-117.411 145.649  0.00 97.00      PROA   
ATOM   4045 HD21 LEU P 258     -28.409-117.766 145.692  0.00 97.00      PROA   
ATOM   4046 HD22 LEU P 258     -26.838-117.718 146.581  0.00 97.00      PROA   
ATOM   4047 HD23 LEU P 258     -26.859-117.902 144.788  0.00 97.00      PROA   
ATOM   4048  C   LEU P 258     -30.091-114.594 147.924  0.00 97.00      PROA   
ATOM   4049  O   LEU P 258     -29.438-113.765 148.555  0.00 97.00      PROA   
ATOM   4050  N   GLN P 259     -31.334-114.943 148.321  0.00 97.00      PROA   
ATOM   4051  HN  GLN P 259     -31.927-115.466 147.705  0.00 97.00      PROA   
ATOM   4052  CA  GLN P 259     -31.874-114.656 149.634  0.00 97.00      PROA   
ATOM   4053  HA  GLN P 259     -31.783-113.589 149.762  0.00 97.00      PROA   
ATOM   4054  CB  GLN P 259     -33.379-115.011 149.776  0.00 97.00      PROA   
ATOM   4055  HB1 GLN P 259     -33.653-115.088 150.853  0.00 97.00      PROA   
ATOM   4056  HB2 GLN P 259     -33.548-116.009 149.314  0.00 97.00      PROA   
ATOM   4057  CG  GLN P 259     -34.331-113.988 149.124  0.00 97.00      PROA   
ATOM   4058  HG1 GLN P 259     -34.157-113.932 148.031  0.00 97.00      PROA   
ATOM   4059  HG2 GLN P 259     -34.171-112.976 149.551  0.00 97.00      PROA   
ATOM   4060  CD  GLN P 259     -35.782-114.393 149.414  0.00 97.00      PROA   
ATOM   4061  OE1 GLN P 259     -36.331-114.072 150.473  0.00 97.00      PROA   
ATOM   4062  NE2 GLN P 259     -36.412-115.127 148.458  0.00 97.00      PROA   
ATOM   4063 HE21 GLN P 259     -37.358-115.407 148.603  0.00 97.00      PROA   
ATOM   4064 HE22 GLN P 259     -35.921-115.374 147.619  0.00 97.00      PROA   
ATOM   4065  C   GLN P 259     -31.085-115.294 150.762  0.00 97.00      PROA   
ATOM   4066  O   GLN P 259     -30.656-116.440 150.672  0.00 97.00      PROA   
ATOM   4067  N   VAL P 260     -30.869-114.532 151.858  0.00 97.00      PROA   
ATOM   4068  HN  VAL P 260     -31.208-113.598 151.900  0.00 97.00      PROA   
ATOM   4069  CA  VAL P 260     -30.120-114.966 153.015  0.00 97.00      PROA   
ATOM   4070  HA  VAL P 260     -29.978-116.033 152.973  0.00 97.00      PROA   
ATOM   4071  CB  VAL P 260     -28.755-114.289 153.121  0.00 97.00      PROA   
ATOM   4072  HB  VAL P 260     -28.902-113.192 153.203  0.00 97.00      PROA   
ATOM   4073  CG1 VAL P 260     -27.991-114.803 154.360  0.00 97.00      PROA   
ATOM   4074 HG11 VAL P 260     -27.891-115.909 154.325  0.00 97.00      PROA   
ATOM   4075 HG12 VAL P 260     -28.500-114.514 155.302  0.00 97.00      PROA   
ATOM   4076 HG13 VAL P 260     -26.972-114.364 154.377  0.00 97.00      PROA   
ATOM   4077  CG2 VAL P 260     -27.931-114.540 151.838  0.00 97.00      PROA   
ATOM   4078 HG21 VAL P 260     -28.403-114.066 150.955  0.00 97.00      PROA   
ATOM   4079 HG22 VAL P 260     -27.831-115.627 151.646  0.00 97.00      PROA   
ATOM   4080 HG23 VAL P 260     -26.914-114.107 151.951  0.00 97.00      PROA   
ATOM   4081  C   VAL P 260     -30.984-114.632 154.216  0.00 97.00      PROA   
ATOM   4082  O   VAL P 260     -31.492-113.520 154.330  0.00 97.00      PROA   
ATOM   4083  N   LEU P 261     -31.205-115.607 155.130  0.00 97.00      PROA   
ATOM   4084  HN  LEU P 261     -30.771-116.501 155.019  0.00 97.00      PROA   
ATOM   4085  CA  LEU P 261     -32.099-115.456 156.261  0.00 97.00      PROA   
ATOM   4086  HA  LEU P 261     -32.402-114.423 156.326  0.00 97.00      PROA   
ATOM   4087  CB  LEU P 261     -33.378-116.321 156.144  0.00 97.00      PROA   
ATOM   4088  HB1 LEU P 261     -33.961-116.266 157.090  0.00 97.00      PROA   
ATOM   4089  HB2 LEU P 261     -33.083-117.382 155.986  0.00 97.00      PROA   
ATOM   4090  CG  LEU P 261     -34.337-115.903 155.001  0.00 97.00      PROA   
ATOM   4091  HG  LEU P 261     -33.796-116.008 154.032  0.00 97.00      PROA   
ATOM   4092  CD1 LEU P 261     -35.561-116.837 154.968  0.00 97.00      PROA   
ATOM   4093 HD11 LEU P 261     -36.140-116.735 155.911  0.00 97.00      PROA   
ATOM   4094 HD12 LEU P 261     -35.239-117.893 154.865  0.00 97.00      PROA   
ATOM   4095 HD13 LEU P 261     -36.222-116.577 154.115  0.00 97.00      PROA   
ATOM   4096  CD2 LEU P 261     -34.807-114.441 155.116  0.00 97.00      PROA   
ATOM   4097 HD21 LEU P 261     -35.537-114.213 154.311  0.00 97.00      PROA   
ATOM   4098 HD22 LEU P 261     -33.955-113.739 155.014  0.00 97.00      PROA   
ATOM   4099 HD23 LEU P 261     -35.299-114.274 156.097  0.00 97.00      PROA   
ATOM   4100  C   LEU P 261     -31.417-115.747 157.577  0.00 97.00      PROA   
ATOM   4101  O   LEU P 261     -30.734-116.750 157.761  0.00 97.00      PROA   
ATOM   4102  N   GLY P 262     -31.624-114.829 158.545  0.00 97.00      PROA   
ATOM   4103  HN  GLY P 262     -32.223-114.054 158.372  0.00 97.00      PROA   
ATOM   4104  CA  GLY P 262     -31.100-114.889 159.886  0.00 97.00      PROA   
ATOM   4105  HA1 GLY P 262     -30.209-114.283 159.926  0.00 97.00      PROA   
ATOM   4106  HA2 GLY P 262     -30.960-115.917 160.192  0.00 97.00      PROA   
ATOM   4107  C   GLY P 262     -32.109-114.251 160.779  0.00 97.00      PROA   
ATOM   4108  O   GLY P 262     -32.989-113.520 160.332  0.00 97.00      PROA   
ATOM   4109  N   HSD P 263     -31.977-114.501 162.094  0.00 97.00      PROA   
ATOM   4110  HN  HSD P 263     -31.223-115.059 162.432  0.00 97.00      PROA   
ATOM   4111  CA  HSD P 263     -32.824-113.929 163.111  0.00 97.00      PROA   
ATOM   4112  HA  HSD P 263     -33.443-113.145 162.693  0.00 97.00      PROA   
ATOM   4113  CB  HSD P 263     -33.718-114.992 163.791  0.00 97.00      PROA   
ATOM   4114  HB1 HSD P 263     -34.254-114.555 164.662  0.00 97.00      PROA   
ATOM   4115  HB2 HSD P 263     -33.080-115.823 164.164  0.00 97.00      PROA   
ATOM   4116  ND1 HSD P 263     -36.064-115.242 162.794  0.00 97.00      PROA   
ATOM   4117  HD1 HSD P 263     -36.524-114.581 163.386  0.00 97.00      PROA   
ATOM   4118  CG  HSD P 263     -34.722-115.569 162.820  0.00 97.00      PROA   
ATOM   4119  CE1 HSD P 263     -36.641-116.021 161.845  0.00 97.00      PROA   
ATOM   4120  HE1 HSD P 263     -37.703-115.978 161.603  0.00 97.00      PROA   
ATOM   4121  NE2 HSD P 263     -35.773-116.830 161.269  0.00 97.00      PROA   
ATOM   4122  CD2 HSD P 263     -34.568-116.552 161.890  0.00 97.00      PROA   
ATOM   4123  HD2 HSD P 263     -33.679-117.100 161.601  0.00 97.00      PROA   
ATOM   4124  C   HSD P 263     -31.868-113.306 164.087  0.00 97.00      PROA   
ATOM   4125  O   HSD P 263     -30.835-113.897 164.394  0.00 97.00      PROA   
ATOM   4126  N   GLN P 264     -32.158-112.068 164.555  0.00 97.00      PROA   
ATOM   4127  HN  GLN P 264     -33.013-111.614 164.312  0.00 97.00      PROA   
ATOM   4128  CA  GLN P 264     -31.236-111.259 165.331  0.00 97.00      PROA   
ATOM   4129  HA  GLN P 264     -30.366-111.122 164.701  0.00 97.00      PROA   
ATOM   4130  CB  GLN P 264     -31.807-109.842 165.595  0.00 97.00      PROA   
ATOM   4131  HB1 GLN P 264     -31.214-109.321 166.378  0.00 97.00      PROA   
ATOM   4132  HB2 GLN P 264     -32.843-109.971 165.980  0.00 97.00      PROA   
ATOM   4133  CG  GLN P 264     -31.802-108.964 164.319  0.00 97.00      PROA   
ATOM   4134  HG1 GLN P 264     -32.070-109.577 163.432  0.00 97.00      PROA   
ATOM   4135  HG2 GLN P 264     -30.788-108.545 164.146  0.00 97.00      PROA   
ATOM   4136  CD  GLN P 264     -32.825-107.824 164.383  0.00 97.00      PROA   
ATOM   4137  OE1 GLN P 264     -33.752-107.764 163.567  0.00 97.00      PROA   
ATOM   4138  NE2 GLN P 264     -32.654-106.897 165.363  0.00 97.00      PROA   
ATOM   4139 HE21 GLN P 264     -33.315-106.151 165.423  0.00 97.00      PROA   
ATOM   4140 HE22 GLN P 264     -31.881-106.972 165.991  0.00 97.00      PROA   
ATOM   4141  C   GLN P 264     -30.716-111.903 166.608  0.00 97.00      PROA   
ATOM   4142  O   GLN P 264     -31.456-112.485 167.397  0.00 97.00      PROA   
ATOM   4143  N   GLN P 265     -29.382-111.824 166.791  0.00 97.00      PROA   
ATOM   4144  HN  GLN P 265     -28.825-111.302 166.146  0.00 97.00      PROA   
ATOM   4145  CA  GLN P 265     -28.620-112.611 167.728  0.00 97.00      PROA   
ATOM   4146  HA  GLN P 265     -29.253-113.424 168.045  0.00 97.00      PROA   
ATOM   4147  CB  GLN P 265     -27.354-113.241 167.064  0.00 97.00      PROA   
ATOM   4148  HB1 GLN P 265     -27.701-114.055 166.388  0.00 97.00      PROA   
ATOM   4149  HB2 GLN P 265     -26.733-113.726 167.851  0.00 97.00      PROA   
ATOM   4150  CG  GLN P 265     -26.435-112.288 166.250  0.00 97.00      PROA   
ATOM   4151  HG1 GLN P 265     -25.464-112.797 166.060  0.00 97.00      PROA   
ATOM   4152  HG2 GLN P 265     -26.221-111.379 166.849  0.00 97.00      PROA   
ATOM   4153  CD  GLN P 265     -27.029-111.833 164.904  0.00 97.00      PROA   
ATOM   4154  OE1 GLN P 265     -27.657-110.772 164.812  0.00 97.00      PROA   
ATOM   4155  NE2 GLN P 265     -26.821-112.646 163.832  0.00 97.00      PROA   
ATOM   4156 HE21 GLN P 265     -27.222-112.390 162.950  0.00 97.00      PROA   
ATOM   4157 HE22 GLN P 265     -26.283-113.481 163.925  0.00 97.00      PROA   
ATOM   4158  C   GLN P 265     -28.211-111.802 168.948  0.00 97.00      PROA   
ATOM   4159  O   GLN P 265     -28.068-110.583 168.852  0.00 97.00      PROA   
ATOM   4160  N   PRO P 266     -27.997-112.412 170.121  0.00 97.00      PROA   
ATOM   4161  CD  PRO P 266     -28.447-113.772 170.433  0.00 97.00      PROA   
ATOM   4162  HD1 PRO P 266     -27.818-114.492 169.864  0.00 97.00      PROA   
ATOM   4163  HD2 PRO P 266     -29.522-113.917 170.187  0.00 97.00      PROA   
ATOM   4164  CA  PRO P 266     -27.090-111.909 171.153  0.00 97.00      PROA   
ATOM   4165  HA  PRO P 266     -27.592-111.073 171.618  0.00 97.00      PROA   
ATOM   4166  CB  PRO P 266     -26.909-113.100 172.114  0.00 97.00      PROA   
ATOM   4167  HB1 PRO P 266     -26.752-112.779 173.162  0.00 97.00      PROA   
ATOM   4168  HB2 PRO P 266     -26.050-113.733 171.795  0.00 97.00      PROA   
ATOM   4169  CG  PRO P 266     -28.190-113.921 171.931  0.00 97.00      PROA   
ATOM   4170  HG1 PRO P 266     -28.070-114.977 172.242  0.00 97.00      PROA   
ATOM   4171  HG2 PRO P 266     -29.025-113.456 172.499  0.00 97.00      PROA   
ATOM   4172  C   PRO P 266     -25.755-111.387 170.637  0.00 97.00      PROA   
ATOM   4173  O   PRO P 266     -25.156-112.019 169.768  0.00 97.00      PROA   
ATOM   4174  N   THR P 267     -25.271-110.239 171.157  0.00 97.00      PROA   
ATOM   4175  HN  THR P 267     -25.835-109.675 171.757  0.00 97.00      PROA   
ATOM   4176  CA  THR P 267     -23.917-109.745 170.931  0.00 97.00      PROA   
ATOM   4177  HA  THR P 267     -23.799-109.724 169.856  0.00 97.00      PROA   
ATOM   4178  CB  THR P 267     -23.701-108.325 171.444  0.00 97.00      PROA   
ATOM   4179  HB  THR P 267     -23.367-108.319 172.504  0.00 97.00      PROA   
ATOM   4180  OG1 THR P 267     -24.908-107.577 171.395  0.00 97.00      PROA   
ATOM   4181  HG1 THR P 267     -25.192-107.612 170.478  0.00 97.00      PROA   
ATOM   4182  CG2 THR P 267     -22.654-107.601 170.577  0.00 97.00      PROA   
ATOM   4183 HG21 THR P 267     -22.992-107.556 169.519  0.00 97.00      PROA   
ATOM   4184 HG22 THR P 267     -21.679-108.127 170.612  0.00 97.00      PROA   
ATOM   4185 HG23 THR P 267     -22.510-106.563 170.945  0.00 97.00      PROA   
ATOM   4186  C   THR P 267     -22.802-110.652 171.460  0.00 97.00      PROA   
ATOM   4187  O   THR P 267     -21.829-110.818 170.723  0.00 97.00      PROA   
ATOM   4188  N   PRO P 268     -22.824-111.277 172.646  0.00 97.00      PROA   
ATOM   4189  CD  PRO P 268     -23.639-110.887 173.807  0.00 97.00      PROA   
ATOM   4190  HD1 PRO P 268     -24.717-110.828 173.555  0.00 97.00      PROA   
ATOM   4191  HD2 PRO P 268     -23.283-109.908 174.199  0.00 97.00      PROA   
ATOM   4192  CA  PRO P 268     -21.886-112.344 172.984  0.00 97.00      PROA   
ATOM   4193  HA  PRO P 268     -20.889-112.095 172.647  0.00 97.00      PROA   
ATOM   4194  CB  PRO P 268     -21.975-112.445 174.518  0.00 97.00      PROA   
ATOM   4195  HB1 PRO P 268     -21.250-111.729 174.968  0.00 97.00      PROA   
ATOM   4196  HB2 PRO P 268     -21.754-113.459 174.907  0.00 97.00      PROA   
ATOM   4197  CG  PRO P 268     -23.400-111.989 174.841  0.00 97.00      PROA   
ATOM   4198  HG1 PRO P 268     -24.101-112.831 174.644  0.00 97.00      PROA   
ATOM   4199  HG2 PRO P 268     -23.522-111.640 175.885  0.00 97.00      PROA   
ATOM   4200  C   PRO P 268     -22.288-113.655 172.332  0.00 97.00      PROA   
ATOM   4201  O   PRO P 268     -23.476-113.904 172.131  0.00 97.00      PROA   
ATOM   4202  N   VAL P 269     -21.282-114.491 171.996  0.00 97.00      PROA   
ATOM   4203  HN  VAL P 269     -20.329-114.287 172.199  0.00 97.00      PROA   
ATOM   4204  CA  VAL P 269     -21.417-115.823 171.471  0.00 97.00      PROA   
ATOM   4205  HA  VAL P 269     -22.318-116.266 171.872  0.00 97.00      PROA   
ATOM   4206  CB  VAL P 269     -21.453-115.848 169.938  0.00 97.00      PROA   
ATOM   4207  HB  VAL P 269     -22.290-115.186 169.611  0.00 97.00      PROA   
ATOM   4208  CG1 VAL P 269     -20.142-115.295 169.338  0.00 97.00      PROA   
ATOM   4209 HG11 VAL P 269     -19.285-115.928 169.649  0.00 97.00      PROA   
ATOM   4210 HG12 VAL P 269     -19.958-114.255 169.675  0.00 97.00      PROA   
ATOM   4211 HG13 VAL P 269     -20.192-115.304 168.228  0.00 97.00      PROA   
ATOM   4212  CG2 VAL P 269     -21.750-117.273 169.431  0.00 97.00      PROA   
ATOM   4213 HG21 VAL P 269     -22.695-117.653 169.870  0.00 97.00      PROA   
ATOM   4214 HG22 VAL P 269     -20.925-117.956 169.719  0.00 97.00      PROA   
ATOM   4215 HG23 VAL P 269     -21.836-117.282 168.323  0.00 97.00      PROA   
ATOM   4216  C   VAL P 269     -20.211-116.590 172.068  0.00 97.00      PROA   
ATOM   4217  OT1 VAL P 269     -19.212-115.927 172.468  0.00 97.00      PROA   
ATOM   4218  OT2 VAL P 269     -20.282-117.845 172.162  0.00 97.00      PROA   
END
