# Supplementary material for: The solution structure of the unbound IgG Fc receptor CD64 resembles its crystal structure: Implications for function
Source: PLoS One. 2023 Sep 21;18(9):e0288351. doi: 10.1371/journal.pone.0288351 (PMC10513344; doi:10.1371/journal.pone.0288351)
Supplement: S1 File — (ZIP) [file pone.0288351.s003.zip › CD64V03 E11/Top100/EM_done_ready_for_EM_top100_0p11_E11.dcd_218267.pdb.pdb]

REMARK  FINAL COORDINATES WRITTEN BY NAMD AT TIMESTEP 2000
ATOM      1  N   LYS P   1       7.132 -69.512 110.255  0.00 97.00      PROA   
ATOM      2  HT1 LYS P   1       7.165 -69.955 109.313  0.00 97.00      PROA   
ATOM      3  HT2 LYS P   1       7.864 -69.985 110.829  0.00 97.00      PROA   
ATOM      4  HT3 LYS P   1       7.356 -68.503 110.159  0.00 97.00      PROA   
ATOM      5  CA  LYS P   1       5.786 -69.716 110.842  0.00 97.00      PROA   
ATOM      6  HA  LYS P   1       5.492 -70.730 110.619  0.00 97.00      PROA   
ATOM      7  CB  LYS P   1       5.801 -69.534 112.389  0.00 97.00      PROA   
ATOM      8  HB1 LYS P   1       4.751 -69.452 112.745  0.00 97.00      PROA   
ATOM      9  HB2 LYS P   1       6.311 -68.587 112.667  0.00 97.00      PROA   
ATOM     10  CG  LYS P   1       6.448 -70.711 113.151  0.00 97.00      PROA   
ATOM     11  HG1 LYS P   1       7.551 -70.654 113.019  0.00 97.00      PROA   
ATOM     12  HG2 LYS P   1       6.113 -71.677 112.712  0.00 97.00      PROA   
ATOM     13  CD  LYS P   1       6.152 -70.731 114.666  0.00 97.00      PROA   
ATOM     14  HD1 LYS P   1       6.419 -69.740 115.095  0.00 97.00      PROA   
ATOM     15  HD2 LYS P   1       6.822 -71.491 115.129  0.00 97.00      PROA   
ATOM     16  CE  LYS P   1       4.690 -71.068 115.013  0.00 97.00      PROA   
ATOM     17  HE1 LYS P   1       4.394 -72.025 114.532  0.00 97.00      PROA   
ATOM     18  HE2 LYS P   1       4.007 -70.264 114.669  0.00 97.00      PROA   
ATOM     19  NZ  LYS P   1       4.497 -71.223 116.479  0.00 97.00      PROA   
ATOM     20  HZ1 LYS P   1       4.774 -70.347 116.965  0.00 97.00      PROA   
ATOM     21  HZ2 LYS P   1       5.081 -72.010 116.829  0.00 97.00      PROA   
ATOM     22  HZ3 LYS P   1       3.497 -71.425 116.678  0.00 97.00      PROA   
ATOM     23  C   LYS P   1       4.776 -68.815 110.184  0.00 97.00      PROA   
ATOM     24  O   LYS P   1       5.131 -67.891 109.454  0.00 97.00      PROA   
ATOM     25  N   ALA P   2       3.476 -69.074 110.434  0.00 97.00      PROA   
ATOM     26  HN  ALA P   2       3.163 -69.851 110.974  0.00 97.00      PROA   
ATOM     27  CA  ALA P   2       2.387 -68.246 110.011  0.00 97.00      PROA   
ATOM     28  HA  ALA P   2       2.634 -67.202 110.159  0.00 97.00      PROA   
ATOM     29  CB  ALA P   2       1.968 -68.533 108.554  0.00 97.00      PROA   
ATOM     30  HB1 ALA P   2       1.735 -69.611 108.422  0.00 97.00      PROA   
ATOM     31  HB2 ALA P   2       2.802 -68.278 107.864  0.00 97.00      PROA   
ATOM     32  HB3 ALA P   2       1.081 -67.936 108.263  0.00 97.00      PROA   
ATOM     33  C   ALA P   2       1.298 -68.637 110.978  0.00 97.00      PROA   
ATOM     34  O   ALA P   2       1.502 -69.541 111.790  0.00 97.00      PROA   
ATOM     35  N   VAL P   3       0.132 -67.948 110.922  0.00 97.00      PROA   
ATOM     36  HN  VAL P   3       0.032 -67.159 110.325  0.00 97.00      PROA   
ATOM     37  CA  VAL P   3      -1.114 -68.369 111.533  0.00 97.00      PROA   
ATOM     38  HA  VAL P   3      -1.154 -69.448 111.524  0.00 97.00      PROA   
ATOM     39  CB  VAL P   3      -1.405 -67.854 112.952  0.00 97.00      PROA   
ATOM     40  HB  VAL P   3      -2.427 -68.193 113.245  0.00 97.00      PROA   
ATOM     41  CG1 VAL P   3      -0.426 -68.478 113.966  0.00 97.00      PROA   
ATOM     42 HG11 VAL P   3       0.601 -68.092 113.799  0.00 97.00      PROA   
ATOM     43 HG12 VAL P   3      -0.419 -69.584 113.867  0.00 97.00      PROA   
ATOM     44 HG13 VAL P   3      -0.732 -68.215 115.002  0.00 97.00      PROA   
ATOM     45  CG2 VAL P   3      -1.362 -66.313 113.030  0.00 97.00      PROA   
ATOM     46 HG21 VAL P   3      -2.155 -65.857 112.405  0.00 97.00      PROA   
ATOM     47 HG22 VAL P   3      -0.378 -65.929 112.692  0.00 97.00      PROA   
ATOM     48 HG23 VAL P   3      -1.517 -65.982 114.079  0.00 97.00      PROA   
ATOM     49  C   VAL P   3      -2.166 -67.860 110.571  0.00 97.00      PROA   
ATOM     50  O   VAL P   3      -1.957 -66.843 109.909  0.00 97.00      PROA   
ATOM     51  N   ILE P   4      -3.313 -68.572 110.434  0.00 97.00      PROA   
ATOM     52  HN  ILE P   4      -3.441 -69.442 110.907  0.00 97.00      PROA   
ATOM     53  CA  ILE P   4      -4.330 -68.217 109.453  0.00 97.00      PROA   
ATOM     54  HA  ILE P   4      -3.911 -67.502 108.761  0.00 97.00      PROA   
ATOM     55  CB  ILE P   4      -4.763 -69.406 108.592  0.00 97.00      PROA   
ATOM     56  HB  ILE P   4      -5.183 -70.200 109.251  0.00 97.00      PROA   
ATOM     57  CG2 ILE P   4      -5.836 -68.949 107.573  0.00 97.00      PROA   
ATOM     58 HG21 ILE P   4      -5.485 -68.043 107.033  0.00 97.00      PROA   
ATOM     59 HG22 ILE P   4      -6.798 -68.722 108.075  0.00 97.00      PROA   
ATOM     60 HG23 ILE P   4      -6.029 -69.735 106.818  0.00 97.00      PROA   
ATOM     61  CG1 ILE P   4      -3.543 -70.007 107.849  0.00 97.00      PROA   
ATOM     62 HG11 ILE P   4      -2.674 -70.118 108.531  0.00 97.00      PROA   
ATOM     63 HG12 ILE P   4      -3.257 -69.289 107.054  0.00 97.00      PROA   
ATOM     64  CD  ILE P   4      -3.800 -71.382 107.226  0.00 97.00      PROA   
ATOM     65  HD1 ILE P   4      -4.729 -71.400 106.622  0.00 97.00      PROA   
ATOM     66  HD2 ILE P   4      -3.884 -72.150 108.024  0.00 97.00      PROA   
ATOM     67  HD3 ILE P   4      -2.954 -71.657 106.563  0.00 97.00      PROA   
ATOM     68  C   ILE P   4      -5.536 -67.551 110.108  0.00 97.00      PROA   
ATOM     69  O   ILE P   4      -6.074 -68.021 111.108  0.00 97.00      PROA   
ATOM     70  N   LYS P   5      -6.003 -66.420 109.525  0.00 97.00      PROA   
ATOM     71  HN  LYS P   5      -5.485 -66.000 108.779  0.00 97.00      PROA   
ATOM     72  CA  LYS P   5      -7.214 -65.739 109.942  0.00 97.00      PROA   
ATOM     73  HA  LYS P   5      -7.630 -66.221 110.814  0.00 97.00      PROA   
ATOM     74  CB  LYS P   5      -6.960 -64.243 110.261  0.00 97.00      PROA   
ATOM     75  HB1 LYS P   5      -7.904 -63.768 110.607  0.00 97.00      PROA   
ATOM     76  HB2 LYS P   5      -6.632 -63.717 109.336  0.00 97.00      PROA   
ATOM     77  CG  LYS P   5      -5.873 -63.995 111.321  0.00 97.00      PROA   
ATOM     78  HG1 LYS P   5      -5.745 -62.892 111.405  0.00 97.00      PROA   
ATOM     79  HG2 LYS P   5      -4.907 -64.413 110.960  0.00 97.00      PROA   
ATOM     80  CD  LYS P   5      -6.193 -64.580 112.711  0.00 97.00      PROA   
ATOM     81  HD1 LYS P   5      -6.430 -65.660 112.603  0.00 97.00      PROA   
ATOM     82  HD2 LYS P   5      -7.095 -64.075 113.120  0.00 97.00      PROA   
ATOM     83  CE  LYS P   5      -5.032 -64.472 113.708  0.00 97.00      PROA   
ATOM     84  HE1 LYS P   5      -4.159 -65.045 113.319  0.00 97.00      PROA   
ATOM     85  HE2 LYS P   5      -5.306 -64.864 114.707  0.00 97.00      PROA   
ATOM     86  NZ  LYS P   5      -4.601 -63.073 113.867  0.00 97.00      PROA   
ATOM     87  HZ1 LYS P   5      -5.212 -62.470 114.443  0.00 97.00      PROA   
ATOM     88  HZ2 LYS P   5      -4.489 -62.661 112.913  0.00 97.00      PROA   
ATOM     89  HZ3 LYS P   5      -3.617 -63.059 114.217  0.00 97.00      PROA   
ATOM     90  C   LYS P   5      -8.255 -65.791 108.843  0.00 97.00      PROA   
ATOM     91  O   LYS P   5      -8.096 -65.194 107.786  0.00 97.00      PROA   
ATOM     92  N   LEU P   6      -9.395 -66.478 109.082  0.00 97.00      PROA   
ATOM     93  HN  LEU P   6      -9.514 -67.020 109.910  0.00 97.00      PROA   
ATOM     94  CA  LEU P   6     -10.549 -66.424 108.205  0.00 97.00      PROA   
ATOM     95  HA  LEU P   6     -10.206 -66.459 107.180  0.00 97.00      PROA   
ATOM     96  CB  LEU P   6     -11.512 -67.620 108.427  0.00 97.00      PROA   
ATOM     97  HB1 LEU P   6     -12.273 -67.596 107.615  0.00 97.00      PROA   
ATOM     98  HB2 LEU P   6     -12.051 -67.518 109.393  0.00 97.00      PROA   
ATOM     99  CG  LEU P   6     -10.848 -69.022 108.414  0.00 97.00      PROA   
ATOM    100  HG  LEU P   6      -9.943 -68.978 107.766  0.00 97.00      PROA   
ATOM    101  CD1 LEU P   6     -10.422 -69.501 109.817  0.00 97.00      PROA   
ATOM    102 HD11 LEU P   6     -11.303 -69.517 110.494  0.00 97.00      PROA   
ATOM    103 HD12 LEU P   6      -9.647 -68.844 110.257  0.00 97.00      PROA   
ATOM    104 HD13 LEU P   6     -10.011 -70.531 109.761  0.00 97.00      PROA   
ATOM    105  CD2 LEU P   6     -11.802 -70.063 107.802  0.00 97.00      PROA   
ATOM    106 HD21 LEU P   6     -12.070 -69.787 106.761  0.00 97.00      PROA   
ATOM    107 HD22 LEU P   6     -12.732 -70.125 108.404  0.00 97.00      PROA   
ATOM    108 HD23 LEU P   6     -11.321 -71.064 107.793  0.00 97.00      PROA   
ATOM    109  C   LEU P   6     -11.289 -65.109 108.432  0.00 97.00      PROA   
ATOM    110  O   LEU P   6     -11.642 -64.778 109.561  0.00 97.00      PROA   
ATOM    111  N   GLN P   7     -11.497 -64.290 107.371  0.00 97.00      PROA   
ATOM    112  HN  GLN P   7     -11.164 -64.536 106.460  0.00 97.00      PROA   
ATOM    113  CA  GLN P   7     -12.154 -62.993 107.477  0.00 97.00      PROA   
ATOM    114  HA  GLN P   7     -11.638 -62.473 108.273  0.00 97.00      PROA   
ATOM    115  CB  GLN P   7     -11.895 -62.135 106.208  0.00 97.00      PROA   
ATOM    116  HB1 GLN P   7     -12.083 -62.779 105.322  0.00 97.00      PROA   
ATOM    117  HB2 GLN P   7     -10.807 -61.898 106.210  0.00 97.00      PROA   
ATOM    118  CG  GLN P   7     -12.722 -60.839 106.066  0.00 97.00      PROA   
ATOM    119  HG1 GLN P   7     -12.599 -60.218 106.980  0.00 97.00      PROA   
ATOM    120  HG2 GLN P   7     -13.799 -61.073 105.934  0.00 97.00      PROA   
ATOM    121  CD  GLN P   7     -12.198 -60.021 104.878  0.00 97.00      PROA   
ATOM    122  OE1 GLN P   7     -10.992 -59.785 104.764  0.00 97.00      PROA   
ATOM    123  NE2 GLN P   7     -13.102 -59.570 103.966  0.00 97.00      PROA   
ATOM    124 HE21 GLN P   7     -12.749 -59.054 103.187  0.00 97.00      PROA   
ATOM    125 HE22 GLN P   7     -14.077 -59.757 104.076  0.00 97.00      PROA   
ATOM    126  C   GLN P   7     -13.611 -62.999 107.939  0.00 97.00      PROA   
ATOM    127  O   GLN P   7     -13.926 -62.263 108.875  0.00 97.00      PROA   
ATOM    128  N   PRO P   8     -14.532 -63.815 107.430  0.00 97.00      PROA   
ATOM    129  CD  PRO P   8     -14.550 -64.294 106.053  0.00 97.00      PROA   
ATOM    130  HD1 PRO P   8     -13.909 -65.197 106.001  0.00 97.00      PROA   
ATOM    131  HD2 PRO P   8     -14.200 -63.524 105.332  0.00 97.00      PROA   
ATOM    132  CA  PRO P   8     -15.594 -64.417 108.227  0.00 97.00      PROA   
ATOM    133  HA  PRO P   8     -16.109 -63.642 108.774  0.00 97.00      PROA   
ATOM    134  CB  PRO P   8     -16.513 -65.110 107.193  0.00 97.00      PROA   
ATOM    135  HB1 PRO P   8     -17.574 -64.826 107.347  0.00 97.00      PROA   
ATOM    136  HB2 PRO P   8     -16.437 -66.219 107.231  0.00 97.00      PROA   
ATOM    137  CG  PRO P   8     -16.019 -64.637 105.815  0.00 97.00      PROA   
ATOM    138  HG1 PRO P   8     -16.163 -65.409 105.035  0.00 97.00      PROA   
ATOM    139  HG2 PRO P   8     -16.571 -63.717 105.520  0.00 97.00      PROA   
ATOM    140  C   PRO P   8     -14.968 -65.431 109.183  0.00 97.00      PROA   
ATOM    141  O   PRO P   8     -14.309 -66.310 108.634  0.00 97.00      PROA   
ATOM    142  N   PRO P   9     -15.089 -65.419 110.513  0.00 97.00      PROA   
ATOM    143  CD  PRO P   9     -15.894 -64.441 111.252  0.00 97.00      PROA   
ATOM    144  HD1 PRO P   9     -16.945 -64.434 110.890  0.00 97.00      PROA   
ATOM    145  HD2 PRO P   9     -15.436 -63.433 111.136  0.00 97.00      PROA   
ATOM    146  CA  PRO P   9     -14.340 -66.310 111.406  0.00 97.00      PROA   
ATOM    147  HA  PRO P   9     -13.314 -66.403 111.079  0.00 97.00      PROA   
ATOM    148  CB  PRO P   9     -14.443 -65.574 112.756  0.00 97.00      PROA   
ATOM    149  HB1 PRO P   9     -13.661 -64.779 112.782  0.00 97.00      PROA   
ATOM    150  HB2 PRO P   9     -14.308 -66.218 113.645  0.00 97.00      PROA   
ATOM    151  CG  PRO P   9     -15.815 -64.897 112.708  0.00 97.00      PROA   
ATOM    152  HG1 PRO P   9     -16.604 -65.654 112.907  0.00 97.00      PROA   
ATOM    153  HG2 PRO P   9     -15.914 -64.064 113.431  0.00 97.00      PROA   
ATOM    154  C   PRO P   9     -14.944 -67.710 111.477  0.00 97.00      PROA   
ATOM    155  O   PRO P   9     -15.012 -68.287 112.561  0.00 97.00      PROA   
ATOM    156  N   TRP P  10     -15.380 -68.288 110.341  0.00 97.00      PROA   
ATOM    157  HN  TRP P  10     -15.219 -67.831 109.469  0.00 97.00      PROA   
ATOM    158  CA  TRP P  10     -16.220 -69.462 110.324  0.00 97.00      PROA   
ATOM    159  HA  TRP P  10     -16.418 -69.790 111.334  0.00 97.00      PROA   
ATOM    160  CB  TRP P  10     -17.568 -69.161 109.620  0.00 97.00      PROA   
ATOM    161  HB1 TRP P  10     -18.249 -70.030 109.735  0.00 97.00      PROA   
ATOM    162  HB2 TRP P  10     -17.377 -69.032 108.530  0.00 97.00      PROA   
ATOM    163  CG  TRP P  10     -18.276 -67.928 110.107  0.00 97.00      PROA   
ATOM    164  CD1 TRP P  10     -18.812 -66.968 109.288  0.00 97.00      PROA   
ATOM    165  HD1 TRP P  10     -18.784 -67.003 108.207  0.00 97.00      PROA   
ATOM    166  NE1 TRP P  10     -19.450 -66.018 110.039  0.00 97.00      PROA   
ATOM    167  HE1 TRP P  10     -20.056 -65.334 109.696  0.00 97.00      PROA   
ATOM    168  CE2 TRP P  10     -19.324 -66.320 111.363  0.00 97.00      PROA   
ATOM    169  CD2 TRP P  10     -18.576 -67.516 111.457  0.00 97.00      PROA   
ATOM    170  CE3 TRP P  10     -18.299 -68.046 112.720  0.00 97.00      PROA   
ATOM    171  HE3 TRP P  10     -17.710 -68.941 112.843  0.00 97.00      PROA   
ATOM    172  CZ3 TRP P  10     -18.794 -67.393 113.853  0.00 97.00      PROA   
ATOM    173  HZ3 TRP P  10     -18.589 -67.800 114.834  0.00 97.00      PROA   
ATOM    174  CZ2 TRP P  10     -19.810 -65.666 112.488  0.00 97.00      PROA   
ATOM    175  HZ2 TRP P  10     -20.380 -64.753 112.406  0.00 97.00      PROA   
ATOM    176  CH2 TRP P  10     -19.539 -66.223 113.738  0.00 97.00      PROA   
ATOM    177  HH2 TRP P  10     -19.900 -65.737 114.633  0.00 97.00      PROA   
ATOM    178  C   TRP P  10     -15.525 -70.595 109.607  0.00 97.00      PROA   
ATOM    179  O   TRP P  10     -15.320 -70.569 108.396  0.00 97.00      PROA   
ATOM    180  N   VAL P  11     -15.153 -71.650 110.365  0.00 97.00      PROA   
ATOM    181  HN  VAL P  11     -15.274 -71.627 111.357  0.00 97.00      PROA   
ATOM    182  CA  VAL P  11     -14.431 -72.795 109.840  0.00 97.00      PROA   
ATOM    183  HA  VAL P  11     -13.750 -72.441 109.078  0.00 97.00      PROA   
ATOM    184  CB  VAL P  11     -13.599 -73.433 110.955  0.00 97.00      PROA   
ATOM    185  HB  VAL P  11     -14.271 -73.901 111.709  0.00 97.00      PROA   
ATOM    186  CG1 VAL P  11     -12.660 -74.503 110.376  0.00 97.00      PROA   
ATOM    187 HG11 VAL P  11     -12.017 -74.071 109.579  0.00 97.00      PROA   
ATOM    188 HG12 VAL P  11     -13.243 -75.341 109.947  0.00 97.00      PROA   
ATOM    189 HG13 VAL P  11     -12.003 -74.912 111.173  0.00 97.00      PROA   
ATOM    190  CG2 VAL P  11     -12.756 -72.344 111.665  0.00 97.00      PROA   
ATOM    191 HG21 VAL P  11     -13.389 -71.629 112.230  0.00 97.00      PROA   
ATOM    192 HG22 VAL P  11     -12.149 -71.779 110.928  0.00 97.00      PROA   
ATOM    193 HG23 VAL P  11     -12.061 -72.817 112.391  0.00 97.00      PROA   
ATOM    194  C   VAL P  11     -15.394 -73.786 109.166  0.00 97.00      PROA   
ATOM    195  O   VAL P  11     -14.997 -74.632 108.368  0.00 97.00      PROA   
ATOM    196  N   SER P  12     -16.710 -73.639 109.433  0.00 97.00      PROA   
ATOM    197  HN  SER P  12     -16.985 -72.912 110.052  0.00 97.00      PROA   
ATOM    198  CA  SER P  12     -17.796 -74.401 108.837  0.00 97.00      PROA   
ATOM    199  HA  SER P  12     -17.405 -75.098 108.109  0.00 97.00      PROA   
ATOM    200  CB  SER P  12     -18.578 -75.213 109.917  0.00 97.00      PROA   
ATOM    201  HB1 SER P  12     -18.768 -74.565 110.799  0.00 97.00      PROA   
ATOM    202  HB2 SER P  12     -17.942 -76.063 110.248  0.00 97.00      PROA   
ATOM    203  OG  SER P  12     -19.829 -75.732 109.468  0.00 97.00      PROA   
ATOM    204  HG1 SER P  12     -19.630 -76.502 108.926  0.00 97.00      PROA   
ATOM    205  C   SER P  12     -18.682 -73.404 108.105  0.00 97.00      PROA   
ATOM    206  O   SER P  12     -19.117 -72.412 108.688  0.00 97.00      PROA   
ATOM    207  N   VAL P  13     -18.940 -73.625 106.786  0.00 97.00      PROA   
ATOM    208  HN  VAL P  13     -18.560 -74.426 106.325  0.00 97.00      PROA   
ATOM    209  CA  VAL P  13     -19.563 -72.611 105.942  0.00 97.00      PROA   
ATOM    210  HA  VAL P  13     -20.235 -72.029 106.556  0.00 97.00      PROA   
ATOM    211  CB  VAL P  13     -18.489 -71.681 105.362  0.00 97.00      PROA   
ATOM    212  HB  VAL P  13     -17.814 -71.393 106.204  0.00 97.00      PROA   
ATOM    213  CG1 VAL P  13     -17.622 -72.392 104.298  0.00 97.00      PROA   
ATOM    214 HG11 VAL P  13     -18.226 -72.651 103.403  0.00 97.00      PROA   
ATOM    215 HG12 VAL P  13     -17.171 -73.319 104.705  0.00 97.00      PROA   
ATOM    216 HG13 VAL P  13     -16.801 -71.721 103.969  0.00 97.00      PROA   
ATOM    217  CG2 VAL P  13     -19.102 -70.377 104.817  0.00 97.00      PROA   
ATOM    218 HG21 VAL P  13     -19.753 -69.896 105.576  0.00 97.00      PROA   
ATOM    219 HG22 VAL P  13     -19.697 -70.571 103.902  0.00 97.00      PROA   
ATOM    220 HG23 VAL P  13     -18.296 -69.664 104.544  0.00 97.00      PROA   
ATOM    221  C   VAL P  13     -20.418 -73.252 104.851  0.00 97.00      PROA   
ATOM    222  O   VAL P  13     -20.238 -74.413 104.504  0.00 97.00      PROA   
ATOM    223  N   PHE P  14     -21.413 -72.522 104.285  0.00 97.00      PROA   
ATOM    224  HN  PHE P  14     -21.620 -71.597 104.599  0.00 97.00      PROA   
ATOM    225  CA  PHE P  14     -22.187 -72.993 103.145  0.00 97.00      PROA   
ATOM    226  HA  PHE P  14     -22.351 -74.053 103.270  0.00 97.00      PROA   
ATOM    227  CB  PHE P  14     -23.563 -72.288 103.003  0.00 97.00      PROA   
ATOM    228  HB1 PHE P  14     -24.084 -72.585 102.069  0.00 97.00      PROA   
ATOM    229  HB2 PHE P  14     -23.423 -71.184 102.986  0.00 97.00      PROA   
ATOM    230  CG  PHE P  14     -24.499 -72.653 104.117  0.00 97.00      PROA   
ATOM    231  CD1 PHE P  14     -24.858 -73.995 104.346  0.00 97.00      PROA   
ATOM    232  HD1 PHE P  14     -24.406 -74.781 103.761  0.00 97.00      PROA   
ATOM    233  CE1 PHE P  14     -25.825 -74.318 105.303  0.00 97.00      PROA   
ATOM    234  HE1 PHE P  14     -26.107 -75.348 105.470  0.00 97.00      PROA   
ATOM    235  CZ  PHE P  14     -26.426 -73.290 106.036  0.00 97.00      PROA   
ATOM    236  HZ  PHE P  14     -27.192 -73.487 106.739  0.00 97.00      PROA   
ATOM    237  CD2 PHE P  14     -25.121 -71.643 104.869  0.00 97.00      PROA   
ATOM    238  HD2 PHE P  14     -24.882 -70.609 104.681  0.00 97.00      PROA   
ATOM    239  CE2 PHE P  14     -26.066 -71.960 105.843  0.00 97.00      PROA   
ATOM    240  HE2 PHE P  14     -26.524 -71.180 106.435  0.00 97.00      PROA   
ATOM    241  C   PHE P  14     -21.484 -72.816 101.812  0.00 97.00      PROA   
ATOM    242  O   PHE P  14     -20.603 -71.977 101.648  0.00 97.00      PROA   
ATOM    243  N   GLN P  15     -21.922 -73.594 100.791  0.00 97.00      PROA   
ATOM    244  HN  GLN P  15     -22.489 -74.395 100.981  0.00 97.00      PROA   
ATOM    245  CA  GLN P  15     -21.705 -73.294  99.382  0.00 97.00      PROA   
ATOM    246  HA  GLN P  15     -20.637 -73.310  99.212  0.00 97.00      PROA   
ATOM    247  CB  GLN P  15     -22.380 -74.347  98.459  0.00 97.00      PROA   
ATOM    248  HB1 GLN P  15     -21.863 -75.322  98.625  0.00 97.00      PROA   
ATOM    249  HB2 GLN P  15     -22.197 -74.071  97.399  0.00 97.00      PROA   
ATOM    250  CG  GLN P  15     -23.894 -74.541  98.745  0.00 97.00      PROA   
ATOM    251  HG1 GLN P  15     -24.261 -73.749  99.430  0.00 97.00      PROA   
ATOM    252  HG2 GLN P  15     -24.056 -75.504  99.265  0.00 97.00      PROA   
ATOM    253  CD  GLN P  15     -24.744 -74.534  97.463  0.00 97.00      PROA   
ATOM    254  OE1 GLN P  15     -24.646 -75.431  96.619  0.00 97.00      PROA   
ATOM    255  NE2 GLN P  15     -25.611 -73.490  97.320  0.00 97.00      PROA   
ATOM    256 HE21 GLN P  15     -25.679 -72.796  98.036  0.00 97.00      PROA   
ATOM    257 HE22 GLN P  15     -26.128 -73.404  96.470  0.00 97.00      PROA   
ATOM    258  C   GLN P  15     -22.227 -71.910  98.987  0.00 97.00      PROA   
ATOM    259  O   GLN P  15     -23.218 -71.442  99.542  0.00 97.00      PROA   
ATOM    260  N   GLU P  16     -21.536 -71.224  98.040  0.00 97.00      PROA   
ATOM    261  HN  GLU P  16     -20.717 -71.645  97.648  0.00 97.00      PROA   
ATOM    262  CA  GLU P  16     -21.875 -69.920  97.476  0.00 97.00      PROA   
ATOM    263  HA  GLU P  16     -21.346 -69.884  96.535  0.00 97.00      PROA   
ATOM    264  CB  GLU P  16     -23.387 -69.725  97.111  0.00 97.00      PROA   
ATOM    265  HB1 GLU P  16     -23.970 -69.738  98.054  0.00 97.00      PROA   
ATOM    266  HB2 GLU P  16     -23.720 -70.590  96.494  0.00 97.00      PROA   
ATOM    267  CG  GLU P  16     -23.737 -68.418  96.355  0.00 97.00      PROA   
ATOM    268  HG1 GLU P  16     -23.422 -68.503  95.295  0.00 97.00      PROA   
ATOM    269  HG2 GLU P  16     -23.202 -67.554  96.796  0.00 97.00      PROA   
ATOM    270  CD  GLU P  16     -25.228 -68.056  96.389  0.00 97.00      PROA   
ATOM    271  OE1 GLU P  16     -26.056 -68.802  96.973  0.00 97.00      PROA   
ATOM    272  OE2 GLU P  16     -25.554 -66.973  95.832  0.00 97.00      PROA   
ATOM    273  C   GLU P  16     -21.308 -68.761  98.295  0.00 97.00      PROA   
ATOM    274  O   GLU P  16     -20.920 -67.736  97.741  0.00 97.00      PROA   
ATOM    275  N   GLU P  17     -21.208 -68.898  99.637  0.00 97.00      PROA   
ATOM    276  HN  GLU P  17     -21.552 -69.728 100.070  0.00 97.00      PROA   
ATOM    277  CA  GLU P  17     -20.661 -67.906 100.555  0.00 97.00      PROA   
ATOM    278  HA  GLU P  17     -21.249 -67.007 100.426  0.00 97.00      PROA   
ATOM    279  CB  GLU P  17     -20.870 -68.374 102.021  0.00 97.00      PROA   
ATOM    280  HB1 GLU P  17     -20.430 -69.396 102.092  0.00 97.00      PROA   
ATOM    281  HB2 GLU P  17     -21.963 -68.485 102.197  0.00 97.00      PROA   
ATOM    282  CG  GLU P  17     -20.251 -67.512 103.148  0.00 97.00      PROA   
ATOM    283  HG1 GLU P  17     -19.158 -67.392 103.013  0.00 97.00      PROA   
ATOM    284  HG2 GLU P  17     -20.410 -68.034 104.116  0.00 97.00      PROA   
ATOM    285  CD  GLU P  17     -20.897 -66.128 103.267  0.00 97.00      PROA   
ATOM    286  OE1 GLU P  17     -20.790 -65.318 102.312  0.00 97.00      PROA   
ATOM    287  OE2 GLU P  17     -21.499 -65.856 104.340  0.00 97.00      PROA   
ATOM    288  C   GLU P  17     -19.206 -67.509 100.291  0.00 97.00      PROA   
ATOM    289  O   GLU P  17     -18.390 -68.311  99.853  0.00 97.00      PROA   
ATOM    290  N   SER P  18     -18.849 -66.229 100.551  0.00 97.00      PROA   
ATOM    291  HN  SER P  18     -19.508 -65.638 101.020  0.00 97.00      PROA   
ATOM    292  CA  SER P  18     -17.539 -65.669 100.268  0.00 97.00      PROA   
ATOM    293  HA  SER P  18     -17.078 -66.252  99.483  0.00 97.00      PROA   
ATOM    294  CB  SER P  18     -17.618 -64.196  99.791  0.00 97.00      PROA   
ATOM    295  HB1 SER P  18     -18.032 -63.559 100.603  0.00 97.00      PROA   
ATOM    296  HB2 SER P  18     -18.313 -64.138  98.926  0.00 97.00      PROA   
ATOM    297  OG  SER P  18     -16.344 -63.689  99.390  0.00 97.00      PROA   
ATOM    298  HG1 SER P  18     -16.064 -64.222  98.640  0.00 97.00      PROA   
ATOM    299  C   SER P  18     -16.657 -65.736 101.497  0.00 97.00      PROA   
ATOM    300  O   SER P  18     -17.033 -65.298 102.582  0.00 97.00      PROA   
ATOM    301  N   VAL P  19     -15.433 -66.285 101.345  0.00 97.00      PROA   
ATOM    302  HN  VAL P  19     -15.127 -66.610 100.452  0.00 97.00      PROA   
ATOM    303  CA  VAL P  19     -14.529 -66.427 102.468  0.00 97.00      PROA   
ATOM    304  HA  VAL P  19     -14.738 -65.639 103.174  0.00 97.00      PROA   
ATOM    305  CB  VAL P  19     -14.738 -67.755 103.211  0.00 97.00      PROA   
ATOM    306  HB  VAL P  19     -15.762 -67.720 103.657  0.00 97.00      PROA   
ATOM    307  CG1 VAL P  19     -14.707 -68.961 102.249  0.00 97.00      PROA   
ATOM    308 HG11 VAL P  19     -13.712 -69.040 101.770  0.00 97.00      PROA   
ATOM    309 HG12 VAL P  19     -15.481 -68.878 101.460  0.00 97.00      PROA   
ATOM    310 HG13 VAL P  19     -14.892 -69.902 102.810  0.00 97.00      PROA   
ATOM    311  CG2 VAL P  19     -13.728 -67.938 104.362  0.00 97.00      PROA   
ATOM    312 HG21 VAL P  19     -13.769 -67.084 105.065  0.00 97.00      PROA   
ATOM    313 HG22 VAL P  19     -12.695 -68.036 103.969  0.00 97.00      PROA   
ATOM    314 HG23 VAL P  19     -13.969 -68.864 104.928  0.00 97.00      PROA   
ATOM    315  C   VAL P  19     -13.106 -66.177 102.019  0.00 97.00      PROA   
ATOM    316  O   VAL P  19     -12.618 -66.775 101.070  0.00 97.00      PROA   
ATOM    317  N   THR P  20     -12.380 -65.257 102.700  0.00 97.00      PROA   
ATOM    318  HN  THR P  20     -12.779 -64.757 103.464  0.00 97.00      PROA   
ATOM    319  CA  THR P  20     -10.991 -64.973 102.373  0.00 97.00      PROA   
ATOM    320  HA  THR P  20     -10.658 -65.694 101.646  0.00 97.00      PROA   
ATOM    321  CB  THR P  20     -10.760 -63.597 101.739  0.00 97.00      PROA   
ATOM    322  HB  THR P  20     -11.539 -63.468 100.952  0.00 97.00      PROA   
ATOM    323  OG1 THR P  20      -9.509 -63.505 101.063  0.00 97.00      PROA   
ATOM    324  HG1 THR P  20      -8.810 -63.479 101.723  0.00 97.00      PROA   
ATOM    325  CG2 THR P  20     -10.887 -62.424 102.721  0.00 97.00      PROA   
ATOM    326 HG21 THR P  20     -10.157 -62.510 103.551  0.00 97.00      PROA   
ATOM    327 HG22 THR P  20     -11.912 -62.386 103.141  0.00 97.00      PROA   
ATOM    328 HG23 THR P  20     -10.696 -61.464 102.194  0.00 97.00      PROA   
ATOM    329  C   THR P  20     -10.185 -65.228 103.620  0.00 97.00      PROA   
ATOM    330  O   THR P  20     -10.583 -64.879 104.725  0.00 97.00      PROA   
ATOM    331  N   LEU P  21      -9.040 -65.922 103.458  0.00 97.00      PROA   
ATOM    332  HN  LEU P  21      -8.758 -66.197 102.540  0.00 97.00      PROA   
ATOM    333  CA  LEU P  21      -8.255 -66.456 104.546  0.00 97.00      PROA   
ATOM    334  HA  LEU P  21      -8.702 -66.194 105.493  0.00 97.00      PROA   
ATOM    335  CB  LEU P  21      -8.118 -68.003 104.463  0.00 97.00      PROA   
ATOM    336  HB1 LEU P  21      -7.518 -68.333 105.339  0.00 97.00      PROA   
ATOM    337  HB2 LEU P  21      -7.563 -68.295 103.545  0.00 97.00      PROA   
ATOM    338  CG  LEU P  21      -9.448 -68.807 104.483  0.00 97.00      PROA   
ATOM    339  HG  LEU P  21     -10.181 -68.258 105.120  0.00 97.00      PROA   
ATOM    340  CD1 LEU P  21     -10.064 -69.014 103.083  0.00 97.00      PROA   
ATOM    341 HD11 LEU P  21      -9.352 -69.566 102.435  0.00 97.00      PROA   
ATOM    342 HD12 LEU P  21     -10.316 -68.054 102.594  0.00 97.00      PROA   
ATOM    343 HD13 LEU P  21     -10.994 -69.616 103.162  0.00 97.00      PROA   
ATOM    344  CD2 LEU P  21      -9.219 -70.191 105.118  0.00 97.00      PROA   
ATOM    345 HD21 LEU P  21      -8.825 -70.091 106.150  0.00 97.00      PROA   
ATOM    346 HD22 LEU P  21      -8.485 -70.765 104.515  0.00 97.00      PROA   
ATOM    347 HD23 LEU P  21     -10.169 -70.764 105.153  0.00 97.00      PROA   
ATOM    348  C   LEU P  21      -6.880 -65.830 104.479  0.00 97.00      PROA   
ATOM    349  O   LEU P  21      -6.202 -65.927 103.468  0.00 97.00      PROA   
ATOM    350  N   HSD P  22      -6.429 -65.160 105.562  0.00 97.00      PROA   
ATOM    351  HN  HSD P  22      -6.987 -65.119 106.390  0.00 97.00      PROA   
ATOM    352  CA  HSD P  22      -5.226 -64.348 105.570  0.00 97.00      PROA   
ATOM    353  HA  HSD P  22      -4.872 -64.212 104.559  0.00 97.00      PROA   
ATOM    354  CB  HSD P  22      -5.491 -62.949 106.182  0.00 97.00      PROA   
ATOM    355  HB1 HSD P  22      -4.535 -62.392 106.288  0.00 97.00      PROA   
ATOM    356  HB2 HSD P  22      -5.943 -63.048 107.192  0.00 97.00      PROA   
ATOM    357  ND1 HSD P  22      -7.757 -62.058 105.395  0.00 97.00      PROA   
ATOM    358  HD1 HSD P  22      -8.329 -62.575 106.034  0.00 97.00      PROA   
ATOM    359  CG  HSD P  22      -6.381 -62.108 105.314  0.00 97.00      PROA   
ATOM    360  CE1 HSD P  22      -8.166 -61.124 104.501  0.00 97.00      PROA   
ATOM    361  HE1 HSD P  22      -9.210 -60.859 104.352  0.00 97.00      PROA   
ATOM    362  NE2 HSD P  22      -7.156 -60.562 103.867  0.00 97.00      PROA   
ATOM    363  CD2 HSD P  22      -6.031 -61.170 104.394  0.00 97.00      PROA   
ATOM    364  HD2 HSD P  22      -5.045 -60.863 104.069  0.00 97.00      PROA   
ATOM    365  C   HSD P  22      -4.117 -64.979 106.379  0.00 97.00      PROA   
ATOM    366  O   HSD P  22      -4.310 -65.351 107.530  0.00 97.00      PROA   
ATOM    367  N   CYS P  23      -2.901 -65.077 105.796  0.00 97.00      PROA   
ATOM    368  HN  CYS P  23      -2.790 -64.818 104.837  0.00 97.00      PROA   
ATOM    369  CA  CYS P  23      -1.704 -65.536 106.476  0.00 97.00      PROA   
ATOM    370  HA  CYS P  23      -1.978 -66.094 107.360  0.00 97.00      PROA   
ATOM    371  CB  CYS P  23      -0.844 -66.442 105.570  0.00 97.00      PROA   
ATOM    372  HB1 CYS P  23       0.115 -66.669 106.075  0.00 97.00      PROA   
ATOM    373  HB2 CYS P  23      -0.633 -65.927 104.608  0.00 97.00      PROA   
ATOM    374  SG  CYS P  23      -1.690 -68.002 105.249  0.00 97.00      PROA   
ATOM    375  C   CYS P  23      -0.855 -64.363 106.908  0.00 97.00      PROA   
ATOM    376  O   CYS P  23      -0.135 -63.755 106.121  0.00 97.00      PROA   
ATOM    377  N   GLU P  24      -0.906 -64.034 108.212  0.00 97.00      PROA   
ATOM    378  HN  GLU P  24      -1.464 -64.558 108.852  0.00 97.00      PROA   
ATOM    379  CA  GLU P  24      -0.276 -62.858 108.762  0.00 97.00      PROA   
ATOM    380  HA  GLU P  24      -0.166 -62.110 107.988  0.00 97.00      PROA   
ATOM    381  CB  GLU P  24      -1.150 -62.268 109.894  0.00 97.00      PROA   
ATOM    382  HB1 GLU P  24      -2.177 -62.148 109.474  0.00 97.00      PROA   
ATOM    383  HB2 GLU P  24      -0.787 -61.254 110.169  0.00 97.00      PROA   
ATOM    384  CG  GLU P  24      -1.191 -63.153 111.157  0.00 97.00      PROA   
ATOM    385  HG1 GLU P  24      -0.212 -63.144 111.682  0.00 97.00      PROA   
ATOM    386  HG2 GLU P  24      -1.439 -64.200 110.883  0.00 97.00      PROA   
ATOM    387  CD  GLU P  24      -2.238 -62.669 112.138  0.00 97.00      PROA   
ATOM    388  OE1 GLU P  24      -1.982 -62.790 113.368  0.00 97.00      PROA   
ATOM    389  OE2 GLU P  24      -3.316 -62.210 111.678  0.00 97.00      PROA   
ATOM    390  C   GLU P  24       1.091 -63.172 109.323  0.00 97.00      PROA   
ATOM    391  O   GLU P  24       1.447 -64.320 109.591  0.00 97.00      PROA   
ATOM    392  N   VAL P  25       1.877 -62.095 109.535  0.00 97.00      PROA   
ATOM    393  HN  VAL P  25       1.587 -61.193 109.229  0.00 97.00      PROA   
ATOM    394  CA  VAL P  25       3.026 -62.077 110.408  0.00 97.00      PROA   
ATOM    395  HA  VAL P  25       2.896 -62.821 111.181  0.00 97.00      PROA   
ATOM    396  CB  VAL P  25       4.378 -62.250 109.705  0.00 97.00      PROA   
ATOM    397  HB  VAL P  25       4.551 -61.412 108.991  0.00 97.00      PROA   
ATOM    398  CG1 VAL P  25       5.505 -62.261 110.757  0.00 97.00      PROA   
ATOM    399 HG11 VAL P  25       5.397 -63.142 111.425  0.00 97.00      PROA   
ATOM    400 HG12 VAL P  25       5.496 -61.344 111.378  0.00 97.00      PROA   
ATOM    401 HG13 VAL P  25       6.489 -62.324 110.248  0.00 97.00      PROA   
ATOM    402  CG2 VAL P  25       4.412 -63.565 108.895  0.00 97.00      PROA   
ATOM    403 HG21 VAL P  25       3.676 -63.541 108.066  0.00 97.00      PROA   
ATOM    404 HG22 VAL P  25       4.177 -64.429 109.553  0.00 97.00      PROA   
ATOM    405 HG23 VAL P  25       5.421 -63.723 108.458  0.00 97.00      PROA   
ATOM    406  C   VAL P  25       2.937 -60.663 110.960  0.00 97.00      PROA   
ATOM    407  O   VAL P  25       2.696 -59.779 110.139  0.00 97.00      PROA   
ATOM    408  N   PRO P  26       3.099 -60.333 112.249  0.00 97.00      PROA   
ATOM    409  CD  PRO P  26       2.828 -61.288 113.335  0.00 97.00      PROA   
ATOM    410  HD1 PRO P  26       3.795 -61.702 113.694  0.00 97.00      PROA   
ATOM    411  HD2 PRO P  26       2.148 -62.115 113.030  0.00 97.00      PROA   
ATOM    412  CA  PRO P  26       2.967 -58.945 112.719  0.00 97.00      PROA   
ATOM    413  HA  PRO P  26       2.060 -58.524 112.306  0.00 97.00      PROA   
ATOM    414  CB  PRO P  26       2.854 -59.094 114.247  0.00 97.00      PROA   
ATOM    415  HB1 PRO P  26       2.275 -58.264 114.700  0.00 97.00      PROA   
ATOM    416  HB2 PRO P  26       3.858 -59.144 114.724  0.00 97.00      PROA   
ATOM    417  CG  PRO P  26       2.166 -60.447 114.427  0.00 97.00      PROA   
ATOM    418  HG1 PRO P  26       2.299 -60.871 115.442  0.00 97.00      PROA   
ATOM    419  HG2 PRO P  26       1.079 -60.345 114.209  0.00 97.00      PROA   
ATOM    420  C   PRO P  26       4.119 -58.003 112.366  0.00 97.00      PROA   
ATOM    421  O   PRO P  26       4.442 -57.128 113.168  0.00 97.00      PROA   
ATOM    422  N   HSD P  27       4.712 -58.115 111.161  0.00 97.00      PROA   
ATOM    423  HN  HSD P  27       4.347 -58.778 110.511  0.00 97.00      PROA   
ATOM    424  CA  HSD P  27       5.743 -57.224 110.677  0.00 97.00      PROA   
ATOM    425  HA  HSD P  27       6.070 -56.559 111.465  0.00 97.00      PROA   
ATOM    426  CB  HSD P  27       6.977 -57.962 110.095  0.00 97.00      PROA   
ATOM    427  HB1 HSD P  27       7.615 -57.247 109.530  0.00 97.00      PROA   
ATOM    428  HB2 HSD P  27       6.648 -58.752 109.384  0.00 97.00      PROA   
ATOM    429  ND1 HSD P  27       7.776 -59.869 111.596  0.00 97.00      PROA   
ATOM    430  HD1 HSD P  27       7.069 -60.531 111.345  0.00 97.00      PROA   
ATOM    431  CG  HSD P  27       7.869 -58.568 111.146  0.00 97.00      PROA   
ATOM    432  CE1 HSD P  27       8.850 -60.090 112.395  0.00 97.00      PROA   
ATOM    433  HE1 HSD P  27       9.040 -61.042 112.889  0.00 97.00      PROA   
ATOM    434  NE2 HSD P  27       9.632 -59.033 112.479  0.00 97.00      PROA   
ATOM    435  CD2 HSD P  27       9.020 -58.078 111.686  0.00 97.00      PROA   
ATOM    436  HD2 HSD P  27       9.490 -57.112 111.556  0.00 97.00      PROA   
ATOM    437  C   HSD P  27       5.137 -56.396 109.575  0.00 97.00      PROA   
ATOM    438  O   HSD P  27       4.633 -56.933 108.593  0.00 97.00      PROA   
ATOM    439  N   LEU P  28       5.175 -55.052 109.709  0.00 97.00      PROA   
ATOM    440  HN  LEU P  28       5.489 -54.632 110.558  0.00 97.00      PROA   
ATOM    441  CA  LEU P  28       4.714 -54.131 108.685  0.00 97.00      PROA   
ATOM    442  HA  LEU P  28       3.682 -54.389 108.492  0.00 97.00      PROA   
ATOM    443  CB  LEU P  28       4.738 -52.660 109.181  0.00 97.00      PROA   
ATOM    444  HB1 LEU P  28       4.289 -52.007 108.401  0.00 97.00      PROA   
ATOM    445  HB2 LEU P  28       5.787 -52.333 109.341  0.00 97.00      PROA   
ATOM    446  CG  LEU P  28       3.966 -52.403 110.502  0.00 97.00      PROA   
ATOM    447  HG  LEU P  28       4.422 -53.019 111.313  0.00 97.00      PROA   
ATOM    448  CD1 LEU P  28       4.099 -50.929 110.927  0.00 97.00      PROA   
ATOM    449 HD11 LEU P  28       3.647 -50.268 110.158  0.00 97.00      PROA   
ATOM    450 HD12 LEU P  28       5.167 -50.652 111.050  0.00 97.00      PROA   
ATOM    451 HD13 LEU P  28       3.576 -50.757 111.891  0.00 97.00      PROA   
ATOM    452  CD2 LEU P  28       2.479 -52.793 110.400  0.00 97.00      PROA   
ATOM    453 HD21 LEU P  28       2.366 -53.876 110.192  0.00 97.00      PROA   
ATOM    454 HD22 LEU P  28       1.990 -52.220 109.583  0.00 97.00      PROA   
ATOM    455 HD23 LEU P  28       1.956 -52.564 111.352  0.00 97.00      PROA   
ATOM    456  C   LEU P  28       5.418 -54.255 107.328  0.00 97.00      PROA   
ATOM    457  O   LEU P  28       4.692 -54.302 106.335  0.00 97.00      PROA   
ATOM    458  N   PRO P  29       6.738 -54.376 107.146  0.00 97.00      PROA   
ATOM    459  CD  PRO P  29       7.770 -54.002 108.125  0.00 97.00      PROA   
ATOM    460  HD1 PRO P  29       7.622 -54.508 109.100  0.00 97.00      PROA   
ATOM    461  HD2 PRO P  29       7.756 -52.897 108.259  0.00 97.00      PROA   
ATOM    462  CA  PRO P  29       7.324 -54.790 105.868  0.00 97.00      PROA   
ATOM    463  HA  PRO P  29       6.817 -54.317 105.038  0.00 97.00      PROA   
ATOM    464  CB  PRO P  29       8.780 -54.299 105.995  0.00 97.00      PROA   
ATOM    465  HB1 PRO P  29       8.812 -53.218 105.723  0.00 97.00      PROA   
ATOM    466  HB2 PRO P  29       9.504 -54.833 105.352  0.00 97.00      PROA   
ATOM    467  CG  PRO P  29       9.089 -54.434 107.486  0.00 97.00      PROA   
ATOM    468  HG1 PRO P  29       9.293 -55.501 107.727  0.00 97.00      PROA   
ATOM    469  HG2 PRO P  29       9.948 -53.811 107.807  0.00 97.00      PROA   
ATOM    470  C   PRO P  29       7.252 -56.306 105.666  0.00 97.00      PROA   
ATOM    471  O   PRO P  29       8.202 -56.872 105.129  0.00 97.00      PROA   
ATOM    472  N   GLY P  30       6.145 -56.986 106.055  0.00 97.00      PROA   
ATOM    473  HN  GLY P  30       5.386 -56.480 106.462  0.00 97.00      PROA   
ATOM    474  CA  GLY P  30       6.004 -58.437 106.036  0.00 97.00      PROA   
ATOM    475  HA1 GLY P  30       5.155 -58.671 106.663  0.00 97.00      PROA   
ATOM    476  HA2 GLY P  30       6.919 -58.882 106.402  0.00 97.00      PROA   
ATOM    477  C   GLY P  30       5.712 -59.003 104.668  0.00 97.00      PROA   
ATOM    478  O   GLY P  30       4.659 -59.592 104.451  0.00 97.00      PROA   
ATOM    479  N   SER P  31       6.685 -58.833 103.743  0.00 97.00      PROA   
ATOM    480  HN  SER P  31       7.472 -58.314 104.074  0.00 97.00      PROA   
ATOM    481  CA  SER P  31       6.749 -59.152 102.317  0.00 97.00      PROA   
ATOM    482  HA  SER P  31       6.492 -58.231 101.816  0.00 97.00      PROA   
ATOM    483  CB  SER P  31       8.207 -59.521 101.905  0.00 97.00      PROA   
ATOM    484  HB1 SER P  31       8.505 -60.451 102.437  0.00 97.00      PROA   
ATOM    485  HB2 SER P  31       8.892 -58.709 102.233  0.00 97.00      PROA   
ATOM    486  OG  SER P  31       8.373 -59.735 100.502  0.00 97.00      PROA   
ATOM    487  HG1 SER P  31       8.747 -58.932 100.129  0.00 97.00      PROA   
ATOM    488  C   SER P  31       5.798 -60.209 101.780  0.00 97.00      PROA   
ATOM    489  O   SER P  31       5.627 -61.265 102.368  0.00 97.00      PROA   
ATOM    490  N   SER P  32       5.169 -59.934 100.614  0.00 97.00      PROA   
ATOM    491  HN  SER P  32       5.397 -59.109 100.102  0.00 97.00      PROA   
ATOM    492  CA  SER P  32       4.076 -60.700 100.046  0.00 97.00      PROA   
ATOM    493  HA  SER P  32       3.440 -61.018 100.861  0.00 97.00      PROA   
ATOM    494  CB  SER P  32       3.229 -59.801  99.108  0.00 97.00      PROA   
ATOM    495  HB1 SER P  32       2.757 -59.005  99.725  0.00 97.00      PROA   
ATOM    496  HB2 SER P  32       2.413 -60.366  98.609  0.00 97.00      PROA   
ATOM    497  OG  SER P  32       4.045 -59.158  98.130  0.00 97.00      PROA   
ATOM    498  HG1 SER P  32       4.333 -59.848  97.525  0.00 97.00      PROA   
ATOM    499  C   SER P  32       4.497 -61.958  99.300  0.00 97.00      PROA   
ATOM    500  O   SER P  32       4.154 -62.149  98.134  0.00 97.00      PROA   
ATOM    501  N   SER P  33       5.221 -62.871  99.983  0.00 97.00      PROA   
ATOM    502  HN  SER P  33       5.537 -62.646 100.902  0.00 97.00      PROA   
ATOM    503  CA  SER P  33       5.580 -64.180  99.473  0.00 97.00      PROA   
ATOM    504  HA  SER P  33       5.156 -64.320  98.488  0.00 97.00      PROA   
ATOM    505  CB  SER P  33       7.119 -64.377  99.402  0.00 97.00      PROA   
ATOM    506  HB1 SER P  33       7.560 -64.275 100.417  0.00 97.00      PROA   
ATOM    507  HB2 SER P  33       7.553 -63.577  98.763  0.00 97.00      PROA   
ATOM    508  OG  SER P  33       7.487 -65.647  98.864  0.00 97.00      PROA   
ATOM    509  HG1 SER P  33       7.423 -65.584  97.907  0.00 97.00      PROA   
ATOM    510  C   SER P  33       4.961 -65.205 100.399  0.00 97.00      PROA   
ATOM    511  O   SER P  33       5.055 -65.094 101.618  0.00 97.00      PROA   
ATOM    512  N   THR P  34       4.279 -66.228  99.830  0.00 97.00      PROA   
ATOM    513  HN  THR P  34       4.238 -66.329  98.839  0.00 97.00      PROA   
ATOM    514  CA  THR P  34       3.529 -67.197 100.611  0.00 97.00      PROA   
ATOM    515  HA  THR P  34       4.004 -67.324 101.574  0.00 97.00      PROA   
ATOM    516  CB  THR P  34       2.051 -66.843 100.795  0.00 97.00      PROA   
ATOM    517  HB  THR P  34       1.483 -66.951  99.842  0.00 97.00      PROA   
ATOM    518  OG1 THR P  34       1.915 -65.486 101.179  0.00 97.00      PROA   
ATOM    519  HG1 THR P  34       2.030 -64.990 100.367  0.00 97.00      PROA   
ATOM    520  CG2 THR P  34       1.391 -67.728 101.870  0.00 97.00      PROA   
ATOM    521 HG21 THR P  34       2.040 -67.808 102.766  0.00 97.00      PROA   
ATOM    522 HG22 THR P  34       1.205 -68.747 101.477  0.00 97.00      PROA   
ATOM    523 HG23 THR P  34       0.411 -67.304 102.174  0.00 97.00      PROA   
ATOM    524  C   THR P  34       3.566 -68.510  99.887  0.00 97.00      PROA   
ATOM    525  O   THR P  34       3.469 -68.561  98.664  0.00 97.00      PROA   
ATOM    526  N   GLN P  35       3.657 -69.620 100.648  0.00 97.00      PROA   
ATOM    527  HN  GLN P  35       3.882 -69.563 101.618  0.00 97.00      PROA   
ATOM    528  CA  GLN P  35       3.360 -70.937 100.141  0.00 97.00      PROA   
ATOM    529  HA  GLN P  35       3.163 -70.910  99.078  0.00 97.00      PROA   
ATOM    530  CB  GLN P  35       4.506 -71.936 100.443  0.00 97.00      PROA   
ATOM    531  HB1 GLN P  35       4.276 -72.906  99.950  0.00 97.00      PROA   
ATOM    532  HB2 GLN P  35       4.558 -72.112 101.541  0.00 97.00      PROA   
ATOM    533  CG  GLN P  35       5.882 -71.416  99.974  0.00 97.00      PROA   
ATOM    534  HG1 GLN P  35       6.145 -70.480 100.514  0.00 97.00      PROA   
ATOM    535  HG2 GLN P  35       5.862 -71.198  98.887  0.00 97.00      PROA   
ATOM    536  CD  GLN P  35       6.976 -72.431 100.304  0.00 97.00      PROA   
ATOM    537  OE1 GLN P  35       7.280 -72.648 101.476  0.00 97.00      PROA   
ATOM    538  NE2 GLN P  35       7.599 -73.050  99.267  0.00 97.00      PROA   
ATOM    539 HE21 GLN P  35       8.335 -73.691  99.478  0.00 97.00      PROA   
ATOM    540 HE22 GLN P  35       7.337 -72.832  98.329  0.00 97.00      PROA   
ATOM    541  C   GLN P  35       2.107 -71.366 100.866  0.00 97.00      PROA   
ATOM    542  O   GLN P  35       2.074 -71.367 102.088  0.00 97.00      PROA   
ATOM    543  N   TRP P  36       1.035 -71.725 100.123  0.00 97.00      PROA   
ATOM    544  HN  TRP P  36       1.075 -71.676  99.129  0.00 97.00      PROA   
ATOM    545  CA  TRP P  36      -0.216 -72.216 100.674  0.00 97.00      PROA   
ATOM    546  HA  TRP P  36      -0.230 -72.090 101.747  0.00 97.00      PROA   
ATOM    547  CB  TRP P  36      -1.458 -71.517 100.060  0.00 97.00      PROA   
ATOM    548  HB1 TRP P  36      -2.364 -72.141 100.215  0.00 97.00      PROA   
ATOM    549  HB2 TRP P  36      -1.301 -71.437  98.960  0.00 97.00      PROA   
ATOM    550  CG  TRP P  36      -1.780 -70.161 100.602  0.00 97.00      PROA   
ATOM    551  CD1 TRP P  36      -1.356 -68.957 100.110  0.00 97.00      PROA   
ATOM    552  HD1 TRP P  36      -0.598 -68.841  99.357  0.00 97.00      PROA   
ATOM    553  NE1 TRP P  36      -1.996 -67.937 100.757  0.00 97.00      PROA   
ATOM    554  HE1 TRP P  36      -1.901 -66.986 100.547  0.00 97.00      PROA   
ATOM    555  CE2 TRP P  36      -2.832 -68.450 101.700  0.00 97.00      PROA   
ATOM    556  CD2 TRP P  36      -2.720 -69.859 101.646  0.00 97.00      PROA   
ATOM    557  CE3 TRP P  36      -3.477 -70.643 102.518  0.00 97.00      PROA   
ATOM    558  HE3 TRP P  36      -3.405 -71.722 102.512  0.00 97.00      PROA   
ATOM    559  CZ3 TRP P  36      -4.327 -70.006 103.426  0.00 97.00      PROA   
ATOM    560  HZ3 TRP P  36      -4.904 -70.594 104.127  0.00 97.00      PROA   
ATOM    561  CZ2 TRP P  36      -3.690 -67.819 102.587  0.00 97.00      PROA   
ATOM    562  HZ2 TRP P  36      -3.773 -66.743 102.623  0.00 97.00      PROA   
ATOM    563  CH2 TRP P  36      -4.437 -68.620 103.452  0.00 97.00      PROA   
ATOM    564  HH2 TRP P  36      -5.088 -68.155 104.178  0.00 97.00      PROA   
ATOM    565  C   TRP P  36      -0.320 -73.694 100.389  0.00 97.00      PROA   
ATOM    566  O   TRP P  36       0.197 -74.170  99.387  0.00 97.00      PROA   
ATOM    567  N   PHE P  37      -0.983 -74.463 101.283  0.00 97.00      PROA   
ATOM    568  HN  PHE P  37      -1.336 -74.061 102.126  0.00 97.00      PROA   
ATOM    569  CA  PHE P  37      -1.105 -75.901 101.165  0.00 97.00      PROA   
ATOM    570  HA  PHE P  37      -0.891 -76.195 100.149  0.00 97.00      PROA   
ATOM    571  CB  PHE P  37      -0.174 -76.678 102.144  0.00 97.00      PROA   
ATOM    572  HB1 PHE P  37      -0.218 -77.768 101.932  0.00 97.00      PROA   
ATOM    573  HB2 PHE P  37      -0.491 -76.511 103.195  0.00 97.00      PROA   
ATOM    574  CG  PHE P  37       1.263 -76.224 102.023  0.00 97.00      PROA   
ATOM    575  CD1 PHE P  37       2.166 -76.916 101.197  0.00 97.00      PROA   
ATOM    576  HD1 PHE P  37       1.826 -77.774 100.638  0.00 97.00      PROA   
ATOM    577  CE1 PHE P  37       3.497 -76.496 101.080  0.00 97.00      PROA   
ATOM    578  HE1 PHE P  37       4.176 -77.034 100.435  0.00 97.00      PROA   
ATOM    579  CZ  PHE P  37       3.942 -75.374 101.790  0.00 97.00      PROA   
ATOM    580  HZ  PHE P  37       4.964 -75.039 101.688  0.00 97.00      PROA   
ATOM    581  CD2 PHE P  37       1.735 -75.118 102.757  0.00 97.00      PROA   
ATOM    582  HD2 PHE P  37       1.058 -74.575 103.397  0.00 97.00      PROA   
ATOM    583  CE2 PHE P  37       3.058 -74.683 102.627  0.00 97.00      PROA   
ATOM    584  HE2 PHE P  37       3.389 -73.805 103.160  0.00 97.00      PROA   
ATOM    585  C   PHE P  37      -2.534 -76.295 101.479  0.00 97.00      PROA   
ATOM    586  O   PHE P  37      -3.122 -75.811 102.443  0.00 97.00      PROA   
ATOM    587  N   LEU P  38      -3.117 -77.210 100.666  0.00 97.00      PROA   
ATOM    588  HN  LEU P  38      -2.637 -77.528  99.849  0.00 97.00      PROA   
ATOM    589  CA  LEU P  38      -4.393 -77.850 100.916  0.00 97.00      PROA   
ATOM    590  HA  LEU P  38      -4.841 -77.453 101.812  0.00 97.00      PROA   
ATOM    591  CB  LEU P  38      -5.394 -77.737  99.735  0.00 97.00      PROA   
ATOM    592  HB1 LEU P  38      -6.331 -78.287  99.977  0.00 97.00      PROA   
ATOM    593  HB2 LEU P  38      -4.949 -78.196  98.823  0.00 97.00      PROA   
ATOM    594  CG  LEU P  38      -5.783 -76.291  99.376  0.00 97.00      PROA   
ATOM    595  HG  LEU P  38      -4.845 -75.760  99.109  0.00 97.00      PROA   
ATOM    596  CD1 LEU P  38      -6.715 -76.244  98.152  0.00 97.00      PROA   
ATOM    597 HD11 LEU P  38      -7.666 -76.773  98.377  0.00 97.00      PROA   
ATOM    598 HD12 LEU P  38      -6.236 -76.728  97.275  0.00 97.00      PROA   
ATOM    599 HD13 LEU P  38      -6.956 -75.192  97.892  0.00 97.00      PROA   
ATOM    600  CD2 LEU P  38      -6.432 -75.555 100.558  0.00 97.00      PROA   
ATOM    601 HD21 LEU P  38      -5.749 -75.500 101.429  0.00 97.00      PROA   
ATOM    602 HD22 LEU P  38      -7.365 -76.075 100.865  0.00 97.00      PROA   
ATOM    603 HD23 LEU P  38      -6.692 -74.522 100.250  0.00 97.00      PROA   
ATOM    604  C   LEU P  38      -4.120 -79.315 101.120  0.00 97.00      PROA   
ATOM    605  O   LEU P  38      -3.697 -80.001 100.194  0.00 97.00      PROA   
ATOM    606  N   ASN P  39      -4.349 -79.843 102.348  0.00 97.00      PROA   
ATOM    607  HN  ASN P  39      -4.738 -79.270 103.070  0.00 97.00      PROA   
ATOM    608  CA  ASN P  39      -4.153 -81.254 102.670  0.00 97.00      PROA   
ATOM    609  HA  ASN P  39      -4.303 -81.350 103.736  0.00 97.00      PROA   
ATOM    610  CB  ASN P  39      -5.178 -82.174 101.940  0.00 97.00      PROA   
ATOM    611  HB1 ASN P  39      -5.110 -83.211 102.330  0.00 97.00      PROA   
ATOM    612  HB2 ASN P  39      -4.962 -82.187 100.851  0.00 97.00      PROA   
ATOM    613  CG  ASN P  39      -6.610 -81.676 102.175  0.00 97.00      PROA   
ATOM    614  OD1 ASN P  39      -6.946 -81.192 103.257  0.00 97.00      PROA   
ATOM    615  ND2 ASN P  39      -7.471 -81.757 101.123  0.00 97.00      PROA   
ATOM    616 HD21 ASN P  39      -8.390 -81.382 101.234  0.00 97.00      PROA   
ATOM    617 HD22 ASN P  39      -7.163 -82.136 100.253  0.00 97.00      PROA   
ATOM    618  C   ASN P  39      -2.730 -81.727 102.377  0.00 97.00      PROA   
ATOM    619  O   ASN P  39      -2.511 -82.814 101.844  0.00 97.00      PROA   
ATOM    620  N   GLY P  40      -1.723 -80.880 102.697  0.00 97.00      PROA   
ATOM    621  HN  GLY P  40      -1.944 -80.033 103.173  0.00 97.00      PROA   
ATOM    622  CA  GLY P  40      -0.324 -81.108 102.359  0.00 97.00      PROA   
ATOM    623  HA1 GLY P  40      -0.111 -82.166 102.441  0.00 97.00      PROA   
ATOM    624  HA2 GLY P  40       0.266 -80.524 103.050  0.00 97.00      PROA   
ATOM    625  C   GLY P  40       0.082 -80.673 100.964  0.00 97.00      PROA   
ATOM    626  O   GLY P  40       1.258 -80.411 100.724  0.00 97.00      PROA   
ATOM    627  N   THR P  41      -0.860 -80.582  99.997  0.00 97.00      PROA   
ATOM    628  HN  THR P  41      -1.820 -80.746 100.218  0.00 97.00      PROA   
ATOM    629  CA  THR P  41      -0.553 -80.286  98.601  0.00 97.00      PROA   
ATOM    630  HA  THR P  41       0.403 -80.731  98.361  0.00 97.00      PROA   
ATOM    631  CB  THR P  41      -1.579 -80.861  97.629  0.00 97.00      PROA   
ATOM    632  HB  THR P  41      -2.595 -80.468  97.862  0.00 97.00      PROA   
ATOM    633  OG1 THR P  41      -1.606 -82.278  97.742  0.00 97.00      PROA   
ATOM    634  HG1 THR P  41      -1.806 -82.475  98.658  0.00 97.00      PROA   
ATOM    635  CG2 THR P  41      -1.237 -80.534  96.159  0.00 97.00      PROA   
ATOM    636 HG21 THR P  41      -0.215 -80.891  95.913  0.00 97.00      PROA   
ATOM    637 HG22 THR P  41      -1.300 -79.446  95.953  0.00 97.00      PROA   
ATOM    638 HG23 THR P  41      -1.956 -81.049  95.486  0.00 97.00      PROA   
ATOM    639  C   THR P  41      -0.443 -78.794  98.376  0.00 97.00      PROA   
ATOM    640  O   THR P  41      -1.378 -78.047  98.634  0.00 97.00      PROA   
ATOM    641  N   ALA P  42       0.718 -78.318  97.875  0.00 97.00      PROA   
ATOM    642  HN  ALA P  42       1.475 -78.936  97.676  0.00 97.00      PROA   
ATOM    643  CA  ALA P  42       0.971 -76.916  97.607  0.00 97.00      PROA   
ATOM    644  HA  ALA P  42       0.784 -76.389  98.530  0.00 97.00      PROA   
ATOM    645  CB  ALA P  42       2.451 -76.700  97.241  0.00 97.00      PROA   
ATOM    646  HB1 ALA P  42       2.700 -77.229  96.296  0.00 97.00      PROA   
ATOM    647  HB2 ALA P  42       3.102 -77.108  98.046  0.00 97.00      PROA   
ATOM    648  HB3 ALA P  42       2.681 -75.621  97.123  0.00 97.00      PROA   
ATOM    649  C   ALA P  42       0.093 -76.284  96.526  0.00 97.00      PROA   
ATOM    650  O   ALA P  42      -0.079 -76.825  95.435  0.00 97.00      PROA   
ATOM    651  N   ILE P  43      -0.453 -75.077  96.809  0.00 97.00      PROA   
ATOM    652  HN  ILE P  43      -0.307 -74.670  97.710  0.00 97.00      PROA   
ATOM    653  CA  ILE P  43      -1.187 -74.262  95.856  0.00 97.00      PROA   
ATOM    654  HA  ILE P  43      -1.586 -74.913  95.091  0.00 97.00      PROA   
ATOM    655  CB  ILE P  43      -2.349 -73.444  96.451  0.00 97.00      PROA   
ATOM    656  HB  ILE P  43      -1.972 -72.469  96.841  0.00 97.00      PROA   
ATOM    657  CG2 ILE P  43      -3.392 -73.167  95.339  0.00 97.00      PROA   
ATOM    658 HG21 ILE P  43      -3.802 -74.125  94.954  0.00 97.00      PROA   
ATOM    659 HG22 ILE P  43      -2.962 -72.597  94.494  0.00 97.00      PROA   
ATOM    660 HG23 ILE P  43      -4.238 -72.570  95.731  0.00 97.00      PROA   
ATOM    661  CG1 ILE P  43      -3.022 -74.142  97.661  0.00 97.00      PROA   
ATOM    662 HG11 ILE P  43      -2.268 -74.337  98.451  0.00 97.00      PROA   
ATOM    663 HG12 ILE P  43      -3.433 -75.123  97.339  0.00 97.00      PROA   
ATOM    664  CD  ILE P  43      -4.137 -73.293  98.289  0.00 97.00      PROA   
ATOM    665  HD1 ILE P  43      -3.836 -72.225  98.350  0.00 97.00      PROA   
ATOM    666  HD2 ILE P  43      -4.366 -73.642  99.317  0.00 97.00      PROA   
ATOM    667  HD3 ILE P  43      -5.069 -73.365  97.690  0.00 97.00      PROA   
ATOM    668  C   ILE P  43      -0.176 -73.316  95.227  0.00 97.00      PROA   
ATOM    669  O   ILE P  43       0.851 -72.996  95.821  0.00 97.00      PROA   
ATOM    670  N   GLN P  44      -0.452 -72.817  94.002  0.00 97.00      PROA   
ATOM    671  HN  GLN P  44      -1.260 -73.116  93.499  0.00 97.00      PROA   
ATOM    672  CA  GLN P  44       0.408 -71.871  93.316  0.00 97.00      PROA   
ATOM    673  HA  GLN P  44       1.441 -72.100  93.540  0.00 97.00      PROA   
ATOM    674  CB  GLN P  44       0.189 -71.975  91.783  0.00 97.00      PROA   
ATOM    675  HB1 GLN P  44       0.902 -71.286  91.278  0.00 97.00      PROA   
ATOM    676  HB2 GLN P  44      -0.841 -71.637  91.530  0.00 97.00      PROA   
ATOM    677  CG  GLN P  44       0.389 -73.392  91.180  0.00 97.00      PROA   
ATOM    678  HG1 GLN P  44       0.359 -73.315  90.071  0.00 97.00      PROA   
ATOM    679  HG2 GLN P  44      -0.434 -74.069  91.490  0.00 97.00      PROA   
ATOM    680  CD  GLN P  44       1.743 -74.013  91.552  0.00 97.00      PROA   
ATOM    681  OE1 GLN P  44       2.760 -73.724  90.912  0.00 97.00      PROA   
ATOM    682  NE2 GLN P  44       1.772 -74.898  92.587  0.00 97.00      PROA   
ATOM    683 HE21 GLN P  44       2.656 -75.296  92.826  0.00 97.00      PROA   
ATOM    684 HE22 GLN P  44       0.946 -75.105  93.110  0.00 97.00      PROA   
ATOM    685  C   GLN P  44       0.141 -70.439  93.785  0.00 97.00      PROA   
ATOM    686  O   GLN P  44       0.872 -69.511  93.437  0.00 97.00      PROA   
ATOM    687  N   THR P  45      -0.905 -70.233  94.622  0.00 97.00      PROA   
ATOM    688  HN  THR P  45      -1.492 -71.003  94.858  0.00 97.00      PROA   
ATOM    689  CA  THR P  45      -1.270 -68.964  95.240  0.00 97.00      PROA   
ATOM    690  HA  THR P  45      -1.476 -68.265  94.442  0.00 97.00      PROA   
ATOM    691  CB  THR P  45      -2.518 -69.096  96.113  0.00 97.00      PROA   
ATOM    692  HB  THR P  45      -2.327 -69.788  96.967  0.00 97.00      PROA   
ATOM    693  OG1 THR P  45      -3.589 -69.632  95.349  0.00 97.00      PROA   
ATOM    694  HG1 THR P  45      -4.346 -69.652  95.940  0.00 97.00      PROA   
ATOM    695  CG2 THR P  45      -2.984 -67.728  96.645  0.00 97.00      PROA   
ATOM    696 HG21 THR P  45      -3.183 -67.044  95.792  0.00 97.00      PROA   
ATOM    697 HG22 THR P  45      -2.232 -67.268  97.317  0.00 97.00      PROA   
ATOM    698 HG23 THR P  45      -3.924 -67.834  97.225  0.00 97.00      PROA   
ATOM    699  C   THR P  45      -0.155 -68.399  96.104  0.00 97.00      PROA   
ATOM    700  O   THR P  45       0.133 -68.934  97.168  0.00 97.00      PROA   
ATOM    701  N   SER P  46       0.503 -67.298  95.670  0.00 97.00      PROA   
ATOM    702  HN  SER P  46       0.350 -66.953  94.747  0.00 97.00      PROA   
ATOM    703  CA  SER P  46       1.600 -66.709  96.429  0.00 97.00      PROA   
ATOM    704  HA  SER P  46       1.983 -67.432  97.133  0.00 97.00      PROA   
ATOM    705  CB  SER P  46       2.768 -66.307  95.498  0.00 97.00      PROA   
ATOM    706  HB1 SER P  46       3.570 -65.798  96.075  0.00 97.00      PROA   
ATOM    707  HB2 SER P  46       2.412 -65.614  94.705  0.00 97.00      PROA   
ATOM    708  OG  SER P  46       3.354 -67.461  94.898  0.00 97.00      PROA   
ATOM    709  HG1 SER P  46       2.648 -67.980  94.501  0.00 97.00      PROA   
ATOM    710  C   SER P  46       1.196 -65.484  97.234  0.00 97.00      PROA   
ATOM    711  O   SER P  46       1.968 -64.996  98.059  0.00 97.00      PROA   
ATOM    712  N   THR P  47      -0.043 -64.973  97.052  0.00 97.00      PROA   
ATOM    713  HN  THR P  47      -0.654 -65.404  96.395  0.00 97.00      PROA   
ATOM    714  CA  THR P  47      -0.595 -63.873  97.840  0.00 97.00      PROA   
ATOM    715  HA  THR P  47       0.150 -63.097  97.797  0.00 97.00      PROA   
ATOM    716  CB  THR P  47      -1.860 -63.233  97.235  0.00 97.00      PROA   
ATOM    717  HB  THR P  47      -1.570 -62.651  96.331  0.00 97.00      PROA   
ATOM    718  OG1 THR P  47      -2.544 -62.352  98.125  0.00 97.00      PROA   
ATOM    719  HG1 THR P  47      -3.403 -62.192  97.727  0.00 97.00      PROA   
ATOM    720  CG2 THR P  47      -2.861 -64.320  96.814  0.00 97.00      PROA   
ATOM    721 HG21 THR P  47      -3.062 -65.005  97.663  0.00 97.00      PROA   
ATOM    722 HG22 THR P  47      -2.474 -64.907  95.958  0.00 97.00      PROA   
ATOM    723 HG23 THR P  47      -3.827 -63.864  96.504  0.00 97.00      PROA   
ATOM    724  C   THR P  47      -0.798 -64.263  99.309  0.00 97.00      PROA   
ATOM    725  O   THR P  47      -1.164 -65.407  99.563  0.00 97.00      PROA   
ATOM    726  N   PRO P  48      -0.626 -63.384 100.306  0.00 97.00      PROA   
ATOM    727  CD  PRO P  48       0.274 -62.226 100.214  0.00 97.00      PROA   
ATOM    728  HD1 PRO P  48      -0.327 -61.337  99.922  0.00 97.00      PROA   
ATOM    729  HD2 PRO P  48       1.103 -62.385  99.489  0.00 97.00      PROA   
ATOM    730  CA  PRO P  48      -0.918 -63.725 101.695  0.00 97.00      PROA   
ATOM    731  HA  PRO P  48      -0.446 -64.670 101.924  0.00 97.00      PROA   
ATOM    732  CB  PRO P  48      -0.323 -62.549 102.492  0.00 97.00      PROA   
ATOM    733  HB1 PRO P  48      -0.000 -62.858 103.505  0.00 97.00      PROA   
ATOM    734  HB2 PRO P  48      -1.052 -61.712 102.582  0.00 97.00      PROA   
ATOM    735  CG  PRO P  48       0.840 -62.069 101.624  0.00 97.00      PROA   
ATOM    736  HG1 PRO P  48       1.153 -61.031 101.855  0.00 97.00      PROA   
ATOM    737  HG2 PRO P  48       1.706 -62.756 101.751  0.00 97.00      PROA   
ATOM    738  C   PRO P  48      -2.394 -63.847 102.024  0.00 97.00      PROA   
ATOM    739  O   PRO P  48      -2.686 -64.130 103.179  0.00 97.00      PROA   
ATOM    740  N   THR P  49      -3.334 -63.663 101.066  0.00 97.00      PROA   
ATOM    741  HN  THR P  49      -3.068 -63.398 100.143  0.00 97.00      PROA   
ATOM    742  CA  THR P  49      -4.748 -63.908 101.310  0.00 97.00      PROA   
ATOM    743  HA  THR P  49      -4.834 -64.437 102.245  0.00 97.00      PROA   
ATOM    744  CB  THR P  49      -5.604 -62.646 101.451  0.00 97.00      PROA   
ATOM    745  HB  THR P  49      -5.033 -61.935 102.088  0.00 97.00      PROA   
ATOM    746  OG1 THR P  49      -6.826 -62.924 102.122  0.00 97.00      PROA   
ATOM    747  HG1 THR P  49      -7.069 -62.097 102.555  0.00 97.00      PROA   
ATOM    748  CG2 THR P  49      -5.931 -61.941 100.123  0.00 97.00      PROA   
ATOM    749 HG21 THR P  49      -6.597 -62.568  99.493  0.00 97.00      PROA   
ATOM    750 HG22 THR P  49      -5.002 -61.716  99.563  0.00 97.00      PROA   
ATOM    751 HG23 THR P  49      -6.464 -60.986 100.326  0.00 97.00      PROA   
ATOM    752  C   THR P  49      -5.266 -64.839 100.240  0.00 97.00      PROA   
ATOM    753  O   THR P  49      -5.075 -64.629  99.045  0.00 97.00      PROA   
ATOM    754  N   TYR P  50      -5.945 -65.925 100.664  0.00 97.00      PROA   
ATOM    755  HN  TYR P  50      -6.063 -66.086 101.643  0.00 97.00      PROA   
ATOM    756  CA  TYR P  50      -6.556 -66.883  99.774  0.00 97.00      PROA   
ATOM    757  HA  TYR P  50      -6.134 -66.786  98.783  0.00 97.00      PROA   
ATOM    758  CB  TYR P  50      -6.353 -68.337 100.280  0.00 97.00      PROA   
ATOM    759  HB1 TYR P  50      -6.868 -68.507 101.250  0.00 97.00      PROA   
ATOM    760  HB2 TYR P  50      -5.268 -68.507 100.443  0.00 97.00      PROA   
ATOM    761  CG  TYR P  50      -6.830 -69.354  99.275  0.00 97.00      PROA   
ATOM    762  CD1 TYR P  50      -8.142 -69.858  99.314  0.00 97.00      PROA   
ATOM    763  HD1 TYR P  50      -8.832 -69.503 100.065  0.00 97.00      PROA   
ATOM    764  CE1 TYR P  50      -8.558 -70.835  98.399  0.00 97.00      PROA   
ATOM    765  HE1 TYR P  50      -9.557 -71.239  98.452  0.00 97.00      PROA   
ATOM    766  CZ  TYR P  50      -7.670 -71.303  97.425  0.00 97.00      PROA   
ATOM    767  OH  TYR P  50      -8.084 -72.291  96.508  0.00 97.00      PROA   
ATOM    768  HH  TYR P  50      -8.984 -72.540  96.731  0.00 97.00      PROA   
ATOM    769  CD2 TYR P  50      -5.940 -69.852  98.307  0.00 97.00      PROA   
ATOM    770  HD2 TYR P  50      -4.920 -69.500  98.295  0.00 97.00      PROA   
ATOM    771  CE2 TYR P  50      -6.364 -70.806  97.375  0.00 97.00      PROA   
ATOM    772  HE2 TYR P  50      -5.682 -71.184  96.629  0.00 97.00      PROA   
ATOM    773  C   TYR P  50      -8.023 -66.523  99.719  0.00 97.00      PROA   
ATOM    774  O   TYR P  50      -8.738 -66.669 100.703  0.00 97.00      PROA   
ATOM    775  N   HSD P  51      -8.498 -66.030  98.555  0.00 97.00      PROA   
ATOM    776  HN  HSD P  51      -7.907 -65.957  97.757  0.00 97.00      PROA   
ATOM    777  CA  HSD P  51      -9.822 -65.459  98.421  0.00 97.00      PROA   
ATOM    778  HA  HSD P  51     -10.259 -65.296  99.396  0.00 97.00      PROA   
ATOM    779  CB  HSD P  51      -9.764 -64.088  97.693  0.00 97.00      PROA   
ATOM    780  HB1 HSD P  51      -9.236 -64.203  96.722  0.00 97.00      PROA   
ATOM    781  HB2 HSD P  51      -9.149 -63.405  98.321  0.00 97.00      PROA   
ATOM    782  ND1 HSD P  51     -11.947 -63.742  96.407  0.00 97.00      PROA   
ATOM    783  HD1 HSD P  51     -11.859 -64.534  95.800  0.00 97.00      PROA   
ATOM    784  CG  HSD P  51     -11.094 -63.416  97.443  0.00 97.00      PROA   
ATOM    785  CE1 HSD P  51     -12.950 -62.833  96.418  0.00 97.00      PROA   
ATOM    786  HE1 HSD P  51     -13.775 -62.860  95.707  0.00 97.00      PROA   
ATOM    787  NE2 HSD P  51     -12.800 -61.940  97.377  0.00 97.00      PROA   
ATOM    788  CD2 HSD P  51     -11.628 -62.304  98.017  0.00 97.00      PROA   
ATOM    789  HD2 HSD P  51     -11.254 -61.707  98.841  0.00 97.00      PROA   
ATOM    790  C   HSD P  51     -10.735 -66.390  97.666  0.00 97.00      PROA   
ATOM    791  O   HSD P  51     -10.611 -66.566  96.456  0.00 97.00      PROA   
ATOM    792  N   ILE P  52     -11.728 -66.969  98.375  0.00 97.00      PROA   
ATOM    793  HN  ILE P  52     -11.804 -66.854  99.365  0.00 97.00      PROA   
ATOM    794  CA  ILE P  52     -12.779 -67.759  97.780  0.00 97.00      PROA   
ATOM    795  HA  ILE P  52     -12.449 -68.160  96.831  0.00 97.00      PROA   
ATOM    796  CB  ILE P  52     -13.186 -68.933  98.663  0.00 97.00      PROA   
ATOM    797  HB  ILE P  52     -13.444 -68.547  99.671  0.00 97.00      PROA   
ATOM    798  CG2 ILE P  52     -14.431 -69.649  98.105  0.00 97.00      PROA   
ATOM    799 HG21 ILE P  52     -14.245 -70.019  97.075  0.00 97.00      PROA   
ATOM    800 HG22 ILE P  52     -15.327 -68.996  98.108  0.00 97.00      PROA   
ATOM    801 HG23 ILE P  52     -14.660 -70.529  98.741  0.00 97.00      PROA   
ATOM    802  CG1 ILE P  52     -12.010 -69.926  98.825  0.00 97.00      PROA   
ATOM    803 HG11 ILE P  52     -11.045 -69.380  98.884  0.00 97.00      PROA   
ATOM    804 HG12 ILE P  52     -11.973 -70.569  97.917  0.00 97.00      PROA   
ATOM    805  CD  ILE P  52     -12.122 -70.818 100.065  0.00 97.00      PROA   
ATOM    806  HD1 ILE P  52     -13.072 -71.390 100.052  0.00 97.00      PROA   
ATOM    807  HD2 ILE P  52     -12.077 -70.213 100.995  0.00 97.00      PROA   
ATOM    808  HD3 ILE P  52     -11.287 -71.546 100.083  0.00 97.00      PROA   
ATOM    809  C   ILE P  52     -13.936 -66.817  97.539  0.00 97.00      PROA   
ATOM    810  O   ILE P  52     -14.605 -66.366  98.465  0.00 97.00      PROA   
ATOM    811  N   THR P  53     -14.183 -66.477  96.254  0.00 97.00      PROA   
ATOM    812  HN  THR P  53     -13.571 -66.797  95.534  0.00 97.00      PROA   
ATOM    813  CA  THR P  53     -15.244 -65.573  95.834  0.00 97.00      PROA   
ATOM    814  HA  THR P  53     -15.090 -64.639  96.357  0.00 97.00      PROA   
ATOM    815  CB  THR P  53     -15.214 -65.301  94.333  0.00 97.00      PROA   
ATOM    816  HB  THR P  53     -15.477 -66.223  93.764  0.00 97.00      PROA   
ATOM    817  OG1 THR P  53     -13.908 -64.903  93.942  0.00 97.00      PROA   
ATOM    818  HG1 THR P  53     -13.973 -64.693  93.007  0.00 97.00      PROA   
ATOM    819  CG2 THR P  53     -16.176 -64.159  93.951  0.00 97.00      PROA   
ATOM    820 HG21 THR P  53     -15.932 -63.242  94.528  0.00 97.00      PROA   
ATOM    821 HG22 THR P  53     -17.231 -64.434  94.151  0.00 97.00      PROA   
ATOM    822 HG23 THR P  53     -16.087 -63.925  92.868  0.00 97.00      PROA   
ATOM    823  C   THR P  53     -16.620 -66.077  96.215  0.00 97.00      PROA   
ATOM    824  O   THR P  53     -17.457 -65.311  96.689  0.00 97.00      PROA   
ATOM    825  N   SER P  54     -16.865 -67.393  96.032  0.00 97.00      PROA   
ATOM    826  HN  SER P  54     -16.150 -68.005  95.707  0.00 97.00      PROA   
ATOM    827  CA  SER P  54     -18.155 -67.995  96.280  0.00 97.00      PROA   
ATOM    828  HA  SER P  54     -18.541 -67.614  97.216  0.00 97.00      PROA   
ATOM    829  CB  SER P  54     -19.175 -67.806  95.117  0.00 97.00      PROA   
ATOM    830  HB1 SER P  54     -20.154 -68.257  95.382  0.00 97.00      PROA   
ATOM    831  HB2 SER P  54     -18.804 -68.301  94.195  0.00 97.00      PROA   
ATOM    832  OG  SER P  54     -19.379 -66.433  94.801  0.00 97.00      PROA   
ATOM    833  HG1 SER P  54     -19.591 -65.995  95.629  0.00 97.00      PROA   
ATOM    834  C   SER P  54     -17.893 -69.476  96.411  0.00 97.00      PROA   
ATOM    835  O   SER P  54     -17.568 -70.137  95.429  0.00 97.00      PROA   
ATOM    836  N   ALA P  55     -17.987 -70.026  97.642  0.00 97.00      PROA   
ATOM    837  HN  ALA P  55     -18.250 -69.459  98.424  0.00 97.00      PROA   
ATOM    838  CA  ALA P  55     -17.508 -71.349  97.997  0.00 97.00      PROA   
ATOM    839  HA  ALA P  55     -16.456 -71.345  97.771  0.00 97.00      PROA   
ATOM    840  CB  ALA P  55     -17.659 -71.569  99.515  0.00 97.00      PROA   
ATOM    841  HB1 ALA P  55     -18.730 -71.566  99.808  0.00 97.00      PROA   
ATOM    842  HB2 ALA P  55     -17.154 -70.744 100.065  0.00 97.00      PROA   
ATOM    843  HB3 ALA P  55     -17.196 -72.527  99.827  0.00 97.00      PROA   
ATOM    844  C   ALA P  55     -18.090 -72.547  97.257  0.00 97.00      PROA   
ATOM    845  O   ALA P  55     -19.293 -72.652  97.037  0.00 97.00      PROA   
ATOM    846  N   SER P  56     -17.205 -73.506  96.881  0.00 97.00      PROA   
ATOM    847  HN  SER P  56     -16.226 -73.353  97.025  0.00 97.00      PROA   
ATOM    848  CA  SER P  56     -17.544 -74.797  96.306  0.00 97.00      PROA   
ATOM    849  HA  SER P  56     -18.585 -74.786  96.024  0.00 97.00      PROA   
ATOM    850  CB  SER P  56     -16.715 -75.157  95.038  0.00 97.00      PROA   
ATOM    851  HB1 SER P  56     -16.816 -74.330  94.304  0.00 97.00      PROA   
ATOM    852  HB2 SER P  56     -17.119 -76.080  94.566  0.00 97.00      PROA   
ATOM    853  OG  SER P  56     -15.327 -75.337  95.309  0.00 97.00      PROA   
ATOM    854  HG1 SER P  56     -14.993 -75.927  94.620  0.00 97.00      PROA   
ATOM    855  C   SER P  56     -17.378 -75.874  97.361  0.00 97.00      PROA   
ATOM    856  O   SER P  56     -16.850 -75.636  98.442  0.00 97.00      PROA   
ATOM    857  N   GLU P  57     -17.845 -77.111  97.071  0.00 97.00      PROA   
ATOM    858  HN  GLU P  57     -18.250 -77.307  96.180  0.00 97.00      PROA   
ATOM    859  CA  GLU P  57     -17.690 -78.276  97.926  0.00 97.00      PROA   
ATOM    860  HA  GLU P  57     -18.138 -78.066  98.888  0.00 97.00      PROA   
ATOM    861  CB  GLU P  57     -18.366 -79.502  97.246  0.00 97.00      PROA   
ATOM    862  HB1 GLU P  57     -18.268 -80.398  97.892  0.00 97.00      PROA   
ATOM    863  HB2 GLU P  57     -17.802 -79.709  96.303  0.00 97.00      PROA   
ATOM    864  CG  GLU P  57     -19.847 -79.331  96.796  0.00 97.00      PROA   
ATOM    865  HG1 GLU P  57     -20.092 -80.201  96.143  0.00 97.00      PROA   
ATOM    866  HG2 GLU P  57     -19.971 -78.415  96.183  0.00 97.00      PROA   
ATOM    867  CD  GLU P  57     -20.899 -79.301  97.911  0.00 97.00      PROA   
ATOM    868  OE1 GLU P  57     -21.663 -80.298  98.020  0.00 97.00      PROA   
ATOM    869  OE2 GLU P  57     -21.016 -78.260  98.608  0.00 97.00      PROA   
ATOM    870  C   GLU P  57     -16.203 -78.592  98.120  0.00 97.00      PROA   
ATOM    871  O   GLU P  57     -15.717 -78.882  99.209  0.00 97.00      PROA   
ATOM    872  N   ASP P  58     -15.474 -78.485  96.998  0.00 97.00      PROA   
ATOM    873  HN  ASP P  58     -15.973 -78.281  96.157  0.00 97.00      PROA   
ATOM    874  CA  ASP P  58     -14.094 -78.776  96.702  0.00 97.00      PROA   
ATOM    875  HA  ASP P  58     -13.866 -79.733  97.148  0.00 97.00      PROA   
ATOM    876  CB  ASP P  58     -13.912 -78.918  95.148  0.00 97.00      PROA   
ATOM    877  HB1 ASP P  58     -14.006 -80.000  94.899  0.00 97.00      PROA   
ATOM    878  HB2 ASP P  58     -12.911 -78.581  94.817  0.00 97.00      PROA   
ATOM    879  CG  ASP P  58     -14.991 -78.213  94.301  0.00 97.00      PROA   
ATOM    880  OD1 ASP P  58     -16.193 -78.585  94.395  0.00 97.00      PROA   
ATOM    881  OD2 ASP P  58     -14.615 -77.297  93.524  0.00 97.00      PROA   
ATOM    882  C   ASP P  58     -13.090 -77.809  97.326  0.00 97.00      PROA   
ATOM    883  O   ASP P  58     -11.923 -78.163  97.490  0.00 97.00      PROA   
ATOM    884  N   ASP P  59     -13.524 -76.606  97.772  0.00 97.00      PROA   
ATOM    885  HN  ASP P  59     -14.411 -76.253  97.481  0.00 97.00      PROA   
ATOM    886  CA  ASP P  59     -12.779 -75.734  98.675  0.00 97.00      PROA   
ATOM    887  HA  ASP P  59     -11.838 -75.482  98.202  0.00 97.00      PROA   
ATOM    888  CB  ASP P  59     -13.594 -74.437  98.954  0.00 97.00      PROA   
ATOM    889  HB1 ASP P  59     -13.198 -73.903  99.844  0.00 97.00      PROA   
ATOM    890  HB2 ASP P  59     -14.656 -74.690  99.141  0.00 97.00      PROA   
ATOM    891  CG  ASP P  59     -13.513 -73.426  97.811  0.00 97.00      PROA   
ATOM    892  OD1 ASP P  59     -12.392 -73.174  97.299  0.00 97.00      PROA   
ATOM    893  OD2 ASP P  59     -14.561 -72.788  97.539  0.00 97.00      PROA   
ATOM    894  C   ASP P  59     -12.442 -76.388 100.026  0.00 97.00      PROA   
ATOM    895  O   ASP P  59     -11.498 -75.984 100.696  0.00 97.00      PROA   
ATOM    896  N   SER P  60     -13.206 -77.413 100.470  0.00 97.00      PROA   
ATOM    897  HN  SER P  60     -13.962 -77.717  99.896  0.00 97.00      PROA   
ATOM    898  CA  SER P  60     -13.013 -78.115 101.742  0.00 97.00      PROA   
ATOM    899  HA  SER P  60     -13.097 -77.367 102.520  0.00 97.00      PROA   
ATOM    900  CB  SER P  60     -14.077 -79.209 102.008  0.00 97.00      PROA   
ATOM    901  HB1 SER P  60     -13.923 -79.665 103.011  0.00 97.00      PROA   
ATOM    902  HB2 SER P  60     -14.009 -80.006 101.237  0.00 97.00      PROA   
ATOM    903  OG  SER P  60     -15.393 -78.679 101.983  0.00 97.00      PROA   
ATOM    904  HG1 SER P  60     -15.632 -78.592 101.055  0.00 97.00      PROA   
ATOM    905  C   SER P  60     -11.667 -78.816 101.923  0.00 97.00      PROA   
ATOM    906  O   SER P  60     -11.141 -79.445 101.007  0.00 97.00      PROA   
ATOM    907  N   GLY P  61     -11.098 -78.769 103.153  0.00 97.00      PROA   
ATOM    908  HN  GLY P  61     -11.560 -78.299 103.904  0.00 97.00      PROA   
ATOM    909  CA  GLY P  61      -9.814 -79.393 103.438  0.00 97.00      PROA   
ATOM    910  HA1 GLY P  61      -9.207 -79.399 102.543  0.00 97.00      PROA   
ATOM    911  HA2 GLY P  61     -10.002 -80.376 103.845  0.00 97.00      PROA   
ATOM    912  C   GLY P  61      -9.055 -78.598 104.451  0.00 97.00      PROA   
ATOM    913  O   GLY P  61      -9.533 -77.582 104.937  0.00 97.00      PROA   
ATOM    914  N   GLU P  62      -7.825 -79.039 104.803  0.00 97.00      PROA   
ATOM    915  HN  GLU P  62      -7.441 -79.873 104.407  0.00 97.00      PROA   
ATOM    916  CA  GLU P  62      -6.993 -78.326 105.746  0.00 97.00      PROA   
ATOM    917  HA  GLU P  62      -7.636 -77.732 106.369  0.00 97.00      PROA   
ATOM    918  CB  GLU P  62      -6.224 -79.235 106.736  0.00 97.00      PROA   
ATOM    919  HB1 GLU P  62      -6.971 -79.936 107.172  0.00 97.00      PROA   
ATOM    920  HB2 GLU P  62      -5.854 -78.582 107.559  0.00 97.00      PROA   
ATOM    921  CG  GLU P  62      -5.065 -80.087 106.189  0.00 97.00      PROA   
ATOM    922  HG1 GLU P  62      -4.389 -79.492 105.542  0.00 97.00      PROA   
ATOM    923  HG2 GLU P  62      -5.461 -80.947 105.610  0.00 97.00      PROA   
ATOM    924  CD  GLU P  62      -4.235 -80.631 107.347  0.00 97.00      PROA   
ATOM    925  OE1 GLU P  62      -4.814 -81.042 108.381  0.00 97.00      PROA   
ATOM    926  OE2 GLU P  62      -2.994 -80.645 107.201  0.00 97.00      PROA   
ATOM    927  C   GLU P  62      -6.097 -77.333 105.054  0.00 97.00      PROA   
ATOM    928  O   GLU P  62      -5.311 -77.651 104.167  0.00 97.00      PROA   
ATOM    929  N   TYR P  63      -6.239 -76.061 105.476  0.00 97.00      PROA   
ATOM    930  HN  TYR P  63      -6.899 -75.851 106.196  0.00 97.00      PROA   
ATOM    931  CA  TYR P  63      -5.529 -74.920 104.959  0.00 97.00      PROA   
ATOM    932  HA  TYR P  63      -5.200 -75.130 103.949  0.00 97.00      PROA   
ATOM    933  CB  TYR P  63      -6.405 -73.637 104.969  0.00 97.00      PROA   
ATOM    934  HB1 TYR P  63      -5.786 -72.718 104.906  0.00 97.00      PROA   
ATOM    935  HB2 TYR P  63      -6.998 -73.602 105.906  0.00 97.00      PROA   
ATOM    936  CG  TYR P  63      -7.377 -73.636 103.819  0.00 97.00      PROA   
ATOM    937  CD1 TYR P  63      -8.462 -74.531 103.782  0.00 97.00      PROA   
ATOM    938  HD1 TYR P  63      -8.621 -75.221 104.595  0.00 97.00      PROA   
ATOM    939  CE1 TYR P  63      -9.325 -74.561 102.682  0.00 97.00      PROA   
ATOM    940  HE1 TYR P  63     -10.124 -75.285 102.652  0.00 97.00      PROA   
ATOM    941  CZ  TYR P  63      -9.144 -73.657 101.628  0.00 97.00      PROA   
ATOM    942  OH  TYR P  63      -9.969 -73.699 100.487  0.00 97.00      PROA   
ATOM    943  HH  TYR P  63     -10.511 -74.493 100.540  0.00 97.00      PROA   
ATOM    944  CD2 TYR P  63      -7.227 -72.713 102.768  0.00 97.00      PROA   
ATOM    945  HD2 TYR P  63      -6.416 -72.001 102.786  0.00 97.00      PROA   
ATOM    946  CE2 TYR P  63      -8.110 -72.720 101.685  0.00 97.00      PROA   
ATOM    947  HE2 TYR P  63      -7.964 -72.035 100.867  0.00 97.00      PROA   
ATOM    948  C   TYR P  63      -4.304 -74.689 105.802  0.00 97.00      PROA   
ATOM    949  O   TYR P  63      -4.359 -74.740 107.028  0.00 97.00      PROA   
ATOM    950  N   ARG P  64      -3.143 -74.451 105.154  0.00 97.00      PROA   
ATOM    951  HN  ARG P  64      -3.087 -74.511 104.160  0.00 97.00      PROA   
ATOM    952  CA  ARG P  64      -1.917 -74.195 105.877  0.00 97.00      PROA   
ATOM    953  HA  ARG P  64      -2.141 -73.708 106.817  0.00 97.00      PROA   
ATOM    954  CB  ARG P  64      -1.063 -75.472 106.107  0.00 97.00      PROA   
ATOM    955  HB1 ARG P  64      -0.457 -75.309 107.026  0.00 97.00      PROA   
ATOM    956  HB2 ARG P  64      -0.352 -75.646 105.269  0.00 97.00      PROA   
ATOM    957  CG  ARG P  64      -1.892 -76.767 106.233  0.00 97.00      PROA   
ATOM    958  HG1 ARG P  64      -2.363 -76.994 105.252  0.00 97.00      PROA   
ATOM    959  HG2 ARG P  64      -2.714 -76.630 106.970  0.00 97.00      PROA   
ATOM    960  CD  ARG P  64      -1.066 -77.979 106.645  0.00 97.00      PROA   
ATOM    961  HD1 ARG P  64      -0.111 -78.042 106.083  0.00 97.00      PROA   
ATOM    962  HD2 ARG P  64      -1.645 -78.906 106.480  0.00 97.00      PROA   
ATOM    963  NE  ARG P  64      -0.764 -77.776 108.091  0.00 97.00      PROA   
ATOM    964  HE  ARG P  64      -0.893 -76.866 108.484  0.00 97.00      PROA   
ATOM    965  CZ  ARG P  64      -0.577 -78.766 108.981  0.00 97.00      PROA   
ATOM    966  NH1 ARG P  64      -0.934 -80.034 108.758  0.00 97.00      PROA   
ATOM    967 HH11 ARG P  64      -1.607 -80.185 108.032  0.00 97.00      PROA   
ATOM    968 HH12 ARG P  64      -1.002 -80.646 109.537  0.00 97.00      PROA   
ATOM    969  NH2 ARG P  64      -0.058 -78.436 110.171  0.00 97.00      PROA   
ATOM    970 HH21 ARG P  64       0.252 -77.492 110.282  0.00 97.00      PROA   
ATOM    971 HH22 ARG P  64       0.136 -79.158 110.824  0.00 97.00      PROA   
ATOM    972  C   ARG P  64      -1.110 -73.261 105.018  0.00 97.00      PROA   
ATOM    973  O   ARG P  64      -1.249 -73.258 103.801  0.00 97.00      PROA   
ATOM    974  N   CYS P  65      -0.224 -72.444 105.627  0.00 97.00      PROA   
ATOM    975  HN  CYS P  65      -0.223 -72.313 106.615  0.00 97.00      PROA   
ATOM    976  CA  CYS P  65       0.716 -71.655 104.866  0.00 97.00      PROA   
ATOM    977  HA  CYS P  65       0.891 -72.163 103.931  0.00 97.00      PROA   
ATOM    978  CB  CYS P  65       0.171 -70.241 104.558  0.00 97.00      PROA   
ATOM    979  HB1 CYS P  65      -0.677 -70.375 103.848  0.00 97.00      PROA   
ATOM    980  HB2 CYS P  65       0.927 -69.616 104.040  0.00 97.00      PROA   
ATOM    981  SG  CYS P  65      -0.470 -69.406 106.036  0.00 97.00      PROA   
ATOM    982  C   CYS P  65       2.071 -71.572 105.533  0.00 97.00      PROA   
ATOM    983  O   CYS P  65       2.243 -71.853 106.714  0.00 97.00      PROA   
ATOM    984  N   GLN P  66       3.091 -71.194 104.734  0.00 97.00      PROA   
ATOM    985  HN  GLN P  66       2.918 -71.059 103.760  0.00 97.00      PROA   
ATOM    986  CA  GLN P  66       4.444 -70.963 105.182  0.00 97.00      PROA   
ATOM    987  HA  GLN P  66       4.489 -70.985 106.262  0.00 97.00      PROA   
ATOM    988  CB  GLN P  66       5.390 -72.048 104.568  0.00 97.00      PROA   
ATOM    989  HB1 GLN P  66       5.583 -71.855 103.495  0.00 97.00      PROA   
ATOM    990  HB2 GLN P  66       4.813 -73.001 104.625  0.00 97.00      PROA   
ATOM    991  CG  GLN P  66       6.709 -72.281 105.339  0.00 97.00      PROA   
ATOM    992  HG1 GLN P  66       6.457 -72.299 106.421  0.00 97.00      PROA   
ATOM    993  HG2 GLN P  66       7.436 -71.466 105.169  0.00 97.00      PROA   
ATOM    994  CD  GLN P  66       7.364 -73.647 105.062  0.00 97.00      PROA   
ATOM    995  OE1 GLN P  66       7.522 -74.427 106.000  0.00 97.00      PROA   
ATOM    996  NE2 GLN P  66       7.753 -73.968 103.804  0.00 97.00      PROA   
ATOM    997 HE21 GLN P  66       8.116 -74.882 103.625  0.00 97.00      PROA   
ATOM    998 HE22 GLN P  66       7.614 -73.331 103.045  0.00 97.00      PROA   
ATOM    999  C   GLN P  66       4.751 -69.553 104.693  0.00 97.00      PROA   
ATOM   1000  O   GLN P  66       4.829 -69.306 103.491  0.00 97.00      PROA   
ATOM   1001  N   ARG P  67       4.901 -68.573 105.625  0.00 97.00      PROA   
ATOM   1002  HN  ARG P  67       4.784 -68.762 106.597  0.00 97.00      PROA   
ATOM   1003  CA  ARG P  67       5.152 -67.177 105.289  0.00 97.00      PROA   
ATOM   1004  HA  ARG P  67       5.024 -67.009 104.228  0.00 97.00      PROA   
ATOM   1005  CB  ARG P  67       4.192 -66.236 106.073  0.00 97.00      PROA   
ATOM   1006  HB1 ARG P  67       4.538 -65.179 106.038  0.00 97.00      PROA   
ATOM   1007  HB2 ARG P  67       4.204 -66.547 107.143  0.00 97.00      PROA   
ATOM   1008  CG  ARG P  67       2.734 -66.271 105.585  0.00 97.00      PROA   
ATOM   1009  HG1 ARG P  67       2.087 -65.880 106.404  0.00 97.00      PROA   
ATOM   1010  HG2 ARG P  67       2.436 -67.326 105.405  0.00 97.00      PROA   
ATOM   1011  CD  ARG P  67       2.472 -65.465 104.306  0.00 97.00      PROA   
ATOM   1012  HD1 ARG P  67       1.502 -65.759 103.856  0.00 97.00      PROA   
ATOM   1013  HD2 ARG P  67       3.271 -65.621 103.550  0.00 97.00      PROA   
ATOM   1014  NE  ARG P  67       2.327 -64.029 104.692  0.00 97.00      PROA   
ATOM   1015  HE  ARG P  67       1.537 -63.770 105.248  0.00 97.00      PROA   
ATOM   1016  CZ  ARG P  67       3.191 -63.049 104.377  0.00 97.00      PROA   
ATOM   1017  NH1 ARG P  67       4.262 -63.245 103.604  0.00 97.00      PROA   
ATOM   1018 HH11 ARG P  67       4.361 -64.102 103.106  0.00 97.00      PROA   
ATOM   1019 HH12 ARG P  67       4.803 -62.446 103.341  0.00 97.00      PROA   
ATOM   1020  NH2 ARG P  67       2.959 -61.807 104.835  0.00 97.00      PROA   
ATOM   1021 HH21 ARG P  67       2.167 -61.645 105.413  0.00 97.00      PROA   
ATOM   1022 HH22 ARG P  67       3.616 -61.086 104.614  0.00 97.00      PROA   
ATOM   1023  C   ARG P  67       6.556 -66.766 105.667  0.00 97.00      PROA   
ATOM   1024  O   ARG P  67       6.789 -66.415 106.819  0.00 97.00      PROA   
ATOM   1025  N   GLY P  68       7.502 -66.747 104.687  0.00 97.00      PROA   
ATOM   1026  HN  GLY P  68       7.236 -67.038 103.770  0.00 97.00      PROA   
ATOM   1027  CA  GLY P  68       8.864 -66.204 104.775  0.00 97.00      PROA   
ATOM   1028  HA1 GLY P  68       8.768 -65.128 104.782  0.00 97.00      PROA   
ATOM   1029  HA2 GLY P  68       9.387 -66.555 103.898  0.00 97.00      PROA   
ATOM   1030  C   GLY P  68       9.747 -66.559 105.957  0.00 97.00      PROA   
ATOM   1031  O   GLY P  68      10.775 -65.919 106.170  0.00 97.00      PROA   
ATOM   1032  N   LEU P  69       9.363 -67.561 106.768  0.00 97.00      PROA   
ATOM   1033  HN  LEU P  69       8.530 -68.060 106.554  0.00 97.00      PROA   
ATOM   1034  CA  LEU P  69       9.907 -67.758 108.092  0.00 97.00      PROA   
ATOM   1035  HA  LEU P  69      10.936 -67.424 108.127  0.00 97.00      PROA   
ATOM   1036  CB  LEU P  69       9.042 -67.052 109.172  0.00 97.00      PROA   
ATOM   1037  HB1 LEU P  69       9.330 -67.389 110.192  0.00 97.00      PROA   
ATOM   1038  HB2 LEU P  69       7.980 -67.333 108.985  0.00 97.00      PROA   
ATOM   1039  CG  LEU P  69       9.074 -65.508 109.192  0.00 97.00      PROA   
ATOM   1040  HG  LEU P  69       8.823 -65.126 108.176  0.00 97.00      PROA   
ATOM   1041  CD1 LEU P  69       7.997 -64.976 110.155  0.00 97.00      PROA   
ATOM   1042 HD11 LEU P  69       8.188 -65.341 111.187  0.00 97.00      PROA   
ATOM   1043 HD12 LEU P  69       6.988 -65.312 109.835  0.00 97.00      PROA   
ATOM   1044 HD13 LEU P  69       8.018 -63.868 110.164  0.00 97.00      PROA   
ATOM   1045  CD2 LEU P  69      10.457 -64.967 109.585  0.00 97.00      PROA   
ATOM   1046 HD21 LEU P  69      11.221 -65.271 108.841  0.00 97.00      PROA   
ATOM   1047 HD22 LEU P  69      10.752 -65.354 110.583  0.00 97.00      PROA   
ATOM   1048 HD23 LEU P  69      10.433 -63.858 109.630  0.00 97.00      PROA   
ATOM   1049  C   LEU P  69       9.874 -69.234 108.406  0.00 97.00      PROA   
ATOM   1050  O   LEU P  69       8.993 -69.956 107.944  0.00 97.00      PROA   
ATOM   1051  N   SER P  70      10.838 -69.710 109.230  0.00 97.00      PROA   
ATOM   1052  HN  SER P  70      11.528 -69.086 109.594  0.00 97.00      PROA   
ATOM   1053  CA  SER P  70      10.973 -71.084 109.701  0.00 97.00      PROA   
ATOM   1054  HA  SER P  70      11.335 -71.644 108.853  0.00 97.00      PROA   
ATOM   1055  CB  SER P  70      12.062 -71.188 110.803  0.00 97.00      PROA   
ATOM   1056  HB1 SER P  70      13.044 -70.962 110.331  0.00 97.00      PROA   
ATOM   1057  HB2 SER P  70      12.119 -72.211 111.233  0.00 97.00      PROA   
ATOM   1058  OG  SER P  70      11.840 -70.228 111.836  0.00 97.00      PROA   
ATOM   1059  HG1 SER P  70      12.589 -70.267 112.436  0.00 97.00      PROA   
ATOM   1060  C   SER P  70       9.691 -71.785 110.159  0.00 97.00      PROA   
ATOM   1061  O   SER P  70       8.998 -71.329 111.060  0.00 97.00      PROA   
ATOM   1062  N   GLY P  71       9.358 -72.943 109.541  0.00 97.00      PROA   
ATOM   1063  HN  GLY P  71       9.972 -73.310 108.846  0.00 97.00      PROA   
ATOM   1064  CA  GLY P  71       8.136 -73.700 109.807  0.00 97.00      PROA   
ATOM   1065  HA1 GLY P  71       7.981 -73.725 110.877  0.00 97.00      PROA   
ATOM   1066  HA2 GLY P  71       8.290 -74.687 109.402  0.00 97.00      PROA   
ATOM   1067  C   GLY P  71       6.866 -73.144 109.185  0.00 97.00      PROA   
ATOM   1068  O   GLY P  71       6.738 -71.957 108.909  0.00 97.00      PROA   
ATOM   1069  N   ARG P  72       5.868 -74.034 108.967  0.00 97.00      PROA   
ATOM   1070  HN  ARG P  72       6.005 -74.991 109.201  0.00 97.00      PROA   
ATOM   1071  CA  ARG P  72       4.568 -73.743 108.389  0.00 97.00      PROA   
ATOM   1072  HA  ARG P  72       4.536 -72.704 108.086  0.00 97.00      PROA   
ATOM   1073  CB  ARG P  72       4.204 -74.626 107.152  0.00 97.00      PROA   
ATOM   1074  HB1 ARG P  72       4.996 -74.494 106.387  0.00 97.00      PROA   
ATOM   1075  HB2 ARG P  72       3.276 -74.215 106.693  0.00 97.00      PROA   
ATOM   1076  CG  ARG P  72       3.932 -76.142 107.361  0.00 97.00      PROA   
ATOM   1077  HG1 ARG P  72       3.786 -76.587 106.348  0.00 97.00      PROA   
ATOM   1078  HG2 ARG P  72       2.971 -76.256 107.906  0.00 97.00      PROA   
ATOM   1079  CD  ARG P  72       4.989 -76.989 108.092  0.00 97.00      PROA   
ATOM   1080  HD1 ARG P  72       4.783 -78.073 107.945  0.00 97.00      PROA   
ATOM   1081  HD2 ARG P  72       4.996 -76.755 109.179  0.00 97.00      PROA   
ATOM   1082  NE  ARG P  72       6.310 -76.648 107.488  0.00 97.00      PROA   
ATOM   1083  HE  ARG P  72       6.348 -75.877 106.854  0.00 97.00      PROA   
ATOM   1084  CZ  ARG P  72       7.508 -77.126 107.879  0.00 97.00      PROA   
ATOM   1085  NH1 ARG P  72       7.669 -78.166 108.701  0.00 97.00      PROA   
ATOM   1086 HH11 ARG P  72       6.870 -78.688 108.976  0.00 97.00      PROA   
ATOM   1087 HH12 ARG P  72       8.598 -78.454 108.921  0.00 97.00      PROA   
ATOM   1088  NH2 ARG P  72       8.596 -76.507 107.389  0.00 97.00      PROA   
ATOM   1089 HH21 ARG P  72       8.431 -75.734 106.775  0.00 97.00      PROA   
ATOM   1090 HH22 ARG P  72       9.504 -76.878 107.549  0.00 97.00      PROA   
ATOM   1091  C   ARG P  72       3.518 -73.946 109.457  0.00 97.00      PROA   
ATOM   1092  O   ARG P  72       3.754 -74.592 110.475  0.00 97.00      PROA   
ATOM   1093  N   SER P  73       2.336 -73.338 109.222  0.00 97.00      PROA   
ATOM   1094  HN  SER P  73       2.254 -72.769 108.404  0.00 97.00      PROA   
ATOM   1095  CA  SER P  73       1.102 -73.364 109.981  0.00 97.00      PROA   
ATOM   1096  HA  SER P  73       1.290 -72.717 110.827  0.00 97.00      PROA   
ATOM   1097  CB  SER P  73      -0.048 -72.717 109.159  0.00 97.00      PROA   
ATOM   1098  HB1 SER P  73      -1.069 -73.082 109.388  0.00 97.00      PROA   
ATOM   1099  HB2 SER P  73       0.133 -72.943 108.093  0.00 97.00      PROA   
ATOM   1100  OG  SER P  73      -0.068 -71.311 109.349  0.00 97.00      PROA   
ATOM   1101  HG1 SER P  73      -0.544 -71.183 110.178  0.00 97.00      PROA   
ATOM   1102  C   SER P  73       0.553 -74.630 110.601  0.00 97.00      PROA   
ATOM   1103  O   SER P  73       0.869 -75.768 110.270  0.00 97.00      PROA   
ATOM   1104  N   ASP P  74      -0.404 -74.329 111.494  0.00 97.00      PROA   
ATOM   1105  HN  ASP P  74      -0.475 -73.365 111.752  0.00 97.00      PROA   
ATOM   1106  CA  ASP P  74      -1.625 -74.980 111.889  0.00 97.00      PROA   
ATOM   1107  HA  ASP P  74      -1.359 -75.620 112.713  0.00 97.00      PROA   
ATOM   1108  CB  ASP P  74      -2.603 -73.866 112.420  0.00 97.00      PROA   
ATOM   1109  HB1 ASP P  74      -2.365 -73.679 113.491  0.00 97.00      PROA   
ATOM   1110  HB2 ASP P  74      -3.661 -74.182 112.362  0.00 97.00      PROA   
ATOM   1111  CG  ASP P  74      -2.450 -72.499 111.714  0.00 97.00      PROA   
ATOM   1112  OD1 ASP P  74      -1.373 -71.858 111.856  0.00 97.00      PROA   
ATOM   1113  OD2 ASP P  74      -3.415 -72.072 111.031  0.00 97.00      PROA   
ATOM   1114  C   ASP P  74      -2.317 -75.820 110.800  0.00 97.00      PROA   
ATOM   1115  O   ASP P  74      -2.161 -75.553 109.608  0.00 97.00      PROA   
ATOM   1116  N   PRO P  75      -3.069 -76.863 111.146  0.00 97.00      PROA   
ATOM   1117  CD  PRO P  75      -2.945 -77.588 112.415  0.00 97.00      PROA   
ATOM   1118  HD1 PRO P  75      -3.375 -76.975 113.237  0.00 97.00      PROA   
ATOM   1119  HD2 PRO P  75      -1.876 -77.812 112.623  0.00 97.00      PROA   
ATOM   1120  CA  PRO P  75      -4.056 -77.466 110.267  0.00 97.00      PROA   
ATOM   1121  HA  PRO P  75      -3.798 -77.374 109.221  0.00 97.00      PROA   
ATOM   1122  CB  PRO P  75      -4.027 -78.936 110.720  0.00 97.00      PROA   
ATOM   1123  HB1 PRO P  75      -3.187 -79.448 110.203  0.00 97.00      PROA   
ATOM   1124  HB2 PRO P  75      -4.952 -79.497 110.482  0.00 97.00      PROA   
ATOM   1125  CG  PRO P  75      -3.735 -78.889 112.229  0.00 97.00      PROA   
ATOM   1126  HG1 PRO P  75      -4.696 -78.820 112.783  0.00 97.00      PROA   
ATOM   1127  HG2 PRO P  75      -3.181 -79.784 112.573  0.00 97.00      PROA   
ATOM   1128  C   PRO P  75      -5.438 -76.863 110.489  0.00 97.00      PROA   
ATOM   1129  O   PRO P  75      -6.245 -77.466 111.195  0.00 97.00      PROA   
ATOM   1130  N   ILE P  76      -5.789 -75.699 109.890  0.00 97.00      PROA   
ATOM   1131  HN  ILE P  76      -5.149 -75.153 109.353  0.00 97.00      PROA   
ATOM   1132  CA  ILE P  76      -7.170 -75.237 109.990  0.00 97.00      PROA   
ATOM   1133  HA  ILE P  76      -7.558 -75.534 110.954  0.00 97.00      PROA   
ATOM   1134  CB  ILE P  76      -7.375 -73.726 109.992  0.00 97.00      PROA   
ATOM   1135  HB  ILE P  76      -8.470 -73.511 109.943  0.00 97.00      PROA   
ATOM   1136  CG2 ILE P  76      -6.870 -73.171 111.344  0.00 97.00      PROA   
ATOM   1137 HG21 ILE P  76      -5.775 -73.321 111.437  0.00 97.00      PROA   
ATOM   1138 HG22 ILE P  76      -7.372 -73.673 112.198  0.00 97.00      PROA   
ATOM   1139 HG23 ILE P  76      -7.073 -72.082 111.408  0.00 97.00      PROA   
ATOM   1140  CG1 ILE P  76      -6.687 -73.011 108.812  0.00 97.00      PROA   
ATOM   1141 HG11 ILE P  76      -6.306 -73.758 108.089  0.00 97.00      PROA   
ATOM   1142 HG12 ILE P  76      -5.807 -72.453 109.200  0.00 97.00      PROA   
ATOM   1143  CD  ILE P  76      -7.625 -72.057 108.069  0.00 97.00      PROA   
ATOM   1144  HD1 ILE P  76      -7.994 -71.259 108.747  0.00 97.00      PROA   
ATOM   1145  HD2 ILE P  76      -8.496 -72.612 107.659  0.00 97.00      PROA   
ATOM   1146  HD3 ILE P  76      -7.089 -71.585 107.221  0.00 97.00      PROA   
ATOM   1147  C   ILE P  76      -8.040 -75.942 108.956  0.00 97.00      PROA   
ATOM   1148  O   ILE P  76      -8.073 -75.614 107.773  0.00 97.00      PROA   
ATOM   1149  N   GLN P  77      -8.764 -76.983 109.419  0.00 97.00      PROA   
ATOM   1150  HN  GLN P  77      -8.640 -77.281 110.362  0.00 97.00      PROA   
ATOM   1151  CA  GLN P  77      -9.545 -77.863 108.579  0.00 97.00      PROA   
ATOM   1152  HA  GLN P  77      -9.052 -77.968 107.631  0.00 97.00      PROA   
ATOM   1153  CB  GLN P  77      -9.623 -79.275 109.222  0.00 97.00      PROA   
ATOM   1154  HB1 GLN P  77      -9.938 -79.990 108.431  0.00 97.00      PROA   
ATOM   1155  HB2 GLN P  77     -10.386 -79.301 110.030  0.00 97.00      PROA   
ATOM   1156  CG  GLN P  77      -8.266 -79.723 109.834  0.00 97.00      PROA   
ATOM   1157  HG1 GLN P  77      -8.102 -79.224 110.812  0.00 97.00      PROA   
ATOM   1158  HG2 GLN P  77      -7.429 -79.433 109.170  0.00 97.00      PROA   
ATOM   1159  CD  GLN P  77      -8.233 -81.234 110.090  0.00 97.00      PROA   
ATOM   1160  OE1 GLN P  77      -9.153 -81.778 110.711  0.00 97.00      PROA   
ATOM   1161  NE2 GLN P  77      -7.153 -81.928 109.632  0.00 97.00      PROA   
ATOM   1162 HE21 GLN P  77      -6.385 -81.463 109.181  0.00 97.00      PROA   
ATOM   1163 HE22 GLN P  77      -7.119 -82.914 109.780  0.00 97.00      PROA   
ATOM   1164  C   GLN P  77     -10.919 -77.257 108.328  0.00 97.00      PROA   
ATOM   1165  O   GLN P  77     -11.744 -77.172 109.233  0.00 97.00      PROA   
ATOM   1166  N   LEU P  78     -11.164 -76.810 107.069  0.00 97.00      PROA   
ATOM   1167  HN  LEU P  78     -10.475 -76.955 106.361  0.00 97.00      PROA   
ATOM   1168  CA  LEU P  78     -12.304 -76.038 106.606  0.00 97.00      PROA   
ATOM   1169  HA  LEU P  78     -12.751 -75.523 107.444  0.00 97.00      PROA   
ATOM   1170  CB  LEU P  78     -11.826 -75.019 105.532  0.00 97.00      PROA   
ATOM   1171  HB1 LEU P  78     -11.417 -75.594 104.671  0.00 97.00      PROA   
ATOM   1172  HB2 LEU P  78     -10.980 -74.433 105.955  0.00 97.00      PROA   
ATOM   1173  CG  LEU P  78     -12.877 -74.021 104.988  0.00 97.00      PROA   
ATOM   1174  HG  LEU P  78     -13.834 -74.557 104.798  0.00 97.00      PROA   
ATOM   1175  CD1 LEU P  78     -13.147 -72.889 105.991  0.00 97.00      PROA   
ATOM   1176 HD11 LEU P  78     -12.223 -72.291 106.132  0.00 97.00      PROA   
ATOM   1177 HD12 LEU P  78     -13.457 -73.297 106.971  0.00 97.00      PROA   
ATOM   1178 HD13 LEU P  78     -13.948 -72.219 105.614  0.00 97.00      PROA   
ATOM   1179  CD2 LEU P  78     -12.427 -73.424 103.641  0.00 97.00      PROA   
ATOM   1180 HD21 LEU P  78     -12.291 -74.227 102.887  0.00 97.00      PROA   
ATOM   1181 HD22 LEU P  78     -11.463 -72.885 103.763  0.00 97.00      PROA   
ATOM   1182 HD23 LEU P  78     -13.186 -72.710 103.260  0.00 97.00      PROA   
ATOM   1183  C   LEU P  78     -13.340 -76.947 105.974  0.00 97.00      PROA   
ATOM   1184  O   LEU P  78     -13.005 -77.826 105.184  0.00 97.00      PROA   
ATOM   1185  N   GLU P  79     -14.638 -76.749 106.312  0.00 97.00      PROA   
ATOM   1186  HN  GLU P  79     -14.894 -76.055 106.982  0.00 97.00      PROA   
ATOM   1187  CA  GLU P  79     -15.721 -77.591 105.847  0.00 97.00      PROA   
ATOM   1188  HA  GLU P  79     -15.355 -78.341 105.160  0.00 97.00      PROA   
ATOM   1189  CB  GLU P  79     -16.420 -78.287 107.043  0.00 97.00      PROA   
ATOM   1190  HB1 GLU P  79     -17.289 -78.876 106.681  0.00 97.00      PROA   
ATOM   1191  HB2 GLU P  79     -16.807 -77.480 107.706  0.00 97.00      PROA   
ATOM   1192  CG  GLU P  79     -15.499 -79.237 107.849  0.00 97.00      PROA   
ATOM   1193  HG1 GLU P  79     -14.440 -78.912 107.773  0.00 97.00      PROA   
ATOM   1194  HG2 GLU P  79     -15.567 -80.270 107.447  0.00 97.00      PROA   
ATOM   1195  CD  GLU P  79     -15.822 -79.240 109.345  0.00 97.00      PROA   
ATOM   1196  OE1 GLU P  79     -15.910 -78.131 109.936  0.00 97.00      PROA   
ATOM   1197  OE2 GLU P  79     -15.910 -80.347 109.938  0.00 97.00      PROA   
ATOM   1198  C   GLU P  79     -16.747 -76.758 105.111  0.00 97.00      PROA   
ATOM   1199  O   GLU P  79     -17.290 -75.791 105.639  0.00 97.00      PROA   
ATOM   1200  N   VAL P  80     -17.050 -77.141 103.853  0.00  0.00      PROA   
ATOM   1201  HN  VAL P  80     -16.604 -77.923 103.425  0.00  0.00      PROA   
ATOM   1202  CA  VAL P  80     -18.042 -76.477 103.047  0.00  0.00      PROA   
ATOM   1203  HA  VAL P  80     -18.427 -75.625 103.580  0.00  0.00      PROA   
ATOM   1204  CB  VAL P  80     -17.566 -75.987 101.685  0.00  0.00      PROA   
ATOM   1205  HB  VAL P  80     -17.328 -76.838 101.008  0.00  0.00      PROA   
ATOM   1206  CG1 VAL P  80     -18.692 -75.135 101.054  0.00  0.00      PROA   
ATOM   1207 HG11 VAL P  80     -19.006 -74.338 101.761  0.00  0.00      PROA   
ATOM   1208 HG12 VAL P  80     -19.574 -75.759 100.805  0.00  0.00      PROA   
ATOM   1209 HG13 VAL P  80     -18.343 -74.645 100.124  0.00  0.00      PROA   
ATOM   1210  CG2 VAL P  80     -16.276 -75.158 101.877  0.00  0.00      PROA   
ATOM   1211 HG21 VAL P  80     -15.437 -75.797 102.222  0.00  0.00      PROA   
ATOM   1212 HG22 VAL P  80     -16.439 -74.352 102.620  0.00  0.00      PROA   
ATOM   1213 HG23 VAL P  80     -15.981 -74.690 100.916  0.00  0.00      PROA   
ATOM   1214  C   VAL P  80     -19.127 -77.502 102.906  0.00  0.00      PROA   
ATOM   1215  O   VAL P  80     -18.870 -78.658 102.571  0.00  0.00      PROA   
ATOM   1216  N   HSD P  81     -20.369 -77.081 103.221  0.00  0.00      PROA   
ATOM   1217  HN  HSD P  81     -20.537 -76.126 103.453  0.00  0.00      PROA   
ATOM   1218  CA  HSD P  81     -21.507 -77.942 103.364  0.00  0.00      PROA   
ATOM   1219  HA  HSD P  81     -21.265 -78.945 103.041  0.00  0.00      PROA   
ATOM   1220  CB  HSD P  81     -22.042 -77.961 104.820  0.00  0.00      PROA   
ATOM   1221  HB1 HSD P  81     -22.879 -78.682 104.938  0.00  0.00      PROA   
ATOM   1222  HB2 HSD P  81     -22.413 -76.948 105.093  0.00  0.00      PROA   
ATOM   1223  ND1 HSD P  81     -20.569 -79.614 106.077  0.00  0.00      PROA   
ATOM   1224  HD1 HSD P  81     -20.811 -80.425 105.542  0.00  0.00      PROA   
ATOM   1225  CG  HSD P  81     -21.005 -78.328 105.838  0.00  0.00      PROA   
ATOM   1226  CE1 HSD P  81     -19.791 -79.561 107.186  0.00  0.00      PROA   
ATOM   1227  HE1 HSD P  81     -19.306 -80.440 107.609  0.00  0.00      PROA   
ATOM   1228  NE2 HSD P  81     -19.705 -78.341 107.679  0.00  0.00      PROA   
ATOM   1229  CD2 HSD P  81     -20.471 -77.566 106.829  0.00  0.00      PROA   
ATOM   1230  HD2 HSD P  81     -20.596 -76.508 107.020  0.00  0.00      PROA   
ATOM   1231  C   HSD P  81     -22.576 -77.390 102.469  0.00  0.00      PROA   
ATOM   1232  O   HSD P  81     -22.324 -76.573 101.584  0.00  0.00      PROA   
ATOM   1233  N   ARG P  82     -23.811 -77.861 102.715  0.00  0.00      PROA   
ATOM   1234  HN  ARG P  82     -23.947 -78.534 103.438  0.00  0.00      PROA   
ATOM   1235  CA  ARG P  82     -25.015 -77.480 102.040  0.00  0.00      PROA   
ATOM   1236  HA  ARG P  82     -25.142 -76.411 102.139  0.00  0.00      PROA   
ATOM   1237  CB  ARG P  82     -25.062 -77.915 100.549  0.00  0.00      PROA   
ATOM   1238  HB1 ARG P  82     -24.217 -77.422 100.024  0.00  0.00      PROA   
ATOM   1239  HB2 ARG P  82     -26.001 -77.528 100.097  0.00  0.00      PROA   
ATOM   1240  CG  ARG P  82     -24.930 -79.425 100.260  0.00  0.00      PROA   
ATOM   1241  HG1 ARG P  82     -25.769 -79.991 100.715  0.00  0.00      PROA   
ATOM   1242  HG2 ARG P  82     -23.987 -79.795 100.720  0.00  0.00      PROA   
ATOM   1243  CD  ARG P  82     -24.871 -79.730  98.754  0.00  0.00      PROA   
ATOM   1244  HD1 ARG P  82     -24.735 -80.817  98.575  0.00  0.00      PROA   
ATOM   1245  HD2 ARG P  82     -24.031 -79.162  98.299  0.00  0.00      PROA   
ATOM   1246  NE  ARG P  82     -26.163 -79.308  98.119  0.00  0.00      PROA   
ATOM   1247  HE  ARG P  82     -26.968 -79.217  98.706  0.00  0.00      PROA   
ATOM   1248  CZ  ARG P  82     -26.287 -79.013  96.799  0.00  0.00      PROA   
ATOM   1249  NH1 ARG P  82     -25.238 -79.106  95.948  0.00  0.00      PROA   
ATOM   1250 HH11 ARG P  82     -25.357 -78.877  94.982  0.00  0.00      PROA   
ATOM   1251 HH12 ARG P  82     -24.343 -79.393  96.289  0.00  0.00      PROA   
ATOM   1252  NH2 ARG P  82     -27.493 -78.612  96.326  0.00  0.00      PROA   
ATOM   1253 HH21 ARG P  82     -27.599 -78.388  95.357  0.00  0.00      PROA   
ATOM   1254 HH22 ARG P  82     -28.273 -78.536  96.946  0.00  0.00      PROA   
ATOM   1255  C   ARG P  82     -26.095 -78.184 102.813  0.00  0.00      PROA   
ATOM   1256  O   ARG P  82     -27.145 -78.499 102.258  0.00  0.00      PROA   
ATOM   1257  N   GLY P  83     -25.822 -78.442 104.126  0.00  0.00      PROA   
ATOM   1258  HN  GLY P  83     -24.982 -78.071 104.513  0.00  0.00      PROA   
ATOM   1259  CA  GLY P  83     -26.515 -79.317 105.051  0.00  0.00      PROA   
ATOM   1260  HA1 GLY P  83     -26.320 -78.921 106.037  0.00  0.00      PROA   
ATOM   1261  HA2 GLY P  83     -26.092 -80.301 104.908  0.00  0.00      PROA   
ATOM   1262  C   GLY P  83     -28.001 -79.410 104.891  0.00  0.00      PROA   
ATOM   1263  O   GLY P  83     -28.685 -78.407 104.687  0.00  0.00      PROA   
ATOM   1264  N   TRP P  84     -28.522 -80.652 104.996  0.00  0.00      PROA   
ATOM   1265  HN  TRP P  84     -27.951 -81.440 105.212  0.00  0.00      PROA   
ATOM   1266  CA  TRP P  84     -29.895 -80.944 104.704  0.00  0.00      PROA   
ATOM   1267  HA  TRP P  84     -30.480 -80.036 104.749  0.00  0.00      PROA   
ATOM   1268  CB  TRP P  84     -30.120 -81.636 103.335  0.00  0.00      PROA   
ATOM   1269  HB1 TRP P  84     -31.215 -81.790 103.230  0.00  0.00      PROA   
ATOM   1270  HB2 TRP P  84     -29.632 -82.636 103.329  0.00  0.00      PROA   
ATOM   1271  CG  TRP P  84     -29.652 -80.893 102.124  0.00  0.00      PROA   
ATOM   1272  CD1 TRP P  84     -28.732 -81.322 101.202  0.00  0.00      PROA   
ATOM   1273  HD1 TRP P  84     -28.182 -82.249 101.260  0.00  0.00      PROA   
ATOM   1274  NE1 TRP P  84     -28.631 -80.409 100.189  0.00  0.00      PROA   
ATOM   1275  HE1 TRP P  84     -28.033 -80.485  99.422  0.00  0.00      PROA   
ATOM   1276  CE2 TRP P  84     -29.470 -79.361 100.432  0.00  0.00      PROA   
ATOM   1277  CD2 TRP P  84     -30.135 -79.626 101.651  0.00  0.00      PROA   
ATOM   1278  CE3 TRP P  84     -31.066 -78.711 102.137  0.00  0.00      PROA   
ATOM   1279  HE3 TRP P  84     -31.600 -78.885 103.059  0.00  0.00      PROA   
ATOM   1280  CZ3 TRP P  84     -31.307 -77.544 101.409  0.00  0.00      PROA   
ATOM   1281  HZ3 TRP P  84     -32.026 -76.827 101.779  0.00  0.00      PROA   
ATOM   1282  CZ2 TRP P  84     -29.711 -78.202  99.704  0.00  0.00      PROA   
ATOM   1283  HZ2 TRP P  84     -29.202 -77.994  98.776  0.00  0.00      PROA   
ATOM   1284  CH2 TRP P  84     -30.641 -77.295 100.213  0.00  0.00      PROA   
ATOM   1285  HH2 TRP P  84     -30.847 -76.384  99.668  0.00  0.00      PROA   
ATOM   1286  C   TRP P  84     -30.404 -81.860 105.771  0.00  0.00      PROA   
ATOM   1287  O   TRP P  84     -31.346 -81.495 106.466  0.00  0.00      PROA   
ATOM   1288  N   LEU P  85     -29.813 -83.075 105.907  0.00  0.00      PROA   
ATOM   1289  HN  LEU P  85     -29.036 -83.344 105.344  0.00  0.00      PROA   
ATOM   1290  CA  LEU P  85     -30.296 -84.079 106.825  0.00  0.00      PROA   
ATOM   1291  HA  LEU P  85     -30.884 -83.593 107.585  0.00  0.00      PROA   
ATOM   1292  CB  LEU P  85     -31.129 -85.214 106.171  0.00  0.00      PROA   
ATOM   1293  HB1 LEU P  85     -31.368 -86.008 106.915  0.00  0.00      PROA   
ATOM   1294  HB2 LEU P  85     -30.520 -85.678 105.363  0.00  0.00      PROA   
ATOM   1295  CG  LEU P  85     -32.482 -84.779 105.563  0.00  0.00      PROA   
ATOM   1296  HG  LEU P  85     -32.281 -83.990 104.804  0.00  0.00      PROA   
ATOM   1297  CD1 LEU P  85     -33.126 -85.970 104.839  0.00  0.00      PROA   
ATOM   1298 HD11 LEU P  85     -33.444 -86.747 105.566  0.00  0.00      PROA   
ATOM   1299 HD12 LEU P  85     -32.396 -86.429 104.142  0.00  0.00      PROA   
ATOM   1300 HD13 LEU P  85     -34.014 -85.631 104.266  0.00  0.00      PROA   
ATOM   1301  CD2 LEU P  85     -33.463 -84.204 106.603  0.00  0.00      PROA   
ATOM   1302 HD21 LEU P  85     -33.041 -83.306 107.092  0.00  0.00      PROA   
ATOM   1303 HD22 LEU P  85     -33.683 -84.961 107.386  0.00  0.00      PROA   
ATOM   1304 HD23 LEU P  85     -34.415 -83.917 106.111  0.00  0.00      PROA   
ATOM   1305  C   LEU P  85     -29.140 -84.734 107.522  0.00  0.00      PROA   
ATOM   1306  O   LEU P  85     -27.989 -84.665 107.092  0.00  0.00      PROA   
ATOM   1307  N   LEU P  86     -29.482 -85.393 108.648  0.00  0.00      PROA   
ATOM   1308  HN  LEU P  86     -30.432 -85.390 108.952  0.00  0.00      PROA   
ATOM   1309  CA  LEU P  86     -28.613 -86.165 109.483  0.00  0.00      PROA   
ATOM   1310  HA  LEU P  86     -27.896 -86.684 108.862  0.00  0.00      PROA   
ATOM   1311  CB  LEU P  86     -27.927 -85.304 110.578  0.00  0.00      PROA   
ATOM   1312  HB1 LEU P  86     -28.711 -84.772 111.163  0.00  0.00      PROA   
ATOM   1313  HB2 LEU P  86     -27.320 -84.528 110.061  0.00  0.00      PROA   
ATOM   1314  CG  LEU P  86     -26.995 -86.048 111.568  0.00  0.00      PROA   
ATOM   1315  HG  LEU P  86     -27.607 -86.784 112.138  0.00  0.00      PROA   
ATOM   1316  CD1 LEU P  86     -25.871 -86.828 110.854  0.00  0.00      PROA   
ATOM   1317 HD11 LEU P  86     -25.239 -86.134 110.262  0.00  0.00      PROA   
ATOM   1318 HD12 LEU P  86     -26.293 -87.594 110.171  0.00  0.00      PROA   
ATOM   1319 HD13 LEU P  86     -25.230 -87.344 111.600  0.00  0.00      PROA   
ATOM   1320  CD2 LEU P  86     -26.415 -85.072 112.611  0.00  0.00      PROA   
ATOM   1321 HD21 LEU P  86     -27.235 -84.560 113.158  0.00  0.00      PROA   
ATOM   1322 HD22 LEU P  86     -25.786 -84.304 112.113  0.00  0.00      PROA   
ATOM   1323 HD23 LEU P  86     -25.789 -85.620 113.347  0.00  0.00      PROA   
ATOM   1324  C   LEU P  86     -29.547 -87.161 110.114  0.00  0.00      PROA   
ATOM   1325  O   LEU P  86     -30.733 -86.888 110.280  0.00  0.00      PROA   
ATOM   1326  N   LEU P  87     -29.028 -88.352 110.471  0.00 97.00      PROA   
ATOM   1327  HN  LEU P  87     -28.066 -88.541 110.305  0.00 97.00      PROA   
ATOM   1328  CA  LEU P  87     -29.774 -89.392 111.135  0.00 97.00      PROA   
ATOM   1329  HA  LEU P  87     -30.817 -89.121 111.214  0.00 97.00      PROA   
ATOM   1330  CB  LEU P  87     -29.669 -90.736 110.377  0.00 97.00      PROA   
ATOM   1331  HB1 LEU P  87     -28.596 -91.003 110.261  0.00 97.00      PROA   
ATOM   1332  HB2 LEU P  87     -30.085 -90.598 109.354  0.00 97.00      PROA   
ATOM   1333  CG  LEU P  87     -30.402 -91.920 111.043  0.00 97.00      PROA   
ATOM   1334  HG  LEU P  87     -30.027 -92.033 112.085  0.00 97.00      PROA   
ATOM   1335  CD1 LEU P  87     -31.924 -91.708 111.113  0.00 97.00      PROA   
ATOM   1336 HD11 LEU P  87     -32.336 -91.550 110.094  0.00 97.00      PROA   
ATOM   1337 HD12 LEU P  87     -32.166 -90.825 111.737  0.00 97.00      PROA   
ATOM   1338 HD13 LEU P  87     -32.413 -92.598 111.560  0.00 97.00      PROA   
ATOM   1339  CD2 LEU P  87     -30.078 -93.229 110.315  0.00 97.00      PROA   
ATOM   1340 HD21 LEU P  87     -28.980 -93.387 110.265  0.00 97.00      PROA   
ATOM   1341 HD22 LEU P  87     -30.484 -93.206 109.282  0.00 97.00      PROA   
ATOM   1342 HD23 LEU P  87     -30.535 -94.076 110.867  0.00 97.00      PROA   
ATOM   1343  C   LEU P  87     -29.217 -89.536 112.531  0.00 97.00      PROA   
ATOM   1344  O   LEU P  87     -28.098 -89.999 112.738  0.00 97.00      PROA   
ATOM   1345  N   GLN P  88     -30.011 -89.140 113.543  0.00 97.00      PROA   
ATOM   1346  HN  GLN P  88     -30.926 -88.777 113.366  0.00 97.00      PROA   
ATOM   1347  CA  GLN P  88     -29.621 -89.173 114.930  0.00 97.00      PROA   
ATOM   1348  HA  GLN P  88     -28.554 -89.006 114.997  0.00 97.00      PROA   
ATOM   1349  CB  GLN P  88     -30.344 -88.065 115.737  0.00 97.00      PROA   
ATOM   1350  HB1 GLN P  88     -29.963 -88.093 116.779  0.00 97.00      PROA   
ATOM   1351  HB2 GLN P  88     -31.435 -88.279 115.754  0.00 97.00      PROA   
ATOM   1352  CG  GLN P  88     -30.119 -86.645 115.169  0.00 97.00      PROA   
ATOM   1353  HG1 GLN P  88     -30.491 -86.581 114.125  0.00 97.00      PROA   
ATOM   1354  HG2 GLN P  88     -29.033 -86.417 115.163  0.00 97.00      PROA   
ATOM   1355  CD  GLN P  88     -30.891 -85.595 115.983  0.00 97.00      PROA   
ATOM   1356  OE1 GLN P  88     -32.123 -85.622 116.054  0.00 97.00      PROA   
ATOM   1357  NE2 GLN P  88     -30.149 -84.612 116.567  0.00 97.00      PROA   
ATOM   1358 HE21 GLN P  88     -30.623 -83.812 116.931  0.00 97.00      PROA   
ATOM   1359 HE22 GLN P  88     -29.155 -84.614 116.474  0.00 97.00      PROA   
ATOM   1360  C   GLN P  88     -29.942 -90.541 115.504  0.00 97.00      PROA   
ATOM   1361  O   GLN P  88     -31.082 -90.991 115.474  0.00 97.00      PROA   
ATOM   1362  N   VAL P  89     -28.916 -91.257 116.018  0.00 97.00      PROA   
ATOM   1363  HN  VAL P  89     -27.994 -90.883 116.010  0.00 97.00      PROA   
ATOM   1364  CA  VAL P  89     -29.036 -92.641 116.442  0.00 97.00      PROA   
ATOM   1365  HA  VAL P  89     -30.062 -92.970 116.346  0.00 97.00      PROA   
ATOM   1366  CB  VAL P  89     -28.158 -93.551 115.584  0.00 97.00      PROA   
ATOM   1367  HB  VAL P  89     -27.099 -93.203 115.629  0.00 97.00      PROA   
ATOM   1368  CG1 VAL P  89     -28.213 -95.016 116.054  0.00 97.00      PROA   
ATOM   1369 HG11 VAL P  89     -29.262 -95.374 116.102  0.00 97.00      PROA   
ATOM   1370 HG12 VAL P  89     -27.734 -95.149 117.044  0.00 97.00      PROA   
ATOM   1371 HG13 VAL P  89     -27.662 -95.644 115.325  0.00 97.00      PROA   
ATOM   1372  CG2 VAL P  89     -28.629 -93.460 114.117  0.00 97.00      PROA   
ATOM   1373 HG21 VAL P  89     -28.408 -92.461 113.689  0.00 97.00      PROA   
ATOM   1374 HG22 VAL P  89     -29.721 -93.643 114.047  0.00 97.00      PROA   
ATOM   1375 HG23 VAL P  89     -28.107 -94.220 113.499  0.00 97.00      PROA   
ATOM   1376  C   VAL P  89     -28.657 -92.760 117.906  0.00 97.00      PROA   
ATOM   1377  O   VAL P  89     -27.685 -92.152 118.353  0.00 97.00      PROA   
ATOM   1378  N   SER P  90     -29.436 -93.558 118.689  0.00 97.00      PROA   
ATOM   1379  HN  SER P  90     -30.262 -93.957 118.296  0.00 97.00      PROA   
ATOM   1380  CA  SER P  90     -29.244 -93.776 120.122  0.00 97.00      PROA   
ATOM   1381  HA  SER P  90     -29.373 -92.819 120.610  0.00 97.00      PROA   
ATOM   1382  CB  SER P  90     -30.279 -94.766 120.720  0.00 97.00      PROA   
ATOM   1383  HB1 SER P  90     -30.096 -94.903 121.809  0.00 97.00      PROA   
ATOM   1384  HB2 SER P  90     -30.207 -95.760 120.234  0.00 97.00      PROA   
ATOM   1385  OG  SER P  90     -31.604 -94.267 120.601  0.00 97.00      PROA   
ATOM   1386  HG1 SER P  90     -31.764 -94.066 119.671  0.00 97.00      PROA   
ATOM   1387  C   SER P  90     -27.878 -94.309 120.530  0.00 97.00      PROA   
ATOM   1388  O   SER P  90     -27.285 -93.807 121.483  0.00 97.00      PROA   
ATOM   1389  N   SER P  91     -27.336 -95.327 119.820  0.00 97.00      PROA   
ATOM   1390  HN  SER P  91     -27.821 -95.740 119.056  0.00 97.00      PROA   
ATOM   1391  CA  SER P  91     -25.992 -95.815 120.081  0.00 97.00      PROA   
ATOM   1392  HA  SER P  91     -25.351 -94.943 120.076  0.00 97.00      PROA   
ATOM   1393  CB  SER P  91     -25.801 -96.543 121.441  0.00 97.00      PROA   
ATOM   1394  HB1 SER P  91     -25.053 -97.361 121.400  0.00 97.00      PROA   
ATOM   1395  HB2 SER P  91     -26.764 -96.987 121.773  0.00 97.00      PROA   
ATOM   1396  OG  SER P  91     -25.344 -95.614 122.418  0.00 97.00      PROA   
ATOM   1397  HG1 SER P  91     -26.019 -94.928 122.469  0.00 97.00      PROA   
ATOM   1398  C   SER P  91     -25.485 -96.652 118.936  0.00 97.00      PROA   
ATOM   1399  O   SER P  91     -26.243 -97.092 118.077  0.00 97.00      PROA   
ATOM   1400  N   ARG P  92     -24.146 -96.858 118.885  0.00 97.00      PROA   
ATOM   1401  HN  ARG P  92     -23.554 -96.488 119.598  0.00 97.00      PROA   
ATOM   1402  CA  ARG P  92     -23.475 -97.523 117.781  0.00 97.00      PROA   
ATOM   1403  HA  ARG P  92     -23.971 -97.251 116.857  0.00 97.00      PROA   
ATOM   1404  CB  ARG P  92     -21.984 -97.085 117.713  0.00 97.00      PROA   
ATOM   1405  HB1 ARG P  92     -21.586 -97.368 116.714  0.00 97.00      PROA   
ATOM   1406  HB2 ARG P  92     -21.390 -97.629 118.482  0.00 97.00      PROA   
ATOM   1407  CG  ARG P  92     -21.755 -95.574 117.954  0.00 97.00      PROA   
ATOM   1408  HG1 ARG P  92     -21.965 -95.344 119.022  0.00 97.00      PROA   
ATOM   1409  HG2 ARG P  92     -22.476 -94.982 117.347  0.00 97.00      PROA   
ATOM   1410  CD  ARG P  92     -20.317 -95.099 117.675  0.00 97.00      PROA   
ATOM   1411  HD1 ARG P  92     -19.575 -95.854 118.006  0.00 97.00      PROA   
ATOM   1412  HD2 ARG P  92     -20.102 -94.144 118.206  0.00 97.00      PROA   
ATOM   1413  NE  ARG P  92     -20.167 -94.903 116.198  0.00 97.00      PROA   
ATOM   1414  HE  ARG P  92     -19.976 -95.683 115.610  0.00 97.00      PROA   
ATOM   1415  CZ  ARG P  92     -20.579 -93.787 115.570  0.00 97.00      PROA   
ATOM   1416  NH1 ARG P  92     -20.901 -92.645 116.197  0.00 97.00      PROA   
ATOM   1417 HH11 ARG P  92     -20.438 -92.428 117.052  0.00 97.00      PROA   
ATOM   1418 HH12 ARG P  92     -21.169 -91.900 115.589  0.00 97.00      PROA   
ATOM   1419  NH2 ARG P  92     -20.603 -93.739 114.225  0.00 97.00      PROA   
ATOM   1420 HH21 ARG P  92     -20.149 -94.454 113.707  0.00 97.00      PROA   
ATOM   1421 HH22 ARG P  92     -20.666 -92.827 113.825  0.00 97.00      PROA   
ATOM   1422  C   ARG P  92     -23.540 -99.040 117.934  0.00 97.00      PROA   
ATOM   1423  O   ARG P  92     -23.377 -99.786 116.969  0.00 97.00      PROA   
ATOM   1424  N   VAL P  93     -23.811 -99.528 119.164  0.00 97.00      PROA   
ATOM   1425  HN  VAL P  93     -23.987 -98.913 119.925  0.00 97.00      PROA   
ATOM   1426  CA  VAL P  93     -23.916-100.931 119.488  0.00 97.00      PROA   
ATOM   1427  HA  VAL P  93     -24.269-101.462 118.617  0.00 97.00      PROA   
ATOM   1428  CB  VAL P  93     -22.633-101.590 120.022  0.00 97.00      PROA   
ATOM   1429  HB  VAL P  93     -22.872-102.627 120.359  0.00 97.00      PROA   
ATOM   1430  CG1 VAL P  93     -21.585-101.703 118.894  0.00 97.00      PROA   
ATOM   1431 HG11 VAL P  93     -21.259-100.694 118.566  0.00 97.00      PROA   
ATOM   1432 HG12 VAL P  93     -22.002-102.236 118.017  0.00 97.00      PROA   
ATOM   1433 HG13 VAL P  93     -20.689-102.252 119.255  0.00 97.00      PROA   
ATOM   1434  CG2 VAL P  93     -22.047-100.819 121.227  0.00 97.00      PROA   
ATOM   1435 HG21 VAL P  93     -22.758-100.793 122.077  0.00 97.00      PROA   
ATOM   1436 HG22 VAL P  93     -21.792 -99.776 120.943  0.00 97.00      PROA   
ATOM   1437 HG23 VAL P  93     -21.117-101.316 121.577  0.00 97.00      PROA   
ATOM   1438  C   VAL P  93     -25.001-101.018 120.528  0.00 97.00      PROA   
ATOM   1439  O   VAL P  93     -25.144-100.125 121.360  0.00 97.00      PROA   
ATOM   1440  N   LEU P  94     -25.808-102.103 120.465  0.00 97.00      PROA   
ATOM   1441  HN  LEU P  94     -25.698-102.781 119.745  0.00 97.00      PROA   
ATOM   1442  CA  LEU P  94     -26.846-102.423 121.415  0.00 97.00      PROA   
ATOM   1443  HA  LEU P  94     -26.563-102.067 122.398  0.00 97.00      PROA   
ATOM   1444  CB  LEU P  94     -28.268-101.904 121.050  0.00 97.00      PROA   
ATOM   1445  HB1 LEU P  94     -28.945-102.202 121.884  0.00 97.00      PROA   
ATOM   1446  HB2 LEU P  94     -28.642-102.391 120.124  0.00 97.00      PROA   
ATOM   1447  CG  LEU P  94     -28.425-100.370 120.891  0.00 97.00      PROA   
ATOM   1448  HG  LEU P  94     -27.703 -99.877 121.583  0.00 97.00      PROA   
ATOM   1449  CD1 LEU P  94     -28.158 -99.872 119.457  0.00 97.00      PROA   
ATOM   1450 HD11 LEU P  94     -28.914-100.295 118.761  0.00 97.00      PROA   
ATOM   1451 HD12 LEU P  94     -27.151-100.163 119.102  0.00 97.00      PROA   
ATOM   1452 HD13 LEU P  94     -28.227 -98.764 119.424  0.00 97.00      PROA   
ATOM   1453  CD2 LEU P  94     -29.834 -99.938 121.341  0.00 97.00      PROA   
ATOM   1454 HD21 LEU P  94     -29.986-100.193 122.410  0.00 97.00      PROA   
ATOM   1455 HD22 LEU P  94     -30.606-100.469 120.746  0.00 97.00      PROA   
ATOM   1456 HD23 LEU P  94     -29.970 -98.844 121.217  0.00 97.00      PROA   
ATOM   1457  C   LEU P  94     -26.893-103.935 121.441  0.00 97.00      PROA   
ATOM   1458  O   LEU P  94     -26.329-104.601 120.577  0.00 97.00      PROA   
ATOM   1459  N   THR P  95     -27.569-104.513 122.458  0.00 97.00      PROA   
ATOM   1460  HN  THR P  95     -27.908-103.953 123.215  0.00 97.00      PROA   
ATOM   1461  CA  THR P  95     -27.867-105.929 122.589  0.00 97.00      PROA   
ATOM   1462  HA  THR P  95     -27.214-106.487 121.936  0.00 97.00      PROA   
ATOM   1463  CB  THR P  95     -27.718-106.463 124.020  0.00 97.00      PROA   
ATOM   1464  HB  THR P  95     -28.664-106.363 124.603  0.00 97.00      PROA   
ATOM   1465  OG1 THR P  95     -26.731-105.739 124.740  0.00 97.00      PROA   
ATOM   1466  HG1 THR P  95     -27.143-104.885 124.912  0.00 97.00      PROA   
ATOM   1467  CG2 THR P  95     -27.266-107.927 124.000  0.00 97.00      PROA   
ATOM   1468 HG21 THR P  95     -26.275-108.015 123.509  0.00 97.00      PROA   
ATOM   1469 HG22 THR P  95     -27.991-108.565 123.461  0.00 97.00      PROA   
ATOM   1470 HG23 THR P  95     -27.172-108.298 125.042  0.00 97.00      PROA   
ATOM   1471  C   THR P  95     -29.306-106.108 122.139  0.00 97.00      PROA   
ATOM   1472  O   THR P  95     -30.070-105.154 122.047  0.00 97.00      PROA   
ATOM   1473  N   GLU P  96     -29.727-107.353 121.829  0.00 97.00      PROA   
ATOM   1474  HN  GLU P  96     -29.075-108.110 121.792  0.00 97.00      PROA   
ATOM   1475  CA  GLU P  96     -31.106-107.692 121.539  0.00 97.00      PROA   
ATOM   1476  HA  GLU P  96     -31.408-107.049 120.726  0.00 97.00      PROA   
ATOM   1477  CB  GLU P  96     -31.260-109.171 121.085  0.00 97.00      PROA   
ATOM   1478  HB1 GLU P  96     -30.546-109.358 120.250  0.00 97.00      PROA   
ATOM   1479  HB2 GLU P  96     -32.286-109.312 120.682  0.00 97.00      PROA   
ATOM   1480  CG  GLU P  96     -31.000-110.188 122.218  0.00 97.00      PROA   
ATOM   1481  HG1 GLU P  96     -31.600-109.934 123.113  0.00 97.00      PROA   
ATOM   1482  HG2 GLU P  96     -29.931-110.142 122.508  0.00 97.00      PROA   
ATOM   1483  CD  GLU P  96     -31.348-111.634 121.867  0.00 97.00      PROA   
ATOM   1484  OE1 GLU P  96     -32.184-111.877 120.959  0.00 97.00      PROA   
ATOM   1485  OE2 GLU P  96     -30.779-112.534 122.541  0.00 97.00      PROA   
ATOM   1486  C   GLU P  96     -32.026-107.406 122.725  0.00 97.00      PROA   
ATOM   1487  O   GLU P  96     -31.635-107.493 123.887  0.00 97.00      PROA   
ATOM   1488  N   GLY P  97     -33.290-107.020 122.446  0.00 97.00      PROA   
ATOM   1489  HN  GLY P  97     -33.577-106.940 121.491  0.00 97.00      PROA   
ATOM   1490  CA  GLY P  97     -34.281-106.714 123.463  0.00 97.00      PROA   
ATOM   1491  HA1 GLY P  97     -34.077-107.291 124.354  0.00 97.00      PROA   
ATOM   1492  HA2 GLY P  97     -35.249-106.943 123.046  0.00 97.00      PROA   
ATOM   1493  C   GLY P  97     -34.293-105.262 123.853  0.00 97.00      PROA   
ATOM   1494  O   GLY P  97     -35.326-104.750 124.277  0.00 97.00      PROA   
ATOM   1495  N   GLU P  98     -33.142-104.563 123.730  0.00 97.00      PROA   
ATOM   1496  HN  GLU P  98     -32.302-105.029 123.461  0.00 97.00      PROA   
ATOM   1497  CA  GLU P  98     -32.994-103.149 124.007  0.00 97.00      PROA   
ATOM   1498  HA  GLU P  98     -33.278-103.021 125.038  0.00 97.00      PROA   
ATOM   1499  CB  GLU P  98     -31.512-102.703 123.899  0.00 97.00      PROA   
ATOM   1500  HB1 GLU P  98     -31.457-101.595 123.990  0.00 97.00      PROA   
ATOM   1501  HB2 GLU P  98     -31.117-102.979 122.898  0.00 97.00      PROA   
ATOM   1502  CG  GLU P  98     -30.617-103.309 125.003  0.00 97.00      PROA   
ATOM   1503  HG1 GLU P  98     -30.582-104.417 124.914  0.00 97.00      PROA   
ATOM   1504  HG2 GLU P  98     -31.023-103.049 126.003  0.00 97.00      PROA   
ATOM   1505  CD  GLU P  98     -29.196-102.755 124.930  0.00 97.00      PROA   
ATOM   1506  OE1 GLU P  98     -28.251-103.574 124.947  0.00 97.00      PROA   
ATOM   1507  OE2 GLU P  98     -29.026-101.510 124.882  0.00 97.00      PROA   
ATOM   1508  C   GLU P  98     -33.851-102.244 123.119  0.00 97.00      PROA   
ATOM   1509  O   GLU P  98     -33.939-102.487 121.920  0.00 97.00      PROA   
ATOM   1510  N   PRO P  99     -34.491-101.188 123.613  0.00 97.00      PROA   
ATOM   1511  CD  PRO P  99     -34.850-101.032 125.023  0.00 97.00      PROA   
ATOM   1512  HD1 PRO P  99     -33.971-100.615 125.560  0.00 97.00      PROA   
ATOM   1513  HD2 PRO P  99     -35.162-101.998 125.479  0.00 97.00      PROA   
ATOM   1514  CA  PRO P  99     -35.020-100.099 122.798  0.00 97.00      PROA   
ATOM   1515  HA  PRO P  99     -35.770-100.529 122.153  0.00 97.00      PROA   
ATOM   1516  CB  PRO P  99     -35.631 -99.129 123.823  0.00 97.00      PROA   
ATOM   1517  HB1 PRO P  99     -36.505 -98.586 123.412  0.00 97.00      PROA   
ATOM   1518  HB2 PRO P  99     -34.873 -98.396 124.178  0.00 97.00      PROA   
ATOM   1519  CG  PRO P  99     -36.007-100.035 125.001  0.00 97.00      PROA   
ATOM   1520  HG1 PRO P  99     -36.116 -99.486 125.956  0.00 97.00      PROA   
ATOM   1521  HG2 PRO P  99     -36.951-100.577 124.768  0.00 97.00      PROA   
ATOM   1522  C   PRO P  99     -33.989 -99.401 121.919  0.00 97.00      PROA   
ATOM   1523  O   PRO P  99     -32.915 -99.064 122.411  0.00 97.00      PROA   
ATOM   1524  N   LEU P 100     -34.302 -99.140 120.631  0.00 97.00      PROA   
ATOM   1525  HN  LEU P 100     -35.168 -99.463 120.252  0.00 97.00      PROA   
ATOM   1526  CA  LEU P 100     -33.436 -98.359 119.766  0.00 97.00      PROA   
ATOM   1527  HA  LEU P 100     -32.657 -97.891 120.352  0.00 97.00      PROA   
ATOM   1528  CB  LEU P 100     -32.755 -99.246 118.689  0.00 97.00      PROA   
ATOM   1529  HB1 LEU P 100     -33.524 -99.896 118.222  0.00 97.00      PROA   
ATOM   1530  HB2 LEU P 100     -32.046 -99.920 119.217  0.00 97.00      PROA   
ATOM   1531  CG  LEU P 100     -31.986 -98.526 117.552  0.00 97.00      PROA   
ATOM   1532  HG  LEU P 100     -32.717 -97.944 116.944  0.00 97.00      PROA   
ATOM   1533  CD1 LEU P 100     -30.923 -97.544 118.073  0.00 97.00      PROA   
ATOM   1534 HD11 LEU P 100     -30.238 -98.063 118.774  0.00 97.00      PROA   
ATOM   1535 HD12 LEU P 100     -31.399 -96.695 118.603  0.00 97.00      PROA   
ATOM   1536 HD13 LEU P 100     -30.326 -97.141 117.229  0.00 97.00      PROA   
ATOM   1537  CD2 LEU P 100     -31.330 -99.557 116.614  0.00 97.00      PROA   
ATOM   1538 HD21 LEU P 100     -32.086-100.272 116.230  0.00 97.00      PROA   
ATOM   1539 HD22 LEU P 100     -30.550-100.127 117.162  0.00 97.00      PROA   
ATOM   1540 HD23 LEU P 100     -30.852 -99.046 115.752  0.00 97.00      PROA   
ATOM   1541  C   LEU P 100     -34.233 -97.241 119.139  0.00 97.00      PROA   
ATOM   1542  O   LEU P 100     -35.123 -97.477 118.332  0.00 97.00      PROA   
ATOM   1543  N   ALA P 101     -33.913 -95.971 119.481  0.00 97.00      PROA   
ATOM   1544  HN  ALA P 101     -33.212 -95.778 120.165  0.00 97.00      PROA   
ATOM   1545  CA  ALA P 101     -34.589 -94.811 118.940  0.00 97.00      PROA   
ATOM   1546  HA  ALA P 101     -35.512 -95.117 118.469  0.00 97.00      PROA   
ATOM   1547  CB  ALA P 101     -34.966 -93.814 120.052  0.00 97.00      PROA   
ATOM   1548  HB1 ALA P 101     -34.066 -93.435 120.578  0.00 97.00      PROA   
ATOM   1549  HB2 ALA P 101     -35.609 -94.325 120.803  0.00 97.00      PROA   
ATOM   1550  HB3 ALA P 101     -35.534 -92.954 119.643  0.00 97.00      PROA   
ATOM   1551  C   ALA P 101     -33.741 -94.135 117.874  0.00 97.00      PROA   
ATOM   1552  O   ALA P 101     -32.541 -93.921 118.027  0.00 97.00      PROA   
ATOM   1553  N   LEU P 102     -34.382 -93.811 116.730  0.00 97.00      PROA   
ATOM   1554  HN  LEU P 102     -35.334 -94.083 116.604  0.00 97.00      PROA   
ATOM   1555  CA  LEU P 102     -33.781 -93.186 115.573  0.00 97.00      PROA   
ATOM   1556  HA  LEU P 102     -32.750 -92.934 115.780  0.00 97.00      PROA   
ATOM   1557  CB  LEU P 102     -33.884 -94.098 114.320  0.00 97.00      PROA   
ATOM   1558  HB1 LEU P 102     -33.320 -93.642 113.478  0.00 97.00      PROA   
ATOM   1559  HB2 LEU P 102     -34.953 -94.172 114.017  0.00 97.00      PROA   
ATOM   1560  CG  LEU P 102     -33.392 -95.553 114.509  0.00 97.00      PROA   
ATOM   1561  HG  LEU P 102     -33.938 -96.013 115.367  0.00 97.00      PROA   
ATOM   1562  CD1 LEU P 102     -33.727 -96.393 113.266  0.00 97.00      PROA   
ATOM   1563 HD11 LEU P 102     -33.177 -95.999 112.385  0.00 97.00      PROA   
ATOM   1564 HD12 LEU P 102     -34.816 -96.359 113.051  0.00 97.00      PROA   
ATOM   1565 HD13 LEU P 102     -33.428 -97.449 113.433  0.00 97.00      PROA   
ATOM   1566  CD2 LEU P 102     -31.885 -95.622 114.801  0.00 97.00      PROA   
ATOM   1567 HD21 LEU P 102     -31.635 -95.037 115.709  0.00 97.00      PROA   
ATOM   1568 HD22 LEU P 102     -31.316 -95.212 113.941  0.00 97.00      PROA   
ATOM   1569 HD23 LEU P 102     -31.571 -96.676 114.959  0.00 97.00      PROA   
ATOM   1570  C   LEU P 102     -34.544 -91.916 115.261  0.00 97.00      PROA   
ATOM   1571  O   LEU P 102     -35.770 -91.903 115.289  0.00 97.00      PROA   
ATOM   1572  N   ARG P 103     -33.847 -90.802 114.938  0.00 97.00      PROA   
ATOM   1573  HN  ARG P 103     -32.853 -90.772 115.027  0.00 97.00      PROA   
ATOM   1574  CA  ARG P 103     -34.513 -89.627 114.415  0.00 97.00      PROA   
ATOM   1575  HA  ARG P 103     -35.503 -89.898 114.084  0.00 97.00      PROA   
ATOM   1576  CB  ARG P 103     -34.689 -88.502 115.470  0.00 97.00      PROA   
ATOM   1577  HB1 ARG P 103     -33.694 -88.172 115.840  0.00 97.00      PROA   
ATOM   1578  HB2 ARG P 103     -35.250 -88.916 116.337  0.00 97.00      PROA   
ATOM   1579  CG  ARG P 103     -35.447 -87.296 114.897  0.00 97.00      PROA   
ATOM   1580  HG1 ARG P 103     -36.452 -87.637 114.556  0.00 97.00      PROA   
ATOM   1581  HG2 ARG P 103     -34.885 -86.923 114.013  0.00 97.00      PROA   
ATOM   1582  CD  ARG P 103     -35.597 -86.086 115.811  0.00 97.00      PROA   
ATOM   1583  HD1 ARG P 103     -34.596 -85.695 116.094  0.00 97.00      PROA   
ATOM   1584  HD2 ARG P 103     -36.189 -86.307 116.723  0.00 97.00      PROA   
ATOM   1585  NE  ARG P 103     -36.346 -85.100 114.969  0.00 97.00      PROA   
ATOM   1586  HE  ARG P 103     -36.961 -85.434 114.258  0.00 97.00      PROA   
ATOM   1587  CZ  ARG P 103     -36.054 -83.797 114.882  0.00 97.00      PROA   
ATOM   1588  NH1 ARG P 103     -35.111 -83.174 115.593  0.00 97.00      PROA   
ATOM   1589 HH11 ARG P 103     -34.427 -83.689 116.093  0.00 97.00      PROA   
ATOM   1590 HH12 ARG P 103     -35.003 -82.201 115.372  0.00 97.00      PROA   
ATOM   1591  NH2 ARG P 103     -36.705 -83.042 113.982  0.00 97.00      PROA   
ATOM   1592 HH21 ARG P 103     -37.378 -83.466 113.377  0.00 97.00      PROA   
ATOM   1593 HH22 ARG P 103     -36.351 -82.119 113.841  0.00 97.00      PROA   
ATOM   1594  C   ARG P 103     -33.811 -89.064 113.195  0.00 97.00      PROA   
ATOM   1595  O   ARG P 103     -32.696 -88.566 113.265  0.00 97.00      PROA   
ATOM   1596  N   CYS P 104     -34.497 -89.052 112.031  0.00 97.00      PROA   
ATOM   1597  HN  CYS P 104     -35.361 -89.550 111.959  0.00 97.00      PROA   
ATOM   1598  CA  CYS P 104     -34.143 -88.230 110.887  0.00 97.00      PROA   
ATOM   1599  HA  CYS P 104     -33.090 -88.379 110.691  0.00 97.00      PROA   
ATOM   1600  CB  CYS P 104     -34.968 -88.641 109.642  0.00 97.00      PROA   
ATOM   1601  HB1 CYS P 104     -36.012 -88.271 109.733  0.00 97.00      PROA   
ATOM   1602  HB2 CYS P 104     -35.029 -89.753 109.634  0.00 97.00      PROA   
ATOM   1603  SG  CYS P 104     -34.230 -88.107 108.070  0.00 97.00      PROA   
ATOM   1604  C   CYS P 104     -34.377 -86.757 111.200  0.00 97.00      PROA   
ATOM   1605  O   CYS P 104     -35.426 -86.391 111.717  0.00 97.00      PROA   
ATOM   1606  N   HSD P 105     -33.391 -85.876 110.926  0.00 97.00      PROA   
ATOM   1607  HN  HSD P 105     -32.540 -86.177 110.502  0.00 97.00      PROA   
ATOM   1608  CA  HSD P 105     -33.372 -84.534 111.473  0.00 97.00      PROA   
ATOM   1609  HA  HSD P 105     -34.382 -84.168 111.606  0.00 97.00      PROA   
ATOM   1610  CB  HSD P 105     -32.671 -84.573 112.855  0.00 97.00      PROA   
ATOM   1611  HB1 HSD P 105     -31.915 -85.388 112.797  0.00 97.00      PROA   
ATOM   1612  HB2 HSD P 105     -33.410 -84.880 113.627  0.00 97.00      PROA   
ATOM   1613  ND1 HSD P 105     -32.485 -82.211 113.818  0.00 97.00      PROA   
ATOM   1614  HD1 HSD P 105     -33.398 -81.862 113.591  0.00 97.00      PROA   
ATOM   1615  CG  HSD P 105     -31.916 -83.374 113.348  0.00 97.00      PROA   
ATOM   1616  CE1 HSD P 105     -31.508 -81.528 114.463  0.00 97.00      PROA   
ATOM   1617  HE1 HSD P 105     -31.679 -80.565 114.944  0.00 97.00      PROA   
ATOM   1618  NE2 HSD P 105     -30.354 -82.163 114.432  0.00 97.00      PROA   
ATOM   1619  CD2 HSD P 105     -30.611 -83.322 113.724  0.00 97.00      PROA   
ATOM   1620  HD2 HSD P 105     -29.829 -84.058 113.580  0.00 97.00      PROA   
ATOM   1621  C   HSD P 105     -32.714 -83.601 110.489  0.00 97.00      PROA   
ATOM   1622  O   HSD P 105     -31.866 -84.015 109.708  0.00 97.00      PROA   
ATOM   1623  N   ALA P 106     -33.135 -82.316 110.463  0.00 97.00      PROA   
ATOM   1624  HN  ALA P 106     -33.745 -81.945 111.165  0.00 97.00      PROA   
ATOM   1625  CA  ALA P 106     -32.874 -81.416 109.365  0.00 97.00      PROA   
ATOM   1626  HA  ALA P 106     -32.310 -81.924 108.601  0.00 97.00      PROA   
ATOM   1627  CB  ALA P 106     -34.209 -80.922 108.775  0.00 97.00      PROA   
ATOM   1628  HB1 ALA P 106     -34.840 -80.485 109.578  0.00 97.00      PROA   
ATOM   1629  HB2 ALA P 106     -34.770 -81.783 108.348  0.00 97.00      PROA   
ATOM   1630  HB3 ALA P 106     -34.059 -80.171 107.973  0.00 97.00      PROA   
ATOM   1631  C   ALA P 106     -32.038 -80.251 109.826  0.00 97.00      PROA   
ATOM   1632  O   ALA P 106     -32.075 -79.868 110.991  0.00 97.00      PROA   
ATOM   1633  N   TRP P 107     -31.207 -79.679 108.919  0.00 97.00      PROA   
ATOM   1634  HN  TRP P 107     -31.113 -80.064 108.002  0.00 97.00      PROA   
ATOM   1635  CA  TRP P 107     -30.336 -78.568 109.255  0.00 97.00      PROA   
ATOM   1636  HA  TRP P 107     -29.782 -78.916 110.114  0.00 97.00      PROA   
ATOM   1637  CB  TRP P 107     -29.238 -78.285 108.185  0.00 97.00      PROA   
ATOM   1638  HB1 TRP P 107     -29.739 -78.194 107.195  0.00 97.00      PROA   
ATOM   1639  HB2 TRP P 107     -28.568 -79.170 108.141  0.00 97.00      PROA   
ATOM   1640  CG  TRP P 107     -28.405 -77.065 108.431  0.00 97.00      PROA   
ATOM   1641  CD1 TRP P 107     -28.293 -75.986 107.603  0.00 97.00      PROA   
ATOM   1642  HD1 TRP P 107     -28.607 -75.971 106.565  0.00 97.00      PROA   
ATOM   1643  NE1 TRP P 107     -27.757 -74.946 108.310  0.00 97.00      PROA   
ATOM   1644  HE1 TRP P 107     -27.437 -74.105 107.918  0.00 97.00      PROA   
ATOM   1645  CE2 TRP P 107     -27.492 -75.305 109.577  0.00 97.00      PROA   
ATOM   1646  CD2 TRP P 107     -27.850 -76.661 109.698  0.00 97.00      PROA   
ATOM   1647  CE3 TRP P 107     -27.660 -77.302 110.920  0.00 97.00      PROA   
ATOM   1648  HE3 TRP P 107     -27.884 -78.350 111.044  0.00 97.00      PROA   
ATOM   1649  CZ3 TRP P 107     -27.210 -76.554 112.011  0.00 97.00      PROA   
ATOM   1650  HZ3 TRP P 107     -27.094 -77.027 112.976  0.00 97.00      PROA   
ATOM   1651  CZ2 TRP P 107     -27.038 -74.554 110.652  0.00 97.00      PROA   
ATOM   1652  HZ2 TRP P 107     -26.814 -73.502 110.563  0.00 97.00      PROA   
ATOM   1653  CH2 TRP P 107     -26.924 -75.198 111.883  0.00 97.00      PROA   
ATOM   1654  HH2 TRP P 107     -26.606 -74.642 112.754  0.00 97.00      PROA   
ATOM   1655  C   TRP P 107     -31.074 -77.317 109.740  0.00 97.00      PROA   
ATOM   1656  O   TRP P 107     -31.756 -76.612 108.995  0.00 97.00      PROA   
ATOM   1657  N   LYS P 108     -30.927 -77.066 111.065  0.00 97.00      PROA   
ATOM   1658  HN  LYS P 108     -30.309 -77.652 111.582  0.00 97.00      PROA   
ATOM   1659  CA  LYS P 108     -31.583 -76.048 111.856  0.00 97.00      PROA   
ATOM   1660  HA  LYS P 108     -31.259 -76.239 112.866  0.00 97.00      PROA   
ATOM   1661  CB  LYS P 108     -31.113 -74.628 111.427  0.00 97.00      PROA   
ATOM   1662  HB1 LYS P 108     -31.590 -74.349 110.466  0.00 97.00      PROA   
ATOM   1663  HB2 LYS P 108     -30.016 -74.706 111.231  0.00 97.00      PROA   
ATOM   1664  CG  LYS P 108     -31.297 -73.509 112.473  0.00 97.00      PROA   
ATOM   1665  HG1 LYS P 108     -32.383 -73.332 112.627  0.00 97.00      PROA   
ATOM   1666  HG2 LYS P 108     -30.858 -72.574 112.057  0.00 97.00      PROA   
ATOM   1667  CD  LYS P 108     -30.638 -73.854 113.828  0.00 97.00      PROA   
ATOM   1668  HD1 LYS P 108     -29.632 -74.296 113.641  0.00 97.00      PROA   
ATOM   1669  HD2 LYS P 108     -31.262 -74.643 114.305  0.00 97.00      PROA   
ATOM   1670  CE  LYS P 108     -30.505 -72.715 114.856  0.00 97.00      PROA   
ATOM   1671  HE1 LYS P 108     -30.225 -73.139 115.848  0.00 97.00      PROA   
ATOM   1672  HE2 LYS P 108     -31.455 -72.157 114.978  0.00 97.00      PROA   
ATOM   1673  NZ  LYS P 108     -29.427 -71.764 114.488  0.00 97.00      PROA   
ATOM   1674  HZ1 LYS P 108     -28.578 -72.286 114.196  0.00 97.00      PROA   
ATOM   1675  HZ2 LYS P 108     -29.120 -71.243 115.329  0.00 97.00      PROA   
ATOM   1676  HZ3 LYS P 108     -29.725 -71.100 113.744  0.00 97.00      PROA   
ATOM   1677  C   LYS P 108     -33.094 -76.265 111.837  0.00 97.00      PROA   
ATOM   1678  O   LYS P 108     -33.874 -75.329 111.695  0.00 97.00      PROA   
ATOM   1679  N   ASP P 109     -33.497 -77.552 112.008  0.00 97.00      PROA   
ATOM   1680  HN  ASP P 109     -32.786 -78.229 112.183  0.00 97.00      PROA   
ATOM   1681  CA  ASP P 109     -34.794 -78.196 111.842  0.00 97.00      PROA   
ATOM   1682  HA  ASP P 109     -34.533 -79.020 111.200  0.00 97.00      PROA   
ATOM   1683  CB  ASP P 109     -35.335 -78.780 113.176  0.00 97.00      PROA   
ATOM   1684  HB1 ASP P 109     -36.432 -78.656 113.288  0.00 97.00      PROA   
ATOM   1685  HB2 ASP P 109     -34.847 -78.244 114.021  0.00 97.00      PROA   
ATOM   1686  CG  ASP P 109     -35.047 -80.267 113.349  0.00 97.00      PROA   
ATOM   1687  OD1 ASP P 109     -34.782 -80.999 112.364  0.00 97.00      PROA   
ATOM   1688  OD2 ASP P 109     -35.211 -80.706 114.511  0.00 97.00      PROA   
ATOM   1689  C   ASP P 109     -35.908 -77.510 111.069  0.00 97.00      PROA   
ATOM   1690  O   ASP P 109     -36.558 -76.577 111.537  0.00 97.00      PROA   
ATOM   1691  N   LYS P 110     -36.163 -78.026 109.844  0.00 97.00      PROA   
ATOM   1692  HN  LYS P 110     -35.677 -78.843 109.546  0.00 97.00      PROA   
ATOM   1693  CA  LYS P 110     -37.178 -77.550 108.933  0.00 97.00      PROA   
ATOM   1694  HA  LYS P 110     -37.789 -76.806 109.425  0.00 97.00      PROA   
ATOM   1695  CB  LYS P 110     -36.564 -76.986 107.620  0.00 97.00      PROA   
ATOM   1696  HB1 LYS P 110     -37.371 -76.539 107.000  0.00 97.00      PROA   
ATOM   1697  HB2 LYS P 110     -36.111 -77.820 107.038  0.00 97.00      PROA   
ATOM   1698  CG  LYS P 110     -35.454 -75.932 107.840  0.00 97.00      PROA   
ATOM   1699  HG1 LYS P 110     -35.100 -75.583 106.844  0.00 97.00      PROA   
ATOM   1700  HG2 LYS P 110     -34.587 -76.422 108.338  0.00 97.00      PROA   
ATOM   1701  CD  LYS P 110     -35.900 -74.727 108.693  0.00 97.00      PROA   
ATOM   1702  HD1 LYS P 110     -36.337 -75.103 109.639  0.00 97.00      PROA   
ATOM   1703  HD2 LYS P 110     -36.708 -74.169 108.174  0.00 97.00      PROA   
ATOM   1704  CE  LYS P 110     -34.765 -73.779 109.106  0.00 97.00      PROA   
ATOM   1705  HE1 LYS P 110     -33.950 -74.337 109.606  0.00 97.00      PROA   
ATOM   1706  HE2 LYS P 110     -35.144 -72.989 109.790  0.00 97.00      PROA   
ATOM   1707  NZ  LYS P 110     -34.159 -73.133 107.928  0.00 97.00      PROA   
ATOM   1708  HZ1 LYS P 110     -34.908 -72.724 107.334  0.00 97.00      PROA   
ATOM   1709  HZ2 LYS P 110     -33.643 -73.863 107.397  0.00 97.00      PROA   
ATOM   1710  HZ3 LYS P 110     -33.499 -72.391 108.235  0.00 97.00      PROA   
ATOM   1711  C   LYS P 110     -38.041 -78.756 108.638  0.00 97.00      PROA   
ATOM   1712  O   LYS P 110     -37.524 -79.864 108.522  0.00 97.00      PROA   
ATOM   1713  N   LEU P 111     -39.384 -78.575 108.556  0.00 97.00      PROA   
ATOM   1714  HN  LEU P 111     -39.782 -77.666 108.664  0.00 97.00      PROA   
ATOM   1715  CA  LEU P 111     -40.367 -79.645 108.518  0.00 97.00      PROA   
ATOM   1716  HA  LEU P 111     -40.102 -80.359 109.286  0.00 97.00      PROA   
ATOM   1717  CB  LEU P 111     -41.803 -79.111 108.810  0.00 97.00      PROA   
ATOM   1718  HB1 LEU P 111     -42.535 -79.939 108.667  0.00 97.00      PROA   
ATOM   1719  HB2 LEU P 111     -42.050 -78.314 108.075  0.00 97.00      PROA   
ATOM   1720  CG  LEU P 111     -42.078 -78.564 110.240  0.00 97.00      PROA   
ATOM   1721  HG  LEU P 111     -43.182 -78.392 110.287  0.00 97.00      PROA   
ATOM   1722  CD1 LEU P 111     -41.738 -79.591 111.335  0.00 97.00      PROA   
ATOM   1723 HD11 LEU P 111     -40.643 -79.769 111.372  0.00 97.00      PROA   
ATOM   1724 HD12 LEU P 111     -42.252 -80.555 111.138  0.00 97.00      PROA   
ATOM   1725 HD13 LEU P 111     -42.062 -79.211 112.327  0.00 97.00      PROA   
ATOM   1726  CD2 LEU P 111     -41.425 -77.202 110.546  0.00 97.00      PROA   
ATOM   1727 HD21 LEU P 111     -41.638 -76.474 109.736  0.00 97.00      PROA   
ATOM   1728 HD22 LEU P 111     -40.327 -77.309 110.665  0.00 97.00      PROA   
ATOM   1729 HD23 LEU P 111     -41.829 -76.798 111.499  0.00 97.00      PROA   
ATOM   1730  C   LEU P 111     -40.411 -80.427 107.209  0.00 97.00      PROA   
ATOM   1731  O   LEU P 111     -41.383 -80.359 106.459  0.00 97.00      PROA   
ATOM   1732  N   VAL P 112     -39.364 -81.238 106.928  0.00 97.00      PROA   
ATOM   1733  HN  VAL P 112     -38.529 -81.152 107.470  0.00 97.00      PROA   
ATOM   1734  CA  VAL P 112     -39.304 -82.150 105.800  0.00 97.00      PROA   
ATOM   1735  HA  VAL P 112     -39.417 -81.528 104.923  0.00 97.00      PROA   
ATOM   1736  CB  VAL P 112     -37.962 -82.872 105.649  0.00 97.00      PROA   
ATOM   1737  HB  VAL P 112     -38.017 -83.578 104.786  0.00 97.00      PROA   
ATOM   1738  CG1 VAL P 112     -36.883 -81.822 105.309  0.00 97.00      PROA   
ATOM   1739 HG11 VAL P 112     -36.726 -81.130 106.163  0.00 97.00      PROA   
ATOM   1740 HG12 VAL P 112     -37.191 -81.232 104.421  0.00 97.00      PROA   
ATOM   1741 HG13 VAL P 112     -35.917 -82.319 105.081  0.00 97.00      PROA   
ATOM   1742  CG2 VAL P 112     -37.587 -83.679 106.913  0.00 97.00      PROA   
ATOM   1743 HG21 VAL P 112     -38.373 -84.419 107.163  0.00 97.00      PROA   
ATOM   1744 HG22 VAL P 112     -37.439 -83.008 107.785  0.00 97.00      PROA   
ATOM   1745 HG23 VAL P 112     -36.639 -84.232 106.741  0.00 97.00      PROA   
ATOM   1746  C   VAL P 112     -40.452 -83.147 105.757  0.00 97.00      PROA   
ATOM   1747  O   VAL P 112     -40.903 -83.679 106.771  0.00 97.00      PROA   
ATOM   1748  N   TYR P 113     -40.956 -83.382 104.528  0.00 97.00      PROA   
ATOM   1749  HN  TYR P 113     -40.555 -82.927 103.735  0.00 97.00      PROA   
ATOM   1750  CA  TYR P 113     -42.093 -84.221 104.242  0.00 97.00      PROA   
ATOM   1751  HA  TYR P 113     -42.500 -84.581 105.174  0.00 97.00      PROA   
ATOM   1752  CB  TYR P 113     -43.255 -83.472 103.514  0.00 97.00      PROA   
ATOM   1753  HB1 TYR P 113     -43.704 -82.758 104.240  0.00 97.00      PROA   
ATOM   1754  HB2 TYR P 113     -44.056 -84.175 103.205  0.00 97.00      PROA   
ATOM   1755  CG  TYR P 113     -42.817 -82.655 102.316  0.00 97.00      PROA   
ATOM   1756  CD1 TYR P 113     -42.253 -81.376 102.486  0.00 97.00      PROA   
ATOM   1757  HD1 TYR P 113     -42.094 -80.989 103.482  0.00 97.00      PROA   
ATOM   1758  CE1 TYR P 113     -41.878 -80.606 101.380  0.00 97.00      PROA   
ATOM   1759  HE1 TYR P 113     -41.424 -79.637 101.528  0.00 97.00      PROA   
ATOM   1760  CZ  TYR P 113     -42.105 -81.087 100.085  0.00 97.00      PROA   
ATOM   1761  OH  TYR P 113     -41.706 -80.324  98.972  0.00 97.00      PROA   
ATOM   1762  HH  TYR P 113     -40.946 -79.801  99.249  0.00 97.00      PROA   
ATOM   1763  CD2 TYR P 113     -43.059 -83.114 101.009  0.00 97.00      PROA   
ATOM   1764  HD2 TYR P 113     -43.519 -84.077 100.858  0.00 97.00      PROA   
ATOM   1765  CE2 TYR P 113     -42.709 -82.334  99.898  0.00 97.00      PROA   
ATOM   1766  HE2 TYR P 113     -42.882 -82.705  98.898  0.00 97.00      PROA   
ATOM   1767  C   TYR P 113     -41.604 -85.446 103.505  0.00 97.00      PROA   
ATOM   1768  O   TYR P 113     -40.487 -85.481 103.008  0.00 97.00      PROA   
ATOM   1769  N   ASN P 114     -42.416 -86.523 103.479  0.00 97.00      PROA   
ATOM   1770  HN  ASN P 114     -43.311 -86.453 103.917  0.00 97.00      PROA   
ATOM   1771  CA  ASN P 114     -42.093 -87.801 102.860  0.00 97.00      PROA   
ATOM   1772  HA  ASN P 114     -42.903 -88.454 103.143  0.00 97.00      PROA   
ATOM   1773  CB  ASN P 114     -42.015 -87.732 101.304  0.00 97.00      PROA   
ATOM   1774  HB1 ASN P 114     -41.794 -88.732 100.875  0.00 97.00      PROA   
ATOM   1775  HB2 ASN P 114     -41.203 -87.037 101.003  0.00 97.00      PROA   
ATOM   1776  CG  ASN P 114     -43.310 -87.222 100.659  0.00 97.00      PROA   
ATOM   1777  OD1 ASN P 114     -43.276 -86.360  99.774  0.00 97.00      PROA   
ATOM   1778  ND2 ASN P 114     -44.482 -87.751 101.099  0.00 97.00      PROA   
ATOM   1779 HD21 ASN P 114     -45.317 -87.445 100.645  0.00 97.00      PROA   
ATOM   1780 HD22 ASN P 114     -44.482 -88.479 101.783  0.00 97.00      PROA   
ATOM   1781  C   ASN P 114     -40.841 -88.465 103.422  0.00 97.00      PROA   
ATOM   1782  O   ASN P 114     -39.929 -88.846 102.689  0.00 97.00      PROA   
ATOM   1783  N   VAL P 115     -40.781 -88.622 104.762  0.00 97.00      PROA   
ATOM   1784  HN  VAL P 115     -41.573 -88.396 105.325  0.00 97.00      PROA   
ATOM   1785  CA  VAL P 115     -39.626 -89.142 105.462  0.00 97.00      PROA   
ATOM   1786  HA  VAL P 115     -38.753 -88.766 104.952  0.00 97.00      PROA   
ATOM   1787  CB  VAL P 115     -39.530 -88.638 106.899  0.00 97.00      PROA   
ATOM   1788  HB  VAL P 115     -40.450 -88.917 107.461  0.00 97.00      PROA   
ATOM   1789  CG1 VAL P 115     -38.299 -89.236 107.619  0.00 97.00      PROA   
ATOM   1790 HG11 VAL P 115     -37.376 -89.025 107.038  0.00 97.00      PROA   
ATOM   1791 HG12 VAL P 115     -38.395 -90.333 107.748  0.00 97.00      PROA   
ATOM   1792 HG13 VAL P 115     -38.189 -88.781 108.626  0.00 97.00      PROA   
ATOM   1793  CG2 VAL P 115     -39.424 -87.098 106.855  0.00 97.00      PROA   
ATOM   1794 HG21 VAL P 115     -40.357 -86.638 106.470  0.00 97.00      PROA   
ATOM   1795 HG22 VAL P 115     -38.580 -86.789 106.202  0.00 97.00      PROA   
ATOM   1796 HG23 VAL P 115     -39.237 -86.696 107.872  0.00 97.00      PROA   
ATOM   1797  C   VAL P 115     -39.571 -90.657 105.388  0.00 97.00      PROA   
ATOM   1798  O   VAL P 115     -40.485 -91.361 105.801  0.00 97.00      PROA   
ATOM   1799  N   LEU P 116     -38.456 -91.183 104.847  0.00 97.00      PROA   
ATOM   1800  HN  LEU P 116     -37.754 -90.565 104.499  0.00 97.00      PROA   
ATOM   1801  CA  LEU P 116     -38.204 -92.593 104.661  0.00 97.00      PROA   
ATOM   1802  HA  LEU P 116     -39.062 -93.172 104.966  0.00 97.00      PROA   
ATOM   1803  CB  LEU P 116     -37.842 -92.910 103.187  0.00 97.00      PROA   
ATOM   1804  HB1 LEU P 116     -37.430 -93.939 103.089  0.00 97.00      PROA   
ATOM   1805  HB2 LEU P 116     -37.051 -92.196 102.869  0.00 97.00      PROA   
ATOM   1806  CG  LEU P 116     -39.018 -92.791 102.192  0.00 97.00      PROA   
ATOM   1807  HG  LEU P 116     -39.567 -91.842 102.398  0.00 97.00      PROA   
ATOM   1808  CD1 LEU P 116     -38.505 -92.727 100.742  0.00 97.00      PROA   
ATOM   1809 HD11 LEU P 116     -37.948 -93.657 100.495  0.00 97.00      PROA   
ATOM   1810 HD12 LEU P 116     -37.828 -91.859 100.608  0.00 97.00      PROA   
ATOM   1811 HD13 LEU P 116     -39.358 -92.627 100.038  0.00 97.00      PROA   
ATOM   1812  CD2 LEU P 116     -39.992 -93.969 102.354  0.00 97.00      PROA   
ATOM   1813 HD21 LEU P 116     -40.377 -94.015 103.392  0.00 97.00      PROA   
ATOM   1814 HD22 LEU P 116     -39.474 -94.925 102.127  0.00 97.00      PROA   
ATOM   1815 HD23 LEU P 116     -40.850 -93.860 101.658  0.00 97.00      PROA   
ATOM   1816  C   LEU P 116     -37.029 -93.008 105.510  0.00 97.00      PROA   
ATOM   1817  O   LEU P 116     -35.956 -92.423 105.432  0.00 97.00      PROA   
ATOM   1818  N   TYR P 117     -37.209 -94.065 106.330  0.00 97.00      PROA   
ATOM   1819  HN  TYR P 117     -38.121 -94.459 106.435  0.00 97.00      PROA   
ATOM   1820  CA  TYR P 117     -36.144 -94.726 107.058  0.00 97.00      PROA   
ATOM   1821  HA  TYR P 117     -35.285 -94.071 107.113  0.00 97.00      PROA   
ATOM   1822  CB  TYR P 117     -36.552 -95.126 108.501  0.00 97.00      PROA   
ATOM   1823  HB1 TYR P 117     -35.812 -95.826 108.945  0.00 97.00      PROA   
ATOM   1824  HB2 TYR P 117     -37.544 -95.628 108.494  0.00 97.00      PROA   
ATOM   1825  CG  TYR P 117     -36.633 -93.911 109.398  0.00 97.00      PROA   
ATOM   1826  CD1 TYR P 117     -35.580 -93.623 110.287  0.00 97.00      PROA   
ATOM   1827  HD1 TYR P 117     -34.698 -94.247 110.297  0.00 97.00      PROA   
ATOM   1828  CE1 TYR P 117     -35.665 -92.542 111.171  0.00 97.00      PROA   
ATOM   1829  HE1 TYR P 117     -34.855 -92.335 111.856  0.00 97.00      PROA   
ATOM   1830  CZ  TYR P 117     -36.807 -91.739 111.179  0.00 97.00      PROA   
ATOM   1831  OH  TYR P 117     -36.878 -90.671 112.087  0.00 97.00      PROA   
ATOM   1832  HH  TYR P 117     -37.775 -90.324 112.090  0.00 97.00      PROA   
ATOM   1833  CD2 TYR P 117     -37.780 -93.094 109.423  0.00 97.00      PROA   
ATOM   1834  HD2 TYR P 117     -38.602 -93.307 108.756  0.00 97.00      PROA   
ATOM   1835  CE2 TYR P 117     -37.865 -92.007 110.304  0.00 97.00      PROA   
ATOM   1836  HE2 TYR P 117     -38.745 -91.380 110.312  0.00 97.00      PROA   
ATOM   1837  C   TYR P 117     -35.710 -95.964 106.301  0.00 97.00      PROA   
ATOM   1838  O   TYR P 117     -36.537 -96.770 105.887  0.00 97.00      PROA   
ATOM   1839  N   TYR P 118     -34.381 -96.125 106.099  0.00 97.00      PROA   
ATOM   1840  HN  TYR P 118     -33.740 -95.441 106.444  0.00 97.00      PROA   
ATOM   1841  CA  TYR P 118     -33.769 -97.176 105.313  0.00 97.00      PROA   
ATOM   1842  HA  TYR P 118     -34.532 -97.830 104.931  0.00 97.00      PROA   
ATOM   1843  CB  TYR P 118     -32.851 -96.671 104.148  0.00 97.00      PROA   
ATOM   1844  HB1 TYR P 118     -32.426 -97.545 103.607  0.00 97.00      PROA   
ATOM   1845  HB2 TYR P 118     -32.007 -96.093 104.579  0.00 97.00      PROA   
ATOM   1846  CG  TYR P 118     -33.508 -95.761 103.126  0.00 97.00      PROA   
ATOM   1847  CD1 TYR P 118     -33.923 -94.465 103.474  0.00 97.00      PROA   
ATOM   1848  HD1 TYR P 118     -33.857 -94.134 104.495  0.00 97.00      PROA   
ATOM   1849  CE1 TYR P 118     -34.392 -93.571 102.509  0.00 97.00      PROA   
ATOM   1850  HE1 TYR P 118     -34.700 -92.587 102.818  0.00 97.00      PROA   
ATOM   1851  CZ  TYR P 118     -34.435 -93.945 101.163  0.00 97.00      PROA   
ATOM   1852  OH  TYR P 118     -34.871 -93.012 100.201  0.00 97.00      PROA   
ATOM   1853  HH  TYR P 118     -35.098 -92.209 100.685  0.00 97.00      PROA   
ATOM   1854  CD2 TYR P 118     -33.554 -96.123 101.764  0.00 97.00      PROA   
ATOM   1855  HD2 TYR P 118     -33.200 -97.095 101.460  0.00 97.00      PROA   
ATOM   1856  CE2 TYR P 118     -34.017 -95.227 100.788  0.00 97.00      PROA   
ATOM   1857  HE2 TYR P 118     -34.033 -95.521  99.749  0.00 97.00      PROA   
ATOM   1858  C   TYR P 118     -32.881 -97.995 106.222  0.00 97.00      PROA   
ATOM   1859  O   TYR P 118     -32.266 -97.470 107.146  0.00 97.00      PROA   
ATOM   1860  N   ARG P 119     -32.795 -99.320 105.965  0.00 97.00      PROA   
ATOM   1861  HN  ARG P 119     -33.348 -99.729 105.241  0.00 97.00      PROA   
ATOM   1862  CA  ARG P 119     -31.823-100.194 106.578  0.00 97.00      PROA   
ATOM   1863  HA  ARG P 119     -31.007 -99.590 106.940  0.00 97.00      PROA   
ATOM   1864  CB  ARG P 119     -32.361-101.005 107.787  0.00 97.00      PROA   
ATOM   1865  HB1 ARG P 119     -33.349-101.441 107.518  0.00 97.00      PROA   
ATOM   1866  HB2 ARG P 119     -32.519-100.280 108.617  0.00 97.00      PROA   
ATOM   1867  CG  ARG P 119     -31.411-102.131 108.250  0.00 97.00      PROA   
ATOM   1868  HG1 ARG P 119     -30.380-101.710 108.269  0.00 97.00      PROA   
ATOM   1869  HG2 ARG P 119     -31.422-102.964 107.514  0.00 97.00      PROA   
ATOM   1870  CD  ARG P 119     -31.656-102.703 109.651  0.00 97.00      PROA   
ATOM   1871  HD1 ARG P 119     -31.768-101.906 110.406  0.00 97.00      PROA   
ATOM   1872  HD2 ARG P 119     -30.787-103.327 109.947  0.00 97.00      PROA   
ATOM   1873  NE  ARG P 119     -32.841-103.612 109.654  0.00 97.00      PROA   
ATOM   1874  HE  ARG P 119     -32.679-104.596 109.642  0.00 97.00      PROA   
ATOM   1875  CZ  ARG P 119     -34.071-103.249 110.074  0.00 97.00      PROA   
ATOM   1876  NH1 ARG P 119     -34.480-101.982 110.126  0.00 97.00      PROA   
ATOM   1877 HH11 ARG P 119     -33.871-101.295 109.745  0.00 97.00      PROA   
ATOM   1878 HH12 ARG P 119     -35.447-101.806 110.289  0.00 97.00      PROA   
ATOM   1879  NH2 ARG P 119     -34.887-104.230 110.486  0.00 97.00      PROA   
ATOM   1880 HH21 ARG P 119     -34.461-105.128 110.584  0.00 97.00      PROA   
ATOM   1881 HH22 ARG P 119     -35.649-104.004 111.090  0.00 97.00      PROA   
ATOM   1882  C   ARG P 119     -31.248-101.111 105.524  0.00 97.00      PROA   
ATOM   1883  O   ARG P 119     -31.982-101.805 104.824  0.00 97.00      PROA   
ATOM   1884  N   ASN P 120     -29.898-101.130 105.395  0.00 97.00      PROA   
ATOM   1885  HN  ASN P 120     -29.342-100.567 106.007  0.00 97.00      PROA   
ATOM   1886  CA  ASN P 120     -29.149-101.989 104.489  0.00 97.00      PROA   
ATOM   1887  HA  ASN P 120     -28.121-101.662 104.550  0.00 97.00      PROA   
ATOM   1888  CB  ASN P 120     -29.198-103.485 104.915  0.00 97.00      PROA   
ATOM   1889  HB1 ASN P 120     -28.589-104.108 104.227  0.00 97.00      PROA   
ATOM   1890  HB2 ASN P 120     -30.248-103.847 104.897  0.00 97.00      PROA   
ATOM   1891  CG  ASN P 120     -28.613-103.635 106.326  0.00 97.00      PROA   
ATOM   1892  OD1 ASN P 120     -27.775-102.839 106.753  0.00 97.00      PROA   
ATOM   1893  ND2 ASN P 120     -29.091-104.659 107.085  0.00 97.00      PROA   
ATOM   1894 HD21 ASN P 120     -28.765-104.746 108.026  0.00 97.00      PROA   
ATOM   1895 HD22 ASN P 120     -29.730-105.316 106.689  0.00 97.00      PROA   
ATOM   1896  C   ASN P 120     -29.551-101.800 103.034  0.00 97.00      PROA   
ATOM   1897  O   ASN P 120     -29.810-102.759 102.309  0.00 97.00      PROA   
ATOM   1898  N   GLY P 121     -29.624-100.524 102.584  0.00 97.00      PROA   
ATOM   1899  HN  GLY P 121     -29.379 -99.776 103.196  0.00 97.00      PROA   
ATOM   1900  CA  GLY P 121     -30.033-100.151 101.238  0.00 97.00      PROA   
ATOM   1901  HA1 GLY P 121     -29.733-100.923 100.542  0.00 97.00      PROA   
ATOM   1902  HA2 GLY P 121     -29.571 -99.200 101.017  0.00 97.00      PROA   
ATOM   1903  C   GLY P 121     -31.521 -99.955 101.094  0.00 97.00      PROA   
ATOM   1904  O   GLY P 121     -31.959 -99.051 100.387  0.00 97.00      PROA   
ATOM   1905  N   LYS P 122     -32.347-100.800 101.742  0.00 97.00      PROA   
ATOM   1906  HN  LYS P 122     -31.973-101.522 102.322  0.00 97.00      PROA   
ATOM   1907  CA  LYS P 122     -33.784-100.778 101.557  0.00 97.00      PROA   
ATOM   1908  HA  LYS P 122     -33.990-100.395 100.567  0.00 97.00      PROA   
ATOM   1909  CB  LYS P 122     -34.393-102.207 101.584  0.00 97.00      PROA   
ATOM   1910  HB1 LYS P 122     -33.957-102.761 102.446  0.00 97.00      PROA   
ATOM   1911  HB2 LYS P 122     -34.081-102.733 100.656  0.00 97.00      PROA   
ATOM   1912  CG  LYS P 122     -35.925-102.228 101.719  0.00 97.00      PROA   
ATOM   1913  HG1 LYS P 122     -36.356-101.488 101.006  0.00 97.00      PROA   
ATOM   1914  HG2 LYS P 122     -36.191-101.910 102.753  0.00 97.00      PROA   
ATOM   1915  CD  LYS P 122     -36.605-103.577 101.467  0.00 97.00      PROA   
ATOM   1916  HD1 LYS P 122     -36.185-104.329 102.172  0.00 97.00      PROA   
ATOM   1917  HD2 LYS P 122     -36.375-103.904 100.428  0.00 97.00      PROA   
ATOM   1918  CE  LYS P 122     -38.123-103.451 101.667  0.00 97.00      PROA   
ATOM   1919  HE1 LYS P 122     -38.538-102.676 100.986  0.00 97.00      PROA   
ATOM   1920  HE2 LYS P 122     -38.351-103.161 102.715  0.00 97.00      PROA   
ATOM   1921  NZ  LYS P 122     -38.815-104.727 101.381  0.00 97.00      PROA   
ATOM   1922  HZ1 LYS P 122     -38.436-105.471 102.000  0.00 97.00      PROA   
ATOM   1923  HZ2 LYS P 122     -38.658-104.988 100.387  0.00 97.00      PROA   
ATOM   1924  HZ3 LYS P 122     -39.835-104.617 101.555  0.00 97.00      PROA   
ATOM   1925  C   LYS P 122     -34.528 -99.872 102.521  0.00 97.00      PROA   
ATOM   1926  O   LYS P 122     -34.386 -99.978 103.733  0.00 97.00      PROA   
ATOM   1927  N   ALA P 123     -35.407 -98.985 101.990  0.00 97.00      PROA   
ATOM   1928  HN  ALA P 123     -35.438 -98.828 101.006  0.00 97.00      PROA   
ATOM   1929  CA  ALA P 123     -36.421 -98.290 102.762  0.00 97.00      PROA   
ATOM   1930  HA  ALA P 123     -35.927 -97.742 103.545  0.00 97.00      PROA   
ATOM   1931  CB  ALA P 123     -37.170 -97.263 101.891  0.00 97.00      PROA   
ATOM   1932  HB1 ALA P 123     -37.707 -97.765 101.059  0.00 97.00      PROA   
ATOM   1933  HB2 ALA P 123     -36.446 -96.545 101.449  0.00 97.00      PROA   
ATOM   1934  HB3 ALA P 123     -37.899 -96.684 102.495  0.00 97.00      PROA   
ATOM   1935  C   ALA P 123     -37.420 -99.249 103.402  0.00 97.00      PROA   
ATOM   1936  O   ALA P 123     -37.979-100.118 102.734  0.00 97.00      PROA   
ATOM   1937  N   PHE P 124     -37.664 -99.115 104.728  0.00 97.00      PROA   
ATOM   1938  HN  PHE P 124     -37.192 -98.413 105.259  0.00 97.00      PROA   
ATOM   1939  CA  PHE P 124     -38.521-100.037 105.451  0.00 97.00      PROA   
ATOM   1940  HA  PHE P 124     -39.027-100.691 104.755  0.00 97.00      PROA   
ATOM   1941  CB  PHE P 124     -37.704-100.943 106.433  0.00 97.00      PROA   
ATOM   1942  HB1 PHE P 124     -36.845-101.382 105.879  0.00 97.00      PROA   
ATOM   1943  HB2 PHE P 124     -38.349-101.783 106.771  0.00 97.00      PROA   
ATOM   1944  CG  PHE P 124     -37.159-100.242 107.662  0.00 97.00      PROA   
ATOM   1945  CD1 PHE P 124     -35.974 -99.492 107.598  0.00 97.00      PROA   
ATOM   1946  HD1 PHE P 124     -35.465 -99.397 106.651  0.00 97.00      PROA   
ATOM   1947  CE1 PHE P 124     -35.468 -98.849 108.735  0.00 97.00      PROA   
ATOM   1948  HE1 PHE P 124     -34.567 -98.258 108.667  0.00 97.00      PROA   
ATOM   1949  CZ  PHE P 124     -36.140 -98.965 109.958  0.00 97.00      PROA   
ATOM   1950  HZ  PHE P 124     -35.765 -98.454 110.833  0.00 97.00      PROA   
ATOM   1951  CD2 PHE P 124     -37.808-100.372 108.904  0.00 97.00      PROA   
ATOM   1952  HD2 PHE P 124     -38.717-100.951 108.972  0.00 97.00      PROA   
ATOM   1953  CE2 PHE P 124     -37.306 -99.735 110.045  0.00 97.00      PROA   
ATOM   1954  HE2 PHE P 124     -37.826 -99.823 110.988  0.00 97.00      PROA   
ATOM   1955  C   PHE P 124     -39.622 -99.299 106.185  0.00 97.00      PROA   
ATOM   1956  O   PHE P 124     -40.598 -99.929 106.591  0.00 97.00      PROA   
ATOM   1957  N   LYS P 125     -39.532 -97.958 106.361  0.00 97.00      PROA   
ATOM   1958  HN  LYS P 125     -38.735 -97.440 106.063  0.00 97.00      PROA   
ATOM   1959  CA  LYS P 125     -40.588 -97.266 107.076  0.00 97.00      PROA   
ATOM   1960  HA  LYS P 125     -41.520 -97.776 106.874  0.00 97.00      PROA   
ATOM   1961  CB  LYS P 125     -40.333 -97.307 108.605  0.00 97.00      PROA   
ATOM   1962  HB1 LYS P 125     -40.049 -96.318 109.015  0.00 97.00      PROA   
ATOM   1963  HB2 LYS P 125     -39.451 -97.967 108.775  0.00 97.00      PROA   
ATOM   1964  CG  LYS P 125     -41.496 -97.938 109.394  0.00 97.00      PROA   
ATOM   1965  HG1 LYS P 125     -41.182 -98.069 110.454  0.00 97.00      PROA   
ATOM   1966  HG2 LYS P 125     -41.698 -98.951 108.981  0.00 97.00      PROA   
ATOM   1967  CD  LYS P 125     -42.797 -97.120 109.355  0.00 97.00      PROA   
ATOM   1968  HD1 LYS P 125     -43.563 -97.658 109.958  0.00 97.00      PROA   
ATOM   1969  HD2 LYS P 125     -43.169 -97.070 108.307  0.00 97.00      PROA   
ATOM   1970  CE  LYS P 125     -42.616 -95.703 109.906  0.00 97.00      PROA   
ATOM   1971  HE1 LYS P 125     -41.889 -95.125 109.295  0.00 97.00      PROA   
ATOM   1972  HE2 LYS P 125     -42.256 -95.743 110.956  0.00 97.00      PROA   
ATOM   1973  NZ  LYS P 125     -43.889 -94.955 109.887  0.00 97.00      PROA   
ATOM   1974  HZ1 LYS P 125     -44.670 -95.532 110.251  0.00 97.00      PROA   
ATOM   1975  HZ2 LYS P 125     -44.090 -94.668 108.904  0.00 97.00      PROA   
ATOM   1976  HZ3 LYS P 125     -43.782 -94.090 110.457  0.00 97.00      PROA   
ATOM   1977  C   LYS P 125     -40.789 -95.844 106.591  0.00 97.00      PROA   
ATOM   1978  O   LYS P 125     -39.908 -94.997 106.689  0.00 97.00      PROA   
ATOM   1979  N   PHE P 126     -42.011 -95.556 106.085  0.00 97.00      PROA   
ATOM   1980  HN  PHE P 126     -42.671 -96.293 105.960  0.00 97.00      PROA   
ATOM   1981  CA  PHE P 126     -42.440 -94.268 105.577  0.00 97.00      PROA   
ATOM   1982  HA  PHE P 126     -41.565 -93.681 105.337  0.00 97.00      PROA   
ATOM   1983  CB  PHE P 126     -43.240 -94.502 104.256  0.00 97.00      PROA   
ATOM   1984  HB1 PHE P 126     -44.013 -95.282 104.437  0.00 97.00      PROA   
ATOM   1985  HB2 PHE P 126     -42.553 -94.896 103.478  0.00 97.00      PROA   
ATOM   1986  CG  PHE P 126     -43.924 -93.281 103.693  0.00 97.00      PROA   
ATOM   1987  CD1 PHE P 126     -43.164 -92.230 103.155  0.00 97.00      PROA   
ATOM   1988  HD1 PHE P 126     -42.086 -92.279 103.174  0.00 97.00      PROA   
ATOM   1989  CE1 PHE P 126     -43.793 -91.121 102.581  0.00 97.00      PROA   
ATOM   1990  HE1 PHE P 126     -43.191 -90.343 102.139  0.00 97.00      PROA   
ATOM   1991  CZ  PHE P 126     -45.191 -91.038 102.562  0.00 97.00      PROA   
ATOM   1992  HZ  PHE P 126     -45.685 -90.186 102.121  0.00 97.00      PROA   
ATOM   1993  CD2 PHE P 126     -45.328 -93.196 103.654  0.00 97.00      PROA   
ATOM   1994  HD2 PHE P 126     -45.928 -94.004 104.046  0.00 97.00      PROA   
ATOM   1995  CE2 PHE P 126     -45.958 -92.076 103.102  0.00 97.00      PROA   
ATOM   1996  HE2 PHE P 126     -47.036 -92.022 103.070  0.00 97.00      PROA   
ATOM   1997  C   PHE P 126     -43.251 -93.464 106.593  0.00 97.00      PROA   
ATOM   1998  O   PHE P 126     -44.058 -94.012 107.332  0.00 97.00      PROA   
ATOM   1999  N   PHE P 127     -43.066 -92.121 106.613  0.00 97.00      PROA   
ATOM   2000  HN  PHE P 127     -42.322 -91.720 106.082  0.00 97.00      PROA   
ATOM   2001  CA  PHE P 127     -43.912 -91.162 107.303  0.00 97.00      PROA   
ATOM   2002  HA  PHE P 127     -44.861 -91.622 107.541  0.00 97.00      PROA   
ATOM   2003  CB  PHE P 127     -43.260 -90.545 108.571  0.00 97.00      PROA   
ATOM   2004  HB1 PHE P 127     -43.909 -89.752 109.002  0.00 97.00      PROA   
ATOM   2005  HB2 PHE P 127     -42.291 -90.071 108.299  0.00 97.00      PROA   
ATOM   2006  CG  PHE P 127     -42.988 -91.540 109.668  0.00 97.00      PROA   
ATOM   2007  CD1 PHE P 127     -43.936 -91.745 110.689  0.00 97.00      PROA   
ATOM   2008  HD1 PHE P 127     -44.901 -91.262 110.627  0.00 97.00      PROA   
ATOM   2009  CE1 PHE P 127     -43.611 -92.492 111.829  0.00 97.00      PROA   
ATOM   2010  HE1 PHE P 127     -44.328 -92.603 112.629  0.00 97.00      PROA   
ATOM   2011  CZ  PHE P 127     -42.331 -93.045 111.957  0.00 97.00      PROA   
ATOM   2012  HZ  PHE P 127     -42.068 -93.597 112.847  0.00 97.00      PROA   
ATOM   2013  CD2 PHE P 127     -41.709 -92.109 109.808  0.00 97.00      PROA   
ATOM   2014  HD2 PHE P 127     -40.958 -91.918 109.054  0.00 97.00      PROA   
ATOM   2015  CE2 PHE P 127     -41.379 -92.852 110.949  0.00 97.00      PROA   
ATOM   2016  HE2 PHE P 127     -40.384 -93.257 111.065  0.00 97.00      PROA   
ATOM   2017  C   PHE P 127     -44.176 -89.992 106.369  0.00 97.00      PROA   
ATOM   2018  O   PHE P 127     -43.297 -89.562 105.634  0.00 97.00      PROA   
ATOM   2019  N   HSD P 128     -45.400 -89.414 106.375  0.00 97.00      PROA   
ATOM   2020  HN  HSD P 128     -46.155 -89.807 106.897  0.00 97.00      PROA   
ATOM   2021  CA  HSD P 128     -45.698 -88.182 105.654  0.00 97.00      PROA   
ATOM   2022  HA  HSD P 128     -45.380 -88.341 104.632  0.00 97.00      PROA   
ATOM   2023  CB  HSD P 128     -47.213 -87.876 105.601  0.00 97.00      PROA   
ATOM   2024  HB1 HSD P 128     -47.420 -86.791 105.472  0.00 97.00      PROA   
ATOM   2025  HB2 HSD P 128     -47.687 -88.194 106.553  0.00 97.00      PROA   
ATOM   2026  ND1 HSD P 128     -47.939 -88.073 103.180  0.00 97.00      PROA   
ATOM   2027  HD1 HSD P 128     -47.620 -87.167 102.899  0.00 97.00      PROA   
ATOM   2028  CG  HSD P 128     -47.859 -88.600 104.453  0.00 97.00      PROA   
ATOM   2029  CE1 HSD P 128     -48.638 -88.961 102.430  0.00 97.00      PROA   
ATOM   2030  HE1 HSD P 128     -48.872 -88.798 101.378  0.00 97.00      PROA   
ATOM   2031  NE2 HSD P 128     -49.024 -90.008 103.132  0.00 97.00      PROA   
ATOM   2032  CD2 HSD P 128     -48.544 -89.775 104.409  0.00 97.00      PROA   
ATOM   2033  HD2 HSD P 128     -48.753 -90.488 105.197  0.00 97.00      PROA   
ATOM   2034  C   HSD P 128     -44.923 -86.954 106.108  0.00 97.00      PROA   
ATOM   2035  O   HSD P 128     -44.578 -86.113 105.283  0.00 97.00      PROA   
ATOM   2036  N   TRP P 129     -44.638 -86.823 107.421  0.00 97.00      PROA   
ATOM   2037  HN  TRP P 129     -44.909 -87.529 108.065  0.00 97.00      PROA   
ATOM   2038  CA  TRP P 129     -43.978 -85.672 108.009  0.00 97.00      PROA   
ATOM   2039  HA  TRP P 129     -43.557 -85.047 107.231  0.00 97.00      PROA   
ATOM   2040  CB  TRP P 129     -44.924 -84.830 108.915  0.00 97.00      PROA   
ATOM   2041  HB1 TRP P 129     -44.407 -83.891 109.213  0.00 97.00      PROA   
ATOM   2042  HB2 TRP P 129     -45.146 -85.393 109.848  0.00 97.00      PROA   
ATOM   2043  CG  TRP P 129     -46.235 -84.479 108.280  0.00 97.00      PROA   
ATOM   2044  CD1 TRP P 129     -46.521 -83.345 107.565  0.00 97.00      PROA   
ATOM   2045  HD1 TRP P 129     -45.822 -82.540 107.390  0.00 97.00      PROA   
ATOM   2046  NE1 TRP P 129     -47.819 -83.397 107.122  0.00 97.00      PROA   
ATOM   2047  HE1 TRP P 129     -48.318 -82.670 106.703  0.00 97.00      PROA   
ATOM   2048  CE2 TRP P 129     -48.400 -84.559 107.536  0.00 97.00      PROA   
ATOM   2049  CD2 TRP P 129     -47.437 -85.270 108.286  0.00 97.00      PROA   
ATOM   2050  CE3 TRP P 129     -47.785 -86.492 108.864  0.00 97.00      PROA   
ATOM   2051  HE3 TRP P 129     -47.083 -87.044 109.472  0.00 97.00      PROA   
ATOM   2052  CZ3 TRP P 129     -49.078 -86.988 108.665  0.00 97.00      PROA   
ATOM   2053  HZ3 TRP P 129     -49.369 -87.927 109.114  0.00 97.00      PROA   
ATOM   2054  CZ2 TRP P 129     -49.679 -85.054 107.328  0.00 97.00      PROA   
ATOM   2055  HZ2 TRP P 129     -50.412 -84.506 106.755  0.00 97.00      PROA   
ATOM   2056  CH2 TRP P 129     -50.005 -86.284 107.901  0.00 97.00      PROA   
ATOM   2057  HH2 TRP P 129     -51.000 -86.685 107.766  0.00 97.00      PROA   
ATOM   2058  C   TRP P 129     -42.846 -86.204 108.855  0.00 97.00      PROA   
ATOM   2059  O   TRP P 129     -42.725 -87.410 109.062  0.00 97.00      PROA   
ATOM   2060  N   ASN P 130     -41.958 -85.313 109.357  0.00 97.00      PROA   
ATOM   2061  HN  ASN P 130     -42.001 -84.348 109.103  0.00 97.00      PROA   
ATOM   2062  CA  ASN P 130     -40.890 -85.686 110.266  0.00 97.00      PROA   
ATOM   2063  HA  ASN P 130     -40.300 -86.422 109.739  0.00 97.00      PROA   
ATOM   2064  CB  ASN P 130     -39.993 -84.456 110.594  0.00 97.00      PROA   
ATOM   2065  HB1 ASN P 130     -40.537 -83.746 111.252  0.00 97.00      PROA   
ATOM   2066  HB2 ASN P 130     -39.729 -83.920 109.656  0.00 97.00      PROA   
ATOM   2067  CG  ASN P 130     -38.701 -84.866 111.297  0.00 97.00      PROA   
ATOM   2068  OD1 ASN P 130     -38.441 -84.469 112.432  0.00 97.00      PROA   
ATOM   2069  ND2 ASN P 130     -37.880 -85.703 110.612  0.00 97.00      PROA   
ATOM   2070 HD21 ASN P 130     -37.010 -85.952 111.039  0.00 97.00      PROA   
ATOM   2071 HD22 ASN P 130     -38.106 -85.983 109.681  0.00 97.00      PROA   
ATOM   2072  C   ASN P 130     -41.393 -86.352 111.553  0.00 97.00      PROA   
ATOM   2073  O   ASN P 130     -42.312 -85.872 112.213  0.00 97.00      PROA   
ATOM   2074  N   SER P 131     -40.780 -87.498 111.925  0.00 97.00      PROA   
ATOM   2075  HN  SER P 131     -40.028 -87.874 111.389  0.00 97.00      PROA   
ATOM   2076  CA  SER P 131     -41.175 -88.282 113.076  0.00 97.00      PROA   
ATOM   2077  HA  SER P 131     -41.413 -87.623 113.899  0.00 97.00      PROA   
ATOM   2078  CB  SER P 131     -42.371 -89.241 112.783  0.00 97.00      PROA   
ATOM   2079  HB1 SER P 131     -42.148 -89.841 111.876  0.00 97.00      PROA   
ATOM   2080  HB2 SER P 131     -43.265 -88.617 112.568  0.00 97.00      PROA   
ATOM   2081  OG  SER P 131     -42.695 -90.121 113.864  0.00 97.00      PROA   
ATOM   2082  HG1 SER P 131     -42.041 -90.830 113.860  0.00 97.00      PROA   
ATOM   2083  C   SER P 131     -39.970 -89.090 113.442  0.00 97.00      PROA   
ATOM   2084  O   SER P 131     -39.098 -89.305 112.611  0.00 97.00      PROA   
ATOM   2085  N   ASN P 132     -39.913 -89.582 114.700  0.00 97.00      PROA   
ATOM   2086  HN  ASN P 132     -40.660 -89.393 115.333  0.00 97.00      PROA   
ATOM   2087  CA  ASN P 132     -38.920 -90.539 115.141  0.00 97.00      PROA   
ATOM   2088  HA  ASN P 132     -37.969 -90.272 114.701  0.00 97.00      PROA   
ATOM   2089  CB  ASN P 132     -38.747 -90.544 116.697  0.00 97.00      PROA   
ATOM   2090  HB1 ASN P 132     -38.630 -89.502 117.062  0.00 97.00      PROA   
ATOM   2091  HB2 ASN P 132     -37.811 -91.091 116.945  0.00 97.00      PROA   
ATOM   2092  CG  ASN P 132     -39.882 -91.253 117.455  0.00 97.00      PROA   
ATOM   2093  OD1 ASN P 132     -39.842 -92.473 117.637  0.00 97.00      PROA   
ATOM   2094  ND2 ASN P 132     -40.899 -90.491 117.935  0.00 97.00      PROA   
ATOM   2095 HD21 ASN P 132     -41.627 -90.959 118.432  0.00 97.00      PROA   
ATOM   2096 HD22 ASN P 132     -40.896 -89.500 117.816  0.00 97.00      PROA   
ATOM   2097  C   ASN P 132     -39.306 -91.914 114.624  0.00 97.00      PROA   
ATOM   2098  O   ASN P 132     -40.434 -92.141 114.193  0.00 97.00      PROA   
ATOM   2099  N   LEU P 133     -38.361 -92.871 114.694  0.00 97.00      PROA   
ATOM   2100  HN  LEU P 133     -37.421 -92.643 114.940  0.00 97.00      PROA   
ATOM   2101  CA  LEU P 133     -38.661 -94.274 114.578  0.00 97.00      PROA   
ATOM   2102  HA  LEU P 133     -39.730 -94.430 114.587  0.00 97.00      PROA   
ATOM   2103  CB  LEU P 133     -38.062 -94.859 113.277  0.00 97.00      PROA   
ATOM   2104  HB1 LEU P 133     -36.954 -94.893 113.319  0.00 97.00      PROA   
ATOM   2105  HB2 LEU P 133     -38.325 -94.136 112.468  0.00 97.00      PROA   
ATOM   2106  CG  LEU P 133     -38.612 -96.234 112.836  0.00 97.00      PROA   
ATOM   2107  HG  LEU P 133     -39.722 -96.221 112.953  0.00 97.00      PROA   
ATOM   2108  CD1 LEU P 133     -38.302 -96.451 111.348  0.00 97.00      PROA   
ATOM   2109 HD11 LEU P 133     -37.203 -96.454 111.190  0.00 97.00      PROA   
ATOM   2110 HD12 LEU P 133     -38.742 -95.636 110.737  0.00 97.00      PROA   
ATOM   2111 HD13 LEU P 133     -38.714 -97.422 111.004  0.00 97.00      PROA   
ATOM   2112  CD2 LEU P 133     -38.051 -97.410 113.652  0.00 97.00      PROA   
ATOM   2113 HD21 LEU P 133     -38.391 -97.367 114.705  0.00 97.00      PROA   
ATOM   2114 HD22 LEU P 133     -36.940 -97.386 113.637  0.00 97.00      PROA   
ATOM   2115 HD23 LEU P 133     -38.389 -98.376 113.223  0.00 97.00      PROA   
ATOM   2116  C   LEU P 133     -38.075 -94.919 115.813  0.00 97.00      PROA   
ATOM   2117  O   LEU P 133     -36.864 -94.939 115.998  0.00 97.00      PROA   
ATOM   2118  N   THR P 134     -38.934 -95.475 116.701  0.00 97.00      PROA   
ATOM   2119  HN  THR P 134     -39.919 -95.416 116.564  0.00 97.00      PROA   
ATOM   2120  CA  THR P 134     -38.486 -96.143 117.912  0.00 97.00      PROA   
ATOM   2121  HA  THR P 134     -37.419 -96.024 118.029  0.00 97.00      PROA   
ATOM   2122  CB  THR P 134     -39.129 -95.621 119.193  0.00 97.00      PROA   
ATOM   2123  HB  THR P 134     -40.239 -95.685 119.128  0.00 97.00      PROA   
ATOM   2124  OG1 THR P 134     -38.760 -94.266 119.407  0.00 97.00      PROA   
ATOM   2125  HG1 THR P 134     -39.159 -93.751 118.700  0.00 97.00      PROA   
ATOM   2126  CG2 THR P 134     -38.634 -96.403 120.427  0.00 97.00      PROA   
ATOM   2127 HG21 THR P 134     -37.523 -96.388 120.464  0.00 97.00      PROA   
ATOM   2128 HG22 THR P 134     -38.981 -97.456 120.417  0.00 97.00      PROA   
ATOM   2129 HG23 THR P 134     -39.019 -95.925 121.353  0.00 97.00      PROA   
ATOM   2130  C   THR P 134     -38.762 -97.618 117.769  0.00 97.00      PROA   
ATOM   2131  O   THR P 134     -39.898 -98.047 117.582  0.00 97.00      PROA   
ATOM   2132  N   ILE P 135     -37.696 -98.438 117.868  0.00 97.00      PROA   
ATOM   2133  HN  ILE P 135     -36.779 -98.054 117.985  0.00 97.00      PROA   
ATOM   2134  CA  ILE P 135     -37.764 -99.881 117.831  0.00 97.00      PROA   
ATOM   2135  HA  ILE P 135     -38.648-100.191 117.293  0.00 97.00      PROA   
ATOM   2136  CB  ILE P 135     -36.524-100.488 117.166  0.00 97.00      PROA   
ATOM   2137  HB  ILE P 135     -35.631-100.130 117.728  0.00 97.00      PROA   
ATOM   2138  CG2 ILE P 135     -36.555-102.031 117.242  0.00 97.00      PROA   
ATOM   2139 HG21 ILE P 135     -37.450-102.431 116.720  0.00 97.00      PROA   
ATOM   2140 HG22 ILE P 135     -36.568-102.382 118.291  0.00 97.00      PROA   
ATOM   2141 HG23 ILE P 135     -35.648-102.457 116.767  0.00 97.00      PROA   
ATOM   2142  CG1 ILE P 135     -36.343-100.009 115.701  0.00 97.00      PROA   
ATOM   2143 HG11 ILE P 135     -36.736 -98.979 115.580  0.00 97.00      PROA   
ATOM   2144 HG12 ILE P 135     -36.938-100.666 115.029  0.00 97.00      PROA   
ATOM   2145  CD  ILE P 135     -34.872 -99.978 115.264  0.00 97.00      PROA   
ATOM   2146  HD1 ILE P 135     -34.355-100.931 115.506  0.00 97.00      PROA   
ATOM   2147  HD2 ILE P 135     -34.346 -99.159 115.798  0.00 97.00      PROA   
ATOM   2148  HD3 ILE P 135     -34.784 -99.790 114.174  0.00 97.00      PROA   
ATOM   2149  C   ILE P 135     -37.865-100.344 119.272  0.00 97.00      PROA   
ATOM   2150  O   ILE P 135     -36.919-100.213 120.038  0.00 97.00      PROA   
ATOM   2151  N   LEU P 136     -39.032-100.891 119.683  0.00 97.00      PROA   
ATOM   2152  HN  LEU P 136     -39.812-100.920 119.062  0.00 97.00      PROA   
ATOM   2153  CA  LEU P 136     -39.320-101.319 121.044  0.00 97.00      PROA   
ATOM   2154  HA  LEU P 136     -39.167-100.458 121.680  0.00 97.00      PROA   
ATOM   2155  CB  LEU P 136     -40.787-101.813 121.200  0.00 97.00      PROA   
ATOM   2156  HB1 LEU P 136     -40.914-102.220 122.229  0.00 97.00      PROA   
ATOM   2157  HB2 LEU P 136     -40.977-102.640 120.483  0.00 97.00      PROA   
ATOM   2158  CG  LEU P 136     -41.908-100.746 121.034  0.00 97.00      PROA   
ATOM   2159  HG  LEU P 136     -42.855-101.253 121.346  0.00 97.00      PROA   
ATOM   2160  CD1 LEU P 136     -41.715 -99.543 121.974  0.00 97.00      PROA   
ATOM   2161 HD11 LEU P 136     -40.824 -98.953 121.672  0.00 97.00      PROA   
ATOM   2162 HD12 LEU P 136     -41.578 -99.885 123.021  0.00 97.00      PROA   
ATOM   2163 HD13 LEU P 136     -42.603 -98.878 121.932  0.00 97.00      PROA   
ATOM   2164  CD2 LEU P 136     -42.139-100.274 119.584  0.00 97.00      PROA   
ATOM   2165 HD21 LEU P 136     -42.227-101.141 118.897  0.00 97.00      PROA   
ATOM   2166 HD22 LEU P 136     -41.308 -99.623 119.246  0.00 97.00      PROA   
ATOM   2167 HD23 LEU P 136     -43.076 -99.681 119.527  0.00 97.00      PROA   
ATOM   2168  C   LEU P 136     -38.389-102.395 121.586  0.00 97.00      PROA   
ATOM   2169  O   LEU P 136     -37.990-102.347 122.749  0.00 97.00      PROA   
ATOM   2170  N   LYS P 137     -38.026-103.392 120.751  0.00 97.00      PROA   
ATOM   2171  HN  LYS P 137     -38.394-103.433 119.828  0.00 97.00      PROA   
ATOM   2172  CA  LYS P 137     -37.019-104.375 121.087  0.00 97.00      PROA   
ATOM   2173  HA  LYS P 137     -36.382-103.990 121.873  0.00 97.00      PROA   
ATOM   2174  CB  LYS P 137     -37.636-105.723 121.545  0.00 97.00      PROA   
ATOM   2175  HB1 LYS P 137     -36.835-106.489 121.627  0.00 97.00      PROA   
ATOM   2176  HB2 LYS P 137     -38.359-106.074 120.776  0.00 97.00      PROA   
ATOM   2177  CG  LYS P 137     -38.358-105.644 122.904  0.00 97.00      PROA   
ATOM   2178  HG1 LYS P 137     -39.201-104.922 122.840  0.00 97.00      PROA   
ATOM   2179  HG2 LYS P 137     -37.641-105.246 123.652  0.00 97.00      PROA   
ATOM   2180  CD  LYS P 137     -38.895-107.010 123.369  0.00 97.00      PROA   
ATOM   2181  HD1 LYS P 137     -38.061-107.748 123.359  0.00 97.00      PROA   
ATOM   2182  HD2 LYS P 137     -39.650-107.359 122.630  0.00 97.00      PROA   
ATOM   2183  CE  LYS P 137     -39.546-107.002 124.760  0.00 97.00      PROA   
ATOM   2184  HE1 LYS P 137     -39.941-108.016 124.995  0.00 97.00      PROA   
ATOM   2185  HE2 LYS P 137     -40.375-106.268 124.819  0.00 97.00      PROA   
ATOM   2186  NZ  LYS P 137     -38.540-106.674 125.796  0.00 97.00      PROA   
ATOM   2187  HZ1 LYS P 137     -38.409-105.645 125.885  0.00 97.00      PROA   
ATOM   2188  HZ2 LYS P 137     -37.640-107.107 125.506  0.00 97.00      PROA   
ATOM   2189  HZ3 LYS P 137     -38.826-107.082 126.709  0.00 97.00      PROA   
ATOM   2190  C   LYS P 137     -36.146-104.606 119.873  0.00 97.00      PROA   
ATOM   2191  O   LYS P 137     -36.603-105.133 118.861  0.00 97.00      PROA   
ATOM   2192  N   THR P 138     -34.846-104.224 119.938  0.00 97.00      PROA   
ATOM   2193  HN  THR P 138     -34.504-103.724 120.736  0.00 97.00      PROA   
ATOM   2194  CA  THR P 138     -33.899-104.426 118.850  0.00 97.00      PROA   
ATOM   2195  HA  THR P 138     -34.450-104.260 117.935  0.00 97.00      PROA   
ATOM   2196  CB  THR P 138     -32.741-103.426 118.838  0.00 97.00      PROA   
ATOM   2197  HB  THR P 138     -33.155-102.419 119.080  0.00 97.00      PROA   
ATOM   2198  OG1 THR P 138     -32.138-103.338 117.552  0.00 97.00      PROA   
ATOM   2199  HG1 THR P 138     -31.413-102.720 117.661  0.00 97.00      PROA   
ATOM   2200  CG2 THR P 138     -31.644-103.769 119.857  0.00 97.00      PROA   
ATOM   2201 HG21 THR P 138     -31.113-104.706 119.586  0.00 97.00      PROA   
ATOM   2202 HG22 THR P 138     -32.075-103.889 120.870  0.00 97.00      PROA   
ATOM   2203 HG23 THR P 138     -30.891-102.953 119.899  0.00 97.00      PROA   
ATOM   2204  C   THR P 138     -33.425-105.869 118.816  0.00 97.00      PROA   
ATOM   2205  O   THR P 138     -33.698-106.661 119.709  0.00 97.00      PROA   
ATOM   2206  N   ASN P 139     -32.758-106.266 117.716  0.00 97.00      PROA   
ATOM   2207  HN  ASN P 139     -32.469-105.597 117.037  0.00 97.00      PROA   
ATOM   2208  CA  ASN P 139     -32.460-107.654 117.452  0.00 97.00      PROA   
ATOM   2209  HA  ASN P 139     -31.978-108.069 118.327  0.00 97.00      PROA   
ATOM   2210  CB  ASN P 139     -33.743-108.481 117.123  0.00 97.00      PROA   
ATOM   2211  HB1 ASN P 139     -34.384-108.526 118.030  0.00 97.00      PROA   
ATOM   2212  HB2 ASN P 139     -33.489-109.527 116.855  0.00 97.00      PROA   
ATOM   2213  CG  ASN P 139     -34.529-107.855 115.962  0.00 97.00      PROA   
ATOM   2214  OD1 ASN P 139     -34.153-108.016 114.798  0.00 97.00      PROA   
ATOM   2215  ND2 ASN P 139     -35.651-107.149 116.272  0.00 97.00      PROA   
ATOM   2216 HD21 ASN P 139     -36.204-106.784 115.524  0.00 97.00      PROA   
ATOM   2217 HD22 ASN P 139     -35.908-106.999 117.226  0.00 97.00      PROA   
ATOM   2218  C   ASN P 139     -31.448-107.686 116.324  0.00 97.00      PROA   
ATOM   2219  O   ASN P 139     -31.110-106.653 115.751  0.00 97.00      PROA   
ATOM   2220  N   MET P 140     -30.932-108.886 115.970  0.00 97.00      PROA   
ATOM   2221  HN  MET P 140     -31.165-109.712 116.482  0.00 97.00      PROA   
ATOM   2222  CA  MET P 140     -29.970-109.079 114.897  0.00 97.00      PROA   
ATOM   2223  HA  MET P 140     -29.091-108.504 115.150  0.00 97.00      PROA   
ATOM   2224  CB  MET P 140     -29.543-110.561 114.809  0.00 97.00      PROA   
ATOM   2225  HB1 MET P 140     -30.433-111.177 114.587  0.00 97.00      PROA   
ATOM   2226  HB2 MET P 140     -29.197-110.866 115.820  0.00 97.00      PROA   
ATOM   2227  CG  MET P 140     -28.425-110.828 113.784  0.00 97.00      PROA   
ATOM   2228  HG1 MET P 140     -27.530-110.250 114.082  0.00 97.00      PROA   
ATOM   2229  HG2 MET P 140     -28.737-110.469 112.781  0.00 97.00      PROA   
ATOM   2230  SD  MET P 140     -27.893-112.528 113.617  0.00 97.00      PROA   
ATOM   2231  CE  MET P 140     -27.432-112.907 115.308  0.00 97.00      PROA   
ATOM   2232  HE1 MET P 140     -28.285-112.816 116.012  0.00 97.00      PROA   
ATOM   2233  HE2 MET P 140     -26.634-112.203 115.600  0.00 97.00      PROA   
ATOM   2234  HE3 MET P 140     -27.049-113.946 115.398  0.00 97.00      PROA   
ATOM   2235  C   MET P 140     -30.444-108.578 113.535  0.00 97.00      PROA   
ATOM   2236  O   MET P 140     -29.667-108.014 112.768  0.00 97.00      PROA   
ATOM   2237  N   SER P 141     -31.752-108.708 113.212  0.00 97.00      PROA   
ATOM   2238  HN  SER P 141     -32.398-109.108 113.857  0.00 97.00      PROA   
ATOM   2239  CA  SER P 141     -32.291-108.306 111.921  0.00 97.00      PROA   
ATOM   2240  HA  SER P 141     -31.568-108.533 111.147  0.00 97.00      PROA   
ATOM   2241  CB  SER P 141     -33.615-109.059 111.609  0.00 97.00      PROA   
ATOM   2242  HB1 SER P 141     -34.430-108.737 112.293  0.00 97.00      PROA   
ATOM   2243  HB2 SER P 141     -33.447-110.145 111.775  0.00 97.00      PROA   
ATOM   2244  OG  SER P 141     -34.026-108.890 110.253  0.00 97.00      PROA   
ATOM   2245  HG1 SER P 141     -34.168-107.948 110.120  0.00 97.00      PROA   
ATOM   2246  C   SER P 141     -32.569-106.811 111.899  0.00 97.00      PROA   
ATOM   2247  O   SER P 141     -33.040-106.284 110.898  0.00 97.00      PROA   
ATOM   2248  N   HSD P 142     -32.238-106.092 112.995  0.00 97.00      PROA   
ATOM   2249  HN  HSD P 142     -31.932-106.574 113.812  0.00 97.00      PROA   
ATOM   2250  CA  HSD P 142     -32.253-104.647 113.087  0.00 97.00      PROA   
ATOM   2251  HA  HSD P 142     -32.690-104.231 112.197  0.00 97.00      PROA   
ATOM   2252  CB  HSD P 142     -33.114-104.153 114.276  0.00 97.00      PROA   
ATOM   2253  HB1 HSD P 142     -32.873-103.096 114.523  0.00 97.00      PROA   
ATOM   2254  HB2 HSD P 142     -32.914-104.763 115.181  0.00 97.00      PROA   
ATOM   2255  ND1 HSD P 142     -35.464-103.172 114.164  0.00 97.00      PROA   
ATOM   2256  HD1 HSD P 142     -35.281-102.358 114.718  0.00 97.00      PROA   
ATOM   2257  CG  HSD P 142     -34.584-104.208 113.930  0.00 97.00      PROA   
ATOM   2258  CE1 HSD P 142     -36.629-103.491 113.552  0.00 97.00      PROA   
ATOM   2259  HE1 HSD P 142     -37.518-102.862 113.595  0.00 97.00      PROA   
ATOM   2260  NE2 HSD P 142     -36.566-104.658 112.946  0.00 97.00      PROA   
ATOM   2261  CD2 HSD P 142     -35.284-105.116 113.196  0.00 97.00      PROA   
ATOM   2262  HD2 HSD P 142     -34.986-106.071 112.785  0.00 97.00      PROA   
ATOM   2263  C   HSD P 142     -30.840-104.094 113.124  0.00 97.00      PROA   
ATOM   2264  O   HSD P 142     -30.626-102.913 113.380  0.00 97.00      PROA   
ATOM   2265  N   SER P 143     -29.827-104.930 112.814  0.00 97.00      PROA   
ATOM   2266  HN  SER P 143     -30.015-105.892 112.631  0.00 97.00      PROA   
ATOM   2267  CA  SER P 143     -28.430-104.536 112.742  0.00 97.00      PROA   
ATOM   2268  HA  SER P 143     -28.262-103.704 113.413  0.00 97.00      PROA   
ATOM   2269  CB  SER P 143     -27.531-105.727 113.158  0.00 97.00      PROA   
ATOM   2270  HB1 SER P 143     -27.521-106.517 112.378  0.00 97.00      PROA   
ATOM   2271  HB2 SER P 143     -27.968-106.177 114.074  0.00 97.00      PROA   
ATOM   2272  OG  SER P 143     -26.199-105.327 113.455  0.00 97.00      PROA   
ATOM   2273  HG1 SER P 143     -25.801-105.036 112.632  0.00 97.00      PROA   
ATOM   2274  C   SER P 143     -28.066-104.107 111.327  0.00 97.00      PROA   
ATOM   2275  O   SER P 143     -28.676-104.554 110.358  0.00 97.00      PROA   
ATOM   2276  N   GLY P 144     -27.038-103.230 111.175  0.00 97.00      PROA   
ATOM   2277  HN  GLY P 144     -26.577-102.837 111.971  0.00 97.00      PROA   
ATOM   2278  CA  GLY P 144     -26.493-102.838 109.884  0.00 97.00      PROA   
ATOM   2279  HA1 GLY P 144     -27.067-103.275 109.084  0.00 97.00      PROA   
ATOM   2280  HA2 GLY P 144     -25.459-103.153 109.873  0.00 97.00      PROA   
ATOM   2281  C   GLY P 144     -26.500-101.348 109.699  0.00 97.00      PROA   
ATOM   2282  O   GLY P 144     -26.440-100.589 110.658  0.00 97.00      PROA   
ATOM   2283  N   THR P 145     -26.539-100.883 108.429  0.00 97.00      PROA   
ATOM   2284  HN  THR P 145     -26.691-101.522 107.675  0.00 97.00      PROA   
ATOM   2285  CA  THR P 145     -26.426 -99.475 108.086  0.00 97.00      PROA   
ATOM   2286  HA  THR P 145     -25.968 -98.962 108.917  0.00 97.00      PROA   
ATOM   2287  CB  THR P 145     -25.506 -99.192 106.892  0.00 97.00      PROA   
ATOM   2288  HB  THR P 145     -24.503 -99.609 107.139  0.00 97.00      PROA   
ATOM   2289  OG1 THR P 145     -25.322 -97.798 106.661  0.00 97.00      PROA   
ATOM   2290  HG1 THR P 145     -25.945 -97.556 105.965  0.00 97.00      PROA   
ATOM   2291  CG2 THR P 145     -25.984 -99.848 105.582  0.00 97.00      PROA   
ATOM   2292 HG21 THR P 145     -26.962 -99.432 105.260  0.00 97.00      PROA   
ATOM   2293 HG22 THR P 145     -26.082-100.945 105.701  0.00 97.00      PROA   
ATOM   2294 HG23 THR P 145     -25.249 -99.648 104.772  0.00 97.00      PROA   
ATOM   2295  C   THR P 145     -27.799 -98.868 107.918  0.00 97.00      PROA   
ATOM   2296  O   THR P 145     -28.634 -99.368 107.178  0.00 97.00      PROA   
ATOM   2297  N   TYR P 146     -28.057 -97.749 108.625  0.00 97.00      PROA   
ATOM   2298  HN  TYR P 146     -27.365 -97.375 109.240  0.00 97.00      PROA   
ATOM   2299  CA  TYR P 146     -29.307 -97.025 108.575  0.00 97.00      PROA   
ATOM   2300  HA  TYR P 146     -30.022 -97.583 107.992  0.00 97.00      PROA   
ATOM   2301  CB  TYR P 146     -29.913 -96.727 109.968  0.00 97.00      PROA   
ATOM   2302  HB1 TYR P 146     -30.704 -95.952 109.886  0.00 97.00      PROA   
ATOM   2303  HB2 TYR P 146     -29.126 -96.352 110.658  0.00 97.00      PROA   
ATOM   2304  CG  TYR P 146     -30.559 -97.932 110.592  0.00 97.00      PROA   
ATOM   2305  CD1 TYR P 146     -29.798 -98.888 111.284  0.00 97.00      PROA   
ATOM   2306  HD1 TYR P 146     -28.720 -98.813 111.288  0.00 97.00      PROA   
ATOM   2307  CE1 TYR P 146     -30.431 -99.909 112.002  0.00 97.00      PROA   
ATOM   2308  HE1 TYR P 146     -29.839-100.640 112.528  0.00 97.00      PROA   
ATOM   2309  CZ  TYR P 146     -31.828 -99.967 112.056  0.00 97.00      PROA   
ATOM   2310  OH  TYR P 146     -32.465-100.977 112.800  0.00 97.00      PROA   
ATOM   2311  HH  TYR P 146     -31.768-101.526 113.174  0.00 97.00      PROA   
ATOM   2312  CD2 TYR P 146     -31.963 -98.033 110.613  0.00 97.00      PROA   
ATOM   2313  HD2 TYR P 146     -32.559 -97.293 110.100  0.00 97.00      PROA   
ATOM   2314  CE2 TYR P 146     -32.594 -99.044 111.345  0.00 97.00      PROA   
ATOM   2315  HE2 TYR P 146     -33.670 -99.095 111.389  0.00 97.00      PROA   
ATOM   2316  C   TYR P 146     -29.102 -95.701 107.884  0.00 97.00      PROA   
ATOM   2317  O   TYR P 146     -28.077 -95.051 108.043  0.00 97.00      PROA   
ATOM   2318  N   HSD P 147     -30.100 -95.266 107.088  0.00 97.00      PROA   
ATOM   2319  HN  HSD P 147     -30.938 -95.799 106.995  0.00 97.00      PROA   
ATOM   2320  CA  HSD P 147     -30.045 -94.005 106.376  0.00 97.00      PROA   
ATOM   2321  HA  HSD P 147     -29.389 -93.318 106.893  0.00 97.00      PROA   
ATOM   2322  CB  HSD P 147     -29.612 -94.162 104.891  0.00 97.00      PROA   
ATOM   2323  HB1 HSD P 147     -29.455 -93.155 104.448  0.00 97.00      PROA   
ATOM   2324  HB2 HSD P 147     -30.405 -94.666 104.302  0.00 97.00      PROA   
ATOM   2325  ND1 HSD P 147     -27.190 -94.519 104.161  0.00 97.00      PROA   
ATOM   2326  HD1 HSD P 147     -26.997 -93.568 103.913  0.00 97.00      PROA   
ATOM   2327  CG  HSD P 147     -28.368 -94.992 104.701  0.00 97.00      PROA   
ATOM   2328  CE1 HSD P 147     -26.360 -95.583 104.031  0.00 97.00      PROA   
ATOM   2329  HE1 HSD P 147     -25.347 -95.503 103.636  0.00 97.00      PROA   
ATOM   2330  NE2 HSD P 147     -26.925 -96.705 104.430  0.00 97.00      PROA   
ATOM   2331  CD2 HSD P 147     -28.189 -96.335 104.847  0.00 97.00      PROA   
ATOM   2332  HD2 HSD P 147     -28.876 -97.088 105.214  0.00 97.00      PROA   
ATOM   2333  C   HSD P 147     -31.446 -93.447 106.408  0.00 97.00      PROA   
ATOM   2334  O   HSD P 147     -32.398 -94.178 106.659  0.00 97.00      PROA   
ATOM   2335  N   CYS P 148     -31.626 -92.131 106.155  0.00 97.00      PROA   
ATOM   2336  HN  CYS P 148     -30.858 -91.495 106.091  0.00 97.00      PROA   
ATOM   2337  CA  CYS P 148     -32.948 -91.577 105.961  0.00 97.00      PROA   
ATOM   2338  HA  CYS P 148     -33.604 -92.379 105.670  0.00 97.00      PROA   
ATOM   2339  CB  CYS P 148     -33.558 -90.932 107.238  0.00 97.00      PROA   
ATOM   2340  HB1 CYS P 148     -33.534 -91.703 108.039  0.00 97.00      PROA   
ATOM   2341  HB2 CYS P 148     -34.631 -90.713 107.048  0.00 97.00      PROA   
ATOM   2342  SG  CYS P 148     -32.710 -89.433 107.845  0.00 97.00      PROA   
ATOM   2343  C   CYS P 148     -32.967 -90.612 104.799  0.00 97.00      PROA   
ATOM   2344  O   CYS P 148     -31.933 -90.141 104.335  0.00 97.00      PROA   
ATOM   2345  N   SER P 149     -34.181 -90.303 104.288  0.00 97.00      PROA   
ATOM   2346  HN  SER P 149     -35.003 -90.747 104.637  0.00 97.00      PROA   
ATOM   2347  CA  SER P 149     -34.354 -89.286 103.273  0.00 97.00      PROA   
ATOM   2348  HA  SER P 149     -33.579 -88.549 103.413  0.00 97.00      PROA   
ATOM   2349  CB  SER P 149     -34.336 -89.796 101.797  0.00 97.00      PROA   
ATOM   2350  HB1 SER P 149     -33.416 -90.403 101.656  0.00 97.00      PROA   
ATOM   2351  HB2 SER P 149     -34.287 -88.935 101.099  0.00 97.00      PROA   
ATOM   2352  OG  SER P 149     -35.466 -90.591 101.441  0.00 97.00      PROA   
ATOM   2353  HG1 SER P 149     -36.247 -90.138 101.767  0.00 97.00      PROA   
ATOM   2354  C   SER P 149     -35.670 -88.603 103.518  0.00 97.00      PROA   
ATOM   2355  O   SER P 149     -36.602 -89.214 104.018  0.00 97.00      PROA   
ATOM   2356  N   GLY P 150     -35.769 -87.311 103.139  0.00 97.00      PROA   
ATOM   2357  HN  GLY P 150     -34.980 -86.852 102.737  0.00 97.00      PROA   
ATOM   2358  CA  GLY P 150     -37.001 -86.549 103.186  0.00 97.00      PROA   
ATOM   2359  HA1 GLY P 150     -37.017 -85.985 104.107  0.00 97.00      PROA   
ATOM   2360  HA2 GLY P 150     -37.850 -87.206 103.054  0.00 97.00      PROA   
ATOM   2361  C   GLY P 150     -36.988 -85.585 102.043  0.00 97.00      PROA   
ATOM   2362  O   GLY P 150     -36.032 -85.534 101.282  0.00 97.00      PROA   
ATOM   2363  N   MET P 151     -38.062 -84.785 101.894  0.00 97.00      PROA   
ATOM   2364  HN  MET P 151     -38.866 -84.908 102.474  0.00 97.00      PROA   
ATOM   2365  CA  MET P 151     -38.236 -83.836 100.820  0.00 97.00      PROA   
ATOM   2366  HA  MET P 151     -37.362 -83.823 100.187  0.00 97.00      PROA   
ATOM   2367  CB  MET P 151     -39.492 -84.223  99.992  0.00 97.00      PROA   
ATOM   2368  HB1 MET P 151     -40.401 -83.721 100.377  0.00 97.00      PROA   
ATOM   2369  HB2 MET P 151     -39.663 -85.316 100.148  0.00 97.00      PROA   
ATOM   2370  CG  MET P 151     -39.371 -84.031  98.468  0.00 97.00      PROA   
ATOM   2371  HG1 MET P 151     -40.291 -84.460  98.010  0.00 97.00      PROA   
ATOM   2372  HG2 MET P 151     -38.512 -84.635  98.101  0.00 97.00      PROA   
ATOM   2373  SD  MET P 151     -39.193 -82.312  97.911  0.00 97.00      PROA   
ATOM   2374  CE  MET P 151     -39.352 -82.698  96.146  0.00 97.00      PROA   
ATOM   2375  HE1 MET P 151     -40.363 -83.101  95.923  0.00 97.00      PROA   
ATOM   2376  HE2 MET P 151     -38.603 -83.456  95.829  0.00 97.00      PROA   
ATOM   2377  HE3 MET P 151     -39.204 -81.787  95.527  0.00 97.00      PROA   
ATOM   2378  C   MET P 151     -38.413 -82.461 101.447  0.00 97.00      PROA   
ATOM   2379  O   MET P 151     -39.096 -82.303 102.455  0.00 97.00      PROA   
ATOM   2380  N   GLY P 152     -37.775 -81.425 100.852  0.00 97.00      PROA   
ATOM   2381  HN  GLY P 152     -37.157 -81.621 100.094  0.00 97.00      PROA   
ATOM   2382  CA  GLY P 152     -38.009 -80.023 101.183  0.00 97.00      PROA   
ATOM   2383  HA1 GLY P 152     -37.130 -79.625 101.660  0.00 97.00      PROA   
ATOM   2384  HA2 GLY P 152     -38.896 -79.933 101.795  0.00 97.00      PROA   
ATOM   2385  C   GLY P 152     -38.273 -79.246  99.924  0.00 97.00      PROA   
ATOM   2386  O   GLY P 152     -39.416 -78.954  99.589  0.00 97.00      PROA   
ATOM   2387  N   LYS P 153     -37.207 -78.867  99.188  0.00 97.00      PROA   
ATOM   2388  HN  LYS P 153     -36.280 -78.963  99.547  0.00 97.00      PROA   
ATOM   2389  CA  LYS P 153     -37.324 -78.366  97.828  0.00 97.00      PROA   
ATOM   2390  HA  LYS P 153     -38.366 -78.326  97.555  0.00 97.00      PROA   
ATOM   2391  CB  LYS P 153     -36.715 -76.948  97.670  0.00 97.00      PROA   
ATOM   2392  HB1 LYS P 153     -36.506 -76.729  96.600  0.00 97.00      PROA   
ATOM   2393  HB2 LYS P 153     -35.747 -76.909  98.214  0.00 97.00      PROA   
ATOM   2394  CG  LYS P 153     -37.637 -75.823  98.185  0.00 97.00      PROA   
ATOM   2395  HG1 LYS P 153     -37.088 -74.857  98.105  0.00 97.00      PROA   
ATOM   2396  HG2 LYS P 153     -37.871 -75.991  99.259  0.00 97.00      PROA   
ATOM   2397  CD  LYS P 153     -38.943 -75.732  97.376  0.00 97.00      PROA   
ATOM   2398  HD1 LYS P 153     -39.542 -76.651  97.562  0.00 97.00      PROA   
ATOM   2399  HD2 LYS P 153     -38.674 -75.710  96.295  0.00 97.00      PROA   
ATOM   2400  CE  LYS P 153     -39.809 -74.512  97.708  0.00 97.00      PROA   
ATOM   2401  HE1 LYS P 153     -39.265 -73.570  97.487  0.00 97.00      PROA   
ATOM   2402  HE2 LYS P 153     -40.107 -74.523  98.778  0.00 97.00      PROA   
ATOM   2403  NZ  LYS P 153     -41.044 -74.537  96.887  0.00 97.00      PROA   
ATOM   2404  HZ1 LYS P 153     -41.570 -75.411  97.091  0.00 97.00      PROA   
ATOM   2405  HZ2 LYS P 153     -40.786 -74.525  95.879  0.00 97.00      PROA   
ATOM   2406  HZ3 LYS P 153     -41.639 -73.714  97.103  0.00 97.00      PROA   
ATOM   2407  C   LYS P 153     -36.745 -79.329  96.817  0.00 97.00      PROA   
ATOM   2408  O   LYS P 153     -36.849 -79.120  95.609  0.00 97.00      PROA   
ATOM   2409  N   HSD P 154     -36.187 -80.452  97.303  0.00 97.00      PROA   
ATOM   2410  HN  HSD P 154     -36.094 -80.583  98.285  0.00 97.00      PROA   
ATOM   2411  CA  HSD P 154     -35.806 -81.592  96.511  0.00 97.00      PROA   
ATOM   2412  HA  HSD P 154     -36.615 -81.833  95.836  0.00 97.00      PROA   
ATOM   2413  CB  HSD P 154     -34.486 -81.398  95.721  0.00 97.00      PROA   
ATOM   2414  HB1 HSD P 154     -33.676 -81.096  96.421  0.00 97.00      PROA   
ATOM   2415  HB2 HSD P 154     -34.630 -80.566  94.998  0.00 97.00      PROA   
ATOM   2416  ND1 HSD P 154     -32.946 -83.368  95.220  0.00 97.00      PROA   
ATOM   2417  HD1 HSD P 154     -32.354 -83.265  96.021  0.00 97.00      PROA   
ATOM   2418  CG  HSD P 154     -34.069 -82.617  94.941  0.00 97.00      PROA   
ATOM   2419  CE1 HSD P 154     -32.918 -84.382  94.322  0.00 97.00      PROA   
ATOM   2420  HE1 HSD P 154     -32.131 -85.135  94.311  0.00 97.00      PROA   
ATOM   2421  NE2 HSD P 154     -33.943 -84.342  93.493  0.00 97.00      PROA   
ATOM   2422  CD2 HSD P 154     -34.659 -83.220  93.872  0.00 97.00      PROA   
ATOM   2423  HD2 HSD P 154     -35.553 -82.943  93.328  0.00 97.00      PROA   
ATOM   2424  C   HSD P 154     -35.686 -82.691  97.536  0.00 97.00      PROA   
ATOM   2425  O   HSD P 154     -35.758 -82.423  98.734  0.00 97.00      PROA   
ATOM   2426  N   ARG P 155     -35.531 -83.971  97.119  0.00 97.00      PROA   
ATOM   2427  HN  ARG P 155     -35.497 -84.199  96.148  0.00 97.00      PROA   
ATOM   2428  CA  ARG P 155     -35.184 -85.025  98.052  0.00 97.00      PROA   
ATOM   2429  HA  ARG P 155     -35.872 -84.937  98.882  0.00 97.00      PROA   
ATOM   2430  CB  ARG P 155     -35.366 -86.464  97.502  0.00 97.00      PROA   
ATOM   2431  HB1 ARG P 155     -36.458 -86.634  97.350  0.00 97.00      PROA   
ATOM   2432  HB2 ARG P 155     -35.036 -87.184  98.283  0.00 97.00      PROA   
ATOM   2433  CG  ARG P 155     -34.639 -86.753  96.169  0.00 97.00      PROA   
ATOM   2434  HG1 ARG P 155     -33.821 -86.016  96.042  0.00 97.00      PROA   
ATOM   2435  HG2 ARG P 155     -35.339 -86.608  95.317  0.00 97.00      PROA   
ATOM   2436  CD  ARG P 155     -33.975 -88.137  96.079  0.00 97.00      PROA   
ATOM   2437  HD1 ARG P 155     -33.154 -88.197  96.830  0.00 97.00      PROA   
ATOM   2438  HD2 ARG P 155     -33.563 -88.313  95.061  0.00 97.00      PROA   
ATOM   2439  NE  ARG P 155     -35.029 -89.162  96.362  0.00 97.00      PROA   
ATOM   2440  HE  ARG P 155     -35.981 -88.912  96.215  0.00 97.00      PROA   
ATOM   2441  CZ  ARG P 155     -34.794 -90.335  96.987  0.00 97.00      PROA   
ATOM   2442  NH1 ARG P 155     -33.560 -90.812  97.200  0.00 97.00      PROA   
ATOM   2443 HH11 ARG P 155     -32.785 -90.330  96.805  0.00 97.00      PROA   
ATOM   2444 HH12 ARG P 155     -33.466 -91.696  97.651  0.00 97.00      PROA   
ATOM   2445  NH2 ARG P 155     -35.834 -91.068  97.425  0.00 97.00      PROA   
ATOM   2446 HH21 ARG P 155     -36.761 -90.732  97.291  0.00 97.00      PROA   
ATOM   2447 HH22 ARG P 155     -35.645 -91.897  97.945  0.00 97.00      PROA   
ATOM   2448  C   ARG P 155     -33.781 -84.861  98.625  0.00 97.00      PROA   
ATOM   2449  O   ARG P 155     -32.820 -84.585  97.912  0.00 97.00      PROA   
ATOM   2450  N   TYR P 156     -33.639 -85.036  99.953  0.00 97.00      PROA   
ATOM   2451  HN  TYR P 156     -34.441 -85.206 100.524  0.00 97.00      PROA   
ATOM   2452  CA  TYR P 156     -32.381 -84.926 100.655  0.00 97.00      PROA   
ATOM   2453  HA  TYR P 156     -31.574 -84.742  99.961  0.00 97.00      PROA   
ATOM   2454  CB  TYR P 156     -32.416 -83.821 101.746  0.00 97.00      PROA   
ATOM   2455  HB1 TYR P 156     -31.415 -83.687 102.202  0.00 97.00      PROA   
ATOM   2456  HB2 TYR P 156     -33.136 -84.112 102.541  0.00 97.00      PROA   
ATOM   2457  CG  TYR P 156     -32.869 -82.487 101.191  0.00 97.00      PROA   
ATOM   2458  CD1 TYR P 156     -32.313 -81.955 100.012  0.00 97.00      PROA   
ATOM   2459  HD1 TYR P 156     -31.549 -82.502  99.482  0.00 97.00      PROA   
ATOM   2460  CE1 TYR P 156     -32.760 -80.730  99.499  0.00 97.00      PROA   
ATOM   2461  HE1 TYR P 156     -32.337 -80.346  98.582  0.00 97.00      PROA   
ATOM   2462  CZ  TYR P 156     -33.756 -80.013 100.172  0.00 97.00      PROA   
ATOM   2463  OH  TYR P 156     -34.207 -78.779  99.665  0.00 97.00      PROA   
ATOM   2464  HH  TYR P 156     -33.549 -78.461  99.046  0.00 97.00      PROA   
ATOM   2465  CD2 TYR P 156     -33.849 -81.739 101.870  0.00 97.00      PROA   
ATOM   2466  HD2 TYR P 156     -34.275 -82.121 102.786  0.00 97.00      PROA   
ATOM   2467  CE2 TYR P 156     -34.289 -80.512 101.365  0.00 97.00      PROA   
ATOM   2468  HE2 TYR P 156     -35.033 -79.946 101.904  0.00 97.00      PROA   
ATOM   2469  C   TYR P 156     -32.135 -86.263 101.309  0.00 97.00      PROA   
ATOM   2470  O   TYR P 156     -33.068 -86.897 101.785  0.00 97.00      PROA   
ATOM   2471  N   THR P 157     -30.866 -86.733 101.323  0.00 97.00      PROA   
ATOM   2472  HN  THR P 157     -30.133 -86.223 100.881  0.00 97.00      PROA   
ATOM   2473  CA  THR P 157     -30.452 -87.999 101.906  0.00 97.00      PROA   
ATOM   2474  HA  THR P 157     -31.305 -88.511 102.333  0.00 97.00      PROA   
ATOM   2475  CB  THR P 157     -29.756 -88.933 100.916  0.00 97.00      PROA   
ATOM   2476  HB  THR P 157     -29.215 -89.759 101.439  0.00 97.00      PROA   
ATOM   2477  OG1 THR P 157     -28.840 -88.225 100.085  0.00 97.00      PROA   
ATOM   2478  HG1 THR P 157     -28.136 -87.916 100.659  0.00 97.00      PROA   
ATOM   2479  CG2 THR P 157     -30.808 -89.570  99.995  0.00 97.00      PROA   
ATOM   2480 HG21 THR P 157     -31.378 -88.784  99.457  0.00 97.00      PROA   
ATOM   2481 HG22 THR P 157     -31.509 -90.195 100.583  0.00 97.00      PROA   
ATOM   2482 HG23 THR P 157     -30.303 -90.218  99.245  0.00 97.00      PROA   
ATOM   2483  C   THR P 157     -29.483 -87.716 103.029  0.00 97.00      PROA   
ATOM   2484  O   THR P 157     -28.623 -86.846 102.912  0.00 97.00      PROA   
ATOM   2485  N   SER P 158     -29.590 -88.461 104.153  0.00 97.00      PROA   
ATOM   2486  HN  SER P 158     -30.316 -89.142 104.256  0.00 97.00      PROA   
ATOM   2487  CA  SER P 158     -28.681 -88.329 105.276  0.00 97.00      PROA   
ATOM   2488  HA  SER P 158     -28.471 -87.277 105.411  0.00 97.00      PROA   
ATOM   2489  CB  SER P 158     -29.288 -88.874 106.603  0.00 97.00      PROA   
ATOM   2490  HB1 SER P 158     -30.297 -88.427 106.723  0.00 97.00      PROA   
ATOM   2491  HB2 SER P 158     -28.674 -88.557 107.471  0.00 97.00      PROA   
ATOM   2492  OG  SER P 158     -29.418 -90.296 106.634  0.00 97.00      PROA   
ATOM   2493  HG1 SER P 158     -28.537 -90.655 106.797  0.00 97.00      PROA   
ATOM   2494  C   SER P 158     -27.369 -89.047 105.031  0.00 97.00      PROA   
ATOM   2495  O   SER P 158     -27.215 -89.832 104.097  0.00 97.00      PROA   
ATOM   2496  N   ALA P 159     -26.398 -88.830 105.945  0.00 97.00      PROA   
ATOM   2497  HN  ALA P 159     -26.479 -88.091 106.611  0.00 97.00      PROA   
ATOM   2498  CA  ALA P 159     -25.298 -89.745 106.165  0.00 97.00      PROA   
ATOM   2499  HA  ALA P 159     -24.771 -89.855 105.226  0.00 97.00      PROA   
ATOM   2500  CB  ALA P 159     -24.331 -89.190 107.230  0.00 97.00      PROA   
ATOM   2501  HB1 ALA P 159     -24.849 -89.069 108.206  0.00 97.00      PROA   
ATOM   2502  HB2 ALA P 159     -23.952 -88.192 106.916  0.00 97.00      PROA   
ATOM   2503  HB3 ALA P 159     -23.461 -89.863 107.373  0.00 97.00      PROA   
ATOM   2504  C   ALA P 159     -25.793 -91.126 106.597  0.00 97.00      PROA   
ATOM   2505  O   ALA P 159     -26.844 -91.253 107.223  0.00 97.00      PROA   
ATOM   2506  N   GLY P 160     -25.052 -92.205 106.247  0.00 97.00      PROA   
ATOM   2507  HN  GLY P 160     -24.201 -92.093 105.741  0.00 97.00      PROA   
ATOM   2508  CA  GLY P 160     -25.355 -93.552 106.708  0.00 97.00      PROA   
ATOM   2509  HA1 GLY P 160     -24.904 -94.247 106.016  0.00 97.00      PROA   
ATOM   2510  HA2 GLY P 160     -26.424 -93.681 106.793  0.00 97.00      PROA   
ATOM   2511  C   GLY P 160     -24.719 -93.794 108.044  0.00 97.00      PROA   
ATOM   2512  O   GLY P 160     -23.546 -93.485 108.234  0.00 97.00      PROA   
ATOM   2513  N   ILE P 161     -25.475 -94.390 108.993  0.00 97.00      PROA   
ATOM   2514  HN  ILE P 161     -26.424 -94.632 108.795  0.00 97.00      PROA   
ATOM   2515  CA  ILE P 161     -24.996 -94.674 110.331  0.00 97.00      PROA   
ATOM   2516  HA  ILE P 161     -23.963 -94.373 110.419  0.00 97.00      PROA   
ATOM   2517  CB  ILE P 161     -25.794 -93.961 111.427  0.00 97.00      PROA   
ATOM   2518  HB  ILE P 161     -26.851 -94.318 111.396  0.00 97.00      PROA   
ATOM   2519  CG2 ILE P 161     -25.208 -94.303 112.818  0.00 97.00      PROA   
ATOM   2520 HG21 ILE P 161     -24.122 -94.074 112.848  0.00 97.00      PROA   
ATOM   2521 HG22 ILE P 161     -25.353 -95.373 113.071  0.00 97.00      PROA   
ATOM   2522 HG23 ILE P 161     -25.710 -93.693 113.598  0.00 97.00      PROA   
ATOM   2523  CG1 ILE P 161     -25.845 -92.422 111.207  0.00 97.00      PROA   
ATOM   2524 HG11 ILE P 161     -26.486 -91.986 112.006  0.00 97.00      PROA   
ATOM   2525 HG12 ILE P 161     -26.343 -92.202 110.239  0.00 97.00      PROA   
ATOM   2526  CD  ILE P 161     -24.483 -91.713 111.244  0.00 97.00      PROA   
ATOM   2527  HD1 ILE P 161     -23.809 -92.102 110.453  0.00 97.00      PROA   
ATOM   2528  HD2 ILE P 161     -23.984 -91.849 112.227  0.00 97.00      PROA   
ATOM   2529  HD3 ILE P 161     -24.614 -90.622 111.080  0.00 97.00      PROA   
ATOM   2530  C   ILE P 161     -25.053 -96.174 110.531  0.00 97.00      PROA   
ATOM   2531  O   ILE P 161     -26.114 -96.788 110.475  0.00 97.00      PROA   
ATOM   2532  N   SER P 162     -23.885 -96.809 110.774  0.00 97.00      PROA   
ATOM   2533  HN  SER P 162     -23.023 -96.307 110.789  0.00 97.00      PROA   
ATOM   2534  CA  SER P 162     -23.787 -98.243 110.964  0.00 97.00      PROA   
ATOM   2535  HA  SER P 162     -24.588 -98.726 110.425  0.00 97.00      PROA   
ATOM   2536  CB  SER P 162     -22.452 -98.813 110.418  0.00 97.00      PROA   
ATOM   2537  HB1 SER P 162     -22.417 -98.642 109.320  0.00 97.00      PROA   
ATOM   2538  HB2 SER P 162     -22.385 -99.908 110.596  0.00 97.00      PROA   
ATOM   2539  OG  SER P 162     -21.326 -98.158 110.999  0.00 97.00      PROA   
ATOM   2540  HG1 SER P 162     -21.457 -98.212 111.951  0.00 97.00      PROA   
ATOM   2541  C   SER P 162     -23.910 -98.630 112.424  0.00 97.00      PROA   
ATOM   2542  O   SER P 162     -23.085 -98.242 113.250  0.00 97.00      PROA   
ATOM   2543  N   VAL P 163     -24.931 -99.449 112.770  0.00 97.00      PROA   
ATOM   2544  HN  VAL P 163     -25.604 -99.742 112.093  0.00 97.00      PROA   
ATOM   2545  CA  VAL P 163     -25.109 -99.964 114.114  0.00 97.00      PROA   
ATOM   2546  HA  VAL P 163     -24.341 -99.550 114.748  0.00 97.00      PROA   
ATOM   2547  CB  VAL P 163     -26.446 -99.617 114.768  0.00 97.00      PROA   
ATOM   2548  HB  VAL P 163     -26.416 -99.929 115.839  0.00 97.00      PROA   
ATOM   2549  CG1 VAL P 163     -26.629 -98.087 114.739  0.00 97.00      PROA   
ATOM   2550 HG11 VAL P 163     -26.738 -97.716 113.697  0.00 97.00      PROA   
ATOM   2551 HG12 VAL P 163     -25.764 -97.577 115.212  0.00 97.00      PROA   
ATOM   2552 HG13 VAL P 163     -27.549 -97.817 115.299  0.00 97.00      PROA   
ATOM   2553  CG2 VAL P 163     -27.638-100.325 114.096  0.00 97.00      PROA   
ATOM   2554 HG21 VAL P 163     -27.605-101.422 114.254  0.00 97.00      PROA   
ATOM   2555 HG22 VAL P 163     -27.641-100.122 113.006  0.00 97.00      PROA   
ATOM   2556 HG23 VAL P 163     -28.592 -99.949 114.525  0.00 97.00      PROA   
ATOM   2557  C   VAL P 163     -24.900-101.460 114.077  0.00 97.00      PROA   
ATOM   2558  O   VAL P 163     -25.357-102.152 113.174  0.00 97.00      PROA   
ATOM   2559  N   THR P 164     -24.162-102.005 115.066  0.00 97.00      PROA   
ATOM   2560  HN  THR P 164     -23.787-101.423 115.787  0.00 97.00      PROA   
ATOM   2561  CA  THR P 164     -23.869-103.430 115.115  0.00 97.00      PROA   
ATOM   2562  HA  THR P 164     -24.320-103.936 114.276  0.00 97.00      PROA   
ATOM   2563  CB  THR P 164     -22.378-103.740 115.062  0.00 97.00      PROA   
ATOM   2564  HB  THR P 164     -21.863-103.375 115.978  0.00 97.00      PROA   
ATOM   2565  OG1 THR P 164     -21.777-103.096 113.946  0.00 97.00      PROA   
ATOM   2566  HG1 THR P 164     -22.155-102.217 113.897  0.00 97.00      PROA   
ATOM   2567  CG2 THR P 164     -22.144-105.252 114.879  0.00 97.00      PROA   
ATOM   2568 HG21 THR P 164     -22.600-105.586 113.922  0.00 97.00      PROA   
ATOM   2569 HG22 THR P 164     -22.581-105.846 115.704  0.00 97.00      PROA   
ATOM   2570 HG23 THR P 164     -21.053-105.461 114.826  0.00 97.00      PROA   
ATOM   2571  C   THR P 164     -24.474-103.969 116.396  0.00 97.00      PROA   
ATOM   2572  O   THR P 164     -24.052-103.597 117.483  0.00 97.00      PROA   
ATOM   2573  N   VAL P 165     -25.493-104.859 116.305  0.00 97.00      PROA   
ATOM   2574  HN  VAL P 165     -25.830-105.113 115.398  0.00 97.00      PROA   
ATOM   2575  CA  VAL P 165     -26.231-105.422 117.440  0.00 97.00      PROA   
ATOM   2576  HA  VAL P 165     -26.240-104.667 118.211  0.00 97.00      PROA   
ATOM   2577  CB  VAL P 165     -27.697-105.688 117.061  0.00 97.00      PROA   
ATOM   2578  HB  VAL P 165     -27.733-106.434 116.237  0.00 97.00      PROA   
ATOM   2579  CG1 VAL P 165     -28.572-106.199 118.229  0.00 97.00      PROA   
ATOM   2580 HG11 VAL P 165     -28.394-105.595 119.143  0.00 97.00      PROA   
ATOM   2581 HG12 VAL P 165     -28.381-107.268 118.447  0.00 97.00      PROA   
ATOM   2582 HG13 VAL P 165     -29.645-106.111 117.965  0.00 97.00      PROA   
ATOM   2583  CG2 VAL P 165     -28.316-104.362 116.565  0.00 97.00      PROA   
ATOM   2584 HG21 VAL P 165     -27.808-103.971 115.662  0.00 97.00      PROA   
ATOM   2585 HG22 VAL P 165     -28.259-103.597 117.369  0.00 97.00      PROA   
ATOM   2586 HG23 VAL P 165     -29.386-104.521 116.314  0.00 97.00      PROA   
ATOM   2587  C   VAL P 165     -25.499-106.668 117.977  0.00 97.00      PROA   
ATOM   2588  O   VAL P 165     -24.480-107.062 117.419  0.00 97.00      PROA   
ATOM   2589  N   LYS P 166     -25.955-107.320 119.085  0.00 97.00      PROA   
ATOM   2590  HN  LYS P 166     -26.755-106.989 119.581  0.00 97.00      PROA   
ATOM   2591  CA  LYS P 166     -25.471-108.627 119.512  0.00 97.00      PROA   
ATOM   2592  HA  LYS P 166     -25.067-109.168 118.667  0.00 97.00      PROA   
ATOM   2593  CB  LYS P 166     -24.504-108.621 120.741  0.00 97.00      PROA   
ATOM   2594  HB1 LYS P 166     -24.074-109.638 120.871  0.00 97.00      PROA   
ATOM   2595  HB2 LYS P 166     -25.085-108.389 121.664  0.00 97.00      PROA   
ATOM   2596  CG  LYS P 166     -23.376-107.571 120.740  0.00 97.00      PROA   
ATOM   2597  HG1 LYS P 166     -22.889-107.578 121.741  0.00 97.00      PROA   
ATOM   2598  HG2 LYS P 166     -23.877-106.585 120.648  0.00 97.00      PROA   
ATOM   2599  CD  LYS P 166     -22.282-107.796 119.673  0.00 97.00      PROA   
ATOM   2600  HD1 LYS P 166     -22.732-108.315 118.798  0.00 97.00      PROA   
ATOM   2601  HD2 LYS P 166     -21.515-108.485 120.089  0.00 97.00      PROA   
ATOM   2602  CE  LYS P 166     -21.574-106.522 119.174  0.00 97.00      PROA   
ATOM   2603  HE1 LYS P 166     -20.977-106.752 118.264  0.00 97.00      PROA   
ATOM   2604  HE2 LYS P 166     -20.916-106.082 119.950  0.00 97.00      PROA   
ATOM   2605  NZ  LYS P 166     -22.590-105.526 118.804  0.00 97.00      PROA   
ATOM   2606  HZ1 LYS P 166     -23.057-105.146 119.652  0.00 97.00      PROA   
ATOM   2607  HZ2 LYS P 166     -23.314-106.039 118.253  0.00 97.00      PROA   
ATOM   2608  HZ3 LYS P 166     -22.237-104.743 118.223  0.00 97.00      PROA   
ATOM   2609  C   LYS P 166     -26.700-109.335 120.029  0.00 97.00      PROA   
ATOM   2610  O   LYS P 166     -27.606-108.680 120.529  0.00 97.00      PROA   
ATOM   2611  N   GLU P 167     -26.708-110.694 120.027  0.00  0.00      PROA   
ATOM   2612  HN  GLU P 167     -25.963-111.226 119.632  0.00  0.00      PROA   
ATOM   2613  CA  GLU P 167     -27.757-111.455 120.675  0.00  0.00      PROA   
ATOM   2614  HA  GLU P 167     -28.508-110.781 121.054  0.00  0.00      PROA   
ATOM   2615  CB  GLU P 167     -28.487-112.467 119.743  0.00  0.00      PROA   
ATOM   2616  HB1 GLU P 167     -28.803-111.926 118.824  0.00  0.00      PROA   
ATOM   2617  HB2 GLU P 167     -29.413-112.776 120.277  0.00  0.00      PROA   
ATOM   2618  CG  GLU P 167     -27.723-113.749 119.346  0.00  0.00      PROA   
ATOM   2619  HG1 GLU P 167     -27.351-114.280 120.246  0.00  0.00      PROA   
ATOM   2620  HG2 GLU P 167     -26.855-113.488 118.705  0.00  0.00      PROA   
ATOM   2621  CD  GLU P 167     -28.660-114.716 118.612  0.00  0.00      PROA   
ATOM   2622  OE1 GLU P 167     -29.685-115.121 119.223  0.00  0.00      PROA   
ATOM   2623  OE2 GLU P 167     -28.355-115.080 117.446  0.00  0.00      PROA   
ATOM   2624  C   GLU P 167     -27.136-112.170 121.850  0.00  0.00      PROA   
ATOM   2625  O   GLU P 167     -26.022-112.686 121.762  0.00  0.00      PROA   
ATOM   2626  N   LEU P 168     -27.863-112.196 123.002  0.00  0.00      PROA   
ATOM   2627  HN  LEU P 168     -28.726-111.700 123.066  0.00  0.00      PROA   
ATOM   2628  CA  LEU P 168     -27.575-113.049 124.140  0.00  0.00      PROA   
ATOM   2629  HA  LEU P 168     -26.517-112.971 124.347  0.00  0.00      PROA   
ATOM   2630  CB  LEU P 168     -28.378-112.762 125.445  0.00  0.00      PROA   
ATOM   2631  HB1 LEU P 168     -28.013-113.475 126.220  0.00  0.00      PROA   
ATOM   2632  HB2 LEU P 168     -29.461-112.961 125.286  0.00  0.00      PROA   
ATOM   2633  CG  LEU P 168     -28.238-111.360 126.089  0.00  0.00      PROA   
ATOM   2634  HG  LEU P 168     -28.542-111.482 127.158  0.00  0.00      PROA   
ATOM   2635  CD1 LEU P 168     -26.783-110.853 126.106  0.00  0.00      PROA   
ATOM   2636 HD11 LEU P 168     -26.421-110.665 125.074  0.00  0.00      PROA   
ATOM   2637 HD12 LEU P 168     -26.120-111.606 126.583  0.00  0.00      PROA   
ATOM   2638 HD13 LEU P 168     -26.713-109.907 126.683  0.00  0.00      PROA   
ATOM   2639  CD2 LEU P 168     -29.231-110.341 125.499  0.00  0.00      PROA   
ATOM   2640 HD21 LEU P 168     -30.272-110.718 125.587  0.00  0.00      PROA   
ATOM   2641 HD22 LEU P 168     -29.010-110.169 124.429  0.00  0.00      PROA   
ATOM   2642 HD23 LEU P 168     -29.160-109.373 126.039  0.00  0.00      PROA   
ATOM   2643  C   LEU P 168     -27.887-114.478 123.779  0.00  0.00      PROA   
ATOM   2644  O   LEU P 168     -28.812-114.730 123.007  0.00  0.00      PROA   
ATOM   2645  N   PHE P 169     -27.113-115.425 124.369  0.00  0.00      PROA   
ATOM   2646  HN  PHE P 169     -26.374-115.136 124.973  0.00  0.00      PROA   
ATOM   2647  CA  PHE P 169     -27.239-116.872 124.275  0.00  0.00      PROA   
ATOM   2648  HA  PHE P 169     -26.217-117.216 124.313  0.00  0.00      PROA   
ATOM   2649  CB  PHE P 169     -27.858-117.565 125.533  0.00  0.00      PROA   
ATOM   2650  HB1 PHE P 169     -27.101-117.519 126.347  0.00  0.00      PROA   
ATOM   2651  HB2 PHE P 169     -28.070-118.640 125.354  0.00  0.00      PROA   
ATOM   2652  CG  PHE P 169     -29.108-116.887 126.056  0.00  0.00      PROA   
ATOM   2653  CD1 PHE P 169     -29.013-115.876 127.031  0.00  0.00      PROA   
ATOM   2654  HD1 PHE P 169     -28.041-115.559 127.378  0.00  0.00      PROA   
ATOM   2655  CE1 PHE P 169     -30.162-115.262 127.545  0.00  0.00      PROA   
ATOM   2656  HE1 PHE P 169     -30.071-114.476 128.280  0.00  0.00      PROA   
ATOM   2657  CZ  PHE P 169     -31.427-115.672 127.109  0.00  0.00      PROA   
ATOM   2658  HZ  PHE P 169     -32.314-115.202 127.507  0.00  0.00      PROA   
ATOM   2659  CD2 PHE P 169     -30.389-117.310 125.654  0.00  0.00      PROA   
ATOM   2660  HD2 PHE P 169     -30.494-118.116 124.943  0.00  0.00      PROA   
ATOM   2661  CE2 PHE P 169     -31.541-116.701 126.168  0.00  0.00      PROA   
ATOM   2662  HE2 PHE P 169     -32.516-117.030 125.842  0.00  0.00      PROA   
ATOM   2663  C   PHE P 169     -27.795-117.435 122.974  0.00  0.00      PROA   
ATOM   2664  O   PHE P 169     -28.895-117.985 122.990  0.00  0.00      PROA   
ATOM   2665  N   PRO P 170     -27.120-117.328 121.822  0.00  0.00      PROA   
ATOM   2666  CD  PRO P 170     -25.826-116.652 121.680  0.00  0.00      PROA   
ATOM   2667  HD1 PRO P 170     -25.164-116.823 122.555  0.00  0.00      PROA   
ATOM   2668  HD2 PRO P 170     -26.012-115.565 121.552  0.00  0.00      PROA   
ATOM   2669  CA  PRO P 170     -27.483-118.049 120.606  0.00  0.00      PROA   
ATOM   2670  HA  PRO P 170     -28.477-117.739 120.311  0.00  0.00      PROA   
ATOM   2671  CB  PRO P 170     -26.410-117.654 119.579  0.00  0.00      PROA   
ATOM   2672  HB1 PRO P 170     -26.764-116.764 119.016  0.00  0.00      PROA   
ATOM   2673  HB2 PRO P 170     -26.168-118.457 118.854  0.00  0.00      PROA   
ATOM   2674  CG  PRO P 170     -25.198-117.244 120.420  0.00  0.00      PROA   
ATOM   2675  HG1 PRO P 170     -24.623-118.149 120.709  0.00  0.00      PROA   
ATOM   2676  HG2 PRO P 170     -24.533-116.531 119.895  0.00  0.00      PROA   
ATOM   2677  C   PRO P 170     -27.518-119.542 120.839  0.00  0.00      PROA   
ATOM   2678  O   PRO P 170     -26.707-120.025 121.627  0.00  0.00      PROA   
ATOM   2679  N   ALA P 171     -28.452-120.254 120.169  0.00  0.00      PROA   
ATOM   2680  HN  ALA P 171     -29.085-119.797 119.549  0.00  0.00      PROA   
ATOM   2681  CA  ALA P 171     -28.638-121.680 120.270  0.00  0.00      PROA   
ATOM   2682  HA  ALA P 171     -27.854-122.124 119.682  0.00  0.00      PROA   
ATOM   2683  CB  ALA P 171     -28.687-122.282 121.698  0.00  0.00      PROA   
ATOM   2684  HB1 ALA P 171     -29.433-121.751 122.326  0.00  0.00      PROA   
ATOM   2685  HB2 ALA P 171     -27.697-122.203 122.190  0.00  0.00      PROA   
ATOM   2686  HB3 ALA P 171     -28.953-123.361 121.663  0.00  0.00      PROA   
ATOM   2687  C   ALA P 171     -29.987-121.932 119.656  0.00  0.00      PROA   
ATOM   2688  O   ALA P 171     -30.915-121.179 119.953  0.00  0.00      PROA   
ATOM   2689  N   PRO P 172     -30.162-122.928 118.784  0.00  0.00      PROA   
ATOM   2690  CD  PRO P 172     -29.148-123.931 118.444  0.00  0.00      PROA   
ATOM   2691  HD1 PRO P 172     -28.637-124.311 119.356  0.00  0.00      PROA   
ATOM   2692  HD2 PRO P 172     -28.411-123.465 117.756  0.00  0.00      PROA   
ATOM   2693  CA  PRO P 172     -31.444-123.239 118.180  0.00  0.00      PROA   
ATOM   2694  HA  PRO P 172     -31.828-122.342 117.718  0.00  0.00      PROA   
ATOM   2695  CB  PRO P 172     -31.130-124.337 117.154  0.00  0.00      PROA   
ATOM   2696  HB1 PRO P 172     -30.836-123.854 116.195  0.00  0.00      PROA   
ATOM   2697  HB2 PRO P 172     -31.978-125.024 116.957  0.00  0.00      PROA   
ATOM   2698  CG  PRO P 172     -29.909-125.057 117.736  0.00  0.00      PROA   
ATOM   2699  HG1 PRO P 172     -30.239-125.812 118.483  0.00  0.00      PROA   
ATOM   2700  HG2 PRO P 172     -29.307-125.553 116.953  0.00  0.00      PROA   
ATOM   2701  C   PRO P 172     -32.454-123.714 119.197  0.00  0.00      PROA   
ATOM   2702  O   PRO P 172     -32.135-124.588 120.002  0.00  0.00      PROA   
ATOM   2703  N   VAL P 173     -33.683-123.153 119.153  0.00 97.00      PROA   
ATOM   2704  HN  VAL P 173     -33.879-122.383 118.548  0.00 97.00      PROA   
ATOM   2705  CA  VAL P 173     -34.805-123.653 119.913  0.00 97.00      PROA   
ATOM   2706  HA  VAL P 173     -34.424-124.136 120.802  0.00 97.00      PROA   
ATOM   2707  CB  VAL P 173     -35.762-122.555 120.371  0.00 97.00      PROA   
ATOM   2708  HB  VAL P 173     -36.623-123.011 120.913  0.00 97.00      PROA   
ATOM   2709  CG1 VAL P 173     -35.013-121.641 121.366  0.00 97.00      PROA   
ATOM   2710 HG11 VAL P 173     -34.161-121.133 120.867  0.00 97.00      PROA   
ATOM   2711 HG12 VAL P 173     -34.620-122.230 122.220  0.00 97.00      PROA   
ATOM   2712 HG13 VAL P 173     -35.699-120.860 121.757  0.00 97.00      PROA   
ATOM   2713  CG2 VAL P 173     -36.310-121.742 119.178  0.00 97.00      PROA   
ATOM   2714 HG21 VAL P 173     -36.844-122.393 118.459  0.00 97.00      PROA   
ATOM   2715 HG22 VAL P 173     -35.491-121.217 118.642  0.00 97.00      PROA   
ATOM   2716 HG23 VAL P 173     -37.023-120.972 119.543  0.00 97.00      PROA   
ATOM   2717  C   VAL P 173     -35.527-124.717 119.112  0.00 97.00      PROA   
ATOM   2718  O   VAL P 173     -35.456-124.755 117.887  0.00 97.00      PROA   
ATOM   2719  N   LEU P 174     -36.244-125.625 119.809  0.00 97.00      PROA   
ATOM   2720  HN  LEU P 174     -36.258-125.610 120.804  0.00 97.00      PROA   
ATOM   2721  CA  LEU P 174     -37.048-126.648 119.180  0.00 97.00      PROA   
ATOM   2722  HA  LEU P 174     -36.792-126.741 118.134  0.00 97.00      PROA   
ATOM   2723  CB  LEU P 174     -36.806-128.018 119.864  0.00 97.00      PROA   
ATOM   2724  HB1 LEU P 174     -37.169-128.010 120.913  0.00 97.00      PROA   
ATOM   2725  HB2 LEU P 174     -35.697-128.144 119.909  0.00 97.00      PROA   
ATOM   2726  CG  LEU P 174     -37.350-129.270 119.133  0.00 97.00      PROA   
ATOM   2727  HG  LEU P 174     -37.061-129.197 118.059  0.00 97.00      PROA   
ATOM   2728  CD1 LEU P 174     -36.681-130.531 119.710  0.00 97.00      PROA   
ATOM   2729 HD11 LEU P 174     -36.921-130.632 120.789  0.00 97.00      PROA   
ATOM   2730 HD12 LEU P 174     -35.579-130.476 119.595  0.00 97.00      PROA   
ATOM   2731 HD13 LEU P 174     -37.052-131.433 119.182  0.00 97.00      PROA   
ATOM   2732  CD2 LEU P 174     -38.879-129.426 119.201  0.00 97.00      PROA   
ATOM   2733 HD21 LEU P 174     -39.389-128.651 118.595  0.00 97.00      PROA   
ATOM   2734 HD22 LEU P 174     -39.227-129.353 120.251  0.00 97.00      PROA   
ATOM   2735 HD23 LEU P 174     -39.172-130.419 118.804  0.00 97.00      PROA   
ATOM   2736  C   LEU P 174     -38.488-126.196 119.295  0.00 97.00      PROA   
ATOM   2737  O   LEU P 174     -39.071-126.183 120.377  0.00 97.00      PROA   
ATOM   2738  N   THR P 175     -39.100-125.798 118.155  0.00 97.00      PROA   
ATOM   2739  HN  THR P 175     -38.604-125.794 117.286  0.00 97.00      PROA   
ATOM   2740  CA  THR P 175     -40.471-125.326 118.095  0.00 97.00      PROA   
ATOM   2741  HA  THR P 175     -40.774-125.033 119.089  0.00 97.00      PROA   
ATOM   2742  CB  THR P 175     -40.676-124.090 117.224  0.00 97.00      PROA   
ATOM   2743  HB  THR P 175     -41.756-123.892 117.029  0.00 97.00      PROA   
ATOM   2744  OG1 THR P 175     -39.991-124.226 115.992  0.00 97.00      PROA   
ATOM   2745  HG1 THR P 175     -39.737-123.338 115.709  0.00 97.00      PROA   
ATOM   2746  CG2 THR P 175     -40.091-122.874 117.966  0.00 97.00      PROA   
ATOM   2747 HG21 THR P 175     -39.002-123.010 118.131  0.00 97.00      PROA   
ATOM   2748 HG22 THR P 175     -40.588-122.747 118.950  0.00 97.00      PROA   
ATOM   2749 HG23 THR P 175     -40.244-121.945 117.374  0.00 97.00      PROA   
ATOM   2750  C   THR P 175     -41.390-126.454 117.679  0.00 97.00      PROA   
ATOM   2751  O   THR P 175     -41.198-127.116 116.662  0.00 97.00      PROA   
ATOM   2752  N   ALA P 176     -42.427-126.700 118.503  0.00 97.00      PROA   
ATOM   2753  HN  ALA P 176     -42.541-126.171 119.338  0.00 97.00      PROA   
ATOM   2754  CA  ALA P 176     -43.439-127.701 118.265  0.00 97.00      PROA   
ATOM   2755  HA  ALA P 176     -43.323-128.123 117.275  0.00 97.00      PROA   
ATOM   2756  CB  ALA P 176     -43.362-128.825 119.318  0.00 97.00      PROA   
ATOM   2757  HB1 ALA P 176     -43.486-128.416 120.343  0.00 97.00      PROA   
ATOM   2758  HB2 ALA P 176     -42.362-129.311 119.264  0.00 97.00      PROA   
ATOM   2759  HB3 ALA P 176     -44.134-129.601 119.141  0.00 97.00      PROA   
ATOM   2760  C   ALA P 176     -44.771-126.983 118.324  0.00 97.00      PROA   
ATOM   2761  O   ALA P 176     -44.940-126.038 119.091  0.00 97.00      PROA   
ATOM   2762  N   SER P 177     -45.751-127.376 117.475  0.00 97.00      PROA   
ATOM   2763  HN  SER P 177     -45.619-128.134 116.838  0.00 97.00      PROA   
ATOM   2764  CA  SER P 177     -46.953-126.583 117.268  0.00 97.00      PROA   
ATOM   2765  HA  SER P 177     -46.742-125.547 117.500  0.00 97.00      PROA   
ATOM   2766  CB  SER P 177     -47.392-126.643 115.782  0.00 97.00      PROA   
ATOM   2767  HB1 SER P 177     -46.568-126.219 115.168  0.00 97.00      PROA   
ATOM   2768  HB2 SER P 177     -48.298-126.026 115.599  0.00 97.00      PROA   
ATOM   2769  OG  SER P 177     -47.619-127.982 115.341  0.00 97.00      PROA   
ATOM   2770  HG1 SER P 177     -48.484-128.238 115.673  0.00 97.00      PROA   
ATOM   2771  C   SER P 177     -48.131-126.990 118.133  0.00 97.00      PROA   
ATOM   2772  O   SER P 177     -49.195-126.379 118.040  0.00 97.00      PROA   
ATOM   2773  N   VAL P 178     -47.972-128.008 119.009  0.00 97.00      PROA   
ATOM   2774  HN  VAL P 178     -47.100-128.482 119.080  0.00 97.00      PROA   
ATOM   2775  CA  VAL P 178     -49.014-128.437 119.926  0.00 97.00      PROA   
ATOM   2776  HA  VAL P 178     -49.677-127.607 120.131  0.00 97.00      PROA   
ATOM   2777  CB  VAL P 178     -49.833-129.638 119.428  0.00 97.00      PROA   
ATOM   2778  HB  VAL P 178     -49.166-130.522 119.302  0.00 97.00      PROA   
ATOM   2779  CG1 VAL P 178     -50.950-129.989 120.436  0.00 97.00      PROA   
ATOM   2780 HG11 VAL P 178     -51.593-129.104 120.625  0.00 97.00      PROA   
ATOM   2781 HG12 VAL P 178     -50.533-130.339 121.397  0.00 97.00      PROA   
ATOM   2782 HG13 VAL P 178     -51.587-130.803 120.031  0.00 97.00      PROA   
ATOM   2783  CG2 VAL P 178     -50.477-129.332 118.059  0.00 97.00      PROA   
ATOM   2784 HG21 VAL P 178     -49.707-129.192 117.275  0.00 97.00      PROA   
ATOM   2785 HG22 VAL P 178     -51.096-128.412 118.125  0.00 97.00      PROA   
ATOM   2786 HG23 VAL P 178     -51.135-130.173 117.751  0.00 97.00      PROA   
ATOM   2787  C   VAL P 178     -48.304-128.809 121.214  0.00 97.00      PROA   
ATOM   2788  O   VAL P 178     -47.286-129.498 121.191  0.00 97.00      PROA   
ATOM   2789  N   THR P 179     -48.823-128.350 122.382  0.00 97.00      PROA   
ATOM   2790  HN  THR P 179     -49.617-127.746 122.392  0.00 97.00      PROA   
ATOM   2791  CA  THR P 179     -48.377-128.766 123.704  0.00 97.00      PROA   
ATOM   2792  HA  THR P 179     -47.300-128.665 123.731  0.00 97.00      PROA   
ATOM   2793  CB  THR P 179     -48.966-127.919 124.827  0.00 97.00      PROA   
ATOM   2794  HB  THR P 179     -48.760-128.363 125.831  0.00 97.00      PROA   
ATOM   2795  OG1 THR P 179     -50.372-127.765 124.664  0.00 97.00      PROA   
ATOM   2796  HG1 THR P 179     -50.738-128.649 124.732  0.00 97.00      PROA   
ATOM   2797  CG2 THR P 179     -48.330-126.521 124.792  0.00 97.00      PROA   
ATOM   2798 HG21 THR P 179     -48.533-126.023 123.821  0.00 97.00      PROA   
ATOM   2799 HG22 THR P 179     -47.233-126.590 124.941  0.00 97.00      PROA   
ATOM   2800 HG23 THR P 179     -48.759-125.893 125.603  0.00 97.00      PROA   
ATOM   2801  C   THR P 179     -48.704-130.216 124.015  0.00 97.00      PROA   
ATOM   2802  O   THR P 179     -49.772-130.715 123.674  0.00 97.00      PROA   
ATOM   2803  N   SER P 180     -47.802-130.910 124.740  0.00 97.00      PROA   
ATOM   2804  HN  SER P 180     -46.921-130.520 125.003  0.00 97.00      PROA   
ATOM   2805  CA  SER P 180     -48.048-132.202 125.346  0.00 97.00      PROA   
ATOM   2806  HA  SER P 180     -48.378-132.847 124.549  0.00 97.00      PROA   
ATOM   2807  CB  SER P 180     -46.736-132.782 125.919  0.00 97.00      PROA   
ATOM   2808  HB1 SER P 180     -46.088-133.095 125.072  0.00 97.00      PROA   
ATOM   2809  HB2 SER P 180     -46.908-133.669 126.560  0.00 97.00      PROA   
ATOM   2810  OG  SER P 180     -46.025-131.798 126.661  0.00 97.00      PROA   
ATOM   2811  HG1 SER P 180     -45.286-132.271 127.065  0.00 97.00      PROA   
ATOM   2812  C   SER P 180     -49.159-132.188 126.397  0.00 97.00      PROA   
ATOM   2813  O   SER P 180     -49.402-131.142 127.000  0.00 97.00      PROA   
ATOM   2814  N   PRO P 181     -49.896-133.273 126.650  0.00 97.00      PROA   
ATOM   2815  CD  PRO P 181     -50.800-133.276 127.806  0.00 97.00      PROA   
ATOM   2816  HD1 PRO P 181     -51.612-132.531 127.666  0.00 97.00      PROA   
ATOM   2817  HD2 PRO P 181     -50.225-133.040 128.732  0.00 97.00      PROA   
ATOM   2818  CA  PRO P 181     -49.661-134.619 126.140  0.00 97.00      PROA   
ATOM   2819  HA  PRO P 181     -48.609-134.803 126.013  0.00 97.00      PROA   
ATOM   2820  CB  PRO P 181     -50.234-135.529 127.237  0.00 97.00      PROA   
ATOM   2821  HB1 PRO P 181     -49.444-135.713 128.001  0.00 97.00      PROA   
ATOM   2822  HB2 PRO P 181     -50.595-136.504 126.856  0.00 97.00      PROA   
ATOM   2823  CG  PRO P 181     -51.352-134.700 127.881  0.00 97.00      PROA   
ATOM   2824  HG1 PRO P 181     -52.270-134.773 127.257  0.00 97.00      PROA   
ATOM   2825  HG2 PRO P 181     -51.587-135.021 128.915  0.00 97.00      PROA   
ATOM   2826  C   PRO P 181     -50.362-134.851 124.808  0.00 97.00      PROA   
ATOM   2827  O   PRO P 181     -51.580-134.718 124.713  0.00 97.00      PROA   
ATOM   2828  N   LEU P 182     -49.597-135.223 123.756  0.00 97.00      PROA   
ATOM   2829  HN  LEU P 182     -48.614-135.355 123.877  0.00 97.00      PROA   
ATOM   2830  CA  LEU P 182     -50.116-135.552 122.441  0.00 97.00      PROA   
ATOM   2831  HA  LEU P 182     -50.826-134.782 122.176  0.00 97.00      PROA   
ATOM   2832  CB  LEU P 182     -49.019-135.623 121.339  0.00 97.00      PROA   
ATOM   2833  HB1 LEU P 182     -49.524-135.830 120.368  0.00 97.00      PROA   
ATOM   2834  HB2 LEU P 182     -48.338-136.474 121.546  0.00 97.00      PROA   
ATOM   2835  CG  LEU P 182     -48.146-134.351 121.127  0.00 97.00      PROA   
ATOM   2836  HG  LEU P 182     -47.714-134.444 120.100  0.00 97.00      PROA   
ATOM   2837  CD1 LEU P 182     -48.958-133.044 121.158  0.00 97.00      PROA   
ATOM   2838 HD11 LEU P 182     -49.381-132.874 122.170  0.00 97.00      PROA   
ATOM   2839 HD12 LEU P 182     -49.790-133.083 120.424  0.00 97.00      PROA   
ATOM   2840 HD13 LEU P 182     -48.306-132.180 120.912  0.00 97.00      PROA   
ATOM   2841  CD2 LEU P 182     -46.936-134.266 122.081  0.00 97.00      PROA   
ATOM   2842 HD21 LEU P 182     -46.330-135.194 122.029  0.00 97.00      PROA   
ATOM   2843 HD22 LEU P 182     -47.268-134.120 123.127  0.00 97.00      PROA   
ATOM   2844 HD23 LEU P 182     -46.293-133.405 121.804  0.00 97.00      PROA   
ATOM   2845  C   LEU P 182     -50.873-136.869 122.462  0.00 97.00      PROA   
ATOM   2846  O   LEU P 182     -50.540-137.773 123.214  0.00 97.00      PROA   
ATOM   2847  N   LEU P 183     -51.929-137.031 121.638  0.00 97.00      PROA   
ATOM   2848  HN  LEU P 183     -52.240-136.296 121.042  0.00 97.00      PROA   
ATOM   2849  CA  LEU P 183     -52.615-138.305 121.513  0.00 97.00      PROA   
ATOM   2850  HA  LEU P 183     -52.755-138.705 122.507  0.00 97.00      PROA   
ATOM   2851  CB  LEU P 183     -54.011-138.166 120.861  0.00 97.00      PROA   
ATOM   2852  HB1 LEU P 183     -54.478-139.172 120.766  0.00 97.00      PROA   
ATOM   2853  HB2 LEU P 183     -53.893-137.745 119.839  0.00 97.00      PROA   
ATOM   2854  CG  LEU P 183     -55.003-137.273 121.647  0.00 97.00      PROA   
ATOM   2855  HG  LEU P 183     -54.583-136.241 121.707  0.00 97.00      PROA   
ATOM   2856  CD1 LEU P 183     -56.344-137.184 120.898  0.00 97.00      PROA   
ATOM   2857 HD11 LEU P 183     -56.802-138.193 120.819  0.00 97.00      PROA   
ATOM   2858 HD12 LEU P 183     -56.192-136.783 119.874  0.00 97.00      PROA   
ATOM   2859 HD13 LEU P 183     -57.047-136.518 121.441  0.00 97.00      PROA   
ATOM   2860  CD2 LEU P 183     -55.230-137.771 123.087  0.00 97.00      PROA   
ATOM   2861 HD21 LEU P 183     -54.293-137.716 123.677  0.00 97.00      PROA   
ATOM   2862 HD22 LEU P 183     -55.583-138.825 123.076  0.00 97.00      PROA   
ATOM   2863 HD23 LEU P 183     -55.996-137.147 123.594  0.00 97.00      PROA   
ATOM   2864  C   LEU P 183     -51.800-139.330 120.738  0.00 97.00      PROA   
ATOM   2865  O   LEU P 183     -51.140-139.010 119.753  0.00 97.00      PROA   
ATOM   2866  N   GLU P 184     -51.840-140.612 121.170  0.00 97.00      PROA   
ATOM   2867  HN  GLU P 184     -52.290-140.833 122.035  0.00 97.00      PROA   
ATOM   2868  CA  GLU P 184     -51.233-141.733 120.477  0.00 97.00      PROA   
ATOM   2869  HA  GLU P 184     -50.184-141.495 120.376  0.00 97.00      PROA   
ATOM   2870  CB  GLU P 184     -51.319-143.027 121.343  0.00 97.00      PROA   
ATOM   2871  HB1 GLU P 184     -52.382-143.153 121.648  0.00 97.00      PROA   
ATOM   2872  HB2 GLU P 184     -50.720-142.831 122.262  0.00 97.00      PROA   
ATOM   2873  CG  GLU P 184     -50.836-144.337 120.682  0.00 97.00      PROA   
ATOM   2874  HG1 GLU P 184     -49.855-144.170 120.205  0.00 97.00      PROA   
ATOM   2875  HG2 GLU P 184     -51.554-144.656 119.898  0.00 97.00      PROA   
ATOM   2876  CD  GLU P 184     -50.636-145.489 121.669  0.00 97.00      PROA   
ATOM   2877  OE1 GLU P 184     -49.829-145.350 122.621  0.00 97.00      PROA   
ATOM   2878  OE2 GLU P 184     -51.248-146.563 121.442  0.00 97.00      PROA   
ATOM   2879  C   GLU P 184     -51.782-141.912 119.061  0.00 97.00      PROA   
ATOM   2880  O   GLU P 184     -52.991-141.902 118.837  0.00 97.00      PROA   
ATOM   2881  N   GLY P 185     -50.871-142.035 118.067  0.00 97.00      PROA   
ATOM   2882  HN  GLY P 185     -49.910-142.132 118.328  0.00 97.00      PROA   
ATOM   2883  CA  GLY P 185     -51.176-142.121 116.647  0.00 97.00      PROA   
ATOM   2884  HA1 GLY P 185     -52.247-142.137 116.504  0.00 97.00      PROA   
ATOM   2885  HA2 GLY P 185     -50.709-143.011 116.265  0.00 97.00      PROA   
ATOM   2886  C   GLY P 185     -50.644-140.978 115.820  0.00 97.00      PROA   
ATOM   2887  O   GLY P 185     -50.526-141.117 114.604  0.00 97.00      PROA   
ATOM   2888  N   THR P 186     -50.308-139.813 116.418  0.00 97.00      PROA   
ATOM   2889  HN  THR P 186     -50.398-139.697 117.405  0.00 97.00      PROA   
ATOM   2890  CA  THR P 186     -49.986-138.619 115.640  0.00 97.00      PROA   
ATOM   2891  HA  THR P 186     -50.741-138.546 114.875  0.00 97.00      PROA   
ATOM   2892  CB  THR P 186     -50.084-137.321 116.442  0.00 97.00      PROA   
ATOM   2893  HB  THR P 186     -49.780-136.449 115.814  0.00 97.00      PROA   
ATOM   2894  OG1 THR P 186     -49.273-137.354 117.612  0.00 97.00      PROA   
ATOM   2895  HG1 THR P 186     -48.416-137.679 117.323  0.00 97.00      PROA   
ATOM   2896  CG2 THR P 186     -51.539-137.095 116.884  0.00 97.00      PROA   
ATOM   2897 HG21 THR P 186     -51.871-137.907 117.563  0.00 97.00      PROA   
ATOM   2898 HG22 THR P 186     -52.217-137.063 116.007  0.00 97.00      PROA   
ATOM   2899 HG23 THR P 186     -51.617-136.132 117.432  0.00 97.00      PROA   
ATOM   2900  C   THR P 186     -48.602-138.623 114.981  0.00 97.00      PROA   
ATOM   2901  O   THR P 186     -47.626-138.721 115.719  0.00 97.00      PROA   
ATOM   2902  N   PRO P 187     -48.379-138.472 113.668  0.00 97.00      PROA   
ATOM   2903  CD  PRO P 187     -49.396-138.616 112.616  0.00 97.00      PROA   
ATOM   2904  HD1 PRO P 187     -50.384-138.208 112.915  0.00 97.00      PROA   
ATOM   2905  HD2 PRO P 187     -49.493-139.696 112.364  0.00 97.00      PROA   
ATOM   2906  CA  PRO P 187     -47.155-137.851 113.147  0.00 97.00      PROA   
ATOM   2907  HA  PRO P 187     -46.305-138.425 113.487  0.00 97.00      PROA   
ATOM   2908  CB  PRO P 187     -47.331-137.911 111.623  0.00 97.00      PROA   
ATOM   2909  HB1 PRO P 187     -46.977-138.902 111.261  0.00 97.00      PROA   
ATOM   2910  HB2 PRO P 187     -46.776-137.121 111.081  0.00 97.00      PROA   
ATOM   2911  CG  PRO P 187     -48.847-137.832 111.420  0.00 97.00      PROA   
ATOM   2912  HG1 PRO P 187     -49.172-136.771 111.494  0.00 97.00      PROA   
ATOM   2913  HG2 PRO P 187     -49.174-138.253 110.449  0.00 97.00      PROA   
ATOM   2914  C   PRO P 187     -46.970-136.423 113.668  0.00 97.00      PROA   
ATOM   2915  O   PRO P 187     -47.965-135.761 113.958  0.00 97.00      PROA   
ATOM   2916  N   VAL P 188     -45.709-135.942 113.827  0.00 97.00      PROA   
ATOM   2917  HN  VAL P 188     -44.916-136.469 113.534  0.00 97.00      PROA   
ATOM   2918  CA  VAL P 188     -45.416-134.655 114.446  0.00 97.00      PROA   
ATOM   2919  HA  VAL P 188     -46.246-133.980 114.288  0.00 97.00      PROA   
ATOM   2920  CB  VAL P 188     -45.089-134.762 115.948  0.00 97.00      PROA   
ATOM   2921  HB  VAL P 188     -44.180-135.392 116.090  0.00 97.00      PROA   
ATOM   2922  CG1 VAL P 188     -44.825-133.371 116.566  0.00 97.00      PROA   
ATOM   2923 HG11 VAL P 188     -45.689-132.697 116.386  0.00 97.00      PROA   
ATOM   2924 HG12 VAL P 188     -43.913-132.906 116.145  0.00 97.00      PROA   
ATOM   2925 HG13 VAL P 188     -44.679-133.467 117.663  0.00 97.00      PROA   
ATOM   2926  CG2 VAL P 188     -46.250-135.440 116.708  0.00 97.00      PROA   
ATOM   2927 HG21 VAL P 188     -46.365-136.497 116.396  0.00 97.00      PROA   
ATOM   2928 HG22 VAL P 188     -47.202-134.902 116.518  0.00 97.00      PROA   
ATOM   2929 HG23 VAL P 188     -46.051-135.428 117.801  0.00 97.00      PROA   
ATOM   2930  C   VAL P 188     -44.201-134.105 113.725  0.00 97.00      PROA   
ATOM   2931  O   VAL P 188     -43.294-134.871 113.420  0.00 97.00      PROA   
ATOM   2932  N   THR P 189     -44.139-132.769 113.455  0.00 97.00      PROA   
ATOM   2933  HN  THR P 189     -44.883-132.163 113.721  0.00 97.00      PROA   
ATOM   2934  CA  THR P 189     -42.977-132.093 112.883  0.00 97.00      PROA   
ATOM   2935  HA  THR P 189     -42.245-132.848 112.646  0.00 97.00      PROA   
ATOM   2936  CB  THR P 189     -43.228-131.316 111.569  0.00 97.00      PROA   
ATOM   2937  HB  THR P 189     -43.218-132.038 110.720  0.00 97.00      PROA   
ATOM   2938  OG1 THR P 189     -42.284-130.282 111.284  0.00 97.00      PROA   
ATOM   2939  HG1 THR P 189     -41.479-130.703 110.960  0.00 97.00      PROA   
ATOM   2940  CG2 THR P 189     -44.595-130.618 111.621  0.00 97.00      PROA   
ATOM   2941 HG21 THR P 189     -44.630-129.925 112.489  0.00 97.00      PROA   
ATOM   2942 HG22 THR P 189     -45.424-131.350 111.693  0.00 97.00      PROA   
ATOM   2943 HG23 THR P 189     -44.742-130.021 110.695  0.00 97.00      PROA   
ATOM   2944  C   THR P 189     -42.346-131.240 113.966  0.00 97.00      PROA   
ATOM   2945  O   THR P 189     -43.041-130.598 114.752  0.00 97.00      PROA   
ATOM   2946  N   LEU P 190     -40.993-131.268 114.042  0.00 97.00      PROA   
ATOM   2947  HN  LEU P 190     -40.484-131.773 113.343  0.00 97.00      PROA   
ATOM   2948  CA  LEU P 190     -40.219-130.657 115.105  0.00 97.00      PROA   
ATOM   2949  HA  LEU P 190     -40.873-130.079 115.741  0.00 97.00      PROA   
ATOM   2950  CB  LEU P 190     -39.450-131.710 115.960  0.00 97.00      PROA   
ATOM   2951  HB1 LEU P 190     -38.828-131.161 116.699  0.00 97.00      PROA   
ATOM   2952  HB2 LEU P 190     -38.764-132.285 115.299  0.00 97.00      PROA   
ATOM   2953  CG  LEU P 190     -40.299-132.742 116.760  0.00 97.00      PROA   
ATOM   2954  HG  LEU P 190     -39.602-133.197 117.508  0.00 97.00      PROA   
ATOM   2955  CD1 LEU P 190     -41.452-132.099 117.551  0.00 97.00      PROA   
ATOM   2956 HD11 LEU P 190     -42.167-131.610 116.861  0.00 97.00      PROA   
ATOM   2957 HD12 LEU P 190     -41.073-131.337 118.260  0.00 97.00      PROA   
ATOM   2958 HD13 LEU P 190     -42.003-132.877 118.119  0.00 97.00      PROA   
ATOM   2959  CD2 LEU P 190     -40.806-133.921 115.903  0.00 97.00      PROA   
ATOM   2960 HD21 LEU P 190     -39.973-134.363 115.318  0.00 97.00      PROA   
ATOM   2961 HD22 LEU P 190     -41.590-133.590 115.196  0.00 97.00      PROA   
ATOM   2962 HD23 LEU P 190     -41.242-134.710 116.551  0.00 97.00      PROA   
ATOM   2963  C   LEU P 190     -39.201-129.696 114.514  0.00 97.00      PROA   
ATOM   2964  O   LEU P 190     -38.171-130.094 113.972  0.00 97.00      PROA   
ATOM   2965  N   SER P 191     -39.444-128.374 114.646  0.00 97.00      PROA   
ATOM   2966  HN  SER P 191     -40.254-128.050 115.134  0.00 97.00      PROA   
ATOM   2967  CA  SER P 191     -38.619-127.358 114.016  0.00 97.00      PROA   
ATOM   2968  HA  SER P 191     -38.177-127.783 113.126  0.00 97.00      PROA   
ATOM   2969  CB  SER P 191     -39.499-126.179 113.493  0.00 97.00      PROA   
ATOM   2970  HB1 SER P 191     -40.299-125.975 114.234  0.00 97.00      PROA   
ATOM   2971  HB2 SER P 191     -39.997-126.505 112.554  0.00 97.00      PROA   
ATOM   2972  OG  SER P 191     -38.797-124.962 113.244  0.00 97.00      PROA   
ATOM   2973  HG1 SER P 191     -38.731-124.527 114.101  0.00 97.00      PROA   
ATOM   2974  C   SER P 191     -37.456-126.923 114.897  0.00 97.00      PROA   
ATOM   2975  O   SER P 191     -37.607-126.124 115.812  0.00 97.00      PROA   
ATOM   2976  N   CYS P 192     -36.232-127.420 114.607  0.00 97.00      PROA   
ATOM   2977  HN  CYS P 192     -36.140-128.136 113.919  0.00 97.00      PROA   
ATOM   2978  CA  CYS P 192     -35.017-126.974 115.276  0.00 97.00      PROA   
ATOM   2979  HA  CYS P 192     -35.261-126.657 116.279  0.00 97.00      PROA   
ATOM   2980  CB  CYS P 192     -33.962-128.106 115.386  0.00 97.00      PROA   
ATOM   2981  HB1 CYS P 192     -33.023-127.698 115.818  0.00 97.00      PROA   
ATOM   2982  HB2 CYS P 192     -33.732-128.502 114.373  0.00 97.00      PROA   
ATOM   2983  SG  CYS P 192     -34.589-129.455 116.441  0.00 97.00      PROA   
ATOM   2984  C   CYS P 192     -34.441-125.775 114.538  0.00 97.00      PROA   
ATOM   2985  O   CYS P 192     -33.820-125.912 113.485  0.00 97.00      PROA   
ATOM   2986  N   GLU P 193     -34.677-124.550 115.074  0.00 97.00      PROA   
ATOM   2987  HN  GLU P 193     -35.107-124.473 115.972  0.00 97.00      PROA   
ATOM   2988  CA  GLU P 193     -34.625-123.326 114.293  0.00 97.00      PROA   
ATOM   2989  HA  GLU P 193     -34.323-123.574 113.285  0.00 97.00      PROA   
ATOM   2990  CB  GLU P 193     -36.043-122.703 114.199  0.00 97.00      PROA   
ATOM   2991  HB1 GLU P 193     -36.691-123.445 113.679  0.00 97.00      PROA   
ATOM   2992  HB2 GLU P 193     -35.996-121.796 113.558  0.00 97.00      PROA   
ATOM   2993  CG  GLU P 193     -36.693-122.364 115.560  0.00 97.00      PROA   
ATOM   2994  HG1 GLU P 193     -35.991-121.772 116.182  0.00 97.00      PROA   
ATOM   2995  HG2 GLU P 193     -36.974-123.283 116.116  0.00 97.00      PROA   
ATOM   2996  CD  GLU P 193     -37.932-121.513 115.343  0.00 97.00      PROA   
ATOM   2997  OE1 GLU P 193     -37.845-120.277 115.571  0.00 97.00      PROA   
ATOM   2998  OE2 GLU P 193     -38.969-122.062 114.892  0.00 97.00      PROA   
ATOM   2999  C   GLU P 193     -33.646-122.265 114.776  0.00 97.00      PROA   
ATOM   3000  O   GLU P 193     -33.504-122.011 115.969  0.00 97.00      PROA   
ATOM   3001  N   THR P 194     -32.951-121.590 113.819  0.00 97.00      PROA   
ATOM   3002  HN  THR P 194     -32.973-121.899 112.871  0.00 97.00      PROA   
ATOM   3003  CA  THR P 194     -32.093-120.441 114.094  0.00 97.00      PROA   
ATOM   3004  HA  THR P 194     -31.895-120.381 115.157  0.00 97.00      PROA   
ATOM   3005  CB  THR P 194     -30.745-120.496 113.354  0.00 97.00      PROA   
ATOM   3006  HB  THR P 194     -30.157-119.570 113.562  0.00 97.00      PROA   
ATOM   3007  OG1 THR P 194     -30.896-120.636 111.941  0.00 97.00      PROA   
ATOM   3008  HG1 THR P 194     -30.267-120.028 111.542  0.00 97.00      PROA   
ATOM   3009  CG2 THR P 194     -29.923-121.695 113.856  0.00 97.00      PROA   
ATOM   3010 HG21 THR P 194     -30.462-122.646 113.666  0.00 97.00      PROA   
ATOM   3011 HG22 THR P 194     -29.726-121.603 114.944  0.00 97.00      PROA   
ATOM   3012 HG23 THR P 194     -28.948-121.734 113.324  0.00 97.00      PROA   
ATOM   3013  C   THR P 194     -32.738-119.122 113.689  0.00 97.00      PROA   
ATOM   3014  O   THR P 194     -32.580-118.122 114.385  0.00 97.00      PROA   
ATOM   3015  N   LYS P 195     -33.409-119.086 112.511  0.00 97.00      PROA   
ATOM   3016  HN  LYS P 195     -33.517-119.943 112.018  0.00 97.00      PROA   
ATOM   3017  CA  LYS P 195     -33.841-117.892 111.784  0.00 97.00      PROA   
ATOM   3018  HA  LYS P 195     -34.307-118.273 110.888  0.00 97.00      PROA   
ATOM   3019  CB  LYS P 195     -34.937-117.040 112.498  0.00 97.00      PROA   
ATOM   3020  HB1 LYS P 195     -34.808-115.965 112.236  0.00 97.00      PROA   
ATOM   3021  HB2 LYS P 195     -34.814-117.113 113.599  0.00 97.00      PROA   
ATOM   3022  CG  LYS P 195     -36.399-117.372 112.124  0.00 97.00      PROA   
ATOM   3023  HG1 LYS P 195     -36.499-117.395 111.017  0.00 97.00      PROA   
ATOM   3024  HG2 LYS P 195     -37.021-116.522 112.491  0.00 97.00      PROA   
ATOM   3025  CD  LYS P 195     -36.986-118.655 112.735  0.00 97.00      PROA   
ATOM   3026  HD1 LYS P 195     -36.793-118.625 113.831  0.00 97.00      PROA   
ATOM   3027  HD2 LYS P 195     -36.470-119.550 112.326  0.00 97.00      PROA   
ATOM   3028  CE  LYS P 195     -38.506-118.751 112.487  0.00 97.00      PROA   
ATOM   3029  HE1 LYS P 195     -38.726-118.871 111.407  0.00 97.00      PROA   
ATOM   3030  HE2 LYS P 195     -39.001-117.830 112.864  0.00 97.00      PROA   
ATOM   3031  NZ  LYS P 195     -39.102-119.890 113.203  0.00 97.00      PROA   
ATOM   3032  HZ1 LYS P 195     -38.701-119.909 114.170  0.00 97.00      PROA   
ATOM   3033  HZ2 LYS P 195     -38.837-120.805 112.791  0.00 97.00      PROA   
ATOM   3034  HZ3 LYS P 195     -40.132-119.834 113.300  0.00 97.00      PROA   
ATOM   3035  C   LYS P 195     -32.721-116.997 111.246  0.00 97.00      PROA   
ATOM   3036  O   LYS P 195     -32.872-116.387 110.188  0.00 97.00      PROA   
ATOM   3037  N   LEU P 196     -31.559-116.931 111.927  0.00 97.00      PROA   
ATOM   3038  HN  LEU P 196     -31.507-117.364 112.824  0.00 97.00      PROA   
ATOM   3039  CA  LEU P 196     -30.412-116.137 111.545  0.00 97.00      PROA   
ATOM   3040  HA  LEU P 196     -30.746-115.312 110.931  0.00 97.00      PROA   
ATOM   3041  CB  LEU P 196     -29.655-115.576 112.781  0.00 97.00      PROA   
ATOM   3042  HB1 LEU P 196     -28.690-115.140 112.444  0.00 97.00      PROA   
ATOM   3043  HB2 LEU P 196     -29.424-116.409 113.481  0.00 97.00      PROA   
ATOM   3044  CG  LEU P 196     -30.365-114.446 113.574  0.00 97.00      PROA   
ATOM   3045  HG  LEU P 196     -29.639-114.133 114.358  0.00 97.00      PROA   
ATOM   3046  CD1 LEU P 196     -30.698-113.234 112.679  0.00 97.00      PROA   
ATOM   3047 HD11 LEU P 196     -31.468-113.483 111.936  0.00 97.00      PROA   
ATOM   3048 HD12 LEU P 196     -29.803-112.888 112.121  0.00 97.00      PROA   
ATOM   3049 HD13 LEU P 196     -31.066-112.396 113.297  0.00 97.00      PROA   
ATOM   3050  CD2 LEU P 196     -31.593-114.880 114.381  0.00 97.00      PROA   
ATOM   3051 HD21 LEU P 196     -31.345-115.750 115.024  0.00 97.00      PROA   
ATOM   3052 HD22 LEU P 196     -32.418-115.152 113.696  0.00 97.00      PROA   
ATOM   3053 HD23 LEU P 196     -31.936-114.044 115.029  0.00 97.00      PROA   
ATOM   3054  C   LEU P 196     -29.423-116.940 110.719  0.00 97.00      PROA   
ATOM   3055  O   LEU P 196     -29.225-118.135 110.934  0.00 97.00      PROA   
ATOM   3056  N   LEU P 197     -28.750-116.256 109.760  0.00 97.00      PROA   
ATOM   3057  HN  LEU P 197     -28.984-115.312 109.546  0.00 97.00      PROA   
ATOM   3058  CA  LEU P 197     -27.576-116.758 109.079  0.00 97.00      PROA   
ATOM   3059  HA  LEU P 197     -27.208-117.628 109.605  0.00 97.00      PROA   
ATOM   3060  CB  LEU P 197     -27.842-117.119 107.596  0.00 97.00      PROA   
ATOM   3061  HB1 LEU P 197     -28.227-116.219 107.068  0.00 97.00      PROA   
ATOM   3062  HB2 LEU P 197     -28.649-117.886 107.572  0.00 97.00      PROA   
ATOM   3063  CG  LEU P 197     -26.630-117.674 106.805  0.00 97.00      PROA   
ATOM   3064  HG  LEU P 197     -25.824-116.904 106.801  0.00 97.00      PROA   
ATOM   3065  CD1 LEU P 197     -26.056-118.960 107.429  0.00 97.00      PROA   
ATOM   3066 HD11 LEU P 197     -26.848-119.737 107.486  0.00 97.00      PROA   
ATOM   3067 HD12 LEU P 197     -25.668-118.766 108.449  0.00 97.00      PROA   
ATOM   3068 HD13 LEU P 197     -25.224-119.346 106.804  0.00 97.00      PROA   
ATOM   3069  CD2 LEU P 197     -27.016-117.929 105.337  0.00 97.00      PROA   
ATOM   3070 HD21 LEU P 197     -27.380-116.992 104.866  0.00 97.00      PROA   
ATOM   3071 HD22 LEU P 197     -27.821-118.691 105.280  0.00 97.00      PROA   
ATOM   3072 HD23 LEU P 197     -26.137-118.296 104.765  0.00 97.00      PROA   
ATOM   3073  C   LEU P 197     -26.522-115.678 109.177  0.00 97.00      PROA   
ATOM   3074  O   LEU P 197     -26.805-114.501 108.967  0.00 97.00      PROA   
ATOM   3075  N   LEU P 198     -25.276-116.068 109.534  0.00 97.00      PROA   
ATOM   3076  HN  LEU P 198     -25.066-117.032 109.665  0.00 97.00      PROA   
ATOM   3077  CA  LEU P 198     -24.146-115.184 109.724  0.00 97.00      PROA   
ATOM   3078  HA  LEU P 198     -24.341-114.230 109.252  0.00 97.00      PROA   
ATOM   3079  CB  LEU P 198     -23.710-114.990 111.210  0.00 97.00      PROA   
ATOM   3080  HB1 LEU P 198     -22.767-114.399 111.232  0.00 97.00      PROA   
ATOM   3081  HB2 LEU P 198     -23.496-115.982 111.665  0.00 97.00      PROA   
ATOM   3082  CG  LEU P 198     -24.690-114.245 112.157  0.00 97.00      PROA   
ATOM   3083  HG  LEU P 198     -24.115-114.048 113.097  0.00 97.00      PROA   
ATOM   3084  CD1 LEU P 198     -25.126-112.875 111.608  0.00 97.00      PROA   
ATOM   3085 HD11 LEU P 198     -25.768-112.997 110.713  0.00 97.00      PROA   
ATOM   3086 HD12 LEU P 198     -24.247-112.255 111.342  0.00 97.00      PROA   
ATOM   3087 HD13 LEU P 198     -25.701-112.323 112.371  0.00 97.00      PROA   
ATOM   3088  CD2 LEU P 198     -25.896-115.098 112.581  0.00 97.00      PROA   
ATOM   3089 HD21 LEU P 198     -25.576-116.113 112.886  0.00 97.00      PROA   
ATOM   3090 HD22 LEU P 198     -26.629-115.178 111.756  0.00 97.00      PROA   
ATOM   3091 HD23 LEU P 198     -26.405-114.635 113.445  0.00 97.00      PROA   
ATOM   3092  C   LEU P 198     -23.014-115.857 108.981  0.00 97.00      PROA   
ATOM   3093  O   LEU P 198     -23.136-117.013 108.579  0.00 97.00      PROA   
ATOM   3094  N   GLN P 199     -21.882-115.140 108.759  0.00 97.00      PROA   
ATOM   3095  HN  GLN P 199     -21.828-114.186 109.046  0.00 97.00      PROA   
ATOM   3096  CA  GLN P 199     -20.705-115.655 108.073  0.00 97.00      PROA   
ATOM   3097  HA  GLN P 199     -21.010-115.879 107.060  0.00 97.00      PROA   
ATOM   3098  CB  GLN P 199     -19.554-114.611 108.039  0.00 97.00      PROA   
ATOM   3099  HB1 GLN P 199     -18.705-115.043 107.462  0.00 97.00      PROA   
ATOM   3100  HB2 GLN P 199     -19.192-114.431 109.077  0.00 97.00      PROA   
ATOM   3101  CG  GLN P 199     -19.904-113.234 107.416  0.00 97.00      PROA   
ATOM   3102  HG1 GLN P 199     -18.980-112.675 107.160  0.00 97.00      PROA   
ATOM   3103  HG2 GLN P 199     -20.459-112.633 108.171  0.00 97.00      PROA   
ATOM   3104  CD  GLN P 199     -20.817-113.317 106.186  0.00 97.00      PROA   
ATOM   3105  OE1 GLN P 199     -21.986-112.921 106.242  0.00 97.00      PROA   
ATOM   3106  NE2 GLN P 199     -20.277-113.820 105.043  0.00 97.00      PROA   
ATOM   3107 HE21 GLN P 199     -20.859-113.846 104.232  0.00 97.00      PROA   
ATOM   3108 HE22 GLN P 199     -19.324-114.120 105.021  0.00 97.00      PROA   
ATOM   3109  C   GLN P 199     -20.178-116.951 108.685  0.00 97.00      PROA   
ATOM   3110  O   GLN P 199     -20.095-117.102 109.903  0.00 97.00      PROA   
ATOM   3111  N   ARG P 200     -19.850-117.941 107.826  0.00 97.00      PROA   
ATOM   3112  HN  ARG P 200     -19.867-117.811 106.839  0.00 97.00      PROA   
ATOM   3113  CA  ARG P 200     -19.688-119.307 108.257  0.00 97.00      PROA   
ATOM   3114  HA  ARG P 200     -19.411-119.345 109.299  0.00 97.00      PROA   
ATOM   3115  CB  ARG P 200     -21.028-120.045 108.001  0.00 97.00      PROA   
ATOM   3116  HB1 ARG P 200     -21.243-120.007 106.908  0.00 97.00      PROA   
ATOM   3117  HB2 ARG P 200     -21.847-119.477 108.497  0.00 97.00      PROA   
ATOM   3118  CG  ARG P 200     -21.079-121.507 108.460  0.00 97.00      PROA   
ATOM   3119  HG1 ARG P 200     -20.054-121.919 108.551  0.00 97.00      PROA   
ATOM   3120  HG2 ARG P 200     -21.571-122.076 107.644  0.00 97.00      PROA   
ATOM   3121  CD  ARG P 200     -21.819-121.767 109.780  0.00 97.00      PROA   
ATOM   3122  HD1 ARG P 200     -21.664-120.939 110.500  0.00 97.00      PROA   
ATOM   3123  HD2 ARG P 200     -21.450-122.709 110.251  0.00 97.00      PROA   
ATOM   3124  NE  ARG P 200     -23.287-121.876 109.484  0.00 97.00      PROA   
ATOM   3125  HE  ARG P 200     -23.849-121.056 109.434  0.00 97.00      PROA   
ATOM   3126  CZ  ARG P 200     -23.891-123.051 109.219  0.00 97.00      PROA   
ATOM   3127  NH1 ARG P 200     -23.219-124.209 109.189  0.00 97.00      PROA   
ATOM   3128 HH11 ARG P 200     -22.270-124.168 108.884  0.00 97.00      PROA   
ATOM   3129 HH12 ARG P 200     -23.716-125.039 108.934  0.00 97.00      PROA   
ATOM   3130  NH2 ARG P 200     -25.188-123.101 108.881  0.00 97.00      PROA   
ATOM   3131 HH21 ARG P 200     -25.676-122.256 108.696  0.00 97.00      PROA   
ATOM   3132 HH22 ARG P 200     -25.492-123.964 108.483  0.00 97.00      PROA   
ATOM   3133  C   ARG P 200     -18.608-119.919 107.383  0.00 97.00      PROA   
ATOM   3134  O   ARG P 200     -18.608-119.624 106.189  0.00 97.00      PROA   
ATOM   3135  N   PRO P 201     -17.676-120.752 107.860  0.00 97.00      PROA   
ATOM   3136  CD  PRO P 201     -17.300-120.870 109.275  0.00 97.00      PROA   
ATOM   3137  HD1 PRO P 201     -18.177-121.151 109.899  0.00 97.00      PROA   
ATOM   3138  HD2 PRO P 201     -16.880-119.900 109.624  0.00 97.00      PROA   
ATOM   3139  CA  PRO P 201     -16.828-121.554 106.985  0.00 97.00      PROA   
ATOM   3140  HA  PRO P 201     -16.468-120.961 106.155  0.00 97.00      PROA   
ATOM   3141  CB  PRO P 201     -15.662-121.990 107.895  0.00 97.00      PROA   
ATOM   3142  HB1 PRO P 201     -14.854-121.226 107.821  0.00 97.00      PROA   
ATOM   3143  HB2 PRO P 201     -15.234-122.977 107.631  0.00 97.00      PROA   
ATOM   3144  CG  PRO P 201     -16.225-121.960 109.326  0.00 97.00      PROA   
ATOM   3145  HG1 PRO P 201     -16.705-122.933 109.560  0.00 97.00      PROA   
ATOM   3146  HG2 PRO P 201     -15.447-121.759 110.088  0.00 97.00      PROA   
ATOM   3147  C   PRO P 201     -17.595-122.730 106.394  0.00 97.00      PROA   
ATOM   3148  O   PRO P 201     -17.827-122.735 105.186  0.00 97.00      PROA   
ATOM   3149  N   GLY P 202     -18.020-123.719 107.210  0.00 97.00      PROA   
ATOM   3150  HN  GLY P 202     -17.717-123.750 108.161  0.00 97.00      PROA   
ATOM   3151  CA  GLY P 202     -18.859-124.817 106.777  0.00 97.00      PROA   
ATOM   3152  HA1 GLY P 202     -18.755-125.558 107.542  0.00 97.00      PROA   
ATOM   3153  HA2 GLY P 202     -18.557-125.167 105.800  0.00 97.00      PROA   
ATOM   3154  C   GLY P 202     -20.308-124.450 106.756  0.00 97.00      PROA   
ATOM   3155  O   GLY P 202     -20.925-124.405 107.807  0.00 97.00      PROA   
ATOM   3156  N   LEU P 203     -20.883-124.202 105.560  0.00 97.00      PROA   
ATOM   3157  HN  LEU P 203     -20.314-124.267 104.744  0.00 97.00      PROA   
ATOM   3158  CA  LEU P 203     -22.248-123.748 105.330  0.00 97.00      PROA   
ATOM   3159  HA  LEU P 203     -22.374-122.857 105.921  0.00 97.00      PROA   
ATOM   3160  CB  LEU P 203     -22.470-123.323 103.849  0.00 97.00      PROA   
ATOM   3161  HB1 LEU P 203     -23.534-123.448 103.553  0.00 97.00      PROA   
ATOM   3162  HB2 LEU P 203     -21.865-123.995 103.201  0.00 97.00      PROA   
ATOM   3163  CG  LEU P 203     -22.104-121.846 103.520  0.00 97.00      PROA   
ATOM   3164  HG  LEU P 203     -22.217-121.732 102.414  0.00 97.00      PROA   
ATOM   3165  CD1 LEU P 203     -23.087-120.846 104.165  0.00 97.00      PROA   
ATOM   3166 HD11 LEU P 203     -23.017-120.888 105.272  0.00 97.00      PROA   
ATOM   3167 HD12 LEU P 203     -24.130-121.078 103.864  0.00 97.00      PROA   
ATOM   3168 HD13 LEU P 203     -22.848-119.811 103.840  0.00 97.00      PROA   
ATOM   3169  CD2 LEU P 203     -20.648-121.473 103.858  0.00 97.00      PROA   
ATOM   3170 HD21 LEU P 203     -19.943-122.174 103.365  0.00 97.00      PROA   
ATOM   3171 HD22 LEU P 203     -20.476-121.514 104.954  0.00 97.00      PROA   
ATOM   3172 HD23 LEU P 203     -20.421-120.442 103.512  0.00 97.00      PROA   
ATOM   3173  C   LEU P 203     -23.378-124.664 105.798  0.00 97.00      PROA   
ATOM   3174  O   LEU P 203     -24.428-124.167 106.200  0.00 97.00      PROA   
ATOM   3175  N   GLN P 204     -23.225-126.007 105.745  0.00 97.00      PROA   
ATOM   3176  HN  GLN P 204     -22.330-126.414 105.559  0.00 97.00      PROA   
ATOM   3177  CA  GLN P 204     -24.306-126.969 105.924  0.00 97.00      PROA   
ATOM   3178  HA  GLN P 204     -25.107-126.674 105.263  0.00 97.00      PROA   
ATOM   3179  CB  GLN P 204     -23.797-128.386 105.546  0.00 97.00      PROA   
ATOM   3180  HB1 GLN P 204     -23.060-128.719 106.309  0.00 97.00      PROA   
ATOM   3181  HB2 GLN P 204     -23.227-128.281 104.593  0.00 97.00      PROA   
ATOM   3182  CG  GLN P 204     -24.840-129.511 105.349  0.00 97.00      PROA   
ATOM   3183  HG1 GLN P 204     -25.192-129.870 106.339  0.00 97.00      PROA   
ATOM   3184  HG2 GLN P 204     -24.352-130.370 104.844  0.00 97.00      PROA   
ATOM   3185  CD  GLN P 204     -26.068-129.062 104.548  0.00 97.00      PROA   
ATOM   3186  OE1 GLN P 204     -27.011-128.455 105.065  0.00 97.00      PROA   
ATOM   3187  NE2 GLN P 204     -26.072-129.382 103.227  0.00 97.00      PROA   
ATOM   3188 HE21 GLN P 204     -26.871-129.116 102.690  0.00 97.00      PROA   
ATOM   3189 HE22 GLN P 204     -25.290-129.857 102.829  0.00 97.00      PROA   
ATOM   3190  C   GLN P 204     -24.849-127.011 107.348  0.00 97.00      PROA   
ATOM   3191  O   GLN P 204     -24.226-126.530 108.282  0.00 97.00      PROA   
ATOM   3192  N   LEU P 205     -26.041-127.606 107.568  0.00 97.00      PROA   
ATOM   3193  HN  LEU P 205     -26.600-127.921 106.803  0.00 97.00      PROA   
ATOM   3194  CA  LEU P 205     -26.426-128.060 108.886  0.00 97.00      PROA   
ATOM   3195  HA  LEU P 205     -25.571-128.029 109.547  0.00 97.00      PROA   
ATOM   3196  CB  LEU P 205     -27.565-127.239 109.538  0.00 97.00      PROA   
ATOM   3197  HB1 LEU P 205     -27.891-127.733 110.480  0.00 97.00      PROA   
ATOM   3198  HB2 LEU P 205     -28.429-127.211 108.838  0.00 97.00      PROA   
ATOM   3199  CG  LEU P 205     -27.180-125.787 109.905  0.00 97.00      PROA   
ATOM   3200  HG  LEU P 205     -26.728-125.321 109.001  0.00 97.00      PROA   
ATOM   3201  CD1 LEU P 205     -28.425-124.960 110.274  0.00 97.00      PROA   
ATOM   3202 HD11 LEU P 205     -28.926-125.401 111.162  0.00 97.00      PROA   
ATOM   3203 HD12 LEU P 205     -29.145-124.947 109.430  0.00 97.00      PROA   
ATOM   3204 HD13 LEU P 205     -28.138-123.914 110.514  0.00 97.00      PROA   
ATOM   3205  CD2 LEU P 205     -26.155-125.739 111.055  0.00 97.00      PROA   
ATOM   3206 HD21 LEU P 205     -25.213-126.250 110.772  0.00 97.00      PROA   
ATOM   3207 HD22 LEU P 205     -26.573-126.243 111.953  0.00 97.00      PROA   
ATOM   3208 HD23 LEU P 205     -25.919-124.687 111.321  0.00 97.00      PROA   
ATOM   3209  C   LEU P 205     -26.830-129.512 108.802  0.00 97.00      PROA   
ATOM   3210  O   LEU P 205     -27.857-129.871 108.230  0.00 97.00      PROA   
ATOM   3211  N   TYR P 206     -26.015-130.390 109.429  0.00 97.00      PROA   
ATOM   3212  HN  TYR P 206     -25.155-130.083 109.829  0.00 97.00      PROA   
ATOM   3213  CA  TYR P 206     -26.370-131.769 109.697  0.00 97.00      PROA   
ATOM   3214  HA  TYR P 206     -27.107-132.102 108.977  0.00 97.00      PROA   
ATOM   3215  CB  TYR P 206     -25.166-132.750 109.711  0.00 97.00      PROA   
ATOM   3216  HB1 TYR P 206     -25.507-133.805 109.777  0.00 97.00      PROA   
ATOM   3217  HB2 TYR P 206     -24.500-132.538 110.576  0.00 97.00      PROA   
ATOM   3218  CG  TYR P 206     -24.351-132.586 108.458  0.00 97.00      PROA   
ATOM   3219  CD1 TYR P 206     -24.640-133.312 107.286  0.00 97.00      PROA   
ATOM   3220  HD1 TYR P 206     -25.462-134.014 107.279  0.00 97.00      PROA   
ATOM   3221  CE1 TYR P 206     -23.874-133.119 106.125  0.00 97.00      PROA   
ATOM   3222  HE1 TYR P 206     -24.106-133.666 105.222  0.00 97.00      PROA   
ATOM   3223  CZ  TYR P 206     -22.821-132.191 106.132  0.00 97.00      PROA   
ATOM   3224  OH  TYR P 206     -22.098-131.909 104.954  0.00 97.00      PROA   
ATOM   3225  HH  TYR P 206     -21.584-131.106 105.112  0.00 97.00      PROA   
ATOM   3226  CD2 TYR P 206     -23.254-131.709 108.463  0.00 97.00      PROA   
ATOM   3227  HD2 TYR P 206     -22.992-131.165 109.359  0.00 97.00      PROA   
ATOM   3228  CE2 TYR P 206     -22.508-131.499 107.306  0.00 97.00      PROA   
ATOM   3229  HE2 TYR P 206     -21.700-130.787 107.333  0.00 97.00      PROA   
ATOM   3230  C   TYR P 206     -26.994-131.752 111.069  0.00 97.00      PROA   
ATOM   3231  O   TYR P 206     -26.682-130.889 111.888  0.00 97.00      PROA   
ATOM   3232  N   PHE P 207     -27.919-132.692 111.348  0.00 97.00      PROA   
ATOM   3233  HN  PHE P 207     -28.151-133.411 110.693  0.00 97.00      PROA   
ATOM   3234  CA  PHE P 207     -28.662-132.677 112.589  0.00 97.00      PROA   
ATOM   3235  HA  PHE P 207     -28.160-132.066 113.325  0.00 97.00      PROA   
ATOM   3236  CB  PHE P 207     -30.130-132.203 112.421  0.00 97.00      PROA   
ATOM   3237  HB1 PHE P 207     -30.710-132.338 113.359  0.00 97.00      PROA   
ATOM   3238  HB2 PHE P 207     -30.614-132.811 111.630  0.00 97.00      PROA   
ATOM   3239  CG  PHE P 207     -30.234-130.750 112.020  0.00 97.00      PROA   
ATOM   3240  CD1 PHE P 207     -30.102-130.360 110.675  0.00 97.00      PROA   
ATOM   3241  HD1 PHE P 207     -29.839-131.095 109.928  0.00 97.00      PROA   
ATOM   3242  CE1 PHE P 207     -30.323-129.034 110.288  0.00 97.00      PROA   
ATOM   3243  HE1 PHE P 207     -30.204-128.751 109.252  0.00 97.00      PROA   
ATOM   3244  CZ  PHE P 207     -30.687-128.077 111.242  0.00 97.00      PROA   
ATOM   3245  HZ  PHE P 207     -30.853-127.052 110.944  0.00 97.00      PROA   
ATOM   3246  CD2 PHE P 207     -30.597-129.776 112.969  0.00 97.00      PROA   
ATOM   3247  HD2 PHE P 207     -30.720-130.061 114.004  0.00 97.00      PROA   
ATOM   3248  CE2 PHE P 207     -30.823-128.449 112.585  0.00 97.00      PROA   
ATOM   3249  HE2 PHE P 207     -31.107-127.712 113.322  0.00 97.00      PROA   
ATOM   3250  C   PHE P 207     -28.696-134.067 113.142  0.00 97.00      PROA   
ATOM   3251  O   PHE P 207     -28.454-135.036 112.437  0.00 97.00      PROA   
ATOM   3252  N   SER P 208     -29.007-134.189 114.445  0.00 97.00      PROA   
ATOM   3253  HN  SER P 208     -29.103-133.387 115.026  0.00 97.00      PROA   
ATOM   3254  CA  SER P 208     -29.247-135.460 115.081  0.00 97.00      PROA   
ATOM   3255  HA  SER P 208     -29.647-136.150 114.350  0.00 97.00      PROA   
ATOM   3256  CB  SER P 208     -27.988-136.092 115.730  0.00 97.00      PROA   
ATOM   3257  HB1 SER P 208     -27.285-136.380 114.918  0.00 97.00      PROA   
ATOM   3258  HB2 SER P 208     -28.249-137.009 116.302  0.00 97.00      PROA   
ATOM   3259  OG  SER P 208     -27.324-135.160 116.577  0.00 97.00      PROA   
ATOM   3260  HG1 SER P 208     -26.798-135.659 117.211  0.00 97.00      PROA   
ATOM   3261  C   SER P 208     -30.330-135.237 116.101  0.00 97.00      PROA   
ATOM   3262  O   SER P 208     -30.545-134.121 116.566  0.00 97.00      PROA   
ATOM   3263  N   PHE P 209     -31.065-136.320 116.429  0.00 97.00      PROA   
ATOM   3264  HN  PHE P 209     -30.849-137.212 116.043  0.00 97.00      PROA   
ATOM   3265  CA  PHE P 209     -32.199-136.299 117.320  0.00 97.00      PROA   
ATOM   3266  HA  PHE P 209     -32.188-135.378 117.888  0.00 97.00      PROA   
ATOM   3267  CB  PHE P 209     -33.541-136.471 116.551  0.00 97.00      PROA   
ATOM   3268  HB1 PHE P 209     -34.183-137.276 116.962  0.00 97.00      PROA   
ATOM   3269  HB2 PHE P 209     -33.337-136.714 115.484  0.00 97.00      PROA   
ATOM   3270  CG  PHE P 209     -34.341-135.198 116.610  0.00 97.00      PROA   
ATOM   3271  CD1 PHE P 209     -35.057-134.890 117.780  0.00 97.00      PROA   
ATOM   3272  HD1 PHE P 209     -34.998-135.551 118.633  0.00 97.00      PROA   
ATOM   3273  CE1 PHE P 209     -35.854-133.742 117.846  0.00 97.00      PROA   
ATOM   3274  HE1 PHE P 209     -36.406-133.526 118.748  0.00 97.00      PROA   
ATOM   3275  CZ  PHE P 209     -35.946-132.890 116.739  0.00 97.00      PROA   
ATOM   3276  HZ  PHE P 209     -36.562-132.004 116.783  0.00 97.00      PROA   
ATOM   3277  CD2 PHE P 209     -34.437-134.333 115.504  0.00 97.00      PROA   
ATOM   3278  HD2 PHE P 209     -33.900-134.558 114.594  0.00 97.00      PROA   
ATOM   3279  CE2 PHE P 209     -35.237-133.185 115.568  0.00 97.00      PROA   
ATOM   3280  HE2 PHE P 209     -35.312-132.527 114.715  0.00 97.00      PROA   
ATOM   3281  C   PHE P 209     -31.999-137.416 118.313  0.00 97.00      PROA   
ATOM   3282  O   PHE P 209     -31.499-138.487 117.976  0.00 97.00      PROA   
ATOM   3283  N   TYR P 210     -32.356-137.160 119.590  0.00 97.00      PROA   
ATOM   3284  HN  TYR P 210     -32.741-136.276 119.846  0.00 97.00      PROA   
ATOM   3285  CA  TYR P 210     -32.094-138.060 120.690  0.00 97.00      PROA   
ATOM   3286  HA  TYR P 210     -31.904-139.061 120.326  0.00 97.00      PROA   
ATOM   3287  CB  TYR P 210     -30.931-137.564 121.602  0.00 97.00      PROA   
ATOM   3288  HB1 TYR P 210     -30.682-138.322 122.376  0.00 97.00      PROA   
ATOM   3289  HB2 TYR P 210     -31.250-136.636 122.120  0.00 97.00      PROA   
ATOM   3290  CG  TYR P 210     -29.671-137.206 120.837  0.00 97.00      PROA   
ATOM   3291  CD1 TYR P 210     -29.540-135.941 120.231  0.00 97.00      PROA   
ATOM   3292  HD1 TYR P 210     -30.367-135.249 120.267  0.00 97.00      PROA   
ATOM   3293  CE1 TYR P 210     -28.345-135.553 119.617  0.00 97.00      PROA   
ATOM   3294  HE1 TYR P 210     -28.266-134.575 119.167  0.00 97.00      PROA   
ATOM   3295  CZ  TYR P 210     -27.247-136.421 119.618  0.00 97.00      PROA   
ATOM   3296  OH  TYR P 210     -26.013-136.031 119.054  0.00 97.00      PROA   
ATOM   3297  HH  TYR P 210     -25.856-135.104 119.278  0.00 97.00      PROA   
ATOM   3298  CD2 TYR P 210     -28.558-138.065 120.833  0.00 97.00      PROA   
ATOM   3299  HD2 TYR P 210     -28.619-139.015 121.341  0.00 97.00      PROA   
ATOM   3300  CE2 TYR P 210     -27.357-137.680 120.219  0.00 97.00      PROA   
ATOM   3301  HE2 TYR P 210     -26.501-138.338 120.237  0.00 97.00      PROA   
ATOM   3302  C   TYR P 210     -33.354-138.079 121.524  0.00 97.00      PROA   
ATOM   3303  O   TYR P 210     -34.191-137.183 121.421  0.00 97.00      PROA   
ATOM   3304  N   MET P 211     -33.509-139.113 122.386  0.00 97.00      PROA   
ATOM   3305  HN  MET P 211     -32.847-139.859 122.420  0.00 97.00      PROA   
ATOM   3306  CA  MET P 211     -34.554-139.150 123.387  0.00 97.00      PROA   
ATOM   3307  HA  MET P 211     -35.105-138.223 123.393  0.00 97.00      PROA   
ATOM   3308  CB  MET P 211     -35.541-140.326 123.157  0.00 97.00      PROA   
ATOM   3309  HB1 MET P 211     -36.196-140.439 124.049  0.00 97.00      PROA   
ATOM   3310  HB2 MET P 211     -34.958-141.266 123.030  0.00 97.00      PROA   
ATOM   3311  CG  MET P 211     -36.449-140.129 121.927  0.00 97.00      PROA   
ATOM   3312  HG1 MET P 211     -35.832-139.784 121.070  0.00 97.00      PROA   
ATOM   3313  HG2 MET P 211     -37.155-139.307 122.169  0.00 97.00      PROA   
ATOM   3314  SD  MET P 211     -37.379-141.611 121.417  0.00 97.00      PROA   
ATOM   3315  CE  MET P 211     -38.412-141.792 122.898  0.00 97.00      PROA   
ATOM   3316  HE1 MET P 211     -38.963-140.852 123.111  0.00 97.00      PROA   
ATOM   3317  HE2 MET P 211     -37.803-142.047 123.790  0.00 97.00      PROA   
ATOM   3318  HE3 MET P 211     -39.160-142.600 122.756  0.00 97.00      PROA   
ATOM   3319  C   MET P 211     -33.896-139.320 124.735  0.00 97.00      PROA   
ATOM   3320  O   MET P 211     -33.499-140.429 125.083  0.00 97.00      PROA   
ATOM   3321  N   GLY P 212     -33.786-138.228 125.544  0.00 97.00      PROA   
ATOM   3322  HN  GLY P 212     -34.220-137.364 125.290  0.00 97.00      PROA   
ATOM   3323  CA  GLY P 212     -33.059-138.190 126.810  0.00 97.00      PROA   
ATOM   3324  HA1 GLY P 212     -33.706-138.596 127.574  0.00 97.00      PROA   
ATOM   3325  HA2 GLY P 212     -32.819-137.156 126.991  0.00 97.00      PROA   
ATOM   3326  C   GLY P 212     -31.741-138.935 126.819  0.00 97.00      PROA   
ATOM   3327  O   GLY P 212     -30.827-138.644 126.051  0.00 97.00      PROA   
ATOM   3328  N   SER P 213     -31.633-139.941 127.714  0.00 97.00      PROA   
ATOM   3329  HN  SER P 213     -32.386-140.100 128.347  0.00 97.00      PROA   
ATOM   3330  CA  SER P 213     -30.463-140.794 127.858  0.00 97.00      PROA   
ATOM   3331  HA  SER P 213     -29.587-140.170 127.738  0.00 97.00      PROA   
ATOM   3332  CB  SER P 213     -30.410-141.409 129.288  0.00 97.00      PROA   
ATOM   3333  HB1 SER P 213     -31.280-142.081 129.447  0.00 97.00      PROA   
ATOM   3334  HB2 SER P 213     -30.474-140.584 130.030  0.00 97.00      PROA   
ATOM   3335  OG  SER P 213     -29.202-142.124 129.546  0.00 97.00      PROA   
ATOM   3336  HG1 SER P 213     -29.128-142.768 128.832  0.00 97.00      PROA   
ATOM   3337  C   SER P 213     -30.375-141.911 126.806  0.00 97.00      PROA   
ATOM   3338  O   SER P 213     -29.830-142.982 127.072  0.00 97.00      PROA   
ATOM   3339  N   LYS P 214     -30.873-141.712 125.563  0.00 97.00      PROA   
ATOM   3340  HN  LYS P 214     -31.395-140.894 125.338  0.00 97.00      PROA   
ATOM   3341  CA  LYS P 214     -30.554-142.637 124.489  0.00 97.00      PROA   
ATOM   3342  HA  LYS P 214     -29.547-142.990 124.666  0.00 97.00      PROA   
ATOM   3343  CB  LYS P 214     -31.438-143.911 124.440  0.00 97.00      PROA   
ATOM   3344  HB1 LYS P 214     -31.171-144.520 125.335  0.00 97.00      PROA   
ATOM   3345  HB2 LYS P 214     -31.179-144.518 123.545  0.00 97.00      PROA   
ATOM   3346  CG  LYS P 214     -32.953-143.654 124.469  0.00 97.00      PROA   
ATOM   3347  HG1 LYS P 214     -33.203-142.899 123.691  0.00 97.00      PROA   
ATOM   3348  HG2 LYS P 214     -33.241-143.225 125.453  0.00 97.00      PROA   
ATOM   3349  CD  LYS P 214     -33.786-144.918 124.183  0.00 97.00      PROA   
ATOM   3350  HD1 LYS P 214     -33.549-145.248 123.145  0.00 97.00      PROA   
ATOM   3351  HD2 LYS P 214     -34.863-144.638 124.210  0.00 97.00      PROA   
ATOM   3352  CE  LYS P 214     -33.527-146.078 125.158  0.00 97.00      PROA   
ATOM   3353  HE1 LYS P 214     -33.817-145.792 126.191  0.00 97.00      PROA   
ATOM   3354  HE2 LYS P 214     -32.457-146.377 125.154  0.00 97.00      PROA   
ATOM   3355  NZ  LYS P 214     -34.319-147.270 124.770  0.00 97.00      PROA   
ATOM   3356  HZ1 LYS P 214     -34.030-147.572 123.818  0.00 97.00      PROA   
ATOM   3357  HZ2 LYS P 214     -35.329-147.025 124.760  0.00 97.00      PROA   
ATOM   3358  HZ3 LYS P 214     -34.151-148.044 125.443  0.00 97.00      PROA   
ATOM   3359  C   LYS P 214     -30.486-142.003 123.114  0.00 97.00      PROA   
ATOM   3360  O   LYS P 214     -31.319-141.196 122.710  0.00 97.00      PROA   
ATOM   3361  N   THR P 215     -29.451-142.408 122.342  0.00 97.00      PROA   
ATOM   3362  HN  THR P 215     -28.746-143.008 122.715  0.00 97.00      PROA   
ATOM   3363  CA  THR P 215     -29.289-142.151 120.925  0.00 97.00      PROA   
ATOM   3364  HA  THR P 215     -29.350-141.083 120.772  0.00 97.00      PROA   
ATOM   3365  CB  THR P 215     -27.944-142.661 120.412  0.00 97.00      PROA   
ATOM   3366  HB  THR P 215     -27.905-142.695 119.298  0.00 97.00      PROA   
ATOM   3367  OG1 THR P 215     -27.665-143.960 120.928  0.00 97.00      PROA   
ATOM   3368  HG1 THR P 215     -28.339-144.539 120.566  0.00 97.00      PROA   
ATOM   3369  CG2 THR P 215     -26.818-141.728 120.890  0.00 97.00      PROA   
ATOM   3370 HG21 THR P 215     -26.834-141.624 121.995  0.00 97.00      PROA   
ATOM   3371 HG22 THR P 215     -26.919-140.725 120.429  0.00 97.00      PROA   
ATOM   3372 HG23 THR P 215     -25.834-142.153 120.597  0.00 97.00      PROA   
ATOM   3373  C   THR P 215     -30.365-142.797 120.072  0.00 97.00      PROA   
ATOM   3374  O   THR P 215     -30.723-143.956 120.271  0.00 97.00      PROA   
ATOM   3375  N   LEU P 216     -30.848-142.066 119.043  0.00 97.00      PROA   
ATOM   3376  HN  LEU P 216     -30.636-141.094 118.958  0.00 97.00      PROA   
ATOM   3377  CA  LEU P 216     -31.568-142.645 117.926  0.00 97.00      PROA   
ATOM   3378  HA  LEU P 216     -32.033-143.566 118.244  0.00 97.00      PROA   
ATOM   3379  CB  LEU P 216     -32.666-141.697 117.388  0.00 97.00      PROA   
ATOM   3380  HB1 LEU P 216     -33.164-142.138 116.499  0.00 97.00      PROA   
ATOM   3381  HB2 LEU P 216     -32.197-140.740 117.075  0.00 97.00      PROA   
ATOM   3382  CG  LEU P 216     -33.773-141.381 118.426  0.00 97.00      PROA   
ATOM   3383  HG  LEU P 216     -33.302-140.882 119.306  0.00 97.00      PROA   
ATOM   3384  CD1 LEU P 216     -34.808-140.402 117.845  0.00 97.00      PROA   
ATOM   3385 HD11 LEU P 216     -35.322-140.860 116.974  0.00 97.00      PROA   
ATOM   3386 HD12 LEU P 216     -34.312-139.466 117.518  0.00 97.00      PROA   
ATOM   3387 HD13 LEU P 216     -35.571-140.153 118.612  0.00 97.00      PROA   
ATOM   3388  CD2 LEU P 216     -34.478-142.654 118.927  0.00 97.00      PROA   
ATOM   3389 HD21 LEU P 216     -33.770-143.322 119.459  0.00 97.00      PROA   
ATOM   3390 HD22 LEU P 216     -34.926-143.206 118.073  0.00 97.00      PROA   
ATOM   3391 HD23 LEU P 216     -35.289-142.384 119.630  0.00 97.00      PROA   
ATOM   3392  C   LEU P 216     -30.565-143.025 116.852  0.00 97.00      PROA   
ATOM   3393  O   LEU P 216     -29.365-142.829 117.028  0.00 97.00      PROA   
ATOM   3394  N   ARG P 217     -31.022-143.627 115.723  0.00 97.00      PROA   
ATOM   3395  HN  ARG P 217     -31.996-143.806 115.606  0.00 97.00      PROA   
ATOM   3396  CA  ARG P 217     -30.151-144.054 114.635  0.00 97.00      PROA   
ATOM   3397  HA  ARG P 217     -29.309-144.568 115.080  0.00 97.00      PROA   
ATOM   3398  CB  ARG P 217     -30.829-145.043 113.650  0.00 97.00      PROA   
ATOM   3399  HB1 ARG P 217     -30.136-145.234 112.797  0.00 97.00      PROA   
ATOM   3400  HB2 ARG P 217     -31.749-144.570 113.241  0.00 97.00      PROA   
ATOM   3401  CG  ARG P 217     -31.181-146.423 114.238  0.00 97.00      PROA   
ATOM   3402  HG1 ARG P 217     -31.872-146.299 115.100  0.00 97.00      PROA   
ATOM   3403  HG2 ARG P 217     -30.248-146.899 114.615  0.00 97.00      PROA   
ATOM   3404  CD  ARG P 217     -31.846-147.328 113.188  0.00 97.00      PROA   
ATOM   3405  HD1 ARG P 217     -31.224-147.423 112.270  0.00 97.00      PROA   
ATOM   3406  HD2 ARG P 217     -32.831-146.904 112.895  0.00 97.00      PROA   
ATOM   3407  NE  ARG P 217     -32.102-148.677 113.786  0.00 97.00      PROA   
ATOM   3408  HE  ARG P 217     -32.997-148.870 114.177  0.00 97.00      PROA   
ATOM   3409  CZ  ARG P 217     -31.209-149.690 113.789  0.00 97.00      PROA   
ATOM   3410  NH1 ARG P 217     -29.959-149.555 113.319  0.00 97.00      PROA   
ATOM   3411 HH11 ARG P 217     -29.664-148.659 113.005  0.00 97.00      PROA   
ATOM   3412 HH12 ARG P 217     -29.342-150.338 113.350  0.00 97.00      PROA   
ATOM   3413  NH2 ARG P 217     -31.585-150.885 114.281  0.00 97.00      PROA   
ATOM   3414 HH21 ARG P 217     -32.511-150.996 114.630  0.00 97.00      PROA   
ATOM   3415 HH22 ARG P 217     -30.939-151.642 114.258  0.00 97.00      PROA   
ATOM   3416  C   ARG P 217     -29.568-142.904 113.823  0.00 97.00      PROA   
ATOM   3417  O   ARG P 217     -29.975-142.642 112.692  0.00 97.00      PROA   
ATOM   3418  N   GLY P 218     -28.563-142.211 114.406  0.00 97.00      PROA   
ATOM   3419  HN  GLY P 218     -28.375-142.399 115.368  0.00 97.00      PROA   
ATOM   3420  CA  GLY P 218     -27.697-141.238 113.768  0.00 97.00      PROA   
ATOM   3421  HA1 GLY P 218     -26.975-140.933 114.512  0.00 97.00      PROA   
ATOM   3422  HA2 GLY P 218     -28.314-140.424 113.415  0.00 97.00      PROA   
ATOM   3423  C   GLY P 218     -26.907-141.770 112.605  0.00 97.00      PROA   
ATOM   3424  O   GLY P 218     -26.756-142.977 112.431  0.00 97.00      PROA   
ATOM   3425  N   ARG P 219     -26.347-140.830 111.814  0.00 97.00      PROA   
ATOM   3426  HN  ARG P 219     -26.488-139.862 112.010  0.00 97.00      PROA   
ATOM   3427  CA  ARG P 219     -25.519-141.095 110.663  0.00 97.00      PROA   
ATOM   3428  HA  ARG P 219     -24.579-141.479 111.031  0.00 97.00      PROA   
ATOM   3429  CB  ARG P 219     -26.120-142.104 109.619  0.00 97.00      PROA   
ATOM   3430  HB1 ARG P 219     -26.125-143.107 110.099  0.00 97.00      PROA   
ATOM   3431  HB2 ARG P 219     -25.444-142.203 108.746  0.00 97.00      PROA   
ATOM   3432  CG  ARG P 219     -27.574-141.834 109.165  0.00 97.00      PROA   
ATOM   3433  HG1 ARG P 219     -27.662-140.812 108.736  0.00 97.00      PROA   
ATOM   3434  HG2 ARG P 219     -28.231-141.875 110.060  0.00 97.00      PROA   
ATOM   3435  CD  ARG P 219     -28.139-142.844 108.152  0.00 97.00      PROA   
ATOM   3436  HD1 ARG P 219     -29.240-142.692 108.052  0.00 97.00      PROA   
ATOM   3437  HD2 ARG P 219     -27.927-143.887 108.467  0.00 97.00      PROA   
ATOM   3438  NE  ARG P 219     -27.474-142.561 106.842  0.00 97.00      PROA   
ATOM   3439  HE  ARG P 219     -26.709-141.916 106.815  0.00 97.00      PROA   
ATOM   3440  CZ  ARG P 219     -28.028-142.797 105.639  0.00 97.00      PROA   
ATOM   3441  NH1 ARG P 219     -28.909-143.782 105.483  0.00 97.00      PROA   
ATOM   3442 HH11 ARG P 219     -28.958-144.405 106.253  0.00 97.00      PROA   
ATOM   3443 HH12 ARG P 219     -29.147-144.047 104.553  0.00 97.00      PROA   
ATOM   3444  NH2 ARG P 219     -27.652-142.051 104.589  0.00 97.00      PROA   
ATOM   3445 HH21 ARG P 219     -28.227-142.014 103.780  0.00 97.00      PROA   
ATOM   3446 HH22 ARG P 219     -26.988-141.315 104.751  0.00 97.00      PROA   
ATOM   3447  C   ARG P 219     -25.242-139.723 110.093  0.00 97.00      PROA   
ATOM   3448  O   ARG P 219     -24.998-138.772 110.834  0.00 97.00      PROA   
ATOM   3449  N   ASP P 220     -25.304-139.579 108.759  0.00 97.00      PROA   
ATOM   3450  HN  ASP P 220     -25.370-140.382 108.167  0.00 97.00      PROA   
ATOM   3451  CA  ASP P 220     -25.406-138.359 107.996  0.00 97.00      PROA   
ATOM   3452  HA  ASP P 220     -24.756-137.609 108.427  0.00 97.00      PROA   
ATOM   3453  CB  ASP P 220     -24.954-138.646 106.525  0.00 97.00      PROA   
ATOM   3454  HB1 ASP P 220     -23.851-138.803 106.542  0.00 97.00      PROA   
ATOM   3455  HB2 ASP P 220     -25.153-137.789 105.856  0.00 97.00      PROA   
ATOM   3456  CG  ASP P 220     -25.533-139.933 105.919  0.00 97.00      PROA   
ATOM   3457  OD1 ASP P 220     -26.127-139.846 104.816  0.00 97.00      PROA   
ATOM   3458  OD2 ASP P 220     -25.316-141.024 106.501  0.00 97.00      PROA   
ATOM   3459  C   ASP P 220     -26.852-137.846 108.064  0.00 97.00      PROA   
ATOM   3460  O   ASP P 220     -27.539-137.683 107.057  0.00 97.00      PROA   
ATOM   3461  N   THR P 221     -27.368-137.596 109.291  0.00 97.00      PROA   
ATOM   3462  HN  THR P 221     -26.811-137.733 110.109  0.00 97.00      PROA   
ATOM   3463  CA  THR P 221     -28.779-137.331 109.520  0.00 97.00      PROA   
ATOM   3464  HA  THR P 221     -29.301-137.975 108.827  0.00 97.00      PROA   
ATOM   3465  CB  THR P 221     -29.277-137.769 110.898  0.00 97.00      PROA   
ATOM   3466  HB  THR P 221     -30.198-137.226 111.214  0.00 97.00      PROA   
ATOM   3467  OG1 THR P 221     -28.271-137.621 111.891  0.00 97.00      PROA   
ATOM   3468  HG1 THR P 221     -28.172-136.672 112.016  0.00 97.00      PROA   
ATOM   3469  CG2 THR P 221     -29.603-139.270 110.838  0.00 97.00      PROA   
ATOM   3470 HG21 THR P 221     -28.684-139.838 110.593  0.00 97.00      PROA   
ATOM   3471 HG22 THR P 221     -30.368-139.483 110.064  0.00 97.00      PROA   
ATOM   3472 HG23 THR P 221     -29.976-139.625 111.822  0.00 97.00      PROA   
ATOM   3473  C   THR P 221     -29.268-135.927 109.178  0.00 97.00      PROA   
ATOM   3474  O   THR P 221     -28.633-134.910 109.448  0.00 97.00      PROA   
ATOM   3475  N   SER P 222     -30.472-135.877 108.562  0.00 97.00      PROA   
ATOM   3476  HN  SER P 222     -30.911-136.723 108.273  0.00 97.00      PROA   
ATOM   3477  CA  SER P 222     -31.203-134.678 108.201  0.00 97.00      PROA   
ATOM   3478  HA  SER P 222     -30.494-133.948 107.833  0.00 97.00      PROA   
ATOM   3479  CB  SER P 222     -32.251-134.987 107.104  0.00 97.00      PROA   
ATOM   3480  HB1 SER P 222     -32.695-134.058 106.688  0.00 97.00      PROA   
ATOM   3481  HB2 SER P 222     -33.071-135.607 107.535  0.00 97.00      PROA   
ATOM   3482  OG  SER P 222     -31.662-135.743 106.048  0.00 97.00      PROA   
ATOM   3483  HG1 SER P 222     -30.802-135.355 105.861  0.00 97.00      PROA   
ATOM   3484  C   SER P 222     -31.925-134.091 109.405  0.00 97.00      PROA   
ATOM   3485  O   SER P 222     -31.928-134.672 110.487  0.00 97.00      PROA   
ATOM   3486  N   SER P 223     -32.549-132.898 109.236  0.00 97.00      PROA   
ATOM   3487  HN  SER P 223     -32.500-132.412 108.365  0.00 97.00      PROA   
ATOM   3488  CA  SER P 223     -33.179-132.100 110.276  0.00 97.00      PROA   
ATOM   3489  HA  SER P 223     -32.413-131.804 110.970  0.00 97.00      PROA   
ATOM   3490  CB  SER P 223     -33.809-130.831 109.657  0.00 97.00      PROA   
ATOM   3491  HB1 SER P 223     -34.142-130.127 110.450  0.00 97.00      PROA   
ATOM   3492  HB2 SER P 223     -34.689-131.103 109.035  0.00 97.00      PROA   
ATOM   3493  OG  SER P 223     -32.869-130.170 108.816  0.00 97.00      PROA   
ATOM   3494  HG1 SER P 223     -32.206-129.782 109.393  0.00 97.00      PROA   
ATOM   3495  C   SER P 223     -34.259-132.776 111.095  0.00 97.00      PROA   
ATOM   3496  O   SER P 223     -34.333-132.563 112.303  0.00 97.00      PROA   
ATOM   3497  N   GLU P 224     -35.119-133.596 110.455  0.00 97.00      PROA   
ATOM   3498  HN  GLU P 224     -34.989-133.812 109.494  0.00 97.00      PROA   
ATOM   3499  CA  GLU P 224     -36.293-134.166 111.080  0.00 97.00      PROA   
ATOM   3500  HA  GLU P 224     -36.290-133.945 112.139  0.00 97.00      PROA   
ATOM   3501  CB  GLU P 224     -37.623-133.616 110.491  0.00 97.00      PROA   
ATOM   3502  HB1 GLU P 224     -38.451-134.273 110.842  0.00 97.00      PROA   
ATOM   3503  HB2 GLU P 224     -37.609-133.679 109.381  0.00 97.00      PROA   
ATOM   3504  CG  GLU P 224     -37.960-132.169 110.922  0.00 97.00      PROA   
ATOM   3505  HG1 GLU P 224     -37.516-131.425 110.229  0.00 97.00      PROA   
ATOM   3506  HG2 GLU P 224     -37.582-131.972 111.948  0.00 97.00      PROA   
ATOM   3507  CD  GLU P 224     -39.474-131.995 110.962  0.00 97.00      PROA   
ATOM   3508  OE1 GLU P 224     -40.104-132.692 111.796  0.00 97.00      PROA   
ATOM   3509  OE2 GLU P 224     -40.014-131.193 110.160  0.00 97.00      PROA   
ATOM   3510  C   GLU P 224     -36.293-135.674 110.955  0.00 97.00      PROA   
ATOM   3511  O   GLU P 224     -35.560-136.268 110.166  0.00 97.00      PROA   
ATOM   3512  N   TYR P 225     -37.165-136.315 111.764  0.00 97.00      PROA   
ATOM   3513  HN  TYR P 225     -37.748-135.787 112.376  0.00 97.00      PROA   
ATOM   3514  CA  TYR P 225     -37.451-137.730 111.746  0.00 97.00      PROA   
ATOM   3515  HA  TYR P 225     -37.019-138.178 110.862  0.00 97.00      PROA   
ATOM   3516  CB  TYR P 225     -36.935-138.454 113.037  0.00 97.00      PROA   
ATOM   3517  HB1 TYR P 225     -35.855-138.223 113.167  0.00 97.00      PROA   
ATOM   3518  HB2 TYR P 225     -37.034-139.553 112.909  0.00 97.00      PROA   
ATOM   3519  CG  TYR P 225     -37.656-138.050 114.312  0.00 97.00      PROA   
ATOM   3520  CD1 TYR P 225     -38.627-138.893 114.886  0.00 97.00      PROA   
ATOM   3521  HD1 TYR P 225     -38.868-139.834 114.412  0.00 97.00      PROA   
ATOM   3522  CE1 TYR P 225     -39.307-138.513 116.051  0.00 97.00      PROA   
ATOM   3523  HE1 TYR P 225     -40.056-139.165 116.474  0.00 97.00      PROA   
ATOM   3524  CZ  TYR P 225     -39.032-137.278 116.650  0.00 97.00      PROA   
ATOM   3525  OH  TYR P 225     -39.746-136.866 117.795  0.00 97.00      PROA   
ATOM   3526  HH  TYR P 225     -40.279-137.605 118.096  0.00 97.00      PROA   
ATOM   3527  CD2 TYR P 225     -37.357-136.834 114.954  0.00 97.00      PROA   
ATOM   3528  HD2 TYR P 225     -36.605-136.178 114.542  0.00 97.00      PROA   
ATOM   3529  CE2 TYR P 225     -38.050-136.443 116.106  0.00 97.00      PROA   
ATOM   3530  HE2 TYR P 225     -37.838-135.491 116.568  0.00 97.00      PROA   
ATOM   3531  C   TYR P 225     -38.965-137.763 111.628  0.00 97.00      PROA   
ATOM   3532  O   TYR P 225     -39.619-136.759 111.904  0.00 97.00      PROA   
ATOM   3533  N   GLN P 226     -39.577-138.899 111.205  0.00 97.00      PROA   
ATOM   3534  HN  GLN P 226     -39.068-139.719 110.954  0.00 97.00      PROA   
ATOM   3535  CA  GLN P 226     -41.028-138.981 111.144  0.00 97.00      PROA   
ATOM   3536  HA  GLN P 226     -41.413-138.207 111.788  0.00 97.00      PROA   
ATOM   3537  CB  GLN P 226     -41.641-138.752 109.729  0.00 97.00      PROA   
ATOM   3538  HB1 GLN P 226     -42.614-139.283 109.632  0.00 97.00      PROA   
ATOM   3539  HB2 GLN P 226     -40.960-139.189 108.966  0.00 97.00      PROA   
ATOM   3540  CG  GLN P 226     -41.916-137.266 109.389  0.00 97.00      PROA   
ATOM   3541  HG1 GLN P 226     -42.461-137.184 108.427  0.00 97.00      PROA   
ATOM   3542  HG2 GLN P 226     -40.947-136.728 109.301  0.00 97.00      PROA   
ATOM   3543  CD  GLN P 226     -42.769-136.611 110.485  0.00 97.00      PROA   
ATOM   3544  OE1 GLN P 226     -43.643-137.253 111.079  0.00 97.00      PROA   
ATOM   3545  NE2 GLN P 226     -42.480-135.316 110.790  0.00 97.00      PROA   
ATOM   3546 HE21 GLN P 226     -42.843-134.959 111.651  0.00 97.00      PROA   
ATOM   3547 HE22 GLN P 226     -41.734-134.836 110.335  0.00 97.00      PROA   
ATOM   3548  C   GLN P 226     -41.582-140.208 111.811  0.00 97.00      PROA   
ATOM   3549  O   GLN P 226     -40.905-141.219 111.983  0.00 97.00      PROA   
ATOM   3550  N   ILE P 227     -42.854-140.084 112.262  0.00 97.00      PROA   
ATOM   3551  HN  ILE P 227     -43.379-139.263 112.045  0.00 97.00      PROA   
ATOM   3552  CA  ILE P 227     -43.458-140.990 113.214  0.00 97.00      PROA   
ATOM   3553  HA  ILE P 227     -42.767-141.796 113.418  0.00 97.00      PROA   
ATOM   3554  CB  ILE P 227     -43.812-140.319 114.544  0.00 97.00      PROA   
ATOM   3555  HB  ILE P 227     -44.810-139.827 114.488  0.00 97.00      PROA   
ATOM   3556  CG2 ILE P 227     -43.853-141.427 115.619  0.00 97.00      PROA   
ATOM   3557 HG21 ILE P 227     -42.852-141.892 115.735  0.00 97.00      PROA   
ATOM   3558 HG22 ILE P 227     -44.580-142.220 115.355  0.00 97.00      PROA   
ATOM   3559 HG23 ILE P 227     -44.145-141.009 116.602  0.00 97.00      PROA   
ATOM   3560  CG1 ILE P 227     -42.800-139.201 114.924  0.00 97.00      PROA   
ATOM   3561 HG11 ILE P 227     -42.794-138.408 114.143  0.00 97.00      PROA   
ATOM   3562 HG12 ILE P 227     -41.782-139.644 114.971  0.00 97.00      PROA   
ATOM   3563  CD  ILE P 227     -43.125-138.511 116.255  0.00 97.00      PROA   
ATOM   3564  HD1 ILE P 227     -42.963-139.199 117.111  0.00 97.00      PROA   
ATOM   3565  HD2 ILE P 227     -44.185-138.179 116.267  0.00 97.00      PROA   
ATOM   3566  HD3 ILE P 227     -42.477-137.620 116.397  0.00 97.00      PROA   
ATOM   3567  C   ILE P 227     -44.696-141.578 112.574  0.00 97.00      PROA   
ATOM   3568  O   ILE P 227     -45.567-140.865 112.084  0.00 97.00      PROA   
ATOM   3569  N   LEU P 228     -44.797-142.924 112.552  0.00 97.00      PROA   
ATOM   3570  HN  LEU P 228     -44.088-143.488 112.970  0.00 97.00      PROA   
ATOM   3571  CA  LEU P 228     -45.777-143.644 111.763  0.00 97.00      PROA   
ATOM   3572  HA  LEU P 228     -46.132-143.016 110.958  0.00 97.00      PROA   
ATOM   3573  CB  LEU P 228     -45.134-144.918 111.149  0.00 97.00      PROA   
ATOM   3574  HB1 LEU P 228     -45.930-145.504 110.637  0.00 97.00      PROA   
ATOM   3575  HB2 LEU P 228     -44.710-145.556 111.954  0.00 97.00      PROA   
ATOM   3576  CG  LEU P 228     -44.026-144.663 110.084  0.00 97.00      PROA   
ATOM   3577  HG  LEU P 228     -44.395-143.865 109.397  0.00 97.00      PROA   
ATOM   3578  CD1 LEU P 228     -42.664-144.210 110.653  0.00 97.00      PROA   
ATOM   3579 HD11 LEU P 228     -42.315-144.925 111.427  0.00 97.00      PROA   
ATOM   3580 HD12 LEU P 228     -42.720-143.197 111.095  0.00 97.00      PROA   
ATOM   3581 HD13 LEU P 228     -41.906-144.177 109.842  0.00 97.00      PROA   
ATOM   3582  CD2 LEU P 228     -43.803-145.928 109.236  0.00 97.00      PROA   
ATOM   3583 HD21 LEU P 228     -44.750-146.250 108.755  0.00 97.00      PROA   
ATOM   3584 HD22 LEU P 228     -43.428-146.754 109.878  0.00 97.00      PROA   
ATOM   3585 HD23 LEU P 228     -43.051-145.731 108.442  0.00 97.00      PROA   
ATOM   3586  C   LEU P 228     -46.986-144.015 112.609  0.00 97.00      PROA   
ATOM   3587  O   LEU P 228     -47.855-144.765 112.170  0.00 97.00      PROA   
ATOM   3588  N   THR P 229     -47.034-143.456 113.838  0.00 97.00      PROA   
ATOM   3589  HN  THR P 229     -46.311-142.804 114.043  0.00 97.00      PROA   
ATOM   3590  CA  THR P 229     -47.959-143.697 114.932  0.00 97.00      PROA   
ATOM   3591  HA  THR P 229     -48.781-143.003 114.853  0.00 97.00      PROA   
ATOM   3592  CB  THR P 229     -48.484-145.139 115.102  0.00 97.00      PROA   
ATOM   3593  HB  THR P 229     -47.654-145.852 114.891  0.00 97.00      PROA   
ATOM   3594  OG1 THR P 229     -49.543-145.381 114.189  0.00 97.00      PROA   
ATOM   3595  HG1 THR P 229     -49.168-145.222 113.319  0.00 97.00      PROA   
ATOM   3596  CG2 THR P 229     -49.061-145.469 116.499  0.00 97.00      PROA   
ATOM   3597 HG21 THR P 229     -49.913-144.810 116.750  0.00 97.00      PROA   
ATOM   3598 HG22 THR P 229     -48.302-145.383 117.297  0.00 97.00      PROA   
ATOM   3599 HG23 THR P 229     -49.432-146.517 116.506  0.00 97.00      PROA   
ATOM   3600  C   THR P 229     -47.121-143.328 116.123  0.00 97.00      PROA   
ATOM   3601  O   THR P 229     -46.315-144.140 116.570  0.00 97.00      PROA   
ATOM   3602  N   ALA P 230     -47.230-142.086 116.662  0.00 97.00      PROA   
ATOM   3603  HN  ALA P 230     -47.787-141.364 116.257  0.00 97.00      PROA   
ATOM   3604  CA  ALA P 230     -46.571-141.751 117.914  0.00 97.00      PROA   
ATOM   3605  HA  ALA P 230     -45.548-142.083 117.835  0.00 97.00      PROA   
ATOM   3606  CB  ALA P 230     -46.563-140.241 118.207  0.00 97.00      PROA   
ATOM   3607  HB1 ALA P 230     -47.598-139.851 118.309  0.00 97.00      PROA   
ATOM   3608  HB2 ALA P 230     -46.059-139.702 117.375  0.00 97.00      PROA   
ATOM   3609  HB3 ALA P 230     -45.998-140.025 119.138  0.00 97.00      PROA   
ATOM   3610  C   ALA P 230     -47.197-142.501 119.068  0.00 97.00      PROA   
ATOM   3611  O   ALA P 230     -48.401-142.690 119.094  0.00 97.00      PROA   
ATOM   3612  N   ARG P 231     -46.388-142.977 120.034  0.00 97.00      PROA   
ATOM   3613  HN  ARG P 231     -45.404-142.816 119.965  0.00 97.00      PROA   
ATOM   3614  CA  ARG P 231     -46.801-143.967 121.005  0.00 97.00      PROA   
ATOM   3615  HA  ARG P 231     -47.856-144.167 120.897  0.00 97.00      PROA   
ATOM   3616  CB  ARG P 231     -46.047-145.301 120.770  0.00 97.00      PROA   
ATOM   3617  HB1 ARG P 231     -46.241-145.980 121.620  0.00 97.00      PROA   
ATOM   3618  HB2 ARG P 231     -44.952-145.118 120.740  0.00 97.00      PROA   
ATOM   3619  CG  ARG P 231     -46.482-146.008 119.471  0.00 97.00      PROA   
ATOM   3620  HG1 ARG P 231     -45.943-145.525 118.629  0.00 97.00      PROA   
ATOM   3621  HG2 ARG P 231     -47.564-145.817 119.314  0.00 97.00      PROA   
ATOM   3622  CD  ARG P 231     -46.207-147.529 119.404  0.00 97.00      PROA   
ATOM   3623  HD1 ARG P 231     -45.114-147.701 119.518  0.00 97.00      PROA   
ATOM   3624  HD2 ARG P 231     -46.545-147.959 118.439  0.00 97.00      PROA   
ATOM   3625  NE  ARG P 231     -46.872-148.272 120.522  0.00 97.00      PROA   
ATOM   3626  HE  ARG P 231     -46.260-148.582 121.252  0.00 97.00      PROA   
ATOM   3627  CZ  ARG P 231     -48.098-147.955 120.973  0.00 97.00      PROA   
ATOM   3628  NH1 ARG P 231     -49.136-147.756 120.164  0.00 97.00      PROA   
ATOM   3629 HH11 ARG P 231     -49.014-147.874 119.189  0.00 97.00      PROA   
ATOM   3630 HH12 ARG P 231     -49.978-147.426 120.598  0.00 97.00      PROA   
ATOM   3631  NH2 ARG P 231     -48.269-147.736 122.285  0.00 97.00      PROA   
ATOM   3632 HH21 ARG P 231     -47.432-147.734 122.836  0.00 97.00      PROA   
ATOM   3633 HH22 ARG P 231     -49.015-147.116 122.527  0.00 97.00      PROA   
ATOM   3634  C   ARG P 231     -46.606-143.550 122.445  0.00 97.00      PROA   
ATOM   3635  O   ARG P 231     -45.861-142.641 122.776  0.00 97.00      PROA   
ATOM   3636  N   ARG P 232     -47.276-144.266 123.367  0.00 97.00      PROA   
ATOM   3637  HN  ARG P 232     -48.010-144.881 123.071  0.00 97.00      PROA   
ATOM   3638  CA  ARG P 232     -47.062-144.213 124.801  0.00 97.00      PROA   
ATOM   3639  HA  ARG P 232     -47.398-143.246 125.143  0.00 97.00      PROA   
ATOM   3640  CB  ARG P 232     -47.918-145.330 125.445  0.00 97.00      PROA   
ATOM   3641  HB1 ARG P 232     -47.436-145.759 126.346  0.00 97.00      PROA   
ATOM   3642  HB2 ARG P 232     -47.986-146.160 124.705  0.00 97.00      PROA   
ATOM   3643  CG  ARG P 232     -49.344-144.855 125.776  0.00 97.00      PROA   
ATOM   3644  HG1 ARG P 232     -50.061-145.696 125.627  0.00 97.00      PROA   
ATOM   3645  HG2 ARG P 232     -49.625-144.072 125.043  0.00 97.00      PROA   
ATOM   3646  CD  ARG P 232     -49.467-144.305 127.201  0.00 97.00      PROA   
ATOM   3647  HD1 ARG P 232     -50.447-143.819 127.378  0.00 97.00      PROA   
ATOM   3648  HD2 ARG P 232     -48.651-143.579 127.413  0.00 97.00      PROA   
ATOM   3649  NE  ARG P 232     -49.399-145.515 128.077  0.00 97.00      PROA   
ATOM   3650  HE  ARG P 232     -49.901-146.316 127.761  0.00 97.00      PROA   
ATOM   3651  CZ  ARG P 232     -48.451-145.748 129.008  0.00 97.00      PROA   
ATOM   3652  NH1 ARG P 232     -47.659-144.785 129.499  0.00 97.00      PROA   
ATOM   3653 HH11 ARG P 232     -47.746-143.862 129.140  0.00 97.00      PROA   
ATOM   3654 HH12 ARG P 232     -46.959-145.024 130.168  0.00 97.00      PROA   
ATOM   3655  NH2 ARG P 232     -48.277-147.016 129.425  0.00 97.00      PROA   
ATOM   3656 HH21 ARG P 232     -48.787-147.740 128.969  0.00 97.00      PROA   
ATOM   3657 HH22 ARG P 232     -47.532-147.216 130.054  0.00 97.00      PROA   
ATOM   3658  C   ARG P 232     -45.620-144.347 125.270  0.00 97.00      PROA   
ATOM   3659  O   ARG P 232     -45.176-143.628 126.158  0.00 97.00      PROA   
ATOM   3660  N   GLU P 233     -44.851-145.258 124.657  0.00 97.00      PROA   
ATOM   3661  HN  GLU P 233     -45.282-145.928 124.052  0.00 97.00      PROA   
ATOM   3662  CA  GLU P 233     -43.443-145.489 124.861  0.00 97.00      PROA   
ATOM   3663  HA  GLU P 233     -43.255-145.441 125.924  0.00 97.00      PROA   
ATOM   3664  CB  GLU P 233     -43.081-146.927 124.392  0.00 97.00      PROA   
ATOM   3665  HB1 GLU P 233     -43.457-147.650 125.151  0.00 97.00      PROA   
ATOM   3666  HB2 GLU P 233     -41.974-147.026 124.373  0.00 97.00      PROA   
ATOM   3667  CG  GLU P 233     -43.637-147.321 122.998  0.00 97.00      PROA   
ATOM   3668  HG1 GLU P 233     -42.925-148.035 122.528  0.00 97.00      PROA   
ATOM   3669  HG2 GLU P 233     -43.702-146.430 122.344  0.00 97.00      PROA   
ATOM   3670  CD  GLU P 233     -45.000-148.023 123.036  0.00 97.00      PROA   
ATOM   3671  OE1 GLU P 233     -45.953-147.483 123.646  0.00 97.00      PROA   
ATOM   3672  OE2 GLU P 233     -45.116-149.112 122.416  0.00 97.00      PROA   
ATOM   3673  C   GLU P 233     -42.540-144.419 124.255  0.00 97.00      PROA   
ATOM   3674  O   GLU P 233     -41.374-144.302 124.634  0.00 97.00      PROA   
ATOM   3675  N   ASP P 234     -43.073-143.564 123.348  0.00 97.00      PROA   
ATOM   3676  HN  ASP P 234     -43.980-143.725 122.968  0.00 97.00      PROA   
ATOM   3677  CA  ASP P 234     -42.398-142.387 122.827  0.00 97.00      PROA   
ATOM   3678  HA  ASP P 234     -41.372-142.650 122.609  0.00 97.00      PROA   
ATOM   3679  CB  ASP P 234     -43.064-141.844 121.525  0.00 97.00      PROA   
ATOM   3680  HB1 ASP P 234     -42.491-140.982 121.130  0.00 97.00      PROA   
ATOM   3681  HB2 ASP P 234     -44.089-141.483 121.741  0.00 97.00      PROA   
ATOM   3682  CG  ASP P 234     -43.161-142.849 120.374  0.00 97.00      PROA   
ATOM   3683  OD1 ASP P 234     -42.667-143.999 120.480  0.00 97.00      PROA   
ATOM   3684  OD2 ASP P 234     -43.739-142.435 119.335  0.00 97.00      PROA   
ATOM   3685  C   ASP P 234     -42.406-141.236 123.839  0.00 97.00      PROA   
ATOM   3686  O   ASP P 234     -41.690-140.253 123.674  0.00 97.00      PROA   
ATOM   3687  N   SER P 235     -43.236-141.314 124.910  0.00 97.00      PROA   
ATOM   3688  HN  SER P 235     -43.785-142.137 125.035  0.00 97.00      PROA   
ATOM   3689  CA  SER P 235     -43.437-140.232 125.874  0.00 97.00      PROA   
ATOM   3690  HA  SER P 235     -43.744-139.373 125.292  0.00 97.00      PROA   
ATOM   3691  CB  SER P 235     -44.568-140.522 126.915  0.00 97.00      PROA   
ATOM   3692  HB1 SER P 235     -45.459-140.894 126.369  0.00 97.00      PROA   
ATOM   3693  HB2 SER P 235     -44.850-139.585 127.439  0.00 97.00      PROA   
ATOM   3694  OG  SER P 235     -44.224-141.504 127.893  0.00 97.00      PROA   
ATOM   3695  HG1 SER P 235     -43.271-141.423 128.018  0.00 97.00      PROA   
ATOM   3696  C   SER P 235     -42.179-139.842 126.642  0.00 97.00      PROA   
ATOM   3697  O   SER P 235     -41.689-140.589 127.487  0.00 97.00      PROA   
ATOM   3698  N   GLY P 236     -41.615-138.640 126.393  0.00 97.00      PROA   
ATOM   3699  HN  GLY P 236     -41.964-138.016 125.697  0.00 97.00      PROA   
ATOM   3700  CA  GLY P 236     -40.429-138.275 127.137  0.00 97.00      PROA   
ATOM   3701  HA1 GLY P 236     -39.683-139.042 126.976  0.00 97.00      PROA   
ATOM   3702  HA2 GLY P 236     -40.707-138.149 128.175  0.00 97.00      PROA   
ATOM   3703  C   GLY P 236     -39.846-136.983 126.683  0.00 97.00      PROA   
ATOM   3704  O   GLY P 236     -40.554-136.044 126.341  0.00 97.00      PROA   
ATOM   3705  N   LEU P 237     -38.500-136.911 126.700  0.00 97.00      PROA   
ATOM   3706  HN  LEU P 237     -37.946-137.705 126.934  0.00 97.00      PROA   
ATOM   3707  CA  LEU P 237     -37.755-135.704 126.466  0.00 97.00      PROA   
ATOM   3708  HA  LEU P 237     -38.426-134.866 126.341  0.00 97.00      PROA   
ATOM   3709  CB  LEU P 237     -36.781-135.406 127.628  0.00 97.00      PROA   
ATOM   3710  HB1 LEU P 237     -36.238-134.471 127.394  0.00 97.00      PROA   
ATOM   3711  HB2 LEU P 237     -36.033-136.226 127.711  0.00 97.00      PROA   
ATOM   3712  CG  LEU P 237     -37.415-135.195 129.022  0.00 97.00      PROA   
ATOM   3713  HG  LEU P 237     -37.977-136.112 129.312  0.00 97.00      PROA   
ATOM   3714  CD1 LEU P 237     -36.302-134.969 130.061  0.00 97.00      PROA   
ATOM   3715 HD11 LEU P 237     -35.704-134.076 129.781  0.00 97.00      PROA   
ATOM   3716 HD12 LEU P 237     -35.618-135.842 130.091  0.00 97.00      PROA   
ATOM   3717 HD13 LEU P 237     -36.730-134.809 131.073  0.00 97.00      PROA   
ATOM   3718  CD2 LEU P 237     -38.391-134.008 129.023  0.00 97.00      PROA   
ATOM   3719 HD21 LEU P 237     -39.233-134.204 128.331  0.00 97.00      PROA   
ATOM   3720 HD22 LEU P 237     -37.866-133.085 128.694  0.00 97.00      PROA   
ATOM   3721 HD23 LEU P 237     -38.806-133.836 130.038  0.00 97.00      PROA   
ATOM   3722  C   LEU P 237     -36.981-135.865 125.179  0.00 97.00      PROA   
ATOM   3723  O   LEU P 237     -36.449-136.931 124.886  0.00 97.00      PROA   
ATOM   3724  N   TYR P 238     -36.963-134.796 124.353  0.00 97.00      PROA   
ATOM   3725  HN  TYR P 238     -37.445-133.963 124.620  0.00 97.00      PROA   
ATOM   3726  CA  TYR P 238     -36.408-134.781 123.017  0.00 97.00      PROA   
ATOM   3727  HA  TYR P 238     -35.840-135.685 122.846  0.00 97.00      PROA   
ATOM   3728  CB  TYR P 238     -37.509-134.615 121.935  0.00 97.00      PROA   
ATOM   3729  HB1 TYR P 238     -37.074-134.380 120.940  0.00 97.00      PROA   
ATOM   3730  HB2 TYR P 238     -38.203-133.793 122.217  0.00 97.00      PROA   
ATOM   3731  CG  TYR P 238     -38.306-135.883 121.808  0.00 97.00      PROA   
ATOM   3732  CD1 TYR P 238     -39.345-136.185 122.707  0.00 97.00      PROA   
ATOM   3733  HD1 TYR P 238     -39.570-135.503 123.515  0.00 97.00      PROA   
ATOM   3734  CE1 TYR P 238     -40.090-137.362 122.565  0.00 97.00      PROA   
ATOM   3735  HE1 TYR P 238     -40.885-137.586 123.262  0.00 97.00      PROA   
ATOM   3736  CZ  TYR P 238     -39.818-138.228 121.500  0.00 97.00      PROA   
ATOM   3737  OH  TYR P 238     -40.550-139.413 121.326  0.00 97.00      PROA   
ATOM   3738  HH  TYR P 238     -41.006-139.603 122.152  0.00 97.00      PROA   
ATOM   3739  CD2 TYR P 238     -38.044-136.766 120.746  0.00 97.00      PROA   
ATOM   3740  HD2 TYR P 238     -37.258-136.543 120.040  0.00 97.00      PROA   
ATOM   3741  CE2 TYR P 238     -38.801-137.931 120.591  0.00 97.00      PROA   
ATOM   3742  HE2 TYR P 238     -38.591-138.611 119.778  0.00 97.00      PROA   
ATOM   3743  C   TYR P 238     -35.466-133.617 122.854  0.00 97.00      PROA   
ATOM   3744  O   TYR P 238     -35.768-132.504 123.266  0.00 97.00      PROA   
ATOM   3745  N   TRP P 239     -34.298-133.833 122.208  0.00 97.00      PROA   
ATOM   3746  HN  TRP P 239     -34.023-134.743 121.910  0.00 97.00      PROA   
ATOM   3747  CA  TRP P 239     -33.402-132.737 121.902  0.00 97.00      PROA   
ATOM   3748  HA  TRP P 239     -33.985-131.832 121.785  0.00 97.00      PROA   
ATOM   3749  CB  TRP P 239     -32.340-132.476 123.010  0.00 97.00      PROA   
ATOM   3750  HB1 TRP P 239     -32.905-132.217 123.930  0.00 97.00      PROA   
ATOM   3751  HB2 TRP P 239     -31.739-131.578 122.756  0.00 97.00      PROA   
ATOM   3752  CG  TRP P 239     -31.418-133.602 123.365  0.00 97.00      PROA   
ATOM   3753  CD1 TRP P 239     -31.730-134.654 124.183  0.00 97.00      PROA   
ATOM   3754  HD1 TRP P 239     -32.704-134.812 124.614  0.00 97.00      PROA   
ATOM   3755  NE1 TRP P 239     -30.628-135.434 124.389  0.00 97.00      PROA   
ATOM   3756  HE1 TRP P 239     -30.575-136.197 124.997  0.00 97.00      PROA   
ATOM   3757  CE2 TRP P 239     -29.573-134.918 123.695  0.00 97.00      PROA   
ATOM   3758  CD2 TRP P 239     -30.028-133.753 123.032  0.00 97.00      PROA   
ATOM   3759  CE3 TRP P 239     -29.138-133.011 122.259  0.00 97.00      PROA   
ATOM   3760  HE3 TRP P 239     -29.455-132.113 121.749  0.00 97.00      PROA   
ATOM   3761  CZ3 TRP P 239     -27.825-133.468 122.132  0.00 97.00      PROA   
ATOM   3762  HZ3 TRP P 239     -27.133-132.938 121.497  0.00 97.00      PROA   
ATOM   3763  CZ2 TRP P 239     -28.265-135.362 123.581  0.00 97.00      PROA   
ATOM   3764  HZ2 TRP P 239     -27.936-136.265 124.071  0.00 97.00      PROA   
ATOM   3765  CH2 TRP P 239     -27.394-134.623 122.781  0.00 97.00      PROA   
ATOM   3766  HH2 TRP P 239     -26.379-134.966 122.634  0.00 97.00      PROA   
ATOM   3767  C   TRP P 239     -32.747-132.975 120.567  0.00 97.00      PROA   
ATOM   3768  O   TRP P 239     -32.695-134.094 120.062  0.00 97.00      PROA   
ATOM   3769  N   CYS P 240     -32.249-131.876 119.959  0.00 97.00      PROA   
ATOM   3770  HN  CYS P 240     -32.362-130.985 120.395  0.00 97.00      PROA   
ATOM   3771  CA  CYS P 240     -31.563-131.886 118.686  0.00 97.00      PROA   
ATOM   3772  HA  CYS P 240     -31.301-132.906 118.452  0.00 97.00      PROA   
ATOM   3773  CB  CYS P 240     -32.427-131.317 117.523  0.00 97.00      PROA   
ATOM   3774  HB1 CYS P 240     -33.245-132.051 117.355  0.00 97.00      PROA   
ATOM   3775  HB2 CYS P 240     -31.837-131.276 116.583  0.00 97.00      PROA   
ATOM   3776  SG  CYS P 240     -33.186-129.698 117.892  0.00 97.00      PROA   
ATOM   3777  C   CYS P 240     -30.257-131.128 118.793  0.00 97.00      PROA   
ATOM   3778  O   CYS P 240     -30.055-130.281 119.656  0.00 97.00      PROA   
ATOM   3779  N   GLU P 241     -29.298-131.456 117.908  0.00 97.00      PROA   
ATOM   3780  HN  GLU P 241     -29.454-132.171 117.232  0.00 97.00      PROA   
ATOM   3781  CA  GLU P 241     -27.961-130.914 117.955  0.00 97.00      PROA   
ATOM   3782  HA  GLU P 241     -27.894-130.150 118.718  0.00 97.00      PROA   
ATOM   3783  CB  GLU P 241     -26.959-132.023 118.344  0.00 97.00      PROA   
ATOM   3784  HB1 GLU P 241     -27.120-132.902 117.685  0.00 97.00      PROA   
ATOM   3785  HB2 GLU P 241     -27.257-132.326 119.374  0.00 97.00      PROA   
ATOM   3786  CG  GLU P 241     -25.468-131.637 118.301  0.00 97.00      PROA   
ATOM   3787  HG1 GLU P 241     -25.323-130.623 118.732  0.00 97.00      PROA   
ATOM   3788  HG2 GLU P 241     -25.090-131.647 117.258  0.00 97.00      PROA   
ATOM   3789  CD  GLU P 241     -24.621-132.592 119.128  0.00 97.00      PROA   
ATOM   3790  OE1 GLU P 241     -25.175-133.558 119.709  0.00 97.00      PROA   
ATOM   3791  OE2 GLU P 241     -23.395-132.326 119.229  0.00 97.00      PROA   
ATOM   3792  C   GLU P 241     -27.615-130.236 116.652  0.00 97.00      PROA   
ATOM   3793  O   GLU P 241     -28.025-130.675 115.579  0.00 97.00      PROA   
ATOM   3794  N   ALA P 242     -26.870-129.106 116.735  0.00 97.00      PROA   
ATOM   3795  HN  ALA P 242     -26.578-128.748 117.617  0.00 97.00      PROA   
ATOM   3796  CA  ALA P 242     -26.487-128.322 115.584  0.00 97.00      PROA   
ATOM   3797  HA  ALA P 242     -26.471-128.954 114.707  0.00 97.00      PROA   
ATOM   3798  CB  ALA P 242     -27.455-127.144 115.364  0.00 97.00      PROA   
ATOM   3799  HB1 ALA P 242     -27.467-126.480 116.255  0.00 97.00      PROA   
ATOM   3800  HB2 ALA P 242     -28.485-127.534 115.211  0.00 97.00      PROA   
ATOM   3801  HB3 ALA P 242     -27.173-126.549 114.472  0.00 97.00      PROA   
ATOM   3802  C   ALA P 242     -25.086-127.792 115.800  0.00 97.00      PROA   
ATOM   3803  O   ALA P 242     -24.702-127.434 116.911  0.00 97.00      PROA   
ATOM   3804  N   ALA P 243     -24.267-127.761 114.722  0.00 97.00      PROA   
ATOM   3805  HN  ALA P 243     -24.575-128.061 113.825  0.00 97.00      PROA   
ATOM   3806  CA  ALA P 243     -22.861-127.458 114.830  0.00 97.00      PROA   
ATOM   3807  HA  ALA P 243     -22.711-126.703 115.591  0.00 97.00      PROA   
ATOM   3808  CB  ALA P 243     -22.064-128.737 115.175  0.00 97.00      PROA   
ATOM   3809  HB1 ALA P 243     -22.212-129.511 114.391  0.00 97.00      PROA   
ATOM   3810  HB2 ALA P 243     -22.426-129.158 116.138  0.00 97.00      PROA   
ATOM   3811  HB3 ALA P 243     -20.978-128.532 115.272  0.00 97.00      PROA   
ATOM   3812  C   ALA P 243     -22.340-126.906 113.520  0.00 97.00      PROA   
ATOM   3813  O   ALA P 243     -22.969-127.019 112.470  0.00 97.00      PROA   
ATOM   3814  N   THR P 244     -21.143-126.277 113.569  0.00 97.00      PROA   
ATOM   3815  HN  THR P 244     -20.713-126.110 114.456  0.00 97.00      PROA   
ATOM   3816  CA  THR P 244     -20.274-126.024 112.430  0.00 97.00      PROA   
ATOM   3817  HA  THR P 244     -20.842-125.515 111.662  0.00 97.00      PROA   
ATOM   3818  CB  THR P 244     -19.068-125.186 112.818  0.00 97.00      PROA   
ATOM   3819  HB  THR P 244     -18.349-125.120 111.977  0.00 97.00      PROA   
ATOM   3820  OG1 THR P 244     -18.418-125.775 113.930  0.00 97.00      PROA   
ATOM   3821  HG1 THR P 244     -18.416-126.719 113.752  0.00 97.00      PROA   
ATOM   3822  CG2 THR P 244     -19.459-123.746 113.194  0.00 97.00      PROA   
ATOM   3823 HG21 THR P 244     -20.201-123.732 114.018  0.00 97.00      PROA   
ATOM   3824 HG22 THR P 244     -19.884-123.219 112.317  0.00 97.00      PROA   
ATOM   3825 HG23 THR P 244     -18.554-123.193 113.530  0.00 97.00      PROA   
ATOM   3826  C   THR P 244     -19.744-127.338 111.855  0.00 97.00      PROA   
ATOM   3827  O   THR P 244     -19.404-128.248 112.607  0.00 97.00      PROA   
ATOM   3828  N   GLU P 245     -19.612-127.428 110.511  0.00 97.00      PROA   
ATOM   3829  HN  GLU P 245     -19.830-126.636 109.944  0.00 97.00      PROA   
ATOM   3830  CA  GLU P 245     -19.193-128.579 109.717  0.00 97.00      PROA   
ATOM   3831  HA  GLU P 245     -19.910-129.378 109.838  0.00 97.00      PROA   
ATOM   3832  CB  GLU P 245     -19.173-128.027 108.260  0.00 97.00      PROA   
ATOM   3833  HB1 GLU P 245     -18.252-127.423 108.111  0.00 97.00      PROA   
ATOM   3834  HB2 GLU P 245     -20.034-127.318 108.207  0.00 97.00      PROA   
ATOM   3835  CG  GLU P 245     -19.288-129.033 107.095  0.00 97.00      PROA   
ATOM   3836  HG1 GLU P 245     -19.559-130.033 107.489  0.00 97.00      PROA   
ATOM   3837  HG2 GLU P 245     -18.308-129.114 106.580  0.00 97.00      PROA   
ATOM   3838  CD  GLU P 245     -20.326-128.644 106.030  0.00 97.00      PROA   
ATOM   3839  OE1 GLU P 245     -20.678-127.446 105.897  0.00 97.00      PROA   
ATOM   3840  OE2 GLU P 245     -20.777-129.575 105.317  0.00 97.00      PROA   
ATOM   3841  C   GLU P 245     -17.805-129.068 110.136  0.00 97.00      PROA   
ATOM   3842  O   GLU P 245     -17.542-130.252 110.338  0.00 97.00      PROA   
ATOM   3843  N   ASP P 246     -16.920-128.089 110.343  0.00 97.00      PROA   
ATOM   3844  HN  ASP P 246     -17.196-127.164 110.081  0.00 97.00      PROA   
ATOM   3845  CA  ASP P 246     -15.555-128.098 110.800  0.00 97.00      PROA   
ATOM   3846  HA  ASP P 246     -15.010-128.836 110.226  0.00 97.00      PROA   
ATOM   3847  CB  ASP P 246     -14.979-126.673 110.488  0.00 97.00      PROA   
ATOM   3848  HB1 ASP P 246     -14.693-126.627 109.413  0.00 97.00      PROA   
ATOM   3849  HB2 ASP P 246     -14.069-126.459 111.081  0.00 97.00      PROA   
ATOM   3850  CG  ASP P 246     -16.017-125.558 110.716  0.00 97.00      PROA   
ATOM   3851  OD1 ASP P 246     -16.952-125.401 109.882  0.00 97.00      PROA   
ATOM   3852  OD2 ASP P 246     -15.926-124.884 111.767  0.00 97.00      PROA   
ATOM   3853  C   ASP P 246     -15.368-128.468 112.283  0.00 97.00      PROA   
ATOM   3854  O   ASP P 246     -14.257-128.786 112.706  0.00 97.00      PROA   
ATOM   3855  N   GLY P 247     -16.436-128.465 113.118  0.00 97.00      PROA   
ATOM   3856  HN  GLY P 247     -17.344-128.303 112.735  0.00 97.00      PROA   
ATOM   3857  CA  GLY P 247     -16.370-128.866 114.528  0.00 97.00      PROA   
ATOM   3858  HA1 GLY P 247     -15.775-129.765 114.609  0.00 97.00      PROA   
ATOM   3859  HA2 GLY P 247     -17.386-129.022 114.863  0.00 97.00      PROA   
ATOM   3860  C   GLY P 247     -15.763-127.839 115.455  0.00 97.00      PROA   
ATOM   3861  O   GLY P 247     -15.414-128.136 116.598  0.00 97.00      PROA   
ATOM   3862  N   ASN P 248     -15.639-126.584 114.988  0.00 97.00      PROA   
ATOM   3863  HN  ASN P 248     -15.859-126.388 114.035  0.00 97.00      PROA   
ATOM   3864  CA  ASN P 248     -15.264-125.447 115.802  0.00 97.00      PROA   
ATOM   3865  HA  ASN P 248     -14.339-125.690 116.304  0.00 97.00      PROA   
ATOM   3866  CB  ASN P 248     -15.072-124.203 114.901  0.00 97.00      PROA   
ATOM   3867  HB1 ASN P 248     -15.084-123.261 115.486  0.00 97.00      PROA   
ATOM   3868  HB2 ASN P 248     -15.879-124.159 114.139  0.00 97.00      PROA   
ATOM   3869  CG  ASN P 248     -13.688-124.316 114.252  0.00 97.00      PROA   
ATOM   3870  OD1 ASN P 248     -12.714-124.680 114.920  0.00 97.00      PROA   
ATOM   3871  ND2 ASN P 248     -13.593-124.048 112.925  0.00 97.00      PROA   
ATOM   3872 HD21 ASN P 248     -12.706-124.165 112.485  0.00 97.00      PROA   
ATOM   3873 HD22 ASN P 248     -14.436-124.021 112.383  0.00 97.00      PROA   
ATOM   3874  C   ASN P 248     -16.261-125.152 116.905  0.00 97.00      PROA   
ATOM   3875  O   ASN P 248     -15.878-124.950 118.056  0.00 97.00      PROA   
ATOM   3876  N   VAL P 249     -17.568-125.164 116.573  0.00 97.00      PROA   
ATOM   3877  HN  VAL P 249     -17.834-125.331 115.625  0.00 97.00      PROA   
ATOM   3878  CA  VAL P 249     -18.644-124.823 117.476  0.00 97.00      PROA   
ATOM   3879  HA  VAL P 249     -18.278-124.785 118.492  0.00 97.00      PROA   
ATOM   3880  CB  VAL P 249     -19.289-123.486 117.123  0.00 97.00      PROA   
ATOM   3881  HB  VAL P 249     -19.779-123.548 116.126  0.00 97.00      PROA   
ATOM   3882  CG1 VAL P 249     -20.356-123.107 118.175  0.00 97.00      PROA   
ATOM   3883 HG11 VAL P 249     -19.901-123.060 119.187  0.00 97.00      PROA   
ATOM   3884 HG12 VAL P 249     -21.195-123.833 118.193  0.00 97.00      PROA   
ATOM   3885 HG13 VAL P 249     -20.775-122.108 117.937  0.00 97.00      PROA   
ATOM   3886  CG2 VAL P 249     -18.201-122.395 117.031  0.00 97.00      PROA   
ATOM   3887 HG21 VAL P 249     -17.429-122.634 116.271  0.00 97.00      PROA   
ATOM   3888 HG22 VAL P 249     -17.706-122.260 118.015  0.00 97.00      PROA   
ATOM   3889 HG23 VAL P 249     -18.665-121.434 116.731  0.00 97.00      PROA   
ATOM   3890  C   VAL P 249     -19.703-125.898 117.386  0.00 97.00      PROA   
ATOM   3891  O   VAL P 249     -20.213-126.194 116.311  0.00 97.00      PROA   
ATOM   3892  N   LEU P 250     -20.093-126.486 118.537  0.00 97.00      PROA   
ATOM   3893  HN  LEU P 250     -19.652-126.269 119.402  0.00 97.00      PROA   
ATOM   3894  CA  LEU P 250     -21.255-127.341 118.632  0.00 97.00      PROA   
ATOM   3895  HA  LEU P 250     -21.820-127.262 117.713  0.00 97.00      PROA   
ATOM   3896  CB  LEU P 250     -20.994-128.865 118.834  0.00 97.00      PROA   
ATOM   3897  HB1 LEU P 250     -20.596-129.236 117.860  0.00 97.00      PROA   
ATOM   3898  HB2 LEU P 250     -21.969-129.376 118.988  0.00 97.00      PROA   
ATOM   3899  CG  LEU P 250     -20.004-129.378 119.922  0.00 97.00      PROA   
ATOM   3900  HG  LEU P 250     -19.970-130.486 119.759  0.00 97.00      PROA   
ATOM   3901  CD1 LEU P 250     -18.551-128.887 119.767  0.00 97.00      PROA   
ATOM   3902 HD11 LEU P 250     -18.464-127.825 120.077  0.00 97.00      PROA   
ATOM   3903 HD12 LEU P 250     -18.219-128.985 118.713  0.00 97.00      PROA   
ATOM   3904 HD13 LEU P 250     -17.878-129.488 120.415  0.00 97.00      PROA   
ATOM   3905  CD2 LEU P 250     -20.498-129.190 121.368  0.00 97.00      PROA   
ATOM   3906 HD21 LEU P 250     -21.555-129.514 121.462  0.00 97.00      PROA   
ATOM   3907 HD22 LEU P 250     -20.415-128.129 121.675  0.00 97.00      PROA   
ATOM   3908 HD23 LEU P 250     -19.876-129.793 122.064  0.00 97.00      PROA   
ATOM   3909  C   LEU P 250     -22.141-126.732 119.683  0.00 97.00      PROA   
ATOM   3910  O   LEU P 250     -21.681-126.303 120.739  0.00 97.00      PROA   
ATOM   3911  N   LYS P 251     -23.449-126.602 119.377  0.00 97.00      PROA   
ATOM   3912  HN  LYS P 251     -23.820-126.922 118.506  0.00 97.00      PROA   
ATOM   3913  CA  LYS P 251     -24.334-125.820 120.199  0.00 97.00      PROA   
ATOM   3914  HA  LYS P 251     -23.926-125.713 121.194  0.00 97.00      PROA   
ATOM   3915  CB  LYS P 251     -24.507-124.414 119.605  0.00 97.00      PROA   
ATOM   3916  HB1 LYS P 251     -25.049-124.432 118.636  0.00 97.00      PROA   
ATOM   3917  HB2 LYS P 251     -23.471-124.063 119.381  0.00 97.00      PROA   
ATOM   3918  CG  LYS P 251     -25.138-123.420 120.588  0.00 97.00      PROA   
ATOM   3919  HG1 LYS P 251     -25.253-123.895 121.589  0.00 97.00      PROA   
ATOM   3920  HG2 LYS P 251     -26.156-123.174 120.227  0.00 97.00      PROA   
ATOM   3921  CD  LYS P 251     -24.291-122.146 120.753  0.00 97.00      PROA   
ATOM   3922  HD1 LYS P 251     -23.306-122.437 121.184  0.00 97.00      PROA   
ATOM   3923  HD2 LYS P 251     -24.788-121.474 121.484  0.00 97.00      PROA   
ATOM   3924  CE  LYS P 251     -24.071-121.393 119.431  0.00 97.00      PROA   
ATOM   3925  HE1 LYS P 251     -25.058-121.124 119.000  0.00 97.00      PROA   
ATOM   3926  HE2 LYS P 251     -23.516-122.011 118.694  0.00 97.00      PROA   
ATOM   3927  NZ  LYS P 251     -23.291-120.147 119.639  0.00 97.00      PROA   
ATOM   3928  HZ1 LYS P 251     -22.418-120.340 120.165  0.00 97.00      PROA   
ATOM   3929  HZ2 LYS P 251     -23.856-119.443 120.162  0.00 97.00      PROA   
ATOM   3930  HZ3 LYS P 251     -22.999-119.743 118.730  0.00 97.00      PROA   
ATOM   3931  C   LYS P 251     -25.641-126.556 120.320  0.00 97.00      PROA   
ATOM   3932  O   LYS P 251     -26.594-126.350 119.570  0.00 97.00      PROA   
ATOM   3933  N   ARG P 252     -25.687-127.478 121.301  0.00 97.00      PROA   
ATOM   3934  HN  ARG P 252     -24.893-127.605 121.893  0.00 97.00      PROA   
ATOM   3935  CA  ARG P 252     -26.825-128.317 121.599  0.00 97.00      PROA   
ATOM   3936  HA  ARG P 252     -27.099-128.803 120.673  0.00 97.00      PROA   
ATOM   3937  CB  ARG P 252     -26.423-129.423 122.608  0.00 97.00      PROA   
ATOM   3938  HB1 ARG P 252     -27.328-129.964 122.960  0.00 97.00      PROA   
ATOM   3939  HB2 ARG P 252     -25.943-128.952 123.494  0.00 97.00      PROA   
ATOM   3940  CG  ARG P 252     -25.462-130.466 122.002  0.00 97.00      PROA   
ATOM   3941  HG1 ARG P 252     -24.541-129.976 121.614  0.00 97.00      PROA   
ATOM   3942  HG2 ARG P 252     -25.982-130.927 121.131  0.00 97.00      PROA   
ATOM   3943  CD  ARG P 252     -25.051-131.564 122.998  0.00 97.00      PROA   
ATOM   3944  HD1 ARG P 252     -25.946-131.981 123.503  0.00 97.00      PROA   
ATOM   3945  HD2 ARG P 252     -24.338-131.160 123.748  0.00 97.00      PROA   
ATOM   3946  NE  ARG P 252     -24.425-132.656 122.195  0.00 97.00      PROA   
ATOM   3947  HE  ARG P 252     -24.749-132.802 121.259  0.00 97.00      PROA   
ATOM   3948  CZ  ARG P 252     -23.259-133.274 122.452  0.00 97.00      PROA   
ATOM   3949  NH1 ARG P 252     -22.785-133.434 123.684  0.00 97.00      PROA   
ATOM   3950 HH11 ARG P 252     -23.412-133.225 124.425  0.00 97.00      PROA   
ATOM   3951 HH12 ARG P 252     -22.031-134.075 123.787  0.00 97.00      PROA   
ATOM   3952  NH2 ARG P 252     -22.591-133.762 121.393  0.00 97.00      PROA   
ATOM   3953 HH21 ARG P 252     -22.940-133.456 120.503  0.00 97.00      PROA   
ATOM   3954 HH22 ARG P 252     -21.651-134.069 121.483  0.00 97.00      PROA   
ATOM   3955  C   ARG P 252     -28.069-127.573 122.066  0.00 97.00      PROA   
ATOM   3956  O   ARG P 252     -27.979-126.577 122.782  0.00 97.00      PROA   
ATOM   3957  N   SER P 253     -29.280-128.053 121.675  0.00 97.00      PROA   
ATOM   3958  HN  SER P 253     -29.359-128.823 121.044  0.00 97.00      PROA   
ATOM   3959  CA  SER P 253     -30.519-127.561 122.261  0.00 97.00      PROA   
ATOM   3960  HA  SER P 253     -30.428-126.489 122.334  0.00 97.00      PROA   
ATOM   3961  CB  SER P 253     -31.796-127.790 121.403  0.00 97.00      PROA   
ATOM   3962  HB1 SER P 253     -31.705-127.220 120.454  0.00 97.00      PROA   
ATOM   3963  HB2 SER P 253     -32.691-127.413 121.941  0.00 97.00      PROA   
ATOM   3964  OG  SER P 253     -32.010-129.158 121.094  0.00 97.00      PROA   
ATOM   3965  HG1 SER P 253     -31.249-129.437 120.570  0.00 97.00      PROA   
ATOM   3966  C   SER P 253     -30.725-128.166 123.649  0.00 97.00      PROA   
ATOM   3967  O   SER P 253     -30.426-129.345 123.837  0.00 97.00      PROA   
ATOM   3968  N   PRO P 254     -31.221-127.442 124.652  0.00 97.00      PROA   
ATOM   3969  CD  PRO P 254     -31.124-125.980 124.724  0.00 97.00      PROA   
ATOM   3970  HD1 PRO P 254     -31.936-125.541 124.104  0.00 97.00      PROA   
ATOM   3971  HD2 PRO P 254     -30.132-125.614 124.374  0.00 97.00      PROA   
ATOM   3972  CA  PRO P 254     -31.863-128.004 125.843  0.00 97.00      PROA   
ATOM   3973  HA  PRO P 254     -31.108-128.571 126.367  0.00 97.00      PROA   
ATOM   3974  CB  PRO P 254     -32.327-126.761 126.625  0.00 97.00      PROA   
ATOM   3975  HB1 PRO P 254     -32.324-126.931 127.720  0.00 97.00      PROA   
ATOM   3976  HB2 PRO P 254     -33.347-126.454 126.304  0.00 97.00      PROA   
ATOM   3977  CG  PRO P 254     -31.340-125.664 126.202  0.00 97.00      PROA   
ATOM   3978  HG1 PRO P 254     -31.730-124.640 126.367  0.00 97.00      PROA   
ATOM   3979  HG2 PRO P 254     -30.379-125.789 126.750  0.00 97.00      PROA   
ATOM   3980  C   PRO P 254     -33.017-128.961 125.544  0.00 97.00      PROA   
ATOM   3981  O   PRO P 254     -33.698-128.770 124.538  0.00 97.00      PROA   
ATOM   3982  N   GLU P 255     -33.258-129.991 126.398  0.00 97.00      PROA   
ATOM   3983  HN  GLU P 255     -32.664-130.169 127.180  0.00 97.00      PROA   
ATOM   3984  CA  GLU P 255     -34.350-130.938 126.235  0.00 97.00      PROA   
ATOM   3985  HA  GLU P 255     -34.221-131.394 125.266  0.00 97.00      PROA   
ATOM   3986  CB  GLU P 255     -34.330-132.086 127.287  0.00 97.00      PROA   
ATOM   3987  HB1 GLU P 255     -35.213-132.721 127.069  0.00 97.00      PROA   
ATOM   3988  HB2 GLU P 255     -34.464-131.670 128.309  0.00 97.00      PROA   
ATOM   3989  CG  GLU P 255     -33.059-132.977 127.257  0.00 97.00      PROA   
ATOM   3990  HG1 GLU P 255     -32.357-132.662 128.058  0.00 97.00      PROA   
ATOM   3991  HG2 GLU P 255     -32.542-132.871 126.281  0.00 97.00      PROA   
ATOM   3992  CD  GLU P 255     -33.368-134.468 127.435  0.00 97.00      PROA   
ATOM   3993  OE1 GLU P 255     -32.934-135.060 128.458  0.00 97.00      PROA   
ATOM   3994  OE2 GLU P 255     -34.025-135.038 126.525  0.00 97.00      PROA   
ATOM   3995  C   GLU P 255     -35.744-130.312 126.233  0.00 97.00      PROA   
ATOM   3996  O   GLU P 255     -36.052-129.405 127.004  0.00 97.00      PROA   
ATOM   3997  N   LEU P 256     -36.624-130.821 125.341  0.00 97.00      PROA   
ATOM   3998  HN  LEU P 256     -36.322-131.519 124.692  0.00 97.00      PROA   
ATOM   3999  CA  LEU P 256     -37.981-130.361 125.149  0.00 97.00      PROA   
ATOM   4000  HA  LEU P 256     -38.203-129.590 125.872  0.00 97.00      PROA   
ATOM   4001  CB  LEU P 256     -38.122-129.812 123.701  0.00 97.00      PROA   
ATOM   4002  HB1 LEU P 256     -37.947-130.629 122.970  0.00 97.00      PROA   
ATOM   4003  HB2 LEU P 256     -37.281-129.088 123.575  0.00 97.00      PROA   
ATOM   4004  CG  LEU P 256     -39.415-129.044 123.324  0.00 97.00      PROA   
ATOM   4005  HG  LEU P 256     -39.165-128.459 122.404  0.00 97.00      PROA   
ATOM   4006  CD1 LEU P 256     -40.580-129.968 122.926  0.00 97.00      PROA   
ATOM   4007 HD11 LEU P 256     -40.952-130.528 123.804  0.00 97.00      PROA   
ATOM   4008 HD12 LEU P 256     -40.253-130.697 122.155  0.00 97.00      PROA   
ATOM   4009 HD13 LEU P 256     -41.422-129.371 122.517  0.00 97.00      PROA   
ATOM   4010  CD2 LEU P 256     -39.843-128.023 124.392  0.00 97.00      PROA   
ATOM   4011 HD21 LEU P 256     -38.999-127.343 124.634  0.00 97.00      PROA   
ATOM   4012 HD22 LEU P 256     -40.166-128.540 125.320  0.00 97.00      PROA   
ATOM   4013 HD23 LEU P 256     -40.693-127.415 124.017  0.00 97.00      PROA   
ATOM   4014  C   LEU P 256     -38.897-131.542 125.406  0.00 97.00      PROA   
ATOM   4015  O   LEU P 256     -38.670-132.637 124.905  0.00 97.00      PROA   
ATOM   4016  N   GLU P 257     -39.962-131.363 126.224  0.00 97.00      PROA   
ATOM   4017  HN  GLU P 257     -40.174-130.472 126.614  0.00 97.00      PROA   
ATOM   4018  CA  GLU P 257     -40.822-132.457 126.637  0.00 97.00      PROA   
ATOM   4019  HA  GLU P 257     -40.231-133.359 126.689  0.00 97.00      PROA   
ATOM   4020  CB  GLU P 257     -41.439-132.215 128.041  0.00 97.00      PROA   
ATOM   4021  HB1 GLU P 257     -42.131-131.347 128.023  0.00 97.00      PROA   
ATOM   4022  HB2 GLU P 257     -40.592-131.927 128.708  0.00 97.00      PROA   
ATOM   4023  CG  GLU P 257     -42.096-133.464 128.677  0.00 97.00      PROA   
ATOM   4024  HG1 GLU P 257     -41.766-133.541 129.736  0.00 97.00      PROA   
ATOM   4025  HG2 GLU P 257     -41.779-134.389 128.154  0.00 97.00      PROA   
ATOM   4026  CD  GLU P 257     -43.618-133.409 128.685  0.00 97.00      PROA   
ATOM   4027  OE1 GLU P 257     -44.214-133.470 127.589  0.00 97.00      PROA   
ATOM   4028  OE2 GLU P 257     -44.206-133.347 129.792  0.00 97.00      PROA   
ATOM   4029  C   GLU P 257     -41.927-132.692 125.632  0.00 97.00      PROA   
ATOM   4030  O   GLU P 257     -42.606-131.765 125.196  0.00 97.00      PROA   
ATOM   4031  N   LEU P 258     -42.126-133.974 125.251  0.00 97.00      PROA   
ATOM   4032  HN  LEU P 258     -41.529-134.692 125.605  0.00 97.00      PROA   
ATOM   4033  CA  LEU P 258     -43.186-134.405 124.370  0.00 97.00      PROA   
ATOM   4034  HA  LEU P 258     -43.985-133.679 124.409  0.00 97.00      PROA   
ATOM   4035  CB  LEU P 258     -42.742-134.585 122.894  0.00 97.00      PROA   
ATOM   4036  HB1 LEU P 258     -43.581-134.988 122.285  0.00 97.00      PROA   
ATOM   4037  HB2 LEU P 258     -41.918-135.326 122.866  0.00 97.00      PROA   
ATOM   4038  CG  LEU P 258     -42.238-133.293 122.205  0.00 97.00      PROA   
ATOM   4039  HG  LEU P 258     -41.488-132.809 122.872  0.00 97.00      PROA   
ATOM   4040  CD1 LEU P 258     -41.512-133.618 120.889  0.00 97.00      PROA   
ATOM   4041 HD11 LEU P 258     -42.218-134.088 120.171  0.00 97.00      PROA   
ATOM   4042 HD12 LEU P 258     -40.672-134.317 121.070  0.00 97.00      PROA   
ATOM   4043 HD13 LEU P 258     -41.109-132.686 120.439  0.00 97.00      PROA   
ATOM   4044  CD2 LEU P 258     -43.372-132.284 121.944  0.00 97.00      PROA   
ATOM   4045 HD21 LEU P 258     -43.865-131.987 122.892  0.00 97.00      PROA   
ATOM   4046 HD22 LEU P 258     -44.132-132.730 121.269  0.00 97.00      PROA   
ATOM   4047 HD23 LEU P 258     -42.965-131.371 121.460  0.00 97.00      PROA   
ATOM   4048  C   LEU P 258     -43.754-135.711 124.891  0.00 97.00      PROA   
ATOM   4049  O   LEU P 258     -43.522-136.787 124.344  0.00 97.00      PROA   
ATOM   4050  N   GLN P 259     -44.539-135.648 125.988  0.00 97.00      PROA   
ATOM   4051  HN  GLN P 259     -44.569-134.807 126.534  0.00 97.00      PROA   
ATOM   4052  CA  GLN P 259     -45.415-136.718 126.418  0.00 97.00      PROA   
ATOM   4053  HA  GLN P 259     -44.787-137.588 126.522  0.00 97.00      PROA   
ATOM   4054  CB  GLN P 259     -46.080-136.460 127.797  0.00 97.00      PROA   
ATOM   4055  HB1 GLN P 259     -46.966-137.122 127.924  0.00 97.00      PROA   
ATOM   4056  HB2 GLN P 259     -46.440-135.408 127.821  0.00 97.00      PROA   
ATOM   4057  CG  GLN P 259     -45.144-136.697 128.999  0.00 97.00      PROA   
ATOM   4058  HG1 GLN P 259     -44.281-136.003 128.968  0.00 97.00      PROA   
ATOM   4059  HG2 GLN P 259     -44.751-137.736 128.992  0.00 97.00      PROA   
ATOM   4060  CD  GLN P 259     -45.935-136.506 130.300  0.00 97.00      PROA   
ATOM   4061  OE1 GLN P 259     -46.607-137.428 130.774  0.00 97.00      PROA   
ATOM   4062  NE2 GLN P 259     -45.866-135.279 130.881  0.00 97.00      PROA   
ATOM   4063 HE21 GLN P 259     -46.361-135.113 131.730  0.00 97.00      PROA   
ATOM   4064 HE22 GLN P 259     -45.316-134.558 130.452  0.00 97.00      PROA   
ATOM   4065  C   GLN P 259     -46.477-137.076 125.393  0.00 97.00      PROA   
ATOM   4066  O   GLN P 259     -47.072-136.209 124.762  0.00 97.00      PROA   
ATOM   4067  N   VAL P 260     -46.719-138.393 125.205  0.00 97.00      PROA   
ATOM   4068  HN  VAL P 260     -46.208-139.079 125.714  0.00 97.00      PROA   
ATOM   4069  CA  VAL P 260     -47.675-138.916 124.256  0.00 97.00      PROA   
ATOM   4070  HA  VAL P 260     -48.316-138.120 123.915  0.00 97.00      PROA   
ATOM   4071  CB  VAL P 260     -47.010-139.569 123.048  0.00 97.00      PROA   
ATOM   4072  HB  VAL P 260     -46.379-140.413 123.395  0.00 97.00      PROA   
ATOM   4073  CG1 VAL P 260     -48.074-140.091 122.059  0.00 97.00      PROA   
ATOM   4074 HG11 VAL P 260     -48.756-139.270 121.751  0.00 97.00      PROA   
ATOM   4075 HG12 VAL P 260     -48.674-140.912 122.502  0.00 97.00      PROA   
ATOM   4076 HG13 VAL P 260     -47.576-140.488 121.151  0.00 97.00      PROA   
ATOM   4077  CG2 VAL P 260     -46.070-138.564 122.344  0.00 97.00      PROA   
ATOM   4078 HG21 VAL P 260     -45.224-138.274 122.999  0.00 97.00      PROA   
ATOM   4079 HG22 VAL P 260     -46.624-137.648 122.057  0.00 97.00      PROA   
ATOM   4080 HG23 VAL P 260     -45.645-139.022 121.425  0.00 97.00      PROA   
ATOM   4081  C   VAL P 260     -48.510-139.923 125.025  0.00 97.00      PROA   
ATOM   4082  O   VAL P 260     -47.971-140.778 125.723  0.00 97.00      PROA   
ATOM   4083  N   LEU P 261     -49.858-139.825 124.943  0.00 97.00      PROA   
ATOM   4084  HN  LEU P 261     -50.272-139.127 124.359  0.00 97.00      PROA   
ATOM   4085  CA  LEU P 261     -50.768-140.649 125.712  0.00 97.00      PROA   
ATOM   4086  HA  LEU P 261     -50.203-141.426 126.202  0.00 97.00      PROA   
ATOM   4087  CB  LEU P 261     -51.532-139.857 126.803  0.00 97.00      PROA   
ATOM   4088  HB1 LEU P 261     -52.305-140.506 127.272  0.00 97.00      PROA   
ATOM   4089  HB2 LEU P 261     -52.052-138.997 126.326  0.00 97.00      PROA   
ATOM   4090  CG  LEU P 261     -50.642-139.318 127.951  0.00 97.00      PROA   
ATOM   4091  HG  LEU P 261     -49.895-138.615 127.515  0.00 97.00      PROA   
ATOM   4092  CD1 LEU P 261     -51.499-138.538 128.964  0.00 97.00      PROA   
ATOM   4093 HD11 LEU P 261     -52.238-139.219 129.439  0.00 97.00      PROA   
ATOM   4094 HD12 LEU P 261     -52.050-137.720 128.457  0.00 97.00      PROA   
ATOM   4095 HD13 LEU P 261     -50.857-138.101 129.757  0.00 97.00      PROA   
ATOM   4096  CD2 LEU P 261     -49.865-140.430 128.680  0.00 97.00      PROA   
ATOM   4097 HD21 LEU P 261     -49.294-139.999 129.529  0.00 97.00      PROA   
ATOM   4098 HD22 LEU P 261     -49.145-140.926 128.000  0.00 97.00      PROA   
ATOM   4099 HD23 LEU P 261     -50.570-141.191 129.079  0.00 97.00      PROA   
ATOM   4100  C   LEU P 261     -51.761-141.381 124.838  0.00 97.00      PROA   
ATOM   4101  O   LEU P 261     -52.404-140.820 123.956  0.00 97.00      PROA   
ATOM   4102  N   GLY P 262     -51.900-142.697 125.108  0.00 97.00      PROA   
ATOM   4103  HN  GLY P 262     -51.395-143.104 125.862  0.00 97.00      PROA   
ATOM   4104  CA  GLY P 262     -52.793-143.602 124.430  0.00 97.00      PROA   
ATOM   4105  HA1 GLY P 262     -52.229-144.128 123.676  0.00 97.00      PROA   
ATOM   4106  HA2 GLY P 262     -53.659-143.074 124.057  0.00 97.00      PROA   
ATOM   4107  C   GLY P 262     -53.236-144.612 125.434  0.00 97.00      PROA   
ATOM   4108  O   GLY P 262     -52.625-144.782 126.486  0.00 97.00      PROA   
ATOM   4109  N   HSD P 263     -54.320-145.337 125.104  0.00 97.00      PROA   
ATOM   4110  HN  HSD P 263     -54.766-145.211 124.222  0.00 97.00      PROA   
ATOM   4111  CA  HSD P 263     -54.861-146.393 125.924  0.00 97.00      PROA   
ATOM   4112  HA  HSD P 263     -54.179-146.637 126.728  0.00 97.00      PROA   
ATOM   4113  CB  HSD P 263     -56.246-146.026 126.507  0.00 97.00      PROA   
ATOM   4114  HB1 HSD P 263     -56.703-146.904 127.014  0.00 97.00      PROA   
ATOM   4115  HB2 HSD P 263     -56.922-145.717 125.681  0.00 97.00      PROA   
ATOM   4116  ND1 HSD P 263     -56.202-145.011 128.858  0.00 97.00      PROA   
ATOM   4117  HD1 HSD P 263     -56.295-145.867 129.368  0.00 97.00      PROA   
ATOM   4118  CG  HSD P 263     -56.144-144.879 127.485  0.00 97.00      PROA   
ATOM   4119  CE1 HSD P 263     -56.155-143.759 129.378  0.00 97.00      PROA   
ATOM   4120  HE1 HSD P 263     -56.184-143.556 130.449  0.00 97.00      PROA   
ATOM   4121  NE2 HSD P 263     -56.083-142.834 128.442  0.00 97.00      PROA   
ATOM   4122  CD2 HSD P 263     -56.087-143.538 127.250  0.00 97.00      PROA   
ATOM   4123  HD2 HSD P 263     -56.044-142.999 126.312  0.00 97.00      PROA   
ATOM   4124  C   HSD P 263     -54.947-147.574 125.000  0.00 97.00      PROA   
ATOM   4125  O   HSD P 263     -55.331-147.421 123.843  0.00 97.00      PROA   
ATOM   4126  N   GLN P 264     -54.534-148.776 125.471  0.00 97.00      PROA   
ATOM   4127  HN  GLN P 264     -54.246-148.885 126.421  0.00 97.00      PROA   
ATOM   4128  CA  GLN P 264     -54.360-149.954 124.641  0.00 97.00      PROA   
ATOM   4129  HA  GLN P 264     -53.627-149.680 123.894  0.00 97.00      PROA   
ATOM   4130  CB  GLN P 264     -53.742-151.128 125.443  0.00 97.00      PROA   
ATOM   4131  HB1 GLN P 264     -53.834-152.081 124.877  0.00 97.00      PROA   
ATOM   4132  HB2 GLN P 264     -54.330-151.231 126.383  0.00 97.00      PROA   
ATOM   4133  CG  GLN P 264     -52.243-150.896 125.758  0.00 97.00      PROA   
ATOM   4134  HG1 GLN P 264     -52.066-149.827 126.002  0.00 97.00      PROA   
ATOM   4135  HG2 GLN P 264     -51.623-151.147 124.872  0.00 97.00      PROA   
ATOM   4136  CD  GLN P 264     -51.763-151.703 126.970  0.00 97.00      PROA   
ATOM   4137  OE1 GLN P 264     -51.337-151.128 127.979  0.00 97.00      PROA   
ATOM   4138  NE2 GLN P 264     -51.822-153.058 126.870  0.00 97.00      PROA   
ATOM   4139 HE21 GLN P 264     -51.520-153.599 127.653  0.00 97.00      PROA   
ATOM   4140 HE22 GLN P 264     -52.156-153.481 126.030  0.00 97.00      PROA   
ATOM   4141  C   GLN P 264     -55.591-150.392 123.861  0.00 97.00      PROA   
ATOM   4142  O   GLN P 264     -56.705-150.459 124.376  0.00 97.00      PROA   
ATOM   4143  N   GLN P 265     -55.381-150.661 122.556  0.00 97.00      PROA   
ATOM   4144  HN  GLN P 265     -54.452-150.636 122.190  0.00 97.00      PROA   
ATOM   4145  CA  GLN P 265     -56.408-150.777 121.552  0.00 97.00      PROA   
ATOM   4146  HA  GLN P 265     -57.310-150.361 121.972  0.00 97.00      PROA   
ATOM   4147  CB  GLN P 265     -56.069-149.947 120.273  0.00 97.00      PROA   
ATOM   4148  HB1 GLN P 265     -56.192-148.871 120.529  0.00 97.00      PROA   
ATOM   4149  HB2 GLN P 265     -56.819-150.172 119.482  0.00 97.00      PROA   
ATOM   4150  CG  GLN P 265     -54.654-150.144 119.658  0.00 97.00      PROA   
ATOM   4151  HG1 GLN P 265     -54.641-149.706 118.636  0.00 97.00      PROA   
ATOM   4152  HG2 GLN P 265     -54.441-151.229 119.558  0.00 97.00      PROA   
ATOM   4153  CD  GLN P 265     -53.514-149.517 120.482  0.00 97.00      PROA   
ATOM   4154  OE1 GLN P 265     -52.885-150.185 121.311  0.00 97.00      PROA   
ATOM   4155  NE2 GLN P 265     -53.231-148.207 120.244  0.00 97.00      PROA   
ATOM   4156 HE21 GLN P 265     -52.513-147.764 120.787  0.00 97.00      PROA   
ATOM   4157 HE22 GLN P 265     -53.730-147.698 119.547  0.00 97.00      PROA   
ATOM   4158  C   GLN P 265     -56.667-152.226 121.170  0.00 97.00      PROA   
ATOM   4159  O   GLN P 265     -55.764-153.056 121.280  0.00 97.00      PROA   
ATOM   4160  N   PRO P 266     -57.867-152.597 120.706  0.00 97.00      PROA   
ATOM   4161  CD  PRO P 266     -59.085-151.792 120.843  0.00 97.00      PROA   
ATOM   4162  HD1 PRO P 266     -59.011-150.920 120.155  0.00 97.00      PROA   
ATOM   4163  HD2 PRO P 266     -59.237-151.449 121.890  0.00 97.00      PROA   
ATOM   4164  CA  PRO P 266     -58.083-153.727 119.802  0.00 97.00      PROA   
ATOM   4165  HA  PRO P 266     -57.977-154.621 120.400  0.00 97.00      PROA   
ATOM   4166  CB  PRO P 266     -59.519-153.529 119.281  0.00 97.00      PROA   
ATOM   4167  HB1 PRO P 266     -60.029-154.489 119.071  0.00 97.00      PROA   
ATOM   4168  HB2 PRO P 266     -59.519-152.906 118.359  0.00 97.00      PROA   
ATOM   4169  CG  PRO P 266     -60.206-152.724 120.389  0.00 97.00      PROA   
ATOM   4170  HG1 PRO P 266     -61.100-152.176 120.030  0.00 97.00      PROA   
ATOM   4171  HG2 PRO P 266     -60.492-153.397 121.229  0.00 97.00      PROA   
ATOM   4172  C   PRO P 266     -57.076-153.840 118.663  0.00 97.00      PROA   
ATOM   4173  O   PRO P 266     -56.735-152.826 118.057  0.00 97.00      PROA   
ATOM   4174  N   THR P 267     -56.590-155.062 118.356  0.00 97.00      PROA   
ATOM   4175  HN  THR P 267     -56.775-155.846 118.946  0.00 97.00      PROA   
ATOM   4176  CA  THR P 267     -55.808-155.354 117.161  0.00 97.00      PROA   
ATOM   4177  HA  THR P 267     -54.993-154.643 117.174  0.00 97.00      PROA   
ATOM   4178  CB  THR P 267     -55.196-156.751 117.168  0.00 97.00      PROA   
ATOM   4179  HB  THR P 267     -55.884-157.502 116.721  0.00 97.00      PROA   
ATOM   4180  OG1 THR P 267     -54.932-157.184 118.495  0.00 97.00      PROA   
ATOM   4181  HG1 THR P 267     -54.355-156.514 118.871  0.00 97.00      PROA   
ATOM   4182  CG2 THR P 267     -53.868-156.754 116.390  0.00 97.00      PROA   
ATOM   4183 HG21 THR P 267     -53.148-156.043 116.851  0.00 97.00      PROA   
ATOM   4184 HG22 THR P 267     -54.026-156.458 115.334  0.00 97.00      PROA   
ATOM   4185 HG23 THR P 267     -53.419-157.770 116.410  0.00 97.00      PROA   
ATOM   4186  C   THR P 267     -56.543-155.128 115.836  0.00 97.00      PROA   
ATOM   4187  O   THR P 267     -55.909-154.567 114.942  0.00 97.00      PROA   
ATOM   4188  N   PRO P 268     -57.814-155.483 115.598  0.00 97.00      PROA   
ATOM   4189  CD  PRO P 268     -58.572-156.507 116.334  0.00 97.00      PROA   
ATOM   4190  HD1 PRO P 268     -58.587-156.308 117.424  0.00 97.00      PROA   
ATOM   4191  HD2 PRO P 268     -58.134-157.509 116.133  0.00 97.00      PROA   
ATOM   4192  CA  PRO P 268     -58.556-154.999 114.437  0.00 97.00      PROA   
ATOM   4193  HA  PRO P 268     -57.932-155.013 113.554  0.00 97.00      PROA   
ATOM   4194  CB  PRO P 268     -59.747-155.967 114.326  0.00 97.00      PROA   
ATOM   4195  HB1 PRO P 268     -59.442-156.842 113.709  0.00 97.00      PROA   
ATOM   4196  HB2 PRO P 268     -60.647-155.509 113.868  0.00 97.00      PROA   
ATOM   4197  CG  PRO P 268     -59.991-156.427 115.766  0.00 97.00      PROA   
ATOM   4198  HG1 PRO P 268     -60.555-155.635 116.307  0.00 97.00      PROA   
ATOM   4199  HG2 PRO P 268     -60.541-157.386 115.832  0.00 97.00      PROA   
ATOM   4200  C   PRO P 268     -59.035-153.573 114.648  0.00 97.00      PROA   
ATOM   4201  O   PRO P 268     -59.312-153.177 115.779  0.00 97.00      PROA   
ATOM   4202  N   VAL P 269     -59.124-152.800 113.543  0.00 97.00      PROA   
ATOM   4203  HN  VAL P 269     -58.929-153.149 112.632  0.00 97.00      PROA   
ATOM   4204  CA  VAL P 269     -59.651-151.464 113.475  0.00 97.00      PROA   
ATOM   4205  HA  VAL P 269     -60.427-151.357 114.221  0.00 97.00      PROA   
ATOM   4206  CB  VAL P 269     -58.570-150.397 113.683  0.00 97.00      PROA   
ATOM   4207  HB  VAL P 269     -58.082-150.601 114.666  0.00 97.00      PROA   
ATOM   4208  CG1 VAL P 269     -57.489-150.473 112.585  0.00 97.00      PROA   
ATOM   4209 HG11 VAL P 269     -57.943-150.281 111.590  0.00 97.00      PROA   
ATOM   4210 HG12 VAL P 269     -57.007-151.472 112.570  0.00 97.00      PROA   
ATOM   4211 HG13 VAL P 269     -56.705-149.705 112.760  0.00 97.00      PROA   
ATOM   4212  CG2 VAL P 269     -59.207-148.994 113.753  0.00 97.00      PROA   
ATOM   4213 HG21 VAL P 269     -59.979-148.957 114.548  0.00 97.00      PROA   
ATOM   4214 HG22 VAL P 269     -59.684-148.748 112.783  0.00 97.00      PROA   
ATOM   4215 HG23 VAL P 269     -58.433-148.225 113.963  0.00 97.00      PROA   
ATOM   4216  C   VAL P 269     -60.324-151.392 112.082  0.00 97.00      PROA   
ATOM   4217  OT1 VAL P 269     -59.958-152.211 111.193  0.00 97.00      PROA   
ATOM   4218  OT2 VAL P 269     -61.233-150.539 111.896  0.00 97.00      PROA   
END
