# Supplementary material for: The solution structure of the unbound IgG Fc receptor CD64 resembles its crystal structure: Implications for function
Source: PLoS One. 2023 Sep 21;18(9):e0288351. doi: 10.1371/journal.pone.0288351 (PMC10513344; doi:10.1371/journal.pone.0288351)
Supplement: S1 File — (ZIP) [file pone.0288351.s003.zip › CD64V03 E11/Top100/EM_done_ready_for_EM_top100_0p11_E11.dcd_219740.pdb.pdb]

REMARK  FINAL COORDINATES WRITTEN BY NAMD AT TIMESTEP 2000
ATOM      1  N   LYS P   1       8.907 -67.297 110.205  0.00 97.00      PROA   
ATOM      2  HT1 LYS P   1       9.061 -68.156 109.636  0.00 97.00      PROA   
ATOM      3  HT2 LYS P   1       9.560 -67.359 111.016  0.00 97.00      PROA   
ATOM      4  HT3 LYS P   1       9.137 -66.467 109.627  0.00 97.00      PROA   
ATOM      5  CA  LYS P   1       7.497 -67.266 110.664  0.00 97.00      PROA   
ATOM      6  HA  LYS P   1       7.239 -68.269 110.966  0.00 97.00      PROA   
ATOM      7  CB  LYS P   1       7.314 -66.318 111.888  0.00 97.00      PROA   
ATOM      8  HB1 LYS P   1       6.227 -66.138 112.035  0.00 97.00      PROA   
ATOM      9  HB2 LYS P   1       7.781 -65.329 111.691  0.00 97.00      PROA   
ATOM     10  CG  LYS P   1       7.862 -66.894 113.212  0.00 97.00      PROA   
ATOM     11  HG1 LYS P   1       8.973 -66.836 113.189  0.00 97.00      PROA   
ATOM     12  HG2 LYS P   1       7.590 -67.969 113.300  0.00 97.00      PROA   
ATOM     13  CD  LYS P   1       7.375 -66.158 114.479  0.00 97.00      PROA   
ATOM     14  HD1 LYS P   1       7.583 -65.071 114.361  0.00 97.00      PROA   
ATOM     15  HD2 LYS P   1       7.984 -66.527 115.336  0.00 97.00      PROA   
ATOM     16  CE  LYS P   1       5.883 -66.370 114.790  0.00 97.00      PROA   
ATOM     17  HE1 LYS P   1       5.654 -67.456 114.841  0.00 97.00      PROA   
ATOM     18  HE2 LYS P   1       5.246 -65.903 114.009  0.00 97.00      PROA   
ATOM     19  NZ  LYS P   1       5.505 -65.768 116.095  0.00 97.00      PROA   
ATOM     20  HZ1 LYS P   1       5.714 -64.750 116.087  0.00 97.00      PROA   
ATOM     21  HZ2 LYS P   1       6.041 -66.223 116.861  0.00 97.00      PROA   
ATOM     22  HZ3 LYS P   1       4.488 -65.908 116.260  0.00 97.00      PROA   
ATOM     23  C   LYS P   1       6.576 -66.898 109.532  0.00 97.00      PROA   
ATOM     24  O   LYS P   1       7.018 -66.455 108.474  0.00 97.00      PROA   
ATOM     25  N   ALA P   2       5.256 -67.082 109.738  0.00 97.00      PROA   
ATOM     26  HN  ALA P   2       4.880 -67.494 110.564  0.00 97.00      PROA   
ATOM     27  CA  ALA P   2       4.227 -66.664 108.835  0.00 97.00      PROA   
ATOM     28  HA  ALA P   2       4.449 -65.677 108.449  0.00 97.00      PROA   
ATOM     29  CB  ALA P   2       3.999 -67.682 107.699  0.00 97.00      PROA   
ATOM     30  HB1 ALA P   2       3.788 -68.690 108.116  0.00 97.00      PROA   
ATOM     31  HB2 ALA P   2       4.913 -67.759 107.070  0.00 97.00      PROA   
ATOM     32  HB3 ALA P   2       3.154 -67.380 107.047  0.00 97.00      PROA   
ATOM     33  C   ALA P   2       3.025 -66.580 109.741  0.00 97.00      PROA   
ATOM     34  O   ALA P   2       3.127 -66.926 110.919  0.00 97.00      PROA   
ATOM     35  N   VAL P   3       1.873 -66.098 109.213  0.00 97.00      PROA   
ATOM     36  HN  VAL P   3       1.848 -65.733 108.288  0.00 97.00      PROA   
ATOM     37  CA  VAL P   3       0.561 -66.233 109.815  0.00 97.00      PROA   
ATOM     38  HA  VAL P   3       0.526 -67.165 110.359  0.00 97.00      PROA   
ATOM     39  CB  VAL P   3       0.089 -65.087 110.725  0.00 97.00      PROA   
ATOM     40  HB  VAL P   3      -0.961 -65.299 111.040  0.00 97.00      PROA   
ATOM     41  CG1 VAL P   3       0.933 -65.037 112.015  0.00 97.00      PROA   
ATOM     42 HG11 VAL P   3       1.972 -64.721 111.784  0.00 97.00      PROA   
ATOM     43 HG12 VAL P   3       0.957 -66.034 112.501  0.00 97.00      PROA   
ATOM     44 HG13 VAL P   3       0.496 -64.303 112.726  0.00 97.00      PROA   
ATOM     45  CG2 VAL P   3       0.117 -63.724 110.003  0.00 97.00      PROA   
ATOM     46 HG21 VAL P   3      -0.592 -63.707 109.151  0.00 97.00      PROA   
ATOM     47 HG22 VAL P   3       1.135 -63.499 109.623  0.00 97.00      PROA   
ATOM     48 HG23 VAL P   3      -0.173 -62.915 110.707  0.00 97.00      PROA   
ATOM     49  C   VAL P   3      -0.361 -66.360 108.622  0.00 97.00      PROA   
ATOM     50  O   VAL P   3      -0.073 -65.812 107.558  0.00 97.00      PROA   
ATOM     51  N   ILE P   4      -1.479 -67.120 108.749  0.00 97.00      PROA   
ATOM     52  HN  ILE P   4      -1.664 -67.632 109.586  0.00 97.00      PROA   
ATOM     53  CA  ILE P   4      -2.364 -67.386 107.622  0.00 97.00      PROA   
ATOM     54  HA  ILE P   4      -1.863 -67.097 106.711  0.00 97.00      PROA   
ATOM     55  CB  ILE P   4      -2.679 -68.874 107.456  0.00 97.00      PROA   
ATOM     56  HB  ILE P   4      -3.176 -69.247 108.380  0.00 97.00      PROA   
ATOM     57  CG2 ILE P   4      -3.614 -69.077 106.239  0.00 97.00      PROA   
ATOM     58 HG21 ILE P   4      -3.200 -68.552 105.351  0.00 97.00      PROA   
ATOM     59 HG22 ILE P   4      -4.634 -68.693 106.445  0.00 97.00      PROA   
ATOM     60 HG23 ILE P   4      -3.707 -70.149 105.981  0.00 97.00      PROA   
ATOM     61  CG1 ILE P   4      -1.372 -69.685 107.265  0.00 97.00      PROA   
ATOM     62 HG11 ILE P   4      -0.597 -69.372 107.996  0.00 97.00      PROA   
ATOM     63 HG12 ILE P   4      -0.990 -69.456 106.250  0.00 97.00      PROA   
ATOM     64  CD  ILE P   4      -1.542 -71.199 107.416  0.00 97.00      PROA   
ATOM     65  HD1 ILE P   4      -2.386 -71.587 106.811  0.00 97.00      PROA   
ATOM     66  HD2 ILE P   4      -1.725 -71.456 108.482  0.00 97.00      PROA   
ATOM     67  HD3 ILE P   4      -0.617 -71.714 107.085  0.00 97.00      PROA   
ATOM     68  C   ILE P   4      -3.646 -66.564 107.707  0.00 97.00      PROA   
ATOM     69  O   ILE P   4      -4.305 -66.493 108.741  0.00 97.00      PROA   
ATOM     70  N   LYS P   5      -4.038 -65.924 106.578  0.00 97.00      PROA   
ATOM     71  HN  LYS P   5      -3.431 -65.909 105.784  0.00 97.00      PROA   
ATOM     72  CA  LYS P   5      -5.295 -65.210 106.451  0.00 97.00      PROA   
ATOM     73  HA  LYS P   5      -5.818 -65.208 107.396  0.00 97.00      PROA   
ATOM     74  CB  LYS P   5      -5.089 -63.748 105.979  0.00 97.00      PROA   
ATOM     75  HB1 LYS P   5      -6.072 -63.229 105.927  0.00 97.00      PROA   
ATOM     76  HB2 LYS P   5      -4.647 -63.747 104.957  0.00 97.00      PROA   
ATOM     77  CG  LYS P   5      -4.148 -62.919 106.870  0.00 97.00      PROA   
ATOM     78  HG1 LYS P   5      -4.035 -61.923 106.387  0.00 97.00      PROA   
ATOM     79  HG2 LYS P   5      -3.142 -63.395 106.882  0.00 97.00      PROA   
ATOM     80  CD  LYS P   5      -4.640 -62.733 108.318  0.00 97.00      PROA   
ATOM     81  HD1 LYS P   5      -4.858 -63.731 108.758  0.00 97.00      PROA   
ATOM     82  HD2 LYS P   5      -5.589 -62.154 108.309  0.00 97.00      PROA   
ATOM     83  CE  LYS P   5      -3.616 -62.052 109.236  0.00 97.00      PROA   
ATOM     84  HE1 LYS P   5      -2.699 -62.681 109.295  0.00 97.00      PROA   
ATOM     85  HE2 LYS P   5      -4.015 -61.897 110.258  0.00 97.00      PROA   
ATOM     86  NZ  LYS P   5      -3.214 -60.742 108.697  0.00 97.00      PROA   
ATOM     87  HZ1 LYS P   5      -3.895 -59.973 108.810  0.00 97.00      PROA   
ATOM     88  HZ2 LYS P   5      -2.984 -60.868 107.685  0.00 97.00      PROA   
ATOM     89  HZ3 LYS P   5      -2.283 -60.484 109.093  0.00 97.00      PROA   
ATOM     90  C   LYS P   5      -6.187 -65.888 105.432  0.00 97.00      PROA   
ATOM     91  O   LYS P   5      -5.896 -65.906 104.242  0.00 97.00      PROA   
ATOM     92  N   LEU P   6      -7.346 -66.433 105.865  0.00 97.00      PROA   
ATOM     93  HN  LEU P   6      -7.567 -66.483 106.836  0.00 97.00      PROA   
ATOM     94  CA  LEU P   6      -8.379 -66.914 104.968  0.00 97.00      PROA   
ATOM     95  HA  LEU P   6      -7.908 -67.444 104.151  0.00 97.00      PROA   
ATOM     96  CB  LEU P   6      -9.358 -67.892 105.669  0.00 97.00      PROA   
ATOM     97  HB1 LEU P   6     -10.009 -68.338 104.885  0.00 97.00      PROA   
ATOM     98  HB2 LEU P   6     -10.016 -67.348 106.380  0.00 97.00      PROA   
ATOM     99  CG  LEU P   6      -8.692 -69.055 106.452  0.00 97.00      PROA   
ATOM    100  HG  LEU P   6      -7.712 -69.286 105.976  0.00 97.00      PROA   
ATOM    101  CD1 LEU P   6      -8.448 -68.720 107.938  0.00 97.00      PROA   
ATOM    102 HD11 LEU P   6      -9.408 -68.448 108.427  0.00 97.00      PROA   
ATOM    103 HD12 LEU P   6      -7.738 -67.879 108.058  0.00 97.00      PROA   
ATOM    104 HD13 LEU P   6      -8.029 -69.603 108.465  0.00 97.00      PROA   
ATOM    105  CD2 LEU P   6      -9.557 -70.325 106.365  0.00 97.00      PROA   
ATOM    106 HD21 LEU P   6      -9.691 -70.639 105.309  0.00 97.00      PROA   
ATOM    107 HD22 LEU P   6     -10.556 -70.135 106.809  0.00 97.00      PROA   
ATOM    108 HD23 LEU P   6      -9.075 -71.154 106.925  0.00 97.00      PROA   
ATOM    109  C   LEU P   6      -9.146 -65.722 104.404  0.00 97.00      PROA   
ATOM    110  O   LEU P   6      -9.642 -64.886 105.156  0.00 97.00      PROA   
ATOM    111  N   GLN P   7      -9.220 -65.576 103.058  0.00 97.00      PROA   
ATOM    112  HN  GLN P   7      -8.772 -66.229 102.446  0.00 97.00      PROA   
ATOM    113  CA  GLN P   7      -9.890 -64.455 102.409  0.00 97.00      PROA   
ATOM    114  HA  GLN P   7      -9.481 -63.567 102.873  0.00 97.00      PROA   
ATOM    115  CB  GLN P   7      -9.474 -64.351 100.916  0.00 97.00      PROA   
ATOM    116  HB1 GLN P   7      -9.544 -65.368 100.474  0.00 97.00      PROA   
ATOM    117  HB2 GLN P   7      -8.396 -64.070 100.912  0.00 97.00      PROA   
ATOM    118  CG  GLN P   7     -10.281 -63.369 100.039  0.00 97.00      PROA   
ATOM    119  HG1 GLN P   7     -10.277 -62.362 100.509  0.00 97.00      PROA   
ATOM    120  HG2 GLN P   7     -11.331 -63.710  99.931  0.00 97.00      PROA   
ATOM    121  CD  GLN P   7      -9.612 -63.238  98.664  0.00 97.00      PROA   
ATOM    122  OE1 GLN P   7      -8.402 -63.011  98.575  0.00 97.00      PROA   
ATOM    123  NE2 GLN P   7     -10.394 -63.380  97.558  0.00 97.00      PROA   
ATOM    124 HE21 GLN P   7      -9.946 -63.310  96.668  0.00 97.00      PROA   
ATOM    125 HE22 GLN P   7     -11.374 -63.551  97.643  0.00 97.00      PROA   
ATOM    126  C   GLN P   7     -11.394 -64.325 102.648  0.00 97.00      PROA   
ATOM    127  O   GLN P   7     -11.829 -63.238 103.031  0.00 97.00      PROA   
ATOM    128  N   PRO P   8     -12.239 -65.347 102.536  0.00 97.00      PROA   
ATOM    129  CD  PRO P   8     -12.079 -66.462 101.611  0.00 97.00      PROA   
ATOM    130  HD1 PRO P   8     -11.434 -67.219 102.101  0.00 97.00      PROA   
ATOM    131  HD2 PRO P   8     -11.643 -66.146 100.639  0.00 97.00      PROA   
ATOM    132  CA  PRO P   8     -13.392 -65.530 103.410  0.00 97.00      PROA   
ATOM    133  HA  PRO P   8     -13.976 -64.622 103.420  0.00 97.00      PROA   
ATOM    134  CB  PRO P   8     -14.169 -66.716 102.789  0.00 97.00      PROA   
ATOM    135  HB1 PRO P   8     -15.242 -66.465 102.660  0.00 97.00      PROA   
ATOM    136  HB2 PRO P   8     -14.095 -67.640 103.401  0.00 97.00      PROA   
ATOM    137  CG  PRO P   8     -13.505 -66.979 101.426  0.00 97.00      PROA   
ATOM    138  HG1 PRO P   8     -13.546 -68.049 101.145  0.00 97.00      PROA   
ATOM    139  HG2 PRO P   8     -14.018 -66.379 100.642  0.00 97.00      PROA   
ATOM    140  C   PRO P   8     -12.890 -65.867 104.813  0.00 97.00      PROA   
ATOM    141  O   PRO P   8     -12.163 -66.856 104.869  0.00 97.00      PROA   
ATOM    142  N   PRO P   9     -13.180 -65.187 105.924  0.00 97.00      PROA   
ATOM    143  CD  PRO P   9     -14.076 -64.027 105.962  0.00 97.00      PROA   
ATOM    144  HD1 PRO P   9     -15.073 -64.277 105.538  0.00 97.00      PROA   
ATOM    145  HD2 PRO P   9     -13.610 -63.191 105.394  0.00 97.00      PROA   
ATOM    146  CA  PRO P   9     -12.548 -65.442 107.223  0.00 97.00      PROA   
ATOM    147  HA  PRO P   9     -11.488 -65.619 107.102  0.00 97.00      PROA   
ATOM    148  CB  PRO P   9     -12.824 -64.130 107.981  0.00 97.00      PROA   
ATOM    149  HB1 PRO P   9     -12.055 -63.382 107.678  0.00 97.00      PROA   
ATOM    150  HB2 PRO P   9     -12.802 -64.219 109.083  0.00 97.00      PROA   
ATOM    151  CG  PRO P   9     -14.182 -63.669 107.445  0.00 97.00      PROA   
ATOM    152  HG1 PRO P   9     -14.988 -64.270 107.918  0.00 97.00      PROA   
ATOM    153  HG2 PRO P   9     -14.375 -62.592 107.619  0.00 97.00      PROA   
ATOM    154  C   PRO P   9     -13.150 -66.648 107.940  0.00 97.00      PROA   
ATOM    155  O   PRO P   9     -13.355 -66.593 109.151  0.00 97.00      PROA   
ATOM    156  N   TRP P  10     -13.436 -67.754 107.225  0.00 97.00      PROA   
ATOM    157  HN  TRP P  10     -13.166 -67.796 106.265  0.00 97.00      PROA   
ATOM    158  CA  TRP P  10     -14.263 -68.827 107.725  0.00 97.00      PROA   
ATOM    159  HA  TRP P  10     -14.588 -68.606 108.731  0.00 97.00      PROA   
ATOM    160  CB  TRP P  10     -15.511 -69.020 106.826  0.00 97.00      PROA   
ATOM    161  HB1 TRP P  10     -16.198 -69.753 107.299  0.00 97.00      PROA   
ATOM    162  HB2 TRP P  10     -15.183 -69.454 105.853  0.00 97.00      PROA   
ATOM    163  CG  TRP P  10     -16.280 -67.764 106.528  0.00 97.00      PROA   
ATOM    164  CD1 TRP P  10     -16.710 -67.396 105.280  0.00 97.00      PROA   
ATOM    165  HD1 TRP P  10     -16.544 -67.976 104.382  0.00 97.00      PROA   
ATOM    166  NE1 TRP P  10     -17.442 -66.242 105.361  0.00 97.00      PROA   
ATOM    167  HE1 TRP P  10     -18.002 -65.873 104.651  0.00 97.00      PROA   
ATOM    168  CE2 TRP P  10     -17.485 -65.816 106.655  0.00 97.00      PROA   
ATOM    169  CD2 TRP P  10     -16.752 -66.743 107.432  0.00 97.00      PROA   
ATOM    170  CE3 TRP P  10     -16.636 -66.533 108.808  0.00 97.00      PROA   
ATOM    171  HE3 TRP P  10     -16.065 -67.197 109.438  0.00 97.00      PROA   
ATOM    172  CZ3 TRP P  10     -17.273 -65.429 109.382  0.00 97.00      PROA   
ATOM    173  HZ3 TRP P  10     -17.194 -65.262 110.448  0.00 97.00      PROA   
ATOM    174  CZ2 TRP P  10     -18.113 -64.715 107.222  0.00 97.00      PROA   
ATOM    175  HZ2 TRP P  10     -18.671 -64.013 106.621  0.00 97.00      PROA   
ATOM    176  CH2 TRP P  10     -18.001 -64.536 108.602  0.00 97.00      PROA   
ATOM    177  HH2 TRP P  10     -18.476 -63.687 109.074  0.00 97.00      PROA   
ATOM    178  C   TRP P  10     -13.478 -70.115 107.773  0.00 97.00      PROA   
ATOM    179  O   TRP P  10     -13.120 -70.697 106.752  0.00 97.00      PROA   
ATOM    180  N   VAL P  11     -13.202 -70.607 109.001  0.00 97.00      PROA   
ATOM    181  HN  VAL P  11     -13.448 -70.089 109.820  0.00 97.00      PROA   
ATOM    182  CA  VAL P  11     -12.415 -71.807 109.222  0.00 97.00      PROA   
ATOM    183  HA  VAL P  11     -11.643 -71.846 108.466  0.00 97.00      PROA   
ATOM    184  CB  VAL P  11     -11.730 -71.727 110.588  0.00 97.00      PROA   
ATOM    185  HB  VAL P  11     -12.491 -71.790 111.399  0.00 97.00      PROA   
ATOM    186  CG1 VAL P  11     -10.721 -72.876 110.749  0.00 97.00      PROA   
ATOM    187 HG11 VAL P  11      -9.983 -72.868 109.919  0.00 97.00      PROA   
ATOM    188 HG12 VAL P  11     -11.242 -73.853 110.753  0.00 97.00      PROA   
ATOM    189 HG13 VAL P  11     -10.170 -72.775 111.708  0.00 97.00      PROA   
ATOM    190  CG2 VAL P  11     -10.989 -70.374 110.723  0.00 97.00      PROA   
ATOM    191 HG21 VAL P  11     -11.690 -69.516 110.765  0.00 97.00      PROA   
ATOM    192 HG22 VAL P  11     -10.294 -70.225 109.870  0.00 97.00      PROA   
ATOM    193 HG23 VAL P  11     -10.390 -70.361 111.658  0.00 97.00      PROA   
ATOM    194  C   VAL P  11     -13.280 -73.067 109.056  0.00 97.00      PROA   
ATOM    195  O   VAL P  11     -12.782 -74.172 108.856  0.00 97.00      PROA   
ATOM    196  N   SER P  12     -14.620 -72.896 109.066  0.00 97.00      PROA   
ATOM    197  HN  SER P  12     -14.975 -71.975 109.188  0.00 97.00      PROA   
ATOM    198  CA  SER P  12     -15.618 -73.927 108.835  0.00 97.00      PROA   
ATOM    199  HA  SER P  12     -15.136 -74.870 108.616  0.00 97.00      PROA   
ATOM    200  CB  SER P  12     -16.530 -74.126 110.087  0.00 97.00      PROA   
ATOM    201  HB1 SER P  12     -16.833 -73.133 110.483  0.00 97.00      PROA   
ATOM    202  HB2 SER P  12     -15.938 -74.642 110.875  0.00 97.00      PROA   
ATOM    203  OG  SER P  12     -17.710 -74.886 109.839  0.00 97.00      PROA   
ATOM    204  HG1 SER P  12     -17.441 -75.809 109.796  0.00 97.00      PROA   
ATOM    205  C   SER P  12     -16.407 -73.508 107.603  0.00 97.00      PROA   
ATOM    206  O   SER P  12     -16.917 -72.390 107.541  0.00 97.00      PROA   
ATOM    207  N   VAL P  13     -16.494 -74.388 106.568  0.00 97.00      PROA   
ATOM    208  HN  VAL P  13     -16.056 -75.284 106.629  0.00 97.00      PROA   
ATOM    209  CA  VAL P  13     -17.008 -73.993 105.261  0.00 97.00      PROA   
ATOM    210  HA  VAL P  13     -17.754 -73.226 105.411  0.00 97.00      PROA   
ATOM    211  CB  VAL P  13     -15.871 -73.418 104.404  0.00 97.00      PROA   
ATOM    212  HB  VAL P  13     -15.311 -72.694 105.045  0.00 97.00      PROA   
ATOM    213  CG1 VAL P  13     -14.874 -74.511 103.959  0.00 97.00      PROA   
ATOM    214 HG11 VAL P  13     -15.357 -75.231 103.266  0.00 97.00      PROA   
ATOM    215 HG12 VAL P  13     -14.475 -75.066 104.831  0.00 97.00      PROA   
ATOM    216 HG13 VAL P  13     -14.019 -74.047 103.422  0.00 97.00      PROA   
ATOM    217  CG2 VAL P  13     -16.415 -72.621 103.203  0.00 97.00      PROA   
ATOM    218 HG21 VAL P  13     -17.160 -71.866 103.530  0.00 97.00      PROA   
ATOM    219 HG22 VAL P  13     -16.887 -73.296 102.461  0.00 97.00      PROA   
ATOM    220 HG23 VAL P  13     -15.583 -72.093 102.690  0.00 97.00      PROA   
ATOM    221  C   VAL P  13     -17.715 -75.158 104.572  0.00 97.00      PROA   
ATOM    222  O   VAL P  13     -17.489 -76.318 104.893  0.00 97.00      PROA   
ATOM    223  N   PHE P  14     -18.632 -74.889 103.607  0.00 97.00      PROA   
ATOM    224  HN  PHE P  14     -18.880 -73.950 103.375  0.00 97.00      PROA   
ATOM    225  CA  PHE P  14     -19.253 -75.927 102.797  0.00 97.00      PROA   
ATOM    226  HA  PHE P  14     -19.428 -76.783 103.432  0.00 97.00      PROA   
ATOM    227  CB  PHE P  14     -20.604 -75.490 102.167  0.00 97.00      PROA   
ATOM    228  HB1 PHE P  14     -20.999 -76.259 101.469  0.00 97.00      PROA   
ATOM    229  HB2 PHE P  14     -20.465 -74.544 101.598  0.00 97.00      PROA   
ATOM    230  CG  PHE P  14     -21.676 -75.300 103.203  0.00 97.00      PROA   
ATOM    231  CD1 PHE P  14     -22.057 -76.358 104.050  0.00 97.00      PROA   
ATOM    232  HD1 PHE P  14     -21.529 -77.298 104.004  0.00 97.00      PROA   
ATOM    233  CE1 PHE P  14     -23.136 -76.213 104.930  0.00 97.00      PROA   
ATOM    234  HE1 PHE P  14     -23.427 -77.033 105.569  0.00 97.00      PROA   
ATOM    235  CZ  PHE P  14     -23.838 -75.002 104.982  0.00 97.00      PROA   
ATOM    236  HZ  PHE P  14     -24.674 -74.889 105.657  0.00 97.00      PROA   
ATOM    237  CD2 PHE P  14     -22.396 -74.096 103.259  0.00 97.00      PROA   
ATOM    238  HD2 PHE P  14     -22.136 -73.289 102.590  0.00 97.00      PROA   
ATOM    239  CE2 PHE P  14     -23.458 -73.938 104.155  0.00 97.00      PROA   
ATOM    240  HE2 PHE P  14     -23.982 -72.995 104.201  0.00 97.00      PROA   
ATOM    241  C   PHE P  14     -18.386 -76.408 101.647  0.00 97.00      PROA   
ATOM    242  O   PHE P  14     -17.493 -75.712 101.172  0.00 97.00      PROA   
ATOM    243  N   GLN P  15     -18.687 -77.627 101.133  0.00 97.00      PROA   
ATOM    244  HN  GLN P  15     -19.269 -78.256 101.646  0.00 97.00      PROA   
ATOM    245  CA  GLN P  15     -18.292 -78.074  99.804  0.00 97.00      PROA   
ATOM    246  HA  GLN P  15     -17.211 -78.101  99.782  0.00 97.00      PROA   
ATOM    247  CB  GLN P  15     -18.840 -79.495  99.490  0.00 97.00      PROA   
ATOM    248  HB1 GLN P  15     -18.345 -80.210 100.188  0.00 97.00      PROA   
ATOM    249  HB2 GLN P  15     -18.525 -79.787  98.465  0.00 97.00      PROA   
ATOM    250  CG  GLN P  15     -20.378 -79.621  99.672  0.00 97.00      PROA   
ATOM    251  HG1 GLN P  15     -20.832 -78.618  99.806  0.00 97.00      PROA   
ATOM    252  HG2 GLN P  15     -20.602 -80.196 100.594  0.00 97.00      PROA   
ATOM    253  CD  GLN P  15     -21.057 -80.325  98.484  0.00 97.00      PROA   
ATOM    254  OE1 GLN P  15     -20.846 -81.516  98.233  0.00 97.00      PROA   
ATOM    255  NE2 GLN P  15     -21.903 -79.563  97.732  0.00 97.00      PROA   
ATOM    256 HE21 GLN P  15     -22.063 -78.607  97.976  0.00 97.00      PROA   
ATOM    257 HE22 GLN P  15     -22.306 -79.959  96.909  0.00 97.00      PROA   
ATOM    258  C   GLN P  15     -18.764 -77.126  98.699  0.00 97.00      PROA   
ATOM    259  O   GLN P  15     -19.820 -76.510  98.822  0.00 97.00      PROA   
ATOM    260  N   GLU P  16     -17.960 -76.973  97.614  0.00 97.00      PROA   
ATOM    261  HN  GLU P  16     -17.097 -77.478  97.587  0.00 97.00      PROA   
ATOM    262  CA  GLU P  16     -18.230 -76.167  96.427  0.00 97.00      PROA   
ATOM    263  HA  GLU P  16     -17.585 -76.580  95.665  0.00 97.00      PROA   
ATOM    264  CB  GLU P  16     -19.683 -76.291  95.853  0.00 97.00      PROA   
ATOM    265  HB1 GLU P  16     -20.382 -75.861  96.600  0.00 97.00      PROA   
ATOM    266  HB2 GLU P  16     -19.931 -77.370  95.739  0.00 97.00      PROA   
ATOM    267  CG  GLU P  16     -19.938 -75.580  94.500  0.00 97.00      PROA   
ATOM    268  HG1 GLU P  16     -19.490 -76.173  93.676  0.00 97.00      PROA   
ATOM    269  HG2 GLU P  16     -19.467 -74.577  94.487  0.00 97.00      PROA   
ATOM    270  CD  GLU P  16     -21.423 -75.356  94.181  0.00 97.00      PROA   
ATOM    271  OE1 GLU P  16     -22.316 -75.753  94.974  0.00 97.00      PROA   
ATOM    272  OE2 GLU P  16     -21.679 -74.734  93.115  0.00 97.00      PROA   
ATOM    273  C   GLU P  16     -17.776 -74.716  96.587  0.00 97.00      PROA   
ATOM    274  O   GLU P  16     -17.324 -74.094  95.629  0.00 97.00      PROA   
ATOM    275  N   GLU P  17     -17.847 -74.142  97.810  0.00 97.00      PROA   
ATOM    276  HN  GLU P  17     -18.241 -74.656  98.568  0.00 97.00      PROA   
ATOM    277  CA  GLU P  17     -17.426 -72.785  98.138  0.00 97.00      PROA   
ATOM    278  HA  GLU P  17     -17.996 -72.122  97.502  0.00 97.00      PROA   
ATOM    279  CB  GLU P  17     -17.818 -72.453  99.603  0.00 97.00      PROA   
ATOM    280  HB1 GLU P  17     -17.387 -73.263 100.238  0.00 97.00      PROA   
ATOM    281  HB2 GLU P  17     -18.925 -72.533  99.692  0.00 97.00      PROA   
ATOM    282  CG  GLU P  17     -17.351 -71.096 100.184  0.00 97.00      PROA   
ATOM    283  HG1 GLU P  17     -16.251 -70.986 100.126  0.00 97.00      PROA   
ATOM    284  HG2 GLU P  17     -17.631 -71.059 101.259  0.00 97.00      PROA   
ATOM    285  CD  GLU P  17     -18.013 -69.894  99.503  0.00 97.00      PROA   
ATOM    286  OE1 GLU P  17     -17.786 -69.680  98.285  0.00 97.00      PROA   
ATOM    287  OE2 GLU P  17     -18.748 -69.154 100.210  0.00 97.00      PROA   
ATOM    288  C   GLU P  17     -15.951 -72.479  97.866  0.00 97.00      PROA   
ATOM    289  O   GLU P  17     -15.082 -73.335  97.994  0.00 97.00      PROA   
ATOM    290  N   SER P  18     -15.634 -71.226  97.466  0.00 97.00      PROA   
ATOM    291  HN  SER P  18     -16.350 -70.526  97.489  0.00 97.00      PROA   
ATOM    292  CA  SER P  18     -14.301 -70.800  97.078  0.00 97.00      PROA   
ATOM    293  HA  SER P  18     -13.741 -71.668  96.761  0.00 97.00      PROA   
ATOM    294  CB  SER P  18     -14.324 -69.786  95.905  0.00 97.00      PROA   
ATOM    295  HB1 SER P  18     -14.840 -68.854  96.223  0.00 97.00      PROA   
ATOM    296  HB2 SER P  18     -14.903 -70.226  95.065  0.00 97.00      PROA   
ATOM    297  OG  SER P  18     -13.011 -69.469  95.440  0.00 97.00      PROA   
ATOM    298  HG1 SER P  18     -12.635 -70.289  95.107  0.00 97.00      PROA   
ATOM    299  C   SER P  18     -13.583 -70.169  98.252  0.00 97.00      PROA   
ATOM    300  O   SER P  18     -14.095 -69.265  98.909  0.00 97.00      PROA   
ATOM    301  N   VAL P  19     -12.348 -70.633  98.538  0.00 97.00      PROA   
ATOM    302  HN  VAL P  19     -11.929 -71.347  97.979  0.00 97.00      PROA   
ATOM    303  CA  VAL P  19     -11.594 -70.120  99.663  0.00 97.00      PROA   
ATOM    304  HA  VAL P  19     -11.894 -69.097  99.835  0.00 97.00      PROA   
ATOM    305  CB  VAL P  19     -11.890 -70.893 100.956  0.00 97.00      PROA   
ATOM    306  HB  VAL P  19     -12.963 -70.706 101.207  0.00 97.00      PROA   
ATOM    307  CG1 VAL P  19     -11.732 -72.415 100.763  0.00 97.00      PROA   
ATOM    308 HG11 VAL P  19     -10.684 -72.659 100.504  0.00 97.00      PROA   
ATOM    309 HG12 VAL P  19     -12.400 -72.800  99.966  0.00 97.00      PROA   
ATOM    310 HG13 VAL P  19     -11.985 -72.948 101.704  0.00 97.00      PROA   
ATOM    311  CG2 VAL P  19     -11.035 -70.392 102.139  0.00 97.00      PROA   
ATOM    312 HG21 VAL P  19     -11.169 -69.305 102.292  0.00 97.00      PROA   
ATOM    313 HG22 VAL P  19      -9.960 -70.605 101.966  0.00 97.00      PROA   
ATOM    314 HG23 VAL P  19     -11.343 -70.914 103.070  0.00 97.00      PROA   
ATOM    315  C   VAL P  19     -10.126 -70.036  99.306  0.00 97.00      PROA   
ATOM    316  O   VAL P  19      -9.518 -71.000  98.859  0.00 97.00      PROA   
ATOM    317  N   THR P  20      -9.496 -68.850  99.489  0.00 97.00      PROA   
ATOM    318  HN  THR P  20      -9.990 -68.059  99.838  0.00 97.00      PROA   
ATOM    319  CA  THR P  20      -8.078 -68.678  99.214  0.00 97.00      PROA   
ATOM    320  HA  THR P  20      -7.652 -69.645  99.003  0.00 97.00      PROA   
ATOM    321  CB  THR P  20      -7.772 -67.807  97.991  0.00 97.00      PROA   
ATOM    322  HB  THR P  20      -8.445 -68.152  97.172  0.00 97.00      PROA   
ATOM    323  OG1 THR P  20      -6.445 -67.987  97.503  0.00 97.00      PROA   
ATOM    324  HG1 THR P  20      -5.837 -67.579  98.126  0.00 97.00      PROA   
ATOM    325  CG2 THR P  20      -8.028 -66.309  98.208  0.00 97.00      PROA   
ATOM    326 HG21 THR P  20      -7.409 -65.909  99.036  0.00 97.00      PROA   
ATOM    327 HG22 THR P  20      -9.098 -66.132  98.435  0.00 97.00      PROA   
ATOM    328 HG23 THR P  20      -7.774 -65.742  97.286  0.00 97.00      PROA   
ATOM    329  C   THR P  20      -7.436 -68.205 100.492  0.00 97.00      PROA   
ATOM    330  O   THR P  20      -7.974 -67.369 101.209  0.00 97.00      PROA   
ATOM    331  N   LEU P  21      -6.278 -68.804 100.836  0.00 97.00      PROA   
ATOM    332  HN  LEU P  21      -5.880 -69.488 100.227  0.00 97.00      PROA   
ATOM    333  CA  LEU P  21      -5.636 -68.652 102.120  0.00 97.00      PROA   
ATOM    334  HA  LEU P  21      -6.201 -67.974 102.742  0.00 97.00      PROA   
ATOM    335  CB  LEU P  21      -5.484 -70.010 102.861  0.00 97.00      PROA   
ATOM    336  HB1 LEU P  21      -4.999 -69.806 103.841  0.00 97.00      PROA   
ATOM    337  HB2 LEU P  21      -4.816 -70.692 102.291  0.00 97.00      PROA   
ATOM    338  CG  LEU P  21      -6.803 -70.781 103.149  0.00 97.00      PROA   
ATOM    339  HG  LEU P  21      -7.612 -70.036 103.329  0.00 97.00      PROA   
ATOM    340  CD1 LEU P  21      -7.235 -71.715 102.000  0.00 97.00      PROA   
ATOM    341 HD11 LEU P  21      -6.443 -72.471 101.810  0.00 97.00      PROA   
ATOM    342 HD12 LEU P  21      -7.426 -71.160 101.061  0.00 97.00      PROA   
ATOM    343 HD13 LEU P  21      -8.165 -72.256 102.277  0.00 97.00      PROA   
ATOM    344  CD2 LEU P  21      -6.652 -71.628 104.427  0.00 97.00      PROA   
ATOM    345 HD21 LEU P  21      -6.393 -70.988 105.295  0.00 97.00      PROA   
ATOM    346 HD22 LEU P  21      -5.844 -72.377 104.288  0.00 97.00      PROA   
ATOM    347 HD23 LEU P  21      -7.596 -72.166 104.650  0.00 97.00      PROA   
ATOM    348  C   LEU P  21      -4.266 -68.054 101.889  0.00 97.00      PROA   
ATOM    349  O   LEU P  21      -3.464 -68.607 101.152  0.00 97.00      PROA   
ATOM    350  N   HSD P  22      -3.959 -66.896 102.513  0.00 97.00      PROA   
ATOM    351  HN  HSD P  22      -4.619 -66.477 103.136  0.00 97.00      PROA   
ATOM    352  CA  HSD P  22      -2.771 -66.113 102.231  0.00 97.00      PROA   
ATOM    353  HA  HSD P  22      -2.290 -66.489 101.340  0.00 97.00      PROA   
ATOM    354  CB  HSD P  22      -3.116 -64.620 102.002  0.00 97.00      PROA   
ATOM    355  HB1 HSD P  22      -2.183 -64.023 101.908  0.00 97.00      PROA   
ATOM    356  HB2 HSD P  22      -3.693 -64.220 102.864  0.00 97.00      PROA   
ATOM    357  ND1 HSD P  22      -5.267 -64.414 100.630  0.00 97.00      PROA   
ATOM    358  HD1 HSD P  22      -5.913 -64.571 101.378  0.00 97.00      PROA   
ATOM    359  CG  HSD P  22      -3.891 -64.404 100.735  0.00 97.00      PROA   
ATOM    360  CE1 HSD P  22      -5.561 -64.098  99.345  0.00 97.00      PROA   
ATOM    361  HE1 HSD P  22      -6.578 -64.019  98.970  0.00 97.00      PROA   
ATOM    362  NE2 HSD P  22      -4.480 -63.871  98.625  0.00 97.00      PROA   
ATOM    363  CD2 HSD P  22      -3.430 -64.046  99.508  0.00 97.00      PROA   
ATOM    364  HD2 HSD P  22      -2.411 -63.881  99.179  0.00 97.00      PROA   
ATOM    365  C   HSD P  22      -1.772 -66.165 103.364  0.00 97.00      PROA   
ATOM    366  O   HSD P  22      -2.108 -65.910 104.513  0.00 97.00      PROA   
ATOM    367  N   CYS P  23      -0.490 -66.464 103.049  0.00 97.00      PROA   
ATOM    368  HN  CYS P  23      -0.259 -66.723 102.112  0.00 97.00      PROA   
ATOM    369  CA  CYS P  23       0.611 -66.428 103.992  0.00 97.00      PROA   
ATOM    370  HA  CYS P  23       0.229 -66.473 105.003  0.00 97.00      PROA   
ATOM    371  CB  CYS P  23       1.583 -67.607 103.781  0.00 97.00      PROA   
ATOM    372  HB1 CYS P  23       2.471 -67.477 104.431  0.00 97.00      PROA   
ATOM    373  HB2 CYS P  23       1.914 -67.642 102.721  0.00 97.00      PROA   
ATOM    374  SG  CYS P  23       0.790 -69.166 104.220  0.00 97.00      PROA   
ATOM    375  C   CYS P  23       1.394 -65.143 103.847  0.00 97.00      PROA   
ATOM    376  O   CYS P  23       2.207 -64.974 102.941  0.00 97.00      PROA   
ATOM    377  N   GLU P  24       1.176 -64.199 104.781  0.00 97.00      PROA   
ATOM    378  HN  GLU P  24       0.543 -64.360 105.535  0.00 97.00      PROA   
ATOM    379  CA  GLU P  24       1.727 -62.867 104.711  0.00 97.00      PROA   
ATOM    380  HA  GLU P  24       1.931 -62.613 103.679  0.00 97.00      PROA   
ATOM    381  CB  GLU P  24       0.713 -61.842 105.275  0.00 97.00      PROA   
ATOM    382  HB1 GLU P  24      -0.252 -62.025 104.746  0.00 97.00      PROA   
ATOM    383  HB2 GLU P  24       1.035 -60.808 105.026  0.00 97.00      PROA   
ATOM    384  CG  GLU P  24       0.514 -61.959 106.801  0.00 97.00      PROA   
ATOM    385  HG1 GLU P  24       1.418 -61.617 107.348  0.00 97.00      PROA   
ATOM    386  HG2 GLU P  24       0.307 -63.014 107.080  0.00 97.00      PROA   
ATOM    387  CD  GLU P  24      -0.651 -61.116 107.274  0.00 97.00      PROA   
ATOM    388  OE1 GLU P  24      -0.554 -60.574 108.409  0.00 97.00      PROA   
ATOM    389  OE2 GLU P  24      -1.663 -61.032 106.529  0.00 97.00      PROA   
ATOM    390  C   GLU P  24       3.012 -62.755 105.497  0.00 97.00      PROA   
ATOM    391  O   GLU P  24       3.335 -63.578 106.354  0.00 97.00      PROA   
ATOM    392  N   VAL P  25       3.761 -61.670 105.207  0.00 97.00      PROA   
ATOM    393  HN  VAL P  25       3.508 -61.073 104.450  0.00 97.00      PROA   
ATOM    394  CA  VAL P  25       4.789 -61.130 106.063  0.00 97.00      PROA   
ATOM    395  HA  VAL P  25       4.564 -61.381 107.089  0.00 97.00      PROA   
ATOM    396  CB  VAL P  25       6.220 -61.544 105.700  0.00 97.00      PROA   
ATOM    397  HB  VAL P  25       6.479 -61.179 104.680  0.00 97.00      PROA   
ATOM    398  CG1 VAL P  25       7.204 -60.939 106.722  0.00 97.00      PROA   
ATOM    399 HG11 VAL P  25       7.014 -61.360 107.732  0.00 97.00      PROA   
ATOM    400 HG12 VAL P  25       7.111 -59.836 106.777  0.00 97.00      PROA   
ATOM    401 HG13 VAL P  25       8.245 -61.186 106.427  0.00 97.00      PROA   
ATOM    402  CG2 VAL P  25       6.361 -63.082 105.692  0.00 97.00      PROA   
ATOM    403 HG21 VAL P  25       5.738 -63.536 104.896  0.00 97.00      PROA   
ATOM    404 HG22 VAL P  25       6.048 -63.503 106.672  0.00 97.00      PROA   
ATOM    405 HG23 VAL P  25       7.419 -63.371 105.510  0.00 97.00      PROA   
ATOM    406  C   VAL P  25       4.624 -59.642 105.794  0.00 97.00      PROA   
ATOM    407  O   VAL P  25       4.487 -59.320 104.616  0.00 97.00      PROA   
ATOM    408  N   PRO P  26       4.619 -58.690 106.738  0.00 97.00      PROA   
ATOM    409  CD  PRO P  26       4.215 -58.972 108.125  0.00 97.00      PROA   
ATOM    410  HD1 PRO P  26       5.131 -59.077 108.747  0.00 97.00      PROA   
ATOM    411  HD2 PRO P  26       3.583 -59.884 108.219  0.00 97.00      PROA   
ATOM    412  CA  PRO P  26       4.423 -57.269 106.409  0.00 97.00      PROA   
ATOM    413  HA  PRO P  26       3.576 -57.182 105.743  0.00 97.00      PROA   
ATOM    414  CB  PRO P  26       4.117 -56.624 107.772  0.00 97.00      PROA   
ATOM    415  HB1 PRO P  26       3.482 -55.722 107.668  0.00 97.00      PROA   
ATOM    416  HB2 PRO P  26       5.052 -56.354 108.313  0.00 97.00      PROA   
ATOM    417  CG  PRO P  26       3.416 -57.740 108.549  0.00 97.00      PROA   
ATOM    418  HG1 PRO P  26       3.421 -57.576 109.644  0.00 97.00      PROA   
ATOM    419  HG2 PRO P  26       2.366 -57.838 108.193  0.00 97.00      PROA   
ATOM    420  C   PRO P  26       5.608 -56.563 105.747  0.00 97.00      PROA   
ATOM    421  O   PRO P  26       5.822 -55.381 106.013  0.00 97.00      PROA   
ATOM    422  N   HSD P  27       6.350 -57.233 104.844  0.00 97.00      PROA   
ATOM    423  HN  HSD P  27       6.073 -58.159 104.594  0.00 97.00      PROA   
ATOM    424  CA  HSD P  27       7.431 -56.646 104.084  0.00 97.00      PROA   
ATOM    425  HA  HSD P  27       7.652 -55.651 104.448  0.00 97.00      PROA   
ATOM    426  CB  HSD P  27       8.733 -57.490 104.102  0.00 97.00      PROA   
ATOM    427  HB1 HSD P  27       9.435 -57.122 103.323  0.00 97.00      PROA   
ATOM    428  HB2 HSD P  27       8.499 -58.553 103.870  0.00 97.00      PROA   
ATOM    429  ND1 HSD P  27       9.340 -58.304 106.447  0.00 97.00      PROA   
ATOM    430  HD1 HSD P  27       8.673 -59.048 106.498  0.00 97.00      PROA   
ATOM    431  CG  HSD P  27       9.485 -57.412 105.405  0.00 97.00      PROA   
ATOM    432  CE1 HSD P  27      10.304 -58.012 107.355  0.00 97.00      PROA   
ATOM    433  HE1 HSD P  27      10.433 -58.562 108.287  0.00 97.00      PROA   
ATOM    434  NE2 HSD P  27      11.065 -57.009 106.967  0.00 97.00      PROA   
ATOM    435  CD2 HSD P  27      10.555 -56.637 105.736  0.00 97.00      PROA   
ATOM    436  HD2 HSD P  27      11.035 -55.842 105.178  0.00 97.00      PROA   
ATOM    437  C   HSD P  27       6.969 -56.541 102.656  0.00 97.00      PROA   
ATOM    438  O   HSD P  27       6.596 -57.536 102.043  0.00 97.00      PROA   
ATOM    439  N   LEU P  28       6.985 -55.317 102.081  0.00 97.00      PROA   
ATOM    440  HN  LEU P  28       7.186 -54.502 102.621  0.00 97.00      PROA   
ATOM    441  CA  LEU P  28       6.654 -55.082 100.687  0.00 97.00      PROA   
ATOM    442  HA  LEU P  28       5.656 -55.473 100.544  0.00 97.00      PROA   
ATOM    443  CB  LEU P  28       6.610 -53.567 100.354  0.00 97.00      PROA   
ATOM    444  HB1 LEU P  28       6.262 -53.435  99.306  0.00 97.00      PROA   
ATOM    445  HB2 LEU P  28       7.629 -53.132 100.433  0.00 97.00      PROA   
ATOM    446  CG  LEU P  28       5.674 -52.725 101.261  0.00 97.00      PROA   
ATOM    447  HG  LEU P  28       6.026 -52.808 102.317  0.00 97.00      PROA   
ATOM    448  CD1 LEU P  28       5.747 -51.235 100.877  0.00 97.00      PROA   
ATOM    449 HD11 LEU P  28       5.394 -51.093  99.834  0.00 97.00      PROA   
ATOM    450 HD12 LEU P  28       6.790 -50.862 100.954  0.00 97.00      PROA   
ATOM    451 HD13 LEU P  28       5.104 -50.632 101.552  0.00 97.00      PROA   
ATOM    452  CD2 LEU P  28       4.214 -53.214 101.215  0.00 97.00      PROA   
ATOM    453 HD21 LEU P  28       4.132 -54.257 101.584  0.00 97.00      PROA   
ATOM    454 HD22 LEU P  28       3.832 -53.173 100.173  0.00 97.00      PROA   
ATOM    455 HD23 LEU P  28       3.573 -52.567 101.850  0.00 97.00      PROA   
ATOM    456  C   LEU P  28       7.526 -55.833  99.673  0.00 97.00      PROA   
ATOM    457  O   LEU P  28       6.933 -56.431  98.774  0.00 97.00      PROA   
ATOM    458  N   PRO P  29       8.860 -55.939  99.722  0.00 97.00      PROA   
ATOM    459  CD  PRO P  29       9.756 -55.047 100.472  0.00 97.00      PROA   
ATOM    460  HD1 PRO P  29       9.487 -54.993 101.547  0.00 97.00      PROA   
ATOM    461  HD2 PRO P  29       9.721 -54.033 100.016  0.00 97.00      PROA   
ATOM    462  CA  PRO P  29       9.605 -56.906  98.912  0.00 97.00      PROA   
ATOM    463  HA  PRO P  29       9.207 -56.959  97.908  0.00 97.00      PROA   
ATOM    464  CB  PRO P  29      11.031 -56.320  98.923  0.00 97.00      PROA   
ATOM    465  HB1 PRO P  29      11.094 -55.531  98.140  0.00 97.00      PROA   
ATOM    466  HB2 PRO P  29      11.833 -57.057  98.730  0.00 97.00      PROA   
ATOM    467  CG  PRO P  29      11.148 -55.653 100.294  0.00 97.00      PROA   
ATOM    468  HG1 PRO P  29      11.323 -56.431 101.070  0.00 97.00      PROA   
ATOM    469  HG2 PRO P  29      11.956 -54.897 100.339  0.00 97.00      PROA   
ATOM    470  C   PRO P  29       9.565 -58.313  99.513  0.00 97.00      PROA   
ATOM    471  O   PRO P  29      10.578 -59.007  99.451  0.00 97.00      PROA   
ATOM    472  N   GLY P  30       8.419 -58.774 100.074  0.00 97.00      PROA   
ATOM    473  HN  GLY P  30       7.613 -58.184 100.078  0.00 97.00      PROA   
ATOM    474  CA  GLY P  30       8.287 -60.037 100.791  0.00 97.00      PROA   
ATOM    475  HA1 GLY P  30       7.366 -59.975 101.353  0.00 97.00      PROA   
ATOM    476  HA2 GLY P  30       9.150 -60.168 101.430  0.00 97.00      PROA   
ATOM    477  C   GLY P  30       8.174 -61.240  99.888  0.00 97.00      PROA   
ATOM    478  O   GLY P  30       7.159 -61.929  99.893  0.00 97.00      PROA   
ATOM    479  N   SER P  31       9.257 -61.500  99.119  0.00 97.00      PROA   
ATOM    480  HN  SER P  31       9.994 -60.832  99.217  0.00 97.00      PROA   
ATOM    481  CA  SER P  31       9.504 -62.497  98.077  0.00 97.00      PROA   
ATOM    482  HA  SER P  31       9.309 -61.981  97.150  0.00 97.00      PROA   
ATOM    483  CB  SER P  31      11.003 -62.923  98.074  0.00 97.00      PROA   
ATOM    484  HB1 SER P  31      11.235 -63.427  99.038  0.00 97.00      PROA   
ATOM    485  HB2 SER P  31      11.638 -62.013  98.008  0.00 97.00      PROA   
ATOM    486  OG  SER P  31      11.348 -63.811  97.009  0.00 97.00      PROA   
ATOM    487  HG1 SER P  31      11.764 -63.288  96.319  0.00 97.00      PROA   
ATOM    488  C   SER P  31       8.633 -63.742  98.063  0.00 97.00      PROA   
ATOM    489  O   SER P  31       8.392 -64.359  99.089  0.00 97.00      PROA   
ATOM    490  N   SER P  32       8.158 -64.146  96.862  0.00 97.00      PROA   
ATOM    491  HN  SER P  32       8.446 -63.684  96.026  0.00 97.00      PROA   
ATOM    492  CA  SER P  32       7.149 -65.167  96.656  0.00 97.00      PROA   
ATOM    493  HA  SER P  32       6.415 -65.068  97.444  0.00 97.00      PROA   
ATOM    494  CB  SER P  32       6.425 -64.934  95.304  0.00 97.00      PROA   
ATOM    495  HB1 SER P  32       5.874 -63.970  95.368  0.00 97.00      PROA   
ATOM    496  HB2 SER P  32       5.681 -65.729  95.083  0.00 97.00      PROA   
ATOM    497  OG  SER P  32       7.356 -64.826  94.229  0.00 97.00      PROA   
ATOM    498  HG1 SER P  32       7.723 -65.706  94.101  0.00 97.00      PROA   
ATOM    499  C   SER P  32       7.666 -66.597  96.715  0.00 97.00      PROA   
ATOM    500  O   SER P  32       7.475 -67.380  95.785  0.00 97.00      PROA   
ATOM    501  N   SER P  33       8.299 -66.981  97.844  0.00 97.00      PROA   
ATOM    502  HN  SER P  33       8.495 -66.298  98.543  0.00 97.00      PROA   
ATOM    503  CA  SER P  33       8.725 -68.339  98.123  0.00 97.00      PROA   
ATOM    504  HA  SER P  33       8.432 -68.991  97.311  0.00 97.00      PROA   
ATOM    505  CB  SER P  33      10.261 -68.438  98.330  0.00 97.00      PROA   
ATOM    506  HB1 SER P  33      10.568 -67.801  99.188  0.00 97.00      PROA   
ATOM    507  HB2 SER P  33      10.771 -68.049  97.421  0.00 97.00      PROA   
ATOM    508  OG  SER P  33      10.700 -69.776  98.566  0.00 97.00      PROA   
ATOM    509  HG1 SER P  33      10.758 -70.215  97.713  0.00 97.00      PROA   
ATOM    510  C   SER P  33       7.997 -68.788  99.373  0.00 97.00      PROA   
ATOM    511  O   SER P  33       7.934 -68.063 100.362  0.00 97.00      PROA   
ATOM    512  N   THR P  34       7.397 -70.002  99.342  0.00 97.00      PROA   
ATOM    513  HN  THR P  34       7.483 -70.597  98.547  0.00 97.00      PROA   
ATOM    514  CA  THR P  34       6.556 -70.485 100.424  0.00 97.00      PROA   
ATOM    515  HA  THR P  34       6.905 -70.070 101.360  0.00 97.00      PROA   
ATOM    516  CB  THR P  34       5.066 -70.189 100.239  0.00 97.00      PROA   
ATOM    517  HB  THR P  34       4.625 -70.807  99.423  0.00 97.00      PROA   
ATOM    518  OG1 THR P  34       4.877 -68.840  99.852  0.00 97.00      PROA   
ATOM    519  HG1 THR P  34       5.094 -68.821  98.918  0.00 97.00      PROA   
ATOM    520  CG2 THR P  34       4.278 -70.445 101.538  0.00 97.00      PROA   
ATOM    521 HG21 THR P  34       4.807 -70.011 102.412  0.00 97.00      PROA   
ATOM    522 HG22 THR P  34       4.147 -71.531 101.709  0.00 97.00      PROA   
ATOM    523 HG23 THR P  34       3.265 -69.993 101.473  0.00 97.00      PROA   
ATOM    524  C   THR P  34       6.690 -71.977 100.489  0.00 97.00      PROA   
ATOM    525  O   THR P  34       6.751 -72.652  99.465  0.00 97.00      PROA   
ATOM    526  N   GLN P  35       6.688 -72.534 101.718  0.00 97.00      PROA   
ATOM    527  HN  GLN P  35       6.787 -71.974 102.538  0.00 97.00      PROA   
ATOM    528  CA  GLN P  35       6.463 -73.942 101.934  0.00 97.00      PROA   
ATOM    529  HA  GLN P  35       6.402 -74.475 100.994  0.00 97.00      PROA   
ATOM    530  CB  GLN P  35       7.564 -74.565 102.828  0.00 97.00      PROA   
ATOM    531  HB1 GLN P  35       7.402 -75.664 102.883  0.00 97.00      PROA   
ATOM    532  HB2 GLN P  35       7.476 -74.152 103.858  0.00 97.00      PROA   
ATOM    533  CG  GLN P  35       8.987 -74.264 102.309  0.00 97.00      PROA   
ATOM    534  HG1 GLN P  35       9.175 -73.168 102.314  0.00 97.00      PROA   
ATOM    535  HG2 GLN P  35       9.104 -74.634 101.270  0.00 97.00      PROA   
ATOM    536  CD  GLN P  35      10.033 -74.890 103.230  0.00 97.00      PROA   
ATOM    537  OE1 GLN P  35      10.186 -74.457 104.371  0.00 97.00      PROA   
ATOM    538  NE2 GLN P  35      10.785 -75.908 102.735  0.00 97.00      PROA   
ATOM    539 HE21 GLN P  35      11.490 -76.300 103.324  0.00 97.00      PROA   
ATOM    540 HE22 GLN P  35      10.645 -76.218 101.797  0.00 97.00      PROA   
ATOM    541  C   GLN P  35       5.128 -74.026 102.636  0.00 97.00      PROA   
ATOM    542  O   GLN P  35       4.939 -73.405 103.672  0.00 97.00      PROA   
ATOM    543  N   TRP P  36       4.161 -74.786 102.073  0.00 97.00      PROA   
ATOM    544  HN  TRP P  36       4.328 -75.250 101.207  0.00 97.00      PROA   
ATOM    545  CA  TRP P  36       2.852 -75.013 102.660  0.00 97.00      PROA   
ATOM    546  HA  TRP P  36       2.700 -74.358 103.507  0.00 97.00      PROA   
ATOM    547  CB  TRP P  36       1.696 -74.813 101.644  0.00 97.00      PROA   
ATOM    548  HB1 TRP P  36       0.779 -75.330 102.000  0.00 97.00      PROA   
ATOM    549  HB2 TRP P  36       1.992 -75.294 100.684  0.00 97.00      PROA   
ATOM    550  CG  TRP P  36       1.303 -73.396 101.371  0.00 97.00      PROA   
ATOM    551  CD1 TRP P  36       1.781 -72.586 100.379  0.00 97.00      PROA   
ATOM    552  HD1 TRP P  36       2.629 -72.818  99.760  0.00 97.00      PROA   
ATOM    553  NE1 TRP P  36       1.061 -71.425 100.335  0.00 97.00      PROA   
ATOM    554  HE1 TRP P  36       1.178 -70.711  99.677  0.00 97.00      PROA   
ATOM    555  CE2 TRP P  36       0.113 -71.441 101.311  0.00 97.00      PROA   
ATOM    556  CD2 TRP P  36       0.236 -72.668 102.003  0.00 97.00      PROA   
ATOM    557  CE3 TRP P  36      -0.623 -72.947 103.067  0.00 97.00      PROA   
ATOM    558  HE3 TRP P  36      -0.547 -73.869 103.625  0.00 97.00      PROA   
ATOM    559  CZ3 TRP P  36      -1.584 -71.996 103.420  0.00 97.00      PROA   
ATOM    560  HZ3 TRP P  36      -2.244 -72.182 104.256  0.00 97.00      PROA   
ATOM    561  CZ2 TRP P  36      -0.853 -70.506 101.648  0.00 97.00      PROA   
ATOM    562  HZ2 TRP P  36      -0.944 -69.571 101.116  0.00 97.00      PROA   
ATOM    563  CH2 TRP P  36      -1.702 -70.802 102.716  0.00 97.00      PROA   
ATOM    564  HH2 TRP P  36      -2.442 -70.079 103.024  0.00 97.00      PROA   
ATOM    565  C   TRP P  36       2.790 -76.432 103.168  0.00 97.00      PROA   
ATOM    566  O   TRP P  36       3.433 -77.315 102.616  0.00 97.00      PROA   
ATOM    567  N   PHE P  37       2.021 -76.680 104.253  0.00 97.00      PROA   
ATOM    568  HN  PHE P  37       1.562 -75.930 104.726  0.00 97.00      PROA   
ATOM    569  CA  PHE P  37       1.921 -77.981 104.880  0.00 97.00      PROA   
ATOM    570  HA  PHE P  37       2.263 -78.737 104.191  0.00 97.00      PROA   
ATOM    571  CB  PHE P  37       2.722 -78.083 106.213  0.00 97.00      PROA   
ATOM    572  HB1 PHE P  37       2.709 -79.129 106.590  0.00 97.00      PROA   
ATOM    573  HB2 PHE P  37       2.273 -77.425 106.987  0.00 97.00      PROA   
ATOM    574  CG  PHE P  37       4.161 -77.656 106.031  0.00 97.00      PROA   
ATOM    575  CD1 PHE P  37       5.164 -78.610 105.783  0.00 97.00      PROA   
ATOM    576  HD1 PHE P  37       4.901 -79.654 105.713  0.00 97.00      PROA   
ATOM    577  CE1 PHE P  37       6.498 -78.218 105.610  0.00 97.00      PROA   
ATOM    578  HE1 PHE P  37       7.256 -78.961 105.412  0.00 97.00      PROA   
ATOM    579  CZ  PHE P  37       6.845 -76.863 105.684  0.00 97.00      PROA   
ATOM    580  HZ  PHE P  37       7.871 -76.558 105.534  0.00 97.00      PROA   
ATOM    581  CD2 PHE P  37       4.532 -76.301 106.137  0.00 97.00      PROA   
ATOM    582  HD2 PHE P  37       3.776 -75.556 106.328  0.00 97.00      PROA   
ATOM    583  CE2 PHE P  37       5.859 -75.904 105.945  0.00 97.00      PROA   
ATOM    584  HE2 PHE P  37       6.116 -74.857 105.980  0.00 97.00      PROA   
ATOM    585  C   PHE P  37       0.464 -78.257 105.196  0.00 97.00      PROA   
ATOM    586  O   PHE P  37      -0.243 -77.391 105.703  0.00 97.00      PROA   
ATOM    587  N   LEU P  38      -0.006 -79.497 104.914  0.00 97.00      PROA   
ATOM    588  HN  LEU P  38       0.575 -80.154 104.435  0.00 97.00      PROA   
ATOM    589  CA  LEU P  38      -1.302 -80.005 105.319  0.00 97.00      PROA   
ATOM    590  HA  LEU P  38      -1.862 -79.238 105.828  0.00 97.00      PROA   
ATOM    591  CB  LEU P  38      -2.144 -80.580 104.149  0.00 97.00      PROA   
ATOM    592  HB1 LEU P  38      -3.102 -80.993 104.537  0.00 97.00      PROA   
ATOM    593  HB2 LEU P  38      -1.585 -81.409 103.657  0.00 97.00      PROA   
ATOM    594  CG  LEU P  38      -2.489 -79.550 103.057  0.00 97.00      PROA   
ATOM    595  HG  LEU P  38      -1.526 -79.168 102.657  0.00 97.00      PROA   
ATOM    596  CD1 LEU P  38      -3.257 -80.200 101.891  0.00 97.00      PROA   
ATOM    597 HD11 LEU P  38      -4.227 -80.603 102.253  0.00 97.00      PROA   
ATOM    598 HD12 LEU P  38      -2.669 -81.029 101.447  0.00 97.00      PROA   
ATOM    599 HD13 LEU P  38      -3.466 -79.447 101.102  0.00 97.00      PROA   
ATOM    600  CD2 LEU P  38      -3.286 -78.361 103.613  0.00 97.00      PROA   
ATOM    601 HD21 LEU P  38      -2.721 -77.822 104.399  0.00 97.00      PROA   
ATOM    602 HD22 LEU P  38      -4.249 -78.714 104.041  0.00 97.00      PROA   
ATOM    603 HD23 LEU P  38      -3.509 -77.650 102.791  0.00 97.00      PROA   
ATOM    604  C   LEU P  38      -1.052 -81.138 106.277  0.00 97.00      PROA   
ATOM    605  O   LEU P  38      -0.512 -82.169 105.888  0.00 97.00      PROA   
ATOM    606  N   ASN P  39      -1.434 -80.979 107.567  0.00 97.00      PROA   
ATOM    607  HN  ASN P  39      -1.914 -80.146 107.845  0.00 97.00      PROA   
ATOM    608  CA  ASN P  39      -1.276 -82.010 108.590  0.00 97.00      PROA   
ATOM    609  HA  ASN P  39      -1.560 -81.559 109.529  0.00 97.00      PROA   
ATOM    610  CB  ASN P  39      -2.195 -83.242 108.332  0.00 97.00      PROA   
ATOM    611  HB1 ASN P  39      -2.174 -83.927 109.205  0.00 97.00      PROA   
ATOM    612  HB2 ASN P  39      -1.842 -83.795 107.436  0.00 97.00      PROA   
ATOM    613  CG  ASN P  39      -3.647 -82.794 108.121  0.00 97.00      PROA   
ATOM    614  OD1 ASN P  39      -4.121 -81.850 108.755  0.00 97.00      PROA   
ATOM    615  ND2 ASN P  39      -4.367 -83.460 107.176  0.00 97.00      PROA   
ATOM    616 HD21 ASN P  39      -5.294 -83.145 106.979  0.00 97.00      PROA   
ATOM    617 HD22 ASN P  39      -3.949 -84.208 106.664  0.00 97.00      PROA   
ATOM    618  C   ASN P  39       0.175 -82.467 108.738  0.00 97.00      PROA   
ATOM    619  O   ASN P  39       0.464 -83.656 108.868  0.00 97.00      PROA   
ATOM    620  N   GLY P  40       1.130 -81.509 108.681  0.00 97.00      PROA   
ATOM    621  HN  GLY P  40       0.847 -80.555 108.625  0.00 97.00      PROA   
ATOM    622  CA  GLY P  40       2.562 -81.781 108.662  0.00 97.00      PROA   
ATOM    623  HA1 GLY P  40       2.766 -82.630 109.300  0.00 97.00      PROA   
ATOM    624  HA2 GLY P  40       3.056 -80.887 109.012  0.00 97.00      PROA   
ATOM    625  C   GLY P  40       3.141 -82.092 107.296  0.00 97.00      PROA   
ATOM    626  O   GLY P  40       4.337 -81.908 107.083  0.00 97.00      PROA   
ATOM    627  N   THR P  41       2.329 -82.573 106.325  0.00 97.00      PROA   
ATOM    628  HN  THR P  41       1.350 -82.666 106.495  0.00 97.00      PROA   
ATOM    629  CA  THR P  41       2.811 -83.011 105.019  0.00 97.00      PROA   
ATOM    630  HA  THR P  41       3.792 -83.449 105.147  0.00 97.00      PROA   
ATOM    631  CB  THR P  41       1.919 -84.071 104.377  0.00 97.00      PROA   
ATOM    632  HB  THR P  41       0.880 -83.685 104.264  0.00 97.00      PROA   
ATOM    633  OG1 THR P  41       1.883 -85.229 105.200  0.00 97.00      PROA   
ATOM    634  HG1 THR P  41       1.569 -84.944 106.059  0.00 97.00      PROA   
ATOM    635  CG2 THR P  41       2.445 -84.517 102.996  0.00 97.00      PROA   
ATOM    636 HG21 THR P  41       3.492 -84.878 103.081  0.00 97.00      PROA   
ATOM    637 HG22 THR P  41       2.405 -83.694 102.253  0.00 97.00      PROA   
ATOM    638 HG23 THR P  41       1.820 -85.351 102.612  0.00 97.00      PROA   
ATOM    639  C   THR P  41       2.944 -81.839 104.070  0.00 97.00      PROA   
ATOM    640  O   THR P  41       1.981 -81.131 103.805  0.00 97.00      PROA   
ATOM    641  N   ALA P  42       4.157 -81.607 103.524  0.00 97.00      PROA   
ATOM    642  HN  ALA P  42       4.935 -82.186 103.755  0.00 97.00      PROA   
ATOM    643  CA  ALA P  42       4.438 -80.525 102.601  0.00 97.00      PROA   
ATOM    644  HA  ALA P  42       4.132 -79.615 103.095  0.00 97.00      PROA   
ATOM    645  CB  ALA P  42       5.952 -80.425 102.338  0.00 97.00      PROA   
ATOM    646  HB1 ALA P  42       6.321 -81.343 101.834  0.00 97.00      PROA   
ATOM    647  HB2 ALA P  42       6.495 -80.318 103.303  0.00 97.00      PROA   
ATOM    648  HB3 ALA P  42       6.191 -79.544 101.707  0.00 97.00      PROA   
ATOM    649  C   ALA P  42       3.703 -80.595 101.262  0.00 97.00      PROA   
ATOM    650  O   ALA P  42       3.673 -81.628 100.595  0.00 97.00      PROA   
ATOM    651  N   ILE P  43       3.120 -79.454 100.822  0.00 97.00      PROA   
ATOM    652  HN  ILE P  43       3.149 -78.635 101.394  0.00 97.00      PROA   
ATOM    653  CA  ILE P  43       2.511 -79.293  99.513  0.00 97.00      PROA   
ATOM    654  HA  ILE P  43       2.216 -80.269  99.155  0.00 97.00      PROA   
ATOM    655  CB  ILE P  43       1.280 -78.367  99.473  0.00 97.00      PROA   
ATOM    656  HB  ILE P  43       1.601 -77.306  99.343  0.00 97.00      PROA   
ATOM    657  CG2 ILE P  43       0.386 -78.769  98.272  0.00 97.00      PROA   
ATOM    658 HG21 ILE P  43       0.032 -79.815  98.394  0.00 97.00      PROA   
ATOM    659 HG22 ILE P  43       0.919 -78.683  97.306  0.00 97.00      PROA   
ATOM    660 HG23 ILE P  43      -0.505 -78.116  98.206  0.00 97.00      PROA   
ATOM    661  CG1 ILE P  43       0.461 -78.394 100.789  0.00 97.00      PROA   
ATOM    662 HG11 ILE P  43       1.108 -78.106 101.642  0.00 97.00      PROA   
ATOM    663 HG12 ILE P  43       0.097 -79.428 100.976  0.00 97.00      PROA   
ATOM    664  CD  ILE P  43      -0.729 -77.422 100.765  0.00 97.00      PROA   
ATOM    665  HD1 ILE P  43      -0.441 -76.456 100.300  0.00 97.00      PROA   
ATOM    666  HD2 ILE P  43      -1.086 -77.213 101.795  0.00 97.00      PROA   
ATOM    667  HD3 ILE P  43      -1.576 -77.855 100.192  0.00 97.00      PROA   
ATOM    668  C   ILE P  43       3.591 -78.733  98.600  0.00 97.00      PROA   
ATOM    669  O   ILE P  43       4.533 -78.085  99.051  0.00 97.00      PROA   
ATOM    670  N   GLN P  44       3.473 -78.950  97.271  0.00 97.00      PROA   
ATOM    671  HN  GLN P  44       2.736 -79.519  96.910  0.00 97.00      PROA   
ATOM    672  CA  GLN P  44       4.409 -78.431  96.293  0.00 97.00      PROA   
ATOM    673  HA  GLN P  44       5.407 -78.440  96.713  0.00 97.00      PROA   
ATOM    674  CB  GLN P  44       4.388 -79.317  95.019  0.00 97.00      PROA   
ATOM    675  HB1 GLN P  44       5.158 -78.935  94.312  0.00 97.00      PROA   
ATOM    676  HB2 GLN P  44       3.397 -79.228  94.519  0.00 97.00      PROA   
ATOM    677  CG  GLN P  44       4.669 -80.825  95.258  0.00 97.00      PROA   
ATOM    678  HG1 GLN P  44       4.780 -81.328  94.273  0.00 97.00      PROA   
ATOM    679  HG2 GLN P  44       3.815 -81.305  95.782  0.00 97.00      PROA   
ATOM    680  CD  GLN P  44       5.966 -81.074  96.041  0.00 97.00      PROA   
ATOM    681  OE1 GLN P  44       7.055 -81.085  95.457  0.00 97.00      PROA   
ATOM    682  NE2 GLN P  44       5.866 -81.303  97.380  0.00 97.00      PROA   
ATOM    683 HE21 GLN P  44       6.713 -81.461  97.884  0.00 97.00      PROA   
ATOM    684 HE22 GLN P  44       4.981 -81.270  97.841  0.00 97.00      PROA   
ATOM    685  C   GLN P  44       4.080 -76.982  95.925  0.00 97.00      PROA   
ATOM    686  O   GLN P  44       4.845 -76.314  95.230  0.00 97.00      PROA   
ATOM    687  N   THR P  45       2.934 -76.450  96.419  0.00 97.00      PROA   
ATOM    688  HN  THR P  45       2.324 -77.030  96.953  0.00 97.00      PROA   
ATOM    689  CA  THR P  45       2.489 -75.072  96.251  0.00 97.00      PROA   
ATOM    690  HA  THR P  45       2.384 -74.894  95.190  0.00 97.00      PROA   
ATOM    691  CB  THR P  45       1.140 -74.825  96.927  0.00 97.00      PROA   
ATOM    692  HB  THR P  45       1.223 -74.969  98.030  0.00 97.00      PROA   
ATOM    693  OG1 THR P  45       0.177 -75.748  96.438  0.00 97.00      PROA   
ATOM    694  HG1 THR P  45      -0.649 -75.516  96.870  0.00 97.00      PROA   
ATOM    695  CG2 THR P  45       0.606 -73.413  96.625  0.00 97.00      PROA   
ATOM    696 HG21 THR P  45       0.515 -73.275  95.526  0.00 97.00      PROA   
ATOM    697 HG22 THR P  45       1.264 -72.624  97.040  0.00 97.00      PROA   
ATOM    698 HG23 THR P  45      -0.401 -73.272  97.071  0.00 97.00      PROA   
ATOM    699  C   THR P  45       3.482 -74.070  96.814  0.00 97.00      PROA   
ATOM    700  O   THR P  45       3.634 -73.965  98.026  0.00 97.00      PROA   
ATOM    701  N   SER P  46       4.186 -73.302  95.950  0.00 97.00      PROA   
ATOM    702  HN  SER P  46       4.151 -73.488  94.970  0.00 97.00      PROA   
ATOM    703  CA  SER P  46       5.175 -72.335  96.409  0.00 97.00      PROA   
ATOM    704  HA  SER P  46       5.469 -72.568  97.421  0.00 97.00      PROA   
ATOM    705  CB  SER P  46       6.451 -72.385  95.536  0.00 97.00      PROA   
ATOM    706  HB1 SER P  46       7.172 -71.599  95.851  0.00 97.00      PROA   
ATOM    707  HB2 SER P  46       6.197 -72.220  94.466  0.00 97.00      PROA   
ATOM    708  OG  SER P  46       7.113 -73.640  95.684  0.00 97.00      PROA   
ATOM    709  HG1 SER P  46       6.466 -74.336  95.538  0.00 97.00      PROA   
ATOM    710  C   SER P  46       4.668 -70.902  96.420  0.00 97.00      PROA   
ATOM    711  O   SER P  46       5.327 -70.009  96.953  0.00 97.00      PROA   
ATOM    712  N   THR P  47       3.461 -70.642  95.868  0.00 97.00      PROA   
ATOM    713  HN  THR P  47       2.940 -71.389  95.466  0.00 97.00      PROA   
ATOM    714  CA  THR P  47       2.808 -69.335  95.912  0.00 97.00      PROA   
ATOM    715  HA  THR P  47       3.550 -68.640  95.556  0.00 97.00      PROA   
ATOM    716  CB  THR P  47       1.629 -69.182  94.932  0.00 97.00      PROA   
ATOM    717  HB  THR P  47       2.030 -69.124  93.895  0.00 97.00      PROA   
ATOM    718  OG1 THR P  47       0.834 -68.019  95.162  0.00 97.00      PROA   
ATOM    719  HG1 THR P  47       0.032 -68.145  94.648  0.00 97.00      PROA   
ATOM    720  CG2 THR P  47       0.694 -70.397  95.026  0.00 97.00      PROA   
ATOM    721 HG21 THR P  47       0.389 -70.565  96.079  0.00 97.00      PROA   
ATOM    722 HG22 THR P  47       1.189 -71.311  94.643  0.00 97.00      PROA   
ATOM    723 HG23 THR P  47      -0.226 -70.232  94.423  0.00 97.00      PROA   
ATOM    724  C   THR P  47       2.421 -68.933  97.340  0.00 97.00      PROA   
ATOM    725  O   THR P  47       2.029 -69.809  98.107  0.00 97.00      PROA   
ATOM    726  N   PRO P  48       2.461 -67.659  97.753  0.00 97.00      PROA   
ATOM    727  CD  PRO P  48       3.361 -66.651  97.175  0.00 97.00      PROA   
ATOM    728  HD1 PRO P  48       2.800 -66.079  96.405  0.00 97.00      PROA   
ATOM    729  HD2 PRO P  48       4.277 -67.100  96.731  0.00 97.00      PROA   
ATOM    730  CA  PRO P  48       1.995 -67.261  99.079  0.00 97.00      PROA   
ATOM    731  HA  PRO P  48       2.438 -67.922  99.811  0.00 97.00      PROA   
ATOM    732  CB  PRO P  48       2.479 -65.806  99.215  0.00 97.00      PROA   
ATOM    733  HB1 PRO P  48       2.671 -65.530 100.270  0.00 97.00      PROA   
ATOM    734  HB2 PRO P  48       1.742 -65.092  98.781  0.00 97.00      PROA   
ATOM    735  CG  PRO P  48       3.742 -65.757  98.355  0.00 97.00      PROA   
ATOM    736  HG1 PRO P  48       4.019 -64.729  98.051  0.00 97.00      PROA   
ATOM    737  HG2 PRO P  48       4.587 -66.222  98.910  0.00 97.00      PROA   
ATOM    738  C   PRO P  48       0.490 -67.299  99.263  0.00 97.00      PROA   
ATOM    739  O   PRO P  48       0.054 -66.973 100.359  0.00 97.00      PROA   
ATOM    740  N   THR P  49      -0.321 -67.696  98.252  0.00 97.00      PROA   
ATOM    741  HN  THR P  49       0.060 -67.922  97.360  0.00 97.00      PROA   
ATOM    742  CA  THR P  49      -1.753 -67.879  98.434  0.00 97.00      PROA   
ATOM    743  HA  THR P  49      -1.957 -67.861  99.492  0.00 97.00      PROA   
ATOM    744  CB  THR P  49      -2.624 -66.784  97.811  0.00 97.00      PROA   
ATOM    745  HB  THR P  49      -2.142 -65.810  98.048  0.00 97.00      PROA   
ATOM    746  OG1 THR P  49      -3.922 -66.763  98.393  0.00 97.00      PROA   
ATOM    747  HG1 THR P  49      -4.221 -65.850  98.310  0.00 97.00      PROA   
ATOM    748  CG2 THR P  49      -2.782 -66.880  96.283  0.00 97.00      PROA   
ATOM    749 HG21 THR P  49      -3.360 -67.786  95.999  0.00 97.00      PROA   
ATOM    750 HG22 THR P  49      -1.790 -66.909  95.791  0.00 97.00      PROA   
ATOM    751 HG23 THR P  49      -3.340 -65.995  95.907  0.00 97.00      PROA   
ATOM    752  C   THR P  49      -2.127 -69.259  97.948  0.00 97.00      PROA   
ATOM    753  O   THR P  49      -1.786 -69.675  96.844  0.00 97.00      PROA   
ATOM    754  N   TYR P  50      -2.851 -70.019  98.794  0.00 97.00      PROA   
ATOM    755  HN  TYR P  50      -3.093 -69.666  99.697  0.00 97.00      PROA   
ATOM    756  CA  TYR P  50      -3.341 -71.337  98.465  0.00 97.00      PROA   
ATOM    757  HA  TYR P  50      -2.795 -71.731  97.619  0.00 97.00      PROA   
ATOM    758  CB  TYR P  50      -3.199 -72.311  99.667  0.00 97.00      PROA   
ATOM    759  HB1 TYR P  50      -3.832 -71.998 100.524  0.00 97.00      PROA   
ATOM    760  HB2 TYR P  50      -2.142 -72.299 100.010  0.00 97.00      PROA   
ATOM    761  CG  TYR P  50      -3.539 -73.729  99.284  0.00 97.00      PROA   
ATOM    762  CD1 TYR P  50      -4.844 -74.231  99.435  0.00 97.00      PROA   
ATOM    763  HD1 TYR P  50      -5.626 -73.591  99.818  0.00 97.00      PROA   
ATOM    764  CE1 TYR P  50      -5.136 -75.564  99.117  0.00 97.00      PROA   
ATOM    765  HE1 TYR P  50      -6.132 -75.953  99.262  0.00 97.00      PROA   
ATOM    766  CZ  TYR P  50      -4.129 -76.401  98.625  0.00 97.00      PROA   
ATOM    767  OH  TYR P  50      -4.418 -77.745  98.310  0.00 97.00      PROA   
ATOM    768  HH  TYR P  50      -5.340 -77.906  98.530  0.00 97.00      PROA   
ATOM    769  CD2 TYR P  50      -2.532 -74.588  98.814  0.00 97.00      PROA   
ATOM    770  HD2 TYR P  50      -1.519 -74.223  98.732  0.00 97.00      PROA   
ATOM    771  CE2 TYR P  50      -2.830 -75.911  98.467  0.00 97.00      PROA   
ATOM    772  HE2 TYR P  50      -2.057 -76.568  98.100  0.00 97.00      PROA   
ATOM    773  C   TYR P  50      -4.789 -71.157  98.076  0.00 97.00      PROA   
ATOM    774  O   TYR P  50      -5.623 -70.829  98.910  0.00 97.00      PROA   
ATOM    775  N   HSD P  51      -5.114 -71.362  96.780  0.00 97.00      PROA   
ATOM    776  HN  HSD P  51      -4.426 -71.667  96.128  0.00 97.00      PROA   
ATOM    777  CA  HSD P  51      -6.412 -71.032  96.229  0.00 97.00      PROA   
ATOM    778  HA  HSD P  51      -6.970 -70.425  96.927  0.00 97.00      PROA   
ATOM    779  CB  HSD P  51      -6.266 -70.224  94.911  0.00 97.00      PROA   
ATOM    780  HB1 HSD P  51      -5.618 -70.782  94.200  0.00 97.00      PROA   
ATOM    781  HB2 HSD P  51      -5.739 -69.276  95.159  0.00 97.00      PROA   
ATOM    782  ND1 HSD P  51      -8.268 -70.735  93.404  0.00 97.00      PROA   
ATOM    783  HD1 HSD P  51      -8.101 -71.718  93.305  0.00 97.00      PROA   
ATOM    784  CG  HSD P  51      -7.555 -69.868  94.209  0.00 97.00      PROA   
ATOM    785  CE1 HSD P  51      -9.268 -70.019  92.837  0.00 97.00      PROA   
ATOM    786  HE1 HSD P  51      -9.995 -70.462  92.157  0.00 97.00      PROA   
ATOM    787  NE2 HSD P  51      -9.245 -68.754  93.209  0.00 97.00      PROA   
ATOM    788  CD2 HSD P  51      -8.162 -68.658  94.067  0.00 97.00      PROA   
ATOM    789  HD2 HSD P  51      -7.898 -67.701  94.500  0.00 97.00      PROA   
ATOM    790  C   HSD P  51      -7.218 -72.278  95.969  0.00 97.00      PROA   
ATOM    791  O   HSD P  51      -6.939 -73.039  95.045  0.00 97.00      PROA   
ATOM    792  N   ILE P  52      -8.291 -72.481  96.763  0.00 97.00      PROA   
ATOM    793  HN  ILE P  52      -8.493 -71.882  97.537  0.00 97.00      PROA   
ATOM    794  CA  ILE P  52      -9.254 -73.535  96.551  0.00 97.00      PROA   
ATOM    795  HA  ILE P  52      -8.804 -74.339  95.986  0.00 97.00      PROA   
ATOM    796  CB  ILE P  52      -9.767 -74.117  97.863  0.00 97.00      PROA   
ATOM    797  HB  ILE P  52     -10.153 -73.290  98.493  0.00 97.00      PROA   
ATOM    798  CG2 ILE P  52     -10.928 -75.102  97.624  0.00 97.00      PROA   
ATOM    799 HG21 ILE P  52     -10.610 -75.931  96.958  0.00 97.00      PROA   
ATOM    800 HG22 ILE P  52     -11.819 -74.602  97.193  0.00 97.00      PROA   
ATOM    801 HG23 ILE P  52     -11.233 -75.548  98.593  0.00 97.00      PROA   
ATOM    802  CG1 ILE P  52      -8.617 -74.805  98.639  0.00 97.00      PROA   
ATOM    803 HG11 ILE P  52      -7.670 -74.240  98.512  0.00 97.00      PROA   
ATOM    804 HG12 ILE P  52      -8.462 -75.816  98.202  0.00 97.00      PROA   
ATOM    805  CD  ILE P  52      -8.884 -74.944 100.141  0.00 97.00      PROA   
ATOM    806  HD1 ILE P  52      -9.823 -75.507 100.322  0.00 97.00      PROA   
ATOM    807  HD2 ILE P  52      -8.960 -73.948 100.625  0.00 97.00      PROA   
ATOM    808  HD3 ILE P  52      -8.055 -75.502 100.621  0.00 97.00      PROA   
ATOM    809  C   ILE P  52     -10.374 -72.930  95.737  0.00 97.00      PROA   
ATOM    810  O   ILE P  52     -11.157 -72.116  96.220  0.00 97.00      PROA   
ATOM    811  N   THR P  53     -10.457 -73.312  94.442  0.00 97.00      PROA   
ATOM    812  HN  THR P  53      -9.757 -73.911  94.060  0.00 97.00      PROA   
ATOM    813  CA  THR P  53     -11.459 -72.823  93.505  0.00 97.00      PROA   
ATOM    814  HA  THR P  53     -11.376 -71.746  93.485  0.00 97.00      PROA   
ATOM    815  CB  THR P  53     -11.238 -73.355  92.092  0.00 97.00      PROA   
ATOM    816  HB  THR P  53     -11.423 -74.453  92.054  0.00 97.00      PROA   
ATOM    817  OG1 THR P  53      -9.894 -73.124  91.694  0.00 97.00      PROA   
ATOM    818  HG1 THR P  53      -9.840 -73.426  90.784  0.00 97.00      PROA   
ATOM    819  CG2 THR P  53     -12.148 -72.637  91.075  0.00 97.00      PROA   
ATOM    820 HG21 THR P  53     -11.982 -71.540  91.120  0.00 97.00      PROA   
ATOM    821 HG22 THR P  53     -13.219 -72.843  91.273  0.00 97.00      PROA   
ATOM    822 HG23 THR P  53     -11.922 -72.984  90.043  0.00 97.00      PROA   
ATOM    823  C   THR P  53     -12.869 -73.156  93.940  0.00 97.00      PROA   
ATOM    824  O   THR P  53     -13.763 -72.315  93.859  0.00 97.00      PROA   
ATOM    825  N   SER P  54     -13.085 -74.394  94.436  0.00 97.00      PROA   
ATOM    826  HN  SER P  54     -12.332 -75.035  94.552  0.00 97.00      PROA   
ATOM    827  CA  SER P  54     -14.394 -74.872  94.819  0.00 97.00      PROA   
ATOM    828  HA  SER P  54     -14.897 -74.094  95.376  0.00 97.00      PROA   
ATOM    829  CB  SER P  54     -15.258 -75.374  93.623  0.00 97.00      PROA   
ATOM    830  HB1 SER P  54     -16.261 -75.693  93.975  0.00 97.00      PROA   
ATOM    831  HB2 SER P  54     -14.770 -76.243  93.133  0.00 97.00      PROA   
ATOM    832  OG  SER P  54     -15.425 -74.373  92.624  0.00 97.00      PROA   
ATOM    833  HG1 SER P  54     -15.743 -73.589  93.080  0.00 97.00      PROA   
ATOM    834  C   SER P  54     -14.146 -76.056  95.721  0.00 97.00      PROA   
ATOM    835  O   SER P  54     -13.696 -77.102  95.261  0.00 97.00      PROA   
ATOM    836  N   ALA P  55     -14.394 -75.906  97.041  0.00 97.00      PROA   
ATOM    837  HN  ALA P  55     -14.757 -75.039  97.386  0.00 97.00      PROA   
ATOM    838  CA  ALA P  55     -13.959 -76.825  98.076  0.00 97.00      PROA   
ATOM    839  HA  ALA P  55     -12.887 -76.865  97.996  0.00 97.00      PROA   
ATOM    840  CB  ALA P  55     -14.302 -76.250  99.465  0.00 97.00      PROA   
ATOM    841  HB1 ALA P  55     -15.403 -76.171  99.597  0.00 97.00      PROA   
ATOM    842  HB2 ALA P  55     -13.875 -75.227  99.562  0.00 97.00      PROA   
ATOM    843  HB3 ALA P  55     -13.881 -76.881 100.274  0.00 97.00      PROA   
ATOM    844  C   ALA P  55     -14.438 -78.270  98.002  0.00 97.00      PROA   
ATOM    845  O   ALA P  55     -15.603 -78.555  97.738  0.00 97.00      PROA   
ATOM    846  N   SER P  56     -13.509 -79.223  98.271  0.00 97.00      PROA   
ATOM    847  HN  SER P  56     -12.557 -78.951  98.420  0.00 97.00      PROA   
ATOM    848  CA  SER P  56     -13.767 -80.646  98.410  0.00 97.00      PROA   
ATOM    849  HA  SER P  56     -14.764 -80.853  98.052  0.00 97.00      PROA   
ATOM    850  CB  SER P  56     -12.782 -81.546  97.607  0.00 97.00      PROA   
ATOM    851  HB1 SER P  56     -12.791 -81.218  96.546  0.00 97.00      PROA   
ATOM    852  HB2 SER P  56     -13.119 -82.606  97.638  0.00 97.00      PROA   
ATOM    853  OG  SER P  56     -11.439 -81.466  98.079  0.00 97.00      PROA   
ATOM    854  HG1 SER P  56     -11.018 -82.301  97.834  0.00 97.00      PROA   
ATOM    855  C   SER P  56     -13.733 -81.020  99.879  0.00 97.00      PROA   
ATOM    856  O   SER P  56     -13.349 -80.227 100.733  0.00 97.00      PROA   
ATOM    857  N   GLU P  57     -14.154 -82.261 100.220  0.00 97.00      PROA   
ATOM    858  HN  GLU P  57     -14.443 -82.911  99.521  0.00 97.00      PROA   
ATOM    859  CA  GLU P  57     -14.107 -82.812 101.565  0.00 97.00      PROA   
ATOM    860  HA  GLU P  57     -14.675 -82.172 102.226  0.00 97.00      PROA   
ATOM    861  CB  GLU P  57     -14.685 -84.257 101.545  0.00 97.00      PROA   
ATOM    862  HB1 GLU P  57     -14.667 -84.687 102.567  0.00 97.00      PROA   
ATOM    863  HB2 GLU P  57     -14.005 -84.876 100.911  0.00 97.00      PROA   
ATOM    864  CG  GLU P  57     -16.097 -84.441 100.915  0.00 97.00      PROA   
ATOM    865  HG1 GLU P  57     -16.255 -85.537 100.782  0.00 97.00      PROA   
ATOM    866  HG2 GLU P  57     -16.145 -83.978  99.908  0.00 97.00      PROA   
ATOM    867  CD  GLU P  57     -17.283 -83.918 101.734  0.00 97.00      PROA   
ATOM    868  OE1 GLU P  57     -18.053 -84.768 102.258  0.00 97.00      PROA   
ATOM    869  OE2 GLU P  57     -17.492 -82.678 101.777  0.00 97.00      PROA   
ATOM    870  C   GLU P  57     -12.655 -82.881 102.053  0.00 97.00      PROA   
ATOM    871  O   GLU P  57     -12.311 -82.540 103.180  0.00 97.00      PROA   
ATOM    872  N   ASP P  58     -11.789 -83.312 101.121  0.00 97.00      PROA   
ATOM    873  HN  ASP P  58     -12.178 -83.601 100.248  0.00 97.00      PROA   
ATOM    874  CA  ASP P  58     -10.382 -83.617 101.168  0.00 97.00      PROA   
ATOM    875  HA  ASP P  58     -10.209 -84.194 102.065  0.00 97.00      PROA   
ATOM    876  CB  ASP P  58     -10.002 -84.521  99.939  0.00 97.00      PROA   
ATOM    877  HB1 ASP P  58     -10.060 -85.581 100.275  0.00 97.00      PROA   
ATOM    878  HB2 ASP P  58      -8.968 -84.331  99.592  0.00 97.00      PROA   
ATOM    879  CG  ASP P  58     -10.967 -84.422  98.740  0.00 97.00      PROA   
ATOM    880  OD1 ASP P  58     -12.169 -84.775  98.882  0.00 97.00      PROA   
ATOM    881  OD2 ASP P  58     -10.498 -84.008  97.649  0.00 97.00      PROA   
ATOM    882  C   ASP P  58      -9.469 -82.402 101.308  0.00 97.00      PROA   
ATOM    883  O   ASP P  58      -8.331 -82.541 101.756  0.00 97.00      PROA   
ATOM    884  N   ASP P  59      -9.961 -81.172 101.021  0.00 97.00      PROA   
ATOM    885  HN  ASP P  59     -10.805 -81.079 100.497  0.00 97.00      PROA   
ATOM    886  CA  ASP P  59      -9.341 -79.913 101.420  0.00 97.00      PROA   
ATOM    887  HA  ASP P  59      -8.348 -79.874 100.990  0.00 97.00      PROA   
ATOM    888  CB  ASP P  59     -10.189 -78.714 100.903  0.00 97.00      PROA   
ATOM    889  HB1 ASP P  59      -9.911 -77.775 101.427  0.00 97.00      PROA   
ATOM    890  HB2 ASP P  59     -11.267 -78.908 101.078  0.00 97.00      PROA   
ATOM    891  CG  ASP P  59      -9.967 -78.426  99.418  0.00 97.00      PROA   
ATOM    892  OD1 ASP P  59      -8.790 -78.395  98.974  0.00 97.00      PROA   
ATOM    893  OD2 ASP P  59     -10.973 -78.089  98.746  0.00 97.00      PROA   
ATOM    894  C   ASP P  59      -9.176 -79.760 102.942  0.00 97.00      PROA   
ATOM    895  O   ASP P  59      -8.326 -79.007 103.406  0.00 97.00      PROA   
ATOM    896  N   SER P  60      -9.987 -80.464 103.766  0.00 97.00      PROA   
ATOM    897  HN  SER P  60     -10.662 -81.070 103.354  0.00 97.00      PROA   
ATOM    898  CA  SER P  60      -9.955 -80.403 105.230  0.00 97.00      PROA   
ATOM    899  HA  SER P  60     -10.141 -79.372 105.497  0.00 97.00      PROA   
ATOM    900  CB  SER P  60     -11.042 -81.278 105.906  0.00 97.00      PROA   
ATOM    901  HB1 SER P  60     -11.014 -81.147 107.010  0.00 97.00      PROA   
ATOM    902  HB2 SER P  60     -10.873 -82.351 105.667  0.00 97.00      PROA   
ATOM    903  OG  SER P  60     -12.345 -80.925 105.471  0.00 97.00      PROA   
ATOM    904  HG1 SER P  60     -12.465 -81.343 104.611  0.00 97.00      PROA   
ATOM    905  C   SER P  60      -8.641 -80.820 105.890  0.00 97.00      PROA   
ATOM    906  O   SER P  60      -8.000 -81.790 105.492  0.00 97.00      PROA   
ATOM    907  N   GLY P  61      -8.234 -80.112 106.973  0.00 97.00      PROA   
ATOM    908  HN  GLY P  61      -8.790 -79.357 107.320  0.00 97.00      PROA   
ATOM    909  CA  GLY P  61      -6.995 -80.413 107.675  0.00 97.00      PROA   
ATOM    910  HA1 GLY P  61      -6.279 -80.833 106.983  0.00 97.00      PROA   
ATOM    911  HA2 GLY P  61      -7.230 -81.060 108.508  0.00 97.00      PROA   
ATOM    912  C   GLY P  61      -6.374 -79.162 108.209  0.00 97.00      PROA   
ATOM    913  O   GLY P  61      -6.914 -78.076 108.047  0.00 97.00      PROA   
ATOM    914  N   GLU P  62      -5.198 -79.276 108.868  0.00 97.00      PROA   
ATOM    915  HN  GLU P  62      -4.763 -80.166 109.001  0.00 97.00      PROA   
ATOM    916  CA  GLU P  62      -4.496 -78.126 109.391  0.00 97.00      PROA   
ATOM    917  HA  GLU P  62      -5.215 -77.343 109.546  0.00 97.00      PROA   
ATOM    918  CB  GLU P  62      -3.856 -78.346 110.784  0.00 97.00      PROA   
ATOM    919  HB1 GLU P  62      -4.650 -78.776 111.435  0.00 97.00      PROA   
ATOM    920  HB2 GLU P  62      -3.596 -77.341 111.187  0.00 97.00      PROA   
ATOM    921  CG  GLU P  62      -2.634 -79.276 110.883  0.00 97.00      PROA   
ATOM    922  HG1 GLU P  62      -1.882 -79.051 110.098  0.00 97.00      PROA   
ATOM    923  HG2 GLU P  62      -2.949 -80.336 110.791  0.00 97.00      PROA   
ATOM    924  CD  GLU P  62      -1.957 -79.095 112.237  0.00 97.00      PROA   
ATOM    925  OE1 GLU P  62      -2.661 -78.959 113.265  0.00 97.00      PROA   
ATOM    926  OE2 GLU P  62      -0.706 -79.096 112.253  0.00 97.00      PROA   
ATOM    927  C   GLU P  62      -3.522 -77.566 108.388  0.00 97.00      PROA   
ATOM    928  O   GLU P  62      -2.628 -78.238 107.882  0.00 97.00      PROA   
ATOM    929  N   TYR P  63      -3.722 -76.271 108.076  0.00 97.00      PROA   
ATOM    930  HN  TYR P  63      -4.468 -75.769 108.509  0.00 97.00      PROA   
ATOM    931  CA  TYR P  63      -2.955 -75.508 107.125  0.00 97.00      PROA   
ATOM    932  HA  TYR P  63      -2.500 -76.180 106.409  0.00 97.00      PROA   
ATOM    933  CB  TYR P  63      -3.830 -74.463 106.379  0.00 97.00      PROA   
ATOM    934  HB1 TYR P  63      -3.211 -73.665 105.918  0.00 97.00      PROA   
ATOM    935  HB2 TYR P  63      -4.537 -73.995 107.093  0.00 97.00      PROA   
ATOM    936  CG  TYR P  63      -4.647 -75.116 105.296  0.00 97.00      PROA   
ATOM    937  CD1 TYR P  63      -5.715 -75.977 105.608  0.00 97.00      PROA   
ATOM    938  HD1 TYR P  63      -5.974 -76.164 106.638  0.00 97.00      PROA   
ATOM    939  CE1 TYR P  63      -6.430 -76.624 104.595  0.00 97.00      PROA   
ATOM    940  HE1 TYR P  63      -7.216 -77.315 104.857  0.00 97.00      PROA   
ATOM    941  CZ  TYR P  63      -6.120 -76.375 103.253  0.00 97.00      PROA   
ATOM    942  OH  TYR P  63      -6.792 -77.051 102.215  0.00 97.00      PROA   
ATOM    943  HH  TYR P  63      -7.334 -77.741 102.610  0.00 97.00      PROA   
ATOM    944  CD2 TYR P  63      -4.368 -74.851 103.943  0.00 97.00      PROA   
ATOM    945  HD2 TYR P  63      -3.568 -74.176 103.678  0.00 97.00      PROA   
ATOM    946  CE2 TYR P  63      -5.105 -75.471 102.930  0.00 97.00      PROA   
ATOM    947  HE2 TYR P  63      -4.858 -75.292 101.897  0.00 97.00      PROA   
ATOM    948  C   TYR P  63      -1.849 -74.795 107.854  0.00 97.00      PROA   
ATOM    949  O   TYR P  63      -2.059 -74.216 108.917  0.00 97.00      PROA   
ATOM    950  N   ARG P  64      -0.615 -74.842 107.306  0.00 97.00      PROA   
ATOM    951  HN  ARG P  64      -0.432 -75.397 106.498  0.00 97.00      PROA   
ATOM    952  CA  ARG P  64       0.507 -74.169 107.921  0.00 97.00      PROA   
ATOM    953  HA  ARG P  64       0.164 -73.287 108.446  0.00 97.00      PROA   
ATOM    954  CB  ARG P  64       1.330 -75.088 108.866  0.00 97.00      PROA   
ATOM    955  HB1 ARG P  64       1.813 -74.437 109.628  0.00 97.00      PROA   
ATOM    956  HB2 ARG P  64       2.143 -75.616 108.320  0.00 97.00      PROA   
ATOM    957  CG  ARG P  64       0.496 -76.190 109.551  0.00 97.00      PROA   
ATOM    958  HG1 ARG P  64       0.155 -76.918 108.783  0.00 97.00      PROA   
ATOM    959  HG2 ARG P  64      -0.414 -75.752 110.018  0.00 97.00      PROA   
ATOM    960  CD  ARG P  64       1.267 -76.961 110.615  0.00 97.00      PROA   
ATOM    961  HD1 ARG P  64       2.286 -77.238 110.273  0.00 97.00      PROA   
ATOM    962  HD2 ARG P  64       0.717 -77.881 110.890  0.00 97.00      PROA   
ATOM    963  NE  ARG P  64       1.381 -76.028 111.773  0.00 97.00      PROA   
ATOM    964  HE  ARG P  64       1.200 -75.057 111.624  0.00 97.00      PROA   
ATOM    965  CZ  ARG P  64       1.457 -76.410 113.059  0.00 97.00      PROA   
ATOM    966  NH1 ARG P  64       1.136 -77.635 113.484  0.00 97.00      PROA   
ATOM    967 HH11 ARG P  64       0.562 -78.181 112.872  0.00 97.00      PROA   
ATOM    968 HH12 ARG P  64       0.971 -77.767 114.454  0.00 97.00      PROA   
ATOM    969  NH2 ARG P  64       1.818 -75.484 113.957  0.00 97.00      PROA   
ATOM    970 HH21 ARG P  64       2.107 -74.597 113.599  0.00 97.00      PROA   
ATOM    971 HH22 ARG P  64       1.929 -75.755 114.905  0.00 97.00      PROA   
ATOM    972  C   ARG P  64       1.414 -73.752 106.796  0.00 97.00      PROA   
ATOM    973  O   ARG P  64       1.432 -74.380 105.744  0.00 97.00      PROA   
ATOM    974  N   CYS P  65       2.212 -72.679 106.988  0.00 97.00      PROA   
ATOM    975  HN  CYS P  65       2.086 -72.063 107.761  0.00 97.00      PROA   
ATOM    976  CA  CYS P  65       3.240 -72.327 106.036  0.00 97.00      PROA   
ATOM    977  HA  CYS P  65       3.534 -73.228 105.522  0.00 97.00      PROA   
ATOM    978  CB  CYS P  65       2.733 -71.310 104.987  0.00 97.00      PROA   
ATOM    979  HB1 CYS P  65       1.984 -71.846 104.361  0.00 97.00      PROA   
ATOM    980  HB2 CYS P  65       3.547 -70.986 104.307  0.00 97.00      PROA   
ATOM    981  SG  CYS P  65       1.905 -69.883 105.745  0.00 97.00      PROA   
ATOM    982  C   CYS P  65       4.498 -71.823 106.707  0.00 97.00      PROA   
ATOM    983  O   CYS P  65       4.517 -71.448 107.874  0.00 97.00      PROA   
ATOM    984  N   GLN P  66       5.610 -71.837 105.942  0.00 97.00      PROA   
ATOM    985  HN  GLN P  66       5.562 -72.229 105.025  0.00 97.00      PROA   
ATOM    986  CA  GLN P  66       6.894 -71.317 106.350  0.00 97.00      PROA   
ATOM    987  HA  GLN P  66       6.801 -70.780 107.284  0.00 97.00      PROA   
ATOM    988  CB  GLN P  66       7.914 -72.494 106.488  0.00 97.00      PROA   
ATOM    989  HB1 GLN P  66       8.242 -72.864 105.497  0.00 97.00      PROA   
ATOM    990  HB2 GLN P  66       7.338 -73.322 106.965  0.00 97.00      PROA   
ATOM    991  CG  GLN P  66       9.125 -72.210 107.407  0.00 97.00      PROA   
ATOM    992  HG1 GLN P  66       8.736 -71.690 108.308  0.00 97.00      PROA   
ATOM    993  HG2 GLN P  66       9.865 -71.548 106.920  0.00 97.00      PROA   
ATOM    994  CD  GLN P  66       9.814 -73.477 107.945  0.00 97.00      PROA   
ATOM    995  OE1 GLN P  66       9.854 -73.655 109.161  0.00 97.00      PROA   
ATOM    996  NE2 GLN P  66      10.362 -74.368 107.082  0.00 97.00      PROA   
ATOM    997 HE21 GLN P  66      10.749 -75.217 107.440  0.00 97.00      PROA   
ATOM    998 HE22 GLN P  66      10.319 -74.219 106.094  0.00 97.00      PROA   
ATOM    999  C   GLN P  66       7.256 -70.336 105.241  0.00 97.00      PROA   
ATOM   1000  O   GLN P  66       7.486 -70.732 104.100  0.00 97.00      PROA   
ATOM   1001  N   ARG P  67       7.282 -69.010 105.544  0.00 97.00      PROA   
ATOM   1002  HN  ARG P  67       7.043 -68.684 106.455  0.00 97.00      PROA   
ATOM   1003  CA  ARG P  67       7.568 -67.968 104.566  0.00 97.00      PROA   
ATOM   1004  HA  ARG P  67       7.577 -68.374 103.564  0.00 97.00      PROA   
ATOM   1005  CB  ARG P  67       6.513 -66.827 104.645  0.00 97.00      PROA   
ATOM   1006  HB1 ARG P  67       6.857 -65.916 104.108  0.00 97.00      PROA   
ATOM   1007  HB2 ARG P  67       6.389 -66.546 105.716  0.00 97.00      PROA   
ATOM   1008  CG  ARG P  67       5.130 -67.207 104.091  0.00 97.00      PROA   
ATOM   1009  HG1 ARG P  67       4.382 -66.498 104.517  0.00 97.00      PROA   
ATOM   1010  HG2 ARG P  67       4.861 -68.223 104.450  0.00 97.00      PROA   
ATOM   1011  CD  ARG P  67       5.030 -67.186 102.560  0.00 97.00      PROA   
ATOM   1012  HD1 ARG P  67       4.127 -67.734 102.225  0.00 97.00      PROA   
ATOM   1013  HD2 ARG P  67       5.920 -67.651 102.084  0.00 97.00      PROA   
ATOM   1014  NE  ARG P  67       4.832 -65.768 102.133  0.00 97.00      PROA   
ATOM   1015  HE  ARG P  67       3.977 -65.318 102.388  0.00 97.00      PROA   
ATOM   1016  CZ  ARG P  67       5.726 -65.030 101.453  0.00 97.00      PROA   
ATOM   1017  NH1 ARG P  67       6.887 -65.519 101.012  0.00 97.00      PROA   
ATOM   1018 HH11 ARG P  67       7.052 -66.501 101.041  0.00 97.00      PROA   
ATOM   1019 HH12 ARG P  67       7.454 -64.932 100.435  0.00 97.00      PROA   
ATOM   1020  NH2 ARG P  67       5.432 -63.748 101.177  0.00 97.00      PROA   
ATOM   1021 HH21 ARG P  67       4.573 -63.368 101.502  0.00 97.00      PROA   
ATOM   1022 HH22 ARG P  67       6.109 -63.197 100.689  0.00 97.00      PROA   
ATOM   1023  C   ARG P  67       8.911 -67.327 104.827  0.00 97.00      PROA   
ATOM   1024  O   ARG P  67       8.994 -66.421 105.652  0.00 97.00      PROA   
ATOM   1025  N   GLY P  68       9.975 -67.745 104.086  0.00 97.00      PROA   
ATOM   1026  HN  GLY P  68       9.829 -68.481 103.428  0.00 97.00      PROA   
ATOM   1027  CA  GLY P  68      11.312 -67.141 104.028  0.00 97.00      PROA   
ATOM   1028  HA1 GLY P  68      11.213 -66.222 103.469  0.00 97.00      PROA   
ATOM   1029  HA2 GLY P  68      11.945 -67.854 103.519  0.00 97.00      PROA   
ATOM   1030  C   GLY P  68      12.038 -66.780 105.310  0.00 97.00      PROA   
ATOM   1031  O   GLY P  68      13.029 -66.052 105.273  0.00 97.00      PROA   
ATOM   1032  N   LEU P  69      11.558 -67.252 106.476  0.00 97.00      PROA   
ATOM   1033  HN  LEU P  69      10.760 -67.846 106.460  0.00 97.00      PROA   
ATOM   1034  CA  LEU P  69      11.929 -66.708 107.761  0.00 97.00      PROA   
ATOM   1035  HA  LEU P  69      12.944 -66.333 107.730  0.00 97.00      PROA   
ATOM   1036  CB  LEU P  69      10.930 -65.611 108.223  0.00 97.00      PROA   
ATOM   1037  HB1 LEU P  69      11.088 -65.358 109.295  0.00 97.00      PROA   
ATOM   1038  HB2 LEU P  69       9.902 -66.020 108.094  0.00 97.00      PROA   
ATOM   1039  CG  LEU P  69      10.954 -64.275 107.448  0.00 97.00      PROA   
ATOM   1040  HG  LEU P  69      10.833 -64.483 106.360  0.00 97.00      PROA   
ATOM   1041  CD1 LEU P  69       9.761 -63.401 107.877  0.00 97.00      PROA   
ATOM   1042 HD11 LEU P  69       9.820 -63.174 108.963  0.00 97.00      PROA   
ATOM   1043 HD12 LEU P  69       8.802 -63.922 107.669  0.00 97.00      PROA   
ATOM   1044 HD13 LEU P  69       9.777 -62.445 107.316  0.00 97.00      PROA   
ATOM   1045  CD2 LEU P  69      12.274 -63.515 107.651  0.00 97.00      PROA   
ATOM   1046 HD21 LEU P  69      13.128 -64.104 107.258  0.00 97.00      PROA   
ATOM   1047 HD22 LEU P  69      12.440 -63.317 108.732  0.00 97.00      PROA   
ATOM   1048 HD23 LEU P  69      12.241 -62.544 107.116  0.00 97.00      PROA   
ATOM   1049  C   LEU P  69      11.861 -67.815 108.785  0.00 97.00      PROA   
ATOM   1050  O   LEU P  69      11.049 -68.730 108.669  0.00 97.00      PROA   
ATOM   1051  N   SER P  70      12.714 -67.736 109.835  0.00 97.00      PROA   
ATOM   1052  HN  SER P  70      13.349 -66.967 109.897  0.00 97.00      PROA   
ATOM   1053  CA  SER P  70      12.792 -68.663 110.957  0.00 97.00      PROA   
ATOM   1054  HA  SER P  70      13.263 -69.552 110.563  0.00 97.00      PROA   
ATOM   1055  CB  SER P  70      13.733 -68.116 112.065  0.00 97.00      PROA   
ATOM   1056  HB1 SER P  70      14.766 -68.095 111.653  0.00 97.00      PROA   
ATOM   1057  HB2 SER P  70      13.738 -68.768 112.964  0.00 97.00      PROA   
ATOM   1058  OG  SER P  70      13.376 -66.780 112.425  0.00 97.00      PROA   
ATOM   1059  HG1 SER P  70      14.042 -66.456 113.037  0.00 97.00      PROA   
ATOM   1060  C   SER P  70      11.466 -69.119 111.570  0.00 97.00      PROA   
ATOM   1061  O   SER P  70      10.661 -68.315 112.026  0.00 97.00      PROA   
ATOM   1062  N   GLY P  71      11.218 -70.450 111.605  0.00 97.00      PROA   
ATOM   1063  HN  GLY P  71      11.917 -71.077 111.269  0.00 97.00      PROA   
ATOM   1064  CA  GLY P  71       9.974 -71.047 112.089  0.00 97.00      PROA   
ATOM   1065  HA1 GLY P  71       9.685 -70.533 112.995  0.00 97.00      PROA   
ATOM   1066  HA2 GLY P  71      10.183 -72.089 112.270  0.00 97.00      PROA   
ATOM   1067  C   GLY P  71       8.793 -70.975 111.138  0.00 97.00      PROA   
ATOM   1068  O   GLY P  71       8.697 -70.108 110.278  0.00 97.00      PROA   
ATOM   1069  N   ARG P  72       7.834 -71.918 111.303  0.00 97.00      PROA   
ATOM   1070  HN  ARG P  72       7.943 -72.609 112.010  0.00 97.00      PROA   
ATOM   1071  CA  ARG P  72       6.617 -72.053 110.522  0.00 97.00      PROA   
ATOM   1072  HA  ARG P  72       6.620 -71.319 109.725  0.00 97.00      PROA   
ATOM   1073  CB  ARG P  72       6.417 -73.467 109.886  0.00 97.00      PROA   
ATOM   1074  HB1 ARG P  72       7.300 -73.689 109.253  0.00 97.00      PROA   
ATOM   1075  HB2 ARG P  72       5.554 -73.412 109.184  0.00 97.00      PROA   
ATOM   1076  CG  ARG P  72       6.126 -74.679 110.815  0.00 97.00      PROA   
ATOM   1077  HG1 ARG P  72       6.112 -75.586 110.168  0.00 97.00      PROA   
ATOM   1078  HG2 ARG P  72       5.104 -74.564 111.234  0.00 97.00      PROA   
ATOM   1079  CD  ARG P  72       7.084 -74.958 111.987  0.00 97.00      PROA   
ATOM   1080  HD1 ARG P  72       6.902 -75.976 112.398  0.00 97.00      PROA   
ATOM   1081  HD2 ARG P  72       6.950 -74.202 112.791  0.00 97.00      PROA   
ATOM   1082  NE  ARG P  72       8.470 -74.883 111.440  0.00 97.00      PROA   
ATOM   1083  HE  ARG P  72       8.586 -74.544 110.508  0.00 97.00      PROA   
ATOM   1084  CZ  ARG P  72       9.610 -75.011 112.148  0.00 97.00      PROA   
ATOM   1085  NH1 ARG P  72       9.668 -75.472 113.399  0.00 97.00      PROA   
ATOM   1086 HH11 ARG P  72       8.842 -75.834 113.816  0.00 97.00      PROA   
ATOM   1087 HH12 ARG P  72      10.562 -75.542 113.835  0.00 97.00      PROA   
ATOM   1088  NH2 ARG P  72      10.750 -74.656 111.529  0.00 97.00      PROA   
ATOM   1089 HH21 ARG P  72      10.662 -74.317 110.591  0.00 97.00      PROA   
ATOM   1090 HH22 ARG P  72      11.631 -74.829 111.954  0.00 97.00      PROA   
ATOM   1091  C   ARG P  72       5.440 -71.755 111.422  0.00 97.00      PROA   
ATOM   1092  O   ARG P  72       5.546 -71.772 112.646  0.00 97.00      PROA   
ATOM   1093  N   SER P  73       4.295 -71.434 110.781  0.00 97.00      PROA   
ATOM   1094  HN  SER P  73       4.316 -71.370 109.784  0.00 97.00      PROA   
ATOM   1095  CA  SER P  73       2.975 -71.153 111.308  0.00 97.00      PROA   
ATOM   1096  HA  SER P  73       3.051 -70.154 111.714  0.00 97.00      PROA   
ATOM   1097  CB  SER P  73       1.937 -71.098 110.152  0.00 97.00      PROA   
ATOM   1098  HB1 SER P  73       0.896 -71.365 110.424  0.00 97.00      PROA   
ATOM   1099  HB2 SER P  73       2.253 -71.823 109.381  0.00 97.00      PROA   
ATOM   1100  OG  SER P  73       1.888 -69.797 109.586  0.00 97.00      PROA   
ATOM   1101  HG1 SER P  73       1.309 -69.298 110.174  0.00 97.00      PROA   
ATOM   1102  C   SER P  73       2.356 -71.960 112.428  0.00 97.00      PROA   
ATOM   1103  O   SER P  73       2.715 -73.083 112.767  0.00 97.00      PROA   
ATOM   1104  N   ASP P  74       1.291 -71.312 112.929  0.00 97.00      PROA   
ATOM   1105  HN  ASP P  74       1.185 -70.359 112.644  0.00 97.00      PROA   
ATOM   1106  CA  ASP P  74       0.032 -71.753 113.469  0.00 97.00      PROA   
ATOM   1107  HA  ASP P  74       0.193 -71.862 114.528  0.00 97.00      PROA   
ATOM   1108  CB  ASP P  74      -1.010 -70.594 113.241  0.00 97.00      PROA   
ATOM   1109  HB1 ASP P  74      -0.911 -69.870 114.081  0.00 97.00      PROA   
ATOM   1110  HB2 ASP P  74      -2.051 -70.968 113.241  0.00 97.00      PROA   
ATOM   1111  CG  ASP P  74      -0.772 -69.772 111.953  0.00 97.00      PROA   
ATOM   1112  OD1 ASP P  74       0.275 -69.076 111.859  0.00 97.00      PROA   
ATOM   1113  OD2 ASP P  74      -1.644 -69.822 111.049  0.00 97.00      PROA   
ATOM   1114  C   ASP P  74      -0.512 -73.076 112.901  0.00 97.00      PROA   
ATOM   1115  O   ASP P  74      -0.206 -73.445 111.766  0.00 97.00      PROA   
ATOM   1116  N   PRO P  75      -1.298 -73.845 113.652  0.00 97.00      PROA   
ATOM   1117  CD  PRO P  75      -1.335 -73.810 115.117  0.00 97.00      PROA   
ATOM   1118  HD1 PRO P  75      -1.869 -72.894 115.454  0.00 97.00      PROA   
ATOM   1119  HD2 PRO P  75      -0.300 -73.822 115.525  0.00 97.00      PROA   
ATOM   1120  CA  PRO P  75      -2.163 -74.879 113.109  0.00 97.00      PROA   
ATOM   1121  HA  PRO P  75      -1.774 -75.316 112.199  0.00 97.00      PROA   
ATOM   1122  CB  PRO P  75      -2.187 -75.906 114.254  0.00 97.00      PROA   
ATOM   1123  HB1 PRO P  75      -1.286 -76.551 114.169  0.00 97.00      PROA   
ATOM   1124  HB2 PRO P  75      -3.072 -76.571 114.241  0.00 97.00      PROA   
ATOM   1125  CG  PRO P  75      -2.090 -75.075 115.544  0.00 97.00      PROA   
ATOM   1126  HG1 PRO P  75      -3.114 -74.798 115.876  0.00 97.00      PROA   
ATOM   1127  HG2 PRO P  75      -1.581 -75.628 116.358  0.00 97.00      PROA   
ATOM   1128  C   PRO P  75      -3.564 -74.343 112.838  0.00 97.00      PROA   
ATOM   1129  O   PRO P  75      -4.453 -74.556 113.662  0.00 97.00      PROA   
ATOM   1130  N   ILE P  76      -3.840 -73.676 111.691  0.00 97.00      PROA   
ATOM   1131  HN  ILE P  76      -3.138 -73.438 111.023  0.00 97.00      PROA   
ATOM   1132  CA  ILE P  76      -5.224 -73.324 111.389  0.00 97.00      PROA   
ATOM   1133  HA  ILE P  76      -5.730 -73.113 112.321  0.00 97.00      PROA   
ATOM   1134  CB  ILE P  76      -5.433 -72.042 110.591  0.00 97.00      PROA   
ATOM   1135  HB  ILE P  76      -6.514 -71.959 110.321  0.00 97.00      PROA   
ATOM   1136  CG2 ILE P  76      -5.107 -70.842 111.509  0.00 97.00      PROA   
ATOM   1137 HG21 ILE P  76      -4.032 -70.847 111.784  0.00 97.00      PROA   
ATOM   1138 HG22 ILE P  76      -5.711 -70.871 112.439  0.00 97.00      PROA   
ATOM   1139 HG23 ILE P  76      -5.320 -69.889 110.981  0.00 97.00      PROA   
ATOM   1140  CG1 ILE P  76      -4.603 -71.984 109.293  0.00 97.00      PROA   
ATOM   1141 HG11 ILE P  76      -4.130 -72.967 109.104  0.00 97.00      PROA   
ATOM   1142 HG12 ILE P  76      -3.781 -71.248 109.431  0.00 97.00      PROA   
ATOM   1143  CD  ILE P  76      -5.441 -71.610 108.069  0.00 97.00      PROA   
ATOM   1144  HD1 ILE P  76      -5.896 -70.606 108.195  0.00 97.00      PROA   
ATOM   1145  HD2 ILE P  76      -6.251 -72.356 107.912  0.00 97.00      PROA   
ATOM   1146  HD3 ILE P  76      -4.803 -71.602 107.162  0.00 97.00      PROA   
ATOM   1147  C   ILE P  76      -5.952 -74.515 110.780  0.00 97.00      PROA   
ATOM   1148  O   ILE P  76      -5.835 -74.841 109.601  0.00 97.00      PROA   
ATOM   1149  N   GLN P  77      -6.726 -75.221 111.631  0.00 97.00      PROA   
ATOM   1150  HN  GLN P  77      -6.723 -74.986 112.600  0.00 97.00      PROA   
ATOM   1151  CA  GLN P  77      -7.390 -76.459 111.287  0.00 97.00      PROA   
ATOM   1152  HA  GLN P  77      -6.779 -76.999 110.588  0.00 97.00      PROA   
ATOM   1153  CB  GLN P  77      -7.544 -77.346 112.553  0.00 97.00      PROA   
ATOM   1154  HB1 GLN P  77      -7.753 -78.384 112.215  0.00 97.00      PROA   
ATOM   1155  HB2 GLN P  77      -8.404 -77.008 113.171  0.00 97.00      PROA   
ATOM   1156  CG  GLN P  77      -6.275 -77.324 113.450  0.00 97.00      PROA   
ATOM   1157  HG1 GLN P  77      -6.239 -76.386 114.042  0.00 97.00      PROA   
ATOM   1158  HG2 GLN P  77      -5.361 -77.356 112.826  0.00 97.00      PROA   
ATOM   1159  CD  GLN P  77      -6.270 -78.486 114.450  0.00 97.00      PROA   
ATOM   1160  OE1 GLN P  77      -7.259 -78.699 115.158  0.00 97.00      PROA   
ATOM   1161  NE2 GLN P  77      -5.137 -79.240 114.534  0.00 97.00      PROA   
ATOM   1162 HE21 GLN P  77      -4.320 -79.019 113.994  0.00 97.00      PROA   
ATOM   1163 HE22 GLN P  77      -5.119 -80.007 115.172  0.00 97.00      PROA   
ATOM   1164  C   GLN P  77      -8.723 -76.162 110.614  0.00 97.00      PROA   
ATOM   1165  O   GLN P  77      -9.656 -75.684 111.250  0.00 97.00      PROA   
ATOM   1166  N   LEU P  78      -8.807 -76.438 109.286  0.00 97.00      PROA   
ATOM   1167  HN  LEU P  78      -8.032 -76.876 108.833  0.00 97.00      PROA   
ATOM   1168  CA  LEU P  78      -9.881 -76.092 108.372  0.00 97.00      PROA   
ATOM   1169  HA  LEU P  78     -10.433 -75.253 108.772  0.00 97.00      PROA   
ATOM   1170  CB  LEU P  78      -9.273 -75.733 106.986  0.00 97.00      PROA   
ATOM   1171  HB1 LEU P  78      -8.755 -76.637 106.594  0.00 97.00      PROA   
ATOM   1172  HB2 LEU P  78      -8.490 -74.956 107.135  0.00 97.00      PROA   
ATOM   1173  CG  LEU P  78     -10.250 -75.227 105.896  0.00 97.00      PROA   
ATOM   1174  HG  LEU P  78     -11.173 -75.850 105.907  0.00 97.00      PROA   
ATOM   1175  CD1 LEU P  78     -10.650 -73.764 106.136  0.00 97.00      PROA   
ATOM   1176 HD11 LEU P  78      -9.753 -73.116 106.048  0.00 97.00      PROA   
ATOM   1177 HD12 LEU P  78     -11.081 -73.635 107.147  0.00 97.00      PROA   
ATOM   1178 HD13 LEU P  78     -11.399 -73.438 105.385  0.00 97.00      PROA   
ATOM   1179  CD2 LEU P  78      -9.633 -75.373 104.492  0.00 97.00      PROA   
ATOM   1180 HD21 LEU P  78      -9.400 -76.437 104.278  0.00 97.00      PROA   
ATOM   1181 HD22 LEU P  78      -8.695 -74.782 104.421  0.00 97.00      PROA   
ATOM   1182 HD23 LEU P  78     -10.340 -75.007 103.718  0.00 97.00      PROA   
ATOM   1183  C   LEU P  78     -10.825 -77.264 108.190  0.00 97.00      PROA   
ATOM   1184  O   LEU P  78     -10.389 -78.397 108.009  0.00 97.00      PROA   
ATOM   1185  N   GLU P  79     -12.156 -77.012 108.235  0.00 97.00      PROA   
ATOM   1186  HN  GLU P  79     -12.498 -76.093 108.421  0.00 97.00      PROA   
ATOM   1187  CA  GLU P  79     -13.170 -78.045 108.158  0.00 97.00      PROA   
ATOM   1188  HA  GLU P  79     -12.715 -79.013 108.000  0.00 97.00      PROA   
ATOM   1189  CB  GLU P  79     -14.011 -78.079 109.460  0.00 97.00      PROA   
ATOM   1190  HB1 GLU P  79     -14.826 -78.829 109.363  0.00 97.00      PROA   
ATOM   1191  HB2 GLU P  79     -14.482 -77.075 109.566  0.00 97.00      PROA   
ATOM   1192  CG  GLU P  79     -13.196 -78.419 110.733  0.00 97.00      PROA   
ATOM   1193  HG1 GLU P  79     -12.138 -78.106 110.615  0.00 97.00      PROA   
ATOM   1194  HG2 GLU P  79     -13.209 -79.514 110.916  0.00 97.00      PROA   
ATOM   1195  CD  GLU P  79     -13.708 -77.679 111.972  0.00 97.00      PROA   
ATOM   1196  OE1 GLU P  79     -13.875 -76.433 111.894  0.00 97.00      PROA   
ATOM   1197  OE2 GLU P  79     -13.867 -78.332 113.037  0.00 97.00      PROA   
ATOM   1198  C   GLU P  79     -14.118 -77.792 107.004  0.00 97.00      PROA   
ATOM   1199  O   GLU P  79     -14.693 -76.715 106.871  0.00 97.00      PROA   
ATOM   1200  N   VAL P  80     -14.346 -78.830 106.166  0.00  0.00      PROA   
ATOM   1201  HN  VAL P  80     -13.883 -79.704 106.290  0.00  0.00      PROA   
ATOM   1202  CA  VAL P  80     -15.266 -78.773 105.055  0.00  0.00      PROA   
ATOM   1203  HA  VAL P  80     -15.675 -77.780 104.989  0.00  0.00      PROA   
ATOM   1204  CB  VAL P  80     -14.654 -79.095 103.695  0.00  0.00      PROA   
ATOM   1205  HB  VAL P  80     -14.319 -80.155 103.648  0.00  0.00      PROA   
ATOM   1206  CG1 VAL P  80     -15.708 -78.849 102.592  0.00  0.00      PROA   
ATOM   1207 HG11 VAL P  80     -16.132 -77.828 102.697  0.00  0.00      PROA   
ATOM   1208 HG12 VAL P  80     -16.534 -79.588 102.653  0.00  0.00      PROA   
ATOM   1209 HG13 VAL P  80     -15.253 -78.926 101.585  0.00  0.00      PROA   
ATOM   1210  CG2 VAL P  80     -13.419 -78.189 103.490  0.00  0.00      PROA   
ATOM   1211 HG21 VAL P  80     -12.613 -78.433 104.213  0.00  0.00      PROA   
ATOM   1212 HG22 VAL P  80     -13.698 -77.122 103.615  0.00  0.00      PROA   
ATOM   1213 HG23 VAL P  80     -13.012 -78.322 102.467  0.00  0.00      PROA   
ATOM   1214  C   VAL P  80     -16.375 -79.729 105.418  0.00  0.00      PROA   
ATOM   1215  O   VAL P  80     -16.127 -80.811 105.949  0.00  0.00      PROA   
ATOM   1216  N   HSD P  81     -17.636 -79.298 105.180  0.00  0.00      PROA   
ATOM   1217  HN  HSD P  81     -17.793 -78.435 104.704  0.00  0.00      PROA   
ATOM   1218  CA  HSD P  81     -18.831 -79.924 105.685  0.00  0.00      PROA   
ATOM   1219  HA  HSD P  81     -18.612 -80.933 106.006  0.00  0.00      PROA   
ATOM   1220  CB  HSD P  81     -19.480 -79.119 106.836  0.00  0.00      PROA   
ATOM   1221  HB1 HSD P  81     -20.405 -79.615 107.203  0.00  0.00      PROA   
ATOM   1222  HB2 HSD P  81     -19.755 -78.105 106.469  0.00  0.00      PROA   
ATOM   1223  ND1 HSD P  81     -18.307 -79.892 108.960  0.00  0.00      PROA   
ATOM   1224  HD1 HSD P  81     -18.630 -80.840 108.941  0.00  0.00      PROA   
ATOM   1225  CG  HSD P  81     -18.562 -78.931 108.006  0.00  0.00      PROA   
ATOM   1226  CE1 HSD P  81     -17.567 -79.294 109.927  0.00  0.00      PROA   
ATOM   1227  HE1 HSD P  81     -17.218 -79.822 110.813  0.00  0.00      PROA   
ATOM   1228  NE2 HSD P  81     -17.341 -78.021 109.667  0.00  0.00      PROA   
ATOM   1229  CD2 HSD P  81     -17.968 -77.794 108.457  0.00  0.00      PROA   
ATOM   1230  HD2 HSD P  81     -17.950 -76.809 108.009  0.00  0.00      PROA   
ATOM   1231  C   HSD P  81     -19.827 -79.981 104.566  0.00  0.00      PROA   
ATOM   1232  O   HSD P  81     -19.623 -79.409 103.497  0.00  0.00      PROA   
ATOM   1233  N   ARG P  82     -20.941 -80.706 104.808  0.00  0.00      PROA   
ATOM   1234  HN  ARG P  82     -21.069 -81.189 105.670  0.00  0.00      PROA   
ATOM   1235  CA  ARG P  82     -22.048 -80.779 103.894  0.00  0.00      PROA   
ATOM   1236  HA  ARG P  82     -22.105 -79.862 103.323  0.00  0.00      PROA   
ATOM   1237  CB  ARG P  82     -21.975 -82.008 102.949  0.00  0.00      PROA   
ATOM   1238  HB1 ARG P  82     -20.979 -81.990 102.453  0.00  0.00      PROA   
ATOM   1239  HB2 ARG P  82     -22.745 -81.890 102.155  0.00  0.00      PROA   
ATOM   1240  CG  ARG P  82     -22.168 -83.383 103.623  0.00  0.00      PROA   
ATOM   1241  HG1 ARG P  82     -23.235 -83.503 103.914  0.00  0.00      PROA   
ATOM   1242  HG2 ARG P  82     -21.558 -83.416 104.554  0.00  0.00      PROA   
ATOM   1243  CD  ARG P  82     -21.747 -84.585 102.761  0.00  0.00      PROA   
ATOM   1244  HD1 ARG P  82     -22.005 -85.532 103.283  0.00  0.00      PROA   
ATOM   1245  HD2 ARG P  82     -20.651 -84.570 102.586  0.00  0.00      PROA   
ATOM   1246  NE  ARG P  82     -22.501 -84.567 101.463  0.00  0.00      PROA   
ATOM   1247  HE  ARG P  82     -23.480 -84.765 101.491  0.00  0.00      PROA   
ATOM   1248  CZ  ARG P  82     -21.945 -84.260 100.260  0.00  0.00      PROA   
ATOM   1249  NH1 ARG P  82     -20.628 -83.977 100.125  0.00  0.00      PROA   
ATOM   1250 HH11 ARG P  82     -20.255 -83.748  99.226  0.00  0.00      PROA   
ATOM   1251 HH12 ARG P  82     -20.030 -83.991 100.926  0.00  0.00      PROA   
ATOM   1252  NH2 ARG P  82     -22.740 -84.232  99.161  0.00  0.00      PROA   
ATOM   1253 HH21 ARG P  82     -22.350 -84.003  98.269  0.00  0.00      PROA   
ATOM   1254 HH22 ARG P  82     -23.715 -84.436  99.244  0.00  0.00      PROA   
ATOM   1255  C   ARG P  82     -23.253 -80.879 104.786  0.00  0.00      PROA   
ATOM   1256  O   ARG P  82     -23.197 -81.471 105.864  0.00  0.00      PROA   
ATOM   1257  N   GLY P  83     -24.378 -80.263 104.351  0.00  0.00      PROA   
ATOM   1258  HN  GLY P  83     -24.388 -79.771 103.484  0.00  0.00      PROA   
ATOM   1259  CA  GLY P  83     -25.640 -80.284 105.055  0.00  0.00      PROA   
ATOM   1260  HA1 GLY P  83     -26.136 -79.352 104.824  0.00  0.00      PROA   
ATOM   1261  HA2 GLY P  83     -25.476 -80.428 106.114  0.00  0.00      PROA   
ATOM   1262  C   GLY P  83     -26.473 -81.414 104.529  0.00  0.00      PROA   
ATOM   1263  O   GLY P  83     -25.946 -82.437 104.092  0.00  0.00      PROA   
ATOM   1264  N   TRP P  84     -27.815 -81.222 104.559  0.00  0.00      PROA   
ATOM   1265  HN  TRP P  84     -28.199 -80.407 104.984  0.00  0.00      PROA   
ATOM   1266  CA  TRP P  84     -28.781 -82.050 103.874  0.00  0.00      PROA   
ATOM   1267  HA  TRP P  84     -29.682 -81.455 103.882  0.00  0.00      PROA   
ATOM   1268  CB  TRP P  84     -28.480 -82.368 102.379  0.00  0.00      PROA   
ATOM   1269  HB1 TRP P  84     -29.370 -82.852 101.924  0.00  0.00      PROA   
ATOM   1270  HB2 TRP P  84     -27.642 -83.095 102.308  0.00  0.00      PROA   
ATOM   1271  CG  TRP P  84     -28.142 -81.160 101.561  0.00  0.00      PROA   
ATOM   1272  CD1 TRP P  84     -26.952 -80.903 100.928  0.00  0.00      PROA   
ATOM   1273  HD1 TRP P  84     -26.103 -81.570 100.911  0.00  0.00      PROA   
ATOM   1274  NE1 TRP P  84     -27.001 -79.673 100.333  0.00  0.00      PROA   
ATOM   1275  HE1 TRP P  84     -26.277 -79.267  99.820  0.00  0.00      PROA   
ATOM   1276  CE2 TRP P  84     -28.215 -79.095 100.570  0.00  0.00      PROA   
ATOM   1277  CD2 TRP P  84     -28.968 -80.003 101.349  0.00  0.00      PROA   
ATOM   1278  CE3 TRP P  84     -30.257 -79.654 101.750  0.00  0.00      PROA   
ATOM   1279  HE3 TRP P  84     -30.865 -80.320 102.344  0.00  0.00      PROA   
ATOM   1280  CZ3 TRP P  84     -30.771 -78.413 101.368  0.00  0.00      PROA   
ATOM   1281  HZ3 TRP P  84     -31.770 -78.135 101.674  0.00  0.00      PROA   
ATOM   1282  CZ2 TRP P  84     -28.727 -77.862 100.185  0.00  0.00      PROA   
ATOM   1283  HZ2 TRP P  84     -28.154 -77.166  99.590  0.00  0.00      PROA   
ATOM   1284  CH2 TRP P  84     -30.019 -77.533 100.596  0.00  0.00      PROA   
ATOM   1285  HH2 TRP P  84     -30.441 -76.579 100.311  0.00  0.00      PROA   
ATOM   1286  C   TRP P  84     -29.108 -83.288 104.662  0.00  0.00      PROA   
ATOM   1287  O   TRP P  84     -28.890 -84.402 104.194  0.00  0.00      PROA   
ATOM   1288  N   LEU P  85     -29.645 -83.096 105.889  0.00  0.00      PROA   
ATOM   1289  HN  LEU P  85     -29.775 -82.172 106.239  0.00  0.00      PROA   
ATOM   1290  CA  LEU P  85     -30.123 -84.138 106.772  0.00  0.00      PROA   
ATOM   1291  HA  LEU P  85     -30.665 -83.590 107.527  0.00  0.00      PROA   
ATOM   1292  CB  LEU P  85     -31.114 -85.184 106.185  0.00  0.00      PROA   
ATOM   1293  HB1 LEU P  85     -31.501 -85.825 107.010  0.00  0.00      PROA   
ATOM   1294  HB2 LEU P  85     -30.578 -85.850 105.473  0.00  0.00      PROA   
ATOM   1295  CG  LEU P  85     -32.348 -84.603 105.456  0.00  0.00      PROA   
ATOM   1296  HG  LEU P  85     -31.981 -84.049 104.563  0.00  0.00      PROA   
ATOM   1297  CD1 LEU P  85     -33.256 -85.741 104.955  0.00  0.00      PROA   
ATOM   1298 HD11 LEU P  85     -33.690 -86.296 105.812  0.00  0.00      PROA   
ATOM   1299 HD12 LEU P  85     -32.673 -86.453 104.334  0.00  0.00      PROA   
ATOM   1300 HD13 LEU P  85     -34.088 -85.330 104.344  0.00  0.00      PROA   
ATOM   1301  CD2 LEU P  85     -33.150 -83.607 106.316  0.00  0.00      PROA   
ATOM   1302 HD21 LEU P  85     -32.529 -82.723 106.568  0.00  0.00      PROA   
ATOM   1303 HD22 LEU P  85     -33.487 -84.090 107.257  0.00  0.00      PROA   
ATOM   1304 HD23 LEU P  85     -34.042 -83.255 105.759  0.00  0.00      PROA   
ATOM   1305  C   LEU P  85     -29.023 -84.862 107.499  0.00  0.00      PROA   
ATOM   1306  O   LEU P  85     -27.877 -84.939 107.058  0.00  0.00      PROA   
ATOM   1307  N   LEU P  86     -29.404 -85.399 108.675  0.00  0.00      PROA   
ATOM   1308  HN  LEU P  86     -30.343 -85.293 108.994  0.00  0.00      PROA   
ATOM   1309  CA  LEU P  86     -28.569 -86.160 109.553  0.00  0.00      PROA   
ATOM   1310  HA  LEU P  86     -27.834 -86.699 108.971  0.00  0.00      PROA   
ATOM   1311  CB  LEU P  86     -27.908 -85.283 110.650  0.00  0.00      PROA   
ATOM   1312  HB1 LEU P  86     -28.704 -84.720 111.188  0.00  0.00      PROA   
ATOM   1313  HB2 LEU P  86     -27.264 -84.533 110.139  0.00  0.00      PROA   
ATOM   1314  CG  LEU P  86     -27.037 -86.022 111.699  0.00  0.00      PROA   
ATOM   1315  HG  LEU P  86     -27.685 -86.744 112.245  0.00  0.00      PROA   
ATOM   1316  CD1 LEU P  86     -25.885 -86.822 111.055  0.00  0.00      PROA   
ATOM   1317 HD11 LEU P  86     -25.213 -86.141 110.491  0.00  0.00      PROA   
ATOM   1318 HD12 LEU P  86     -26.278 -87.590 110.358  0.00  0.00      PROA   
ATOM   1319 HD13 LEU P  86     -25.291 -87.336 111.840  0.00  0.00      PROA   
ATOM   1320  CD2 LEU P  86     -26.503 -85.036 112.758  0.00  0.00      PROA   
ATOM   1321 HD21 LEU P  86     -27.346 -84.509 113.253  0.00  0.00      PROA   
ATOM   1322 HD22 LEU P  86     -25.842 -84.281 112.283  0.00  0.00      PROA   
ATOM   1323 HD23 LEU P  86     -25.923 -85.580 113.533  0.00  0.00      PROA   
ATOM   1324  C   LEU P  86     -29.520 -87.136 110.180  0.00  0.00      PROA   
ATOM   1325  O   LEU P  86     -30.690 -86.829 110.393  0.00  0.00      PROA   
ATOM   1326  N   LEU P  87     -29.026 -88.351 110.479  0.00 97.00      PROA   
ATOM   1327  HN  LEU P  87     -28.068 -88.546 110.300  0.00 97.00      PROA   
ATOM   1328  CA  LEU P  87     -29.775 -89.393 111.137  0.00 97.00      PROA   
ATOM   1329  HA  LEU P  87     -30.818 -89.120 111.214  0.00 97.00      PROA   
ATOM   1330  CB  LEU P  87     -29.669 -90.735 110.377  0.00 97.00      PROA   
ATOM   1331  HB1 LEU P  87     -28.596 -91.003 110.261  0.00 97.00      PROA   
ATOM   1332  HB2 LEU P  87     -30.085 -90.597 109.354  0.00 97.00      PROA   
ATOM   1333  CG  LEU P  87     -30.402 -91.920 111.043  0.00 97.00      PROA   
ATOM   1334  HG  LEU P  87     -30.027 -92.033 112.085  0.00 97.00      PROA   
ATOM   1335  CD1 LEU P  87     -31.924 -91.708 111.113  0.00 97.00      PROA   
ATOM   1336 HD11 LEU P  87     -32.336 -91.550 110.094  0.00 97.00      PROA   
ATOM   1337 HD12 LEU P  87     -32.166 -90.825 111.737  0.00 97.00      PROA   
ATOM   1338 HD13 LEU P  87     -32.413 -92.598 111.560  0.00 97.00      PROA   
ATOM   1339  CD2 LEU P  87     -30.078 -93.229 110.315  0.00 97.00      PROA   
ATOM   1340 HD21 LEU P  87     -28.980 -93.387 110.265  0.00 97.00      PROA   
ATOM   1341 HD22 LEU P  87     -30.484 -93.206 109.282  0.00 97.00      PROA   
ATOM   1342 HD23 LEU P  87     -30.535 -94.076 110.867  0.00 97.00      PROA   
ATOM   1343  C   LEU P  87     -29.217 -89.537 112.532  0.00 97.00      PROA   
ATOM   1344  O   LEU P  87     -28.098 -90.000 112.739  0.00 97.00      PROA   
ATOM   1345  N   GLN P  88     -30.011 -89.140 113.543  0.00 97.00      PROA   
ATOM   1346  HN  GLN P  88     -30.926 -88.777 113.366  0.00 97.00      PROA   
ATOM   1347  CA  GLN P  88     -29.620 -89.173 114.930  0.00 97.00      PROA   
ATOM   1348  HA  GLN P  88     -28.554 -89.006 114.997  0.00 97.00      PROA   
ATOM   1349  CB  GLN P  88     -30.344 -88.065 115.737  0.00 97.00      PROA   
ATOM   1350  HB1 GLN P  88     -29.963 -88.093 116.779  0.00 97.00      PROA   
ATOM   1351  HB2 GLN P  88     -31.435 -88.279 115.754  0.00 97.00      PROA   
ATOM   1352  CG  GLN P  88     -30.119 -86.645 115.169  0.00 97.00      PROA   
ATOM   1353  HG1 GLN P  88     -30.490 -86.581 114.125  0.00 97.00      PROA   
ATOM   1354  HG2 GLN P  88     -29.033 -86.417 115.163  0.00 97.00      PROA   
ATOM   1355  CD  GLN P  88     -30.891 -85.595 115.983  0.00 97.00      PROA   
ATOM   1356  OE1 GLN P  88     -32.123 -85.622 116.054  0.00 97.00      PROA   
ATOM   1357  NE2 GLN P  88     -30.149 -84.612 116.567  0.00 97.00      PROA   
ATOM   1358 HE21 GLN P  88     -30.623 -83.812 116.931  0.00 97.00      PROA   
ATOM   1359 HE22 GLN P  88     -29.155 -84.614 116.474  0.00 97.00      PROA   
ATOM   1360  C   GLN P  88     -29.942 -90.541 115.504  0.00 97.00      PROA   
ATOM   1361  O   GLN P  88     -31.082 -90.991 115.474  0.00 97.00      PROA   
ATOM   1362  N   VAL P  89     -28.916 -91.257 116.018  0.00 97.00      PROA   
ATOM   1363  HN  VAL P  89     -27.994 -90.883 116.010  0.00 97.00      PROA   
ATOM   1364  CA  VAL P  89     -29.036 -92.641 116.442  0.00 97.00      PROA   
ATOM   1365  HA  VAL P  89     -30.062 -92.970 116.346  0.00 97.00      PROA   
ATOM   1366  CB  VAL P  89     -28.158 -93.551 115.584  0.00 97.00      PROA   
ATOM   1367  HB  VAL P  89     -27.099 -93.203 115.629  0.00 97.00      PROA   
ATOM   1368  CG1 VAL P  89     -28.213 -95.016 116.054  0.00 97.00      PROA   
ATOM   1369 HG11 VAL P  89     -29.262 -95.374 116.102  0.00 97.00      PROA   
ATOM   1370 HG12 VAL P  89     -27.734 -95.149 117.044  0.00 97.00      PROA   
ATOM   1371 HG13 VAL P  89     -27.662 -95.644 115.326  0.00 97.00      PROA   
ATOM   1372  CG2 VAL P  89     -28.629 -93.460 114.117  0.00 97.00      PROA   
ATOM   1373 HG21 VAL P  89     -28.408 -92.461 113.689  0.00 97.00      PROA   
ATOM   1374 HG22 VAL P  89     -29.721 -93.643 114.047  0.00 97.00      PROA   
ATOM   1375 HG23 VAL P  89     -28.107 -94.220 113.499  0.00 97.00      PROA   
ATOM   1376  C   VAL P  89     -28.657 -92.760 117.906  0.00 97.00      PROA   
ATOM   1377  O   VAL P  89     -27.685 -92.152 118.352  0.00 97.00      PROA   
ATOM   1378  N   SER P  90     -29.436 -93.558 118.689  0.00 97.00      PROA   
ATOM   1379  HN  SER P  90     -30.262 -93.957 118.296  0.00 97.00      PROA   
ATOM   1380  CA  SER P  90     -29.244 -93.775 120.122  0.00 97.00      PROA   
ATOM   1381  HA  SER P  90     -29.373 -92.819 120.610  0.00 97.00      PROA   
ATOM   1382  CB  SER P  90     -30.279 -94.766 120.720  0.00 97.00      PROA   
ATOM   1383  HB1 SER P  90     -30.096 -94.903 121.809  0.00 97.00      PROA   
ATOM   1384  HB2 SER P  90     -30.207 -95.760 120.234  0.00 97.00      PROA   
ATOM   1385  OG  SER P  90     -31.604 -94.267 120.601  0.00 97.00      PROA   
ATOM   1386  HG1 SER P  90     -31.764 -94.066 119.671  0.00 97.00      PROA   
ATOM   1387  C   SER P  90     -27.878 -94.309 120.530  0.00 97.00      PROA   
ATOM   1388  O   SER P  90     -27.285 -93.807 121.483  0.00 97.00      PROA   
ATOM   1389  N   SER P  91     -27.336 -95.327 119.820  0.00 97.00      PROA   
ATOM   1390  HN  SER P  91     -27.821 -95.740 119.056  0.00 97.00      PROA   
ATOM   1391  CA  SER P  91     -25.992 -95.815 120.081  0.00 97.00      PROA   
ATOM   1392  HA  SER P  91     -25.351 -94.943 120.076  0.00 97.00      PROA   
ATOM   1393  CB  SER P  91     -25.801 -96.543 121.441  0.00 97.00      PROA   
ATOM   1394  HB1 SER P  91     -25.053 -97.361 121.400  0.00 97.00      PROA   
ATOM   1395  HB2 SER P  91     -26.764 -96.987 121.773  0.00 97.00      PROA   
ATOM   1396  OG  SER P  91     -25.344 -95.614 122.418  0.00 97.00      PROA   
ATOM   1397  HG1 SER P  91     -26.019 -94.928 122.469  0.00 97.00      PROA   
ATOM   1398  C   SER P  91     -25.485 -96.652 118.936  0.00 97.00      PROA   
ATOM   1399  O   SER P  91     -26.243 -97.092 118.077  0.00 97.00      PROA   
ATOM   1400  N   ARG P  92     -24.146 -96.858 118.885  0.00 97.00      PROA   
ATOM   1401  HN  ARG P  92     -23.554 -96.488 119.598  0.00 97.00      PROA   
ATOM   1402  CA  ARG P  92     -23.475 -97.523 117.781  0.00 97.00      PROA   
ATOM   1403  HA  ARG P  92     -23.971 -97.251 116.857  0.00 97.00      PROA   
ATOM   1404  CB  ARG P  92     -21.984 -97.085 117.713  0.00 97.00      PROA   
ATOM   1405  HB1 ARG P  92     -21.586 -97.368 116.714  0.00 97.00      PROA   
ATOM   1406  HB2 ARG P  92     -21.390 -97.629 118.482  0.00 97.00      PROA   
ATOM   1407  CG  ARG P  92     -21.755 -95.574 117.954  0.00 97.00      PROA   
ATOM   1408  HG1 ARG P  92     -21.965 -95.344 119.022  0.00 97.00      PROA   
ATOM   1409  HG2 ARG P  92     -22.476 -94.982 117.347  0.00 97.00      PROA   
ATOM   1410  CD  ARG P  92     -20.317 -95.099 117.675  0.00 97.00      PROA   
ATOM   1411  HD1 ARG P  92     -19.575 -95.854 118.006  0.00 97.00      PROA   
ATOM   1412  HD2 ARG P  92     -20.102 -94.144 118.206  0.00 97.00      PROA   
ATOM   1413  NE  ARG P  92     -20.167 -94.903 116.198  0.00 97.00      PROA   
ATOM   1414  HE  ARG P  92     -19.976 -95.683 115.609  0.00 97.00      PROA   
ATOM   1415  CZ  ARG P  92     -20.579 -93.787 115.570  0.00 97.00      PROA   
ATOM   1416  NH1 ARG P  92     -20.901 -92.645 116.197  0.00 97.00      PROA   
ATOM   1417 HH11 ARG P  92     -20.438 -92.428 117.052  0.00 97.00      PROA   
ATOM   1418 HH12 ARG P  92     -21.169 -91.900 115.589  0.00 97.00      PROA   
ATOM   1419  NH2 ARG P  92     -20.603 -93.739 114.225  0.00 97.00      PROA   
ATOM   1420 HH21 ARG P  92     -20.149 -94.454 113.707  0.00 97.00      PROA   
ATOM   1421 HH22 ARG P  92     -20.666 -92.827 113.825  0.00 97.00      PROA   
ATOM   1422  C   ARG P  92     -23.540 -99.040 117.934  0.00 97.00      PROA   
ATOM   1423  O   ARG P  92     -23.377 -99.786 116.969  0.00 97.00      PROA   
ATOM   1424  N   VAL P  93     -23.811 -99.528 119.164  0.00 97.00      PROA   
ATOM   1425  HN  VAL P  93     -23.987 -98.913 119.925  0.00 97.00      PROA   
ATOM   1426  CA  VAL P  93     -23.916-100.931 119.488  0.00 97.00      PROA   
ATOM   1427  HA  VAL P  93     -24.269-101.462 118.617  0.00 97.00      PROA   
ATOM   1428  CB  VAL P  93     -22.633-101.590 120.022  0.00 97.00      PROA   
ATOM   1429  HB  VAL P  93     -22.872-102.627 120.359  0.00 97.00      PROA   
ATOM   1430  CG1 VAL P  93     -21.585-101.703 118.894  0.00 97.00      PROA   
ATOM   1431 HG11 VAL P  93     -21.259-100.694 118.566  0.00 97.00      PROA   
ATOM   1432 HG12 VAL P  93     -22.002-102.236 118.017  0.00 97.00      PROA   
ATOM   1433 HG13 VAL P  93     -20.689-102.252 119.255  0.00 97.00      PROA   
ATOM   1434  CG2 VAL P  93     -22.047-100.819 121.227  0.00 97.00      PROA   
ATOM   1435 HG21 VAL P  93     -22.758-100.793 122.077  0.00 97.00      PROA   
ATOM   1436 HG22 VAL P  93     -21.792 -99.776 120.943  0.00 97.00      PROA   
ATOM   1437 HG23 VAL P  93     -21.117-101.316 121.577  0.00 97.00      PROA   
ATOM   1438  C   VAL P  93     -25.001-101.018 120.528  0.00 97.00      PROA   
ATOM   1439  O   VAL P  93     -25.144-100.125 121.360  0.00 97.00      PROA   
ATOM   1440  N   LEU P  94     -25.808-102.103 120.465  0.00 97.00      PROA   
ATOM   1441  HN  LEU P  94     -25.698-102.781 119.745  0.00 97.00      PROA   
ATOM   1442  CA  LEU P  94     -26.846-102.423 121.415  0.00 97.00      PROA   
ATOM   1443  HA  LEU P  94     -26.563-102.067 122.398  0.00 97.00      PROA   
ATOM   1444  CB  LEU P  94     -28.268-101.904 121.050  0.00 97.00      PROA   
ATOM   1445  HB1 LEU P  94     -28.945-102.202 121.884  0.00 97.00      PROA   
ATOM   1446  HB2 LEU P  94     -28.642-102.391 120.124  0.00 97.00      PROA   
ATOM   1447  CG  LEU P  94     -28.425-100.370 120.891  0.00 97.00      PROA   
ATOM   1448  HG  LEU P  94     -27.703 -99.877 121.583  0.00 97.00      PROA   
ATOM   1449  CD1 LEU P  94     -28.158 -99.872 119.457  0.00 97.00      PROA   
ATOM   1450 HD11 LEU P  94     -28.914-100.295 118.761  0.00 97.00      PROA   
ATOM   1451 HD12 LEU P  94     -27.151-100.163 119.102  0.00 97.00      PROA   
ATOM   1452 HD13 LEU P  94     -28.227 -98.764 119.424  0.00 97.00      PROA   
ATOM   1453  CD2 LEU P  94     -29.834 -99.938 121.341  0.00 97.00      PROA   
ATOM   1454 HD21 LEU P  94     -29.986-100.193 122.410  0.00 97.00      PROA   
ATOM   1455 HD22 LEU P  94     -30.606-100.469 120.746  0.00 97.00      PROA   
ATOM   1456 HD23 LEU P  94     -29.970 -98.844 121.217  0.00 97.00      PROA   
ATOM   1457  C   LEU P  94     -26.893-103.935 121.442  0.00 97.00      PROA   
ATOM   1458  O   LEU P  94     -26.329-104.601 120.577  0.00 97.00      PROA   
ATOM   1459  N   THR P  95     -27.569-104.513 122.458  0.00 97.00      PROA   
ATOM   1460  HN  THR P  95     -27.908-103.954 123.215  0.00 97.00      PROA   
ATOM   1461  CA  THR P  95     -27.867-105.930 122.590  0.00 97.00      PROA   
ATOM   1462  HA  THR P  95     -27.214-106.487 121.936  0.00 97.00      PROA   
ATOM   1463  CB  THR P  95     -27.718-106.464 124.021  0.00 97.00      PROA   
ATOM   1464  HB  THR P  95     -28.664-106.363 124.603  0.00 97.00      PROA   
ATOM   1465  OG1 THR P  95     -26.732-105.740 124.740  0.00 97.00      PROA   
ATOM   1466  HG1 THR P  95     -27.143-104.885 124.912  0.00 97.00      PROA   
ATOM   1467  CG2 THR P  95     -27.267-107.929 124.002  0.00 97.00      PROA   
ATOM   1468 HG21 THR P  95     -26.276-108.016 123.510  0.00 97.00      PROA   
ATOM   1469 HG22 THR P  95     -27.993-108.566 123.463  0.00 97.00      PROA   
ATOM   1470 HG23 THR P  95     -27.173-108.303 125.045  0.00 97.00      PROA   
ATOM   1471  C   THR P  95     -29.306-106.109 122.139  0.00 97.00      PROA   
ATOM   1472  O   THR P  95     -30.070-105.154 122.047  0.00 97.00      PROA   
ATOM   1473  N   GLU P  96     -29.727-107.353 121.828  0.00 97.00      PROA   
ATOM   1474  HN  GLU P  96     -29.075-108.110 121.792  0.00 97.00      PROA   
ATOM   1475  CA  GLU P  96     -31.106-107.692 121.539  0.00 97.00      PROA   
ATOM   1476  HA  GLU P  96     -31.408-107.049 120.726  0.00 97.00      PROA   
ATOM   1477  CB  GLU P  96     -31.260-109.171 121.084  0.00 97.00      PROA   
ATOM   1478  HB1 GLU P  96     -30.546-109.357 120.249  0.00 97.00      PROA   
ATOM   1479  HB2 GLU P  96     -32.286-109.312 120.682  0.00 97.00      PROA   
ATOM   1480  CG  GLU P  96     -30.998-110.189 122.217  0.00 97.00      PROA   
ATOM   1481  HG1 GLU P  96     -31.599-109.935 123.112  0.00 97.00      PROA   
ATOM   1482  HG2 GLU P  96     -29.928-110.141 122.504  0.00 97.00      PROA   
ATOM   1483  CD  GLU P  96     -31.342-111.637 121.865  0.00 97.00      PROA   
ATOM   1484  OE1 GLU P  96     -32.182-111.879 120.960  0.00 97.00      PROA   
ATOM   1485  OE2 GLU P  96     -30.766-112.535 122.535  0.00 97.00      PROA   
ATOM   1486  C   GLU P  96     -32.026-107.406 122.725  0.00 97.00      PROA   
ATOM   1487  O   GLU P  96     -31.635-107.493 123.887  0.00 97.00      PROA   
ATOM   1488  N   GLY P  97     -33.290-107.020 122.446  0.00 97.00      PROA   
ATOM   1489  HN  GLY P  97     -33.577-106.940 121.491  0.00 97.00      PROA   
ATOM   1490  CA  GLY P  97     -34.281-106.714 123.463  0.00 97.00      PROA   
ATOM   1491  HA1 GLY P  97     -34.077-107.291 124.354  0.00 97.00      PROA   
ATOM   1492  HA2 GLY P  97     -35.249-106.943 123.046  0.00 97.00      PROA   
ATOM   1493  C   GLY P  97     -34.293-105.262 123.853  0.00 97.00      PROA   
ATOM   1494  O   GLY P  97     -35.326-104.750 124.277  0.00 97.00      PROA   
ATOM   1495  N   GLU P  98     -33.142-104.563 123.730  0.00 97.00      PROA   
ATOM   1496  HN  GLU P  98     -32.302-105.029 123.461  0.00 97.00      PROA   
ATOM   1497  CA  GLU P  98     -32.994-103.149 124.007  0.00 97.00      PROA   
ATOM   1498  HA  GLU P  98     -33.278-103.021 125.038  0.00 97.00      PROA   
ATOM   1499  CB  GLU P  98     -31.512-102.703 123.899  0.00 97.00      PROA   
ATOM   1500  HB1 GLU P  98     -31.457-101.595 123.990  0.00 97.00      PROA   
ATOM   1501  HB2 GLU P  98     -31.117-102.979 122.898  0.00 97.00      PROA   
ATOM   1502  CG  GLU P  98     -30.617-103.309 125.003  0.00 97.00      PROA   
ATOM   1503  HG1 GLU P  98     -30.582-104.417 124.914  0.00 97.00      PROA   
ATOM   1504  HG2 GLU P  98     -31.023-103.049 126.003  0.00 97.00      PROA   
ATOM   1505  CD  GLU P  98     -29.196-102.755 124.930  0.00 97.00      PROA   
ATOM   1506  OE1 GLU P  98     -28.251-103.574 124.947  0.00 97.00      PROA   
ATOM   1507  OE2 GLU P  98     -29.026-101.510 124.882  0.00 97.00      PROA   
ATOM   1508  C   GLU P  98     -33.851-102.244 123.119  0.00 97.00      PROA   
ATOM   1509  O   GLU P  98     -33.939-102.487 121.920  0.00 97.00      PROA   
ATOM   1510  N   PRO P  99     -34.491-101.188 123.613  0.00 97.00      PROA   
ATOM   1511  CD  PRO P  99     -34.850-101.032 125.023  0.00 97.00      PROA   
ATOM   1512  HD1 PRO P  99     -33.971-100.615 125.560  0.00 97.00      PROA   
ATOM   1513  HD2 PRO P  99     -35.162-101.998 125.479  0.00 97.00      PROA   
ATOM   1514  CA  PRO P  99     -35.020-100.099 122.798  0.00 97.00      PROA   
ATOM   1515  HA  PRO P  99     -35.770-100.529 122.153  0.00 97.00      PROA   
ATOM   1516  CB  PRO P  99     -35.631 -99.129 123.823  0.00 97.00      PROA   
ATOM   1517  HB1 PRO P  99     -36.506 -98.586 123.412  0.00 97.00      PROA   
ATOM   1518  HB2 PRO P  99     -34.873 -98.396 124.178  0.00 97.00      PROA   
ATOM   1519  CG  PRO P  99     -36.007-100.035 125.001  0.00 97.00      PROA   
ATOM   1520  HG1 PRO P  99     -36.116 -99.486 125.956  0.00 97.00      PROA   
ATOM   1521  HG2 PRO P  99     -36.951-100.577 124.768  0.00 97.00      PROA   
ATOM   1522  C   PRO P  99     -33.989 -99.401 121.919  0.00 97.00      PROA   
ATOM   1523  O   PRO P  99     -32.915 -99.064 122.411  0.00 97.00      PROA   
ATOM   1524  N   LEU P 100     -34.302 -99.140 120.631  0.00 97.00      PROA   
ATOM   1525  HN  LEU P 100     -35.168 -99.463 120.252  0.00 97.00      PROA   
ATOM   1526  CA  LEU P 100     -33.436 -98.359 119.766  0.00 97.00      PROA   
ATOM   1527  HA  LEU P 100     -32.657 -97.891 120.352  0.00 97.00      PROA   
ATOM   1528  CB  LEU P 100     -32.755 -99.246 118.689  0.00 97.00      PROA   
ATOM   1529  HB1 LEU P 100     -33.524 -99.896 118.222  0.00 97.00      PROA   
ATOM   1530  HB2 LEU P 100     -32.046 -99.920 119.217  0.00 97.00      PROA   
ATOM   1531  CG  LEU P 100     -31.986 -98.526 117.552  0.00 97.00      PROA   
ATOM   1532  HG  LEU P 100     -32.717 -97.944 116.944  0.00 97.00      PROA   
ATOM   1533  CD1 LEU P 100     -30.923 -97.544 118.073  0.00 97.00      PROA   
ATOM   1534 HD11 LEU P 100     -30.238 -98.063 118.774  0.00 97.00      PROA   
ATOM   1535 HD12 LEU P 100     -31.399 -96.695 118.603  0.00 97.00      PROA   
ATOM   1536 HD13 LEU P 100     -30.326 -97.141 117.229  0.00 97.00      PROA   
ATOM   1537  CD2 LEU P 100     -31.330 -99.557 116.614  0.00 97.00      PROA   
ATOM   1538 HD21 LEU P 100     -32.086-100.272 116.230  0.00 97.00      PROA   
ATOM   1539 HD22 LEU P 100     -30.550-100.127 117.162  0.00 97.00      PROA   
ATOM   1540 HD23 LEU P 100     -30.852 -99.046 115.752  0.00 97.00      PROA   
ATOM   1541  C   LEU P 100     -34.233 -97.241 119.139  0.00 97.00      PROA   
ATOM   1542  O   LEU P 100     -35.123 -97.477 118.332  0.00 97.00      PROA   
ATOM   1543  N   ALA P 101     -33.913 -95.971 119.481  0.00 97.00      PROA   
ATOM   1544  HN  ALA P 101     -33.212 -95.778 120.165  0.00 97.00      PROA   
ATOM   1545  CA  ALA P 101     -34.589 -94.811 118.940  0.00 97.00      PROA   
ATOM   1546  HA  ALA P 101     -35.512 -95.117 118.469  0.00 97.00      PROA   
ATOM   1547  CB  ALA P 101     -34.966 -93.814 120.052  0.00 97.00      PROA   
ATOM   1548  HB1 ALA P 101     -34.066 -93.435 120.578  0.00 97.00      PROA   
ATOM   1549  HB2 ALA P 101     -35.609 -94.325 120.803  0.00 97.00      PROA   
ATOM   1550  HB3 ALA P 101     -35.534 -92.954 119.643  0.00 97.00      PROA   
ATOM   1551  C   ALA P 101     -33.741 -94.135 117.874  0.00 97.00      PROA   
ATOM   1552  O   ALA P 101     -32.541 -93.921 118.027  0.00 97.00      PROA   
ATOM   1553  N   LEU P 102     -34.382 -93.811 116.730  0.00 97.00      PROA   
ATOM   1554  HN  LEU P 102     -35.334 -94.083 116.604  0.00 97.00      PROA   
ATOM   1555  CA  LEU P 102     -33.781 -93.186 115.573  0.00 97.00      PROA   
ATOM   1556  HA  LEU P 102     -32.750 -92.934 115.780  0.00 97.00      PROA   
ATOM   1557  CB  LEU P 102     -33.884 -94.098 114.320  0.00 97.00      PROA   
ATOM   1558  HB1 LEU P 102     -33.320 -93.642 113.478  0.00 97.00      PROA   
ATOM   1559  HB2 LEU P 102     -34.953 -94.172 114.017  0.00 97.00      PROA   
ATOM   1560  CG  LEU P 102     -33.392 -95.553 114.509  0.00 97.00      PROA   
ATOM   1561  HG  LEU P 102     -33.938 -96.013 115.367  0.00 97.00      PROA   
ATOM   1562  CD1 LEU P 102     -33.727 -96.393 113.266  0.00 97.00      PROA   
ATOM   1563 HD11 LEU P 102     -33.177 -95.999 112.385  0.00 97.00      PROA   
ATOM   1564 HD12 LEU P 102     -34.816 -96.359 113.051  0.00 97.00      PROA   
ATOM   1565 HD13 LEU P 102     -33.428 -97.449 113.433  0.00 97.00      PROA   
ATOM   1566  CD2 LEU P 102     -31.885 -95.622 114.801  0.00 97.00      PROA   
ATOM   1567 HD21 LEU P 102     -31.635 -95.037 115.709  0.00 97.00      PROA   
ATOM   1568 HD22 LEU P 102     -31.316 -95.212 113.941  0.00 97.00      PROA   
ATOM   1569 HD23 LEU P 102     -31.571 -96.676 114.959  0.00 97.00      PROA   
ATOM   1570  C   LEU P 102     -34.544 -91.916 115.261  0.00 97.00      PROA   
ATOM   1571  O   LEU P 102     -35.770 -91.903 115.289  0.00 97.00      PROA   
ATOM   1572  N   ARG P 103     -33.847 -90.802 114.938  0.00 97.00      PROA   
ATOM   1573  HN  ARG P 103     -32.853 -90.772 115.027  0.00 97.00      PROA   
ATOM   1574  CA  ARG P 103     -34.513 -89.627 114.415  0.00 97.00      PROA   
ATOM   1575  HA  ARG P 103     -35.503 -89.898 114.084  0.00 97.00      PROA   
ATOM   1576  CB  ARG P 103     -34.689 -88.502 115.470  0.00 97.00      PROA   
ATOM   1577  HB1 ARG P 103     -33.694 -88.173 115.840  0.00 97.00      PROA   
ATOM   1578  HB2 ARG P 103     -35.250 -88.916 116.337  0.00 97.00      PROA   
ATOM   1579  CG  ARG P 103     -35.447 -87.296 114.897  0.00 97.00      PROA   
ATOM   1580  HG1 ARG P 103     -36.452 -87.637 114.556  0.00 97.00      PROA   
ATOM   1581  HG2 ARG P 103     -34.885 -86.923 114.013  0.00 97.00      PROA   
ATOM   1582  CD  ARG P 103     -35.597 -86.086 115.811  0.00 97.00      PROA   
ATOM   1583  HD1 ARG P 103     -34.596 -85.695 116.094  0.00 97.00      PROA   
ATOM   1584  HD2 ARG P 103     -36.189 -86.307 116.723  0.00 97.00      PROA   
ATOM   1585  NE  ARG P 103     -36.346 -85.100 114.969  0.00 97.00      PROA   
ATOM   1586  HE  ARG P 103     -36.961 -85.434 114.258  0.00 97.00      PROA   
ATOM   1587  CZ  ARG P 103     -36.054 -83.797 114.881  0.00 97.00      PROA   
ATOM   1588  NH1 ARG P 103     -35.111 -83.174 115.593  0.00 97.00      PROA   
ATOM   1589 HH11 ARG P 103     -34.427 -83.689 116.093  0.00 97.00      PROA   
ATOM   1590 HH12 ARG P 103     -35.003 -82.201 115.372  0.00 97.00      PROA   
ATOM   1591  NH2 ARG P 103     -36.705 -83.042 113.982  0.00 97.00      PROA   
ATOM   1592 HH21 ARG P 103     -37.378 -83.466 113.378  0.00 97.00      PROA   
ATOM   1593 HH22 ARG P 103     -36.351 -82.119 113.841  0.00 97.00      PROA   
ATOM   1594  C   ARG P 103     -33.811 -89.064 113.195  0.00 97.00      PROA   
ATOM   1595  O   ARG P 103     -32.696 -88.566 113.265  0.00 97.00      PROA   
ATOM   1596  N   CYS P 104     -34.497 -89.052 112.031  0.00 97.00      PROA   
ATOM   1597  HN  CYS P 104     -35.361 -89.550 111.959  0.00 97.00      PROA   
ATOM   1598  CA  CYS P 104     -34.143 -88.230 110.887  0.00 97.00      PROA   
ATOM   1599  HA  CYS P 104     -33.090 -88.379 110.691  0.00 97.00      PROA   
ATOM   1600  CB  CYS P 104     -34.968 -88.641 109.642  0.00 97.00      PROA   
ATOM   1601  HB1 CYS P 104     -36.012 -88.271 109.733  0.00 97.00      PROA   
ATOM   1602  HB2 CYS P 104     -35.029 -89.753 109.634  0.00 97.00      PROA   
ATOM   1603  SG  CYS P 104     -34.229 -88.107 108.070  0.00 97.00      PROA   
ATOM   1604  C   CYS P 104     -34.377 -86.757 111.200  0.00 97.00      PROA   
ATOM   1605  O   CYS P 104     -35.426 -86.391 111.717  0.00 97.00      PROA   
ATOM   1606  N   HSD P 105     -33.391 -85.876 110.925  0.00 97.00      PROA   
ATOM   1607  HN  HSD P 105     -32.539 -86.177 110.502  0.00 97.00      PROA   
ATOM   1608  CA  HSD P 105     -33.371 -84.534 111.472  0.00 97.00      PROA   
ATOM   1609  HA  HSD P 105     -34.381 -84.168 111.605  0.00 97.00      PROA   
ATOM   1610  CB  HSD P 105     -32.671 -84.573 112.855  0.00 97.00      PROA   
ATOM   1611  HB1 HSD P 105     -31.915 -85.388 112.797  0.00 97.00      PROA   
ATOM   1612  HB2 HSD P 105     -33.410 -84.880 113.626  0.00 97.00      PROA   
ATOM   1613  ND1 HSD P 105     -32.485 -82.211 113.818  0.00 97.00      PROA   
ATOM   1614  HD1 HSD P 105     -33.398 -81.862 113.591  0.00 97.00      PROA   
ATOM   1615  CG  HSD P 105     -31.916 -83.374 113.348  0.00 97.00      PROA   
ATOM   1616  CE1 HSD P 105     -31.508 -81.528 114.463  0.00 97.00      PROA   
ATOM   1617  HE1 HSD P 105     -31.679 -80.565 114.944  0.00 97.00      PROA   
ATOM   1618  NE2 HSD P 105     -30.354 -82.163 114.432  0.00 97.00      PROA   
ATOM   1619  CD2 HSD P 105     -30.611 -83.322 113.724  0.00 97.00      PROA   
ATOM   1620  HD2 HSD P 105     -29.829 -84.058 113.580  0.00 97.00      PROA   
ATOM   1621  C   HSD P 105     -32.712 -83.601 110.486  0.00 97.00      PROA   
ATOM   1622  O   HSD P 105     -31.864 -84.014 109.702  0.00 97.00      PROA   
ATOM   1623  N   ALA P 106     -33.133 -82.316 110.461  0.00 97.00      PROA   
ATOM   1624  HN  ALA P 106     -33.744 -81.946 111.164  0.00 97.00      PROA   
ATOM   1625  CA  ALA P 106     -32.873 -81.417 109.362  0.00 97.00      PROA   
ATOM   1626  HA  ALA P 106     -32.308 -81.921 108.594  0.00 97.00      PROA   
ATOM   1627  CB  ALA P 106     -34.209 -80.922 108.774  0.00 97.00      PROA   
ATOM   1628  HB1 ALA P 106     -34.839 -80.485 109.578  0.00 97.00      PROA   
ATOM   1629  HB2 ALA P 106     -34.770 -81.783 108.348  0.00 97.00      PROA   
ATOM   1630  HB3 ALA P 106     -34.059 -80.171 107.973  0.00 97.00      PROA   
ATOM   1631  C   ALA P 106     -32.038 -80.252 109.825  0.00 97.00      PROA   
ATOM   1632  O   ALA P 106     -32.075 -79.868 110.990  0.00 97.00      PROA   
ATOM   1633  N   TRP P 107     -31.206 -79.680 108.917  0.00 97.00      PROA   
ATOM   1634  HN  TRP P 107     -31.113 -80.065 108.000  0.00 97.00      PROA   
ATOM   1635  CA  TRP P 107     -30.336 -78.567 109.254  0.00 97.00      PROA   
ATOM   1636  HA  TRP P 107     -29.782 -78.915 110.114  0.00 97.00      PROA   
ATOM   1637  CB  TRP P 107     -29.236 -78.281 108.184  0.00 97.00      PROA   
ATOM   1638  HB1 TRP P 107     -29.738 -78.193 107.194  0.00 97.00      PROA   
ATOM   1639  HB2 TRP P 107     -28.566 -79.166 108.142  0.00 97.00      PROA   
ATOM   1640  CG  TRP P 107     -28.405 -77.054 108.426  0.00 97.00      PROA   
ATOM   1641  CD1 TRP P 107     -28.287 -75.976 107.590  0.00 97.00      PROA   
ATOM   1642  HD1 TRP P 107     -28.608 -75.970 106.557  0.00 97.00      PROA   
ATOM   1643  NE1 TRP P 107     -27.732 -74.923 108.274  0.00 97.00      PROA   
ATOM   1644  HE1 TRP P 107     -27.426 -74.078 107.894  0.00 97.00      PROA   
ATOM   1645  CE2 TRP P 107     -27.486 -75.293 109.563  0.00 97.00      PROA   
ATOM   1646  CD2 TRP P 107     -27.849 -76.651 109.691  0.00 97.00      PROA   
ATOM   1647  CE3 TRP P 107     -27.661 -77.297 110.915  0.00 97.00      PROA   
ATOM   1648  HE3 TRP P 107     -27.885 -78.346 111.041  0.00 97.00      PROA   
ATOM   1649  CZ3 TRP P 107     -27.211 -76.552 112.008  0.00 97.00      PROA   
ATOM   1650  HZ3 TRP P 107     -27.094 -77.026 112.973  0.00 97.00      PROA   
ATOM   1651  CZ2 TRP P 107     -27.038 -74.551 110.648  0.00 97.00      PROA   
ATOM   1652  HZ2 TRP P 107     -26.812 -73.499 110.563  0.00 97.00      PROA   
ATOM   1653  CH2 TRP P 107     -26.925 -75.197 111.880  0.00 97.00      PROA   
ATOM   1654  HH2 TRP P 107     -26.606 -74.642 112.752  0.00 97.00      PROA   
ATOM   1655  C   TRP P 107     -31.074 -77.317 109.740  0.00 97.00      PROA   
ATOM   1656  O   TRP P 107     -31.757 -76.612 108.995  0.00 97.00      PROA   
ATOM   1657  N   LYS P 108     -30.927 -77.066 111.065  0.00 97.00      PROA   
ATOM   1658  HN  LYS P 108     -30.309 -77.652 111.582  0.00 97.00      PROA   
ATOM   1659  CA  LYS P 108     -31.583 -76.048 111.856  0.00 97.00      PROA   
ATOM   1660  HA  LYS P 108     -31.259 -76.239 112.866  0.00 97.00      PROA   
ATOM   1661  CB  LYS P 108     -31.113 -74.628 111.427  0.00 97.00      PROA   
ATOM   1662  HB1 LYS P 108     -31.590 -74.349 110.465  0.00 97.00      PROA   
ATOM   1663  HB2 LYS P 108     -30.016 -74.706 111.231  0.00 97.00      PROA   
ATOM   1664  CG  LYS P 108     -31.297 -73.509 112.473  0.00 97.00      PROA   
ATOM   1665  HG1 LYS P 108     -32.383 -73.332 112.627  0.00 97.00      PROA   
ATOM   1666  HG2 LYS P 108     -30.858 -72.574 112.057  0.00 97.00      PROA   
ATOM   1667  CD  LYS P 108     -30.638 -73.854 113.828  0.00 97.00      PROA   
ATOM   1668  HD1 LYS P 108     -29.632 -74.296 113.641  0.00 97.00      PROA   
ATOM   1669  HD2 LYS P 108     -31.262 -74.643 114.305  0.00 97.00      PROA   
ATOM   1670  CE  LYS P 108     -30.505 -72.715 114.856  0.00 97.00      PROA   
ATOM   1671  HE1 LYS P 108     -30.225 -73.139 115.848  0.00 97.00      PROA   
ATOM   1672  HE2 LYS P 108     -31.455 -72.157 114.978  0.00 97.00      PROA   
ATOM   1673  NZ  LYS P 108     -29.427 -71.764 114.488  0.00 97.00      PROA   
ATOM   1674  HZ1 LYS P 108     -28.579 -72.286 114.196  0.00 97.00      PROA   
ATOM   1675  HZ2 LYS P 108     -29.120 -71.243 115.329  0.00 97.00      PROA   
ATOM   1676  HZ3 LYS P 108     -29.725 -71.100 113.744  0.00 97.00      PROA   
ATOM   1677  C   LYS P 108     -33.094 -76.265 111.837  0.00 97.00      PROA   
ATOM   1678  O   LYS P 108     -33.874 -75.329 111.695  0.00 97.00      PROA   
ATOM   1679  N   ASP P 109     -33.497 -77.552 112.008  0.00 97.00      PROA   
ATOM   1680  HN  ASP P 109     -32.786 -78.229 112.183  0.00 97.00      PROA   
ATOM   1681  CA  ASP P 109     -34.794 -78.196 111.842  0.00 97.00      PROA   
ATOM   1682  HA  ASP P 109     -34.533 -79.020 111.200  0.00 97.00      PROA   
ATOM   1683  CB  ASP P 109     -35.335 -78.780 113.175  0.00 97.00      PROA   
ATOM   1684  HB1 ASP P 109     -36.432 -78.656 113.288  0.00 97.00      PROA   
ATOM   1685  HB2 ASP P 109     -34.847 -78.244 114.021  0.00 97.00      PROA   
ATOM   1686  CG  ASP P 109     -35.047 -80.267 113.349  0.00 97.00      PROA   
ATOM   1687  OD1 ASP P 109     -34.781 -80.999 112.364  0.00 97.00      PROA   
ATOM   1688  OD2 ASP P 109     -35.211 -80.706 114.511  0.00 97.00      PROA   
ATOM   1689  C   ASP P 109     -35.908 -77.510 111.069  0.00 97.00      PROA   
ATOM   1690  O   ASP P 109     -36.558 -76.577 111.537  0.00 97.00      PROA   
ATOM   1691  N   LYS P 110     -36.163 -78.026 109.844  0.00 97.00      PROA   
ATOM   1692  HN  LYS P 110     -35.677 -78.843 109.546  0.00 97.00      PROA   
ATOM   1693  CA  LYS P 110     -37.178 -77.550 108.933  0.00 97.00      PROA   
ATOM   1694  HA  LYS P 110     -37.789 -76.806 109.425  0.00 97.00      PROA   
ATOM   1695  CB  LYS P 110     -36.564 -76.986 107.620  0.00 97.00      PROA   
ATOM   1696  HB1 LYS P 110     -37.371 -76.539 107.000  0.00 97.00      PROA   
ATOM   1697  HB2 LYS P 110     -36.111 -77.820 107.038  0.00 97.00      PROA   
ATOM   1698  CG  LYS P 110     -35.454 -75.932 107.840  0.00 97.00      PROA   
ATOM   1699  HG1 LYS P 110     -35.100 -75.583 106.844  0.00 97.00      PROA   
ATOM   1700  HG2 LYS P 110     -34.587 -76.422 108.338  0.00 97.00      PROA   
ATOM   1701  CD  LYS P 110     -35.900 -74.727 108.693  0.00 97.00      PROA   
ATOM   1702  HD1 LYS P 110     -36.337 -75.103 109.639  0.00 97.00      PROA   
ATOM   1703  HD2 LYS P 110     -36.708 -74.169 108.174  0.00 97.00      PROA   
ATOM   1704  CE  LYS P 110     -34.765 -73.779 109.106  0.00 97.00      PROA   
ATOM   1705  HE1 LYS P 110     -33.950 -74.337 109.606  0.00 97.00      PROA   
ATOM   1706  HE2 LYS P 110     -35.144 -72.989 109.790  0.00 97.00      PROA   
ATOM   1707  NZ  LYS P 110     -34.160 -73.133 107.928  0.00 97.00      PROA   
ATOM   1708  HZ1 LYS P 110     -34.908 -72.724 107.334  0.00 97.00      PROA   
ATOM   1709  HZ2 LYS P 110     -33.643 -73.863 107.397  0.00 97.00      PROA   
ATOM   1710  HZ3 LYS P 110     -33.499 -72.391 108.235  0.00 97.00      PROA   
ATOM   1711  C   LYS P 110     -38.041 -78.756 108.638  0.00 97.00      PROA   
ATOM   1712  O   LYS P 110     -37.524 -79.864 108.522  0.00 97.00      PROA   
ATOM   1713  N   LEU P 111     -39.384 -78.575 108.556  0.00 97.00      PROA   
ATOM   1714  HN  LEU P 111     -39.782 -77.666 108.664  0.00 97.00      PROA   
ATOM   1715  CA  LEU P 111     -40.367 -79.645 108.518  0.00 97.00      PROA   
ATOM   1716  HA  LEU P 111     -40.102 -80.359 109.286  0.00 97.00      PROA   
ATOM   1717  CB  LEU P 111     -41.803 -79.111 108.810  0.00 97.00      PROA   
ATOM   1718  HB1 LEU P 111     -42.535 -79.939 108.667  0.00 97.00      PROA   
ATOM   1719  HB2 LEU P 111     -42.050 -78.314 108.075  0.00 97.00      PROA   
ATOM   1720  CG  LEU P 111     -42.078 -78.564 110.240  0.00 97.00      PROA   
ATOM   1721  HG  LEU P 111     -43.182 -78.392 110.287  0.00 97.00      PROA   
ATOM   1722  CD1 LEU P 111     -41.738 -79.591 111.335  0.00 97.00      PROA   
ATOM   1723 HD11 LEU P 111     -40.643 -79.769 111.372  0.00 97.00      PROA   
ATOM   1724 HD12 LEU P 111     -42.252 -80.555 111.138  0.00 97.00      PROA   
ATOM   1725 HD13 LEU P 111     -42.062 -79.211 112.327  0.00 97.00      PROA   
ATOM   1726  CD2 LEU P 111     -41.425 -77.202 110.546  0.00 97.00      PROA   
ATOM   1727 HD21 LEU P 111     -41.638 -76.474 109.736  0.00 97.00      PROA   
ATOM   1728 HD22 LEU P 111     -40.327 -77.309 110.665  0.00 97.00      PROA   
ATOM   1729 HD23 LEU P 111     -41.828 -76.798 111.499  0.00 97.00      PROA   
ATOM   1730  C   LEU P 111     -40.411 -80.427 107.209  0.00 97.00      PROA   
ATOM   1731  O   LEU P 111     -41.383 -80.359 106.459  0.00 97.00      PROA   
ATOM   1732  N   VAL P 112     -39.364 -81.238 106.928  0.00 97.00      PROA   
ATOM   1733  HN  VAL P 112     -38.529 -81.152 107.470  0.00 97.00      PROA   
ATOM   1734  CA  VAL P 112     -39.304 -82.150 105.800  0.00 97.00      PROA   
ATOM   1735  HA  VAL P 112     -39.417 -81.528 104.923  0.00 97.00      PROA   
ATOM   1736  CB  VAL P 112     -37.962 -82.872 105.649  0.00 97.00      PROA   
ATOM   1737  HB  VAL P 112     -38.017 -83.578 104.786  0.00 97.00      PROA   
ATOM   1738  CG1 VAL P 112     -36.884 -81.822 105.309  0.00 97.00      PROA   
ATOM   1739 HG11 VAL P 112     -36.726 -81.130 106.163  0.00 97.00      PROA   
ATOM   1740 HG12 VAL P 112     -37.191 -81.231 104.421  0.00 97.00      PROA   
ATOM   1741 HG13 VAL P 112     -35.919 -82.319 105.080  0.00 97.00      PROA   
ATOM   1742  CG2 VAL P 112     -37.587 -83.679 106.913  0.00 97.00      PROA   
ATOM   1743 HG21 VAL P 112     -38.373 -84.419 107.163  0.00 97.00      PROA   
ATOM   1744 HG22 VAL P 112     -37.439 -83.008 107.785  0.00 97.00      PROA   
ATOM   1745 HG23 VAL P 112     -36.637 -84.231 106.740  0.00 97.00      PROA   
ATOM   1746  C   VAL P 112     -40.452 -83.147 105.757  0.00 97.00      PROA   
ATOM   1747  O   VAL P 112     -40.903 -83.679 106.771  0.00 97.00      PROA   
ATOM   1748  N   TYR P 113     -40.956 -83.381 104.528  0.00 97.00      PROA   
ATOM   1749  HN  TYR P 113     -40.555 -82.927 103.735  0.00 97.00      PROA   
ATOM   1750  CA  TYR P 113     -42.093 -84.221 104.242  0.00 97.00      PROA   
ATOM   1751  HA  TYR P 113     -42.500 -84.581 105.174  0.00 97.00      PROA   
ATOM   1752  CB  TYR P 113     -43.255 -83.472 103.514  0.00 97.00      PROA   
ATOM   1753  HB1 TYR P 113     -43.704 -82.758 104.240  0.00 97.00      PROA   
ATOM   1754  HB2 TYR P 113     -44.056 -84.175 103.205  0.00 97.00      PROA   
ATOM   1755  CG  TYR P 113     -42.817 -82.655 102.316  0.00 97.00      PROA   
ATOM   1756  CD1 TYR P 113     -42.253 -81.376 102.486  0.00 97.00      PROA   
ATOM   1757  HD1 TYR P 113     -42.094 -80.989 103.482  0.00 97.00      PROA   
ATOM   1758  CE1 TYR P 113     -41.878 -80.606 101.380  0.00 97.00      PROA   
ATOM   1759  HE1 TYR P 113     -41.424 -79.637 101.528  0.00 97.00      PROA   
ATOM   1760  CZ  TYR P 113     -42.105 -81.087 100.085  0.00 97.00      PROA   
ATOM   1761  OH  TYR P 113     -41.706 -80.324  98.972  0.00 97.00      PROA   
ATOM   1762  HH  TYR P 113     -40.947 -79.801  99.249  0.00 97.00      PROA   
ATOM   1763  CD2 TYR P 113     -43.059 -83.114 101.009  0.00 97.00      PROA   
ATOM   1764  HD2 TYR P 113     -43.519 -84.077 100.858  0.00 97.00      PROA   
ATOM   1765  CE2 TYR P 113     -42.709 -82.334  99.898  0.00 97.00      PROA   
ATOM   1766  HE2 TYR P 113     -42.882 -82.705  98.898  0.00 97.00      PROA   
ATOM   1767  C   TYR P 113     -41.604 -85.446 103.505  0.00 97.00      PROA   
ATOM   1768  O   TYR P 113     -40.487 -85.480 103.008  0.00 97.00      PROA   
ATOM   1769  N   ASN P 114     -42.416 -86.523 103.479  0.00 97.00      PROA   
ATOM   1770  HN  ASN P 114     -43.311 -86.453 103.917  0.00 97.00      PROA   
ATOM   1771  CA  ASN P 114     -42.093 -87.801 102.861  0.00 97.00      PROA   
ATOM   1772  HA  ASN P 114     -42.903 -88.454 103.143  0.00 97.00      PROA   
ATOM   1773  CB  ASN P 114     -42.015 -87.732 101.304  0.00 97.00      PROA   
ATOM   1774  HB1 ASN P 114     -41.794 -88.732 100.875  0.00 97.00      PROA   
ATOM   1775  HB2 ASN P 114     -41.203 -87.037 101.003  0.00 97.00      PROA   
ATOM   1776  CG  ASN P 114     -43.310 -87.222 100.659  0.00 97.00      PROA   
ATOM   1777  OD1 ASN P 114     -43.276 -86.360  99.774  0.00 97.00      PROA   
ATOM   1778  ND2 ASN P 114     -44.482 -87.751 101.099  0.00 97.00      PROA   
ATOM   1779 HD21 ASN P 114     -45.317 -87.445 100.645  0.00 97.00      PROA   
ATOM   1780 HD22 ASN P 114     -44.482 -88.479 101.783  0.00 97.00      PROA   
ATOM   1781  C   ASN P 114     -40.841 -88.465 103.422  0.00 97.00      PROA   
ATOM   1782  O   ASN P 114     -39.929 -88.846 102.689  0.00 97.00      PROA   
ATOM   1783  N   VAL P 115     -40.781 -88.622 104.762  0.00 97.00      PROA   
ATOM   1784  HN  VAL P 115     -41.573 -88.396 105.325  0.00 97.00      PROA   
ATOM   1785  CA  VAL P 115     -39.626 -89.142 105.462  0.00 97.00      PROA   
ATOM   1786  HA  VAL P 115     -38.753 -88.766 104.952  0.00 97.00      PROA   
ATOM   1787  CB  VAL P 115     -39.530 -88.638 106.899  0.00 97.00      PROA   
ATOM   1788  HB  VAL P 115     -40.450 -88.917 107.461  0.00 97.00      PROA   
ATOM   1789  CG1 VAL P 115     -38.299 -89.236 107.619  0.00 97.00      PROA   
ATOM   1790 HG11 VAL P 115     -37.376 -89.025 107.038  0.00 97.00      PROA   
ATOM   1791 HG12 VAL P 115     -38.395 -90.333 107.748  0.00 97.00      PROA   
ATOM   1792 HG13 VAL P 115     -38.189 -88.781 108.626  0.00 97.00      PROA   
ATOM   1793  CG2 VAL P 115     -39.424 -87.098 106.855  0.00 97.00      PROA   
ATOM   1794 HG21 VAL P 115     -40.357 -86.638 106.470  0.00 97.00      PROA   
ATOM   1795 HG22 VAL P 115     -38.580 -86.790 106.202  0.00 97.00      PROA   
ATOM   1796 HG23 VAL P 115     -39.237 -86.696 107.872  0.00 97.00      PROA   
ATOM   1797  C   VAL P 115     -39.571 -90.657 105.388  0.00 97.00      PROA   
ATOM   1798  O   VAL P 115     -40.485 -91.361 105.801  0.00 97.00      PROA   
ATOM   1799  N   LEU P 116     -38.456 -91.183 104.847  0.00 97.00      PROA   
ATOM   1800  HN  LEU P 116     -37.754 -90.565 104.499  0.00 97.00      PROA   
ATOM   1801  CA  LEU P 116     -38.204 -92.593 104.661  0.00 97.00      PROA   
ATOM   1802  HA  LEU P 116     -39.062 -93.172 104.966  0.00 97.00      PROA   
ATOM   1803  CB  LEU P 116     -37.842 -92.910 103.187  0.00 97.00      PROA   
ATOM   1804  HB1 LEU P 116     -37.430 -93.939 103.089  0.00 97.00      PROA   
ATOM   1805  HB2 LEU P 116     -37.051 -92.196 102.869  0.00 97.00      PROA   
ATOM   1806  CG  LEU P 116     -39.018 -92.791 102.192  0.00 97.00      PROA   
ATOM   1807  HG  LEU P 116     -39.567 -91.842 102.398  0.00 97.00      PROA   
ATOM   1808  CD1 LEU P 116     -38.505 -92.727 100.742  0.00 97.00      PROA   
ATOM   1809 HD11 LEU P 116     -37.948 -93.657 100.495  0.00 97.00      PROA   
ATOM   1810 HD12 LEU P 116     -37.828 -91.859 100.608  0.00 97.00      PROA   
ATOM   1811 HD13 LEU P 116     -39.358 -92.627 100.038  0.00 97.00      PROA   
ATOM   1812  CD2 LEU P 116     -39.992 -93.969 102.354  0.00 97.00      PROA   
ATOM   1813 HD21 LEU P 116     -40.377 -94.015 103.392  0.00 97.00      PROA   
ATOM   1814 HD22 LEU P 116     -39.474 -94.925 102.127  0.00 97.00      PROA   
ATOM   1815 HD23 LEU P 116     -40.850 -93.860 101.658  0.00 97.00      PROA   
ATOM   1816  C   LEU P 116     -37.029 -93.008 105.510  0.00 97.00      PROA   
ATOM   1817  O   LEU P 116     -35.956 -92.423 105.432  0.00 97.00      PROA   
ATOM   1818  N   TYR P 117     -37.209 -94.065 106.330  0.00 97.00      PROA   
ATOM   1819  HN  TYR P 117     -38.121 -94.459 106.435  0.00 97.00      PROA   
ATOM   1820  CA  TYR P 117     -36.144 -94.726 107.058  0.00 97.00      PROA   
ATOM   1821  HA  TYR P 117     -35.285 -94.071 107.113  0.00 97.00      PROA   
ATOM   1822  CB  TYR P 117     -36.552 -95.126 108.501  0.00 97.00      PROA   
ATOM   1823  HB1 TYR P 117     -35.812 -95.826 108.945  0.00 97.00      PROA   
ATOM   1824  HB2 TYR P 117     -37.544 -95.628 108.494  0.00 97.00      PROA   
ATOM   1825  CG  TYR P 117     -36.633 -93.911 109.398  0.00 97.00      PROA   
ATOM   1826  CD1 TYR P 117     -35.580 -93.623 110.287  0.00 97.00      PROA   
ATOM   1827  HD1 TYR P 117     -34.698 -94.247 110.297  0.00 97.00      PROA   
ATOM   1828  CE1 TYR P 117     -35.665 -92.542 111.171  0.00 97.00      PROA   
ATOM   1829  HE1 TYR P 117     -34.855 -92.335 111.856  0.00 97.00      PROA   
ATOM   1830  CZ  TYR P 117     -36.807 -91.739 111.179  0.00 97.00      PROA   
ATOM   1831  OH  TYR P 117     -36.878 -90.671 112.087  0.00 97.00      PROA   
ATOM   1832  HH  TYR P 117     -37.775 -90.324 112.090  0.00 97.00      PROA   
ATOM   1833  CD2 TYR P 117     -37.780 -93.094 109.423  0.00 97.00      PROA   
ATOM   1834  HD2 TYR P 117     -38.602 -93.307 108.756  0.00 97.00      PROA   
ATOM   1835  CE2 TYR P 117     -37.865 -92.007 110.304  0.00 97.00      PROA   
ATOM   1836  HE2 TYR P 117     -38.745 -91.380 110.312  0.00 97.00      PROA   
ATOM   1837  C   TYR P 117     -35.710 -95.964 106.301  0.00 97.00      PROA   
ATOM   1838  O   TYR P 117     -36.537 -96.770 105.887  0.00 97.00      PROA   
ATOM   1839  N   TYR P 118     -34.381 -96.125 106.099  0.00 97.00      PROA   
ATOM   1840  HN  TYR P 118     -33.740 -95.441 106.444  0.00 97.00      PROA   
ATOM   1841  CA  TYR P 118     -33.769 -97.176 105.313  0.00 97.00      PROA   
ATOM   1842  HA  TYR P 118     -34.532 -97.830 104.931  0.00 97.00      PROA   
ATOM   1843  CB  TYR P 118     -32.851 -96.671 104.148  0.00 97.00      PROA   
ATOM   1844  HB1 TYR P 118     -32.426 -97.545 103.607  0.00 97.00      PROA   
ATOM   1845  HB2 TYR P 118     -32.007 -96.093 104.579  0.00 97.00      PROA   
ATOM   1846  CG  TYR P 118     -33.508 -95.761 103.126  0.00 97.00      PROA   
ATOM   1847  CD1 TYR P 118     -33.923 -94.465 103.474  0.00 97.00      PROA   
ATOM   1848  HD1 TYR P 118     -33.857 -94.134 104.495  0.00 97.00      PROA   
ATOM   1849  CE1 TYR P 118     -34.392 -93.571 102.509  0.00 97.00      PROA   
ATOM   1850  HE1 TYR P 118     -34.700 -92.586 102.818  0.00 97.00      PROA   
ATOM   1851  CZ  TYR P 118     -34.435 -93.945 101.163  0.00 97.00      PROA   
ATOM   1852  OH  TYR P 118     -34.871 -93.012 100.201  0.00 97.00      PROA   
ATOM   1853  HH  TYR P 118     -35.098 -92.209 100.685  0.00 97.00      PROA   
ATOM   1854  CD2 TYR P 118     -33.554 -96.123 101.764  0.00 97.00      PROA   
ATOM   1855  HD2 TYR P 118     -33.200 -97.095 101.460  0.00 97.00      PROA   
ATOM   1856  CE2 TYR P 118     -34.017 -95.227 100.788  0.00 97.00      PROA   
ATOM   1857  HE2 TYR P 118     -34.033 -95.521  99.749  0.00 97.00      PROA   
ATOM   1858  C   TYR P 118     -32.881 -97.995 106.222  0.00 97.00      PROA   
ATOM   1859  O   TYR P 118     -32.266 -97.470 107.146  0.00 97.00      PROA   
ATOM   1860  N   ARG P 119     -32.795 -99.320 105.965  0.00 97.00      PROA   
ATOM   1861  HN  ARG P 119     -33.348 -99.729 105.241  0.00 97.00      PROA   
ATOM   1862  CA  ARG P 119     -31.823-100.195 106.578  0.00 97.00      PROA   
ATOM   1863  HA  ARG P 119     -31.007 -99.590 106.940  0.00 97.00      PROA   
ATOM   1864  CB  ARG P 119     -32.361-101.005 107.787  0.00 97.00      PROA   
ATOM   1865  HB1 ARG P 119     -33.349-101.441 107.518  0.00 97.00      PROA   
ATOM   1866  HB2 ARG P 119     -32.519-100.280 108.617  0.00 97.00      PROA   
ATOM   1867  CG  ARG P 119     -31.411-102.131 108.250  0.00 97.00      PROA   
ATOM   1868  HG1 ARG P 119     -30.380-101.710 108.269  0.00 97.00      PROA   
ATOM   1869  HG2 ARG P 119     -31.422-102.964 107.514  0.00 97.00      PROA   
ATOM   1870  CD  ARG P 119     -31.656-102.703 109.651  0.00 97.00      PROA   
ATOM   1871  HD1 ARG P 119     -31.768-101.906 110.406  0.00 97.00      PROA   
ATOM   1872  HD2 ARG P 119     -30.787-103.327 109.947  0.00 97.00      PROA   
ATOM   1873  NE  ARG P 119     -32.842-103.611 109.654  0.00 97.00      PROA   
ATOM   1874  HE  ARG P 119     -32.679-104.595 109.642  0.00 97.00      PROA   
ATOM   1875  CZ  ARG P 119     -34.071-103.249 110.073  0.00 97.00      PROA   
ATOM   1876  NH1 ARG P 119     -34.480-101.981 110.126  0.00 97.00      PROA   
ATOM   1877 HH11 ARG P 119     -33.871-101.295 109.745  0.00 97.00      PROA   
ATOM   1878 HH12 ARG P 119     -35.447-101.806 110.289  0.00 97.00      PROA   
ATOM   1879  NH2 ARG P 119     -34.888-104.230 110.485  0.00 97.00      PROA   
ATOM   1880 HH21 ARG P 119     -34.462-105.127 110.584  0.00 97.00      PROA   
ATOM   1881 HH22 ARG P 119     -35.649-104.003 111.090  0.00 97.00      PROA   
ATOM   1882  C   ARG P 119     -31.248-101.111 105.524  0.00 97.00      PROA   
ATOM   1883  O   ARG P 119     -31.982-101.805 104.824  0.00 97.00      PROA   
ATOM   1884  N   ASN P 120     -29.898-101.130 105.395  0.00 97.00      PROA   
ATOM   1885  HN  ASN P 120     -29.342-100.567 106.007  0.00 97.00      PROA   
ATOM   1886  CA  ASN P 120     -29.149-101.989 104.489  0.00 97.00      PROA   
ATOM   1887  HA  ASN P 120     -28.121-101.662 104.550  0.00 97.00      PROA   
ATOM   1888  CB  ASN P 120     -29.198-103.486 104.915  0.00 97.00      PROA   
ATOM   1889  HB1 ASN P 120     -28.589-104.108 104.227  0.00 97.00      PROA   
ATOM   1890  HB2 ASN P 120     -30.248-103.847 104.897  0.00 97.00      PROA   
ATOM   1891  CG  ASN P 120     -28.613-103.636 106.326  0.00 97.00      PROA   
ATOM   1892  OD1 ASN P 120     -27.775-102.840 106.754  0.00 97.00      PROA   
ATOM   1893  ND2 ASN P 120     -29.090-104.661 107.085  0.00 97.00      PROA   
ATOM   1894 HD21 ASN P 120     -28.765-104.746 108.026  0.00 97.00      PROA   
ATOM   1895 HD22 ASN P 120     -29.730-105.317 106.689  0.00 97.00      PROA   
ATOM   1896  C   ASN P 120     -29.551-101.800 103.034  0.00 97.00      PROA   
ATOM   1897  O   ASN P 120     -29.810-102.759 102.309  0.00 97.00      PROA   
ATOM   1898  N   GLY P 121     -29.623-100.524 102.584  0.00 97.00      PROA   
ATOM   1899  HN  GLY P 121     -29.379 -99.776 103.196  0.00 97.00      PROA   
ATOM   1900  CA  GLY P 121     -30.033-100.151 101.239  0.00 97.00      PROA   
ATOM   1901  HA1 GLY P 121     -29.733-100.923 100.542  0.00 97.00      PROA   
ATOM   1902  HA2 GLY P 121     -29.571 -99.200 101.017  0.00 97.00      PROA   
ATOM   1903  C   GLY P 121     -31.521 -99.955 101.094  0.00 97.00      PROA   
ATOM   1904  O   GLY P 121     -31.959 -99.051 100.387  0.00 97.00      PROA   
ATOM   1905  N   LYS P 122     -32.347-100.800 101.742  0.00 97.00      PROA   
ATOM   1906  HN  LYS P 122     -31.973-101.522 102.322  0.00 97.00      PROA   
ATOM   1907  CA  LYS P 122     -33.784-100.778 101.557  0.00 97.00      PROA   
ATOM   1908  HA  LYS P 122     -33.990-100.395 100.567  0.00 97.00      PROA   
ATOM   1909  CB  LYS P 122     -34.393-102.207 101.584  0.00 97.00      PROA   
ATOM   1910  HB1 LYS P 122     -33.957-102.761 102.446  0.00 97.00      PROA   
ATOM   1911  HB2 LYS P 122     -34.081-102.733 100.656  0.00 97.00      PROA   
ATOM   1912  CG  LYS P 122     -35.925-102.228 101.719  0.00 97.00      PROA   
ATOM   1913  HG1 LYS P 122     -36.356-101.488 101.006  0.00 97.00      PROA   
ATOM   1914  HG2 LYS P 122     -36.191-101.910 102.753  0.00 97.00      PROA   
ATOM   1915  CD  LYS P 122     -36.604-103.577 101.467  0.00 97.00      PROA   
ATOM   1916  HD1 LYS P 122     -36.185-104.329 102.172  0.00 97.00      PROA   
ATOM   1917  HD2 LYS P 122     -36.375-103.904 100.428  0.00 97.00      PROA   
ATOM   1918  CE  LYS P 122     -38.123-103.451 101.667  0.00 97.00      PROA   
ATOM   1919  HE1 LYS P 122     -38.538-102.676 100.986  0.00 97.00      PROA   
ATOM   1920  HE2 LYS P 122     -38.351-103.161 102.715  0.00 97.00      PROA   
ATOM   1921  NZ  LYS P 122     -38.815-104.727 101.381  0.00 97.00      PROA   
ATOM   1922  HZ1 LYS P 122     -38.436-105.471 102.000  0.00 97.00      PROA   
ATOM   1923  HZ2 LYS P 122     -38.658-104.988 100.387  0.00 97.00      PROA   
ATOM   1924  HZ3 LYS P 122     -39.835-104.617 101.555  0.00 97.00      PROA   
ATOM   1925  C   LYS P 122     -34.528 -99.872 102.521  0.00 97.00      PROA   
ATOM   1926  O   LYS P 122     -34.386 -99.978 103.733  0.00 97.00      PROA   
ATOM   1927  N   ALA P 123     -35.407 -98.985 101.990  0.00 97.00      PROA   
ATOM   1928  HN  ALA P 123     -35.438 -98.828 101.006  0.00 97.00      PROA   
ATOM   1929  CA  ALA P 123     -36.421 -98.290 102.762  0.00 97.00      PROA   
ATOM   1930  HA  ALA P 123     -35.927 -97.742 103.545  0.00 97.00      PROA   
ATOM   1931  CB  ALA P 123     -37.170 -97.263 101.891  0.00 97.00      PROA   
ATOM   1932  HB1 ALA P 123     -37.707 -97.765 101.059  0.00 97.00      PROA   
ATOM   1933  HB2 ALA P 123     -36.446 -96.545 101.449  0.00 97.00      PROA   
ATOM   1934  HB3 ALA P 123     -37.899 -96.684 102.495  0.00 97.00      PROA   
ATOM   1935  C   ALA P 123     -37.420 -99.249 103.402  0.00 97.00      PROA   
ATOM   1936  O   ALA P 123     -37.979-100.118 102.734  0.00 97.00      PROA   
ATOM   1937  N   PHE P 124     -37.664 -99.115 104.728  0.00 97.00      PROA   
ATOM   1938  HN  PHE P 124     -37.192 -98.413 105.259  0.00 97.00      PROA   
ATOM   1939  CA  PHE P 124     -38.521-100.037 105.451  0.00 97.00      PROA   
ATOM   1940  HA  PHE P 124     -39.027-100.691 104.755  0.00 97.00      PROA   
ATOM   1941  CB  PHE P 124     -37.704-100.943 106.433  0.00 97.00      PROA   
ATOM   1942  HB1 PHE P 124     -36.845-101.382 105.879  0.00 97.00      PROA   
ATOM   1943  HB2 PHE P 124     -38.349-101.783 106.771  0.00 97.00      PROA   
ATOM   1944  CG  PHE P 124     -37.159-100.242 107.662  0.00 97.00      PROA   
ATOM   1945  CD1 PHE P 124     -35.974 -99.492 107.598  0.00 97.00      PROA   
ATOM   1946  HD1 PHE P 124     -35.465 -99.397 106.651  0.00 97.00      PROA   
ATOM   1947  CE1 PHE P 124     -35.468 -98.849 108.735  0.00 97.00      PROA   
ATOM   1948  HE1 PHE P 124     -34.567 -98.258 108.667  0.00 97.00      PROA   
ATOM   1949  CZ  PHE P 124     -36.140 -98.965 109.958  0.00 97.00      PROA   
ATOM   1950  HZ  PHE P 124     -35.765 -98.454 110.833  0.00 97.00      PROA   
ATOM   1951  CD2 PHE P 124     -37.808-100.372 108.904  0.00 97.00      PROA   
ATOM   1952  HD2 PHE P 124     -38.717-100.951 108.972  0.00 97.00      PROA   
ATOM   1953  CE2 PHE P 124     -37.306 -99.735 110.045  0.00 97.00      PROA   
ATOM   1954  HE2 PHE P 124     -37.826 -99.823 110.988  0.00 97.00      PROA   
ATOM   1955  C   PHE P 124     -39.622 -99.299 106.185  0.00 97.00      PROA   
ATOM   1956  O   PHE P 124     -40.598 -99.929 106.591  0.00 97.00      PROA   
ATOM   1957  N   LYS P 125     -39.532 -97.958 106.361  0.00 97.00      PROA   
ATOM   1958  HN  LYS P 125     -38.735 -97.440 106.063  0.00 97.00      PROA   
ATOM   1959  CA  LYS P 125     -40.588 -97.266 107.076  0.00 97.00      PROA   
ATOM   1960  HA  LYS P 125     -41.520 -97.776 106.874  0.00 97.00      PROA   
ATOM   1961  CB  LYS P 125     -40.333 -97.307 108.605  0.00 97.00      PROA   
ATOM   1962  HB1 LYS P 125     -40.049 -96.318 109.015  0.00 97.00      PROA   
ATOM   1963  HB2 LYS P 125     -39.451 -97.967 108.775  0.00 97.00      PROA   
ATOM   1964  CG  LYS P 125     -41.496 -97.938 109.394  0.00 97.00      PROA   
ATOM   1965  HG1 LYS P 125     -41.182 -98.069 110.454  0.00 97.00      PROA   
ATOM   1966  HG2 LYS P 125     -41.698 -98.951 108.981  0.00 97.00      PROA   
ATOM   1967  CD  LYS P 125     -42.797 -97.120 109.355  0.00 97.00      PROA   
ATOM   1968  HD1 LYS P 125     -43.563 -97.658 109.958  0.00 97.00      PROA   
ATOM   1969  HD2 LYS P 125     -43.169 -97.070 108.307  0.00 97.00      PROA   
ATOM   1970  CE  LYS P 125     -42.616 -95.703 109.906  0.00 97.00      PROA   
ATOM   1971  HE1 LYS P 125     -41.889 -95.125 109.295  0.00 97.00      PROA   
ATOM   1972  HE2 LYS P 125     -42.256 -95.743 110.955  0.00 97.00      PROA   
ATOM   1973  NZ  LYS P 125     -43.889 -94.955 109.887  0.00 97.00      PROA   
ATOM   1974  HZ1 LYS P 125     -44.670 -95.532 110.251  0.00 97.00      PROA   
ATOM   1975  HZ2 LYS P 125     -44.090 -94.668 108.904  0.00 97.00      PROA   
ATOM   1976  HZ3 LYS P 125     -43.782 -94.090 110.457  0.00 97.00      PROA   
ATOM   1977  C   LYS P 125     -40.789 -95.844 106.591  0.00 97.00      PROA   
ATOM   1978  O   LYS P 125     -39.908 -94.997 106.689  0.00 97.00      PROA   
ATOM   1979  N   PHE P 126     -42.011 -95.556 106.085  0.00 97.00      PROA   
ATOM   1980  HN  PHE P 126     -42.671 -96.293 105.960  0.00 97.00      PROA   
ATOM   1981  CA  PHE P 126     -42.440 -94.268 105.577  0.00 97.00      PROA   
ATOM   1982  HA  PHE P 126     -41.565 -93.681 105.337  0.00 97.00      PROA   
ATOM   1983  CB  PHE P 126     -43.240 -94.502 104.256  0.00 97.00      PROA   
ATOM   1984  HB1 PHE P 126     -44.013 -95.282 104.437  0.00 97.00      PROA   
ATOM   1985  HB2 PHE P 126     -42.553 -94.896 103.478  0.00 97.00      PROA   
ATOM   1986  CG  PHE P 126     -43.924 -93.281 103.693  0.00 97.00      PROA   
ATOM   1987  CD1 PHE P 126     -43.164 -92.230 103.155  0.00 97.00      PROA   
ATOM   1988  HD1 PHE P 126     -42.086 -92.279 103.174  0.00 97.00      PROA   
ATOM   1989  CE1 PHE P 126     -43.793 -91.121 102.581  0.00 97.00      PROA   
ATOM   1990  HE1 PHE P 126     -43.191 -90.343 102.139  0.00 97.00      PROA   
ATOM   1991  CZ  PHE P 126     -45.191 -91.038 102.562  0.00 97.00      PROA   
ATOM   1992  HZ  PHE P 126     -45.685 -90.186 102.121  0.00 97.00      PROA   
ATOM   1993  CD2 PHE P 126     -45.328 -93.196 103.654  0.00 97.00      PROA   
ATOM   1994  HD2 PHE P 126     -45.928 -94.004 104.046  0.00 97.00      PROA   
ATOM   1995  CE2 PHE P 126     -45.958 -92.076 103.102  0.00 97.00      PROA   
ATOM   1996  HE2 PHE P 126     -47.036 -92.022 103.070  0.00 97.00      PROA   
ATOM   1997  C   PHE P 126     -43.251 -93.464 106.593  0.00 97.00      PROA   
ATOM   1998  O   PHE P 126     -44.058 -94.012 107.332  0.00 97.00      PROA   
ATOM   1999  N   PHE P 127     -43.066 -92.121 106.613  0.00 97.00      PROA   
ATOM   2000  HN  PHE P 127     -42.322 -91.720 106.082  0.00 97.00      PROA   
ATOM   2001  CA  PHE P 127     -43.912 -91.162 107.303  0.00 97.00      PROA   
ATOM   2002  HA  PHE P 127     -44.861 -91.622 107.541  0.00 97.00      PROA   
ATOM   2003  CB  PHE P 127     -43.260 -90.545 108.571  0.00 97.00      PROA   
ATOM   2004  HB1 PHE P 127     -43.909 -89.752 109.002  0.00 97.00      PROA   
ATOM   2005  HB2 PHE P 127     -42.291 -90.071 108.299  0.00 97.00      PROA   
ATOM   2006  CG  PHE P 127     -42.988 -91.540 109.668  0.00 97.00      PROA   
ATOM   2007  CD1 PHE P 127     -43.936 -91.745 110.689  0.00 97.00      PROA   
ATOM   2008  HD1 PHE P 127     -44.901 -91.262 110.627  0.00 97.00      PROA   
ATOM   2009  CE1 PHE P 127     -43.611 -92.492 111.829  0.00 97.00      PROA   
ATOM   2010  HE1 PHE P 127     -44.328 -92.603 112.629  0.00 97.00      PROA   
ATOM   2011  CZ  PHE P 127     -42.331 -93.045 111.957  0.00 97.00      PROA   
ATOM   2012  HZ  PHE P 127     -42.068 -93.597 112.847  0.00 97.00      PROA   
ATOM   2013  CD2 PHE P 127     -41.709 -92.109 109.808  0.00 97.00      PROA   
ATOM   2014  HD2 PHE P 127     -40.958 -91.918 109.054  0.00 97.00      PROA   
ATOM   2015  CE2 PHE P 127     -41.379 -92.852 110.949  0.00 97.00      PROA   
ATOM   2016  HE2 PHE P 127     -40.384 -93.257 111.065  0.00 97.00      PROA   
ATOM   2017  C   PHE P 127     -44.176 -89.992 106.369  0.00 97.00      PROA   
ATOM   2018  O   PHE P 127     -43.297 -89.562 105.634  0.00 97.00      PROA   
ATOM   2019  N   HSD P 128     -45.400 -89.414 106.375  0.00 97.00      PROA   
ATOM   2020  HN  HSD P 128     -46.155 -89.807 106.897  0.00 97.00      PROA   
ATOM   2021  CA  HSD P 128     -45.698 -88.182 105.654  0.00 97.00      PROA   
ATOM   2022  HA  HSD P 128     -45.380 -88.341 104.632  0.00 97.00      PROA   
ATOM   2023  CB  HSD P 128     -47.213 -87.876 105.601  0.00 97.00      PROA   
ATOM   2024  HB1 HSD P 128     -47.420 -86.791 105.472  0.00 97.00      PROA   
ATOM   2025  HB2 HSD P 128     -47.687 -88.194 106.553  0.00 97.00      PROA   
ATOM   2026  ND1 HSD P 128     -47.939 -88.073 103.179  0.00 97.00      PROA   
ATOM   2027  HD1 HSD P 128     -47.620 -87.167 102.899  0.00 97.00      PROA   
ATOM   2028  CG  HSD P 128     -47.859 -88.600 104.453  0.00 97.00      PROA   
ATOM   2029  CE1 HSD P 128     -48.638 -88.961 102.430  0.00 97.00      PROA   
ATOM   2030  HE1 HSD P 128     -48.872 -88.798 101.378  0.00 97.00      PROA   
ATOM   2031  NE2 HSD P 128     -49.024 -90.008 103.132  0.00 97.00      PROA   
ATOM   2032  CD2 HSD P 128     -48.544 -89.775 104.409  0.00 97.00      PROA   
ATOM   2033  HD2 HSD P 128     -48.753 -90.488 105.197  0.00 97.00      PROA   
ATOM   2034  C   HSD P 128     -44.923 -86.954 106.108  0.00 97.00      PROA   
ATOM   2035  O   HSD P 128     -44.578 -86.113 105.283  0.00 97.00      PROA   
ATOM   2036  N   TRP P 129     -44.638 -86.823 107.421  0.00 97.00      PROA   
ATOM   2037  HN  TRP P 129     -44.909 -87.529 108.065  0.00 97.00      PROA   
ATOM   2038  CA  TRP P 129     -43.978 -85.672 108.009  0.00 97.00      PROA   
ATOM   2039  HA  TRP P 129     -43.557 -85.047 107.231  0.00 97.00      PROA   
ATOM   2040  CB  TRP P 129     -44.924 -84.830 108.915  0.00 97.00      PROA   
ATOM   2041  HB1 TRP P 129     -44.407 -83.891 109.213  0.00 97.00      PROA   
ATOM   2042  HB2 TRP P 129     -45.146 -85.393 109.848  0.00 97.00      PROA   
ATOM   2043  CG  TRP P 129     -46.234 -84.479 108.280  0.00 97.00      PROA   
ATOM   2044  CD1 TRP P 129     -46.521 -83.345 107.565  0.00 97.00      PROA   
ATOM   2045  HD1 TRP P 129     -45.822 -82.540 107.390  0.00 97.00      PROA   
ATOM   2046  NE1 TRP P 129     -47.819 -83.397 107.122  0.00 97.00      PROA   
ATOM   2047  HE1 TRP P 129     -48.318 -82.670 106.703  0.00 97.00      PROA   
ATOM   2048  CE2 TRP P 129     -48.400 -84.559 107.536  0.00 97.00      PROA   
ATOM   2049  CD2 TRP P 129     -47.437 -85.270 108.286  0.00 97.00      PROA   
ATOM   2050  CE3 TRP P 129     -47.785 -86.492 108.864  0.00 97.00      PROA   
ATOM   2051  HE3 TRP P 129     -47.083 -87.044 109.472  0.00 97.00      PROA   
ATOM   2052  CZ3 TRP P 129     -49.078 -86.988 108.665  0.00 97.00      PROA   
ATOM   2053  HZ3 TRP P 129     -49.369 -87.927 109.114  0.00 97.00      PROA   
ATOM   2054  CZ2 TRP P 129     -49.679 -85.054 107.328  0.00 97.00      PROA   
ATOM   2055  HZ2 TRP P 129     -50.412 -84.506 106.755  0.00 97.00      PROA   
ATOM   2056  CH2 TRP P 129     -50.005 -86.284 107.901  0.00 97.00      PROA   
ATOM   2057  HH2 TRP P 129     -51.000 -86.685 107.766  0.00 97.00      PROA   
ATOM   2058  C   TRP P 129     -42.846 -86.204 108.855  0.00 97.00      PROA   
ATOM   2059  O   TRP P 129     -42.725 -87.410 109.062  0.00 97.00      PROA   
ATOM   2060  N   ASN P 130     -41.958 -85.313 109.357  0.00 97.00      PROA   
ATOM   2061  HN  ASN P 130     -42.001 -84.348 109.103  0.00 97.00      PROA   
ATOM   2062  CA  ASN P 130     -40.890 -85.686 110.266  0.00 97.00      PROA   
ATOM   2063  HA  ASN P 130     -40.300 -86.422 109.739  0.00 97.00      PROA   
ATOM   2064  CB  ASN P 130     -39.993 -84.456 110.594  0.00 97.00      PROA   
ATOM   2065  HB1 ASN P 130     -40.537 -83.746 111.252  0.00 97.00      PROA   
ATOM   2066  HB2 ASN P 130     -39.729 -83.920 109.656  0.00 97.00      PROA   
ATOM   2067  CG  ASN P 130     -38.701 -84.866 111.297  0.00 97.00      PROA   
ATOM   2068  OD1 ASN P 130     -38.441 -84.469 112.432  0.00 97.00      PROA   
ATOM   2069  ND2 ASN P 130     -37.880 -85.703 110.612  0.00 97.00      PROA   
ATOM   2070 HD21 ASN P 130     -37.010 -85.952 111.040  0.00 97.00      PROA   
ATOM   2071 HD22 ASN P 130     -38.106 -85.983 109.681  0.00 97.00      PROA   
ATOM   2072  C   ASN P 130     -41.393 -86.352 111.553  0.00 97.00      PROA   
ATOM   2073  O   ASN P 130     -42.312 -85.871 112.213  0.00 97.00      PROA   
ATOM   2074  N   SER P 131     -40.780 -87.498 111.925  0.00 97.00      PROA   
ATOM   2075  HN  SER P 131     -40.028 -87.874 111.389  0.00 97.00      PROA   
ATOM   2076  CA  SER P 131     -41.175 -88.282 113.076  0.00 97.00      PROA   
ATOM   2077  HA  SER P 131     -41.413 -87.623 113.899  0.00 97.00      PROA   
ATOM   2078  CB  SER P 131     -42.371 -89.241 112.783  0.00 97.00      PROA   
ATOM   2079  HB1 SER P 131     -42.148 -89.841 111.876  0.00 97.00      PROA   
ATOM   2080  HB2 SER P 131     -43.265 -88.617 112.568  0.00 97.00      PROA   
ATOM   2081  OG  SER P 131     -42.695 -90.121 113.864  0.00 97.00      PROA   
ATOM   2082  HG1 SER P 131     -42.041 -90.830 113.860  0.00 97.00      PROA   
ATOM   2083  C   SER P 131     -39.970 -89.090 113.442  0.00 97.00      PROA   
ATOM   2084  O   SER P 131     -39.098 -89.305 112.611  0.00 97.00      PROA   
ATOM   2085  N   ASN P 132     -39.913 -89.582 114.700  0.00 97.00      PROA   
ATOM   2086  HN  ASN P 132     -40.660 -89.394 115.333  0.00 97.00      PROA   
ATOM   2087  CA  ASN P 132     -38.920 -90.539 115.141  0.00 97.00      PROA   
ATOM   2088  HA  ASN P 132     -37.969 -90.272 114.701  0.00 97.00      PROA   
ATOM   2089  CB  ASN P 132     -38.747 -90.544 116.697  0.00 97.00      PROA   
ATOM   2090  HB1 ASN P 132     -38.631 -89.502 117.062  0.00 97.00      PROA   
ATOM   2091  HB2 ASN P 132     -37.811 -91.091 116.945  0.00 97.00      PROA   
ATOM   2092  CG  ASN P 132     -39.882 -91.253 117.455  0.00 97.00      PROA   
ATOM   2093  OD1 ASN P 132     -39.842 -92.473 117.637  0.00 97.00      PROA   
ATOM   2094  ND2 ASN P 132     -40.898 -90.491 117.935  0.00 97.00      PROA   
ATOM   2095 HD21 ASN P 132     -41.627 -90.959 118.432  0.00 97.00      PROA   
ATOM   2096 HD22 ASN P 132     -40.896 -89.500 117.816  0.00 97.00      PROA   
ATOM   2097  C   ASN P 132     -39.306 -91.914 114.624  0.00 97.00      PROA   
ATOM   2098  O   ASN P 132     -40.434 -92.141 114.193  0.00 97.00      PROA   
ATOM   2099  N   LEU P 133     -38.361 -92.871 114.694  0.00 97.00      PROA   
ATOM   2100  HN  LEU P 133     -37.421 -92.642 114.940  0.00 97.00      PROA   
ATOM   2101  CA  LEU P 133     -38.661 -94.274 114.578  0.00 97.00      PROA   
ATOM   2102  HA  LEU P 133     -39.730 -94.430 114.587  0.00 97.00      PROA   
ATOM   2103  CB  LEU P 133     -38.062 -94.859 113.277  0.00 97.00      PROA   
ATOM   2104  HB1 LEU P 133     -36.954 -94.893 113.319  0.00 97.00      PROA   
ATOM   2105  HB2 LEU P 133     -38.325 -94.136 112.468  0.00 97.00      PROA   
ATOM   2106  CG  LEU P 133     -38.612 -96.234 112.836  0.00 97.00      PROA   
ATOM   2107  HG  LEU P 133     -39.722 -96.221 112.953  0.00 97.00      PROA   
ATOM   2108  CD1 LEU P 133     -38.302 -96.451 111.348  0.00 97.00      PROA   
ATOM   2109 HD11 LEU P 133     -37.203 -96.454 111.190  0.00 97.00      PROA   
ATOM   2110 HD12 LEU P 133     -38.742 -95.636 110.737  0.00 97.00      PROA   
ATOM   2111 HD13 LEU P 133     -38.714 -97.422 111.004  0.00 97.00      PROA   
ATOM   2112  CD2 LEU P 133     -38.051 -97.410 113.652  0.00 97.00      PROA   
ATOM   2113 HD21 LEU P 133     -38.391 -97.367 114.705  0.00 97.00      PROA   
ATOM   2114 HD22 LEU P 133     -36.940 -97.386 113.637  0.00 97.00      PROA   
ATOM   2115 HD23 LEU P 133     -38.389 -98.376 113.223  0.00 97.00      PROA   
ATOM   2116  C   LEU P 133     -38.075 -94.919 115.813  0.00 97.00      PROA   
ATOM   2117  O   LEU P 133     -36.864 -94.939 115.998  0.00 97.00      PROA   
ATOM   2118  N   THR P 134     -38.934 -95.474 116.701  0.00 97.00      PROA   
ATOM   2119  HN  THR P 134     -39.919 -95.416 116.564  0.00 97.00      PROA   
ATOM   2120  CA  THR P 134     -38.486 -96.143 117.912  0.00 97.00      PROA   
ATOM   2121  HA  THR P 134     -37.418 -96.024 118.029  0.00 97.00      PROA   
ATOM   2122  CB  THR P 134     -39.129 -95.621 119.193  0.00 97.00      PROA   
ATOM   2123  HB  THR P 134     -40.239 -95.685 119.128  0.00 97.00      PROA   
ATOM   2124  OG1 THR P 134     -38.760 -94.265 119.407  0.00 97.00      PROA   
ATOM   2125  HG1 THR P 134     -39.159 -93.751 118.700  0.00 97.00      PROA   
ATOM   2126  CG2 THR P 134     -38.634 -96.403 120.427  0.00 97.00      PROA   
ATOM   2127 HG21 THR P 134     -37.523 -96.388 120.464  0.00 97.00      PROA   
ATOM   2128 HG22 THR P 134     -38.981 -97.456 120.417  0.00 97.00      PROA   
ATOM   2129 HG23 THR P 134     -39.019 -95.925 121.353  0.00 97.00      PROA   
ATOM   2130  C   THR P 134     -38.762 -97.618 117.769  0.00 97.00      PROA   
ATOM   2131  O   THR P 134     -39.898 -98.047 117.582  0.00 97.00      PROA   
ATOM   2132  N   ILE P 135     -37.696 -98.438 117.868  0.00 97.00      PROA   
ATOM   2133  HN  ILE P 135     -36.779 -98.054 117.985  0.00 97.00      PROA   
ATOM   2134  CA  ILE P 135     -37.763 -99.881 117.831  0.00 97.00      PROA   
ATOM   2135  HA  ILE P 135     -38.648-100.191 117.293  0.00 97.00      PROA   
ATOM   2136  CB  ILE P 135     -36.524-100.488 117.166  0.00 97.00      PROA   
ATOM   2137  HB  ILE P 135     -35.631-100.130 117.728  0.00 97.00      PROA   
ATOM   2138  CG2 ILE P 135     -36.555-102.031 117.242  0.00 97.00      PROA   
ATOM   2139 HG21 ILE P 135     -37.450-102.431 116.720  0.00 97.00      PROA   
ATOM   2140 HG22 ILE P 135     -36.568-102.382 118.291  0.00 97.00      PROA   
ATOM   2141 HG23 ILE P 135     -35.648-102.457 116.767  0.00 97.00      PROA   
ATOM   2142  CG1 ILE P 135     -36.343-100.009 115.701  0.00 97.00      PROA   
ATOM   2143 HG11 ILE P 135     -36.736 -98.979 115.580  0.00 97.00      PROA   
ATOM   2144 HG12 ILE P 135     -36.938-100.666 115.029  0.00 97.00      PROA   
ATOM   2145  CD  ILE P 135     -34.872 -99.978 115.264  0.00 97.00      PROA   
ATOM   2146  HD1 ILE P 135     -34.355-100.931 115.506  0.00 97.00      PROA   
ATOM   2147  HD2 ILE P 135     -34.346 -99.159 115.798  0.00 97.00      PROA   
ATOM   2148  HD3 ILE P 135     -34.784 -99.790 114.174  0.00 97.00      PROA   
ATOM   2149  C   ILE P 135     -37.865-100.344 119.272  0.00 97.00      PROA   
ATOM   2150  O   ILE P 135     -36.919-100.213 120.038  0.00 97.00      PROA   
ATOM   2151  N   LEU P 136     -39.032-100.891 119.683  0.00 97.00      PROA   
ATOM   2152  HN  LEU P 136     -39.812-100.920 119.062  0.00 97.00      PROA   
ATOM   2153  CA  LEU P 136     -39.320-101.319 121.044  0.00 97.00      PROA   
ATOM   2154  HA  LEU P 136     -39.167-100.458 121.680  0.00 97.00      PROA   
ATOM   2155  CB  LEU P 136     -40.787-101.813 121.200  0.00 97.00      PROA   
ATOM   2156  HB1 LEU P 136     -40.914-102.220 122.229  0.00 97.00      PROA   
ATOM   2157  HB2 LEU P 136     -40.977-102.640 120.483  0.00 97.00      PROA   
ATOM   2158  CG  LEU P 136     -41.908-100.746 121.034  0.00 97.00      PROA   
ATOM   2159  HG  LEU P 136     -42.855-101.253 121.346  0.00 97.00      PROA   
ATOM   2160  CD1 LEU P 136     -41.715 -99.543 121.974  0.00 97.00      PROA   
ATOM   2161 HD11 LEU P 136     -40.824 -98.953 121.672  0.00 97.00      PROA   
ATOM   2162 HD12 LEU P 136     -41.578 -99.885 123.021  0.00 97.00      PROA   
ATOM   2163 HD13 LEU P 136     -42.603 -98.878 121.932  0.00 97.00      PROA   
ATOM   2164  CD2 LEU P 136     -42.139-100.274 119.584  0.00 97.00      PROA   
ATOM   2165 HD21 LEU P 136     -42.227-101.141 118.897  0.00 97.00      PROA   
ATOM   2166 HD22 LEU P 136     -41.308 -99.623 119.246  0.00 97.00      PROA   
ATOM   2167 HD23 LEU P 136     -43.076 -99.681 119.527  0.00 97.00      PROA   
ATOM   2168  C   LEU P 136     -38.389-102.395 121.586  0.00 97.00      PROA   
ATOM   2169  O   LEU P 136     -37.990-102.347 122.749  0.00 97.00      PROA   
ATOM   2170  N   LYS P 137     -38.026-103.392 120.751  0.00 97.00      PROA   
ATOM   2171  HN  LYS P 137     -38.394-103.433 119.828  0.00 97.00      PROA   
ATOM   2172  CA  LYS P 137     -37.019-104.375 121.087  0.00 97.00      PROA   
ATOM   2173  HA  LYS P 137     -36.382-103.990 121.873  0.00 97.00      PROA   
ATOM   2174  CB  LYS P 137     -37.636-105.723 121.545  0.00 97.00      PROA   
ATOM   2175  HB1 LYS P 137     -36.835-106.489 121.627  0.00 97.00      PROA   
ATOM   2176  HB2 LYS P 137     -38.359-106.074 120.776  0.00 97.00      PROA   
ATOM   2177  CG  LYS P 137     -38.358-105.644 122.904  0.00 97.00      PROA   
ATOM   2178  HG1 LYS P 137     -39.201-104.922 122.840  0.00 97.00      PROA   
ATOM   2179  HG2 LYS P 137     -37.641-105.246 123.652  0.00 97.00      PROA   
ATOM   2180  CD  LYS P 137     -38.895-107.010 123.369  0.00 97.00      PROA   
ATOM   2181  HD1 LYS P 137     -38.061-107.748 123.359  0.00 97.00      PROA   
ATOM   2182  HD2 LYS P 137     -39.650-107.359 122.630  0.00 97.00      PROA   
ATOM   2183  CE  LYS P 137     -39.546-107.002 124.760  0.00 97.00      PROA   
ATOM   2184  HE1 LYS P 137     -39.941-108.016 124.995  0.00 97.00      PROA   
ATOM   2185  HE2 LYS P 137     -40.375-106.268 124.819  0.00 97.00      PROA   
ATOM   2186  NZ  LYS P 137     -38.540-106.674 125.796  0.00 97.00      PROA   
ATOM   2187  HZ1 LYS P 137     -38.409-105.645 125.885  0.00 97.00      PROA   
ATOM   2188  HZ2 LYS P 137     -37.640-107.107 125.506  0.00 97.00      PROA   
ATOM   2189  HZ3 LYS P 137     -38.826-107.082 126.709  0.00 97.00      PROA   
ATOM   2190  C   LYS P 137     -36.146-104.606 119.874  0.00 97.00      PROA   
ATOM   2191  O   LYS P 137     -36.603-105.133 118.862  0.00 97.00      PROA   
ATOM   2192  N   THR P 138     -34.846-104.223 119.939  0.00 97.00      PROA   
ATOM   2193  HN  THR P 138     -34.505-103.724 120.736  0.00 97.00      PROA   
ATOM   2194  CA  THR P 138     -33.899-104.425 118.850  0.00 97.00      PROA   
ATOM   2195  HA  THR P 138     -34.450-104.260 117.935  0.00 97.00      PROA   
ATOM   2196  CB  THR P 138     -32.741-103.426 118.838  0.00 97.00      PROA   
ATOM   2197  HB  THR P 138     -33.155-102.419 119.080  0.00 97.00      PROA   
ATOM   2198  OG1 THR P 138     -32.138-103.338 117.552  0.00 97.00      PROA   
ATOM   2199  HG1 THR P 138     -31.413-102.720 117.661  0.00 97.00      PROA   
ATOM   2200  CG2 THR P 138     -31.644-103.769 119.857  0.00 97.00      PROA   
ATOM   2201 HG21 THR P 138     -31.113-104.706 119.586  0.00 97.00      PROA   
ATOM   2202 HG22 THR P 138     -32.075-103.889 120.870  0.00 97.00      PROA   
ATOM   2203 HG23 THR P 138     -30.891-102.953 119.899  0.00 97.00      PROA   
ATOM   2204  C   THR P 138     -33.426-105.868 118.817  0.00 97.00      PROA   
ATOM   2205  O   THR P 138     -33.699-106.661 119.710  0.00 97.00      PROA   
ATOM   2206  N   ASN P 139     -32.760-106.265 117.718  0.00 97.00      PROA   
ATOM   2207  HN  ASN P 139     -32.469-105.597 117.038  0.00 97.00      PROA   
ATOM   2208  CA  ASN P 139     -32.464-107.654 117.459  0.00 97.00      PROA   
ATOM   2209  HA  ASN P 139     -31.981-108.069 118.332  0.00 97.00      PROA   
ATOM   2210  CB  ASN P 139     -33.744-108.482 117.124  0.00 97.00      PROA   
ATOM   2211  HB1 ASN P 139     -34.386-108.528 118.030  0.00 97.00      PROA   
ATOM   2212  HB2 ASN P 139     -33.489-109.527 116.855  0.00 97.00      PROA   
ATOM   2213  CG  ASN P 139     -34.530-107.856 115.964  0.00 97.00      PROA   
ATOM   2214  OD1 ASN P 139     -34.159-108.018 114.800  0.00 97.00      PROA   
ATOM   2215  ND2 ASN P 139     -35.652-107.148 116.273  0.00 97.00      PROA   
ATOM   2216 HD21 ASN P 139     -36.204-106.784 115.524  0.00 97.00      PROA   
ATOM   2217 HD22 ASN P 139     -35.908-106.998 117.227  0.00 97.00      PROA   
ATOM   2218  C   ASN P 139     -31.451-107.676 116.345  0.00 97.00      PROA   
ATOM   2219  O   ASN P 139     -31.116-106.639 115.775  0.00 97.00      PROA   
ATOM   2220  N   MET P 140     -30.925-108.870 115.994  0.00 97.00      PROA   
ATOM   2221  HN  MET P 140     -31.162-109.709 116.482  0.00 97.00      PROA   
ATOM   2222  CA  MET P 140     -29.940-109.009 114.945  0.00 97.00      PROA   
ATOM   2223  HA  MET P 140     -29.072-108.446 115.193  0.00 97.00      PROA   
ATOM   2224  CB  MET P 140     -29.337-110.460 114.957  0.00 97.00      PROA   
ATOM   2225  HB1 MET P 140     -30.158-111.198 114.969  0.00 97.00      PROA   
ATOM   2226  HB2 MET P 140     -29.062-110.797 115.935  0.00 97.00      PROA   
ATOM   2227  CG  MET P 140     -28.188-110.739 113.876  0.00 97.00      PROA   
ATOM   2228  HG1 MET P 140     -27.377-110.131 114.127  0.00 97.00      PROA   
ATOM   2229  HG2 MET P 140     -28.583-110.399 112.883  0.00 97.00      PROA   
ATOM   2230  SD  MET P 140     -27.460-112.512 113.625  0.00 97.00      PROA   
ATOM   2231  CE  MET P 140     -27.389-112.927 115.334  0.00 97.00      PROA   
ATOM   2232  HE1 MET P 140     -28.300-112.814 115.964  0.00 97.00      PROA   
ATOM   2233  HE2 MET P 140     -26.621-112.217 115.666  0.00 97.00      PROA   
ATOM   2234  HE3 MET P 140     -27.034-113.967 115.425  0.00 97.00      PROA   
ATOM   2235  C   MET P 140     -30.436-108.369 113.615  0.00 97.00      PROA   
ATOM   2236  O   MET P 140     -29.645-107.925 112.794  0.00 97.00      PROA   
ATOM   2237  N   SER P 141     -31.781-108.473 113.280  0.00 97.00      PROA   
ATOM   2238  HN  SER P 141     -32.383-109.034 113.860  0.00 97.00      PROA   
ATOM   2239  CA  SER P 141     -32.295-108.254 111.931  0.00 97.00      PROA   
ATOM   2240  HA  SER P 141     -31.562-108.518 111.173  0.00 97.00      PROA   
ATOM   2241  CB  SER P 141     -33.622-109.016 111.619  0.00 97.00      PROA   
ATOM   2242  HB1 SER P 141     -34.442-108.714 112.296  0.00 97.00      PROA   
ATOM   2243  HB2 SER P 141     -33.483-110.084 111.790  0.00 97.00      PROA   
ATOM   2244  OG  SER P 141     -34.023-108.882 110.257  0.00 97.00      PROA   
ATOM   2245  HG1 SER P 141     -34.170-107.944 110.112  0.00 97.00      PROA   
ATOM   2246  C   SER P 141     -32.576-106.784 111.888  0.00 97.00      PROA   
ATOM   2247  O   SER P 141     -33.044-106.272 110.882  0.00 97.00      PROA   
ATOM   2248  N   HSD P 142     -32.247-106.068 112.986  0.00 97.00      PROA   
ATOM   2249  HN  HSD P 142     -31.939-106.561 113.801  0.00 97.00      PROA   
ATOM   2250  CA  HSD P 142     -32.255-104.634 113.085  0.00 97.00      PROA   
ATOM   2251  HA  HSD P 142     -32.691-104.222 112.196  0.00 97.00      PROA   
ATOM   2252  CB  HSD P 142     -33.115-104.150 114.277  0.00 97.00      PROA   
ATOM   2253  HB1 HSD P 142     -32.873-103.094 114.526  0.00 97.00      PROA   
ATOM   2254  HB2 HSD P 142     -32.914-104.763 115.180  0.00 97.00      PROA   
ATOM   2255  ND1 HSD P 142     -35.464-103.171 114.164  0.00 97.00      PROA   
ATOM   2256  HD1 HSD P 142     -35.281-102.357 114.718  0.00 97.00      PROA   
ATOM   2257  CG  HSD P 142     -34.584-104.207 113.930  0.00 97.00      PROA   
ATOM   2258  CE1 HSD P 142     -36.629-103.491 113.552  0.00 97.00      PROA   
ATOM   2259  HE1 HSD P 142     -37.518-102.862 113.595  0.00 97.00      PROA   
ATOM   2260  NE2 HSD P 142     -36.566-104.658 112.946  0.00 97.00      PROA   
ATOM   2261  CD2 HSD P 142     -35.284-105.116 113.196  0.00 97.00      PROA   
ATOM   2262  HD2 HSD P 142     -34.986-106.071 112.785  0.00 97.00      PROA   
ATOM   2263  C   HSD P 142     -30.840-104.090 113.124  0.00 97.00      PROA   
ATOM   2264  O   HSD P 142     -30.623-102.911 113.381  0.00 97.00      PROA   
ATOM   2265  N   SER P 143     -29.828-104.927 112.814  0.00 97.00      PROA   
ATOM   2266  HN  SER P 143     -30.016-105.890 112.631  0.00 97.00      PROA   
ATOM   2267  CA  SER P 143     -28.430-104.535 112.742  0.00 97.00      PROA   
ATOM   2268  HA  SER P 143     -28.261-103.704 113.413  0.00 97.00      PROA   
ATOM   2269  CB  SER P 143     -27.530-105.726 113.158  0.00 97.00      PROA   
ATOM   2270  HB1 SER P 143     -27.519-106.516 112.377  0.00 97.00      PROA   
ATOM   2271  HB2 SER P 143     -27.968-106.176 114.074  0.00 97.00      PROA   
ATOM   2272  OG  SER P 143     -26.199-105.326 113.455  0.00 97.00      PROA   
ATOM   2273  HG1 SER P 143     -25.801-105.035 112.632  0.00 97.00      PROA   
ATOM   2274  C   SER P 143     -28.066-104.107 111.327  0.00 97.00      PROA   
ATOM   2275  O   SER P 143     -28.676-104.554 110.358  0.00 97.00      PROA   
ATOM   2276  N   GLY P 144     -27.038-103.230 111.175  0.00 97.00      PROA   
ATOM   2277  HN  GLY P 144     -26.577-102.837 111.971  0.00 97.00      PROA   
ATOM   2278  CA  GLY P 144     -26.493-102.838 109.884  0.00 97.00      PROA   
ATOM   2279  HA1 GLY P 144     -27.067-103.275 109.084  0.00 97.00      PROA   
ATOM   2280  HA2 GLY P 144     -25.459-103.153 109.873  0.00 97.00      PROA   
ATOM   2281  C   GLY P 144     -26.500-101.348 109.699  0.00 97.00      PROA   
ATOM   2282  O   GLY P 144     -26.440-100.589 110.658  0.00 97.00      PROA   
ATOM   2283  N   THR P 145     -26.539-100.883 108.429  0.00 97.00      PROA   
ATOM   2284  HN  THR P 145     -26.691-101.522 107.675  0.00 97.00      PROA   
ATOM   2285  CA  THR P 145     -26.426 -99.475 108.086  0.00 97.00      PROA   
ATOM   2286  HA  THR P 145     -25.968 -98.962 108.917  0.00 97.00      PROA   
ATOM   2287  CB  THR P 145     -25.506 -99.192 106.892  0.00 97.00      PROA   
ATOM   2288  HB  THR P 145     -24.503 -99.609 107.139  0.00 97.00      PROA   
ATOM   2289  OG1 THR P 145     -25.322 -97.798 106.661  0.00 97.00      PROA   
ATOM   2290  HG1 THR P 145     -25.945 -97.556 105.965  0.00 97.00      PROA   
ATOM   2291  CG2 THR P 145     -25.984 -99.848 105.582  0.00 97.00      PROA   
ATOM   2292 HG21 THR P 145     -26.962 -99.432 105.260  0.00 97.00      PROA   
ATOM   2293 HG22 THR P 145     -26.082-100.945 105.701  0.00 97.00      PROA   
ATOM   2294 HG23 THR P 145     -25.249 -99.648 104.772  0.00 97.00      PROA   
ATOM   2295  C   THR P 145     -27.799 -98.868 107.918  0.00 97.00      PROA   
ATOM   2296  O   THR P 145     -28.634 -99.368 107.178  0.00 97.00      PROA   
ATOM   2297  N   TYR P 146     -28.057 -97.749 108.625  0.00 97.00      PROA   
ATOM   2298  HN  TYR P 146     -27.365 -97.375 109.240  0.00 97.00      PROA   
ATOM   2299  CA  TYR P 146     -29.307 -97.025 108.575  0.00 97.00      PROA   
ATOM   2300  HA  TYR P 146     -30.022 -97.583 107.992  0.00 97.00      PROA   
ATOM   2301  CB  TYR P 146     -29.913 -96.727 109.968  0.00 97.00      PROA   
ATOM   2302  HB1 TYR P 146     -30.704 -95.952 109.886  0.00 97.00      PROA   
ATOM   2303  HB2 TYR P 146     -29.126 -96.352 110.658  0.00 97.00      PROA   
ATOM   2304  CG  TYR P 146     -30.559 -97.932 110.592  0.00 97.00      PROA   
ATOM   2305  CD1 TYR P 146     -29.798 -98.888 111.284  0.00 97.00      PROA   
ATOM   2306  HD1 TYR P 146     -28.720 -98.813 111.288  0.00 97.00      PROA   
ATOM   2307  CE1 TYR P 146     -30.431 -99.909 112.002  0.00 97.00      PROA   
ATOM   2308  HE1 TYR P 146     -29.839-100.640 112.528  0.00 97.00      PROA   
ATOM   2309  CZ  TYR P 146     -31.828 -99.967 112.056  0.00 97.00      PROA   
ATOM   2310  OH  TYR P 146     -32.465-100.977 112.800  0.00 97.00      PROA   
ATOM   2311  HH  TYR P 146     -31.768-101.526 113.174  0.00 97.00      PROA   
ATOM   2312  CD2 TYR P 146     -31.963 -98.033 110.613  0.00 97.00      PROA   
ATOM   2313  HD2 TYR P 146     -32.559 -97.293 110.101  0.00 97.00      PROA   
ATOM   2314  CE2 TYR P 146     -32.594 -99.044 111.345  0.00 97.00      PROA   
ATOM   2315  HE2 TYR P 146     -33.670 -99.095 111.389  0.00 97.00      PROA   
ATOM   2316  C   TYR P 146     -29.102 -95.701 107.884  0.00 97.00      PROA   
ATOM   2317  O   TYR P 146     -28.077 -95.051 108.043  0.00 97.00      PROA   
ATOM   2318  N   HSD P 147     -30.100 -95.266 107.088  0.00 97.00      PROA   
ATOM   2319  HN  HSD P 147     -30.938 -95.799 106.995  0.00 97.00      PROA   
ATOM   2320  CA  HSD P 147     -30.045 -94.005 106.376  0.00 97.00      PROA   
ATOM   2321  HA  HSD P 147     -29.389 -93.318 106.893  0.00 97.00      PROA   
ATOM   2322  CB  HSD P 147     -29.612 -94.162 104.891  0.00 97.00      PROA   
ATOM   2323  HB1 HSD P 147     -29.455 -93.155 104.448  0.00 97.00      PROA   
ATOM   2324  HB2 HSD P 147     -30.405 -94.666 104.302  0.00 97.00      PROA   
ATOM   2325  ND1 HSD P 147     -27.190 -94.519 104.161  0.00 97.00      PROA   
ATOM   2326  HD1 HSD P 147     -26.997 -93.568 103.913  0.00 97.00      PROA   
ATOM   2327  CG  HSD P 147     -28.368 -94.992 104.701  0.00 97.00      PROA   
ATOM   2328  CE1 HSD P 147     -26.360 -95.583 104.031  0.00 97.00      PROA   
ATOM   2329  HE1 HSD P 147     -25.347 -95.503 103.636  0.00 97.00      PROA   
ATOM   2330  NE2 HSD P 147     -26.925 -96.705 104.430  0.00 97.00      PROA   
ATOM   2331  CD2 HSD P 147     -28.189 -96.335 104.847  0.00 97.00      PROA   
ATOM   2332  HD2 HSD P 147     -28.876 -97.088 105.214  0.00 97.00      PROA   
ATOM   2333  C   HSD P 147     -31.446 -93.447 106.408  0.00 97.00      PROA   
ATOM   2334  O   HSD P 147     -32.398 -94.178 106.659  0.00 97.00      PROA   
ATOM   2335  N   CYS P 148     -31.626 -92.131 106.155  0.00 97.00      PROA   
ATOM   2336  HN  CYS P 148     -30.858 -91.495 106.091  0.00 97.00      PROA   
ATOM   2337  CA  CYS P 148     -32.948 -91.577 105.961  0.00 97.00      PROA   
ATOM   2338  HA  CYS P 148     -33.604 -92.379 105.670  0.00 97.00      PROA   
ATOM   2339  CB  CYS P 148     -33.558 -90.932 107.238  0.00 97.00      PROA   
ATOM   2340  HB1 CYS P 148     -33.534 -91.703 108.039  0.00 97.00      PROA   
ATOM   2341  HB2 CYS P 148     -34.631 -90.713 107.048  0.00 97.00      PROA   
ATOM   2342  SG  CYS P 148     -32.710 -89.434 107.845  0.00 97.00      PROA   
ATOM   2343  C   CYS P 148     -32.967 -90.612 104.799  0.00 97.00      PROA   
ATOM   2344  O   CYS P 148     -31.933 -90.141 104.335  0.00 97.00      PROA   
ATOM   2345  N   SER P 149     -34.181 -90.303 104.288  0.00 97.00      PROA   
ATOM   2346  HN  SER P 149     -35.003 -90.747 104.637  0.00 97.00      PROA   
ATOM   2347  CA  SER P 149     -34.354 -89.285 103.273  0.00 97.00      PROA   
ATOM   2348  HA  SER P 149     -33.578 -88.549 103.413  0.00 97.00      PROA   
ATOM   2349  CB  SER P 149     -34.335 -89.796 101.797  0.00 97.00      PROA   
ATOM   2350  HB1 SER P 149     -33.416 -90.403 101.656  0.00 97.00      PROA   
ATOM   2351  HB2 SER P 149     -34.287 -88.934 101.099  0.00 97.00      PROA   
ATOM   2352  OG  SER P 149     -35.466 -90.591 101.441  0.00 97.00      PROA   
ATOM   2353  HG1 SER P 149     -36.247 -90.138 101.767  0.00 97.00      PROA   
ATOM   2354  C   SER P 149     -35.669 -88.602 103.518  0.00 97.00      PROA   
ATOM   2355  O   SER P 149     -36.602 -89.214 104.018  0.00 97.00      PROA   
ATOM   2356  N   GLY P 150     -35.768 -87.310 103.141  0.00 97.00      PROA   
ATOM   2357  HN  GLY P 150     -34.979 -86.851 102.738  0.00 97.00      PROA   
ATOM   2358  CA  GLY P 150     -37.001 -86.549 103.187  0.00 97.00      PROA   
ATOM   2359  HA1 GLY P 150     -37.017 -85.985 104.107  0.00 97.00      PROA   
ATOM   2360  HA2 GLY P 150     -37.850 -87.206 103.055  0.00 97.00      PROA   
ATOM   2361  C   GLY P 150     -36.988 -85.585 102.043  0.00 97.00      PROA   
ATOM   2362  O   GLY P 150     -36.032 -85.534 101.282  0.00 97.00      PROA   
ATOM   2363  N   MET P 151     -38.062 -84.785 101.894  0.00 97.00      PROA   
ATOM   2364  HN  MET P 151     -38.866 -84.908 102.474  0.00 97.00      PROA   
ATOM   2365  CA  MET P 151     -38.236 -83.836 100.820  0.00 97.00      PROA   
ATOM   2366  HA  MET P 151     -37.362 -83.823 100.187  0.00 97.00      PROA   
ATOM   2367  CB  MET P 151     -39.492 -84.223  99.992  0.00 97.00      PROA   
ATOM   2368  HB1 MET P 151     -40.401 -83.721 100.377  0.00 97.00      PROA   
ATOM   2369  HB2 MET P 151     -39.663 -85.316 100.148  0.00 97.00      PROA   
ATOM   2370  CG  MET P 151     -39.371 -84.031  98.468  0.00 97.00      PROA   
ATOM   2371  HG1 MET P 151     -40.291 -84.460  98.010  0.00 97.00      PROA   
ATOM   2372  HG2 MET P 151     -38.512 -84.635  98.101  0.00 97.00      PROA   
ATOM   2373  SD  MET P 151     -39.193 -82.312  97.911  0.00 97.00      PROA   
ATOM   2374  CE  MET P 151     -39.352 -82.698  96.146  0.00 97.00      PROA   
ATOM   2375  HE1 MET P 151     -40.363 -83.101  95.923  0.00 97.00      PROA   
ATOM   2376  HE2 MET P 151     -38.603 -83.456  95.829  0.00 97.00      PROA   
ATOM   2377  HE3 MET P 151     -39.204 -81.787  95.527  0.00 97.00      PROA   
ATOM   2378  C   MET P 151     -38.413 -82.461 101.447  0.00 97.00      PROA   
ATOM   2379  O   MET P 151     -39.096 -82.303 102.455  0.00 97.00      PROA   
ATOM   2380  N   GLY P 152     -37.775 -81.425 100.852  0.00 97.00      PROA   
ATOM   2381  HN  GLY P 152     -37.157 -81.621 100.094  0.00 97.00      PROA   
ATOM   2382  CA  GLY P 152     -38.009 -80.023 101.183  0.00 97.00      PROA   
ATOM   2383  HA1 GLY P 152     -37.130 -79.625 101.660  0.00 97.00      PROA   
ATOM   2384  HA2 GLY P 152     -38.896 -79.933 101.795  0.00 97.00      PROA   
ATOM   2385  C   GLY P 152     -38.273 -79.246  99.924  0.00 97.00      PROA   
ATOM   2386  O   GLY P 152     -39.416 -78.954  99.589  0.00 97.00      PROA   
ATOM   2387  N   LYS P 153     -37.207 -78.867  99.188  0.00 97.00      PROA   
ATOM   2388  HN  LYS P 153     -36.280 -78.963  99.547  0.00 97.00      PROA   
ATOM   2389  CA  LYS P 153     -37.324 -78.366  97.828  0.00 97.00      PROA   
ATOM   2390  HA  LYS P 153     -38.366 -78.326  97.555  0.00 97.00      PROA   
ATOM   2391  CB  LYS P 153     -36.715 -76.948  97.670  0.00 97.00      PROA   
ATOM   2392  HB1 LYS P 153     -36.506 -76.729  96.600  0.00 97.00      PROA   
ATOM   2393  HB2 LYS P 153     -35.747 -76.909  98.214  0.00 97.00      PROA   
ATOM   2394  CG  LYS P 153     -37.637 -75.823  98.185  0.00 97.00      PROA   
ATOM   2395  HG1 LYS P 153     -37.088 -74.858  98.105  0.00 97.00      PROA   
ATOM   2396  HG2 LYS P 153     -37.871 -75.991  99.259  0.00 97.00      PROA   
ATOM   2397  CD  LYS P 153     -38.943 -75.732  97.376  0.00 97.00      PROA   
ATOM   2398  HD1 LYS P 153     -39.542 -76.651  97.562  0.00 97.00      PROA   
ATOM   2399  HD2 LYS P 153     -38.674 -75.711  96.295  0.00 97.00      PROA   
ATOM   2400  CE  LYS P 153     -39.809 -74.512  97.708  0.00 97.00      PROA   
ATOM   2401  HE1 LYS P 153     -39.265 -73.570  97.487  0.00 97.00      PROA   
ATOM   2402  HE2 LYS P 153     -40.107 -74.523  98.778  0.00 97.00      PROA   
ATOM   2403  NZ  LYS P 153     -41.044 -74.537  96.887  0.00 97.00      PROA   
ATOM   2404  HZ1 LYS P 153     -41.570 -75.411  97.091  0.00 97.00      PROA   
ATOM   2405  HZ2 LYS P 153     -40.786 -74.525  95.879  0.00 97.00      PROA   
ATOM   2406  HZ3 LYS P 153     -41.639 -73.714  97.103  0.00 97.00      PROA   
ATOM   2407  C   LYS P 153     -36.745 -79.329  96.817  0.00 97.00      PROA   
ATOM   2408  O   LYS P 153     -36.849 -79.120  95.609  0.00 97.00      PROA   
ATOM   2409  N   HSD P 154     -36.187 -80.452  97.303  0.00 97.00      PROA   
ATOM   2410  HN  HSD P 154     -36.094 -80.583  98.285  0.00 97.00      PROA   
ATOM   2411  CA  HSD P 154     -35.806 -81.592  96.511  0.00 97.00      PROA   
ATOM   2412  HA  HSD P 154     -36.615 -81.833  95.836  0.00 97.00      PROA   
ATOM   2413  CB  HSD P 154     -34.486 -81.398  95.721  0.00 97.00      PROA   
ATOM   2414  HB1 HSD P 154     -33.676 -81.096  96.421  0.00 97.00      PROA   
ATOM   2415  HB2 HSD P 154     -34.630 -80.566  94.998  0.00 97.00      PROA   
ATOM   2416  ND1 HSD P 154     -32.946 -83.368  95.220  0.00 97.00      PROA   
ATOM   2417  HD1 HSD P 154     -32.354 -83.265  96.021  0.00 97.00      PROA   
ATOM   2418  CG  HSD P 154     -34.069 -82.617  94.941  0.00 97.00      PROA   
ATOM   2419  CE1 HSD P 154     -32.918 -84.382  94.322  0.00 97.00      PROA   
ATOM   2420  HE1 HSD P 154     -32.131 -85.135  94.311  0.00 97.00      PROA   
ATOM   2421  NE2 HSD P 154     -33.943 -84.342  93.493  0.00 97.00      PROA   
ATOM   2422  CD2 HSD P 154     -34.659 -83.220  93.872  0.00 97.00      PROA   
ATOM   2423  HD2 HSD P 154     -35.553 -82.943  93.328  0.00 97.00      PROA   
ATOM   2424  C   HSD P 154     -35.687 -82.691  97.536  0.00 97.00      PROA   
ATOM   2425  O   HSD P 154     -35.758 -82.424  98.734  0.00 97.00      PROA   
ATOM   2426  N   ARG P 155     -35.531 -83.971  97.119  0.00 97.00      PROA   
ATOM   2427  HN  ARG P 155     -35.497 -84.199  96.148  0.00 97.00      PROA   
ATOM   2428  CA  ARG P 155     -35.184 -85.025  98.053  0.00 97.00      PROA   
ATOM   2429  HA  ARG P 155     -35.871 -84.937  98.882  0.00 97.00      PROA   
ATOM   2430  CB  ARG P 155     -35.366 -86.464  97.502  0.00 97.00      PROA   
ATOM   2431  HB1 ARG P 155     -36.457 -86.634  97.350  0.00 97.00      PROA   
ATOM   2432  HB2 ARG P 155     -35.036 -87.184  98.283  0.00 97.00      PROA   
ATOM   2433  CG  ARG P 155     -34.639 -86.752  96.169  0.00 97.00      PROA   
ATOM   2434  HG1 ARG P 155     -33.821 -86.016  96.042  0.00 97.00      PROA   
ATOM   2435  HG2 ARG P 155     -35.339 -86.608  95.317  0.00 97.00      PROA   
ATOM   2436  CD  ARG P 155     -33.975 -88.137  96.079  0.00 97.00      PROA   
ATOM   2437  HD1 ARG P 155     -33.154 -88.197  96.830  0.00 97.00      PROA   
ATOM   2438  HD2 ARG P 155     -33.563 -88.313  95.061  0.00 97.00      PROA   
ATOM   2439  NE  ARG P 155     -35.029 -89.162  96.362  0.00 97.00      PROA   
ATOM   2440  HE  ARG P 155     -35.981 -88.912  96.215  0.00 97.00      PROA   
ATOM   2441  CZ  ARG P 155     -34.794 -90.335  96.987  0.00 97.00      PROA   
ATOM   2442  NH1 ARG P 155     -33.560 -90.812  97.200  0.00 97.00      PROA   
ATOM   2443 HH11 ARG P 155     -32.785 -90.330  96.805  0.00 97.00      PROA   
ATOM   2444 HH12 ARG P 155     -33.466 -91.696  97.651  0.00 97.00      PROA   
ATOM   2445  NH2 ARG P 155     -35.834 -91.069  97.425  0.00 97.00      PROA   
ATOM   2446 HH21 ARG P 155     -36.761 -90.732  97.291  0.00 97.00      PROA   
ATOM   2447 HH22 ARG P 155     -35.645 -91.897  97.945  0.00 97.00      PROA   
ATOM   2448  C   ARG P 155     -33.781 -84.861  98.626  0.00 97.00      PROA   
ATOM   2449  O   ARG P 155     -32.820 -84.585  97.912  0.00 97.00      PROA   
ATOM   2450  N   TYR P 156     -33.638 -85.035  99.953  0.00 97.00      PROA   
ATOM   2451  HN  TYR P 156     -34.440 -85.206 100.525  0.00 97.00      PROA   
ATOM   2452  CA  TYR P 156     -32.380 -84.924 100.657  0.00 97.00      PROA   
ATOM   2453  HA  TYR P 156     -31.574 -84.742  99.961  0.00 97.00      PROA   
ATOM   2454  CB  TYR P 156     -32.413 -83.818 101.748  0.00 97.00      PROA   
ATOM   2455  HB1 TYR P 156     -31.414 -83.677 102.209  0.00 97.00      PROA   
ATOM   2456  HB2 TYR P 156     -33.136 -84.111 102.540  0.00 97.00      PROA   
ATOM   2457  CG  TYR P 156     -32.865 -82.485 101.194  0.00 97.00      PROA   
ATOM   2458  CD1 TYR P 156     -32.312 -81.954 100.013  0.00 97.00      PROA   
ATOM   2459  HD1 TYR P 156     -31.549 -82.502  99.482  0.00 97.00      PROA   
ATOM   2460  CE1 TYR P 156     -32.760 -80.731  99.499  0.00 97.00      PROA   
ATOM   2461  HE1 TYR P 156     -32.338 -80.347  98.582  0.00 97.00      PROA   
ATOM   2462  CZ  TYR P 156     -33.757 -80.014 100.172  0.00 97.00      PROA   
ATOM   2463  OH  TYR P 156     -34.208 -78.779  99.665  0.00 97.00      PROA   
ATOM   2464  HH  TYR P 156     -33.549 -78.461  99.045  0.00 97.00      PROA   
ATOM   2465  CD2 TYR P 156     -33.847 -81.739 101.871  0.00 97.00      PROA   
ATOM   2466  HD2 TYR P 156     -34.275 -82.121 102.787  0.00 97.00      PROA   
ATOM   2467  CE2 TYR P 156     -34.289 -80.512 101.365  0.00 97.00      PROA   
ATOM   2468  HE2 TYR P 156     -35.033 -79.946 101.904  0.00 97.00      PROA   
ATOM   2469  C   TYR P 156     -32.134 -86.261 101.313  0.00 97.00      PROA   
ATOM   2470  O   TYR P 156     -33.066 -86.894 101.793  0.00 97.00      PROA   
ATOM   2471  N   THR P 157     -30.865 -86.732 101.324  0.00 97.00      PROA   
ATOM   2472  HN  THR P 157     -30.133 -86.224 100.881  0.00 97.00      PROA   
ATOM   2473  CA  THR P 157     -30.453 -88.000 101.906  0.00 97.00      PROA   
ATOM   2474  HA  THR P 157     -31.305 -88.511 102.333  0.00 97.00      PROA   
ATOM   2475  CB  THR P 157     -29.756 -88.933 100.916  0.00 97.00      PROA   
ATOM   2476  HB  THR P 157     -29.216 -89.759 101.439  0.00 97.00      PROA   
ATOM   2477  OG1 THR P 157     -28.840 -88.225 100.085  0.00 97.00      PROA   
ATOM   2478  HG1 THR P 157     -28.137 -87.916 100.659  0.00 97.00      PROA   
ATOM   2479  CG2 THR P 157     -30.808 -89.570  99.995  0.00 97.00      PROA   
ATOM   2480 HG21 THR P 157     -31.378 -88.784  99.457  0.00 97.00      PROA   
ATOM   2481 HG22 THR P 157     -31.509 -90.195 100.582  0.00 97.00      PROA   
ATOM   2482 HG23 THR P 157     -30.303 -90.218  99.245  0.00 97.00      PROA   
ATOM   2483  C   THR P 157     -29.482 -87.720 103.027  0.00 97.00      PROA   
ATOM   2484  O   THR P 157     -28.617 -86.857 102.904  0.00 97.00      PROA   
ATOM   2485  N   SER P 158     -29.591 -88.461 104.154  0.00 97.00      PROA   
ATOM   2486  HN  SER P 158     -30.317 -89.141 104.257  0.00 97.00      PROA   
ATOM   2487  CA  SER P 158     -28.681 -88.329 105.276  0.00 97.00      PROA   
ATOM   2488  HA  SER P 158     -28.471 -87.277 105.410  0.00 97.00      PROA   
ATOM   2489  CB  SER P 158     -29.288 -88.874 106.603  0.00 97.00      PROA   
ATOM   2490  HB1 SER P 158     -30.297 -88.427 106.723  0.00 97.00      PROA   
ATOM   2491  HB2 SER P 158     -28.674 -88.556 107.472  0.00 97.00      PROA   
ATOM   2492  OG  SER P 158     -29.417 -90.295 106.634  0.00 97.00      PROA   
ATOM   2493  HG1 SER P 158     -28.537 -90.655 106.797  0.00 97.00      PROA   
ATOM   2494  C   SER P 158     -27.369 -89.047 105.031  0.00 97.00      PROA   
ATOM   2495  O   SER P 158     -27.215 -89.832 104.097  0.00 97.00      PROA   
ATOM   2496  N   ALA P 159     -26.398 -88.830 105.945  0.00 97.00      PROA   
ATOM   2497  HN  ALA P 159     -26.479 -88.091 106.611  0.00 97.00      PROA   
ATOM   2498  CA  ALA P 159     -25.298 -89.745 106.165  0.00 97.00      PROA   
ATOM   2499  HA  ALA P 159     -24.771 -89.855 105.226  0.00 97.00      PROA   
ATOM   2500  CB  ALA P 159     -24.331 -89.190 107.230  0.00 97.00      PROA   
ATOM   2501  HB1 ALA P 159     -24.849 -89.069 108.206  0.00 97.00      PROA   
ATOM   2502  HB2 ALA P 159     -23.952 -88.192 106.916  0.00 97.00      PROA   
ATOM   2503  HB3 ALA P 159     -23.461 -89.863 107.373  0.00 97.00      PROA   
ATOM   2504  C   ALA P 159     -25.793 -91.126 106.597  0.00 97.00      PROA   
ATOM   2505  O   ALA P 159     -26.844 -91.253 107.222  0.00 97.00      PROA   
ATOM   2506  N   GLY P 160     -25.052 -92.205 106.247  0.00 97.00      PROA   
ATOM   2507  HN  GLY P 160     -24.201 -92.093 105.741  0.00 97.00      PROA   
ATOM   2508  CA  GLY P 160     -25.355 -93.551 106.708  0.00 97.00      PROA   
ATOM   2509  HA1 GLY P 160     -24.904 -94.247 106.016  0.00 97.00      PROA   
ATOM   2510  HA2 GLY P 160     -26.424 -93.681 106.793  0.00 97.00      PROA   
ATOM   2511  C   GLY P 160     -24.719 -93.794 108.044  0.00 97.00      PROA   
ATOM   2512  O   GLY P 160     -23.546 -93.485 108.234  0.00 97.00      PROA   
ATOM   2513  N   ILE P 161     -25.475 -94.390 108.993  0.00 97.00      PROA   
ATOM   2514  HN  ILE P 161     -26.424 -94.632 108.795  0.00 97.00      PROA   
ATOM   2515  CA  ILE P 161     -24.996 -94.674 110.331  0.00 97.00      PROA   
ATOM   2516  HA  ILE P 161     -23.963 -94.373 110.419  0.00 97.00      PROA   
ATOM   2517  CB  ILE P 161     -25.794 -93.961 111.427  0.00 97.00      PROA   
ATOM   2518  HB  ILE P 161     -26.851 -94.318 111.396  0.00 97.00      PROA   
ATOM   2519  CG2 ILE P 161     -25.208 -94.303 112.818  0.00 97.00      PROA   
ATOM   2520 HG21 ILE P 161     -24.122 -94.074 112.848  0.00 97.00      PROA   
ATOM   2521 HG22 ILE P 161     -25.353 -95.373 113.071  0.00 97.00      PROA   
ATOM   2522 HG23 ILE P 161     -25.710 -93.693 113.598  0.00 97.00      PROA   
ATOM   2523  CG1 ILE P 161     -25.845 -92.422 111.207  0.00 97.00      PROA   
ATOM   2524 HG11 ILE P 161     -26.486 -91.986 112.006  0.00 97.00      PROA   
ATOM   2525 HG12 ILE P 161     -26.343 -92.202 110.239  0.00 97.00      PROA   
ATOM   2526  CD  ILE P 161     -24.483 -91.713 111.244  0.00 97.00      PROA   
ATOM   2527  HD1 ILE P 161     -23.809 -92.102 110.453  0.00 97.00      PROA   
ATOM   2528  HD2 ILE P 161     -23.984 -91.849 112.227  0.00 97.00      PROA   
ATOM   2529  HD3 ILE P 161     -24.614 -90.622 111.080  0.00 97.00      PROA   
ATOM   2530  C   ILE P 161     -25.053 -96.174 110.530  0.00 97.00      PROA   
ATOM   2531  O   ILE P 161     -26.114 -96.788 110.475  0.00 97.00      PROA   
ATOM   2532  N   SER P 162     -23.885 -96.809 110.774  0.00 97.00      PROA   
ATOM   2533  HN  SER P 162     -23.023 -96.307 110.789  0.00 97.00      PROA   
ATOM   2534  CA  SER P 162     -23.787 -98.243 110.964  0.00 97.00      PROA   
ATOM   2535  HA  SER P 162     -24.588 -98.726 110.425  0.00 97.00      PROA   
ATOM   2536  CB  SER P 162     -22.452 -98.813 110.418  0.00 97.00      PROA   
ATOM   2537  HB1 SER P 162     -22.417 -98.642 109.320  0.00 97.00      PROA   
ATOM   2538  HB2 SER P 162     -22.385 -99.908 110.596  0.00 97.00      PROA   
ATOM   2539  OG  SER P 162     -21.326 -98.158 110.999  0.00 97.00      PROA   
ATOM   2540  HG1 SER P 162     -21.457 -98.212 111.951  0.00 97.00      PROA   
ATOM   2541  C   SER P 162     -23.910 -98.630 112.424  0.00 97.00      PROA   
ATOM   2542  O   SER P 162     -23.085 -98.242 113.250  0.00 97.00      PROA   
ATOM   2543  N   VAL P 163     -24.931 -99.449 112.770  0.00 97.00      PROA   
ATOM   2544  HN  VAL P 163     -25.604 -99.742 112.093  0.00 97.00      PROA   
ATOM   2545  CA  VAL P 163     -25.109 -99.964 114.114  0.00 97.00      PROA   
ATOM   2546  HA  VAL P 163     -24.341 -99.550 114.748  0.00 97.00      PROA   
ATOM   2547  CB  VAL P 163     -26.446 -99.617 114.768  0.00 97.00      PROA   
ATOM   2548  HB  VAL P 163     -26.416 -99.929 115.839  0.00 97.00      PROA   
ATOM   2549  CG1 VAL P 163     -26.629 -98.087 114.739  0.00 97.00      PROA   
ATOM   2550 HG11 VAL P 163     -26.738 -97.716 113.697  0.00 97.00      PROA   
ATOM   2551 HG12 VAL P 163     -25.764 -97.577 115.212  0.00 97.00      PROA   
ATOM   2552 HG13 VAL P 163     -27.549 -97.817 115.299  0.00 97.00      PROA   
ATOM   2553  CG2 VAL P 163     -27.638-100.325 114.096  0.00 97.00      PROA   
ATOM   2554 HG21 VAL P 163     -27.605-101.422 114.254  0.00 97.00      PROA   
ATOM   2555 HG22 VAL P 163     -27.641-100.122 113.006  0.00 97.00      PROA   
ATOM   2556 HG23 VAL P 163     -28.592 -99.949 114.525  0.00 97.00      PROA   
ATOM   2557  C   VAL P 163     -24.900-101.460 114.077  0.00 97.00      PROA   
ATOM   2558  O   VAL P 163     -25.357-102.152 113.174  0.00 97.00      PROA   
ATOM   2559  N   THR P 164     -24.162-102.005 115.066  0.00 97.00      PROA   
ATOM   2560  HN  THR P 164     -23.787-101.423 115.787  0.00 97.00      PROA   
ATOM   2561  CA  THR P 164     -23.869-103.430 115.115  0.00 97.00      PROA   
ATOM   2562  HA  THR P 164     -24.320-103.936 114.276  0.00 97.00      PROA   
ATOM   2563  CB  THR P 164     -22.378-103.740 115.062  0.00 97.00      PROA   
ATOM   2564  HB  THR P 164     -21.863-103.375 115.978  0.00 97.00      PROA   
ATOM   2565  OG1 THR P 164     -21.777-103.096 113.946  0.00 97.00      PROA   
ATOM   2566  HG1 THR P 164     -22.155-102.217 113.897  0.00 97.00      PROA   
ATOM   2567  CG2 THR P 164     -22.144-105.252 114.879  0.00 97.00      PROA   
ATOM   2568 HG21 THR P 164     -22.600-105.586 113.922  0.00 97.00      PROA   
ATOM   2569 HG22 THR P 164     -22.581-105.846 115.704  0.00 97.00      PROA   
ATOM   2570 HG23 THR P 164     -21.053-105.461 114.826  0.00 97.00      PROA   
ATOM   2571  C   THR P 164     -24.474-103.969 116.396  0.00 97.00      PROA   
ATOM   2572  O   THR P 164     -24.052-103.597 117.483  0.00 97.00      PROA   
ATOM   2573  N   VAL P 165     -25.493-104.859 116.305  0.00 97.00      PROA   
ATOM   2574  HN  VAL P 165     -25.830-105.113 115.398  0.00 97.00      PROA   
ATOM   2575  CA  VAL P 165     -26.231-105.421 117.440  0.00 97.00      PROA   
ATOM   2576  HA  VAL P 165     -26.240-104.667 118.211  0.00 97.00      PROA   
ATOM   2577  CB  VAL P 165     -27.697-105.688 117.061  0.00 97.00      PROA   
ATOM   2578  HB  VAL P 165     -27.733-106.434 116.237  0.00 97.00      PROA   
ATOM   2579  CG1 VAL P 165     -28.572-106.199 118.229  0.00 97.00      PROA   
ATOM   2580 HG11 VAL P 165     -28.394-105.595 119.143  0.00 97.00      PROA   
ATOM   2581 HG12 VAL P 165     -28.381-107.268 118.447  0.00 97.00      PROA   
ATOM   2582 HG13 VAL P 165     -29.645-106.111 117.965  0.00 97.00      PROA   
ATOM   2583  CG2 VAL P 165     -28.316-104.362 116.565  0.00 97.00      PROA   
ATOM   2584 HG21 VAL P 165     -27.808-103.971 115.662  0.00 97.00      PROA   
ATOM   2585 HG22 VAL P 165     -28.259-103.597 117.369  0.00 97.00      PROA   
ATOM   2586 HG23 VAL P 165     -29.386-104.521 116.314  0.00 97.00      PROA   
ATOM   2587  C   VAL P 165     -25.499-106.667 117.977  0.00 97.00      PROA   
ATOM   2588  O   VAL P 165     -24.480-107.062 117.420  0.00 97.00      PROA   
ATOM   2589  N   LYS P 166     -25.956-107.318 119.084  0.00 97.00      PROA   
ATOM   2590  HN  LYS P 166     -26.756-106.988 119.581  0.00 97.00      PROA   
ATOM   2591  CA  LYS P 166     -25.472-108.622 119.509  0.00 97.00      PROA   
ATOM   2592  HA  LYS P 166     -25.066-109.165 118.666  0.00 97.00      PROA   
ATOM   2593  CB  LYS P 166     -24.505-108.620 120.741  0.00 97.00      PROA   
ATOM   2594  HB1 LYS P 166     -24.075-109.637 120.870  0.00 97.00      PROA   
ATOM   2595  HB2 LYS P 166     -25.087-108.389 121.664  0.00 97.00      PROA   
ATOM   2596  CG  LYS P 166     -23.376-107.571 120.740  0.00 97.00      PROA   
ATOM   2597  HG1 LYS P 166     -22.889-107.578 121.741  0.00 97.00      PROA   
ATOM   2598  HG2 LYS P 166     -23.877-106.585 120.648  0.00 97.00      PROA   
ATOM   2599  CD  LYS P 166     -22.282-107.796 119.673  0.00 97.00      PROA   
ATOM   2600  HD1 LYS P 166     -22.732-108.315 118.798  0.00 97.00      PROA   
ATOM   2601  HD2 LYS P 166     -21.515-108.485 120.089  0.00 97.00      PROA   
ATOM   2602  CE  LYS P 166     -21.574-106.522 119.174  0.00 97.00      PROA   
ATOM   2603  HE1 LYS P 166     -20.977-106.752 118.264  0.00 97.00      PROA   
ATOM   2604  HE2 LYS P 166     -20.916-106.082 119.950  0.00 97.00      PROA   
ATOM   2605  NZ  LYS P 166     -22.590-105.526 118.804  0.00 97.00      PROA   
ATOM   2606  HZ1 LYS P 166     -23.057-105.146 119.652  0.00 97.00      PROA   
ATOM   2607  HZ2 LYS P 166     -23.313-106.039 118.253  0.00 97.00      PROA   
ATOM   2608  HZ3 LYS P 166     -22.237-104.743 118.223  0.00 97.00      PROA   
ATOM   2609  C   LYS P 166     -26.701-109.332 120.016  0.00 97.00      PROA   
ATOM   2610  O   LYS P 166     -27.602-108.691 120.544  0.00 97.00      PROA   
ATOM   2611  N   GLU P 167     -26.707-110.686 119.949  0.00  0.00      PROA   
ATOM   2612  HN  GLU P 167     -25.979-111.184 119.484  0.00  0.00      PROA   
ATOM   2613  CA  GLU P 167     -27.648-111.511 120.677  0.00  0.00      PROA   
ATOM   2614  HA  GLU P 167     -28.504-110.916 120.957  0.00  0.00      PROA   
ATOM   2615  CB  GLU P 167     -28.148-112.738 119.868  0.00  0.00      PROA   
ATOM   2616  HB1 GLU P 167     -28.504-112.367 118.881  0.00  0.00      PROA   
ATOM   2617  HB2 GLU P 167     -29.031-113.158 120.402  0.00  0.00      PROA   
ATOM   2618  CG  GLU P 167     -27.122-113.870 119.655  0.00  0.00      PROA   
ATOM   2619  HG1 GLU P 167     -26.815-114.313 120.626  0.00  0.00      PROA   
ATOM   2620  HG2 GLU P 167     -26.219-113.464 119.151  0.00  0.00      PROA   
ATOM   2621  CD  GLU P 167     -27.743-114.976 118.800  0.00  0.00      PROA   
ATOM   2622  OE1 GLU P 167     -28.781-115.546 119.233  0.00  0.00      PROA   
ATOM   2623  OE2 GLU P 167     -27.182-115.277 117.713  0.00  0.00      PROA   
ATOM   2624  C   GLU P 167     -26.928-111.963 121.925  0.00  0.00      PROA   
ATOM   2625  O   GLU P 167     -25.712-111.811 122.036  0.00  0.00      PROA   
ATOM   2626  N   LEU P 168     -27.679-112.526 122.907  0.00  0.00      PROA   
ATOM   2627  HN  LEU P 168     -28.667-112.624 122.810  0.00  0.00      PROA   
ATOM   2628  CA  LEU P 168     -27.123-113.058 124.133  0.00  0.00      PROA   
ATOM   2629  HA  LEU P 168     -26.230-112.501 124.379  0.00  0.00      PROA   
ATOM   2630  CB  LEU P 168     -28.083-113.028 125.364  0.00  0.00      PROA   
ATOM   2631  HB1 LEU P 168     -27.651-113.667 126.170  0.00  0.00      PROA   
ATOM   2632  HB2 LEU P 168     -29.071-113.453 125.083  0.00  0.00      PROA   
ATOM   2633  CG  LEU P 168     -28.320-111.647 126.036  0.00  0.00      PROA   
ATOM   2634  HG  LEU P 168     -28.864-111.860 126.988  0.00  0.00      PROA   
ATOM   2635  CD1 LEU P 168     -27.008-110.939 126.432  0.00  0.00      PROA   
ATOM   2636 HD11 LEU P 168     -26.434-110.645 125.529  0.00  0.00      PROA   
ATOM   2637 HD12 LEU P 168     -26.379-111.612 127.053  0.00  0.00      PROA   
ATOM   2638 HD13 LEU P 168     -27.230-110.022 127.018  0.00  0.00      PROA   
ATOM   2639  CD2 LEU P 168     -29.242-110.724 125.223  0.00  0.00      PROA   
ATOM   2640 HD21 LEU P 168     -30.203-111.233 124.999  0.00  0.00      PROA   
ATOM   2641 HD22 LEU P 168     -28.752-110.447 124.268  0.00  0.00      PROA   
ATOM   2642 HD23 LEU P 168     -29.458-109.793 125.789  0.00  0.00      PROA   
ATOM   2643  C   LEU P 168     -26.692-114.479 123.868  0.00  0.00      PROA   
ATOM   2644  O   LEU P 168     -25.577-114.707 123.402  0.00  0.00      PROA   
ATOM   2645  N   PHE P 169     -27.568-115.465 124.178  0.00  0.00      PROA   
ATOM   2646  HN  PHE P 169     -28.480-115.249 124.521  0.00  0.00      PROA   
ATOM   2647  CA  PHE P 169     -27.253-116.873 124.134  0.00  0.00      PROA   
ATOM   2648  HA  PHE P 169     -26.187-116.980 124.255  0.00  0.00      PROA   
ATOM   2649  CB  PHE P 169     -27.889-117.688 125.304  0.00  0.00      PROA   
ATOM   2650  HB1 PHE P 169     -27.450-117.328 126.261  0.00  0.00      PROA   
ATOM   2651  HB2 PHE P 169     -27.633-118.765 125.203  0.00  0.00      PROA   
ATOM   2652  CG  PHE P 169     -29.394-117.545 125.408  0.00  0.00      PROA   
ATOM   2653  CD1 PHE P 169     -29.970-116.456 126.090  0.00  0.00      PROA   
ATOM   2654  HD1 PHE P 169     -29.334-115.704 126.532  0.00  0.00      PROA   
ATOM   2655  CE1 PHE P 169     -31.361-116.328 126.189  0.00  0.00      PROA   
ATOM   2656  HE1 PHE P 169     -31.790-115.482 126.705  0.00  0.00      PROA   
ATOM   2657  CZ  PHE P 169     -32.194-117.299 125.621  0.00  0.00      PROA   
ATOM   2658  HZ  PHE P 169     -33.267-117.202 125.697  0.00  0.00      PROA   
ATOM   2659  CD2 PHE P 169     -30.245-118.524 124.862  0.00  0.00      PROA   
ATOM   2660  HD2 PHE P 169     -29.821-119.374 124.347  0.00  0.00      PROA   
ATOM   2661  CE2 PHE P 169     -31.636-118.400 124.960  0.00  0.00      PROA   
ATOM   2662  HE2 PHE P 169     -32.278-119.152 124.525  0.00  0.00      PROA   
ATOM   2663  C   PHE P 169     -27.715-117.421 122.797  0.00  0.00      PROA   
ATOM   2664  O   PHE P 169     -28.829-117.096 122.386  0.00  0.00      PROA   
ATOM   2665  N   PRO P 170     -26.931-118.244 122.096  0.00  0.00      PROA   
ATOM   2666  CD  PRO P 170     -25.466-118.065 122.092  0.00  0.00      PROA   
ATOM   2667  HD1 PRO P 170     -25.006-118.747 122.837  0.00  0.00      PROA   
ATOM   2668  HD2 PRO P 170     -25.193-117.011 122.322  0.00  0.00      PROA   
ATOM   2669  CA  PRO P 170     -27.381-118.783 120.825  0.00  0.00      PROA   
ATOM   2670  HA  PRO P 170     -28.366-118.438 120.542  0.00  0.00      PROA   
ATOM   2671  CB  PRO P 170     -26.292-118.333 119.852  0.00  0.00      PROA   
ATOM   2672  HB1 PRO P 170     -26.481-117.276 119.565  0.00  0.00      PROA   
ATOM   2673  HB2 PRO P 170     -26.260-118.949 118.935  0.00  0.00      PROA   
ATOM   2674  CG  PRO P 170     -24.995-118.387 120.666  0.00  0.00      PROA   
ATOM   2675  HG1 PRO P 170     -24.567-119.412 120.632  0.00  0.00      PROA   
ATOM   2676  HG2 PRO P 170     -24.241-117.663 120.296  0.00  0.00      PROA   
ATOM   2677  C   PRO P 170     -27.428-120.293 120.912  0.00  0.00      PROA   
ATOM   2678  O   PRO P 170     -26.568-120.897 121.553  0.00  0.00      PROA   
ATOM   2679  N   ALA P 171     -28.450-120.897 120.263  0.00  0.00      PROA   
ATOM   2680  HN  ALA P 171     -29.139-120.348 119.796  0.00  0.00      PROA   
ATOM   2681  CA  ALA P 171     -28.629-122.320 120.111  0.00  0.00      PROA   
ATOM   2682  HA  ALA P 171     -27.939-122.640 119.348  0.00  0.00      PROA   
ATOM   2683  CB  ALA P 171     -28.465-123.198 121.377  0.00  0.00      PROA   
ATOM   2684  HB1 ALA P 171     -29.092-122.817 122.211  0.00  0.00      PROA   
ATOM   2685  HB2 ALA P 171     -27.408-123.207 121.711  0.00  0.00      PROA   
ATOM   2686  HB3 ALA P 171     -28.753-124.251 121.165  0.00  0.00      PROA   
ATOM   2687  C   ALA P 171     -30.064-122.466 119.681  0.00  0.00      PROA   
ATOM   2688  O   ALA P 171     -30.928-121.954 120.394  0.00  0.00      PROA   
ATOM   2689  N   PRO P 172     -30.416-123.110 118.563  0.00  0.00      PROA   
ATOM   2690  CD  PRO P 172     -29.471-123.725 117.624  0.00  0.00      PROA   
ATOM   2691  HD1 PRO P 172     -28.685-124.299 118.163  0.00  0.00      PROA   
ATOM   2692  HD2 PRO P 172     -29.009-122.921 117.012  0.00  0.00      PROA   
ATOM   2693  CA  PRO P 172     -31.787-123.505 118.279  0.00  0.00      PROA   
ATOM   2694  HA  PRO P 172     -32.428-122.636 118.331  0.00  0.00      PROA   
ATOM   2695  CB  PRO P 172     -31.728-124.104 116.866  0.00  0.00      PROA   
ATOM   2696  HB1 PRO P 172     -31.848-123.280 116.127  0.00  0.00      PROA   
ATOM   2697  HB2 PRO P 172     -32.508-124.868 116.674  0.00  0.00      PROA   
ATOM   2698  CG  PRO P 172     -30.306-124.666 116.746  0.00  0.00      PROA   
ATOM   2699  HG1 PRO P 172     -30.274-125.694 117.168  0.00  0.00      PROA   
ATOM   2700  HG2 PRO P 172     -29.952-124.689 115.698  0.00  0.00      PROA   
ATOM   2701  C   PRO P 172     -32.266-124.514 119.298  0.00  0.00      PROA   
ATOM   2702  O   PRO P 172     -31.561-125.492 119.545  0.00  0.00      PROA   
ATOM   2703  N   VAL P 173     -33.455-124.290 119.904  0.00 97.00      PROA   
ATOM   2704  HN  VAL P 173     -34.003-123.476 119.718  0.00 97.00      PROA   
ATOM   2705  CA  VAL P 173     -34.014-125.219 120.859  0.00 97.00      PROA   
ATOM   2706  HA  VAL P 173     -33.201-125.776 121.304  0.00 97.00      PROA   
ATOM   2707  CB  VAL P 173     -34.763-124.535 122.000  0.00 97.00      PROA   
ATOM   2708  HB  VAL P 173     -35.198-125.307 122.677  0.00 97.00      PROA   
ATOM   2709  CG1 VAL P 173     -33.750-123.709 122.823  0.00 97.00      PROA   
ATOM   2710 HG11 VAL P 173     -33.309-122.899 122.204  0.00 97.00      PROA   
ATOM   2711 HG12 VAL P 173     -32.928-124.354 123.198  0.00 97.00      PROA   
ATOM   2712 HG13 VAL P 173     -34.258-123.240 123.692  0.00 97.00      PROA   
ATOM   2713  CG2 VAL P 173     -35.908-123.642 121.476  0.00 97.00      PROA   
ATOM   2714 HG21 VAL P 173     -36.635-124.230 120.882  0.00 97.00      PROA   
ATOM   2715 HG22 VAL P 173     -35.516-122.818 120.844  0.00 97.00      PROA   
ATOM   2716 HG23 VAL P 173     -36.450-123.185 122.331  0.00 97.00      PROA   
ATOM   2717  C   VAL P 173     -34.891-126.223 120.143  0.00 97.00      PROA   
ATOM   2718  O   VAL P 173     -35.407-125.964 119.060  0.00 97.00      PROA   
ATOM   2719  N   LEU P 174     -35.071-127.418 120.746  0.00 97.00      PROA   
ATOM   2720  HN  LEU P 174     -34.611-127.632 121.603  0.00 97.00      PROA   
ATOM   2721  CA  LEU P 174     -35.943-128.444 120.222  0.00 97.00      PROA   
ATOM   2722  HA  LEU P 174     -36.207-128.229 119.197  0.00 97.00      PROA   
ATOM   2723  CB  LEU P 174     -35.237-129.823 120.267  0.00 97.00      PROA   
ATOM   2724  HB1 LEU P 174     -35.055-130.146 121.313  0.00 97.00      PROA   
ATOM   2725  HB2 LEU P 174     -34.235-129.666 119.800  0.00 97.00      PROA   
ATOM   2726  CG  LEU P 174     -35.903-130.974 119.475  0.00 97.00      PROA   
ATOM   2727  HG  LEU P 174     -36.173-130.588 118.463  0.00 97.00      PROA   
ATOM   2728  CD1 LEU P 174     -34.891-132.118 119.282  0.00 97.00      PROA   
ATOM   2729 HD11 LEU P 174     -34.573-132.518 120.268  0.00 97.00      PROA   
ATOM   2730 HD12 LEU P 174     -33.993-131.758 118.740  0.00 97.00      PROA   
ATOM   2731 HD13 LEU P 174     -35.353-132.941 118.701  0.00 97.00      PROA   
ATOM   2732  CD2 LEU P 174     -37.184-131.528 120.123  0.00 97.00      PROA   
ATOM   2733 HD21 LEU P 174     -38.012-130.794 120.070  0.00 97.00      PROA   
ATOM   2734 HD22 LEU P 174     -36.996-131.786 121.186  0.00 97.00      PROA   
ATOM   2735 HD23 LEU P 174     -37.505-132.447 119.592  0.00 97.00      PROA   
ATOM   2736  C   LEU P 174     -37.198-128.414 121.069  0.00 97.00      PROA   
ATOM   2737  O   LEU P 174     -37.192-128.796 122.237  0.00 97.00      PROA   
ATOM   2738  N   THR P 175     -38.323-127.940 120.483  0.00 97.00      PROA   
ATOM   2739  HN  THR P 175     -38.305-127.613 119.538  0.00 97.00      PROA   
ATOM   2740  CA  THR P 175     -39.603-127.835 121.158  0.00 97.00      PROA   
ATOM   2741  HA  THR P 175     -39.431-127.862 122.223  0.00 97.00      PROA   
ATOM   2742  CB  THR P 175     -40.350-126.530 120.898  0.00 97.00      PROA   
ATOM   2743  HB  THR P 175     -41.407-126.577 121.248  0.00 97.00      PROA   
ATOM   2744  OG1 THR P 175     -40.322-126.204 119.519  0.00 97.00      PROA   
ATOM   2745  HG1 THR P 175     -40.346-125.240 119.456  0.00 97.00      PROA   
ATOM   2746  CG2 THR P 175     -39.637-125.404 121.670  0.00 97.00      PROA   
ATOM   2747 HG21 THR P 175     -38.594-125.290 121.311  0.00 97.00      PROA   
ATOM   2748 HG22 THR P 175     -39.618-125.635 122.755  0.00 97.00      PROA   
ATOM   2749 HG23 THR P 175     -40.166-124.437 121.528  0.00 97.00      PROA   
ATOM   2750  C   THR P 175     -40.462-129.038 120.830  0.00 97.00      PROA   
ATOM   2751  O   THR P 175     -40.697-129.381 119.674  0.00 97.00      PROA   
ATOM   2752  N   ALA P 176     -40.943-129.721 121.887  0.00 97.00      PROA   
ATOM   2753  HN  ALA P 176     -40.710-129.442 122.814  0.00 97.00      PROA   
ATOM   2754  CA  ALA P 176     -41.813-130.868 121.790  0.00 97.00      PROA   
ATOM   2755  HA  ALA P 176     -42.131-131.011 120.765  0.00 97.00      PROA   
ATOM   2756  CB  ALA P 176     -41.105-132.142 122.294  0.00 97.00      PROA   
ATOM   2757  HB1 ALA P 176     -40.776-132.021 123.348  0.00 97.00      PROA   
ATOM   2758  HB2 ALA P 176     -40.200-132.329 121.675  0.00 97.00      PROA   
ATOM   2759  HB3 ALA P 176     -41.766-133.029 122.220  0.00 97.00      PROA   
ATOM   2760  C   ALA P 176     -43.033-130.549 122.627  0.00 97.00      PROA   
ATOM   2761  O   ALA P 176     -42.932-129.877 123.651  0.00 97.00      PROA   
ATOM   2762  N   SER P 177     -44.242-130.978 122.191  0.00 97.00      PROA   
ATOM   2763  HN  SER P 177     -44.337-131.512 121.353  0.00 97.00      PROA   
ATOM   2764  CA  SER P 177     -45.486-130.495 122.773  0.00 97.00      PROA   
ATOM   2765  HA  SER P 177     -45.320-129.519 123.211  0.00 97.00      PROA   
ATOM   2766  CB  SER P 177     -46.568-130.329 121.674  0.00 97.00      PROA   
ATOM   2767  HB1 SER P 177     -46.194-129.580 120.942  0.00 97.00      PROA   
ATOM   2768  HB2 SER P 177     -47.520-129.940 122.095  0.00 97.00      PROA   
ATOM   2769  OG  SER P 177     -46.809-131.546 120.968  0.00 97.00      PROA   
ATOM   2770  HG1 SER P 177     -47.373-132.084 121.531  0.00 97.00      PROA   
ATOM   2771  C   SER P 177     -46.049-131.374 123.872  0.00 97.00      PROA   
ATOM   2772  O   SER P 177     -47.095-131.053 124.434  0.00 97.00      PROA   
ATOM   2773  N   VAL P 178     -45.368-132.489 124.226  0.00 97.00      PROA   
ATOM   2774  HN  VAL P 178     -44.517-132.726 123.769  0.00 97.00      PROA   
ATOM   2775  CA  VAL P 178     -45.786-133.366 125.305  0.00 97.00      PROA   
ATOM   2776  HA  VAL P 178     -46.368-132.803 126.022  0.00 97.00      PROA   
ATOM   2777  CB  VAL P 178     -46.587-134.593 124.843  0.00 97.00      PROA   
ATOM   2778  HB  VAL P 178     -45.958-135.224 124.174  0.00 97.00      PROA   
ATOM   2779  CG1 VAL P 178     -47.036-135.436 126.055  0.00 97.00      PROA   
ATOM   2780 HG11 VAL P 178     -47.616-134.812 126.768  0.00 97.00      PROA   
ATOM   2781 HG12 VAL P 178     -46.173-135.876 126.587  0.00 97.00      PROA   
ATOM   2782 HG13 VAL P 178     -47.684-136.273 125.719  0.00 97.00      PROA   
ATOM   2783  CG2 VAL P 178     -47.838-134.161 124.047  0.00 97.00      PROA   
ATOM   2784 HG21 VAL P 178     -47.557-133.656 123.101  0.00 97.00      PROA   
ATOM   2785 HG22 VAL P 178     -48.459-133.470 124.655  0.00 97.00      PROA   
ATOM   2786 HG23 VAL P 178     -48.453-135.052 123.793  0.00 97.00      PROA   
ATOM   2787  C   VAL P 178     -44.509-133.824 125.983  0.00 97.00      PROA   
ATOM   2788  O   VAL P 178     -43.548-134.205 125.318  0.00 97.00      PROA   
ATOM   2789  N   THR P 179     -44.461-133.789 127.340  0.00 97.00      PROA   
ATOM   2790  HN  THR P 179     -45.222-133.427 127.875  0.00 97.00      PROA   
ATOM   2791  CA  THR P 179     -43.392-134.364 128.144  0.00 97.00      PROA   
ATOM   2792  HA  THR P 179     -42.454-133.998 127.748  0.00 97.00      PROA   
ATOM   2793  CB  THR P 179     -43.476-133.973 129.616  0.00 97.00      PROA   
ATOM   2794  HB  THR P 179     -42.763-134.563 130.241  0.00 97.00      PROA   
ATOM   2795  OG1 THR P 179     -44.797-134.152 130.116  0.00 97.00      PROA   
ATOM   2796  HG1 THR P 179     -44.974-135.093 130.046  0.00 97.00      PROA   
ATOM   2797  CG2 THR P 179     -43.112-132.487 129.765  0.00 97.00      PROA   
ATOM   2798 HG21 THR P 179     -43.812-131.853 129.183  0.00 97.00      PROA   
ATOM   2799 HG22 THR P 179     -42.077-132.304 129.410  0.00 97.00      PROA   
ATOM   2800 HG23 THR P 179     -43.177-132.190 130.834  0.00 97.00      PROA   
ATOM   2801  C   THR P 179     -43.349-135.881 128.083  0.00 97.00      PROA   
ATOM   2802  O   THR P 179     -44.380-136.547 128.082  0.00 97.00      PROA   
ATOM   2803  N   SER P 180     -42.133-136.465 128.101  0.00 97.00      PROA   
ATOM   2804  HN  SER P 180     -41.289-135.932 128.079  0.00 97.00      PROA   
ATOM   2805  CA  SER P 180     -41.899-137.879 128.308  0.00 97.00      PROA   
ATOM   2806  HA  SER P 180     -42.486-138.390 127.563  0.00 97.00      PROA   
ATOM   2807  CB  SER P 180     -40.412-138.217 128.060  0.00 97.00      PROA   
ATOM   2808  HB1 SER P 180     -40.212-138.153 126.968  0.00 97.00      PROA   
ATOM   2809  HB2 SER P 180     -40.147-139.238 128.394  0.00 97.00      PROA   
ATOM   2810  OG  SER P 180     -39.562-137.277 128.705  0.00 97.00      PROA   
ATOM   2811  HG1 SER P 180     -38.668-137.623 128.589  0.00 97.00      PROA   
ATOM   2812  C   SER P 180     -42.369-138.388 129.671  0.00 97.00      PROA   
ATOM   2813  O   SER P 180     -42.423-137.604 130.619  0.00 97.00      PROA   
ATOM   2814  N   PRO P 181     -42.755-139.654 129.850  0.00 97.00      PROA   
ATOM   2815  CD  PRO P 181     -42.992-140.150 131.211  0.00 97.00      PROA   
ATOM   2816  HD1 PRO P 181     -43.858-139.626 131.669  0.00 97.00      PROA   
ATOM   2817  HD2 PRO P 181     -42.080-139.990 131.831  0.00 97.00      PROA   
ATOM   2818  CA  PRO P 181     -42.628-140.744 128.888  0.00 97.00      PROA   
ATOM   2819  HA  PRO P 181     -41.749-140.618 128.281  0.00 97.00      PROA   
ATOM   2820  CB  PRO P 181     -42.492-141.994 129.772  0.00 97.00      PROA   
ATOM   2821  HB1 PRO P 181     -41.417-142.136 130.030  0.00 97.00      PROA   
ATOM   2822  HB2 PRO P 181     -42.866-142.917 129.288  0.00 97.00      PROA   
ATOM   2823  CG  PRO P 181     -43.261-141.647 131.051  0.00 97.00      PROA   
ATOM   2824  HG1 PRO P 181     -44.349-141.810 130.883  0.00 97.00      PROA   
ATOM   2825  HG2 PRO P 181     -42.934-142.242 131.926  0.00 97.00      PROA   
ATOM   2826  C   PRO P 181     -43.842-140.841 127.976  0.00 97.00      PROA   
ATOM   2827  O   PRO P 181     -44.965-141.008 128.449  0.00 97.00      PROA   
ATOM   2828  N   LEU P 182     -43.631-140.758 126.643  0.00 97.00      PROA   
ATOM   2829  HN  LEU P 182     -42.701-140.656 126.291  0.00 97.00      PROA   
ATOM   2830  CA  LEU P 182     -44.669-140.903 125.638  0.00 97.00      PROA   
ATOM   2831  HA  LEU P 182     -45.508-140.302 125.956  0.00 97.00      PROA   
ATOM   2832  CB  LEU P 182     -44.229-140.439 124.218  0.00 97.00      PROA   
ATOM   2833  HB1 LEU P 182     -45.105-140.544 123.539  0.00 97.00      PROA   
ATOM   2834  HB2 LEU P 182     -43.432-141.110 123.837  0.00 97.00      PROA   
ATOM   2835  CG  LEU P 182     -43.727-138.972 124.077  0.00 97.00      PROA   
ATOM   2836  HG  LEU P 182     -43.829-138.717 122.993  0.00 97.00      PROA   
ATOM   2837  CD1 LEU P 182     -44.581-137.960 124.861  0.00 97.00      PROA   
ATOM   2838 HD11 LEU P 182     -44.490-138.136 125.952  0.00 97.00      PROA   
ATOM   2839 HD12 LEU P 182     -45.649-138.044 124.573  0.00 97.00      PROA   
ATOM   2840 HD13 LEU P 182     -44.237-136.924 124.654  0.00 97.00      PROA   
ATOM   2841  CD2 LEU P 182     -42.230-138.797 124.407  0.00 97.00      PROA   
ATOM   2842 HD21 LEU P 182     -41.611-139.501 123.814  0.00 97.00      PROA   
ATOM   2843 HD22 LEU P 182     -42.040-138.980 125.482  0.00 97.00      PROA   
ATOM   2844 HD23 LEU P 182     -41.908-137.759 124.178  0.00 97.00      PROA   
ATOM   2845  C   LEU P 182     -45.154-142.340 125.553  0.00 97.00      PROA   
ATOM   2846  O   LEU P 182     -44.394-143.273 125.765  0.00 97.00      PROA   
ATOM   2847  N   LEU P 183     -46.446-142.577 125.243  0.00 97.00      PROA   
ATOM   2848  HN  LEU P 183     -47.092-141.832 125.101  0.00 97.00      PROA   
ATOM   2849  CA  LEU P 183     -46.945-143.923 125.019  0.00 97.00      PROA   
ATOM   2850  HA  LEU P 183     -46.545-144.559 125.796  0.00 97.00      PROA   
ATOM   2851  CB  LEU P 183     -48.488-144.004 125.095  0.00 97.00      PROA   
ATOM   2852  HB1 LEU P 183     -48.816-145.047 124.889  0.00 97.00      PROA   
ATOM   2853  HB2 LEU P 183     -48.924-143.347 124.310  0.00 97.00      PROA   
ATOM   2854  CG  LEU P 183     -49.089-143.596 126.463  0.00 97.00      PROA   
ATOM   2855  HG  LEU P 183     -48.821-142.533 126.667  0.00 97.00      PROA   
ATOM   2856  CD1 LEU P 183     -50.624-143.688 126.418  0.00 97.00      PROA   
ATOM   2857 HD11 LEU P 183     -50.936-144.736 126.220  0.00 97.00      PROA   
ATOM   2858 HD12 LEU P 183     -51.028-143.041 125.611  0.00 97.00      PROA   
ATOM   2859 HD13 LEU P 183     -51.060-143.366 127.386  0.00 97.00      PROA   
ATOM   2860  CD2 LEU P 183     -48.540-144.448 127.624  0.00 97.00      PROA   
ATOM   2861 HD21 LEU P 183     -47.449-144.288 127.750  0.00 97.00      PROA   
ATOM   2862 HD22 LEU P 183     -48.722-145.526 127.426  0.00 97.00      PROA   
ATOM   2863 HD23 LEU P 183     -49.042-144.172 128.575  0.00 97.00      PROA   
ATOM   2864  C   LEU P 183     -46.477-144.502 123.692  0.00 97.00      PROA   
ATOM   2865  O   LEU P 183     -46.411-143.810 122.679  0.00 97.00      PROA   
ATOM   2866  N   GLU P 184     -46.149-145.815 123.668  0.00 97.00      PROA   
ATOM   2867  HN  GLU P 184     -46.101-146.333 124.521  0.00 97.00      PROA   
ATOM   2868  CA  GLU P 184     -45.811-146.555 122.466  0.00 97.00      PROA   
ATOM   2869  HA  GLU P 184     -44.975-146.039 122.016  0.00 97.00      PROA   
ATOM   2870  CB  GLU P 184     -45.314-147.989 122.826  0.00 97.00      PROA   
ATOM   2871  HB1 GLU P 184     -46.078-148.450 123.491  0.00 97.00      PROA   
ATOM   2872  HB2 GLU P 184     -44.379-147.858 123.419  0.00 97.00      PROA   
ATOM   2873  CG  GLU P 184     -45.046-148.947 121.644  0.00 97.00      PROA   
ATOM   2874  HG1 GLU P 184     -44.438-148.431 120.881  0.00 97.00      PROA   
ATOM   2875  HG2 GLU P 184     -46.004-149.254 121.178  0.00 97.00      PROA   
ATOM   2876  CD  GLU P 184     -44.259-150.201 122.032  0.00 97.00      PROA   
ATOM   2877  OE1 GLU P 184     -43.121-150.077 122.547  0.00 97.00      PROA   
ATOM   2878  OE2 GLU P 184     -44.767-151.315 121.754  0.00 97.00      PROA   
ATOM   2879  C   GLU P 184     -46.941-146.544 121.436  0.00 97.00      PROA   
ATOM   2880  O   GLU P 184     -48.101-146.795 121.756  0.00 97.00      PROA   
ATOM   2881  N   GLY P 185     -46.605-146.202 120.170  0.00 97.00      PROA   
ATOM   2882  HN  GLY P 185     -45.632-146.106 119.958  0.00 97.00      PROA   
ATOM   2883  CA  GLY P 185     -47.536-146.041 119.063  0.00 97.00      PROA   
ATOM   2884  HA1 GLY P 185     -48.534-146.299 119.386  0.00 97.00      PROA   
ATOM   2885  HA2 GLY P 185     -47.201-146.672 118.259  0.00 97.00      PROA   
ATOM   2886  C   GLY P 185     -47.608-144.644 118.501  0.00 97.00      PROA   
ATOM   2887  O   GLY P 185     -48.067-144.470 117.374  0.00 97.00      PROA   
ATOM   2888  N   THR P 186     -47.175-143.598 119.240  0.00 97.00      PROA   
ATOM   2889  HN  THR P 186     -46.798-143.735 120.154  0.00 97.00      PROA   
ATOM   2890  CA  THR P 186     -47.413-142.217 118.824  0.00 97.00      PROA   
ATOM   2891  HA  THR P 186     -48.443-142.170 118.514  0.00 97.00      PROA   
ATOM   2892  CB  THR P 186     -47.277-141.204 119.961  0.00 97.00      PROA   
ATOM   2893  HB  THR P 186     -47.419-140.164 119.578  0.00 97.00      PROA   
ATOM   2894  OG1 THR P 186     -46.009-141.290 120.604  0.00 97.00      PROA   
ATOM   2895  HG1 THR P 186     -45.361-141.310 119.896  0.00 97.00      PROA   
ATOM   2896  CG2 THR P 186     -48.361-141.464 121.019  0.00 97.00      PROA   
ATOM   2897 HG21 THR P 186     -48.227-142.466 121.477  0.00 97.00      PROA   
ATOM   2898 HG22 THR P 186     -49.373-141.410 120.568  0.00 97.00      PROA   
ATOM   2899 HG23 THR P 186     -48.288-140.703 121.824  0.00 97.00      PROA   
ATOM   2900  C   THR P 186     -46.520-141.717 117.682  0.00 97.00      PROA   
ATOM   2901  O   THR P 186     -45.307-141.725 117.869  0.00 97.00      PROA   
ATOM   2902  N   PRO P 187     -46.970-141.221 116.521  0.00 97.00      PROA   
ATOM   2903  CD  PRO P 187     -48.338-141.381 116.007  0.00 97.00      PROA   
ATOM   2904  HD1 PRO P 187     -49.107-141.318 116.805  0.00 97.00      PROA   
ATOM   2905  HD2 PRO P 187     -48.408-142.363 115.490  0.00 97.00      PROA   
ATOM   2906  CA  PRO P 187     -46.228-140.205 115.763  0.00 97.00      PROA   
ATOM   2907  HA  PRO P 187     -45.255-140.603 115.512  0.00 97.00      PROA   
ATOM   2908  CB  PRO P 187     -47.100-139.963 114.522  0.00 97.00      PROA   
ATOM   2909  HB1 PRO P 187     -46.841-140.722 113.750  0.00 97.00      PROA   
ATOM   2910  HB2 PRO P 187     -46.972-138.956 114.079  0.00 97.00      PROA   
ATOM   2911  CG  PRO P 187     -48.526-140.233 115.010  0.00 97.00      PROA   
ATOM   2912  HG1 PRO P 187     -48.905-139.336 115.547  0.00 97.00      PROA   
ATOM   2913  HG2 PRO P 187     -49.221-140.494 114.187  0.00 97.00      PROA   
ATOM   2914  C   PRO P 187     -45.996-138.934 116.583  0.00 97.00      PROA   
ATOM   2915  O   PRO P 187     -46.807-138.633 117.458  0.00 97.00      PROA   
ATOM   2916  N   VAL P 188     -44.882-138.194 116.343  0.00 97.00      PROA   
ATOM   2917  HN  VAL P 188     -44.265-138.419 115.593  0.00 97.00      PROA   
ATOM   2918  CA  VAL P 188     -44.492-137.049 117.157  0.00 97.00      PROA   
ATOM   2919  HA  VAL P 188     -45.373-136.592 117.585  0.00 97.00      PROA   
ATOM   2920  CB  VAL P 188     -43.479-137.404 118.262  0.00 97.00      PROA   
ATOM   2921  HB  VAL P 188     -42.542-137.795 117.800  0.00 97.00      PROA   
ATOM   2922  CG1 VAL P 188     -43.127-136.169 119.120  0.00 97.00      PROA   
ATOM   2923 HG11 VAL P 188     -44.049-135.717 119.544  0.00 97.00      PROA   
ATOM   2924 HG12 VAL P 188     -42.591-135.403 118.527  0.00 97.00      PROA   
ATOM   2925 HG13 VAL P 188     -42.466-136.469 119.960  0.00 97.00      PROA   
ATOM   2926  CG2 VAL P 188     -44.044-138.512 119.178  0.00 97.00      PROA   
ATOM   2927 HG21 VAL P 188     -44.162-139.464 118.625  0.00 97.00      PROA   
ATOM   2928 HG22 VAL P 188     -45.030-138.208 119.588  0.00 97.00      PROA   
ATOM   2929 HG23 VAL P 188     -43.352-138.696 120.028  0.00 97.00      PROA   
ATOM   2930  C   VAL P 188     -43.845-136.058 116.209  0.00 97.00      PROA   
ATOM   2931  O   VAL P 188     -43.106-136.475 115.326  0.00 97.00      PROA   
ATOM   2932  N   THR P 189     -44.084-134.725 116.379  0.00 97.00      PROA   
ATOM   2933  HN  THR P 189     -44.681-134.406 117.111  0.00 97.00      PROA   
ATOM   2934  CA  THR P 189     -43.428-133.662 115.621  0.00 97.00      PROA   
ATOM   2935  HA  THR P 189     -42.811-134.130 114.872  0.00 97.00      PROA   
ATOM   2936  CB  THR P 189     -44.369-132.700 114.857  0.00 97.00      PROA   
ATOM   2937  HB  THR P 189     -44.674-133.184 113.901  0.00 97.00      PROA   
ATOM   2938  OG1 THR P 189     -43.810-131.421 114.548  0.00 97.00      PROA   
ATOM   2939  HG1 THR P 189     -43.212-131.538 113.801  0.00 97.00      PROA   
ATOM   2940  CG2 THR P 189     -45.621-132.408 115.697  0.00 97.00      PROA   
ATOM   2941 HG21 THR P 189     -45.324-131.961 116.670  0.00 97.00      PROA   
ATOM   2942 HG22 THR P 189     -46.218-133.324 115.872  0.00 97.00      PROA   
ATOM   2943 HG23 THR P 189     -46.263-131.675 115.161  0.00 97.00      PROA   
ATOM   2944  C   THR P 189     -42.470-132.943 116.550  0.00 97.00      PROA   
ATOM   2945  O   THR P 189     -42.781-132.696 117.713  0.00 97.00      PROA   
ATOM   2946  N   LEU P 190     -41.252-132.638 116.037  0.00 97.00      PROA   
ATOM   2947  HN  LEU P 190     -41.079-132.824 115.069  0.00 97.00      PROA   
ATOM   2948  CA  LEU P 190     -40.148-132.106 116.811  0.00 97.00      PROA   
ATOM   2949  HA  LEU P 190     -40.486-131.874 117.811  0.00 97.00      PROA   
ATOM   2950  CB  LEU P 190     -38.941-133.091 116.880  0.00 97.00      PROA   
ATOM   2951  HB1 LEU P 190     -38.115-132.582 117.422  0.00 97.00      PROA   
ATOM   2952  HB2 LEU P 190     -38.587-133.306 115.848  0.00 97.00      PROA   
ATOM   2953  CG  LEU P 190     -39.171-134.459 117.587  0.00 97.00      PROA   
ATOM   2954  HG  LEU P 190     -38.152-134.876 117.785  0.00 97.00      PROA   
ATOM   2955  CD1 LEU P 190     -39.879-134.330 118.948  0.00 97.00      PROA   
ATOM   2956 HD11 LEU P 190     -40.890-133.898 118.818  0.00 97.00      PROA   
ATOM   2957 HD12 LEU P 190     -39.305-133.676 119.635  0.00 97.00      PROA   
ATOM   2958 HD13 LEU P 190     -39.992-135.330 119.414  0.00 97.00      PROA   
ATOM   2959  CD2 LEU P 190     -39.875-135.504 116.695  0.00 97.00      PROA   
ATOM   2960 HD21 LEU P 190     -39.373-135.573 115.708  0.00 97.00      PROA   
ATOM   2961 HD22 LEU P 190     -40.935-135.234 116.529  0.00 97.00      PROA   
ATOM   2962 HD23 LEU P 190     -39.848-136.503 117.177  0.00 97.00      PROA   
ATOM   2963  C   LEU P 190     -39.661-130.808 116.188  0.00 97.00      PROA   
ATOM   2964  O   LEU P 190     -38.973-130.795 115.168  0.00 97.00      PROA   
ATOM   2965  N   SER P 191     -39.973-129.658 116.824  0.00 97.00      PROA   
ATOM   2966  HN  SER P 191     -40.487-129.671 117.682  0.00 97.00      PROA   
ATOM   2967  CA  SER P 191     -39.681-128.349 116.266  0.00 97.00      PROA   
ATOM   2968  HA  SER P 191     -39.667-128.434 115.189  0.00 97.00      PROA   
ATOM   2969  CB  SER P 191     -40.842-127.348 116.567  0.00 97.00      PROA   
ATOM   2970  HB1 SER P 191     -41.210-127.530 117.597  0.00 97.00      PROA   
ATOM   2971  HB2 SER P 191     -41.682-127.571 115.873  0.00 97.00      PROA   
ATOM   2972  OG  SER P 191     -40.499-125.969 116.448  0.00 97.00      PROA   
ATOM   2973  HG1 SER P 191     -40.088-125.736 117.288  0.00 97.00      PROA   
ATOM   2974  C   SER P 191     -38.303-127.840 116.666  0.00 97.00      PROA   
ATOM   2975  O   SER P 191     -38.097-127.334 117.762  0.00 97.00      PROA   
ATOM   2976  N   CYS P 192     -37.314-127.928 115.748  0.00 97.00      PROA   
ATOM   2977  HN  CYS P 192     -37.472-128.421 114.896  0.00 97.00      PROA   
ATOM   2978  CA  CYS P 192     -35.992-127.347 115.949  0.00 97.00      PROA   
ATOM   2979  HA  CYS P 192     -35.766-127.338 117.005  0.00 97.00      PROA   
ATOM   2980  CB  CYS P 192     -34.881-128.165 115.240  0.00 97.00      PROA   
ATOM   2981  HB1 CYS P 192     -33.909-127.637 115.343  0.00 97.00      PROA   
ATOM   2982  HB2 CYS P 192     -35.114-128.249 114.156  0.00 97.00      PROA   
ATOM   2983  SG  CYS P 192     -34.758-129.831 115.969  0.00 97.00      PROA   
ATOM   2984  C   CYS P 192     -35.991-125.906 115.462  0.00 97.00      PROA   
ATOM   2985  O   CYS P 192     -35.934-125.638 114.264  0.00 97.00      PROA   
ATOM   2986  N   GLU P 193     -36.092-124.937 116.407  0.00 97.00      PROA   
ATOM   2987  HN  GLU P 193     -36.049-125.178 117.376  0.00 97.00      PROA   
ATOM   2988  CA  GLU P 193     -36.570-123.597 116.112  0.00 97.00      PROA   
ATOM   2989  HA  GLU P 193     -36.755-123.524 115.050  0.00 97.00      PROA   
ATOM   2990  CB  GLU P 193     -37.926-123.354 116.825  0.00 97.00      PROA   
ATOM   2991  HB1 GLU P 193     -38.646-124.100 116.419  0.00 97.00      PROA   
ATOM   2992  HB2 GLU P 193     -38.303-122.345 116.549  0.00 97.00      PROA   
ATOM   2993  CG  GLU P 193     -37.887-123.510 118.362  0.00 97.00      PROA   
ATOM   2994  HG1 GLU P 193     -37.052-122.914 118.785  0.00 97.00      PROA   
ATOM   2995  HG2 GLU P 193     -37.753-124.571 118.660  0.00 97.00      PROA   
ATOM   2996  CD  GLU P 193     -39.174-122.979 118.969  0.00 97.00      PROA   
ATOM   2997  OE1 GLU P 193     -39.142-121.846 119.520  0.00 97.00      PROA   
ATOM   2998  OE2 GLU P 193     -40.223-123.659 118.846  0.00 97.00      PROA   
ATOM   2999  C   GLU P 193     -35.617-122.458 116.451  0.00 97.00      PROA   
ATOM   3000  O   GLU P 193     -34.951-122.455 117.484  0.00 97.00      PROA   
ATOM   3001  N   THR P 194     -35.553-121.428 115.561  0.00 97.00      PROA   
ATOM   3002  HN  THR P 194     -35.985-121.511 114.666  0.00 97.00      PROA   
ATOM   3003  CA  THR P 194     -34.817-120.190 115.800  0.00 97.00      PROA   
ATOM   3004  HA  THR P 194     -34.146-120.323 116.639  0.00 97.00      PROA   
ATOM   3005  CB  THR P 194     -33.989-119.729 114.589  0.00 97.00      PROA   
ATOM   3006  HB  THR P 194     -33.492-118.754 114.814  0.00 97.00      PROA   
ATOM   3007  OG1 THR P 194     -34.775-119.580 113.406  0.00 97.00      PROA   
ATOM   3008  HG1 THR P 194     -34.491-118.758 112.997  0.00 97.00      PROA   
ATOM   3009  CG2 THR P 194     -32.885-120.757 114.289  0.00 97.00      PROA   
ATOM   3010 HG21 THR P 194     -33.327-121.747 114.050  0.00 97.00      PROA   
ATOM   3011 HG22 THR P 194     -32.208-120.866 115.160  0.00 97.00      PROA   
ATOM   3012 HG23 THR P 194     -32.285-120.423 113.415  0.00 97.00      PROA   
ATOM   3013  C   THR P 194     -35.734-119.025 116.147  0.00 97.00      PROA   
ATOM   3014  O   THR P 194     -35.389-118.201 116.991  0.00 97.00      PROA   
ATOM   3015  N   LYS P 195     -36.883-118.897 115.439  0.00 97.00      PROA   
ATOM   3016  HN  LYS P 195     -37.106-119.619 114.791  0.00 97.00      PROA   
ATOM   3017  CA  LYS P 195     -37.753-117.723 115.382  0.00 97.00      PROA   
ATOM   3018  HA  LYS P 195     -38.539-117.999 114.694  0.00 97.00      PROA   
ATOM   3019  CB  LYS P 195     -38.474-117.364 116.720  0.00 97.00      PROA   
ATOM   3020  HB1 LYS P 195     -38.618-116.262 116.786  0.00 97.00      PROA   
ATOM   3021  HB2 LYS P 195     -37.833-117.649 117.581  0.00 97.00      PROA   
ATOM   3022  CG  LYS P 195     -39.883-117.968 116.910  0.00 97.00      PROA   
ATOM   3023  HG1 LYS P 195     -40.494-117.765 116.003  0.00 97.00      PROA   
ATOM   3024  HG2 LYS P 195     -40.356-117.411 117.753  0.00 97.00      PROA   
ATOM   3025  CD  LYS P 195     -39.946-119.462 117.267  0.00 97.00      PROA   
ATOM   3026  HD1 LYS P 195     -39.259-119.631 118.127  0.00 97.00      PROA   
ATOM   3027  HD2 LYS P 195     -39.579-120.077 116.417  0.00 97.00      PROA   
ATOM   3028  CE  LYS P 195     -41.375-119.887 117.662  0.00 97.00      PROA   
ATOM   3029  HE1 LYS P 195     -42.065-119.812 116.797  0.00 97.00      PROA   
ATOM   3030  HE2 LYS P 195     -41.741-119.233 118.483  0.00 97.00      PROA   
ATOM   3031  NZ  LYS P 195     -41.412-121.272 118.158  0.00 97.00      PROA   
ATOM   3032  HZ1 LYS P 195     -40.601-121.405 118.806  0.00 97.00      PROA   
ATOM   3033  HZ2 LYS P 195     -41.264-121.971 117.405  0.00 97.00      PROA   
ATOM   3034  HZ3 LYS P 195     -42.269-121.506 118.690  0.00 97.00      PROA   
ATOM   3035  C   LYS P 195     -37.145-116.471 114.741  0.00 97.00      PROA   
ATOM   3036  O   LYS P 195     -37.855-115.699 114.099  0.00 97.00      PROA   
ATOM   3037  N   LEU P 196     -35.817-116.265 114.854  0.00 97.00      PROA   
ATOM   3038  HN  LEU P 196     -35.292-116.862 115.456  0.00 97.00      PROA   
ATOM   3039  CA  LEU P 196     -35.098-115.137 114.303  0.00 97.00      PROA   
ATOM   3040  HA  LEU P 196     -35.783-114.309 114.183  0.00 97.00      PROA   
ATOM   3041  CB  LEU P 196     -33.918-114.691 115.215  0.00 97.00      PROA   
ATOM   3042  HB1 LEU P 196     -33.296-113.959 114.661  0.00 97.00      PROA   
ATOM   3043  HB2 LEU P 196     -33.283-115.574 115.445  0.00 97.00      PROA   
ATOM   3044  CG  LEU P 196     -34.276-113.975 116.547  0.00 97.00      PROA   
ATOM   3045  HG  LEU P 196     -33.302-113.637 116.982  0.00 97.00      PROA   
ATOM   3046  CD1 LEU P 196     -35.123-112.710 116.317  0.00 97.00      PROA   
ATOM   3047 HD11 LEU P 196     -36.125-112.982 115.926  0.00 97.00      PROA   
ATOM   3048 HD12 LEU P 196     -34.624-112.035 115.589  0.00 97.00      PROA   
ATOM   3049 HD13 LEU P 196     -35.258-112.162 117.273  0.00 97.00      PROA   
ATOM   3050  CD2 LEU P 196     -34.922-114.889 117.604  0.00 97.00      PROA   
ATOM   3051 HD21 LEU P 196     -34.300-115.793 117.770  0.00 97.00      PROA   
ATOM   3052 HD22 LEU P 196     -35.935-115.205 117.280  0.00 97.00      PROA   
ATOM   3053 HD23 LEU P 196     -35.023-114.346 118.568  0.00 97.00      PROA   
ATOM   3054  C   LEU P 196     -34.531-115.452 112.930  0.00 97.00      PROA   
ATOM   3055  O   LEU P 196     -34.110-116.574 112.649  0.00 97.00      PROA   
ATOM   3056  N   LEU P 197     -34.486-114.423 112.047  0.00 97.00      PROA   
ATOM   3057  HN  LEU P 197     -34.908-113.546 112.263  0.00 97.00      PROA   
ATOM   3058  CA  LEU P 197     -33.727-114.449 110.815  0.00 97.00      PROA   
ATOM   3059  HA  LEU P 197     -33.047-115.287 110.833  0.00 97.00      PROA   
ATOM   3060  CB  LEU P 197     -34.620-114.513 109.552  0.00 97.00      PROA   
ATOM   3061  HB1 LEU P 197     -35.316-113.645 109.553  0.00 97.00      PROA   
ATOM   3062  HB2 LEU P 197     -35.240-115.434 109.625  0.00 97.00      PROA   
ATOM   3063  CG  LEU P 197     -33.873-114.543 108.195  0.00 97.00      PROA   
ATOM   3064  HG  LEU P 197     -33.268-113.611 108.099  0.00 97.00      PROA   
ATOM   3065  CD1 LEU P 197     -32.916-115.744 108.075  0.00 97.00      PROA   
ATOM   3066 HD11 LEU P 197     -33.482-116.690 108.208  0.00 97.00      PROA   
ATOM   3067 HD12 LEU P 197     -32.116-115.692 108.841  0.00 97.00      PROA   
ATOM   3068 HD13 LEU P 197     -32.440-115.752 107.071  0.00 97.00      PROA   
ATOM   3069  CD2 LEU P 197     -34.875-114.549 107.027  0.00 97.00      PROA   
ATOM   3070 HD21 LEU P 197     -35.532-113.656 107.078  0.00 97.00      PROA   
ATOM   3071 HD22 LEU P 197     -35.509-115.460 107.074  0.00 97.00      PROA   
ATOM   3072 HD23 LEU P 197     -34.337-114.539 106.056  0.00 97.00      PROA   
ATOM   3073  C   LEU P 197     -32.899-113.196 110.786  0.00 97.00      PROA   
ATOM   3074  O   LEU P 197     -33.406-112.130 111.090  0.00 97.00      PROA   
ATOM   3075  N   LEU P 198     -31.600-113.311 110.436  0.00 97.00      PROA   
ATOM   3076  HN  LEU P 198     -31.226-114.192 110.171  0.00 97.00      PROA   
ATOM   3077  CA  LEU P 198     -30.643-112.234 110.384  0.00 97.00      PROA   
ATOM   3078  HA  LEU P 198     -31.144-111.274 110.392  0.00 97.00      PROA   
ATOM   3079  CB  LEU P 198     -29.613-112.320 111.501  0.00 97.00      PROA   
ATOM   3080  HB1 LEU P 198     -28.850-111.511 111.360  0.00 97.00      PROA   
ATOM   3081  HB2 LEU P 198     -29.053-113.275 111.515  0.00 97.00      PROA   
ATOM   3082  CG  LEU P 198     -30.305-112.194 112.857  0.00 97.00      PROA   
ATOM   3083  HG  LEU P 198     -29.612-112.196 113.569  0.00 97.00      PROA   
ATOM   3084  CD1 LEU P 198     -31.063-110.962 112.969  0.00 97.00      PROA   
ATOM   3085 HD11 LEU P 198     -31.976-110.898 112.492  0.00 97.00      PROA   
ATOM   3086 HD12 LEU P 198     -30.385-110.183 112.554  0.00 97.00      PROA   
ATOM   3087 HD13 LEU P 198     -31.378-110.639 114.006  0.00 97.00      PROA   
ATOM   3088  CD2 LEU P 198     -30.906-113.338 113.602  0.00 97.00      PROA   
ATOM   3089 HD21 LEU P 198     -30.282-114.231 113.424  0.00 97.00      PROA   
ATOM   3090 HD22 LEU P 198     -31.913-113.398 113.201  0.00 97.00      PROA   
ATOM   3091 HD23 LEU P 198     -30.942-113.134 114.705  0.00 97.00      PROA   
ATOM   3092  C   LEU P 198     -29.915-112.400 109.089  0.00 97.00      PROA   
ATOM   3093  O   LEU P 198     -30.062-113.429 108.433  0.00 97.00      PROA   
ATOM   3094  N   GLN P 199     -29.121-111.383 108.668  0.00 97.00      PROA   
ATOM   3095  HN  GLN P 199     -29.056-110.539 109.198  0.00 97.00      PROA   
ATOM   3096  CA  GLN P 199     -28.357-111.408 107.430  0.00 97.00      PROA   
ATOM   3097  HA  GLN P 199     -29.077-111.469 106.626  0.00 97.00      PROA   
ATOM   3098  CB  GLN P 199     -27.501-110.124 107.253  0.00 97.00      PROA   
ATOM   3099  HB1 GLN P 199     -26.983-110.182 106.269  0.00 97.00      PROA   
ATOM   3100  HB2 GLN P 199     -26.715-110.097 108.042  0.00 97.00      PROA   
ATOM   3101  CG  GLN P 199     -28.273-108.779 107.310  0.00 97.00      PROA   
ATOM   3102  HG1 GLN P 199     -27.660-107.959 106.883  0.00 97.00      PROA   
ATOM   3103  HG2 GLN P 199     -28.471-108.528 108.376  0.00 97.00      PROA   
ATOM   3104  CD  GLN P 199     -29.643-108.814 106.621  0.00 97.00      PROA   
ATOM   3105  OE1 GLN P 199     -30.683-108.754 107.285  0.00 97.00      PROA   
ATOM   3106  NE2 GLN P 199     -29.654-108.890 105.263  0.00 97.00      PROA   
ATOM   3107 HE21 GLN P 199     -30.544-108.882 104.809  0.00 97.00      PROA   
ATOM   3108 HE22 GLN P 199     -28.799-108.924 104.748  0.00 97.00      PROA   
ATOM   3109  C   GLN P 199     -27.447-112.629 107.318  0.00 97.00      PROA   
ATOM   3110  O   GLN P 199     -26.777-113.025 108.271  0.00 97.00      PROA   
ATOM   3111  N   ARG P 200     -27.448-113.282 106.135  0.00 97.00      PROA   
ATOM   3112  HN  ARG P 200     -27.949-112.941 105.344  0.00 97.00      PROA   
ATOM   3113  CA  ARG P 200     -26.933-114.621 105.998  0.00 97.00      PROA   
ATOM   3114  HA  ARG P 200     -26.191-114.821 106.756  0.00 97.00      PROA   
ATOM   3115  CB  ARG P 200     -28.131-115.601 106.107  0.00 97.00      PROA   
ATOM   3116  HB1 ARG P 200     -28.843-115.374 105.281  0.00 97.00      PROA   
ATOM   3117  HB2 ARG P 200     -28.678-115.390 107.054  0.00 97.00      PROA   
ATOM   3118  CG  ARG P 200     -27.776-117.092 106.053  0.00 97.00      PROA   
ATOM   3119  HG1 ARG P 200     -26.789-117.236 105.569  0.00 97.00      PROA   
ATOM   3120  HG2 ARG P 200     -28.522-117.568 105.384  0.00 97.00      PROA   
ATOM   3121  CD  ARG P 200     -27.760-117.824 107.402  0.00 97.00      PROA   
ATOM   3122  HD1 ARG P 200     -27.385-117.169 108.214  0.00 97.00      PROA   
ATOM   3123  HD2 ARG P 200     -27.097-118.720 107.348  0.00 97.00      PROA   
ATOM   3124  NE  ARG P 200     -29.165-118.237 107.732  0.00 97.00      PROA   
ATOM   3125  HE  ARG P 200     -29.780-117.599 108.186  0.00 97.00      PROA   
ATOM   3126  CZ  ARG P 200     -29.672-119.436 107.384  0.00 97.00      PROA   
ATOM   3127  NH1 ARG P 200     -28.958-120.345 106.709  0.00 97.00      PROA   
ATOM   3128 HH11 ARG P 200     -28.281-119.994 106.065  0.00 97.00      PROA   
ATOM   3129 HH12 ARG P 200     -29.409-121.195 106.436  0.00 97.00      PROA   
ATOM   3130  NH2 ARG P 200     -30.956-119.741 107.626  0.00 97.00      PROA   
ATOM   3131 HH21 ARG P 200     -31.574-119.029 107.942  0.00 97.00      PROA   
ATOM   3132 HH22 ARG P 200     -31.304-120.540 107.141  0.00 97.00      PROA   
ATOM   3133  C   ARG P 200     -26.333-114.722 104.607  0.00 97.00      PROA   
ATOM   3134  O   ARG P 200     -26.938-114.175 103.686  0.00 97.00      PROA   
ATOM   3135  N   PRO P 201     -25.191-115.373 104.356  0.00 97.00      PROA   
ATOM   3136  CD  PRO P 201     -24.176-115.706 105.364  0.00 97.00      PROA   
ATOM   3137  HD1 PRO P 201     -24.608-116.337 106.173  0.00 97.00      PROA   
ATOM   3138  HD2 PRO P 201     -23.764-114.766 105.793  0.00 97.00      PROA   
ATOM   3139  CA  PRO P 201     -24.770-115.712 103.001  0.00 97.00      PROA   
ATOM   3140  HA  PRO P 201     -24.925-114.874 102.334  0.00 97.00      PROA   
ATOM   3141  CB  PRO P 201     -23.268-116.027 103.147  0.00 97.00      PROA   
ATOM   3142  HB1 PRO P 201     -22.694-115.085 102.989  0.00 97.00      PROA   
ATOM   3143  HB2 PRO P 201     -22.899-116.785 102.429  0.00 97.00      PROA   
ATOM   3144  CG  PRO P 201     -23.081-116.467 104.610  0.00 97.00      PROA   
ATOM   3145  HG1 PRO P 201     -23.267-117.557 104.699  0.00 97.00      PROA   
ATOM   3146  HG2 PRO P 201     -22.066-116.249 104.995  0.00 97.00      PROA   
ATOM   3147  C   PRO P 201     -25.574-116.880 102.445  0.00 97.00      PROA   
ATOM   3148  O   PRO P 201     -26.351-116.672 101.515  0.00 97.00      PROA   
ATOM   3149  N   GLY P 202     -25.433-118.103 103.003  0.00 97.00      PROA   
ATOM   3150  HN  GLY P 202     -24.714-118.269 103.674  0.00 97.00      PROA   
ATOM   3151  CA  GLY P 202     -26.234-119.252 102.636  0.00 97.00      PROA   
ATOM   3152  HA1 GLY P 202     -25.688-120.094 103.007  0.00 97.00      PROA   
ATOM   3153  HA2 GLY P 202     -26.394-119.283 101.568  0.00 97.00      PROA   
ATOM   3154  C   GLY P 202     -27.552-119.275 103.343  0.00 97.00      PROA   
ATOM   3155  O   GLY P 202     -27.594-119.629 104.510  0.00 97.00      PROA   
ATOM   3156  N   LEU P 203     -28.652-118.920 102.647  0.00 97.00      PROA   
ATOM   3157  HN  LEU P 203     -28.537-118.650 101.694  0.00 97.00      PROA   
ATOM   3158  CA  LEU P 203     -30.006-118.792 103.169  0.00 97.00      PROA   
ATOM   3159  HA  LEU P 203     -29.944-118.120 104.008  0.00 97.00      PROA   
ATOM   3160  CB  LEU P 203     -30.957-118.115 102.137  0.00 97.00      PROA   
ATOM   3161  HB1 LEU P 203     -32.009-118.439 102.292  0.00 97.00      PROA   
ATOM   3162  HB2 LEU P 203     -30.656-118.445 101.119  0.00 97.00      PROA   
ATOM   3163  CG  LEU P 203     -30.977-116.559 102.176  0.00 97.00      PROA   
ATOM   3164  HG  LEU P 203     -31.616-116.231 101.319  0.00 97.00      PROA   
ATOM   3165  CD1 LEU P 203     -31.650-116.018 103.455  0.00 97.00      PROA   
ATOM   3166 HD11 LEU P 203     -31.058-116.289 104.353  0.00 97.00      PROA   
ATOM   3167 HD12 LEU P 203     -32.672-116.436 103.562  0.00 97.00      PROA   
ATOM   3168 HD13 LEU P 203     -31.725-114.910 103.407  0.00 97.00      PROA   
ATOM   3169  CD2 LEU P 203     -29.595-115.911 101.971  0.00 97.00      PROA   
ATOM   3170 HD21 LEU P 203     -29.130-116.277 101.033  0.00 97.00      PROA   
ATOM   3171 HD22 LEU P 203     -28.919-116.152 102.818  0.00 97.00      PROA   
ATOM   3172 HD23 LEU P 203     -29.690-114.806 101.910  0.00 97.00      PROA   
ATOM   3173  C   LEU P 203     -30.654-120.048 103.748  0.00 97.00      PROA   
ATOM   3174  O   LEU P 203     -31.438-119.942 104.689  0.00 97.00      PROA   
ATOM   3175  N   GLN P 204     -30.380-121.259 103.211  0.00 97.00      PROA   
ATOM   3176  HN  GLN P 204     -29.638-121.370 102.548  0.00 97.00      PROA   
ATOM   3177  CA  GLN P 204     -31.117-122.481 103.510  0.00 97.00      PROA   
ATOM   3178  HA  GLN P 204     -32.165-122.261 103.378  0.00 97.00      PROA   
ATOM   3179  CB  GLN P 204     -30.678-123.597 102.523  0.00 97.00      PROA   
ATOM   3180  HB1 GLN P 204     -29.632-123.893 102.756  0.00 97.00      PROA   
ATOM   3181  HB2 GLN P 204     -30.649-123.137 101.508  0.00 97.00      PROA   
ATOM   3182  CG  GLN P 204     -31.541-124.878 102.434  0.00 97.00      PROA   
ATOM   3183  HG1 GLN P 204     -31.332-125.528 103.309  0.00 97.00      PROA   
ATOM   3184  HG2 GLN P 204     -31.250-125.446 101.527  0.00 97.00      PROA   
ATOM   3185  CD  GLN P 204     -33.047-124.591 102.411  0.00 97.00      PROA   
ATOM   3186  OE1 GLN P 204     -33.697-124.379 103.439  0.00 97.00      PROA   
ATOM   3187  NE2 GLN P 204     -33.640-124.594 101.188  0.00 97.00      PROA   
ATOM   3188 HE21 GLN P 204     -34.623-124.428 101.151  0.00 97.00      PROA   
ATOM   3189 HE22 GLN P 204     -33.089-124.750 100.370  0.00 97.00      PROA   
ATOM   3190  C   GLN P 204     -30.906-122.982 104.934  0.00 97.00      PROA   
ATOM   3191  O   GLN P 204     -29.979-122.581 105.621  0.00 97.00      PROA   
ATOM   3192  N   LEU P 205     -31.766-123.896 105.431  0.00 97.00      PROA   
ATOM   3193  HN  LEU P 205     -32.579-124.163 104.915  0.00 97.00      PROA   
ATOM   3194  CA  LEU P 205     -31.418-124.719 106.569  0.00 97.00      PROA   
ATOM   3195  HA  LEU P 205     -30.364-124.620 106.782  0.00 97.00      PROA   
ATOM   3196  CB  LEU P 205     -32.202-124.387 107.863  0.00 97.00      PROA   
ATOM   3197  HB1 LEU P 205     -31.975-125.148 108.642  0.00 97.00      PROA   
ATOM   3198  HB2 LEU P 205     -33.290-124.425 107.639  0.00 97.00      PROA   
ATOM   3199  CG  LEU P 205     -31.871-123.007 108.476  0.00 97.00      PROA   
ATOM   3200  HG  LEU P 205     -31.966-122.249 107.666  0.00 97.00      PROA   
ATOM   3201  CD1 LEU P 205     -32.882-122.633 109.575  0.00 97.00      PROA   
ATOM   3202 HD11 LEU P 205     -32.840-123.376 110.400  0.00 97.00      PROA   
ATOM   3203 HD12 LEU P 205     -33.912-122.616 109.163  0.00 97.00      PROA   
ATOM   3204 HD13 LEU P 205     -32.647-121.631 109.992  0.00 97.00      PROA   
ATOM   3205  CD2 LEU P 205     -30.437-122.958 109.039  0.00 97.00      PROA   
ATOM   3206 HD21 LEU P 205     -29.689-123.133 108.240  0.00 97.00      PROA   
ATOM   3207 HD22 LEU P 205     -30.311-123.741 109.817  0.00 97.00      PROA   
ATOM   3208 HD23 LEU P 205     -30.236-121.969 109.501  0.00 97.00      PROA   
ATOM   3209  C   LEU P 205     -31.630-126.169 106.204  0.00 97.00      PROA   
ATOM   3210  O   LEU P 205     -32.752-126.641 106.033  0.00 97.00      PROA   
ATOM   3211  N   TYR P 206     -30.514-126.926 106.115  0.00 97.00      PROA   
ATOM   3212  HN  TYR P 206     -29.613-126.508 106.192  0.00 97.00      PROA   
ATOM   3213  CA  TYR P 206     -30.525-128.374 106.053  0.00 97.00      PROA   
ATOM   3214  HA  TYR P 206     -31.468-128.713 105.644  0.00 97.00      PROA   
ATOM   3215  CB  TYR P 206     -29.348-128.990 105.247  0.00 97.00      PROA   
ATOM   3216  HB1 TYR P 206     -29.483-130.084 105.110  0.00 97.00      PROA   
ATOM   3217  HB2 TYR P 206     -28.382-128.814 105.770  0.00 97.00      PROA   
ATOM   3218  CG  TYR P 206     -29.255-128.343 103.893  0.00 97.00      PROA   
ATOM   3219  CD1 TYR P 206     -29.975-128.835 102.786  0.00 97.00      PROA   
ATOM   3220  HD1 TYR P 206     -30.607-129.705 102.901  0.00 97.00      PROA   
ATOM   3221  CE1 TYR P 206     -29.884-128.195 101.540  0.00 97.00      PROA   
ATOM   3222  HE1 TYR P 206     -30.448-128.565 100.695  0.00 97.00      PROA   
ATOM   3223  CZ  TYR P 206     -29.079-127.054 101.399  0.00 97.00      PROA   
ATOM   3224  OH  TYR P 206     -29.045-126.338 100.185  0.00 97.00      PROA   
ATOM   3225  HH  TYR P 206     -28.621-125.487 100.360  0.00 97.00      PROA   
ATOM   3226  CD2 TYR P 206     -28.406-127.238 103.716  0.00 97.00      PROA   
ATOM   3227  HD2 TYR P 206     -27.818-126.862 104.541  0.00 97.00      PROA   
ATOM   3228  CE2 TYR P 206     -28.334-126.588 102.486  0.00 97.00      PROA   
ATOM   3229  HE2 TYR P 206     -27.705-125.718 102.397  0.00 97.00      PROA   
ATOM   3230  C   TYR P 206     -30.417-128.827 107.486  0.00 97.00      PROA   
ATOM   3231  O   TYR P 206     -29.862-128.121 108.327  0.00 97.00      PROA   
ATOM   3232  N   PHE P 207     -30.973-130.011 107.811  0.00 97.00      PROA   
ATOM   3233  HN  PHE P 207     -31.398-130.598 107.122  0.00 97.00      PROA   
ATOM   3234  CA  PHE P 207     -31.032-130.468 109.182  0.00 97.00      PROA   
ATOM   3235  HA  PHE P 207     -30.320-129.931 109.793  0.00 97.00      PROA   
ATOM   3236  CB  PHE P 207     -32.448-130.362 109.807  0.00 97.00      PROA   
ATOM   3237  HB1 PHE P 207     -32.491-130.850 110.804  0.00 97.00      PROA   
ATOM   3238  HB2 PHE P 207     -33.172-130.879 109.143  0.00 97.00      PROA   
ATOM   3239  CG  PHE P 207     -32.910-128.933 109.972  0.00 97.00      PROA   
ATOM   3240  CD1 PHE P 207     -33.483-128.229 108.897  0.00 97.00      PROA   
ATOM   3241  HD1 PHE P 207     -33.519-128.683 107.918  0.00 97.00      PROA   
ATOM   3242  CE1 PHE P 207     -34.023-126.952 109.084  0.00 97.00      PROA   
ATOM   3243  HE1 PHE P 207     -34.448-126.421 108.244  0.00 97.00      PROA   
ATOM   3244  CZ  PHE P 207     -34.005-126.361 110.353  0.00 97.00      PROA   
ATOM   3245  HZ  PHE P 207     -34.418-125.374 110.496  0.00 97.00      PROA   
ATOM   3246  CD2 PHE P 207     -32.895-128.325 111.242  0.00 97.00      PROA   
ATOM   3247  HD2 PHE P 207     -32.474-128.857 112.082  0.00 97.00      PROA   
ATOM   3248  CE2 PHE P 207     -33.439-127.048 111.433  0.00 97.00      PROA   
ATOM   3249  HE2 PHE P 207     -33.427-126.596 112.413  0.00 97.00      PROA   
ATOM   3250  C   PHE P 207     -30.626-131.908 109.223  0.00 97.00      PROA   
ATOM   3251  O   PHE P 207     -30.631-132.597 108.214  0.00 97.00      PROA   
ATOM   3252  N   SER P 208     -30.262-132.397 110.423  0.00 97.00      PROA   
ATOM   3253  HN  SER P 208     -30.168-131.798 111.213  0.00 97.00      PROA   
ATOM   3254  CA  SER P 208     -30.011-133.796 110.660  0.00 97.00      PROA   
ATOM   3255  HA  SER P 208     -30.621-134.383 109.986  0.00 97.00      PROA   
ATOM   3256  CB  SER P 208     -28.527-134.213 110.481  0.00 97.00      PROA   
ATOM   3257  HB1 SER P 208     -28.266-134.120 109.405  0.00 97.00      PROA   
ATOM   3258  HB2 SER P 208     -28.369-135.271 110.785  0.00 97.00      PROA   
ATOM   3259  OG  SER P 208     -27.661-133.358 111.220  0.00 97.00      PROA   
ATOM   3260  HG1 SER P 208     -26.840-133.834 111.380  0.00 97.00      PROA   
ATOM   3261  C   SER P 208     -30.496-134.095 112.052  0.00 97.00      PROA   
ATOM   3262  O   SER P 208     -30.600-133.205 112.893  0.00 97.00      PROA   
ATOM   3263  N   PHE P 209     -30.846-135.375 112.294  0.00 97.00      PROA   
ATOM   3264  HN  PHE P 209     -30.732-136.071 111.591  0.00 97.00      PROA   
ATOM   3265  CA  PHE P 209     -31.412-135.848 113.533  0.00 97.00      PROA   
ATOM   3266  HA  PHE P 209     -31.245-135.108 114.305  0.00 97.00      PROA   
ATOM   3267  CB  PHE P 209     -32.925-136.180 113.387  0.00 97.00      PROA   
ATOM   3268  HB1 PHE P 209     -33.189-137.195 113.750  0.00 97.00      PROA   
ATOM   3269  HB2 PHE P 209     -33.225-136.115 112.318  0.00 97.00      PROA   
ATOM   3270  CG  PHE P 209     -33.750-135.202 114.179  0.00 97.00      PROA   
ATOM   3271  CD1 PHE P 209     -33.856-135.361 115.571  0.00 97.00      PROA   
ATOM   3272  HD1 PHE P 209     -33.317-136.159 116.061  0.00 97.00      PROA   
ATOM   3273  CE1 PHE P 209     -34.660-134.502 116.328  0.00 97.00      PROA   
ATOM   3274  HE1 PHE P 209     -34.738-134.643 117.395  0.00 97.00      PROA   
ATOM   3275  CZ  PHE P 209     -35.373-133.475 115.697  0.00 97.00      PROA   
ATOM   3276  HZ  PHE P 209     -35.998-132.811 116.274  0.00 97.00      PROA   
ATOM   3277  CD2 PHE P 209     -34.468-134.165 113.555  0.00 97.00      PROA   
ATOM   3278  HD2 PHE P 209     -34.406-134.034 112.484  0.00 97.00      PROA   
ATOM   3279  CE2 PHE P 209     -35.276-133.306 114.310  0.00 97.00      PROA   
ATOM   3280  HE2 PHE P 209     -35.829-132.515 113.826  0.00 97.00      PROA   
ATOM   3281  C   PHE P 209     -30.627-137.071 113.937  0.00 97.00      PROA   
ATOM   3282  O   PHE P 209     -30.219-137.872 113.100  0.00 97.00      PROA   
ATOM   3283  N   TYR P 210     -30.362-137.209 115.254  0.00 97.00      PROA   
ATOM   3284  HN  TYR P 210     -30.685-136.535 115.915  0.00 97.00      PROA   
ATOM   3285  CA  TYR P 210     -29.499-138.236 115.792  0.00 97.00      PROA   
ATOM   3286  HA  TYR P 210     -29.382-139.046 115.084  0.00 97.00      PROA   
ATOM   3287  CB  TYR P 210     -28.113-137.677 116.238  0.00 97.00      PROA   
ATOM   3288  HB1 TYR P 210     -27.434-138.500 116.550  0.00 97.00      PROA   
ATOM   3289  HB2 TYR P 210     -28.260-137.004 117.108  0.00 97.00      PROA   
ATOM   3290  CG  TYR P 210     -27.425-136.844 115.174  0.00 97.00      PROA   
ATOM   3291  CD1 TYR P 210     -27.756-135.485 115.007  0.00 97.00      PROA   
ATOM   3292  HD1 TYR P 210     -28.544-135.055 115.605  0.00 97.00      PROA   
ATOM   3293  CE1 TYR P 210     -27.055-134.675 114.108  0.00 97.00      PROA   
ATOM   3294  HE1 TYR P 210     -27.321-133.634 114.003  0.00 97.00      PROA   
ATOM   3295  CZ  TYR P 210     -25.991-135.209 113.371  0.00 97.00      PROA   
ATOM   3296  OH  TYR P 210     -25.233-134.398 112.499  0.00 97.00      PROA   
ATOM   3297  HH  TYR P 210     -25.104-133.538 112.918  0.00 97.00      PROA   
ATOM   3298  CD2 TYR P 210     -26.351-137.365 114.430  0.00 97.00      PROA   
ATOM   3299  HD2 TYR P 210     -26.045-138.388 114.584  0.00 97.00      PROA   
ATOM   3300  CE2 TYR P 210     -25.645-136.556 113.527  0.00 97.00      PROA   
ATOM   3301  HE2 TYR P 210     -24.809-136.959 112.974  0.00 97.00      PROA   
ATOM   3302  C   TYR P 210     -30.196-138.766 117.023  0.00 97.00      PROA   
ATOM   3303  O   TYR P 210     -31.085-138.116 117.572  0.00 97.00      PROA   
ATOM   3304  N   MET P 211     -29.794-139.971 117.492  0.00 97.00      PROA   
ATOM   3305  HN  MET P 211     -29.109-140.510 117.006  0.00 97.00      PROA   
ATOM   3306  CA  MET P 211     -30.222-140.501 118.769  0.00 97.00      PROA   
ATOM   3307  HA  MET P 211     -30.814-139.772 119.300  0.00 97.00      PROA   
ATOM   3308  CB  MET P 211     -31.046-141.807 118.613  0.00 97.00      PROA   
ATOM   3309  HB1 MET P 211     -31.178-142.283 119.609  0.00 97.00      PROA   
ATOM   3310  HB2 MET P 211     -30.482-142.512 117.961  0.00 97.00      PROA   
ATOM   3311  CG  MET P 211     -32.445-141.578 118.011  0.00 97.00      PROA   
ATOM   3312  HG1 MET P 211     -32.360-140.902 117.135  0.00 97.00      PROA   
ATOM   3313  HG2 MET P 211     -33.047-141.042 118.775  0.00 97.00      PROA   
ATOM   3314  SD  MET P 211     -33.315-143.094 117.495  0.00 97.00      PROA   
ATOM   3315  CE  MET P 211     -33.487-143.864 119.129  0.00 97.00      PROA   
ATOM   3316  HE1 MET P 211     -33.982-143.170 119.841  0.00 97.00      PROA   
ATOM   3317  HE2 MET P 211     -32.500-144.148 119.551  0.00 97.00      PROA   
ATOM   3318  HE3 MET P 211     -34.107-144.783 119.065  0.00 97.00      PROA   
ATOM   3319  C   MET P 211     -28.987-140.796 119.585  0.00 97.00      PROA   
ATOM   3320  O   MET P 211     -28.338-141.814 119.360  0.00 97.00      PROA   
ATOM   3321  N   GLY P 212     -28.641-139.924 120.575  0.00 97.00      PROA   
ATOM   3322  HN  GLY P 212     -29.247-139.166 120.816  0.00 97.00      PROA   
ATOM   3323  CA  GLY P 212     -27.410-139.987 121.358  0.00 97.00      PROA   
ATOM   3324  HA1 GLY P 212     -27.560-140.707 122.149  0.00 97.00      PROA   
ATOM   3325  HA2 GLY P 212     -27.243-138.994 121.740  0.00 97.00      PROA   
ATOM   3326  C   GLY P 212     -26.167-140.351 120.576  0.00 97.00      PROA   
ATOM   3327  O   GLY P 212     -25.772-139.668 119.632  0.00 97.00      PROA   
ATOM   3328  N   SER P 213     -25.522-141.469 120.970  0.00 97.00      PROA   
ATOM   3329  HN  SER P 213     -25.857-141.956 121.774  0.00 97.00      PROA   
ATOM   3330  CA  SER P 213     -24.329-142.003 120.330  0.00 97.00      PROA   
ATOM   3331  HA  SER P 213     -23.700-141.165 120.059  0.00 97.00      PROA   
ATOM   3332  CB  SER P 213     -23.526-142.890 121.328  0.00 97.00      PROA   
ATOM   3333  HB1 SER P 213     -24.125-143.781 121.613  0.00 97.00      PROA   
ATOM   3334  HB2 SER P 213     -23.331-142.299 122.248  0.00 97.00      PROA   
ATOM   3335  OG  SER P 213     -22.263-143.311 120.812  0.00 97.00      PROA   
ATOM   3336  HG1 SER P 213     -22.459-143.735 119.969  0.00 97.00      PROA   
ATOM   3337  C   SER P 213     -24.614-142.794 119.043  0.00 97.00      PROA   
ATOM   3338  O   SER P 213     -23.881-143.720 118.699  0.00 97.00      PROA   
ATOM   3339  N   LYS P 214     -25.664-142.454 118.259  0.00 97.00      PROA   
ATOM   3340  HN  LYS P 214     -26.328-141.768 118.547  0.00 97.00      PROA   
ATOM   3341  CA  LYS P 214     -25.784-142.999 116.918  0.00 97.00      PROA   
ATOM   3342  HA  LYS P 214     -24.778-143.112 116.534  0.00 97.00      PROA   
ATOM   3343  CB  LYS P 214     -26.418-144.412 116.841  0.00 97.00      PROA   
ATOM   3344  HB1 LYS P 214     -25.685-145.118 117.295  0.00 97.00      PROA   
ATOM   3345  HB2 LYS P 214     -26.543-144.713 115.777  0.00 97.00      PROA   
ATOM   3346  CG  LYS P 214     -27.757-144.566 117.582  0.00 97.00      PROA   
ATOM   3347  HG1 LYS P 214     -28.437-143.745 117.266  0.00 97.00      PROA   
ATOM   3348  HG2 LYS P 214     -27.592-144.458 118.676  0.00 97.00      PROA   
ATOM   3349  CD  LYS P 214     -28.461-145.904 117.285  0.00 97.00      PROA   
ATOM   3350  HD1 LYS P 214     -28.708-145.919 116.199  0.00 97.00      PROA   
ATOM   3351  HD2 LYS P 214     -29.421-145.923 117.849  0.00 97.00      PROA   
ATOM   3352  CE  LYS P 214     -27.628-147.147 117.637  0.00 97.00      PROA   
ATOM   3353  HE1 LYS P 214     -27.425-147.186 118.727  0.00 97.00      PROA   
ATOM   3354  HE2 LYS P 214     -26.662-147.152 117.089  0.00 97.00      PROA   
ATOM   3355  NZ  LYS P 214     -28.355-148.383 117.258  0.00 97.00      PROA   
ATOM   3356  HZ1 LYS P 214     -28.519-148.378 116.231  0.00 97.00      PROA   
ATOM   3357  HZ2 LYS P 214     -29.270-148.411 117.752  0.00 97.00      PROA   
ATOM   3358  HZ3 LYS P 214     -27.793-149.220 117.514  0.00 97.00      PROA   
ATOM   3359  C   LYS P 214     -26.457-142.076 115.922  0.00 97.00      PROA   
ATOM   3360  O   LYS P 214     -27.475-141.439 116.186  0.00 97.00      PROA   
ATOM   3361  N   THR P 215     -25.873-142.016 114.703  0.00 97.00      PROA   
ATOM   3362  HN  THR P 215     -25.008-142.483 114.533  0.00 97.00      PROA   
ATOM   3363  CA  THR P 215     -26.439-141.414 113.512  0.00 97.00      PROA   
ATOM   3364  HA  THR P 215     -26.697-140.390 113.749  0.00 97.00      PROA   
ATOM   3365  CB  THR P 215     -25.448-141.431 112.350  0.00 97.00      PROA   
ATOM   3366  HB  THR P 215     -25.940-141.201 111.376  0.00 97.00      PROA   
ATOM   3367  OG1 THR P 215     -24.800-142.696 112.258  0.00 97.00      PROA   
ATOM   3368  HG1 THR P 215     -25.487-143.332 112.048  0.00 97.00      PROA   
ATOM   3369  CG2 THR P 215     -24.356-140.373 112.581  0.00 97.00      PROA   
ATOM   3370 HG21 THR P 215     -23.857-140.529 113.560  0.00 97.00      PROA   
ATOM   3371 HG22 THR P 215     -24.787-139.353 112.552  0.00 97.00      PROA   
ATOM   3372 HG23 THR P 215     -23.586-140.453 111.784  0.00 97.00      PROA   
ATOM   3373  C   THR P 215     -27.702-142.104 113.033  0.00 97.00      PROA   
ATOM   3374  O   THR P 215     -27.775-143.330 112.982  0.00 97.00      PROA   
ATOM   3375  N   LEU P 216     -28.702-141.309 112.594  0.00 97.00      PROA   
ATOM   3376  HN  LEU P 216     -28.678-140.323 112.741  0.00 97.00      PROA   
ATOM   3377  CA  LEU P 216     -29.789-141.786 111.762  0.00 97.00      PROA   
ATOM   3378  HA  LEU P 216     -29.928-142.843 111.933  0.00 97.00      PROA   
ATOM   3379  CB  LEU P 216     -31.118-141.055 112.066  0.00 97.00      PROA   
ATOM   3380  HB1 LEU P 216     -31.920-141.398 111.379  0.00 97.00      PROA   
ATOM   3381  HB2 LEU P 216     -30.977-139.965 111.909  0.00 97.00      PROA   
ATOM   3382  CG  LEU P 216     -31.627-141.277 113.513  0.00 97.00      PROA   
ATOM   3383  HG  LEU P 216     -30.861-140.885 114.223  0.00 97.00      PROA   
ATOM   3384  CD1 LEU P 216     -32.926-140.492 113.766  0.00 97.00      PROA   
ATOM   3385 HD11 LEU P 216     -33.732-140.858 113.094  0.00 97.00      PROA   
ATOM   3386 HD12 LEU P 216     -32.765-139.411 113.578  0.00 97.00      PROA   
ATOM   3387 HD13 LEU P 216     -33.257-140.627 114.817  0.00 97.00      PROA   
ATOM   3388  CD2 LEU P 216     -31.845-142.768 113.829  0.00 97.00      PROA   
ATOM   3389 HD21 LEU P 216     -30.893-143.334 113.772  0.00 97.00      PROA   
ATOM   3390 HD22 LEU P 216     -32.573-143.209 113.115  0.00 97.00      PROA   
ATOM   3391 HD23 LEU P 216     -32.251-142.881 114.853  0.00 97.00      PROA   
ATOM   3392  C   LEU P 216     -29.380-141.643 110.307  0.00 97.00      PROA   
ATOM   3393  O   LEU P 216     -28.275-141.191 110.016  0.00 97.00      PROA   
ATOM   3394  N   ARG P 217     -30.240-142.071 109.347  0.00 97.00      PROA   
ATOM   3395  HN  ARG P 217     -31.122-142.464 109.598  0.00 97.00      PROA   
ATOM   3396  CA  ARG P 217     -29.947-142.003 107.921  0.00 97.00      PROA   
ATOM   3397  HA  ARG P 217     -28.938-142.371 107.782  0.00 97.00      PROA   
ATOM   3398  CB  ARG P 217     -30.884-142.885 107.052  0.00 97.00      PROA   
ATOM   3399  HB1 ARG P 217     -30.663-142.694 105.976  0.00 97.00      PROA   
ATOM   3400  HB2 ARG P 217     -31.938-142.584 107.242  0.00 97.00      PROA   
ATOM   3401  CG  ARG P 217     -30.740-144.404 107.260  0.00 97.00      PROA   
ATOM   3402  HG1 ARG P 217     -30.946-144.661 108.322  0.00 97.00      PROA   
ATOM   3403  HG2 ARG P 217     -29.690-144.697 107.038  0.00 97.00      PROA   
ATOM   3404  CD  ARG P 217     -31.707-145.189 106.357  0.00 97.00      PROA   
ATOM   3405  HD1 ARG P 217     -31.590-144.911 105.286  0.00 97.00      PROA   
ATOM   3406  HD2 ARG P 217     -32.756-144.977 106.657  0.00 97.00      PROA   
ATOM   3407  NE  ARG P 217     -31.478-146.658 106.543  0.00 97.00      PROA   
ATOM   3408  HE  ARG P 217     -32.047-147.157 107.189  0.00 97.00      PROA   
ATOM   3409  CZ  ARG P 217     -30.573-147.381 105.849  0.00 97.00      PROA   
ATOM   3410  NH1 ARG P 217     -29.726-146.827 104.969  0.00 97.00      PROA   
ATOM   3411 HH11 ARG P 217     -29.729-145.839 104.863  0.00 97.00      PROA   
ATOM   3412 HH12 ARG P 217     -29.076-147.411 104.487  0.00 97.00      PROA   
ATOM   3413  NH2 ARG P 217     -30.519-148.711 106.044  0.00 97.00      PROA   
ATOM   3414 HH21 ARG P 217     -31.146-149.132 106.693  0.00 97.00      PROA   
ATOM   3415 HH22 ARG P 217     -29.874-149.252 105.513  0.00 97.00      PROA   
ATOM   3416  C   ARG P 217     -29.968-140.590 107.352  0.00 97.00      PROA   
ATOM   3417  O   ARG P 217     -30.893-140.193 106.646  0.00 97.00      PROA   
ATOM   3418  N   GLY P 218     -28.902-139.812 107.647  0.00 97.00      PROA   
ATOM   3419  HN  GLY P 218     -28.256-140.158 108.327  0.00 97.00      PROA   
ATOM   3420  CA  GLY P 218     -28.571-138.531 107.052  0.00 97.00      PROA   
ATOM   3421  HA1 GLY P 218     -27.626-138.227 107.478  0.00 97.00      PROA   
ATOM   3422  HA2 GLY P 218     -29.377-137.846 107.269  0.00 97.00      PROA   
ATOM   3423  C   GLY P 218     -28.371-138.566 105.563  0.00 97.00      PROA   
ATOM   3424  O   GLY P 218     -28.173-139.623 104.966  0.00 97.00      PROA   
ATOM   3425  N   ARG P 219     -28.376-137.360 104.955  0.00 97.00      PROA   
ATOM   3426  HN  ARG P 219     -28.525-136.532 105.490  0.00 97.00      PROA   
ATOM   3427  CA  ARG P 219     -28.170-137.137 103.545  0.00 97.00      PROA   
ATOM   3428  HA  ARG P 219     -27.129-137.339 103.342  0.00 97.00      PROA   
ATOM   3429  CB  ARG P 219     -29.065-138.004 102.588  0.00 97.00      PROA   
ATOM   3430  HB1 ARG P 219     -28.717-139.057 102.678  0.00 97.00      PROA   
ATOM   3431  HB2 ARG P 219     -28.880-137.727 101.531  0.00 97.00      PROA   
ATOM   3432  CG  ARG P 219     -30.581-138.021 102.898  0.00 97.00      PROA   
ATOM   3433  HG1 ARG P 219     -30.989-136.987 102.896  0.00 97.00      PROA   
ATOM   3434  HG2 ARG P 219     -30.721-138.431 103.921  0.00 97.00      PROA   
ATOM   3435  CD  ARG P 219     -31.430-138.887 101.952  0.00 97.00      PROA   
ATOM   3436  HD1 ARG P 219     -32.455-139.004 102.376  0.00 97.00      PROA   
ATOM   3437  HD2 ARG P 219     -30.966-139.884 101.798  0.00 97.00      PROA   
ATOM   3438  NE  ARG P 219     -31.510-138.155 100.649  0.00 97.00      PROA   
ATOM   3439  HE  ARG P 219     -30.936-137.346 100.510  0.00 97.00      PROA   
ATOM   3440  CZ  ARG P 219     -32.535-138.248  99.784  0.00 97.00      PROA   
ATOM   3441  NH1 ARG P 219     -33.255-139.364  99.706  0.00 97.00      PROA   
ATOM   3442 HH11 ARG P 219     -32.854-140.136 100.183  0.00 97.00      PROA   
ATOM   3443 HH12 ARG P 219     -33.872-139.464  98.932  0.00 97.00      PROA   
ATOM   3444  NH2 ARG P 219     -32.801-137.213  98.971  0.00 97.00      PROA   
ATOM   3445 HH21 ARG P 219     -33.691-137.144  98.536  0.00 97.00      PROA   
ATOM   3446 HH22 ARG P 219     -32.235-136.388  99.065  0.00 97.00      PROA   
ATOM   3447  C   ARG P 219     -28.369-135.648 103.382  0.00 97.00      PROA   
ATOM   3448  O   ARG P 219     -27.923-134.859 104.212  0.00 97.00      PROA   
ATOM   3449  N   ASP P 220     -29.076-135.227 102.319  0.00 97.00      PROA   
ATOM   3450  HN  ASP P 220     -29.317-135.866 101.589  0.00 97.00      PROA   
ATOM   3451  CA  ASP P 220     -29.680-133.935 102.103  0.00 97.00      PROA   
ATOM   3452  HA  ASP P 220     -29.001-133.160 102.435  0.00 97.00      PROA   
ATOM   3453  CB  ASP P 220     -29.951-133.757 100.570  0.00 97.00      PROA   
ATOM   3454  HB1 ASP P 220     -28.963-133.625 100.073  0.00 97.00      PROA   
ATOM   3455  HB2 ASP P 220     -30.549-132.852 100.358  0.00 97.00      PROA   
ATOM   3456  CG  ASP P 220     -30.584-134.978  99.888  0.00 97.00      PROA   
ATOM   3457  OD1 ASP P 220     -31.637-134.801  99.228  0.00 97.00      PROA   
ATOM   3458  OD2 ASP P 220     -29.983-136.080  99.944  0.00 97.00      PROA   
ATOM   3459  C   ASP P 220     -30.970-133.839 102.929  0.00 97.00      PROA   
ATOM   3460  O   ASP P 220     -32.068-133.636 102.413  0.00 97.00      PROA   
ATOM   3461  N   THR P 221     -30.866-134.014 104.269  0.00 97.00      PROA   
ATOM   3462  HN  THR P 221     -29.974-134.185 104.687  0.00 97.00      PROA   
ATOM   3463  CA  THR P 221     -32.019-134.179 105.140  0.00 97.00      PROA   
ATOM   3464  HA  THR P 221     -32.724-134.762 104.564  0.00 97.00      PROA   
ATOM   3465  CB  THR P 221     -31.742-135.030 106.381  0.00 97.00      PROA   
ATOM   3466  HB  THR P 221     -32.461-134.828 107.208  0.00 97.00      PROA   
ATOM   3467  OG1 THR P 221     -30.412-134.856 106.849  0.00 97.00      PROA   
ATOM   3468  HG1 THR P 221     -30.384-133.966 107.216  0.00 97.00      PROA   
ATOM   3469  CG2 THR P 221     -31.869-136.511 105.988  0.00 97.00      PROA   
ATOM   3470 HG21 THR P 221     -31.115-136.753 105.214  0.00 97.00      PROA   
ATOM   3471 HG22 THR P 221     -32.877-136.733 105.583  0.00 97.00      PROA   
ATOM   3472 HG23 THR P 221     -31.681-137.162 106.868  0.00 97.00      PROA   
ATOM   3473  C   THR P 221     -32.781-132.908 105.501  0.00 97.00      PROA   
ATOM   3474  O   THR P 221     -32.225-131.851 105.790  0.00 97.00      PROA   
ATOM   3475  N   SER P 222     -34.128-133.031 105.499  0.00 97.00      PROA   
ATOM   3476  HN  SER P 222     -34.543-133.875 105.168  0.00 97.00      PROA   
ATOM   3477  CA  SER P 222     -35.085-132.011 105.880  0.00 97.00      PROA   
ATOM   3478  HA  SER P 222     -34.733-131.060 105.502  0.00 97.00      PROA   
ATOM   3479  CB  SER P 222     -36.482-132.324 105.289  0.00 97.00      PROA   
ATOM   3480  HB1 SER P 222     -37.181-131.470 105.417  0.00 97.00      PROA   
ATOM   3481  HB2 SER P 222     -36.914-133.213 105.801  0.00 97.00      PROA   
ATOM   3482  OG  SER P 222     -36.377-132.644 103.903  0.00 97.00      PROA   
ATOM   3483  HG1 SER P 222     -35.766-132.016 103.507  0.00 97.00      PROA   
ATOM   3484  C   SER P 222     -35.213-131.917 107.393  0.00 97.00      PROA   
ATOM   3485  O   SER P 222     -34.630-132.708 108.130  0.00 97.00      PROA   
ATOM   3486  N   SER P 223     -35.985-130.918 107.892  0.00 97.00      PROA   
ATOM   3487  HN  SER P 223     -36.416-130.251 107.286  0.00 97.00      PROA   
ATOM   3488  CA  SER P 223     -36.137-130.564 109.295  0.00 97.00      PROA   
ATOM   3489  HA  SER P 223     -35.177-130.246 109.658  0.00 97.00      PROA   
ATOM   3490  CB  SER P 223     -37.137-129.394 109.437  0.00 97.00      PROA   
ATOM   3491  HB1 SER P 223     -37.136-128.996 110.475  0.00 97.00      PROA   
ATOM   3492  HB2 SER P 223     -38.166-129.735 109.191  0.00 97.00      PROA   
ATOM   3493  OG  SER P 223     -36.801-128.342 108.538  0.00 97.00      PROA   
ATOM   3494  HG1 SER P 223     -35.997-127.936 108.875  0.00 97.00      PROA   
ATOM   3495  C   SER P 223     -36.604-131.661 110.228  0.00 97.00      PROA   
ATOM   3496  O   SER P 223     -36.120-131.753 111.354  0.00 97.00      PROA   
ATOM   3497  N   GLU P 224     -37.556-132.508 109.784  0.00 97.00      PROA   
ATOM   3498  HN  GLU P 224     -37.873-132.462 108.842  0.00 97.00      PROA   
ATOM   3499  CA  GLU P 224     -38.210-133.486 110.625  0.00 97.00      PROA   
ATOM   3500  HA  GLU P 224     -37.731-133.517 111.595  0.00 97.00      PROA   
ATOM   3501  CB  GLU P 224     -39.717-133.179 110.857  0.00 97.00      PROA   
ATOM   3502  HB1 GLU P 224     -40.190-134.088 111.294  0.00 97.00      PROA   
ATOM   3503  HB2 GLU P 224     -40.225-132.984 109.889  0.00 97.00      PROA   
ATOM   3504  CG  GLU P 224     -39.984-132.003 111.826  0.00 97.00      PROA   
ATOM   3505  HG1 GLU P 224     -40.019-131.034 111.288  0.00 97.00      PROA   
ATOM   3506  HG2 GLU P 224     -39.192-131.952 112.603  0.00 97.00      PROA   
ATOM   3507  CD  GLU P 224     -41.304-132.237 112.550  0.00 97.00      PROA   
ATOM   3508  OE1 GLU P 224     -41.370-133.242 113.302  0.00 97.00      PROA   
ATOM   3509  OE2 GLU P 224     -42.256-131.442 112.350  0.00 97.00      PROA   
ATOM   3510  C   GLU P 224     -38.084-134.875 110.039  0.00 97.00      PROA   
ATOM   3511  O   GLU P 224     -37.747-135.067 108.871  0.00 97.00      PROA   
ATOM   3512  N   TYR P 225     -38.379-135.884 110.888  0.00 97.00      PROA   
ATOM   3513  HN  TYR P 225     -38.661-135.676 111.821  0.00 97.00      PROA   
ATOM   3514  CA  TYR P 225     -38.461-137.284 110.541  0.00 97.00      PROA   
ATOM   3515  HA  TYR P 225     -38.450-137.394 109.466  0.00 97.00      PROA   
ATOM   3516  CB  TYR P 225     -37.308-138.122 111.191  0.00 97.00      PROA   
ATOM   3517  HB1 TYR P 225     -36.333-137.658 110.922  0.00 97.00      PROA   
ATOM   3518  HB2 TYR P 225     -37.319-139.152 110.774  0.00 97.00      PROA   
ATOM   3519  CG  TYR P 225     -37.378-138.216 112.706  0.00 97.00      PROA   
ATOM   3520  CD1 TYR P 225     -37.847-139.387 113.333  0.00 97.00      PROA   
ATOM   3521  HD1 TYR P 225     -38.165-140.226 112.732  0.00 97.00      PROA   
ATOM   3522  CE1 TYR P 225     -37.931-139.468 114.729  0.00 97.00      PROA   
ATOM   3523  HE1 TYR P 225     -38.301-140.369 115.196  0.00 97.00      PROA   
ATOM   3524  CZ  TYR P 225     -37.559-138.372 115.517  0.00 97.00      PROA   
ATOM   3525  OH  TYR P 225     -37.688-138.426 116.921  0.00 97.00      PROA   
ATOM   3526  HH  TYR P 225     -37.917-139.325 117.164  0.00 97.00      PROA   
ATOM   3527  CD2 TYR P 225     -36.963-137.141 113.514  0.00 97.00      PROA   
ATOM   3528  HD2 TYR P 225     -36.586-136.238 113.058  0.00 97.00      PROA   
ATOM   3529  CE2 TYR P 225     -37.067-137.212 114.909  0.00 97.00      PROA   
ATOM   3530  HE2 TYR P 225     -36.780-136.367 115.516  0.00 97.00      PROA   
ATOM   3531  C   TYR P 225     -39.831-137.677 111.065  0.00 97.00      PROA   
ATOM   3532  O   TYR P 225     -40.393-136.964 111.894  0.00 97.00      PROA   
ATOM   3533  N   GLN P 226     -40.425-138.806 110.600  0.00 97.00      PROA   
ATOM   3534  HN  GLN P 226     -39.999-139.389 109.913  0.00 97.00      PROA   
ATOM   3535  CA  GLN P 226     -41.707-139.242 111.131  0.00 97.00      PROA   
ATOM   3536  HA  GLN P 226     -41.832-138.759 112.086  0.00 97.00      PROA   
ATOM   3537  CB  GLN P 226     -42.943-138.865 110.258  0.00 97.00      PROA   
ATOM   3538  HB1 GLN P 226     -43.770-139.593 110.415  0.00 97.00      PROA   
ATOM   3539  HB2 GLN P 226     -42.659-138.928 109.185  0.00 97.00      PROA   
ATOM   3540  CG  GLN P 226     -43.527-137.462 110.558  0.00 97.00      PROA   
ATOM   3541  HG1 GLN P 226     -44.471-137.309 109.995  0.00 97.00      PROA   
ATOM   3542  HG2 GLN P 226     -42.792-136.688 110.248  0.00 97.00      PROA   
ATOM   3543  CD  GLN P 226     -43.830-137.314 112.056  0.00 97.00      PROA   
ATOM   3544  OE1 GLN P 226     -44.229-138.276 112.723  0.00 97.00      PROA   
ATOM   3545  NE2 GLN P 226     -43.594-136.091 112.607  0.00 97.00      PROA   
ATOM   3546 HE21 GLN P 226     -43.544-136.042 113.604  0.00 97.00      PROA   
ATOM   3547 HE22 GLN P 226     -43.219-135.346 112.060  0.00 97.00      PROA   
ATOM   3548  C   GLN P 226     -41.720-140.688 111.538  0.00 97.00      PROA   
ATOM   3549  O   GLN P 226     -40.924-141.504 111.079  0.00 97.00      PROA   
ATOM   3550  N   ILE P 227     -42.629-141.001 112.495  0.00 97.00      PROA   
ATOM   3551  HN  ILE P 227     -43.291-140.314 112.792  0.00 97.00      PROA   
ATOM   3552  CA  ILE P 227     -42.589-142.221 113.269  0.00 97.00      PROA   
ATOM   3553  HA  ILE P 227     -41.790-142.847 112.896  0.00 97.00      PROA   
ATOM   3554  CB  ILE P 227     -42.347-141.981 114.762  0.00 97.00      PROA   
ATOM   3555  HB  ILE P 227     -43.304-141.763 115.290  0.00 97.00      PROA   
ATOM   3556  CG2 ILE P 227     -41.735-143.276 115.340  0.00 97.00      PROA   
ATOM   3557 HG21 ILE P 227     -40.750-143.482 114.870  0.00 97.00      PROA   
ATOM   3558 HG22 ILE P 227     -42.396-144.148 115.167  0.00 97.00      PROA   
ATOM   3559 HG23 ILE P 227     -41.573-143.180 116.431  0.00 97.00      PROA   
ATOM   3560  CG1 ILE P 227     -41.424-140.757 115.017  0.00 97.00      PROA   
ATOM   3561 HG11 ILE P 227     -41.888-139.834 114.603  0.00 97.00      PROA   
ATOM   3562 HG12 ILE P 227     -40.461-140.923 114.489  0.00 97.00      PROA   
ATOM   3563  CD  ILE P 227     -41.159-140.493 116.505  0.00 97.00      PROA   
ATOM   3564  HD1 ILE P 227     -40.525-141.291 116.945  0.00 97.00      PROA   
ATOM   3565  HD2 ILE P 227     -42.118-140.454 117.065  0.00 97.00      PROA   
ATOM   3566  HD3 ILE P 227     -40.637-139.521 116.638  0.00 97.00      PROA   
ATOM   3567  C   ILE P 227     -43.899-142.948 113.057  0.00 97.00      PROA   
ATOM   3568  O   ILE P 227     -44.979-142.391 113.233  0.00 97.00      PROA   
ATOM   3569  N   LEU P 228     -43.831-144.234 112.652  0.00 97.00      PROA   
ATOM   3570  HN  LEU P 228     -42.945-144.676 112.529  0.00 97.00      PROA   
ATOM   3571  CA  LEU P 228     -44.971-144.984 112.163  0.00 97.00      PROA   
ATOM   3572  HA  LEU P 228     -45.741-144.302 111.827  0.00 97.00      PROA   
ATOM   3573  CB  LEU P 228     -44.546-145.877 110.964  0.00 97.00      PROA   
ATOM   3574  HB1 LEU P 228     -45.410-146.517 110.676  0.00 97.00      PROA   
ATOM   3575  HB2 LEU P 228     -43.715-146.549 111.268  0.00 97.00      PROA   
ATOM   3576  CG  LEU P 228     -44.119-145.112 109.676  0.00 97.00      PROA   
ATOM   3577  HG  LEU P 228     -44.866-144.302 109.501  0.00 97.00      PROA   
ATOM   3578  CD1 LEU P 228     -42.718-144.466 109.733  0.00 97.00      PROA   
ATOM   3579 HD11 LEU P 228     -41.957-145.223 110.016  0.00 97.00      PROA   
ATOM   3580 HD12 LEU P 228     -42.681-143.628 110.455  0.00 97.00      PROA   
ATOM   3581 HD13 LEU P 228     -42.448-144.057 108.736  0.00 97.00      PROA   
ATOM   3582  CD2 LEU P 228     -44.172-146.053 108.458  0.00 97.00      PROA   
ATOM   3583 HD21 LEU P 228     -45.185-146.490 108.345  0.00 97.00      PROA   
ATOM   3584 HD22 LEU P 228     -43.438-146.877 108.583  0.00 97.00      PROA   
ATOM   3585 HD23 LEU P 228     -43.920-145.495 107.531  0.00 97.00      PROA   
ATOM   3586  C   LEU P 228     -45.575-145.834 113.270  0.00 97.00      PROA   
ATOM   3587  O   LEU P 228     -46.448-146.663 113.022  0.00 97.00      PROA   
ATOM   3588  N   THR P 229     -45.102-145.598 114.513  0.00 97.00      PROA   
ATOM   3589  HN  THR P 229     -44.455-144.845 114.592  0.00 97.00      PROA   
ATOM   3590  CA  THR P 229     -45.356-146.309 115.754  0.00 97.00      PROA   
ATOM   3591  HA  THR P 229     -46.196-145.850 116.253  0.00 97.00      PROA   
ATOM   3592  CB  THR P 229     -45.554-147.837 115.659  0.00 97.00      PROA   
ATOM   3593  HB  THR P 229     -44.844-148.247 114.905  0.00 97.00      PROA   
ATOM   3594  OG1 THR P 229     -46.881-148.131 115.250  0.00 97.00      PROA   
ATOM   3595  HG1 THR P 229     -46.987-147.688 114.404  0.00 97.00      PROA   
ATOM   3596  CG2 THR P 229     -45.350-148.611 116.983  0.00 97.00      PROA   
ATOM   3597 HG21 THR P 229     -46.055-148.267 117.764  0.00 97.00      PROA   
ATOM   3598 HG22 THR P 229     -44.321-148.515 117.371  0.00 97.00      PROA   
ATOM   3599 HG23 THR P 229     -45.541-149.693 116.811  0.00 97.00      PROA   
ATOM   3600  C   THR P 229     -44.106-146.015 116.533  0.00 97.00      PROA   
ATOM   3601  O   THR P 229     -43.090-146.672 116.317  0.00 97.00      PROA   
ATOM   3602  N   ALA P 230     -44.097-144.998 117.433  0.00 97.00      PROA   
ATOM   3603  HN  ALA P 230     -44.865-144.370 117.551  0.00 97.00      PROA   
ATOM   3604  CA  ALA P 230     -42.969-144.797 118.327  0.00 97.00      PROA   
ATOM   3605  HA  ALA P 230     -42.074-144.828 117.726  0.00 97.00      PROA   
ATOM   3606  CB  ALA P 230     -43.009-143.441 119.054  0.00 97.00      PROA   
ATOM   3607  HB1 ALA P 230     -43.911-143.363 119.699  0.00 97.00      PROA   
ATOM   3608  HB2 ALA P 230     -43.033-142.618 118.307  0.00 97.00      PROA   
ATOM   3609  HB3 ALA P 230     -42.101-143.304 119.677  0.00 97.00      PROA   
ATOM   3610  C   ALA P 230     -42.872-145.923 119.332  0.00 97.00      PROA   
ATOM   3611  O   ALA P 230     -43.885-146.415 119.799  0.00 97.00      PROA   
ATOM   3612  N   ARG P 231     -41.649-146.380 119.662  0.00 97.00      PROA   
ATOM   3613  HN  ARG P 231     -40.845-145.960 119.242  0.00 97.00      PROA   
ATOM   3614  CA  ARG P 231     -41.425-147.635 120.345  0.00 97.00      PROA   
ATOM   3615  HA  ARG P 231     -42.370-148.071 120.631  0.00 97.00      PROA   
ATOM   3616  CB  ARG P 231     -40.714-148.642 119.404  0.00 97.00      PROA   
ATOM   3617  HB1 ARG P 231     -40.394-149.523 119.992  0.00 97.00      PROA   
ATOM   3618  HB2 ARG P 231     -39.798-148.183 118.977  0.00 97.00      PROA   
ATOM   3619  CG  ARG P 231     -41.623-149.126 118.256  0.00 97.00      PROA   
ATOM   3620  HG1 ARG P 231     -41.615-148.344 117.468  0.00 97.00      PROA   
ATOM   3621  HG2 ARG P 231     -42.664-149.188 118.638  0.00 97.00      PROA   
ATOM   3622  CD  ARG P 231     -41.228-150.469 117.599  0.00 97.00      PROA   
ATOM   3623  HD1 ARG P 231     -40.201-150.375 117.183  0.00 97.00      PROA   
ATOM   3624  HD2 ARG P 231     -41.929-150.742 116.784  0.00 97.00      PROA   
ATOM   3625  NE  ARG P 231     -41.184-151.590 118.593  0.00 97.00      PROA   
ATOM   3626  HE  ARG P 231     -40.265-151.889 118.857  0.00 97.00      PROA   
ATOM   3627  CZ  ARG P 231     -42.075-151.709 119.590  0.00 97.00      PROA   
ATOM   3628  NH1 ARG P 231     -43.388-151.606 119.402  0.00 97.00      PROA   
ATOM   3629 HH11 ARG P 231     -43.732-151.466 118.484  0.00 97.00      PROA   
ATOM   3630 HH12 ARG P 231     -43.956-151.610 120.229  0.00 97.00      PROA   
ATOM   3631  NH2 ARG P 231     -41.627-151.843 120.848  0.00 97.00      PROA   
ATOM   3632 HH21 ARG P 231     -40.636-151.750 120.965  0.00 97.00      PROA   
ATOM   3633 HH22 ARG P 231     -42.237-151.506 121.564  0.00 97.00      PROA   
ATOM   3634  C   ARG P 231     -40.621-147.518 121.620  0.00 97.00      PROA   
ATOM   3635  O   ARG P 231     -39.927-146.547 121.879  0.00 97.00      PROA   
ATOM   3636  N   ARG P 232     -40.677-148.571 122.457  0.00 97.00      PROA   
ATOM   3637  HN  ARG P 232     -41.380-149.271 122.317  0.00 97.00      PROA   
ATOM   3638  CA  ARG P 232     -39.814-148.790 123.603  0.00 97.00      PROA   
ATOM   3639  HA  ARG P 232     -40.063-148.045 124.343  0.00 97.00      PROA   
ATOM   3640  CB  ARG P 232     -40.116-150.205 124.153  0.00 97.00      PROA   
ATOM   3641  HB1 ARG P 232     -39.213-150.688 124.580  0.00 97.00      PROA   
ATOM   3642  HB2 ARG P 232     -40.424-150.836 123.288  0.00 97.00      PROA   
ATOM   3643  CG  ARG P 232     -41.258-150.200 125.184  0.00 97.00      PROA   
ATOM   3644  HG1 ARG P 232     -41.849-151.140 125.090  0.00 97.00      PROA   
ATOM   3645  HG2 ARG P 232     -41.949-149.370 124.928  0.00 97.00      PROA   
ATOM   3646  CD  ARG P 232     -40.754-150.036 126.622  0.00 97.00      PROA   
ATOM   3647  HD1 ARG P 232     -41.584-149.871 127.339  0.00 97.00      PROA   
ATOM   3648  HD2 ARG P 232     -40.034-149.191 126.692  0.00 97.00      PROA   
ATOM   3649  NE  ARG P 232     -40.129-151.353 126.953  0.00 97.00      PROA   
ATOM   3650  HE  ARG P 232     -40.617-152.163 126.639  0.00 97.00      PROA   
ATOM   3651  CZ  ARG P 232     -38.832-151.539 127.272  0.00 97.00      PROA   
ATOM   3652  NH1 ARG P 232     -38.027-150.541 127.664  0.00 97.00      PROA   
ATOM   3653 HH11 ARG P 232     -38.388-149.615 127.690  0.00 97.00      PROA   
ATOM   3654 HH12 ARG P 232     -37.070-150.737 127.863  0.00 97.00      PROA   
ATOM   3655  NH2 ARG P 232     -38.325-152.780 127.150  0.00 97.00      PROA   
ATOM   3656 HH21 ARG P 232     -38.897-153.489 126.745  0.00 97.00      PROA   
ATOM   3657 HH22 ARG P 232     -37.352-152.919 127.309  0.00 97.00      PROA   
ATOM   3658  C   ARG P 232     -38.319-148.651 123.354  0.00 97.00      PROA   
ATOM   3659  O   ARG P 232     -37.599-148.062 124.152  0.00 97.00      PROA   
ATOM   3660  N   GLU P 233     -37.829-149.172 122.220  0.00 97.00      PROA   
ATOM   3661  HN  GLU P 233     -38.409-149.776 121.673  0.00 97.00      PROA   
ATOM   3662  CA  GLU P 233     -36.477-149.073 121.729  0.00 97.00      PROA   
ATOM   3663  HA  GLU P 233     -35.813-149.219 122.569  0.00 97.00      PROA   
ATOM   3664  CB  GLU P 233     -36.207-150.226 120.721  0.00 97.00      PROA   
ATOM   3665  HB1 GLU P 233     -36.084-151.174 121.293  0.00 97.00      PROA   
ATOM   3666  HB2 GLU P 233     -35.240-150.030 120.209  0.00 97.00      PROA   
ATOM   3667  CG  GLU P 233     -37.305-150.425 119.643  0.00 97.00      PROA   
ATOM   3668  HG1 GLU P 233     -36.821-150.807 118.718  0.00 97.00      PROA   
ATOM   3669  HG2 GLU P 233     -37.784-149.457 119.398  0.00 97.00      PROA   
ATOM   3670  CD  GLU P 233     -38.387-151.443 120.023  0.00 97.00      PROA   
ATOM   3671  OE1 GLU P 233     -38.993-151.318 121.114  0.00 97.00      PROA   
ATOM   3672  OE2 GLU P 233     -38.648-152.357 119.198  0.00 97.00      PROA   
ATOM   3673  C   GLU P 233     -36.111-147.699 121.177  0.00 97.00      PROA   
ATOM   3674  O   GLU P 233     -34.930-147.376 121.047  0.00 97.00      PROA   
ATOM   3675  N   ASP P 234     -37.112-146.828 120.902  0.00 97.00      PROA   
ATOM   3676  HN  ASP P 234     -38.063-147.126 120.908  0.00 97.00      PROA   
ATOM   3677  CA  ASP P 234     -36.919-145.431 120.551  0.00 97.00      PROA   
ATOM   3678  HA  ASP P 234     -36.097-145.365 119.851  0.00 97.00      PROA   
ATOM   3679  CB  ASP P 234     -38.186-144.798 119.896  0.00 97.00      PROA   
ATOM   3680  HB1 ASP P 234     -37.982-143.752 119.596  0.00 97.00      PROA   
ATOM   3681  HB2 ASP P 234     -39.020-144.771 120.625  0.00 97.00      PROA   
ATOM   3682  CG  ASP P 234     -38.693-145.508 118.639  0.00 97.00      PROA   
ATOM   3683  OD1 ASP P 234     -38.070-146.485 118.155  0.00 97.00      PROA   
ATOM   3684  OD2 ASP P 234     -39.743-145.032 118.130  0.00 97.00      PROA   
ATOM   3685  C   ASP P 234     -36.587-144.580 121.781  0.00 97.00      PROA   
ATOM   3686  O   ASP P 234     -36.163-143.435 121.654  0.00 97.00      PROA   
ATOM   3687  N   SER P 235     -36.789-145.108 123.015  0.00 97.00      PROA   
ATOM   3688  HN  SER P 235     -37.106-146.050 123.089  0.00 97.00      PROA   
ATOM   3689  CA  SER P 235     -36.640-144.360 124.263  0.00 97.00      PROA   
ATOM   3690  HA  SER P 235     -37.290-143.500 124.172  0.00 97.00      PROA   
ATOM   3691  CB  SER P 235     -37.093-145.158 125.530  0.00 97.00      PROA   
ATOM   3692  HB1 SER P 235     -38.083-145.613 125.321  0.00 97.00      PROA   
ATOM   3693  HB2 SER P 235     -37.206-144.468 126.392  0.00 97.00      PROA   
ATOM   3694  OG  SER P 235     -36.207-146.213 125.905  0.00 97.00      PROA   
ATOM   3695  HG1 SER P 235     -35.328-145.920 125.637  0.00 97.00      PROA   
ATOM   3696  C   SER P 235     -35.227-143.843 124.513  0.00 97.00      PROA   
ATOM   3697  O   SER P 235     -34.306-144.610 124.789  0.00 97.00      PROA   
ATOM   3698  N   GLY P 236     -35.004-142.513 124.448  0.00 97.00      PROA   
ATOM   3699  HN  GLY P 236     -35.715-141.859 124.202  0.00 97.00      PROA   
ATOM   3700  CA  GLY P 236     -33.661-142.033 124.699  0.00 97.00      PROA   
ATOM   3701  HA1 GLY P 236     -32.993-142.526 124.005  0.00 97.00      PROA   
ATOM   3702  HA2 GLY P 236     -33.425-142.220 125.738  0.00 97.00      PROA   
ATOM   3703  C   GLY P 236     -33.530-140.567 124.480  0.00 97.00      PROA   
ATOM   3704  O   GLY P 236     -34.425-139.789 124.786  0.00 97.00      PROA   
ATOM   3705  N   LEU P 237     -32.359-140.157 123.954  0.00 97.00      PROA   
ATOM   3706  HN  LEU P 237     -31.667-140.814 123.668  0.00 97.00      PROA   
ATOM   3707  CA  LEU P 237     -31.970-138.778 123.827  0.00 97.00      PROA   
ATOM   3708  HA  LEU P 237     -32.718-138.136 124.269  0.00 97.00      PROA   
ATOM   3709  CB  LEU P 237     -30.606-138.511 124.501  0.00 97.00      PROA   
ATOM   3710  HB1 LEU P 237     -30.360-137.441 124.373  0.00 97.00      PROA   
ATOM   3711  HB2 LEU P 237     -29.814-139.109 123.997  0.00 97.00      PROA   
ATOM   3712  CG  LEU P 237     -30.522-138.790 126.020  0.00 97.00      PROA   
ATOM   3713  HG  LEU P 237     -30.760-139.862 126.210  0.00 97.00      PROA   
ATOM   3714  CD1 LEU P 237     -29.086-138.527 126.509  0.00 97.00      PROA   
ATOM   3715 HD11 LEU P 237     -28.808-137.471 126.304  0.00 97.00      PROA   
ATOM   3716 HD12 LEU P 237     -28.368-139.178 125.969  0.00 97.00      PROA   
ATOM   3717 HD13 LEU P 237     -28.996-138.714 127.599  0.00 97.00      PROA   
ATOM   3718  CD2 LEU P 237     -31.518-137.925 126.808  0.00 97.00      PROA   
ATOM   3719 HD21 LEU P 237     -32.556-138.170 126.511  0.00 97.00      PROA   
ATOM   3720 HD22 LEU P 237     -31.331-136.849 126.603  0.00 97.00      PROA   
ATOM   3721 HD23 LEU P 237     -31.417-138.100 127.900  0.00 97.00      PROA   
ATOM   3722  C   LEU P 237     -31.889-138.441 122.357  0.00 97.00      PROA   
ATOM   3723  O   LEU P 237     -31.433-139.241 121.546  0.00 97.00      PROA   
ATOM   3724  N   TYR P 238     -32.399-137.246 121.988  0.00 97.00      PROA   
ATOM   3725  HN  TYR P 238     -32.795-136.647 122.683  0.00 97.00      PROA   
ATOM   3726  CA  TYR P 238     -32.554-136.787 120.625  0.00 97.00      PROA   
ATOM   3727  HA  TYR P 238     -32.028-137.452 119.953  0.00 97.00      PROA   
ATOM   3728  CB  TYR P 238     -34.047-136.671 120.220  0.00 97.00      PROA   
ATOM   3729  HB1 TYR P 238     -34.172-136.113 119.267  0.00 97.00      PROA   
ATOM   3730  HB2 TYR P 238     -34.619-136.140 121.013  0.00 97.00      PROA   
ATOM   3731  CG  TYR P 238     -34.645-138.038 120.041  0.00 97.00      PROA   
ATOM   3732  CD1 TYR P 238     -35.084-138.792 121.145  0.00 97.00      PROA   
ATOM   3733  HD1 TYR P 238     -34.980-138.391 122.143  0.00 97.00      PROA   
ATOM   3734  CE1 TYR P 238     -35.655-140.057 120.962  0.00 97.00      PROA   
ATOM   3735  HE1 TYR P 238     -35.988-140.629 121.816  0.00 97.00      PROA   
ATOM   3736  CZ  TYR P 238     -35.818-140.561 119.666  0.00 97.00      PROA   
ATOM   3737  OH  TYR P 238     -36.392-141.823 119.447  0.00 97.00      PROA   
ATOM   3738  HH  TYR P 238     -36.372-142.305 120.281  0.00 97.00      PROA   
ATOM   3739  CD2 TYR P 238     -34.813-138.561 118.748  0.00 97.00      PROA   
ATOM   3740  HD2 TYR P 238     -34.493-137.990 117.889  0.00 97.00      PROA   
ATOM   3741  CE2 TYR P 238     -35.402-139.815 118.562  0.00 97.00      PROA   
ATOM   3742  HE2 TYR P 238     -35.522-140.217 117.567  0.00 97.00      PROA   
ATOM   3743  C   TYR P 238     -31.954-135.415 120.462  0.00 97.00      PROA   
ATOM   3744  O   TYR P 238     -32.159-134.539 121.294  0.00 97.00      PROA   
ATOM   3745  N   TRP P 239     -31.219-135.172 119.354  0.00 97.00      PROA   
ATOM   3746  HN  TRP P 239     -31.008-135.889 118.696  0.00 97.00      PROA   
ATOM   3747  CA  TRP P 239     -30.719-133.843 119.068  0.00 97.00      PROA   
ATOM   3748  HA  TRP P 239     -31.394-133.117 119.502  0.00 97.00      PROA   
ATOM   3749  CB  TRP P 239     -29.300-133.576 119.648  0.00 97.00      PROA   
ATOM   3750  HB1 TRP P 239     -29.386-133.685 120.749  0.00 97.00      PROA   
ATOM   3751  HB2 TRP P 239     -29.008-132.520 119.467  0.00 97.00      PROA   
ATOM   3752  CG  TRP P 239     -28.188-134.477 119.204  0.00 97.00      PROA   
ATOM   3753  CD1 TRP P 239     -27.941-135.730 119.695  0.00 97.00      PROA   
ATOM   3754  HD1 TRP P 239     -28.564-136.225 120.419  0.00 97.00      PROA   
ATOM   3755  NE1 TRP P 239     -26.787-136.226 119.159  0.00 97.00      PROA   
ATOM   3756  HE1 TRP P 239     -26.357-137.067 119.411  0.00 97.00      PROA   
ATOM   3757  CE2 TRP P 239     -26.262-135.314 118.292  0.00 97.00      PROA   
ATOM   3758  CD2 TRP P 239     -27.119-134.187 118.290  0.00 97.00      PROA   
ATOM   3759  CE3 TRP P 239     -26.803-133.086 117.497  0.00 97.00      PROA   
ATOM   3760  HE3 TRP P 239     -27.433-132.208 117.482  0.00 97.00      PROA   
ATOM   3761  CZ3 TRP P 239     -25.663-133.150 116.692  0.00 97.00      PROA   
ATOM   3762  HZ3 TRP P 239     -25.428-132.330 116.031  0.00 97.00      PROA   
ATOM   3763  CZ2 TRP P 239     -25.122-135.369 117.505  0.00 97.00      PROA   
ATOM   3764  HZ2 TRP P 239     -24.491-136.244 117.495  0.00 97.00      PROA   
ATOM   3765  CH2 TRP P 239     -24.836-134.270 116.695  0.00 97.00      PROA   
ATOM   3766  HH2 TRP P 239     -23.980-134.299 116.035  0.00 97.00      PROA   
ATOM   3767  C   TRP P 239     -30.755-133.598 117.582  0.00 97.00      PROA   
ATOM   3768  O   TRP P 239     -30.811-134.522 116.775  0.00 97.00      PROA   
ATOM   3769  N   CYS P 240     -30.747-132.300 117.207  0.00 97.00      PROA   
ATOM   3770  HN  CYS P 240     -30.748-131.590 117.909  0.00 97.00      PROA   
ATOM   3771  CA  CYS P 240     -30.753-131.846 115.834  0.00 97.00      PROA   
ATOM   3772  HA  CYS P 240     -30.511-132.684 115.201  0.00 97.00      PROA   
ATOM   3773  CB  CYS P 240     -32.130-131.270 115.390  0.00 97.00      PROA   
ATOM   3774  HB1 CYS P 240     -32.831-132.132 115.356  0.00 97.00      PROA   
ATOM   3775  HB2 CYS P 240     -32.069-130.868 114.356  0.00 97.00      PROA   
ATOM   3776  SG  CYS P 240     -32.815-130.027 116.538  0.00 97.00      PROA   
ATOM   3777  C   CYS P 240     -29.659-130.822 115.619  0.00 97.00      PROA   
ATOM   3778  O   CYS P 240     -29.177-130.169 116.538  0.00 97.00      PROA   
ATOM   3779  N   GLU P 241     -29.205-130.685 114.360  0.00 97.00      PROA   
ATOM   3780  HN  GLU P 241     -29.574-131.244 113.623  0.00 97.00      PROA   
ATOM   3781  CA  GLU P 241     -28.085-129.842 114.012  0.00 97.00      PROA   
ATOM   3782  HA  GLU P 241     -27.759-129.279 114.876  0.00 97.00      PROA   
ATOM   3783  CB  GLU P 241     -26.891-130.715 113.569  0.00 97.00      PROA   
ATOM   3784  HB1 GLU P 241     -27.236-131.433 112.796  0.00 97.00      PROA   
ATOM   3785  HB2 GLU P 241     -26.623-131.309 114.473  0.00 97.00      PROA   
ATOM   3786  CG  GLU P 241     -25.661-129.960 113.031  0.00 97.00      PROA   
ATOM   3787  HG1 GLU P 241     -25.455-129.067 113.659  0.00 97.00      PROA   
ATOM   3788  HG2 GLU P 241     -25.827-129.636 111.983  0.00 97.00      PROA   
ATOM   3789  CD  GLU P 241     -24.411-130.826 113.074  0.00 97.00      PROA   
ATOM   3790  OE1 GLU P 241     -24.498-132.007 113.492  0.00 97.00      PROA   
ATOM   3791  OE2 GLU P 241     -23.329-130.283 112.730  0.00 97.00      PROA   
ATOM   3792  C   GLU P 241     -28.488-128.822 112.976  0.00 97.00      PROA   
ATOM   3793  O   GLU P 241     -29.301-129.097 112.095  0.00 97.00      PROA   
ATOM   3794  N   ALA P 242     -27.940-127.587 113.093  0.00 97.00      PROA   
ATOM   3795  HN  ALA P 242     -27.310-127.375 113.835  0.00 97.00      PROA   
ATOM   3796  CA  ALA P 242     -28.251-126.492 112.205  0.00 97.00      PROA   
ATOM   3797  HA  ALA P 242     -28.577-126.885 111.251  0.00 97.00      PROA   
ATOM   3798  CB  ALA P 242     -29.345-125.584 112.800  0.00 97.00      PROA   
ATOM   3799  HB1 ALA P 242     -29.014-125.166 113.774  0.00 97.00      PROA   
ATOM   3800  HB2 ALA P 242     -30.266-126.181 112.977  0.00 97.00      PROA   
ATOM   3801  HB3 ALA P 242     -29.598-124.752 112.112  0.00 97.00      PROA   
ATOM   3802  C   ALA P 242     -26.994-125.683 111.969  0.00 97.00      PROA   
ATOM   3803  O   ALA P 242     -26.176-125.499 112.867  0.00 97.00      PROA   
ATOM   3804  N   ALA P 243     -26.798-125.200 110.719  0.00 97.00      PROA   
ATOM   3805  HN  ALA P 243     -27.457-125.359 109.990  0.00 97.00      PROA   
ATOM   3806  CA  ALA P 243     -25.560-124.579 110.319  0.00 97.00      PROA   
ATOM   3807  HA  ALA P 243     -25.160-124.003 111.143  0.00 97.00      PROA   
ATOM   3808  CB  ALA P 243     -24.543-125.654 109.870  0.00 97.00      PROA   
ATOM   3809  HB1 ALA P 243     -24.949-126.243 109.019  0.00 97.00      PROA   
ATOM   3810  HB2 ALA P 243     -24.347-126.360 110.706  0.00 97.00      PROA   
ATOM   3811  HB3 ALA P 243     -23.577-125.204 109.562  0.00 97.00      PROA   
ATOM   3812  C   ALA P 243     -25.798-123.630 109.162  0.00 97.00      PROA   
ATOM   3813  O   ALA P 243     -26.832-123.662 108.498  0.00 97.00      PROA   
ATOM   3814  N   THR P 244     -24.810-122.743 108.902  0.00 97.00      PROA   
ATOM   3815  HN  THR P 244     -24.034-122.677 109.529  0.00 97.00      PROA   
ATOM   3816  CA  THR P 244     -24.627-122.026 107.650  0.00 97.00      PROA   
ATOM   3817  HA  THR P 244     -25.550-121.520 107.398  0.00 97.00      PROA   
ATOM   3818  CB  THR P 244     -23.495-121.016 107.742  0.00 97.00      PROA   
ATOM   3819  HB  THR P 244     -23.278-120.579 106.747  0.00 97.00      PROA   
ATOM   3820  OG1 THR P 244     -22.327-121.653 108.227  0.00 97.00      PROA   
ATOM   3821  HG1 THR P 244     -22.293-122.499 107.773  0.00 97.00      PROA   
ATOM   3822  CG2 THR P 244     -23.835-119.848 108.685  0.00 97.00      PROA   
ATOM   3823 HG21 THR P 244     -24.092-120.211 109.701  0.00 97.00      PROA   
ATOM   3824 HG22 THR P 244     -24.688-119.263 108.285  0.00 97.00      PROA   
ATOM   3825 HG23 THR P 244     -22.955-119.172 108.767  0.00 97.00      PROA   
ATOM   3826  C   THR P 244     -24.276-122.994 106.521  0.00 97.00      PROA   
ATOM   3827  O   THR P 244     -23.510-123.932 106.727  0.00 97.00      PROA   
ATOM   3828  N   GLU P 245     -24.789-122.741 105.294  0.00 97.00      PROA   
ATOM   3829  HN  GLU P 245     -25.347-121.926 105.156  0.00 97.00      PROA   
ATOM   3830  CA  GLU P 245     -24.661-123.537 104.076  0.00 97.00      PROA   
ATOM   3831  HA  GLU P 245     -25.128-124.500 104.226  0.00 97.00      PROA   
ATOM   3832  CB  GLU P 245     -25.405-122.685 103.005  0.00 97.00      PROA   
ATOM   3833  HB1 GLU P 245     -24.749-121.847 102.686  0.00 97.00      PROA   
ATOM   3834  HB2 GLU P 245     -26.268-122.228 103.548  0.00 97.00      PROA   
ATOM   3835  CG  GLU P 245     -25.935-123.397 101.743  0.00 97.00      PROA   
ATOM   3836  HG1 GLU P 245     -25.859-124.494 101.872  0.00 97.00      PROA   
ATOM   3837  HG2 GLU P 245     -25.317-123.105 100.868  0.00 97.00      PROA   
ATOM   3838  CD  GLU P 245     -27.393-123.058 101.397  0.00 97.00      PROA   
ATOM   3839  OE1 GLU P 245     -27.911-121.992 101.814  0.00 97.00      PROA   
ATOM   3840  OE2 GLU P 245     -28.010-123.888 100.683  0.00 97.00      PROA   
ATOM   3841  C   GLU P 245     -23.192-123.735 103.695  0.00 97.00      PROA   
ATOM   3842  O   GLU P 245     -22.720-124.826 103.379  0.00 97.00      PROA   
ATOM   3843  N   ASP P 246     -22.444-122.634 103.812  0.00 97.00      PROA   
ATOM   3844  HN  ASP P 246     -22.924-121.777 103.999  0.00 97.00      PROA   
ATOM   3845  CA  ASP P 246     -21.037-122.395 103.625  0.00 97.00      PROA   
ATOM   3846  HA  ASP P 246     -20.744-122.819 102.673  0.00 97.00      PROA   
ATOM   3847  CB  ASP P 246     -20.860-120.837 103.573  0.00 97.00      PROA   
ATOM   3848  HB1 ASP P 246     -21.129-120.479 102.553  0.00 97.00      PROA   
ATOM   3849  HB2 ASP P 246     -19.812-120.536 103.763  0.00 97.00      PROA   
ATOM   3850  CG  ASP P 246     -21.794-120.108 104.557  0.00 97.00      PROA   
ATOM   3851  OD1 ASP P 246     -23.024-120.013 104.291  0.00 97.00      PROA   
ATOM   3852  OD2 ASP P 246     -21.297-119.688 105.627  0.00 97.00      PROA   
ATOM   3853  C   ASP P 246     -20.122-123.029 104.689  0.00 97.00      PROA   
ATOM   3854  O   ASP P 246     -18.915-123.139 104.482  0.00 97.00      PROA   
ATOM   3855  N   GLY P 247     -20.655-123.489 105.848  0.00 97.00      PROA   
ATOM   3856  HN  GLY P 247     -21.648-123.483 105.955  0.00 97.00      PROA   
ATOM   3857  CA  GLY P 247     -19.878-124.167 106.891  0.00 97.00      PROA   
ATOM   3858  HA1 GLY P 247     -19.209-124.877 106.424  0.00 97.00      PROA   
ATOM   3859  HA2 GLY P 247     -20.583-124.651 107.552  0.00 97.00      PROA   
ATOM   3860  C   GLY P 247     -19.035-123.256 107.752  0.00 97.00      PROA   
ATOM   3861  O   GLY P 247     -18.150-123.702 108.483  0.00 97.00      PROA   
ATOM   3862  N   ASN P 248     -19.304-121.938 107.703  0.00 97.00      PROA   
ATOM   3863  HN  ASN P 248     -19.974-121.596 107.048  0.00 97.00      PROA   
ATOM   3864  CA  ASN P 248     -18.731-120.957 108.600  0.00 97.00      PROA   
ATOM   3865  HA  ASN P 248     -17.657-121.062 108.562  0.00 97.00      PROA   
ATOM   3866  CB  ASN P 248     -19.146-119.536 108.150  0.00 97.00      PROA   
ATOM   3867  HB1 ASN P 248     -18.994-118.785 108.953  0.00 97.00      PROA   
ATOM   3868  HB2 ASN P 248     -20.217-119.529 107.855  0.00 97.00      PROA   
ATOM   3869  CG  ASN P 248     -18.236-119.140 106.982  0.00 97.00      PROA   
ATOM   3870  OD1 ASN P 248     -17.025-119.383 107.025  0.00 97.00      PROA   
ATOM   3871  ND2 ASN P 248     -18.819-118.564 105.899  0.00 97.00      PROA   
ATOM   3872 HD21 ASN P 248     -18.241-118.348 105.116  0.00 97.00      PROA   
ATOM   3873 HD22 ASN P 248     -19.814-118.633 105.801  0.00 97.00      PROA   
ATOM   3874  C   ASN P 248     -19.111-121.185 110.050  0.00 97.00      PROA   
ATOM   3875  O   ASN P 248     -18.254-121.157 110.932  0.00 97.00      PROA   
ATOM   3876  N   VAL P 249     -20.405-121.457 110.312  0.00 97.00      PROA   
ATOM   3877  HN  VAL P 249     -21.067-121.470 109.564  0.00 97.00      PROA   
ATOM   3878  CA  VAL P 249     -20.954-121.617 111.639  0.00 97.00      PROA   
ATOM   3879  HA  VAL P 249     -20.156-121.716 112.361  0.00 97.00      PROA   
ATOM   3880  CB  VAL P 249     -21.849-120.446 112.035  0.00 97.00      PROA   
ATOM   3881  HB  VAL P 249     -22.743-120.406 111.374  0.00 97.00      PROA   
ATOM   3882  CG1 VAL P 249     -22.325-120.601 113.498  0.00 97.00      PROA   
ATOM   3883 HG11 VAL P 249     -21.453-120.669 114.182  0.00 97.00      PROA   
ATOM   3884 HG12 VAL P 249     -22.957-121.503 113.633  0.00 97.00      PROA   
ATOM   3885 HG13 VAL P 249     -22.927-119.717 113.790  0.00 97.00      PROA   
ATOM   3886  CG2 VAL P 249     -21.081-119.120 111.848  0.00 97.00      PROA   
ATOM   3887 HG21 VAL P 249     -20.741-118.976 110.803  0.00 97.00      PROA   
ATOM   3888 HG22 VAL P 249     -20.198-119.089 112.521  0.00 97.00      PROA   
ATOM   3889 HG23 VAL P 249     -21.747-118.269 112.095  0.00 97.00      PROA   
ATOM   3890  C   VAL P 249     -21.786-122.879 111.664  0.00 97.00      PROA   
ATOM   3891  O   VAL P 249     -22.706-123.045 110.870  0.00 97.00      PROA   
ATOM   3892  N   LEU P 250     -21.506-123.791 112.618  0.00 97.00      PROA   
ATOM   3893  HN  LEU P 250     -20.736-123.670 113.238  0.00 97.00      PROA   
ATOM   3894  CA  LEU P 250     -22.367-124.914 112.914  0.00 97.00      PROA   
ATOM   3895  HA  LEU P 250     -23.305-124.778 112.395  0.00 97.00      PROA   
ATOM   3896  CB  LEU P 250     -21.855-126.325 112.490  0.00 97.00      PROA   
ATOM   3897  HB1 LEU P 250     -21.925-126.352 111.378  0.00 97.00      PROA   
ATOM   3898  HB2 LEU P 250     -22.567-127.090 112.868  0.00 97.00      PROA   
ATOM   3899  CG  LEU P 250     -20.411-126.799 112.837  0.00 97.00      PROA   
ATOM   3900  HG  LEU P 250     -20.321-127.794 112.331  0.00 97.00      PROA   
ATOM   3901  CD1 LEU P 250     -19.280-125.929 112.253  0.00 97.00      PROA   
ATOM   3902 HD11 LEU P 250     -19.189-124.979 112.818  0.00 97.00      PROA   
ATOM   3903 HD12 LEU P 250     -19.481-125.698 111.186  0.00 97.00      PROA   
ATOM   3904 HD13 LEU P 250     -18.312-126.467 112.330  0.00 97.00      PROA   
ATOM   3905  CD2 LEU P 250     -20.176-127.075 114.334  0.00 97.00      PROA   
ATOM   3906 HD21 LEU P 250     -21.012-127.673 114.753  0.00 97.00      PROA   
ATOM   3907 HD22 LEU P 250     -20.090-126.126 114.898  0.00 97.00      PROA   
ATOM   3908 HD23 LEU P 250     -19.229-127.639 114.472  0.00 97.00      PROA   
ATOM   3909  C   LEU P 250     -22.713-124.807 114.373  0.00 97.00      PROA   
ATOM   3910  O   LEU P 250     -21.863-124.525 115.215  0.00 97.00      PROA   
ATOM   3911  N   LYS P 251     -24.014-124.952 114.703  0.00 97.00      PROA   
ATOM   3912  HN  LYS P 251     -24.711-125.151 114.016  0.00 97.00      PROA   
ATOM   3913  CA  LYS P 251     -24.489-124.630 116.023  0.00 97.00      PROA   
ATOM   3914  HA  LYS P 251     -23.673-124.649 116.731  0.00 97.00      PROA   
ATOM   3915  CB  LYS P 251     -25.097-123.218 116.038  0.00 97.00      PROA   
ATOM   3916  HB1 LYS P 251     -26.027-123.156 115.435  0.00 97.00      PROA   
ATOM   3917  HB2 LYS P 251     -24.344-122.572 115.526  0.00 97.00      PROA   
ATOM   3918  CG  LYS P 251     -25.304-122.667 117.456  0.00 97.00      PROA   
ATOM   3919  HG1 LYS P 251     -24.868-123.369 118.203  0.00 97.00      PROA   
ATOM   3920  HG2 LYS P 251     -26.395-122.615 117.655  0.00 97.00      PROA   
ATOM   3921  CD  LYS P 251     -24.645-121.290 117.649  0.00 97.00      PROA   
ATOM   3922  HD1 LYS P 251     -23.546-121.408 117.510  0.00 97.00      PROA   
ATOM   3923  HD2 LYS P 251     -24.822-120.951 118.694  0.00 97.00      PROA   
ATOM   3924  CE  LYS P 251     -25.172-120.228 116.669  0.00 97.00      PROA   
ATOM   3925  HE1 LYS P 251     -26.270-120.131 116.802  0.00 97.00      PROA   
ATOM   3926  HE2 LYS P 251     -24.963-120.500 115.613  0.00 97.00      PROA   
ATOM   3927  NZ  LYS P 251     -24.549-118.902 116.916  0.00 97.00      PROA   
ATOM   3928  HZ1 LYS P 251     -23.514-118.978 116.936  0.00 97.00      PROA   
ATOM   3929  HZ2 LYS P 251     -24.880-118.505 117.823  0.00 97.00      PROA   
ATOM   3930  HZ3 LYS P 251     -24.779-118.243 116.150  0.00 97.00      PROA   
ATOM   3931  C   LYS P 251     -25.479-125.684 116.438  0.00 97.00      PROA   
ATOM   3932  O   LYS P 251     -26.691-125.566 116.266  0.00 97.00      PROA   
ATOM   3933  N   ARG P 252     -24.938-126.783 116.998  0.00 97.00      PROA   
ATOM   3934  HN  ARG P 252     -23.949-126.833 117.127  0.00 97.00      PROA   
ATOM   3935  CA  ARG P 252     -25.683-127.932 117.461  0.00 97.00      PROA   
ATOM   3936  HA  ARG P 252     -26.302-128.250 116.634  0.00 97.00      PROA   
ATOM   3937  CB  ARG P 252     -24.717-129.095 117.798  0.00 97.00      PROA   
ATOM   3938  HB1 ARG P 252     -25.270-129.916 118.304  0.00 97.00      PROA   
ATOM   3939  HB2 ARG P 252     -23.935-128.729 118.500  0.00 97.00      PROA   
ATOM   3940  CG  ARG P 252     -24.040-129.692 116.547  0.00 97.00      PROA   
ATOM   3941  HG1 ARG P 252     -23.482-128.908 115.987  0.00 97.00      PROA   
ATOM   3942  HG2 ARG P 252     -24.850-130.062 115.877  0.00 97.00      PROA   
ATOM   3943  CD  ARG P 252     -23.072-130.843 116.872  0.00 97.00      PROA   
ATOM   3944  HD1 ARG P 252     -23.559-131.578 117.543  0.00 97.00      PROA   
ATOM   3945  HD2 ARG P 252     -22.143-130.449 117.339  0.00 97.00      PROA   
ATOM   3946  NE  ARG P 252     -22.773-131.527 115.578  0.00 97.00      PROA   
ATOM   3947  HE  ARG P 252     -23.484-131.536 114.872  0.00 97.00      PROA   
ATOM   3948  CZ  ARG P 252     -21.559-131.867 115.111  0.00 97.00      PROA   
ATOM   3949  NH1 ARG P 252     -20.540-132.174 115.908  0.00 97.00      PROA   
ATOM   3950 HH11 ARG P 252     -20.760-132.305 116.868  0.00 97.00      PROA   
ATOM   3951 HH12 ARG P 252     -19.756-132.606 115.475  0.00 97.00      PROA   
ATOM   3952  NH2 ARG P 252     -21.421-131.914 113.775  0.00 97.00      PROA   
ATOM   3953 HH21 ARG P 252     -22.186-131.516 113.262  0.00 97.00      PROA   
ATOM   3954 HH22 ARG P 252     -20.522-131.982 113.360  0.00 97.00      PROA   
ATOM   3955  C   ARG P 252     -26.637-127.658 118.616  0.00 97.00      PROA   
ATOM   3956  O   ARG P 252     -26.341-126.860 119.505  0.00 97.00      PROA   
ATOM   3957  N   SER P 253     -27.818-128.331 118.639  0.00 97.00      PROA   
ATOM   3958  HN  SER P 253     -28.092-128.933 117.891  0.00 97.00      PROA   
ATOM   3959  CA  SER P 253     -28.679-128.319 119.814  0.00 97.00      PROA   
ATOM   3960  HA  SER P 253     -28.697-127.305 120.178  0.00 97.00      PROA   
ATOM   3961  CB  SER P 253     -30.170-128.669 119.546  0.00 97.00      PROA   
ATOM   3962  HB1 SER P 253     -30.613-127.896 118.883  0.00 97.00      PROA   
ATOM   3963  HB2 SER P 253     -30.740-128.667 120.500  0.00 97.00      PROA   
ATOM   3964  OG  SER P 253     -30.334-129.940 118.938  0.00 97.00      PROA   
ATOM   3965  HG1 SER P 253     -29.887-129.888 118.084  0.00 97.00      PROA   
ATOM   3966  C   SER P 253     -28.122-129.254 120.887  0.00 97.00      PROA   
ATOM   3967  O   SER P 253     -27.627-130.328 120.546  0.00 97.00      PROA   
ATOM   3968  N   PRO P 254     -28.167-128.927 122.178  0.00 97.00      PROA   
ATOM   3969  CD  PRO P 254     -28.229-127.545 122.664  0.00 97.00      PROA   
ATOM   3970  HD1 PRO P 254     -29.285-127.201 122.618  0.00 97.00      PROA   
ATOM   3971  HD2 PRO P 254     -27.577-126.867 122.068  0.00 97.00      PROA   
ATOM   3972  CA  PRO P 254     -28.090-129.890 123.280  0.00 97.00      PROA   
ATOM   3973  HA  PRO P 254     -27.112-130.347 123.229  0.00 97.00      PROA   
ATOM   3974  CB  PRO P 254     -28.274-129.016 124.537  0.00 97.00      PROA   
ATOM   3975  HB1 PRO P 254     -27.730-129.423 125.412  0.00 97.00      PROA   
ATOM   3976  HB2 PRO P 254     -29.354-128.917 124.789  0.00 97.00      PROA   
ATOM   3977  CG  PRO P 254     -27.752-127.637 124.112  0.00 97.00      PROA   
ATOM   3978  HG1 PRO P 254     -28.140-126.812 124.743  0.00 97.00      PROA   
ATOM   3979  HG2 PRO P 254     -26.639-127.631 124.136  0.00 97.00      PROA   
ATOM   3980  C   PRO P 254     -29.118-131.017 123.205  0.00 97.00      PROA   
ATOM   3981  O   PRO P 254     -30.214-130.786 122.697  0.00 97.00      PROA   
ATOM   3982  N   GLU P 255     -28.793-132.241 123.704  0.00 97.00      PROA   
ATOM   3983  HN  GLU P 255     -27.882-132.431 124.063  0.00 97.00      PROA   
ATOM   3984  CA  GLU P 255     -29.705-133.374 123.722  0.00 97.00      PROA   
ATOM   3985  HA  GLU P 255     -29.997-133.550 122.699  0.00 97.00      PROA   
ATOM   3986  CB  GLU P 255     -29.045-134.685 124.242  0.00 97.00      PROA   
ATOM   3987  HB1 GLU P 255     -29.840-135.459 124.225  0.00 97.00      PROA   
ATOM   3988  HB2 GLU P 255     -28.727-134.559 125.300  0.00 97.00      PROA   
ATOM   3989  CG  GLU P 255     -27.842-135.189 123.400  0.00 97.00      PROA   
ATOM   3990  HG1 GLU P 255     -26.889-134.893 123.886  0.00 97.00      PROA   
ATOM   3991  HG2 GLU P 255     -27.871-134.736 122.387  0.00 97.00      PROA   
ATOM   3992  CD  GLU P 255     -27.842-136.710 123.205  0.00 97.00      PROA   
ATOM   3993  OE1 GLU P 255     -26.905-137.386 123.705  0.00 97.00      PROA   
ATOM   3994  OE2 GLU P 255     -28.777-137.209 122.526  0.00 97.00      PROA   
ATOM   3995  C   GLU P 255     -30.998-133.143 124.504  0.00 97.00      PROA   
ATOM   3996  O   GLU P 255     -31.010-132.544 125.578  0.00 97.00      PROA   
ATOM   3997  N   LEU P 256     -32.125-133.646 123.952  0.00 97.00      PROA   
ATOM   3998  HN  LEU P 256     -32.085-134.078 123.052  0.00 97.00      PROA   
ATOM   3999  CA  LEU P 256     -33.455-133.519 124.506  0.00 97.00      PROA   
ATOM   4000  HA  LEU P 256     -33.399-133.015 125.459  0.00 97.00      PROA   
ATOM   4001  CB  LEU P 256     -34.334-132.713 123.508  0.00 97.00      PROA   
ATOM   4002  HB1 LEU P 256     -34.429-133.271 122.553  0.00 97.00      PROA   
ATOM   4003  HB2 LEU P 256     -33.752-131.788 123.280  0.00 97.00      PROA   
ATOM   4004  CG  LEU P 256     -35.735-132.238 123.974  0.00 97.00      PROA   
ATOM   4005  HG  LEU P 256     -36.027-131.416 123.274  0.00 97.00      PROA   
ATOM   4006  CD1 LEU P 256     -36.825-133.316 123.830  0.00 97.00      PROA   
ATOM   4007 HD11 LEU P 256     -36.662-134.136 124.554  0.00 97.00      PROA   
ATOM   4008 HD12 LEU P 256     -36.817-133.743 122.806  0.00 97.00      PROA   
ATOM   4009 HD13 LEU P 256     -37.826-132.879 124.026  0.00 97.00      PROA   
ATOM   4010  CD2 LEU P 256     -35.726-131.629 125.388  0.00 97.00      PROA   
ATOM   4011 HD21 LEU P 256     -34.960-130.828 125.456  0.00 97.00      PROA   
ATOM   4012 HD22 LEU P 256     -35.502-132.408 126.147  0.00 97.00      PROA   
ATOM   4013 HD23 LEU P 256     -36.720-131.191 125.619  0.00 97.00      PROA   
ATOM   4014  C   LEU P 256     -33.984-134.922 124.732  0.00 97.00      PROA   
ATOM   4015  O   LEU P 256     -33.889-135.780 123.862  0.00 97.00      PROA   
ATOM   4016  N   GLU P 257     -34.545-135.213 125.930  0.00 97.00      PROA   
ATOM   4017  HN  GLU P 257     -34.654-134.516 126.634  0.00 97.00      PROA   
ATOM   4018  CA  GLU P 257     -34.962-136.555 126.293  0.00 97.00      PROA   
ATOM   4019  HA  GLU P 257     -34.311-137.261 125.801  0.00 97.00      PROA   
ATOM   4020  CB  GLU P 257     -34.861-136.802 127.822  0.00 97.00      PROA   
ATOM   4021  HB1 GLU P 257     -35.579-136.160 128.374  0.00 97.00      PROA   
ATOM   4022  HB2 GLU P 257     -33.841-136.464 128.126  0.00 97.00      PROA   
ATOM   4023  CG  GLU P 257     -34.975-138.288 128.241  0.00 97.00      PROA   
ATOM   4024  HG1 GLU P 257     -34.174-138.514 128.978  0.00 97.00      PROA   
ATOM   4025  HG2 GLU P 257     -34.834-138.958 127.368  0.00 97.00      PROA   
ATOM   4026  CD  GLU P 257     -36.303-138.629 128.904  0.00 97.00      PROA   
ATOM   4027  OE1 GLU P 257     -37.336-138.592 128.203  0.00 97.00      PROA   
ATOM   4028  OE2 GLU P 257     -36.296-138.971 130.111  0.00 97.00      PROA   
ATOM   4029  C   GLU P 257     -36.374-136.831 125.828  0.00 97.00      PROA   
ATOM   4030  O   GLU P 257     -37.287-136.036 126.037  0.00 97.00      PROA   
ATOM   4031  N   LEU P 258     -36.569-138.002 125.178  0.00 97.00      PROA   
ATOM   4032  HN  LEU P 258     -35.793-138.603 125.000  0.00 97.00      PROA   
ATOM   4033  CA  LEU P 258     -37.858-138.481 124.737  0.00 97.00      PROA   
ATOM   4034  HA  LEU P 258     -38.625-138.012 125.336  0.00 97.00      PROA   
ATOM   4035  CB  LEU P 258     -38.152-138.202 123.239  0.00 97.00      PROA   
ATOM   4036  HB1 LEU P 258     -39.122-138.659 122.944  0.00 97.00      PROA   
ATOM   4037  HB2 LEU P 258     -37.356-138.681 122.633  0.00 97.00      PROA   
ATOM   4038  CG  LEU P 258     -38.200-136.703 122.853  0.00 97.00      PROA   
ATOM   4039  HG  LEU P 258     -37.290-136.207 123.260  0.00 97.00      PROA   
ATOM   4040  CD1 LEU P 258     -38.155-136.525 121.327  0.00 97.00      PROA   
ATOM   4041 HD11 LEU P 258     -39.053-136.986 120.863  0.00 97.00      PROA   
ATOM   4042 HD12 LEU P 258     -37.250-137.007 120.905  0.00 97.00      PROA   
ATOM   4043 HD13 LEU P 258     -38.133-135.444 121.072  0.00 97.00      PROA   
ATOM   4044  CD2 LEU P 258     -39.437-135.987 123.428  0.00 97.00      PROA   
ATOM   4045 HD21 LEU P 258     -39.451-136.049 124.535  0.00 97.00      PROA   
ATOM   4046 HD22 LEU P 258     -40.365-136.450 123.031  0.00 97.00      PROA   
ATOM   4047 HD23 LEU P 258     -39.425-134.916 123.138  0.00 97.00      PROA   
ATOM   4048  C   LEU P 258     -37.943-139.971 125.002  0.00 97.00      PROA   
ATOM   4049  O   LEU P 258     -37.868-140.799 124.096  0.00 97.00      PROA   
ATOM   4050  N   GLN P 259     -38.113-140.361 126.284  0.00 97.00      PROA   
ATOM   4051  HN  GLN P 259     -37.982-139.702 127.028  0.00 97.00      PROA   
ATOM   4052  CA  GLN P 259     -38.538-141.689 126.675  0.00 97.00      PROA   
ATOM   4053  HA  GLN P 259     -37.834-142.368 126.223  0.00 97.00      PROA   
ATOM   4054  CB  GLN P 259     -38.492-141.928 128.209  0.00 97.00      PROA   
ATOM   4055  HB1 GLN P 259     -39.122-142.806 128.477  0.00 97.00      PROA   
ATOM   4056  HB2 GLN P 259     -38.925-141.037 128.715  0.00 97.00      PROA   
ATOM   4057  CG  GLN P 259     -37.076-142.181 128.762  0.00 97.00      PROA   
ATOM   4058  HG1 GLN P 259     -36.425-141.300 128.595  0.00 97.00      PROA   
ATOM   4059  HG2 GLN P 259     -36.609-143.055 128.261  0.00 97.00      PROA   
ATOM   4060  CD  GLN P 259     -37.169-142.499 130.260  0.00 97.00      PROA   
ATOM   4061  OE1 GLN P 259     -37.414-143.645 130.652  0.00 97.00      PROA   
ATOM   4062  NE2 GLN P 259     -36.985-141.458 131.117  0.00 97.00      PROA   
ATOM   4063 HE21 GLN P 259     -37.032-141.622 132.099  0.00 97.00      PROA   
ATOM   4064 HE22 GLN P 259     -36.799-140.543 130.751  0.00 97.00      PROA   
ATOM   4065  C   GLN P 259     -39.906-142.066 126.136  0.00 97.00      PROA   
ATOM   4066  O   GLN P 259     -40.832-141.262 126.125  0.00 97.00      PROA   
ATOM   4067  N   VAL P 260     -40.043-143.323 125.658  0.00 97.00      PROA   
ATOM   4068  HN  VAL P 260     -39.272-143.952 125.656  0.00 97.00      PROA   
ATOM   4069  CA  VAL P 260     -41.262-143.847 125.085  0.00 97.00      PROA   
ATOM   4070  HA  VAL P 260     -42.082-143.187 125.316  0.00 97.00      PROA   
ATOM   4071  CB  VAL P 260     -41.178-144.017 123.570  0.00 97.00      PROA   
ATOM   4072  HB  VAL P 260     -40.358-144.727 123.332  0.00 97.00      PROA   
ATOM   4073  CG1 VAL P 260     -42.511-144.558 123.010  0.00 97.00      PROA   
ATOM   4074 HG11 VAL P 260     -43.352-143.891 123.295  0.00 97.00      PROA   
ATOM   4075 HG12 VAL P 260     -42.721-145.583 123.377  0.00 97.00      PROA   
ATOM   4076 HG13 VAL P 260     -42.460-144.599 121.903  0.00 97.00      PROA   
ATOM   4077  CG2 VAL P 260     -40.819-142.672 122.898  0.00 97.00      PROA   
ATOM   4078 HG21 VAL P 260     -39.806-142.331 123.192  0.00 97.00      PROA   
ATOM   4079 HG22 VAL P 260     -41.551-141.889 123.178  0.00 97.00      PROA   
ATOM   4080 HG23 VAL P 260     -40.829-142.786 121.793  0.00 97.00      PROA   
ATOM   4081  C   VAL P 260     -41.499-145.181 125.767  0.00 97.00      PROA   
ATOM   4082  O   VAL P 260     -40.592-146.004 125.862  0.00 97.00      PROA   
ATOM   4083  N   LEU P 261     -42.724-145.416 126.295  0.00 97.00      PROA   
ATOM   4084  HN  LEU P 261     -43.449-144.735 126.194  0.00 97.00      PROA   
ATOM   4085  CA  LEU P 261     -43.049-146.599 127.068  0.00 97.00      PROA   
ATOM   4086  HA  LEU P 261     -42.227-147.293 126.999  0.00 97.00      PROA   
ATOM   4087  CB  LEU P 261     -43.293-146.296 128.567  0.00 97.00      PROA   
ATOM   4088  HB1 LEU P 261     -43.663-147.210 129.083  0.00 97.00      PROA   
ATOM   4089  HB2 LEU P 261     -44.079-145.513 128.654  0.00 97.00      PROA   
ATOM   4090  CG  LEU P 261     -42.038-145.821 129.341  0.00 97.00      PROA   
ATOM   4091  HG  LEU P 261     -41.682-144.869 128.882  0.00 97.00      PROA   
ATOM   4092  CD1 LEU P 261     -42.399-145.536 130.810  0.00 97.00      PROA   
ATOM   4093 HD11 LEU P 261     -42.733-146.472 131.307  0.00 97.00      PROA   
ATOM   4094 HD12 LEU P 261     -43.221-144.794 130.871  0.00 97.00      PROA   
ATOM   4095 HD13 LEU P 261     -41.516-145.140 131.355  0.00 97.00      PROA   
ATOM   4096  CD2 LEU P 261     -40.877-146.831 129.281  0.00 97.00      PROA   
ATOM   4097 HD21 LEU P 261     -40.029-146.470 129.901  0.00 97.00      PROA   
ATOM   4098 HD22 LEU P 261     -40.512-146.958 128.243  0.00 97.00      PROA   
ATOM   4099 HD23 LEU P 261     -41.207-147.816 129.673  0.00 97.00      PROA   
ATOM   4100  C   LEU P 261     -44.238-147.344 126.507  0.00 97.00      PROA   
ATOM   4101  O   LEU P 261     -45.287-146.783 126.207  0.00 97.00      PROA   
ATOM   4102  N   GLY P 262     -44.068-148.677 126.375  0.00 97.00      PROA   
ATOM   4103  HN  GLY P 262     -43.220-149.100 126.676  0.00 97.00      PROA   
ATOM   4104  CA  GLY P 262     -45.056-149.604 125.885  0.00 97.00      PROA   
ATOM   4105  HA1 GLY P 262     -44.859-149.783 124.840  0.00 97.00      PROA   
ATOM   4106  HA2 GLY P 262     -46.054-149.246 126.099  0.00 97.00      PROA   
ATOM   4107  C   GLY P 262     -44.840-150.894 126.603  0.00 97.00      PROA   
ATOM   4108  O   GLY P 262     -43.786-151.133 127.187  0.00 97.00      PROA   
ATOM   4109  N   HSD P 263     -45.851-151.779 126.546  0.00 97.00      PROA   
ATOM   4110  HN  HSD P 263     -46.675-151.576 126.023  0.00 97.00      PROA   
ATOM   4111  CA  HSD P 263     -45.801-153.095 127.133  0.00 97.00      PROA   
ATOM   4112  HA  HSD P 263     -44.794-153.331 127.452  0.00 97.00      PROA   
ATOM   4113  CB  HSD P 263     -46.774-153.238 128.326  0.00 97.00      PROA   
ATOM   4114  HB1 HSD P 263     -46.822-154.294 128.668  0.00 97.00      PROA   
ATOM   4115  HB2 HSD P 263     -47.795-152.935 128.006  0.00 97.00      PROA   
ATOM   4116  ND1 HSD P 263     -45.743-152.803 130.630  0.00 97.00      PROA   
ATOM   4117  HD1 HSD P 263     -45.476-153.747 130.829  0.00 97.00      PROA   
ATOM   4118  CG  HSD P 263     -46.363-152.354 129.480  0.00 97.00      PROA   
ATOM   4119  CE1 HSD P 263     -45.610-151.732 131.452  0.00 97.00      PROA   
ATOM   4120  HE1 HSD P 263     -45.151-151.790 132.438  0.00 97.00      PROA   
ATOM   4121  NE2 HSD P 263     -46.108-150.632 130.920  0.00 97.00      PROA   
ATOM   4122  CD2 HSD P 263     -46.590-151.026 129.684  0.00 97.00      PROA   
ATOM   4123  HD2 HSD P 263     -47.067-150.298 129.040  0.00 97.00      PROA   
ATOM   4124  C   HSD P 263     -46.169-154.019 126.007  0.00 97.00      PROA   
ATOM   4125  O   HSD P 263     -47.074-153.713 125.234  0.00 97.00      PROA   
ATOM   4126  N   GLN P 264     -45.436-155.148 125.851  0.00 97.00      PROA   
ATOM   4127  HN  GLN P 264     -44.721-155.391 126.503  0.00 97.00      PROA   
ATOM   4128  CA  GLN P 264     -45.535-156.024 124.697  0.00 97.00      PROA   
ATOM   4129  HA  GLN P 264     -45.286-155.409 123.842  0.00 97.00      PROA   
ATOM   4130  CB  GLN P 264     -44.470-157.149 124.746  0.00 97.00      PROA   
ATOM   4131  HB1 GLN P 264     -44.702-157.940 124.000  0.00 97.00      PROA   
ATOM   4132  HB2 GLN P 264     -44.522-157.609 125.759  0.00 97.00      PROA   
ATOM   4133  CG  GLN P 264     -43.044-156.617 124.459  0.00 97.00      PROA   
ATOM   4134  HG1 GLN P 264     -42.905-155.622 124.933  0.00 97.00      PROA   
ATOM   4135  HG2 GLN P 264     -42.894-156.494 123.365  0.00 97.00      PROA   
ATOM   4136  CD  GLN P 264     -41.949-157.525 125.031  0.00 97.00      PROA   
ATOM   4137  OE1 GLN P 264     -41.169-157.104 125.893  0.00 97.00      PROA   
ATOM   4138  NE2 GLN P 264     -41.880-158.791 124.539  0.00 97.00      PROA   
ATOM   4139 HE21 GLN P 264     -41.177-159.399 124.905  0.00 97.00      PROA   
ATOM   4140 HE22 GLN P 264     -42.518-159.086 123.829  0.00 97.00      PROA   
ATOM   4141  C   GLN P 264     -46.924-156.575 124.411  0.00 97.00      PROA   
ATOM   4142  O   GLN P 264     -47.640-157.041 125.295  0.00 97.00      PROA   
ATOM   4143  N   GLN P 265     -47.329-156.479 123.128  0.00 97.00      PROA   
ATOM   4144  HN  GLN P 265     -46.697-156.134 122.435  0.00 97.00      PROA   
ATOM   4145  CA  GLN P 265     -48.686-156.626 122.668  0.00 97.00      PROA   
ATOM   4146  HA  GLN P 265     -49.323-156.562 123.535  0.00 97.00      PROA   
ATOM   4147  CB  GLN P 265     -49.103-155.470 121.702  0.00 97.00      PROA   
ATOM   4148  HB1 GLN P 265     -49.221-154.549 122.315  0.00 97.00      PROA   
ATOM   4149  HB2 GLN P 265     -50.104-155.697 121.273  0.00 97.00      PROA   
ATOM   4150  CG  GLN P 265     -48.139-155.154 120.524  0.00 97.00      PROA   
ATOM   4151  HG1 GLN P 265     -48.668-154.508 119.789  0.00 97.00      PROA   
ATOM   4152  HG2 GLN P 265     -47.867-156.095 120.004  0.00 97.00      PROA   
ATOM   4153  CD  GLN P 265     -46.832-154.457 120.946  0.00 97.00      PROA   
ATOM   4154  OE1 GLN P 265     -45.808-155.111 121.175  0.00 97.00      PROA   
ATOM   4155  NE2 GLN P 265     -46.860-153.100 121.043  0.00 97.00      PROA   
ATOM   4156 HE21 GLN P 265     -46.032-152.622 121.344  0.00 97.00      PROA   
ATOM   4157 HE22 GLN P 265     -47.690-152.592 120.821  0.00 97.00      PROA   
ATOM   4158  C   GLN P 265     -48.915-157.968 121.990  0.00 97.00      PROA   
ATOM   4159  O   GLN P 265     -47.974-158.541 121.440  0.00 97.00      PROA   
ATOM   4160  N   PRO P 266     -50.134-158.520 121.981  0.00 97.00      PROA   
ATOM   4161  CD  PRO P 266     -51.229-158.107 122.864  0.00 97.00      PROA   
ATOM   4162  HD1 PRO P 266     -51.601-157.114 122.527  0.00 97.00      PROA   
ATOM   4163  HD2 PRO P 266     -50.905-158.061 123.927  0.00 97.00      PROA   
ATOM   4164  CA  PRO P 266     -50.612-159.434 120.943  0.00 97.00      PROA   
ATOM   4165  HA  PRO P 266     -50.125-160.381 121.122  0.00 97.00      PROA   
ATOM   4166  CB  PRO P 266     -52.135-159.498 121.165  0.00 97.00      PROA   
ATOM   4167  HB1 PRO P 266     -52.562-160.484 120.894  0.00 97.00      PROA   
ATOM   4168  HB2 PRO P 266     -52.651-158.705 120.579  0.00 97.00      PROA   
ATOM   4169  CG  PRO P 266     -52.306-159.169 122.652  0.00 97.00      PROA   
ATOM   4170  HG1 PRO P 266     -53.323-158.802 122.896  0.00 97.00      PROA   
ATOM   4171  HG2 PRO P 266     -52.072-160.063 123.270  0.00 97.00      PROA   
ATOM   4172  C   PRO P 266     -50.264-159.024 119.516  0.00 97.00      PROA   
ATOM   4173  O   PRO P 266     -50.381-157.847 119.181  0.00 97.00      PROA   
ATOM   4174  N   THR P 267     -49.836-159.979 118.662  0.00 97.00      PROA   
ATOM   4175  HN  THR P 267     -49.620-160.896 118.991  0.00 97.00      PROA   
ATOM   4176  CA  THR P 267     -49.688-159.783 117.225  0.00 97.00      PROA   
ATOM   4177  HA  THR P 267     -49.060-158.908 117.122  0.00 97.00      PROA   
ATOM   4178  CB  THR P 267     -48.979-160.940 116.529  0.00 97.00      PROA   
ATOM   4179  HB  THR P 267     -49.697-161.722 116.199  0.00 97.00      PROA   
ATOM   4180  OG1 THR P 267     -48.064-161.578 117.409  0.00 97.00      PROA   
ATOM   4181  HG1 THR P 267     -47.466-160.885 117.701  0.00 97.00      PROA   
ATOM   4182  CG2 THR P 267     -48.192-160.426 115.310  0.00 97.00      PROA   
ATOM   4183 HG21 THR P 267     -47.434-159.677 115.627  0.00 97.00      PROA   
ATOM   4184 HG22 THR P 267     -48.869-159.950 114.573  0.00 97.00      PROA   
ATOM   4185 HG23 THR P 267     -47.666-161.269 114.815  0.00 97.00      PROA   
ATOM   4186  C   THR P 267     -50.987-159.460 116.479  0.00 97.00      PROA   
ATOM   4187  O   THR P 267     -50.929-158.568 115.632  0.00 97.00      PROA   
ATOM   4188  N   PRO P 268     -52.163-160.066 116.696  0.00 97.00      PROA   
ATOM   4189  CD  PRO P 268     -52.346-161.389 117.314  0.00 97.00      PROA   
ATOM   4190  HD1 PRO P 268     -51.864-161.451 118.310  0.00 97.00      PROA   
ATOM   4191  HD2 PRO P 268     -51.935-162.173 116.639  0.00 97.00      PROA   
ATOM   4192  CA  PRO P 268     -53.420-159.539 116.175  0.00 97.00      PROA   
ATOM   4193  HA  PRO P 268     -53.296-159.193 115.158  0.00 97.00      PROA   
ATOM   4194  CB  PRO P 268     -54.391-160.730 116.272  0.00 97.00      PROA   
ATOM   4195  HB1 PRO P 268     -54.311-161.335 115.341  0.00 97.00      PROA   
ATOM   4196  HB2 PRO P 268     -55.449-160.427 116.405  0.00 97.00      PROA   
ATOM   4197  CG  PRO P 268     -53.861-161.550 117.451  0.00 97.00      PROA   
ATOM   4198  HG1 PRO P 268     -54.192-161.073 118.400  0.00 97.00      PROA   
ATOM   4199  HG2 PRO P 268     -54.190-162.607 117.432  0.00 97.00      PROA   
ATOM   4200  C   PRO P 268     -53.914-158.370 117.010  0.00 97.00      PROA   
ATOM   4201  O   PRO P 268     -53.666-158.325 118.214  0.00 97.00      PROA   
ATOM   4202  N   VAL P 269     -54.613-157.418 116.354  0.00 97.00      PROA   
ATOM   4203  HN  VAL P 269     -54.833-157.489 115.387  0.00 97.00      PROA   
ATOM   4204  CA  VAL P 269     -55.269-156.282 116.944  0.00 97.00      PROA   
ATOM   4205  HA  VAL P 269     -55.604-156.549 117.937  0.00 97.00      PROA   
ATOM   4206  CB  VAL P 269     -54.361-155.049 117.007  0.00 97.00      PROA   
ATOM   4207  HB  VAL P 269     -53.443-155.337 117.572  0.00 97.00      PROA   
ATOM   4208  CG1 VAL P 269     -53.933-154.595 115.595  0.00 97.00      PROA   
ATOM   4209 HG11 VAL P 269     -54.825-154.306 115.002  0.00 97.00      PROA   
ATOM   4210 HG12 VAL P 269     -53.397-155.406 115.062  0.00 97.00      PROA   
ATOM   4211 HG13 VAL P 269     -53.262-153.712 115.661  0.00 97.00      PROA   
ATOM   4212  CG2 VAL P 269     -55.056-153.910 117.780  0.00 97.00      PROA   
ATOM   4213 HG21 VAL P 269     -55.354-154.252 118.792  0.00 97.00      PROA   
ATOM   4214 HG22 VAL P 269     -55.964-153.582 117.234  0.00 97.00      PROA   
ATOM   4215 HG23 VAL P 269     -54.377-153.035 117.879  0.00 97.00      PROA   
ATOM   4216  C   VAL P 269     -56.527-156.073 116.064  0.00 97.00      PROA   
ATOM   4217  OT1 VAL P 269     -56.530-156.549 114.894  0.00 97.00      PROA   
ATOM   4218  OT2 VAL P 269     -57.513-155.463 116.558  0.00 97.00      PROA   
END
