# Supplementary material for: The solution structure of the unbound IgG Fc receptor CD64 resembles its crystal structure: Implications for function
Source: PLoS One. 2023 Sep 21;18(9):e0288351. doi: 10.1371/journal.pone.0288351 (PMC10513344; doi:10.1371/journal.pone.0288351)
Supplement: S1 File — (ZIP) [file pone.0288351.s003.zip › CD64V03 E11/Top100/EM_done_ready_for_EM_top100_0p11_E11.dcd_223918.pdb.pdb]

REMARK  FINAL COORDINATES WRITTEN BY NAMD AT TIMESTEP 2000
ATOM      1  N   LYS P   1      -0.485 -68.641  79.742  0.00 97.00      PROA   
ATOM      2  HT1 LYS P   1      -0.733 -67.875  80.405  0.00 97.00      PROA   
ATOM      3  HT2 LYS P   1      -0.615 -68.253  78.782  0.00 97.00      PROA   
ATOM      4  HT3 LYS P   1       0.509 -68.901  79.888  0.00 97.00      PROA   
ATOM      5  CA  LYS P   1      -1.388 -69.794  79.974  0.00 97.00      PROA   
ATOM      6  HA  LYS P   1      -2.380 -69.396  80.125  0.00 97.00      PROA   
ATOM      7  CB  LYS P   1      -1.422 -70.751  78.745  0.00 97.00      PROA   
ATOM      8  HB1 LYS P   1      -1.904 -71.704  79.053  0.00 97.00      PROA   
ATOM      9  HB2 LYS P   1      -0.391 -71.003  78.415  0.00 97.00      PROA   
ATOM     10  CG  LYS P   1      -2.227 -70.202  77.546  0.00 97.00      PROA   
ATOM     11  HG1 LYS P   1      -1.627 -69.406  77.053  0.00 97.00      PROA   
ATOM     12  HG2 LYS P   1      -3.169 -69.730  77.905  0.00 97.00      PROA   
ATOM     13  CD  LYS P   1      -2.581 -71.258  76.478  0.00 97.00      PROA   
ATOM     14  HD1 LYS P   1      -1.648 -71.780  76.169  0.00 97.00      PROA   
ATOM     15  HD2 LYS P   1      -2.974 -70.716  75.587  0.00 97.00      PROA   
ATOM     16  CE  LYS P   1      -3.624 -72.291  76.942  0.00 97.00      PROA   
ATOM     17  HE1 LYS P   1      -4.533 -71.774  77.315  0.00 97.00      PROA   
ATOM     18  HE2 LYS P   1      -3.214 -72.931  77.751  0.00 97.00      PROA   
ATOM     19  NZ  LYS P   1      -4.039 -73.186  75.830  0.00 97.00      PROA   
ATOM     20  HZ1 LYS P   1      -3.210 -73.683  75.448  0.00 97.00      PROA   
ATOM     21  HZ2 LYS P   1      -4.483 -72.627  75.074  0.00 97.00      PROA   
ATOM     22  HZ3 LYS P   1      -4.723 -73.885  76.185  0.00 97.00      PROA   
ATOM     23  C   LYS P   1      -1.012 -70.521  81.236  0.00 97.00      PROA   
ATOM     24  O   LYS P   1       0.053 -70.291  81.807  0.00 97.00      PROA   
ATOM     25  N   ALA P   2      -1.897 -71.425  81.704  0.00 97.00      PROA   
ATOM     26  HN  ALA P   2      -2.790 -71.585  81.293  0.00 97.00      PROA   
ATOM     27  CA  ALA P   2      -1.652 -72.305  82.807  0.00 97.00      PROA   
ATOM     28  HA  ALA P   2      -0.648 -72.706  82.748  0.00 97.00      PROA   
ATOM     29  CB  ALA P   2      -1.916 -71.625  84.166  0.00 97.00      PROA   
ATOM     30  HB1 ALA P   2      -2.945 -71.208  84.199  0.00 97.00      PROA   
ATOM     31  HB2 ALA P   2      -1.203 -70.784  84.313  0.00 97.00      PROA   
ATOM     32  HB3 ALA P   2      -1.791 -72.338  85.007  0.00 97.00      PROA   
ATOM     33  C   ALA P   2      -2.641 -73.415  82.552  0.00 97.00      PROA   
ATOM     34  O   ALA P   2      -3.430 -73.321  81.610  0.00 97.00      PROA   
ATOM     35  N   VAL P   3      -2.601 -74.492  83.372  0.00 97.00      PROA   
ATOM     36  HN  VAL P   3      -1.888 -74.585  84.061  0.00 97.00      PROA   
ATOM     37  CA  VAL P   3      -3.645 -75.491  83.487  0.00 97.00      PROA   
ATOM     38  HA  VAL P   3      -4.599 -75.014  83.313  0.00 97.00      PROA   
ATOM     39  CB  VAL P   3      -3.523 -76.737  82.595  0.00 97.00      PROA   
ATOM     40  HB  VAL P   3      -4.349 -77.440  82.858  0.00 97.00      PROA   
ATOM     41  CG1 VAL P   3      -3.720 -76.363  81.112  0.00 97.00      PROA   
ATOM     42 HG11 VAL P   3      -2.868 -75.750  80.752  0.00 97.00      PROA   
ATOM     43 HG12 VAL P   3      -4.661 -75.789  80.979  0.00 97.00      PROA   
ATOM     44 HG13 VAL P   3      -3.772 -77.283  80.492  0.00 97.00      PROA   
ATOM     45  CG2 VAL P   3      -2.178 -77.466  82.799  0.00 97.00      PROA   
ATOM     46 HG21 VAL P   3      -2.087 -77.859  83.831  0.00 97.00      PROA   
ATOM     47 HG22 VAL P   3      -1.326 -76.784  82.601  0.00 97.00      PROA   
ATOM     48 HG23 VAL P   3      -2.101 -78.323  82.097  0.00 97.00      PROA   
ATOM     49  C   VAL P   3      -3.590 -75.891  84.946  0.00 97.00      PROA   
ATOM     50  O   VAL P   3      -2.524 -75.843  85.559  0.00 97.00      PROA   
ATOM     51  N   ILE P   4      -4.744 -76.261  85.558  0.00 97.00      PROA   
ATOM     52  HN  ILE P   4      -5.621 -76.215  85.080  0.00 97.00      PROA   
ATOM     53  CA  ILE P   4      -4.802 -76.556  86.983  0.00 97.00      PROA   
ATOM     54  HA  ILE P   4      -3.892 -76.208  87.448  0.00 97.00      PROA   
ATOM     55  CB  ILE P   4      -5.930 -75.807  87.696  0.00 97.00      PROA   
ATOM     56  HB  ILE P   4      -6.905 -76.100  87.245  0.00 97.00      PROA   
ATOM     57  CG2 ILE P   4      -5.923 -76.164  89.203  0.00 97.00      PROA   
ATOM     58 HG21 ILE P   4      -4.899 -76.038  89.618  0.00 97.00      PROA   
ATOM     59 HG22 ILE P   4      -6.257 -77.209  89.372  0.00 97.00      PROA   
ATOM     60 HG23 ILE P   4      -6.600 -75.500  89.774  0.00 97.00      PROA   
ATOM     61  CG1 ILE P   4      -5.766 -74.277  87.511  0.00 97.00      PROA   
ATOM     62 HG11 ILE P   4      -5.530 -74.025  86.456  0.00 97.00      PROA   
ATOM     63 HG12 ILE P   4      -4.905 -73.962  88.133  0.00 97.00      PROA   
ATOM     64  CD  ILE P   4      -7.001 -73.459  87.898  0.00 97.00      PROA   
ATOM     65  HD1 ILE P   4      -7.388 -73.736  88.899  0.00 97.00      PROA   
ATOM     66  HD2 ILE P   4      -7.809 -73.615  87.152  0.00 97.00      PROA   
ATOM     67  HD3 ILE P   4      -6.745 -72.380  87.916  0.00 97.00      PROA   
ATOM     68  C   ILE P   4      -4.893 -78.055  87.245  0.00 97.00      PROA   
ATOM     69  O   ILE P   4      -5.688 -78.773  86.644  0.00 97.00      PROA   
ATOM     70  N   LYS P   5      -4.064 -78.563  88.190  0.00 97.00      PROA   
ATOM     71  HN  LYS P   5      -3.355 -77.980  88.587  0.00 97.00      PROA   
ATOM     72  CA  LYS P   5      -4.113 -79.938  88.651  0.00 97.00      PROA   
ATOM     73  HA  LYS P   5      -4.844 -80.495  88.083  0.00 97.00      PROA   
ATOM     74  CB  LYS P   5      -2.736 -80.640  88.534  0.00 97.00      PROA   
ATOM     75  HB1 LYS P   5      -2.825 -81.699  88.866  0.00 97.00      PROA   
ATOM     76  HB2 LYS P   5      -2.003 -80.133  89.202  0.00 97.00      PROA   
ATOM     77  CG  LYS P   5      -2.132 -80.623  87.119  0.00 97.00      PROA   
ATOM     78  HG1 LYS P   5      -1.126 -81.095  87.189  0.00 97.00      PROA   
ATOM     79  HG2 LYS P   5      -1.980 -79.569  86.799  0.00 97.00      PROA   
ATOM     80  CD  LYS P   5      -2.971 -81.363  86.059  0.00 97.00      PROA   
ATOM     81  HD1 LYS P   5      -4.008 -80.962  86.074  0.00 97.00      PROA   
ATOM     82  HD2 LYS P   5      -3.023 -82.442  86.322  0.00 97.00      PROA   
ATOM     83  CE  LYS P   5      -2.444 -81.194  84.628  0.00 97.00      PROA   
ATOM     84  HE1 LYS P   5      -2.469 -80.115  84.352  0.00 97.00      PROA   
ATOM     85  HE2 LYS P   5      -3.045 -81.768  83.895  0.00 97.00      PROA   
ATOM     86  NZ  LYS P   5      -1.045 -81.640  84.524  0.00 97.00      PROA   
ATOM     87  HZ1 LYS P   5      -0.892 -82.662  84.510  0.00 97.00      PROA   
ATOM     88  HZ2 LYS P   5      -0.512 -81.210  85.315  0.00 97.00      PROA   
ATOM     89  HZ3 LYS P   5      -0.603 -81.179  83.699  0.00 97.00      PROA   
ATOM     90  C   LYS P   5      -4.521 -79.992  90.109  0.00 97.00      PROA   
ATOM     91  O   LYS P   5      -3.791 -79.557  90.992  0.00 97.00      PROA   
ATOM     92  N   LEU P   6      -5.697 -80.584  90.417  0.00 97.00      PROA   
ATOM     93  HN  LEU P   6      -6.330 -80.886  89.708  0.00 97.00      PROA   
ATOM     94  CA  LEU P   6      -6.096 -80.891  91.777  0.00 97.00      PROA   
ATOM     95  HA  LEU P   6      -5.829 -80.057  92.412  0.00 97.00      PROA   
ATOM     96  CB  LEU P   6      -7.626 -81.116  91.905  0.00 97.00      PROA   
ATOM     97  HB1 LEU P   6      -7.868 -81.180  92.988  0.00 97.00      PROA   
ATOM     98  HB2 LEU P   6      -7.921 -82.081  91.438  0.00 97.00      PROA   
ATOM     99  CG  LEU P   6      -8.517 -80.009  91.282  0.00 97.00      PROA   
ATOM    100  HG  LEU P   6      -7.958 -79.046  91.315  0.00 97.00      PROA   
ATOM    101  CD1 LEU P   6      -8.906 -80.300  89.818  0.00 97.00      PROA   
ATOM    102 HD11 LEU P   6      -9.432 -81.276  89.754  0.00 97.00      PROA   
ATOM    103 HD12 LEU P   6      -8.019 -80.329  89.156  0.00 97.00      PROA   
ATOM    104 HD13 LEU P   6      -9.592 -79.512  89.441  0.00 97.00      PROA   
ATOM    105  CD2 LEU P   6      -9.801 -79.825  92.110  0.00 97.00      PROA   
ATOM    106 HD21 LEU P   6      -9.558 -79.541  93.155  0.00 97.00      PROA   
ATOM    107 HD22 LEU P   6     -10.382 -80.770  92.125  0.00 97.00      PROA   
ATOM    108 HD23 LEU P   6     -10.433 -79.030  91.662  0.00 97.00      PROA   
ATOM    109  C   LEU P   6      -5.344 -82.131  92.251  0.00 97.00      PROA   
ATOM    110  O   LEU P   6      -5.373 -83.168  91.593  0.00 97.00      PROA   
ATOM    111  N   GLN P   7      -4.599 -82.046  93.381  0.00 97.00      PROA   
ATOM    112  HN  GLN P   7      -4.534 -81.186  93.888  0.00 97.00      PROA   
ATOM    113  CA  GLN P   7      -3.807 -83.153  93.904  0.00 97.00      PROA   
ATOM    114  HA  GLN P   7      -3.210 -83.498  93.071  0.00 97.00      PROA   
ATOM    115  CB  GLN P   7      -2.777 -82.650  94.952  0.00 97.00      PROA   
ATOM    116  HB1 GLN P   7      -3.311 -81.973  95.653  0.00 97.00      PROA   
ATOM    117  HB2 GLN P   7      -2.045 -82.023  94.393  0.00 97.00      PROA   
ATOM    118  CG  GLN P   7      -2.036 -83.730  95.770  0.00 97.00      PROA   
ATOM    119  HG1 GLN P   7      -1.556 -84.455  95.077  0.00 97.00      PROA   
ATOM    120  HG2 GLN P   7      -2.742 -84.277  96.429  0.00 97.00      PROA   
ATOM    121  CD  GLN P   7      -0.922 -83.076  96.597  0.00 97.00      PROA   
ATOM    122  OE1 GLN P   7      -0.120 -82.302  96.066  0.00 97.00      PROA   
ATOM    123  NE2 GLN P   7      -0.851 -83.377  97.923  0.00 97.00      PROA   
ATOM    124 HE21 GLN P   7      -0.134 -82.932  98.457  0.00 97.00      PROA   
ATOM    125 HE22 GLN P   7      -1.499 -84.013  98.338  0.00 97.00      PROA   
ATOM    126  C   GLN P   7      -4.576 -84.402  94.335  0.00 97.00      PROA   
ATOM    127  O   GLN P   7      -4.212 -85.490  93.889  0.00 97.00      PROA   
ATOM    128  N   PRO P   8      -5.662 -84.358  95.103  0.00 97.00      PROA   
ATOM    129  CD  PRO P   8      -5.910 -83.362  96.139  0.00 97.00      PROA   
ATOM    130  HD1 PRO P   8      -6.376 -82.480  95.656  0.00 97.00      PROA   
ATOM    131  HD2 PRO P   8      -4.981 -83.070  96.675  0.00 97.00      PROA   
ATOM    132  CA  PRO P   8      -6.800 -85.254  94.931  0.00 97.00      PROA   
ATOM    133  HA  PRO P   8      -6.448 -86.274  94.919  0.00 97.00      PROA   
ATOM    134  CB  PRO P   8      -7.712 -84.965  96.148  0.00 97.00      PROA   
ATOM    135  HB1 PRO P   8      -7.998 -85.905  96.664  0.00 97.00      PROA   
ATOM    136  HB2 PRO P   8      -8.640 -84.423  95.865  0.00 97.00      PROA   
ATOM    137  CG  PRO P   8      -6.886 -84.064  97.081  0.00 97.00      PROA   
ATOM    138  HG1 PRO P   8      -7.524 -83.359  97.648  0.00 97.00      PROA   
ATOM    139  HG2 PRO P   8      -6.318 -84.696  97.799  0.00 97.00      PROA   
ATOM    140  C   PRO P   8      -7.498 -84.906  93.618  0.00 97.00      PROA   
ATOM    141  O   PRO P   8      -7.870 -83.738  93.532  0.00 97.00      PROA   
ATOM    142  N   PRO P   9      -7.717 -85.752  92.609  0.00 97.00      PROA   
ATOM    143  CD  PRO P   9      -7.354 -87.172  92.639  0.00 97.00      PROA   
ATOM    144  HD1 PRO P   9      -7.809 -87.683  93.516  0.00 97.00      PROA   
ATOM    145  HD2 PRO P   9      -6.245 -87.262  92.669  0.00 97.00      PROA   
ATOM    146  CA  PRO P   9      -8.240 -85.341  91.301  0.00 97.00      PROA   
ATOM    147  HA  PRO P   9      -7.783 -84.416  90.982  0.00 97.00      PROA   
ATOM    148  CB  PRO P   9      -7.826 -86.522  90.402  0.00 97.00      PROA   
ATOM    149  HB1 PRO P   9      -6.763 -86.375  90.098  0.00 97.00      PROA   
ATOM    150  HB2 PRO P   9      -8.433 -86.639  89.485  0.00 97.00      PROA   
ATOM    151  CG  PRO P   9      -7.898 -87.739  91.328  0.00 97.00      PROA   
ATOM    152  HG1 PRO P   9      -8.960 -88.037  91.461  0.00 97.00      PROA   
ATOM    153  HG2 PRO P   9      -7.317 -88.604  90.954  0.00 97.00      PROA   
ATOM    154  C   PRO P   9      -9.754 -85.143  91.313  0.00 97.00      PROA   
ATOM    155  O   PRO P   9     -10.425 -85.541  90.363  0.00 97.00      PROA   
ATOM    156  N   TRP P  10     -10.319 -84.522  92.367  0.00 97.00      PROA   
ATOM    157  HN  TRP P  10      -9.734 -84.127  93.071  0.00 97.00      PROA   
ATOM    158  CA  TRP P  10     -11.740 -84.538  92.624  0.00 97.00      PROA   
ATOM    159  HA  TRP P  10     -12.250 -85.097  91.852  0.00 97.00      PROA   
ATOM    160  CB  TRP P  10     -12.041 -85.190  93.998  0.00 97.00      PROA   
ATOM    161  HB1 TRP P  10     -13.137 -85.315  94.117  0.00 97.00      PROA   
ATOM    162  HB2 TRP P  10     -11.697 -84.498  94.801  0.00 97.00      PROA   
ATOM    163  CG  TRP P  10     -11.378 -86.519  94.228  0.00 97.00      PROA   
ATOM    164  CD1 TRP P  10     -10.700 -86.860  95.370  0.00 97.00      PROA   
ATOM    165  HD1 TRP P  10     -10.578 -86.208  96.224  0.00 97.00      PROA   
ATOM    166  NE1 TRP P  10     -10.282 -88.161  95.293  0.00 97.00      PROA   
ATOM    167  HE1 TRP P  10      -9.940 -88.693  96.037  0.00 97.00      PROA   
ATOM    168  CE2 TRP P  10     -10.652 -88.692  94.093  0.00 97.00      PROA   
ATOM    169  CD2 TRP P  10     -11.340 -87.684  93.377  0.00 97.00      PROA   
ATOM    170  CE3 TRP P  10     -11.826 -87.971  92.099  0.00 97.00      PROA   
ATOM    171  HE3 TRP P  10     -12.333 -87.228  91.504  0.00 97.00      PROA   
ATOM    172  CZ3 TRP P  10     -11.645 -89.256  91.577  0.00 97.00      PROA   
ATOM    173  HZ3 TRP P  10     -12.025 -89.488  90.591  0.00 97.00      PROA   
ATOM    174  CZ2 TRP P  10     -10.465 -89.966  93.573  0.00 97.00      PROA   
ATOM    175  HZ2 TRP P  10      -9.940 -90.728  94.128  0.00 97.00      PROA   
ATOM    176  CH2 TRP P  10     -10.978 -90.237  92.304  0.00 97.00      PROA   
ATOM    177  HH2 TRP P  10     -10.846 -91.218  91.869  0.00 97.00      PROA   
ATOM    178  C   TRP P  10     -12.293 -83.133  92.606  0.00 97.00      PROA   
ATOM    179  O   TRP P  10     -12.016 -82.315  93.481  0.00 97.00      PROA   
ATOM    180  N   VAL P  11     -13.123 -82.825  91.586  0.00 97.00      PROA   
ATOM    181  HN  VAL P  11     -13.289 -83.484  90.853  0.00 97.00      PROA   
ATOM    182  CA  VAL P  11     -13.699 -81.506  91.397  0.00 97.00      PROA   
ATOM    183  HA  VAL P  11     -12.966 -80.773  91.704  0.00 97.00      PROA   
ATOM    184  CB  VAL P  11     -13.992 -81.282  89.912  0.00 97.00      PROA   
ATOM    185  HB  VAL P  11     -14.820 -81.951  89.583  0.00 97.00      PROA   
ATOM    186  CG1 VAL P  11     -14.391 -79.819  89.659  0.00 97.00      PROA   
ATOM    187 HG11 VAL P  11     -13.604 -79.129  90.030  0.00 97.00      PROA   
ATOM    188 HG12 VAL P  11     -15.344 -79.582  90.171  0.00 97.00      PROA   
ATOM    189 HG13 VAL P  11     -14.531 -79.639  88.572  0.00 97.00      PROA   
ATOM    190  CG2 VAL P  11     -12.733 -81.620  89.074  0.00 97.00      PROA   
ATOM    191 HG21 VAL P  11     -12.492 -82.702  89.102  0.00 97.00      PROA   
ATOM    192 HG22 VAL P  11     -11.856 -81.048  89.443  0.00 97.00      PROA   
ATOM    193 HG23 VAL P  11     -12.900 -81.344  88.011  0.00 97.00      PROA   
ATOM    194  C   VAL P  11     -14.936 -81.315  92.289  0.00 97.00      PROA   
ATOM    195  O   VAL P  11     -15.375 -80.199  92.556  0.00 97.00      PROA   
ATOM    196  N   SER P  12     -15.480 -82.428  92.828  0.00 97.00      PROA   
ATOM    197  HN  SER P  12     -15.062 -83.304  92.616  0.00 97.00      PROA   
ATOM    198  CA  SER P  12     -16.588 -82.471  93.769  0.00 97.00      PROA   
ATOM    199  HA  SER P  12     -16.909 -81.468  94.013  0.00 97.00      PROA   
ATOM    200  CB  SER P  12     -17.808 -83.242  93.174  0.00 97.00      PROA   
ATOM    201  HB1 SER P  12     -17.452 -84.174  92.686  0.00 97.00      PROA   
ATOM    202  HB2 SER P  12     -18.279 -82.606  92.392  0.00 97.00      PROA   
ATOM    203  OG  SER P  12     -18.805 -83.592  94.132  0.00 97.00      PROA   
ATOM    204  HG1 SER P  12     -19.306 -82.792  94.316  0.00 97.00      PROA   
ATOM    205  C   SER P  12     -16.059 -83.116  95.042  0.00 97.00      PROA   
ATOM    206  O   SER P  12     -15.485 -84.203  94.997  0.00 97.00      PROA   
ATOM    207  N   VAL P  13     -16.206 -82.436  96.212  0.00 97.00      PROA   
ATOM    208  HN  VAL P  13     -16.656 -81.544  96.225  0.00 97.00      PROA   
ATOM    209  CA  VAL P  13     -15.521 -82.846  97.434  0.00 97.00      PROA   
ATOM    210  HA  VAL P  13     -15.420 -83.922  97.417  0.00 97.00      PROA   
ATOM    211  CB  VAL P  13     -14.122 -82.217  97.485  0.00 97.00      PROA   
ATOM    212  HB  VAL P  13     -13.654 -82.374  96.483  0.00 97.00      PROA   
ATOM    213  CG1 VAL P  13     -14.182 -80.693  97.734  0.00 97.00      PROA   
ATOM    214 HG11 VAL P  13     -14.583 -80.472  98.745  0.00 97.00      PROA   
ATOM    215 HG12 VAL P  13     -14.819 -80.190  96.979  0.00 97.00      PROA   
ATOM    216 HG13 VAL P  13     -13.161 -80.260  97.673  0.00 97.00      PROA   
ATOM    217  CG2 VAL P  13     -13.219 -82.926  98.513  0.00 97.00      PROA   
ATOM    218 HG21 VAL P  13     -13.215 -84.024  98.348  0.00 97.00      PROA   
ATOM    219 HG22 VAL P  13     -13.558 -82.717  99.547  0.00 97.00      PROA   
ATOM    220 HG23 VAL P  13     -12.177 -82.554  98.423  0.00 97.00      PROA   
ATOM    221  C   VAL P  13     -16.350 -82.507  98.671  0.00 97.00      PROA   
ATOM    222  O   VAL P  13     -17.225 -81.650  98.635  0.00 97.00      PROA   
ATOM    223  N   PHE P  14     -16.125 -83.197  99.819  0.00 97.00      PROA   
ATOM    224  HN  PHE P  14     -15.463 -83.944  99.854  0.00 97.00      PROA   
ATOM    225  CA  PHE P  14     -16.761 -82.854 101.083  0.00 97.00      PROA   
ATOM    226  HA  PHE P  14     -17.774 -82.546 100.872  0.00 97.00      PROA   
ATOM    227  CB  PHE P  14     -16.800 -84.035 102.092  0.00 97.00      PROA   
ATOM    228  HB1 PHE P  14     -17.188 -83.715 103.082  0.00 97.00      PROA   
ATOM    229  HB2 PHE P  14     -15.773 -84.440 102.237  0.00 97.00      PROA   
ATOM    230  CG  PHE P  14     -17.714 -85.138 101.638  0.00 97.00      PROA   
ATOM    231  CD1 PHE P  14     -19.078 -84.890 101.398  0.00 97.00      PROA   
ATOM    232  HD1 PHE P  14     -19.462 -83.885 101.475  0.00 97.00      PROA   
ATOM    233  CE1 PHE P  14     -19.950 -85.943 101.092  0.00 97.00      PROA   
ATOM    234  HE1 PHE P  14     -20.997 -85.745 100.919  0.00 97.00      PROA   
ATOM    235  CZ  PHE P  14     -19.462 -87.253 101.011  0.00 97.00      PROA   
ATOM    236  HZ  PHE P  14     -20.133 -88.067 100.779  0.00 97.00      PROA   
ATOM    237  CD2 PHE P  14     -17.241 -86.458 101.563  0.00 97.00      PROA   
ATOM    238  HD2 PHE P  14     -16.204 -86.665 101.779  0.00 97.00      PROA   
ATOM    239  CE2 PHE P  14     -18.104 -87.508 101.232  0.00 97.00      PROA   
ATOM    240  HE2 PHE P  14     -17.716 -88.513 101.153  0.00 97.00      PROA   
ATOM    241  C   PHE P  14     -16.097 -81.698 101.809  0.00 97.00      PROA   
ATOM    242  O   PHE P  14     -14.924 -81.394 101.611  0.00 97.00      PROA   
ATOM    243  N   GLN P  15     -16.852 -81.052 102.732  0.00 97.00      PROA   
ATOM    244  HN  GLN P  15     -17.844 -81.173 102.740  0.00 97.00      PROA   
ATOM    245  CA  GLN P  15     -16.306 -80.239 103.811  0.00 97.00      PROA   
ATOM    246  HA  GLN P  15     -15.782 -79.411 103.355  0.00 97.00      PROA   
ATOM    247  CB  GLN P  15     -17.427 -79.682 104.734  0.00 97.00      PROA   
ATOM    248  HB1 GLN P  15     -18.041 -78.974 104.129  0.00 97.00      PROA   
ATOM    249  HB2 GLN P  15     -16.963 -79.082 105.546  0.00 97.00      PROA   
ATOM    250  CG  GLN P  15     -18.366 -80.782 105.302  0.00 97.00      PROA   
ATOM    251  HG1 GLN P  15     -17.944 -81.788 105.101  0.00 97.00      PROA   
ATOM    252  HG2 GLN P  15     -19.347 -80.741 104.788  0.00 97.00      PROA   
ATOM    253  CD  GLN P  15     -18.603 -80.630 106.815  0.00 97.00      PROA   
ATOM    254  OE1 GLN P  15     -19.222 -79.666 107.278  0.00 97.00      PROA   
ATOM    255  NE2 GLN P  15     -18.099 -81.620 107.608  0.00 97.00      PROA   
ATOM    256 HE21 GLN P  15     -17.623 -82.397 107.196  0.00 97.00      PROA   
ATOM    257 HE22 GLN P  15     -18.165 -81.525 108.600  0.00 97.00      PROA   
ATOM    258  C   GLN P  15     -15.309 -81.008 104.682  0.00 97.00      PROA   
ATOM    259  O   GLN P  15     -15.455 -82.214 104.870  0.00 97.00      PROA   
ATOM    260  N   GLU P  16     -14.259 -80.317 105.197  0.00 97.00      PROA   
ATOM    261  HN  GLU P  16     -14.178 -79.344 104.982  0.00 97.00      PROA   
ATOM    262  CA  GLU P  16     -13.222 -80.830 106.089  0.00 97.00      PROA   
ATOM    263  HA  GLU P  16     -12.814 -79.950 106.566  0.00 97.00      PROA   
ATOM    264  CB  GLU P  16     -13.737 -81.736 107.259  0.00 97.00      PROA   
ATOM    265  HB1 GLU P  16     -14.152 -82.663 106.814  0.00 97.00      PROA   
ATOM    266  HB2 GLU P  16     -14.568 -81.209 107.780  0.00 97.00      PROA   
ATOM    267  CG  GLU P  16     -12.678 -82.148 108.312  0.00 97.00      PROA   
ATOM    268  HG1 GLU P  16     -12.463 -81.289 108.982  0.00 97.00      PROA   
ATOM    269  HG2 GLU P  16     -11.727 -82.437 107.821  0.00 97.00      PROA   
ATOM    270  CD  GLU P  16     -13.089 -83.346 109.179  0.00 97.00      PROA   
ATOM    271  OE1 GLU P  16     -14.211 -83.895 109.022  0.00 97.00      PROA   
ATOM    272  OE2 GLU P  16     -12.237 -83.751 110.015  0.00 97.00      PROA   
ATOM    273  C   GLU P  16     -12.049 -81.449 105.329  0.00 97.00      PROA   
ATOM    274  O   GLU P  16     -10.903 -81.344 105.758  0.00 97.00      PROA   
ATOM    275  N   GLU P  17     -12.292 -82.083 104.159  0.00 97.00      PROA   
ATOM    276  HN  GLU P  17     -13.233 -82.179 103.843  0.00 97.00      PROA   
ATOM    277  CA  GLU P  17     -11.286 -82.696 103.299  0.00 97.00      PROA   
ATOM    278  HA  GLU P  17     -10.776 -83.437 103.900  0.00 97.00      PROA   
ATOM    279  CB  GLU P  17     -11.981 -83.457 102.138  0.00 97.00      PROA   
ATOM    280  HB1 GLU P  17     -12.662 -82.725 101.643  0.00 97.00      PROA   
ATOM    281  HB2 GLU P  17     -12.628 -84.248 102.580  0.00 97.00      PROA   
ATOM    282  CG  GLU P  17     -11.080 -84.080 101.044  0.00 97.00      PROA   
ATOM    283  HG1 GLU P  17     -10.429 -83.318 100.571  0.00 97.00      PROA   
ATOM    284  HG2 GLU P  17     -11.732 -84.499 100.248  0.00 97.00      PROA   
ATOM    285  CD  GLU P  17     -10.210 -85.227 101.567  0.00 97.00      PROA   
ATOM    286  OE1 GLU P  17      -9.333 -84.984 102.435  0.00 97.00      PROA   
ATOM    287  OE2 GLU P  17     -10.402 -86.373 101.081  0.00 97.00      PROA   
ATOM    288  C   GLU P  17     -10.205 -81.743 102.783  0.00 97.00      PROA   
ATOM    289  O   GLU P  17     -10.449 -80.568 102.536  0.00 97.00      PROA   
ATOM    290  N   SER P  18      -8.958 -82.242 102.616  0.00 97.00      PROA   
ATOM    291  HN  SER P  18      -8.825 -83.229 102.713  0.00 97.00      PROA   
ATOM    292  CA  SER P  18      -7.803 -81.451 102.227  0.00 97.00      PROA   
ATOM    293  HA  SER P  18      -7.984 -80.421 102.498  0.00 97.00      PROA   
ATOM    294  CB  SER P  18      -6.504 -81.914 102.936  0.00 97.00      PROA   
ATOM    295  HB1 SER P  18      -6.257 -82.954 102.627  0.00 97.00      PROA   
ATOM    296  HB2 SER P  18      -6.680 -81.919 104.033  0.00 97.00      PROA   
ATOM    297  OG  SER P  18      -5.399 -81.056 102.652  0.00 97.00      PROA   
ATOM    298  HG1 SER P  18      -5.628 -80.192 103.004  0.00 97.00      PROA   
ATOM    299  C   SER P  18      -7.592 -81.524 100.729  0.00 97.00      PROA   
ATOM    300  O   SER P  18      -7.533 -82.600 100.139  0.00 97.00      PROA   
ATOM    301  N   VAL P  19      -7.456 -80.353 100.071  0.00 97.00      PROA   
ATOM    302  HN  VAL P  19      -7.476 -79.485 100.565  0.00 97.00      PROA   
ATOM    303  CA  VAL P  19      -7.287 -80.314  98.633  0.00 97.00      PROA   
ATOM    304  HA  VAL P  19      -6.795 -81.224  98.325  0.00 97.00      PROA   
ATOM    305  CB  VAL P  19      -8.632 -80.265  97.895  0.00 97.00      PROA   
ATOM    306  HB  VAL P  19      -9.155 -81.229  98.107  0.00 97.00      PROA   
ATOM    307  CG1 VAL P  19      -9.539 -79.136  98.430  0.00 97.00      PROA   
ATOM    308 HG11 VAL P  19      -9.064 -78.152  98.253  0.00 97.00      PROA   
ATOM    309 HG12 VAL P  19      -9.740 -79.250  99.514  0.00 97.00      PROA   
ATOM    310 HG13 VAL P  19     -10.515 -79.146  97.901  0.00 97.00      PROA   
ATOM    311  CG2 VAL P  19      -8.451 -80.152  96.367  0.00 97.00      PROA   
ATOM    312 HG21 VAL P  19      -7.822 -80.976  95.982  0.00 97.00      PROA   
ATOM    313 HG22 VAL P  19      -7.985 -79.182  96.096  0.00 97.00      PROA   
ATOM    314 HG23 VAL P  19      -9.441 -80.209  95.867  0.00 97.00      PROA   
ATOM    315  C   VAL P  19      -6.324 -79.209  98.256  0.00 97.00      PROA   
ATOM    316  O   VAL P  19      -6.485 -78.059  98.643  0.00 97.00      PROA   
ATOM    317  N   THR P  20      -5.265 -79.531  97.476  0.00 97.00      PROA   
ATOM    318  HN  THR P  20      -5.121 -80.469  97.171  0.00 97.00      PROA   
ATOM    319  CA  THR P  20      -4.305 -78.534  97.026  0.00 97.00      PROA   
ATOM    320  HA  THR P  20      -4.675 -77.559  97.295  0.00 97.00      PROA   
ATOM    321  CB  THR P  20      -2.921 -78.653  97.671  0.00 97.00      PROA   
ATOM    322  HB  THR P  20      -3.085 -78.792  98.766  0.00 97.00      PROA   
ATOM    323  OG1 THR P  20      -2.150 -77.461  97.546  0.00 97.00      PROA   
ATOM    324  HG1 THR P  20      -1.874 -77.376  96.628  0.00 97.00      PROA   
ATOM    325  CG2 THR P  20      -2.092 -79.843  97.168  0.00 97.00      PROA   
ATOM    326 HG21 THR P  20      -1.920 -79.781  96.074  0.00 97.00      PROA   
ATOM    327 HG22 THR P  20      -2.608 -80.795  97.401  0.00 97.00      PROA   
ATOM    328 HG23 THR P  20      -1.101 -79.857  97.670  0.00 97.00      PROA   
ATOM    329  C   THR P  20      -4.296 -78.580  95.520  0.00 97.00      PROA   
ATOM    330  O   THR P  20      -4.328 -79.643  94.910  0.00 97.00      PROA   
ATOM    331  N   LEU P  21      -4.323 -77.391  94.886  0.00 97.00      PROA   
ATOM    332  HN  LEU P  21      -4.307 -76.548  95.423  0.00 97.00      PROA   
ATOM    333  CA  LEU P  21      -4.545 -77.232  93.468  0.00 97.00      PROA   
ATOM    334  HA  LEU P  21      -4.656 -78.197  92.997  0.00 97.00      PROA   
ATOM    335  CB  LEU P  21      -5.808 -76.375  93.168  0.00 97.00      PROA   
ATOM    336  HB1 LEU P  21      -5.917 -76.315  92.063  0.00 97.00      PROA   
ATOM    337  HB2 LEU P  21      -5.676 -75.340  93.550  0.00 97.00      PROA   
ATOM    338  CG  LEU P  21      -7.149 -76.916  93.736  0.00 97.00      PROA   
ATOM    339  HG  LEU P  21      -7.110 -78.031  93.729  0.00 97.00      PROA   
ATOM    340  CD1 LEU P  21      -7.447 -76.440  95.174  0.00 97.00      PROA   
ATOM    341 HD11 LEU P  21      -7.498 -75.331  95.200  0.00 97.00      PROA   
ATOM    342 HD12 LEU P  21      -6.674 -76.776  95.892  0.00 97.00      PROA   
ATOM    343 HD13 LEU P  21      -8.429 -76.836  95.511  0.00 97.00      PROA   
ATOM    344  CD2 LEU P  21      -8.319 -76.482  92.833  0.00 97.00      PROA   
ATOM    345 HD21 LEU P  21      -8.174 -76.851  91.797  0.00 97.00      PROA   
ATOM    346 HD22 LEU P  21      -8.383 -75.374  92.808  0.00 97.00      PROA   
ATOM    347 HD23 LEU P  21      -9.279 -76.881  93.222  0.00 97.00      PROA   
ATOM    348  C   LEU P  21      -3.330 -76.552  92.880  0.00 97.00      PROA   
ATOM    349  O   LEU P  21      -2.956 -75.470  93.307  0.00 97.00      PROA   
ATOM    350  N   HSD P  22      -2.671 -77.174  91.878  0.00 97.00      PROA   
ATOM    351  HN  HSD P  22      -3.011 -78.044  91.524  0.00 97.00      PROA   
ATOM    352  CA  HSD P  22      -1.387 -76.739  91.359  0.00 97.00      PROA   
ATOM    353  HA  HSD P  22      -0.968 -75.984  92.009  0.00 97.00      PROA   
ATOM    354  CB  HSD P  22      -0.382 -77.915  91.274  0.00 97.00      PROA   
ATOM    355  HB1 HSD P  22       0.549 -77.585  90.764  0.00 97.00      PROA   
ATOM    356  HB2 HSD P  22      -0.816 -78.753  90.686  0.00 97.00      PROA   
ATOM    357  ND1 HSD P  22      -0.605 -79.417  93.335  0.00 97.00      PROA   
ATOM    358  HD1 HSD P  22      -1.411 -79.929  93.036  0.00 97.00      PROA   
ATOM    359  CG  HSD P  22       0.027 -78.413  92.629  0.00 97.00      PROA   
ATOM    360  CE1 HSD P  22       0.121 -79.616  94.463  0.00 97.00      PROA   
ATOM    361  HE1 HSD P  22      -0.135 -80.361  95.212  0.00 97.00      PROA   
ATOM    362  NE2 HSD P  22       1.177 -78.829  94.524  0.00 97.00      PROA   
ATOM    363  CD2 HSD P  22       1.126 -78.085  93.359  0.00 97.00      PROA   
ATOM    364  HD2 HSD P  22       1.911 -77.373  93.135  0.00 97.00      PROA   
ATOM    365  C   HSD P  22      -1.501 -76.157  89.969  0.00 97.00      PROA   
ATOM    366  O   HSD P  22      -2.063 -76.771  89.073  0.00 97.00      PROA   
ATOM    367  N   CYS P  23      -0.923 -74.953  89.752  0.00 97.00      PROA   
ATOM    368  HN  CYS P  23      -0.522 -74.451  90.517  0.00 97.00      PROA   
ATOM    369  CA  CYS P  23      -0.830 -74.317  88.451  0.00 97.00      PROA   
ATOM    370  HA  CYS P  23      -1.559 -74.748  87.780  0.00 97.00      PROA   
ATOM    371  CB  CYS P  23      -1.082 -72.797  88.539  0.00 97.00      PROA   
ATOM    372  HB1 CYS P  23      -0.880 -72.331  87.555  0.00 97.00      PROA   
ATOM    373  HB2 CYS P  23      -0.411 -72.344  89.299  0.00 97.00      PROA   
ATOM    374  SG  CYS P  23      -2.801 -72.466  88.973  0.00 97.00      PROA   
ATOM    375  C   CYS P  23       0.542 -74.531  87.851  0.00 97.00      PROA   
ATOM    376  O   CYS P  23       1.517 -73.875  88.206  0.00 97.00      PROA   
ATOM    377  N   GLU P  24       0.634 -75.463  86.884  0.00 97.00      PROA   
ATOM    378  HN  GLU P  24      -0.171 -75.963  86.575  0.00 97.00      PROA   
ATOM    379  CA  GLU P  24       1.887 -75.894  86.312  0.00 97.00      PROA   
ATOM    380  HA  GLU P  24       2.687 -75.724  87.020  0.00 97.00      PROA   
ATOM    381  CB  GLU P  24       1.830 -77.406  85.989  0.00 97.00      PROA   
ATOM    382  HB1 GLU P  24       1.492 -77.918  86.920  0.00 97.00      PROA   
ATOM    383  HB2 GLU P  24       2.849 -77.786  85.755  0.00 97.00      PROA   
ATOM    384  CG  GLU P  24       0.882 -77.745  84.820  0.00 97.00      PROA   
ATOM    385  HG1 GLU P  24       1.295 -77.384  83.854  0.00 97.00      PROA   
ATOM    386  HG2 GLU P  24      -0.109 -77.271  84.982  0.00 97.00      PROA   
ATOM    387  CD  GLU P  24       0.668 -79.238  84.694  0.00 97.00      PROA   
ATOM    388  OE1 GLU P  24       0.530 -79.711  83.532  0.00 97.00      PROA   
ATOM    389  OE2 GLU P  24       0.605 -79.919  85.752  0.00 97.00      PROA   
ATOM    390  C   GLU P  24       2.204 -75.142  85.040  0.00 97.00      PROA   
ATOM    391  O   GLU P  24       1.348 -74.521  84.409  0.00 97.00      PROA   
ATOM    392  N   VAL P  25       3.489 -75.228  84.637  0.00 97.00      PROA   
ATOM    393  HN  VAL P  25       4.169 -75.669  85.216  0.00 97.00      PROA   
ATOM    394  CA  VAL P  25       3.948 -74.955  83.296  0.00 97.00      PROA   
ATOM    395  HA  VAL P  25       3.142 -75.140  82.601  0.00 97.00      PROA   
ATOM    396  CB  VAL P  25       4.542 -73.557  83.085  0.00 97.00      PROA   
ATOM    397  HB  VAL P  25       5.443 -73.421  83.727  0.00 97.00      PROA   
ATOM    398  CG1 VAL P  25       4.943 -73.388  81.606  0.00 97.00      PROA   
ATOM    399 HG11 VAL P  25       4.042 -73.435  80.957  0.00 97.00      PROA   
ATOM    400 HG12 VAL P  25       5.652 -74.174  81.280  0.00 97.00      PROA   
ATOM    401 HG13 VAL P  25       5.429 -72.401  81.462  0.00 97.00      PROA   
ATOM    402  CG2 VAL P  25       3.524 -72.463  83.475  0.00 97.00      PROA   
ATOM    403 HG21 VAL P  25       3.295 -72.500  84.559  0.00 97.00      PROA   
ATOM    404 HG22 VAL P  25       2.578 -72.597  82.908  0.00 97.00      PROA   
ATOM    405 HG23 VAL P  25       3.931 -71.456  83.241  0.00 97.00      PROA   
ATOM    406  C   VAL P  25       5.058 -75.986  83.165  0.00 97.00      PROA   
ATOM    407  O   VAL P  25       5.813 -76.090  84.131  0.00 97.00      PROA   
ATOM    408  N   PRO P  26       5.258 -76.765  82.092  0.00 97.00      PROA   
ATOM    409  CD  PRO P  26       4.160 -77.126  81.180  0.00 97.00      PROA   
ATOM    410  HD1 PRO P  26       4.224 -76.483  80.276  0.00 97.00      PROA   
ATOM    411  HD2 PRO P  26       3.154 -77.029  81.648  0.00 97.00      PROA   
ATOM    412  CA  PRO P  26       6.335 -77.766  82.046  0.00 97.00      PROA   
ATOM    413  HA  PRO P  26       6.314 -78.339  82.962  0.00 97.00      PROA   
ATOM    414  CB  PRO P  26       5.956 -78.645  80.841  0.00 97.00      PROA   
ATOM    415  HB1 PRO P  26       6.336 -79.681  80.950  0.00 97.00      PROA   
ATOM    416  HB2 PRO P  26       6.336 -78.213  79.888  0.00 97.00      PROA   
ATOM    417  CG  PRO P  26       4.428 -78.587  80.820  0.00 97.00      PROA   
ATOM    418  HG1 PRO P  26       3.996 -78.880  79.844  0.00 97.00      PROA   
ATOM    419  HG2 PRO P  26       4.019 -79.247  81.618  0.00 97.00      PROA   
ATOM    420  C   PRO P  26       7.754 -77.219  81.873  0.00 97.00      PROA   
ATOM    421  O   PRO P  26       8.564 -77.863  81.209  0.00 97.00      PROA   
ATOM    422  N   HSD P  27       8.098 -76.077  82.500  0.00 97.00      PROA   
ATOM    423  HN  HSD P  27       7.430 -75.647  83.105  0.00 97.00      PROA   
ATOM    424  CA  HSD P  27       9.430 -75.515  82.491  0.00 97.00      PROA   
ATOM    425  HA  HSD P  27      10.062 -76.050  81.795  0.00 97.00      PROA   
ATOM    426  CB  HSD P  27       9.462 -74.003  82.140  0.00 97.00      PROA   
ATOM    427  HB1 HSD P  27      10.461 -73.579  82.380  0.00 97.00      PROA   
ATOM    428  HB2 HSD P  27       8.710 -73.455  82.749  0.00 97.00      PROA   
ATOM    429  ND1 HSD P  27       8.004 -73.435  80.120  0.00 97.00      PROA   
ATOM    430  HD1 HSD P  27       7.121 -73.465  80.591  0.00 97.00      PROA   
ATOM    431  CG  HSD P  27       9.233 -73.718  80.679  0.00 97.00      PROA   
ATOM    432  CE1 HSD P  27       8.229 -73.060  78.836  0.00 97.00      PROA   
ATOM    433  HE1 HSD P  27       7.433 -72.772  78.150  0.00 97.00      PROA   
ATOM    434  NE2 HSD P  27       9.512 -73.068  78.534  0.00 97.00      PROA   
ATOM    435  CD2 HSD P  27      10.144 -73.473  79.696  0.00 97.00      PROA   
ATOM    436  HD2 HSD P  27      11.225 -73.527  79.724  0.00 97.00      PROA   
ATOM    437  C   HSD P  27       9.995 -75.679  83.876  0.00 97.00      PROA   
ATOM    438  O   HSD P  27       9.413 -75.212  84.850  0.00 97.00      PROA   
ATOM    439  N   LEU P  28      11.160 -76.352  84.000  0.00 97.00      PROA   
ATOM    440  HN  LEU P  28      11.567 -76.818  83.217  0.00 97.00      PROA   
ATOM    441  CA  LEU P  28      11.866 -76.508  85.260  0.00 97.00      PROA   
ATOM    442  HA  LEU P  28      11.168 -76.978  85.939  0.00 97.00      PROA   
ATOM    443  CB  LEU P  28      13.087 -77.456  85.122  0.00 97.00      PROA   
ATOM    444  HB1 LEU P  28      13.537 -77.618  86.126  0.00 97.00      PROA   
ATOM    445  HB2 LEU P  28      13.858 -76.987  84.474  0.00 97.00      PROA   
ATOM    446  CG  LEU P  28      12.767 -78.853  84.527  0.00 97.00      PROA   
ATOM    447  HG  LEU P  28      12.351 -78.720  83.501  0.00 97.00      PROA   
ATOM    448  CD1 LEU P  28      14.054 -79.687  84.387  0.00 97.00      PROA   
ATOM    449 HD11 LEU P  28      14.506 -79.861  85.386  0.00 97.00      PROA   
ATOM    450 HD12 LEU P  28      14.794 -79.161  83.748  0.00 97.00      PROA   
ATOM    451 HD13 LEU P  28      13.826 -80.672  83.927  0.00 97.00      PROA   
ATOM    452  CD2 LEU P  28      11.724 -79.622  85.360  0.00 97.00      PROA   
ATOM    453 HD21 LEU P  28      10.758 -79.079  85.386  0.00 97.00      PROA   
ATOM    454 HD22 LEU P  28      12.089 -79.753  86.400  0.00 97.00      PROA   
ATOM    455 HD23 LEU P  28      11.548 -80.626  84.919  0.00 97.00      PROA   
ATOM    456  C   LEU P  28      12.272 -75.199  85.947  0.00 97.00      PROA   
ATOM    457  O   LEU P  28      12.009 -75.102  87.146  0.00 97.00      PROA   
ATOM    458  N   PRO P  29      12.830 -74.143  85.342  0.00 97.00      PROA   
ATOM    459  CD  PRO P  29      13.527 -74.176  84.047  0.00 97.00      PROA   
ATOM    460  HD1 PRO P  29      12.892 -74.598  83.242  0.00 97.00      PROA   
ATOM    461  HD2 PRO P  29      14.459 -74.773  84.155  0.00 97.00      PROA   
ATOM    462  CA  PRO P  29      12.919 -72.825  85.975  0.00 97.00      PROA   
ATOM    463  HA  PRO P  29      13.190 -72.914  87.018  0.00 97.00      PROA   
ATOM    464  CB  PRO P  29      14.031 -72.138  85.160  0.00 97.00      PROA   
ATOM    465  HB1 PRO P  29      15.017 -72.461  85.565  0.00 97.00      PROA   
ATOM    466  HB2 PRO P  29      14.001 -71.032  85.179  0.00 97.00      PROA   
ATOM    467  CG  PRO P  29      13.872 -72.716  83.753  0.00 97.00      PROA   
ATOM    468  HG1 PRO P  29      13.016 -72.221  83.244  0.00 97.00      PROA   
ATOM    469  HG2 PRO P  29      14.785 -72.606  83.135  0.00 97.00      PROA   
ATOM    470  C   PRO P  29      11.597 -72.056  85.893  0.00 97.00      PROA   
ATOM    471  O   PRO P  29      11.634 -70.844  85.696  0.00 97.00      PROA   
ATOM    472  N   GLY P  30      10.423 -72.714  86.062  0.00 97.00      PROA   
ATOM    473  HN  GLY P  30      10.442 -73.696  86.248  0.00 97.00      PROA   
ATOM    474  CA  GLY P  30       9.101 -72.127  85.881  0.00 97.00      PROA   
ATOM    475  HA1 GLY P  30       8.408 -72.952  85.798  0.00 97.00      PROA   
ATOM    476  HA2 GLY P  30       9.111 -71.510  84.993  0.00 97.00      PROA   
ATOM    477  C   GLY P  30       8.645 -71.283  87.045  0.00 97.00      PROA   
ATOM    478  O   GLY P  30       7.654 -71.600  87.694  0.00 97.00      PROA   
ATOM    479  N   SER P  31       9.381 -70.173  87.288  0.00 97.00      PROA   
ATOM    480  HN  SER P  31      10.169 -70.068  86.683  0.00 97.00      PROA   
ATOM    481  CA  SER P  31       9.319 -69.168  88.350  0.00 97.00      PROA   
ATOM    482  HA  SER P  31      10.056 -69.483  89.072  0.00 97.00      PROA   
ATOM    483  CB  SER P  31       9.757 -67.774  87.807  0.00 97.00      PROA   
ATOM    484  HB1 SER P  31       9.028 -67.445  87.034  0.00 97.00      PROA   
ATOM    485  HB2 SER P  31      10.749 -67.873  87.316  0.00 97.00      PROA   
ATOM    486  OG  SER P  31       9.832 -66.761  88.813  0.00 97.00      PROA   
ATOM    487  HG1 SER P  31      10.756 -66.667  89.060  0.00 97.00      PROA   
ATOM    488  C   SER P  31       8.013 -69.017  89.113  0.00 97.00      PROA   
ATOM    489  O   SER P  31       6.940 -68.980  88.530  0.00 97.00      PROA   
ATOM    490  N   SER P  32       8.096 -68.905  90.458  0.00 97.00      PROA   
ATOM    491  HN  SER P  32       8.986 -68.840  90.903  0.00 97.00      PROA   
ATOM    492  CA  SER P  32       6.977 -68.968  91.379  0.00 97.00      PROA   
ATOM    493  HA  SER P  32       6.290 -69.717  91.011  0.00 97.00      PROA   
ATOM    494  CB  SER P  32       7.467 -69.423  92.779  0.00 97.00      PROA   
ATOM    495  HB1 SER P  32       7.848 -70.464  92.690  0.00 97.00      PROA   
ATOM    496  HB2 SER P  32       6.648 -69.430  93.529  0.00 97.00      PROA   
ATOM    497  OG  SER P  32       8.543 -68.610  93.241  0.00 97.00      PROA   
ATOM    498  HG1 SER P  32       8.164 -67.749  93.442  0.00 97.00      PROA   
ATOM    499  C   SER P  32       6.187 -67.674  91.513  0.00 97.00      PROA   
ATOM    500  O   SER P  32       6.006 -67.153  92.613  0.00 97.00      PROA   
ATOM    501  N   SER P  33       5.659 -67.150  90.387  0.00 97.00      PROA   
ATOM    502  HN  SER P  33       5.889 -67.564  89.508  0.00 97.00      PROA   
ATOM    503  CA  SER P  33       4.764 -66.010  90.355  0.00 97.00      PROA   
ATOM    504  HA  SER P  33       4.565 -65.670  91.362  0.00 97.00      PROA   
ATOM    505  CB  SER P  33       5.347 -64.834  89.523  0.00 97.00      PROA   
ATOM    506  HB1 SER P  33       5.519 -65.162  88.475  0.00 97.00      PROA   
ATOM    507  HB2 SER P  33       6.331 -64.545  89.952  0.00 97.00      PROA   
ATOM    508  OG  SER P  33       4.494 -63.689  89.516  0.00 97.00      PROA   
ATOM    509  HG1 SER P  33       4.641 -63.216  90.339  0.00 97.00      PROA   
ATOM    510  C   SER P  33       3.459 -66.483  89.752  0.00 97.00      PROA   
ATOM    511  O   SER P  33       3.444 -67.167  88.733  0.00 97.00      PROA   
ATOM    512  N   THR P  34       2.316 -66.146  90.399  0.00 97.00      PROA   
ATOM    513  HN  THR P  34       2.336 -65.562  91.206  0.00 97.00      PROA   
ATOM    514  CA  THR P  34       1.015 -66.653  89.997  0.00 97.00      PROA   
ATOM    515  HA  THR P  34       1.010 -66.821  88.929  0.00 97.00      PROA   
ATOM    516  CB  THR P  34       0.583 -67.924  90.733  0.00 97.00      PROA   
ATOM    517  HB  THR P  34       0.338 -67.715  91.800  0.00 97.00      PROA   
ATOM    518  OG1 THR P  34       1.643 -68.863  90.752  0.00 97.00      PROA   
ATOM    519  HG1 THR P  34       2.232 -68.551  91.441  0.00 97.00      PROA   
ATOM    520  CG2 THR P  34      -0.640 -68.574  90.059  0.00 97.00      PROA   
ATOM    521 HG21 THR P  34      -0.510 -68.609  88.957  0.00 97.00      PROA   
ATOM    522 HG22 THR P  34      -1.562 -68.005  90.288  0.00 97.00      PROA   
ATOM    523 HG23 THR P  34      -0.786 -69.609  90.435  0.00 97.00      PROA   
ATOM    524  C   THR P  34      -0.012 -65.606  90.316  0.00 97.00      PROA   
ATOM    525  O   THR P  34       0.054 -64.950  91.351  0.00 97.00      PROA   
ATOM    526  N   GLN P  35      -1.026 -65.464  89.438  0.00 97.00      PROA   
ATOM    527  HN  GLN P  35      -0.993 -65.892  88.537  0.00 97.00      PROA   
ATOM    528  CA  GLN P  35      -2.245 -64.766  89.765  0.00 97.00      PROA   
ATOM    529  HA  GLN P  35      -2.181 -64.306  90.741  0.00 97.00      PROA   
ATOM    530  CB  GLN P  35      -2.595 -63.700  88.698  0.00 97.00      PROA   
ATOM    531  HB1 GLN P  35      -3.483 -63.125  89.041  0.00 97.00      PROA   
ATOM    532  HB2 GLN P  35      -2.864 -64.208  87.745  0.00 97.00      PROA   
ATOM    533  CG  GLN P  35      -1.419 -62.739  88.414  0.00 97.00      PROA   
ATOM    534  HG1 GLN P  35      -0.551 -63.303  88.007  0.00 97.00      PROA   
ATOM    535  HG2 GLN P  35      -1.101 -62.234  89.348  0.00 97.00      PROA   
ATOM    536  CD  GLN P  35      -1.811 -61.716  87.349  0.00 97.00      PROA   
ATOM    537  OE1 GLN P  35      -2.003 -62.078  86.189  0.00 97.00      PROA   
ATOM    538  NE2 GLN P  35      -1.914 -60.415  87.728  0.00 97.00      PROA   
ATOM    539 HE21 GLN P  35      -2.141 -59.739  87.029  0.00 97.00      PROA   
ATOM    540 HE22 GLN P  35      -1.731 -60.158  88.675  0.00 97.00      PROA   
ATOM    541  C   GLN P  35      -3.316 -65.831  89.790  0.00 97.00      PROA   
ATOM    542  O   GLN P  35      -3.489 -66.551  88.817  0.00 97.00      PROA   
ATOM    543  N   TRP P  36      -4.049 -65.969  90.918  0.00 97.00      PROA   
ATOM    544  HN  TRP P  36      -3.860 -65.396  91.712  0.00 97.00      PROA   
ATOM    545  CA  TRP P  36      -5.150 -66.903  91.071  0.00 97.00      PROA   
ATOM    546  HA  TRP P  36      -5.186 -67.584  90.232  0.00 97.00      PROA   
ATOM    547  CB  TRP P  36      -5.067 -67.719  92.389  0.00 97.00      PROA   
ATOM    548  HB1 TRP P  36      -6.064 -68.133  92.647  0.00 97.00      PROA   
ATOM    549  HB2 TRP P  36      -4.780 -67.022  93.209  0.00 97.00      PROA   
ATOM    550  CG  TRP P  36      -4.117 -68.874  92.384  0.00 97.00      PROA   
ATOM    551  CD1 TRP P  36      -2.807 -68.864  92.775  0.00 97.00      PROA   
ATOM    552  HD1 TRP P  36      -2.243 -67.974  92.988  0.00 97.00      PROA   
ATOM    553  NE1 TRP P  36      -2.316 -70.139  92.797  0.00 97.00      PROA   
ATOM    554  HE1 TRP P  36      -1.420 -70.396  93.095  0.00 97.00      PROA   
ATOM    555  CE2 TRP P  36      -3.286 -71.007  92.398  0.00 97.00      PROA   
ATOM    556  CD2 TRP P  36      -4.444 -70.248  92.113  0.00 97.00      PROA   
ATOM    557  CE3 TRP P  36      -5.601 -70.895  91.677  0.00 97.00      PROA   
ATOM    558  HE3 TRP P  36      -6.499 -70.344  91.439  0.00 97.00      PROA   
ATOM    559  CZ3 TRP P  36      -5.577 -72.285  91.531  0.00 97.00      PROA   
ATOM    560  HZ3 TRP P  36      -6.455 -72.804  91.172  0.00 97.00      PROA   
ATOM    561  CZ2 TRP P  36      -3.267 -72.388  92.273  0.00 97.00      PROA   
ATOM    562  HZ2 TRP P  36      -2.381 -72.963  92.492  0.00 97.00      PROA   
ATOM    563  CH2 TRP P  36      -4.433 -73.017  91.834  0.00 97.00      PROA   
ATOM    564  HH2 TRP P  36      -4.439 -74.088  91.693  0.00 97.00      PROA   
ATOM    565  C   TRP P  36      -6.443 -66.127  91.081  0.00 97.00      PROA   
ATOM    566  O   TRP P  36      -6.477 -64.984  91.518  0.00 97.00      PROA   
ATOM    567  N   PHE P  37      -7.544 -66.731  90.577  0.00 97.00      PROA   
ATOM    568  HN  PHE P  37      -7.476 -67.637  90.164  0.00 97.00      PROA   
ATOM    569  CA  PHE P  37      -8.833 -66.080  90.468  0.00 97.00      PROA   
ATOM    570  HA  PHE P  37      -8.855 -65.219  91.119  0.00 97.00      PROA   
ATOM    571  CB  PHE P  37      -9.182 -65.648  89.013  0.00 97.00      PROA   
ATOM    572  HB1 PHE P  37     -10.120 -65.052  89.003  0.00 97.00      PROA   
ATOM    573  HB2 PHE P  37      -9.326 -66.540  88.367  0.00 97.00      PROA   
ATOM    574  CG  PHE P  37      -8.078 -64.814  88.401  0.00 97.00      PROA   
ATOM    575  CD1 PHE P  37      -8.136 -63.410  88.440  0.00 97.00      PROA   
ATOM    576  HD1 PHE P  37      -8.971 -62.924  88.920  0.00 97.00      PROA   
ATOM    577  CE1 PHE P  37      -7.113 -62.635  87.877  0.00 97.00      PROA   
ATOM    578  HE1 PHE P  37      -7.168 -61.558  87.923  0.00 97.00      PROA   
ATOM    579  CZ  PHE P  37      -6.018 -63.258  87.266  0.00 97.00      PROA   
ATOM    580  HZ  PHE P  37      -5.220 -62.661  86.847  0.00 97.00      PROA   
ATOM    581  CD2 PHE P  37      -6.987 -65.425  87.753  0.00 97.00      PROA   
ATOM    582  HD2 PHE P  37      -6.927 -66.501  87.711  0.00 97.00      PROA   
ATOM    583  CE2 PHE P  37      -5.954 -64.655  87.208  0.00 97.00      PROA   
ATOM    584  HE2 PHE P  37      -5.102 -65.141  86.759  0.00 97.00      PROA   
ATOM    585  C   PHE P  37      -9.906 -67.046  90.931  0.00 97.00      PROA   
ATOM    586  O   PHE P  37      -9.895 -68.218  90.566  0.00 97.00      PROA   
ATOM    587  N   LEU P  38     -10.876 -66.553  91.740  0.00 97.00      PROA   
ATOM    588  HN  LEU P  38     -10.815 -65.614  92.077  0.00 97.00      PROA   
ATOM    589  CA  LEU P  38     -12.080 -67.265  92.123  0.00 97.00      PROA   
ATOM    590  HA  LEU P  38     -12.067 -68.264  91.719  0.00 97.00      PROA   
ATOM    591  CB  LEU P  38     -12.314 -67.322  93.656  0.00 97.00      PROA   
ATOM    592  HB1 LEU P  38     -13.274 -67.840  93.875  0.00 97.00      PROA   
ATOM    593  HB2 LEU P  38     -12.379 -66.287  94.063  0.00 97.00      PROA   
ATOM    594  CG  LEU P  38     -11.204 -68.051  94.436  0.00 97.00      PROA   
ATOM    595  HG  LEU P  38     -10.256 -67.508  94.233  0.00 97.00      PROA   
ATOM    596  CD1 LEU P  38     -11.457 -68.006  95.953  0.00 97.00      PROA   
ATOM    597 HD11 LEU P  38     -12.403 -68.534  96.197  0.00 97.00      PROA   
ATOM    598 HD12 LEU P  38     -11.532 -66.957  96.308  0.00 97.00      PROA   
ATOM    599 HD13 LEU P  38     -10.628 -68.508  96.496  0.00 97.00      PROA   
ATOM    600  CD2 LEU P  38     -11.032 -69.506  93.976  0.00 97.00      PROA   
ATOM    601 HD21 LEU P  38     -10.766 -69.566  92.901  0.00 97.00      PROA   
ATOM    602 HD22 LEU P  38     -11.972 -70.073  94.145  0.00 97.00      PROA   
ATOM    603 HD23 LEU P  38     -10.223 -69.985  94.564  0.00 97.00      PROA   
ATOM    604  C   LEU P  38     -13.242 -66.518  91.529  0.00 97.00      PROA   
ATOM    605  O   LEU P  38     -13.512 -65.385  91.917  0.00 97.00      PROA   
ATOM    606  N   ASN P  39     -13.967 -67.130  90.561  0.00 97.00      PROA   
ATOM    607  HN  ASN P  39     -13.752 -68.071  90.298  0.00 97.00      PROA   
ATOM    608  CA  ASN P  39     -15.135 -66.527  89.924  0.00 97.00      PROA   
ATOM    609  HA  ASN P  39     -15.428 -67.192  89.125  0.00 97.00      PROA   
ATOM    610  CB  ASN P  39     -16.334 -66.379  90.910  0.00 97.00      PROA   
ATOM    611  HB1 ASN P  39     -17.249 -66.075  90.360  0.00 97.00      PROA   
ATOM    612  HB2 ASN P  39     -16.101 -65.604  91.672  0.00 97.00      PROA   
ATOM    613  CG  ASN P  39     -16.625 -67.714  91.606  0.00 97.00      PROA   
ATOM    614  OD1 ASN P  39     -16.507 -68.784  91.007  0.00 97.00      PROA   
ATOM    615  ND2 ASN P  39     -16.977 -67.661  92.921  0.00 97.00      PROA   
ATOM    616 HD21 ASN P  39     -17.111 -68.521  93.410  0.00 97.00      PROA   
ATOM    617 HD22 ASN P  39     -17.044 -66.780  93.385  0.00 97.00      PROA   
ATOM    618  C   ASN P  39     -14.819 -65.175  89.284  0.00 97.00      PROA   
ATOM    619  O   ASN P  39     -15.586 -64.219  89.391  0.00 97.00      PROA   
ATOM    620  N   GLY P  40     -13.640 -65.067  88.628  0.00 97.00      PROA   
ATOM    621  HN  GLY P  40     -13.074 -65.881  88.524  0.00 97.00      PROA   
ATOM    622  CA  GLY P  40     -13.118 -63.820  88.084  0.00 97.00      PROA   
ATOM    623  HA1 GLY P  40     -13.942 -63.233  87.700  0.00 97.00      PROA   
ATOM    624  HA2 GLY P  40     -12.416 -64.085  87.307  0.00 97.00      PROA   
ATOM    625  C   GLY P  40     -12.367 -62.950  89.073  0.00 97.00      PROA   
ATOM    626  O   GLY P  40     -11.540 -62.137  88.666  0.00 97.00      PROA   
ATOM    627  N   THR P  41     -12.619 -63.079  90.396  0.00 97.00      PROA   
ATOM    628  HN  THR P  41     -13.253 -63.781  90.717  0.00 97.00      PROA   
ATOM    629  CA  THR P  41     -12.036 -62.212  91.415  0.00 97.00      PROA   
ATOM    630  HA  THR P  41     -11.927 -61.220  90.995  0.00 97.00      PROA   
ATOM    631  CB  THR P  41     -12.904 -62.086  92.663  0.00 97.00      PROA   
ATOM    632  HB  THR P  41     -13.086 -63.090  93.110  0.00 97.00      PROA   
ATOM    633  OG1 THR P  41     -14.159 -61.512  92.318  0.00 97.00      PROA   
ATOM    634  HG1 THR P  41     -14.543 -62.079  91.648  0.00 97.00      PROA   
ATOM    635  CG2 THR P  41     -12.267 -61.168  93.727  0.00 97.00      PROA   
ATOM    636 HG21 THR P  41     -12.050 -60.168  93.293  0.00 97.00      PROA   
ATOM    637 HG22 THR P  41     -11.329 -61.595  94.135  0.00 97.00      PROA   
ATOM    638 HG23 THR P  41     -12.974 -61.032  94.574  0.00 97.00      PROA   
ATOM    639  C   THR P  41     -10.661 -62.699  91.818  0.00 97.00      PROA   
ATOM    640  O   THR P  41     -10.499 -63.827  92.267  0.00 97.00      PROA   
ATOM    641  N   ALA P  42      -9.623 -61.847  91.672  0.00 97.00      PROA   
ATOM    642  HN  ALA P  42      -9.767 -60.934  91.297  0.00 97.00      PROA   
ATOM    643  CA  ALA P  42      -8.252 -62.172  92.014  0.00 97.00      PROA   
ATOM    644  HA  ALA P  42      -8.005 -63.070  91.468  0.00 97.00      PROA   
ATOM    645  CB  ALA P  42      -7.303 -61.059  91.532  0.00 97.00      PROA   
ATOM    646  HB1 ALA P  42      -7.520 -60.106  92.061  0.00 97.00      PROA   
ATOM    647  HB2 ALA P  42      -7.445 -60.889  90.441  0.00 97.00      PROA   
ATOM    648  HB3 ALA P  42      -6.243 -61.336  91.704  0.00 97.00      PROA   
ATOM    649  C   ALA P  42      -7.991 -62.442  93.495  0.00 97.00      PROA   
ATOM    650  O   ALA P  42      -8.403 -61.686  94.373  0.00 97.00      PROA   
ATOM    651  N   ILE P  43      -7.246 -63.534  93.797  0.00 97.00      PROA   
ATOM    652  HN  ILE P  43      -6.940 -64.137  93.062  0.00 97.00      PROA   
ATOM    653  CA  ILE P  43      -6.773 -63.865  95.130  0.00 97.00      PROA   
ATOM    654  HA  ILE P  43      -7.432 -63.396  95.848  0.00 97.00      PROA   
ATOM    655  CB  ILE P  43      -6.702 -65.371  95.445  0.00 97.00      PROA   
ATOM    656  HB  ILE P  43      -5.726 -65.790  95.104  0.00 97.00      PROA   
ATOM    657  CG2 ILE P  43      -6.824 -65.573  96.976  0.00 97.00      PROA   
ATOM    658 HG21 ILE P  43      -7.802 -65.187  97.335  0.00 97.00      PROA   
ATOM    659 HG22 ILE P  43      -6.014 -65.062  97.532  0.00 97.00      PROA   
ATOM    660 HG23 ILE P  43      -6.767 -66.646  97.240  0.00 97.00      PROA   
ATOM    661  CG1 ILE P  43      -7.788 -66.194  94.704  0.00 97.00      PROA   
ATOM    662 HG11 ILE P  43      -7.694 -66.044  93.609  0.00 97.00      PROA   
ATOM    663 HG12 ILE P  43      -8.795 -65.835  95.008  0.00 97.00      PROA   
ATOM    664  CD  ILE P  43      -7.672 -67.703  94.972  0.00 97.00      PROA   
ATOM    665  HD1 ILE P  43      -6.610 -68.027  94.957  0.00 97.00      PROA   
ATOM    666  HD2 ILE P  43      -8.217 -68.283  94.199  0.00 97.00      PROA   
ATOM    667  HD3 ILE P  43      -8.108 -67.959  95.961  0.00 97.00      PROA   
ATOM    668  C   ILE P  43      -5.385 -63.258  95.259  0.00 97.00      PROA   
ATOM    669  O   ILE P  43      -4.688 -63.049  94.269  0.00 97.00      PROA   
ATOM    670  N   GLN P  44      -4.929 -62.977  96.499  0.00 97.00      PROA   
ATOM    671  HN  GLN P  44      -5.514 -63.099  97.298  0.00 97.00      PROA   
ATOM    672  CA  GLN P  44      -3.606 -62.441  96.759  0.00 97.00      PROA   
ATOM    673  HA  GLN P  44      -3.333 -61.762  95.961  0.00 97.00      PROA   
ATOM    674  CB  GLN P  44      -3.605 -61.666  98.103  0.00 97.00      PROA   
ATOM    675  HB1 GLN P  44      -2.599 -61.213  98.248  0.00 97.00      PROA   
ATOM    676  HB2 GLN P  44      -3.778 -62.377  98.943  0.00 97.00      PROA   
ATOM    677  CG  GLN P  44      -4.658 -60.530  98.214  0.00 97.00      PROA   
ATOM    678  HG1 GLN P  44      -4.463 -59.953  99.145  0.00 97.00      PROA   
ATOM    679  HG2 GLN P  44      -5.682 -60.952  98.291  0.00 97.00      PROA   
ATOM    680  CD  GLN P  44      -4.589 -59.537  97.045  0.00 97.00      PROA   
ATOM    681  OE1 GLN P  44      -3.766 -58.615  97.056  0.00 97.00      PROA   
ATOM    682  NE2 GLN P  44      -5.474 -59.698  96.023  0.00 97.00      PROA   
ATOM    683 HE21 GLN P  44      -5.422 -59.051  95.264  0.00 97.00      PROA   
ATOM    684 HE22 GLN P  44      -6.119 -60.461  96.017  0.00 97.00      PROA   
ATOM    685  C   GLN P  44      -2.555 -63.552  96.796  0.00 97.00      PROA   
ATOM    686  O   GLN P  44      -1.353 -63.288  96.849  0.00 97.00      PROA   
ATOM    687  N   THR P  45      -2.990 -64.835  96.735  0.00 97.00      PROA   
ATOM    688  HN  THR P  45      -3.970 -65.012  96.724  0.00 97.00      PROA   
ATOM    689  CA  THR P  45      -2.147 -66.023  96.676  0.00 97.00      PROA   
ATOM    690  HA  THR P  45      -1.539 -66.032  97.569  0.00 97.00      PROA   
ATOM    691  CB  THR P  45      -2.977 -67.307  96.634  0.00 97.00      PROA   
ATOM    692  HB  THR P  45      -3.592 -67.344  95.704  0.00 97.00      PROA   
ATOM    693  OG1 THR P  45      -3.859 -67.349  97.745  0.00 97.00      PROA   
ATOM    694  HG1 THR P  45      -4.319 -68.190  97.681  0.00 97.00      PROA   
ATOM    695  CG2 THR P  45      -2.085 -68.559  96.719  0.00 97.00      PROA   
ATOM    696 HG21 THR P  45      -1.480 -68.525  97.649  0.00 97.00      PROA   
ATOM    697 HG22 THR P  45      -1.409 -68.646  95.845  0.00 97.00      PROA   
ATOM    698 HG23 THR P  45      -2.705 -69.479  96.749  0.00 97.00      PROA   
ATOM    699  C   THR P  45      -1.229 -66.022  95.465  0.00 97.00      PROA   
ATOM    700  O   THR P  45      -1.689 -66.186  94.342  0.00 97.00      PROA   
ATOM    701  N   SER P  46       0.098 -65.838  95.660  0.00 97.00      PROA   
ATOM    702  HN  SER P  46       0.442 -65.575  96.559  0.00 97.00      PROA   
ATOM    703  CA  SER P  46       1.041 -65.800  94.549  0.00 97.00      PROA   
ATOM    704  HA  SER P  46       0.510 -65.607  93.629  0.00 97.00      PROA   
ATOM    705  CB  SER P  46       2.073 -64.663  94.734  0.00 97.00      PROA   
ATOM    706  HB1 SER P  46       2.827 -64.684  93.917  0.00 97.00      PROA   
ATOM    707  HB2 SER P  46       2.604 -64.772  95.704  0.00 97.00      PROA   
ATOM    708  OG  SER P  46       1.434 -63.389  94.677  0.00 97.00      PROA   
ATOM    709  HG1 SER P  46       0.694 -63.400  95.291  0.00 97.00      PROA   
ATOM    710  C   SER P  46       1.803 -67.101  94.351  0.00 97.00      PROA   
ATOM    711  O   SER P  46       2.493 -67.274  93.346  0.00 97.00      PROA   
ATOM    712  N   THR P  47       1.670 -68.074  95.281  0.00 97.00      PROA   
ATOM    713  HN  THR P  47       1.086 -67.913  96.071  0.00 97.00      PROA   
ATOM    714  CA  THR P  47       2.254 -69.407  95.155  0.00 97.00      PROA   
ATOM    715  HA  THR P  47       3.293 -69.237  94.924  0.00 97.00      PROA   
ATOM    716  CB  THR P  47       2.275 -70.216  96.468  0.00 97.00      PROA   
ATOM    717  HB  THR P  47       3.036 -69.773  97.149  0.00 97.00      PROA   
ATOM    718  OG1 THR P  47       2.593 -71.596  96.290  0.00 97.00      PROA   
ATOM    719  HG1 THR P  47       2.367 -72.025  97.118  0.00 97.00      PROA   
ATOM    720  CG2 THR P  47       0.904 -70.151  97.157  0.00 97.00      PROA   
ATOM    721 HG21 THR P  47       0.104 -70.454  96.451  0.00 97.00      PROA   
ATOM    722 HG22 THR P  47       0.693 -69.129  97.526  0.00 97.00      PROA   
ATOM    723 HG23 THR P  47       0.871 -70.840  98.030  0.00 97.00      PROA   
ATOM    724  C   THR P  47       1.631 -70.202  94.002  0.00 97.00      PROA   
ATOM    725  O   THR P  47       0.430 -70.066  93.783  0.00 97.00      PROA   
ATOM    726  N   PRO P  48       2.347 -71.062  93.265  0.00 97.00      PROA   
ATOM    727  CD  PRO P  48       3.797 -70.936  93.060  0.00 97.00      PROA   
ATOM    728  HD1 PRO P  48       4.314 -71.587  93.798  0.00 97.00      PROA   
ATOM    729  HD2 PRO P  48       4.153 -69.886  93.158  0.00 97.00      PROA   
ATOM    730  CA  PRO P  48       1.732 -71.895  92.235  0.00 97.00      PROA   
ATOM    731  HA  PRO P  48       1.113 -71.268  91.609  0.00 97.00      PROA   
ATOM    732  CB  PRO P  48       2.936 -72.491  91.482  0.00 97.00      PROA   
ATOM    733  HB1 PRO P  48       2.695 -72.707  90.423  0.00 97.00      PROA   
ATOM    734  HB2 PRO P  48       3.297 -73.424  91.970  0.00 97.00      PROA   
ATOM    735  CG  PRO P  48       4.025 -71.429  91.632  0.00 97.00      PROA   
ATOM    736  HG1 PRO P  48       5.046 -71.828  91.468  0.00 97.00      PROA   
ATOM    737  HG2 PRO P  48       3.832 -70.596  90.920  0.00 97.00      PROA   
ATOM    738  C   PRO P  48       0.871 -73.027  92.762  0.00 97.00      PROA   
ATOM    739  O   PRO P  48       0.336 -73.753  91.934  0.00 97.00      PROA   
ATOM    740  N   THR P  49       0.699 -73.203  94.094  0.00 97.00      PROA   
ATOM    741  HN  THR P  49       1.174 -72.618  94.745  0.00 97.00      PROA   
ATOM    742  CA  THR P  49      -0.228 -74.187  94.633  0.00 97.00      PROA   
ATOM    743  HA  THR P  49      -0.848 -74.534  93.823  0.00 97.00      PROA   
ATOM    744  CB  THR P  49       0.433 -75.432  95.231  0.00 97.00      PROA   
ATOM    745  HB  THR P  49       1.243 -75.738  94.532  0.00 97.00      PROA   
ATOM    746  OG1 THR P  49      -0.485 -76.516  95.311  0.00 97.00      PROA   
ATOM    747  HG1 THR P  49       0.058 -77.310  95.250  0.00 97.00      PROA   
ATOM    748  CG2 THR P  49       1.056 -75.223  96.623  0.00 97.00      PROA   
ATOM    749 HG21 THR P  49       0.271 -75.024  97.383  0.00 97.00      PROA   
ATOM    750 HG22 THR P  49       1.772 -74.377  96.604  0.00 97.00      PROA   
ATOM    751 HG23 THR P  49       1.599 -76.143  96.933  0.00 97.00      PROA   
ATOM    752  C   THR P  49      -1.148 -73.496  95.612  0.00 97.00      PROA   
ATOM    753  O   THR P  49      -0.720 -72.783  96.515  0.00 97.00      PROA   
ATOM    754  N   TYR P  50      -2.470 -73.696  95.439  0.00 97.00      PROA   
ATOM    755  HN  TYR P  50      -2.793 -74.261  94.680  0.00 97.00      PROA   
ATOM    756  CA  TYR P  50      -3.481 -73.159  96.319  0.00 97.00      PROA   
ATOM    757  HA  TYR P  50      -3.066 -72.352  96.906  0.00 97.00      PROA   
ATOM    758  CB  TYR P  50      -4.708 -72.637  95.520  0.00 97.00      PROA   
ATOM    759  HB1 TYR P  50      -5.228 -73.460  94.987  0.00 97.00      PROA   
ATOM    760  HB2 TYR P  50      -4.351 -71.915  94.755  0.00 97.00      PROA   
ATOM    761  CG  TYR P  50      -5.690 -71.915  96.408  0.00 97.00      PROA   
ATOM    762  CD1 TYR P  50      -6.765 -72.594  97.008  0.00 97.00      PROA   
ATOM    763  HD1 TYR P  50      -6.888 -73.655  96.847  0.00 97.00      PROA   
ATOM    764  CE1 TYR P  50      -7.695 -71.901  97.794  0.00 97.00      PROA   
ATOM    765  HE1 TYR P  50      -8.535 -72.422  98.229  0.00 97.00      PROA   
ATOM    766  CZ  TYR P  50      -7.546 -70.527  98.005  0.00 97.00      PROA   
ATOM    767  OH  TYR P  50      -8.484 -69.826  98.791  0.00 97.00      PROA   
ATOM    768  HH  TYR P  50      -9.163 -70.449  99.062  0.00 97.00      PROA   
ATOM    769  CD2 TYR P  50      -5.567 -70.530  96.606  0.00 97.00      PROA   
ATOM    770  HD2 TYR P  50      -4.767 -69.993  96.118  0.00 97.00      PROA   
ATOM    771  CE2 TYR P  50      -6.478 -69.843  97.417  0.00 97.00      PROA   
ATOM    772  HE2 TYR P  50      -6.379 -68.780  97.573  0.00 97.00      PROA   
ATOM    773  C   TYR P  50      -3.872 -74.289  97.242  0.00 97.00      PROA   
ATOM    774  O   TYR P  50      -4.470 -75.268  96.812  0.00 97.00      PROA   
ATOM    775  N   HSD P  51      -3.525 -74.176  98.543  0.00 97.00      PROA   
ATOM    776  HN  HSD P  51      -3.074 -73.352  98.877  0.00 97.00      PROA   
ATOM    777  CA  HSD P  51      -3.654 -75.261  99.493  0.00 97.00      PROA   
ATOM    778  HA  HSD P  51      -3.848 -76.189  98.975  0.00 97.00      PROA   
ATOM    779  CB  HSD P  51      -2.345 -75.442 100.310  0.00 97.00      PROA   
ATOM    780  HB1 HSD P  51      -2.065 -74.476 100.784  0.00 97.00      PROA   
ATOM    781  HB2 HSD P  51      -1.537 -75.699  99.589  0.00 97.00      PROA   
ATOM    782  ND1 HSD P  51      -2.935 -76.347 102.627  0.00 97.00      PROA   
ATOM    783  HD1 HSD P  51      -3.501 -75.575 102.920  0.00 97.00      PROA   
ATOM    784  CG  HSD P  51      -2.374 -76.511 101.376  0.00 97.00      PROA   
ATOM    785  CE1 HSD P  51      -2.635 -77.456 103.344  0.00 97.00      PROA   
ATOM    786  HE1 HSD P  51      -2.966 -77.596 104.373  0.00 97.00      PROA   
ATOM    787  NE2 HSD P  51      -1.913 -78.315 102.652  0.00 97.00      PROA   
ATOM    788  CD2 HSD P  51      -1.742 -77.716 101.415  0.00 97.00      PROA   
ATOM    789  HD2 HSD P  51      -1.152 -78.209 100.653  0.00 97.00      PROA   
ATOM    790  C   HSD P  51      -4.804 -75.018 100.435  0.00 97.00      PROA   
ATOM    791  O   HSD P  51      -4.742 -74.161 101.314  0.00 97.00      PROA   
ATOM    792  N   ILE P  52      -5.876 -75.828 100.300  0.00 97.00      PROA   
ATOM    793  HN  ILE P  52      -5.940 -76.498  99.561  0.00 97.00      PROA   
ATOM    794  CA  ILE P  52      -6.992 -75.835 101.215  0.00 97.00      PROA   
ATOM    795  HA  ILE P  52      -7.058 -74.884 101.725  0.00 97.00      PROA   
ATOM    796  CB  ILE P  52      -8.319 -76.072 100.503  0.00 97.00      PROA   
ATOM    797  HB  ILE P  52      -8.239 -77.000  99.901  0.00 97.00      PROA   
ATOM    798  CG2 ILE P  52      -9.470 -76.266 101.508  0.00 97.00      PROA   
ATOM    799 HG21 ILE P  52      -9.567 -75.381 102.171  0.00 97.00      PROA   
ATOM    800 HG22 ILE P  52      -9.338 -77.177 102.125  0.00 97.00      PROA   
ATOM    801 HG23 ILE P  52     -10.424 -76.376 100.954  0.00 97.00      PROA   
ATOM    802  CG1 ILE P  52      -8.631 -74.906  99.532  0.00 97.00      PROA   
ATOM    803 HG11 ILE P  52      -7.700 -74.538  99.054  0.00 97.00      PROA   
ATOM    804 HG12 ILE P  52      -9.053 -74.065 100.127  0.00 97.00      PROA   
ATOM    805  CD  ILE P  52      -9.617 -75.277  98.420  0.00 97.00      PROA   
ATOM    806  HD1 ILE P  52     -10.570 -75.649  98.849  0.00 97.00      PROA   
ATOM    807  HD2 ILE P  52      -9.191 -76.057  97.755  0.00 97.00      PROA   
ATOM    808  HD3 ILE P  52      -9.846 -74.384  97.806  0.00 97.00      PROA   
ATOM    809  C   ILE P  52      -6.705 -76.918 102.229  0.00 97.00      PROA   
ATOM    810  O   ILE P  52      -6.756 -78.109 101.933  0.00 97.00      PROA   
ATOM    811  N   THR P  53      -6.366 -76.510 103.472  0.00 97.00      PROA   
ATOM    812  HN  THR P  53      -6.254 -75.536 103.657  0.00 97.00      PROA   
ATOM    813  CA  THR P  53      -6.041 -77.409 104.571  0.00 97.00      PROA   
ATOM    814  HA  THR P  53      -5.226 -78.035 104.238  0.00 97.00      PROA   
ATOM    815  CB  THR P  53      -5.599 -76.657 105.823  0.00 97.00      PROA   
ATOM    816  HB  THR P  53      -6.451 -76.085 106.256  0.00 97.00      PROA   
ATOM    817  OG1 THR P  53      -4.572 -75.733 105.493  0.00 97.00      PROA   
ATOM    818  HG1 THR P  53      -4.302 -75.340 106.326  0.00 97.00      PROA   
ATOM    819  CG2 THR P  53      -5.026 -77.621 106.882  0.00 97.00      PROA   
ATOM    820 HG21 THR P  53      -4.188 -78.209 106.450  0.00 97.00      PROA   
ATOM    821 HG22 THR P  53      -5.800 -78.323 107.251  0.00 97.00      PROA   
ATOM    822 HG23 THR P  53      -4.641 -77.051 107.755  0.00 97.00      PROA   
ATOM    823  C   THR P  53      -7.192 -78.325 104.928  0.00 97.00      PROA   
ATOM    824  O   THR P  53      -6.994 -79.518 105.151  0.00 97.00      PROA   
ATOM    825  N   SER P  54      -8.427 -77.778 104.964  0.00 97.00      PROA   
ATOM    826  HN  SER P  54      -8.569 -76.824 104.715  0.00 97.00      PROA   
ATOM    827  CA  SER P  54      -9.603 -78.515 105.363  0.00 97.00      PROA   
ATOM    828  HA  SER P  54      -9.580 -79.487 104.889  0.00 97.00      PROA   
ATOM    829  CB  SER P  54      -9.784 -78.631 106.907  0.00 97.00      PROA   
ATOM    830  HB1 SER P  54     -10.681 -79.237 107.148  0.00 97.00      PROA   
ATOM    831  HB2 SER P  54      -9.914 -77.624 107.356  0.00 97.00      PROA   
ATOM    832  OG  SER P  54      -8.653 -79.224 107.536  0.00 97.00      PROA   
ATOM    833  HG1 SER P  54      -8.482 -80.044 107.064  0.00 97.00      PROA   
ATOM    834  C   SER P  54     -10.776 -77.727 104.832  0.00 97.00      PROA   
ATOM    835  O   SER P  54     -11.065 -76.640 105.323  0.00 97.00      PROA   
ATOM    836  N   ALA P  55     -11.456 -78.238 103.782  0.00 97.00      PROA   
ATOM    837  HN  ALA P  55     -11.192 -79.126 103.400  0.00 97.00      PROA   
ATOM    838  CA  ALA P  55     -12.415 -77.503 102.978  0.00 97.00      PROA   
ATOM    839  HA  ALA P  55     -11.874 -76.662 102.580  0.00 97.00      PROA   
ATOM    840  CB  ALA P  55     -12.874 -78.370 101.789  0.00 97.00      PROA   
ATOM    841  HB1 ALA P  55     -13.426 -79.265 102.145  0.00 97.00      PROA   
ATOM    842  HB2 ALA P  55     -11.986 -78.723 101.219  0.00 97.00      PROA   
ATOM    843  HB3 ALA P  55     -13.521 -77.791 101.099  0.00 97.00      PROA   
ATOM    844  C   ALA P  55     -13.639 -76.921 103.675  0.00 97.00      PROA   
ATOM    845  O   ALA P  55     -14.283 -77.562 104.499  0.00 97.00      PROA   
ATOM    846  N   SER P  56     -13.993 -75.662 103.309  0.00 97.00      PROA   
ATOM    847  HN  SER P  56     -13.406 -75.151 102.679  0.00 97.00      PROA   
ATOM    848  CA  SER P  56     -15.201 -74.966 103.719  0.00 97.00      PROA   
ATOM    849  HA  SER P  56     -15.659 -75.516 104.527  0.00 97.00      PROA   
ATOM    850  CB  SER P  56     -14.950 -73.513 104.221  0.00 97.00      PROA   
ATOM    851  HB1 SER P  56     -14.188 -73.546 105.028  0.00 97.00      PROA   
ATOM    852  HB2 SER P  56     -15.883 -73.090 104.653  0.00 97.00      PROA   
ATOM    853  OG  SER P  56     -14.469 -72.644 103.199  0.00 97.00      PROA   
ATOM    854  HG1 SER P  56     -14.730 -71.750 103.460  0.00 97.00      PROA   
ATOM    855  C   SER P  56     -16.189 -74.956 102.569  0.00 97.00      PROA   
ATOM    856  O   SER P  56     -15.866 -75.327 101.445  0.00 97.00      PROA   
ATOM    857  N   GLU P  57     -17.449 -74.534 102.828  0.00 97.00      PROA   
ATOM    858  HN  GLU P  57     -17.700 -74.210 103.738  0.00 97.00      PROA   
ATOM    859  CA  GLU P  57     -18.493 -74.378 101.828  0.00 97.00      PROA   
ATOM    860  HA  GLU P  57     -18.652 -75.328 101.336  0.00 97.00      PROA   
ATOM    861  CB  GLU P  57     -19.794 -73.880 102.523  0.00 97.00      PROA   
ATOM    862  HB1 GLU P  57     -20.605 -73.767 101.775  0.00 97.00      PROA   
ATOM    863  HB2 GLU P  57     -19.580 -72.864 102.936  0.00 97.00      PROA   
ATOM    864  CG  GLU P  57     -20.304 -74.707 103.740  0.00 97.00      PROA   
ATOM    865  HG1 GLU P  57     -21.092 -74.098 104.241  0.00 97.00      PROA   
ATOM    866  HG2 GLU P  57     -19.493 -74.866 104.479  0.00 97.00      PROA   
ATOM    867  CD  GLU P  57     -20.930 -76.071 103.424  0.00 97.00      PROA   
ATOM    868  OE1 GLU P  57     -22.176 -76.191 103.570  0.00 97.00      PROA   
ATOM    869  OE2 GLU P  57     -20.173 -77.030 103.119  0.00 97.00      PROA   
ATOM    870  C   GLU P  57     -18.072 -73.334 100.788  0.00 97.00      PROA   
ATOM    871  O   GLU P  57     -18.228 -73.491  99.581  0.00 97.00      PROA   
ATOM    872  N   ASP P  58     -17.483 -72.249 101.315  0.00 97.00      PROA   
ATOM    873  HN  ASP P  58     -17.440 -72.202 102.312  0.00 97.00      PROA   
ATOM    874  CA  ASP P  58     -17.030 -71.010 100.736  0.00 97.00      PROA   
ATOM    875  HA  ASP P  58     -17.805 -70.666 100.067  0.00 97.00      PROA   
ATOM    876  CB  ASP P  58     -16.866 -69.933 101.870  0.00 97.00      PROA   
ATOM    877  HB1 ASP P  58     -17.816 -69.354 101.919  0.00 97.00      PROA   
ATOM    878  HB2 ASP P  58     -16.047 -69.222 101.647  0.00 97.00      PROA   
ATOM    879  CG  ASP P  58     -16.668 -70.509 103.287  0.00 97.00      PROA   
ATOM    880  OD1 ASP P  58     -17.583 -71.205 103.805  0.00 97.00      PROA   
ATOM    881  OD2 ASP P  58     -15.594 -70.235 103.881  0.00 97.00      PROA   
ATOM    882  C   ASP P  58     -15.788 -71.132  99.857  0.00 97.00      PROA   
ATOM    883  O   ASP P  58     -15.551 -70.271  99.011  0.00 97.00      PROA   
ATOM    884  N   ASP P  59     -15.012 -72.239  99.963  0.00 97.00      PROA   
ATOM    885  HN  ASP P  59     -15.099 -72.837 100.757  0.00 97.00      PROA   
ATOM    886  CA  ASP P  59     -14.013 -72.653  98.983  0.00 97.00      PROA   
ATOM    887  HA  ASP P  59     -13.280 -71.861  98.892  0.00 97.00      PROA   
ATOM    888  CB  ASP P  59     -13.320 -73.966  99.452  0.00 97.00      PROA   
ATOM    889  HB1 ASP P  59     -12.781 -74.451  98.612  0.00 97.00      PROA   
ATOM    890  HB2 ASP P  59     -14.077 -74.677  99.839  0.00 97.00      PROA   
ATOM    891  CG  ASP P  59     -12.259 -73.727 100.526  0.00 97.00      PROA   
ATOM    892  OD1 ASP P  59     -11.433 -72.791 100.368  0.00 97.00      PROA   
ATOM    893  OD2 ASP P  59     -12.178 -74.577 101.446  0.00 97.00      PROA   
ATOM    894  C   ASP P  59     -14.590 -72.892  97.577  0.00 97.00      PROA   
ATOM    895  O   ASP P  59     -13.870 -72.821  96.586  0.00 97.00      PROA   
ATOM    896  N   SER P  60     -15.904 -73.189  97.446  0.00 97.00      PROA   
ATOM    897  HN  SER P  60     -16.459 -73.233  98.272  0.00 97.00      PROA   
ATOM    898  CA  SER P  60     -16.581 -73.459  96.174  0.00 97.00      PROA   
ATOM    899  HA  SER P  60     -16.074 -74.306  95.732  0.00 97.00      PROA   
ATOM    900  CB  SER P  60     -18.078 -73.827  96.341  0.00 97.00      PROA   
ATOM    901  HB1 SER P  60     -18.527 -74.082  95.356  0.00 97.00      PROA   
ATOM    902  HB2 SER P  60     -18.636 -72.971  96.779  0.00 97.00      PROA   
ATOM    903  OG  SER P  60     -18.250 -74.952  97.188  0.00 97.00      PROA   
ATOM    904  HG1 SER P  60     -18.173 -74.624  98.091  0.00 97.00      PROA   
ATOM    905  C   SER P  60     -16.562 -72.324  95.151  0.00 97.00      PROA   
ATOM    906  O   SER P  60     -16.735 -71.154  95.483  0.00 97.00      PROA   
ATOM    907  N   GLY P  61     -16.403 -72.663  93.847  0.00 97.00      PROA   
ATOM    908  HN  GLY P  61     -16.315 -73.622  93.582  0.00 97.00      PROA   
ATOM    909  CA  GLY P  61     -16.360 -71.665  92.787  0.00 97.00      PROA   
ATOM    910  HA1 GLY P  61     -15.957 -70.740  93.175  0.00 97.00      PROA   
ATOM    911  HA2 GLY P  61     -17.354 -71.571  92.375  0.00 97.00      PROA   
ATOM    912  C   GLY P  61     -15.434 -72.097  91.695  0.00 97.00      PROA   
ATOM    913  O   GLY P  61     -14.848 -73.169  91.757  0.00 97.00      PROA   
ATOM    914  N   GLU P  62     -15.267 -71.260  90.645  0.00 97.00      PROA   
ATOM    915  HN  GLU P  62     -15.752 -70.387  90.596  0.00 97.00      PROA   
ATOM    916  CA  GLU P  62     -14.368 -71.564  89.555  0.00 97.00      PROA   
ATOM    917  HA  GLU P  62     -14.244 -72.631  89.517  0.00 97.00      PROA   
ATOM    918  CB  GLU P  62     -14.909 -71.186  88.154  0.00 97.00      PROA   
ATOM    919  HB1 GLU P  62     -15.934 -71.617  88.082  0.00 97.00      PROA   
ATOM    920  HB2 GLU P  62     -14.271 -71.708  87.405  0.00 97.00      PROA   
ATOM    921  CG  GLU P  62     -15.018 -69.694  87.796  0.00 97.00      PROA   
ATOM    922  HG1 GLU P  62     -14.092 -69.141  88.059  0.00 97.00      PROA   
ATOM    923  HG2 GLU P  62     -15.879 -69.234  88.321  0.00 97.00      PROA   
ATOM    924  CD  GLU P  62     -15.236 -69.540  86.294  0.00 97.00      PROA   
ATOM    925  OE1 GLU P  62     -16.004 -70.332  85.699  0.00 97.00      PROA   
ATOM    926  OE2 GLU P  62     -14.629 -68.608  85.723  0.00 97.00      PROA   
ATOM    927  C   GLU P  62     -12.986 -71.021  89.807  0.00 97.00      PROA   
ATOM    928  O   GLU P  62     -12.768 -69.835  90.032  0.00 97.00      PROA   
ATOM    929  N   TYR P  63     -12.008 -71.948  89.784  0.00 97.00      PROA   
ATOM    930  HN  TYR P  63     -12.237 -72.903  89.606  0.00 97.00      PROA   
ATOM    931  CA  TYR P  63     -10.610 -71.699  90.026  0.00 97.00      PROA   
ATOM    932  HA  TYR P  63     -10.503 -70.803  90.624  0.00 97.00      PROA   
ATOM    933  CB  TYR P  63      -9.924 -72.894  90.745  0.00 97.00      PROA   
ATOM    934  HB1 TYR P  63      -8.820 -72.863  90.628  0.00 97.00      PROA   
ATOM    935  HB2 TYR P  63     -10.299 -73.846  90.320  0.00 97.00      PROA   
ATOM    936  CG  TYR P  63     -10.245 -72.897  92.216  0.00 97.00      PROA   
ATOM    937  CD1 TYR P  63     -11.539 -73.196  92.677  0.00 97.00      PROA   
ATOM    938  HD1 TYR P  63     -12.318 -73.449  91.976  0.00 97.00      PROA   
ATOM    939  CE1 TYR P  63     -11.842 -73.140  94.042  0.00 97.00      PROA   
ATOM    940  HE1 TYR P  63     -12.851 -73.330  94.372  0.00 97.00      PROA   
ATOM    941  CZ  TYR P  63     -10.837 -72.835  94.967  0.00 97.00      PROA   
ATOM    942  OH  TYR P  63     -11.125 -72.722  96.342  0.00 97.00      PROA   
ATOM    943  HH  TYR P  63     -12.081 -72.753  96.449  0.00 97.00      PROA   
ATOM    944  CD2 TYR P  63      -9.239 -72.623  93.159  0.00 97.00      PROA   
ATOM    945  HD2 TYR P  63      -8.232 -72.412  92.831  0.00 97.00      PROA   
ATOM    946  CE2 TYR P  63      -9.532 -72.600  94.526  0.00 97.00      PROA   
ATOM    947  HE2 TYR P  63      -8.764 -72.352  95.237  0.00 97.00      PROA   
ATOM    948  C   TYR P  63      -9.925 -71.457  88.708  0.00 97.00      PROA   
ATOM    949  O   TYR P  63     -10.153 -72.171  87.734  0.00 97.00      PROA   
ATOM    950  N   ARG P  64      -9.075 -70.410  88.635  0.00 97.00      PROA   
ATOM    951  HN  ARG P  64      -8.973 -69.776  89.399  0.00 97.00      PROA   
ATOM    952  CA  ARG P  64      -8.354 -70.110  87.418  0.00 97.00      PROA   
ATOM    953  HA  ARG P  64      -8.161 -71.024  86.872  0.00 97.00      PROA   
ATOM    954  CB  ARG P  64      -9.077 -69.070  86.518  0.00 97.00      PROA   
ATOM    955  HB1 ARG P  64      -8.760 -69.259  85.468  0.00 97.00      PROA   
ATOM    956  HB2 ARG P  64      -8.775 -68.029  86.771  0.00 97.00      PROA   
ATOM    957  CG  ARG P  64     -10.614 -69.104  86.630  0.00 97.00      PROA   
ATOM    958  HG1 ARG P  64     -10.913 -68.759  87.644  0.00 97.00      PROA   
ATOM    959  HG2 ARG P  64     -10.987 -70.146  86.514  0.00 97.00      PROA   
ATOM    960  CD  ARG P  64     -11.317 -68.219  85.609  0.00 97.00      PROA   
ATOM    961  HD1 ARG P  64     -10.838 -67.221  85.525  0.00 97.00      PROA   
ATOM    962  HD2 ARG P  64     -12.379 -68.087  85.889  0.00 97.00      PROA   
ATOM    963  NE  ARG P  64     -11.181 -68.933  84.308  0.00 97.00      PROA   
ATOM    964  HE  ARG P  64     -10.506 -69.666  84.233  0.00 97.00      PROA   
ATOM    965  CZ  ARG P  64     -12.062 -68.855  83.296  0.00 97.00      PROA   
ATOM    966  NH1 ARG P  64     -13.304 -68.383  83.435  0.00 97.00      PROA   
ATOM    967 HH11 ARG P  64     -13.666 -68.355  84.368  0.00 97.00      PROA   
ATOM    968 HH12 ARG P  64     -13.966 -68.591  82.725  0.00 97.00      PROA   
ATOM    969  NH2 ARG P  64     -11.678 -69.336  82.106  0.00 97.00      PROA   
ATOM    970 HH21 ARG P  64     -10.726 -69.626  82.022  0.00 97.00      PROA   
ATOM    971 HH22 ARG P  64     -12.293 -69.243  81.332  0.00 97.00      PROA   
ATOM    972  C   ARG P  64      -7.045 -69.505  87.845  0.00 97.00      PROA   
ATOM    973  O   ARG P  64      -6.953 -68.906  88.910  0.00 97.00      PROA   
ATOM    974  N   CYS P  65      -5.986 -69.630  87.016  0.00 97.00      PROA   
ATOM    975  HN  CYS P  65      -6.000 -70.254  86.238  0.00 97.00      PROA   
ATOM    976  CA  CYS P  65      -4.751 -68.923  87.261  0.00 97.00      PROA   
ATOM    977  HA  CYS P  65      -4.987 -68.036  87.826  0.00 97.00      PROA   
ATOM    978  CB  CYS P  65      -3.751 -69.773  88.080  0.00 97.00      PROA   
ATOM    979  HB1 CYS P  65      -4.186 -69.880  89.099  0.00 97.00      PROA   
ATOM    980  HB2 CYS P  65      -2.778 -69.254  88.199  0.00 97.00      PROA   
ATOM    981  SG  CYS P  65      -3.528 -71.438  87.393  0.00 97.00      PROA   
ATOM    982  C   CYS P  65      -4.111 -68.423  85.985  0.00 97.00      PROA   
ATOM    983  O   CYS P  65      -4.422 -68.852  84.879  0.00 97.00      PROA   
ATOM    984  N   GLN P  66      -3.188 -67.451  86.140  0.00 97.00      PROA   
ATOM    985  HN  GLN P  66      -3.030 -67.075  87.052  0.00 97.00      PROA   
ATOM    986  CA  GLN P  66      -2.391 -66.896  85.071  0.00 97.00      PROA   
ATOM    987  HA  GLN P  66      -2.526 -67.471  84.166  0.00 97.00      PROA   
ATOM    988  CB  GLN P  66      -2.794 -65.402  84.841  0.00 97.00      PROA   
ATOM    989  HB1 GLN P  66      -2.395 -64.748  85.641  0.00 97.00      PROA   
ATOM    990  HB2 GLN P  66      -3.906 -65.384  84.935  0.00 97.00      PROA   
ATOM    991  CG  GLN P  66      -2.458 -64.840  83.441  0.00 97.00      PROA   
ATOM    992  HG1 GLN P  66      -2.734 -65.621  82.700  0.00 97.00      PROA   
ATOM    993  HG2 GLN P  66      -1.378 -64.627  83.330  0.00 97.00      PROA   
ATOM    994  CD  GLN P  66      -3.288 -63.605  83.045  0.00 97.00      PROA   
ATOM    995  OE1 GLN P  66      -4.007 -63.672  82.049  0.00 97.00      PROA   
ATOM    996  NE2 GLN P  66      -3.217 -62.474  83.790  0.00 97.00      PROA   
ATOM    997 HE21 GLN P  66      -3.809 -61.703  83.561  0.00 97.00      PROA   
ATOM    998 HE22 GLN P  66      -2.635 -62.430  84.602  0.00 97.00      PROA   
ATOM    999  C   GLN P  66      -0.958 -67.062  85.564  0.00 97.00      PROA   
ATOM   1000  O   GLN P  66      -0.552 -66.438  86.542  0.00 97.00      PROA   
ATOM   1001  N   ARG P  67      -0.156 -67.946  84.910  0.00 97.00      PROA   
ATOM   1002  HN  ARG P  67      -0.501 -68.493  84.151  0.00 97.00      PROA   
ATOM   1003  CA  ARG P  67       1.216 -68.231  85.308  0.00 97.00      PROA   
ATOM   1004  HA  ARG P  67       1.436 -67.790  86.270  0.00 97.00      PROA   
ATOM   1005  CB  ARG P  67       1.467 -69.765  85.381  0.00 97.00      PROA   
ATOM   1006  HB1 ARG P  67       2.553 -70.000  85.417  0.00 97.00      PROA   
ATOM   1007  HB2 ARG P  67       1.066 -70.224  84.448  0.00 97.00      PROA   
ATOM   1008  CG  ARG P  67       0.794 -70.459  86.577  0.00 97.00      PROA   
ATOM   1009  HG1 ARG P  67       0.715 -71.547  86.345  0.00 97.00      PROA   
ATOM   1010  HG2 ARG P  67      -0.240 -70.070  86.689  0.00 97.00      PROA   
ATOM   1011  CD  ARG P  67       1.530 -70.280  87.912  0.00 97.00      PROA   
ATOM   1012  HD1 ARG P  67       0.864 -70.545  88.758  0.00 97.00      PROA   
ATOM   1013  HD2 ARG P  67       1.878 -69.235  88.053  0.00 97.00      PROA   
ATOM   1014  NE  ARG P  67       2.653 -71.264  87.951  0.00 97.00      PROA   
ATOM   1015  HE  ARG P  67       2.424 -72.236  87.986  0.00 97.00      PROA   
ATOM   1016  CZ  ARG P  67       3.960 -70.952  87.912  0.00 97.00      PROA   
ATOM   1017  NH1 ARG P  67       4.407 -69.694  87.909  0.00 97.00      PROA   
ATOM   1018 HH11 ARG P  67       3.776 -68.945  88.097  0.00 97.00      PROA   
ATOM   1019 HH12 ARG P  67       5.394 -69.547  87.975  0.00 97.00      PROA   
ATOM   1020  NH2 ARG P  67       4.864 -71.946  87.905  0.00 97.00      PROA   
ATOM   1021 HH21 ARG P  67       4.548 -72.888  87.904  0.00 97.00      PROA   
ATOM   1022 HH22 ARG P  67       5.835 -71.709  87.857  0.00 97.00      PROA   
ATOM   1023  C   ARG P  67       2.203 -67.685  84.302  0.00 97.00      PROA   
ATOM   1024  O   ARG P  67       2.471 -68.347  83.304  0.00 97.00      PROA   
ATOM   1025  N   GLY P  68       2.802 -66.493  84.576  0.00 97.00      PROA   
ATOM   1026  HN  GLY P  68       2.538 -66.015  85.413  0.00 97.00      PROA   
ATOM   1027  CA  GLY P  68       3.919 -65.871  83.854  0.00 97.00      PROA   
ATOM   1028  HA1 GLY P  68       4.804 -66.438  84.104  0.00 97.00      PROA   
ATOM   1029  HA2 GLY P  68       3.981 -64.853  84.209  0.00 97.00      PROA   
ATOM   1030  C   GLY P  68       3.887 -65.783  82.339  0.00 97.00      PROA   
ATOM   1031  O   GLY P  68       4.911 -65.503  81.718  0.00 97.00      PROA   
ATOM   1032  N   LEU P  69       2.730 -66.042  81.704  0.00 97.00      PROA   
ATOM   1033  HN  LEU P  69       1.923 -66.254  82.245  0.00 97.00      PROA   
ATOM   1034  CA  LEU P  69       2.652 -66.337  80.292  0.00 97.00      PROA   
ATOM   1035  HA  LEU P  69       3.434 -65.814  79.757  0.00 97.00      PROA   
ATOM   1036  CB  LEU P  69       2.707 -67.867  80.029  0.00 97.00      PROA   
ATOM   1037  HB1 LEU P  69       2.424 -68.098  78.978  0.00 97.00      PROA   
ATOM   1038  HB2 LEU P  69       1.974 -68.350  80.715  0.00 97.00      PROA   
ATOM   1039  CG  LEU P  69       4.056 -68.572  80.287  0.00 97.00      PROA   
ATOM   1040  HG  LEU P  69       4.396 -68.339  81.322  0.00 97.00      PROA   
ATOM   1041  CD1 LEU P  69       3.873 -70.098  80.202  0.00 97.00      PROA   
ATOM   1042 HD11 LEU P  69       3.517 -70.388  79.190  0.00 97.00      PROA   
ATOM   1043 HD12 LEU P  69       3.136 -70.444  80.957  0.00 97.00      PROA   
ATOM   1044 HD13 LEU P  69       4.842 -70.602  80.392  0.00 97.00      PROA   
ATOM   1045  CD2 LEU P  69       5.144 -68.108  79.304  0.00 97.00      PROA   
ATOM   1046 HD21 LEU P  69       5.345 -67.025  79.427  0.00 97.00      PROA   
ATOM   1047 HD22 LEU P  69       4.823 -68.299  78.258  0.00 97.00      PROA   
ATOM   1048 HD23 LEU P  69       6.086 -68.664  79.490  0.00 97.00      PROA   
ATOM   1049  C   LEU P  69       1.318 -65.855  79.778  0.00 97.00      PROA   
ATOM   1050  O   LEU P  69       0.326 -65.855  80.504  0.00 97.00      PROA   
ATOM   1051  N   SER P  70       1.266 -65.451  78.485  0.00 97.00      PROA   
ATOM   1052  HN  SER P  70       2.093 -65.480  77.926  0.00 97.00      PROA   
ATOM   1053  CA  SER P  70       0.081 -64.992  77.769  0.00 97.00      PROA   
ATOM   1054  HA  SER P  70      -0.120 -64.003  78.151  0.00 97.00      PROA   
ATOM   1055  CB  SER P  70       0.376 -64.833  76.253  0.00 97.00      PROA   
ATOM   1056  HB1 SER P  70       1.107 -64.003  76.134  0.00 97.00      PROA   
ATOM   1057  HB2 SER P  70      -0.538 -64.568  75.679  0.00 97.00      PROA   
ATOM   1058  OG  SER P  70       0.968 -66.019  75.720  0.00 97.00      PROA   
ATOM   1059  HG1 SER P  70       1.218 -65.835  74.810  0.00 97.00      PROA   
ATOM   1060  C   SER P  70      -1.204 -65.798  77.975  0.00 97.00      PROA   
ATOM   1061  O   SER P  70      -1.259 -66.994  77.714  0.00 97.00      PROA   
ATOM   1062  N   GLY P  71      -2.289 -65.135  78.442  0.00 97.00      PROA   
ATOM   1063  HN  GLY P  71      -2.221 -64.152  78.596  0.00 97.00      PROA   
ATOM   1064  CA  GLY P  71      -3.569 -65.765  78.760  0.00 97.00      PROA   
ATOM   1065  HA1 GLY P  71      -3.803 -66.468  77.973  0.00 97.00      PROA   
ATOM   1066  HA2 GLY P  71      -4.297 -64.972  78.816  0.00 97.00      PROA   
ATOM   1067  C   GLY P  71      -3.622 -66.528  80.072  0.00 97.00      PROA   
ATOM   1068  O   GLY P  71      -2.621 -67.007  80.591  0.00 97.00      PROA   
ATOM   1069  N   ARG P  72      -4.847 -66.668  80.633  0.00 97.00      PROA   
ATOM   1070  HN  ARG P  72      -5.640 -66.267  80.187  0.00 97.00      PROA   
ATOM   1071  CA  ARG P  72      -5.149 -67.355  81.876  0.00 97.00      PROA   
ATOM   1072  HA  ARG P  72      -4.226 -67.685  82.336  0.00 97.00      PROA   
ATOM   1073  CB  ARG P  72      -5.931 -66.487  82.914  0.00 97.00      PROA   
ATOM   1074  HB1 ARG P  72      -5.336 -65.574  83.121  0.00 97.00      PROA   
ATOM   1075  HB2 ARG P  72      -5.965 -67.045  83.877  0.00 97.00      PROA   
ATOM   1076  CG  ARG P  72      -7.403 -66.088  82.610  0.00 97.00      PROA   
ATOM   1077  HG1 ARG P  72      -7.729 -65.404  83.428  0.00 97.00      PROA   
ATOM   1078  HG2 ARG P  72      -8.036 -66.998  82.678  0.00 97.00      PROA   
ATOM   1079  CD  ARG P  72      -7.719 -65.396  81.271  0.00 97.00      PROA   
ATOM   1080  HD1 ARG P  72      -8.738 -64.950  81.300  0.00 97.00      PROA   
ATOM   1081  HD2 ARG P  72      -7.653 -66.121  80.430  0.00 97.00      PROA   
ATOM   1082  NE  ARG P  72      -6.707 -64.314  81.095  0.00 97.00      PROA   
ATOM   1083  HE  ARG P  72      -5.940 -64.283  81.733  0.00 97.00      PROA   
ATOM   1084  CZ  ARG P  72      -6.593 -63.504  80.024  0.00 97.00      PROA   
ATOM   1085  NH1 ARG P  72      -7.521 -63.381  79.072  0.00 97.00      PROA   
ATOM   1086 HH11 ARG P  72      -8.394 -63.839  79.193  0.00 97.00      PROA   
ATOM   1087 HH12 ARG P  72      -7.349 -62.745  78.324  0.00 97.00      PROA   
ATOM   1088  NH2 ARG P  72      -5.467 -62.773  79.936  0.00 97.00      PROA   
ATOM   1089 HH21 ARG P  72      -4.799 -62.892  80.671  0.00 97.00      PROA   
ATOM   1090 HH22 ARG P  72      -5.371 -62.077  79.233  0.00 97.00      PROA   
ATOM   1091  C   ARG P  72      -5.970 -68.582  81.553  0.00 97.00      PROA   
ATOM   1092  O   ARG P  72      -6.546 -68.705  80.475  0.00 97.00      PROA   
ATOM   1093  N   SER P  73      -5.985 -69.532  82.514  0.00 97.00      PROA   
ATOM   1094  HN  SER P  73      -5.426 -69.384  83.329  0.00 97.00      PROA   
ATOM   1095  CA  SER P  73      -6.701 -70.790  82.575  0.00 97.00      PROA   
ATOM   1096  HA  SER P  73      -6.158 -71.445  81.908  0.00 97.00      PROA   
ATOM   1097  CB  SER P  73      -6.591 -71.400  84.000  0.00 97.00      PROA   
ATOM   1098  HB1 SER P  73      -7.430 -72.054  84.312  0.00 97.00      PROA   
ATOM   1099  HB2 SER P  73      -6.563 -70.565  84.723  0.00 97.00      PROA   
ATOM   1100  OG  SER P  73      -5.407 -72.173  84.124  0.00 97.00      PROA   
ATOM   1101  HG1 SER P  73      -5.634 -73.028  83.739  0.00 97.00      PROA   
ATOM   1102  C   SER P  73      -8.142 -70.929  82.138  0.00 97.00      PROA   
ATOM   1103  O   SER P  73      -8.933 -69.999  82.016  0.00 97.00      PROA   
ATOM   1104  N   ASP P  74      -8.459 -72.227  82.000  0.00 97.00      PROA   
ATOM   1105  HN  ASP P  74      -7.692 -72.869  82.012  0.00 97.00      PROA   
ATOM   1106  CA  ASP P  74      -9.664 -72.979  82.233  0.00 97.00      PROA   
ATOM   1107  HA  ASP P  74     -10.194 -72.972  81.296  0.00 97.00      PROA   
ATOM   1108  CB  ASP P  74      -9.240 -74.461  82.554  0.00 97.00      PROA   
ATOM   1109  HB1 ASP P  74      -9.100 -74.998  81.588  0.00 97.00      PROA   
ATOM   1110  HB2 ASP P  74     -10.018 -74.999  83.127  0.00 97.00      PROA   
ATOM   1111  CG  ASP P  74      -7.891 -74.587  83.300  0.00 97.00      PROA   
ATOM   1112  OD1 ASP P  74      -6.834 -74.235  82.710  0.00 97.00      PROA   
ATOM   1113  OD2 ASP P  74      -7.901 -75.050  84.469  0.00 97.00      PROA   
ATOM   1114  C   ASP P  74     -10.585 -72.438  83.341  0.00 97.00      PROA   
ATOM   1115  O   ASP P  74     -10.126 -71.775  84.272  0.00 97.00      PROA   
ATOM   1116  N   PRO P  75     -11.897 -72.662  83.278  0.00 97.00      PROA   
ATOM   1117  CD  PRO P  75     -12.627 -72.967  82.044  0.00 97.00      PROA   
ATOM   1118  HD1 PRO P  75     -12.410 -74.011  81.732  0.00 97.00      PROA   
ATOM   1119  HD2 PRO P  75     -12.332 -72.257  81.241  0.00 97.00      PROA   
ATOM   1120  CA  PRO P  75     -12.784 -72.550  84.424  0.00 97.00      PROA   
ATOM   1121  HA  PRO P  75     -12.445 -71.821  85.148  0.00 97.00      PROA   
ATOM   1122  CB  PRO P  75     -14.101 -72.108  83.763  0.00 97.00      PROA   
ATOM   1123  HB1 PRO P  75     -14.072 -71.007  83.620  0.00 97.00      PROA   
ATOM   1124  HB2 PRO P  75     -15.002 -72.340  84.362  0.00 97.00      PROA   
ATOM   1125  CG  PRO P  75     -14.112 -72.794  82.387  0.00 97.00      PROA   
ATOM   1126  HG1 PRO P  75     -14.587 -73.794  82.482  0.00 97.00      PROA   
ATOM   1127  HG2 PRO P  75     -14.663 -72.200  81.631  0.00 97.00      PROA   
ATOM   1128  C   PRO P  75     -12.957 -73.894  85.123  0.00 97.00      PROA   
ATOM   1129  O   PRO P  75     -13.961 -74.564  84.884  0.00 97.00      PROA   
ATOM   1130  N   ILE P  76     -12.043 -74.329  86.023  0.00 97.00      PROA   
ATOM   1131  HN  ILE P  76     -11.191 -73.841  86.207  0.00 97.00      PROA   
ATOM   1132  CA  ILE P  76     -12.323 -75.536  86.794  0.00 97.00      PROA   
ATOM   1133  HA  ILE P  76     -12.891 -76.212  86.171  0.00 97.00      PROA   
ATOM   1134  CB  ILE P  76     -11.114 -76.377  87.191  0.00 97.00      PROA   
ATOM   1135  HB  ILE P  76     -11.451 -77.191  87.878  0.00 97.00      PROA   
ATOM   1136  CG2 ILE P  76     -10.563 -77.063  85.920  0.00 97.00      PROA   
ATOM   1137 HG21 ILE P  76     -10.175 -76.304  85.209  0.00 97.00      PROA   
ATOM   1138 HG22 ILE P  76     -11.349 -77.657  85.410  0.00 97.00      PROA   
ATOM   1139 HG23 ILE P  76      -9.726 -77.741  86.185  0.00 97.00      PROA   
ATOM   1140  CG1 ILE P  76     -10.011 -75.567  87.902  0.00 97.00      PROA   
ATOM   1141 HG11 ILE P  76     -10.381 -74.551  88.136  0.00 97.00      PROA   
ATOM   1142 HG12 ILE P  76      -9.153 -75.451  87.205  0.00 97.00      PROA   
ATOM   1143  CD  ILE P  76      -9.543 -76.222  89.204  0.00 97.00      PROA   
ATOM   1144  HD1 ILE P  76      -9.117 -77.228  89.009  0.00 97.00      PROA   
ATOM   1145  HD2 ILE P  76     -10.392 -76.321  89.915  0.00 97.00      PROA   
ATOM   1146  HD3 ILE P  76      -8.766 -75.593  89.685  0.00 97.00      PROA   
ATOM   1147  C   ILE P  76     -13.221 -75.210  87.981  0.00 97.00      PROA   
ATOM   1148  O   ILE P  76     -12.801 -74.709  89.021  0.00 97.00      PROA   
ATOM   1149  N   GLN P  77     -14.532 -75.483  87.810  0.00 97.00      PROA   
ATOM   1150  HN  GLN P  77     -14.851 -75.800  86.920  0.00 97.00      PROA   
ATOM   1151  CA  GLN P  77     -15.564 -75.126  88.758  0.00 97.00      PROA   
ATOM   1152  HA  GLN P  77     -15.296 -74.201  89.234  0.00 97.00      PROA   
ATOM   1153  CB  GLN P  77     -16.907 -74.891  88.012  0.00 97.00      PROA   
ATOM   1154  HB1 GLN P  77     -17.577 -74.323  88.693  0.00 97.00      PROA   
ATOM   1155  HB2 GLN P  77     -17.402 -75.858  87.775  0.00 97.00      PROA   
ATOM   1156  CG  GLN P  77     -16.717 -74.113  86.680  0.00 97.00      PROA   
ATOM   1157  HG1 GLN P  77     -16.331 -74.791  85.890  0.00 97.00      PROA   
ATOM   1158  HG2 GLN P  77     -15.976 -73.301  86.810  0.00 97.00      PROA   
ATOM   1159  CD  GLN P  77     -18.043 -73.537  86.169  0.00 97.00      PROA   
ATOM   1160  OE1 GLN P  77     -19.038 -74.263  86.072  0.00 97.00      PROA   
ATOM   1161  NE2 GLN P  77     -18.063 -72.222  85.810  0.00 97.00      PROA   
ATOM   1162 HE21 GLN P  77     -17.232 -71.660  85.840  0.00 97.00      PROA   
ATOM   1163 HE22 GLN P  77     -18.919 -71.826  85.485  0.00 97.00      PROA   
ATOM   1164  C   GLN P  77     -15.672 -76.195  89.836  0.00 97.00      PROA   
ATOM   1165  O   GLN P  77     -16.112 -77.310  89.575  0.00 97.00      PROA   
ATOM   1166  N   LEU P  78     -15.241 -75.850  91.077  0.00 97.00      PROA   
ATOM   1167  HN  LEU P  78     -14.942 -74.911  91.242  0.00 97.00      PROA   
ATOM   1168  CA  LEU P  78     -15.065 -76.716  92.230  0.00 97.00      PROA   
ATOM   1169  HA  LEU P  78     -14.942 -77.735  91.894  0.00 97.00      PROA   
ATOM   1170  CB  LEU P  78     -13.813 -76.251  93.028  0.00 97.00      PROA   
ATOM   1171  HB1 LEU P  78     -14.002 -75.216  93.392  0.00 97.00      PROA   
ATOM   1172  HB2 LEU P  78     -12.950 -76.190  92.327  0.00 97.00      PROA   
ATOM   1173  CG  LEU P  78     -13.387 -77.116  94.240  0.00 97.00      PROA   
ATOM   1174  HG  LEU P  78     -14.289 -77.408  94.823  0.00 97.00      PROA   
ATOM   1175  CD1 LEU P  78     -12.666 -78.395  93.790  0.00 97.00      PROA   
ATOM   1176 HD11 LEU P  78     -11.720 -78.126  93.276  0.00 97.00      PROA   
ATOM   1177 HD12 LEU P  78     -13.295 -78.975  93.089  0.00 97.00      PROA   
ATOM   1178 HD13 LEU P  78     -12.425 -79.034  94.665  0.00 97.00      PROA   
ATOM   1179  CD2 LEU P  78     -12.480 -76.318  95.195  0.00 97.00      PROA   
ATOM   1180 HD21 LEU P  78     -13.013 -75.424  95.581  0.00 97.00      PROA   
ATOM   1181 HD22 LEU P  78     -11.563 -75.983  94.665  0.00 97.00      PROA   
ATOM   1182 HD23 LEU P  78     -12.179 -76.946  96.059  0.00 97.00      PROA   
ATOM   1183  C   LEU P  78     -16.271 -76.638  93.146  0.00 97.00      PROA   
ATOM   1184  O   LEU P  78     -16.769 -75.553  93.433  0.00 97.00      PROA   
ATOM   1185  N   GLU P  79     -16.770 -77.802  93.629  0.00 97.00      PROA   
ATOM   1186  HN  GLU P  79     -16.379 -78.679  93.357  0.00 97.00      PROA   
ATOM   1187  CA  GLU P  79     -17.965 -77.883  94.446  0.00 97.00      PROA   
ATOM   1188  HA  GLU P  79     -18.348 -76.894  94.657  0.00 97.00      PROA   
ATOM   1189  CB  GLU P  79     -19.059 -78.716  93.728  0.00 97.00      PROA   
ATOM   1190  HB1 GLU P  79     -19.944 -78.828  94.391  0.00 97.00      PROA   
ATOM   1191  HB2 GLU P  79     -18.631 -79.730  93.557  0.00 97.00      PROA   
ATOM   1192  CG  GLU P  79     -19.539 -78.109  92.385  0.00 97.00      PROA   
ATOM   1193  HG1 GLU P  79     -18.735 -77.499  91.923  0.00 97.00      PROA   
ATOM   1194  HG2 GLU P  79     -20.414 -77.448  92.554  0.00 97.00      PROA   
ATOM   1195  CD  GLU P  79     -19.889 -79.182  91.350  0.00 97.00      PROA   
ATOM   1196  OE1 GLU P  79     -19.047 -80.092  91.129  0.00 97.00      PROA   
ATOM   1197  OE2 GLU P  79     -20.966 -79.067  90.709  0.00 97.00      PROA   
ATOM   1198  C   GLU P  79     -17.684 -78.556  95.774  0.00 97.00      PROA   
ATOM   1199  O   GLU P  79     -17.119 -79.645  95.833  0.00 97.00      PROA   
ATOM   1200  N   VAL P  80     -18.161 -77.935  96.880  0.00  0.00      PROA   
ATOM   1201  HN  VAL P  80     -18.633 -77.060  96.814  0.00  0.00      PROA   
ATOM   1202  CA  VAL P  80     -18.051 -78.471  98.218  0.00  0.00      PROA   
ATOM   1203  HA  VAL P  80     -17.503 -79.395  98.178  0.00  0.00      PROA   
ATOM   1204  CB  VAL P  80     -17.326 -77.561  99.207  0.00  0.00      PROA   
ATOM   1205  HB  VAL P  80     -17.889 -76.615  99.362  0.00  0.00      PROA   
ATOM   1206  CG1 VAL P  80     -17.179 -78.283 100.566  0.00  0.00      PROA   
ATOM   1207 HG11 VAL P  80     -16.707 -79.276 100.416  0.00  0.00      PROA   
ATOM   1208 HG12 VAL P  80     -18.164 -78.423 101.056  0.00  0.00      PROA   
ATOM   1209 HG13 VAL P  80     -16.537 -77.700 101.255  0.00  0.00      PROA   
ATOM   1210  CG2 VAL P  80     -15.941 -77.211  98.615  0.00  0.00      PROA   
ATOM   1211 HG21 VAL P  80     -16.038 -76.596  97.697  0.00  0.00      PROA   
ATOM   1212 HG22 VAL P  80     -15.385 -78.138  98.365  0.00  0.00      PROA   
ATOM   1213 HG23 VAL P  80     -15.341 -76.636  99.348  0.00  0.00      PROA   
ATOM   1214  C   VAL P  80     -19.466 -78.770  98.655  0.00  0.00      PROA   
ATOM   1215  O   VAL P  80     -20.385 -78.000  98.378  0.00  0.00      PROA   
ATOM   1216  N   HSD P  81     -19.664 -79.942  99.309  0.00  0.00      PROA   
ATOM   1217  HN  HSD P  81     -18.890 -80.523  99.551  0.00  0.00      PROA   
ATOM   1218  CA  HSD P  81     -20.956 -80.512  99.606  0.00  0.00      PROA   
ATOM   1219  HA  HSD P  81     -21.720 -79.751  99.526  0.00  0.00      PROA   
ATOM   1220  CB  HSD P  81     -21.296 -81.713  98.693  0.00  0.00      PROA   
ATOM   1221  HB1 HSD P  81     -22.294 -82.136  98.939  0.00  0.00      PROA   
ATOM   1222  HB2 HSD P  81     -20.537 -82.514  98.839  0.00  0.00      PROA   
ATOM   1223  ND1 HSD P  81     -22.328 -80.756  96.569  0.00  0.00      PROA   
ATOM   1224  HD1 HSD P  81     -23.177 -80.424  96.983  0.00  0.00      PROA   
ATOM   1225  CG  HSD P  81     -21.281 -81.355  97.237  0.00  0.00      PROA   
ATOM   1226  CE1 HSD P  81     -21.992 -80.739  95.255  0.00  0.00      PROA   
ATOM   1227  HE1 HSD P  81     -22.640 -80.320  94.486  0.00  0.00      PROA   
ATOM   1228  NE2 HSD P  81     -20.816 -81.292  95.032  0.00  0.00      PROA   
ATOM   1229  CD2 HSD P  81     -20.370 -81.681  96.281  0.00  0.00      PROA   
ATOM   1230  HD2 HSD P  81     -19.418 -82.185  96.388  0.00  0.00      PROA   
ATOM   1231  C   HSD P  81     -20.935 -81.022 101.019  0.00  0.00      PROA   
ATOM   1232  O   HSD P  81     -19.882 -81.108 101.650  0.00  0.00      PROA   
ATOM   1233  N   ARG P  82     -22.137 -81.364 101.542  0.00  0.00      PROA   
ATOM   1234  HN  ARG P  82     -22.976 -81.252 101.015  0.00  0.00      PROA   
ATOM   1235  CA  ARG P  82     -22.308 -81.974 102.836  0.00  0.00      PROA   
ATOM   1236  HA  ARG P  82     -21.379 -82.462 103.104  0.00  0.00      PROA   
ATOM   1237  CB  ARG P  82     -22.639 -80.985 103.987  0.00  0.00      PROA   
ATOM   1238  HB1 ARG P  82     -21.674 -80.508 104.276  0.00  0.00      PROA   
ATOM   1239  HB2 ARG P  82     -23.002 -81.542 104.877  0.00  0.00      PROA   
ATOM   1240  CG  ARG P  82     -23.601 -79.829 103.643  0.00  0.00      PROA   
ATOM   1241  HG1 ARG P  82     -24.607 -80.216 103.377  0.00  0.00      PROA   
ATOM   1242  HG2 ARG P  82     -23.206 -79.283 102.757  0.00  0.00      PROA   
ATOM   1243  CD  ARG P  82     -23.725 -78.805 104.783  0.00  0.00      PROA   
ATOM   1244  HD1 ARG P  82     -24.334 -77.937 104.461  0.00  0.00      PROA   
ATOM   1245  HD2 ARG P  82     -22.709 -78.460 105.074  0.00  0.00      PROA   
ATOM   1246  NE  ARG P  82     -24.409 -79.444 105.955  0.00  0.00      PROA   
ATOM   1247  HE  ARG P  82     -25.028 -80.210 105.780  0.00  0.00      PROA   
ATOM   1248  CZ  ARG P  82     -24.235 -79.033 107.238  0.00  0.00      PROA   
ATOM   1249  NH1 ARG P  82     -23.410 -78.005 107.553  0.00  0.00      PROA   
ATOM   1250 HH11 ARG P  82     -23.286 -77.738 108.508  0.00  0.00      PROA   
ATOM   1251 HH12 ARG P  82     -22.900 -77.535 106.831  0.00  0.00      PROA   
ATOM   1252  NH2 ARG P  82     -24.900 -79.675 108.229  0.00  0.00      PROA   
ATOM   1253 HH21 ARG P  82     -24.766 -79.397 109.180  0.00  0.00      PROA   
ATOM   1254 HH22 ARG P  82     -25.501 -80.443 108.011  0.00  0.00      PROA   
ATOM   1255  C   ARG P  82     -23.319 -83.084 102.717  0.00  0.00      PROA   
ATOM   1256  O   ARG P  82     -22.937 -84.251 102.654  0.00  0.00      PROA   
ATOM   1257  N   GLY P  83     -24.632 -82.750 102.655  0.00  0.00      PROA   
ATOM   1258  HN  GLY P  83     -24.927 -81.799 102.698  0.00  0.00      PROA   
ATOM   1259  CA  GLY P  83     -25.689 -83.725 102.516  0.00  0.00      PROA   
ATOM   1260  HA1 GLY P  83     -25.379 -84.670 102.943  0.00  0.00      PROA   
ATOM   1261  HA2 GLY P  83     -25.929 -83.782 101.463  0.00  0.00      PROA   
ATOM   1262  C   GLY P  83     -26.915 -83.278 103.257  0.00  0.00      PROA   
ATOM   1263  O   GLY P  83     -28.005 -83.778 102.982  0.00  0.00      PROA   
ATOM   1264  N   TRP P  84     -26.756 -82.318 104.203  0.00  0.00      PROA   
ATOM   1265  HN  TRP P  84     -25.843 -81.972 104.404  0.00  0.00      PROA   
ATOM   1266  CA  TRP P  84     -27.812 -81.649 104.937  0.00  0.00      PROA   
ATOM   1267  HA  TRP P  84     -27.317 -80.796 105.377  0.00  0.00      PROA   
ATOM   1268  CB  TRP P  84     -28.991 -81.086 104.091  0.00  0.00      PROA   
ATOM   1269  HB1 TRP P  84     -29.671 -80.512 104.758  0.00  0.00      PROA   
ATOM   1270  HB2 TRP P  84     -29.586 -81.913 103.649  0.00  0.00      PROA   
ATOM   1271  CG  TRP P  84     -28.542 -80.172 102.996  0.00  0.00      PROA   
ATOM   1272  CD1 TRP P  84     -28.600 -80.399 101.646  0.00  0.00      PROA   
ATOM   1273  HD1 TRP P  84     -29.033 -81.274 101.183  0.00  0.00      PROA   
ATOM   1274  NE1 TRP P  84     -28.016 -79.358 100.978  0.00  0.00      PROA   
ATOM   1275  HE1 TRP P  84     -27.929 -79.291 100.008  0.00  0.00      PROA   
ATOM   1276  CE2 TRP P  84     -27.565 -78.432 101.877  0.00  0.00      PROA   
ATOM   1277  CD2 TRP P  84     -27.883 -78.908 103.168  0.00  0.00      PROA   
ATOM   1278  CE3 TRP P  84     -27.536 -78.149 104.285  0.00  0.00      PROA   
ATOM   1279  HE3 TRP P  84     -27.763 -78.482 105.287  0.00  0.00      PROA   
ATOM   1280  CZ3 TRP P  84     -26.877 -76.934 104.095  0.00  0.00      PROA   
ATOM   1281  HZ3 TRP P  84     -26.598 -76.341 104.955  0.00  0.00      PROA   
ATOM   1282  CZ2 TRP P  84     -26.901 -77.225 101.687  0.00  0.00      PROA   
ATOM   1283  HZ2 TRP P  84     -26.650 -76.860 100.702  0.00  0.00      PROA   
ATOM   1284  CH2 TRP P  84     -26.561 -76.481 102.818  0.00  0.00      PROA   
ATOM   1285  HH2 TRP P  84     -26.041 -75.541 102.699  0.00  0.00      PROA   
ATOM   1286  C   TRP P  84     -28.322 -82.462 106.096  0.00  0.00      PROA   
ATOM   1287  O   TRP P  84     -27.955 -82.191 107.239  0.00  0.00      PROA   
ATOM   1288  N   LEU P  85     -29.196 -83.469 105.825  0.00  0.00      PROA   
ATOM   1289  HN  LEU P  85     -29.464 -83.669 104.886  0.00  0.00      PROA   
ATOM   1290  CA  LEU P  85     -29.838 -84.292 106.827  0.00  0.00      PROA   
ATOM   1291  HA  LEU P  85     -30.348 -83.611 107.495  0.00  0.00      PROA   
ATOM   1292  CB  LEU P  85     -30.879 -85.301 106.275  0.00  0.00      PROA   
ATOM   1293  HB1 LEU P  85     -31.343 -85.853 107.124  0.00  0.00      PROA   
ATOM   1294  HB2 LEU P  85     -30.357 -86.042 105.631  0.00  0.00      PROA   
ATOM   1295  CG  LEU P  85     -32.032 -84.700 105.437  0.00  0.00      PROA   
ATOM   1296  HG  LEU P  85     -31.584 -84.249 104.522  0.00  0.00      PROA   
ATOM   1297  CD1 LEU P  85     -32.984 -85.824 104.982  0.00  0.00      PROA   
ATOM   1298 HD11 LEU P  85     -33.471 -86.294 105.861  0.00  0.00      PROA   
ATOM   1299 HD12 LEU P  85     -32.420 -86.608 104.433  0.00  0.00      PROA   
ATOM   1300 HD13 LEU P  85     -33.775 -85.421 104.316  0.00  0.00      PROA   
ATOM   1301  CD2 LEU P  85     -32.807 -83.587 106.169  0.00  0.00      PROA   
ATOM   1302 HD21 LEU P  85     -32.142 -82.725 106.389  0.00  0.00      PROA   
ATOM   1303 HD22 LEU P  85     -33.223 -83.970 107.125  0.00  0.00      PROA   
ATOM   1304 HD23 LEU P  85     -33.646 -83.226 105.537  0.00  0.00      PROA   
ATOM   1305  C   LEU P  85     -28.850 -85.078 107.647  0.00  0.00      PROA   
ATOM   1306  O   LEU P  85     -27.800 -85.499 107.163  0.00  0.00      PROA   
ATOM   1307  N   LEU P  86     -29.206 -85.275 108.932  0.00  0.00      PROA   
ATOM   1308  HN  LEU P  86     -30.056 -84.892 109.286  0.00  0.00      PROA   
ATOM   1309  CA  LEU P  86     -28.476 -86.072 109.874  0.00  0.00      PROA   
ATOM   1310  HA  LEU P  86     -27.671 -86.590 109.372  0.00  0.00      PROA   
ATOM   1311  CB  LEU P  86     -27.931 -85.233 111.059  0.00  0.00      PROA   
ATOM   1312  HB1 LEU P  86     -28.771 -84.660 111.510  0.00  0.00      PROA   
ATOM   1313  HB2 LEU P  86     -27.212 -84.492 110.645  0.00  0.00      PROA   
ATOM   1314  CG  LEU P  86     -27.214 -86.021 112.187  0.00  0.00      PROA   
ATOM   1315  HG  LEU P  86     -27.949 -86.728 112.637  0.00  0.00      PROA   
ATOM   1316  CD1 LEU P  86     -26.025 -86.855 111.669  0.00  0.00      PROA   
ATOM   1317 HD11 LEU P  86     -25.258 -86.191 111.216  0.00  0.00      PROA   
ATOM   1318 HD12 LEU P  86     -26.356 -87.587 110.904  0.00  0.00      PROA   
ATOM   1319 HD13 LEU P  86     -25.558 -87.416 112.506  0.00  0.00      PROA   
ATOM   1320  CD2 LEU P  86     -26.768 -85.076 113.321  0.00  0.00      PROA   
ATOM   1321 HD21 LEU P  86     -27.639 -84.527 113.735  0.00  0.00      PROA   
ATOM   1322 HD22 LEU P  86     -26.033 -84.336 112.939  0.00  0.00      PROA   
ATOM   1323 HD23 LEU P  86     -26.295 -85.655 114.141  0.00  0.00      PROA   
ATOM   1324  C   LEU P  86     -29.468 -87.078 110.370  0.00  0.00      PROA   
ATOM   1325  O   LEU P  86     -30.617 -86.747 110.647  0.00  0.00      PROA   
ATOM   1326  N   LEU P  87     -29.023 -88.343 110.497  0.00 97.00      PROA   
ATOM   1327  HN  LEU P  87     -28.072 -88.549 110.288  0.00 97.00      PROA   
ATOM   1328  CA  LEU P  87     -29.775 -89.394 111.137  0.00 97.00      PROA   
ATOM   1329  HA  LEU P  87     -30.818 -89.120 111.212  0.00 97.00      PROA   
ATOM   1330  CB  LEU P  87     -29.669 -90.735 110.376  0.00 97.00      PROA   
ATOM   1331  HB1 LEU P  87     -28.595 -91.003 110.261  0.00 97.00      PROA   
ATOM   1332  HB2 LEU P  87     -30.085 -90.597 109.353  0.00 97.00      PROA   
ATOM   1333  CG  LEU P  87     -30.402 -91.920 111.043  0.00 97.00      PROA   
ATOM   1334  HG  LEU P  87     -30.027 -92.033 112.085  0.00 97.00      PROA   
ATOM   1335  CD1 LEU P  87     -31.924 -91.707 111.113  0.00 97.00      PROA   
ATOM   1336 HD11 LEU P  87     -32.336 -91.550 110.094  0.00 97.00      PROA   
ATOM   1337 HD12 LEU P  87     -32.166 -90.825 111.737  0.00 97.00      PROA   
ATOM   1338 HD13 LEU P  87     -32.413 -92.598 111.559  0.00 97.00      PROA   
ATOM   1339  CD2 LEU P  87     -30.078 -93.229 110.315  0.00 97.00      PROA   
ATOM   1340 HD21 LEU P  87     -28.980 -93.387 110.265  0.00 97.00      PROA   
ATOM   1341 HD22 LEU P  87     -30.484 -93.206 109.282  0.00 97.00      PROA   
ATOM   1342 HD23 LEU P  87     -30.535 -94.076 110.867  0.00 97.00      PROA   
ATOM   1343  C   LEU P  87     -29.219 -89.540 112.533  0.00 97.00      PROA   
ATOM   1344  O   LEU P  87     -28.099 -90.001 112.740  0.00 97.00      PROA   
ATOM   1345  N   GLN P  88     -30.011 -89.140 113.544  0.00 97.00      PROA   
ATOM   1346  HN  GLN P  88     -30.926 -88.776 113.366  0.00 97.00      PROA   
ATOM   1347  CA  GLN P  88     -29.621 -89.173 114.930  0.00 97.00      PROA   
ATOM   1348  HA  GLN P  88     -28.554 -89.006 114.997  0.00 97.00      PROA   
ATOM   1349  CB  GLN P  88     -30.344 -88.065 115.737  0.00 97.00      PROA   
ATOM   1350  HB1 GLN P  88     -29.963 -88.093 116.779  0.00 97.00      PROA   
ATOM   1351  HB2 GLN P  88     -31.435 -88.279 115.754  0.00 97.00      PROA   
ATOM   1352  CG  GLN P  88     -30.119 -86.645 115.169  0.00 97.00      PROA   
ATOM   1353  HG1 GLN P  88     -30.490 -86.581 114.125  0.00 97.00      PROA   
ATOM   1354  HG2 GLN P  88     -29.033 -86.417 115.163  0.00 97.00      PROA   
ATOM   1355  CD  GLN P  88     -30.891 -85.595 115.983  0.00 97.00      PROA   
ATOM   1356  OE1 GLN P  88     -32.123 -85.622 116.054  0.00 97.00      PROA   
ATOM   1357  NE2 GLN P  88     -30.149 -84.612 116.567  0.00 97.00      PROA   
ATOM   1358 HE21 GLN P  88     -30.623 -83.812 116.931  0.00 97.00      PROA   
ATOM   1359 HE22 GLN P  88     -29.155 -84.614 116.474  0.00 97.00      PROA   
ATOM   1360  C   GLN P  88     -29.942 -90.541 115.505  0.00 97.00      PROA   
ATOM   1361  O   GLN P  88     -31.082 -90.991 115.474  0.00 97.00      PROA   
ATOM   1362  N   VAL P  89     -28.916 -91.257 116.018  0.00 97.00      PROA   
ATOM   1363  HN  VAL P  89     -27.994 -90.883 116.010  0.00 97.00      PROA   
ATOM   1364  CA  VAL P  89     -29.036 -92.641 116.442  0.00 97.00      PROA   
ATOM   1365  HA  VAL P  89     -30.062 -92.970 116.346  0.00 97.00      PROA   
ATOM   1366  CB  VAL P  89     -28.158 -93.551 115.584  0.00 97.00      PROA   
ATOM   1367  HB  VAL P  89     -27.099 -93.203 115.629  0.00 97.00      PROA   
ATOM   1368  CG1 VAL P  89     -28.213 -95.017 116.054  0.00 97.00      PROA   
ATOM   1369 HG11 VAL P  89     -29.262 -95.374 116.102  0.00 97.00      PROA   
ATOM   1370 HG12 VAL P  89     -27.734 -95.149 117.044  0.00 97.00      PROA   
ATOM   1371 HG13 VAL P  89     -27.662 -95.644 115.325  0.00 97.00      PROA   
ATOM   1372  CG2 VAL P  89     -28.629 -93.460 114.117  0.00 97.00      PROA   
ATOM   1373 HG21 VAL P  89     -28.408 -92.461 113.689  0.00 97.00      PROA   
ATOM   1374 HG22 VAL P  89     -29.721 -93.643 114.047  0.00 97.00      PROA   
ATOM   1375 HG23 VAL P  89     -28.107 -94.220 113.499  0.00 97.00      PROA   
ATOM   1376  C   VAL P  89     -28.657 -92.760 117.906  0.00 97.00      PROA   
ATOM   1377  O   VAL P  89     -27.685 -92.152 118.353  0.00 97.00      PROA   
ATOM   1378  N   SER P  90     -29.436 -93.558 118.689  0.00 97.00      PROA   
ATOM   1379  HN  SER P  90     -30.262 -93.957 118.296  0.00 97.00      PROA   
ATOM   1380  CA  SER P  90     -29.244 -93.776 120.122  0.00 97.00      PROA   
ATOM   1381  HA  SER P  90     -29.373 -92.819 120.610  0.00 97.00      PROA   
ATOM   1382  CB  SER P  90     -30.279 -94.766 120.721  0.00 97.00      PROA   
ATOM   1383  HB1 SER P  90     -30.096 -94.903 121.809  0.00 97.00      PROA   
ATOM   1384  HB2 SER P  90     -30.207 -95.760 120.234  0.00 97.00      PROA   
ATOM   1385  OG  SER P  90     -31.605 -94.267 120.601  0.00 97.00      PROA   
ATOM   1386  HG1 SER P  90     -31.764 -94.066 119.671  0.00 97.00      PROA   
ATOM   1387  C   SER P  90     -27.878 -94.310 120.530  0.00 97.00      PROA   
ATOM   1388  O   SER P  90     -27.285 -93.807 121.483  0.00 97.00      PROA   
ATOM   1389  N   SER P  91     -27.335 -95.327 119.820  0.00 97.00      PROA   
ATOM   1390  HN  SER P  91     -27.821 -95.740 119.056  0.00 97.00      PROA   
ATOM   1391  CA  SER P  91     -25.992 -95.815 120.081  0.00 97.00      PROA   
ATOM   1392  HA  SER P  91     -25.351 -94.943 120.076  0.00 97.00      PROA   
ATOM   1393  CB  SER P  91     -25.801 -96.543 121.441  0.00 97.00      PROA   
ATOM   1394  HB1 SER P  91     -25.053 -97.361 121.400  0.00 97.00      PROA   
ATOM   1395  HB2 SER P  91     -26.764 -96.987 121.773  0.00 97.00      PROA   
ATOM   1396  OG  SER P  91     -25.344 -95.614 122.418  0.00 97.00      PROA   
ATOM   1397  HG1 SER P  91     -26.019 -94.928 122.469  0.00 97.00      PROA   
ATOM   1398  C   SER P  91     -25.485 -96.652 118.936  0.00 97.00      PROA   
ATOM   1399  O   SER P  91     -26.243 -97.092 118.077  0.00 97.00      PROA   
ATOM   1400  N   ARG P  92     -24.146 -96.858 118.885  0.00 97.00      PROA   
ATOM   1401  HN  ARG P  92     -23.554 -96.488 119.598  0.00 97.00      PROA   
ATOM   1402  CA  ARG P  92     -23.475 -97.523 117.781  0.00 97.00      PROA   
ATOM   1403  HA  ARG P  92     -23.971 -97.251 116.857  0.00 97.00      PROA   
ATOM   1404  CB  ARG P  92     -21.984 -97.085 117.713  0.00 97.00      PROA   
ATOM   1405  HB1 ARG P  92     -21.586 -97.368 116.714  0.00 97.00      PROA   
ATOM   1406  HB2 ARG P  92     -21.390 -97.629 118.482  0.00 97.00      PROA   
ATOM   1407  CG  ARG P  92     -21.755 -95.574 117.954  0.00 97.00      PROA   
ATOM   1408  HG1 ARG P  92     -21.965 -95.344 119.022  0.00 97.00      PROA   
ATOM   1409  HG2 ARG P  92     -22.476 -94.982 117.347  0.00 97.00      PROA   
ATOM   1410  CD  ARG P  92     -20.317 -95.098 117.675  0.00 97.00      PROA   
ATOM   1411  HD1 ARG P  92     -19.575 -95.854 118.006  0.00 97.00      PROA   
ATOM   1412  HD2 ARG P  92     -20.102 -94.144 118.206  0.00 97.00      PROA   
ATOM   1413  NE  ARG P  92     -20.166 -94.903 116.198  0.00 97.00      PROA   
ATOM   1414  HE  ARG P  92     -19.976 -95.683 115.609  0.00 97.00      PROA   
ATOM   1415  CZ  ARG P  92     -20.579 -93.787 115.570  0.00 97.00      PROA   
ATOM   1416  NH1 ARG P  92     -20.901 -92.645 116.197  0.00 97.00      PROA   
ATOM   1417 HH11 ARG P  92     -20.438 -92.428 117.052  0.00 97.00      PROA   
ATOM   1418 HH12 ARG P  92     -21.168 -91.900 115.589  0.00 97.00      PROA   
ATOM   1419  NH2 ARG P  92     -20.603 -93.739 114.225  0.00 97.00      PROA   
ATOM   1420 HH21 ARG P  92     -20.149 -94.454 113.706  0.00 97.00      PROA   
ATOM   1421 HH22 ARG P  92     -20.666 -92.827 113.826  0.00 97.00      PROA   
ATOM   1422  C   ARG P  92     -23.540 -99.040 117.934  0.00 97.00      PROA   
ATOM   1423  O   ARG P  92     -23.377 -99.786 116.969  0.00 97.00      PROA   
ATOM   1424  N   VAL P  93     -23.811 -99.528 119.163  0.00 97.00      PROA   
ATOM   1425  HN  VAL P  93     -23.987 -98.913 119.925  0.00 97.00      PROA   
ATOM   1426  CA  VAL P  93     -23.916-100.931 119.488  0.00 97.00      PROA   
ATOM   1427  HA  VAL P  93     -24.269-101.462 118.617  0.00 97.00      PROA   
ATOM   1428  CB  VAL P  93     -22.633-101.590 120.022  0.00 97.00      PROA   
ATOM   1429  HB  VAL P  93     -22.872-102.627 120.359  0.00 97.00      PROA   
ATOM   1430  CG1 VAL P  93     -21.585-101.703 118.894  0.00 97.00      PROA   
ATOM   1431 HG11 VAL P  93     -21.259-100.694 118.566  0.00 97.00      PROA   
ATOM   1432 HG12 VAL P  93     -22.002-102.236 118.017  0.00 97.00      PROA   
ATOM   1433 HG13 VAL P  93     -20.689-102.252 119.255  0.00 97.00      PROA   
ATOM   1434  CG2 VAL P  93     -22.047-100.819 121.227  0.00 97.00      PROA   
ATOM   1435 HG21 VAL P  93     -22.758-100.793 122.077  0.00 97.00      PROA   
ATOM   1436 HG22 VAL P  93     -21.792 -99.776 120.943  0.00 97.00      PROA   
ATOM   1437 HG23 VAL P  93     -21.117-101.316 121.578  0.00 97.00      PROA   
ATOM   1438  C   VAL P  93     -25.001-101.018 120.528  0.00 97.00      PROA   
ATOM   1439  O   VAL P  93     -25.144-100.125 121.360  0.00 97.00      PROA   
ATOM   1440  N   LEU P  94     -25.808-102.103 120.465  0.00 97.00      PROA   
ATOM   1441  HN  LEU P  94     -25.698-102.781 119.745  0.00 97.00      PROA   
ATOM   1442  CA  LEU P  94     -26.846-102.423 121.415  0.00 97.00      PROA   
ATOM   1443  HA  LEU P  94     -26.564-102.067 122.398  0.00 97.00      PROA   
ATOM   1444  CB  LEU P  94     -28.268-101.904 121.050  0.00 97.00      PROA   
ATOM   1445  HB1 LEU P  94     -28.945-102.202 121.884  0.00 97.00      PROA   
ATOM   1446  HB2 LEU P  94     -28.642-102.391 120.124  0.00 97.00      PROA   
ATOM   1447  CG  LEU P  94     -28.425-100.370 120.891  0.00 97.00      PROA   
ATOM   1448  HG  LEU P  94     -27.703 -99.877 121.583  0.00 97.00      PROA   
ATOM   1449  CD1 LEU P  94     -28.158 -99.872 119.457  0.00 97.00      PROA   
ATOM   1450 HD11 LEU P  94     -28.914-100.295 118.761  0.00 97.00      PROA   
ATOM   1451 HD12 LEU P  94     -27.151-100.163 119.102  0.00 97.00      PROA   
ATOM   1452 HD13 LEU P  94     -28.227 -98.764 119.424  0.00 97.00      PROA   
ATOM   1453  CD2 LEU P  94     -29.834 -99.938 121.341  0.00 97.00      PROA   
ATOM   1454 HD21 LEU P  94     -29.986-100.193 122.410  0.00 97.00      PROA   
ATOM   1455 HD22 LEU P  94     -30.606-100.469 120.746  0.00 97.00      PROA   
ATOM   1456 HD23 LEU P  94     -29.970 -98.844 121.217  0.00 97.00      PROA   
ATOM   1457  C   LEU P  94     -26.893-103.935 121.442  0.00 97.00      PROA   
ATOM   1458  O   LEU P  94     -26.329-104.601 120.577  0.00 97.00      PROA   
ATOM   1459  N   THR P  95     -27.569-104.513 122.458  0.00 97.00      PROA   
ATOM   1460  HN  THR P  95     -27.908-103.954 123.215  0.00 97.00      PROA   
ATOM   1461  CA  THR P  95     -27.867-105.929 122.590  0.00 97.00      PROA   
ATOM   1462  HA  THR P  95     -27.214-106.487 121.936  0.00 97.00      PROA   
ATOM   1463  CB  THR P  95     -27.718-106.463 124.021  0.00 97.00      PROA   
ATOM   1464  HB  THR P  95     -28.665-106.363 124.603  0.00 97.00      PROA   
ATOM   1465  OG1 THR P  95     -26.731-105.740 124.740  0.00 97.00      PROA   
ATOM   1466  HG1 THR P  95     -27.142-104.885 124.912  0.00 97.00      PROA   
ATOM   1467  CG2 THR P  95     -27.268-107.928 124.001  0.00 97.00      PROA   
ATOM   1468 HG21 THR P  95     -26.277-108.016 123.510  0.00 97.00      PROA   
ATOM   1469 HG22 THR P  95     -27.994-108.567 123.464  0.00 97.00      PROA   
ATOM   1470 HG23 THR P  95     -27.173-108.299 125.044  0.00 97.00      PROA   
ATOM   1471  C   THR P  95     -29.306-106.108 122.138  0.00 97.00      PROA   
ATOM   1472  O   THR P  95     -30.070-105.154 122.047  0.00 97.00      PROA   
ATOM   1473  N   GLU P  96     -29.727-107.353 121.828  0.00 97.00      PROA   
ATOM   1474  HN  GLU P  96     -29.075-108.110 121.791  0.00 97.00      PROA   
ATOM   1475  CA  GLU P  96     -31.106-107.692 121.539  0.00 97.00      PROA   
ATOM   1476  HA  GLU P  96     -31.409-107.049 120.726  0.00 97.00      PROA   
ATOM   1477  CB  GLU P  96     -31.260-109.171 121.085  0.00 97.00      PROA   
ATOM   1478  HB1 GLU P  96     -30.546-109.357 120.249  0.00 97.00      PROA   
ATOM   1479  HB2 GLU P  96     -32.286-109.313 120.682  0.00 97.00      PROA   
ATOM   1480  CG  GLU P  96     -30.998-110.189 122.218  0.00 97.00      PROA   
ATOM   1481  HG1 GLU P  96     -31.599-109.934 123.113  0.00 97.00      PROA   
ATOM   1482  HG2 GLU P  96     -29.928-110.141 122.505  0.00 97.00      PROA   
ATOM   1483  CD  GLU P  96     -31.342-111.636 121.865  0.00 97.00      PROA   
ATOM   1484  OE1 GLU P  96     -32.182-111.878 120.961  0.00 97.00      PROA   
ATOM   1485  OE2 GLU P  96     -30.767-112.535 122.537  0.00 97.00      PROA   
ATOM   1486  C   GLU P  96     -32.026-107.405 122.725  0.00 97.00      PROA   
ATOM   1487  O   GLU P  96     -31.635-107.492 123.887  0.00 97.00      PROA   
ATOM   1488  N   GLY P  97     -33.290-107.020 122.446  0.00 97.00      PROA   
ATOM   1489  HN  GLY P  97     -33.577-106.940 121.491  0.00 97.00      PROA   
ATOM   1490  CA  GLY P  97     -34.281-106.714 123.463  0.00 97.00      PROA   
ATOM   1491  HA1 GLY P  97     -34.077-107.291 124.354  0.00 97.00      PROA   
ATOM   1492  HA2 GLY P  97     -35.249-106.943 123.046  0.00 97.00      PROA   
ATOM   1493  C   GLY P  97     -34.293-105.263 123.853  0.00 97.00      PROA   
ATOM   1494  O   GLY P  97     -35.326-104.750 124.277  0.00 97.00      PROA   
ATOM   1495  N   GLU P  98     -33.142-104.563 123.730  0.00 97.00      PROA   
ATOM   1496  HN  GLU P  98     -32.302-105.029 123.461  0.00 97.00      PROA   
ATOM   1497  CA  GLU P  98     -32.994-103.149 124.007  0.00 97.00      PROA   
ATOM   1498  HA  GLU P  98     -33.278-103.021 125.038  0.00 97.00      PROA   
ATOM   1499  CB  GLU P  98     -31.512-102.703 123.899  0.00 97.00      PROA   
ATOM   1500  HB1 GLU P  98     -31.457-101.595 123.990  0.00 97.00      PROA   
ATOM   1501  HB2 GLU P  98     -31.117-102.979 122.898  0.00 97.00      PROA   
ATOM   1502  CG  GLU P  98     -30.617-103.309 125.003  0.00 97.00      PROA   
ATOM   1503  HG1 GLU P  98     -30.582-104.417 124.914  0.00 97.00      PROA   
ATOM   1504  HG2 GLU P  98     -31.023-103.049 126.003  0.00 97.00      PROA   
ATOM   1505  CD  GLU P  98     -29.196-102.755 124.930  0.00 97.00      PROA   
ATOM   1506  OE1 GLU P  98     -28.250-103.574 124.947  0.00 97.00      PROA   
ATOM   1507  OE2 GLU P  98     -29.026-101.510 124.882  0.00 97.00      PROA   
ATOM   1508  C   GLU P  98     -33.851-102.244 123.119  0.00 97.00      PROA   
ATOM   1509  O   GLU P  98     -33.939-102.487 121.921  0.00 97.00      PROA   
ATOM   1510  N   PRO P  99     -34.491-101.188 123.613  0.00 97.00      PROA   
ATOM   1511  CD  PRO P  99     -34.850-101.032 125.023  0.00 97.00      PROA   
ATOM   1512  HD1 PRO P  99     -33.971-100.615 125.560  0.00 97.00      PROA   
ATOM   1513  HD2 PRO P  99     -35.162-101.998 125.479  0.00 97.00      PROA   
ATOM   1514  CA  PRO P  99     -35.020-100.099 122.798  0.00 97.00      PROA   
ATOM   1515  HA  PRO P  99     -35.771-100.529 122.153  0.00 97.00      PROA   
ATOM   1516  CB  PRO P  99     -35.631 -99.129 123.823  0.00 97.00      PROA   
ATOM   1517  HB1 PRO P  99     -36.505 -98.586 123.412  0.00 97.00      PROA   
ATOM   1518  HB2 PRO P  99     -34.873 -98.396 124.178  0.00 97.00      PROA   
ATOM   1519  CG  PRO P  99     -36.007-100.035 125.001  0.00 97.00      PROA   
ATOM   1520  HG1 PRO P  99     -36.116 -99.486 125.956  0.00 97.00      PROA   
ATOM   1521  HG2 PRO P  99     -36.951-100.577 124.768  0.00 97.00      PROA   
ATOM   1522  C   PRO P  99     -33.989 -99.401 121.919  0.00 97.00      PROA   
ATOM   1523  O   PRO P  99     -32.915 -99.064 122.411  0.00 97.00      PROA   
ATOM   1524  N   LEU P 100     -34.302 -99.140 120.631  0.00 97.00      PROA   
ATOM   1525  HN  LEU P 100     -35.168 -99.463 120.252  0.00 97.00      PROA   
ATOM   1526  CA  LEU P 100     -33.436 -98.359 119.766  0.00 97.00      PROA   
ATOM   1527  HA  LEU P 100     -32.657 -97.891 120.352  0.00 97.00      PROA   
ATOM   1528  CB  LEU P 100     -32.755 -99.246 118.689  0.00 97.00      PROA   
ATOM   1529  HB1 LEU P 100     -33.524 -99.896 118.222  0.00 97.00      PROA   
ATOM   1530  HB2 LEU P 100     -32.046 -99.920 119.217  0.00 97.00      PROA   
ATOM   1531  CG  LEU P 100     -31.986 -98.526 117.552  0.00 97.00      PROA   
ATOM   1532  HG  LEU P 100     -32.717 -97.944 116.944  0.00 97.00      PROA   
ATOM   1533  CD1 LEU P 100     -30.923 -97.544 118.073  0.00 97.00      PROA   
ATOM   1534 HD11 LEU P 100     -30.238 -98.063 118.774  0.00 97.00      PROA   
ATOM   1535 HD12 LEU P 100     -31.399 -96.695 118.603  0.00 97.00      PROA   
ATOM   1536 HD13 LEU P 100     -30.326 -97.141 117.229  0.00 97.00      PROA   
ATOM   1537  CD2 LEU P 100     -31.330 -99.557 116.614  0.00 97.00      PROA   
ATOM   1538 HD21 LEU P 100     -32.086-100.272 116.230  0.00 97.00      PROA   
ATOM   1539 HD22 LEU P 100     -30.550-100.127 117.162  0.00 97.00      PROA   
ATOM   1540 HD23 LEU P 100     -30.852 -99.046 115.752  0.00 97.00      PROA   
ATOM   1541  C   LEU P 100     -34.233 -97.241 119.139  0.00 97.00      PROA   
ATOM   1542  O   LEU P 100     -35.123 -97.477 118.332  0.00 97.00      PROA   
ATOM   1543  N   ALA P 101     -33.913 -95.971 119.481  0.00 97.00      PROA   
ATOM   1544  HN  ALA P 101     -33.212 -95.778 120.165  0.00 97.00      PROA   
ATOM   1545  CA  ALA P 101     -34.589 -94.811 118.940  0.00 97.00      PROA   
ATOM   1546  HA  ALA P 101     -35.512 -95.117 118.469  0.00 97.00      PROA   
ATOM   1547  CB  ALA P 101     -34.966 -93.814 120.052  0.00 97.00      PROA   
ATOM   1548  HB1 ALA P 101     -34.066 -93.435 120.578  0.00 97.00      PROA   
ATOM   1549  HB2 ALA P 101     -35.609 -94.325 120.803  0.00 97.00      PROA   
ATOM   1550  HB3 ALA P 101     -35.534 -92.954 119.643  0.00 97.00      PROA   
ATOM   1551  C   ALA P 101     -33.741 -94.135 117.874  0.00 97.00      PROA   
ATOM   1552  O   ALA P 101     -32.541 -93.921 118.027  0.00 97.00      PROA   
ATOM   1553  N   LEU P 102     -34.382 -93.811 116.730  0.00 97.00      PROA   
ATOM   1554  HN  LEU P 102     -35.334 -94.083 116.604  0.00 97.00      PROA   
ATOM   1555  CA  LEU P 102     -33.781 -93.186 115.573  0.00 97.00      PROA   
ATOM   1556  HA  LEU P 102     -32.750 -92.934 115.780  0.00 97.00      PROA   
ATOM   1557  CB  LEU P 102     -33.884 -94.098 114.320  0.00 97.00      PROA   
ATOM   1558  HB1 LEU P 102     -33.320 -93.642 113.478  0.00 97.00      PROA   
ATOM   1559  HB2 LEU P 102     -34.953 -94.172 114.017  0.00 97.00      PROA   
ATOM   1560  CG  LEU P 102     -33.392 -95.553 114.509  0.00 97.00      PROA   
ATOM   1561  HG  LEU P 102     -33.938 -96.013 115.367  0.00 97.00      PROA   
ATOM   1562  CD1 LEU P 102     -33.727 -96.393 113.266  0.00 97.00      PROA   
ATOM   1563 HD11 LEU P 102     -33.177 -95.999 112.385  0.00 97.00      PROA   
ATOM   1564 HD12 LEU P 102     -34.816 -96.360 113.051  0.00 97.00      PROA   
ATOM   1565 HD13 LEU P 102     -33.428 -97.449 113.433  0.00 97.00      PROA   
ATOM   1566  CD2 LEU P 102     -31.885 -95.622 114.801  0.00 97.00      PROA   
ATOM   1567 HD21 LEU P 102     -31.635 -95.037 115.709  0.00 97.00      PROA   
ATOM   1568 HD22 LEU P 102     -31.316 -95.212 113.941  0.00 97.00      PROA   
ATOM   1569 HD23 LEU P 102     -31.571 -96.676 114.959  0.00 97.00      PROA   
ATOM   1570  C   LEU P 102     -34.544 -91.915 115.261  0.00 97.00      PROA   
ATOM   1571  O   LEU P 102     -35.770 -91.903 115.289  0.00 97.00      PROA   
ATOM   1572  N   ARG P 103     -33.847 -90.802 114.938  0.00 97.00      PROA   
ATOM   1573  HN  ARG P 103     -32.852 -90.772 115.027  0.00 97.00      PROA   
ATOM   1574  CA  ARG P 103     -34.513 -89.627 114.415  0.00 97.00      PROA   
ATOM   1575  HA  ARG P 103     -35.503 -89.898 114.084  0.00 97.00      PROA   
ATOM   1576  CB  ARG P 103     -34.689 -88.502 115.470  0.00 97.00      PROA   
ATOM   1577  HB1 ARG P 103     -33.694 -88.173 115.840  0.00 97.00      PROA   
ATOM   1578  HB2 ARG P 103     -35.250 -88.916 116.337  0.00 97.00      PROA   
ATOM   1579  CG  ARG P 103     -35.447 -87.296 114.897  0.00 97.00      PROA   
ATOM   1580  HG1 ARG P 103     -36.452 -87.637 114.556  0.00 97.00      PROA   
ATOM   1581  HG2 ARG P 103     -34.885 -86.923 114.013  0.00 97.00      PROA   
ATOM   1582  CD  ARG P 103     -35.597 -86.086 115.811  0.00 97.00      PROA   
ATOM   1583  HD1 ARG P 103     -34.596 -85.695 116.094  0.00 97.00      PROA   
ATOM   1584  HD2 ARG P 103     -36.189 -86.307 116.723  0.00 97.00      PROA   
ATOM   1585  NE  ARG P 103     -36.346 -85.100 114.969  0.00 97.00      PROA   
ATOM   1586  HE  ARG P 103     -36.961 -85.434 114.258  0.00 97.00      PROA   
ATOM   1587  CZ  ARG P 103     -36.054 -83.797 114.882  0.00 97.00      PROA   
ATOM   1588  NH1 ARG P 103     -35.111 -83.174 115.593  0.00 97.00      PROA   
ATOM   1589 HH11 ARG P 103     -34.427 -83.689 116.093  0.00 97.00      PROA   
ATOM   1590 HH12 ARG P 103     -35.003 -82.201 115.372  0.00 97.00      PROA   
ATOM   1591  NH2 ARG P 103     -36.705 -83.042 113.982  0.00 97.00      PROA   
ATOM   1592 HH21 ARG P 103     -37.378 -83.466 113.378  0.00 97.00      PROA   
ATOM   1593 HH22 ARG P 103     -36.351 -82.119 113.841  0.00 97.00      PROA   
ATOM   1594  C   ARG P 103     -33.811 -89.064 113.195  0.00 97.00      PROA   
ATOM   1595  O   ARG P 103     -32.696 -88.566 113.265  0.00 97.00      PROA   
ATOM   1596  N   CYS P 104     -34.497 -89.052 112.031  0.00 97.00      PROA   
ATOM   1597  HN  CYS P 104     -35.361 -89.550 111.959  0.00 97.00      PROA   
ATOM   1598  CA  CYS P 104     -34.143 -88.231 110.887  0.00 97.00      PROA   
ATOM   1599  HA  CYS P 104     -33.090 -88.379 110.691  0.00 97.00      PROA   
ATOM   1600  CB  CYS P 104     -34.968 -88.641 109.642  0.00 97.00      PROA   
ATOM   1601  HB1 CYS P 104     -36.012 -88.272 109.733  0.00 97.00      PROA   
ATOM   1602  HB2 CYS P 104     -35.029 -89.753 109.634  0.00 97.00      PROA   
ATOM   1603  SG  CYS P 104     -34.230 -88.108 108.070  0.00 97.00      PROA   
ATOM   1604  C   CYS P 104     -34.377 -86.757 111.200  0.00 97.00      PROA   
ATOM   1605  O   CYS P 104     -35.426 -86.391 111.717  0.00 97.00      PROA   
ATOM   1606  N   HSD P 105     -33.391 -85.876 110.924  0.00 97.00      PROA   
ATOM   1607  HN  HSD P 105     -32.539 -86.177 110.502  0.00 97.00      PROA   
ATOM   1608  CA  HSD P 105     -33.370 -84.534 111.471  0.00 97.00      PROA   
ATOM   1609  HA  HSD P 105     -34.381 -84.168 111.605  0.00 97.00      PROA   
ATOM   1610  CB  HSD P 105     -32.671 -84.573 112.854  0.00 97.00      PROA   
ATOM   1611  HB1 HSD P 105     -31.915 -85.388 112.798  0.00 97.00      PROA   
ATOM   1612  HB2 HSD P 105     -33.410 -84.880 113.626  0.00 97.00      PROA   
ATOM   1613  ND1 HSD P 105     -32.485 -82.210 113.818  0.00 97.00      PROA   
ATOM   1614  HD1 HSD P 105     -33.399 -81.861 113.591  0.00 97.00      PROA   
ATOM   1615  CG  HSD P 105     -31.916 -83.374 113.348  0.00 97.00      PROA   
ATOM   1616  CE1 HSD P 105     -31.508 -81.528 114.463  0.00 97.00      PROA   
ATOM   1617  HE1 HSD P 105     -31.679 -80.565 114.944  0.00 97.00      PROA   
ATOM   1618  NE2 HSD P 105     -30.354 -82.163 114.432  0.00 97.00      PROA   
ATOM   1619  CD2 HSD P 105     -30.612 -83.322 113.724  0.00 97.00      PROA   
ATOM   1620  HD2 HSD P 105     -29.832 -84.058 113.581  0.00 97.00      PROA   
ATOM   1621  C   HSD P 105     -32.710 -83.602 110.485  0.00 97.00      PROA   
ATOM   1622  O   HSD P 105     -31.863 -84.014 109.699  0.00 97.00      PROA   
ATOM   1623  N   ALA P 106     -33.133 -82.316 110.461  0.00 97.00      PROA   
ATOM   1624  HN  ALA P 106     -33.743 -81.946 111.164  0.00 97.00      PROA   
ATOM   1625  CA  ALA P 106     -32.872 -81.417 109.361  0.00 97.00      PROA   
ATOM   1626  HA  ALA P 106     -32.308 -81.922 108.592  0.00 97.00      PROA   
ATOM   1627  CB  ALA P 106     -34.209 -80.922 108.774  0.00 97.00      PROA   
ATOM   1628  HB1 ALA P 106     -34.839 -80.485 109.578  0.00 97.00      PROA   
ATOM   1629  HB2 ALA P 106     -34.770 -81.783 108.348  0.00 97.00      PROA   
ATOM   1630  HB3 ALA P 106     -34.059 -80.171 107.973  0.00 97.00      PROA   
ATOM   1631  C   ALA P 106     -32.037 -80.252 109.824  0.00 97.00      PROA   
ATOM   1632  O   ALA P 106     -32.075 -79.868 110.989  0.00 97.00      PROA   
ATOM   1633  N   TRP P 107     -31.206 -79.680 108.917  0.00 97.00      PROA   
ATOM   1634  HN  TRP P 107     -31.112 -80.065 108.000  0.00 97.00      PROA   
ATOM   1635  CA  TRP P 107     -30.335 -78.567 109.254  0.00 97.00      PROA   
ATOM   1636  HA  TRP P 107     -29.782 -78.915 110.113  0.00 97.00      PROA   
ATOM   1637  CB  TRP P 107     -29.236 -78.281 108.184  0.00 97.00      PROA   
ATOM   1638  HB1 TRP P 107     -29.737 -78.194 107.194  0.00 97.00      PROA   
ATOM   1639  HB2 TRP P 107     -28.566 -79.167 108.141  0.00 97.00      PROA   
ATOM   1640  CG  TRP P 107     -28.404 -77.055 108.425  0.00 97.00      PROA   
ATOM   1641  CD1 TRP P 107     -28.286 -75.976 107.590  0.00 97.00      PROA   
ATOM   1642  HD1 TRP P 107     -28.608 -75.970 106.558  0.00 97.00      PROA   
ATOM   1643  NE1 TRP P 107     -27.732 -74.923 108.274  0.00 97.00      PROA   
ATOM   1644  HE1 TRP P 107     -27.426 -74.078 107.893  0.00 97.00      PROA   
ATOM   1645  CE2 TRP P 107     -27.485 -75.293 109.563  0.00 97.00      PROA   
ATOM   1646  CD2 TRP P 107     -27.849 -76.652 109.691  0.00 97.00      PROA   
ATOM   1647  CE3 TRP P 107     -27.661 -77.298 110.915  0.00 97.00      PROA   
ATOM   1648  HE3 TRP P 107     -27.885 -78.347 111.041  0.00 97.00      PROA   
ATOM   1649  CZ3 TRP P 107     -27.210 -76.552 112.007  0.00 97.00      PROA   
ATOM   1650  HZ3 TRP P 107     -27.094 -77.026 112.973  0.00 97.00      PROA   
ATOM   1651  CZ2 TRP P 107     -27.037 -74.551 110.648  0.00 97.00      PROA   
ATOM   1652  HZ2 TRP P 107     -26.812 -73.499 110.563  0.00 97.00      PROA   
ATOM   1653  CH2 TRP P 107     -26.925 -75.197 111.880  0.00 97.00      PROA   
ATOM   1654  HH2 TRP P 107     -26.607 -74.642 112.752  0.00 97.00      PROA   
ATOM   1655  C   TRP P 107     -31.074 -77.317 109.740  0.00 97.00      PROA   
ATOM   1656  O   TRP P 107     -31.756 -76.612 108.995  0.00 97.00      PROA   
ATOM   1657  N   LYS P 108     -30.927 -77.066 111.065  0.00 97.00      PROA   
ATOM   1658  HN  LYS P 108     -30.309 -77.652 111.582  0.00 97.00      PROA   
ATOM   1659  CA  LYS P 108     -31.583 -76.048 111.856  0.00 97.00      PROA   
ATOM   1660  HA  LYS P 108     -31.259 -76.239 112.866  0.00 97.00      PROA   
ATOM   1661  CB  LYS P 108     -31.113 -74.628 111.427  0.00 97.00      PROA   
ATOM   1662  HB1 LYS P 108     -31.590 -74.349 110.465  0.00 97.00      PROA   
ATOM   1663  HB2 LYS P 108     -30.016 -74.706 111.231  0.00 97.00      PROA   
ATOM   1664  CG  LYS P 108     -31.297 -73.509 112.474  0.00 97.00      PROA   
ATOM   1665  HG1 LYS P 108     -32.383 -73.332 112.627  0.00 97.00      PROA   
ATOM   1666  HG2 LYS P 108     -30.858 -72.574 112.057  0.00 97.00      PROA   
ATOM   1667  CD  LYS P 108     -30.638 -73.854 113.828  0.00 97.00      PROA   
ATOM   1668  HD1 LYS P 108     -29.632 -74.295 113.641  0.00 97.00      PROA   
ATOM   1669  HD2 LYS P 108     -31.262 -74.643 114.305  0.00 97.00      PROA   
ATOM   1670  CE  LYS P 108     -30.505 -72.715 114.856  0.00 97.00      PROA   
ATOM   1671  HE1 LYS P 108     -30.225 -73.139 115.848  0.00 97.00      PROA   
ATOM   1672  HE2 LYS P 108     -31.455 -72.157 114.978  0.00 97.00      PROA   
ATOM   1673  NZ  LYS P 108     -29.427 -71.764 114.488  0.00 97.00      PROA   
ATOM   1674  HZ1 LYS P 108     -28.579 -72.286 114.196  0.00 97.00      PROA   
ATOM   1675  HZ2 LYS P 108     -29.120 -71.243 115.329  0.00 97.00      PROA   
ATOM   1676  HZ3 LYS P 108     -29.725 -71.100 113.744  0.00 97.00      PROA   
ATOM   1677  C   LYS P 108     -33.094 -76.266 111.837  0.00 97.00      PROA   
ATOM   1678  O   LYS P 108     -33.874 -75.329 111.695  0.00 97.00      PROA   
ATOM   1679  N   ASP P 109     -33.497 -77.552 112.008  0.00 97.00      PROA   
ATOM   1680  HN  ASP P 109     -32.786 -78.229 112.183  0.00 97.00      PROA   
ATOM   1681  CA  ASP P 109     -34.794 -78.196 111.842  0.00 97.00      PROA   
ATOM   1682  HA  ASP P 109     -34.533 -79.020 111.200  0.00 97.00      PROA   
ATOM   1683  CB  ASP P 109     -35.335 -78.780 113.175  0.00 97.00      PROA   
ATOM   1684  HB1 ASP P 109     -36.432 -78.656 113.288  0.00 97.00      PROA   
ATOM   1685  HB2 ASP P 109     -34.847 -78.244 114.021  0.00 97.00      PROA   
ATOM   1686  CG  ASP P 109     -35.047 -80.267 113.349  0.00 97.00      PROA   
ATOM   1687  OD1 ASP P 109     -34.781 -80.999 112.364  0.00 97.00      PROA   
ATOM   1688  OD2 ASP P 109     -35.211 -80.706 114.511  0.00 97.00      PROA   
ATOM   1689  C   ASP P 109     -35.908 -77.510 111.069  0.00 97.00      PROA   
ATOM   1690  O   ASP P 109     -36.558 -76.577 111.537  0.00 97.00      PROA   
ATOM   1691  N   LYS P 110     -36.163 -78.026 109.844  0.00 97.00      PROA   
ATOM   1692  HN  LYS P 110     -35.677 -78.843 109.546  0.00 97.00      PROA   
ATOM   1693  CA  LYS P 110     -37.178 -77.550 108.933  0.00 97.00      PROA   
ATOM   1694  HA  LYS P 110     -37.789 -76.806 109.425  0.00 97.00      PROA   
ATOM   1695  CB  LYS P 110     -36.564 -76.986 107.620  0.00 97.00      PROA   
ATOM   1696  HB1 LYS P 110     -37.371 -76.539 107.000  0.00 97.00      PROA   
ATOM   1697  HB2 LYS P 110     -36.111 -77.820 107.038  0.00 97.00      PROA   
ATOM   1698  CG  LYS P 110     -35.454 -75.932 107.840  0.00 97.00      PROA   
ATOM   1699  HG1 LYS P 110     -35.100 -75.583 106.844  0.00 97.00      PROA   
ATOM   1700  HG2 LYS P 110     -34.587 -76.422 108.338  0.00 97.00      PROA   
ATOM   1701  CD  LYS P 110     -35.900 -74.727 108.693  0.00 97.00      PROA   
ATOM   1702  HD1 LYS P 110     -36.337 -75.103 109.639  0.00 97.00      PROA   
ATOM   1703  HD2 LYS P 110     -36.708 -74.169 108.174  0.00 97.00      PROA   
ATOM   1704  CE  LYS P 110     -34.765 -73.779 109.106  0.00 97.00      PROA   
ATOM   1705  HE1 LYS P 110     -33.950 -74.337 109.606  0.00 97.00      PROA   
ATOM   1706  HE2 LYS P 110     -35.144 -72.989 109.790  0.00 97.00      PROA   
ATOM   1707  NZ  LYS P 110     -34.160 -73.133 107.928  0.00 97.00      PROA   
ATOM   1708  HZ1 LYS P 110     -34.908 -72.724 107.334  0.00 97.00      PROA   
ATOM   1709  HZ2 LYS P 110     -33.643 -73.863 107.397  0.00 97.00      PROA   
ATOM   1710  HZ3 LYS P 110     -33.499 -72.391 108.235  0.00 97.00      PROA   
ATOM   1711  C   LYS P 110     -38.041 -78.756 108.638  0.00 97.00      PROA   
ATOM   1712  O   LYS P 110     -37.524 -79.864 108.522  0.00 97.00      PROA   
ATOM   1713  N   LEU P 111     -39.384 -78.575 108.556  0.00 97.00      PROA   
ATOM   1714  HN  LEU P 111     -39.782 -77.666 108.664  0.00 97.00      PROA   
ATOM   1715  CA  LEU P 111     -40.367 -79.645 108.518  0.00 97.00      PROA   
ATOM   1716  HA  LEU P 111     -40.102 -80.359 109.286  0.00 97.00      PROA   
ATOM   1717  CB  LEU P 111     -41.803 -79.111 108.810  0.00 97.00      PROA   
ATOM   1718  HB1 LEU P 111     -42.535 -79.938 108.667  0.00 97.00      PROA   
ATOM   1719  HB2 LEU P 111     -42.050 -78.314 108.075  0.00 97.00      PROA   
ATOM   1720  CG  LEU P 111     -42.078 -78.564 110.240  0.00 97.00      PROA   
ATOM   1721  HG  LEU P 111     -43.182 -78.392 110.287  0.00 97.00      PROA   
ATOM   1722  CD1 LEU P 111     -41.738 -79.591 111.335  0.00 97.00      PROA   
ATOM   1723 HD11 LEU P 111     -40.643 -79.769 111.372  0.00 97.00      PROA   
ATOM   1724 HD12 LEU P 111     -42.252 -80.555 111.138  0.00 97.00      PROA   
ATOM   1725 HD13 LEU P 111     -42.062 -79.211 112.327  0.00 97.00      PROA   
ATOM   1726  CD2 LEU P 111     -41.425 -77.202 110.546  0.00 97.00      PROA   
ATOM   1727 HD21 LEU P 111     -41.638 -76.474 109.736  0.00 97.00      PROA   
ATOM   1728 HD22 LEU P 111     -40.327 -77.309 110.665  0.00 97.00      PROA   
ATOM   1729 HD23 LEU P 111     -41.828 -76.798 111.499  0.00 97.00      PROA   
ATOM   1730  C   LEU P 111     -40.411 -80.427 107.209  0.00 97.00      PROA   
ATOM   1731  O   LEU P 111     -41.383 -80.359 106.459  0.00 97.00      PROA   
ATOM   1732  N   VAL P 112     -39.364 -81.238 106.928  0.00 97.00      PROA   
ATOM   1733  HN  VAL P 112     -38.529 -81.152 107.470  0.00 97.00      PROA   
ATOM   1734  CA  VAL P 112     -39.304 -82.150 105.800  0.00 97.00      PROA   
ATOM   1735  HA  VAL P 112     -39.417 -81.528 104.923  0.00 97.00      PROA   
ATOM   1736  CB  VAL P 112     -37.962 -82.872 105.649  0.00 97.00      PROA   
ATOM   1737  HB  VAL P 112     -38.017 -83.578 104.786  0.00 97.00      PROA   
ATOM   1738  CG1 VAL P 112     -36.883 -81.822 105.309  0.00 97.00      PROA   
ATOM   1739 HG11 VAL P 112     -36.726 -81.130 106.163  0.00 97.00      PROA   
ATOM   1740 HG12 VAL P 112     -37.191 -81.232 104.421  0.00 97.00      PROA   
ATOM   1741 HG13 VAL P 112     -35.917 -82.320 105.081  0.00 97.00      PROA   
ATOM   1742  CG2 VAL P 112     -37.587 -83.679 106.913  0.00 97.00      PROA   
ATOM   1743 HG21 VAL P 112     -38.373 -84.419 107.163  0.00 97.00      PROA   
ATOM   1744 HG22 VAL P 112     -37.439 -83.008 107.785  0.00 97.00      PROA   
ATOM   1745 HG23 VAL P 112     -36.637 -84.231 106.740  0.00 97.00      PROA   
ATOM   1746  C   VAL P 112     -40.452 -83.147 105.757  0.00 97.00      PROA   
ATOM   1747  O   VAL P 112     -40.903 -83.679 106.771  0.00 97.00      PROA   
ATOM   1748  N   TYR P 113     -40.956 -83.382 104.528  0.00 97.00      PROA   
ATOM   1749  HN  TYR P 113     -40.555 -82.927 103.735  0.00 97.00      PROA   
ATOM   1750  CA  TYR P 113     -42.093 -84.221 104.242  0.00 97.00      PROA   
ATOM   1751  HA  TYR P 113     -42.500 -84.581 105.174  0.00 97.00      PROA   
ATOM   1752  CB  TYR P 113     -43.255 -83.472 103.514  0.00 97.00      PROA   
ATOM   1753  HB1 TYR P 113     -43.704 -82.758 104.240  0.00 97.00      PROA   
ATOM   1754  HB2 TYR P 113     -44.056 -84.175 103.205  0.00 97.00      PROA   
ATOM   1755  CG  TYR P 113     -42.817 -82.655 102.316  0.00 97.00      PROA   
ATOM   1756  CD1 TYR P 113     -42.253 -81.376 102.486  0.00 97.00      PROA   
ATOM   1757  HD1 TYR P 113     -42.094 -80.989 103.482  0.00 97.00      PROA   
ATOM   1758  CE1 TYR P 113     -41.878 -80.606 101.380  0.00 97.00      PROA   
ATOM   1759  HE1 TYR P 113     -41.424 -79.637 101.528  0.00 97.00      PROA   
ATOM   1760  CZ  TYR P 113     -42.105 -81.087 100.085  0.00 97.00      PROA   
ATOM   1761  OH  TYR P 113     -41.706 -80.324  98.972  0.00 97.00      PROA   
ATOM   1762  HH  TYR P 113     -40.947 -79.801  99.249  0.00 97.00      PROA   
ATOM   1763  CD2 TYR P 113     -43.059 -83.114 101.009  0.00 97.00      PROA   
ATOM   1764  HD2 TYR P 113     -43.519 -84.077 100.858  0.00 97.00      PROA   
ATOM   1765  CE2 TYR P 113     -42.709 -82.334  99.898  0.00 97.00      PROA   
ATOM   1766  HE2 TYR P 113     -42.882 -82.705  98.898  0.00 97.00      PROA   
ATOM   1767  C   TYR P 113     -41.604 -85.446 103.505  0.00 97.00      PROA   
ATOM   1768  O   TYR P 113     -40.487 -85.481 103.008  0.00 97.00      PROA   
ATOM   1769  N   ASN P 114     -42.416 -86.523 103.479  0.00 97.00      PROA   
ATOM   1770  HN  ASN P 114     -43.311 -86.452 103.917  0.00 97.00      PROA   
ATOM   1771  CA  ASN P 114     -42.093 -87.801 102.860  0.00 97.00      PROA   
ATOM   1772  HA  ASN P 114     -42.903 -88.455 103.143  0.00 97.00      PROA   
ATOM   1773  CB  ASN P 114     -42.015 -87.732 101.304  0.00 97.00      PROA   
ATOM   1774  HB1 ASN P 114     -41.794 -88.732 100.875  0.00 97.00      PROA   
ATOM   1775  HB2 ASN P 114     -41.203 -87.037 101.003  0.00 97.00      PROA   
ATOM   1776  CG  ASN P 114     -43.310 -87.222 100.659  0.00 97.00      PROA   
ATOM   1777  OD1 ASN P 114     -43.277 -86.360  99.774  0.00 97.00      PROA   
ATOM   1778  ND2 ASN P 114     -44.482 -87.751 101.099  0.00 97.00      PROA   
ATOM   1779 HD21 ASN P 114     -45.317 -87.445 100.645  0.00 97.00      PROA   
ATOM   1780 HD22 ASN P 114     -44.482 -88.479 101.783  0.00 97.00      PROA   
ATOM   1781  C   ASN P 114     -40.841 -88.465 103.422  0.00 97.00      PROA   
ATOM   1782  O   ASN P 114     -39.929 -88.846 102.689  0.00 97.00      PROA   
ATOM   1783  N   VAL P 115     -40.781 -88.622 104.762  0.00 97.00      PROA   
ATOM   1784  HN  VAL P 115     -41.573 -88.396 105.325  0.00 97.00      PROA   
ATOM   1785  CA  VAL P 115     -39.626 -89.142 105.462  0.00 97.00      PROA   
ATOM   1786  HA  VAL P 115     -38.754 -88.766 104.953  0.00 97.00      PROA   
ATOM   1787  CB  VAL P 115     -39.530 -88.638 106.899  0.00 97.00      PROA   
ATOM   1788  HB  VAL P 115     -40.450 -88.917 107.461  0.00 97.00      PROA   
ATOM   1789  CG1 VAL P 115     -38.299 -89.236 107.619  0.00 97.00      PROA   
ATOM   1790 HG11 VAL P 115     -37.376 -89.025 107.038  0.00 97.00      PROA   
ATOM   1791 HG12 VAL P 115     -38.395 -90.333 107.749  0.00 97.00      PROA   
ATOM   1792 HG13 VAL P 115     -38.189 -88.781 108.626  0.00 97.00      PROA   
ATOM   1793  CG2 VAL P 115     -39.424 -87.098 106.855  0.00 97.00      PROA   
ATOM   1794 HG21 VAL P 115     -40.357 -86.638 106.470  0.00 97.00      PROA   
ATOM   1795 HG22 VAL P 115     -38.580 -86.790 106.202  0.00 97.00      PROA   
ATOM   1796 HG23 VAL P 115     -39.237 -86.696 107.872  0.00 97.00      PROA   
ATOM   1797  C   VAL P 115     -39.571 -90.657 105.388  0.00 97.00      PROA   
ATOM   1798  O   VAL P 115     -40.485 -91.361 105.801  0.00 97.00      PROA   
ATOM   1799  N   LEU P 116     -38.456 -91.183 104.847  0.00 97.00      PROA   
ATOM   1800  HN  LEU P 116     -37.754 -90.565 104.499  0.00 97.00      PROA   
ATOM   1801  CA  LEU P 116     -38.204 -92.593 104.661  0.00 97.00      PROA   
ATOM   1802  HA  LEU P 116     -39.062 -93.172 104.966  0.00 97.00      PROA   
ATOM   1803  CB  LEU P 116     -37.842 -92.910 103.187  0.00 97.00      PROA   
ATOM   1804  HB1 LEU P 116     -37.430 -93.939 103.089  0.00 97.00      PROA   
ATOM   1805  HB2 LEU P 116     -37.051 -92.196 102.869  0.00 97.00      PROA   
ATOM   1806  CG  LEU P 116     -39.018 -92.791 102.192  0.00 97.00      PROA   
ATOM   1807  HG  LEU P 116     -39.567 -91.842 102.398  0.00 97.00      PROA   
ATOM   1808  CD1 LEU P 116     -38.505 -92.727 100.742  0.00 97.00      PROA   
ATOM   1809 HD11 LEU P 116     -37.948 -93.657 100.495  0.00 97.00      PROA   
ATOM   1810 HD12 LEU P 116     -37.828 -91.859 100.608  0.00 97.00      PROA   
ATOM   1811 HD13 LEU P 116     -39.358 -92.627 100.038  0.00 97.00      PROA   
ATOM   1812  CD2 LEU P 116     -39.992 -93.969 102.354  0.00 97.00      PROA   
ATOM   1813 HD21 LEU P 116     -40.377 -94.015 103.392  0.00 97.00      PROA   
ATOM   1814 HD22 LEU P 116     -39.474 -94.925 102.127  0.00 97.00      PROA   
ATOM   1815 HD23 LEU P 116     -40.850 -93.860 101.658  0.00 97.00      PROA   
ATOM   1816  C   LEU P 116     -37.029 -93.008 105.510  0.00 97.00      PROA   
ATOM   1817  O   LEU P 116     -35.956 -92.423 105.432  0.00 97.00      PROA   
ATOM   1818  N   TYR P 117     -37.209 -94.065 106.330  0.00 97.00      PROA   
ATOM   1819  HN  TYR P 117     -38.121 -94.459 106.435  0.00 97.00      PROA   
ATOM   1820  CA  TYR P 117     -36.144 -94.726 107.059  0.00 97.00      PROA   
ATOM   1821  HA  TYR P 117     -35.285 -94.071 107.113  0.00 97.00      PROA   
ATOM   1822  CB  TYR P 117     -36.552 -95.126 108.501  0.00 97.00      PROA   
ATOM   1823  HB1 TYR P 117     -35.812 -95.826 108.945  0.00 97.00      PROA   
ATOM   1824  HB2 TYR P 117     -37.544 -95.628 108.494  0.00 97.00      PROA   
ATOM   1825  CG  TYR P 117     -36.633 -93.911 109.398  0.00 97.00      PROA   
ATOM   1826  CD1 TYR P 117     -35.580 -93.623 110.287  0.00 97.00      PROA   
ATOM   1827  HD1 TYR P 117     -34.698 -94.247 110.297  0.00 97.00      PROA   
ATOM   1828  CE1 TYR P 117     -35.665 -92.542 111.171  0.00 97.00      PROA   
ATOM   1829  HE1 TYR P 117     -34.855 -92.335 111.856  0.00 97.00      PROA   
ATOM   1830  CZ  TYR P 117     -36.807 -91.739 111.179  0.00 97.00      PROA   
ATOM   1831  OH  TYR P 117     -36.878 -90.671 112.087  0.00 97.00      PROA   
ATOM   1832  HH  TYR P 117     -37.776 -90.324 112.090  0.00 97.00      PROA   
ATOM   1833  CD2 TYR P 117     -37.780 -93.094 109.423  0.00 97.00      PROA   
ATOM   1834  HD2 TYR P 117     -38.602 -93.307 108.756  0.00 97.00      PROA   
ATOM   1835  CE2 TYR P 117     -37.865 -92.007 110.304  0.00 97.00      PROA   
ATOM   1836  HE2 TYR P 117     -38.745 -91.380 110.312  0.00 97.00      PROA   
ATOM   1837  C   TYR P 117     -35.710 -95.964 106.301  0.00 97.00      PROA   
ATOM   1838  O   TYR P 117     -36.537 -96.770 105.887  0.00 97.00      PROA   
ATOM   1839  N   TYR P 118     -34.381 -96.125 106.099  0.00 97.00      PROA   
ATOM   1840  HN  TYR P 118     -33.740 -95.441 106.444  0.00 97.00      PROA   
ATOM   1841  CA  TYR P 118     -33.769 -97.176 105.313  0.00 97.00      PROA   
ATOM   1842  HA  TYR P 118     -34.532 -97.830 104.931  0.00 97.00      PROA   
ATOM   1843  CB  TYR P 118     -32.851 -96.671 104.148  0.00 97.00      PROA   
ATOM   1844  HB1 TYR P 118     -32.426 -97.545 103.607  0.00 97.00      PROA   
ATOM   1845  HB2 TYR P 118     -32.007 -96.093 104.579  0.00 97.00      PROA   
ATOM   1846  CG  TYR P 118     -33.508 -95.761 103.126  0.00 97.00      PROA   
ATOM   1847  CD1 TYR P 118     -33.923 -94.465 103.474  0.00 97.00      PROA   
ATOM   1848  HD1 TYR P 118     -33.857 -94.134 104.495  0.00 97.00      PROA   
ATOM   1849  CE1 TYR P 118     -34.392 -93.571 102.509  0.00 97.00      PROA   
ATOM   1850  HE1 TYR P 118     -34.700 -92.587 102.818  0.00 97.00      PROA   
ATOM   1851  CZ  TYR P 118     -34.435 -93.945 101.163  0.00 97.00      PROA   
ATOM   1852  OH  TYR P 118     -34.871 -93.012 100.201  0.00 97.00      PROA   
ATOM   1853  HH  TYR P 118     -35.098 -92.209 100.685  0.00 97.00      PROA   
ATOM   1854  CD2 TYR P 118     -33.554 -96.123 101.764  0.00 97.00      PROA   
ATOM   1855  HD2 TYR P 118     -33.200 -97.095 101.460  0.00 97.00      PROA   
ATOM   1856  CE2 TYR P 118     -34.017 -95.227 100.788  0.00 97.00      PROA   
ATOM   1857  HE2 TYR P 118     -34.033 -95.521  99.749  0.00 97.00      PROA   
ATOM   1858  C   TYR P 118     -32.881 -97.995 106.222  0.00 97.00      PROA   
ATOM   1859  O   TYR P 118     -32.266 -97.470 107.146  0.00 97.00      PROA   
ATOM   1860  N   ARG P 119     -32.795 -99.320 105.965  0.00 97.00      PROA   
ATOM   1861  HN  ARG P 119     -33.348 -99.729 105.241  0.00 97.00      PROA   
ATOM   1862  CA  ARG P 119     -31.823-100.195 106.578  0.00 97.00      PROA   
ATOM   1863  HA  ARG P 119     -31.007 -99.590 106.940  0.00 97.00      PROA   
ATOM   1864  CB  ARG P 119     -32.361-101.005 107.787  0.00 97.00      PROA   
ATOM   1865  HB1 ARG P 119     -33.349-101.441 107.518  0.00 97.00      PROA   
ATOM   1866  HB2 ARG P 119     -32.519-100.280 108.617  0.00 97.00      PROA   
ATOM   1867  CG  ARG P 119     -31.411-102.131 108.250  0.00 97.00      PROA   
ATOM   1868  HG1 ARG P 119     -30.380-101.710 108.269  0.00 97.00      PROA   
ATOM   1869  HG2 ARG P 119     -31.422-102.964 107.514  0.00 97.00      PROA   
ATOM   1870  CD  ARG P 119     -31.656-102.703 109.651  0.00 97.00      PROA   
ATOM   1871  HD1 ARG P 119     -31.768-101.906 110.406  0.00 97.00      PROA   
ATOM   1872  HD2 ARG P 119     -30.787-103.327 109.947  0.00 97.00      PROA   
ATOM   1873  NE  ARG P 119     -32.841-103.612 109.654  0.00 97.00      PROA   
ATOM   1874  HE  ARG P 119     -32.679-104.596 109.642  0.00 97.00      PROA   
ATOM   1875  CZ  ARG P 119     -34.071-103.249 110.074  0.00 97.00      PROA   
ATOM   1876  NH1 ARG P 119     -34.480-101.982 110.126  0.00 97.00      PROA   
ATOM   1877 HH11 ARG P 119     -33.871-101.295 109.745  0.00 97.00      PROA   
ATOM   1878 HH12 ARG P 119     -35.447-101.806 110.289  0.00 97.00      PROA   
ATOM   1879  NH2 ARG P 119     -34.887-104.230 110.486  0.00 97.00      PROA   
ATOM   1880 HH21 ARG P 119     -34.461-105.128 110.584  0.00 97.00      PROA   
ATOM   1881 HH22 ARG P 119     -35.649-104.004 111.090  0.00 97.00      PROA   
ATOM   1882  C   ARG P 119     -31.248-101.111 105.524  0.00 97.00      PROA   
ATOM   1883  O   ARG P 119     -31.981-101.805 104.824  0.00 97.00      PROA   
ATOM   1884  N   ASN P 120     -29.898-101.130 105.395  0.00 97.00      PROA   
ATOM   1885  HN  ASN P 120     -29.342-100.567 106.007  0.00 97.00      PROA   
ATOM   1886  CA  ASN P 120     -29.149-101.989 104.489  0.00 97.00      PROA   
ATOM   1887  HA  ASN P 120     -28.121-101.662 104.550  0.00 97.00      PROA   
ATOM   1888  CB  ASN P 120     -29.198-103.485 104.915  0.00 97.00      PROA   
ATOM   1889  HB1 ASN P 120     -28.589-104.108 104.227  0.00 97.00      PROA   
ATOM   1890  HB2 ASN P 120     -30.248-103.847 104.897  0.00 97.00      PROA   
ATOM   1891  CG  ASN P 120     -28.613-103.635 106.326  0.00 97.00      PROA   
ATOM   1892  OD1 ASN P 120     -27.775-102.839 106.753  0.00 97.00      PROA   
ATOM   1893  ND2 ASN P 120     -29.091-104.659 107.085  0.00 97.00      PROA   
ATOM   1894 HD21 ASN P 120     -28.765-104.746 108.026  0.00 97.00      PROA   
ATOM   1895 HD22 ASN P 120     -29.730-105.316 106.689  0.00 97.00      PROA   
ATOM   1896  C   ASN P 120     -29.551-101.800 103.034  0.00 97.00      PROA   
ATOM   1897  O   ASN P 120     -29.810-102.759 102.309  0.00 97.00      PROA   
ATOM   1898  N   GLY P 121     -29.624-100.524 102.584  0.00 97.00      PROA   
ATOM   1899  HN  GLY P 121     -29.379 -99.776 103.196  0.00 97.00      PROA   
ATOM   1900  CA  GLY P 121     -30.033-100.151 101.238  0.00 97.00      PROA   
ATOM   1901  HA1 GLY P 121     -29.733-100.923 100.542  0.00 97.00      PROA   
ATOM   1902  HA2 GLY P 121     -29.571 -99.200 101.017  0.00 97.00      PROA   
ATOM   1903  C   GLY P 121     -31.521 -99.955 101.094  0.00 97.00      PROA   
ATOM   1904  O   GLY P 121     -31.959 -99.051 100.387  0.00 97.00      PROA   
ATOM   1905  N   LYS P 122     -32.347-100.800 101.742  0.00 97.00      PROA   
ATOM   1906  HN  LYS P 122     -31.973-101.522 102.322  0.00 97.00      PROA   
ATOM   1907  CA  LYS P 122     -33.784-100.778 101.557  0.00 97.00      PROA   
ATOM   1908  HA  LYS P 122     -33.990-100.395 100.567  0.00 97.00      PROA   
ATOM   1909  CB  LYS P 122     -34.393-102.207 101.584  0.00 97.00      PROA   
ATOM   1910  HB1 LYS P 122     -33.957-102.761 102.446  0.00 97.00      PROA   
ATOM   1911  HB2 LYS P 122     -34.081-102.733 100.656  0.00 97.00      PROA   
ATOM   1912  CG  LYS P 122     -35.925-102.228 101.719  0.00 97.00      PROA   
ATOM   1913  HG1 LYS P 122     -36.356-101.488 101.006  0.00 97.00      PROA   
ATOM   1914  HG2 LYS P 122     -36.191-101.910 102.753  0.00 97.00      PROA   
ATOM   1915  CD  LYS P 122     -36.605-103.577 101.467  0.00 97.00      PROA   
ATOM   1916  HD1 LYS P 122     -36.185-104.329 102.172  0.00 97.00      PROA   
ATOM   1917  HD2 LYS P 122     -36.375-103.904 100.428  0.00 97.00      PROA   
ATOM   1918  CE  LYS P 122     -38.123-103.451 101.667  0.00 97.00      PROA   
ATOM   1919  HE1 LYS P 122     -38.538-102.676 100.986  0.00 97.00      PROA   
ATOM   1920  HE2 LYS P 122     -38.351-103.161 102.715  0.00 97.00      PROA   
ATOM   1921  NZ  LYS P 122     -38.815-104.727 101.381  0.00 97.00      PROA   
ATOM   1922  HZ1 LYS P 122     -38.436-105.471 102.000  0.00 97.00      PROA   
ATOM   1923  HZ2 LYS P 122     -38.658-104.988 100.387  0.00 97.00      PROA   
ATOM   1924  HZ3 LYS P 122     -39.835-104.617 101.555  0.00 97.00      PROA   
ATOM   1925  C   LYS P 122     -34.528 -99.872 102.521  0.00 97.00      PROA   
ATOM   1926  O   LYS P 122     -34.386 -99.978 103.733  0.00 97.00      PROA   
ATOM   1927  N   ALA P 123     -35.407 -98.985 101.990  0.00 97.00      PROA   
ATOM   1928  HN  ALA P 123     -35.438 -98.828 101.006  0.00 97.00      PROA   
ATOM   1929  CA  ALA P 123     -36.421 -98.290 102.762  0.00 97.00      PROA   
ATOM   1930  HA  ALA P 123     -35.927 -97.742 103.545  0.00 97.00      PROA   
ATOM   1931  CB  ALA P 123     -37.170 -97.263 101.891  0.00 97.00      PROA   
ATOM   1932  HB1 ALA P 123     -37.707 -97.765 101.059  0.00 97.00      PROA   
ATOM   1933  HB2 ALA P 123     -36.446 -96.545 101.449  0.00 97.00      PROA   
ATOM   1934  HB3 ALA P 123     -37.899 -96.684 102.495  0.00 97.00      PROA   
ATOM   1935  C   ALA P 123     -37.421 -99.249 103.402  0.00 97.00      PROA   
ATOM   1936  O   ALA P 123     -37.979-100.118 102.734  0.00 97.00      PROA   
ATOM   1937  N   PHE P 124     -37.664 -99.115 104.728  0.00 97.00      PROA   
ATOM   1938  HN  PHE P 124     -37.192 -98.413 105.259  0.00 97.00      PROA   
ATOM   1939  CA  PHE P 124     -38.521-100.037 105.451  0.00 97.00      PROA   
ATOM   1940  HA  PHE P 124     -39.027-100.691 104.755  0.00 97.00      PROA   
ATOM   1941  CB  PHE P 124     -37.704-100.943 106.433  0.00 97.00      PROA   
ATOM   1942  HB1 PHE P 124     -36.845-101.382 105.879  0.00 97.00      PROA   
ATOM   1943  HB2 PHE P 124     -38.349-101.783 106.771  0.00 97.00      PROA   
ATOM   1944  CG  PHE P 124     -37.159-100.242 107.662  0.00 97.00      PROA   
ATOM   1945  CD1 PHE P 124     -35.974 -99.492 107.598  0.00 97.00      PROA   
ATOM   1946  HD1 PHE P 124     -35.465 -99.397 106.651  0.00 97.00      PROA   
ATOM   1947  CE1 PHE P 124     -35.468 -98.849 108.735  0.00 97.00      PROA   
ATOM   1948  HE1 PHE P 124     -34.567 -98.258 108.667  0.00 97.00      PROA   
ATOM   1949  CZ  PHE P 124     -36.140 -98.965 109.958  0.00 97.00      PROA   
ATOM   1950  HZ  PHE P 124     -35.765 -98.454 110.833  0.00 97.00      PROA   
ATOM   1951  CD2 PHE P 124     -37.808-100.372 108.904  0.00 97.00      PROA   
ATOM   1952  HD2 PHE P 124     -38.717-100.951 108.972  0.00 97.00      PROA   
ATOM   1953  CE2 PHE P 124     -37.306 -99.735 110.045  0.00 97.00      PROA   
ATOM   1954  HE2 PHE P 124     -37.826 -99.823 110.988  0.00 97.00      PROA   
ATOM   1955  C   PHE P 124     -39.622 -99.299 106.185  0.00 97.00      PROA   
ATOM   1956  O   PHE P 124     -40.598 -99.929 106.591  0.00 97.00      PROA   
ATOM   1957  N   LYS P 125     -39.532 -97.958 106.361  0.00 97.00      PROA   
ATOM   1958  HN  LYS P 125     -38.735 -97.440 106.063  0.00 97.00      PROA   
ATOM   1959  CA  LYS P 125     -40.588 -97.266 107.076  0.00 97.00      PROA   
ATOM   1960  HA  LYS P 125     -41.520 -97.776 106.874  0.00 97.00      PROA   
ATOM   1961  CB  LYS P 125     -40.333 -97.307 108.605  0.00 97.00      PROA   
ATOM   1962  HB1 LYS P 125     -40.049 -96.318 109.015  0.00 97.00      PROA   
ATOM   1963  HB2 LYS P 125     -39.451 -97.967 108.775  0.00 97.00      PROA   
ATOM   1964  CG  LYS P 125     -41.496 -97.938 109.394  0.00 97.00      PROA   
ATOM   1965  HG1 LYS P 125     -41.182 -98.069 110.454  0.00 97.00      PROA   
ATOM   1966  HG2 LYS P 125     -41.698 -98.951 108.981  0.00 97.00      PROA   
ATOM   1967  CD  LYS P 125     -42.797 -97.120 109.355  0.00 97.00      PROA   
ATOM   1968  HD1 LYS P 125     -43.563 -97.658 109.958  0.00 97.00      PROA   
ATOM   1969  HD2 LYS P 125     -43.169 -97.070 108.307  0.00 97.00      PROA   
ATOM   1970  CE  LYS P 125     -42.616 -95.703 109.906  0.00 97.00      PROA   
ATOM   1971  HE1 LYS P 125     -41.889 -95.125 109.295  0.00 97.00      PROA   
ATOM   1972  HE2 LYS P 125     -42.256 -95.743 110.955  0.00 97.00      PROA   
ATOM   1973  NZ  LYS P 125     -43.889 -94.955 109.887  0.00 97.00      PROA   
ATOM   1974  HZ1 LYS P 125     -44.670 -95.532 110.251  0.00 97.00      PROA   
ATOM   1975  HZ2 LYS P 125     -44.090 -94.668 108.904  0.00 97.00      PROA   
ATOM   1976  HZ3 LYS P 125     -43.782 -94.090 110.457  0.00 97.00      PROA   
ATOM   1977  C   LYS P 125     -40.789 -95.844 106.591  0.00 97.00      PROA   
ATOM   1978  O   LYS P 125     -39.908 -94.997 106.689  0.00 97.00      PROA   
ATOM   1979  N   PHE P 126     -42.011 -95.556 106.085  0.00 97.00      PROA   
ATOM   1980  HN  PHE P 126     -42.671 -96.293 105.960  0.00 97.00      PROA   
ATOM   1981  CA  PHE P 126     -42.440 -94.268 105.577  0.00 97.00      PROA   
ATOM   1982  HA  PHE P 126     -41.565 -93.681 105.337  0.00 97.00      PROA   
ATOM   1983  CB  PHE P 126     -43.240 -94.502 104.256  0.00 97.00      PROA   
ATOM   1984  HB1 PHE P 126     -44.013 -95.282 104.437  0.00 97.00      PROA   
ATOM   1985  HB2 PHE P 126     -42.553 -94.896 103.478  0.00 97.00      PROA   
ATOM   1986  CG  PHE P 126     -43.924 -93.281 103.693  0.00 97.00      PROA   
ATOM   1987  CD1 PHE P 126     -43.164 -92.230 103.155  0.00 97.00      PROA   
ATOM   1988  HD1 PHE P 126     -42.086 -92.279 103.174  0.00 97.00      PROA   
ATOM   1989  CE1 PHE P 126     -43.793 -91.121 102.581  0.00 97.00      PROA   
ATOM   1990  HE1 PHE P 126     -43.191 -90.343 102.139  0.00 97.00      PROA   
ATOM   1991  CZ  PHE P 126     -45.191 -91.038 102.562  0.00 97.00      PROA   
ATOM   1992  HZ  PHE P 126     -45.685 -90.186 102.121  0.00 97.00      PROA   
ATOM   1993  CD2 PHE P 126     -45.328 -93.196 103.654  0.00 97.00      PROA   
ATOM   1994  HD2 PHE P 126     -45.928 -94.004 104.046  0.00 97.00      PROA   
ATOM   1995  CE2 PHE P 126     -45.958 -92.076 103.102  0.00 97.00      PROA   
ATOM   1996  HE2 PHE P 126     -47.036 -92.022 103.070  0.00 97.00      PROA   
ATOM   1997  C   PHE P 126     -43.250 -93.464 106.593  0.00 97.00      PROA   
ATOM   1998  O   PHE P 126     -44.058 -94.012 107.332  0.00 97.00      PROA   
ATOM   1999  N   PHE P 127     -43.066 -92.121 106.613  0.00 97.00      PROA   
ATOM   2000  HN  PHE P 127     -42.322 -91.720 106.082  0.00 97.00      PROA   
ATOM   2001  CA  PHE P 127     -43.912 -91.162 107.303  0.00 97.00      PROA   
ATOM   2002  HA  PHE P 127     -44.861 -91.622 107.541  0.00 97.00      PROA   
ATOM   2003  CB  PHE P 127     -43.260 -90.545 108.571  0.00 97.00      PROA   
ATOM   2004  HB1 PHE P 127     -43.909 -89.752 109.002  0.00 97.00      PROA   
ATOM   2005  HB2 PHE P 127     -42.291 -90.071 108.299  0.00 97.00      PROA   
ATOM   2006  CG  PHE P 127     -42.988 -91.540 109.668  0.00 97.00      PROA   
ATOM   2007  CD1 PHE P 127     -43.936 -91.745 110.689  0.00 97.00      PROA   
ATOM   2008  HD1 PHE P 127     -44.901 -91.263 110.627  0.00 97.00      PROA   
ATOM   2009  CE1 PHE P 127     -43.611 -92.492 111.829  0.00 97.00      PROA   
ATOM   2010  HE1 PHE P 127     -44.328 -92.603 112.629  0.00 97.00      PROA   
ATOM   2011  CZ  PHE P 127     -42.331 -93.045 111.957  0.00 97.00      PROA   
ATOM   2012  HZ  PHE P 127     -42.068 -93.597 112.847  0.00 97.00      PROA   
ATOM   2013  CD2 PHE P 127     -41.709 -92.109 109.808  0.00 97.00      PROA   
ATOM   2014  HD2 PHE P 127     -40.958 -91.918 109.054  0.00 97.00      PROA   
ATOM   2015  CE2 PHE P 127     -41.379 -92.852 110.949  0.00 97.00      PROA   
ATOM   2016  HE2 PHE P 127     -40.384 -93.257 111.065  0.00 97.00      PROA   
ATOM   2017  C   PHE P 127     -44.176 -89.992 106.369  0.00 97.00      PROA   
ATOM   2018  O   PHE P 127     -43.297 -89.562 105.634  0.00 97.00      PROA   
ATOM   2019  N   HSD P 128     -45.400 -89.414 106.375  0.00 97.00      PROA   
ATOM   2020  HN  HSD P 128     -46.155 -89.807 106.897  0.00 97.00      PROA   
ATOM   2021  CA  HSD P 128     -45.698 -88.182 105.654  0.00 97.00      PROA   
ATOM   2022  HA  HSD P 128     -45.380 -88.341 104.632  0.00 97.00      PROA   
ATOM   2023  CB  HSD P 128     -47.213 -87.876 105.601  0.00 97.00      PROA   
ATOM   2024  HB1 HSD P 128     -47.420 -86.791 105.472  0.00 97.00      PROA   
ATOM   2025  HB2 HSD P 128     -47.687 -88.194 106.553  0.00 97.00      PROA   
ATOM   2026  ND1 HSD P 128     -47.939 -88.073 103.179  0.00 97.00      PROA   
ATOM   2027  HD1 HSD P 128     -47.620 -87.167 102.899  0.00 97.00      PROA   
ATOM   2028  CG  HSD P 128     -47.859 -88.600 104.453  0.00 97.00      PROA   
ATOM   2029  CE1 HSD P 128     -48.638 -88.961 102.430  0.00 97.00      PROA   
ATOM   2030  HE1 HSD P 128     -48.872 -88.798 101.378  0.00 97.00      PROA   
ATOM   2031  NE2 HSD P 128     -49.024 -90.008 103.132  0.00 97.00      PROA   
ATOM   2032  CD2 HSD P 128     -48.544 -89.775 104.409  0.00 97.00      PROA   
ATOM   2033  HD2 HSD P 128     -48.753 -90.488 105.197  0.00 97.00      PROA   
ATOM   2034  C   HSD P 128     -44.923 -86.954 106.108  0.00 97.00      PROA   
ATOM   2035  O   HSD P 128     -44.578 -86.113 105.283  0.00 97.00      PROA   
ATOM   2036  N   TRP P 129     -44.638 -86.823 107.421  0.00 97.00      PROA   
ATOM   2037  HN  TRP P 129     -44.909 -87.529 108.065  0.00 97.00      PROA   
ATOM   2038  CA  TRP P 129     -43.978 -85.672 108.008  0.00 97.00      PROA   
ATOM   2039  HA  TRP P 129     -43.557 -85.047 107.231  0.00 97.00      PROA   
ATOM   2040  CB  TRP P 129     -44.924 -84.830 108.915  0.00 97.00      PROA   
ATOM   2041  HB1 TRP P 129     -44.407 -83.891 109.213  0.00 97.00      PROA   
ATOM   2042  HB2 TRP P 129     -45.146 -85.393 109.848  0.00 97.00      PROA   
ATOM   2043  CG  TRP P 129     -46.235 -84.479 108.280  0.00 97.00      PROA   
ATOM   2044  CD1 TRP P 129     -46.521 -83.345 107.565  0.00 97.00      PROA   
ATOM   2045  HD1 TRP P 129     -45.822 -82.540 107.390  0.00 97.00      PROA   
ATOM   2046  NE1 TRP P 129     -47.819 -83.397 107.122  0.00 97.00      PROA   
ATOM   2047  HE1 TRP P 129     -48.318 -82.670 106.703  0.00 97.00      PROA   
ATOM   2048  CE2 TRP P 129     -48.400 -84.559 107.536  0.00 97.00      PROA   
ATOM   2049  CD2 TRP P 129     -47.437 -85.270 108.286  0.00 97.00      PROA   
ATOM   2050  CE3 TRP P 129     -47.785 -86.492 108.864  0.00 97.00      PROA   
ATOM   2051  HE3 TRP P 129     -47.083 -87.044 109.472  0.00 97.00      PROA   
ATOM   2052  CZ3 TRP P 129     -49.078 -86.988 108.665  0.00 97.00      PROA   
ATOM   2053  HZ3 TRP P 129     -49.369 -87.927 109.114  0.00 97.00      PROA   
ATOM   2054  CZ2 TRP P 129     -49.679 -85.054 107.328  0.00 97.00      PROA   
ATOM   2055  HZ2 TRP P 129     -50.412 -84.506 106.755  0.00 97.00      PROA   
ATOM   2056  CH2 TRP P 129     -50.005 -86.284 107.901  0.00 97.00      PROA   
ATOM   2057  HH2 TRP P 129     -51.000 -86.685 107.766  0.00 97.00      PROA   
ATOM   2058  C   TRP P 129     -42.846 -86.204 108.855  0.00 97.00      PROA   
ATOM   2059  O   TRP P 129     -42.725 -87.410 109.062  0.00 97.00      PROA   
ATOM   2060  N   ASN P 130     -41.958 -85.313 109.357  0.00 97.00      PROA   
ATOM   2061  HN  ASN P 130     -42.001 -84.348 109.103  0.00 97.00      PROA   
ATOM   2062  CA  ASN P 130     -40.890 -85.686 110.266  0.00 97.00      PROA   
ATOM   2063  HA  ASN P 130     -40.300 -86.422 109.739  0.00 97.00      PROA   
ATOM   2064  CB  ASN P 130     -39.993 -84.456 110.594  0.00 97.00      PROA   
ATOM   2065  HB1 ASN P 130     -40.537 -83.746 111.252  0.00 97.00      PROA   
ATOM   2066  HB2 ASN P 130     -39.729 -83.920 109.656  0.00 97.00      PROA   
ATOM   2067  CG  ASN P 130     -38.701 -84.866 111.297  0.00 97.00      PROA   
ATOM   2068  OD1 ASN P 130     -38.441 -84.469 112.432  0.00 97.00      PROA   
ATOM   2069  ND2 ASN P 130     -37.880 -85.704 110.612  0.00 97.00      PROA   
ATOM   2070 HD21 ASN P 130     -37.010 -85.952 111.040  0.00 97.00      PROA   
ATOM   2071 HD22 ASN P 130     -38.106 -85.983 109.681  0.00 97.00      PROA   
ATOM   2072  C   ASN P 130     -41.393 -86.352 111.553  0.00 97.00      PROA   
ATOM   2073  O   ASN P 130     -42.312 -85.871 112.213  0.00 97.00      PROA   
ATOM   2074  N   SER P 131     -40.780 -87.498 111.925  0.00 97.00      PROA   
ATOM   2075  HN  SER P 131     -40.028 -87.874 111.389  0.00 97.00      PROA   
ATOM   2076  CA  SER P 131     -41.175 -88.282 113.076  0.00 97.00      PROA   
ATOM   2077  HA  SER P 131     -41.413 -87.623 113.899  0.00 97.00      PROA   
ATOM   2078  CB  SER P 131     -42.371 -89.240 112.783  0.00 97.00      PROA   
ATOM   2079  HB1 SER P 131     -42.147 -89.841 111.876  0.00 97.00      PROA   
ATOM   2080  HB2 SER P 131     -43.265 -88.617 112.568  0.00 97.00      PROA   
ATOM   2081  OG  SER P 131     -42.695 -90.121 113.864  0.00 97.00      PROA   
ATOM   2082  HG1 SER P 131     -42.041 -90.830 113.860  0.00 97.00      PROA   
ATOM   2083  C   SER P 131     -39.970 -89.090 113.442  0.00 97.00      PROA   
ATOM   2084  O   SER P 131     -39.098 -89.305 112.611  0.00 97.00      PROA   
ATOM   2085  N   ASN P 132     -39.913 -89.582 114.700  0.00 97.00      PROA   
ATOM   2086  HN  ASN P 132     -40.660 -89.394 115.333  0.00 97.00      PROA   
ATOM   2087  CA  ASN P 132     -38.920 -90.539 115.141  0.00 97.00      PROA   
ATOM   2088  HA  ASN P 132     -37.969 -90.272 114.701  0.00 97.00      PROA   
ATOM   2089  CB  ASN P 132     -38.747 -90.544 116.697  0.00 97.00      PROA   
ATOM   2090  HB1 ASN P 132     -38.630 -89.502 117.062  0.00 97.00      PROA   
ATOM   2091  HB2 ASN P 132     -37.811 -91.091 116.945  0.00 97.00      PROA   
ATOM   2092  CG  ASN P 132     -39.882 -91.253 117.455  0.00 97.00      PROA   
ATOM   2093  OD1 ASN P 132     -39.842 -92.473 117.637  0.00 97.00      PROA   
ATOM   2094  ND2 ASN P 132     -40.899 -90.491 117.935  0.00 97.00      PROA   
ATOM   2095 HD21 ASN P 132     -41.627 -90.959 118.432  0.00 97.00      PROA   
ATOM   2096 HD22 ASN P 132     -40.896 -89.500 117.816  0.00 97.00      PROA   
ATOM   2097  C   ASN P 132     -39.306 -91.914 114.624  0.00 97.00      PROA   
ATOM   2098  O   ASN P 132     -40.434 -92.141 114.193  0.00 97.00      PROA   
ATOM   2099  N   LEU P 133     -38.361 -92.871 114.694  0.00 97.00      PROA   
ATOM   2100  HN  LEU P 133     -37.421 -92.643 114.940  0.00 97.00      PROA   
ATOM   2101  CA  LEU P 133     -38.661 -94.274 114.578  0.00 97.00      PROA   
ATOM   2102  HA  LEU P 133     -39.730 -94.430 114.587  0.00 97.00      PROA   
ATOM   2103  CB  LEU P 133     -38.062 -94.859 113.277  0.00 97.00      PROA   
ATOM   2104  HB1 LEU P 133     -36.954 -94.893 113.319  0.00 97.00      PROA   
ATOM   2105  HB2 LEU P 133     -38.325 -94.136 112.468  0.00 97.00      PROA   
ATOM   2106  CG  LEU P 133     -38.612 -96.234 112.836  0.00 97.00      PROA   
ATOM   2107  HG  LEU P 133     -39.722 -96.221 112.953  0.00 97.00      PROA   
ATOM   2108  CD1 LEU P 133     -38.302 -96.451 111.348  0.00 97.00      PROA   
ATOM   2109 HD11 LEU P 133     -37.203 -96.454 111.190  0.00 97.00      PROA   
ATOM   2110 HD12 LEU P 133     -38.742 -95.636 110.737  0.00 97.00      PROA   
ATOM   2111 HD13 LEU P 133     -38.714 -97.422 111.004  0.00 97.00      PROA   
ATOM   2112  CD2 LEU P 133     -38.051 -97.410 113.653  0.00 97.00      PROA   
ATOM   2113 HD21 LEU P 133     -38.391 -97.367 114.705  0.00 97.00      PROA   
ATOM   2114 HD22 LEU P 133     -36.940 -97.386 113.637  0.00 97.00      PROA   
ATOM   2115 HD23 LEU P 133     -38.389 -98.376 113.223  0.00 97.00      PROA   
ATOM   2116  C   LEU P 133     -38.075 -94.919 115.813  0.00 97.00      PROA   
ATOM   2117  O   LEU P 133     -36.864 -94.939 115.998  0.00 97.00      PROA   
ATOM   2118  N   THR P 134     -38.934 -95.474 116.701  0.00 97.00      PROA   
ATOM   2119  HN  THR P 134     -39.919 -95.416 116.564  0.00 97.00      PROA   
ATOM   2120  CA  THR P 134     -38.486 -96.143 117.912  0.00 97.00      PROA   
ATOM   2121  HA  THR P 134     -37.419 -96.024 118.029  0.00 97.00      PROA   
ATOM   2122  CB  THR P 134     -39.129 -95.621 119.193  0.00 97.00      PROA   
ATOM   2123  HB  THR P 134     -40.239 -95.685 119.128  0.00 97.00      PROA   
ATOM   2124  OG1 THR P 134     -38.760 -94.265 119.407  0.00 97.00      PROA   
ATOM   2125  HG1 THR P 134     -39.159 -93.751 118.700  0.00 97.00      PROA   
ATOM   2126  CG2 THR P 134     -38.634 -96.403 120.427  0.00 97.00      PROA   
ATOM   2127 HG21 THR P 134     -37.523 -96.388 120.464  0.00 97.00      PROA   
ATOM   2128 HG22 THR P 134     -38.981 -97.456 120.417  0.00 97.00      PROA   
ATOM   2129 HG23 THR P 134     -39.019 -95.925 121.353  0.00 97.00      PROA   
ATOM   2130  C   THR P 134     -38.762 -97.618 117.769  0.00 97.00      PROA   
ATOM   2131  O   THR P 134     -39.898 -98.047 117.582  0.00 97.00      PROA   
ATOM   2132  N   ILE P 135     -37.696 -98.438 117.868  0.00 97.00      PROA   
ATOM   2133  HN  ILE P 135     -36.779 -98.054 117.985  0.00 97.00      PROA   
ATOM   2134  CA  ILE P 135     -37.764 -99.881 117.831  0.00 97.00      PROA   
ATOM   2135  HA  ILE P 135     -38.648-100.191 117.293  0.00 97.00      PROA   
ATOM   2136  CB  ILE P 135     -36.524-100.488 117.166  0.00 97.00      PROA   
ATOM   2137  HB  ILE P 135     -35.631-100.130 117.728  0.00 97.00      PROA   
ATOM   2138  CG2 ILE P 135     -36.555-102.031 117.242  0.00 97.00      PROA   
ATOM   2139 HG21 ILE P 135     -37.450-102.431 116.720  0.00 97.00      PROA   
ATOM   2140 HG22 ILE P 135     -36.568-102.382 118.291  0.00 97.00      PROA   
ATOM   2141 HG23 ILE P 135     -35.648-102.457 116.767  0.00 97.00      PROA   
ATOM   2142  CG1 ILE P 135     -36.343-100.009 115.701  0.00 97.00      PROA   
ATOM   2143 HG11 ILE P 135     -36.736 -98.979 115.580  0.00 97.00      PROA   
ATOM   2144 HG12 ILE P 135     -36.938-100.666 115.029  0.00 97.00      PROA   
ATOM   2145  CD  ILE P 135     -34.872 -99.978 115.264  0.00 97.00      PROA   
ATOM   2146  HD1 ILE P 135     -34.355-100.931 115.506  0.00 97.00      PROA   
ATOM   2147  HD2 ILE P 135     -34.346 -99.159 115.798  0.00 97.00      PROA   
ATOM   2148  HD3 ILE P 135     -34.784 -99.790 114.174  0.00 97.00      PROA   
ATOM   2149  C   ILE P 135     -37.865-100.344 119.272  0.00 97.00      PROA   
ATOM   2150  O   ILE P 135     -36.919-100.213 120.038  0.00 97.00      PROA   
ATOM   2151  N   LEU P 136     -39.032-100.891 119.683  0.00 97.00      PROA   
ATOM   2152  HN  LEU P 136     -39.812-100.920 119.062  0.00 97.00      PROA   
ATOM   2153  CA  LEU P 136     -39.320-101.319 121.044  0.00 97.00      PROA   
ATOM   2154  HA  LEU P 136     -39.167-100.458 121.680  0.00 97.00      PROA   
ATOM   2155  CB  LEU P 136     -40.787-101.813 121.200  0.00 97.00      PROA   
ATOM   2156  HB1 LEU P 136     -40.914-102.220 122.229  0.00 97.00      PROA   
ATOM   2157  HB2 LEU P 136     -40.977-102.640 120.483  0.00 97.00      PROA   
ATOM   2158  CG  LEU P 136     -41.908-100.746 121.034  0.00 97.00      PROA   
ATOM   2159  HG  LEU P 136     -42.854-101.253 121.346  0.00 97.00      PROA   
ATOM   2160  CD1 LEU P 136     -41.715 -99.543 121.974  0.00 97.00      PROA   
ATOM   2161 HD11 LEU P 136     -40.824 -98.953 121.672  0.00 97.00      PROA   
ATOM   2162 HD12 LEU P 136     -41.578 -99.885 123.021  0.00 97.00      PROA   
ATOM   2163 HD13 LEU P 136     -42.603 -98.878 121.932  0.00 97.00      PROA   
ATOM   2164  CD2 LEU P 136     -42.139-100.274 119.584  0.00 97.00      PROA   
ATOM   2165 HD21 LEU P 136     -42.227-101.141 118.897  0.00 97.00      PROA   
ATOM   2166 HD22 LEU P 136     -41.308 -99.623 119.246  0.00 97.00      PROA   
ATOM   2167 HD23 LEU P 136     -43.076 -99.681 119.527  0.00 97.00      PROA   
ATOM   2168  C   LEU P 136     -38.389-102.395 121.586  0.00 97.00      PROA   
ATOM   2169  O   LEU P 136     -37.990-102.347 122.749  0.00 97.00      PROA   
ATOM   2170  N   LYS P 137     -38.026-103.392 120.751  0.00 97.00      PROA   
ATOM   2171  HN  LYS P 137     -38.394-103.433 119.828  0.00 97.00      PROA   
ATOM   2172  CA  LYS P 137     -37.019-104.375 121.087  0.00 97.00      PROA   
ATOM   2173  HA  LYS P 137     -36.382-103.990 121.873  0.00 97.00      PROA   
ATOM   2174  CB  LYS P 137     -37.636-105.723 121.545  0.00 97.00      PROA   
ATOM   2175  HB1 LYS P 137     -36.835-106.489 121.627  0.00 97.00      PROA   
ATOM   2176  HB2 LYS P 137     -38.359-106.074 120.776  0.00 97.00      PROA   
ATOM   2177  CG  LYS P 137     -38.358-105.644 122.904  0.00 97.00      PROA   
ATOM   2178  HG1 LYS P 137     -39.201-104.923 122.840  0.00 97.00      PROA   
ATOM   2179  HG2 LYS P 137     -37.641-105.245 123.652  0.00 97.00      PROA   
ATOM   2180  CD  LYS P 137     -38.895-107.010 123.369  0.00 97.00      PROA   
ATOM   2181  HD1 LYS P 137     -38.061-107.748 123.359  0.00 97.00      PROA   
ATOM   2182  HD2 LYS P 137     -39.650-107.359 122.630  0.00 97.00      PROA   
ATOM   2183  CE  LYS P 137     -39.546-107.002 124.760  0.00 97.00      PROA   
ATOM   2184  HE1 LYS P 137     -39.941-108.016 124.995  0.00 97.00      PROA   
ATOM   2185  HE2 LYS P 137     -40.375-106.268 124.819  0.00 97.00      PROA   
ATOM   2186  NZ  LYS P 137     -38.540-106.674 125.796  0.00 97.00      PROA   
ATOM   2187  HZ1 LYS P 137     -38.409-105.645 125.885  0.00 97.00      PROA   
ATOM   2188  HZ2 LYS P 137     -37.640-107.107 125.506  0.00 97.00      PROA   
ATOM   2189  HZ3 LYS P 137     -38.826-107.082 126.709  0.00 97.00      PROA   
ATOM   2190  C   LYS P 137     -36.146-104.606 119.873  0.00 97.00      PROA   
ATOM   2191  O   LYS P 137     -36.603-105.133 118.862  0.00 97.00      PROA   
ATOM   2192  N   THR P 138     -34.846-104.224 119.938  0.00 97.00      PROA   
ATOM   2193  HN  THR P 138     -34.504-103.724 120.736  0.00 97.00      PROA   
ATOM   2194  CA  THR P 138     -33.899-104.426 118.850  0.00 97.00      PROA   
ATOM   2195  HA  THR P 138     -34.450-104.260 117.935  0.00 97.00      PROA   
ATOM   2196  CB  THR P 138     -32.741-103.426 118.838  0.00 97.00      PROA   
ATOM   2197  HB  THR P 138     -33.155-102.419 119.080  0.00 97.00      PROA   
ATOM   2198  OG1 THR P 138     -32.138-103.338 117.552  0.00 97.00      PROA   
ATOM   2199  HG1 THR P 138     -31.413-102.720 117.661  0.00 97.00      PROA   
ATOM   2200  CG2 THR P 138     -31.644-103.769 119.857  0.00 97.00      PROA   
ATOM   2201 HG21 THR P 138     -31.113-104.706 119.586  0.00 97.00      PROA   
ATOM   2202 HG22 THR P 138     -32.075-103.889 120.870  0.00 97.00      PROA   
ATOM   2203 HG23 THR P 138     -30.891-102.953 119.899  0.00 97.00      PROA   
ATOM   2204  C   THR P 138     -33.425-105.869 118.816  0.00 97.00      PROA   
ATOM   2205  O   THR P 138     -33.698-106.661 119.709  0.00 97.00      PROA   
ATOM   2206  N   ASN P 139     -32.758-106.266 117.715  0.00 97.00      PROA   
ATOM   2207  HN  ASN P 139     -32.469-105.597 117.037  0.00 97.00      PROA   
ATOM   2208  CA  ASN P 139     -32.460-107.655 117.451  0.00 97.00      PROA   
ATOM   2209  HA  ASN P 139     -31.978-108.069 118.327  0.00 97.00      PROA   
ATOM   2210  CB  ASN P 139     -33.743-108.481 117.123  0.00 97.00      PROA   
ATOM   2211  HB1 ASN P 139     -34.384-108.526 118.030  0.00 97.00      PROA   
ATOM   2212  HB2 ASN P 139     -33.489-109.527 116.855  0.00 97.00      PROA   
ATOM   2213  CG  ASN P 139     -34.529-107.855 115.962  0.00 97.00      PROA   
ATOM   2214  OD1 ASN P 139     -34.153-108.016 114.798  0.00 97.00      PROA   
ATOM   2215  ND2 ASN P 139     -35.651-107.149 116.272  0.00 97.00      PROA   
ATOM   2216 HD21 ASN P 139     -36.204-106.784 115.524  0.00 97.00      PROA   
ATOM   2217 HD22 ASN P 139     -35.908-106.999 117.226  0.00 97.00      PROA   
ATOM   2218  C   ASN P 139     -31.448-107.686 116.324  0.00 97.00      PROA   
ATOM   2219  O   ASN P 139     -31.110-106.653 115.751  0.00 97.00      PROA   
ATOM   2220  N   MET P 140     -30.931-108.887 115.969  0.00 97.00      PROA   
ATOM   2221  HN  MET P 140     -31.165-109.712 116.482  0.00 97.00      PROA   
ATOM   2222  CA  MET P 140     -29.971-109.083 114.894  0.00 97.00      PROA   
ATOM   2223  HA  MET P 140     -29.091-108.508 115.148  0.00 97.00      PROA   
ATOM   2224  CB  MET P 140     -29.553-110.570 114.800  0.00 97.00      PROA   
ATOM   2225  HB1 MET P 140     -30.440-111.196 114.561  0.00 97.00      PROA   
ATOM   2226  HB2 MET P 140     -29.203-110.870 115.814  0.00 97.00      PROA   
ATOM   2227  CG  MET P 140     -28.436-110.858 113.775  0.00 97.00      PROA   
ATOM   2228  HG1 MET P 140     -27.531-110.286 114.078  0.00 97.00      PROA   
ATOM   2229  HG2 MET P 140     -28.739-110.472 112.780  0.00 97.00      PROA   
ATOM   2230  SD  MET P 140     -28.020-112.620 113.585  0.00 97.00      PROA   
ATOM   2231  CE  MET P 140     -27.452-112.921 115.282  0.00 97.00      PROA   
ATOM   2232  HE1 MET P 140     -28.283-112.821 116.012  0.00 97.00      PROA   
ATOM   2233  HE2 MET P 140     -26.650-112.206 115.565  0.00 97.00      PROA   
ATOM   2234  HE3 MET P 140     -27.052-113.951 115.393  0.00 97.00      PROA   
ATOM   2235  C   MET P 140     -30.444-108.579 113.534  0.00 97.00      PROA   
ATOM   2236  O   MET P 140     -29.667-108.014 112.768  0.00 97.00      PROA   
ATOM   2237  N   SER P 141     -31.752-108.707 113.212  0.00 97.00      PROA   
ATOM   2238  HN  SER P 141     -32.398-109.108 113.857  0.00 97.00      PROA   
ATOM   2239  CA  SER P 141     -32.291-108.306 111.920  0.00 97.00      PROA   
ATOM   2240  HA  SER P 141     -31.568-108.533 111.147  0.00 97.00      PROA   
ATOM   2241  CB  SER P 141     -33.615-109.059 111.609  0.00 97.00      PROA   
ATOM   2242  HB1 SER P 141     -34.430-108.737 112.293  0.00 97.00      PROA   
ATOM   2243  HB2 SER P 141     -33.447-110.144 111.775  0.00 97.00      PROA   
ATOM   2244  OG  SER P 141     -34.026-108.890 110.253  0.00 97.00      PROA   
ATOM   2245  HG1 SER P 141     -34.168-107.948 110.120  0.00 97.00      PROA   
ATOM   2246  C   SER P 141     -32.569-106.810 111.899  0.00 97.00      PROA   
ATOM   2247  O   SER P 141     -33.040-106.284 110.898  0.00 97.00      PROA   
ATOM   2248  N   HSD P 142     -32.238-106.092 112.994  0.00 97.00      PROA   
ATOM   2249  HN  HSD P 142     -31.932-106.574 113.812  0.00 97.00      PROA   
ATOM   2250  CA  HSD P 142     -32.253-104.647 113.087  0.00 97.00      PROA   
ATOM   2251  HA  HSD P 142     -32.690-104.231 112.197  0.00 97.00      PROA   
ATOM   2252  CB  HSD P 142     -33.114-104.153 114.276  0.00 97.00      PROA   
ATOM   2253  HB1 HSD P 142     -32.873-103.096 114.523  0.00 97.00      PROA   
ATOM   2254  HB2 HSD P 142     -32.915-104.763 115.181  0.00 97.00      PROA   
ATOM   2255  ND1 HSD P 142     -35.464-103.171 114.164  0.00 97.00      PROA   
ATOM   2256  HD1 HSD P 142     -35.281-102.358 114.719  0.00 97.00      PROA   
ATOM   2257  CG  HSD P 142     -34.584-104.207 113.930  0.00 97.00      PROA   
ATOM   2258  CE1 HSD P 142     -36.629-103.491 113.552  0.00 97.00      PROA   
ATOM   2259  HE1 HSD P 142     -37.517-102.862 113.595  0.00 97.00      PROA   
ATOM   2260  NE2 HSD P 142     -36.566-104.658 112.946  0.00 97.00      PROA   
ATOM   2261  CD2 HSD P 142     -35.284-105.116 113.196  0.00 97.00      PROA   
ATOM   2262  HD2 HSD P 142     -34.986-106.071 112.785  0.00 97.00      PROA   
ATOM   2263  C   HSD P 142     -30.840-104.094 113.124  0.00 97.00      PROA   
ATOM   2264  O   HSD P 142     -30.626-102.914 113.380  0.00 97.00      PROA   
ATOM   2265  N   SER P 143     -29.827-104.930 112.814  0.00 97.00      PROA   
ATOM   2266  HN  SER P 143     -30.015-105.892 112.631  0.00 97.00      PROA   
ATOM   2267  CA  SER P 143     -28.430-104.536 112.742  0.00 97.00      PROA   
ATOM   2268  HA  SER P 143     -28.262-103.704 113.413  0.00 97.00      PROA   
ATOM   2269  CB  SER P 143     -27.531-105.727 113.158  0.00 97.00      PROA   
ATOM   2270  HB1 SER P 143     -27.521-106.517 112.378  0.00 97.00      PROA   
ATOM   2271  HB2 SER P 143     -27.968-106.177 114.074  0.00 97.00      PROA   
ATOM   2272  OG  SER P 143     -26.199-105.327 113.455  0.00 97.00      PROA   
ATOM   2273  HG1 SER P 143     -25.801-105.036 112.632  0.00 97.00      PROA   
ATOM   2274  C   SER P 143     -28.066-104.107 111.327  0.00 97.00      PROA   
ATOM   2275  O   SER P 143     -28.676-104.554 110.358  0.00 97.00      PROA   
ATOM   2276  N   GLY P 144     -27.038-103.230 111.175  0.00 97.00      PROA   
ATOM   2277  HN  GLY P 144     -26.577-102.837 111.971  0.00 97.00      PROA   
ATOM   2278  CA  GLY P 144     -26.493-102.838 109.884  0.00 97.00      PROA   
ATOM   2279  HA1 GLY P 144     -27.067-103.275 109.084  0.00 97.00      PROA   
ATOM   2280  HA2 GLY P 144     -25.459-103.153 109.873  0.00 97.00      PROA   
ATOM   2281  C   GLY P 144     -26.500-101.348 109.699  0.00 97.00      PROA   
ATOM   2282  O   GLY P 144     -26.440-100.589 110.658  0.00 97.00      PROA   
ATOM   2283  N   THR P 145     -26.539-100.883 108.429  0.00 97.00      PROA   
ATOM   2284  HN  THR P 145     -26.691-101.522 107.675  0.00 97.00      PROA   
ATOM   2285  CA  THR P 145     -26.426 -99.474 108.086  0.00 97.00      PROA   
ATOM   2286  HA  THR P 145     -25.968 -98.962 108.917  0.00 97.00      PROA   
ATOM   2287  CB  THR P 145     -25.506 -99.192 106.892  0.00 97.00      PROA   
ATOM   2288  HB  THR P 145     -24.503 -99.609 107.139  0.00 97.00      PROA   
ATOM   2289  OG1 THR P 145     -25.322 -97.798 106.661  0.00 97.00      PROA   
ATOM   2290  HG1 THR P 145     -25.945 -97.556 105.965  0.00 97.00      PROA   
ATOM   2291  CG2 THR P 145     -25.984 -99.848 105.582  0.00 97.00      PROA   
ATOM   2292 HG21 THR P 145     -26.962 -99.432 105.260  0.00 97.00      PROA   
ATOM   2293 HG22 THR P 145     -26.082-100.945 105.700  0.00 97.00      PROA   
ATOM   2294 HG23 THR P 145     -25.249 -99.648 104.772  0.00 97.00      PROA   
ATOM   2295  C   THR P 145     -27.799 -98.868 107.918  0.00 97.00      PROA   
ATOM   2296  O   THR P 145     -28.634 -99.368 107.178  0.00 97.00      PROA   
ATOM   2297  N   TYR P 146     -28.057 -97.749 108.625  0.00 97.00      PROA   
ATOM   2298  HN  TYR P 146     -27.365 -97.375 109.240  0.00 97.00      PROA   
ATOM   2299  CA  TYR P 146     -29.307 -97.025 108.575  0.00 97.00      PROA   
ATOM   2300  HA  TYR P 146     -30.022 -97.583 107.992  0.00 97.00      PROA   
ATOM   2301  CB  TYR P 146     -29.913 -96.727 109.968  0.00 97.00      PROA   
ATOM   2302  HB1 TYR P 146     -30.704 -95.952 109.886  0.00 97.00      PROA   
ATOM   2303  HB2 TYR P 146     -29.126 -96.352 110.658  0.00 97.00      PROA   
ATOM   2304  CG  TYR P 146     -30.559 -97.932 110.592  0.00 97.00      PROA   
ATOM   2305  CD1 TYR P 146     -29.798 -98.888 111.283  0.00 97.00      PROA   
ATOM   2306  HD1 TYR P 146     -28.720 -98.813 111.288  0.00 97.00      PROA   
ATOM   2307  CE1 TYR P 146     -30.431 -99.909 112.002  0.00 97.00      PROA   
ATOM   2308  HE1 TYR P 146     -29.839-100.640 112.528  0.00 97.00      PROA   
ATOM   2309  CZ  TYR P 146     -31.828 -99.967 112.056  0.00 97.00      PROA   
ATOM   2310  OH  TYR P 146     -32.465-100.977 112.800  0.00 97.00      PROA   
ATOM   2311  HH  TYR P 146     -31.768-101.526 113.174  0.00 97.00      PROA   
ATOM   2312  CD2 TYR P 146     -31.963 -98.033 110.613  0.00 97.00      PROA   
ATOM   2313  HD2 TYR P 146     -32.559 -97.293 110.101  0.00 97.00      PROA   
ATOM   2314  CE2 TYR P 146     -32.594 -99.044 111.345  0.00 97.00      PROA   
ATOM   2315  HE2 TYR P 146     -33.670 -99.095 111.389  0.00 97.00      PROA   
ATOM   2316  C   TYR P 146     -29.102 -95.701 107.884  0.00 97.00      PROA   
ATOM   2317  O   TYR P 146     -28.077 -95.051 108.043  0.00 97.00      PROA   
ATOM   2318  N   HSD P 147     -30.100 -95.266 107.088  0.00 97.00      PROA   
ATOM   2319  HN  HSD P 147     -30.938 -95.799 106.995  0.00 97.00      PROA   
ATOM   2320  CA  HSD P 147     -30.045 -94.005 106.376  0.00 97.00      PROA   
ATOM   2321  HA  HSD P 147     -29.389 -93.318 106.893  0.00 97.00      PROA   
ATOM   2322  CB  HSD P 147     -29.612 -94.162 104.891  0.00 97.00      PROA   
ATOM   2323  HB1 HSD P 147     -29.455 -93.155 104.448  0.00 97.00      PROA   
ATOM   2324  HB2 HSD P 147     -30.405 -94.666 104.302  0.00 97.00      PROA   
ATOM   2325  ND1 HSD P 147     -27.190 -94.519 104.161  0.00 97.00      PROA   
ATOM   2326  HD1 HSD P 147     -26.997 -93.568 103.913  0.00 97.00      PROA   
ATOM   2327  CG  HSD P 147     -28.368 -94.992 104.701  0.00 97.00      PROA   
ATOM   2328  CE1 HSD P 147     -26.360 -95.583 104.031  0.00 97.00      PROA   
ATOM   2329  HE1 HSD P 147     -25.347 -95.503 103.636  0.00 97.00      PROA   
ATOM   2330  NE2 HSD P 147     -26.925 -96.705 104.430  0.00 97.00      PROA   
ATOM   2331  CD2 HSD P 147     -28.189 -96.335 104.847  0.00 97.00      PROA   
ATOM   2332  HD2 HSD P 147     -28.876 -97.088 105.214  0.00 97.00      PROA   
ATOM   2333  C   HSD P 147     -31.446 -93.447 106.408  0.00 97.00      PROA   
ATOM   2334  O   HSD P 147     -32.398 -94.178 106.659  0.00 97.00      PROA   
ATOM   2335  N   CYS P 148     -31.626 -92.131 106.155  0.00 97.00      PROA   
ATOM   2336  HN  CYS P 148     -30.858 -91.495 106.091  0.00 97.00      PROA   
ATOM   2337  CA  CYS P 148     -32.948 -91.577 105.961  0.00 97.00      PROA   
ATOM   2338  HA  CYS P 148     -33.604 -92.379 105.670  0.00 97.00      PROA   
ATOM   2339  CB  CYS P 148     -33.558 -90.932 107.238  0.00 97.00      PROA   
ATOM   2340  HB1 CYS P 148     -33.534 -91.703 108.039  0.00 97.00      PROA   
ATOM   2341  HB2 CYS P 148     -34.631 -90.713 107.048  0.00 97.00      PROA   
ATOM   2342  SG  CYS P 148     -32.710 -89.434 107.845  0.00 97.00      PROA   
ATOM   2343  C   CYS P 148     -32.967 -90.612 104.799  0.00 97.00      PROA   
ATOM   2344  O   CYS P 148     -31.933 -90.141 104.335  0.00 97.00      PROA   
ATOM   2345  N   SER P 149     -34.181 -90.303 104.288  0.00 97.00      PROA   
ATOM   2346  HN  SER P 149     -35.003 -90.747 104.637  0.00 97.00      PROA   
ATOM   2347  CA  SER P 149     -34.354 -89.285 103.273  0.00 97.00      PROA   
ATOM   2348  HA  SER P 149     -33.578 -88.549 103.413  0.00 97.00      PROA   
ATOM   2349  CB  SER P 149     -34.335 -89.796 101.797  0.00 97.00      PROA   
ATOM   2350  HB1 SER P 149     -33.416 -90.403 101.656  0.00 97.00      PROA   
ATOM   2351  HB2 SER P 149     -34.287 -88.934 101.099  0.00 97.00      PROA   
ATOM   2352  OG  SER P 149     -35.466 -90.591 101.441  0.00 97.00      PROA   
ATOM   2353  HG1 SER P 149     -36.247 -90.138 101.767  0.00 97.00      PROA   
ATOM   2354  C   SER P 149     -35.669 -88.602 103.518  0.00 97.00      PROA   
ATOM   2355  O   SER P 149     -36.602 -89.214 104.018  0.00 97.00      PROA   
ATOM   2356  N   GLY P 150     -35.767 -87.309 103.142  0.00 97.00      PROA   
ATOM   2357  HN  GLY P 150     -34.978 -86.851 102.738  0.00 97.00      PROA   
ATOM   2358  CA  GLY P 150     -37.000 -86.548 103.187  0.00 97.00      PROA   
ATOM   2359  HA1 GLY P 150     -37.018 -85.985 104.107  0.00 97.00      PROA   
ATOM   2360  HA2 GLY P 150     -37.849 -87.206 103.055  0.00 97.00      PROA   
ATOM   2361  C   GLY P 150     -36.988 -85.585 102.043  0.00 97.00      PROA   
ATOM   2362  O   GLY P 150     -36.032 -85.534 101.282  0.00 97.00      PROA   
ATOM   2363  N   MET P 151     -38.062 -84.785 101.894  0.00 97.00      PROA   
ATOM   2364  HN  MET P 151     -38.866 -84.908 102.474  0.00 97.00      PROA   
ATOM   2365  CA  MET P 151     -38.236 -83.836 100.820  0.00 97.00      PROA   
ATOM   2366  HA  MET P 151     -37.362 -83.823 100.187  0.00 97.00      PROA   
ATOM   2367  CB  MET P 151     -39.492 -84.223  99.992  0.00 97.00      PROA   
ATOM   2368  HB1 MET P 151     -40.401 -83.721 100.377  0.00 97.00      PROA   
ATOM   2369  HB2 MET P 151     -39.663 -85.316 100.148  0.00 97.00      PROA   
ATOM   2370  CG  MET P 151     -39.371 -84.031  98.468  0.00 97.00      PROA   
ATOM   2371  HG1 MET P 151     -40.291 -84.460  98.010  0.00 97.00      PROA   
ATOM   2372  HG2 MET P 151     -38.511 -84.635  98.101  0.00 97.00      PROA   
ATOM   2373  SD  MET P 151     -39.193 -82.312  97.911  0.00 97.00      PROA   
ATOM   2374  CE  MET P 151     -39.352 -82.698  96.146  0.00 97.00      PROA   
ATOM   2375  HE1 MET P 151     -40.363 -83.101  95.923  0.00 97.00      PROA   
ATOM   2376  HE2 MET P 151     -38.603 -83.456  95.829  0.00 97.00      PROA   
ATOM   2377  HE3 MET P 151     -39.204 -81.787  95.527  0.00 97.00      PROA   
ATOM   2378  C   MET P 151     -38.413 -82.461 101.447  0.00 97.00      PROA   
ATOM   2379  O   MET P 151     -39.096 -82.303 102.455  0.00 97.00      PROA   
ATOM   2380  N   GLY P 152     -37.775 -81.425 100.852  0.00 97.00      PROA   
ATOM   2381  HN  GLY P 152     -37.157 -81.621 100.094  0.00 97.00      PROA   
ATOM   2382  CA  GLY P 152     -38.009 -80.023 101.183  0.00 97.00      PROA   
ATOM   2383  HA1 GLY P 152     -37.130 -79.625 101.660  0.00 97.00      PROA   
ATOM   2384  HA2 GLY P 152     -38.896 -79.933 101.795  0.00 97.00      PROA   
ATOM   2385  C   GLY P 152     -38.273 -79.246  99.924  0.00 97.00      PROA   
ATOM   2386  O   GLY P 152     -39.416 -78.954  99.589  0.00 97.00      PROA   
ATOM   2387  N   LYS P 153     -37.207 -78.867  99.188  0.00 97.00      PROA   
ATOM   2388  HN  LYS P 153     -36.280 -78.963  99.547  0.00 97.00      PROA   
ATOM   2389  CA  LYS P 153     -37.324 -78.366  97.828  0.00 97.00      PROA   
ATOM   2390  HA  LYS P 153     -38.366 -78.326  97.555  0.00 97.00      PROA   
ATOM   2391  CB  LYS P 153     -36.715 -76.948  97.670  0.00 97.00      PROA   
ATOM   2392  HB1 LYS P 153     -36.506 -76.729  96.600  0.00 97.00      PROA   
ATOM   2393  HB2 LYS P 153     -35.747 -76.909  98.214  0.00 97.00      PROA   
ATOM   2394  CG  LYS P 153     -37.637 -75.823  98.185  0.00 97.00      PROA   
ATOM   2395  HG1 LYS P 153     -37.088 -74.858  98.105  0.00 97.00      PROA   
ATOM   2396  HG2 LYS P 153     -37.871 -75.991  99.259  0.00 97.00      PROA   
ATOM   2397  CD  LYS P 153     -38.943 -75.732  97.376  0.00 97.00      PROA   
ATOM   2398  HD1 LYS P 153     -39.542 -76.651  97.562  0.00 97.00      PROA   
ATOM   2399  HD2 LYS P 153     -38.674 -75.710  96.295  0.00 97.00      PROA   
ATOM   2400  CE  LYS P 153     -39.809 -74.512  97.708  0.00 97.00      PROA   
ATOM   2401  HE1 LYS P 153     -39.265 -73.570  97.487  0.00 97.00      PROA   
ATOM   2402  HE2 LYS P 153     -40.107 -74.523  98.778  0.00 97.00      PROA   
ATOM   2403  NZ  LYS P 153     -41.044 -74.537  96.887  0.00 97.00      PROA   
ATOM   2404  HZ1 LYS P 153     -41.570 -75.411  97.091  0.00 97.00      PROA   
ATOM   2405  HZ2 LYS P 153     -40.786 -74.525  95.879  0.00 97.00      PROA   
ATOM   2406  HZ3 LYS P 153     -41.639 -73.714  97.103  0.00 97.00      PROA   
ATOM   2407  C   LYS P 153     -36.745 -79.329  96.817  0.00 97.00      PROA   
ATOM   2408  O   LYS P 153     -36.849 -79.120  95.609  0.00 97.00      PROA   
ATOM   2409  N   HSD P 154     -36.187 -80.452  97.303  0.00 97.00      PROA   
ATOM   2410  HN  HSD P 154     -36.094 -80.583  98.285  0.00 97.00      PROA   
ATOM   2411  CA  HSD P 154     -35.806 -81.592  96.512  0.00 97.00      PROA   
ATOM   2412  HA  HSD P 154     -36.615 -81.833  95.836  0.00 97.00      PROA   
ATOM   2413  CB  HSD P 154     -34.486 -81.398  95.721  0.00 97.00      PROA   
ATOM   2414  HB1 HSD P 154     -33.676 -81.096  96.421  0.00 97.00      PROA   
ATOM   2415  HB2 HSD P 154     -34.630 -80.566  94.998  0.00 97.00      PROA   
ATOM   2416  ND1 HSD P 154     -32.946 -83.368  95.220  0.00 97.00      PROA   
ATOM   2417  HD1 HSD P 154     -32.354 -83.265  96.021  0.00 97.00      PROA   
ATOM   2418  CG  HSD P 154     -34.069 -82.617  94.941  0.00 97.00      PROA   
ATOM   2419  CE1 HSD P 154     -32.918 -84.382  94.322  0.00 97.00      PROA   
ATOM   2420  HE1 HSD P 154     -32.131 -85.135  94.311  0.00 97.00      PROA   
ATOM   2421  NE2 HSD P 154     -33.943 -84.342  93.493  0.00 97.00      PROA   
ATOM   2422  CD2 HSD P 154     -34.659 -83.220  93.872  0.00 97.00      PROA   
ATOM   2423  HD2 HSD P 154     -35.553 -82.943  93.328  0.00 97.00      PROA   
ATOM   2424  C   HSD P 154     -35.687 -82.691  97.536  0.00 97.00      PROA   
ATOM   2425  O   HSD P 154     -35.758 -82.424  98.734  0.00 97.00      PROA   
ATOM   2426  N   ARG P 155     -35.531 -83.971  97.119  0.00 97.00      PROA   
ATOM   2427  HN  ARG P 155     -35.497 -84.199  96.148  0.00 97.00      PROA   
ATOM   2428  CA  ARG P 155     -35.184 -85.025  98.053  0.00 97.00      PROA   
ATOM   2429  HA  ARG P 155     -35.871 -84.937  98.882  0.00 97.00      PROA   
ATOM   2430  CB  ARG P 155     -35.366 -86.464  97.502  0.00 97.00      PROA   
ATOM   2431  HB1 ARG P 155     -36.457 -86.634  97.350  0.00 97.00      PROA   
ATOM   2432  HB2 ARG P 155     -35.036 -87.184  98.283  0.00 97.00      PROA   
ATOM   2433  CG  ARG P 155     -34.639 -86.752  96.169  0.00 97.00      PROA   
ATOM   2434  HG1 ARG P 155     -33.821 -86.016  96.042  0.00 97.00      PROA   
ATOM   2435  HG2 ARG P 155     -35.339 -86.608  95.317  0.00 97.00      PROA   
ATOM   2436  CD  ARG P 155     -33.975 -88.137  96.079  0.00 97.00      PROA   
ATOM   2437  HD1 ARG P 155     -33.154 -88.197  96.830  0.00 97.00      PROA   
ATOM   2438  HD2 ARG P 155     -33.563 -88.313  95.061  0.00 97.00      PROA   
ATOM   2439  NE  ARG P 155     -35.028 -89.162  96.362  0.00 97.00      PROA   
ATOM   2440  HE  ARG P 155     -35.981 -88.912  96.215  0.00 97.00      PROA   
ATOM   2441  CZ  ARG P 155     -34.794 -90.335  96.987  0.00 97.00      PROA   
ATOM   2442  NH1 ARG P 155     -33.560 -90.812  97.200  0.00 97.00      PROA   
ATOM   2443 HH11 ARG P 155     -32.785 -90.330  96.805  0.00 97.00      PROA   
ATOM   2444 HH12 ARG P 155     -33.466 -91.696  97.651  0.00 97.00      PROA   
ATOM   2445  NH2 ARG P 155     -35.834 -91.069  97.425  0.00 97.00      PROA   
ATOM   2446 HH21 ARG P 155     -36.761 -90.732  97.291  0.00 97.00      PROA   
ATOM   2447 HH22 ARG P 155     -35.645 -91.897  97.945  0.00 97.00      PROA   
ATOM   2448  C   ARG P 155     -33.781 -84.861  98.626  0.00 97.00      PROA   
ATOM   2449  O   ARG P 155     -32.820 -84.585  97.912  0.00 97.00      PROA   
ATOM   2450  N   TYR P 156     -33.639 -85.035  99.954  0.00 97.00      PROA   
ATOM   2451  HN  TYR P 156     -34.440 -85.206 100.525  0.00 97.00      PROA   
ATOM   2452  CA  TYR P 156     -32.380 -84.924 100.657  0.00 97.00      PROA   
ATOM   2453  HA  TYR P 156     -31.574 -84.742  99.961  0.00 97.00      PROA   
ATOM   2454  CB  TYR P 156     -32.412 -83.817 101.749  0.00 97.00      PROA   
ATOM   2455  HB1 TYR P 156     -31.411 -83.676 102.207  0.00 97.00      PROA   
ATOM   2456  HB2 TYR P 156     -33.134 -84.110 102.541  0.00 97.00      PROA   
ATOM   2457  CG  TYR P 156     -32.865 -82.485 101.194  0.00 97.00      PROA   
ATOM   2458  CD1 TYR P 156     -32.311 -81.953 100.014  0.00 97.00      PROA   
ATOM   2459  HD1 TYR P 156     -31.549 -82.502  99.482  0.00 97.00      PROA   
ATOM   2460  CE1 TYR P 156     -32.759 -80.730  99.500  0.00 97.00      PROA   
ATOM   2461  HE1 TYR P 156     -32.338 -80.347  98.582  0.00 97.00      PROA   
ATOM   2462  CZ  TYR P 156     -33.755 -80.013 100.173  0.00 97.00      PROA   
ATOM   2463  OH  TYR P 156     -34.208 -78.779  99.665  0.00 97.00      PROA   
ATOM   2464  HH  TYR P 156     -33.549 -78.461  99.045  0.00 97.00      PROA   
ATOM   2465  CD2 TYR P 156     -33.848 -81.739 101.871  0.00 97.00      PROA   
ATOM   2466  HD2 TYR P 156     -34.275 -82.121 102.787  0.00 97.00      PROA   
ATOM   2467  CE2 TYR P 156     -34.289 -80.512 101.365  0.00 97.00      PROA   
ATOM   2468  HE2 TYR P 156     -35.033 -79.946 101.904  0.00 97.00      PROA   
ATOM   2469  C   TYR P 156     -32.134 -86.261 101.314  0.00 97.00      PROA   
ATOM   2470  O   TYR P 156     -33.066 -86.894 101.795  0.00 97.00      PROA   
ATOM   2471  N   THR P 157     -30.865 -86.733 101.324  0.00 97.00      PROA   
ATOM   2472  HN  THR P 157     -30.133 -86.223 100.881  0.00 97.00      PROA   
ATOM   2473  CA  THR P 157     -30.452 -87.999 101.907  0.00 97.00      PROA   
ATOM   2474  HA  THR P 157     -31.305 -88.511 102.333  0.00 97.00      PROA   
ATOM   2475  CB  THR P 157     -29.756 -88.933 100.916  0.00 97.00      PROA   
ATOM   2476  HB  THR P 157     -29.216 -89.759 101.439  0.00 97.00      PROA   
ATOM   2477  OG1 THR P 157     -28.840 -88.225 100.085  0.00 97.00      PROA   
ATOM   2478  HG1 THR P 157     -28.136 -87.916 100.659  0.00 97.00      PROA   
ATOM   2479  CG2 THR P 157     -30.808 -89.570  99.995  0.00 97.00      PROA   
ATOM   2480 HG21 THR P 157     -31.378 -88.784  99.457  0.00 97.00      PROA   
ATOM   2481 HG22 THR P 157     -31.509 -90.195 100.583  0.00 97.00      PROA   
ATOM   2482 HG23 THR P 157     -30.303 -90.218  99.245  0.00 97.00      PROA   
ATOM   2483  C   THR P 157     -29.482 -87.717 103.029  0.00 97.00      PROA   
ATOM   2484  O   THR P 157     -28.622 -86.847 102.912  0.00 97.00      PROA   
ATOM   2485  N   SER P 158     -29.590 -88.462 104.153  0.00 97.00      PROA   
ATOM   2486  HN  SER P 158     -30.316 -89.142 104.256  0.00 97.00      PROA   
ATOM   2487  CA  SER P 158     -28.681 -88.331 105.275  0.00 97.00      PROA   
ATOM   2488  HA  SER P 158     -28.470 -87.280 105.408  0.00 97.00      PROA   
ATOM   2489  CB  SER P 158     -29.288 -88.874 106.604  0.00 97.00      PROA   
ATOM   2490  HB1 SER P 158     -30.297 -88.428 106.723  0.00 97.00      PROA   
ATOM   2491  HB2 SER P 158     -28.675 -88.556 107.472  0.00 97.00      PROA   
ATOM   2492  OG  SER P 158     -29.417 -90.296 106.635  0.00 97.00      PROA   
ATOM   2493  HG1 SER P 158     -28.537 -90.656 106.797  0.00 97.00      PROA   
ATOM   2494  C   SER P 158     -27.369 -89.047 105.031  0.00 97.00      PROA   
ATOM   2495  O   SER P 158     -27.214 -89.832 104.097  0.00 97.00      PROA   
ATOM   2496  N   ALA P 159     -26.398 -88.830 105.945  0.00 97.00      PROA   
ATOM   2497  HN  ALA P 159     -26.479 -88.091 106.611  0.00 97.00      PROA   
ATOM   2498  CA  ALA P 159     -25.298 -89.745 106.165  0.00 97.00      PROA   
ATOM   2499  HA  ALA P 159     -24.771 -89.855 105.226  0.00 97.00      PROA   
ATOM   2500  CB  ALA P 159     -24.331 -89.190 107.230  0.00 97.00      PROA   
ATOM   2501  HB1 ALA P 159     -24.849 -89.069 108.206  0.00 97.00      PROA   
ATOM   2502  HB2 ALA P 159     -23.952 -88.192 106.916  0.00 97.00      PROA   
ATOM   2503  HB3 ALA P 159     -23.461 -89.863 107.373  0.00 97.00      PROA   
ATOM   2504  C   ALA P 159     -25.793 -91.126 106.597  0.00 97.00      PROA   
ATOM   2505  O   ALA P 159     -26.844 -91.253 107.222  0.00 97.00      PROA   
ATOM   2506  N   GLY P 160     -25.052 -92.205 106.247  0.00 97.00      PROA   
ATOM   2507  HN  GLY P 160     -24.201 -92.093 105.741  0.00 97.00      PROA   
ATOM   2508  CA  GLY P 160     -25.355 -93.551 106.708  0.00 97.00      PROA   
ATOM   2509  HA1 GLY P 160     -24.904 -94.247 106.016  0.00 97.00      PROA   
ATOM   2510  HA2 GLY P 160     -26.424 -93.681 106.793  0.00 97.00      PROA   
ATOM   2511  C   GLY P 160     -24.719 -93.794 108.044  0.00 97.00      PROA   
ATOM   2512  O   GLY P 160     -23.546 -93.485 108.234  0.00 97.00      PROA   
ATOM   2513  N   ILE P 161     -25.475 -94.390 108.993  0.00 97.00      PROA   
ATOM   2514  HN  ILE P 161     -26.424 -94.632 108.795  0.00 97.00      PROA   
ATOM   2515  CA  ILE P 161     -24.996 -94.674 110.331  0.00 97.00      PROA   
ATOM   2516  HA  ILE P 161     -23.963 -94.373 110.419  0.00 97.00      PROA   
ATOM   2517  CB  ILE P 161     -25.794 -93.961 111.427  0.00 97.00      PROA   
ATOM   2518  HB  ILE P 161     -26.851 -94.318 111.395  0.00 97.00      PROA   
ATOM   2519  CG2 ILE P 161     -25.208 -94.303 112.818  0.00 97.00      PROA   
ATOM   2520 HG21 ILE P 161     -24.122 -94.074 112.848  0.00 97.00      PROA   
ATOM   2521 HG22 ILE P 161     -25.353 -95.373 113.071  0.00 97.00      PROA   
ATOM   2522 HG23 ILE P 161     -25.710 -93.693 113.598  0.00 97.00      PROA   
ATOM   2523  CG1 ILE P 161     -25.845 -92.422 111.208  0.00 97.00      PROA   
ATOM   2524 HG11 ILE P 161     -26.486 -91.986 112.006  0.00 97.00      PROA   
ATOM   2525 HG12 ILE P 161     -26.343 -92.202 110.239  0.00 97.00      PROA   
ATOM   2526  CD  ILE P 161     -24.483 -91.713 111.244  0.00 97.00      PROA   
ATOM   2527  HD1 ILE P 161     -23.809 -92.102 110.453  0.00 97.00      PROA   
ATOM   2528  HD2 ILE P 161     -23.984 -91.849 112.227  0.00 97.00      PROA   
ATOM   2529  HD3 ILE P 161     -24.614 -90.622 111.080  0.00 97.00      PROA   
ATOM   2530  C   ILE P 161     -25.053 -96.174 110.531  0.00 97.00      PROA   
ATOM   2531  O   ILE P 161     -26.114 -96.788 110.476  0.00 97.00      PROA   
ATOM   2532  N   SER P 162     -23.885 -96.809 110.774  0.00 97.00      PROA   
ATOM   2533  HN  SER P 162     -23.023 -96.307 110.789  0.00 97.00      PROA   
ATOM   2534  CA  SER P 162     -23.787 -98.243 110.964  0.00 97.00      PROA   
ATOM   2535  HA  SER P 162     -24.588 -98.726 110.425  0.00 97.00      PROA   
ATOM   2536  CB  SER P 162     -22.452 -98.813 110.418  0.00 97.00      PROA   
ATOM   2537  HB1 SER P 162     -22.417 -98.642 109.320  0.00 97.00      PROA   
ATOM   2538  HB2 SER P 162     -22.385 -99.908 110.596  0.00 97.00      PROA   
ATOM   2539  OG  SER P 162     -21.326 -98.158 110.999  0.00 97.00      PROA   
ATOM   2540  HG1 SER P 162     -21.457 -98.212 111.951  0.00 97.00      PROA   
ATOM   2541  C   SER P 162     -23.910 -98.630 112.424  0.00 97.00      PROA   
ATOM   2542  O   SER P 162     -23.085 -98.242 113.250  0.00 97.00      PROA   
ATOM   2543  N   VAL P 163     -24.931 -99.449 112.770  0.00 97.00      PROA   
ATOM   2544  HN  VAL P 163     -25.604 -99.742 112.093  0.00 97.00      PROA   
ATOM   2545  CA  VAL P 163     -25.109 -99.964 114.114  0.00 97.00      PROA   
ATOM   2546  HA  VAL P 163     -24.341 -99.550 114.748  0.00 97.00      PROA   
ATOM   2547  CB  VAL P 163     -26.446 -99.617 114.768  0.00 97.00      PROA   
ATOM   2548  HB  VAL P 163     -26.416 -99.929 115.839  0.00 97.00      PROA   
ATOM   2549  CG1 VAL P 163     -26.629 -98.087 114.739  0.00 97.00      PROA   
ATOM   2550 HG11 VAL P 163     -26.738 -97.716 113.697  0.00 97.00      PROA   
ATOM   2551 HG12 VAL P 163     -25.764 -97.577 115.212  0.00 97.00      PROA   
ATOM   2552 HG13 VAL P 163     -27.549 -97.816 115.299  0.00 97.00      PROA   
ATOM   2553  CG2 VAL P 163     -27.638-100.325 114.096  0.00 97.00      PROA   
ATOM   2554 HG21 VAL P 163     -27.604-101.422 114.254  0.00 97.00      PROA   
ATOM   2555 HG22 VAL P 163     -27.641-100.122 113.006  0.00 97.00      PROA   
ATOM   2556 HG23 VAL P 163     -28.592 -99.949 114.525  0.00 97.00      PROA   
ATOM   2557  C   VAL P 163     -24.900-101.460 114.077  0.00 97.00      PROA   
ATOM   2558  O   VAL P 163     -25.357-102.152 113.175  0.00 97.00      PROA   
ATOM   2559  N   THR P 164     -24.162-102.005 115.066  0.00 97.00      PROA   
ATOM   2560  HN  THR P 164     -23.787-101.423 115.787  0.00 97.00      PROA   
ATOM   2561  CA  THR P 164     -23.869-103.430 115.115  0.00 97.00      PROA   
ATOM   2562  HA  THR P 164     -24.320-103.936 114.276  0.00 97.00      PROA   
ATOM   2563  CB  THR P 164     -22.378-103.740 115.062  0.00 97.00      PROA   
ATOM   2564  HB  THR P 164     -21.863-103.375 115.978  0.00 97.00      PROA   
ATOM   2565  OG1 THR P 164     -21.777-103.096 113.946  0.00 97.00      PROA   
ATOM   2566  HG1 THR P 164     -22.155-102.217 113.897  0.00 97.00      PROA   
ATOM   2567  CG2 THR P 164     -22.144-105.251 114.879  0.00 97.00      PROA   
ATOM   2568 HG21 THR P 164     -22.601-105.586 113.922  0.00 97.00      PROA   
ATOM   2569 HG22 THR P 164     -22.581-105.846 115.704  0.00 97.00      PROA   
ATOM   2570 HG23 THR P 164     -21.054-105.461 114.826  0.00 97.00      PROA   
ATOM   2571  C   THR P 164     -24.474-103.969 116.396  0.00 97.00      PROA   
ATOM   2572  O   THR P 164     -24.052-103.597 117.483  0.00 97.00      PROA   
ATOM   2573  N   VAL P 165     -25.493-104.859 116.305  0.00 97.00      PROA   
ATOM   2574  HN  VAL P 165     -25.830-105.112 115.398  0.00 97.00      PROA   
ATOM   2575  CA  VAL P 165     -26.231-105.421 117.440  0.00 97.00      PROA   
ATOM   2576  HA  VAL P 165     -26.240-104.666 118.211  0.00 97.00      PROA   
ATOM   2577  CB  VAL P 165     -27.697-105.688 117.061  0.00 97.00      PROA   
ATOM   2578  HB  VAL P 165     -27.733-106.434 116.237  0.00 97.00      PROA   
ATOM   2579  CG1 VAL P 165     -28.572-106.199 118.229  0.00 97.00      PROA   
ATOM   2580 HG11 VAL P 165     -28.393-105.595 119.143  0.00 97.00      PROA   
ATOM   2581 HG12 VAL P 165     -28.381-107.268 118.447  0.00 97.00      PROA   
ATOM   2582 HG13 VAL P 165     -29.645-106.112 117.965  0.00 97.00      PROA   
ATOM   2583  CG2 VAL P 165     -28.316-104.362 116.565  0.00 97.00      PROA   
ATOM   2584 HG21 VAL P 165     -27.808-103.971 115.662  0.00 97.00      PROA   
ATOM   2585 HG22 VAL P 165     -28.259-103.597 117.370  0.00 97.00      PROA   
ATOM   2586 HG23 VAL P 165     -29.386-104.521 116.314  0.00 97.00      PROA   
ATOM   2587  C   VAL P 165     -25.499-106.667 117.977  0.00 97.00      PROA   
ATOM   2588  O   VAL P 165     -24.479-107.061 117.420  0.00 97.00      PROA   
ATOM   2589  N   LYS P 166     -25.956-107.318 119.083  0.00 97.00      PROA   
ATOM   2590  HN  LYS P 166     -26.756-106.988 119.581  0.00 97.00      PROA   
ATOM   2591  CA  LYS P 166     -25.471-108.621 119.509  0.00 97.00      PROA   
ATOM   2592  HA  LYS P 166     -25.064-109.163 118.666  0.00 97.00      PROA   
ATOM   2593  CB  LYS P 166     -24.505-108.620 120.741  0.00 97.00      PROA   
ATOM   2594  HB1 LYS P 166     -24.076-109.637 120.870  0.00 97.00      PROA   
ATOM   2595  HB2 LYS P 166     -25.088-108.390 121.663  0.00 97.00      PROA   
ATOM   2596  CG  LYS P 166     -23.376-107.572 120.740  0.00 97.00      PROA   
ATOM   2597  HG1 LYS P 166     -22.889-107.578 121.742  0.00 97.00      PROA   
ATOM   2598  HG2 LYS P 166     -23.877-106.585 120.648  0.00 97.00      PROA   
ATOM   2599  CD  LYS P 166     -22.282-107.796 119.673  0.00 97.00      PROA   
ATOM   2600  HD1 LYS P 166     -22.732-108.315 118.798  0.00 97.00      PROA   
ATOM   2601  HD2 LYS P 166     -21.515-108.485 120.089  0.00 97.00      PROA   
ATOM   2602  CE  LYS P 166     -21.574-106.522 119.174  0.00 97.00      PROA   
ATOM   2603  HE1 LYS P 166     -20.976-106.752 118.264  0.00 97.00      PROA   
ATOM   2604  HE2 LYS P 166     -20.916-106.082 119.950  0.00 97.00      PROA   
ATOM   2605  NZ  LYS P 166     -22.590-105.526 118.804  0.00 97.00      PROA   
ATOM   2606  HZ1 LYS P 166     -23.057-105.146 119.652  0.00 97.00      PROA   
ATOM   2607  HZ2 LYS P 166     -23.314-106.039 118.253  0.00 97.00      PROA   
ATOM   2608  HZ3 LYS P 166     -22.237-104.743 118.223  0.00 97.00      PROA   
ATOM   2609  C   LYS P 166     -26.705-109.330 120.004  0.00 97.00      PROA   
ATOM   2610  O   LYS P 166     -27.598-108.691 120.549  0.00 97.00      PROA   
ATOM   2611  N   GLU P 167     -26.732-110.678 119.884  0.00  0.00      PROA   
ATOM   2612  HN  GLU P 167     -26.013-111.173 119.403  0.00  0.00      PROA   
ATOM   2613  CA  GLU P 167     -27.707-111.508 120.551  0.00  0.00      PROA   
ATOM   2614  HA  GLU P 167     -28.487-110.893 120.975  0.00  0.00      PROA   
ATOM   2615  CB  GLU P 167     -28.364-112.567 119.622  0.00  0.00      PROA   
ATOM   2616  HB1 GLU P 167     -28.801-112.026 118.754  0.00  0.00      PROA   
ATOM   2617  HB2 GLU P 167     -29.203-113.040 120.181  0.00  0.00      PROA   
ATOM   2618  CG  GLU P 167     -27.425-113.684 119.115  0.00  0.00      PROA   
ATOM   2619  HG1 GLU P 167     -27.002-114.250 119.971  0.00  0.00      PROA   
ATOM   2620  HG2 GLU P 167     -26.587-113.231 118.544  0.00  0.00      PROA   
ATOM   2621  CD  GLU P 167     -28.156-114.685 118.213  0.00  0.00      PROA   
ATOM   2622  OE1 GLU P 167     -29.376-114.504 117.957  0.00  0.00      PROA   
ATOM   2623  OE2 GLU P 167     -27.486-115.652 117.761  0.00  0.00      PROA   
ATOM   2624  C   GLU P 167     -26.966-112.189 121.669  0.00  0.00      PROA   
ATOM   2625  O   GLU P 167     -25.745-112.346 121.615  0.00  0.00      PROA   
ATOM   2626  N   LEU P 168     -27.713-112.605 122.722  0.00  0.00      PROA   
ATOM   2627  HN  LEU P 168     -28.694-112.428 122.755  0.00  0.00      PROA   
ATOM   2628  CA  LEU P 168     -27.197-113.393 123.818  0.00  0.00      PROA   
ATOM   2629  HA  LEU P 168     -26.137-113.199 123.914  0.00  0.00      PROA   
ATOM   2630  CB  LEU P 168     -27.871-113.142 125.198  0.00  0.00      PROA   
ATOM   2631  HB1 LEU P 168     -27.379-113.798 125.953  0.00  0.00      PROA   
ATOM   2632  HB2 LEU P 168     -28.945-113.423 125.158  0.00  0.00      PROA   
ATOM   2633  CG  LEU P 168     -27.751-111.703 125.770  0.00  0.00      PROA   
ATOM   2634  HG  LEU P 168     -27.832-111.806 126.880  0.00  0.00      PROA   
ATOM   2635  CD1 LEU P 168     -26.384-111.056 125.476  0.00  0.00      PROA   
ATOM   2636 HD11 LEU P 168     -26.296-110.800 124.399  0.00  0.00      PROA   
ATOM   2637 HD12 LEU P 168     -25.564-111.756 125.738  0.00  0.00      PROA   
ATOM   2638 HD13 LEU P 168     -26.263-110.126 126.070  0.00  0.00      PROA   
ATOM   2639  CD2 LEU P 168     -28.915-110.788 125.347  0.00  0.00      PROA   
ATOM   2640 HD21 LEU P 168     -29.892-111.272 125.558  0.00  0.00      PROA   
ATOM   2641 HD22 LEU P 168     -28.849-110.571 124.264  0.00  0.00      PROA   
ATOM   2642 HD23 LEU P 168     -28.869-109.828 125.904  0.00  0.00      PROA   
ATOM   2643  C   LEU P 168     -27.349-114.846 123.457  0.00  0.00      PROA   
ATOM   2644  O   LEU P 168     -27.938-115.186 122.432  0.00  0.00      PROA   
ATOM   2645  N   PHE P 169     -26.797-115.717 124.328  0.00  0.00      PROA   
ATOM   2646  HN  PHE P 169     -26.403-115.371 125.176  0.00  0.00      PROA   
ATOM   2647  CA  PHE P 169     -26.562-117.120 124.127  0.00  0.00      PROA   
ATOM   2648  HA  PHE P 169     -27.519-117.597 124.289  0.00  0.00      PROA   
ATOM   2649  CB  PHE P 169     -26.046-117.574 122.713  0.00  0.00      PROA   
ATOM   2650  HB1 PHE P 169     -26.788-117.305 121.935  0.00  0.00      PROA   
ATOM   2651  HB2 PHE P 169     -25.968-118.684 122.695  0.00  0.00      PROA   
ATOM   2652  CG  PHE P 169     -24.705-117.004 122.297  0.00  0.00      PROA   
ATOM   2653  CD1 PHE P 169     -24.609-115.777 121.613  0.00  0.00      PROA   
ATOM   2654  HD1 PHE P 169     -25.498-115.211 121.390  0.00  0.00      PROA   
ATOM   2655  CE1 PHE P 169     -23.366-115.272 121.217  0.00  0.00      PROA   
ATOM   2656  HE1 PHE P 169     -23.307-114.324 120.703  0.00  0.00      PROA   
ATOM   2657  CZ  PHE P 169     -22.199-115.999 121.481  0.00  0.00      PROA   
ATOM   2658  HZ  PHE P 169     -21.238-115.613 121.173  0.00  0.00      PROA   
ATOM   2659  CD2 PHE P 169     -23.525-117.734 122.533  0.00  0.00      PROA   
ATOM   2660  HD2 PHE P 169     -23.579-118.687 123.040  0.00  0.00      PROA   
ATOM   2661  CE2 PHE P 169     -22.279-117.233 122.138  0.00  0.00      PROA   
ATOM   2662  HE2 PHE P 169     -21.382-117.801 122.336  0.00  0.00      PROA   
ATOM   2663  C   PHE P 169     -25.611-117.646 125.196  0.00  0.00      PROA   
ATOM   2664  O   PHE P 169     -25.842-118.809 125.526  0.00  0.00      PROA   
ATOM   2665  N   PRO P 170     -24.585-117.017 125.820  0.00  0.00      PROA   
ATOM   2666  CD  PRO P 170     -24.017-115.696 125.506  0.00  0.00      PROA   
ATOM   2667  HD1 PRO P 170     -24.778-114.894 125.614  0.00  0.00      PROA   
ATOM   2668  HD2 PRO P 170     -23.607-115.707 124.476  0.00  0.00      PROA   
ATOM   2669  CA  PRO P 170     -23.773-117.718 126.807  0.00  0.00      PROA   
ATOM   2670  HA  PRO P 170     -23.522-118.706 126.446  0.00  0.00      PROA   
ATOM   2671  CB  PRO P 170     -22.492-116.877 126.949  0.00  0.00      PROA   
ATOM   2672  HB1 PRO P 170     -21.739-117.260 126.223  0.00  0.00      PROA   
ATOM   2673  HB2 PRO P 170     -22.049-116.906 127.964  0.00  0.00      PROA   
ATOM   2674  CG  PRO P 170     -22.892-115.460 126.521  0.00  0.00      PROA   
ATOM   2675  HG1 PRO P 170     -23.294-114.906 127.396  0.00  0.00      PROA   
ATOM   2676  HG2 PRO P 170     -22.045-114.893 126.089  0.00  0.00      PROA   
ATOM   2677  C   PRO P 170     -24.525-117.873 128.113  0.00  0.00      PROA   
ATOM   2678  O   PRO P 170     -24.790-119.016 128.481  0.00  0.00      PROA   
ATOM   2679  N   ALA P 171     -24.891-116.748 128.784  0.00  0.00      PROA   
ATOM   2680  HN  ALA P 171     -24.621-115.858 128.425  0.00  0.00      PROA   
ATOM   2681  CA  ALA P 171     -25.710-116.668 129.975  0.00  0.00      PROA   
ATOM   2682  HA  ALA P 171     -25.857-115.612 130.117  0.00  0.00      PROA   
ATOM   2683  CB  ALA P 171     -27.125-117.267 129.815  0.00  0.00      PROA   
ATOM   2684  HB1 ALA P 171     -27.086-118.368 129.681  0.00  0.00      PROA   
ATOM   2685  HB2 ALA P 171     -27.618-116.826 128.923  0.00  0.00      PROA   
ATOM   2686  HB3 ALA P 171     -27.748-117.039 130.706  0.00  0.00      PROA   
ATOM   2687  C   ALA P 171     -25.032-117.272 131.195  0.00  0.00      PROA   
ATOM   2688  O   ALA P 171     -24.885-118.493 131.223  0.00  0.00      PROA   
ATOM   2689  N   PRO P 172     -24.594-116.541 132.227  0.00  0.00      PROA   
ATOM   2690  CD  PRO P 172     -24.666-115.080 132.314  0.00  0.00      PROA   
ATOM   2691  HD1 PRO P 172     -25.670-114.708 132.016  0.00  0.00      PROA   
ATOM   2692  HD2 PRO P 172     -23.882-114.649 131.654  0.00  0.00      PROA   
ATOM   2693  CA  PRO P 172     -24.150-117.136 133.481  0.00  0.00      PROA   
ATOM   2694  HA  PRO P 172     -23.367-117.853 133.277  0.00  0.00      PROA   
ATOM   2695  CB  PRO P 172     -23.626-115.952 134.310  0.00  0.00      PROA   
ATOM   2696  HB1 PRO P 172     -22.545-115.816 134.086  0.00  0.00      PROA   
ATOM   2697  HB2 PRO P 172     -23.745-116.088 135.404  0.00  0.00      PROA   
ATOM   2698  CG  PRO P 172     -24.391-114.731 133.782  0.00  0.00      PROA   
ATOM   2699  HG1 PRO P 172     -25.357-114.632 134.326  0.00  0.00      PROA   
ATOM   2700  HG2 PRO P 172     -23.812-113.793 133.892  0.00  0.00      PROA   
ATOM   2701  C   PRO P 172     -25.288-117.863 134.168  0.00  0.00      PROA   
ATOM   2702  O   PRO P 172     -26.275-117.218 134.521  0.00  0.00      PROA   
ATOM   2703  N   VAL P 173     -25.167-119.200 134.366  0.00 97.00      PROA   
ATOM   2704  HN  VAL P 173     -24.357-119.710 134.079  0.00 97.00      PROA   
ATOM   2705  CA  VAL P 173     -26.208-119.984 134.992  0.00 97.00      PROA   
ATOM   2706  HA  VAL P 173     -27.150-119.474 134.843  0.00 97.00      PROA   
ATOM   2707  CB  VAL P 173     -26.359-121.382 134.392  0.00 97.00      PROA   
ATOM   2708  HB  VAL P 173     -27.151-121.942 134.943  0.00 97.00      PROA   
ATOM   2709  CG1 VAL P 173     -26.824-121.237 132.926  0.00 97.00      PROA   
ATOM   2710 HG11 VAL P 173     -26.054-120.715 132.321  0.00 97.00      PROA   
ATOM   2711 HG12 VAL P 173     -27.770-120.660 132.868  0.00 97.00      PROA   
ATOM   2712 HG13 VAL P 173     -26.991-122.240 132.478  0.00 97.00      PROA   
ATOM   2713  CG2 VAL P 173     -25.043-122.184 134.478  0.00 97.00      PROA   
ATOM   2714 HG21 VAL P 173     -24.705-122.288 135.527  0.00 97.00      PROA   
ATOM   2715 HG22 VAL P 173     -24.238-121.695 133.891  0.00 97.00      PROA   
ATOM   2716 HG23 VAL P 173     -25.195-123.203 134.062  0.00 97.00      PROA   
ATOM   2717  C   VAL P 173     -25.976-120.046 136.486  0.00 97.00      PROA   
ATOM   2718  O   VAL P 173     -24.857-119.891 136.966  0.00 97.00      PROA   
ATOM   2719  N   LEU P 174     -27.057-120.269 137.264  0.00 97.00      PROA   
ATOM   2720  HN  LEU P 174     -27.966-120.350 136.865  0.00 97.00      PROA   
ATOM   2721  CA  LEU P 174     -26.979-120.431 138.697  0.00 97.00      PROA   
ATOM   2722  HA  LEU P 174     -26.017-120.100 139.063  0.00 97.00      PROA   
ATOM   2723  CB  LEU P 174     -28.081-119.593 139.395  0.00 97.00      PROA   
ATOM   2724  HB1 LEU P 174     -29.092-119.977 139.145  0.00 97.00      PROA   
ATOM   2725  HB2 LEU P 174     -28.008-118.569 138.954  0.00 97.00      PROA   
ATOM   2726  CG  LEU P 174     -27.956-119.411 140.927  0.00 97.00      PROA   
ATOM   2727  HG  LEU P 174     -26.902-119.130 141.157  0.00 97.00      PROA   
ATOM   2728  CD1 LEU P 174     -28.857-118.248 141.381  0.00 97.00      PROA   
ATOM   2729 HD11 LEU P 174     -29.919-118.473 141.147  0.00 97.00      PROA   
ATOM   2730 HD12 LEU P 174     -28.572-117.308 140.864  0.00 97.00      PROA   
ATOM   2731 HD13 LEU P 174     -28.763-118.098 142.475  0.00 97.00      PROA   
ATOM   2732  CD2 LEU P 174     -28.297-120.670 141.742  0.00 97.00      PROA   
ATOM   2733 HD21 LEU P 174     -27.527-121.456 141.609  0.00 97.00      PROA   
ATOM   2734 HD22 LEU P 174     -29.283-121.073 141.434  0.00 97.00      PROA   
ATOM   2735 HD23 LEU P 174     -28.346-120.416 142.821  0.00 97.00      PROA   
ATOM   2736  C   LEU P 174     -27.124-121.913 138.972  0.00 97.00      PROA   
ATOM   2737  O   LEU P 174     -28.196-122.493 138.809  0.00 97.00      PROA   
ATOM   2738  N   THR P 175     -26.020-122.571 139.395  0.00 97.00      PROA   
ATOM   2739  HN  THR P 175     -25.150-122.088 139.502  0.00 97.00      PROA   
ATOM   2740  CA  THR P 175     -25.987-123.990 139.691  0.00 97.00      PROA   
ATOM   2741  HA  THR P 175     -26.833-124.458 139.211  0.00 97.00      PROA   
ATOM   2742  CB  THR P 175     -24.758-124.720 139.156  0.00 97.00      PROA   
ATOM   2743  HB  THR P 175     -24.662-125.744 139.585  0.00 97.00      PROA   
ATOM   2744  OG1 THR P 175     -23.580-123.982 139.428  0.00 97.00      PROA   
ATOM   2745  HG1 THR P 175     -22.954-124.178 138.718  0.00 97.00      PROA   
ATOM   2746  CG2 THR P 175     -24.901-124.850 137.629  0.00 97.00      PROA   
ATOM   2747 HG21 THR P 175     -24.946-123.845 137.158  0.00 97.00      PROA   
ATOM   2748 HG22 THR P 175     -25.828-125.405 137.374  0.00 97.00      PROA   
ATOM   2749 HG23 THR P 175     -24.035-125.400 137.201  0.00 97.00      PROA   
ATOM   2750  C   THR P 175     -26.159-124.214 141.179  0.00 97.00      PROA   
ATOM   2751  O   THR P 175     -25.445-123.662 142.013  0.00 97.00      PROA   
ATOM   2752  N   ALA P 176     -27.156-125.048 141.536  0.00 97.00      PROA   
ATOM   2753  HN  ALA P 176     -27.742-125.456 140.842  0.00 97.00      PROA   
ATOM   2754  CA  ALA P 176     -27.457-125.425 142.895  0.00 97.00      PROA   
ATOM   2755  HA  ALA P 176     -26.689-125.058 143.564  0.00 97.00      PROA   
ATOM   2756  CB  ALA P 176     -28.829-124.873 143.330  0.00 97.00      PROA   
ATOM   2757  HB1 ALA P 176     -29.636-125.243 142.661  0.00 97.00      PROA   
ATOM   2758  HB2 ALA P 176     -28.817-123.762 143.264  0.00 97.00      PROA   
ATOM   2759  HB3 ALA P 176     -29.068-125.155 144.375  0.00 97.00      PROA   
ATOM   2760  C   ALA P 176     -27.436-126.938 142.932  0.00 97.00      PROA   
ATOM   2761  O   ALA P 176     -27.813-127.594 141.962  0.00 97.00      PROA   
ATOM   2762  N   SER P 177     -26.946-127.548 144.038  0.00 97.00      PROA   
ATOM   2763  HN  SER P 177     -26.625-127.025 144.825  0.00 97.00      PROA   
ATOM   2764  CA  SER P 177     -26.636-128.969 144.059  0.00 97.00      PROA   
ATOM   2765  HA  SER P 177     -26.432-129.305 143.050  0.00 97.00      PROA   
ATOM   2766  CB  SER P 177     -25.359-129.232 144.900  0.00 97.00      PROA   
ATOM   2767  HB1 SER P 177     -24.519-128.685 144.420  0.00 97.00      PROA   
ATOM   2768  HB2 SER P 177     -25.093-130.311 144.911  0.00 97.00      PROA   
ATOM   2769  OG  SER P 177     -25.487-128.749 146.237  0.00 97.00      PROA   
ATOM   2770  HG1 SER P 177     -26.011-129.397 146.716  0.00 97.00      PROA   
ATOM   2771  C   SER P 177     -27.751-129.849 144.592  0.00 97.00      PROA   
ATOM   2772  O   SER P 177     -27.591-131.067 144.647  0.00 97.00      PROA   
ATOM   2773  N   VAL P 178     -28.910-129.267 144.976  0.00 97.00      PROA   
ATOM   2774  HN  VAL P 178     -29.025-128.280 144.912  0.00 97.00      PROA   
ATOM   2775  CA  VAL P 178     -30.061-130.020 145.442  0.00 97.00      PROA   
ATOM   2776  HA  VAL P 178     -30.036-131.015 145.018  0.00 97.00      PROA   
ATOM   2777  CB  VAL P 178     -30.170-130.116 146.972  0.00 97.00      PROA   
ATOM   2778  HB  VAL P 178     -30.286-129.096 147.406  0.00 97.00      PROA   
ATOM   2779  CG1 VAL P 178     -31.386-130.978 147.376  0.00 97.00      PROA   
ATOM   2780 HG11 VAL P 178     -31.323-131.982 146.905  0.00 97.00      PROA   
ATOM   2781 HG12 VAL P 178     -32.337-130.503 147.078  0.00 97.00      PROA   
ATOM   2782 HG13 VAL P 178     -31.409-131.111 148.478  0.00 97.00      PROA   
ATOM   2783  CG2 VAL P 178     -28.894-130.743 147.573  0.00 97.00      PROA   
ATOM   2784 HG21 VAL P 178     -28.012-130.093 147.411  0.00 97.00      PROA   
ATOM   2785 HG22 VAL P 178     -28.702-131.735 147.112  0.00 97.00      PROA   
ATOM   2786 HG23 VAL P 178     -29.020-130.886 148.669  0.00 97.00      PROA   
ATOM   2787  C   VAL P 178     -31.277-129.298 144.894  0.00 97.00      PROA   
ATOM   2788  O   VAL P 178     -31.365-128.075 144.967  0.00 97.00      PROA   
ATOM   2789  N   THR P 179     -32.252-130.046 144.314  0.00 97.00      PROA   
ATOM   2790  HN  THR P 179     -32.151-131.032 144.207  0.00 97.00      PROA   
ATOM   2791  CA  THR P 179     -33.554-129.535 143.911  0.00 97.00      PROA   
ATOM   2792  HA  THR P 179     -33.385-128.648 143.313  0.00 97.00      PROA   
ATOM   2793  CB  THR P 179     -34.354-130.529 143.076  0.00 97.00      PROA   
ATOM   2794  HB  THR P 179     -35.409-130.194 142.933  0.00 97.00      PROA   
ATOM   2795  OG1 THR P 179     -34.350-131.819 143.680  0.00 97.00      PROA   
ATOM   2796  HG1 THR P 179     -34.796-131.710 144.523  0.00 97.00      PROA   
ATOM   2797  CG2 THR P 179     -33.709-130.657 141.687  0.00 97.00      PROA   
ATOM   2798 HG21 THR P 179     -32.662-131.017 141.774  0.00 97.00      PROA   
ATOM   2799 HG22 THR P 179     -33.712-129.677 141.167  0.00 97.00      PROA   
ATOM   2800 HG23 THR P 179     -34.280-131.385 141.073  0.00 97.00      PROA   
ATOM   2801  C   THR P 179     -34.426-129.130 145.086  0.00 97.00      PROA   
ATOM   2802  O   THR P 179     -34.454-129.795 146.118  0.00 97.00      PROA   
ATOM   2803  N   SER P 180     -35.220-128.050 144.924  0.00 97.00      PROA   
ATOM   2804  HN  SER P 180     -35.188-127.489 144.098  0.00 97.00      PROA   
ATOM   2805  CA  SER P 180     -36.292-127.670 145.819  0.00 97.00      PROA   
ATOM   2806  HA  SER P 180     -35.849-127.594 146.799  0.00 97.00      PROA   
ATOM   2807  CB  SER P 180     -36.843-126.280 145.435  0.00 97.00      PROA   
ATOM   2808  HB1 SER P 180     -36.089-125.511 145.711  0.00 97.00      PROA   
ATOM   2809  HB2 SER P 180     -37.786-126.036 145.962  0.00 97.00      PROA   
ATOM   2810  OG  SER P 180     -37.053-126.186 144.031  0.00 97.00      PROA   
ATOM   2811  HG1 SER P 180     -37.494-125.337 143.897  0.00 97.00      PROA   
ATOM   2812  C   SER P 180     -37.410-128.709 145.917  0.00 97.00      PROA   
ATOM   2813  O   SER P 180     -37.609-129.468 144.967  0.00 97.00      PROA   
ATOM   2814  N   PRO P 181     -38.153-128.836 147.020  0.00 97.00      PROA   
ATOM   2815  CD  PRO P 181     -39.346-129.691 146.990  0.00 97.00      PROA   
ATOM   2816  HD1 PRO P 181     -39.056-130.754 146.839  0.00 97.00      PROA   
ATOM   2817  HD2 PRO P 181     -40.023-129.363 146.169  0.00 97.00      PROA   
ATOM   2818  CA  PRO P 181     -38.152-127.943 148.173  0.00 97.00      PROA   
ATOM   2819  HA  PRO P 181     -37.952-126.929 147.874  0.00 97.00      PROA   
ATOM   2820  CB  PRO P 181     -39.580-128.064 148.727  0.00 97.00      PROA   
ATOM   2821  HB1 PRO P 181     -40.234-127.332 148.199  0.00 97.00      PROA   
ATOM   2822  HB2 PRO P 181     -39.647-127.878 149.817  0.00 97.00      PROA   
ATOM   2823  CG  PRO P 181     -40.024-129.481 148.345  0.00 97.00      PROA   
ATOM   2824  HG1 PRO P 181     -39.611-130.207 149.081  0.00 97.00      PROA   
ATOM   2825  HG2 PRO P 181     -41.125-129.592 148.301  0.00 97.00      PROA   
ATOM   2826  C   PRO P 181     -37.119-128.358 149.211  0.00 97.00      PROA   
ATOM   2827  O   PRO P 181     -37.159-129.478 149.717  0.00 97.00      PROA   
ATOM   2828  N   LEU P 182     -36.183-127.447 149.561  0.00 97.00      PROA   
ATOM   2829  HN  LEU P 182     -36.200-126.534 149.155  0.00 97.00      PROA   
ATOM   2830  CA  LEU P 182     -35.175-127.658 150.584  0.00 97.00      PROA   
ATOM   2831  HA  LEU P 182     -34.748-128.636 150.414  0.00 97.00      PROA   
ATOM   2832  CB  LEU P 182     -34.031-126.602 150.559  0.00 97.00      PROA   
ATOM   2833  HB1 LEU P 182     -33.292-126.881 151.342  0.00 97.00      PROA   
ATOM   2834  HB2 LEU P 182     -34.440-125.606 150.828  0.00 97.00      PROA   
ATOM   2835  CG  LEU P 182     -33.238-126.449 149.228  0.00 97.00      PROA   
ATOM   2836  HG  LEU P 182     -32.268-125.966 149.504  0.00 97.00      PROA   
ATOM   2837  CD1 LEU P 182     -32.897-127.797 148.566  0.00 97.00      PROA   
ATOM   2838 HD11 LEU P 182     -33.823-128.310 148.231  0.00 97.00      PROA   
ATOM   2839 HD12 LEU P 182     -32.360-128.457 149.277  0.00 97.00      PROA   
ATOM   2840 HD13 LEU P 182     -32.256-127.636 147.674  0.00 97.00      PROA   
ATOM   2841  CD2 LEU P 182     -33.905-125.496 148.215  0.00 97.00      PROA   
ATOM   2842 HD21 LEU P 182     -34.116-124.511 148.682  0.00 97.00      PROA   
ATOM   2843 HD22 LEU P 182     -34.858-125.920 147.843  0.00 97.00      PROA   
ATOM   2844 HD23 LEU P 182     -33.238-125.340 147.342  0.00 97.00      PROA   
ATOM   2845  C   LEU P 182     -35.795-127.675 151.970  0.00 97.00      PROA   
ATOM   2846  O   LEU P 182     -36.772-126.989 152.230  0.00 97.00      PROA   
ATOM   2847  N   LEU P 183     -35.252-128.465 152.920  0.00 97.00      PROA   
ATOM   2848  HN  LEU P 183     -34.477-129.058 152.723  0.00 97.00      PROA   
ATOM   2849  CA  LEU P 183     -35.711-128.432 154.298  0.00 97.00      PROA   
ATOM   2850  HA  LEU P 183     -36.791-128.420 154.288  0.00 97.00      PROA   
ATOM   2851  CB  LEU P 183     -35.264-129.676 155.102  0.00 97.00      PROA   
ATOM   2852  HB1 LEU P 183     -35.618-129.585 156.153  0.00 97.00      PROA   
ATOM   2853  HB2 LEU P 183     -34.152-129.716 155.118  0.00 97.00      PROA   
ATOM   2854  CG  LEU P 183     -35.795-131.024 154.553  0.00 97.00      PROA   
ATOM   2855  HG  LEU P 183     -35.405-131.165 153.518  0.00 97.00      PROA   
ATOM   2856  CD1 LEU P 183     -35.269-132.189 155.410  0.00 97.00      PROA   
ATOM   2857 HD11 LEU P 183     -35.638-132.090 156.453  0.00 97.00      PROA   
ATOM   2858 HD12 LEU P 183     -34.159-132.190 155.426  0.00 97.00      PROA   
ATOM   2859 HD13 LEU P 183     -35.621-133.159 155.001  0.00 97.00      PROA   
ATOM   2860  CD2 LEU P 183     -37.334-131.066 154.485  0.00 97.00      PROA   
ATOM   2861 HD21 LEU P 183     -37.718-130.312 153.767  0.00 97.00      PROA   
ATOM   2862 HD22 LEU P 183     -37.766-130.857 155.487  0.00 97.00      PROA   
ATOM   2863 HD23 LEU P 183     -37.677-132.068 154.152  0.00 97.00      PROA   
ATOM   2864  C   LEU P 183     -35.264-127.175 155.030  0.00 97.00      PROA   
ATOM   2865  O   LEU P 183     -34.146-126.697 154.856  0.00 97.00      PROA   
ATOM   2866  N   GLU P 184     -36.143-126.611 155.890  0.00 97.00      PROA   
ATOM   2867  HN  GLU P 184     -37.083-126.948 155.934  0.00 97.00      PROA   
ATOM   2868  CA  GLU P 184     -35.837-125.492 156.763  0.00 97.00      PROA   
ATOM   2869  HA  GLU P 184     -35.504-124.689 156.122  0.00 97.00      PROA   
ATOM   2870  CB  GLU P 184     -37.125-124.988 157.482  0.00 97.00      PROA   
ATOM   2871  HB1 GLU P 184     -37.606-125.870 157.962  0.00 97.00      PROA   
ATOM   2872  HB2 GLU P 184     -37.808-124.619 156.683  0.00 97.00      PROA   
ATOM   2873  CG  GLU P 184     -36.937-123.888 158.550  0.00 97.00      PROA   
ATOM   2874  HG1 GLU P 184     -36.296-123.086 158.145  0.00 97.00      PROA   
ATOM   2875  HG2 GLU P 184     -36.441-124.309 159.449  0.00 97.00      PROA   
ATOM   2876  CD  GLU P 184     -38.242-123.211 158.976  0.00 97.00      PROA   
ATOM   2877  OE1 GLU P 184     -38.946-122.634 158.111  0.00 97.00      PROA   
ATOM   2878  OE2 GLU P 184     -38.522-123.206 160.201  0.00 97.00      PROA   
ATOM   2879  C   GLU P 184     -34.685-125.797 157.721  0.00 97.00      PROA   
ATOM   2880  O   GLU P 184     -34.651-126.841 158.370  0.00 97.00      PROA   
ATOM   2881  N   GLY P 185     -33.688-124.883 157.782  0.00 97.00      PROA   
ATOM   2882  HN  GLY P 185     -33.824-124.015 157.304  0.00 97.00      PROA   
ATOM   2883  CA  GLY P 185     -32.462-125.020 158.554  0.00 97.00      PROA   
ATOM   2884  HA1 GLY P 185     -32.492-125.936 159.126  0.00 97.00      PROA   
ATOM   2885  HA2 GLY P 185     -32.376-124.156 159.188  0.00 97.00      PROA   
ATOM   2886  C   GLY P 185     -31.201-125.065 157.729  0.00 97.00      PROA   
ATOM   2887  O   GLY P 185     -30.122-124.821 158.263  0.00 97.00      PROA   
ATOM   2888  N   THR P 186     -31.268-125.378 156.415  0.00 97.00      PROA   
ATOM   2889  HN  THR P 186     -32.142-125.573 155.976  0.00 97.00      PROA   
ATOM   2890  CA  THR P 186     -30.062-125.633 155.628  0.00 97.00      PROA   
ATOM   2891  HA  THR P 186     -29.444-126.279 156.228  0.00 97.00      PROA   
ATOM   2892  CB  THR P 186     -30.329-126.401 154.333  0.00 97.00      PROA   
ATOM   2893  HB  THR P 186     -29.385-126.524 153.750  0.00 97.00      PROA   
ATOM   2894  OG1 THR P 186     -31.297-125.750 153.516  0.00 97.00      PROA   
ATOM   2895  HG1 THR P 186     -31.028-124.828 153.484  0.00 97.00      PROA   
ATOM   2896  CG2 THR P 186     -30.860-127.805 154.664  0.00 97.00      PROA   
ATOM   2897 HG21 THR P 186     -31.834-127.739 155.193  0.00 97.00      PROA   
ATOM   2898 HG22 THR P 186     -30.143-128.358 155.304  0.00 97.00      PROA   
ATOM   2899 HG23 THR P 186     -31.016-128.377 153.725  0.00 97.00      PROA   
ATOM   2900  C   THR P 186     -29.260-124.386 155.241  0.00 97.00      PROA   
ATOM   2901  O   THR P 186     -29.831-123.534 154.567  0.00 97.00      PROA   
ATOM   2902  N   PRO P 187     -27.967-124.186 155.535  0.00 97.00      PROA   
ATOM   2903  CD  PRO P 187     -27.204-124.937 156.542  0.00 97.00      PROA   
ATOM   2904  HD1 PRO P 187     -27.469-126.015 156.567  0.00 97.00      PROA   
ATOM   2905  HD2 PRO P 187     -27.390-124.478 157.539  0.00 97.00      PROA   
ATOM   2906  CA  PRO P 187     -27.082-123.392 154.674  0.00 97.00      PROA   
ATOM   2907  HA  PRO P 187     -27.484-122.392 154.593  0.00 97.00      PROA   
ATOM   2908  CB  PRO P 187     -25.732-123.423 155.406  0.00 97.00      PROA   
ATOM   2909  HB1 PRO P 187     -25.718-122.609 156.165  0.00 97.00      PROA   
ATOM   2910  HB2 PRO P 187     -24.861-123.292 154.736  0.00 97.00      PROA   
ATOM   2911  CG  PRO P 187     -25.736-124.769 156.137  0.00 97.00      PROA   
ATOM   2912  HG1 PRO P 187     -25.456-125.574 155.423  0.00 97.00      PROA   
ATOM   2913  HG2 PRO P 187     -25.050-124.789 157.007  0.00 97.00      PROA   
ATOM   2914  C   PRO P 187     -27.001-123.959 153.254  0.00 97.00      PROA   
ATOM   2915  O   PRO P 187     -27.164-125.167 153.086  0.00 97.00      PROA   
ATOM   2916  N   VAL P 188     -26.785-123.107 152.219  0.00 97.00      PROA   
ATOM   2917  HN  VAL P 188     -26.598-122.141 152.377  0.00 97.00      PROA   
ATOM   2918  CA  VAL P 188     -26.831-123.518 150.821  0.00 97.00      PROA   
ATOM   2919  HA  VAL P 188     -26.556-124.561 150.741  0.00 97.00      PROA   
ATOM   2920  CB  VAL P 188     -28.200-123.273 150.159  0.00 97.00      PROA   
ATOM   2921  HB  VAL P 188     -28.433-122.182 150.173  0.00 97.00      PROA   
ATOM   2922  CG1 VAL P 188     -28.211-123.760 148.693  0.00 97.00      PROA   
ATOM   2923 HG11 VAL P 188     -27.921-124.830 148.639  0.00 97.00      PROA   
ATOM   2924 HG12 VAL P 188     -27.520-123.166 148.063  0.00 97.00      PROA   
ATOM   2925 HG13 VAL P 188     -29.232-123.652 148.267  0.00 97.00      PROA   
ATOM   2926  CG2 VAL P 188     -29.318-123.998 150.940  0.00 97.00      PROA   
ATOM   2927 HG21 VAL P 188     -29.442-123.563 151.952  0.00 97.00      PROA   
ATOM   2928 HG22 VAL P 188     -29.081-125.078 151.039  0.00 97.00      PROA   
ATOM   2929 HG23 VAL P 188     -30.286-123.897 150.406  0.00 97.00      PROA   
ATOM   2930  C   VAL P 188     -25.789-122.685 150.101  0.00 97.00      PROA   
ATOM   2931  O   VAL P 188     -25.664-121.503 150.398  0.00 97.00      PROA   
ATOM   2932  N   THR P 189     -25.036-123.266 149.123  0.00 97.00      PROA   
ATOM   2933  HN  THR P 189     -25.161-124.227 148.890  0.00 97.00      PROA   
ATOM   2934  CA  THR P 189     -24.091-122.550 148.269  0.00 97.00      PROA   
ATOM   2935  HA  THR P 189     -24.049-121.530 148.614  0.00 97.00      PROA   
ATOM   2936  CB  THR P 189     -22.633-123.069 148.293  0.00 97.00      PROA   
ATOM   2937  HB  THR P 189     -22.123-122.655 149.192  0.00 97.00      PROA   
ATOM   2938  OG1 THR P 189     -21.851-122.734 147.145  0.00 97.00      PROA   
ATOM   2939  HG1 THR P 189     -21.594-121.808 147.227  0.00 97.00      PROA   
ATOM   2940  CG2 THR P 189     -22.620-124.602 148.364  0.00 97.00      PROA   
ATOM   2941 HG21 THR P 189     -23.162-125.024 147.491  0.00 97.00      PROA   
ATOM   2942 HG22 THR P 189     -23.078-124.971 149.303  0.00 97.00      PROA   
ATOM   2943 HG23 THR P 189     -21.569-124.965 148.328  0.00 97.00      PROA   
ATOM   2944  C   THR P 189     -24.676-122.484 146.872  0.00 97.00      PROA   
ATOM   2945  O   THR P 189     -25.257-123.450 146.382  0.00 97.00      PROA   
ATOM   2946  N   LEU P 190     -24.559-121.297 146.227  0.00 97.00      PROA   
ATOM   2947  HN  LEU P 190     -24.033-120.565 146.663  0.00 97.00      PROA   
ATOM   2948  CA  LEU P 190     -25.194-120.986 144.962  0.00 97.00      PROA   
ATOM   2949  HA  LEU P 190     -25.657-121.877 144.561  0.00 97.00      PROA   
ATOM   2950  CB  LEU P 190     -26.259-119.855 145.093  0.00 97.00      PROA   
ATOM   2951  HB1 LEU P 190     -26.642-119.626 144.075  0.00 97.00      PROA   
ATOM   2952  HB2 LEU P 190     -25.768-118.937 145.485  0.00 97.00      PROA   
ATOM   2953  CG  LEU P 190     -27.499-120.138 145.991  0.00 97.00      PROA   
ATOM   2954  HG  LEU P 190     -28.253-119.355 145.727  0.00 97.00      PROA   
ATOM   2955  CD1 LEU P 190     -28.152-121.504 145.714  0.00 97.00      PROA   
ATOM   2956 HD11 LEU P 190     -27.442-122.324 145.936  0.00 97.00      PROA   
ATOM   2957 HD12 LEU P 190     -28.464-121.589 144.654  0.00 97.00      PROA   
ATOM   2958 HD13 LEU P 190     -29.042-121.639 146.362  0.00 97.00      PROA   
ATOM   2959  CD2 LEU P 190     -27.225-119.951 147.499  0.00 97.00      PROA   
ATOM   2960 HD21 LEU P 190     -26.734-118.975 147.687  0.00 97.00      PROA   
ATOM   2961 HD22 LEU P 190     -26.568-120.753 147.885  0.00 97.00      PROA   
ATOM   2962 HD23 LEU P 190     -28.177-119.985 148.070  0.00 97.00      PROA   
ATOM   2963  C   LEU P 190     -24.148-120.532 143.957  0.00 97.00      PROA   
ATOM   2964  O   LEU P 190     -23.650-119.409 144.001  0.00 97.00      PROA   
ATOM   2965  N   SER P 191     -23.812-121.398 142.977  0.00 97.00      PROA   
ATOM   2966  HN  SER P 191     -24.256-122.292 142.909  0.00 97.00      PROA   
ATOM   2967  CA  SER P 191     -22.737-121.138 142.036  0.00 97.00      PROA   
ATOM   2968  HA  SER P 191     -22.014-120.492 142.514  0.00 97.00      PROA   
ATOM   2969  CB  SER P 191     -21.946-122.448 141.724  0.00 97.00      PROA   
ATOM   2970  HB1 SER P 191     -22.665-123.289 141.647  0.00 97.00      PROA   
ATOM   2971  HB2 SER P 191     -21.278-122.665 142.587  0.00 97.00      PROA   
ATOM   2972  OG  SER P 191     -21.163-122.416 140.532  0.00 97.00      PROA   
ATOM   2973  HG1 SER P 191     -21.776-122.624 139.819  0.00 97.00      PROA   
ATOM   2974  C   SER P 191     -23.214-120.392 140.797  0.00 97.00      PROA   
ATOM   2975  O   SER P 191     -23.777-120.969 139.876  0.00 97.00      PROA   
ATOM   2976  N   CYS P 192     -22.956-119.066 140.728  0.00 97.00      PROA   
ATOM   2977  HN  CYS P 192     -22.578-118.594 141.521  0.00 97.00      PROA   
ATOM   2978  CA  CYS P 192     -23.227-118.267 139.540  0.00 97.00      PROA   
ATOM   2979  HA  CYS P 192     -24.064-118.695 139.009  0.00 97.00      PROA   
ATOM   2980  CB  CYS P 192     -23.597-116.802 139.894  0.00 97.00      PROA   
ATOM   2981  HB1 CYS P 192     -23.705-116.211 138.960  0.00 97.00      PROA   
ATOM   2982  HB2 CYS P 192     -22.782-116.347 140.498  0.00 97.00      PROA   
ATOM   2983  SG  CYS P 192     -25.157-116.754 140.837  0.00 97.00      PROA   
ATOM   2984  C   CYS P 192     -22.021-118.306 138.615  0.00 97.00      PROA   
ATOM   2985  O   CYS P 192     -21.017-117.635 138.847  0.00 97.00      PROA   
ATOM   2986  N   GLU P 193     -22.090-119.142 137.547  0.00 97.00      PROA   
ATOM   2987  HN  GLU P 193     -22.948-119.609 137.334  0.00 97.00      PROA   
ATOM   2988  CA  GLU P 193     -20.912-119.647 136.865  0.00 97.00      PROA   
ATOM   2989  HA  GLU P 193     -20.036-119.202 137.316  0.00 97.00      PROA   
ATOM   2990  CB  GLU P 193     -20.798-121.180 137.077  0.00 97.00      PROA   
ATOM   2991  HB1 GLU P 193     -20.692-121.350 138.173  0.00 97.00      PROA   
ATOM   2992  HB2 GLU P 193     -19.866-121.543 136.592  0.00 97.00      PROA   
ATOM   2993  CG  GLU P 193     -22.013-121.994 136.578  0.00 97.00      PROA   
ATOM   2994  HG1 GLU P 193     -22.262-121.709 135.535  0.00 97.00      PROA   
ATOM   2995  HG2 GLU P 193     -22.906-121.824 137.216  0.00 97.00      PROA   
ATOM   2996  CD  GLU P 193     -21.677-123.475 136.574  0.00 97.00      PROA   
ATOM   2997  OE1 GLU P 193     -21.413-124.017 135.468  0.00 97.00      PROA   
ATOM   2998  OE2 GLU P 193     -21.619-124.083 137.673  0.00 97.00      PROA   
ATOM   2999  C   GLU P 193     -20.819-119.341 135.375  0.00 97.00      PROA   
ATOM   3000  O   GLU P 193     -21.800-119.408 134.637  0.00 97.00      PROA   
ATOM   3001  N   THR P 194     -19.588-119.009 134.894  0.00 97.00      PROA   
ATOM   3002  HN  THR P 194     -18.838-118.819 135.523  0.00 97.00      PROA   
ATOM   3003  CA  THR P 194     -19.288-118.839 133.475  0.00 97.00      PROA   
ATOM   3004  HA  THR P 194     -20.211-118.761 132.916  0.00 97.00      PROA   
ATOM   3005  CB  THR P 194     -18.436-117.594 133.177  0.00 97.00      PROA   
ATOM   3006  HB  THR P 194     -18.195-117.547 132.087  0.00 97.00      PROA   
ATOM   3007  OG1 THR P 194     -17.214-117.571 133.916  0.00 97.00      PROA   
ATOM   3008  HG1 THR P 194     -16.532-117.296 133.298  0.00 97.00      PROA   
ATOM   3009  CG2 THR P 194     -19.223-116.324 133.538  0.00 97.00      PROA   
ATOM   3010 HG21 THR P 194     -19.481-116.317 134.617  0.00 97.00      PROA   
ATOM   3011 HG22 THR P 194     -20.157-116.263 132.943  0.00 97.00      PROA   
ATOM   3012 HG23 THR P 194     -18.608-115.423 133.321  0.00 97.00      PROA   
ATOM   3013  C   THR P 194     -18.519-120.020 132.898  0.00 97.00      PROA   
ATOM   3014  O   THR P 194     -18.761-120.413 131.759  0.00 97.00      PROA   
ATOM   3015  N   LYS P 195     -17.523-120.550 133.649  0.00 97.00      PROA   
ATOM   3016  HN  LYS P 195     -17.405-120.195 134.572  0.00 97.00      PROA   
ATOM   3017  CA  LYS P 195     -16.475-121.465 133.198  0.00 97.00      PROA   
ATOM   3018  HA  LYS P 195     -15.863-121.630 134.072  0.00 97.00      PROA   
ATOM   3019  CB  LYS P 195     -16.970-122.879 132.759  0.00 97.00      PROA   
ATOM   3020  HB1 LYS P 195     -16.311-123.275 131.953  0.00 97.00      PROA   
ATOM   3021  HB2 LYS P 195     -17.989-122.803 132.323  0.00 97.00      PROA   
ATOM   3022  CG  LYS P 195     -16.963-123.966 133.856  0.00 97.00      PROA   
ATOM   3023  HG1 LYS P 195     -15.971-123.975 134.358  0.00 97.00      PROA   
ATOM   3024  HG2 LYS P 195     -17.073-124.946 133.333  0.00 97.00      PROA   
ATOM   3025  CD  LYS P 195     -18.086-123.889 134.904  0.00 97.00      PROA   
ATOM   3026  HD1 LYS P 195     -19.052-123.802 134.357  0.00 97.00      PROA   
ATOM   3027  HD2 LYS P 195     -17.969-122.977 135.528  0.00 97.00      PROA   
ATOM   3028  CE  LYS P 195     -18.114-125.149 135.792  0.00 97.00      PROA   
ATOM   3029  HE1 LYS P 195     -17.200-125.216 136.417  0.00 97.00      PROA   
ATOM   3030  HE2 LYS P 195     -18.187-126.054 135.149  0.00 97.00      PROA   
ATOM   3031  NZ  LYS P 195     -19.280-125.156 136.689  0.00 97.00      PROA   
ATOM   3032  HZ1 LYS P 195     -20.116-124.857 136.133  0.00 97.00      PROA   
ATOM   3033  HZ2 LYS P 195     -19.206-124.453 137.449  0.00 97.00      PROA   
ATOM   3034  HZ3 LYS P 195     -19.498-126.085 137.091  0.00 97.00      PROA   
ATOM   3035  C   LYS P 195     -15.485-120.895 132.176  0.00 97.00      PROA   
ATOM   3036  O   LYS P 195     -14.311-121.259 132.183  0.00 97.00      PROA   
ATOM   3037  N   LEU P 196     -15.918-119.957 131.308  0.00 97.00      PROA   
ATOM   3038  HN  LEU P 196     -16.894-119.754 131.273  0.00 97.00      PROA   
ATOM   3039  CA  LEU P 196     -15.106-119.324 130.291  0.00 97.00      PROA   
ATOM   3040  HA  LEU P 196     -14.284-119.980 130.040  0.00 97.00      PROA   
ATOM   3041  CB  LEU P 196     -15.920-119.012 129.000  0.00 97.00      PROA   
ATOM   3042  HB1 LEU P 196     -15.307-118.362 128.339  0.00 97.00      PROA   
ATOM   3043  HB2 LEU P 196     -16.837-118.448 129.277  0.00 97.00      PROA   
ATOM   3044  CG  LEU P 196     -16.328-120.216 128.107  0.00 97.00      PROA   
ATOM   3045  HG  LEU P 196     -16.788-119.771 127.190  0.00 97.00      PROA   
ATOM   3046  CD1 LEU P 196     -15.110-121.034 127.642  0.00 97.00      PROA   
ATOM   3047 HD11 LEU P 196     -14.631-121.541 128.506  0.00 97.00      PROA   
ATOM   3048 HD12 LEU P 196     -14.362-120.373 127.155  0.00 97.00      PROA   
ATOM   3049 HD13 LEU P 196     -15.426-121.810 126.913  0.00 97.00      PROA   
ATOM   3050  CD2 LEU P 196     -17.404-121.129 128.725  0.00 97.00      PROA   
ATOM   3051 HD21 LEU P 196     -18.282-120.533 129.049  0.00 97.00      PROA   
ATOM   3052 HD22 LEU P 196     -16.996-121.673 129.601  0.00 97.00      PROA   
ATOM   3053 HD23 LEU P 196     -17.739-121.881 127.980  0.00 97.00      PROA   
ATOM   3054  C   LEU P 196     -14.504-118.020 130.787  0.00 97.00      PROA   
ATOM   3055  O   LEU P 196     -15.118-117.278 131.553  0.00 97.00      PROA   
ATOM   3056  N   LEU P 197     -13.272-117.709 130.311  0.00 97.00      PROA   
ATOM   3057  HN  LEU P 197     -12.758-118.361 129.761  0.00 97.00      PROA   
ATOM   3058  CA  LEU P 197     -12.666-116.401 130.424  0.00 97.00      PROA   
ATOM   3059  HA  LEU P 197     -13.419-115.688 130.729  0.00 97.00      PROA   
ATOM   3060  CB  LEU P 197     -11.479-116.366 131.419  0.00 97.00      PROA   
ATOM   3061  HB1 LEU P 197     -10.716-117.108 131.098  0.00 97.00      PROA   
ATOM   3062  HB2 LEU P 197     -11.859-116.692 132.414  0.00 97.00      PROA   
ATOM   3063  CG  LEU P 197     -10.785-114.991 131.600  0.00 97.00      PROA   
ATOM   3064  HG  LEU P 197     -10.377-114.666 130.614  0.00 97.00      PROA   
ATOM   3065  CD1 LEU P 197     -11.752-113.902 132.098  0.00 97.00      PROA   
ATOM   3066 HD11 LEU P 197     -12.208-114.215 133.062  0.00 97.00      PROA   
ATOM   3067 HD12 LEU P 197     -12.560-113.720 131.360  0.00 97.00      PROA   
ATOM   3068 HD13 LEU P 197     -11.203-112.950 132.258  0.00 97.00      PROA   
ATOM   3069  CD2 LEU P 197      -9.590-115.113 132.562  0.00 97.00      PROA   
ATOM   3070 HD21 LEU P 197      -8.862-115.859 132.180  0.00 97.00      PROA   
ATOM   3071 HD22 LEU P 197      -9.938-115.438 133.565  0.00 97.00      PROA   
ATOM   3072 HD23 LEU P 197      -9.075-114.134 132.664  0.00 97.00      PROA   
ATOM   3073  C   LEU P 197     -12.201-116.016 129.037  0.00 97.00      PROA   
ATOM   3074  O   LEU P 197     -11.611-116.825 128.323  0.00 97.00      PROA   
ATOM   3075  N   LEU P 198     -12.493-114.763 128.618  0.00 97.00      PROA   
ATOM   3076  HN  LEU P 198     -12.942-114.118 129.228  0.00 97.00      PROA   
ATOM   3077  CA  LEU P 198     -12.174-114.223 127.314  0.00 97.00      PROA   
ATOM   3078  HA  LEU P 198     -11.414-114.830 126.839  0.00 97.00      PROA   
ATOM   3079  CB  LEU P 198     -13.402-114.031 126.369  0.00 97.00      PROA   
ATOM   3080  HB1 LEU P 198     -13.066-113.499 125.450  0.00 97.00      PROA   
ATOM   3081  HB2 LEU P 198     -14.156-113.387 126.871  0.00 97.00      PROA   
ATOM   3082  CG  LEU P 198     -14.136-115.307 125.867  0.00 97.00      PROA   
ATOM   3083  HG  LEU P 198     -14.840-114.956 125.071  0.00 97.00      PROA   
ATOM   3084  CD1 LEU P 198     -13.192-116.329 125.208  0.00 97.00      PROA   
ATOM   3085 HD11 LEU P 198     -12.503-116.763 125.960  0.00 97.00      PROA   
ATOM   3086 HD12 LEU P 198     -12.590-115.848 124.409  0.00 97.00      PROA   
ATOM   3087 HD13 LEU P 198     -13.780-117.158 124.760  0.00 97.00      PROA   
ATOM   3088  CD2 LEU P 198     -15.019-115.975 126.934  0.00 97.00      PROA   
ATOM   3089 HD21 LEU P 198     -15.630-115.216 127.464  0.00 97.00      PROA   
ATOM   3090 HD22 LEU P 198     -14.395-116.513 127.673  0.00 97.00      PROA   
ATOM   3091 HD23 LEU P 198     -15.701-116.712 126.460  0.00 97.00      PROA   
ATOM   3092  C   LEU P 198     -11.580-112.864 127.606  0.00 97.00      PROA   
ATOM   3093  O   LEU P 198     -11.659-112.380 128.734  0.00 97.00      PROA   
ATOM   3094  N   GLN P 199     -10.946-112.214 126.595  0.00 97.00      PROA   
ATOM   3095  HN  GLN P 199     -10.847-112.651 125.703  0.00 97.00      PROA   
ATOM   3096  CA  GLN P 199     -10.338-110.897 126.719  0.00 97.00      PROA   
ATOM   3097  HA  GLN P 199      -9.537-110.991 127.439  0.00 97.00      PROA   
ATOM   3098  CB  GLN P 199      -9.752-110.402 125.367  0.00 97.00      PROA   
ATOM   3099  HB1 GLN P 199      -9.261-109.417 125.536  0.00 97.00      PROA   
ATOM   3100  HB2 GLN P 199     -10.584-110.239 124.645  0.00 97.00      PROA   
ATOM   3101  CG  GLN P 199      -8.719-111.342 124.690  0.00 97.00      PROA   
ATOM   3102  HG1 GLN P 199      -8.142-110.795 123.916  0.00 97.00      PROA   
ATOM   3103  HG2 GLN P 199      -9.267-112.164 124.179  0.00 97.00      PROA   
ATOM   3104  CD  GLN P 199      -7.754-112.020 125.671  0.00 97.00      PROA   
ATOM   3105  OE1 GLN P 199      -7.828-113.235 125.886  0.00 97.00      PROA   
ATOM   3106  NE2 GLN P 199      -6.815-111.236 126.265  0.00 97.00      PROA   
ATOM   3107 HE21 GLN P 199      -6.166-111.680 126.880  0.00 97.00      PROA   
ATOM   3108 HE22 GLN P 199      -6.769-110.258 126.063  0.00 97.00      PROA   
ATOM   3109  C   GLN P 199     -11.305-109.842 127.252  0.00 97.00      PROA   
ATOM   3110  O   GLN P 199     -12.466-109.770 126.852  0.00 97.00      PROA   
ATOM   3111  N   ARG P 200     -10.839-109.021 128.218  0.00 97.00      PROA   
ATOM   3112  HN  ARG P 200      -9.888-109.038 128.514  0.00 97.00      PROA   
ATOM   3113  CA  ARG P 200     -11.719-108.239 129.050  0.00 97.00      PROA   
ATOM   3114  HA  ARG P 200     -12.649-108.043 128.538  0.00 97.00      PROA   
ATOM   3115  CB  ARG P 200     -11.953-109.029 130.363  0.00 97.00      PROA   
ATOM   3116  HB1 ARG P 200     -10.968-109.169 130.866  0.00 97.00      PROA   
ATOM   3117  HB2 ARG P 200     -12.316-110.050 130.105  0.00 97.00      PROA   
ATOM   3118  CG  ARG P 200     -12.926-108.388 131.361  0.00 97.00      PROA   
ATOM   3119  HG1 ARG P 200     -13.014-107.300 131.168  0.00 97.00      PROA   
ATOM   3120  HG2 ARG P 200     -12.460-108.488 132.363  0.00 97.00      PROA   
ATOM   3121  CD  ARG P 200     -14.340-108.985 131.393  0.00 97.00      PROA   
ATOM   3122  HD1 ARG P 200     -14.670-109.299 130.382  0.00 97.00      PROA   
ATOM   3123  HD2 ARG P 200     -15.069-108.233 131.776  0.00 97.00      PROA   
ATOM   3124  NE  ARG P 200     -14.322-110.192 132.286  0.00 97.00      PROA   
ATOM   3125  HE  ARG P 200     -14.051-111.078 131.923  0.00 97.00      PROA   
ATOM   3126  CZ  ARG P 200     -14.603-110.127 133.602  0.00 97.00      PROA   
ATOM   3127  NH1 ARG P 200     -14.910-108.975 134.212  0.00 97.00      PROA   
ATOM   3128 HH11 ARG P 200     -14.478-108.150 133.853  0.00 97.00      PROA   
ATOM   3129 HH12 ARG P 200     -15.057-108.987 135.201  0.00 97.00      PROA   
ATOM   3130  NH2 ARG P 200     -14.501-111.212 134.385  0.00 97.00      PROA   
ATOM   3131 HH21 ARG P 200     -14.086-112.038 134.021  0.00 97.00      PROA   
ATOM   3132 HH22 ARG P 200     -14.501-111.031 135.367  0.00 97.00      PROA   
ATOM   3133  C   ARG P 200     -10.989-106.947 129.370  0.00 97.00      PROA   
ATOM   3134  O   ARG P 200      -9.785-107.018 129.609  0.00 97.00      PROA   
ATOM   3135  N   PRO P 201     -11.602-105.757 129.401  0.00 97.00      PROA   
ATOM   3136  CD  PRO P 201     -12.889-105.459 128.758  0.00 97.00      PROA   
ATOM   3137  HD1 PRO P 201     -13.693-106.123 129.146  0.00 97.00      PROA   
ATOM   3138  HD2 PRO P 201     -12.786-105.588 127.658  0.00 97.00      PROA   
ATOM   3139  CA  PRO P 201     -10.976-104.574 129.981  0.00 97.00      PROA   
ATOM   3140  HA  PRO P 201      -9.942-104.500 129.671  0.00 97.00      PROA   
ATOM   3141  CB  PRO P 201     -11.803-103.402 129.417  0.00 97.00      PROA   
ATOM   3142  HB1 PRO P 201     -11.334-103.067 128.463  0.00 97.00      PROA   
ATOM   3143  HB2 PRO P 201     -11.867-102.532 130.099  0.00 97.00      PROA   
ATOM   3144  CG  PRO P 201     -13.186-103.994 129.093  0.00 97.00      PROA   
ATOM   3145  HG1 PRO P 201     -13.832-103.950 129.994  0.00 97.00      PROA   
ATOM   3146  HG2 PRO P 201     -13.697-103.461 128.267  0.00 97.00      PROA   
ATOM   3147  C   PRO P 201     -10.983-104.632 131.503  0.00 97.00      PROA   
ATOM   3148  O   PRO P 201      -9.911-104.758 132.093  0.00 97.00      PROA   
ATOM   3149  N   GLY P 202     -12.160-104.568 132.161  0.00 97.00      PROA   
ATOM   3150  HN  GLY P 202     -13.000-104.348 131.668  0.00 97.00      PROA   
ATOM   3151  CA  GLY P 202     -12.294-104.736 133.593  0.00 97.00      PROA   
ATOM   3152  HA1 GLY P 202     -13.256-104.330 133.827  0.00 97.00      PROA   
ATOM   3153  HA2 GLY P 202     -11.485-104.243 134.113  0.00 97.00      PROA   
ATOM   3154  C   GLY P 202     -12.347-106.176 133.994  0.00 97.00      PROA   
ATOM   3155  O   GLY P 202     -13.384-106.799 133.833  0.00 97.00      PROA   
ATOM   3156  N   LEU P 203     -11.242-106.725 134.540  0.00 97.00      PROA   
ATOM   3157  HN  LEU P 203     -10.436-106.149 134.646  0.00 97.00      PROA   
ATOM   3158  CA  LEU P 203     -11.060-108.121 134.914  0.00 97.00      PROA   
ATOM   3159  HA  LEU P 203     -11.288-108.701 134.037  0.00 97.00      PROA   
ATOM   3160  CB  LEU P 203      -9.576-108.430 135.268  0.00 97.00      PROA   
ATOM   3161  HB1 LEU P 203      -9.505-109.278 135.985  0.00 97.00      PROA   
ATOM   3162  HB2 LEU P 203      -9.144-107.537 135.770  0.00 97.00      PROA   
ATOM   3163  CG  LEU P 203      -8.672-108.814 134.060  0.00 97.00      PROA   
ATOM   3164  HG  LEU P 203      -7.631-108.901 134.460  0.00 97.00      PROA   
ATOM   3165  CD1 LEU P 203      -9.034-110.197 133.479  0.00 97.00      PROA   
ATOM   3166 HD11 LEU P 203     -10.054-110.183 133.042  0.00 97.00      PROA   
ATOM   3167 HD12 LEU P 203      -8.995-110.973 134.271  0.00 97.00      PROA   
ATOM   3168 HD13 LEU P 203      -8.315-110.475 132.678  0.00 97.00      PROA   
ATOM   3169  CD2 LEU P 203      -8.632-107.749 132.948  0.00 97.00      PROA   
ATOM   3170 HD21 LEU P 203      -8.338-106.763 133.364  0.00 97.00      PROA   
ATOM   3171 HD22 LEU P 203      -9.627-107.647 132.466  0.00 97.00      PROA   
ATOM   3172 HD23 LEU P 203      -7.898-108.034 132.164  0.00 97.00      PROA   
ATOM   3173  C   LEU P 203     -11.994-108.686 135.984  0.00 97.00      PROA   
ATOM   3174  O   LEU P 203     -12.329-109.867 135.927  0.00 97.00      PROA   
ATOM   3175  N   GLN P 204     -12.423-107.893 136.993  0.00 97.00      PROA   
ATOM   3176  HN  GLN P 204     -12.275-106.904 136.967  0.00 97.00      PROA   
ATOM   3177  CA  GLN P 204     -13.102-108.376 138.190  0.00 97.00      PROA   
ATOM   3178  HA  GLN P 204     -12.502-109.177 138.595  0.00 97.00      PROA   
ATOM   3179  CB  GLN P 204     -13.209-107.218 139.219  0.00 97.00      PROA   
ATOM   3180  HB1 GLN P 204     -13.926-106.459 138.834  0.00 97.00      PROA   
ATOM   3181  HB2 GLN P 204     -12.214-106.715 139.244  0.00 97.00      PROA   
ATOM   3182  CG  GLN P 204     -13.598-107.564 140.675  0.00 97.00      PROA   
ATOM   3183  HG1 GLN P 204     -14.690-107.755 140.732  0.00 97.00      PROA   
ATOM   3184  HG2 GLN P 204     -13.384-106.688 141.323  0.00 97.00      PROA   
ATOM   3185  CD  GLN P 204     -12.874-108.803 141.214  0.00 97.00      PROA   
ATOM   3186  OE1 GLN P 204     -13.258-109.952 140.975  0.00 97.00      PROA   
ATOM   3187  NE2 GLN P 204     -11.783-108.570 141.991  0.00 97.00      PROA   
ATOM   3188 HE21 GLN P 204     -11.307-109.362 142.368  0.00 97.00      PROA   
ATOM   3189 HE22 GLN P 204     -11.482-107.632 142.154  0.00 97.00      PROA   
ATOM   3190  C   GLN P 204     -14.502-108.914 137.917  0.00 97.00      PROA   
ATOM   3191  O   GLN P 204     -15.089-108.664 136.876  0.00 97.00      PROA   
ATOM   3192  N   LEU P 205     -15.097-109.674 138.860  0.00 97.00      PROA   
ATOM   3193  HN  LEU P 205     -14.593-109.961 139.674  0.00 97.00      PROA   
ATOM   3194  CA  LEU P 205     -16.530-109.869 138.879  0.00 97.00      PROA   
ATOM   3195  HA  LEU P 205     -17.000-109.180 138.192  0.00 97.00      PROA   
ATOM   3196  CB  LEU P 205     -16.987-111.301 138.509  0.00 97.00      PROA   
ATOM   3197  HB1 LEU P 205     -18.082-111.401 138.681  0.00 97.00      PROA   
ATOM   3198  HB2 LEU P 205     -16.460-112.024 139.170  0.00 97.00      PROA   
ATOM   3199  CG  LEU P 205     -16.727-111.697 137.037  0.00 97.00      PROA   
ATOM   3200  HG  LEU P 205     -15.659-111.476 136.814  0.00 97.00      PROA   
ATOM   3201  CD1 LEU P 205     -16.938-113.207 136.825  0.00 97.00      PROA   
ATOM   3202 HD11 LEU P 205     -17.988-113.481 137.058  0.00 97.00      PROA   
ATOM   3203 HD12 LEU P 205     -16.263-113.789 137.487  0.00 97.00      PROA   
ATOM   3204 HD13 LEU P 205     -16.727-113.482 135.769  0.00 97.00      PROA   
ATOM   3205  CD2 LEU P 205     -17.615-110.898 136.063  0.00 97.00      PROA   
ATOM   3206 HD21 LEU P 205     -17.409-109.811 136.135  0.00 97.00      PROA   
ATOM   3207 HD22 LEU P 205     -18.686-111.070 136.303  0.00 97.00      PROA   
ATOM   3208 HD23 LEU P 205     -17.433-111.223 135.017  0.00 97.00      PROA   
ATOM   3209  C   LEU P 205     -17.052-109.506 140.248  0.00 97.00      PROA   
ATOM   3210  O   LEU P 205     -16.809-110.189 141.241  0.00 97.00      PROA   
ATOM   3211  N   TYR P 206     -17.835-108.406 140.311  0.00 97.00      PROA   
ATOM   3212  HN  TYR P 206     -17.964-107.831 139.507  0.00 97.00      PROA   
ATOM   3213  CA  TYR P 206     -18.646-108.058 141.460  0.00 97.00      PROA   
ATOM   3214  HA  TYR P 206     -18.217-108.493 142.353  0.00 97.00      PROA   
ATOM   3215  CB  TYR P 206     -18.850-106.531 141.663  0.00 97.00      PROA   
ATOM   3216  HB1 TYR P 206     -19.353-106.317 142.629  0.00 97.00      PROA   
ATOM   3217  HB2 TYR P 206     -19.468-106.108 140.840  0.00 97.00      PROA   
ATOM   3218  CG  TYR P 206     -17.522-105.826 141.644  0.00 97.00      PROA   
ATOM   3219  CD1 TYR P 206     -16.760-105.652 142.816  0.00 97.00      PROA   
ATOM   3220  HD1 TYR P 206     -17.135-106.024 143.760  0.00 97.00      PROA   
ATOM   3221  CE1 TYR P 206     -15.513-105.008 142.762  0.00 97.00      PROA   
ATOM   3222  HE1 TYR P 206     -14.923-104.888 143.659  0.00 97.00      PROA   
ATOM   3223  CZ  TYR P 206     -15.021-104.545 141.532  0.00 97.00      PROA   
ATOM   3224  OH  TYR P 206     -13.732-103.982 141.434  0.00 97.00      PROA   
ATOM   3225  HH  TYR P 206     -13.504-103.936 140.495  0.00 97.00      PROA   
ATOM   3226  CD2 TYR P 206     -17.041-105.300 140.434  0.00 97.00      PROA   
ATOM   3227  HD2 TYR P 206     -17.622-105.391 139.527  0.00 97.00      PROA   
ATOM   3228  CE2 TYR P 206     -15.794-104.682 140.375  0.00 97.00      PROA   
ATOM   3229  HE2 TYR P 206     -15.437-104.327 139.422  0.00 97.00      PROA   
ATOM   3230  C   TYR P 206     -19.988-108.693 141.199  0.00 97.00      PROA   
ATOM   3231  O   TYR P 206     -20.373-108.893 140.047  0.00 97.00      PROA   
ATOM   3232  N   PHE P 207     -20.727-109.056 142.266  0.00 97.00      PROA   
ATOM   3233  HN  PHE P 207     -20.427-108.868 143.201  0.00 97.00      PROA   
ATOM   3234  CA  PHE P 207     -21.967-109.785 142.113  0.00 97.00      PROA   
ATOM   3235  HA  PHE P 207     -22.342-109.691 141.104  0.00 97.00      PROA   
ATOM   3236  CB  PHE P 207     -21.850-111.284 142.496  0.00 97.00      PROA   
ATOM   3237  HB1 PHE P 207     -22.844-111.781 142.505  0.00 97.00      PROA   
ATOM   3238  HB2 PHE P 207     -21.420-111.361 143.516  0.00 97.00      PROA   
ATOM   3239  CG  PHE P 207     -20.956-112.061 141.556  0.00 97.00      PROA   
ATOM   3240  CD1 PHE P 207     -19.558-112.054 141.718  0.00 97.00      PROA   
ATOM   3241  HD1 PHE P 207     -19.108-111.421 142.469  0.00 97.00      PROA   
ATOM   3242  CE1 PHE P 207     -18.742-112.870 140.928  0.00 97.00      PROA   
ATOM   3243  HE1 PHE P 207     -17.669-112.842 141.057  0.00 97.00      PROA   
ATOM   3244  CZ  PHE P 207     -19.313-113.713 139.967  0.00 97.00      PROA   
ATOM   3245  HZ  PHE P 207     -18.682-114.339 139.353  0.00 97.00      PROA   
ATOM   3246  CD2 PHE P 207     -21.516-112.910 140.584  0.00 97.00      PROA   
ATOM   3247  HD2 PHE P 207     -22.588-112.941 140.457  0.00 97.00      PROA   
ATOM   3248  CE2 PHE P 207     -20.702-113.732 139.794  0.00 97.00      PROA   
ATOM   3249  HE2 PHE P 207     -21.144-114.384 139.056  0.00 97.00      PROA   
ATOM   3250  C   PHE P 207     -22.996-109.170 143.008  0.00 97.00      PROA   
ATOM   3251  O   PHE P 207     -22.676-108.443 143.937  0.00 97.00      PROA   
ATOM   3252  N   SER P 208     -24.281-109.461 142.736  0.00 97.00      PROA   
ATOM   3253  HN  SER P 208     -24.529-109.971 141.919  0.00 97.00      PROA   
ATOM   3254  CA  SER P 208     -25.373-109.088 143.601  0.00 97.00      PROA   
ATOM   3255  HA  SER P 208     -25.018-109.054 144.622  0.00 97.00      PROA   
ATOM   3256  CB  SER P 208     -26.020-107.722 143.251  0.00 97.00      PROA   
ATOM   3257  HB1 SER P 208     -25.281-106.920 143.468  0.00 97.00      PROA   
ATOM   3258  HB2 SER P 208     -26.924-107.537 143.872  0.00 97.00      PROA   
ATOM   3259  OG  SER P 208     -26.354-107.651 141.869  0.00 97.00      PROA   
ATOM   3260  HG1 SER P 208     -27.045-106.988 141.765  0.00 97.00      PROA   
ATOM   3261  C   SER P 208     -26.382-110.201 143.532  0.00 97.00      PROA   
ATOM   3262  O   SER P 208     -26.423-110.962 142.568  0.00 97.00      PROA   
ATOM   3263  N   PHE P 209     -27.192-110.333 144.603  0.00 97.00      PROA   
ATOM   3264  HN  PHE P 209     -27.139-109.686 145.357  0.00 97.00      PROA   
ATOM   3265  CA  PHE P 209     -28.165-111.384 144.768  0.00 97.00      PROA   
ATOM   3266  HA  PHE P 209     -28.341-111.858 143.811  0.00 97.00      PROA   
ATOM   3267  CB  PHE P 209     -27.718-112.422 145.838  0.00 97.00      PROA   
ATOM   3268  HB1 PHE P 209     -28.489-112.612 146.613  0.00 97.00      PROA   
ATOM   3269  HB2 PHE P 209     -26.801-112.061 146.355  0.00 97.00      PROA   
ATOM   3270  CG  PHE P 209     -27.414-113.743 145.186  0.00 97.00      PROA   
ATOM   3271  CD1 PHE P 209     -28.475-114.589 144.818  0.00 97.00      PROA   
ATOM   3272  HD1 PHE P 209     -29.495-114.267 144.975  0.00 97.00      PROA   
ATOM   3273  CE1 PHE P 209     -28.224-115.847 144.261  0.00 97.00      PROA   
ATOM   3274  HE1 PHE P 209     -29.050-116.488 143.993  0.00 97.00      PROA   
ATOM   3275  CZ  PHE P 209     -26.905-116.275 144.069  0.00 97.00      PROA   
ATOM   3276  HZ  PHE P 209     -26.704-117.247 143.643  0.00 97.00      PROA   
ATOM   3277  CD2 PHE P 209     -26.092-114.182 144.986  0.00 97.00      PROA   
ATOM   3278  HD2 PHE P 209     -25.264-113.549 145.270  0.00 97.00      PROA   
ATOM   3279  CE2 PHE P 209     -25.839-115.443 144.430  0.00 97.00      PROA   
ATOM   3280  HE2 PHE P 209     -24.823-115.777 144.283  0.00 97.00      PROA   
ATOM   3281  C   PHE P 209     -29.462-110.725 145.163  0.00 97.00      PROA   
ATOM   3282  O   PHE P 209     -29.479-109.746 145.906  0.00 97.00      PROA   
ATOM   3283  N   TYR P 210     -30.589-111.239 144.624  0.00 97.00      PROA   
ATOM   3284  HN  TYR P 210     -30.551-112.021 144.007  0.00 97.00      PROA   
ATOM   3285  CA  TYR P 210     -31.894-110.638 144.778  0.00 97.00      PROA   
ATOM   3286  HA  TYR P 210     -31.906-109.961 145.622  0.00 97.00      PROA   
ATOM   3287  CB  TYR P 210     -32.378-109.923 143.480  0.00 97.00      PROA   
ATOM   3288  HB1 TYR P 210     -33.333-109.383 143.655  0.00 97.00      PROA   
ATOM   3289  HB2 TYR P 210     -32.553-110.685 142.693  0.00 97.00      PROA   
ATOM   3290  CG  TYR P 210     -31.361-108.955 142.906  0.00 97.00      PROA   
ATOM   3291  CD1 TYR P 210     -30.315-109.422 142.086  0.00 97.00      PROA   
ATOM   3292  HD1 TYR P 210     -30.210-110.481 141.914  0.00 97.00      PROA   
ATOM   3293  CE1 TYR P 210     -29.435-108.533 141.459  0.00 97.00      PROA   
ATOM   3294  HE1 TYR P 210     -28.647-108.914 140.828  0.00 97.00      PROA   
ATOM   3295  CZ  TYR P 210     -29.601-107.153 141.627  0.00 97.00      PROA   
ATOM   3296  OH  TYR P 210     -28.759-106.236 140.962  0.00 97.00      PROA   
ATOM   3297  HH  TYR P 210     -28.597-106.565 140.069  0.00 97.00      PROA   
ATOM   3298  CD2 TYR P 210     -31.516-107.565 143.062  0.00 97.00      PROA   
ATOM   3299  HD2 TYR P 210     -32.344-107.186 143.640  0.00 97.00      PROA   
ATOM   3300  CE2 TYR P 210     -30.636-106.671 142.436  0.00 97.00      PROA   
ATOM   3301  HE2 TYR P 210     -30.774-105.606 142.545  0.00 97.00      PROA   
ATOM   3302  C   TYR P 210     -32.849-111.776 145.056  0.00 97.00      PROA   
ATOM   3303  O   TYR P 210     -32.542-112.936 144.784  0.00 97.00      PROA   
ATOM   3304  N   MET P 211     -34.046-111.459 145.605  0.00 97.00      PROA   
ATOM   3305  HN  MET P 211     -34.259-110.521 145.868  0.00 97.00      PROA   
ATOM   3306  CA  MET P 211     -35.130-112.411 145.731  0.00 97.00      PROA   
ATOM   3307  HA  MET P 211     -34.869-113.344 145.256  0.00 97.00      PROA   
ATOM   3308  CB  MET P 211     -35.499-112.682 147.213  0.00 97.00      PROA   
ATOM   3309  HB1 MET P 211     -36.453-113.251 147.259  0.00 97.00      PROA   
ATOM   3310  HB2 MET P 211     -35.648-111.708 147.731  0.00 97.00      PROA   
ATOM   3311  CG  MET P 211     -34.430-113.494 147.970  0.00 97.00      PROA   
ATOM   3312  HG1 MET P 211     -33.426-113.074 147.746  0.00 97.00      PROA   
ATOM   3313  HG2 MET P 211     -34.448-114.525 147.558  0.00 97.00      PROA   
ATOM   3314  SD  MET P 211     -34.648-113.549 149.779  0.00 97.00      PROA   
ATOM   3315  CE  MET P 211     -36.222-114.450 149.823  0.00 97.00      PROA   
ATOM   3316  HE1 MET P 211     -36.148-115.401 149.256  0.00 97.00      PROA   
ATOM   3317  HE2 MET P 211     -37.047-113.848 149.386  0.00 97.00      PROA   
ATOM   3318  HE3 MET P 211     -36.501-114.698 150.869  0.00 97.00      PROA   
ATOM   3319  C   MET P 211     -36.333-111.838 145.023  0.00 97.00      PROA   
ATOM   3320  O   MET P 211     -37.007-110.972 145.574  0.00 97.00      PROA   
ATOM   3321  N   GLY P 212     -36.652-112.325 143.790  0.00 97.00      PROA   
ATOM   3322  HN  GLY P 212     -36.160-113.109 143.412  0.00 97.00      PROA   
ATOM   3323  CA  GLY P 212     -37.694-111.787 142.918  0.00 97.00      PROA   
ATOM   3324  HA1 GLY P 212     -38.638-112.198 143.241  0.00 97.00      PROA   
ATOM   3325  HA2 GLY P 212     -37.440-112.094 141.917  0.00 97.00      PROA   
ATOM   3326  C   GLY P 212     -37.789-110.276 142.883  0.00 97.00      PROA   
ATOM   3327  O   GLY P 212     -36.843-109.576 142.526  0.00 97.00      PROA   
ATOM   3328  N   SER P 213     -38.967-109.745 143.272  0.00 97.00      PROA   
ATOM   3329  HN  SER P 213     -39.716-110.362 143.502  0.00 97.00      PROA   
ATOM   3330  CA  SER P 213     -39.248-108.320 143.338  0.00 97.00      PROA   
ATOM   3331  HA  SER P 213     -38.779-107.854 142.481  0.00 97.00      PROA   
ATOM   3332  CB  SER P 213     -40.780-108.060 143.234  0.00 97.00      PROA   
ATOM   3333  HB1 SER P 213     -41.302-108.499 144.111  0.00 97.00      PROA   
ATOM   3334  HB2 SER P 213     -41.163-108.564 142.321  0.00 97.00      PROA   
ATOM   3335  OG  SER P 213     -41.108-106.674 143.129  0.00 97.00      PROA   
ATOM   3336  HG1 SER P 213     -40.682-106.253 143.884  0.00 97.00      PROA   
ATOM   3337  C   SER P 213     -38.687-107.633 144.594  0.00 97.00      PROA   
ATOM   3338  O   SER P 213     -39.251-106.652 145.078  0.00 97.00      PROA   
ATOM   3339  N   LYS P 214     -37.545-108.088 145.162  0.00 97.00      PROA   
ATOM   3340  HN  LYS P 214     -37.109-108.928 144.851  0.00 97.00      PROA   
ATOM   3341  CA  LYS P 214     -36.859-107.294 146.166  0.00 97.00      PROA   
ATOM   3342  HA  LYS P 214     -37.008-106.255 145.901  0.00 97.00      PROA   
ATOM   3343  CB  LYS P 214     -37.417-107.438 147.607  0.00 97.00      PROA   
ATOM   3344  HB1 LYS P 214     -38.425-106.963 147.609  0.00 97.00      PROA   
ATOM   3345  HB2 LYS P 214     -36.784-106.861 148.317  0.00 97.00      PROA   
ATOM   3346  CG  LYS P 214     -37.566-108.884 148.105  0.00 97.00      PROA   
ATOM   3347  HG1 LYS P 214     -36.608-109.423 147.933  0.00 97.00      PROA   
ATOM   3348  HG2 LYS P 214     -38.350-109.404 147.513  0.00 97.00      PROA   
ATOM   3349  CD  LYS P 214     -37.895-108.974 149.607  0.00 97.00      PROA   
ATOM   3350  HD1 LYS P 214     -37.032-108.544 150.166  0.00 97.00      PROA   
ATOM   3351  HD2 LYS P 214     -37.972-110.051 149.882  0.00 97.00      PROA   
ATOM   3352  CE  LYS P 214     -39.184-108.242 150.016  0.00 97.00      PROA   
ATOM   3353  HE1 LYS P 214     -40.066-108.697 149.519  0.00 97.00      PROA   
ATOM   3354  HE2 LYS P 214     -39.136-107.165 149.750  0.00 97.00      PROA   
ATOM   3355  NZ  LYS P 214     -39.386-108.325 151.482  0.00 97.00      PROA   
ATOM   3356  HZ1 LYS P 214     -38.584-107.868 151.961  0.00 97.00      PROA   
ATOM   3357  HZ2 LYS P 214     -39.432-109.324 151.768  0.00 97.00      PROA   
ATOM   3358  HZ3 LYS P 214     -40.268-107.842 151.749  0.00 97.00      PROA   
ATOM   3359  C   LYS P 214     -35.353-107.460 146.176  0.00 97.00      PROA   
ATOM   3360  O   LYS P 214     -34.802-108.555 146.091  0.00 97.00      PROA   
ATOM   3361  N   THR P 215     -34.646-106.314 146.314  0.00 97.00      PROA   
ATOM   3362  HN  THR P 215     -35.109-105.430 146.308  0.00 97.00      PROA   
ATOM   3363  CA  THR P 215     -33.228-106.213 146.595  0.00 97.00      PROA   
ATOM   3364  HA  THR P 215     -32.698-106.779 145.841  0.00 97.00      PROA   
ATOM   3365  CB  THR P 215     -32.752-104.761 146.566  0.00 97.00      PROA   
ATOM   3366  HB  THR P 215     -31.738-104.643 147.015  0.00 97.00      PROA   
ATOM   3367  OG1 THR P 215     -33.668-103.916 147.257  0.00 97.00      PROA   
ATOM   3368  HG1 THR P 215     -33.651-104.198 148.174  0.00 97.00      PROA   
ATOM   3369  CG2 THR P 215     -32.680-104.266 145.112  0.00 97.00      PROA   
ATOM   3370 HG21 THR P 215     -33.657-104.398 144.601  0.00 97.00      PROA   
ATOM   3371 HG22 THR P 215     -31.899-104.816 144.550  0.00 97.00      PROA   
ATOM   3372 HG23 THR P 215     -32.426-103.184 145.100  0.00 97.00      PROA   
ATOM   3373  C   THR P 215     -32.842-106.782 147.947  0.00 97.00      PROA   
ATOM   3374  O   THR P 215     -33.507-106.539 148.952  0.00 97.00      PROA   
ATOM   3375  N   LEU P 216     -31.696-107.497 148.003  0.00 97.00      PROA   
ATOM   3376  HN  LEU P 216     -31.225-107.781 147.171  0.00 97.00      PROA   
ATOM   3377  CA  LEU P 216     -30.992-107.773 149.240  0.00 97.00      PROA   
ATOM   3378  HA  LEU P 216     -31.694-107.746 150.060  0.00 97.00      PROA   
ATOM   3379  CB  LEU P 216     -30.304-109.159 149.221  0.00 97.00      PROA   
ATOM   3380  HB1 LEU P 216     -29.726-109.323 150.154  0.00 97.00      PROA   
ATOM   3381  HB2 LEU P 216     -29.593-109.199 148.369  0.00 97.00      PROA   
ATOM   3382  CG  LEU P 216     -31.298-110.340 149.082  0.00 97.00      PROA   
ATOM   3383  HG  LEU P 216     -31.851-110.228 148.119  0.00 97.00      PROA   
ATOM   3384  CD1 LEU P 216     -30.552-111.683 149.026  0.00 97.00      PROA   
ATOM   3385 HD11 LEU P 216     -29.997-111.854 149.973  0.00 97.00      PROA   
ATOM   3386 HD12 LEU P 216     -29.832-111.689 148.182  0.00 97.00      PROA   
ATOM   3387 HD13 LEU P 216     -31.272-112.516 148.886  0.00 97.00      PROA   
ATOM   3388  CD2 LEU P 216     -32.334-110.362 150.221  0.00 97.00      PROA   
ATOM   3389 HD21 LEU P 216     -32.968-109.452 150.205  0.00 97.00      PROA   
ATOM   3390 HD22 LEU P 216     -31.821-110.431 151.204  0.00 97.00      PROA   
ATOM   3391 HD23 LEU P 216     -32.995-111.243 150.112  0.00 97.00      PROA   
ATOM   3392  C   LEU P 216     -30.003-106.649 149.492  0.00 97.00      PROA   
ATOM   3393  O   LEU P 216     -29.919-105.710 148.704  0.00 97.00      PROA   
ATOM   3394  N   ARG P 217     -29.258-106.684 150.628  0.00 97.00      PROA   
ATOM   3395  HN  ARG P 217     -29.359-107.437 151.274  0.00 97.00      PROA   
ATOM   3396  CA  ARG P 217     -28.294-105.651 150.985  0.00 97.00      PROA   
ATOM   3397  HA  ARG P 217     -28.772-104.694 150.819  0.00 97.00      PROA   
ATOM   3398  CB  ARG P 217     -27.857-105.698 152.474  0.00 97.00      PROA   
ATOM   3399  HB1 ARG P 217     -27.047-104.950 152.635  0.00 97.00      PROA   
ATOM   3400  HB2 ARG P 217     -27.440-106.705 152.694  0.00 97.00      PROA   
ATOM   3401  CG  ARG P 217     -28.961-105.366 153.496  0.00 97.00      PROA   
ATOM   3402  HG1 ARG P 217     -29.805-106.080 153.383  0.00 97.00      PROA   
ATOM   3403  HG2 ARG P 217     -29.349-104.345 153.284  0.00 97.00      PROA   
ATOM   3404  CD  ARG P 217     -28.432-105.439 154.938  0.00 97.00      PROA   
ATOM   3405  HD1 ARG P 217     -27.535-104.796 155.082  0.00 97.00      PROA   
ATOM   3406  HD2 ARG P 217     -28.148-106.486 155.182  0.00 97.00      PROA   
ATOM   3407  NE  ARG P 217     -29.520-105.040 155.887  0.00 97.00      PROA   
ATOM   3408  HE  ARG P 217     -30.079-105.748 156.306  0.00 97.00      PROA   
ATOM   3409  CZ  ARG P 217     -29.771-103.768 156.264  0.00 97.00      PROA   
ATOM   3410  NH1 ARG P 217     -29.109-102.717 155.756  0.00 97.00      PROA   
ATOM   3411 HH11 ARG P 217     -28.445-102.878 155.034  0.00 97.00      PROA   
ATOM   3412 HH12 ARG P 217     -29.339-101.800 156.071  0.00 97.00      PROA   
ATOM   3413  NH2 ARG P 217     -30.721-103.542 157.190  0.00 97.00      PROA   
ATOM   3414 HH21 ARG P 217     -31.215-104.314 157.576  0.00 97.00      PROA   
ATOM   3415 HH22 ARG P 217     -30.888-102.608 157.494  0.00 97.00      PROA   
ATOM   3416  C   ARG P 217     -27.037-105.655 150.124  0.00 97.00      PROA   
ATOM   3417  O   ARG P 217     -25.962-106.070 150.554  0.00 97.00      PROA   
ATOM   3418  N   GLY P 218     -27.168-105.155 148.874  0.00 97.00      PROA   
ATOM   3419  HN  GLY P 218     -28.093-104.957 148.554  0.00 97.00      PROA   
ATOM   3420  CA  GLY P 218     -26.096-104.837 147.950  0.00 97.00      PROA   
ATOM   3421  HA1 GLY P 218     -26.560-104.403 147.077  0.00 97.00      PROA   
ATOM   3422  HA2 GLY P 218     -25.559-105.750 147.738  0.00 97.00      PROA   
ATOM   3423  C   GLY P 218     -25.113-103.819 148.458  0.00 97.00      PROA   
ATOM   3424  O   GLY P 218     -25.381-103.087 149.409  0.00 97.00      PROA   
ATOM   3425  N   ARG P 219     -23.957-103.742 147.765  0.00 97.00      PROA   
ATOM   3426  HN  ARG P 219     -23.798-104.349 146.990  0.00 97.00      PROA   
ATOM   3427  CA  ARG P 219     -22.881-102.822 148.039  0.00 97.00      PROA   
ATOM   3428  HA  ARG P 219     -23.225-101.838 147.754  0.00 97.00      PROA   
ATOM   3429  CB  ARG P 219     -22.386-102.788 149.530  0.00 97.00      PROA   
ATOM   3430  HB1 ARG P 219     -23.200-102.332 150.135  0.00 97.00      PROA   
ATOM   3431  HB2 ARG P 219     -21.526-102.099 149.635  0.00 97.00      PROA   
ATOM   3432  CG  ARG P 219     -22.080-104.159 150.180  0.00 97.00      PROA   
ATOM   3433  HG1 ARG P 219     -21.319-104.708 149.585  0.00 97.00      PROA   
ATOM   3434  HG2 ARG P 219     -23.011-104.764 150.167  0.00 97.00      PROA   
ATOM   3435  CD  ARG P 219     -21.609-104.095 151.642  0.00 97.00      PROA   
ATOM   3436  HD1 ARG P 219     -21.620-105.122 152.080  0.00 97.00      PROA   
ATOM   3437  HD2 ARG P 219     -22.256-103.421 152.242  0.00 97.00      PROA   
ATOM   3438  NE  ARG P 219     -20.206-103.575 151.624  0.00 97.00      PROA   
ATOM   3439  HE  ARG P 219     -19.830-103.221 150.766  0.00 97.00      PROA   
ATOM   3440  CZ  ARG P 219     -19.272-103.869 152.546  0.00 97.00      PROA   
ATOM   3441  NH1 ARG P 219     -19.623-104.145 153.800  0.00 97.00      PROA   
ATOM   3442 HH11 ARG P 219     -20.568-103.931 154.010  0.00 97.00      PROA   
ATOM   3443 HH12 ARG P 219     -18.903-104.166 154.488  0.00 97.00      PROA   
ATOM   3444  NH2 ARG P 219     -17.977-103.843 152.195  0.00 97.00      PROA   
ATOM   3445 HH21 ARG P 219     -17.305-104.312 152.756  0.00 97.00      PROA   
ATOM   3446 HH22 ARG P 219     -17.755-103.633 151.238  0.00 97.00      PROA   
ATOM   3447  C   ARG P 219     -21.808-103.216 147.050  0.00 97.00      PROA   
ATOM   3448  O   ARG P 219     -22.098-103.514 145.893  0.00 97.00      PROA   
ATOM   3449  N   ASP P 220     -20.540-103.259 147.492  0.00 97.00      PROA   
ATOM   3450  HN  ASP P 220     -20.306-102.889 148.392  0.00 97.00      PROA   
ATOM   3451  CA  ASP P 220     -19.401-103.898 146.880  0.00 97.00      PROA   
ATOM   3452  HA  ASP P 220     -19.423-103.724 145.811  0.00 97.00      PROA   
ATOM   3453  CB  ASP P 220     -18.093-103.274 147.474  0.00 97.00      PROA   
ATOM   3454  HB1 ASP P 220     -18.008-102.238 147.073  0.00 97.00      PROA   
ATOM   3455  HB2 ASP P 220     -17.189-103.825 147.156  0.00 97.00      PROA   
ATOM   3456  CG  ASP P 220     -18.101-103.113 149.001  0.00 97.00      PROA   
ATOM   3457  OD1 ASP P 220     -17.144-103.605 149.648  0.00 97.00      PROA   
ATOM   3458  OD2 ASP P 220     -19.010-102.426 149.531  0.00 97.00      PROA   
ATOM   3459  C   ASP P 220     -19.481-105.411 147.128  0.00 97.00      PROA   
ATOM   3460  O   ASP P 220     -18.597-106.027 147.721  0.00 97.00      PROA   
ATOM   3461  N   THR P 221     -20.588-106.056 146.689  0.00 97.00      PROA   
ATOM   3462  HN  THR P 221     -21.308-105.554 146.212  0.00 97.00      PROA   
ATOM   3463  CA  THR P 221     -20.903-107.429 147.053  0.00 97.00      PROA   
ATOM   3464  HA  THR P 221     -20.583-107.527 148.080  0.00 97.00      PROA   
ATOM   3465  CB  THR P 221     -22.403-107.732 147.089  0.00 97.00      PROA   
ATOM   3466  HB  THR P 221     -22.623-108.818 146.969  0.00 97.00      PROA   
ATOM   3467  OG1 THR P 221     -23.111-106.988 146.106  0.00 97.00      PROA   
ATOM   3468  HG1 THR P 221     -22.858-107.373 145.262  0.00 97.00      PROA   
ATOM   3469  CG2 THR P 221     -22.953-107.279 148.451  0.00 97.00      PROA   
ATOM   3470 HG21 THR P 221     -22.807-106.187 148.563  0.00 97.00      PROA   
ATOM   3471 HG22 THR P 221     -22.433-107.794 149.284  0.00 97.00      PROA   
ATOM   3472 HG23 THR P 221     -24.042-107.490 148.518  0.00 97.00      PROA   
ATOM   3473  C   THR P 221     -20.138-108.518 146.310  0.00 97.00      PROA   
ATOM   3474  O   THR P 221     -19.916-108.479 145.102  0.00 97.00      PROA   
ATOM   3475  N   SER P 222     -19.729-109.553 147.079  0.00 97.00      PROA   
ATOM   3476  HN  SER P 222     -19.843-109.505 148.068  0.00 97.00      PROA   
ATOM   3477  CA  SER P 222     -19.057-110.753 146.620  0.00 97.00      PROA   
ATOM   3478  HA  SER P 222     -18.346-110.470 145.856  0.00 97.00      PROA   
ATOM   3479  CB  SER P 222     -18.319-111.448 147.790  0.00 97.00      PROA   
ATOM   3480  HB1 SER P 222     -17.655-112.262 147.429  0.00 97.00      PROA   
ATOM   3481  HB2 SER P 222     -19.062-111.886 148.494  0.00 97.00      PROA   
ATOM   3482  OG  SER P 222     -17.547-110.501 148.526  0.00 97.00      PROA   
ATOM   3483  HG1 SER P 222     -17.106-109.931 147.890  0.00 97.00      PROA   
ATOM   3484  C   SER P 222     -20.047-111.741 146.021  0.00 97.00      PROA   
ATOM   3485  O   SER P 222     -21.256-111.527 146.054  0.00 97.00      PROA   
ATOM   3486  N   SER P 223     -19.538-112.858 145.440  0.00 97.00      PROA   
ATOM   3487  HN  SER P 223     -18.552-112.999 145.376  0.00 97.00      PROA   
ATOM   3488  CA  SER P 223     -20.286-113.859 144.695  0.00 97.00      PROA   
ATOM   3489  HA  SER P 223     -20.701-113.379 143.827  0.00 97.00      PROA   
ATOM   3490  CB  SER P 223     -19.338-114.989 144.235  0.00 97.00      PROA   
ATOM   3491  HB1 SER P 223     -19.850-115.671 143.522  0.00 97.00      PROA   
ATOM   3492  HB2 SER P 223     -18.995-115.584 145.109  0.00 97.00      PROA   
ATOM   3493  OG  SER P 223     -18.184-114.443 143.604  0.00 97.00      PROA   
ATOM   3494  HG1 SER P 223     -18.472-114.090 142.757  0.00 97.00      PROA   
ATOM   3495  C   SER P 223     -21.444-114.519 145.413  0.00 97.00      PROA   
ATOM   3496  O   SER P 223     -22.484-114.761 144.803  0.00 97.00      PROA   
ATOM   3497  N   GLU P 224     -21.288-114.828 146.718  0.00 97.00      PROA   
ATOM   3498  HN  GLU P 224     -20.468-114.551 147.207  0.00 97.00      PROA   
ATOM   3499  CA  GLU P 224     -22.242-115.610 147.473  0.00 97.00      PROA   
ATOM   3500  HA  GLU P 224     -23.131-115.779 146.879  0.00 97.00      PROA   
ATOM   3501  CB  GLU P 224     -21.691-117.000 147.897  0.00 97.00      PROA   
ATOM   3502  HB1 GLU P 224     -22.377-117.422 148.667  0.00 97.00      PROA   
ATOM   3503  HB2 GLU P 224     -20.695-116.890 148.379  0.00 97.00      PROA   
ATOM   3504  CG  GLU P 224     -21.595-118.026 146.744  0.00 97.00      PROA   
ATOM   3505  HG1 GLU P 224     -20.620-117.961 146.221  0.00 97.00      PROA   
ATOM   3506  HG2 GLU P 224     -22.409-117.856 146.006  0.00 97.00      PROA   
ATOM   3507  CD  GLU P 224     -21.786-119.432 147.302  0.00 97.00      PROA   
ATOM   3508  OE1 GLU P 224     -22.902-119.691 147.819  0.00 97.00      PROA   
ATOM   3509  OE2 GLU P 224     -20.831-120.245 147.241  0.00 97.00      PROA   
ATOM   3510  C   GLU P 224     -22.689-114.866 148.713  0.00 97.00      PROA   
ATOM   3511  O   GLU P 224     -22.081-113.890 149.148  0.00 97.00      PROA   
ATOM   3512  N   TYR P 225     -23.796-115.361 149.310  0.00 97.00      PROA   
ATOM   3513  HN  TYR P 225     -24.245-116.164 148.925  0.00 97.00      PROA   
ATOM   3514  CA  TYR P 225     -24.348-114.918 150.568  0.00 97.00      PROA   
ATOM   3515  HA  TYR P 225     -23.641-114.269 151.067  0.00 97.00      PROA   
ATOM   3516  CB  TYR P 225     -25.726-114.194 150.387  0.00 97.00      PROA   
ATOM   3517  HB1 TYR P 225     -25.603-113.374 149.645  0.00 97.00      PROA   
ATOM   3518  HB2 TYR P 225     -26.032-113.735 151.351  0.00 97.00      PROA   
ATOM   3519  CG  TYR P 225     -26.849-115.096 149.904  0.00 97.00      PROA   
ATOM   3520  CD1 TYR P 225     -27.829-115.565 150.799  0.00 97.00      PROA   
ATOM   3521  HD1 TYR P 225     -27.780-115.287 151.842  0.00 97.00      PROA   
ATOM   3522  CE1 TYR P 225     -28.855-116.413 150.359  0.00 97.00      PROA   
ATOM   3523  HE1 TYR P 225     -29.594-116.772 151.059  0.00 97.00      PROA   
ATOM   3524  CZ  TYR P 225     -28.904-116.813 149.018  0.00 97.00      PROA   
ATOM   3525  OH  TYR P 225     -29.904-117.706 148.577  0.00 97.00      PROA   
ATOM   3526  HH  TYR P 225     -30.532-117.827 149.293  0.00 97.00      PROA   
ATOM   3527  CD2 TYR P 225     -26.941-115.469 148.550  0.00 97.00      PROA   
ATOM   3528  HD2 TYR P 225     -26.210-115.110 147.841  0.00 97.00      PROA   
ATOM   3529  CE2 TYR P 225     -27.952-116.333 148.113  0.00 97.00      PROA   
ATOM   3530  HE2 TYR P 225     -27.991-116.642 147.079  0.00 97.00      PROA   
ATOM   3531  C   TYR P 225     -24.471-116.212 151.353  0.00 97.00      PROA   
ATOM   3532  O   TYR P 225     -24.444-117.289 150.759  0.00 97.00      PROA   
ATOM   3533  N   GLN P 226     -24.595-116.165 152.704  0.00 97.00      PROA   
ATOM   3534  HN  GLN P 226     -24.596-115.306 153.210  0.00 97.00      PROA   
ATOM   3535  CA  GLN P 226     -24.780-117.384 153.475  0.00 97.00      PROA   
ATOM   3536  HA  GLN P 226     -25.138-118.137 152.791  0.00 97.00      PROA   
ATOM   3537  CB  GLN P 226     -23.486-117.944 154.141  0.00 97.00      PROA   
ATOM   3538  HB1 GLN P 226     -23.736-118.525 155.057  0.00 97.00      PROA   
ATOM   3539  HB2 GLN P 226     -22.850-117.091 154.466  0.00 97.00      PROA   
ATOM   3540  CG  GLN P 226     -22.661-118.888 153.232  0.00 97.00      PROA   
ATOM   3541  HG1 GLN P 226     -21.827-119.344 153.803  0.00 97.00      PROA   
ATOM   3542  HG2 GLN P 226     -22.240-118.301 152.386  0.00 97.00      PROA   
ATOM   3543  CD  GLN P 226     -23.544-120.017 152.684  0.00 97.00      PROA   
ATOM   3544  OE1 GLN P 226     -24.456-120.500 153.367  0.00 97.00      PROA   
ATOM   3545  NE2 GLN P 226     -23.300-120.417 151.405  0.00 97.00      PROA   
ATOM   3546 HE21 GLN P 226     -24.008-120.959 150.954  0.00 97.00      PROA   
ATOM   3547 HE22 GLN P 226     -22.597-119.974 150.855  0.00 97.00      PROA   
ATOM   3548  C   GLN P 226     -25.928-117.308 154.441  0.00 97.00      PROA   
ATOM   3549  O   GLN P 226     -26.364-116.235 154.853  0.00 97.00      PROA   
ATOM   3550  N   ILE P 227     -26.480-118.504 154.764  0.00 97.00      PROA   
ATOM   3551  HN  ILE P 227     -26.050-119.348 154.448  0.00 97.00      PROA   
ATOM   3552  CA  ILE P 227     -27.777-118.645 155.387  0.00 97.00      PROA   
ATOM   3553  HA  ILE P 227     -28.164-117.662 155.617  0.00 97.00      PROA   
ATOM   3554  CB  ILE P 227     -28.798-119.362 154.498  0.00 97.00      PROA   
ATOM   3555  HB  ILE P 227     -28.708-120.468 154.601  0.00 97.00      PROA   
ATOM   3556  CG2 ILE P 227     -30.201-118.922 154.968  0.00 97.00      PROA   
ATOM   3557 HG21 ILE P 227     -30.336-117.830 154.818  0.00 97.00      PROA   
ATOM   3558 HG22 ILE P 227     -30.359-119.151 156.040  0.00 97.00      PROA   
ATOM   3559 HG23 ILE P 227     -30.989-119.440 154.387  0.00 97.00      PROA   
ATOM   3560  CG1 ILE P 227     -28.583-119.050 152.990  0.00 97.00      PROA   
ATOM   3561 HG11 ILE P 227     -27.571-119.383 152.670  0.00 97.00      PROA   
ATOM   3562 HG12 ILE P 227     -28.644-117.950 152.843  0.00 97.00      PROA   
ATOM   3563  CD  ILE P 227     -29.594-119.751 152.073  0.00 97.00      PROA   
ATOM   3564  HD1 ILE P 227     -30.612-119.326 152.202  0.00 97.00      PROA   
ATOM   3565  HD2 ILE P 227     -29.634-120.837 152.304  0.00 97.00      PROA   
ATOM   3566  HD3 ILE P 227     -29.299-119.630 151.009  0.00 97.00      PROA   
ATOM   3567  C   ILE P 227     -27.588-119.396 156.686  0.00 97.00      PROA   
ATOM   3568  O   ILE P 227     -26.999-120.472 156.727  0.00 97.00      PROA   
ATOM   3569  N   LEU P 228     -28.084-118.825 157.804  0.00 97.00      PROA   
ATOM   3570  HN  LEU P 228     -28.574-117.958 157.751  0.00 97.00      PROA   
ATOM   3571  CA  LEU P 228     -27.771-119.279 159.145  0.00 97.00      PROA   
ATOM   3572  HA  LEU P 228     -26.849-119.846 159.134  0.00 97.00      PROA   
ATOM   3573  CB  LEU P 228     -27.588-118.060 160.091  0.00 97.00      PROA   
ATOM   3574  HB1 LEU P 228     -27.452-118.435 161.129  0.00 97.00      PROA   
ATOM   3575  HB2 LEU P 228     -28.502-117.428 160.077  0.00 97.00      PROA   
ATOM   3576  CG  LEU P 228     -26.357-117.155 159.788  0.00 97.00      PROA   
ATOM   3577  HG  LEU P 228     -25.484-117.824 159.603  0.00 97.00      PROA   
ATOM   3578  CD1 LEU P 228     -26.513-116.225 158.566  0.00 97.00      PROA   
ATOM   3579 HD11 LEU P 228     -27.438-115.619 158.660  0.00 97.00      PROA   
ATOM   3580 HD12 LEU P 228     -26.549-116.795 157.617  0.00 97.00      PROA   
ATOM   3581 HD13 LEU P 228     -25.647-115.532 158.503  0.00 97.00      PROA   
ATOM   3582  CD2 LEU P 228     -26.018-116.291 161.017  0.00 97.00      PROA   
ATOM   3583 HD21 LEU P 228     -25.835-116.929 161.906  0.00 97.00      PROA   
ATOM   3584 HD22 LEU P 228     -26.860-115.600 161.238  0.00 97.00      PROA   
ATOM   3585 HD23 LEU P 228     -25.108-115.686 160.821  0.00 97.00      PROA   
ATOM   3586  C   LEU P 228     -28.859-120.202 159.672  0.00 97.00      PROA   
ATOM   3587  O   LEU P 228     -28.862-120.565 160.847  0.00 97.00      PROA   
ATOM   3588  N   THR P 229     -29.784-120.592 158.769  0.00 97.00      PROA   
ATOM   3589  HN  THR P 229     -29.625-120.293 157.833  0.00 97.00      PROA   
ATOM   3590  CA  THR P 229     -31.011-121.345 158.962  0.00 97.00      PROA   
ATOM   3591  HA  THR P 229     -30.799-122.395 158.832  0.00 97.00      PROA   
ATOM   3592  CB  THR P 229     -31.780-121.108 160.279  0.00 97.00      PROA   
ATOM   3593  HB  THR P 229     -31.732-120.025 160.536  0.00 97.00      PROA   
ATOM   3594  OG1 THR P 229     -31.187-121.857 161.329  0.00 97.00      PROA   
ATOM   3595  HG1 THR P 229     -30.276-121.555 161.370  0.00 97.00      PROA   
ATOM   3596  CG2 THR P 229     -33.267-121.535 160.259  0.00 97.00      PROA   
ATOM   3597 HG21 THR P 229     -33.375-122.614 160.041  0.00 97.00      PROA   
ATOM   3598 HG22 THR P 229     -33.857-120.965 159.519  0.00 97.00      PROA   
ATOM   3599 HG23 THR P 229     -33.717-121.347 161.259  0.00 97.00      PROA   
ATOM   3600  C   THR P 229     -31.844-120.869 157.806  0.00 97.00      PROA   
ATOM   3601  O   THR P 229     -32.440-119.798 157.891  0.00 97.00      PROA   
ATOM   3602  N   ALA P 230     -31.892-121.603 156.664  0.00 97.00      PROA   
ATOM   3603  HN  ALA P 230     -31.332-122.416 156.517  0.00 97.00      PROA   
ATOM   3604  CA  ALA P 230     -32.820-121.269 155.596  0.00 97.00      PROA   
ATOM   3605  HA  ALA P 230     -32.723-120.211 155.408  0.00 97.00      PROA   
ATOM   3606  CB  ALA P 230     -32.525-122.017 154.284  0.00 97.00      PROA   
ATOM   3607  HB1 ALA P 230     -32.622-123.115 154.423  0.00 97.00      PROA   
ATOM   3608  HB2 ALA P 230     -31.488-121.791 153.951  0.00 97.00      PROA   
ATOM   3609  HB3 ALA P 230     -33.216-121.688 153.481  0.00 97.00      PROA   
ATOM   3610  C   ALA P 230     -34.248-121.518 156.026  0.00 97.00      PROA   
ATOM   3611  O   ALA P 230     -34.515-122.476 156.732  0.00 97.00      PROA   
ATOM   3612  N   ARG P 231     -35.193-120.641 155.640  0.00 97.00      PROA   
ATOM   3613  HN  ARG P 231     -34.927-119.858 155.078  0.00 97.00      PROA   
ATOM   3614  CA  ARG P 231     -36.511-120.576 156.233  0.00 97.00      PROA   
ATOM   3615  HA  ARG P 231     -36.639-121.389 156.930  0.00 97.00      PROA   
ATOM   3616  CB  ARG P 231     -36.684-119.253 157.023  0.00 97.00      PROA   
ATOM   3617  HB1 ARG P 231     -37.744-119.142 157.315  0.00 97.00      PROA   
ATOM   3618  HB2 ARG P 231     -36.429-118.387 156.377  0.00 97.00      PROA   
ATOM   3619  CG  ARG P 231     -35.819-119.207 158.299  0.00 97.00      PROA   
ATOM   3620  HG1 ARG P 231     -34.789-118.923 157.998  0.00 97.00      PROA   
ATOM   3621  HG2 ARG P 231     -35.761-120.233 158.719  0.00 97.00      PROA   
ATOM   3622  CD  ARG P 231     -36.284-118.221 159.397  0.00 97.00      PROA   
ATOM   3623  HD1 ARG P 231     -36.294-117.193 158.974  0.00 97.00      PROA   
ATOM   3624  HD2 ARG P 231     -35.608-118.247 160.276  0.00 97.00      PROA   
ATOM   3625  NE  ARG P 231     -37.682-118.506 159.854  0.00 97.00      PROA   
ATOM   3626  HE  ARG P 231     -38.378-117.866 159.523  0.00 97.00      PROA   
ATOM   3627  CZ  ARG P 231     -38.154-119.755 160.003  0.00 97.00      PROA   
ATOM   3628  NH1 ARG P 231     -37.489-120.707 160.653  0.00 97.00      PROA   
ATOM   3629 HH11 ARG P 231     -36.622-120.484 161.074  0.00 97.00      PROA   
ATOM   3630 HH12 ARG P 231     -37.886-121.628 160.617  0.00 97.00      PROA   
ATOM   3631  NH2 ARG P 231     -39.301-120.091 159.392  0.00 97.00      PROA   
ATOM   3632 HH21 ARG P 231     -39.684-119.397 158.779  0.00 97.00      PROA   
ATOM   3633 HH22 ARG P 231     -39.400-121.058 159.159  0.00 97.00      PROA   
ATOM   3634  C   ARG P 231     -37.648-120.697 155.244  0.00 97.00      PROA   
ATOM   3635  O   ARG P 231     -37.505-120.513 154.044  0.00 97.00      PROA   
ATOM   3636  N   ARG P 232     -38.857-120.987 155.760  0.00 97.00      PROA   
ATOM   3637  HN  ARG P 232     -38.921-121.307 156.707  0.00 97.00      PROA   
ATOM   3638  CA  ARG P 232     -40.121-120.914 155.051  0.00 97.00      PROA   
ATOM   3639  HA  ARG P 232     -40.123-121.699 154.310  0.00 97.00      PROA   
ATOM   3640  CB  ARG P 232     -41.250-121.153 156.081  0.00 97.00      PROA   
ATOM   3641  HB1 ARG P 232     -42.168-120.578 155.838  0.00 97.00      PROA   
ATOM   3642  HB2 ARG P 232     -40.892-120.761 157.060  0.00 97.00      PROA   
ATOM   3643  CG  ARG P 232     -41.584-122.646 156.247  0.00 97.00      PROA   
ATOM   3644  HG1 ARG P 232     -41.864-122.850 157.306  0.00 97.00      PROA   
ATOM   3645  HG2 ARG P 232     -40.661-123.228 156.050  0.00 97.00      PROA   
ATOM   3646  CD  ARG P 232     -42.703-123.108 155.308  0.00 97.00      PROA   
ATOM   3647  HD1 ARG P 232     -42.827-124.210 155.315  0.00 97.00      PROA   
ATOM   3648  HD2 ARG P 232     -42.509-122.766 154.267  0.00 97.00      PROA   
ATOM   3649  NE  ARG P 232     -43.947-122.511 155.884  0.00 97.00      PROA   
ATOM   3650  HE  ARG P 232     -44.028-122.538 156.877  0.00 97.00      PROA   
ATOM   3651  CZ  ARG P 232     -44.750-121.629 155.255  0.00 97.00      PROA   
ATOM   3652  NH1 ARG P 232     -44.727-121.439 153.928  0.00 97.00      PROA   
ATOM   3653 HH11 ARG P 232     -44.067-121.944 153.382  0.00 97.00      PROA   
ATOM   3654 HH12 ARG P 232     -45.328-120.754 153.525  0.00 97.00      PROA   
ATOM   3655  NH2 ARG P 232     -45.580-120.884 156.009  0.00 97.00      PROA   
ATOM   3656 HH21 ARG P 232     -45.505-120.947 157.001  0.00 97.00      PROA   
ATOM   3657 HH22 ARG P 232     -46.123-120.176 155.568  0.00 97.00      PROA   
ATOM   3658  C   ARG P 232     -40.392-119.621 154.293  0.00 97.00      PROA   
ATOM   3659  O   ARG P 232     -40.874-119.640 153.166  0.00 97.00      PROA   
ATOM   3660  N   GLU P 233     -40.058-118.470 154.893  0.00 97.00      PROA   
ATOM   3661  HN  GLU P 233     -39.815-118.481 155.864  0.00 97.00      PROA   
ATOM   3662  CA  GLU P 233     -40.126-117.144 154.332  0.00 97.00      PROA   
ATOM   3663  HA  GLU P 233     -41.056-117.069 153.786  0.00 97.00      PROA   
ATOM   3664  CB  GLU P 233     -40.180-116.098 155.482  0.00 97.00      PROA   
ATOM   3665  HB1 GLU P 233     -41.200-116.118 155.930  0.00 97.00      PROA   
ATOM   3666  HB2 GLU P 233     -40.039-115.085 155.047  0.00 97.00      PROA   
ATOM   3667  CG  GLU P 233     -39.129-116.304 156.605  0.00 97.00      PROA   
ATOM   3668  HG1 GLU P 233     -38.861-115.307 157.019  0.00 97.00      PROA   
ATOM   3669  HG2 GLU P 233     -38.207-116.756 156.191  0.00 97.00      PROA   
ATOM   3670  CD  GLU P 233     -39.623-117.150 157.785  0.00 97.00      PROA   
ATOM   3671  OE1 GLU P 233     -40.119-118.281 157.566  0.00 97.00      PROA   
ATOM   3672  OE2 GLU P 233     -39.478-116.682 158.944  0.00 97.00      PROA   
ATOM   3673  C   GLU P 233     -39.042-116.843 153.302  0.00 97.00      PROA   
ATOM   3674  O   GLU P 233     -39.178-115.909 152.512  0.00 97.00      PROA   
ATOM   3675  N   ASP P 234     -37.970-117.669 153.236  0.00 97.00      PROA   
ATOM   3676  HN  ASP P 234     -37.813-118.358 153.939  0.00 97.00      PROA   
ATOM   3677  CA  ASP P 234     -36.956-117.625 152.196  0.00 97.00      PROA   
ATOM   3678  HA  ASP P 234     -36.705-116.590 152.007  0.00 97.00      PROA   
ATOM   3679  CB  ASP P 234     -35.656-118.391 152.594  0.00 97.00      PROA   
ATOM   3680  HB1 ASP P 234     -34.891-118.290 151.800  0.00 97.00      PROA   
ATOM   3681  HB2 ASP P 234     -35.869-119.473 152.706  0.00 97.00      PROA   
ATOM   3682  CG  ASP P 234     -34.990-117.915 153.887  0.00 97.00      PROA   
ATOM   3683  OD1 ASP P 234     -35.444-116.929 154.520  0.00 97.00      PROA   
ATOM   3684  OD2 ASP P 234     -33.967-118.558 154.242  0.00 97.00      PROA   
ATOM   3685  C   ASP P 234     -37.457-118.256 150.892  0.00 97.00      PROA   
ATOM   3686  O   ASP P 234     -36.835-118.102 149.844  0.00 97.00      PROA   
ATOM   3687  N   SER P 235     -38.588-119.005 150.920  0.00 97.00      PROA   
ATOM   3688  HN  SER P 235     -39.088-119.089 151.779  0.00 97.00      PROA   
ATOM   3689  CA  SER P 235     -39.097-119.767 149.781  0.00 97.00      PROA   
ATOM   3690  HA  SER P 235     -38.289-120.418 149.476  0.00 97.00      PROA   
ATOM   3691  CB  SER P 235     -40.324-120.673 150.130  0.00 97.00      PROA   
ATOM   3692  HB1 SER P 235     -40.090-121.235 151.058  0.00 97.00      PROA   
ATOM   3693  HB2 SER P 235     -40.496-121.408 149.317  0.00 97.00      PROA   
ATOM   3694  OG  SER P 235     -41.536-119.954 150.358  0.00 97.00      PROA   
ATOM   3695  HG1 SER P 235     -41.483-119.172 149.796  0.00 97.00      PROA   
ATOM   3696  C   SER P 235     -39.474-118.909 148.577  0.00 97.00      PROA   
ATOM   3697  O   SER P 235     -40.457-118.170 148.603  0.00 97.00      PROA   
ATOM   3698  N   GLY P 236     -38.717-118.990 147.462  0.00 97.00      PROA   
ATOM   3699  HN  GLY P 236     -37.897-119.556 147.409  0.00 97.00      PROA   
ATOM   3700  CA  GLY P 236     -39.091-118.181 146.323  0.00 97.00      PROA   
ATOM   3701  HA1 GLY P 236     -39.122-117.147 146.640  0.00 97.00      PROA   
ATOM   3702  HA2 GLY P 236     -40.036-118.547 145.944  0.00 97.00      PROA   
ATOM   3703  C   GLY P 236     -38.110-118.277 145.208  0.00 97.00      PROA   
ATOM   3704  O   GLY P 236     -37.549-119.331 144.935  0.00 97.00      PROA   
ATOM   3705  N   LEU P 237     -37.904-117.142 144.511  0.00 97.00      PROA   
ATOM   3706  HN  LEU P 237     -38.334-116.286 144.784  0.00 97.00      PROA   
ATOM   3707  CA  LEU P 237     -37.132-117.068 143.300  0.00 97.00      PROA   
ATOM   3708  HA  LEU P 237     -36.802-118.054 143.004  0.00 97.00      PROA   
ATOM   3709  CB  LEU P 237     -37.945-116.436 142.149  0.00 97.00      PROA   
ATOM   3710  HB1 LEU P 237     -37.304-116.406 141.248  0.00 97.00      PROA   
ATOM   3711  HB2 LEU P 237     -38.218-115.390 142.411  0.00 97.00      PROA   
ATOM   3712  CG  LEU P 237     -39.236-117.177 141.730  0.00 97.00      PROA   
ATOM   3713  HG  LEU P 237     -39.926-117.236 142.604  0.00 97.00      PROA   
ATOM   3714  CD1 LEU P 237     -39.944-116.381 140.618  0.00 97.00      PROA   
ATOM   3715 HD11 LEU P 237     -39.268-116.279 139.742  0.00 97.00      PROA   
ATOM   3716 HD12 LEU P 237     -40.198-115.361 140.973  0.00 97.00      PROA   
ATOM   3717 HD13 LEU P 237     -40.873-116.894 140.293  0.00 97.00      PROA   
ATOM   3718  CD2 LEU P 237     -38.937-118.606 141.251  0.00 97.00      PROA   
ATOM   3719 HD21 LEU P 237     -38.497-119.201 142.075  0.00 97.00      PROA   
ATOM   3720 HD22 LEU P 237     -38.216-118.580 140.406  0.00 97.00      PROA   
ATOM   3721 HD23 LEU P 237     -39.863-119.112 140.910  0.00 97.00      PROA   
ATOM   3722  C   LEU P 237     -35.900-116.237 143.571  0.00 97.00      PROA   
ATOM   3723  O   LEU P 237     -35.952-115.236 144.278  0.00 97.00      PROA   
ATOM   3724  N   TYR P 238     -34.743-116.693 143.046  0.00 97.00      PROA   
ATOM   3725  HN  TYR P 238     -34.747-117.536 142.510  0.00 97.00      PROA   
ATOM   3726  CA  TYR P 238     -33.431-116.137 143.300  0.00 97.00      PROA   
ATOM   3727  HA  TYR P 238     -33.528-115.190 143.814  0.00 97.00      PROA   
ATOM   3728  CB  TYR P 238     -32.538-117.110 144.114  0.00 97.00      PROA   
ATOM   3729  HB1 TYR P 238     -31.475-116.786 144.116  0.00 97.00      PROA   
ATOM   3730  HB2 TYR P 238     -32.591-118.133 143.680  0.00 97.00      PROA   
ATOM   3731  CG  TYR P 238     -33.008-117.176 145.540  0.00 97.00      PROA   
ATOM   3732  CD1 TYR P 238     -34.096-117.988 145.912  0.00 97.00      PROA   
ATOM   3733  HD1 TYR P 238     -34.615-118.566 145.161  0.00 97.00      PROA   
ATOM   3734  CE1 TYR P 238     -34.511-118.054 147.248  0.00 97.00      PROA   
ATOM   3735  HE1 TYR P 238     -35.349-118.678 147.523  0.00 97.00      PROA   
ATOM   3736  CZ  TYR P 238     -33.817-117.329 148.223  0.00 97.00      PROA   
ATOM   3737  OH  TYR P 238     -34.205-117.377 149.572  0.00 97.00      PROA   
ATOM   3738  HH  TYR P 238     -35.100-117.731 149.610  0.00 97.00      PROA   
ATOM   3739  CD2 TYR P 238     -32.326-116.453 146.533  0.00 97.00      PROA   
ATOM   3740  HD2 TYR P 238     -31.481-115.835 146.266  0.00 97.00      PROA   
ATOM   3741  CE2 TYR P 238     -32.727-116.534 147.869  0.00 97.00      PROA   
ATOM   3742  HE2 TYR P 238     -32.204-115.970 148.628  0.00 97.00      PROA   
ATOM   3743  C   TYR P 238     -32.713-115.874 142.002  0.00 97.00      PROA   
ATOM   3744  O   TYR P 238     -32.719-116.707 141.103  0.00 97.00      PROA   
ATOM   3745  N   TRP P 239     -32.031-114.714 141.879  0.00 97.00      PROA   
ATOM   3746  HN  TRP P 239     -32.058-114.012 142.585  0.00 97.00      PROA   
ATOM   3747  CA  TRP P 239     -31.213-114.450 140.714  0.00 97.00      PROA   
ATOM   3748  HA  TRP P 239     -30.854-115.392 140.319  0.00 97.00      PROA   
ATOM   3749  CB  TRP P 239     -31.979-113.720 139.570  0.00 97.00      PROA   
ATOM   3750  HB1 TRP P 239     -32.807-114.395 139.268  0.00 97.00      PROA   
ATOM   3751  HB2 TRP P 239     -31.324-113.620 138.679  0.00 97.00      PROA   
ATOM   3752  CG  TRP P 239     -32.590-112.389 139.885  0.00 97.00      PROA   
ATOM   3753  CD1 TRP P 239     -33.777-112.198 140.539  0.00 97.00      PROA   
ATOM   3754  HD1 TRP P 239     -34.370-112.994 140.952  0.00 97.00      PROA   
ATOM   3755  NE1 TRP P 239     -34.096-110.869 140.555  0.00 97.00      PROA   
ATOM   3756  HE1 TRP P 239     -34.929-110.487 140.892  0.00 97.00      PROA   
ATOM   3757  CE2 TRP P 239     -33.115-110.161 139.925  0.00 97.00      PROA   
ATOM   3758  CD2 TRP P 239     -32.139-111.086 139.483  0.00 97.00      PROA   
ATOM   3759  CE3 TRP P 239     -31.026-110.626 138.782  0.00 97.00      PROA   
ATOM   3760  HE3 TRP P 239     -30.269-111.309 138.425  0.00 97.00      PROA   
ATOM   3761  CZ3 TRP P 239     -30.890-109.251 138.576  0.00 97.00      PROA   
ATOM   3762  HZ3 TRP P 239     -30.010-108.870 138.082  0.00 97.00      PROA   
ATOM   3763  CZ2 TRP P 239     -32.986-108.798 139.705  0.00 97.00      PROA   
ATOM   3764  HZ2 TRP P 239     -33.724-108.100 140.071  0.00 97.00      PROA   
ATOM   3765  CH2 TRP P 239     -31.851-108.352 139.029  0.00 97.00      PROA   
ATOM   3766  HH2 TRP P 239     -31.698-107.292 138.880  0.00 97.00      PROA   
ATOM   3767  C   TRP P 239     -29.983-113.682 141.120  0.00 97.00      PROA   
ATOM   3768  O   TRP P 239     -29.930-113.059 142.178  0.00 97.00      PROA   
ATOM   3769  N   CYS P 240     -28.945-113.749 140.259  0.00 97.00      PROA   
ATOM   3770  HN  CYS P 240     -29.029-114.309 139.437  0.00 97.00      PROA   
ATOM   3771  CA  CYS P 240     -27.682-113.068 140.446  0.00 97.00      PROA   
ATOM   3772  HA  CYS P 240     -27.810-112.329 141.220  0.00 97.00      PROA   
ATOM   3773  CB  CYS P 240     -26.530-114.028 140.863  0.00 97.00      PROA   
ATOM   3774  HB1 CYS P 240     -26.767-114.372 141.893  0.00 97.00      PROA   
ATOM   3775  HB2 CYS P 240     -25.566-113.477 140.924  0.00 97.00      PROA   
ATOM   3776  SG  CYS P 240     -26.375-115.502 139.796  0.00 97.00      PROA   
ATOM   3777  C   CYS P 240     -27.310-112.308 139.192  0.00 97.00      PROA   
ATOM   3778  O   CYS P 240     -27.756-112.598 138.087  0.00 97.00      PROA   
ATOM   3779  N   GLU P 241     -26.481-111.259 139.349  0.00 97.00      PROA   
ATOM   3780  HN  GLU P 241     -26.149-111.006 140.253  0.00 97.00      PROA   
ATOM   3781  CA  GLU P 241     -26.129-110.363 138.273  0.00 97.00      PROA   
ATOM   3782  HA  GLU P 241     -26.534-110.725 137.338  0.00 97.00      PROA   
ATOM   3783  CB  GLU P 241     -26.753-108.973 138.524  0.00 97.00      PROA   
ATOM   3784  HB1 GLU P 241     -26.499-108.644 139.553  0.00 97.00      PROA   
ATOM   3785  HB2 GLU P 241     -27.854-109.147 138.497  0.00 97.00      PROA   
ATOM   3786  CG  GLU P 241     -26.355-107.861 137.535  0.00 97.00      PROA   
ATOM   3787  HG1 GLU P 241     -26.351-108.256 136.496  0.00 97.00      PROA   
ATOM   3788  HG2 GLU P 241     -25.347-107.464 137.777  0.00 97.00      PROA   
ATOM   3789  CD  GLU P 241     -27.346-106.707 137.564  0.00 97.00      PROA   
ATOM   3790  OE1 GLU P 241     -28.318-106.754 138.357  0.00 97.00      PROA   
ATOM   3791  OE2 GLU P 241     -27.161-105.776 136.738  0.00 97.00      PROA   
ATOM   3792  C   GLU P 241     -24.632-110.314 138.090  0.00 97.00      PROA   
ATOM   3793  O   GLU P 241     -23.871-110.391 139.053  0.00 97.00      PROA   
ATOM   3794  N   ALA P 242     -24.179-110.222 136.815  0.00 97.00      PROA   
ATOM   3795  HN  ALA P 242     -24.812-110.195 136.047  0.00 97.00      PROA   
ATOM   3796  CA  ALA P 242     -22.777-110.202 136.470  0.00 97.00      PROA   
ATOM   3797  HA  ALA P 242     -22.206-109.825 137.308  0.00 97.00      PROA   
ATOM   3798  CB  ALA P 242     -22.278-111.608 136.082  0.00 97.00      PROA   
ATOM   3799  HB1 ALA P 242     -22.850-112.000 135.214  0.00 97.00      PROA   
ATOM   3800  HB2 ALA P 242     -22.431-112.304 136.936  0.00 97.00      PROA   
ATOM   3801  HB3 ALA P 242     -21.197-111.597 135.832  0.00 97.00      PROA   
ATOM   3802  C   ALA P 242     -22.575-109.254 135.308  0.00 97.00      PROA   
ATOM   3803  O   ALA P 242     -23.404-109.162 134.406  0.00 97.00      PROA   
ATOM   3804  N   ALA P 243     -21.456-108.491 135.324  0.00 97.00      PROA   
ATOM   3805  HN  ALA P 243     -20.790-108.558 136.060  0.00 97.00      PROA   
ATOM   3806  CA  ALA P 243     -21.239-107.421 134.381  0.00 97.00      PROA   
ATOM   3807  HA  ALA P 243     -21.634-107.705 133.414  0.00 97.00      PROA   
ATOM   3808  CB  ALA P 243     -21.916-106.124 134.879  0.00 97.00      PROA   
ATOM   3809  HB1 ALA P 243     -21.507-105.827 135.869  0.00 97.00      PROA   
ATOM   3810  HB2 ALA P 243     -23.008-106.291 135.001  0.00 97.00      PROA   
ATOM   3811  HB3 ALA P 243     -21.772-105.284 134.168  0.00 97.00      PROA   
ATOM   3812  C   ALA P 243     -19.757-107.158 134.217  0.00 97.00      PROA   
ATOM   3813  O   ALA P 243     -18.927-107.586 135.017  0.00 97.00      PROA   
ATOM   3814  N   THR P 244     -19.395-106.425 133.139  0.00 97.00      PROA   
ATOM   3815  HN  THR P 244     -20.083-106.186 132.455  0.00 97.00      PROA   
ATOM   3816  CA  THR P 244     -18.131-105.723 132.980  0.00 97.00      PROA   
ATOM   3817  HA  THR P 244     -17.319-106.419 133.149  0.00 97.00      PROA   
ATOM   3818  CB  THR P 244     -18.000-105.106 131.598  0.00 97.00      PROA   
ATOM   3819  HB  THR P 244     -17.101-104.461 131.540  0.00 97.00      PROA   
ATOM   3820  OG1 THR P 244     -19.144-104.320 131.318  0.00 97.00      PROA   
ATOM   3821  HG1 THR P 244     -19.332-103.846 132.132  0.00 97.00      PROA   
ATOM   3822  CG2 THR P 244     -17.865-106.172 130.497  0.00 97.00      PROA   
ATOM   3823 HG21 THR P 244     -18.723-106.875 130.509  0.00 97.00      PROA   
ATOM   3824 HG22 THR P 244     -16.926-106.746 130.627  0.00 97.00      PROA   
ATOM   3825 HG23 THR P 244     -17.836-105.674 129.502  0.00 97.00      PROA   
ATOM   3826  C   THR P 244     -18.016-104.585 133.995  0.00 97.00      PROA   
ATOM   3827  O   THR P 244     -18.995-103.890 134.256  0.00 97.00      PROA   
ATOM   3828  N   GLU P 245     -16.798-104.344 134.534  0.00 97.00      PROA   
ATOM   3829  HN  GLU P 245     -16.015-104.886 134.235  0.00 97.00      PROA   
ATOM   3830  CA  GLU P 245     -16.438-103.369 135.559  0.00 97.00      PROA   
ATOM   3831  HA  GLU P 245     -16.950-103.610 136.480  0.00 97.00      PROA   
ATOM   3832  CB  GLU P 245     -14.894-103.532 135.690  0.00 97.00      PROA   
ATOM   3833  HB1 GLU P 245     -14.400-103.017 134.838  0.00 97.00      PROA   
ATOM   3834  HB2 GLU P 245     -14.706-104.626 135.555  0.00 97.00      PROA   
ATOM   3835  CG  GLU P 245     -14.217-103.070 136.997  0.00 97.00      PROA   
ATOM   3836  HG1 GLU P 245     -14.989-102.842 137.758  0.00 97.00      PROA   
ATOM   3837  HG2 GLU P 245     -13.633-102.146 136.803  0.00 97.00      PROA   
ATOM   3838  CD  GLU P 245     -13.246-104.099 137.599  0.00 97.00      PROA   
ATOM   3839  OE1 GLU P 245     -12.729-104.982 136.871  0.00 97.00      PROA   
ATOM   3840  OE2 GLU P 245     -13.005-103.994 138.827  0.00 97.00      PROA   
ATOM   3841  C   GLU P 245     -16.803-101.947 135.126  0.00 97.00      PROA   
ATOM   3842  O   GLU P 245     -17.392-101.152 135.858  0.00 97.00      PROA   
ATOM   3843  N   ASP P 246     -16.501-101.667 133.855  0.00 97.00      PROA   
ATOM   3844  HN  ASP P 246     -15.956-102.344 133.359  0.00 97.00      PROA   
ATOM   3845  CA  ASP P 246     -16.725-100.502 133.040  0.00 97.00      PROA   
ATOM   3846  HA  ASP P 246     -16.395 -99.633 133.593  0.00 97.00      PROA   
ATOM   3847  CB  ASP P 246     -15.825-100.678 131.768  0.00 97.00      PROA   
ATOM   3848  HB1 ASP P 246     -14.781-100.386 132.022  0.00 97.00      PROA   
ATOM   3849  HB2 ASP P 246     -16.157-100.027 130.937  0.00 97.00      PROA   
ATOM   3850  CG  ASP P 246     -15.769-102.141 131.287  0.00 97.00      PROA   
ATOM   3851  OD1 ASP P 246     -15.082-102.980 131.932  0.00 97.00      PROA   
ATOM   3852  OD2 ASP P 246     -16.469-102.454 130.296  0.00 97.00      PROA   
ATOM   3853  C   ASP P 246     -18.195-100.249 132.659  0.00 97.00      PROA   
ATOM   3854  O   ASP P 246     -18.541 -99.153 132.220  0.00 97.00      PROA   
ATOM   3855  N   GLY P 247     -19.114-101.232 132.830  0.00 97.00      PROA   
ATOM   3856  HN  GLY P 247     -18.835-102.077 133.280  0.00 97.00      PROA   
ATOM   3857  CA  GLY P 247     -20.547-101.064 132.559  0.00 97.00      PROA   
ATOM   3858  HA1 GLY P 247     -20.870-100.111 132.956  0.00 97.00      PROA   
ATOM   3859  HA2 GLY P 247     -21.059-101.892 133.028  0.00 97.00      PROA   
ATOM   3860  C   GLY P 247     -20.926-101.094 131.097  0.00 97.00      PROA   
ATOM   3861  O   GLY P 247     -22.034-100.715 130.715  0.00 97.00      PROA   
ATOM   3862  N   ASN P 248     -20.013-101.570 130.232  0.00 97.00      PROA   
ATOM   3863  HN  ASN P 248     -19.099-101.800 130.557  0.00 97.00      PROA   
ATOM   3864  CA  ASN P 248     -20.282-101.849 128.837  0.00 97.00      PROA   
ATOM   3865  HA  ASN P 248     -20.699-100.956 128.396  0.00 97.00      PROA   
ATOM   3866  CB  ASN P 248     -18.965-102.234 128.120  0.00 97.00      PROA   
ATOM   3867  HB1 ASN P 248     -19.152-102.740 127.151  0.00 97.00      PROA   
ATOM   3868  HB2 ASN P 248     -18.366-102.912 128.765  0.00 97.00      PROA   
ATOM   3869  CG  ASN P 248     -18.212-100.934 127.815  0.00 97.00      PROA   
ATOM   3870  OD1 ASN P 248     -18.819 -99.950 127.380  0.00 97.00      PROA   
ATOM   3871  ND2 ASN P 248     -16.881-100.902 128.082  0.00 97.00      PROA   
ATOM   3872 HD21 ASN P 248     -16.394-100.046 127.932  0.00 97.00      PROA   
ATOM   3873 HD22 ASN P 248     -16.497-101.616 128.672  0.00 97.00      PROA   
ATOM   3874  C   ASN P 248     -21.327-102.928 128.637  0.00 97.00      PROA   
ATOM   3875  O   ASN P 248     -22.252-102.762 127.843  0.00 97.00      PROA   
ATOM   3876  N   VAL P 249     -21.217-104.040 129.392  0.00 97.00      PROA   
ATOM   3877  HN  VAL P 249     -20.449-104.131 130.024  0.00 97.00      PROA   
ATOM   3878  CA  VAL P 249     -22.074-105.197 129.273  0.00 97.00      PROA   
ATOM   3879  HA  VAL P 249     -22.937-104.959 128.670  0.00 97.00      PROA   
ATOM   3880  CB  VAL P 249     -21.345-106.390 128.660  0.00 97.00      PROA   
ATOM   3881  HB  VAL P 249     -20.525-106.726 129.333  0.00 97.00      PROA   
ATOM   3882  CG1 VAL P 249     -22.323-107.568 128.448  0.00 97.00      PROA   
ATOM   3883 HG11 VAL P 249     -23.167-107.257 127.797  0.00 97.00      PROA   
ATOM   3884 HG12 VAL P 249     -22.731-107.945 129.408  0.00 97.00      PROA   
ATOM   3885 HG13 VAL P 249     -21.794-108.407 127.951  0.00 97.00      PROA   
ATOM   3886  CG2 VAL P 249     -20.697-105.970 127.324  0.00 97.00      PROA   
ATOM   3887 HG21 VAL P 249     -19.978-105.135 127.449  0.00 97.00      PROA   
ATOM   3888 HG22 VAL P 249     -21.478-105.666 126.597  0.00 97.00      PROA   
ATOM   3889 HG23 VAL P 249     -20.131-106.826 126.902  0.00 97.00      PROA   
ATOM   3890  C   VAL P 249     -22.544-105.589 130.655  0.00 97.00      PROA   
ATOM   3891  O   VAL P 249     -21.743-105.823 131.553  0.00 97.00      PROA   
ATOM   3892  N   LEU P 250     -23.875-105.712 130.849  0.00 97.00      PROA   
ATOM   3893  HN  LEU P 250     -24.523-105.486 130.128  0.00 97.00      PROA   
ATOM   3894  CA  LEU P 250     -24.448-106.312 132.032  0.00 97.00      PROA   
ATOM   3895  HA  LEU P 250     -23.658-106.786 132.599  0.00 97.00      PROA   
ATOM   3896  CB  LEU P 250     -25.163-105.352 133.033  0.00 97.00      PROA   
ATOM   3897  HB1 LEU P 250     -24.351-104.765 133.522  0.00 97.00      PROA   
ATOM   3898  HB2 LEU P 250     -25.636-105.961 133.833  0.00 97.00      PROA   
ATOM   3899  CG  LEU P 250     -26.209-104.306 132.542  0.00 97.00      PROA   
ATOM   3900  HG  LEU P 250     -26.467-103.725 133.464  0.00 97.00      PROA   
ATOM   3901  CD1 LEU P 250     -25.674-103.272 131.532  0.00 97.00      PROA   
ATOM   3902 HD11 LEU P 250     -25.549-103.734 130.531  0.00 97.00      PROA   
ATOM   3903 HD12 LEU P 250     -24.695-102.870 131.870  0.00 97.00      PROA   
ATOM   3904 HD13 LEU P 250     -26.394-102.432 131.434  0.00 97.00      PROA   
ATOM   3905  CD2 LEU P 250     -27.536-104.916 132.055  0.00 97.00      PROA   
ATOM   3906 HD21 LEU P 250     -27.895-105.684 132.771  0.00 97.00      PROA   
ATOM   3907 HD22 LEU P 250     -27.410-105.381 131.058  0.00 97.00      PROA   
ATOM   3908 HD23 LEU P 250     -28.308-104.123 131.964  0.00 97.00      PROA   
ATOM   3909  C   LEU P 250     -25.313-107.444 131.553  0.00 97.00      PROA   
ATOM   3910  O   LEU P 250     -26.056-107.318 130.582  0.00 97.00      PROA   
ATOM   3911  N   LYS P 251     -25.174-108.628 132.187  0.00 97.00      PROA   
ATOM   3912  HN  LYS P 251     -24.549-108.741 132.958  0.00 97.00      PROA   
ATOM   3913  CA  LYS P 251     -25.765-109.830 131.661  0.00 97.00      PROA   
ATOM   3914  HA  LYS P 251     -26.578-109.587 130.992  0.00 97.00      PROA   
ATOM   3915  CB  LYS P 251     -24.721-110.631 130.867  0.00 97.00      PROA   
ATOM   3916  HB1 LYS P 251     -23.918-111.034 131.520  0.00 97.00      PROA   
ATOM   3917  HB2 LYS P 251     -24.236-109.887 130.190  0.00 97.00      PROA   
ATOM   3918  CG  LYS P 251     -25.343-111.729 129.993  0.00 97.00      PROA   
ATOM   3919  HG1 LYS P 251     -26.454-111.656 130.025  0.00 97.00      PROA   
ATOM   3920  HG2 LYS P 251     -25.067-112.716 130.419  0.00 97.00      PROA   
ATOM   3921  CD  LYS P 251     -24.898-111.626 128.524  0.00 97.00      PROA   
ATOM   3922  HD1 LYS P 251     -25.259-110.651 128.122  0.00 97.00      PROA   
ATOM   3923  HD2 LYS P 251     -25.387-112.438 127.942  0.00 97.00      PROA   
ATOM   3924  CE  LYS P 251     -23.374-111.717 128.345  0.00 97.00      PROA   
ATOM   3925  HE1 LYS P 251     -23.020-112.680 128.768  0.00 97.00      PROA   
ATOM   3926  HE2 LYS P 251     -22.848-110.886 128.862  0.00 97.00      PROA   
ATOM   3927  NZ  LYS P 251     -22.988-111.662 126.912  0.00 97.00      PROA   
ATOM   3928  HZ1 LYS P 251     -23.416-110.838 126.447  0.00 97.00      PROA   
ATOM   3929  HZ2 LYS P 251     -23.288-112.528 126.415  0.00 97.00      PROA   
ATOM   3930  HZ3 LYS P 251     -21.962-111.548 126.816  0.00 97.00      PROA   
ATOM   3931  C   LYS P 251     -26.339-110.616 132.809  0.00 97.00      PROA   
ATOM   3932  O   LYS P 251     -25.712-111.500 133.390  0.00 97.00      PROA   
ATOM   3933  N   ARG P 252     -27.588-110.265 133.171  0.00 97.00      PROA   
ATOM   3934  HN  ARG P 252     -28.063-109.548 132.665  0.00 97.00      PROA   
ATOM   3935  CA  ARG P 252     -28.339-110.864 134.251  0.00 97.00      PROA   
ATOM   3936  HA  ARG P 252     -27.710-110.809 135.129  0.00 97.00      PROA   
ATOM   3937  CB  ARG P 252     -29.617-110.036 134.536  0.00 97.00      PROA   
ATOM   3938  HB1 ARG P 252     -30.271-110.581 135.250  0.00 97.00      PROA   
ATOM   3939  HB2 ARG P 252     -30.184-109.902 133.589  0.00 97.00      PROA   
ATOM   3940  CG  ARG P 252     -29.310-108.653 135.147  0.00 97.00      PROA   
ATOM   3941  HG1 ARG P 252     -28.639-108.066 134.480  0.00 97.00      PROA   
ATOM   3942  HG2 ARG P 252     -28.758-108.827 136.099  0.00 97.00      PROA   
ATOM   3943  CD  ARG P 252     -30.573-107.820 135.427  0.00 97.00      PROA   
ATOM   3944  HD1 ARG P 252     -31.320-108.426 135.977  0.00 97.00      PROA   
ATOM   3945  HD2 ARG P 252     -31.006-107.442 134.476  0.00 97.00      PROA   
ATOM   3946  NE  ARG P 252     -30.153-106.693 136.311  0.00 97.00      PROA   
ATOM   3947  HE  ARG P 252     -29.395-106.847 136.948  0.00 97.00      PROA   
ATOM   3948  CZ  ARG P 252     -30.450-105.392 136.149  0.00 97.00      PROA   
ATOM   3949  NH1 ARG P 252     -31.569-104.975 135.567  0.00 97.00      PROA   
ATOM   3950 HH11 ARG P 252     -32.262-105.668 135.403  0.00 97.00      PROA   
ATOM   3951 HH12 ARG P 252     -31.793-104.012 135.677  0.00 97.00      PROA   
ATOM   3952  NH2 ARG P 252     -29.563-104.507 136.638  0.00 97.00      PROA   
ATOM   3953 HH21 ARG P 252     -28.684-104.906 136.911  0.00 97.00      PROA   
ATOM   3954 HH22 ARG P 252     -29.624-103.544 136.403  0.00 97.00      PROA   
ATOM   3955  C   ARG P 252     -28.669-112.339 134.065  0.00 97.00      PROA   
ATOM   3956  O   ARG P 252     -28.942-112.791 132.953  0.00 97.00      PROA   
ATOM   3957  N   SER P 253     -28.664-113.135 135.167  0.00 97.00      PROA   
ATOM   3958  HN  SER P 253     -28.385-112.789 136.061  0.00 97.00      PROA   
ATOM   3959  CA  SER P 253     -29.198-114.490 135.130  0.00 97.00      PROA   
ATOM   3960  HA  SER P 253     -28.852-114.937 134.212  0.00 97.00      PROA   
ATOM   3961  CB  SER P 253     -28.682-115.436 136.250  0.00 97.00      PROA   
ATOM   3962  HB1 SER P 253     -27.586-115.578 136.133  0.00 97.00      PROA   
ATOM   3963  HB2 SER P 253     -29.165-116.433 136.162  0.00 97.00      PROA   
ATOM   3964  OG  SER P 253     -28.939-114.936 137.553  0.00 97.00      PROA   
ATOM   3965  HG1 SER P 253     -28.452-114.105 137.621  0.00 97.00      PROA   
ATOM   3966  C   SER P 253     -30.726-114.458 135.156  0.00 97.00      PROA   
ATOM   3967  O   SER P 253     -31.294-113.634 135.872  0.00 97.00      PROA   
ATOM   3968  N   PRO P 254     -31.447-115.304 134.422  0.00 97.00      PROA   
ATOM   3969  CD  PRO P 254     -30.955-115.938 133.195  0.00 97.00      PROA   
ATOM   3970  HD1 PRO P 254     -30.341-116.821 133.474  0.00 97.00      PROA   
ATOM   3971  HD2 PRO P 254     -30.355-115.231 132.577  0.00 97.00      PROA   
ATOM   3972  CA  PRO P 254     -32.841-115.661 134.699  0.00 97.00      PROA   
ATOM   3973  HA  PRO P 254     -33.424-114.759 134.584  0.00 97.00      PROA   
ATOM   3974  CB  PRO P 254     -33.163-116.720 133.626  0.00 97.00      PROA   
ATOM   3975  HB1 PRO P 254     -34.229-116.701 133.327  0.00 97.00      PROA   
ATOM   3976  HB2 PRO P 254     -32.901-117.738 133.990  0.00 97.00      PROA   
ATOM   3977  CG  PRO P 254     -32.224-116.370 132.463  0.00 97.00      PROA   
ATOM   3978  HG1 PRO P 254     -32.050-117.220 131.774  0.00 97.00      PROA   
ATOM   3979  HG2 PRO P 254     -32.634-115.507 131.894  0.00 97.00      PROA   
ATOM   3980  C   PRO P 254     -33.090-116.180 136.114  0.00 97.00      PROA   
ATOM   3981  O   PRO P 254     -32.196-116.806 136.680  0.00 97.00      PROA   
ATOM   3982  N   GLU P 255     -34.292-115.939 136.703  0.00 97.00      PROA   
ATOM   3983  HN  GLU P 255     -34.989-115.383 136.255  0.00 97.00      PROA   
ATOM   3984  CA  GLU P 255     -34.653-116.417 138.029  0.00 97.00      PROA   
ATOM   3985  HA  GLU P 255     -33.916-116.023 138.710  0.00 97.00      PROA   
ATOM   3986  CB  GLU P 255     -36.042-115.903 138.510  0.00 97.00      PROA   
ATOM   3987  HB1 GLU P 255     -36.206-116.349 139.513  0.00 97.00      PROA   
ATOM   3988  HB2 GLU P 255     -36.844-116.285 137.842  0.00 97.00      PROA   
ATOM   3989  CG  GLU P 255     -36.162-114.360 138.627  0.00 97.00      PROA   
ATOM   3990  HG1 GLU P 255     -36.677-113.951 137.732  0.00 97.00      PROA   
ATOM   3991  HG2 GLU P 255     -35.153-113.903 138.686  0.00 97.00      PROA   
ATOM   3992  CD  GLU P 255     -36.925-113.911 139.879  0.00 97.00      PROA   
ATOM   3993  OE1 GLU P 255     -38.021-113.307 139.738  0.00 97.00      PROA   
ATOM   3994  OE2 GLU P 255     -36.399-114.150 140.997  0.00 97.00      PROA   
ATOM   3995  C   GLU P 255     -34.620-117.937 138.191  0.00 97.00      PROA   
ATOM   3996  O   GLU P 255     -35.034-118.694 137.315  0.00 97.00      PROA   
ATOM   3997  N   LEU P 256     -34.119-118.399 139.359  0.00 97.00      PROA   
ATOM   3998  HN  LEU P 256     -33.740-117.757 140.024  0.00 97.00      PROA   
ATOM   3999  CA  LEU P 256     -33.969-119.794 139.710  0.00 97.00      PROA   
ATOM   4000  HA  LEU P 256     -34.377-120.408 138.920  0.00 97.00      PROA   
ATOM   4001  CB  LEU P 256     -32.457-120.096 139.914  0.00 97.00      PROA   
ATOM   4002  HB1 LEU P 256     -32.065-119.500 140.766  0.00 97.00      PROA   
ATOM   4003  HB2 LEU P 256     -31.950-119.711 138.997  0.00 97.00      PROA   
ATOM   4004  CG  LEU P 256     -32.012-121.573 140.066  0.00 97.00      PROA   
ATOM   4005  HG  LEU P 256     -30.915-121.586 139.849  0.00 97.00      PROA   
ATOM   4006  CD1 LEU P 256     -32.160-122.112 141.500  0.00 97.00      PROA   
ATOM   4007 HD11 LEU P 256     -33.227-122.217 141.771  0.00 97.00      PROA   
ATOM   4008 HD12 LEU P 256     -31.677-121.425 142.226  0.00 97.00      PROA   
ATOM   4009 HD13 LEU P 256     -31.685-123.112 141.586  0.00 97.00      PROA   
ATOM   4010  CD2 LEU P 256     -32.673-122.511 139.039  0.00 97.00      PROA   
ATOM   4011 HD21 LEU P 256     -32.520-122.123 138.010  0.00 97.00      PROA   
ATOM   4012 HD22 LEU P 256     -33.763-122.596 139.233  0.00 97.00      PROA   
ATOM   4013 HD23 LEU P 256     -32.227-123.525 139.107  0.00 97.00      PROA   
ATOM   4014  C   LEU P 256     -34.776-120.030 140.971  0.00 97.00      PROA   
ATOM   4015  O   LEU P 256     -34.692-119.267 141.926  0.00 97.00      PROA   
ATOM   4016  N   GLU P 257     -35.614-121.095 141.009  0.00 97.00      PROA   
ATOM   4017  HN  GLU P 257     -35.670-121.738 140.250  0.00 97.00      PROA   
ATOM   4018  CA  GLU P 257     -36.524-121.334 142.113  0.00 97.00      PROA   
ATOM   4019  HA  GLU P 257     -36.821-120.382 142.526  0.00 97.00      PROA   
ATOM   4020  CB  GLU P 257     -37.810-122.075 141.658  0.00 97.00      PROA   
ATOM   4021  HB1 GLU P 257     -37.570-123.100 141.306  0.00 97.00      PROA   
ATOM   4022  HB2 GLU P 257     -38.192-121.518 140.768  0.00 97.00      PROA   
ATOM   4023  CG  GLU P 257     -38.953-122.075 142.701  0.00 97.00      PROA   
ATOM   4024  HG1 GLU P 257     -39.904-121.815 142.189  0.00 97.00      PROA   
ATOM   4025  HG2 GLU P 257     -38.772-121.316 143.489  0.00 97.00      PROA   
ATOM   4026  CD  GLU P 257     -39.161-123.427 143.371  0.00 97.00      PROA   
ATOM   4027  OE1 GLU P 257     -38.265-123.851 144.131  0.00 97.00      PROA   
ATOM   4028  OE2 GLU P 257     -40.238-124.037 143.161  0.00 97.00      PROA   
ATOM   4029  C   GLU P 257     -35.850-122.121 143.215  0.00 97.00      PROA   
ATOM   4030  O   GLU P 257     -35.203-123.138 142.975  0.00 97.00      PROA   
ATOM   4031  N   LEU P 258     -36.007-121.644 144.471  0.00 97.00      PROA   
ATOM   4032  HN  LEU P 258     -36.512-120.795 144.618  0.00 97.00      PROA   
ATOM   4033  CA  LEU P 258     -35.513-122.303 145.658  0.00 97.00      PROA   
ATOM   4034  HA  LEU P 258     -35.394-123.355 145.445  0.00 97.00      PROA   
ATOM   4035  CB  LEU P 258     -34.163-121.739 146.173  0.00 97.00      PROA   
ATOM   4036  HB1 LEU P 258     -33.876-122.235 147.126  0.00 97.00      PROA   
ATOM   4037  HB2 LEU P 258     -34.294-120.658 146.381  0.00 97.00      PROA   
ATOM   4038  CG  LEU P 258     -32.977-121.888 145.188  0.00 97.00      PROA   
ATOM   4039  HG  LEU P 258     -33.300-121.513 144.190  0.00 97.00      PROA   
ATOM   4040  CD1 LEU P 258     -31.786-121.018 145.623  0.00 97.00      PROA   
ATOM   4041 HD11 LEU P 258     -31.406-121.360 146.609  0.00 97.00      PROA   
ATOM   4042 HD12 LEU P 258     -32.090-119.956 145.708  0.00 97.00      PROA   
ATOM   4043 HD13 LEU P 258     -30.968-121.094 144.876  0.00 97.00      PROA   
ATOM   4044  CD2 LEU P 258     -32.526-123.352 145.028  0.00 97.00      PROA   
ATOM   4045 HD21 LEU P 258     -33.356-123.984 144.652  0.00 97.00      PROA   
ATOM   4046 HD22 LEU P 258     -32.183-123.755 146.005  0.00 97.00      PROA   
ATOM   4047 HD23 LEU P 258     -31.684-123.415 144.307  0.00 97.00      PROA   
ATOM   4048  C   LEU P 258     -36.559-122.191 146.749  0.00 97.00      PROA   
ATOM   4049  O   LEU P 258     -36.424-121.430 147.706  0.00 97.00      PROA   
ATOM   4050  N   GLN P 259     -37.655-122.973 146.636  0.00 97.00      PROA   
ATOM   4051  HN  GLN P 259     -37.846-123.442 145.771  0.00 97.00      PROA   
ATOM   4052  CA  GLN P 259     -38.574-123.238 147.723  0.00 97.00      PROA   
ATOM   4053  HA  GLN P 259     -38.903-122.273 148.073  0.00 97.00      PROA   
ATOM   4054  CB  GLN P 259     -39.839-124.027 147.287  0.00 97.00      PROA   
ATOM   4055  HB1 GLN P 259     -40.330-124.484 148.176  0.00 97.00      PROA   
ATOM   4056  HB2 GLN P 259     -39.521-124.856 146.616  0.00 97.00      PROA   
ATOM   4057  CG  GLN P 259     -40.894-123.170 146.559  0.00 97.00      PROA   
ATOM   4058  HG1 GLN P 259     -40.482-122.755 145.618  0.00 97.00      PROA   
ATOM   4059  HG2 GLN P 259     -41.217-122.320 147.197  0.00 97.00      PROA   
ATOM   4060  CD  GLN P 259     -42.129-124.030 146.267  0.00 97.00      PROA   
ATOM   4061  OE1 GLN P 259     -43.005-124.194 147.124  0.00 97.00      PROA   
ATOM   4062  NE2 GLN P 259     -42.196-124.606 145.037  0.00 97.00      PROA   
ATOM   4063 HE21 GLN P 259     -42.984-125.169 144.804  0.00 97.00      PROA   
ATOM   4064 HE22 GLN P 259     -41.454-124.452 144.378  0.00 97.00      PROA   
ATOM   4065  C   GLN P 259     -37.922-123.926 148.909  0.00 97.00      PROA   
ATOM   4066  O   GLN P 259     -37.107-124.829 148.754  0.00 97.00      PROA   
ATOM   4067  N   VAL P 260     -38.275-123.481 150.136  0.00 97.00      PROA   
ATOM   4068  HN  VAL P 260     -38.922-122.732 150.237  0.00 97.00      PROA   
ATOM   4069  CA  VAL P 260     -37.738-124.000 151.373  0.00 97.00      PROA   
ATOM   4070  HA  VAL P 260     -37.221-124.926 151.182  0.00 97.00      PROA   
ATOM   4071  CB  VAL P 260     -36.777-123.029 152.053  0.00 97.00      PROA   
ATOM   4072  HB  VAL P 260     -37.319-122.089 152.286  0.00 97.00      PROA   
ATOM   4073  CG1 VAL P 260     -36.219-123.641 153.356  0.00 97.00      PROA   
ATOM   4074 HG11 VAL P 260     -35.729-124.616 153.150  0.00 97.00      PROA   
ATOM   4075 HG12 VAL P 260     -37.017-123.789 154.111  0.00 97.00      PROA   
ATOM   4076 HG13 VAL P 260     -35.463-122.958 153.794  0.00 97.00      PROA   
ATOM   4077  CG2 VAL P 260     -35.622-122.659 151.095  0.00 97.00      PROA   
ATOM   4078 HG21 VAL P 260     -35.992-122.103 150.211  0.00 97.00      PROA   
ATOM   4079 HG22 VAL P 260     -35.097-123.571 150.747  0.00 97.00      PROA   
ATOM   4080 HG23 VAL P 260     -34.888-122.010 151.620  0.00 97.00      PROA   
ATOM   4081  C   VAL P 260     -38.938-124.282 152.258  0.00 97.00      PROA   
ATOM   4082  O   VAL P 260     -39.819-123.438 152.403  0.00 97.00      PROA   
ATOM   4083  N   LEU P 261     -39.022-125.499 152.846  0.00 97.00      PROA   
ATOM   4084  HN  LEU P 261     -38.286-126.165 152.721  0.00 97.00      PROA   
ATOM   4085  CA  LEU P 261     -40.166-125.936 153.622  0.00 97.00      PROA   
ATOM   4086  HA  LEU P 261     -40.822-125.093 153.775  0.00 97.00      PROA   
ATOM   4087  CB  LEU P 261     -40.981-127.053 152.925  0.00 97.00      PROA   
ATOM   4088  HB1 LEU P 261     -41.764-127.439 153.616  0.00 97.00      PROA   
ATOM   4089  HB2 LEU P 261     -40.299-127.897 152.679  0.00 97.00      PROA   
ATOM   4090  CG  LEU P 261     -41.704-126.612 151.628  0.00 97.00      PROA   
ATOM   4091  HG  LEU P 261     -40.935-126.279 150.894  0.00 97.00      PROA   
ATOM   4092  CD1 LEU P 261     -42.466-127.801 151.016  0.00 97.00      PROA   
ATOM   4093 HD11 LEU P 261     -43.262-128.141 151.713  0.00 97.00      PROA   
ATOM   4094 HD12 LEU P 261     -41.776-128.649 150.828  0.00 97.00      PROA   
ATOM   4095 HD13 LEU P 261     -42.938-127.503 150.055  0.00 97.00      PROA   
ATOM   4096  CD2 LEU P 261     -42.675-125.437 151.852  0.00 97.00      PROA   
ATOM   4097 HD21 LEU P 261     -43.209-125.202 150.908  0.00 97.00      PROA   
ATOM   4098 HD22 LEU P 261     -42.131-124.527 152.174  0.00 97.00      PROA   
ATOM   4099 HD23 LEU P 261     -43.425-125.704 152.627  0.00 97.00      PROA   
ATOM   4100  C   LEU P 261     -39.781-126.389 155.011  0.00 97.00      PROA   
ATOM   4101  O   LEU P 261     -38.857-127.170 155.219  0.00 97.00      PROA   
ATOM   4102  N   GLY P 262     -40.538-125.884 156.009  0.00 97.00      PROA   
ATOM   4103  HN  GLY P 262     -41.308-125.293 155.794  0.00 97.00      PROA   
ATOM   4104  CA  GLY P 262     -40.383-126.178 157.411  0.00 97.00      PROA   
ATOM   4105  HA1 GLY P 262     -39.806-125.384 157.858  0.00 97.00      PROA   
ATOM   4106  HA2 GLY P 262     -39.969-127.167 157.548  0.00 97.00      PROA   
ATOM   4107  C   GLY P 262     -41.743-126.132 158.020  0.00 97.00      PROA   
ATOM   4108  O   GLY P 262     -42.683-125.581 157.451  0.00 97.00      PROA   
ATOM   4109  N   HSD P 263     -41.868-126.701 159.232  0.00 97.00      PROA   
ATOM   4110  HN  HSD P 263     -41.077-127.098 159.691  0.00 97.00      PROA   
ATOM   4111  CA  HSD P 263     -43.091-126.706 159.996  0.00 97.00      PROA   
ATOM   4112  HA  HSD P 263     -43.820-126.043 159.551  0.00 97.00      PROA   
ATOM   4113  CB  HSD P 263     -43.689-128.126 160.128  0.00 97.00      PROA   
ATOM   4114  HB1 HSD P 263     -44.547-128.126 160.836  0.00 97.00      PROA   
ATOM   4115  HB2 HSD P 263     -42.915-128.816 160.529  0.00 97.00      PROA   
ATOM   4116  ND1 HSD P 263     -45.460-128.728 158.378  0.00 97.00      PROA   
ATOM   4117  HD1 HSD P 263     -46.259-128.421 158.897  0.00 97.00      PROA   
ATOM   4118  CG  HSD P 263     -44.143-128.658 158.789  0.00 97.00      PROA   
ATOM   4119  CE1 HSD P 263     -45.464-129.331 157.163  0.00 97.00      PROA   
ATOM   4120  HE1 HSD P 263     -46.375-129.519 156.594  0.00 97.00      PROA   
ATOM   4121  NE2 HSD P 263     -44.250-129.662 156.768  0.00 97.00      PROA   
ATOM   4122  CD2 HSD P 263     -43.421-129.249 157.796  0.00 97.00      PROA   
ATOM   4123  HD2 HSD P 263     -42.354-129.418 157.722  0.00 97.00      PROA   
ATOM   4124  C   HSD P 263     -42.696-126.148 161.334  0.00 97.00      PROA   
ATOM   4125  O   HSD P 263     -41.634-126.488 161.851  0.00 97.00      PROA   
ATOM   4126  N   GLN P 264     -43.515-125.230 161.902  0.00 97.00      PROA   
ATOM   4127  HN  GLN P 264     -44.384-124.985 161.478  0.00 97.00      PROA   
ATOM   4128  CA  GLN P 264     -43.168-124.453 163.078  0.00 97.00      PROA   
ATOM   4129  HA  GLN P 264     -42.275-123.903 162.812  0.00 97.00      PROA   
ATOM   4130  CB  GLN P 264     -44.251-123.391 163.397  0.00 97.00      PROA   
ATOM   4131  HB1 GLN P 264     -44.100-122.972 164.416  0.00 97.00      PROA   
ATOM   4132  HB2 GLN P 264     -45.236-123.910 163.384  0.00 97.00      PROA   
ATOM   4133  CG  GLN P 264     -44.236-122.219 162.385  0.00 97.00      PROA   
ATOM   4134  HG1 GLN P 264     -44.036-122.601 161.361  0.00 97.00      PROA   
ATOM   4135  HG2 GLN P 264     -43.428-121.501 162.641  0.00 97.00      PROA   
ATOM   4136  CD  GLN P 264     -45.578-121.480 162.317  0.00 97.00      PROA   
ATOM   4137  OE1 GLN P 264     -46.228-121.452 161.266  0.00 97.00      PROA   
ATOM   4138  NE2 GLN P 264     -46.000-120.865 163.454  0.00 97.00      PROA   
ATOM   4139 HE21 GLN P 264     -46.875-120.384 163.430  0.00 97.00      PROA   
ATOM   4140 HE22 GLN P 264     -45.435-120.897 164.277  0.00 97.00      PROA   
ATOM   4141  C   GLN P 264     -42.794-125.264 164.310  0.00 97.00      PROA   
ATOM   4142  O   GLN P 264     -43.453-126.231 164.684  0.00 97.00      PROA   
ATOM   4143  N   GLN P 265     -41.668-124.870 164.939  0.00 97.00      PROA   
ATOM   4144  HN  GLN P 265     -41.188-124.051 164.626  0.00 97.00      PROA   
ATOM   4145  CA  GLN P 265     -40.939-125.646 165.910  0.00 97.00      PROA   
ATOM   4146  HA  GLN P 265     -41.300-126.660 165.840  0.00 97.00      PROA   
ATOM   4147  CB  GLN P 265     -39.408-125.678 165.601  0.00 97.00      PROA   
ATOM   4148  HB1 GLN P 265     -39.260-126.327 164.708  0.00 97.00      PROA   
ATOM   4149  HB2 GLN P 265     -38.875-126.173 166.443  0.00 97.00      PROA   
ATOM   4150  CG  GLN P 265     -38.713-124.313 165.334  0.00 97.00      PROA   
ATOM   4151  HG1 GLN P 265     -37.611-124.453 165.385  0.00 97.00      PROA   
ATOM   4152  HG2 GLN P 265     -38.995-123.592 166.129  0.00 97.00      PROA   
ATOM   4153  CD  GLN P 265     -39.070-123.677 163.977  0.00 97.00      PROA   
ATOM   4154  OE1 GLN P 265     -39.987-122.854 163.882  0.00 97.00      PROA   
ATOM   4155  NE2 GLN P 265     -38.323-124.056 162.904  0.00 97.00      PROA   
ATOM   4156 HE21 GLN P 265     -38.552-123.681 162.002  0.00 97.00      PROA   
ATOM   4157 HE22 GLN P 265     -37.566-124.696 163.012  0.00 97.00      PROA   
ATOM   4158  C   GLN P 265     -41.166-125.141 167.326  0.00 97.00      PROA   
ATOM   4159  O   GLN P 265     -41.445-123.957 167.514  0.00 97.00      PROA   
ATOM   4160  N   PRO P 266     -41.052-125.976 168.366  0.00 97.00      PROA   
ATOM   4161  CD  PRO P 266     -41.054-127.438 168.250  0.00 97.00      PROA   
ATOM   4162  HD1 PRO P 266     -40.088-127.757 167.799  0.00 97.00      PROA   
ATOM   4163  HD2 PRO P 266     -41.908-127.801 167.637  0.00 97.00      PROA   
ATOM   4164  CA  PRO P 266     -40.675-125.557 169.717  0.00 97.00      PROA   
ATOM   4165  HA  PRO P 266     -41.541-125.065 170.136  0.00 97.00      PROA   
ATOM   4166  CB  PRO P 266     -40.332-126.873 170.441  0.00 97.00      PROA   
ATOM   4167  HB1 PRO P 266     -40.570-126.836 171.523  0.00 97.00      PROA   
ATOM   4168  HB2 PRO P 266     -39.254-127.120 170.315  0.00 97.00      PROA   
ATOM   4169  CG  PRO P 266     -41.148-127.931 169.692  0.00 97.00      PROA   
ATOM   4170  HG1 PRO P 266     -40.744-128.955 169.822  0.00 97.00      PROA   
ATOM   4171  HG2 PRO P 266     -42.209-127.902 170.026  0.00 97.00      PROA   
ATOM   4172  C   PRO P 266     -39.527-124.556 169.782  0.00 97.00      PROA   
ATOM   4173  O   PRO P 266     -38.545-124.718 169.061  0.00 97.00      PROA   
ATOM   4174  N   THR P 267     -39.631-123.518 170.640  0.00 97.00      PROA   
ATOM   4175  HN  THR P 267     -40.490-123.333 171.112  0.00 97.00      PROA   
ATOM   4176  CA  THR P 267     -38.530-122.622 170.974  0.00 97.00      PROA   
ATOM   4177  HA  THR P 267     -38.160-122.260 170.024  0.00 97.00      PROA   
ATOM   4178  CB  THR P 267     -38.969-121.407 171.786  0.00 97.00      PROA   
ATOM   4179  HB  THR P 267     -38.938-121.612 172.879  0.00 97.00      PROA   
ATOM   4180  OG1 THR P 267     -40.308-121.047 171.480  0.00 97.00      PROA   
ATOM   4181  HG1 THR P 267     -40.320-120.895 170.531  0.00 97.00      PROA   
ATOM   4182  CG2 THR P 267     -38.064-120.202 171.470  0.00 97.00      PROA   
ATOM   4183 HG21 THR P 267     -38.117-119.951 170.389  0.00 97.00      PROA   
ATOM   4184 HG22 THR P 267     -37.009-120.421 171.729  0.00 97.00      PROA   
ATOM   4185 HG23 THR P 267     -38.396-119.317 172.053  0.00 97.00      PROA   
ATOM   4186  C   THR P 267     -37.338-123.292 171.665  0.00 97.00      PROA   
ATOM   4187  O   THR P 267     -36.218-122.959 171.277  0.00 97.00      PROA   
ATOM   4188  N   PRO P 268     -37.436-124.210 172.636  0.00 97.00      PROA   
ATOM   4189  CD  PRO P 268     -38.602-124.415 173.510  0.00 97.00      PROA   
ATOM   4190  HD1 PRO P 268     -39.529-124.591 172.930  0.00 97.00      PROA   
ATOM   4191  HD2 PRO P 268     -38.727-123.531 174.174  0.00 97.00      PROA   
ATOM   4192  CA  PRO P 268     -36.298-125.021 173.061  0.00 97.00      PROA   
ATOM   4193  HA  PRO P 268     -35.404-124.418 173.128  0.00 97.00      PROA   
ATOM   4194  CB  PRO P 268     -36.730-125.579 174.429  0.00 97.00      PROA   
ATOM   4195  HB1 PRO P 268     -36.445-124.849 175.221  0.00 97.00      PROA   
ATOM   4196  HB2 PRO P 268     -36.270-126.558 174.672  0.00 97.00      PROA   
ATOM   4197  CG  PRO P 268     -38.256-125.654 174.339  0.00 97.00      PROA   
ATOM   4198  HG1 PRO P 268     -38.540-126.565 173.765  0.00 97.00      PROA   
ATOM   4199  HG2 PRO P 268     -38.754-125.669 175.328  0.00 97.00      PROA   
ATOM   4200  C   PRO P 268     -36.031-126.148 172.078  0.00 97.00      PROA   
ATOM   4201  O   PRO P 268     -36.960-126.652 171.450  0.00 97.00      PROA   
ATOM   4202  N   VAL P 269     -34.743-126.536 171.946  0.00 97.00      PROA   
ATOM   4203  HN  VAL P 269     -34.009-126.140 172.490  0.00 97.00      PROA   
ATOM   4204  CA  VAL P 269     -34.260-127.643 171.166  0.00 97.00      PROA   
ATOM   4205  HA  VAL P 269     -35.016-128.416 171.153  0.00 97.00      PROA   
ATOM   4206  CB  VAL P 269     -33.897-127.235 169.734  0.00 97.00      PROA   
ATOM   4207  HB  VAL P 269     -34.803-126.770 169.277  0.00 97.00      PROA   
ATOM   4208  CG1 VAL P 269     -32.761-126.190 169.719  0.00 97.00      PROA   
ATOM   4209 HG11 VAL P 269     -31.844-126.619 170.173  0.00 97.00      PROA   
ATOM   4210 HG12 VAL P 269     -33.049-125.282 170.286  0.00 97.00      PROA   
ATOM   4211 HG13 VAL P 269     -32.523-125.893 168.675  0.00 97.00      PROA   
ATOM   4212  CG2 VAL P 269     -33.530-128.478 168.898  0.00 97.00      PROA   
ATOM   4213 HG21 VAL P 269     -34.358-129.217 168.918  0.00 97.00      PROA   
ATOM   4214 HG22 VAL P 269     -32.618-128.956 169.312  0.00 97.00      PROA   
ATOM   4215 HG23 VAL P 269     -33.324-128.193 167.844  0.00 97.00      PROA   
ATOM   4216  C   VAL P 269     -33.053-128.179 171.976  0.00 97.00      PROA   
ATOM   4217  OT1 VAL P 269     -32.490-127.406 172.802  0.00 97.00      PROA   
ATOM   4218  OT2 VAL P 269     -32.696-129.375 171.804  0.00 97.00      PROA   
END
