# Supplementary material for: The solution structure of the unbound IgG Fc receptor CD64 resembles its crystal structure: Implications for function
Source: PLoS One. 2023 Sep 21;18(9):e0288351. doi: 10.1371/journal.pone.0288351 (PMC10513344; doi:10.1371/journal.pone.0288351)
Supplement: S1 File — (ZIP) [file pone.0288351.s003.zip › CD64V03 E11/Top100/EM_done_ready_for_EM_top100_0p11_E11.dcd_225104.pdb.pdb]

REMARK  FINAL COORDINATES WRITTEN BY NAMD AT TIMESTEP 2000
ATOM      1  N   LYS P   1     -11.754 -54.839 131.224  0.00 97.00      PROA   
ATOM      2  HT1 LYS P   1     -11.097 -55.648 131.210  0.00 97.00      PROA   
ATOM      3  HT2 LYS P   1     -12.003 -54.679 132.224  0.00 97.00      PROA   
ATOM      4  HT3 LYS P   1     -11.267 -54.005 130.842  0.00 97.00      PROA   
ATOM      5  CA  LYS P   1     -12.957 -55.177 130.426  0.00 97.00      PROA   
ATOM      6  HA  LYS P   1     -13.218 -56.198 130.662  0.00 97.00      PROA   
ATOM      7  CB  LYS P   1     -14.163 -54.261 130.793  0.00 97.00      PROA   
ATOM      8  HB1 LYS P   1     -14.947 -54.382 130.015  0.00 97.00      PROA   
ATOM      9  HB2 LYS P   1     -13.860 -53.191 130.782  0.00 97.00      PROA   
ATOM     10  CG  LYS P   1     -14.815 -54.598 132.151  0.00 97.00      PROA   
ATOM     11  HG1 LYS P   1     -14.147 -54.236 132.963  0.00 97.00      PROA   
ATOM     12  HG2 LYS P   1     -14.905 -55.701 132.266  0.00 97.00      PROA   
ATOM     13  CD  LYS P   1     -16.207 -53.966 132.366  0.00 97.00      PROA   
ATOM     14  HD1 LYS P   1     -16.134 -52.871 132.183  0.00 97.00      PROA   
ATOM     15  HD2 LYS P   1     -16.479 -54.111 133.437  0.00 97.00      PROA   
ATOM     16  CE  LYS P   1     -17.311 -54.568 131.478  0.00 97.00      PROA   
ATOM     17  HE1 LYS P   1     -17.344 -55.671 131.606  0.00 97.00      PROA   
ATOM     18  HE2 LYS P   1     -17.129 -54.334 130.408  0.00 97.00      PROA   
ATOM     19  NZ  LYS P   1     -18.651 -54.033 131.832  0.00 97.00      PROA   
ATOM     20  HZ1 LYS P   1     -18.655 -52.998 131.732  0.00 97.00      PROA   
ATOM     21  HZ2 LYS P   1     -18.883 -54.284 132.814  0.00 97.00      PROA   
ATOM     22  HZ3 LYS P   1     -19.367 -54.441 131.197  0.00 97.00      PROA   
ATOM     23  C   LYS P   1     -12.651 -55.134 128.954  0.00 97.00      PROA   
ATOM     24  O   LYS P   1     -11.606 -54.636 128.538  0.00 97.00      PROA   
ATOM     25  N   ALA P   2     -13.572 -55.666 128.125  0.00 97.00      PROA   
ATOM     26  HN  ALA P   2     -14.398 -56.126 128.443  0.00 97.00      PROA   
ATOM     27  CA  ALA P   2     -13.519 -55.592 126.696  0.00 97.00      PROA   
ATOM     28  HA  ALA P   2     -13.211 -54.602 126.386  0.00 97.00      PROA   
ATOM     29  CB  ALA P   2     -12.617 -56.687 126.090  0.00 97.00      PROA   
ATOM     30  HB1 ALA P   2     -12.942 -57.692 126.433  0.00 97.00      PROA   
ATOM     31  HB2 ALA P   2     -11.566 -56.537 126.420  0.00 97.00      PROA   
ATOM     32  HB3 ALA P   2     -12.640 -56.663 124.981  0.00 97.00      PROA   
ATOM     33  C   ALA P   2     -14.963 -55.802 126.314  0.00 97.00      PROA   
ATOM     34  O   ALA P   2     -15.793 -56.049 127.189  0.00 97.00      PROA   
ATOM     35  N   VAL P   3     -15.288 -55.684 125.004  0.00 97.00      PROA   
ATOM     36  HN  VAL P   3     -14.615 -55.385 124.334  0.00 97.00      PROA   
ATOM     37  CA  VAL P   3     -16.526 -56.147 124.409  0.00 97.00      PROA   
ATOM     38  HA  VAL P   3     -16.857 -57.026 124.943  0.00 97.00      PROA   
ATOM     39  CB  VAL P   3     -17.679 -55.135 124.317  0.00 97.00      PROA   
ATOM     40  HB  VAL P   3     -18.524 -55.613 123.765  0.00 97.00      PROA   
ATOM     41  CG1 VAL P   3     -18.212 -54.791 125.723  0.00 97.00      PROA   
ATOM     42 HG11 VAL P   3     -17.454 -54.212 126.291  0.00 97.00      PROA   
ATOM     43 HG12 VAL P   3     -18.453 -55.719 126.283  0.00 97.00      PROA   
ATOM     44 HG13 VAL P   3     -19.132 -54.174 125.641  0.00 97.00      PROA   
ATOM     45  CG2 VAL P   3     -17.268 -53.853 123.562  0.00 97.00      PROA   
ATOM     46 HG21 VAL P   3     -17.013 -54.073 122.506  0.00 97.00      PROA   
ATOM     47 HG22 VAL P   3     -16.393 -53.373 124.047  0.00 97.00      PROA   
ATOM     48 HG23 VAL P   3     -18.106 -53.124 123.568  0.00 97.00      PROA   
ATOM     49  C   VAL P   3     -16.107 -56.581 123.020  0.00 97.00      PROA   
ATOM     50  O   VAL P   3     -15.162 -56.027 122.459  0.00 97.00      PROA   
ATOM     51  N   ILE P   4     -16.770 -57.614 122.440  0.00 97.00      PROA   
ATOM     52  HN  ILE P   4     -17.478 -58.117 122.933  0.00 97.00      PROA   
ATOM     53  CA  ILE P   4     -16.364 -58.168 121.155  0.00 97.00      PROA   
ATOM     54  HA  ILE P   4     -15.380 -57.795 120.911  0.00 97.00      PROA   
ATOM     55  CB  ILE P   4     -16.223 -59.691 121.186  0.00 97.00      PROA   
ATOM     56  HB  ILE P   4     -17.203 -60.143 121.461  0.00 97.00      PROA   
ATOM     57  CG2 ILE P   4     -15.783 -60.203 119.792  0.00 97.00      PROA   
ATOM     58 HG21 ILE P   4     -14.901 -59.627 119.438  0.00 97.00      PROA   
ATOM     59 HG22 ILE P   4     -16.602 -60.106 119.051  0.00 97.00      PROA   
ATOM     60 HG23 ILE P   4     -15.492 -61.270 119.833  0.00 97.00      PROA   
ATOM     61  CG1 ILE P   4     -15.190 -60.117 122.261  0.00 97.00      PROA   
ATOM     62 HG11 ILE P   4     -15.353 -59.567 123.212  0.00 97.00      PROA   
ATOM     63 HG12 ILE P   4     -14.187 -59.840 121.880  0.00 97.00      PROA   
ATOM     64  CD  ILE P   4     -15.212 -61.610 122.600  0.00 97.00      PROA   
ATOM     65  HD1 ILE P   4     -15.181 -62.245 121.692  0.00 97.00      PROA   
ATOM     66  HD2 ILE P   4     -16.134 -61.856 123.169  0.00 97.00      PROA   
ATOM     67  HD3 ILE P   4     -14.334 -61.865 123.227  0.00 97.00      PROA   
ATOM     68  C   ILE P   4     -17.298 -57.730 120.032  0.00 97.00      PROA   
ATOM     69  O   ILE P   4     -18.520 -57.795 120.141  0.00 97.00      PROA   
ATOM     70  N   LYS P   5     -16.717 -57.278 118.893  0.00 97.00      PROA   
ATOM     71  HN  LYS P   5     -15.728 -57.134 118.869  0.00 97.00      PROA   
ATOM     72  CA  LYS P   5     -17.454 -56.947 117.689  0.00 97.00      PROA   
ATOM     73  HA  LYS P   5     -18.516 -57.044 117.864  0.00 97.00      PROA   
ATOM     74  CB  LYS P   5     -17.150 -55.509 117.196  0.00 97.00      PROA   
ATOM     75  HB1 LYS P   5     -17.758 -55.286 116.291  0.00 97.00      PROA   
ATOM     76  HB2 LYS P   5     -16.075 -55.434 116.911  0.00 97.00      PROA   
ATOM     77  CG  LYS P   5     -17.409 -54.411 118.241  0.00 97.00      PROA   
ATOM     78  HG1 LYS P   5     -17.089 -53.446 117.787  0.00 97.00      PROA   
ATOM     79  HG2 LYS P   5     -16.760 -54.589 119.128  0.00 97.00      PROA   
ATOM     80  CD  LYS P   5     -18.876 -54.300 118.698  0.00 97.00      PROA   
ATOM     81  HD1 LYS P   5     -19.224 -55.296 119.046  0.00 97.00      PROA   
ATOM     82  HD2 LYS P   5     -19.507 -54.007 117.831  0.00 97.00      PROA   
ATOM     83  CE  LYS P   5     -19.089 -53.318 119.859  0.00 97.00      PROA   
ATOM     84  HE1 LYS P   5     -18.510 -53.666 120.745  0.00 97.00      PROA   
ATOM     85  HE2 LYS P   5     -20.158 -53.231 120.137  0.00 97.00      PROA   
ATOM     86  NZ  LYS P   5     -18.594 -51.976 119.512  0.00 97.00      PROA   
ATOM     87  HZ1 LYS P   5     -19.188 -51.421 118.874  0.00 97.00      PROA   
ATOM     88  HZ2 LYS P   5     -17.636 -52.081 119.106  0.00 97.00      PROA   
ATOM     89  HZ3 LYS P   5     -18.392 -51.452 120.392  0.00 97.00      PROA   
ATOM     90  C   LYS P   5     -17.083 -57.894 116.565  0.00 97.00      PROA   
ATOM     91  O   LYS P   5     -15.963 -57.887 116.071  0.00 97.00      PROA   
ATOM     92  N   LEU P   6     -18.043 -58.717 116.086  0.00 97.00      PROA   
ATOM     93  HN  LEU P   6     -18.940 -58.779 116.518  0.00 97.00      PROA   
ATOM     94  CA  LEU P   6     -17.879 -59.507 114.882  0.00 97.00      PROA   
ATOM     95  HA  LEU P   6     -16.880 -59.924 114.875  0.00 97.00      PROA   
ATOM     96  CB  LEU P   6     -18.887 -60.684 114.807  0.00 97.00      PROA   
ATOM     97  HB1 LEU P   6     -18.590 -61.329 113.951  0.00 97.00      PROA   
ATOM     98  HB2 LEU P   6     -19.913 -60.310 114.604  0.00 97.00      PROA   
ATOM     99  CG  LEU P   6     -18.963 -61.578 116.074  0.00 97.00      PROA   
ATOM    100  HG  LEU P   6     -17.973 -61.551 116.584  0.00 97.00      PROA   
ATOM    101  CD1 LEU P   6     -20.043 -61.118 117.074  0.00 97.00      PROA   
ATOM    102 HD11 LEU P   6     -21.036 -61.098 116.576  0.00 97.00      PROA   
ATOM    103 HD12 LEU P   6     -19.828 -60.108 117.474  0.00 97.00      PROA   
ATOM    104 HD13 LEU P   6     -20.098 -61.824 117.929  0.00 97.00      PROA   
ATOM    105  CD2 LEU P   6     -19.238 -63.040 115.682  0.00 97.00      PROA   
ATOM    106 HD21 LEU P   6     -18.437 -63.428 115.020  0.00 97.00      PROA   
ATOM    107 HD22 LEU P   6     -20.208 -63.114 115.147  0.00 97.00      PROA   
ATOM    108 HD23 LEU P   6     -19.289 -63.675 116.591  0.00 97.00      PROA   
ATOM    109  C   LEU P   6     -18.041 -58.602 113.663  0.00 97.00      PROA   
ATOM    110  O   LEU P   6     -19.041 -57.901 113.536  0.00 97.00      PROA   
ATOM    111  N   GLN P   7     -17.033 -58.547 112.757  0.00 97.00      PROA   
ATOM    112  HN  GLN P   7     -16.196 -59.078 112.889  0.00 97.00      PROA   
ATOM    113  CA  GLN P   7     -17.061 -57.688 111.579  0.00 97.00      PROA   
ATOM    114  HA  GLN P   7     -17.306 -56.701 111.949  0.00 97.00      PROA   
ATOM    115  CB  GLN P   7     -15.642 -57.543 110.966  0.00 97.00      PROA   
ATOM    116  HB1 GLN P   7     -15.199 -58.560 110.897  0.00 97.00      PROA   
ATOM    117  HB2 GLN P   7     -15.037 -56.976 111.709  0.00 97.00      PROA   
ATOM    118  CG  GLN P   7     -15.552 -56.866 109.581  0.00 97.00      PROA   
ATOM    119  HG1 GLN P   7     -16.056 -55.877 109.618  0.00 97.00      PROA   
ATOM    120  HG2 GLN P   7     -16.043 -57.491 108.806  0.00 97.00      PROA   
ATOM    121  CD  GLN P   7     -14.080 -56.622 109.222  0.00 97.00      PROA   
ATOM    122  OE1 GLN P   7     -13.322 -56.073 110.028  0.00 97.00      PROA   
ATOM    123  NE2 GLN P   7     -13.645 -57.027 107.998  0.00 97.00      PROA   
ATOM    124 HE21 GLN P   7     -12.681 -56.879 107.781  0.00 97.00      PROA   
ATOM    125 HE22 GLN P   7     -14.270 -57.458 107.350  0.00 97.00      PROA   
ATOM    126  C   GLN P   7     -18.160 -57.967 110.554  0.00 97.00      PROA   
ATOM    127  O   GLN P   7     -18.864 -57.026 110.186  0.00 97.00      PROA   
ATOM    128  N   PRO P   8     -18.437 -59.188 110.101  0.00 97.00      PROA   
ATOM    129  CD  PRO P   8     -17.460 -60.259 109.939  0.00 97.00      PROA   
ATOM    130  HD1 PRO P   8     -17.369 -60.783 110.911  0.00 97.00      PROA   
ATOM    131  HD2 PRO P   8     -16.471 -59.881 109.603  0.00 97.00      PROA   
ATOM    132  CA  PRO P   8     -19.791 -59.641 109.802  0.00 97.00      PROA   
ATOM    133  HA  PRO P   8     -20.264 -58.931 109.141  0.00 97.00      PROA   
ATOM    134  CB  PRO P   8     -19.601 -61.024 109.133  0.00 97.00      PROA   
ATOM    135  HB1 PRO P   8     -20.167 -61.087 108.181  0.00 97.00      PROA   
ATOM    136  HB2 PRO P   8     -19.923 -61.861 109.789  0.00 97.00      PROA   
ATOM    137  CG  PRO P   8     -18.091 -61.157 108.877  0.00 97.00      PROA   
ATOM    138  HG1 PRO P   8     -17.751 -62.209 108.942  0.00 97.00      PROA   
ATOM    139  HG2 PRO P   8     -17.850 -60.761 107.866  0.00 97.00      PROA   
ATOM    140  C   PRO P   8     -20.564 -59.759 111.114  0.00 97.00      PROA   
ATOM    141  O   PRO P   8     -20.048 -60.504 111.944  0.00 97.00      PROA   
ATOM    142  N   PRO P   9     -21.709 -59.134 111.398  0.00 97.00      PROA   
ATOM    143  CD  PRO P   9     -22.422 -58.267 110.455  0.00 97.00      PROA   
ATOM    144  HD1 PRO P   9     -22.642 -58.803 109.506  0.00 97.00      PROA   
ATOM    145  HD2 PRO P   9     -21.805 -57.362 110.256  0.00 97.00      PROA   
ATOM    146  CA  PRO P   9     -22.333 -59.141 112.726  0.00 97.00      PROA   
ATOM    147  HA  PRO P   9     -21.587 -59.023 113.498  0.00 97.00      PROA   
ATOM    148  CB  PRO P   9     -23.272 -57.922 112.648  0.00 97.00      PROA   
ATOM    149  HB1 PRO P   9     -22.674 -57.006 112.861  0.00 97.00      PROA   
ATOM    150  HB2 PRO P   9     -24.123 -57.949 113.354  0.00 97.00      PROA   
ATOM    151  CG  PRO P   9     -23.710 -57.881 111.182  0.00 97.00      PROA   
ATOM    152  HG1 PRO P   9     -24.485 -58.659 111.008  0.00 97.00      PROA   
ATOM    153  HG2 PRO P   9     -24.104 -56.893 110.874  0.00 97.00      PROA   
ATOM    154  C   PRO P   9     -23.102 -60.431 113.002  0.00 97.00      PROA   
ATOM    155  O   PRO P   9     -24.193 -60.378 113.566  0.00 97.00      PROA   
ATOM    156  N   TRP P  10     -22.557 -61.605 112.628  0.00 97.00      PROA   
ATOM    157  HN  TRP P  10     -21.629 -61.617 112.263  0.00 97.00      PROA   
ATOM    158  CA  TRP P  10     -23.303 -62.840 112.571  0.00 97.00      PROA   
ATOM    159  HA  TRP P  10     -24.325 -62.670 112.880  0.00 97.00      PROA   
ATOM    160  CB  TRP P  10     -23.303 -63.415 111.131  0.00 97.00      PROA   
ATOM    161  HB1 TRP P  10     -23.989 -64.286 111.079  0.00 97.00      PROA   
ATOM    162  HB2 TRP P  10     -22.278 -63.787 110.899  0.00 97.00      PROA   
ATOM    163  CG  TRP P  10     -23.687 -62.436 110.057  0.00 97.00      PROA   
ATOM    164  CD1 TRP P  10     -22.997 -62.261 108.885  0.00 97.00      PROA   
ATOM    165  HD1 TRP P  10     -22.109 -62.814 108.612  0.00 97.00      PROA   
ATOM    166  NE1 TRP P  10     -23.647 -61.352 108.094  0.00 97.00      PROA   
ATOM    167  HE1 TRP P  10     -23.463 -61.187 107.149  0.00 97.00      PROA   
ATOM    168  CE2 TRP P  10     -24.757 -60.894 108.738  0.00 97.00      PROA   
ATOM    169  CD2 TRP P  10     -24.818 -61.543 109.993  0.00 97.00      PROA   
ATOM    170  CE3 TRP P  10     -25.872 -61.244 110.861  0.00 97.00      PROA   
ATOM    171  HE3 TRP P  10     -25.947 -61.693 111.839  0.00 97.00      PROA   
ATOM    172  CZ3 TRP P  10     -26.850 -60.333 110.452  0.00 97.00      PROA   
ATOM    173  HZ3 TRP P  10     -27.673 -60.101 111.116  0.00 97.00      PROA   
ATOM    174  CZ2 TRP P  10     -25.724 -59.984 108.333  0.00 97.00      PROA   
ATOM    175  HZ2 TRP P  10     -25.669 -59.494 107.373  0.00 97.00      PROA   
ATOM    176  CH2 TRP P  10     -26.779 -59.715 109.207  0.00 97.00      PROA   
ATOM    177  HH2 TRP P  10     -27.547 -59.010 108.923  0.00 97.00      PROA   
ATOM    178  C   TRP P  10     -22.708 -63.857 113.515  0.00 97.00      PROA   
ATOM    179  O   TRP P  10     -21.608 -64.366 113.312  0.00 97.00      PROA   
ATOM    180  N   VAL P  11     -23.456 -64.194 114.588  0.00 97.00      PROA   
ATOM    181  HN  VAL P  11     -24.320 -63.726 114.768  0.00 97.00      PROA   
ATOM    182  CA  VAL P  11     -23.008 -65.118 115.615  0.00 97.00      PROA   
ATOM    183  HA  VAL P  11     -21.945 -64.977 115.751  0.00 97.00      PROA   
ATOM    184  CB  VAL P  11     -23.699 -64.786 116.940  0.00 97.00      PROA   
ATOM    185  HB  VAL P  11     -24.786 -65.018 116.870  0.00 97.00      PROA   
ATOM    186  CG1 VAL P  11     -23.078 -65.601 118.086  0.00 97.00      PROA   
ATOM    187 HG11 VAL P  11     -21.982 -65.429 118.140  0.00 97.00      PROA   
ATOM    188 HG12 VAL P  11     -23.262 -66.683 117.937  0.00 97.00      PROA   
ATOM    189 HG13 VAL P  11     -23.527 -65.306 119.058  0.00 97.00      PROA   
ATOM    190  CG2 VAL P  11     -23.544 -63.275 117.246  0.00 97.00      PROA   
ATOM    191 HG21 VAL P  11     -24.107 -62.645 116.528  0.00 97.00      PROA   
ATOM    192 HG22 VAL P  11     -22.474 -62.981 117.219  0.00 97.00      PROA   
ATOM    193 HG23 VAL P  11     -23.935 -63.052 118.262  0.00 97.00      PROA   
ATOM    194  C   VAL P  11     -23.223 -66.574 115.173  0.00 97.00      PROA   
ATOM    195  O   VAL P  11     -22.624 -67.506 115.704  0.00 97.00      PROA   
ATOM    196  N   SER P  12     -24.047 -66.780 114.123  0.00 97.00      PROA   
ATOM    197  HN  SER P  12     -24.474 -65.989 113.699  0.00 97.00      PROA   
ATOM    198  CA  SER P  12     -24.319 -68.058 113.484  0.00 97.00      PROA   
ATOM    199  HA  SER P  12     -23.736 -68.839 113.951  0.00 97.00      PROA   
ATOM    200  CB  SER P  12     -25.828 -68.441 113.600  0.00 97.00      PROA   
ATOM    201  HB1 SER P  12     -26.452 -67.553 113.364  0.00 97.00      PROA   
ATOM    202  HB2 SER P  12     -26.036 -68.734 114.654  0.00 97.00      PROA   
ATOM    203  OG  SER P  12     -26.231 -69.510 112.746  0.00 97.00      PROA   
ATOM    204  HG1 SER P  12     -25.914 -70.323 113.152  0.00 97.00      PROA   
ATOM    205  C   SER P  12     -23.862 -67.932 112.038  0.00 97.00      PROA   
ATOM    206  O   SER P  12     -24.261 -67.003 111.337  0.00 97.00      PROA   
ATOM    207  N   VAL P  13     -22.975 -68.851 111.565  0.00 97.00      PROA   
ATOM    208  HN  VAL P  13     -22.646 -69.586 112.156  0.00 97.00      PROA   
ATOM    209  CA  VAL P  13     -22.292 -68.677 110.288  0.00 97.00      PROA   
ATOM    210  HA  VAL P  13     -22.954 -68.141 109.623  0.00 97.00      PROA   
ATOM    211  CB  VAL P  13     -21.013 -67.851 110.486  0.00 97.00      PROA   
ATOM    212  HB  VAL P  13     -21.286 -66.970 111.118  0.00 97.00      PROA   
ATOM    213  CG1 VAL P  13     -19.925 -68.643 111.243  0.00 97.00      PROA   
ATOM    214 HG11 VAL P  13     -19.566 -69.502 110.638  0.00 97.00      PROA   
ATOM    215 HG12 VAL P  13     -20.310 -69.024 112.210  0.00 97.00      PROA   
ATOM    216 HG13 VAL P  13     -19.053 -67.988 111.450  0.00 97.00      PROA   
ATOM    217  CG2 VAL P  13     -20.486 -67.293 109.151  0.00 97.00      PROA   
ATOM    218 HG21 VAL P  13     -21.286 -66.759 108.598  0.00 97.00      PROA   
ATOM    219 HG22 VAL P  13     -20.087 -68.107 108.512  0.00 97.00      PROA   
ATOM    220 HG23 VAL P  13     -19.654 -66.581 109.339  0.00 97.00      PROA   
ATOM    221  C   VAL P  13     -22.010 -70.025 109.626  0.00 97.00      PROA   
ATOM    222  O   VAL P  13     -21.978 -71.062 110.281  0.00 97.00      PROA   
ATOM    223  N   PHE P  14     -21.821 -70.065 108.282  0.00 97.00      PROA   
ATOM    224  HN  PHE P  14     -21.907 -69.244 107.721  0.00 97.00      PROA   
ATOM    225  CA  PHE P  14     -21.409 -71.272 107.579  0.00 97.00      PROA   
ATOM    226  HA  PHE P  14     -21.905 -72.113 108.043  0.00 97.00      PROA   
ATOM    227  CB  PHE P  14     -21.766 -71.256 106.067  0.00 97.00      PROA   
ATOM    228  HB1 PHE P  14     -21.343 -72.136 105.537  0.00 97.00      PROA   
ATOM    229  HB2 PHE P  14     -21.356 -70.337 105.593  0.00 97.00      PROA   
ATOM    230  CG  PHE P  14     -23.250 -71.321 105.835  0.00 97.00      PROA   
ATOM    231  CD1 PHE P  14     -24.009 -72.401 106.322  0.00 97.00      PROA   
ATOM    232  HD1 PHE P  14     -23.536 -73.160 106.927  0.00 97.00      PROA   
ATOM    233  CE1 PHE P  14     -25.367 -72.518 106.002  0.00 97.00      PROA   
ATOM    234  HE1 PHE P  14     -25.940 -73.356 106.372  0.00 97.00      PROA   
ATOM    235  CZ  PHE P  14     -25.983 -71.549 105.201  0.00 97.00      PROA   
ATOM    236  HZ  PHE P  14     -27.029 -71.639 104.949  0.00 97.00      PROA   
ATOM    237  CD2 PHE P  14     -23.878 -70.362 105.025  0.00 97.00      PROA   
ATOM    238  HD2 PHE P  14     -23.299 -69.547 104.617  0.00 97.00      PROA   
ATOM    239  CE2 PHE P  14     -25.241 -70.461 104.725  0.00 97.00      PROA   
ATOM    240  HE2 PHE P  14     -25.711 -69.700 104.121  0.00 97.00      PROA   
ATOM    241  C   PHE P  14     -19.918 -71.548 107.660  0.00 97.00      PROA   
ATOM    242  O   PHE P  14     -19.103 -70.655 107.874  0.00 97.00      PROA   
ATOM    243  N   GLN P  15     -19.527 -72.824 107.424  0.00 97.00      PROA   
ATOM    244  HN  GLN P  15     -20.198 -73.565 107.449  0.00 97.00      PROA   
ATOM    245  CA  GLN P  15     -18.179 -73.208 107.029  0.00 97.00      PROA   
ATOM    246  HA  GLN P  15     -17.518 -72.936 107.841  0.00 97.00      PROA   
ATOM    247  CB  GLN P  15     -18.067 -74.739 106.777  0.00 97.00      PROA   
ATOM    248  HB1 GLN P  15     -18.234 -75.254 107.752  0.00 97.00      PROA   
ATOM    249  HB2 GLN P  15     -17.027 -74.981 106.468  0.00 97.00      PROA   
ATOM    250  CG  GLN P  15     -19.105 -75.277 105.755  0.00 97.00      PROA   
ATOM    251  HG1 GLN P  15     -19.613 -74.433 105.243  0.00 97.00      PROA   
ATOM    252  HG2 GLN P  15     -19.895 -75.848 106.285  0.00 97.00      PROA   
ATOM    253  CD  GLN P  15     -18.471 -76.198 104.698  0.00 97.00      PROA   
ATOM    254  OE1 GLN P  15     -17.994 -77.296 105.003  0.00 97.00      PROA   
ATOM    255  NE2 GLN P  15     -18.474 -75.736 103.414  0.00 97.00      PROA   
ATOM    256 HE21 GLN P  15     -18.889 -74.852 103.203  0.00 97.00      PROA   
ATOM    257 HE22 GLN P  15     -18.007 -76.267 102.709  0.00 97.00      PROA   
ATOM    258  C   GLN P  15     -17.705 -72.482 105.768  0.00 97.00      PROA   
ATOM    259  O   GLN P  15     -18.509 -72.178 104.890  0.00 97.00      PROA   
ATOM    260  N   GLU P  16     -16.386 -72.165 105.683  0.00 97.00      PROA   
ATOM    261  HN  GLU P  16     -15.787 -72.411 106.444  0.00 97.00      PROA   
ATOM    262  CA  GLU P  16     -15.708 -71.522 104.560  0.00 97.00      PROA   
ATOM    263  HA  GLU P  16     -14.666 -71.777 104.690  0.00 97.00      PROA   
ATOM    264  CB  GLU P  16     -16.096 -72.071 103.144  0.00 97.00      PROA   
ATOM    265  HB1 GLU P  16     -17.160 -71.816 102.960  0.00 97.00      PROA   
ATOM    266  HB2 GLU P  16     -16.010 -73.181 103.155  0.00 97.00      PROA   
ATOM    267  CG  GLU P  16     -15.265 -71.524 101.956  0.00 97.00      PROA   
ATOM    268  HG1 GLU P  16     -14.266 -72.008 101.944  0.00 97.00      PROA   
ATOM    269  HG2 GLU P  16     -15.108 -70.432 102.056  0.00 97.00      PROA   
ATOM    270  CD  GLU P  16     -15.920 -71.735 100.584  0.00 97.00      PROA   
ATOM    271  OE1 GLU P  16     -17.027 -72.326 100.487  0.00 97.00      PROA   
ATOM    272  OE2 GLU P  16     -15.306 -71.259  99.591  0.00 97.00      PROA   
ATOM    273  C   GLU P  16     -15.757 -69.997 104.640  0.00 97.00      PROA   
ATOM    274  O   GLU P  16     -14.809 -69.320 104.248  0.00 97.00      PROA   
ATOM    275  N   GLU P  17     -16.847 -69.407 105.183  0.00 97.00      PROA   
ATOM    276  HN  GLU P  17     -17.615 -69.973 105.471  0.00 97.00      PROA   
ATOM    277  CA  GLU P  17     -17.036 -67.973 105.364  0.00 97.00      PROA   
ATOM    278  HA  GLU P  17     -16.955 -67.524 104.383  0.00 97.00      PROA   
ATOM    279  CB  GLU P  17     -18.477 -67.693 105.870  0.00 97.00      PROA   
ATOM    280  HB1 GLU P  17     -18.619 -68.320 106.781  0.00 97.00      PROA   
ATOM    281  HB2 GLU P  17     -19.193 -68.072 105.106  0.00 97.00      PROA   
ATOM    282  CG  GLU P  17     -18.840 -66.233 106.238  0.00 97.00      PROA   
ATOM    283  HG1 GLU P  17     -18.156 -65.826 107.008  0.00 97.00      PROA   
ATOM    284  HG2 GLU P  17     -19.865 -66.224 106.667  0.00 97.00      PROA   
ATOM    285  CD  GLU P  17     -18.849 -65.295 105.026  0.00 97.00      PROA   
ATOM    286  OE1 GLU P  17     -17.774 -65.085 104.408  0.00 97.00      PROA   
ATOM    287  OE2 GLU P  17     -19.943 -64.755 104.715  0.00 97.00      PROA   
ATOM    288  C   GLU P  17     -15.986 -67.284 106.239  0.00 97.00      PROA   
ATOM    289  O   GLU P  17     -15.462 -67.858 107.186  0.00 97.00      PROA   
ATOM    290  N   SER P  18     -15.646 -66.012 105.925  0.00 97.00      PROA   
ATOM    291  HN  SER P  18     -16.180 -65.537 105.224  0.00 97.00      PROA   
ATOM    292  CA  SER P  18     -14.603 -65.253 106.594  0.00 97.00      PROA   
ATOM    293  HA  SER P  18     -13.905 -65.946 107.041  0.00 97.00      PROA   
ATOM    294  CB  SER P  18     -13.817 -64.342 105.615  0.00 97.00      PROA   
ATOM    295  HB1 SER P  18     -14.498 -63.576 105.185  0.00 97.00      PROA   
ATOM    296  HB2 SER P  18     -13.434 -64.965 104.778  0.00 97.00      PROA   
ATOM    297  OG  SER P  18     -12.711 -63.697 106.249  0.00 97.00      PROA   
ATOM    298  HG1 SER P  18     -12.116 -64.396 106.535  0.00 97.00      PROA   
ATOM    299  C   SER P  18     -15.194 -64.392 107.691  0.00 97.00      PROA   
ATOM    300  O   SER P  18     -16.138 -63.635 107.475  0.00 97.00      PROA   
ATOM    301  N   VAL P  19     -14.629 -64.482 108.913  0.00 97.00      PROA   
ATOM    302  HN  VAL P  19     -13.843 -65.078 109.069  0.00 97.00      PROA   
ATOM    303  CA  VAL P  19     -15.144 -63.727 110.036  0.00 97.00      PROA   
ATOM    304  HA  VAL P  19     -15.592 -62.820 109.659  0.00 97.00      PROA   
ATOM    305  CB  VAL P  19     -16.246 -64.489 110.786  0.00 97.00      PROA   
ATOM    306  HB  VAL P  19     -17.106 -64.595 110.080  0.00 97.00      PROA   
ATOM    307  CG1 VAL P  19     -15.799 -65.916 111.167  0.00 97.00      PROA   
ATOM    308 HG11 VAL P  19     -14.940 -65.872 111.863  0.00 97.00      PROA   
ATOM    309 HG12 VAL P  19     -15.510 -66.509 110.275  0.00 97.00      PROA   
ATOM    310 HG13 VAL P  19     -16.627 -66.452 111.677  0.00 97.00      PROA   
ATOM    311  CG2 VAL P  19     -16.745 -63.716 112.024  0.00 97.00      PROA   
ATOM    312 HG21 VAL P  19     -17.089 -62.702 111.745  0.00 97.00      PROA   
ATOM    313 HG22 VAL P  19     -15.943 -63.631 112.786  0.00 97.00      PROA   
ATOM    314 HG23 VAL P  19     -17.599 -64.257 112.484  0.00 97.00      PROA   
ATOM    315  C   VAL P  19     -14.001 -63.257 110.911  0.00 97.00      PROA   
ATOM    316  O   VAL P  19     -13.160 -64.035 111.340  0.00 97.00      PROA   
ATOM    317  N   THR P  20     -13.930 -61.936 111.203  0.00 97.00      PROA   
ATOM    318  HN  THR P  20     -14.604 -61.296 110.844  0.00 97.00      PROA   
ATOM    319  CA  THR P  20     -12.894 -61.392 112.067  0.00 97.00      PROA   
ATOM    320  HA  THR P  20     -12.347 -62.212 112.502  0.00 97.00      PROA   
ATOM    321  CB  THR P  20     -11.856 -60.529 111.343  0.00 97.00      PROA   
ATOM    322  HB  THR P  20     -11.557 -61.085 110.423  0.00 97.00      PROA   
ATOM    323  OG1 THR P  20     -10.658 -60.358 112.096  0.00 97.00      PROA   
ATOM    324  HG1 THR P  20     -10.846 -59.769 112.833  0.00 97.00      PROA   
ATOM    325  CG2 THR P  20     -12.376 -59.152 110.908  0.00 97.00      PROA   
ATOM    326 HG21 THR P  20     -12.721 -58.557 111.778  0.00 97.00      PROA   
ATOM    327 HG22 THR P  20     -13.213 -59.267 110.192  0.00 97.00      PROA   
ATOM    328 HG23 THR P  20     -11.567 -58.581 110.402  0.00 97.00      PROA   
ATOM    329  C   THR P  20     -13.592 -60.699 113.209  0.00 97.00      PROA   
ATOM    330  O   THR P  20     -14.590 -60.011 113.027  0.00 97.00      PROA   
ATOM    331  N   LEU P  21     -13.100 -60.936 114.442  0.00 97.00      PROA   
ATOM    332  HN  LEU P  21     -12.291 -61.513 114.545  0.00 97.00      PROA   
ATOM    333  CA  LEU P  21     -13.761 -60.552 115.666  0.00 97.00      PROA   
ATOM    334  HA  LEU P  21     -14.680 -60.029 115.447  0.00 97.00      PROA   
ATOM    335  CB  LEU P  21     -14.082 -61.778 116.567  0.00 97.00      PROA   
ATOM    336  HB1 LEU P  21     -14.601 -61.400 117.475  0.00 97.00      PROA   
ATOM    337  HB2 LEU P  21     -13.144 -62.274 116.897  0.00 97.00      PROA   
ATOM    338  CG  LEU P  21     -14.991 -62.869 115.934  0.00 97.00      PROA   
ATOM    339  HG  LEU P  21     -15.711 -62.369 115.246  0.00 97.00      PROA   
ATOM    340  CD1 LEU P  21     -14.210 -63.940 115.144  0.00 97.00      PROA   
ATOM    341 HD11 LEU P  21     -13.491 -64.455 115.816  0.00 97.00      PROA   
ATOM    342 HD12 LEU P  21     -13.650 -63.504 114.295  0.00 97.00      PROA   
ATOM    343 HD13 LEU P  21     -14.910 -64.703 114.742  0.00 97.00      PROA   
ATOM    344  CD2 LEU P  21     -15.806 -63.578 117.032  0.00 97.00      PROA   
ATOM    345 HD21 LEU P  21     -16.428 -62.852 117.593  0.00 97.00      PROA   
ATOM    346 HD22 LEU P  21     -15.120 -64.080 117.745  0.00 97.00      PROA   
ATOM    347 HD23 LEU P  21     -16.472 -64.347 116.585  0.00 97.00      PROA   
ATOM    348  C   LEU P  21     -12.845 -59.610 116.414  0.00 97.00      PROA   
ATOM    349  O   LEU P  21     -11.711 -59.954 116.713  0.00 97.00      PROA   
ATOM    350  N   HSD P  22     -13.312 -58.384 116.737  0.00 97.00      PROA   
ATOM    351  HN  HSD P  22     -14.252 -58.134 116.510  0.00 97.00      PROA   
ATOM    352  CA  HSD P  22     -12.486 -57.317 117.271  0.00 97.00      PROA   
ATOM    353  HA  HSD P  22     -11.443 -57.587 117.189  0.00 97.00      PROA   
ATOM    354  CB  HSD P  22     -12.704 -55.990 116.501  0.00 97.00      PROA   
ATOM    355  HB1 HSD P  22     -12.156 -55.163 117.001  0.00 97.00      PROA   
ATOM    356  HB2 HSD P  22     -13.784 -55.725 116.485  0.00 97.00      PROA   
ATOM    357  ND1 HSD P  22     -12.915 -56.453 113.992  0.00 97.00      PROA   
ATOM    358  HD1 HSD P  22     -13.872 -56.748 113.994  0.00 97.00      PROA   
ATOM    359  CG  HSD P  22     -12.185 -56.057 115.094  0.00 97.00      PROA   
ATOM    360  CE1 HSD P  22     -12.108 -56.293 112.914  0.00 97.00      PROA   
ATOM    361  HE1 HSD P  22     -12.423 -56.517 111.898  0.00 97.00      PROA   
ATOM    362  NE2 HSD P  22     -10.926 -55.810 113.240  0.00 97.00      PROA   
ATOM    363  CD2 HSD P  22     -10.983 -55.645 114.611  0.00 97.00      PROA   
ATOM    364  HD2 HSD P  22     -10.140 -55.221 115.142  0.00 97.00      PROA   
ATOM    365  C   HSD P  22     -12.788 -57.036 118.725  0.00 97.00      PROA   
ATOM    366  O   HSD P  22     -13.934 -56.828 119.102  0.00 97.00      PROA   
ATOM    367  N   CYS P  23     -11.740 -56.982 119.578  0.00 97.00      PROA   
ATOM    368  HN  CYS P  23     -10.824 -57.213 119.251  0.00 97.00      PROA   
ATOM    369  CA  CYS P  23     -11.842 -56.598 120.973  0.00 97.00      PROA   
ATOM    370  HA  CYS P  23     -12.865 -56.700 121.306  0.00 97.00      PROA   
ATOM    371  CB  CYS P  23     -10.944 -57.471 121.874  0.00 97.00      PROA   
ATOM    372  HB1 CYS P  23     -10.951 -57.070 122.906  0.00 97.00      PROA   
ATOM    373  HB2 CYS P  23      -9.900 -57.464 121.491  0.00 97.00      PROA   
ATOM    374  SG  CYS P  23     -11.557 -59.166 121.927  0.00 97.00      PROA   
ATOM    375  C   CYS P  23     -11.431 -55.155 121.159  0.00 97.00      PROA   
ATOM    376  O   CYS P  23     -10.252 -54.811 121.184  0.00 97.00      PROA   
ATOM    377  N   GLU P  24     -12.428 -54.265 121.324  0.00 97.00      PROA   
ATOM    378  HN  GLU P  24     -13.380 -54.558 121.342  0.00 97.00      PROA   
ATOM    379  CA  GLU P  24     -12.220 -52.837 121.367  0.00 97.00      PROA   
ATOM    380  HA  GLU P  24     -11.312 -52.587 120.835  0.00 97.00      PROA   
ATOM    381  CB  GLU P  24     -13.404 -52.108 120.687  0.00 97.00      PROA   
ATOM    382  HB1 GLU P  24     -13.530 -52.576 119.683  0.00 97.00      PROA   
ATOM    383  HB2 GLU P  24     -13.151 -51.038 120.523  0.00 97.00      PROA   
ATOM    384  CG  GLU P  24     -14.719 -52.202 121.488  0.00 97.00      PROA   
ATOM    385  HG1 GLU P  24     -14.663 -51.598 122.418  0.00 97.00      PROA   
ATOM    386  HG2 GLU P  24     -14.925 -53.259 121.762  0.00 97.00      PROA   
ATOM    387  CD  GLU P  24     -15.895 -51.693 120.683  0.00 97.00      PROA   
ATOM    388  OE1 GLU P  24     -16.812 -51.092 121.309  0.00 97.00      PROA   
ATOM    389  OE2 GLU P  24     -15.914 -51.927 119.446  0.00 97.00      PROA   
ATOM    390  C   GLU P  24     -12.099 -52.337 122.787  0.00 97.00      PROA   
ATOM    391  O   GLU P  24     -12.480 -52.996 123.754  0.00 97.00      PROA   
ATOM    392  N   VAL P  25     -11.567 -51.102 122.909  0.00 97.00      PROA   
ATOM    393  HN  VAL P  25     -11.194 -50.634 122.112  0.00 97.00      PROA   
ATOM    394  CA  VAL P  25     -11.710 -50.258 124.071  0.00 97.00      PROA   
ATOM    395  HA  VAL P  25     -12.625 -50.513 124.584  0.00 97.00      PROA   
ATOM    396  CB  VAL P  25     -10.519 -50.277 125.037  0.00 97.00      PROA   
ATOM    397  HB  VAL P  25      -9.602 -49.903 124.525  0.00 97.00      PROA   
ATOM    398  CG1 VAL P  25     -10.828 -49.374 126.249  0.00 97.00      PROA   
ATOM    399 HG11 VAL P  25     -11.688 -49.783 126.821  0.00 97.00      PROA   
ATOM    400 HG12 VAL P  25     -11.071 -48.340 125.938  0.00 97.00      PROA   
ATOM    401 HG13 VAL P  25      -9.945 -49.337 126.920  0.00 97.00      PROA   
ATOM    402  CG2 VAL P  25     -10.227 -51.714 125.521  0.00 97.00      PROA   
ATOM    403 HG21 VAL P  25      -9.904 -52.360 124.680  0.00 97.00      PROA   
ATOM    404 HG22 VAL P  25     -11.136 -52.157 125.981  0.00 97.00      PROA   
ATOM    405 HG23 VAL P  25      -9.418 -51.708 126.283  0.00 97.00      PROA   
ATOM    406  C   VAL P  25     -11.789 -48.889 123.415  0.00 97.00      PROA   
ATOM    407  O   VAL P  25     -10.975 -48.674 122.518  0.00 97.00      PROA   
ATOM    408  N   PRO P  26     -12.667 -47.931 123.745  0.00 97.00      PROA   
ATOM    409  CD  PRO P  26     -13.971 -48.248 124.348  0.00 97.00      PROA   
ATOM    410  HD1 PRO P  26     -13.910 -48.065 125.442  0.00 97.00      PROA   
ATOM    411  HD2 PRO P  26     -14.301 -49.293 124.153  0.00 97.00      PROA   
ATOM    412  CA  PRO P  26     -12.708 -46.637 123.045  0.00 97.00      PROA   
ATOM    413  HA  PRO P  26     -12.693 -46.820 121.979  0.00 97.00      PROA   
ATOM    414  CB  PRO P  26     -14.058 -46.038 123.477  0.00 97.00      PROA   
ATOM    415  HB1 PRO P  26     -14.470 -45.353 122.709  0.00 97.00      PROA   
ATOM    416  HB2 PRO P  26     -13.969 -45.495 124.444  0.00 97.00      PROA   
ATOM    417  CG  PRO P  26     -14.943 -47.266 123.693  0.00 97.00      PROA   
ATOM    418  HG1 PRO P  26     -15.833 -47.055 124.318  0.00 97.00      PROA   
ATOM    419  HG2 PRO P  26     -15.270 -47.668 122.708  0.00 97.00      PROA   
ATOM    420  C   PRO P  26     -11.573 -45.663 123.365  0.00 97.00      PROA   
ATOM    421  O   PRO P  26     -11.813 -44.457 123.395  0.00 97.00      PROA   
ATOM    422  N   HSD P  27     -10.327 -46.144 123.548  0.00 97.00      PROA   
ATOM    423  HN  HSD P  27     -10.171 -47.121 123.416  0.00 97.00      PROA   
ATOM    424  CA  HSD P  27      -9.160 -45.317 123.760  0.00 97.00      PROA   
ATOM    425  HA  HSD P  27      -9.449 -44.284 123.900  0.00 97.00      PROA   
ATOM    426  CB  HSD P  27      -8.293 -45.767 124.965  0.00 97.00      PROA   
ATOM    427  HB1 HSD P  27      -7.305 -45.256 124.934  0.00 97.00      PROA   
ATOM    428  HB2 HSD P  27      -8.106 -46.862 124.912  0.00 97.00      PROA   
ATOM    429  ND1 HSD P  27      -9.690 -46.268 127.045  0.00 97.00      PROA   
ATOM    430  HD1 HSD P  27     -10.028 -47.164 126.755  0.00 97.00      PROA   
ATOM    431  CG  HSD P  27      -8.893 -45.421 126.303  0.00 97.00      PROA   
ATOM    432  CE1 HSD P  27      -9.880 -45.677 128.251  0.00 97.00      PROA   
ATOM    433  HE1 HSD P  27     -10.471 -46.126 129.049  0.00 97.00      PROA   
ATOM    434  NE2 HSD P  27      -9.252 -44.522 128.343  0.00 97.00      PROA   
ATOM    435  CD2 HSD P  27      -8.624 -44.365 127.120  0.00 97.00      PROA   
ATOM    436  HD2 HSD P  27      -8.000 -43.497 126.948  0.00 97.00      PROA   
ATOM    437  C   HSD P  27      -8.312 -45.413 122.520  0.00 97.00      PROA   
ATOM    438  O   HSD P  27      -7.915 -46.501 122.114  0.00 97.00      PROA   
ATOM    439  N   LEU P  28      -8.007 -44.262 121.880  0.00 97.00      PROA   
ATOM    440  HN  LEU P  28      -8.423 -43.398 122.156  0.00 97.00      PROA   
ATOM    441  CA  LEU P  28      -7.125 -44.194 120.729  0.00 97.00      PROA   
ATOM    442  HA  LEU P  28      -7.551 -44.853 119.984  0.00 97.00      PROA   
ATOM    443  CB  LEU P  28      -7.086 -42.768 120.117  0.00 97.00      PROA   
ATOM    444  HB1 LEU P  28      -6.476 -42.788 119.188  0.00 97.00      PROA   
ATOM    445  HB2 LEU P  28      -6.603 -42.065 120.829  0.00 97.00      PROA   
ATOM    446  CG  LEU P  28      -8.472 -42.176 119.749  0.00 97.00      PROA   
ATOM    447  HG  LEU P  28      -9.092 -42.108 120.674  0.00 97.00      PROA   
ATOM    448  CD1 LEU P  28      -8.319 -40.744 119.202  0.00 97.00      PROA   
ATOM    449 HD11 LEU P  28      -7.717 -40.755 118.269  0.00 97.00      PROA   
ATOM    450 HD12 LEU P  28      -7.811 -40.094 119.945  0.00 97.00      PROA   
ATOM    451 HD13 LEU P  28      -9.315 -40.311 118.974  0.00 97.00      PROA   
ATOM    452  CD2 LEU P  28      -9.235 -43.052 118.738  0.00 97.00      PROA   
ATOM    453 HD21 LEU P  28      -9.441 -44.057 119.158  0.00 97.00      PROA   
ATOM    454 HD22 LEU P  28      -8.639 -43.168 117.808  0.00 97.00      PROA   
ATOM    455 HD23 LEU P  28     -10.205 -42.578 118.476  0.00 97.00      PROA   
ATOM    456  C   LEU P  28      -5.704 -44.722 120.962  0.00 97.00      PROA   
ATOM    457  O   LEU P  28      -5.262 -45.502 120.118  0.00 97.00      PROA   
ATOM    458  N   PRO P  29      -4.939 -44.452 122.027  0.00 97.00      PROA   
ATOM    459  CD  PRO P  29      -5.122 -43.312 122.938  0.00 97.00      PROA   
ATOM    460  HD1 PRO P  29      -6.143 -43.283 123.371  0.00 97.00      PROA   
ATOM    461  HD2 PRO P  29      -4.913 -42.370 122.383  0.00 97.00      PROA   
ATOM    462  CA  PRO P  29      -3.727 -45.212 122.341  0.00 97.00      PROA   
ATOM    463  HA  PRO P  29      -3.158 -45.421 121.445  0.00 97.00      PROA   
ATOM    464  CB  PRO P  29      -2.968 -44.255 123.281  0.00 97.00      PROA   
ATOM    465  HB1 PRO P  29      -2.412 -43.516 122.659  0.00 97.00      PROA   
ATOM    466  HB2 PRO P  29      -2.242 -44.749 123.954  0.00 97.00      PROA   
ATOM    467  CG  PRO P  29      -4.076 -43.517 124.034  0.00 97.00      PROA   
ATOM    468  HG1 PRO P  29      -4.487 -44.177 124.829  0.00 97.00      PROA   
ATOM    469  HG2 PRO P  29      -3.733 -42.565 124.485  0.00 97.00      PROA   
ATOM    470  C   PRO P  29      -4.043 -46.545 123.024  0.00 97.00      PROA   
ATOM    471  O   PRO P  29      -3.303 -46.934 123.925  0.00 97.00      PROA   
ATOM    472  N   GLY P  30      -5.108 -47.278 122.611  0.00 97.00      PROA   
ATOM    473  HN  GLY P  30      -5.666 -46.935 121.856  0.00 97.00      PROA   
ATOM    474  CA  GLY P  30      -5.590 -48.492 123.258  0.00 97.00      PROA   
ATOM    475  HA1 GLY P  30      -6.591 -48.661 122.886  0.00 97.00      PROA   
ATOM    476  HA2 GLY P  30      -5.570 -48.349 124.329  0.00 97.00      PROA   
ATOM    477  C   GLY P  30      -4.781 -49.721 122.925  0.00 97.00      PROA   
ATOM    478  O   GLY P  30      -5.296 -50.663 122.331  0.00 97.00      PROA   
ATOM    479  N   SER P  31      -3.494 -49.708 123.344  0.00 97.00      PROA   
ATOM    480  HN  SER P  31      -3.223 -48.858 123.795  0.00 97.00      PROA   
ATOM    481  CA  SER P  31      -2.389 -50.646 123.148  0.00 97.00      PROA   
ATOM    482  HA  SER P  31      -1.834 -50.249 122.312  0.00 97.00      PROA   
ATOM    483  CB  SER P  31      -1.443 -50.640 124.387  0.00 97.00      PROA   
ATOM    484  HB1 SER P  31      -2.005 -51.014 125.271  0.00 97.00      PROA   
ATOM    485  HB2 SER P  31      -1.133 -49.594 124.601  0.00 97.00      PROA   
ATOM    486  OG  SER P  31      -0.275 -51.448 124.224  0.00 97.00      PROA   
ATOM    487  HG1 SER P  31       0.451 -50.863 123.991  0.00 97.00      PROA   
ATOM    488  C   SER P  31      -2.729 -52.083 122.790  0.00 97.00      PROA   
ATOM    489  O   SER P  31      -3.607 -52.693 123.381  0.00 97.00      PROA   
ATOM    490  N   SER P  32      -2.004 -52.659 121.804  0.00 97.00      PROA   
ATOM    491  HN  SER P  32      -1.229 -52.176 121.402  0.00 97.00      PROA   
ATOM    492  CA  SER P  32      -2.304 -53.929 121.170  0.00 97.00      PROA   
ATOM    493  HA  SER P  32      -3.377 -53.999 121.066  0.00 97.00      PROA   
ATOM    494  CB  SER P  32      -1.688 -53.970 119.746  0.00 97.00      PROA   
ATOM    495  HB1 SER P  32      -2.191 -53.193 119.129  0.00 97.00      PROA   
ATOM    496  HB2 SER P  32      -1.849 -54.949 119.247  0.00 97.00      PROA   
ATOM    497  OG  SER P  32      -0.296 -53.660 119.774  0.00 97.00      PROA   
ATOM    498  HG1 SER P  32       0.138 -54.409 120.193  0.00 97.00      PROA   
ATOM    499  C   SER P  32      -1.856 -55.155 121.952  0.00 97.00      PROA   
ATOM    500  O   SER P  32      -1.127 -56.003 121.440  0.00 97.00      PROA   
ATOM    501  N   SER P  33      -2.328 -55.294 123.209  0.00 97.00      PROA   
ATOM    502  HN  SER P  33      -2.858 -54.551 123.611  0.00 97.00      PROA   
ATOM    503  CA  SER P  33      -2.119 -56.466 124.038  0.00 97.00      PROA   
ATOM    504  HA  SER P  33      -1.563 -57.212 123.487  0.00 97.00      PROA   
ATOM    505  CB  SER P  33      -1.361 -56.126 125.350  0.00 97.00      PROA   
ATOM    506  HB1 SER P  33      -1.945 -55.389 125.943  0.00 97.00      PROA   
ATOM    507  HB2 SER P  33      -0.388 -55.655 125.089  0.00 97.00      PROA   
ATOM    508  OG  SER P  33      -1.113 -57.278 126.157  0.00 97.00      PROA   
ATOM    509  HG1 SER P  33      -0.343 -57.723 125.794  0.00 97.00      PROA   
ATOM    510  C   SER P  33      -3.485 -57.039 124.354  0.00 97.00      PROA   
ATOM    511  O   SER P  33      -4.404 -56.314 124.724  0.00 97.00      PROA   
ATOM    512  N   THR P  34      -3.656 -58.372 124.183  0.00 97.00      PROA   
ATOM    513  HN  THR P  34      -2.895 -58.957 123.914  0.00 97.00      PROA   
ATOM    514  CA  THR P  34      -4.951 -59.016 124.321  0.00 97.00      PROA   
ATOM    515  HA  THR P  34      -5.544 -58.477 125.048  0.00 97.00      PROA   
ATOM    516  CB  THR P  34      -5.726 -59.154 123.008  0.00 97.00      PROA   
ATOM    517  HB  THR P  34      -5.257 -59.908 122.335  0.00 97.00      PROA   
ATOM    518  OG1 THR P  34      -5.707 -57.929 122.297  0.00 97.00      PROA   
ATOM    519  HG1 THR P  34      -4.839 -57.897 121.890  0.00 97.00      PROA   
ATOM    520  CG2 THR P  34      -7.192 -59.555 123.261  0.00 97.00      PROA   
ATOM    521 HG21 THR P  34      -7.629 -58.950 124.082  0.00 97.00      PROA   
ATOM    522 HG22 THR P  34      -7.263 -60.626 123.535  0.00 97.00      PROA   
ATOM    523 HG23 THR P  34      -7.799 -59.406 122.343  0.00 97.00      PROA   
ATOM    524  C   THR P  34      -4.727 -60.408 124.833  0.00 97.00      PROA   
ATOM    525  O   THR P  34      -3.789 -61.088 124.426  0.00 97.00      PROA   
ATOM    526  N   GLN P  35      -5.632 -60.885 125.712  0.00 97.00      PROA   
ATOM    527  HN  GLN P  35      -6.300 -60.281 126.144  0.00 97.00      PROA   
ATOM    528  CA  GLN P  35      -5.753 -62.288 126.022  0.00 97.00      PROA   
ATOM    529  HA  GLN P  35      -4.972 -62.861 125.541  0.00 97.00      PROA   
ATOM    530  CB  GLN P  35      -5.730 -62.539 127.550  0.00 97.00      PROA   
ATOM    531  HB1 GLN P  35      -5.726 -63.635 127.735  0.00 97.00      PROA   
ATOM    532  HB2 GLN P  35      -6.655 -62.117 128.004  0.00 97.00      PROA   
ATOM    533  CG  GLN P  35      -4.514 -61.880 128.239  0.00 97.00      PROA   
ATOM    534  HG1 GLN P  35      -4.551 -60.776 128.112  0.00 97.00      PROA   
ATOM    535  HG2 GLN P  35      -3.570 -62.252 127.791  0.00 97.00      PROA   
ATOM    536  CD  GLN P  35      -4.544 -62.147 129.744  0.00 97.00      PROA   
ATOM    537  OE1 GLN P  35      -5.418 -61.635 130.441  0.00 97.00      PROA   
ATOM    538  NE2 GLN P  35      -3.572 -62.940 130.266  0.00 97.00      PROA   
ATOM    539 HE21 GLN P  35      -3.570 -63.092 131.253  0.00 97.00      PROA   
ATOM    540 HE22 GLN P  35      -2.868 -63.321 129.669  0.00 97.00      PROA   
ATOM    541  C   GLN P  35      -7.090 -62.705 125.457  0.00 97.00      PROA   
ATOM    542  O   GLN P  35      -8.107 -62.112 125.787  0.00 97.00      PROA   
ATOM    543  N   TRP P  36      -7.116 -63.729 124.575  0.00 97.00      PROA   
ATOM    544  HN  TRP P  36      -6.268 -64.168 124.292  0.00 97.00      PROA   
ATOM    545  CA  TRP P  36      -8.328 -64.281 123.995  0.00 97.00      PROA   
ATOM    546  HA  TRP P  36      -9.177 -63.654 124.229  0.00 97.00      PROA   
ATOM    547  CB  TRP P  36      -8.232 -64.457 122.456  0.00 97.00      PROA   
ATOM    548  HB1 TRP P  36      -8.989 -65.190 122.107  0.00 97.00      PROA   
ATOM    549  HB2 TRP P  36      -7.230 -64.883 122.219  0.00 97.00      PROA   
ATOM    550  CG  TRP P  36      -8.434 -63.219 121.642  0.00 97.00      PROA   
ATOM    551  CD1 TRP P  36      -7.468 -62.357 121.203  0.00 97.00      PROA   
ATOM    552  HD1 TRP P  36      -6.443 -62.374 121.528  0.00 97.00      PROA   
ATOM    553  NE1 TRP P  36      -8.011 -61.444 120.343  0.00 97.00      PROA   
ATOM    554  HE1 TRP P  36      -7.513 -60.758 119.856  0.00 97.00      PROA   
ATOM    555  CE2 TRP P  36      -9.348 -61.675 120.220  0.00 97.00      PROA   
ATOM    556  CD2 TRP P  36      -9.663 -62.786 121.036  0.00 97.00      PROA   
ATOM    557  CE3 TRP P  36     -10.981 -63.241 121.099  0.00 97.00      PROA   
ATOM    558  HE3 TRP P  36     -11.259 -64.079 121.722  0.00 97.00      PROA   
ATOM    559  CZ3 TRP P  36     -11.956 -62.577 120.349  0.00 97.00      PROA   
ATOM    560  HZ3 TRP P  36     -12.987 -62.898 120.401  0.00 97.00      PROA   
ATOM    561  CZ2 TRP P  36     -10.310 -61.029 119.460  0.00 97.00      PROA   
ATOM    562  HZ2 TRP P  36     -10.064 -60.182 118.838  0.00 97.00      PROA   
ATOM    563  CH2 TRP P  36     -11.623 -61.498 119.537  0.00 97.00      PROA   
ATOM    564  HH2 TRP P  36     -12.401 -60.993 118.983  0.00 97.00      PROA   
ATOM    565  C   TRP P  36      -8.582 -65.635 124.608  0.00 97.00      PROA   
ATOM    566  O   TRP P  36      -7.647 -66.332 124.980  0.00 97.00      PROA   
ATOM    567  N   PHE P  37      -9.867 -66.034 124.743  0.00 97.00      PROA   
ATOM    568  HN  PHE P  37     -10.614 -65.419 124.496  0.00 97.00      PROA   
ATOM    569  CA  PHE P  37     -10.255 -67.281 125.370  0.00 97.00      PROA   
ATOM    570  HA  PHE P  37      -9.405 -67.945 125.400  0.00 97.00      PROA   
ATOM    571  CB  PHE P  37     -10.827 -67.094 126.808  0.00 97.00      PROA   
ATOM    572  HB1 PHE P  37     -10.996 -68.083 127.286  0.00 97.00      PROA   
ATOM    573  HB2 PHE P  37     -11.794 -66.549 126.773  0.00 97.00      PROA   
ATOM    574  CG  PHE P  37      -9.886 -66.295 127.681  0.00 97.00      PROA   
ATOM    575  CD1 PHE P  37      -8.969 -66.943 128.526  0.00 97.00      PROA   
ATOM    576  HD1 PHE P  37      -8.931 -68.022 128.545  0.00 97.00      PROA   
ATOM    577  CE1 PHE P  37      -8.093 -66.206 129.334  0.00 97.00      PROA   
ATOM    578  HE1 PHE P  37      -7.389 -66.719 129.972  0.00 97.00      PROA   
ATOM    579  CZ  PHE P  37      -8.124 -64.806 129.305  0.00 97.00      PROA   
ATOM    580  HZ  PHE P  37      -7.438 -64.237 129.915  0.00 97.00      PROA   
ATOM    581  CD2 PHE P  37      -9.928 -64.887 127.689  0.00 97.00      PROA   
ATOM    582  HD2 PHE P  37     -10.626 -64.371 127.048  0.00 97.00      PROA   
ATOM    583  CE2 PHE P  37      -9.041 -64.147 128.478  0.00 97.00      PROA   
ATOM    584  HE2 PHE P  37      -9.055 -63.069 128.434  0.00 97.00      PROA   
ATOM    585  C   PHE P  37     -11.333 -67.934 124.528  0.00 97.00      PROA   
ATOM    586  O   PHE P  37     -12.268 -67.274 124.084  0.00 97.00      PROA   
ATOM    587  N   LEU P  38     -11.224 -69.267 124.309  0.00 97.00      PROA   
ATOM    588  HN  LEU P  38     -10.412 -69.760 124.622  0.00 97.00      PROA   
ATOM    589  CA  LEU P  38     -12.247 -70.095 123.700  0.00 97.00      PROA   
ATOM    590  HA  LEU P  38     -13.083 -69.489 123.393  0.00 97.00      PROA   
ATOM    591  CB  LEU P  38     -11.740 -70.936 122.498  0.00 97.00      PROA   
ATOM    592  HB1 LEU P  38     -12.561 -71.578 122.110  0.00 97.00      PROA   
ATOM    593  HB2 LEU P  38     -10.909 -71.599 122.830  0.00 97.00      PROA   
ATOM    594  CG  LEU P  38     -11.211 -70.095 121.321  0.00 97.00      PROA   
ATOM    595  HG  LEU P  38     -10.373 -69.480 121.712  0.00 97.00      PROA   
ATOM    596  CD1 LEU P  38     -10.654 -70.987 120.196  0.00 97.00      PROA   
ATOM    597 HD11 LEU P  38     -11.463 -71.625 119.781  0.00 97.00      PROA   
ATOM    598 HD12 LEU P  38      -9.844 -71.641 120.578  0.00 97.00      PROA   
ATOM    599 HD13 LEU P  38     -10.250 -70.360 119.373  0.00 97.00      PROA   
ATOM    600  CD2 LEU P  38     -12.281 -69.148 120.758  0.00 97.00      PROA   
ATOM    601 HD21 LEU P  38     -12.642 -68.436 121.527  0.00 97.00      PROA   
ATOM    602 HD22 LEU P  38     -13.145 -69.733 120.377  0.00 97.00      PROA   
ATOM    603 HD23 LEU P  38     -11.853 -68.567 119.916  0.00 97.00      PROA   
ATOM    604  C   LEU P  38     -12.711 -71.066 124.750  0.00 97.00      PROA   
ATOM    605  O   LEU P  38     -11.947 -71.925 125.179  0.00 97.00      PROA   
ATOM    606  N   ASN P  39     -13.984 -70.959 125.201  0.00 97.00      PROA   
ATOM    607  HN  ASN P  39     -14.599 -70.279 124.799  0.00 97.00      PROA   
ATOM    608  CA  ASN P  39     -14.568 -71.856 126.196  0.00 97.00      PROA   
ATOM    609  HA  ASN P  39     -15.542 -71.457 126.437  0.00 97.00      PROA   
ATOM    610  CB  ASN P  39     -14.746 -73.305 125.650  0.00 97.00      PROA   
ATOM    611  HB1 ASN P  39     -15.337 -73.915 126.365  0.00 97.00      PROA   
ATOM    612  HB2 ASN P  39     -13.752 -73.780 125.513  0.00 97.00      PROA   
ATOM    613  CG  ASN P  39     -15.497 -73.287 124.312  0.00 97.00      PROA   
ATOM    614  OD1 ASN P  39     -16.405 -72.482 124.103  0.00 97.00      PROA   
ATOM    615  ND2 ASN P  39     -15.084 -74.170 123.362  0.00 97.00      PROA   
ATOM    616 HD21 ASN P  39     -15.519 -74.135 122.463  0.00 97.00      PROA   
ATOM    617 HD22 ASN P  39     -14.332 -74.797 123.554  0.00 97.00      PROA   
ATOM    618  C   ASN P  39     -13.766 -71.886 127.497  0.00 97.00      PROA   
ATOM    619  O   ASN P  39     -13.542 -72.940 128.089  0.00 97.00      PROA   
ATOM    620  N   GLY P  40     -13.281 -70.705 127.947  0.00 97.00      PROA   
ATOM    621  HN  GLY P  40     -13.529 -69.870 127.462  0.00 97.00      PROA   
ATOM    622  CA  GLY P  40     -12.382 -70.570 129.086  0.00 97.00      PROA   
ATOM    623  HA1 GLY P  40     -12.657 -71.298 129.837  0.00 97.00      PROA   
ATOM    624  HA2 GLY P  40     -12.486 -69.559 129.450  0.00 97.00      PROA   
ATOM    625  C   GLY P  40     -10.912 -70.774 128.775  0.00 97.00      PROA   
ATOM    626  O   GLY P  40     -10.059 -70.277 129.507  0.00 97.00      PROA   
ATOM    627  N   THR P  41     -10.558 -71.506 127.694  0.00 97.00      PROA   
ATOM    628  HN  THR P  41     -11.261 -71.859 127.078  0.00 97.00      PROA   
ATOM    629  CA  THR P  41      -9.177 -71.856 127.377  0.00 97.00      PROA   
ATOM    630  HA  THR P  41      -8.641 -71.998 128.305  0.00 97.00      PROA   
ATOM    631  CB  THR P  41      -9.056 -73.150 126.578  0.00 97.00      PROA   
ATOM    632  HB  THR P  41      -9.632 -73.073 125.627  0.00 97.00      PROA   
ATOM    633  OG1 THR P  41      -9.580 -74.232 127.336  0.00 97.00      PROA   
ATOM    634  HG1 THR P  41     -10.486 -74.005 127.547  0.00 97.00      PROA   
ATOM    635  CG2 THR P  41      -7.588 -73.498 126.251  0.00 97.00      PROA   
ATOM    636 HG21 THR P  41      -6.988 -73.551 127.184  0.00 97.00      PROA   
ATOM    637 HG22 THR P  41      -7.129 -72.756 125.567  0.00 97.00      PROA   
ATOM    638 HG23 THR P  41      -7.543 -74.490 125.753  0.00 97.00      PROA   
ATOM    639  C   THR P  41      -8.499 -70.740 126.613  0.00 97.00      PROA   
ATOM    640  O   THR P  41      -8.950 -70.339 125.548  0.00 97.00      PROA   
ATOM    641  N   ALA P  42      -7.376 -70.207 127.143  0.00 97.00      PROA   
ATOM    642  HN  ALA P  42      -7.022 -70.536 128.015  0.00 97.00      PROA   
ATOM    643  CA  ALA P  42      -6.618 -69.134 126.528  0.00 97.00      PROA   
ATOM    644  HA  ALA P  42      -7.312 -68.322 126.370  0.00 97.00      PROA   
ATOM    645  CB  ALA P  42      -5.526 -68.632 127.490  0.00 97.00      PROA   
ATOM    646  HB1 ALA P  42      -4.785 -69.435 127.693  0.00 97.00      PROA   
ATOM    647  HB2 ALA P  42      -5.985 -68.333 128.458  0.00 97.00      PROA   
ATOM    648  HB3 ALA P  42      -4.998 -67.751 127.071  0.00 97.00      PROA   
ATOM    649  C   ALA P  42      -5.980 -69.470 125.180  0.00 97.00      PROA   
ATOM    650  O   ALA P  42      -5.331 -70.500 125.010  0.00 97.00      PROA   
ATOM    651  N   ILE P  43      -6.125 -68.556 124.189  0.00 97.00      PROA   
ATOM    652  HN  ILE P  43      -6.671 -67.735 124.354  0.00 97.00      PROA   
ATOM    653  CA  ILE P  43      -5.466 -68.633 122.897  0.00 97.00      PROA   
ATOM    654  HA  ILE P  43      -5.228 -69.669 122.699  0.00 97.00      PROA   
ATOM    655  CB  ILE P  43      -6.285 -68.087 121.711  0.00 97.00      PROA   
ATOM    656  HB  ILE P  43      -6.131 -66.987 121.611  0.00 97.00      PROA   
ATOM    657  CG2 ILE P  43      -5.807 -68.778 120.409  0.00 97.00      PROA   
ATOM    658 HG21 ILE P  43      -5.975 -69.874 120.474  0.00 97.00      PROA   
ATOM    659 HG22 ILE P  43      -4.734 -68.593 120.206  0.00 97.00      PROA   
ATOM    660 HG23 ILE P  43      -6.368 -68.401 119.532  0.00 97.00      PROA   
ATOM    661  CG1 ILE P  43      -7.813 -68.277 121.894  0.00 97.00      PROA   
ATOM    662 HG11 ILE P  43      -8.146 -67.781 122.828  0.00 97.00      PROA   
ATOM    663 HG12 ILE P  43      -8.041 -69.361 121.989  0.00 97.00      PROA   
ATOM    664  CD  ILE P  43      -8.626 -67.675 120.738  0.00 97.00      PROA   
ATOM    665  HD1 ILE P  43      -8.213 -66.690 120.434  0.00 97.00      PROA   
ATOM    666  HD2 ILE P  43      -9.683 -67.523 121.039  0.00 97.00      PROA   
ATOM    667  HD3 ILE P  43      -8.616 -68.351 119.857  0.00 97.00      PROA   
ATOM    668  C   ILE P  43      -4.174 -67.840 123.023  0.00 97.00      PROA   
ATOM    669  O   ILE P  43      -4.060 -66.936 123.847  0.00 97.00      PROA   
ATOM    670  N   GLN P  44      -3.160 -68.145 122.183  0.00 97.00      PROA   
ATOM    671  HN  GLN P  44      -3.234 -68.912 121.549  0.00 97.00      PROA   
ATOM    672  CA  GLN P  44      -1.895 -67.434 122.171  0.00 97.00      PROA   
ATOM    673  HA  GLN P  44      -1.637 -67.147 123.182  0.00 97.00      PROA   
ATOM    674  CB  GLN P  44      -0.779 -68.351 121.605  0.00 97.00      PROA   
ATOM    675  HB1 GLN P  44       0.189 -67.805 121.665  0.00 97.00      PROA   
ATOM    676  HB2 GLN P  44      -0.980 -68.563 120.531  0.00 97.00      PROA   
ATOM    677  CG  GLN P  44      -0.604 -69.710 122.337  0.00 97.00      PROA   
ATOM    678  HG1 GLN P  44       0.311 -70.208 121.950  0.00 97.00      PROA   
ATOM    679  HG2 GLN P  44      -1.464 -70.381 122.127  0.00 97.00      PROA   
ATOM    680  CD  GLN P  44      -0.425 -69.552 123.854  0.00 97.00      PROA   
ATOM    681  OE1 GLN P  44       0.685 -69.288 124.327  0.00 97.00      PROA   
ATOM    682  NE2 GLN P  44      -1.519 -69.735 124.645  0.00 97.00      PROA   
ATOM    683 HE21 GLN P  44      -1.397 -69.628 125.629  0.00 97.00      PROA   
ATOM    684 HE22 GLN P  44      -2.415 -69.927 124.246  0.00 97.00      PROA   
ATOM    685  C   GLN P  44      -1.988 -66.152 121.340  0.00 97.00      PROA   
ATOM    686  O   GLN P  44      -1.070 -65.332 121.333  0.00 97.00      PROA   
ATOM    687  N   THR P  45      -3.129 -65.935 120.640  0.00 97.00      PROA   
ATOM    688  HN  THR P  45      -3.838 -66.634 120.645  0.00 97.00      PROA   
ATOM    689  CA  THR P  45      -3.440 -64.744 119.859  0.00 97.00      PROA   
ATOM    690  HA  THR P  45      -2.683 -64.653 119.093  0.00 97.00      PROA   
ATOM    691  CB  THR P  45      -4.810 -64.848 119.186  0.00 97.00      PROA   
ATOM    692  HB  THR P  45      -5.618 -64.910 119.952  0.00 97.00      PROA   
ATOM    693  OG1 THR P  45      -4.869 -66.023 118.391  0.00 97.00      PROA   
ATOM    694  HG1 THR P  45      -5.733 -66.009 117.970  0.00 97.00      PROA   
ATOM    695  CG2 THR P  45      -5.071 -63.655 118.248  0.00 97.00      PROA   
ATOM    696 HG21 THR P  45      -4.269 -63.601 117.480  0.00 97.00      PROA   
ATOM    697 HG22 THR P  45      -5.114 -62.695 118.801  0.00 97.00      PROA   
ATOM    698 HG23 THR P  45      -6.040 -63.777 117.722  0.00 97.00      PROA   
ATOM    699  C   THR P  45      -3.432 -63.480 120.702  0.00 97.00      PROA   
ATOM    700  O   THR P  45      -4.318 -63.279 121.524  0.00 97.00      PROA   
ATOM    701  N   SER P  46      -2.428 -62.589 120.522  0.00 97.00      PROA   
ATOM    702  HN  SER P  46      -1.646 -62.824 119.949  0.00 97.00      PROA   
ATOM    703  CA  SER P  46      -2.335 -61.365 121.307  0.00 97.00      PROA   
ATOM    704  HA  SER P  46      -2.935 -61.460 122.200  0.00 97.00      PROA   
ATOM    705  CB  SER P  46      -0.878 -61.103 121.757  0.00 97.00      PROA   
ATOM    706  HB1 SER P  46      -0.805 -60.133 122.298  0.00 97.00      PROA   
ATOM    707  HB2 SER P  46      -0.200 -61.065 120.877  0.00 97.00      PROA   
ATOM    708  OG  SER P  46      -0.439 -62.116 122.659  0.00 97.00      PROA   
ATOM    709  HG1 SER P  46      -0.615 -62.970 122.255  0.00 97.00      PROA   
ATOM    710  C   SER P  46      -2.832 -60.130 120.574  0.00 97.00      PROA   
ATOM    711  O   SER P  46      -2.982 -59.065 121.173  0.00 97.00      PROA   
ATOM    712  N   THR P  47      -3.142 -60.241 119.262  0.00 97.00      PROA   
ATOM    713  HN  THR P  47      -3.032 -61.121 118.811  0.00 97.00      PROA   
ATOM    714  CA  THR P  47      -3.736 -59.165 118.471  0.00 97.00      PROA   
ATOM    715  HA  THR P  47      -3.104 -58.310 118.644  0.00 97.00      PROA   
ATOM    716  CB  THR P  47      -3.675 -59.392 116.947  0.00 97.00      PROA   
ATOM    717  HB  THR P  47      -2.620 -59.275 116.609  0.00 97.00      PROA   
ATOM    718  OG1 THR P  47      -4.481 -58.485 116.196  0.00 97.00      PROA   
ATOM    719  HG1 THR P  47      -4.531 -58.853 115.310  0.00 97.00      PROA   
ATOM    720  CG2 THR P  47      -4.144 -60.812 116.598  0.00 97.00      PROA   
ATOM    721 HG21 THR P  47      -5.139 -61.008 117.046  0.00 97.00      PROA   
ATOM    722 HG22 THR P  47      -3.426 -61.570 116.968  0.00 97.00      PROA   
ATOM    723 HG23 THR P  47      -4.231 -60.937 115.497  0.00 97.00      PROA   
ATOM    724  C   THR P  47      -5.153 -58.819 118.942  0.00 97.00      PROA   
ATOM    725  O   THR P  47      -5.879 -59.732 119.326  0.00 97.00      PROA   
ATOM    726  N   PRO P  48      -5.625 -57.565 118.905  0.00 97.00      PROA   
ATOM    727  CD  PRO P  48      -4.765 -56.376 118.987  0.00 97.00      PROA   
ATOM    728  HD1 PRO P  48      -4.559 -56.021 117.954  0.00 97.00      PROA   
ATOM    729  HD2 PRO P  48      -3.810 -56.575 119.522  0.00 97.00      PROA   
ATOM    730  CA  PRO P  48      -7.007 -57.250 119.255  0.00 97.00      PROA   
ATOM    731  HA  PRO P  48      -7.240 -57.726 120.197  0.00 97.00      PROA   
ATOM    732  CB  PRO P  48      -7.019 -55.712 119.343  0.00 97.00      PROA   
ATOM    733  HB1 PRO P  48      -7.781 -55.344 120.058  0.00 97.00      PROA   
ATOM    734  HB2 PRO P  48      -7.205 -55.252 118.345  0.00 97.00      PROA   
ATOM    735  CG  PRO P  48      -5.594 -55.357 119.766  0.00 97.00      PROA   
ATOM    736  HG1 PRO P  48      -5.323 -54.308 119.537  0.00 97.00      PROA   
ATOM    737  HG2 PRO P  48      -5.474 -55.543 120.857  0.00 97.00      PROA   
ATOM    738  C   PRO P  48      -8.039 -57.694 118.237  0.00 97.00      PROA   
ATOM    739  O   PRO P  48      -9.212 -57.449 118.489  0.00 97.00      PROA   
ATOM    740  N   THR P  49      -7.664 -58.347 117.111  0.00 97.00      PROA   
ATOM    741  HN  THR P  49      -6.700 -58.501 116.916  0.00 97.00      PROA   
ATOM    742  CA  THR P  49      -8.632 -58.911 116.183  0.00 97.00      PROA   
ATOM    743  HA  THR P  49      -9.597 -58.899 116.664  0.00 97.00      PROA   
ATOM    744  CB  THR P  49      -8.798 -58.131 114.875  0.00 97.00      PROA   
ATOM    745  HB  THR P  49      -8.828 -57.051 115.141  0.00 97.00      PROA   
ATOM    746  OG1 THR P  49     -10.032 -58.442 114.240  0.00 97.00      PROA   
ATOM    747  HG1 THR P  49     -10.262 -57.653 113.737  0.00 97.00      PROA   
ATOM    748  CG2 THR P  49      -7.664 -58.340 113.855  0.00 97.00      PROA   
ATOM    749 HG21 THR P  49      -7.662 -59.382 113.471  0.00 97.00      PROA   
ATOM    750 HG22 THR P  49      -6.682 -58.117 114.316  0.00 97.00      PROA   
ATOM    751 HG23 THR P  49      -7.811 -57.662 112.986  0.00 97.00      PROA   
ATOM    752  C   THR P  49      -8.287 -60.362 115.949  0.00 97.00      PROA   
ATOM    753  O   THR P  49      -7.153 -60.719 115.643  0.00 97.00      PROA   
ATOM    754  N   TYR P  50      -9.288 -61.252 116.102  0.00 97.00      PROA   
ATOM    755  HN  TYR P  50     -10.196 -60.936 116.377  0.00 97.00      PROA   
ATOM    756  CA  TYR P  50      -9.143 -62.667 115.859  0.00 97.00      PROA   
ATOM    757  HA  TYR P  50      -8.096 -62.935 115.858  0.00 97.00      PROA   
ATOM    758  CB  TYR P  50      -9.887 -63.505 116.936  0.00 97.00      PROA   
ATOM    759  HB1 TYR P  50     -10.985 -63.339 116.896  0.00 97.00      PROA   
ATOM    760  HB2 TYR P  50      -9.536 -63.185 117.939  0.00 97.00      PROA   
ATOM    761  CG  TYR P  50      -9.598 -64.979 116.799  0.00 97.00      PROA   
ATOM    762  CD1 TYR P  50     -10.426 -65.815 116.027  0.00 97.00      PROA   
ATOM    763  HD1 TYR P  50     -11.276 -65.398 115.508  0.00 97.00      PROA   
ATOM    764  CE1 TYR P  50     -10.170 -67.190 115.945  0.00 97.00      PROA   
ATOM    765  HE1 TYR P  50     -10.825 -67.832 115.375  0.00 97.00      PROA   
ATOM    766  CZ  TYR P  50      -9.074 -67.739 116.617  0.00 97.00      PROA   
ATOM    767  OH  TYR P  50      -8.818 -69.123 116.541  0.00 97.00      PROA   
ATOM    768  HH  TYR P  50      -9.517 -69.522 116.018  0.00 97.00      PROA   
ATOM    769  CD2 TYR P  50      -8.515 -65.547 117.490  0.00 97.00      PROA   
ATOM    770  HD2 TYR P  50      -7.898 -64.920 118.116  0.00 97.00      PROA   
ATOM    771  CE2 TYR P  50      -8.242 -66.916 117.383  0.00 97.00      PROA   
ATOM    772  HE2 TYR P  50      -7.407 -67.350 117.909  0.00 97.00      PROA   
ATOM    773  C   TYR P  50      -9.715 -62.915 114.483  0.00 97.00      PROA   
ATOM    774  O   TYR P  50     -10.916 -62.791 114.276  0.00 97.00      PROA   
ATOM    775  N   HSD P  51      -8.851 -63.262 113.504  0.00 97.00      PROA   
ATOM    776  HN  HSD P  51      -7.885 -63.396 113.706  0.00 97.00      PROA   
ATOM    777  CA  HSD P  51      -9.225 -63.332 112.107  0.00 97.00      PROA   
ATOM    778  HA  HSD P  51     -10.190 -62.870 111.957  0.00 97.00      PROA   
ATOM    779  CB  HSD P  51      -8.197 -62.579 111.220  0.00 97.00      PROA   
ATOM    780  HB1 HSD P  51      -7.176 -62.970 111.419  0.00 97.00      PROA   
ATOM    781  HB2 HSD P  51      -8.206 -61.511 111.533  0.00 97.00      PROA   
ATOM    782  ND1 HSD P  51      -8.117 -63.695 108.921  0.00 97.00      PROA   
ATOM    783  HD1 HSD P  51      -7.811 -64.597 109.231  0.00 97.00      PROA   
ATOM    784  CG  HSD P  51      -8.449 -62.628 109.731  0.00 97.00      PROA   
ATOM    785  CE1 HSD P  51      -8.354 -63.312 107.644  0.00 97.00      PROA   
ATOM    786  HE1 HSD P  51      -8.185 -63.972 106.792  0.00 97.00      PROA   
ATOM    787  NE2 HSD P  51      -8.802 -62.074 107.572  0.00 97.00      PROA   
ATOM    788  CD2 HSD P  51      -8.855 -61.641 108.886  0.00 97.00      PROA   
ATOM    789  HD2 HSD P  51      -9.169 -60.629 109.110  0.00 97.00      PROA   
ATOM    790  C   HSD P  51      -9.332 -64.763 111.650  0.00 97.00      PROA   
ATOM    791  O   HSD P  51      -8.333 -65.460 111.490  0.00 97.00      PROA   
ATOM    792  N   ILE P  52     -10.572 -65.217 111.369  0.00 97.00      PROA   
ATOM    793  HN  ILE P  52     -11.386 -64.660 111.535  0.00 97.00      PROA   
ATOM    794  CA  ILE P  52     -10.836 -66.505 110.773  0.00 97.00      PROA   
ATOM    795  HA  ILE P  52     -10.015 -67.180 110.972  0.00 97.00      PROA   
ATOM    796  CB  ILE P  52     -12.106 -67.144 111.323  0.00 97.00      PROA   
ATOM    797  HB  ILE P  52     -12.944 -66.426 111.207  0.00 97.00      PROA   
ATOM    798  CG2 ILE P  52     -12.474 -68.421 110.545  0.00 97.00      PROA   
ATOM    799 HG21 ILE P  52     -11.648 -69.161 110.588  0.00 97.00      PROA   
ATOM    800 HG22 ILE P  52     -12.725 -68.210 109.486  0.00 97.00      PROA   
ATOM    801 HG23 ILE P  52     -13.366 -68.888 111.010  0.00 97.00      PROA   
ATOM    802  CG1 ILE P  52     -11.951 -67.448 112.833  0.00 97.00      PROA   
ATOM    803 HG11 ILE P  52     -11.364 -66.651 113.333  0.00 97.00      PROA   
ATOM    804 HG12 ILE P  52     -11.379 -68.397 112.937  0.00 97.00      PROA   
ATOM    805  CD  ILE P  52     -13.285 -67.584 113.574  0.00 97.00      PROA   
ATOM    806  HD1 ILE P  52     -13.911 -68.375 113.114  0.00 97.00      PROA   
ATOM    807  HD2 ILE P  52     -13.846 -66.626 113.561  0.00 97.00      PROA   
ATOM    808  HD3 ILE P  52     -13.102 -67.866 114.630  0.00 97.00      PROA   
ATOM    809  C   ILE P  52     -10.931 -66.274 109.282  0.00 97.00      PROA   
ATOM    810  O   ILE P  52     -11.886 -65.686 108.780  0.00 97.00      PROA   
ATOM    811  N   THR P  53      -9.901 -66.725 108.532  0.00 97.00      PROA   
ATOM    812  HN  THR P  53      -9.104 -67.124 108.980  0.00 97.00      PROA   
ATOM    813  CA  THR P  53      -9.813 -66.578 107.085  0.00 97.00      PROA   
ATOM    814  HA  THR P  53      -9.890 -65.522 106.869  0.00 97.00      PROA   
ATOM    815  CB  THR P  53      -8.490 -67.095 106.530  0.00 97.00      PROA   
ATOM    816  HB  THR P  53      -8.426 -68.202 106.640  0.00 97.00      PROA   
ATOM    817  OG1 THR P  53      -7.408 -66.520 107.250  0.00 97.00      PROA   
ATOM    818  HG1 THR P  53      -6.613 -66.837 106.815  0.00 97.00      PROA   
ATOM    819  CG2 THR P  53      -8.314 -66.706 105.049  0.00 97.00      PROA   
ATOM    820 HG21 THR P  53      -8.396 -65.605 104.929  0.00 97.00      PROA   
ATOM    821 HG22 THR P  53      -9.079 -67.191 104.410  0.00 97.00      PROA   
ATOM    822 HG23 THR P  53      -7.314 -67.025 104.682  0.00 97.00      PROA   
ATOM    823  C   THR P  53     -10.952 -67.268 106.364  0.00 97.00      PROA   
ATOM    824  O   THR P  53     -11.526 -66.711 105.430  0.00 97.00      PROA   
ATOM    825  N   SER P  54     -11.311 -68.492 106.809  0.00 97.00      PROA   
ATOM    826  HN  SER P  54     -10.873 -68.892 107.608  0.00 97.00      PROA   
ATOM    827  CA  SER P  54     -12.327 -69.295 106.169  0.00 97.00      PROA   
ATOM    828  HA  SER P  54     -13.171 -68.661 105.932  0.00 97.00      PROA   
ATOM    829  CB  SER P  54     -11.822 -70.073 104.916  0.00 97.00      PROA   
ATOM    830  HB1 SER P  54     -12.655 -70.639 104.449  0.00 97.00      PROA   
ATOM    831  HB2 SER P  54     -11.030 -70.795 105.204  0.00 97.00      PROA   
ATOM    832  OG  SER P  54     -11.259 -69.206 103.938  0.00 97.00      PROA   
ATOM    833  HG1 SER P  54     -11.912 -68.519 103.777  0.00 97.00      PROA   
ATOM    834  C   SER P  54     -12.742 -70.319 107.196  0.00 97.00      PROA   
ATOM    835  O   SER P  54     -11.973 -71.220 107.519  0.00 97.00      PROA   
ATOM    836  N   ALA P  55     -13.958 -70.181 107.769  0.00 97.00      PROA   
ATOM    837  HN  ALA P  55     -14.561 -69.433 107.487  0.00 97.00      PROA   
ATOM    838  CA  ALA P  55     -14.403 -70.893 108.952  0.00 97.00      PROA   
ATOM    839  HA  ALA P  55     -13.698 -70.638 109.725  0.00 97.00      PROA   
ATOM    840  CB  ALA P  55     -15.784 -70.368 109.388  0.00 97.00      PROA   
ATOM    841  HB1 ALA P  55     -16.553 -70.592 108.618  0.00 97.00      PROA   
ATOM    842  HB2 ALA P  55     -15.743 -69.264 109.517  0.00 97.00      PROA   
ATOM    843  HB3 ALA P  55     -16.092 -70.814 110.355  0.00 97.00      PROA   
ATOM    844  C   ALA P  55     -14.438 -72.416 108.904  0.00 97.00      PROA   
ATOM    845  O   ALA P  55     -14.881 -73.024 107.935  0.00 97.00      PROA   
ATOM    846  N   SER P  56     -13.976 -73.060 110.007  0.00 97.00      PROA   
ATOM    847  HN  SER P  56     -13.566 -72.529 110.750  0.00 97.00      PROA   
ATOM    848  CA  SER P  56     -14.053 -74.491 110.249  0.00 97.00      PROA   
ATOM    849  HA  SER P  56     -14.332 -74.983 109.330  0.00 97.00      PROA   
ATOM    850  CB  SER P  56     -12.713 -75.120 110.732  0.00 97.00      PROA   
ATOM    851  HB1 SER P  56     -11.918 -74.859 110.002  0.00 97.00      PROA   
ATOM    852  HB2 SER P  56     -12.797 -76.228 110.759  0.00 97.00      PROA   
ATOM    853  OG  SER P  56     -12.303 -74.649 112.013  0.00 97.00      PROA   
ATOM    854  HG1 SER P  56     -11.749 -75.345 112.392  0.00 97.00      PROA   
ATOM    855  C   SER P  56     -15.151 -74.771 111.257  0.00 97.00      PROA   
ATOM    856  O   SER P  56     -15.705 -73.864 111.869  0.00 97.00      PROA   
ATOM    857  N   GLU P  57     -15.509 -76.062 111.451  0.00 97.00      PROA   
ATOM    858  HN  GLU P  57     -15.039 -76.799 110.972  0.00 97.00      PROA   
ATOM    859  CA  GLU P  57     -16.478 -76.513 112.438  0.00 97.00      PROA   
ATOM    860  HA  GLU P  57     -17.424 -76.024 112.249  0.00 97.00      PROA   
ATOM    861  CB  GLU P  57     -16.615 -78.061 112.346  0.00 97.00      PROA   
ATOM    862  HB1 GLU P  57     -17.360 -78.421 113.085  0.00 97.00      PROA   
ATOM    863  HB2 GLU P  57     -15.626 -78.497 112.631  0.00 97.00      PROA   
ATOM    864  CG  GLU P  57     -16.926 -78.658 110.943  0.00 97.00      PROA   
ATOM    865  HG1 GLU P  57     -16.770 -79.760 111.015  0.00 97.00      PROA   
ATOM    866  HG2 GLU P  57     -16.215 -78.276 110.182  0.00 97.00      PROA   
ATOM    867  CD  GLU P  57     -18.348 -78.445 110.411  0.00 97.00      PROA   
ATOM    868  OE1 GLU P  57     -19.109 -79.447 110.362  0.00 97.00      PROA   
ATOM    869  OE2 GLU P  57     -18.669 -77.310 109.971  0.00 97.00      PROA   
ATOM    870  C   GLU P  57     -15.997 -76.154 113.848  0.00 97.00      PROA   
ATOM    871  O   GLU P  57     -16.734 -75.678 114.706  0.00 97.00      PROA   
ATOM    872  N   ASP P  58     -14.687 -76.373 114.047  0.00 97.00      PROA   
ATOM    873  HN  ASP P  58     -14.185 -76.799 113.297  0.00 97.00      PROA   
ATOM    874  CA  ASP P  58     -13.850 -76.274 115.216  0.00 97.00      PROA   
ATOM    875  HA  ASP P  58     -14.384 -76.737 116.033  0.00 97.00      PROA   
ATOM    876  CB  ASP P  58     -12.530 -77.094 114.985  0.00 97.00      PROA   
ATOM    877  HB1 ASP P  58     -12.692 -78.112 115.407  0.00 97.00      PROA   
ATOM    878  HB2 ASP P  58     -11.667 -76.643 115.510  0.00 97.00      PROA   
ATOM    879  CG  ASP P  58     -12.161 -77.324 113.505  0.00 97.00      PROA   
ATOM    880  OD1 ASP P  58     -12.940 -77.989 112.768  0.00 97.00      PROA   
ATOM    881  OD2 ASP P  58     -11.070 -76.849 113.097  0.00 97.00      PROA   
ATOM    882  C   ASP P  58     -13.581 -74.848 115.690  0.00 97.00      PROA   
ATOM    883  O   ASP P  58     -13.245 -74.645 116.856  0.00 97.00      PROA   
ATOM    884  N   ASP P  59     -13.805 -73.817 114.838  0.00 97.00      PROA   
ATOM    885  HN  ASP P  59     -13.901 -73.987 113.860  0.00 97.00      PROA   
ATOM    886  CA  ASP P  59     -13.921 -72.418 115.236  0.00 97.00      PROA   
ATOM    887  HA  ASP P  59     -12.996 -72.126 115.718  0.00 97.00      PROA   
ATOM    888  CB  ASP P  59     -14.168 -71.527 113.984  0.00 97.00      PROA   
ATOM    889  HB1 ASP P  59     -14.544 -70.524 114.277  0.00 97.00      PROA   
ATOM    890  HB2 ASP P  59     -14.920 -72.004 113.323  0.00 97.00      PROA   
ATOM    891  CG  ASP P  59     -12.894 -71.260 113.182  0.00 97.00      PROA   
ATOM    892  OD1 ASP P  59     -11.848 -70.926 113.796  0.00 97.00      PROA   
ATOM    893  OD2 ASP P  59     -13.000 -71.248 111.931  0.00 97.00      PROA   
ATOM    894  C   ASP P  59     -15.053 -72.153 116.244  0.00 97.00      PROA   
ATOM    895  O   ASP P  59     -15.017 -71.173 116.980  0.00 97.00      PROA   
ATOM    896  N   SER P  60     -16.096 -73.014 116.302  0.00 97.00      PROA   
ATOM    897  HN  SER P  60     -16.088 -73.803 115.693  0.00 97.00      PROA   
ATOM    898  CA  SER P  60     -17.249 -72.877 117.197  0.00 97.00      PROA   
ATOM    899  HA  SER P  60     -17.706 -71.926 116.961  0.00 97.00      PROA   
ATOM    900  CB  SER P  60     -18.314 -73.986 117.001  0.00 97.00      PROA   
ATOM    901  HB1 SER P  60     -19.193 -73.800 117.657  0.00 97.00      PROA   
ATOM    902  HB2 SER P  60     -17.884 -74.980 117.251  0.00 97.00      PROA   
ATOM    903  OG  SER P  60     -18.786 -74.030 115.664  0.00 97.00      PROA   
ATOM    904  HG1 SER P  60     -18.119 -74.504 115.157  0.00 97.00      PROA   
ATOM    905  C   SER P  60     -16.940 -72.882 118.694  0.00 97.00      PROA   
ATOM    906  O   SER P  60     -16.116 -73.655 119.179  0.00 97.00      PROA   
ATOM    907  N   GLY P  61     -17.653 -72.038 119.481  0.00 97.00      PROA   
ATOM    908  HN  GLY P  61     -18.357 -71.451 119.083  0.00 97.00      PROA   
ATOM    909  CA  GLY P  61     -17.437 -71.951 120.918  0.00 97.00      PROA   
ATOM    910  HA1 GLY P  61     -16.408 -72.189 121.146  0.00 97.00      PROA   
ATOM    911  HA2 GLY P  61     -18.154 -72.597 121.404  0.00 97.00      PROA   
ATOM    912  C   GLY P  61     -17.659 -70.553 121.400  0.00 97.00      PROA   
ATOM    913  O   GLY P  61     -17.992 -69.667 120.624  0.00 97.00      PROA   
ATOM    914  N   GLU P  62     -17.471 -70.304 122.717  0.00 97.00      PROA   
ATOM    915  HN  GLU P  62     -17.202 -71.031 123.348  0.00 97.00      PROA   
ATOM    916  CA  GLU P  62     -17.622 -68.981 123.279  0.00 97.00      PROA   
ATOM    917  HA  GLU P  62     -18.274 -68.421 122.634  0.00 97.00      PROA   
ATOM    918  CB  GLU P  62     -18.321 -68.949 124.660  0.00 97.00      PROA   
ATOM    919  HB1 GLU P  62     -19.253 -69.551 124.560  0.00 97.00      PROA   
ATOM    920  HB2 GLU P  62     -18.620 -67.893 124.851  0.00 97.00      PROA   
ATOM    921  CG  GLU P  62     -17.554 -69.499 125.875  0.00 97.00      PROA   
ATOM    922  HG1 GLU P  62     -16.515 -69.112 125.914  0.00 97.00      PROA   
ATOM    923  HG2 GLU P  62     -17.529 -70.607 125.845  0.00 97.00      PROA   
ATOM    924  CD  GLU P  62     -18.253 -69.073 127.162  0.00 97.00      PROA   
ATOM    925  OE1 GLU P  62     -19.505 -69.088 127.217  0.00 97.00      PROA   
ATOM    926  OE2 GLU P  62     -17.525 -68.727 128.119  0.00 97.00      PROA   
ATOM    927  C   GLU P  62     -16.321 -68.223 123.270  0.00 97.00      PROA   
ATOM    928  O   GLU P  62     -15.301 -68.644 123.808  0.00 97.00      PROA   
ATOM    929  N   TYR P  63     -16.362 -67.050 122.609  0.00 97.00      PROA   
ATOM    930  HN  TYR P  63     -17.214 -66.754 122.181  0.00 97.00      PROA   
ATOM    931  CA  TYR P  63     -15.252 -66.151 122.424  0.00 97.00      PROA   
ATOM    932  HA  TYR P  63     -14.325 -66.704 122.503  0.00 97.00      PROA   
ATOM    933  CB  TYR P  63     -15.314 -65.426 121.051  0.00 97.00      PROA   
ATOM    934  HB1 TYR P  63     -14.686 -64.510 121.042  0.00 97.00      PROA   
ATOM    935  HB2 TYR P  63     -16.362 -65.138 120.832  0.00 97.00      PROA   
ATOM    936  CG  TYR P  63     -14.851 -66.330 119.940  0.00 97.00      PROA   
ATOM    937  CD1 TYR P  63     -15.619 -67.437 119.535  0.00 97.00      PROA   
ATOM    938  HD1 TYR P  63     -16.566 -67.639 120.008  0.00 97.00      PROA   
ATOM    939  CE1 TYR P  63     -15.153 -68.304 118.542  0.00 97.00      PROA   
ATOM    940  HE1 TYR P  63     -15.735 -69.172 118.277  0.00 97.00      PROA   
ATOM    941  CZ  TYR P  63     -13.935 -68.043 117.903  0.00 97.00      PROA   
ATOM    942  OH  TYR P  63     -13.419 -68.927 116.935  0.00 97.00      PROA   
ATOM    943  HH  TYR P  63     -13.963 -69.721 116.936  0.00 97.00      PROA   
ATOM    944  CD2 TYR P  63     -13.645 -66.063 119.268  0.00 97.00      PROA   
ATOM    945  HD2 TYR P  63     -13.049 -65.207 119.546  0.00 97.00      PROA   
ATOM    946  CE2 TYR P  63     -13.195 -66.910 118.251  0.00 97.00      PROA   
ATOM    947  HE2 TYR P  63     -12.251 -66.719 117.769  0.00 97.00      PROA   
ATOM    948  C   TYR P  63     -15.270 -65.125 123.525  0.00 97.00      PROA   
ATOM    949  O   TYR P  63     -16.316 -64.578 123.865  0.00 97.00      PROA   
ATOM    950  N   ARG P  64     -14.098 -64.855 124.139  0.00 97.00      PROA   
ATOM    951  HN  ARG P  64     -13.274 -65.376 123.927  0.00 97.00      PROA   
ATOM    952  CA  ARG P  64     -14.010 -63.869 125.193  0.00 97.00      PROA   
ATOM    953  HA  ARG P  64     -14.747 -63.092 125.032  0.00 97.00      PROA   
ATOM    954  CB  ARG P  64     -14.154 -64.478 126.615  0.00 97.00      PROA   
ATOM    955  HB1 ARG P  64     -14.559 -63.683 127.280  0.00 97.00      PROA   
ATOM    956  HB2 ARG P  64     -13.168 -64.785 127.031  0.00 97.00      PROA   
ATOM    957  CG  ARG P  64     -15.047 -65.734 126.672  0.00 97.00      PROA   
ATOM    958  HG1 ARG P  64     -14.543 -66.563 126.131  0.00 97.00      PROA   
ATOM    959  HG2 ARG P  64     -16.015 -65.544 126.157  0.00 97.00      PROA   
ATOM    960  CD  ARG P  64     -15.335 -66.210 128.091  0.00 97.00      PROA   
ATOM    961  HD1 ARG P  64     -14.423 -66.209 128.723  0.00 97.00      PROA   
ATOM    962  HD2 ARG P  64     -15.758 -67.231 128.069  0.00 97.00      PROA   
ATOM    963  NE  ARG P  64     -16.311 -65.228 128.645  0.00 97.00      PROA   
ATOM    964  HE  ARG P  64     -16.427 -64.353 128.177  0.00 97.00      PROA   
ATOM    965  CZ  ARG P  64     -17.237 -65.512 129.575  0.00 97.00      PROA   
ATOM    966  NH1 ARG P  64     -17.605 -66.756 129.894  0.00 97.00      PROA   
ATOM    967 HH11 ARG P  64     -17.387 -67.468 129.224  0.00 97.00      PROA   
ATOM    968 HH12 ARG P  64     -18.457 -66.882 130.388  0.00 97.00      PROA   
ATOM    969  NH2 ARG P  64     -17.859 -64.480 130.161  0.00 97.00      PROA   
ATOM    970 HH21 ARG P  64     -17.519 -63.566 129.944  0.00 97.00      PROA   
ATOM    971 HH22 ARG P  64     -18.511 -64.664 130.887  0.00 97.00      PROA   
ATOM    972  C   ARG P  64     -12.633 -63.271 125.095  0.00 97.00      PROA   
ATOM    973  O   ARG P  64     -11.705 -63.919 124.629  0.00 97.00      PROA   
ATOM    974  N   CYS P  65     -12.454 -62.012 125.549  0.00 97.00      PROA   
ATOM    975  HN  CYS P  65     -13.224 -61.418 125.768  0.00 97.00      PROA   
ATOM    976  CA  CYS P  65     -11.135 -61.435 125.663  0.00 97.00      PROA   
ATOM    977  HA  CYS P  65     -10.434 -62.242 125.798  0.00 97.00      PROA   
ATOM    978  CB  CYS P  65     -10.735 -60.649 124.392  0.00 97.00      PROA   
ATOM    979  HB1 CYS P  65     -10.610 -61.400 123.580  0.00 97.00      PROA   
ATOM    980  HB2 CYS P  65      -9.755 -60.146 124.517  0.00 97.00      PROA   
ATOM    981  SG  CYS P  65     -12.015 -59.473 123.870  0.00 97.00      PROA   
ATOM    982  C   CYS P  65     -10.989 -60.570 126.895  0.00 97.00      PROA   
ATOM    983  O   CYS P  65     -11.955 -60.149 127.524  0.00 97.00      PROA   
ATOM    984  N   GLN P  66      -9.721 -60.312 127.278  0.00 97.00      PROA   
ATOM    985  HN  GLN P  66      -8.969 -60.746 126.785  0.00 97.00      PROA   
ATOM    986  CA  GLN P  66      -9.353 -59.438 128.367  0.00 97.00      PROA   
ATOM    987  HA  GLN P  66     -10.221 -58.905 128.729  0.00 97.00      PROA   
ATOM    988  CB  GLN P  66      -8.704 -60.279 129.515  0.00 97.00      PROA   
ATOM    989  HB1 GLN P  66      -7.673 -60.590 129.256  0.00 97.00      PROA   
ATOM    990  HB2 GLN P  66      -9.316 -61.210 129.573  0.00 97.00      PROA   
ATOM    991  CG  GLN P  66      -8.754 -59.628 130.916  0.00 97.00      PROA   
ATOM    992  HG1 GLN P  66      -9.769 -59.193 131.038  0.00 97.00      PROA   
ATOM    993  HG2 GLN P  66      -8.016 -58.810 131.017  0.00 97.00      PROA   
ATOM    994  CD  GLN P  66      -8.607 -60.627 132.078  0.00 97.00      PROA   
ATOM    995  OE1 GLN P  66      -9.527 -60.729 132.888  0.00 97.00      PROA   
ATOM    996  NE2 GLN P  66      -7.480 -61.372 132.192  0.00 97.00      PROA   
ATOM    997 HE21 GLN P  66      -7.424 -62.063 132.911  0.00 97.00      PROA   
ATOM    998 HE22 GLN P  66      -6.739 -61.287 131.525  0.00 97.00      PROA   
ATOM    999  C   GLN P  66      -8.385 -58.450 127.727  0.00 97.00      PROA   
ATOM   1000  O   GLN P  66      -7.290 -58.821 127.309  0.00 97.00      PROA   
ATOM   1001  N   ARG P  67      -8.785 -57.155 127.601  0.00 97.00      PROA   
ATOM   1002  HN  ARG P  67      -9.694 -56.864 127.890  0.00 97.00      PROA   
ATOM   1003  CA  ARG P  67      -7.975 -56.123 126.967  0.00 97.00      PROA   
ATOM   1004  HA  ARG P  67      -7.120 -56.558 126.469  0.00 97.00      PROA   
ATOM   1005  CB  ARG P  67      -8.812 -55.316 125.933  0.00 97.00      PROA   
ATOM   1006  HB1 ARG P  67      -8.302 -54.371 125.642  0.00 97.00      PROA   
ATOM   1007  HB2 ARG P  67      -9.774 -55.030 126.418  0.00 97.00      PROA   
ATOM   1008  CG  ARG P  67      -9.142 -56.090 124.645  0.00 97.00      PROA   
ATOM   1009  HG1 ARG P  67     -10.016 -55.596 124.161  0.00 97.00      PROA   
ATOM   1010  HG2 ARG P  67      -9.453 -57.122 124.911  0.00 97.00      PROA   
ATOM   1011  CD  ARG P  67      -7.986 -56.171 123.639  0.00 97.00      PROA   
ATOM   1012  HD1 ARG P  67      -8.183 -56.964 122.889  0.00 97.00      PROA   
ATOM   1013  HD2 ARG P  67      -7.020 -56.393 124.140  0.00 97.00      PROA   
ATOM   1014  NE  ARG P  67      -7.951 -54.886 122.878  0.00 97.00      PROA   
ATOM   1015  HE  ARG P  67      -8.719 -54.678 122.274  0.00 97.00      PROA   
ATOM   1016  CZ  ARG P  67      -6.978 -53.962 122.961  0.00 97.00      PROA   
ATOM   1017  NH1 ARG P  67      -5.875 -54.131 123.694  0.00 97.00      PROA   
ATOM   1018 HH11 ARG P  67      -5.671 -55.026 124.080  0.00 97.00      PROA   
ATOM   1019 HH12 ARG P  67      -5.158 -53.437 123.628  0.00 97.00      PROA   
ATOM   1020  NH2 ARG P  67      -7.101 -52.826 122.253  0.00 97.00      PROA   
ATOM   1021 HH21 ARG P  67      -7.917 -52.684 121.705  0.00 97.00      PROA   
ATOM   1022 HH22 ARG P  67      -6.384 -52.133 122.333  0.00 97.00      PROA   
ATOM   1023  C   ARG P  67      -7.471 -55.123 127.981  0.00 97.00      PROA   
ATOM   1024  O   ARG P  67      -8.197 -54.192 128.318  0.00 97.00      PROA   
ATOM   1025  N   GLY P  68      -6.198 -55.265 128.442  0.00 97.00      PROA   
ATOM   1026  HN  GLY P  68      -5.664 -56.044 128.116  0.00 97.00      PROA   
ATOM   1027  CA  GLY P  68      -5.438 -54.318 129.269  0.00 97.00      PROA   
ATOM   1028  HA1 GLY P  68      -5.174 -53.490 128.627  0.00 97.00      PROA   
ATOM   1029  HA2 GLY P  68      -4.566 -54.851 129.617  0.00 97.00      PROA   
ATOM   1030  C   GLY P  68      -6.075 -53.710 130.504  0.00 97.00      PROA   
ATOM   1031  O   GLY P  68      -5.554 -52.739 131.050  0.00 97.00      PROA   
ATOM   1032  N   LEU P  69      -7.224 -54.240 130.963  0.00 97.00      PROA   
ATOM   1033  HN  LEU P  69      -7.606 -55.032 130.498  0.00 97.00      PROA   
ATOM   1034  CA  LEU P  69      -8.098 -53.554 131.886  0.00 97.00      PROA   
ATOM   1035  HA  LEU P  69      -7.521 -52.914 132.542  0.00 97.00      PROA   
ATOM   1036  CB  LEU P  69      -9.200 -52.755 131.137  0.00 97.00      PROA   
ATOM   1037  HB1 LEU P  69      -9.993 -52.419 131.841  0.00 97.00      PROA   
ATOM   1038  HB2 LEU P  69      -9.653 -53.439 130.383  0.00 97.00      PROA   
ATOM   1039  CG  LEU P  69      -8.746 -51.504 130.354  0.00 97.00      PROA   
ATOM   1040  HG  LEU P  69      -7.925 -51.789 129.657  0.00 97.00      PROA   
ATOM   1041  CD1 LEU P  69      -9.908 -50.975 129.494  0.00 97.00      PROA   
ATOM   1042 HD11 LEU P  69     -10.766 -50.690 130.139  0.00 97.00      PROA   
ATOM   1043 HD12 LEU P  69     -10.242 -51.750 128.772  0.00 97.00      PROA   
ATOM   1044 HD13 LEU P  69      -9.578 -50.080 128.930  0.00 97.00      PROA   
ATOM   1045  CD2 LEU P  69      -8.225 -50.400 131.288  0.00 97.00      PROA   
ATOM   1046 HD21 LEU P  69      -7.329 -50.746 131.842  0.00 97.00      PROA   
ATOM   1047 HD22 LEU P  69      -9.012 -50.112 132.018  0.00 97.00      PROA   
ATOM   1048 HD23 LEU P  69      -7.948 -49.502 130.697  0.00 97.00      PROA   
ATOM   1049  C   LEU P  69      -8.806 -54.586 132.728  0.00 97.00      PROA   
ATOM   1050  O   LEU P  69      -9.075 -55.694 132.271  0.00 97.00      PROA   
ATOM   1051  N   SER P  70      -9.146 -54.224 133.989  0.00 97.00      PROA   
ATOM   1052  HN  SER P  70      -8.920 -53.307 134.316  0.00 97.00      PROA   
ATOM   1053  CA  SER P  70      -9.871 -55.039 134.957  0.00 97.00      PROA   
ATOM   1054  HA  SER P  70      -9.162 -55.780 135.296  0.00 97.00      PROA   
ATOM   1055  CB  SER P  70     -10.266 -54.200 136.203  0.00 97.00      PROA   
ATOM   1056  HB1 SER P  70      -9.329 -53.913 136.730  0.00 97.00      PROA   
ATOM   1057  HB2 SER P  70     -10.893 -54.782 136.913  0.00 97.00      PROA   
ATOM   1058  OG  SER P  70     -10.938 -53.000 135.819  0.00 97.00      PROA   
ATOM   1059  HG1 SER P  70     -11.072 -52.475 136.613  0.00 97.00      PROA   
ATOM   1060  C   SER P  70     -11.084 -55.814 134.437  0.00 97.00      PROA   
ATOM   1061  O   SER P  70     -12.028 -55.244 133.905  0.00 97.00      PROA   
ATOM   1062  N   GLY P  71     -11.084 -57.158 134.602  0.00 97.00      PROA   
ATOM   1063  HN  GLY P  71     -10.320 -57.583 135.083  0.00 97.00      PROA   
ATOM   1064  CA  GLY P  71     -12.126 -58.053 134.102  0.00 97.00      PROA   
ATOM   1065  HA1 GLY P  71     -13.086 -57.596 134.303  0.00 97.00      PROA   
ATOM   1066  HA2 GLY P  71     -12.010 -58.986 134.628  0.00 97.00      PROA   
ATOM   1067  C   GLY P  71     -12.079 -58.356 132.615  0.00 97.00      PROA   
ATOM   1068  O   GLY P  71     -11.567 -57.592 131.806  0.00 97.00      PROA   
ATOM   1069  N   ARG P  72     -12.655 -59.519 132.223  0.00 97.00      PROA   
ATOM   1070  HN  ARG P  72     -13.061 -60.118 132.905  0.00 97.00      PROA   
ATOM   1071  CA  ARG P  72     -12.737 -60.023 130.864  0.00 97.00      PROA   
ATOM   1072  HA  ARG P  72     -12.198 -59.355 130.202  0.00 97.00      PROA   
ATOM   1073  CB  ARG P  72     -12.164 -61.464 130.679  0.00 97.00      PROA   
ATOM   1074  HB1 ARG P  72     -11.108 -61.464 131.019  0.00 97.00      PROA   
ATOM   1075  HB2 ARG P  72     -12.125 -61.685 129.588  0.00 97.00      PROA   
ATOM   1076  CG  ARG P  72     -12.916 -62.664 131.321  0.00 97.00      PROA   
ATOM   1077  HG1 ARG P  72     -12.290 -63.570 131.144  0.00 97.00      PROA   
ATOM   1078  HG2 ARG P  72     -13.869 -62.817 130.773  0.00 97.00      PROA   
ATOM   1079  CD  ARG P  72     -13.243 -62.611 132.825  0.00 97.00      PROA   
ATOM   1080  HD1 ARG P  72     -13.544 -63.619 133.189  0.00 97.00      PROA   
ATOM   1081  HD2 ARG P  72     -14.061 -61.884 133.022  0.00 97.00      PROA   
ATOM   1082  NE  ARG P  72     -11.997 -62.181 133.524  0.00 97.00      PROA   
ATOM   1083  HE  ARG P  72     -11.231 -61.869 132.964  0.00 97.00      PROA   
ATOM   1084  CZ  ARG P  72     -11.868 -61.955 134.846  0.00 97.00      PROA   
ATOM   1085  NH1 ARG P  72     -12.768 -62.322 135.762  0.00 97.00      PROA   
ATOM   1086 HH11 ARG P  72     -13.541 -62.877 135.478  0.00 97.00      PROA   
ATOM   1087 HH12 ARG P  72     -12.575 -62.120 136.719  0.00 97.00      PROA   
ATOM   1088  NH2 ARG P  72     -10.747 -61.328 135.246  0.00 97.00      PROA   
ATOM   1089 HH21 ARG P  72     -10.098 -61.073 134.529  0.00 97.00      PROA   
ATOM   1090 HH22 ARG P  72     -10.541 -61.231 136.213  0.00 97.00      PROA   
ATOM   1091  C   ARG P  72     -14.188 -60.019 130.443  0.00 97.00      PROA   
ATOM   1092  O   ARG P  72     -15.097 -59.948 131.268  0.00 97.00      PROA   
ATOM   1093  N   SER P  73     -14.399 -60.059 129.110  0.00 97.00      PROA   
ATOM   1094  HN  SER P  73     -13.602 -60.039 128.507  0.00 97.00      PROA   
ATOM   1095  CA  SER P  73     -15.637 -60.130 128.360  0.00 97.00      PROA   
ATOM   1096  HA  SER P  73     -16.045 -59.130 128.414  0.00 97.00      PROA   
ATOM   1097  CB  SER P  73     -15.340 -60.419 126.862  0.00 97.00      PROA   
ATOM   1098  HB1 SER P  73     -16.138 -60.950 126.305  0.00 97.00      PROA   
ATOM   1099  HB2 SER P  73     -14.445 -61.065 126.815  0.00 97.00      PROA   
ATOM   1100  OG  SER P  73     -15.090 -59.212 126.159  0.00 97.00      PROA   
ATOM   1101  HG1 SER P  73     -15.966 -58.864 125.953  0.00 97.00      PROA   
ATOM   1102  C   SER P  73     -16.788 -61.022 128.769  0.00 97.00      PROA   
ATOM   1103  O   SER P  73     -16.697 -61.984 129.525  0.00 97.00      PROA   
ATOM   1104  N   ASP P  74     -17.902 -60.671 128.105  0.00 97.00      PROA   
ATOM   1105  HN  ASP P  74     -17.864 -59.800 127.616  0.00 97.00      PROA   
ATOM   1106  CA  ASP P  74     -19.019 -61.417 127.588  0.00 97.00      PROA   
ATOM   1107  HA  ASP P  74     -19.751 -61.426 128.377  0.00 97.00      PROA   
ATOM   1108  CB  ASP P  74     -19.607 -60.604 126.375  0.00 97.00      PROA   
ATOM   1109  HB1 ASP P  74     -20.312 -59.842 126.778  0.00 97.00      PROA   
ATOM   1110  HB2 ASP P  74     -20.174 -61.251 125.679  0.00 97.00      PROA   
ATOM   1111  CG  ASP P  74     -18.550 -59.811 125.571  0.00 97.00      PROA   
ATOM   1112  OD1 ASP P  74     -17.947 -58.857 126.135  0.00 97.00      PROA   
ATOM   1113  OD2 ASP P  74     -18.341 -60.143 124.377  0.00 97.00      PROA   
ATOM   1114  C   ASP P  74     -18.716 -62.864 127.162  0.00 97.00      PROA   
ATOM   1115  O   ASP P  74     -17.584 -63.188 126.799  0.00 97.00      PROA   
ATOM   1116  N   PRO P  75     -19.677 -63.784 127.212  0.00 97.00      PROA   
ATOM   1117  CD  PRO P  75     -20.869 -63.691 128.062  0.00 97.00      PROA   
ATOM   1118  HD1 PRO P  75     -21.573 -62.944 127.634  0.00 97.00      PROA   
ATOM   1119  HD2 PRO P  75     -20.578 -63.397 129.095  0.00 97.00      PROA   
ATOM   1120  CA  PRO P  75     -19.622 -65.042 126.486  0.00 97.00      PROA   
ATOM   1121  HA  PRO P  75     -18.611 -65.397 126.339  0.00 97.00      PROA   
ATOM   1122  CB  PRO P  75     -20.412 -65.979 127.416  0.00 97.00      PROA   
ATOM   1123  HB1 PRO P  75     -19.726 -66.353 128.206  0.00 97.00      PROA   
ATOM   1124  HB2 PRO P  75     -20.838 -66.863 126.904  0.00 97.00      PROA   
ATOM   1125  CG  PRO P  75     -21.490 -65.093 128.063  0.00 97.00      PROA   
ATOM   1126  HG1 PRO P  75     -22.396 -65.096 127.420  0.00 97.00      PROA   
ATOM   1127  HG2 PRO P  75     -21.762 -65.444 129.078  0.00 97.00      PROA   
ATOM   1128  C   PRO P  75     -20.307 -64.928 125.130  0.00 97.00      PROA   
ATOM   1129  O   PRO P  75     -21.460 -65.339 125.008  0.00 97.00      PROA   
ATOM   1130  N   ILE P  76     -19.647 -64.419 124.061  0.00 97.00      PROA   
ATOM   1131  HN  ILE P  76     -18.731 -64.028 124.129  0.00 97.00      PROA   
ATOM   1132  CA  ILE P  76     -20.272 -64.479 122.744  0.00 97.00      PROA   
ATOM   1133  HA  ILE P  76     -21.340 -64.373 122.872  0.00 97.00      PROA   
ATOM   1134  CB  ILE P  76     -19.930 -63.345 121.784  0.00 97.00      PROA   
ATOM   1135  HB  ILE P  76     -20.366 -63.576 120.783  0.00 97.00      PROA   
ATOM   1136  CG2 ILE P  76     -20.625 -62.058 122.289  0.00 97.00      PROA   
ATOM   1137 HG21 ILE P  76     -20.205 -61.753 123.269  0.00 97.00      PROA   
ATOM   1138 HG22 ILE P  76     -21.718 -62.209 122.401  0.00 97.00      PROA   
ATOM   1139 HG23 ILE P  76     -20.455 -61.228 121.572  0.00 97.00      PROA   
ATOM   1140  CG1 ILE P  76     -18.414 -63.121 121.614  0.00 97.00      PROA   
ATOM   1141 HG11 ILE P  76     -17.855 -63.943 122.101  0.00 97.00      PROA   
ATOM   1142 HG12 ILE P  76     -18.134 -62.181 122.136  0.00 97.00      PROA   
ATOM   1143  CD  ILE P  76     -17.987 -63.053 120.146  0.00 97.00      PROA   
ATOM   1144  HD1 ILE P  76     -18.488 -62.209 119.628  0.00 97.00      PROA   
ATOM   1145  HD2 ILE P  76     -18.244 -64.000 119.623  0.00 97.00      PROA   
ATOM   1146  HD3 ILE P  76     -16.889 -62.911 120.079  0.00 97.00      PROA   
ATOM   1147  C   ILE P  76     -20.063 -65.853 122.120  0.00 97.00      PROA   
ATOM   1148  O   ILE P  76     -19.014 -66.189 121.576  0.00 97.00      PROA   
ATOM   1149  N   GLN P  77     -21.105 -66.704 122.225  0.00 97.00      PROA   
ATOM   1150  HN  GLN P  77     -21.905 -66.432 122.756  0.00 97.00      PROA   
ATOM   1151  CA  GLN P  77     -21.062 -68.092 121.821  0.00 97.00      PROA   
ATOM   1152  HA  GLN P  77     -20.074 -68.475 121.995  0.00 97.00      PROA   
ATOM   1153  CB  GLN P  77     -22.043 -68.926 122.691  0.00 97.00      PROA   
ATOM   1154  HB1 GLN P  77     -21.762 -69.996 122.586  0.00 97.00      PROA   
ATOM   1155  HB2 GLN P  77     -23.088 -68.811 122.330  0.00 97.00      PROA   
ATOM   1156  CG  GLN P  77     -22.008 -68.511 124.188  0.00 97.00      PROA   
ATOM   1157  HG1 GLN P  77     -22.581 -67.572 124.341  0.00 97.00      PROA   
ATOM   1158  HG2 GLN P  77     -20.966 -68.318 124.511  0.00 97.00      PROA   
ATOM   1159  CD  GLN P  77     -22.647 -69.577 125.086  0.00 97.00      PROA   
ATOM   1160  OE1 GLN P  77     -23.768 -70.021 124.818  0.00 97.00      PROA   
ATOM   1161  NE2 GLN P  77     -21.945 -69.983 126.181  0.00 97.00      PROA   
ATOM   1162 HE21 GLN P  77     -21.060 -69.571 126.418  0.00 97.00      PROA   
ATOM   1163 HE22 GLN P  77     -22.339 -70.684 126.771  0.00 97.00      PROA   
ATOM   1164  C   GLN P  77     -21.356 -68.208 120.332  0.00 97.00      PROA   
ATOM   1165  O   GLN P  77     -22.477 -67.978 119.892  0.00 97.00      PROA   
ATOM   1166  N   LEU P  78     -20.314 -68.560 119.534  0.00 97.00      PROA   
ATOM   1167  HN  LEU P  78     -19.437 -68.787 119.956  0.00 97.00      PROA   
ATOM   1168  CA  LEU P  78     -20.269 -68.569 118.083  0.00 97.00      PROA   
ATOM   1169  HA  LEU P  78     -21.023 -67.898 117.699  0.00 97.00      PROA   
ATOM   1170  CB  LEU P  78     -18.854 -68.123 117.615  0.00 97.00      PROA   
ATOM   1171  HB1 LEU P  78     -18.117 -68.865 117.994  0.00 97.00      PROA   
ATOM   1172  HB2 LEU P  78     -18.611 -67.153 118.105  0.00 97.00      PROA   
ATOM   1173  CG  LEU P  78     -18.632 -67.959 116.091  0.00 97.00      PROA   
ATOM   1174  HG  LEU P  78     -19.106 -68.812 115.555  0.00 97.00      PROA   
ATOM   1175  CD1 LEU P  78     -19.252 -66.655 115.571  0.00 97.00      PROA   
ATOM   1176 HD11 LEU P  78     -18.737 -65.788 116.035  0.00 97.00      PROA   
ATOM   1177 HD12 LEU P  78     -20.328 -66.602 115.824  0.00 97.00      PROA   
ATOM   1178 HD13 LEU P  78     -19.141 -66.584 114.469  0.00 97.00      PROA   
ATOM   1179  CD2 LEU P  78     -17.132 -67.996 115.745  0.00 97.00      PROA   
ATOM   1180 HD21 LEU P  78     -16.685 -68.963 116.057  0.00 97.00      PROA   
ATOM   1181 HD22 LEU P  78     -16.597 -67.173 116.266  0.00 97.00      PROA   
ATOM   1182 HD23 LEU P  78     -16.983 -67.877 114.652  0.00 97.00      PROA   
ATOM   1183  C   LEU P  78     -20.530 -69.964 117.550  0.00 97.00      PROA   
ATOM   1184  O   LEU P  78     -19.978 -70.940 118.051  0.00 97.00      PROA   
ATOM   1185  N   GLU P  79     -21.386 -70.089 116.506  0.00 97.00      PROA   
ATOM   1186  HN  GLU P  79     -21.857 -69.292 116.132  0.00 97.00      PROA   
ATOM   1187  CA  GLU P  79     -21.787 -71.366 115.947  0.00 97.00      PROA   
ATOM   1188  HA  GLU P  79     -21.267 -72.176 116.438  0.00 97.00      PROA   
ATOM   1189  CB  GLU P  79     -23.316 -71.563 116.111  0.00 97.00      PROA   
ATOM   1190  HB1 GLU P  79     -23.618 -72.513 115.633  0.00 97.00      PROA   
ATOM   1191  HB2 GLU P  79     -23.813 -70.729 115.567  0.00 97.00      PROA   
ATOM   1192  CG  GLU P  79     -23.803 -71.606 117.581  0.00 97.00      PROA   
ATOM   1193  HG1 GLU P  79     -23.123 -71.019 118.233  0.00 97.00      PROA   
ATOM   1194  HG2 GLU P  79     -23.812 -72.652 117.953  0.00 97.00      PROA   
ATOM   1195  CD  GLU P  79     -25.189 -70.979 117.759  0.00 97.00      PROA   
ATOM   1196  OE1 GLU P  79     -25.390 -69.834 117.275  0.00 97.00      PROA   
ATOM   1197  OE2 GLU P  79     -26.044 -71.600 118.443  0.00 97.00      PROA   
ATOM   1198  C   GLU P  79     -21.446 -71.430 114.466  0.00 97.00      PROA   
ATOM   1199  O   GLU P  79     -21.855 -70.577 113.683  0.00 97.00      PROA   
ATOM   1200  N   VAL P  80     -20.687 -72.474 114.045  0.00  0.00      PROA   
ATOM   1201  HN  VAL P  80     -20.373 -73.168 114.688  0.00  0.00      PROA   
ATOM   1202  CA  VAL P  80     -20.247 -72.673 112.676  0.00  0.00      PROA   
ATOM   1203  HA  VAL P  80     -20.670 -71.897 112.061  0.00  0.00      PROA   
ATOM   1204  CB  VAL P  80     -18.735 -72.662 112.473  0.00  0.00      PROA   
ATOM   1205  HB  VAL P  80     -18.265 -73.573 112.907  0.00  0.00      PROA   
ATOM   1206  CG1 VAL P  80     -18.440 -72.615 110.956  0.00  0.00      PROA   
ATOM   1207 HG11 VAL P  80     -18.993 -71.777 110.482  0.00  0.00      PROA   
ATOM   1208 HG12 VAL P  80     -18.732 -73.563 110.459  0.00  0.00      PROA   
ATOM   1209 HG13 VAL P  80     -17.361 -72.460 110.773  0.00  0.00      PROA   
ATOM   1210  CG2 VAL P  80     -18.129 -71.437 113.196  0.00  0.00      PROA   
ATOM   1211 HG21 VAL P  80     -18.231 -71.529 114.297  0.00  0.00      PROA   
ATOM   1212 HG22 VAL P  80     -18.630 -70.505 112.868  0.00  0.00      PROA   
ATOM   1213 HG23 VAL P  80     -17.048 -71.354 112.958  0.00  0.00      PROA   
ATOM   1214  C   VAL P  80     -20.828 -74.000 112.251  0.00  0.00      PROA   
ATOM   1215  O   VAL P  80     -20.924 -74.920 113.061  0.00  0.00      PROA   
ATOM   1216  N   HSD P  81     -21.292 -74.096 110.976  0.00  0.00      PROA   
ATOM   1217  HN  HSD P  81     -21.121 -73.374 110.310  0.00  0.00      PROA   
ATOM   1218  CA  HSD P  81     -22.266 -75.081 110.573  0.00  0.00      PROA   
ATOM   1219  HA  HSD P  81     -22.297 -75.888 111.293  0.00  0.00      PROA   
ATOM   1220  CB  HSD P  81     -23.657 -74.434 110.443  0.00  0.00      PROA   
ATOM   1221  HB1 HSD P  81     -24.423 -75.204 110.209  0.00  0.00      PROA   
ATOM   1222  HB2 HSD P  81     -23.660 -73.676 109.628  0.00  0.00      PROA   
ATOM   1223  ND1 HSD P  81     -24.105 -74.342 112.935  0.00  0.00      PROA   
ATOM   1224  HD1 HSD P  81     -23.809 -75.276 113.141  0.00  0.00      PROA   
ATOM   1225  CG  HSD P  81     -24.072 -73.737 111.698  0.00  0.00      PROA   
ATOM   1226  CE1 HSD P  81     -24.661 -73.448 113.784  0.00  0.00      PROA   
ATOM   1227  HE1 HSD P  81     -24.853 -73.678 114.830  0.00  0.00      PROA   
ATOM   1228  NE2 HSD P  81     -24.961 -72.309 113.191  0.00  0.00      PROA   
ATOM   1229  CD2 HSD P  81     -24.586 -72.491 111.875  0.00  0.00      PROA   
ATOM   1230  HD2 HSD P  81     -24.749 -71.703 111.152  0.00  0.00      PROA   
ATOM   1231  C   HSD P  81     -21.962 -75.669 109.227  0.00  0.00      PROA   
ATOM   1232  O   HSD P  81     -21.137 -75.154 108.477  0.00  0.00      PROA   
ATOM   1233  N   ARG P  82     -22.672 -76.778 108.903  0.00  0.00      PROA   
ATOM   1234  HN  ARG P  82     -23.292 -77.197 109.561  0.00  0.00      PROA   
ATOM   1235  CA  ARG P  82     -22.725 -77.345 107.578  0.00  0.00      PROA   
ATOM   1236  HA  ARG P  82     -22.513 -76.570 106.854  0.00  0.00      PROA   
ATOM   1237  CB  ARG P  82     -21.763 -78.545 107.369  0.00  0.00      PROA   
ATOM   1238  HB1 ARG P  82     -20.750 -78.235 107.707  0.00  0.00      PROA   
ATOM   1239  HB2 ARG P  82     -21.705 -78.741 106.275  0.00  0.00      PROA   
ATOM   1240  CG  ARG P  82     -22.149 -79.859 108.081  0.00  0.00      PROA   
ATOM   1241  HG1 ARG P  82     -23.104 -80.241 107.661  0.00  0.00      PROA   
ATOM   1242  HG2 ARG P  82     -22.316 -79.644 109.160  0.00  0.00      PROA   
ATOM   1243  CD  ARG P  82     -21.105 -80.988 107.979  0.00  0.00      PROA   
ATOM   1244  HD1 ARG P  82     -21.521 -81.918 108.424  0.00  0.00      PROA   
ATOM   1245  HD2 ARG P  82     -20.179 -80.729 108.528  0.00  0.00      PROA   
ATOM   1246  NE  ARG P  82     -20.794 -81.283 106.539  0.00  0.00      PROA   
ATOM   1247  HE  ARG P  82     -21.450 -81.832 106.022  0.00  0.00      PROA   
ATOM   1248  CZ  ARG P  82     -19.683 -80.834 105.894  0.00  0.00      PROA   
ATOM   1249  NH1 ARG P  82     -18.743 -80.083 106.516  0.00  0.00      PROA   
ATOM   1250 HH11 ARG P  82     -17.944 -79.762 106.009  0.00  0.00      PROA   
ATOM   1251 HH12 ARG P  82     -18.855 -79.843 107.480  0.00  0.00      PROA   
ATOM   1252  NH2 ARG P  82     -19.516 -81.142 104.584  0.00  0.00      PROA   
ATOM   1253 HH21 ARG P  82     -18.708 -80.815 104.095  0.00  0.00      PROA   
ATOM   1254 HH22 ARG P  82     -20.201 -81.693 104.109  0.00  0.00      PROA   
ATOM   1255  C   ARG P  82     -24.160 -77.789 107.406  0.00  0.00      PROA   
ATOM   1256  O   ARG P  82     -24.909 -77.898 108.378  0.00  0.00      PROA   
ATOM   1257  N   GLY P  83     -24.579 -78.023 106.136  0.00  0.00      PROA   
ATOM   1258  HN  GLY P  83     -23.950 -77.931 105.369  0.00  0.00      PROA   
ATOM   1259  CA  GLY P  83     -25.932 -78.392 105.770  0.00  0.00      PROA   
ATOM   1260  HA1 GLY P  83     -26.046 -78.116 104.732  0.00  0.00      PROA   
ATOM   1261  HA2 GLY P  83     -26.621 -77.870 106.416  0.00  0.00      PROA   
ATOM   1262  C   GLY P  83     -26.195 -79.870 105.889  0.00  0.00      PROA   
ATOM   1263  O   GLY P  83     -25.469 -80.595 106.568  0.00  0.00      PROA   
ATOM   1264  N   TRP P  84     -27.266 -80.330 105.188  0.00  0.00      PROA   
ATOM   1265  HN  TRP P  84     -27.836 -79.686 104.684  0.00  0.00      PROA   
ATOM   1266  CA  TRP P  84     -27.654 -81.716 105.010  0.00  0.00      PROA   
ATOM   1267  HA  TRP P  84     -28.440 -81.660 104.270  0.00  0.00      PROA   
ATOM   1268  CB  TRP P  84     -26.566 -82.648 104.407  0.00  0.00      PROA   
ATOM   1269  HB1 TRP P  84     -26.929 -83.698 104.384  0.00  0.00      PROA   
ATOM   1270  HB2 TRP P  84     -25.660 -82.634 105.048  0.00  0.00      PROA   
ATOM   1271  CG  TRP P  84     -26.193 -82.276 103.007  0.00  0.00      PROA   
ATOM   1272  CD1 TRP P  84     -25.103 -81.564 102.583  0.00  0.00      PROA   
ATOM   1273  HD1 TRP P  84     -24.324 -81.181 103.225  0.00  0.00      PROA   
ATOM   1274  NE1 TRP P  84     -25.161 -81.398 101.226  0.00  0.00      PROA   
ATOM   1275  HE1 TRP P  84     -24.507 -80.912 100.689  0.00  0.00      PROA   
ATOM   1276  CE2 TRP P  84     -26.287 -81.998 100.737  0.00  0.00      PROA   
ATOM   1277  CD2 TRP P  84     -26.970 -82.568 101.835  0.00  0.00      PROA   
ATOM   1278  CE3 TRP P  84     -28.166 -83.252 101.621  0.00  0.00      PROA   
ATOM   1279  HE3 TRP P  84     -28.713 -83.702 102.436  0.00  0.00      PROA   
ATOM   1280  CZ3 TRP P  84     -28.656 -83.359 100.318  0.00  0.00      PROA   
ATOM   1281  HZ3 TRP P  84     -29.576 -83.894 100.139  0.00  0.00      PROA   
ATOM   1282  CZ2 TRP P  84     -26.779 -82.096  99.440  0.00  0.00      PROA   
ATOM   1283  HZ2 TRP P  84     -26.263 -81.659  98.599  0.00  0.00      PROA   
ATOM   1284  CH2 TRP P  84     -27.976 -82.788  99.246  0.00  0.00      PROA   
ATOM   1285  HH2 TRP P  84     -28.380 -82.882  98.248  0.00  0.00      PROA   
ATOM   1286  C   TRP P  84     -28.305 -82.355 106.209  0.00  0.00      PROA   
ATOM   1287  O   TRP P  84     -28.058 -81.982 107.355  0.00  0.00      PROA   
ATOM   1288  N   LEU P  85     -29.191 -83.350 105.929  0.00  0.00      PROA   
ATOM   1289  HN  LEU P  85     -29.393 -83.591 104.982  0.00  0.00      PROA   
ATOM   1290  CA  LEU P  85     -29.856 -84.181 106.909  0.00  0.00      PROA   
ATOM   1291  HA  LEU P  85     -30.362 -83.512 107.591  0.00  0.00      PROA   
ATOM   1292  CB  LEU P  85     -30.888 -85.185 106.325  0.00  0.00      PROA   
ATOM   1293  HB1 LEU P  85     -31.372 -85.739 107.163  0.00  0.00      PROA   
ATOM   1294  HB2 LEU P  85     -30.357 -85.927 105.688  0.00  0.00      PROA   
ATOM   1295  CG  LEU P  85     -32.023 -84.578 105.465  0.00  0.00      PROA   
ATOM   1296  HG  LEU P  85     -31.557 -84.136 104.555  0.00  0.00      PROA   
ATOM   1297  CD1 LEU P  85     -32.986 -85.691 105.001  0.00  0.00      PROA   
ATOM   1298 HD11 LEU P  85     -33.473 -86.167 105.878  0.00  0.00      PROA   
ATOM   1299 HD12 LEU P  85     -32.431 -86.472 104.440  0.00  0.00      PROA   
ATOM   1300 HD13 LEU P  85     -33.778 -85.275 104.345  0.00  0.00      PROA   
ATOM   1301  CD2 LEU P  85     -32.795 -83.453 106.181  0.00  0.00      PROA   
ATOM   1302 HD21 LEU P  85     -32.117 -82.608 106.426  0.00  0.00      PROA   
ATOM   1303 HD22 LEU P  85     -33.248 -83.832 107.121  0.00  0.00      PROA   
ATOM   1304 HD23 LEU P  85     -33.606 -83.069 105.527  0.00  0.00      PROA   
ATOM   1305  C   LEU P  85     -28.864 -84.995 107.700  0.00  0.00      PROA   
ATOM   1306  O   LEU P  85     -27.824 -85.409 107.188  0.00  0.00      PROA   
ATOM   1307  N   LEU P  86     -29.201 -85.233 108.983  0.00  0.00      PROA   
ATOM   1308  HN  LEU P  86     -30.042 -84.857 109.366  0.00  0.00      PROA   
ATOM   1309  CA  LEU P  86     -28.461 -86.076 109.876  0.00  0.00      PROA   
ATOM   1310  HA  LEU P  86     -27.690 -86.601 109.330  0.00  0.00      PROA   
ATOM   1311  CB  LEU P  86     -27.846 -85.292 111.064  0.00  0.00      PROA   
ATOM   1312  HB1 LEU P  86     -28.656 -84.740 111.590  0.00  0.00      PROA   
ATOM   1313  HB2 LEU P  86     -27.150 -84.533 110.643  0.00  0.00      PROA   
ATOM   1314  CG  LEU P  86     -27.064 -86.131 112.109  0.00  0.00      PROA   
ATOM   1315  HG  LEU P  86     -27.766 -86.867 112.562  0.00  0.00      PROA   
ATOM   1316  CD1 LEU P  86     -25.898 -86.925 111.483  0.00  0.00      PROA   
ATOM   1317 HD11 LEU P  86     -25.173 -86.233 111.006  0.00  0.00      PROA   
ATOM   1318 HD12 LEU P  86     -26.269 -87.635 110.714  0.00  0.00      PROA   
ATOM   1319 HD13 LEU P  86     -25.368 -87.508 112.265  0.00  0.00      PROA   
ATOM   1320  CD2 LEU P  86     -26.564 -85.240 113.264  0.00  0.00      PROA   
ATOM   1321 HD21 LEU P  86     -27.418 -84.719 113.746  0.00  0.00      PROA   
ATOM   1322 HD22 LEU P  86     -25.852 -84.478 112.882  0.00  0.00      PROA   
ATOM   1323 HD23 LEU P  86     -26.048 -85.856 114.030  0.00  0.00      PROA   
ATOM   1324  C   LEU P  86     -29.457 -87.074 110.383  0.00  0.00      PROA   
ATOM   1325  O   LEU P  86     -30.599 -86.733 110.677  0.00  0.00      PROA   
ATOM   1326  N   LEU P  87     -29.022 -88.343 110.497  0.00 97.00      PROA   
ATOM   1327  HN  LEU P  87     -28.073 -88.551 110.286  0.00 97.00      PROA   
ATOM   1328  CA  LEU P  87     -29.775 -89.393 111.137  0.00 97.00      PROA   
ATOM   1329  HA  LEU P  87     -30.818 -89.120 111.212  0.00 97.00      PROA   
ATOM   1330  CB  LEU P  87     -29.669 -90.735 110.376  0.00 97.00      PROA   
ATOM   1331  HB1 LEU P  87     -28.595 -91.003 110.261  0.00 97.00      PROA   
ATOM   1332  HB2 LEU P  87     -30.085 -90.597 109.353  0.00 97.00      PROA   
ATOM   1333  CG  LEU P  87     -30.402 -91.920 111.042  0.00 97.00      PROA   
ATOM   1334  HG  LEU P  87     -30.027 -92.033 112.085  0.00 97.00      PROA   
ATOM   1335  CD1 LEU P  87     -31.924 -91.707 111.113  0.00 97.00      PROA   
ATOM   1336 HD11 LEU P  87     -32.336 -91.550 110.094  0.00 97.00      PROA   
ATOM   1337 HD12 LEU P  87     -32.165 -90.825 111.737  0.00 97.00      PROA   
ATOM   1338 HD13 LEU P  87     -32.413 -92.598 111.559  0.00 97.00      PROA   
ATOM   1339  CD2 LEU P  87     -30.078 -93.229 110.315  0.00 97.00      PROA   
ATOM   1340 HD21 LEU P  87     -28.980 -93.387 110.265  0.00 97.00      PROA   
ATOM   1341 HD22 LEU P  87     -30.484 -93.206 109.282  0.00 97.00      PROA   
ATOM   1342 HD23 LEU P  87     -30.535 -94.076 110.867  0.00 97.00      PROA   
ATOM   1343  C   LEU P  87     -29.219 -89.540 112.533  0.00 97.00      PROA   
ATOM   1344  O   LEU P  87     -28.099 -90.001 112.740  0.00 97.00      PROA   
ATOM   1345  N   GLN P  88     -30.011 -89.140 113.544  0.00 97.00      PROA   
ATOM   1346  HN  GLN P  88     -30.926 -88.776 113.366  0.00 97.00      PROA   
ATOM   1347  CA  GLN P  88     -29.621 -89.173 114.930  0.00 97.00      PROA   
ATOM   1348  HA  GLN P  88     -28.554 -89.006 114.997  0.00 97.00      PROA   
ATOM   1349  CB  GLN P  88     -30.344 -88.065 115.737  0.00 97.00      PROA   
ATOM   1350  HB1 GLN P  88     -29.963 -88.093 116.779  0.00 97.00      PROA   
ATOM   1351  HB2 GLN P  88     -31.435 -88.279 115.754  0.00 97.00      PROA   
ATOM   1352  CG  GLN P  88     -30.119 -86.646 115.169  0.00 97.00      PROA   
ATOM   1353  HG1 GLN P  88     -30.490 -86.581 114.124  0.00 97.00      PROA   
ATOM   1354  HG2 GLN P  88     -29.033 -86.417 115.163  0.00 97.00      PROA   
ATOM   1355  CD  GLN P  88     -30.891 -85.595 115.983  0.00 97.00      PROA   
ATOM   1356  OE1 GLN P  88     -32.123 -85.622 116.054  0.00 97.00      PROA   
ATOM   1357  NE2 GLN P  88     -30.149 -84.612 116.567  0.00 97.00      PROA   
ATOM   1358 HE21 GLN P  88     -30.623 -83.812 116.931  0.00 97.00      PROA   
ATOM   1359 HE22 GLN P  88     -29.155 -84.614 116.473  0.00 97.00      PROA   
ATOM   1360  C   GLN P  88     -29.942 -90.541 115.505  0.00 97.00      PROA   
ATOM   1361  O   GLN P  88     -31.082 -90.991 115.474  0.00 97.00      PROA   
ATOM   1362  N   VAL P  89     -28.916 -91.257 116.018  0.00 97.00      PROA   
ATOM   1363  HN  VAL P  89     -27.993 -90.883 116.010  0.00 97.00      PROA   
ATOM   1364  CA  VAL P  89     -29.036 -92.641 116.442  0.00 97.00      PROA   
ATOM   1365  HA  VAL P  89     -30.062 -92.970 116.346  0.00 97.00      PROA   
ATOM   1366  CB  VAL P  89     -28.158 -93.551 115.584  0.00 97.00      PROA   
ATOM   1367  HB  VAL P  89     -27.099 -93.203 115.629  0.00 97.00      PROA   
ATOM   1368  CG1 VAL P  89     -28.213 -95.016 116.054  0.00 97.00      PROA   
ATOM   1369 HG11 VAL P  89     -29.262 -95.374 116.102  0.00 97.00      PROA   
ATOM   1370 HG12 VAL P  89     -27.734 -95.149 117.044  0.00 97.00      PROA   
ATOM   1371 HG13 VAL P  89     -27.662 -95.644 115.326  0.00 97.00      PROA   
ATOM   1372  CG2 VAL P  89     -28.629 -93.460 114.117  0.00 97.00      PROA   
ATOM   1373 HG21 VAL P  89     -28.408 -92.461 113.689  0.00 97.00      PROA   
ATOM   1374 HG22 VAL P  89     -29.721 -93.643 114.047  0.00 97.00      PROA   
ATOM   1375 HG23 VAL P  89     -28.107 -94.220 113.499  0.00 97.00      PROA   
ATOM   1376  C   VAL P  89     -28.657 -92.760 117.906  0.00 97.00      PROA   
ATOM   1377  O   VAL P  89     -27.685 -92.152 118.353  0.00 97.00      PROA   
ATOM   1378  N   SER P  90     -29.436 -93.558 118.689  0.00 97.00      PROA   
ATOM   1379  HN  SER P  90     -30.262 -93.957 118.296  0.00 97.00      PROA   
ATOM   1380  CA  SER P  90     -29.244 -93.775 120.122  0.00 97.00      PROA   
ATOM   1381  HA  SER P  90     -29.373 -92.819 120.610  0.00 97.00      PROA   
ATOM   1382  CB  SER P  90     -30.279 -94.766 120.720  0.00 97.00      PROA   
ATOM   1383  HB1 SER P  90     -30.096 -94.903 121.809  0.00 97.00      PROA   
ATOM   1384  HB2 SER P  90     -30.207 -95.760 120.234  0.00 97.00      PROA   
ATOM   1385  OG  SER P  90     -31.604 -94.267 120.601  0.00 97.00      PROA   
ATOM   1386  HG1 SER P  90     -31.764 -94.066 119.671  0.00 97.00      PROA   
ATOM   1387  C   SER P  90     -27.878 -94.309 120.530  0.00 97.00      PROA   
ATOM   1388  O   SER P  90     -27.285 -93.807 121.483  0.00 97.00      PROA   
ATOM   1389  N   SER P  91     -27.336 -95.327 119.820  0.00 97.00      PROA   
ATOM   1390  HN  SER P  91     -27.821 -95.740 119.056  0.00 97.00      PROA   
ATOM   1391  CA  SER P  91     -25.992 -95.815 120.081  0.00 97.00      PROA   
ATOM   1392  HA  SER P  91     -25.351 -94.943 120.076  0.00 97.00      PROA   
ATOM   1393  CB  SER P  91     -25.801 -96.543 121.441  0.00 97.00      PROA   
ATOM   1394  HB1 SER P  91     -25.053 -97.361 121.400  0.00 97.00      PROA   
ATOM   1395  HB2 SER P  91     -26.764 -96.987 121.773  0.00 97.00      PROA   
ATOM   1396  OG  SER P  91     -25.344 -95.614 122.418  0.00 97.00      PROA   
ATOM   1397  HG1 SER P  91     -26.019 -94.928 122.469  0.00 97.00      PROA   
ATOM   1398  C   SER P  91     -25.485 -96.652 118.936  0.00 97.00      PROA   
ATOM   1399  O   SER P  91     -26.243 -97.092 118.077  0.00 97.00      PROA   
ATOM   1400  N   ARG P  92     -24.146 -96.858 118.885  0.00 97.00      PROA   
ATOM   1401  HN  ARG P  92     -23.554 -96.488 119.598  0.00 97.00      PROA   
ATOM   1402  CA  ARG P  92     -23.475 -97.523 117.781  0.00 97.00      PROA   
ATOM   1403  HA  ARG P  92     -23.971 -97.251 116.857  0.00 97.00      PROA   
ATOM   1404  CB  ARG P  92     -21.984 -97.085 117.713  0.00 97.00      PROA   
ATOM   1405  HB1 ARG P  92     -21.586 -97.368 116.714  0.00 97.00      PROA   
ATOM   1406  HB2 ARG P  92     -21.390 -97.629 118.482  0.00 97.00      PROA   
ATOM   1407  CG  ARG P  92     -21.755 -95.574 117.954  0.00 97.00      PROA   
ATOM   1408  HG1 ARG P  92     -21.965 -95.344 119.022  0.00 97.00      PROA   
ATOM   1409  HG2 ARG P  92     -22.476 -94.982 117.347  0.00 97.00      PROA   
ATOM   1410  CD  ARG P  92     -20.317 -95.099 117.675  0.00 97.00      PROA   
ATOM   1411  HD1 ARG P  92     -19.575 -95.854 118.006  0.00 97.00      PROA   
ATOM   1412  HD2 ARG P  92     -20.102 -94.144 118.206  0.00 97.00      PROA   
ATOM   1413  NE  ARG P  92     -20.167 -94.903 116.198  0.00 97.00      PROA   
ATOM   1414  HE  ARG P  92     -19.976 -95.683 115.609  0.00 97.00      PROA   
ATOM   1415  CZ  ARG P  92     -20.579 -93.787 115.570  0.00 97.00      PROA   
ATOM   1416  NH1 ARG P  92     -20.901 -92.645 116.197  0.00 97.00      PROA   
ATOM   1417 HH11 ARG P  92     -20.438 -92.428 117.052  0.00 97.00      PROA   
ATOM   1418 HH12 ARG P  92     -21.169 -91.900 115.589  0.00 97.00      PROA   
ATOM   1419  NH2 ARG P  92     -20.603 -93.739 114.225  0.00 97.00      PROA   
ATOM   1420 HH21 ARG P  92     -20.149 -94.454 113.707  0.00 97.00      PROA   
ATOM   1421 HH22 ARG P  92     -20.666 -92.827 113.825  0.00 97.00      PROA   
ATOM   1422  C   ARG P  92     -23.540 -99.040 117.934  0.00 97.00      PROA   
ATOM   1423  O   ARG P  92     -23.377 -99.786 116.969  0.00 97.00      PROA   
ATOM   1424  N   VAL P  93     -23.810 -99.528 119.164  0.00 97.00      PROA   
ATOM   1425  HN  VAL P  93     -23.987 -98.913 119.925  0.00 97.00      PROA   
ATOM   1426  CA  VAL P  93     -23.916-100.931 119.488  0.00 97.00      PROA   
ATOM   1427  HA  VAL P  93     -24.269-101.462 118.617  0.00 97.00      PROA   
ATOM   1428  CB  VAL P  93     -22.633-101.590 120.022  0.00 97.00      PROA   
ATOM   1429  HB  VAL P  93     -22.872-102.627 120.359  0.00 97.00      PROA   
ATOM   1430  CG1 VAL P  93     -21.585-101.703 118.894  0.00 97.00      PROA   
ATOM   1431 HG11 VAL P  93     -21.259-100.695 118.566  0.00 97.00      PROA   
ATOM   1432 HG12 VAL P  93     -22.002-102.236 118.017  0.00 97.00      PROA   
ATOM   1433 HG13 VAL P  93     -20.689-102.252 119.255  0.00 97.00      PROA   
ATOM   1434  CG2 VAL P  93     -22.047-100.819 121.227  0.00 97.00      PROA   
ATOM   1435 HG21 VAL P  93     -22.758-100.793 122.077  0.00 97.00      PROA   
ATOM   1436 HG22 VAL P  93     -21.792 -99.776 120.943  0.00 97.00      PROA   
ATOM   1437 HG23 VAL P  93     -21.117-101.316 121.577  0.00 97.00      PROA   
ATOM   1438  C   VAL P  93     -25.001-101.018 120.528  0.00 97.00      PROA   
ATOM   1439  O   VAL P  93     -25.144-100.125 121.360  0.00 97.00      PROA   
ATOM   1440  N   LEU P  94     -25.808-102.103 120.465  0.00 97.00      PROA   
ATOM   1441  HN  LEU P  94     -25.698-102.781 119.745  0.00 97.00      PROA   
ATOM   1442  CA  LEU P  94     -26.846-102.423 121.415  0.00 97.00      PROA   
ATOM   1443  HA  LEU P  94     -26.563-102.067 122.398  0.00 97.00      PROA   
ATOM   1444  CB  LEU P  94     -28.268-101.904 121.050  0.00 97.00      PROA   
ATOM   1445  HB1 LEU P  94     -28.945-102.202 121.884  0.00 97.00      PROA   
ATOM   1446  HB2 LEU P  94     -28.642-102.391 120.124  0.00 97.00      PROA   
ATOM   1447  CG  LEU P  94     -28.425-100.370 120.891  0.00 97.00      PROA   
ATOM   1448  HG  LEU P  94     -27.703 -99.877 121.583  0.00 97.00      PROA   
ATOM   1449  CD1 LEU P  94     -28.158 -99.872 119.457  0.00 97.00      PROA   
ATOM   1450 HD11 LEU P  94     -28.914-100.295 118.761  0.00 97.00      PROA   
ATOM   1451 HD12 LEU P  94     -27.151-100.163 119.102  0.00 97.00      PROA   
ATOM   1452 HD13 LEU P  94     -28.227 -98.764 119.424  0.00 97.00      PROA   
ATOM   1453  CD2 LEU P  94     -29.834 -99.938 121.341  0.00 97.00      PROA   
ATOM   1454 HD21 LEU P  94     -29.986-100.193 122.410  0.00 97.00      PROA   
ATOM   1455 HD22 LEU P  94     -30.606-100.469 120.746  0.00 97.00      PROA   
ATOM   1456 HD23 LEU P  94     -29.970 -98.844 121.217  0.00 97.00      PROA   
ATOM   1457  C   LEU P  94     -26.893-103.935 121.442  0.00 97.00      PROA   
ATOM   1458  O   LEU P  94     -26.329-104.601 120.577  0.00 97.00      PROA   
ATOM   1459  N   THR P  95     -27.569-104.513 122.458  0.00 97.00      PROA   
ATOM   1460  HN  THR P  95     -27.908-103.954 123.215  0.00 97.00      PROA   
ATOM   1461  CA  THR P  95     -27.867-105.929 122.590  0.00 97.00      PROA   
ATOM   1462  HA  THR P  95     -27.214-106.487 121.936  0.00 97.00      PROA   
ATOM   1463  CB  THR P  95     -27.718-106.463 124.021  0.00 97.00      PROA   
ATOM   1464  HB  THR P  95     -28.664-106.363 124.603  0.00 97.00      PROA   
ATOM   1465  OG1 THR P  95     -26.731-105.739 124.740  0.00 97.00      PROA   
ATOM   1466  HG1 THR P  95     -27.143-104.885 124.912  0.00 97.00      PROA   
ATOM   1467  CG2 THR P  95     -27.266-107.928 124.002  0.00 97.00      PROA   
ATOM   1468 HG21 THR P  95     -26.276-108.016 123.510  0.00 97.00      PROA   
ATOM   1469 HG22 THR P  95     -27.993-108.563 123.462  0.00 97.00      PROA   
ATOM   1470 HG23 THR P  95     -27.172-108.302 125.044  0.00 97.00      PROA   
ATOM   1471  C   THR P  95     -29.306-106.109 122.138  0.00 97.00      PROA   
ATOM   1472  O   THR P  95     -30.070-105.154 122.047  0.00 97.00      PROA   
ATOM   1473  N   GLU P  96     -29.727-107.353 121.828  0.00 97.00      PROA   
ATOM   1474  HN  GLU P  96     -29.075-108.110 121.791  0.00 97.00      PROA   
ATOM   1475  CA  GLU P  96     -31.106-107.692 121.539  0.00 97.00      PROA   
ATOM   1476  HA  GLU P  96     -31.408-107.049 120.725  0.00 97.00      PROA   
ATOM   1477  CB  GLU P  96     -31.261-109.171 121.085  0.00 97.00      PROA   
ATOM   1478  HB1 GLU P  96     -30.546-109.356 120.251  0.00 97.00      PROA   
ATOM   1479  HB2 GLU P  96     -32.287-109.312 120.681  0.00 97.00      PROA   
ATOM   1480  CG  GLU P  96     -31.000-110.188 122.217  0.00 97.00      PROA   
ATOM   1481  HG1 GLU P  96     -31.598-109.932 123.114  0.00 97.00      PROA   
ATOM   1482  HG2 GLU P  96     -29.929-110.142 122.499  0.00 97.00      PROA   
ATOM   1483  CD  GLU P  96     -31.353-111.634 121.873  0.00 97.00      PROA   
ATOM   1484  OE1 GLU P  96     -32.193-111.876 120.970  0.00 97.00      PROA   
ATOM   1485  OE2 GLU P  96     -30.781-112.534 122.544  0.00 97.00      PROA   
ATOM   1486  C   GLU P  96     -32.027-107.405 122.725  0.00 97.00      PROA   
ATOM   1487  O   GLU P  96     -31.635-107.492 123.887  0.00 97.00      PROA   
ATOM   1488  N   GLY P  97     -33.290-107.020 122.446  0.00 97.00      PROA   
ATOM   1489  HN  GLY P  97     -33.577-106.940 121.491  0.00 97.00      PROA   
ATOM   1490  CA  GLY P  97     -34.281-106.714 123.463  0.00 97.00      PROA   
ATOM   1491  HA1 GLY P  97     -34.077-107.291 124.354  0.00 97.00      PROA   
ATOM   1492  HA2 GLY P  97     -35.249-106.943 123.046  0.00 97.00      PROA   
ATOM   1493  C   GLY P  97     -34.293-105.262 123.853  0.00 97.00      PROA   
ATOM   1494  O   GLY P  97     -35.326-104.750 124.277  0.00 97.00      PROA   
ATOM   1495  N   GLU P  98     -33.142-104.563 123.730  0.00 97.00      PROA   
ATOM   1496  HN  GLU P  98     -32.302-105.029 123.461  0.00 97.00      PROA   
ATOM   1497  CA  GLU P  98     -32.994-103.149 124.007  0.00 97.00      PROA   
ATOM   1498  HA  GLU P  98     -33.278-103.021 125.038  0.00 97.00      PROA   
ATOM   1499  CB  GLU P  98     -31.512-102.703 123.899  0.00 97.00      PROA   
ATOM   1500  HB1 GLU P  98     -31.457-101.595 123.990  0.00 97.00      PROA   
ATOM   1501  HB2 GLU P  98     -31.117-102.979 122.898  0.00 97.00      PROA   
ATOM   1502  CG  GLU P  98     -30.617-103.309 125.003  0.00 97.00      PROA   
ATOM   1503  HG1 GLU P  98     -30.582-104.417 124.914  0.00 97.00      PROA   
ATOM   1504  HG2 GLU P  98     -31.023-103.049 126.003  0.00 97.00      PROA   
ATOM   1505  CD  GLU P  98     -29.196-102.755 124.930  0.00 97.00      PROA   
ATOM   1506  OE1 GLU P  98     -28.251-103.574 124.947  0.00 97.00      PROA   
ATOM   1507  OE2 GLU P  98     -29.026-101.510 124.882  0.00 97.00      PROA   
ATOM   1508  C   GLU P  98     -33.851-102.244 123.119  0.00 97.00      PROA   
ATOM   1509  O   GLU P  98     -33.939-102.486 121.920  0.00 97.00      PROA   
ATOM   1510  N   PRO P  99     -34.491-101.188 123.613  0.00 97.00      PROA   
ATOM   1511  CD  PRO P  99     -34.850-101.032 125.023  0.00 97.00      PROA   
ATOM   1512  HD1 PRO P  99     -33.971-100.615 125.560  0.00 97.00      PROA   
ATOM   1513  HD2 PRO P  99     -35.162-101.998 125.479  0.00 97.00      PROA   
ATOM   1514  CA  PRO P  99     -35.020-100.099 122.798  0.00 97.00      PROA   
ATOM   1515  HA  PRO P  99     -35.770-100.529 122.153  0.00 97.00      PROA   
ATOM   1516  CB  PRO P  99     -35.631 -99.129 123.823  0.00 97.00      PROA   
ATOM   1517  HB1 PRO P  99     -36.506 -98.586 123.412  0.00 97.00      PROA   
ATOM   1518  HB2 PRO P  99     -34.873 -98.396 124.178  0.00 97.00      PROA   
ATOM   1519  CG  PRO P  99     -36.007-100.035 125.001  0.00 97.00      PROA   
ATOM   1520  HG1 PRO P  99     -36.116 -99.486 125.956  0.00 97.00      PROA   
ATOM   1521  HG2 PRO P  99     -36.951-100.577 124.768  0.00 97.00      PROA   
ATOM   1522  C   PRO P  99     -33.989 -99.401 121.919  0.00 97.00      PROA   
ATOM   1523  O   PRO P  99     -32.915 -99.064 122.411  0.00 97.00      PROA   
ATOM   1524  N   LEU P 100     -34.302 -99.140 120.631  0.00 97.00      PROA   
ATOM   1525  HN  LEU P 100     -35.168 -99.463 120.252  0.00 97.00      PROA   
ATOM   1526  CA  LEU P 100     -33.436 -98.359 119.766  0.00 97.00      PROA   
ATOM   1527  HA  LEU P 100     -32.657 -97.891 120.352  0.00 97.00      PROA   
ATOM   1528  CB  LEU P 100     -32.755 -99.246 118.689  0.00 97.00      PROA   
ATOM   1529  HB1 LEU P 100     -33.524 -99.896 118.222  0.00 97.00      PROA   
ATOM   1530  HB2 LEU P 100     -32.046 -99.920 119.217  0.00 97.00      PROA   
ATOM   1531  CG  LEU P 100     -31.986 -98.526 117.552  0.00 97.00      PROA   
ATOM   1532  HG  LEU P 100     -32.717 -97.944 116.944  0.00 97.00      PROA   
ATOM   1533  CD1 LEU P 100     -30.923 -97.544 118.073  0.00 97.00      PROA   
ATOM   1534 HD11 LEU P 100     -30.238 -98.063 118.774  0.00 97.00      PROA   
ATOM   1535 HD12 LEU P 100     -31.399 -96.695 118.603  0.00 97.00      PROA   
ATOM   1536 HD13 LEU P 100     -30.326 -97.141 117.229  0.00 97.00      PROA   
ATOM   1537  CD2 LEU P 100     -31.330 -99.557 116.614  0.00 97.00      PROA   
ATOM   1538 HD21 LEU P 100     -32.086-100.272 116.230  0.00 97.00      PROA   
ATOM   1539 HD22 LEU P 100     -30.550-100.127 117.162  0.00 97.00      PROA   
ATOM   1540 HD23 LEU P 100     -30.852 -99.046 115.752  0.00 97.00      PROA   
ATOM   1541  C   LEU P 100     -34.233 -97.241 119.139  0.00 97.00      PROA   
ATOM   1542  O   LEU P 100     -35.123 -97.477 118.332  0.00 97.00      PROA   
ATOM   1543  N   ALA P 101     -33.913 -95.971 119.481  0.00 97.00      PROA   
ATOM   1544  HN  ALA P 101     -33.212 -95.778 120.165  0.00 97.00      PROA   
ATOM   1545  CA  ALA P 101     -34.589 -94.811 118.940  0.00 97.00      PROA   
ATOM   1546  HA  ALA P 101     -35.512 -95.117 118.469  0.00 97.00      PROA   
ATOM   1547  CB  ALA P 101     -34.966 -93.814 120.052  0.00 97.00      PROA   
ATOM   1548  HB1 ALA P 101     -34.066 -93.435 120.578  0.00 97.00      PROA   
ATOM   1549  HB2 ALA P 101     -35.609 -94.325 120.803  0.00 97.00      PROA   
ATOM   1550  HB3 ALA P 101     -35.534 -92.954 119.643  0.00 97.00      PROA   
ATOM   1551  C   ALA P 101     -33.741 -94.135 117.875  0.00 97.00      PROA   
ATOM   1552  O   ALA P 101     -32.541 -93.921 118.027  0.00 97.00      PROA   
ATOM   1553  N   LEU P 102     -34.382 -93.811 116.730  0.00 97.00      PROA   
ATOM   1554  HN  LEU P 102     -35.334 -94.083 116.604  0.00 97.00      PROA   
ATOM   1555  CA  LEU P 102     -33.781 -93.186 115.573  0.00 97.00      PROA   
ATOM   1556  HA  LEU P 102     -32.750 -92.934 115.780  0.00 97.00      PROA   
ATOM   1557  CB  LEU P 102     -33.884 -94.098 114.320  0.00 97.00      PROA   
ATOM   1558  HB1 LEU P 102     -33.320 -93.642 113.478  0.00 97.00      PROA   
ATOM   1559  HB2 LEU P 102     -34.953 -94.172 114.017  0.00 97.00      PROA   
ATOM   1560  CG  LEU P 102     -33.392 -95.553 114.509  0.00 97.00      PROA   
ATOM   1561  HG  LEU P 102     -33.938 -96.013 115.367  0.00 97.00      PROA   
ATOM   1562  CD1 LEU P 102     -33.727 -96.393 113.266  0.00 97.00      PROA   
ATOM   1563 HD11 LEU P 102     -33.177 -95.999 112.385  0.00 97.00      PROA   
ATOM   1564 HD12 LEU P 102     -34.816 -96.360 113.051  0.00 97.00      PROA   
ATOM   1565 HD13 LEU P 102     -33.428 -97.449 113.433  0.00 97.00      PROA   
ATOM   1566  CD2 LEU P 102     -31.885 -95.622 114.801  0.00 97.00      PROA   
ATOM   1567 HD21 LEU P 102     -31.635 -95.037 115.709  0.00 97.00      PROA   
ATOM   1568 HD22 LEU P 102     -31.316 -95.212 113.941  0.00 97.00      PROA   
ATOM   1569 HD23 LEU P 102     -31.571 -96.676 114.959  0.00 97.00      PROA   
ATOM   1570  C   LEU P 102     -34.544 -91.916 115.261  0.00 97.00      PROA   
ATOM   1571  O   LEU P 102     -35.770 -91.903 115.289  0.00 97.00      PROA   
ATOM   1572  N   ARG P 103     -33.847 -90.802 114.938  0.00 97.00      PROA   
ATOM   1573  HN  ARG P 103     -32.852 -90.772 115.027  0.00 97.00      PROA   
ATOM   1574  CA  ARG P 103     -34.513 -89.627 114.415  0.00 97.00      PROA   
ATOM   1575  HA  ARG P 103     -35.504 -89.898 114.084  0.00 97.00      PROA   
ATOM   1576  CB  ARG P 103     -34.689 -88.502 115.470  0.00 97.00      PROA   
ATOM   1577  HB1 ARG P 103     -33.694 -88.173 115.840  0.00 97.00      PROA   
ATOM   1578  HB2 ARG P 103     -35.250 -88.916 116.337  0.00 97.00      PROA   
ATOM   1579  CG  ARG P 103     -35.447 -87.296 114.897  0.00 97.00      PROA   
ATOM   1580  HG1 ARG P 103     -36.452 -87.637 114.556  0.00 97.00      PROA   
ATOM   1581  HG2 ARG P 103     -34.885 -86.923 114.013  0.00 97.00      PROA   
ATOM   1582  CD  ARG P 103     -35.597 -86.086 115.811  0.00 97.00      PROA   
ATOM   1583  HD1 ARG P 103     -34.596 -85.695 116.094  0.00 97.00      PROA   
ATOM   1584  HD2 ARG P 103     -36.189 -86.307 116.723  0.00 97.00      PROA   
ATOM   1585  NE  ARG P 103     -36.346 -85.100 114.969  0.00 97.00      PROA   
ATOM   1586  HE  ARG P 103     -36.961 -85.434 114.258  0.00 97.00      PROA   
ATOM   1587  CZ  ARG P 103     -36.054 -83.797 114.881  0.00 97.00      PROA   
ATOM   1588  NH1 ARG P 103     -35.111 -83.174 115.593  0.00 97.00      PROA   
ATOM   1589 HH11 ARG P 103     -34.427 -83.689 116.093  0.00 97.00      PROA   
ATOM   1590 HH12 ARG P 103     -35.003 -82.201 115.372  0.00 97.00      PROA   
ATOM   1591  NH2 ARG P 103     -36.705 -83.042 113.982  0.00 97.00      PROA   
ATOM   1592 HH21 ARG P 103     -37.378 -83.466 113.378  0.00 97.00      PROA   
ATOM   1593 HH22 ARG P 103     -36.351 -82.119 113.841  0.00 97.00      PROA   
ATOM   1594  C   ARG P 103     -33.811 -89.064 113.195  0.00 97.00      PROA   
ATOM   1595  O   ARG P 103     -32.697 -88.566 113.265  0.00 97.00      PROA   
ATOM   1596  N   CYS P 104     -34.497 -89.052 112.031  0.00 97.00      PROA   
ATOM   1597  HN  CYS P 104     -35.361 -89.550 111.959  0.00 97.00      PROA   
ATOM   1598  CA  CYS P 104     -34.143 -88.230 110.887  0.00 97.00      PROA   
ATOM   1599  HA  CYS P 104     -33.089 -88.379 110.691  0.00 97.00      PROA   
ATOM   1600  CB  CYS P 104     -34.968 -88.641 109.642  0.00 97.00      PROA   
ATOM   1601  HB1 CYS P 104     -36.012 -88.271 109.733  0.00 97.00      PROA   
ATOM   1602  HB2 CYS P 104     -35.029 -89.753 109.634  0.00 97.00      PROA   
ATOM   1603  SG  CYS P 104     -34.230 -88.107 108.069  0.00 97.00      PROA   
ATOM   1604  C   CYS P 104     -34.377 -86.757 111.200  0.00 97.00      PROA   
ATOM   1605  O   CYS P 104     -35.426 -86.391 111.717  0.00 97.00      PROA   
ATOM   1606  N   HSD P 105     -33.391 -85.877 110.924  0.00 97.00      PROA   
ATOM   1607  HN  HSD P 105     -32.539 -86.177 110.501  0.00 97.00      PROA   
ATOM   1608  CA  HSD P 105     -33.371 -84.534 111.471  0.00 97.00      PROA   
ATOM   1609  HA  HSD P 105     -34.381 -84.168 111.605  0.00 97.00      PROA   
ATOM   1610  CB  HSD P 105     -32.671 -84.573 112.855  0.00 97.00      PROA   
ATOM   1611  HB1 HSD P 105     -31.915 -85.388 112.798  0.00 97.00      PROA   
ATOM   1612  HB2 HSD P 105     -33.410 -84.880 113.626  0.00 97.00      PROA   
ATOM   1613  ND1 HSD P 105     -32.485 -82.211 113.818  0.00 97.00      PROA   
ATOM   1614  HD1 HSD P 105     -33.398 -81.861 113.591  0.00 97.00      PROA   
ATOM   1615  CG  HSD P 105     -31.916 -83.374 113.348  0.00 97.00      PROA   
ATOM   1616  CE1 HSD P 105     -31.508 -81.528 114.463  0.00 97.00      PROA   
ATOM   1617  HE1 HSD P 105     -31.679 -80.565 114.944  0.00 97.00      PROA   
ATOM   1618  NE2 HSD P 105     -30.354 -82.163 114.432  0.00 97.00      PROA   
ATOM   1619  CD2 HSD P 105     -30.611 -83.322 113.724  0.00 97.00      PROA   
ATOM   1620  HD2 HSD P 105     -29.830 -84.058 113.581  0.00 97.00      PROA   
ATOM   1621  C   HSD P 105     -32.711 -83.602 110.485  0.00 97.00      PROA   
ATOM   1622  O   HSD P 105     -31.865 -84.014 109.699  0.00 97.00      PROA   
ATOM   1623  N   ALA P 106     -33.133 -82.316 110.461  0.00 97.00      PROA   
ATOM   1624  HN  ALA P 106     -33.743 -81.946 111.164  0.00 97.00      PROA   
ATOM   1625  CA  ALA P 106     -32.872 -81.417 109.362  0.00 97.00      PROA   
ATOM   1626  HA  ALA P 106     -32.308 -81.921 108.593  0.00 97.00      PROA   
ATOM   1627  CB  ALA P 106     -34.209 -80.922 108.774  0.00 97.00      PROA   
ATOM   1628  HB1 ALA P 106     -34.839 -80.485 109.578  0.00 97.00      PROA   
ATOM   1629  HB2 ALA P 106     -34.770 -81.783 108.348  0.00 97.00      PROA   
ATOM   1630  HB3 ALA P 106     -34.059 -80.171 107.973  0.00 97.00      PROA   
ATOM   1631  C   ALA P 106     -32.037 -80.252 109.824  0.00 97.00      PROA   
ATOM   1632  O   ALA P 106     -32.075 -79.868 110.989  0.00 97.00      PROA   
ATOM   1633  N   TRP P 107     -31.206 -79.680 108.917  0.00 97.00      PROA   
ATOM   1634  HN  TRP P 107     -31.112 -80.065 108.000  0.00 97.00      PROA   
ATOM   1635  CA  TRP P 107     -30.335 -78.567 109.254  0.00 97.00      PROA   
ATOM   1636  HA  TRP P 107     -29.782 -78.915 110.113  0.00 97.00      PROA   
ATOM   1637  CB  TRP P 107     -29.236 -78.281 108.184  0.00 97.00      PROA   
ATOM   1638  HB1 TRP P 107     -29.737 -78.194 107.194  0.00 97.00      PROA   
ATOM   1639  HB2 TRP P 107     -28.566 -79.166 108.142  0.00 97.00      PROA   
ATOM   1640  CG  TRP P 107     -28.406 -77.054 108.426  0.00 97.00      PROA   
ATOM   1641  CD1 TRP P 107     -28.288 -75.975 107.590  0.00 97.00      PROA   
ATOM   1642  HD1 TRP P 107     -28.608 -75.970 106.557  0.00 97.00      PROA   
ATOM   1643  NE1 TRP P 107     -27.731 -74.924 108.273  0.00 97.00      PROA   
ATOM   1644  HE1 TRP P 107     -27.426 -74.077 107.894  0.00 97.00      PROA   
ATOM   1645  CE2 TRP P 107     -27.486 -75.293 109.562  0.00 97.00      PROA   
ATOM   1646  CD2 TRP P 107     -27.850 -76.652 109.690  0.00 97.00      PROA   
ATOM   1647  CE3 TRP P 107     -27.661 -77.299 110.914  0.00 97.00      PROA   
ATOM   1648  HE3 TRP P 107     -27.884 -78.348 111.039  0.00 97.00      PROA   
ATOM   1649  CZ3 TRP P 107     -27.214 -76.554 112.006  0.00 97.00      PROA   
ATOM   1650  HZ3 TRP P 107     -27.095 -77.026 112.972  0.00 97.00      PROA   
ATOM   1651  CZ2 TRP P 107     -27.048 -74.551 110.648  0.00 97.00      PROA   
ATOM   1652  HZ2 TRP P 107     -26.817 -73.500 110.564  0.00 97.00      PROA   
ATOM   1653  CH2 TRP P 107     -26.942 -75.199 111.878  0.00 97.00      PROA   
ATOM   1654  HH2 TRP P 107     -26.633 -74.645 112.753  0.00 97.00      PROA   
ATOM   1655  C   TRP P 107     -31.074 -77.317 109.740  0.00 97.00      PROA   
ATOM   1656  O   TRP P 107     -31.757 -76.612 108.995  0.00 97.00      PROA   
ATOM   1657  N   LYS P 108     -30.927 -77.066 111.065  0.00 97.00      PROA   
ATOM   1658  HN  LYS P 108     -30.309 -77.652 111.582  0.00 97.00      PROA   
ATOM   1659  CA  LYS P 108     -31.583 -76.048 111.856  0.00 97.00      PROA   
ATOM   1660  HA  LYS P 108     -31.259 -76.239 112.866  0.00 97.00      PROA   
ATOM   1661  CB  LYS P 108     -31.113 -74.628 111.427  0.00 97.00      PROA   
ATOM   1662  HB1 LYS P 108     -31.590 -74.349 110.466  0.00 97.00      PROA   
ATOM   1663  HB2 LYS P 108     -30.016 -74.706 111.231  0.00 97.00      PROA   
ATOM   1664  CG  LYS P 108     -31.296 -73.509 112.473  0.00 97.00      PROA   
ATOM   1665  HG1 LYS P 108     -32.383 -73.332 112.627  0.00 97.00      PROA   
ATOM   1666  HG2 LYS P 108     -30.858 -72.574 112.057  0.00 97.00      PROA   
ATOM   1667  CD  LYS P 108     -30.638 -73.854 113.828  0.00 97.00      PROA   
ATOM   1668  HD1 LYS P 108     -29.632 -74.295 113.641  0.00 97.00      PROA   
ATOM   1669  HD2 LYS P 108     -31.262 -74.642 114.305  0.00 97.00      PROA   
ATOM   1670  CE  LYS P 108     -30.504 -72.715 114.856  0.00 97.00      PROA   
ATOM   1671  HE1 LYS P 108     -30.225 -73.139 115.848  0.00 97.00      PROA   
ATOM   1672  HE2 LYS P 108     -31.454 -72.156 114.978  0.00 97.00      PROA   
ATOM   1673  NZ  LYS P 108     -29.426 -71.764 114.488  0.00 97.00      PROA   
ATOM   1674  HZ1 LYS P 108     -28.578 -72.286 114.196  0.00 97.00      PROA   
ATOM   1675  HZ2 LYS P 108     -29.119 -71.243 115.329  0.00 97.00      PROA   
ATOM   1676  HZ3 LYS P 108     -29.725 -71.100 113.744  0.00 97.00      PROA   
ATOM   1677  C   LYS P 108     -33.094 -76.265 111.837  0.00 97.00      PROA   
ATOM   1678  O   LYS P 108     -33.874 -75.329 111.695  0.00 97.00      PROA   
ATOM   1679  N   ASP P 109     -33.497 -77.552 112.008  0.00 97.00      PROA   
ATOM   1680  HN  ASP P 109     -32.786 -78.229 112.183  0.00 97.00      PROA   
ATOM   1681  CA  ASP P 109     -34.794 -78.196 111.842  0.00 97.00      PROA   
ATOM   1682  HA  ASP P 109     -34.533 -79.020 111.200  0.00 97.00      PROA   
ATOM   1683  CB  ASP P 109     -35.335 -78.780 113.176  0.00 97.00      PROA   
ATOM   1684  HB1 ASP P 109     -36.432 -78.656 113.288  0.00 97.00      PROA   
ATOM   1685  HB2 ASP P 109     -34.847 -78.244 114.021  0.00 97.00      PROA   
ATOM   1686  CG  ASP P 109     -35.047 -80.267 113.348  0.00 97.00      PROA   
ATOM   1687  OD1 ASP P 109     -34.781 -80.999 112.364  0.00 97.00      PROA   
ATOM   1688  OD2 ASP P 109     -35.211 -80.706 114.511  0.00 97.00      PROA   
ATOM   1689  C   ASP P 109     -35.908 -77.510 111.069  0.00 97.00      PROA   
ATOM   1690  O   ASP P 109     -36.558 -76.577 111.537  0.00 97.00      PROA   
ATOM   1691  N   LYS P 110     -36.163 -78.026 109.844  0.00 97.00      PROA   
ATOM   1692  HN  LYS P 110     -35.677 -78.843 109.546  0.00 97.00      PROA   
ATOM   1693  CA  LYS P 110     -37.178 -77.550 108.933  0.00 97.00      PROA   
ATOM   1694  HA  LYS P 110     -37.789 -76.806 109.425  0.00 97.00      PROA   
ATOM   1695  CB  LYS P 110     -36.564 -76.986 107.620  0.00 97.00      PROA   
ATOM   1696  HB1 LYS P 110     -37.371 -76.539 107.000  0.00 97.00      PROA   
ATOM   1697  HB2 LYS P 110     -36.111 -77.820 107.038  0.00 97.00      PROA   
ATOM   1698  CG  LYS P 110     -35.454 -75.932 107.840  0.00 97.00      PROA   
ATOM   1699  HG1 LYS P 110     -35.100 -75.583 106.844  0.00 97.00      PROA   
ATOM   1700  HG2 LYS P 110     -34.587 -76.422 108.338  0.00 97.00      PROA   
ATOM   1701  CD  LYS P 110     -35.900 -74.727 108.693  0.00 97.00      PROA   
ATOM   1702  HD1 LYS P 110     -36.337 -75.103 109.639  0.00 97.00      PROA   
ATOM   1703  HD2 LYS P 110     -36.708 -74.169 108.174  0.00 97.00      PROA   
ATOM   1704  CE  LYS P 110     -34.765 -73.779 109.106  0.00 97.00      PROA   
ATOM   1705  HE1 LYS P 110     -33.950 -74.337 109.606  0.00 97.00      PROA   
ATOM   1706  HE2 LYS P 110     -35.144 -72.989 109.790  0.00 97.00      PROA   
ATOM   1707  NZ  LYS P 110     -34.160 -73.133 107.928  0.00 97.00      PROA   
ATOM   1708  HZ1 LYS P 110     -34.908 -72.724 107.334  0.00 97.00      PROA   
ATOM   1709  HZ2 LYS P 110     -33.643 -73.863 107.397  0.00 97.00      PROA   
ATOM   1710  HZ3 LYS P 110     -33.499 -72.391 108.235  0.00 97.00      PROA   
ATOM   1711  C   LYS P 110     -38.041 -78.756 108.638  0.00 97.00      PROA   
ATOM   1712  O   LYS P 110     -37.524 -79.864 108.522  0.00 97.00      PROA   
ATOM   1713  N   LEU P 111     -39.384 -78.575 108.556  0.00 97.00      PROA   
ATOM   1714  HN  LEU P 111     -39.782 -77.666 108.664  0.00 97.00      PROA   
ATOM   1715  CA  LEU P 111     -40.367 -79.645 108.518  0.00 97.00      PROA   
ATOM   1716  HA  LEU P 111     -40.102 -80.359 109.286  0.00 97.00      PROA   
ATOM   1717  CB  LEU P 111     -41.803 -79.111 108.810  0.00 97.00      PROA   
ATOM   1718  HB1 LEU P 111     -42.535 -79.939 108.667  0.00 97.00      PROA   
ATOM   1719  HB2 LEU P 111     -42.050 -78.314 108.075  0.00 97.00      PROA   
ATOM   1720  CG  LEU P 111     -42.078 -78.564 110.240  0.00 97.00      PROA   
ATOM   1721  HG  LEU P 111     -43.182 -78.392 110.287  0.00 97.00      PROA   
ATOM   1722  CD1 LEU P 111     -41.738 -79.591 111.335  0.00 97.00      PROA   
ATOM   1723 HD11 LEU P 111     -40.643 -79.769 111.372  0.00 97.00      PROA   
ATOM   1724 HD12 LEU P 111     -42.252 -80.555 111.138  0.00 97.00      PROA   
ATOM   1725 HD13 LEU P 111     -42.062 -79.211 112.327  0.00 97.00      PROA   
ATOM   1726  CD2 LEU P 111     -41.425 -77.202 110.546  0.00 97.00      PROA   
ATOM   1727 HD21 LEU P 111     -41.638 -76.474 109.736  0.00 97.00      PROA   
ATOM   1728 HD22 LEU P 111     -40.327 -77.309 110.665  0.00 97.00      PROA   
ATOM   1729 HD23 LEU P 111     -41.829 -76.798 111.499  0.00 97.00      PROA   
ATOM   1730  C   LEU P 111     -40.411 -80.427 107.209  0.00 97.00      PROA   
ATOM   1731  O   LEU P 111     -41.383 -80.359 106.459  0.00 97.00      PROA   
ATOM   1732  N   VAL P 112     -39.364 -81.238 106.928  0.00 97.00      PROA   
ATOM   1733  HN  VAL P 112     -38.529 -81.152 107.470  0.00 97.00      PROA   
ATOM   1734  CA  VAL P 112     -39.304 -82.150 105.800  0.00 97.00      PROA   
ATOM   1735  HA  VAL P 112     -39.417 -81.528 104.923  0.00 97.00      PROA   
ATOM   1736  CB  VAL P 112     -37.962 -82.872 105.649  0.00 97.00      PROA   
ATOM   1737  HB  VAL P 112     -38.017 -83.578 104.786  0.00 97.00      PROA   
ATOM   1738  CG1 VAL P 112     -36.883 -81.822 105.309  0.00 97.00      PROA   
ATOM   1739 HG11 VAL P 112     -36.726 -81.130 106.163  0.00 97.00      PROA   
ATOM   1740 HG12 VAL P 112     -37.191 -81.232 104.421  0.00 97.00      PROA   
ATOM   1741 HG13 VAL P 112     -35.917 -82.320 105.081  0.00 97.00      PROA   
ATOM   1742  CG2 VAL P 112     -37.587 -83.679 106.913  0.00 97.00      PROA   
ATOM   1743 HG21 VAL P 112     -38.373 -84.419 107.163  0.00 97.00      PROA   
ATOM   1744 HG22 VAL P 112     -37.439 -83.008 107.785  0.00 97.00      PROA   
ATOM   1745 HG23 VAL P 112     -36.637 -84.231 106.740  0.00 97.00      PROA   
ATOM   1746  C   VAL P 112     -40.452 -83.147 105.757  0.00 97.00      PROA   
ATOM   1747  O   VAL P 112     -40.903 -83.679 106.771  0.00 97.00      PROA   
ATOM   1748  N   TYR P 113     -40.956 -83.381 104.528  0.00 97.00      PROA   
ATOM   1749  HN  TYR P 113     -40.555 -82.927 103.735  0.00 97.00      PROA   
ATOM   1750  CA  TYR P 113     -42.093 -84.221 104.242  0.00 97.00      PROA   
ATOM   1751  HA  TYR P 113     -42.500 -84.581 105.174  0.00 97.00      PROA   
ATOM   1752  CB  TYR P 113     -43.255 -83.472 103.514  0.00 97.00      PROA   
ATOM   1753  HB1 TYR P 113     -43.704 -82.758 104.240  0.00 97.00      PROA   
ATOM   1754  HB2 TYR P 113     -44.056 -84.175 103.205  0.00 97.00      PROA   
ATOM   1755  CG  TYR P 113     -42.817 -82.655 102.316  0.00 97.00      PROA   
ATOM   1756  CD1 TYR P 113     -42.253 -81.376 102.486  0.00 97.00      PROA   
ATOM   1757  HD1 TYR P 113     -42.094 -80.989 103.482  0.00 97.00      PROA   
ATOM   1758  CE1 TYR P 113     -41.878 -80.606 101.380  0.00 97.00      PROA   
ATOM   1759  HE1 TYR P 113     -41.424 -79.637 101.528  0.00 97.00      PROA   
ATOM   1760  CZ  TYR P 113     -42.105 -81.087 100.085  0.00 97.00      PROA   
ATOM   1761  OH  TYR P 113     -41.706 -80.324  98.972  0.00 97.00      PROA   
ATOM   1762  HH  TYR P 113     -40.947 -79.801  99.249  0.00 97.00      PROA   
ATOM   1763  CD2 TYR P 113     -43.059 -83.114 101.009  0.00 97.00      PROA   
ATOM   1764  HD2 TYR P 113     -43.519 -84.077 100.858  0.00 97.00      PROA   
ATOM   1765  CE2 TYR P 113     -42.709 -82.334  99.898  0.00 97.00      PROA   
ATOM   1766  HE2 TYR P 113     -42.882 -82.705  98.898  0.00 97.00      PROA   
ATOM   1767  C   TYR P 113     -41.604 -85.446 103.505  0.00 97.00      PROA   
ATOM   1768  O   TYR P 113     -40.487 -85.481 103.008  0.00 97.00      PROA   
ATOM   1769  N   ASN P 114     -42.416 -86.523 103.479  0.00 97.00      PROA   
ATOM   1770  HN  ASN P 114     -43.311 -86.453 103.917  0.00 97.00      PROA   
ATOM   1771  CA  ASN P 114     -42.093 -87.801 102.861  0.00 97.00      PROA   
ATOM   1772  HA  ASN P 114     -42.903 -88.454 103.143  0.00 97.00      PROA   
ATOM   1773  CB  ASN P 114     -42.015 -87.732 101.304  0.00 97.00      PROA   
ATOM   1774  HB1 ASN P 114     -41.794 -88.732 100.875  0.00 97.00      PROA   
ATOM   1775  HB2 ASN P 114     -41.203 -87.037 101.003  0.00 97.00      PROA   
ATOM   1776  CG  ASN P 114     -43.310 -87.222 100.659  0.00 97.00      PROA   
ATOM   1777  OD1 ASN P 114     -43.276 -86.360  99.774  0.00 97.00      PROA   
ATOM   1778  ND2 ASN P 114     -44.482 -87.751 101.099  0.00 97.00      PROA   
ATOM   1779 HD21 ASN P 114     -45.317 -87.445 100.645  0.00 97.00      PROA   
ATOM   1780 HD22 ASN P 114     -44.482 -88.479 101.783  0.00 97.00      PROA   
ATOM   1781  C   ASN P 114     -40.841 -88.465 103.422  0.00 97.00      PROA   
ATOM   1782  O   ASN P 114     -39.929 -88.846 102.689  0.00 97.00      PROA   
ATOM   1783  N   VAL P 115     -40.781 -88.622 104.762  0.00 97.00      PROA   
ATOM   1784  HN  VAL P 115     -41.573 -88.396 105.325  0.00 97.00      PROA   
ATOM   1785  CA  VAL P 115     -39.626 -89.142 105.462  0.00 97.00      PROA   
ATOM   1786  HA  VAL P 115     -38.753 -88.766 104.952  0.00 97.00      PROA   
ATOM   1787  CB  VAL P 115     -39.530 -88.638 106.899  0.00 97.00      PROA   
ATOM   1788  HB  VAL P 115     -40.450 -88.917 107.461  0.00 97.00      PROA   
ATOM   1789  CG1 VAL P 115     -38.299 -89.236 107.619  0.00 97.00      PROA   
ATOM   1790 HG11 VAL P 115     -37.376 -89.025 107.038  0.00 97.00      PROA   
ATOM   1791 HG12 VAL P 115     -38.395 -90.333 107.748  0.00 97.00      PROA   
ATOM   1792 HG13 VAL P 115     -38.189 -88.781 108.626  0.00 97.00      PROA   
ATOM   1793  CG2 VAL P 115     -39.424 -87.098 106.855  0.00 97.00      PROA   
ATOM   1794 HG21 VAL P 115     -40.357 -86.638 106.470  0.00 97.00      PROA   
ATOM   1795 HG22 VAL P 115     -38.580 -86.790 106.202  0.00 97.00      PROA   
ATOM   1796 HG23 VAL P 115     -39.237 -86.696 107.872  0.00 97.00      PROA   
ATOM   1797  C   VAL P 115     -39.571 -90.657 105.388  0.00 97.00      PROA   
ATOM   1798  O   VAL P 115     -40.485 -91.361 105.801  0.00 97.00      PROA   
ATOM   1799  N   LEU P 116     -38.456 -91.183 104.847  0.00 97.00      PROA   
ATOM   1800  HN  LEU P 116     -37.754 -90.565 104.499  0.00 97.00      PROA   
ATOM   1801  CA  LEU P 116     -38.204 -92.593 104.661  0.00 97.00      PROA   
ATOM   1802  HA  LEU P 116     -39.062 -93.172 104.966  0.00 97.00      PROA   
ATOM   1803  CB  LEU P 116     -37.842 -92.910 103.187  0.00 97.00      PROA   
ATOM   1804  HB1 LEU P 116     -37.430 -93.939 103.089  0.00 97.00      PROA   
ATOM   1805  HB2 LEU P 116     -37.051 -92.196 102.869  0.00 97.00      PROA   
ATOM   1806  CG  LEU P 116     -39.018 -92.791 102.192  0.00 97.00      PROA   
ATOM   1807  HG  LEU P 116     -39.567 -91.842 102.398  0.00 97.00      PROA   
ATOM   1808  CD1 LEU P 116     -38.505 -92.727 100.742  0.00 97.00      PROA   
ATOM   1809 HD11 LEU P 116     -37.948 -93.657 100.495  0.00 97.00      PROA   
ATOM   1810 HD12 LEU P 116     -37.828 -91.859 100.608  0.00 97.00      PROA   
ATOM   1811 HD13 LEU P 116     -39.358 -92.627 100.038  0.00 97.00      PROA   
ATOM   1812  CD2 LEU P 116     -39.992 -93.969 102.354  0.00 97.00      PROA   
ATOM   1813 HD21 LEU P 116     -40.377 -94.015 103.392  0.00 97.00      PROA   
ATOM   1814 HD22 LEU P 116     -39.474 -94.925 102.127  0.00 97.00      PROA   
ATOM   1815 HD23 LEU P 116     -40.850 -93.860 101.658  0.00 97.00      PROA   
ATOM   1816  C   LEU P 116     -37.029 -93.008 105.510  0.00 97.00      PROA   
ATOM   1817  O   LEU P 116     -35.956 -92.423 105.432  0.00 97.00      PROA   
ATOM   1818  N   TYR P 117     -37.209 -94.065 106.330  0.00 97.00      PROA   
ATOM   1819  HN  TYR P 117     -38.121 -94.459 106.435  0.00 97.00      PROA   
ATOM   1820  CA  TYR P 117     -36.144 -94.726 107.058  0.00 97.00      PROA   
ATOM   1821  HA  TYR P 117     -35.285 -94.071 107.113  0.00 97.00      PROA   
ATOM   1822  CB  TYR P 117     -36.552 -95.126 108.501  0.00 97.00      PROA   
ATOM   1823  HB1 TYR P 117     -35.812 -95.826 108.945  0.00 97.00      PROA   
ATOM   1824  HB2 TYR P 117     -37.544 -95.628 108.494  0.00 97.00      PROA   
ATOM   1825  CG  TYR P 117     -36.633 -93.911 109.398  0.00 97.00      PROA   
ATOM   1826  CD1 TYR P 117     -35.580 -93.623 110.287  0.00 97.00      PROA   
ATOM   1827  HD1 TYR P 117     -34.698 -94.247 110.297  0.00 97.00      PROA   
ATOM   1828  CE1 TYR P 117     -35.665 -92.542 111.171  0.00 97.00      PROA   
ATOM   1829  HE1 TYR P 117     -34.855 -92.335 111.856  0.00 97.00      PROA   
ATOM   1830  CZ  TYR P 117     -36.807 -91.739 111.179  0.00 97.00      PROA   
ATOM   1831  OH  TYR P 117     -36.878 -90.671 112.087  0.00 97.00      PROA   
ATOM   1832  HH  TYR P 117     -37.775 -90.324 112.090  0.00 97.00      PROA   
ATOM   1833  CD2 TYR P 117     -37.780 -93.094 109.423  0.00 97.00      PROA   
ATOM   1834  HD2 TYR P 117     -38.602 -93.307 108.756  0.00 97.00      PROA   
ATOM   1835  CE2 TYR P 117     -37.865 -92.007 110.304  0.00 97.00      PROA   
ATOM   1836  HE2 TYR P 117     -38.745 -91.380 110.312  0.00 97.00      PROA   
ATOM   1837  C   TYR P 117     -35.710 -95.964 106.301  0.00 97.00      PROA   
ATOM   1838  O   TYR P 117     -36.537 -96.770 105.887  0.00 97.00      PROA   
ATOM   1839  N   TYR P 118     -34.381 -96.125 106.099  0.00 97.00      PROA   
ATOM   1840  HN  TYR P 118     -33.740 -95.441 106.444  0.00 97.00      PROA   
ATOM   1841  CA  TYR P 118     -33.769 -97.176 105.313  0.00 97.00      PROA   
ATOM   1842  HA  TYR P 118     -34.532 -97.830 104.931  0.00 97.00      PROA   
ATOM   1843  CB  TYR P 118     -32.851 -96.671 104.148  0.00 97.00      PROA   
ATOM   1844  HB1 TYR P 118     -32.426 -97.545 103.607  0.00 97.00      PROA   
ATOM   1845  HB2 TYR P 118     -32.007 -96.093 104.579  0.00 97.00      PROA   
ATOM   1846  CG  TYR P 118     -33.508 -95.761 103.126  0.00 97.00      PROA   
ATOM   1847  CD1 TYR P 118     -33.923 -94.465 103.474  0.00 97.00      PROA   
ATOM   1848  HD1 TYR P 118     -33.857 -94.134 104.495  0.00 97.00      PROA   
ATOM   1849  CE1 TYR P 118     -34.392 -93.571 102.509  0.00 97.00      PROA   
ATOM   1850  HE1 TYR P 118     -34.700 -92.586 102.818  0.00 97.00      PROA   
ATOM   1851  CZ  TYR P 118     -34.435 -93.945 101.163  0.00 97.00      PROA   
ATOM   1852  OH  TYR P 118     -34.871 -93.012 100.201  0.00 97.00      PROA   
ATOM   1853  HH  TYR P 118     -35.098 -92.209 100.685  0.00 97.00      PROA   
ATOM   1854  CD2 TYR P 118     -33.554 -96.123 101.764  0.00 97.00      PROA   
ATOM   1855  HD2 TYR P 118     -33.200 -97.095 101.460  0.00 97.00      PROA   
ATOM   1856  CE2 TYR P 118     -34.017 -95.227 100.788  0.00 97.00      PROA   
ATOM   1857  HE2 TYR P 118     -34.033 -95.521  99.749  0.00 97.00      PROA   
ATOM   1858  C   TYR P 118     -32.881 -97.995 106.222  0.00 97.00      PROA   
ATOM   1859  O   TYR P 118     -32.266 -97.470 107.146  0.00 97.00      PROA   
ATOM   1860  N   ARG P 119     -32.795 -99.320 105.965  0.00 97.00      PROA   
ATOM   1861  HN  ARG P 119     -33.348 -99.729 105.241  0.00 97.00      PROA   
ATOM   1862  CA  ARG P 119     -31.823-100.195 106.578  0.00 97.00      PROA   
ATOM   1863  HA  ARG P 119     -31.007 -99.590 106.940  0.00 97.00      PROA   
ATOM   1864  CB  ARG P 119     -32.361-101.005 107.787  0.00 97.00      PROA   
ATOM   1865  HB1 ARG P 119     -33.349-101.441 107.518  0.00 97.00      PROA   
ATOM   1866  HB2 ARG P 119     -32.519-100.280 108.617  0.00 97.00      PROA   
ATOM   1867  CG  ARG P 119     -31.411-102.131 108.250  0.00 97.00      PROA   
ATOM   1868  HG1 ARG P 119     -30.380-101.710 108.269  0.00 97.00      PROA   
ATOM   1869  HG2 ARG P 119     -31.422-102.964 107.514  0.00 97.00      PROA   
ATOM   1870  CD  ARG P 119     -31.656-102.703 109.651  0.00 97.00      PROA   
ATOM   1871  HD1 ARG P 119     -31.768-101.906 110.406  0.00 97.00      PROA   
ATOM   1872  HD2 ARG P 119     -30.787-103.327 109.947  0.00 97.00      PROA   
ATOM   1873  NE  ARG P 119     -32.841-103.612 109.654  0.00 97.00      PROA   
ATOM   1874  HE  ARG P 119     -32.679-104.596 109.642  0.00 97.00      PROA   
ATOM   1875  CZ  ARG P 119     -34.071-103.249 110.074  0.00 97.00      PROA   
ATOM   1876  NH1 ARG P 119     -34.480-101.982 110.126  0.00 97.00      PROA   
ATOM   1877 HH11 ARG P 119     -33.871-101.295 109.745  0.00 97.00      PROA   
ATOM   1878 HH12 ARG P 119     -35.447-101.806 110.289  0.00 97.00      PROA   
ATOM   1879  NH2 ARG P 119     -34.887-104.230 110.486  0.00 97.00      PROA   
ATOM   1880 HH21 ARG P 119     -34.461-105.128 110.584  0.00 97.00      PROA   
ATOM   1881 HH22 ARG P 119     -35.649-104.004 111.090  0.00 97.00      PROA   
ATOM   1882  C   ARG P 119     -31.248-101.111 105.524  0.00 97.00      PROA   
ATOM   1883  O   ARG P 119     -31.982-101.805 104.824  0.00 97.00      PROA   
ATOM   1884  N   ASN P 120     -29.898-101.130 105.395  0.00 97.00      PROA   
ATOM   1885  HN  ASN P 120     -29.342-100.567 106.007  0.00 97.00      PROA   
ATOM   1886  CA  ASN P 120     -29.149-101.989 104.489  0.00 97.00      PROA   
ATOM   1887  HA  ASN P 120     -28.121-101.662 104.550  0.00 97.00      PROA   
ATOM   1888  CB  ASN P 120     -29.198-103.485 104.915  0.00 97.00      PROA   
ATOM   1889  HB1 ASN P 120     -28.589-104.108 104.227  0.00 97.00      PROA   
ATOM   1890  HB2 ASN P 120     -30.247-103.847 104.897  0.00 97.00      PROA   
ATOM   1891  CG  ASN P 120     -28.613-103.635 106.326  0.00 97.00      PROA   
ATOM   1892  OD1 ASN P 120     -27.775-102.839 106.753  0.00 97.00      PROA   
ATOM   1893  ND2 ASN P 120     -29.091-104.659 107.085  0.00 97.00      PROA   
ATOM   1894 HD21 ASN P 120     -28.765-104.746 108.026  0.00 97.00      PROA   
ATOM   1895 HD22 ASN P 120     -29.730-105.316 106.689  0.00 97.00      PROA   
ATOM   1896  C   ASN P 120     -29.551-101.800 103.034  0.00 97.00      PROA   
ATOM   1897  O   ASN P 120     -29.810-102.759 102.309  0.00 97.00      PROA   
ATOM   1898  N   GLY P 121     -29.623-100.524 102.584  0.00 97.00      PROA   
ATOM   1899  HN  GLY P 121     -29.379 -99.776 103.196  0.00 97.00      PROA   
ATOM   1900  CA  GLY P 121     -30.033-100.151 101.238  0.00 97.00      PROA   
ATOM   1901  HA1 GLY P 121     -29.733-100.923 100.542  0.00 97.00      PROA   
ATOM   1902  HA2 GLY P 121     -29.571 -99.200 101.017  0.00 97.00      PROA   
ATOM   1903  C   GLY P 121     -31.521 -99.955 101.094  0.00 97.00      PROA   
ATOM   1904  O   GLY P 121     -31.959 -99.051 100.387  0.00 97.00      PROA   
ATOM   1905  N   LYS P 122     -32.347-100.800 101.742  0.00 97.00      PROA   
ATOM   1906  HN  LYS P 122     -31.973-101.522 102.322  0.00 97.00      PROA   
ATOM   1907  CA  LYS P 122     -33.784-100.778 101.557  0.00 97.00      PROA   
ATOM   1908  HA  LYS P 122     -33.990-100.395 100.567  0.00 97.00      PROA   
ATOM   1909  CB  LYS P 122     -34.393-102.207 101.584  0.00 97.00      PROA   
ATOM   1910  HB1 LYS P 122     -33.957-102.761 102.446  0.00 97.00      PROA   
ATOM   1911  HB2 LYS P 122     -34.081-102.733 100.656  0.00 97.00      PROA   
ATOM   1912  CG  LYS P 122     -35.925-102.228 101.719  0.00 97.00      PROA   
ATOM   1913  HG1 LYS P 122     -36.356-101.488 101.006  0.00 97.00      PROA   
ATOM   1914  HG2 LYS P 122     -36.191-101.910 102.753  0.00 97.00      PROA   
ATOM   1915  CD  LYS P 122     -36.605-103.577 101.467  0.00 97.00      PROA   
ATOM   1916  HD1 LYS P 122     -36.185-104.329 102.172  0.00 97.00      PROA   
ATOM   1917  HD2 LYS P 122     -36.375-103.904 100.428  0.00 97.00      PROA   
ATOM   1918  CE  LYS P 122     -38.123-103.451 101.667  0.00 97.00      PROA   
ATOM   1919  HE1 LYS P 122     -38.538-102.676 100.986  0.00 97.00      PROA   
ATOM   1920  HE2 LYS P 122     -38.351-103.161 102.715  0.00 97.00      PROA   
ATOM   1921  NZ  LYS P 122     -38.815-104.727 101.381  0.00 97.00      PROA   
ATOM   1922  HZ1 LYS P 122     -38.436-105.471 102.000  0.00 97.00      PROA   
ATOM   1923  HZ2 LYS P 122     -38.658-104.988 100.387  0.00 97.00      PROA   
ATOM   1924  HZ3 LYS P 122     -39.835-104.617 101.555  0.00 97.00      PROA   
ATOM   1925  C   LYS P 122     -34.528 -99.872 102.521  0.00 97.00      PROA   
ATOM   1926  O   LYS P 122     -34.386 -99.978 103.733  0.00 97.00      PROA   
ATOM   1927  N   ALA P 123     -35.407 -98.985 101.990  0.00 97.00      PROA   
ATOM   1928  HN  ALA P 123     -35.438 -98.828 101.006  0.00 97.00      PROA   
ATOM   1929  CA  ALA P 123     -36.421 -98.290 102.762  0.00 97.00      PROA   
ATOM   1930  HA  ALA P 123     -35.927 -97.742 103.545  0.00 97.00      PROA   
ATOM   1931  CB  ALA P 123     -37.170 -97.263 101.891  0.00 97.00      PROA   
ATOM   1932  HB1 ALA P 123     -37.707 -97.765 101.059  0.00 97.00      PROA   
ATOM   1933  HB2 ALA P 123     -36.446 -96.545 101.449  0.00 97.00      PROA   
ATOM   1934  HB3 ALA P 123     -37.899 -96.684 102.495  0.00 97.00      PROA   
ATOM   1935  C   ALA P 123     -37.420 -99.249 103.402  0.00 97.00      PROA   
ATOM   1936  O   ALA P 123     -37.979-100.118 102.734  0.00 97.00      PROA   
ATOM   1937  N   PHE P 124     -37.664 -99.115 104.728  0.00 97.00      PROA   
ATOM   1938  HN  PHE P 124     -37.192 -98.413 105.259  0.00 97.00      PROA   
ATOM   1939  CA  PHE P 124     -38.521-100.037 105.451  0.00 97.00      PROA   
ATOM   1940  HA  PHE P 124     -39.027-100.691 104.755  0.00 97.00      PROA   
ATOM   1941  CB  PHE P 124     -37.704-100.943 106.433  0.00 97.00      PROA   
ATOM   1942  HB1 PHE P 124     -36.845-101.382 105.879  0.00 97.00      PROA   
ATOM   1943  HB2 PHE P 124     -38.349-101.783 106.771  0.00 97.00      PROA   
ATOM   1944  CG  PHE P 124     -37.159-100.242 107.662  0.00 97.00      PROA   
ATOM   1945  CD1 PHE P 124     -35.974 -99.492 107.598  0.00 97.00      PROA   
ATOM   1946  HD1 PHE P 124     -35.465 -99.397 106.651  0.00 97.00      PROA   
ATOM   1947  CE1 PHE P 124     -35.468 -98.849 108.735  0.00 97.00      PROA   
ATOM   1948  HE1 PHE P 124     -34.567 -98.258 108.667  0.00 97.00      PROA   
ATOM   1949  CZ  PHE P 124     -36.140 -98.965 109.958  0.00 97.00      PROA   
ATOM   1950  HZ  PHE P 124     -35.765 -98.454 110.833  0.00 97.00      PROA   
ATOM   1951  CD2 PHE P 124     -37.808-100.372 108.904  0.00 97.00      PROA   
ATOM   1952  HD2 PHE P 124     -38.717-100.951 108.972  0.00 97.00      PROA   
ATOM   1953  CE2 PHE P 124     -37.306 -99.735 110.045  0.00 97.00      PROA   
ATOM   1954  HE2 PHE P 124     -37.826 -99.823 110.988  0.00 97.00      PROA   
ATOM   1955  C   PHE P 124     -39.622 -99.299 106.185  0.00 97.00      PROA   
ATOM   1956  O   PHE P 124     -40.598 -99.929 106.591  0.00 97.00      PROA   
ATOM   1957  N   LYS P 125     -39.532 -97.958 106.361  0.00 97.00      PROA   
ATOM   1958  HN  LYS P 125     -38.735 -97.440 106.063  0.00 97.00      PROA   
ATOM   1959  CA  LYS P 125     -40.588 -97.266 107.076  0.00 97.00      PROA   
ATOM   1960  HA  LYS P 125     -41.520 -97.776 106.874  0.00 97.00      PROA   
ATOM   1961  CB  LYS P 125     -40.333 -97.307 108.605  0.00 97.00      PROA   
ATOM   1962  HB1 LYS P 125     -40.049 -96.318 109.015  0.00 97.00      PROA   
ATOM   1963  HB2 LYS P 125     -39.451 -97.967 108.775  0.00 97.00      PROA   
ATOM   1964  CG  LYS P 125     -41.496 -97.938 109.394  0.00 97.00      PROA   
ATOM   1965  HG1 LYS P 125     -41.182 -98.069 110.454  0.00 97.00      PROA   
ATOM   1966  HG2 LYS P 125     -41.698 -98.951 108.981  0.00 97.00      PROA   
ATOM   1967  CD  LYS P 125     -42.797 -97.120 109.355  0.00 97.00      PROA   
ATOM   1968  HD1 LYS P 125     -43.563 -97.658 109.958  0.00 97.00      PROA   
ATOM   1969  HD2 LYS P 125     -43.169 -97.070 108.307  0.00 97.00      PROA   
ATOM   1970  CE  LYS P 125     -42.616 -95.703 109.906  0.00 97.00      PROA   
ATOM   1971  HE1 LYS P 125     -41.889 -95.125 109.295  0.00 97.00      PROA   
ATOM   1972  HE2 LYS P 125     -42.256 -95.743 110.956  0.00 97.00      PROA   
ATOM   1973  NZ  LYS P 125     -43.889 -94.955 109.887  0.00 97.00      PROA   
ATOM   1974  HZ1 LYS P 125     -44.670 -95.532 110.251  0.00 97.00      PROA   
ATOM   1975  HZ2 LYS P 125     -44.090 -94.668 108.904  0.00 97.00      PROA   
ATOM   1976  HZ3 LYS P 125     -43.782 -94.090 110.457  0.00 97.00      PROA   
ATOM   1977  C   LYS P 125     -40.789 -95.844 106.591  0.00 97.00      PROA   
ATOM   1978  O   LYS P 125     -39.908 -94.997 106.689  0.00 97.00      PROA   
ATOM   1979  N   PHE P 126     -42.011 -95.556 106.085  0.00 97.00      PROA   
ATOM   1980  HN  PHE P 126     -42.671 -96.293 105.960  0.00 97.00      PROA   
ATOM   1981  CA  PHE P 126     -42.440 -94.268 105.577  0.00 97.00      PROA   
ATOM   1982  HA  PHE P 126     -41.565 -93.681 105.337  0.00 97.00      PROA   
ATOM   1983  CB  PHE P 126     -43.240 -94.502 104.256  0.00 97.00      PROA   
ATOM   1984  HB1 PHE P 126     -44.013 -95.282 104.437  0.00 97.00      PROA   
ATOM   1985  HB2 PHE P 126     -42.553 -94.896 103.478  0.00 97.00      PROA   
ATOM   1986  CG  PHE P 126     -43.924 -93.281 103.693  0.00 97.00      PROA   
ATOM   1987  CD1 PHE P 126     -43.164 -92.230 103.155  0.00 97.00      PROA   
ATOM   1988  HD1 PHE P 126     -42.086 -92.279 103.174  0.00 97.00      PROA   
ATOM   1989  CE1 PHE P 126     -43.793 -91.121 102.581  0.00 97.00      PROA   
ATOM   1990  HE1 PHE P 126     -43.191 -90.343 102.139  0.00 97.00      PROA   
ATOM   1991  CZ  PHE P 126     -45.191 -91.038 102.562  0.00 97.00      PROA   
ATOM   1992  HZ  PHE P 126     -45.685 -90.186 102.121  0.00 97.00      PROA   
ATOM   1993  CD2 PHE P 126     -45.328 -93.196 103.654  0.00 97.00      PROA   
ATOM   1994  HD2 PHE P 126     -45.928 -94.004 104.046  0.00 97.00      PROA   
ATOM   1995  CE2 PHE P 126     -45.958 -92.076 103.102  0.00 97.00      PROA   
ATOM   1996  HE2 PHE P 126     -47.036 -92.022 103.070  0.00 97.00      PROA   
ATOM   1997  C   PHE P 126     -43.251 -93.464 106.593  0.00 97.00      PROA   
ATOM   1998  O   PHE P 126     -44.058 -94.012 107.332  0.00 97.00      PROA   
ATOM   1999  N   PHE P 127     -43.066 -92.121 106.613  0.00 97.00      PROA   
ATOM   2000  HN  PHE P 127     -42.322 -91.720 106.082  0.00 97.00      PROA   
ATOM   2001  CA  PHE P 127     -43.912 -91.162 107.303  0.00 97.00      PROA   
ATOM   2002  HA  PHE P 127     -44.861 -91.622 107.541  0.00 97.00      PROA   
ATOM   2003  CB  PHE P 127     -43.260 -90.545 108.571  0.00 97.00      PROA   
ATOM   2004  HB1 PHE P 127     -43.909 -89.752 109.002  0.00 97.00      PROA   
ATOM   2005  HB2 PHE P 127     -42.291 -90.071 108.299  0.00 97.00      PROA   
ATOM   2006  CG  PHE P 127     -42.988 -91.540 109.668  0.00 97.00      PROA   
ATOM   2007  CD1 PHE P 127     -43.936 -91.745 110.689  0.00 97.00      PROA   
ATOM   2008  HD1 PHE P 127     -44.901 -91.262 110.627  0.00 97.00      PROA   
ATOM   2009  CE1 PHE P 127     -43.611 -92.492 111.829  0.00 97.00      PROA   
ATOM   2010  HE1 PHE P 127     -44.328 -92.603 112.629  0.00 97.00      PROA   
ATOM   2011  CZ  PHE P 127     -42.331 -93.045 111.957  0.00 97.00      PROA   
ATOM   2012  HZ  PHE P 127     -42.068 -93.597 112.847  0.00 97.00      PROA   
ATOM   2013  CD2 PHE P 127     -41.709 -92.109 109.808  0.00 97.00      PROA   
ATOM   2014  HD2 PHE P 127     -40.958 -91.918 109.054  0.00 97.00      PROA   
ATOM   2015  CE2 PHE P 127     -41.379 -92.852 110.949  0.00 97.00      PROA   
ATOM   2016  HE2 PHE P 127     -40.384 -93.257 111.065  0.00 97.00      PROA   
ATOM   2017  C   PHE P 127     -44.176 -89.992 106.369  0.00 97.00      PROA   
ATOM   2018  O   PHE P 127     -43.297 -89.562 105.633  0.00 97.00      PROA   
ATOM   2019  N   HSD P 128     -45.400 -89.414 106.375  0.00 97.00      PROA   
ATOM   2020  HN  HSD P 128     -46.155 -89.807 106.897  0.00 97.00      PROA   
ATOM   2021  CA  HSD P 128     -45.698 -88.182 105.654  0.00 97.00      PROA   
ATOM   2022  HA  HSD P 128     -45.380 -88.341 104.632  0.00 97.00      PROA   
ATOM   2023  CB  HSD P 128     -47.213 -87.876 105.601  0.00 97.00      PROA   
ATOM   2024  HB1 HSD P 128     -47.420 -86.791 105.472  0.00 97.00      PROA   
ATOM   2025  HB2 HSD P 128     -47.687 -88.194 106.553  0.00 97.00      PROA   
ATOM   2026  ND1 HSD P 128     -47.939 -88.073 103.180  0.00 97.00      PROA   
ATOM   2027  HD1 HSD P 128     -47.620 -87.167 102.899  0.00 97.00      PROA   
ATOM   2028  CG  HSD P 128     -47.859 -88.600 104.453  0.00 97.00      PROA   
ATOM   2029  CE1 HSD P 128     -48.638 -88.961 102.430  0.00 97.00      PROA   
ATOM   2030  HE1 HSD P 128     -48.872 -88.798 101.378  0.00 97.00      PROA   
ATOM   2031  NE2 HSD P 128     -49.024 -90.008 103.132  0.00 97.00      PROA   
ATOM   2032  CD2 HSD P 128     -48.544 -89.775 104.409  0.00 97.00      PROA   
ATOM   2033  HD2 HSD P 128     -48.753 -90.488 105.197  0.00 97.00      PROA   
ATOM   2034  C   HSD P 128     -44.923 -86.954 106.108  0.00 97.00      PROA   
ATOM   2035  O   HSD P 128     -44.578 -86.113 105.283  0.00 97.00      PROA   
ATOM   2036  N   TRP P 129     -44.638 -86.823 107.421  0.00 97.00      PROA   
ATOM   2037  HN  TRP P 129     -44.909 -87.529 108.065  0.00 97.00      PROA   
ATOM   2038  CA  TRP P 129     -43.978 -85.672 108.009  0.00 97.00      PROA   
ATOM   2039  HA  TRP P 129     -43.557 -85.047 107.231  0.00 97.00      PROA   
ATOM   2040  CB  TRP P 129     -44.924 -84.830 108.915  0.00 97.00      PROA   
ATOM   2041  HB1 TRP P 129     -44.407 -83.891 109.213  0.00 97.00      PROA   
ATOM   2042  HB2 TRP P 129     -45.146 -85.393 109.848  0.00 97.00      PROA   
ATOM   2043  CG  TRP P 129     -46.234 -84.479 108.280  0.00 97.00      PROA   
ATOM   2044  CD1 TRP P 129     -46.521 -83.345 107.565  0.00 97.00      PROA   
ATOM   2045  HD1 TRP P 129     -45.822 -82.540 107.390  0.00 97.00      PROA   
ATOM   2046  NE1 TRP P 129     -47.819 -83.397 107.122  0.00 97.00      PROA   
ATOM   2047  HE1 TRP P 129     -48.318 -82.670 106.703  0.00 97.00      PROA   
ATOM   2048  CE2 TRP P 129     -48.400 -84.559 107.536  0.00 97.00      PROA   
ATOM   2049  CD2 TRP P 129     -47.437 -85.270 108.286  0.00 97.00      PROA   
ATOM   2050  CE3 TRP P 129     -47.785 -86.492 108.864  0.00 97.00      PROA   
ATOM   2051  HE3 TRP P 129     -47.083 -87.044 109.472  0.00 97.00      PROA   
ATOM   2052  CZ3 TRP P 129     -49.078 -86.988 108.665  0.00 97.00      PROA   
ATOM   2053  HZ3 TRP P 129     -49.369 -87.927 109.114  0.00 97.00      PROA   
ATOM   2054  CZ2 TRP P 129     -49.679 -85.054 107.328  0.00 97.00      PROA   
ATOM   2055  HZ2 TRP P 129     -50.412 -84.506 106.755  0.00 97.00      PROA   
ATOM   2056  CH2 TRP P 129     -50.005 -86.284 107.901  0.00 97.00      PROA   
ATOM   2057  HH2 TRP P 129     -51.000 -86.685 107.766  0.00 97.00      PROA   
ATOM   2058  C   TRP P 129     -42.846 -86.204 108.855  0.00 97.00      PROA   
ATOM   2059  O   TRP P 129     -42.725 -87.410 109.062  0.00 97.00      PROA   
ATOM   2060  N   ASN P 130     -41.958 -85.313 109.357  0.00 97.00      PROA   
ATOM   2061  HN  ASN P 130     -42.001 -84.348 109.103  0.00 97.00      PROA   
ATOM   2062  CA  ASN P 130     -40.890 -85.686 110.266  0.00 97.00      PROA   
ATOM   2063  HA  ASN P 130     -40.300 -86.422 109.739  0.00 97.00      PROA   
ATOM   2064  CB  ASN P 130     -39.993 -84.456 110.594  0.00 97.00      PROA   
ATOM   2065  HB1 ASN P 130     -40.537 -83.746 111.252  0.00 97.00      PROA   
ATOM   2066  HB2 ASN P 130     -39.729 -83.920 109.656  0.00 97.00      PROA   
ATOM   2067  CG  ASN P 130     -38.701 -84.866 111.297  0.00 97.00      PROA   
ATOM   2068  OD1 ASN P 130     -38.441 -84.469 112.432  0.00 97.00      PROA   
ATOM   2069  ND2 ASN P 130     -37.880 -85.704 110.612  0.00 97.00      PROA   
ATOM   2070 HD21 ASN P 130     -37.010 -85.952 111.040  0.00 97.00      PROA   
ATOM   2071 HD22 ASN P 130     -38.106 -85.983 109.681  0.00 97.00      PROA   
ATOM   2072  C   ASN P 130     -41.393 -86.352 111.553  0.00 97.00      PROA   
ATOM   2073  O   ASN P 130     -42.312 -85.871 112.213  0.00 97.00      PROA   
ATOM   2074  N   SER P 131     -40.780 -87.498 111.925  0.00 97.00      PROA   
ATOM   2075  HN  SER P 131     -40.028 -87.874 111.389  0.00 97.00      PROA   
ATOM   2076  CA  SER P 131     -41.175 -88.282 113.076  0.00 97.00      PROA   
ATOM   2077  HA  SER P 131     -41.413 -87.623 113.899  0.00 97.00      PROA   
ATOM   2078  CB  SER P 131     -42.371 -89.241 112.783  0.00 97.00      PROA   
ATOM   2079  HB1 SER P 131     -42.148 -89.841 111.876  0.00 97.00      PROA   
ATOM   2080  HB2 SER P 131     -43.265 -88.617 112.568  0.00 97.00      PROA   
ATOM   2081  OG  SER P 131     -42.695 -90.121 113.864  0.00 97.00      PROA   
ATOM   2082  HG1 SER P 131     -42.041 -90.830 113.860  0.00 97.00      PROA   
ATOM   2083  C   SER P 131     -39.970 -89.090 113.442  0.00 97.00      PROA   
ATOM   2084  O   SER P 131     -39.098 -89.305 112.611  0.00 97.00      PROA   
ATOM   2085  N   ASN P 132     -39.913 -89.582 114.700  0.00 97.00      PROA   
ATOM   2086  HN  ASN P 132     -40.660 -89.394 115.333  0.00 97.00      PROA   
ATOM   2087  CA  ASN P 132     -38.920 -90.539 115.141  0.00 97.00      PROA   
ATOM   2088  HA  ASN P 132     -37.969 -90.272 114.701  0.00 97.00      PROA   
ATOM   2089  CB  ASN P 132     -38.747 -90.544 116.697  0.00 97.00      PROA   
ATOM   2090  HB1 ASN P 132     -38.631 -89.502 117.062  0.00 97.00      PROA   
ATOM   2091  HB2 ASN P 132     -37.811 -91.091 116.945  0.00 97.00      PROA   
ATOM   2092  CG  ASN P 132     -39.882 -91.253 117.455  0.00 97.00      PROA   
ATOM   2093  OD1 ASN P 132     -39.842 -92.473 117.637  0.00 97.00      PROA   
ATOM   2094  ND2 ASN P 132     -40.898 -90.491 117.935  0.00 97.00      PROA   
ATOM   2095 HD21 ASN P 132     -41.627 -90.959 118.432  0.00 97.00      PROA   
ATOM   2096 HD22 ASN P 132     -40.896 -89.500 117.816  0.00 97.00      PROA   
ATOM   2097  C   ASN P 132     -39.306 -91.914 114.624  0.00 97.00      PROA   
ATOM   2098  O   ASN P 132     -40.434 -92.141 114.193  0.00 97.00      PROA   
ATOM   2099  N   LEU P 133     -38.361 -92.871 114.694  0.00 97.00      PROA   
ATOM   2100  HN  LEU P 133     -37.421 -92.643 114.940  0.00 97.00      PROA   
ATOM   2101  CA  LEU P 133     -38.661 -94.274 114.578  0.00 97.00      PROA   
ATOM   2102  HA  LEU P 133     -39.730 -94.430 114.587  0.00 97.00      PROA   
ATOM   2103  CB  LEU P 133     -38.062 -94.859 113.277  0.00 97.00      PROA   
ATOM   2104  HB1 LEU P 133     -36.954 -94.893 113.319  0.00 97.00      PROA   
ATOM   2105  HB2 LEU P 133     -38.325 -94.136 112.468  0.00 97.00      PROA   
ATOM   2106  CG  LEU P 133     -38.612 -96.234 112.836  0.00 97.00      PROA   
ATOM   2107  HG  LEU P 133     -39.722 -96.221 112.953  0.00 97.00      PROA   
ATOM   2108  CD1 LEU P 133     -38.302 -96.451 111.348  0.00 97.00      PROA   
ATOM   2109 HD11 LEU P 133     -37.203 -96.454 111.190  0.00 97.00      PROA   
ATOM   2110 HD12 LEU P 133     -38.742 -95.636 110.737  0.00 97.00      PROA   
ATOM   2111 HD13 LEU P 133     -38.714 -97.422 111.004  0.00 97.00      PROA   
ATOM   2112  CD2 LEU P 133     -38.051 -97.410 113.653  0.00 97.00      PROA   
ATOM   2113 HD21 LEU P 133     -38.391 -97.367 114.705  0.00 97.00      PROA   
ATOM   2114 HD22 LEU P 133     -36.940 -97.386 113.637  0.00 97.00      PROA   
ATOM   2115 HD23 LEU P 133     -38.389 -98.376 113.223  0.00 97.00      PROA   
ATOM   2116  C   LEU P 133     -38.075 -94.919 115.813  0.00 97.00      PROA   
ATOM   2117  O   LEU P 133     -36.864 -94.939 115.998  0.00 97.00      PROA   
ATOM   2118  N   THR P 134     -38.934 -95.474 116.701  0.00 97.00      PROA   
ATOM   2119  HN  THR P 134     -39.919 -95.416 116.564  0.00 97.00      PROA   
ATOM   2120  CA  THR P 134     -38.486 -96.143 117.912  0.00 97.00      PROA   
ATOM   2121  HA  THR P 134     -37.419 -96.024 118.029  0.00 97.00      PROA   
ATOM   2122  CB  THR P 134     -39.129 -95.621 119.193  0.00 97.00      PROA   
ATOM   2123  HB  THR P 134     -40.239 -95.685 119.128  0.00 97.00      PROA   
ATOM   2124  OG1 THR P 134     -38.760 -94.266 119.407  0.00 97.00      PROA   
ATOM   2125  HG1 THR P 134     -39.159 -93.751 118.700  0.00 97.00      PROA   
ATOM   2126  CG2 THR P 134     -38.634 -96.403 120.427  0.00 97.00      PROA   
ATOM   2127 HG21 THR P 134     -37.523 -96.388 120.464  0.00 97.00      PROA   
ATOM   2128 HG22 THR P 134     -38.981 -97.456 120.417  0.00 97.00      PROA   
ATOM   2129 HG23 THR P 134     -39.019 -95.925 121.353  0.00 97.00      PROA   
ATOM   2130  C   THR P 134     -38.762 -97.618 117.769  0.00 97.00      PROA   
ATOM   2131  O   THR P 134     -39.898 -98.047 117.582  0.00 97.00      PROA   
ATOM   2132  N   ILE P 135     -37.696 -98.438 117.868  0.00 97.00      PROA   
ATOM   2133  HN  ILE P 135     -36.779 -98.054 117.985  0.00 97.00      PROA   
ATOM   2134  CA  ILE P 135     -37.763 -99.881 117.831  0.00 97.00      PROA   
ATOM   2135  HA  ILE P 135     -38.648-100.191 117.293  0.00 97.00      PROA   
ATOM   2136  CB  ILE P 135     -36.524-100.488 117.166  0.00 97.00      PROA   
ATOM   2137  HB  ILE P 135     -35.631-100.130 117.728  0.00 97.00      PROA   
ATOM   2138  CG2 ILE P 135     -36.555-102.031 117.242  0.00 97.00      PROA   
ATOM   2139 HG21 ILE P 135     -37.450-102.431 116.720  0.00 97.00      PROA   
ATOM   2140 HG22 ILE P 135     -36.568-102.382 118.291  0.00 97.00      PROA   
ATOM   2141 HG23 ILE P 135     -35.648-102.457 116.767  0.00 97.00      PROA   
ATOM   2142  CG1 ILE P 135     -36.343-100.009 115.701  0.00 97.00      PROA   
ATOM   2143 HG11 ILE P 135     -36.736 -98.979 115.580  0.00 97.00      PROA   
ATOM   2144 HG12 ILE P 135     -36.938-100.666 115.029  0.00 97.00      PROA   
ATOM   2145  CD  ILE P 135     -34.872 -99.978 115.264  0.00 97.00      PROA   
ATOM   2146  HD1 ILE P 135     -34.355-100.931 115.506  0.00 97.00      PROA   
ATOM   2147  HD2 ILE P 135     -34.346 -99.159 115.798  0.00 97.00      PROA   
ATOM   2148  HD3 ILE P 135     -34.784 -99.790 114.174  0.00 97.00      PROA   
ATOM   2149  C   ILE P 135     -37.865-100.344 119.272  0.00 97.00      PROA   
ATOM   2150  O   ILE P 135     -36.919-100.213 120.039  0.00 97.00      PROA   
ATOM   2151  N   LEU P 136     -39.032-100.891 119.683  0.00 97.00      PROA   
ATOM   2152  HN  LEU P 136     -39.812-100.920 119.062  0.00 97.00      PROA   
ATOM   2153  CA  LEU P 136     -39.320-101.319 121.044  0.00 97.00      PROA   
ATOM   2154  HA  LEU P 136     -39.167-100.458 121.680  0.00 97.00      PROA   
ATOM   2155  CB  LEU P 136     -40.787-101.813 121.200  0.00 97.00      PROA   
ATOM   2156  HB1 LEU P 136     -40.914-102.220 122.229  0.00 97.00      PROA   
ATOM   2157  HB2 LEU P 136     -40.977-102.640 120.483  0.00 97.00      PROA   
ATOM   2158  CG  LEU P 136     -41.908-100.746 121.034  0.00 97.00      PROA   
ATOM   2159  HG  LEU P 136     -42.855-101.253 121.346  0.00 97.00      PROA   
ATOM   2160  CD1 LEU P 136     -41.715 -99.543 121.974  0.00 97.00      PROA   
ATOM   2161 HD11 LEU P 136     -40.824 -98.953 121.672  0.00 97.00      PROA   
ATOM   2162 HD12 LEU P 136     -41.578 -99.885 123.021  0.00 97.00      PROA   
ATOM   2163 HD13 LEU P 136     -42.603 -98.878 121.932  0.00 97.00      PROA   
ATOM   2164  CD2 LEU P 136     -42.139-100.274 119.584  0.00 97.00      PROA   
ATOM   2165 HD21 LEU P 136     -42.227-101.141 118.897  0.00 97.00      PROA   
ATOM   2166 HD22 LEU P 136     -41.308 -99.623 119.246  0.00 97.00      PROA   
ATOM   2167 HD23 LEU P 136     -43.076 -99.681 119.527  0.00 97.00      PROA   
ATOM   2168  C   LEU P 136     -38.389-102.395 121.586  0.00 97.00      PROA   
ATOM   2169  O   LEU P 136     -37.990-102.347 122.749  0.00 97.00      PROA   
ATOM   2170  N   LYS P 137     -38.026-103.392 120.751  0.00 97.00      PROA   
ATOM   2171  HN  LYS P 137     -38.394-103.433 119.828  0.00 97.00      PROA   
ATOM   2172  CA  LYS P 137     -37.019-104.375 121.087  0.00 97.00      PROA   
ATOM   2173  HA  LYS P 137     -36.382-103.990 121.873  0.00 97.00      PROA   
ATOM   2174  CB  LYS P 137     -37.636-105.723 121.545  0.00 97.00      PROA   
ATOM   2175  HB1 LYS P 137     -36.835-106.489 121.627  0.00 97.00      PROA   
ATOM   2176  HB2 LYS P 137     -38.359-106.074 120.776  0.00 97.00      PROA   
ATOM   2177  CG  LYS P 137     -38.358-105.644 122.904  0.00 97.00      PROA   
ATOM   2178  HG1 LYS P 137     -39.201-104.922 122.840  0.00 97.00      PROA   
ATOM   2179  HG2 LYS P 137     -37.641-105.246 123.652  0.00 97.00      PROA   
ATOM   2180  CD  LYS P 137     -38.895-107.010 123.369  0.00 97.00      PROA   
ATOM   2181  HD1 LYS P 137     -38.061-107.748 123.359  0.00 97.00      PROA   
ATOM   2182  HD2 LYS P 137     -39.650-107.359 122.630  0.00 97.00      PROA   
ATOM   2183  CE  LYS P 137     -39.546-107.002 124.760  0.00 97.00      PROA   
ATOM   2184  HE1 LYS P 137     -39.941-108.016 124.995  0.00 97.00      PROA   
ATOM   2185  HE2 LYS P 137     -40.375-106.268 124.819  0.00 97.00      PROA   
ATOM   2186  NZ  LYS P 137     -38.540-106.674 125.796  0.00 97.00      PROA   
ATOM   2187  HZ1 LYS P 137     -38.409-105.645 125.885  0.00 97.00      PROA   
ATOM   2188  HZ2 LYS P 137     -37.640-107.107 125.506  0.00 97.00      PROA   
ATOM   2189  HZ3 LYS P 137     -38.826-107.082 126.709  0.00 97.00      PROA   
ATOM   2190  C   LYS P 137     -36.146-104.606 119.874  0.00 97.00      PROA   
ATOM   2191  O   LYS P 137     -36.603-105.133 118.862  0.00 97.00      PROA   
ATOM   2192  N   THR P 138     -34.846-104.223 119.939  0.00 97.00      PROA   
ATOM   2193  HN  THR P 138     -34.505-103.724 120.737  0.00 97.00      PROA   
ATOM   2194  CA  THR P 138     -33.900-104.425 118.850  0.00 97.00      PROA   
ATOM   2195  HA  THR P 138     -34.450-104.260 117.935  0.00 97.00      PROA   
ATOM   2196  CB  THR P 138     -32.741-103.425 118.838  0.00 97.00      PROA   
ATOM   2197  HB  THR P 138     -33.155-102.419 119.080  0.00 97.00      PROA   
ATOM   2198  OG1 THR P 138     -32.138-103.338 117.552  0.00 97.00      PROA   
ATOM   2199  HG1 THR P 138     -31.413-102.720 117.661  0.00 97.00      PROA   
ATOM   2200  CG2 THR P 138     -31.644-103.769 119.858  0.00 97.00      PROA   
ATOM   2201 HG21 THR P 138     -31.113-104.706 119.586  0.00 97.00      PROA   
ATOM   2202 HG22 THR P 138     -32.075-103.889 120.870  0.00 97.00      PROA   
ATOM   2203 HG23 THR P 138     -30.891-102.953 119.899  0.00 97.00      PROA   
ATOM   2204  C   THR P 138     -33.426-105.867 118.817  0.00 97.00      PROA   
ATOM   2205  O   THR P 138     -33.699-106.660 119.710  0.00 97.00      PROA   
ATOM   2206  N   ASN P 139     -32.762-106.263 117.718  0.00 97.00      PROA   
ATOM   2207  HN  ASN P 139     -32.470-105.596 117.038  0.00 97.00      PROA   
ATOM   2208  CA  ASN P 139     -32.466-107.649 117.457  0.00 97.00      PROA   
ATOM   2209  HA  ASN P 139     -31.979-108.067 118.328  0.00 97.00      PROA   
ATOM   2210  CB  ASN P 139     -33.744-108.480 117.124  0.00 97.00      PROA   
ATOM   2211  HB1 ASN P 139     -34.386-108.527 118.030  0.00 97.00      PROA   
ATOM   2212  HB2 ASN P 139     -33.488-109.525 116.856  0.00 97.00      PROA   
ATOM   2213  CG  ASN P 139     -34.530-107.856 115.962  0.00 97.00      PROA   
ATOM   2214  OD1 ASN P 139     -34.153-108.016 114.798  0.00 97.00      PROA   
ATOM   2215  ND2 ASN P 139     -35.652-107.149 116.272  0.00 97.00      PROA   
ATOM   2216 HD21 ASN P 139     -36.204-106.784 115.524  0.00 97.00      PROA   
ATOM   2217 HD22 ASN P 139     -35.908-106.999 117.226  0.00 97.00      PROA   
ATOM   2218  C   ASN P 139     -31.462-107.665 116.334  0.00 97.00      PROA   
ATOM   2219  O   ASN P 139     -31.119-106.637 115.757  0.00 97.00      PROA   
ATOM   2220  N   MET P 140     -30.954-108.849 115.988  0.00 97.00      PROA   
ATOM   2221  HN  MET P 140     -31.171-109.692 116.485  0.00 97.00      PROA   
ATOM   2222  CA  MET P 140     -30.009-109.017 114.935  0.00 97.00      PROA   
ATOM   2223  HA  MET P 140     -29.098-108.488 115.168  0.00 97.00      PROA   
ATOM   2224  CB  MET P 140     -29.731-110.464 115.019  0.00 97.00      PROA   
ATOM   2225  HB1 MET P 140     -30.543-111.137 114.629  0.00 97.00      PROA   
ATOM   2226  HB2 MET P 140     -29.342-110.782 116.005  0.00 97.00      PROA   
ATOM   2227  CG  MET P 140     -28.624-110.758 114.369  0.00 97.00      PROA   
ATOM   2228  HG1 MET P 140     -27.615-110.241 114.278  0.00 97.00      PROA   
ATOM   2229  HG2 MET P 140     -29.021-110.510 113.388  0.00 97.00      PROA   
ATOM   2230  SD  MET P 140     -28.560-112.675 114.668  0.00 97.00      PROA   
ATOM   2231  CE  MET P 140     -27.334-112.972 115.564  0.00 97.00      PROA   
ATOM   2232  HE1 MET P 140     -28.153-112.866 116.273  0.00 97.00      PROA   
ATOM   2233  HE2 MET P 140     -26.612-112.179 115.580  0.00 97.00      PROA   
ATOM   2234  HE3 MET P 140     -26.997-113.997 115.414  0.00 97.00      PROA   
ATOM   2235  C   MET P 140     -30.464-108.553 113.549  0.00 97.00      PROA   
ATOM   2236  O   MET P 140     -29.677-108.002 112.780  0.00 97.00      PROA   
ATOM   2237  N   SER P 141     -31.759-108.705 113.212  0.00 97.00      PROA   
ATOM   2238  HN  SER P 141     -32.403-109.109 113.857  0.00 97.00      PROA   
ATOM   2239  CA  SER P 141     -32.292-108.306 111.919  0.00 97.00      PROA   
ATOM   2240  HA  SER P 141     -31.568-108.534 111.147  0.00 97.00      PROA   
ATOM   2241  CB  SER P 141     -33.615-109.059 111.609  0.00 97.00      PROA   
ATOM   2242  HB1 SER P 141     -34.430-108.737 112.292  0.00 97.00      PROA   
ATOM   2243  HB2 SER P 141     -33.447-110.145 111.774  0.00 97.00      PROA   
ATOM   2244  OG  SER P 141     -34.027-108.890 110.253  0.00 97.00      PROA   
ATOM   2245  HG1 SER P 141     -34.168-107.948 110.120  0.00 97.00      PROA   
ATOM   2246  C   SER P 141     -32.569-106.810 111.898  0.00 97.00      PROA   
ATOM   2247  O   SER P 141     -33.040-106.284 110.897  0.00 97.00      PROA   
ATOM   2248  N   HSD P 142     -32.239-106.091 112.994  0.00 97.00      PROA   
ATOM   2249  HN  HSD P 142     -31.933-106.573 113.811  0.00 97.00      PROA   
ATOM   2250  CA  HSD P 142     -32.253-104.646 113.087  0.00 97.00      PROA   
ATOM   2251  HA  HSD P 142     -32.690-104.231 112.197  0.00 97.00      PROA   
ATOM   2252  CB  HSD P 142     -33.114-104.152 114.276  0.00 97.00      PROA   
ATOM   2253  HB1 HSD P 142     -32.873-103.096 114.523  0.00 97.00      PROA   
ATOM   2254  HB2 HSD P 142     -32.915-104.763 115.181  0.00 97.00      PROA   
ATOM   2255  ND1 HSD P 142     -35.464-103.171 114.164  0.00 97.00      PROA   
ATOM   2256  HD1 HSD P 142     -35.281-102.358 114.718  0.00 97.00      PROA   
ATOM   2257  CG  HSD P 142     -34.584-104.207 113.930  0.00 97.00      PROA   
ATOM   2258  CE1 HSD P 142     -36.629-103.491 113.552  0.00 97.00      PROA   
ATOM   2259  HE1 HSD P 142     -37.518-102.862 113.595  0.00 97.00      PROA   
ATOM   2260  NE2 HSD P 142     -36.566-104.658 112.946  0.00 97.00      PROA   
ATOM   2261  CD2 HSD P 142     -35.284-105.116 113.196  0.00 97.00      PROA   
ATOM   2262  HD2 HSD P 142     -34.986-106.071 112.785  0.00 97.00      PROA   
ATOM   2263  C   HSD P 142     -30.840-104.094 113.124  0.00 97.00      PROA   
ATOM   2264  O   HSD P 142     -30.626-102.913 113.380  0.00 97.00      PROA   
ATOM   2265  N   SER P 143     -29.827-104.930 112.814  0.00 97.00      PROA   
ATOM   2266  HN  SER P 143     -30.015-105.892 112.631  0.00 97.00      PROA   
ATOM   2267  CA  SER P 143     -28.430-104.536 112.743  0.00 97.00      PROA   
ATOM   2268  HA  SER P 143     -28.262-103.704 113.414  0.00 97.00      PROA   
ATOM   2269  CB  SER P 143     -27.531-105.727 113.158  0.00 97.00      PROA   
ATOM   2270  HB1 SER P 143     -27.520-106.518 112.378  0.00 97.00      PROA   
ATOM   2271  HB2 SER P 143     -27.968-106.177 114.074  0.00 97.00      PROA   
ATOM   2272  OG  SER P 143     -26.199-105.328 113.455  0.00 97.00      PROA   
ATOM   2273  HG1 SER P 143     -25.801-105.036 112.632  0.00 97.00      PROA   
ATOM   2274  C   SER P 143     -28.066-104.107 111.327  0.00 97.00      PROA   
ATOM   2275  O   SER P 143     -28.676-104.554 110.358  0.00 97.00      PROA   
ATOM   2276  N   GLY P 144     -27.038-103.230 111.175  0.00 97.00      PROA   
ATOM   2277  HN  GLY P 144     -26.577-102.837 111.971  0.00 97.00      PROA   
ATOM   2278  CA  GLY P 144     -26.493-102.838 109.884  0.00 97.00      PROA   
ATOM   2279  HA1 GLY P 144     -27.067-103.275 109.084  0.00 97.00      PROA   
ATOM   2280  HA2 GLY P 144     -25.459-103.153 109.873  0.00 97.00      PROA   
ATOM   2281  C   GLY P 144     -26.500-101.348 109.699  0.00 97.00      PROA   
ATOM   2282  O   GLY P 144     -26.440-100.589 110.658  0.00 97.00      PROA   
ATOM   2283  N   THR P 145     -26.539-100.883 108.429  0.00 97.00      PROA   
ATOM   2284  HN  THR P 145     -26.691-101.522 107.675  0.00 97.00      PROA   
ATOM   2285  CA  THR P 145     -26.426 -99.475 108.086  0.00 97.00      PROA   
ATOM   2286  HA  THR P 145     -25.968 -98.962 108.917  0.00 97.00      PROA   
ATOM   2287  CB  THR P 145     -25.506 -99.192 106.892  0.00 97.00      PROA   
ATOM   2288  HB  THR P 145     -24.503 -99.609 107.139  0.00 97.00      PROA   
ATOM   2289  OG1 THR P 145     -25.322 -97.798 106.661  0.00 97.00      PROA   
ATOM   2290  HG1 THR P 145     -25.945 -97.556 105.965  0.00 97.00      PROA   
ATOM   2291  CG2 THR P 145     -25.984 -99.848 105.582  0.00 97.00      PROA   
ATOM   2292 HG21 THR P 145     -26.962 -99.432 105.260  0.00 97.00      PROA   
ATOM   2293 HG22 THR P 145     -26.082-100.945 105.701  0.00 97.00      PROA   
ATOM   2294 HG23 THR P 145     -25.249 -99.648 104.772  0.00 97.00      PROA   
ATOM   2295  C   THR P 145     -27.799 -98.868 107.918  0.00 97.00      PROA   
ATOM   2296  O   THR P 145     -28.634 -99.368 107.178  0.00 97.00      PROA   
ATOM   2297  N   TYR P 146     -28.057 -97.749 108.625  0.00 97.00      PROA   
ATOM   2298  HN  TYR P 146     -27.365 -97.375 109.240  0.00 97.00      PROA   
ATOM   2299  CA  TYR P 146     -29.307 -97.025 108.575  0.00 97.00      PROA   
ATOM   2300  HA  TYR P 146     -30.022 -97.583 107.992  0.00 97.00      PROA   
ATOM   2301  CB  TYR P 146     -29.913 -96.727 109.968  0.00 97.00      PROA   
ATOM   2302  HB1 TYR P 146     -30.704 -95.952 109.886  0.00 97.00      PROA   
ATOM   2303  HB2 TYR P 146     -29.126 -96.352 110.658  0.00 97.00      PROA   
ATOM   2304  CG  TYR P 146     -30.559 -97.932 110.592  0.00 97.00      PROA   
ATOM   2305  CD1 TYR P 146     -29.798 -98.888 111.284  0.00 97.00      PROA   
ATOM   2306  HD1 TYR P 146     -28.720 -98.813 111.288  0.00 97.00      PROA   
ATOM   2307  CE1 TYR P 146     -30.431 -99.909 112.002  0.00 97.00      PROA   
ATOM   2308  HE1 TYR P 146     -29.839-100.640 112.528  0.00 97.00      PROA   
ATOM   2309  CZ  TYR P 146     -31.828 -99.967 112.056  0.00 97.00      PROA   
ATOM   2310  OH  TYR P 146     -32.465-100.977 112.800  0.00 97.00      PROA   
ATOM   2311  HH  TYR P 146     -31.768-101.526 113.174  0.00 97.00      PROA   
ATOM   2312  CD2 TYR P 146     -31.963 -98.033 110.613  0.00 97.00      PROA   
ATOM   2313  HD2 TYR P 146     -32.559 -97.293 110.100  0.00 97.00      PROA   
ATOM   2314  CE2 TYR P 146     -32.594 -99.044 111.345  0.00 97.00      PROA   
ATOM   2315  HE2 TYR P 146     -33.670 -99.095 111.389  0.00 97.00      PROA   
ATOM   2316  C   TYR P 146     -29.102 -95.701 107.884  0.00 97.00      PROA   
ATOM   2317  O   TYR P 146     -28.077 -95.051 108.043  0.00 97.00      PROA   
ATOM   2318  N   HSD P 147     -30.100 -95.266 107.088  0.00 97.00      PROA   
ATOM   2319  HN  HSD P 147     -30.938 -95.799 106.995  0.00 97.00      PROA   
ATOM   2320  CA  HSD P 147     -30.045 -94.005 106.376  0.00 97.00      PROA   
ATOM   2321  HA  HSD P 147     -29.389 -93.318 106.893  0.00 97.00      PROA   
ATOM   2322  CB  HSD P 147     -29.612 -94.162 104.891  0.00 97.00      PROA   
ATOM   2323  HB1 HSD P 147     -29.455 -93.155 104.448  0.00 97.00      PROA   
ATOM   2324  HB2 HSD P 147     -30.405 -94.666 104.302  0.00 97.00      PROA   
ATOM   2325  ND1 HSD P 147     -27.190 -94.519 104.161  0.00 97.00      PROA   
ATOM   2326  HD1 HSD P 147     -26.997 -93.568 103.913  0.00 97.00      PROA   
ATOM   2327  CG  HSD P 147     -28.368 -94.992 104.701  0.00 97.00      PROA   
ATOM   2328  CE1 HSD P 147     -26.360 -95.583 104.031  0.00 97.00      PROA   
ATOM   2329  HE1 HSD P 147     -25.347 -95.503 103.636  0.00 97.00      PROA   
ATOM   2330  NE2 HSD P 147     -26.925 -96.705 104.430  0.00 97.00      PROA   
ATOM   2331  CD2 HSD P 147     -28.189 -96.335 104.847  0.00 97.00      PROA   
ATOM   2332  HD2 HSD P 147     -28.876 -97.088 105.214  0.00 97.00      PROA   
ATOM   2333  C   HSD P 147     -31.446 -93.447 106.408  0.00 97.00      PROA   
ATOM   2334  O   HSD P 147     -32.398 -94.178 106.659  0.00 97.00      PROA   
ATOM   2335  N   CYS P 148     -31.626 -92.131 106.155  0.00 97.00      PROA   
ATOM   2336  HN  CYS P 148     -30.858 -91.495 106.091  0.00 97.00      PROA   
ATOM   2337  CA  CYS P 148     -32.948 -91.577 105.961  0.00 97.00      PROA   
ATOM   2338  HA  CYS P 148     -33.604 -92.379 105.670  0.00 97.00      PROA   
ATOM   2339  CB  CYS P 148     -33.558 -90.932 107.238  0.00 97.00      PROA   
ATOM   2340  HB1 CYS P 148     -33.534 -91.703 108.039  0.00 97.00      PROA   
ATOM   2341  HB2 CYS P 148     -34.631 -90.713 107.048  0.00 97.00      PROA   
ATOM   2342  SG  CYS P 148     -32.710 -89.434 107.845  0.00 97.00      PROA   
ATOM   2343  C   CYS P 148     -32.967 -90.612 104.799  0.00 97.00      PROA   
ATOM   2344  O   CYS P 148     -31.933 -90.141 104.335  0.00 97.00      PROA   
ATOM   2345  N   SER P 149     -34.181 -90.303 104.288  0.00 97.00      PROA   
ATOM   2346  HN  SER P 149     -35.003 -90.747 104.637  0.00 97.00      PROA   
ATOM   2347  CA  SER P 149     -34.354 -89.285 103.273  0.00 97.00      PROA   
ATOM   2348  HA  SER P 149     -33.578 -88.549 103.414  0.00 97.00      PROA   
ATOM   2349  CB  SER P 149     -34.335 -89.796 101.797  0.00 97.00      PROA   
ATOM   2350  HB1 SER P 149     -33.416 -90.403 101.656  0.00 97.00      PROA   
ATOM   2351  HB2 SER P 149     -34.287 -88.934 101.099  0.00 97.00      PROA   
ATOM   2352  OG  SER P 149     -35.466 -90.591 101.441  0.00 97.00      PROA   
ATOM   2353  HG1 SER P 149     -36.247 -90.138 101.767  0.00 97.00      PROA   
ATOM   2354  C   SER P 149     -35.669 -88.602 103.518  0.00 97.00      PROA   
ATOM   2355  O   SER P 149     -36.602 -89.213 104.018  0.00 97.00      PROA   
ATOM   2356  N   GLY P 150     -35.766 -87.309 103.143  0.00 97.00      PROA   
ATOM   2357  HN  GLY P 150     -34.978 -86.851 102.738  0.00 97.00      PROA   
ATOM   2358  CA  GLY P 150     -37.000 -86.548 103.187  0.00 97.00      PROA   
ATOM   2359  HA1 GLY P 150     -37.018 -85.985 104.107  0.00 97.00      PROA   
ATOM   2360  HA2 GLY P 150     -37.849 -87.206 103.055  0.00 97.00      PROA   
ATOM   2361  C   GLY P 150     -36.988 -85.585 102.043  0.00 97.00      PROA   
ATOM   2362  O   GLY P 150     -36.032 -85.534 101.282  0.00 97.00      PROA   
ATOM   2363  N   MET P 151     -38.062 -84.785 101.894  0.00 97.00      PROA   
ATOM   2364  HN  MET P 151     -38.866 -84.908 102.474  0.00 97.00      PROA   
ATOM   2365  CA  MET P 151     -38.236 -83.836 100.820  0.00 97.00      PROA   
ATOM   2366  HA  MET P 151     -37.362 -83.823 100.187  0.00 97.00      PROA   
ATOM   2367  CB  MET P 151     -39.492 -84.223  99.992  0.00 97.00      PROA   
ATOM   2368  HB1 MET P 151     -40.401 -83.721 100.377  0.00 97.00      PROA   
ATOM   2369  HB2 MET P 151     -39.663 -85.316 100.148  0.00 97.00      PROA   
ATOM   2370  CG  MET P 151     -39.371 -84.031  98.468  0.00 97.00      PROA   
ATOM   2371  HG1 MET P 151     -40.291 -84.460  98.010  0.00 97.00      PROA   
ATOM   2372  HG2 MET P 151     -38.512 -84.635  98.101  0.00 97.00      PROA   
ATOM   2373  SD  MET P 151     -39.193 -82.312  97.911  0.00 97.00      PROA   
ATOM   2374  CE  MET P 151     -39.352 -82.698  96.146  0.00 97.00      PROA   
ATOM   2375  HE1 MET P 151     -40.363 -83.101  95.923  0.00 97.00      PROA   
ATOM   2376  HE2 MET P 151     -38.603 -83.456  95.829  0.00 97.00      PROA   
ATOM   2377  HE3 MET P 151     -39.204 -81.787  95.527  0.00 97.00      PROA   
ATOM   2378  C   MET P 151     -38.413 -82.461 101.447  0.00 97.00      PROA   
ATOM   2379  O   MET P 151     -39.096 -82.303 102.455  0.00 97.00      PROA   
ATOM   2380  N   GLY P 152     -37.775 -81.425 100.852  0.00 97.00      PROA   
ATOM   2381  HN  GLY P 152     -37.157 -81.621 100.094  0.00 97.00      PROA   
ATOM   2382  CA  GLY P 152     -38.009 -80.023 101.183  0.00 97.00      PROA   
ATOM   2383  HA1 GLY P 152     -37.130 -79.625 101.660  0.00 97.00      PROA   
ATOM   2384  HA2 GLY P 152     -38.896 -79.933 101.795  0.00 97.00      PROA   
ATOM   2385  C   GLY P 152     -38.273 -79.246  99.924  0.00 97.00      PROA   
ATOM   2386  O   GLY P 152     -39.416 -78.954  99.589  0.00 97.00      PROA   
ATOM   2387  N   LYS P 153     -37.207 -78.867  99.188  0.00 97.00      PROA   
ATOM   2388  HN  LYS P 153     -36.280 -78.963  99.547  0.00 97.00      PROA   
ATOM   2389  CA  LYS P 153     -37.324 -78.366  97.828  0.00 97.00      PROA   
ATOM   2390  HA  LYS P 153     -38.366 -78.326  97.555  0.00 97.00      PROA   
ATOM   2391  CB  LYS P 153     -36.715 -76.948  97.670  0.00 97.00      PROA   
ATOM   2392  HB1 LYS P 153     -36.506 -76.729  96.600  0.00 97.00      PROA   
ATOM   2393  HB2 LYS P 153     -35.747 -76.909  98.214  0.00 97.00      PROA   
ATOM   2394  CG  LYS P 153     -37.637 -75.823  98.185  0.00 97.00      PROA   
ATOM   2395  HG1 LYS P 153     -37.088 -74.858  98.105  0.00 97.00      PROA   
ATOM   2396  HG2 LYS P 153     -37.871 -75.991  99.259  0.00 97.00      PROA   
ATOM   2397  CD  LYS P 153     -38.943 -75.732  97.376  0.00 97.00      PROA   
ATOM   2398  HD1 LYS P 153     -39.542 -76.651  97.562  0.00 97.00      PROA   
ATOM   2399  HD2 LYS P 153     -38.674 -75.710  96.295  0.00 97.00      PROA   
ATOM   2400  CE  LYS P 153     -39.809 -74.512  97.708  0.00 97.00      PROA   
ATOM   2401  HE1 LYS P 153     -39.265 -73.570  97.487  0.00 97.00      PROA   
ATOM   2402  HE2 LYS P 153     -40.107 -74.523  98.778  0.00 97.00      PROA   
ATOM   2403  NZ  LYS P 153     -41.044 -74.537  96.887  0.00 97.00      PROA   
ATOM   2404  HZ1 LYS P 153     -41.570 -75.411  97.091  0.00 97.00      PROA   
ATOM   2405  HZ2 LYS P 153     -40.786 -74.525  95.879  0.00 97.00      PROA   
ATOM   2406  HZ3 LYS P 153     -41.639 -73.714  97.103  0.00 97.00      PROA   
ATOM   2407  C   LYS P 153     -36.745 -79.329  96.817  0.00 97.00      PROA   
ATOM   2408  O   LYS P 153     -36.849 -79.120  95.609  0.00 97.00      PROA   
ATOM   2409  N   HSD P 154     -36.187 -80.452  97.303  0.00 97.00      PROA   
ATOM   2410  HN  HSD P 154     -36.094 -80.583  98.285  0.00 97.00      PROA   
ATOM   2411  CA  HSD P 154     -35.806 -81.592  96.511  0.00 97.00      PROA   
ATOM   2412  HA  HSD P 154     -36.615 -81.833  95.836  0.00 97.00      PROA   
ATOM   2413  CB  HSD P 154     -34.486 -81.398  95.721  0.00 97.00      PROA   
ATOM   2414  HB1 HSD P 154     -33.676 -81.096  96.421  0.00 97.00      PROA   
ATOM   2415  HB2 HSD P 154     -34.630 -80.566  94.998  0.00 97.00      PROA   
ATOM   2416  ND1 HSD P 154     -32.946 -83.368  95.220  0.00 97.00      PROA   
ATOM   2417  HD1 HSD P 154     -32.354 -83.265  96.021  0.00 97.00      PROA   
ATOM   2418  CG  HSD P 154     -34.069 -82.617  94.941  0.00 97.00      PROA   
ATOM   2419  CE1 HSD P 154     -32.918 -84.382  94.322  0.00 97.00      PROA   
ATOM   2420  HE1 HSD P 154     -32.131 -85.135  94.311  0.00 97.00      PROA   
ATOM   2421  NE2 HSD P 154     -33.943 -84.342  93.493  0.00 97.00      PROA   
ATOM   2422  CD2 HSD P 154     -34.659 -83.220  93.872  0.00 97.00      PROA   
ATOM   2423  HD2 HSD P 154     -35.553 -82.943  93.328  0.00 97.00      PROA   
ATOM   2424  C   HSD P 154     -35.687 -82.691  97.536  0.00 97.00      PROA   
ATOM   2425  O   HSD P 154     -35.758 -82.424  98.734  0.00 97.00      PROA   
ATOM   2426  N   ARG P 155     -35.531 -83.971  97.119  0.00 97.00      PROA   
ATOM   2427  HN  ARG P 155     -35.497 -84.199  96.148  0.00 97.00      PROA   
ATOM   2428  CA  ARG P 155     -35.184 -85.025  98.052  0.00 97.00      PROA   
ATOM   2429  HA  ARG P 155     -35.871 -84.937  98.882  0.00 97.00      PROA   
ATOM   2430  CB  ARG P 155     -35.366 -86.464  97.502  0.00 97.00      PROA   
ATOM   2431  HB1 ARG P 155     -36.457 -86.634  97.350  0.00 97.00      PROA   
ATOM   2432  HB2 ARG P 155     -35.036 -87.184  98.283  0.00 97.00      PROA   
ATOM   2433  CG  ARG P 155     -34.639 -86.752  96.169  0.00 97.00      PROA   
ATOM   2434  HG1 ARG P 155     -33.821 -86.016  96.042  0.00 97.00      PROA   
ATOM   2435  HG2 ARG P 155     -35.339 -86.608  95.317  0.00 97.00      PROA   
ATOM   2436  CD  ARG P 155     -33.975 -88.137  96.079  0.00 97.00      PROA   
ATOM   2437  HD1 ARG P 155     -33.154 -88.197  96.830  0.00 97.00      PROA   
ATOM   2438  HD2 ARG P 155     -33.563 -88.313  95.061  0.00 97.00      PROA   
ATOM   2439  NE  ARG P 155     -35.029 -89.162  96.362  0.00 97.00      PROA   
ATOM   2440  HE  ARG P 155     -35.981 -88.912  96.215  0.00 97.00      PROA   
ATOM   2441  CZ  ARG P 155     -34.794 -90.335  96.987  0.00 97.00      PROA   
ATOM   2442  NH1 ARG P 155     -33.560 -90.812  97.200  0.00 97.00      PROA   
ATOM   2443 HH11 ARG P 155     -32.785 -90.330  96.805  0.00 97.00      PROA   
ATOM   2444 HH12 ARG P 155     -33.466 -91.696  97.651  0.00 97.00      PROA   
ATOM   2445  NH2 ARG P 155     -35.834 -91.069  97.425  0.00 97.00      PROA   
ATOM   2446 HH21 ARG P 155     -36.761 -90.732  97.291  0.00 97.00      PROA   
ATOM   2447 HH22 ARG P 155     -35.645 -91.897  97.945  0.00 97.00      PROA   
ATOM   2448  C   ARG P 155     -33.781 -84.861  98.626  0.00 97.00      PROA   
ATOM   2449  O   ARG P 155     -32.820 -84.585  97.912  0.00 97.00      PROA   
ATOM   2450  N   TYR P 156     -33.639 -85.035  99.954  0.00 97.00      PROA   
ATOM   2451  HN  TYR P 156     -34.441 -85.206 100.525  0.00 97.00      PROA   
ATOM   2452  CA  TYR P 156     -32.381 -84.925 100.657  0.00 97.00      PROA   
ATOM   2453  HA  TYR P 156     -31.576 -84.743  99.960  0.00 97.00      PROA   
ATOM   2454  CB  TYR P 156     -32.412 -83.817 101.748  0.00 97.00      PROA   
ATOM   2455  HB1 TYR P 156     -31.411 -83.676 102.206  0.00 97.00      PROA   
ATOM   2456  HB2 TYR P 156     -33.134 -84.110 102.541  0.00 97.00      PROA   
ATOM   2457  CG  TYR P 156     -32.865 -82.485 101.194  0.00 97.00      PROA   
ATOM   2458  CD1 TYR P 156     -32.311 -81.954 100.014  0.00 97.00      PROA   
ATOM   2459  HD1 TYR P 156     -31.549 -82.502  99.482  0.00 97.00      PROA   
ATOM   2460  CE1 TYR P 156     -32.759 -80.730  99.500  0.00 97.00      PROA   
ATOM   2461  HE1 TYR P 156     -32.338 -80.347  98.582  0.00 97.00      PROA   
ATOM   2462  CZ  TYR P 156     -33.756 -80.013 100.173  0.00 97.00      PROA   
ATOM   2463  OH  TYR P 156     -34.208 -78.779  99.665  0.00 97.00      PROA   
ATOM   2464  HH  TYR P 156     -33.549 -78.461  99.045  0.00 97.00      PROA   
ATOM   2465  CD2 TYR P 156     -33.848 -81.739 101.871  0.00 97.00      PROA   
ATOM   2466  HD2 TYR P 156     -34.275 -82.121 102.787  0.00 97.00      PROA   
ATOM   2467  CE2 TYR P 156     -34.289 -80.512 101.365  0.00 97.00      PROA   
ATOM   2468  HE2 TYR P 156     -35.033 -79.946 101.904  0.00 97.00      PROA   
ATOM   2469  C   TYR P 156     -32.134 -86.261 101.314  0.00 97.00      PROA   
ATOM   2470  O   TYR P 156     -33.065 -86.893 101.796  0.00 97.00      PROA   
ATOM   2471  N   THR P 157     -30.865 -86.732 101.323  0.00 97.00      PROA   
ATOM   2472  HN  THR P 157     -30.133 -86.223 100.880  0.00 97.00      PROA   
ATOM   2473  CA  THR P 157     -30.452 -87.999 101.906  0.00 97.00      PROA   
ATOM   2474  HA  THR P 157     -31.305 -88.511 102.333  0.00 97.00      PROA   
ATOM   2475  CB  THR P 157     -29.756 -88.932 100.916  0.00 97.00      PROA   
ATOM   2476  HB  THR P 157     -29.215 -89.758 101.439  0.00 97.00      PROA   
ATOM   2477  OG1 THR P 157     -28.840 -88.224 100.085  0.00 97.00      PROA   
ATOM   2478  HG1 THR P 157     -28.136 -87.916 100.659  0.00 97.00      PROA   
ATOM   2479  CG2 THR P 157     -30.808 -89.570  99.995  0.00 97.00      PROA   
ATOM   2480 HG21 THR P 157     -31.378 -88.784  99.457  0.00 97.00      PROA   
ATOM   2481 HG22 THR P 157     -31.509 -90.195 100.583  0.00 97.00      PROA   
ATOM   2482 HG23 THR P 157     -30.303 -90.218  99.245  0.00 97.00      PROA   
ATOM   2483  C   THR P 157     -29.482 -87.716 103.029  0.00 97.00      PROA   
ATOM   2484  O   THR P 157     -28.623 -86.845 102.912  0.00 97.00      PROA   
ATOM   2485  N   SER P 158     -29.590 -88.461 104.153  0.00 97.00      PROA   
ATOM   2486  HN  SER P 158     -30.316 -89.142 104.256  0.00 97.00      PROA   
ATOM   2487  CA  SER P 158     -28.681 -88.330 105.276  0.00 97.00      PROA   
ATOM   2488  HA  SER P 158     -28.470 -87.279 105.409  0.00 97.00      PROA   
ATOM   2489  CB  SER P 158     -29.288 -88.874 106.604  0.00 97.00      PROA   
ATOM   2490  HB1 SER P 158     -30.297 -88.427 106.723  0.00 97.00      PROA   
ATOM   2491  HB2 SER P 158     -28.675 -88.556 107.472  0.00 97.00      PROA   
ATOM   2492  OG  SER P 158     -29.417 -90.296 106.635  0.00 97.00      PROA   
ATOM   2493  HG1 SER P 158     -28.537 -90.655 106.797  0.00 97.00      PROA   
ATOM   2494  C   SER P 158     -27.369 -89.047 105.031  0.00 97.00      PROA   
ATOM   2495  O   SER P 158     -27.215 -89.832 104.097  0.00 97.00      PROA   
ATOM   2496  N   ALA P 159     -26.398 -88.830 105.945  0.00 97.00      PROA   
ATOM   2497  HN  ALA P 159     -26.479 -88.091 106.611  0.00 97.00      PROA   
ATOM   2498  CA  ALA P 159     -25.298 -89.745 106.165  0.00 97.00      PROA   
ATOM   2499  HA  ALA P 159     -24.771 -89.855 105.226  0.00 97.00      PROA   
ATOM   2500  CB  ALA P 159     -24.331 -89.190 107.230  0.00 97.00      PROA   
ATOM   2501  HB1 ALA P 159     -24.849 -89.069 108.206  0.00 97.00      PROA   
ATOM   2502  HB2 ALA P 159     -23.952 -88.192 106.916  0.00 97.00      PROA   
ATOM   2503  HB3 ALA P 159     -23.461 -89.863 107.373  0.00 97.00      PROA   
ATOM   2504  C   ALA P 159     -25.793 -91.126 106.597  0.00 97.00      PROA   
ATOM   2505  O   ALA P 159     -26.844 -91.253 107.222  0.00 97.00      PROA   
ATOM   2506  N   GLY P 160     -25.052 -92.205 106.247  0.00 97.00      PROA   
ATOM   2507  HN  GLY P 160     -24.201 -92.093 105.741  0.00 97.00      PROA   
ATOM   2508  CA  GLY P 160     -25.355 -93.551 106.708  0.00 97.00      PROA   
ATOM   2509  HA1 GLY P 160     -24.904 -94.247 106.016  0.00 97.00      PROA   
ATOM   2510  HA2 GLY P 160     -26.424 -93.681 106.793  0.00 97.00      PROA   
ATOM   2511  C   GLY P 160     -24.719 -93.794 108.043  0.00 97.00      PROA   
ATOM   2512  O   GLY P 160     -23.546 -93.485 108.234  0.00 97.00      PROA   
ATOM   2513  N   ILE P 161     -25.475 -94.390 108.993  0.00 97.00      PROA   
ATOM   2514  HN  ILE P 161     -26.424 -94.632 108.795  0.00 97.00      PROA   
ATOM   2515  CA  ILE P 161     -24.996 -94.674 110.331  0.00 97.00      PROA   
ATOM   2516  HA  ILE P 161     -23.963 -94.373 110.419  0.00 97.00      PROA   
ATOM   2517  CB  ILE P 161     -25.794 -93.961 111.427  0.00 97.00      PROA   
ATOM   2518  HB  ILE P 161     -26.851 -94.318 111.396  0.00 97.00      PROA   
ATOM   2519  CG2 ILE P 161     -25.208 -94.303 112.818  0.00 97.00      PROA   
ATOM   2520 HG21 ILE P 161     -24.122 -94.074 112.848  0.00 97.00      PROA   
ATOM   2521 HG22 ILE P 161     -25.353 -95.373 113.071  0.00 97.00      PROA   
ATOM   2522 HG23 ILE P 161     -25.710 -93.693 113.598  0.00 97.00      PROA   
ATOM   2523  CG1 ILE P 161     -25.845 -92.422 111.207  0.00 97.00      PROA   
ATOM   2524 HG11 ILE P 161     -26.486 -91.986 112.006  0.00 97.00      PROA   
ATOM   2525 HG12 ILE P 161     -26.343 -92.202 110.239  0.00 97.00      PROA   
ATOM   2526  CD  ILE P 161     -24.483 -91.713 111.244  0.00 97.00      PROA   
ATOM   2527  HD1 ILE P 161     -23.809 -92.102 110.453  0.00 97.00      PROA   
ATOM   2528  HD2 ILE P 161     -23.984 -91.849 112.227  0.00 97.00      PROA   
ATOM   2529  HD3 ILE P 161     -24.614 -90.622 111.080  0.00 97.00      PROA   
ATOM   2530  C   ILE P 161     -25.053 -96.174 110.531  0.00 97.00      PROA   
ATOM   2531  O   ILE P 161     -26.114 -96.788 110.475  0.00 97.00      PROA   
ATOM   2532  N   SER P 162     -23.885 -96.809 110.774  0.00 97.00      PROA   
ATOM   2533  HN  SER P 162     -23.023 -96.307 110.789  0.00 97.00      PROA   
ATOM   2534  CA  SER P 162     -23.787 -98.243 110.964  0.00 97.00      PROA   
ATOM   2535  HA  SER P 162     -24.588 -98.726 110.425  0.00 97.00      PROA   
ATOM   2536  CB  SER P 162     -22.452 -98.813 110.418  0.00 97.00      PROA   
ATOM   2537  HB1 SER P 162     -22.417 -98.642 109.320  0.00 97.00      PROA   
ATOM   2538  HB2 SER P 162     -22.385 -99.908 110.596  0.00 97.00      PROA   
ATOM   2539  OG  SER P 162     -21.326 -98.158 110.999  0.00 97.00      PROA   
ATOM   2540  HG1 SER P 162     -21.457 -98.212 111.951  0.00 97.00      PROA   
ATOM   2541  C   SER P 162     -23.910 -98.630 112.424  0.00 97.00      PROA   
ATOM   2542  O   SER P 162     -23.085 -98.242 113.250  0.00 97.00      PROA   
ATOM   2543  N   VAL P 163     -24.931 -99.449 112.770  0.00 97.00      PROA   
ATOM   2544  HN  VAL P 163     -25.604 -99.742 112.093  0.00 97.00      PROA   
ATOM   2545  CA  VAL P 163     -25.109 -99.964 114.114  0.00 97.00      PROA   
ATOM   2546  HA  VAL P 163     -24.341 -99.550 114.748  0.00 97.00      PROA   
ATOM   2547  CB  VAL P 163     -26.446 -99.617 114.768  0.00 97.00      PROA   
ATOM   2548  HB  VAL P 163     -26.416 -99.929 115.839  0.00 97.00      PROA   
ATOM   2549  CG1 VAL P 163     -26.629 -98.087 114.739  0.00 97.00      PROA   
ATOM   2550 HG11 VAL P 163     -26.738 -97.716 113.697  0.00 97.00      PROA   
ATOM   2551 HG12 VAL P 163     -25.764 -97.577 115.212  0.00 97.00      PROA   
ATOM   2552 HG13 VAL P 163     -27.549 -97.817 115.299  0.00 97.00      PROA   
ATOM   2553  CG2 VAL P 163     -27.638-100.325 114.096  0.00 97.00      PROA   
ATOM   2554 HG21 VAL P 163     -27.605-101.422 114.254  0.00 97.00      PROA   
ATOM   2555 HG22 VAL P 163     -27.641-100.122 113.006  0.00 97.00      PROA   
ATOM   2556 HG23 VAL P 163     -28.592 -99.949 114.525  0.00 97.00      PROA   
ATOM   2557  C   VAL P 163     -24.900-101.460 114.077  0.00 97.00      PROA   
ATOM   2558  O   VAL P 163     -25.357-102.152 113.174  0.00 97.00      PROA   
ATOM   2559  N   THR P 164     -24.162-102.005 115.066  0.00 97.00      PROA   
ATOM   2560  HN  THR P 164     -23.787-101.423 115.787  0.00 97.00      PROA   
ATOM   2561  CA  THR P 164     -23.869-103.430 115.115  0.00 97.00      PROA   
ATOM   2562  HA  THR P 164     -24.319-103.936 114.276  0.00 97.00      PROA   
ATOM   2563  CB  THR P 164     -22.378-103.740 115.062  0.00 97.00      PROA   
ATOM   2564  HB  THR P 164     -21.862-103.374 115.978  0.00 97.00      PROA   
ATOM   2565  OG1 THR P 164     -21.776-103.096 113.946  0.00 97.00      PROA   
ATOM   2566  HG1 THR P 164     -22.155-102.217 113.897  0.00 97.00      PROA   
ATOM   2567  CG2 THR P 164     -22.142-105.250 114.878  0.00 97.00      PROA   
ATOM   2568 HG21 THR P 164     -22.600-105.586 113.923  0.00 97.00      PROA   
ATOM   2569 HG22 THR P 164     -22.579-105.841 115.706  0.00 97.00      PROA   
ATOM   2570 HG23 THR P 164     -21.052-105.461 114.825  0.00 97.00      PROA   
ATOM   2571  C   THR P 164     -24.474-103.969 116.396  0.00 97.00      PROA   
ATOM   2572  O   THR P 164     -24.052-103.598 117.483  0.00 97.00      PROA   
ATOM   2573  N   VAL P 165     -25.493-104.860 116.305  0.00 97.00      PROA   
ATOM   2574  HN  VAL P 165     -25.830-105.113 115.398  0.00 97.00      PROA   
ATOM   2575  CA  VAL P 165     -26.232-105.420 117.440  0.00 97.00      PROA   
ATOM   2576  HA  VAL P 165     -26.240-104.665 118.210  0.00 97.00      PROA   
ATOM   2577  CB  VAL P 165     -27.698-105.688 117.061  0.00 97.00      PROA   
ATOM   2578  HB  VAL P 165     -27.733-106.435 116.237  0.00 97.00      PROA   
ATOM   2579  CG1 VAL P 165     -28.572-106.200 118.229  0.00 97.00      PROA   
ATOM   2580 HG11 VAL P 165     -28.394-105.595 119.143  0.00 97.00      PROA   
ATOM   2581 HG12 VAL P 165     -28.381-107.269 118.447  0.00 97.00      PROA   
ATOM   2582 HG13 VAL P 165     -29.645-106.111 117.965  0.00 97.00      PROA   
ATOM   2583  CG2 VAL P 165     -28.316-104.362 116.565  0.00 97.00      PROA   
ATOM   2584 HG21 VAL P 165     -27.808-103.971 115.662  0.00 97.00      PROA   
ATOM   2585 HG22 VAL P 165     -28.259-103.597 117.369  0.00 97.00      PROA   
ATOM   2586 HG23 VAL P 165     -29.386-104.521 116.314  0.00 97.00      PROA   
ATOM   2587  C   VAL P 165     -25.500-106.663 117.981  0.00 97.00      PROA   
ATOM   2588  O   VAL P 165     -24.478-107.054 117.432  0.00 97.00      PROA   
ATOM   2589  N   LYS P 166     -25.956-107.314 119.086  0.00 97.00      PROA   
ATOM   2590  HN  LYS P 166     -26.758-106.987 119.582  0.00 97.00      PROA   
ATOM   2591  CA  LYS P 166     -25.466-108.612 119.514  0.00 97.00      PROA   
ATOM   2592  HA  LYS P 166     -25.062-109.158 118.669  0.00 97.00      PROA   
ATOM   2593  CB  LYS P 166     -24.503-108.618 120.743  0.00 97.00      PROA   
ATOM   2594  HB1 LYS P 166     -24.075-109.637 120.870  0.00 97.00      PROA   
ATOM   2595  HB2 LYS P 166     -25.086-108.388 121.666  0.00 97.00      PROA   
ATOM   2596  CG  LYS P 166     -23.374-107.570 120.741  0.00 97.00      PROA   
ATOM   2597  HG1 LYS P 166     -22.888-107.578 121.742  0.00 97.00      PROA   
ATOM   2598  HG2 LYS P 166     -23.876-106.585 120.648  0.00 97.00      PROA   
ATOM   2599  CD  LYS P 166     -22.281-107.796 119.672  0.00 97.00      PROA   
ATOM   2600  HD1 LYS P 166     -22.732-108.316 118.798  0.00 97.00      PROA   
ATOM   2601  HD2 LYS P 166     -21.515-108.485 120.088  0.00 97.00      PROA   
ATOM   2602  CE  LYS P 166     -21.574-106.523 119.174  0.00 97.00      PROA   
ATOM   2603  HE1 LYS P 166     -20.976-106.752 118.263  0.00 97.00      PROA   
ATOM   2604  HE2 LYS P 166     -20.915-106.082 119.950  0.00 97.00      PROA   
ATOM   2605  NZ  LYS P 166     -22.589-105.526 118.804  0.00 97.00      PROA   
ATOM   2606  HZ1 LYS P 166     -23.056-105.146 119.652  0.00 97.00      PROA   
ATOM   2607  HZ2 LYS P 166     -23.313-106.039 118.254  0.00 97.00      PROA   
ATOM   2608  HZ3 LYS P 166     -22.237-104.743 118.223  0.00 97.00      PROA   
ATOM   2609  C   LYS P 166     -26.694-109.319 120.002  0.00 97.00      PROA   
ATOM   2610  O   LYS P 166     -27.602-108.696 120.541  0.00 97.00      PROA   
ATOM   2611  N   GLU P 167     -26.691-110.653 119.855  0.00  0.00      PROA   
ATOM   2612  HN  GLU P 167     -25.910-111.121 119.450  0.00  0.00      PROA   
ATOM   2613  CA  GLU P 167     -27.786-111.500 120.215  0.00  0.00      PROA   
ATOM   2614  HA  GLU P 167     -28.588-110.929 120.661  0.00  0.00      PROA   
ATOM   2615  CB  GLU P 167     -28.266-112.234 118.940  0.00  0.00      PROA   
ATOM   2616  HB1 GLU P 167     -27.479-112.935 118.594  0.00  0.00      PROA   
ATOM   2617  HB2 GLU P 167     -28.338-111.457 118.143  0.00  0.00      PROA   
ATOM   2618  CG  GLU P 167     -29.607-112.978 119.066  0.00  0.00      PROA   
ATOM   2619  HG1 GLU P 167     -29.959-112.953 120.111  0.00  0.00      PROA   
ATOM   2620  HG2 GLU P 167     -29.461-114.043 118.803  0.00  0.00      PROA   
ATOM   2621  CD  GLU P 167     -30.667-112.384 118.132  0.00  0.00      PROA   
ATOM   2622  OE1 GLU P 167     -30.979-111.173 118.280  0.00  0.00      PROA   
ATOM   2623  OE2 GLU P 167     -31.169-113.133 117.251  0.00  0.00      PROA   
ATOM   2624  C   GLU P 167     -27.182-112.436 121.233  0.00  0.00      PROA   
ATOM   2625  O   GLU P 167     -26.091-112.963 121.020  0.00  0.00      PROA   
ATOM   2626  N   LEU P 168     -27.868-112.633 122.391  0.00  0.00      PROA   
ATOM   2627  HN  LEU P 168     -28.750-112.194 122.547  0.00  0.00      PROA   
ATOM   2628  CA  LEU P 168     -27.401-113.473 123.480  0.00  0.00      PROA   
ATOM   2629  HA  LEU P 168     -26.344-113.293 123.611  0.00  0.00      PROA   
ATOM   2630  CB  LEU P 168     -28.132-113.266 124.842  0.00  0.00      PROA   
ATOM   2631  HB1 LEU P 168     -27.758-114.034 125.560  0.00  0.00      PROA   
ATOM   2632  HB2 LEU P 168     -29.223-113.435 124.713  0.00  0.00      PROA   
ATOM   2633  CG  LEU P 168     -27.937-111.910 125.570  0.00  0.00      PROA   
ATOM   2634  HG  LEU P 168     -28.239-112.084 126.632  0.00  0.00      PROA   
ATOM   2635  CD1 LEU P 168     -26.471-111.435 125.601  0.00  0.00      PROA   
ATOM   2636 HD11 LEU P 168     -26.117-111.194 124.576  0.00  0.00      PROA   
ATOM   2637 HD12 LEU P 168     -25.818-112.224 126.029  0.00  0.00      PROA   
ATOM   2638 HD13 LEU P 168     -26.378-110.522 126.226  0.00  0.00      PROA   
ATOM   2639  CD2 LEU P 168     -28.882-110.818 125.046  0.00  0.00      PROA   
ATOM   2640 HD21 LEU P 168     -29.933-111.177 125.039  0.00  0.00      PROA   
ATOM   2641 HD22 LEU P 168     -28.588-110.544 124.015  0.00  0.00      PROA   
ATOM   2642 HD23 LEU P 168     -28.822-109.912 125.686  0.00  0.00      PROA   
ATOM   2643  C   LEU P 168     -27.578-114.932 123.147  0.00  0.00      PROA   
ATOM   2644  O   LEU P 168     -26.894-115.774 123.725  0.00  0.00      PROA   
ATOM   2645  N   PHE P 169     -28.488-115.262 122.204  0.00  0.00      PROA   
ATOM   2646  HN  PHE P 169     -29.044-114.577 121.740  0.00  0.00      PROA   
ATOM   2647  CA  PHE P 169     -28.690-116.629 121.799  0.00  0.00      PROA   
ATOM   2648  HA  PHE P 169     -27.718-117.084 121.686  0.00  0.00      PROA   
ATOM   2649  CB  PHE P 169     -29.457-117.542 122.817  0.00  0.00      PROA   
ATOM   2650  HB1 PHE P 169     -28.780-117.736 123.677  0.00  0.00      PROA   
ATOM   2651  HB2 PHE P 169     -29.686-118.529 122.358  0.00  0.00      PROA   
ATOM   2652  CG  PHE P 169     -30.729-116.942 123.386  0.00  0.00      PROA   
ATOM   2653  CD1 PHE P 169     -30.680-116.038 124.464  0.00  0.00      PROA   
ATOM   2654  HD1 PHE P 169     -29.726-115.748 124.876  0.00  0.00      PROA   
ATOM   2655  CE1 PHE P 169     -31.854-115.509 125.014  0.00  0.00      PROA   
ATOM   2656  HE1 PHE P 169     -31.798-114.805 125.831  0.00  0.00      PROA   
ATOM   2657  CZ  PHE P 169     -33.099-115.902 124.510  0.00  0.00      PROA   
ATOM   2658  HZ  PHE P 169     -34.006-115.497 124.934  0.00  0.00      PROA   
ATOM   2659  CD2 PHE P 169     -31.991-117.354 122.916  0.00  0.00      PROA   
ATOM   2660  HD2 PHE P 169     -32.056-118.080 122.119  0.00  0.00      PROA   
ATOM   2661  CE2 PHE P 169     -33.168-116.830 123.465  0.00  0.00      PROA   
ATOM   2662  HE2 PHE P 169     -34.129-117.147 123.085  0.00  0.00      PROA   
ATOM   2663  C   PHE P 169     -29.326-116.660 120.432  0.00  0.00      PROA   
ATOM   2664  O   PHE P 169     -30.537-116.836 120.315  0.00  0.00      PROA   
ATOM   2665  N   PRO P 170     -28.554-116.534 119.352  0.00  0.00      PROA   
ATOM   2666  CD  PRO P 170     -27.248-115.874 119.314  0.00  0.00      PROA   
ATOM   2667  HD1 PRO P 170     -26.513-116.456 119.891  0.00  0.00      PROA   
ATOM   2668  HD2 PRO P 170     -27.342-114.857 119.740  0.00  0.00      PROA   
ATOM   2669  CA  PRO P 170     -28.958-116.995 118.044  0.00  0.00      PROA   
ATOM   2670  HA  PRO P 170     -30.024-116.933 117.876  0.00  0.00      PROA   
ATOM   2671  CB  PRO P 170     -28.156-116.091 117.096  0.00  0.00      PROA   
ATOM   2672  HB1 PRO P 170     -28.712-115.135 116.983  0.00  0.00      PROA   
ATOM   2673  HB2 PRO P 170     -28.003-116.514 116.084  0.00  0.00      PROA   
ATOM   2674  CG  PRO P 170     -26.841-115.805 117.839  0.00  0.00      PROA   
ATOM   2675  HG1 PRO P 170     -26.098-116.601 117.620  0.00  0.00      PROA   
ATOM   2676  HG2 PRO P 170     -26.409-114.823 117.568  0.00  0.00      PROA   
ATOM   2677  C   PRO P 170     -28.490-118.424 117.946  0.00  0.00      PROA   
ATOM   2678  O   PRO P 170     -27.572-118.713 117.178  0.00  0.00      PROA   
ATOM   2679  N   ALA P 171     -29.118-119.342 118.727  0.00  0.00      PROA   
ATOM   2680  HN  ALA P 171     -29.846-119.075 119.354  0.00  0.00      PROA   
ATOM   2681  CA  ALA P 171     -28.823-120.754 118.682  0.00  0.00      PROA   
ATOM   2682  HA  ALA P 171     -27.766-120.853 118.823  0.00  0.00      PROA   
ATOM   2683  CB  ALA P 171     -29.550-121.573 119.767  0.00  0.00      PROA   
ATOM   2684  HB1 ALA P 171     -30.652-121.463 119.681  0.00  0.00      PROA   
ATOM   2685  HB2 ALA P 171     -29.244-121.217 120.774  0.00  0.00      PROA   
ATOM   2686  HB3 ALA P 171     -29.291-122.650 119.686  0.00  0.00      PROA   
ATOM   2687  C   ALA P 171     -29.236-121.241 117.323  0.00  0.00      PROA   
ATOM   2688  O   ALA P 171     -30.421-121.125 117.011  0.00  0.00      PROA   
ATOM   2689  N   PRO P 172     -28.306-121.687 116.466  0.00  0.00      PROA   
ATOM   2690  CD  PRO P 172     -26.990-122.199 116.853  0.00  0.00      PROA   
ATOM   2691  HD1 PRO P 172     -27.066-122.841 117.757  0.00  0.00      PROA   
ATOM   2692  HD2 PRO P 172     -26.318-121.336 117.048  0.00  0.00      PROA   
ATOM   2693  CA  PRO P 172     -28.523-121.811 115.036  0.00  0.00      PROA   
ATOM   2694  HA  PRO P 172     -28.822-120.852 114.637  0.00  0.00      PROA   
ATOM   2695  CB  PRO P 172     -27.183-122.293 114.464  0.00  0.00      PROA   
ATOM   2696  HB1 PRO P 172     -26.575-121.404 114.183  0.00  0.00      PROA   
ATOM   2697  HB2 PRO P 172     -27.283-122.947 113.574  0.00  0.00      PROA   
ATOM   2698  CG  PRO P 172     -26.503-122.998 115.642  0.00  0.00      PROA   
ATOM   2699  HG1 PRO P 172     -26.867-124.046 115.715  0.00  0.00      PROA   
ATOM   2700  HG2 PRO P 172     -25.404-122.998 115.542  0.00  0.00      PROA   
ATOM   2701  C   PRO P 172     -29.623-122.790 114.796  0.00  0.00      PROA   
ATOM   2702  O   PRO P 172     -29.527-123.918 115.276  0.00  0.00      PROA   
ATOM   2703  N   VAL P 173     -30.693-122.377 114.085  0.00 97.00      PROA   
ATOM   2704  HN  VAL P 173     -30.730-121.501 113.603  0.00 97.00      PROA   
ATOM   2705  CA  VAL P 173     -31.778-123.290 113.844  0.00 97.00      PROA   
ATOM   2706  HA  VAL P 173     -31.915-123.886 114.739  0.00 97.00      PROA   
ATOM   2707  CB  VAL P 173     -33.110-122.611 113.553  0.00 97.00      PROA   
ATOM   2708  HB  VAL P 173     -33.878-123.388 113.328  0.00 97.00      PROA   
ATOM   2709  CG1 VAL P 173     -33.566-121.853 114.819  0.00 97.00      PROA   
ATOM   2710 HG11 VAL P 173     -32.851-121.042 115.070  0.00 97.00      PROA   
ATOM   2711 HG12 VAL P 173     -33.638-122.541 115.687  0.00 97.00      PROA   
ATOM   2712 HG13 VAL P 173     -34.563-121.393 114.647  0.00 97.00      PROA   
ATOM   2713  CG2 VAL P 173     -33.005-121.659 112.344  0.00 97.00      PROA   
ATOM   2714 HG21 VAL P 173     -32.672-122.199 111.436  0.00 97.00      PROA   
ATOM   2715 HG22 VAL P 173     -32.294-120.831 112.547  0.00 97.00      PROA   
ATOM   2716 HG23 VAL P 173     -33.999-121.209 112.133  0.00 97.00      PROA   
ATOM   2717  C   VAL P 173     -31.373-124.237 112.737  0.00 97.00      PROA   
ATOM   2718  O   VAL P 173     -30.522-123.923 111.910  0.00 97.00      PROA   
ATOM   2719  N   LEU P 174     -31.974-125.443 112.717  0.00 97.00      PROA   
ATOM   2720  HN  LEU P 174     -32.626-125.700 113.424  0.00 97.00      PROA   
ATOM   2721  CA  LEU P 174     -31.744-126.415 111.675  0.00 97.00      PROA   
ATOM   2722  HA  LEU P 174     -30.866-126.156 111.101  0.00 97.00      PROA   
ATOM   2723  CB  LEU P 174     -31.528-127.820 112.292  0.00 97.00      PROA   
ATOM   2724  HB1 LEU P 174     -32.451-128.182 112.792  0.00 97.00      PROA   
ATOM   2725  HB2 LEU P 174     -30.761-127.685 113.093  0.00 97.00      PROA   
ATOM   2726  CG  LEU P 174     -30.978-128.917 111.350  0.00 97.00      PROA   
ATOM   2727  HG  LEU P 174     -30.118-128.489 110.784  0.00 97.00      PROA   
ATOM   2728  CD1 LEU P 174     -30.442-130.092 112.189  0.00 97.00      PROA   
ATOM   2729 HD11 LEU P 174     -31.262-130.536 112.793  0.00 97.00      PROA   
ATOM   2730 HD12 LEU P 174     -29.641-129.749 112.876  0.00 97.00      PROA   
ATOM   2731 HD13 LEU P 174     -30.031-130.878 111.524  0.00 97.00      PROA   
ATOM   2732  CD2 LEU P 174     -32.001-129.443 110.328  0.00 97.00      PROA   
ATOM   2733 HD21 LEU P 174     -32.235-128.676 109.564  0.00 97.00      PROA   
ATOM   2734 HD22 LEU P 174     -32.938-129.743 110.842  0.00 97.00      PROA   
ATOM   2735 HD23 LEU P 174     -31.588-130.331 109.809  0.00 97.00      PROA   
ATOM   2736  C   LEU P 174     -32.956-126.364 110.770  0.00 97.00      PROA   
ATOM   2737  O   LEU P 174     -34.051-126.783 111.140  0.00 97.00      PROA   
ATOM   2738  N   THR P 175     -32.782-125.827 109.539  0.00 97.00      PROA   
ATOM   2739  HN  THR P 175     -31.889-125.470 109.263  0.00 97.00      PROA   
ATOM   2740  CA  THR P 175     -33.841-125.696 108.557  0.00 97.00      PROA   
ATOM   2741  HA  THR P 175     -34.789-125.764 109.067  0.00 97.00      PROA   
ATOM   2742  CB  THR P 175     -33.864-124.355 107.828  0.00 97.00      PROA   
ATOM   2743  HB  THR P 175     -34.541-124.374 106.943  0.00 97.00      PROA   
ATOM   2744  OG1 THR P 175     -32.559-123.986 107.418  0.00 97.00      PROA   
ATOM   2745  HG1 THR P 175     -32.525-123.020 107.420  0.00 97.00      PROA   
ATOM   2746  CG2 THR P 175     -34.381-123.283 108.806  0.00 97.00      PROA   
ATOM   2747 HG21 THR P 175     -33.700-123.197 109.679  0.00 97.00      PROA   
ATOM   2748 HG22 THR P 175     -35.395-123.550 109.170  0.00 97.00      PROA   
ATOM   2749 HG23 THR P 175     -34.438-122.293 108.305  0.00 97.00      PROA   
ATOM   2750  C   THR P 175     -33.791-126.853 107.583  0.00 97.00      PROA   
ATOM   2751  O   THR P 175     -32.771-127.149 106.966  0.00 97.00      PROA   
ATOM   2752  N   ALA P 176     -34.935-127.552 107.443  0.00 97.00      PROA   
ATOM   2753  HN  ALA P 176     -35.739-127.312 107.979  0.00 97.00      PROA   
ATOM   2754  CA  ALA P 176     -35.108-128.661 106.537  0.00 97.00      PROA   
ATOM   2755  HA  ALA P 176     -34.242-128.758 105.894  0.00 97.00      PROA   
ATOM   2756  CB  ALA P 176     -35.328-129.977 107.310  0.00 97.00      PROA   
ATOM   2757  HB1 ALA P 176     -36.218-129.903 107.971  0.00 97.00      PROA   
ATOM   2758  HB2 ALA P 176     -34.442-130.178 107.953  0.00 97.00      PROA   
ATOM   2759  HB3 ALA P 176     -35.459-130.836 106.621  0.00 97.00      PROA   
ATOM   2760  C   ALA P 176     -36.305-128.323 105.674  0.00 97.00      PROA   
ATOM   2761  O   ALA P 176     -37.251-127.690 106.137  0.00 97.00      PROA   
ATOM   2762  N   SER P 177     -36.283-128.691 104.370  0.00 97.00      PROA   
ATOM   2763  HN  SER P 177     -35.513-129.194 103.981  0.00 97.00      PROA   
ATOM   2764  CA  SER P 177     -37.249-128.181 103.410  0.00 97.00      PROA   
ATOM   2765  HA  SER P 177     -37.627-127.227 103.756  0.00 97.00      PROA   
ATOM   2766  CB  SER P 177     -36.570-127.938 102.036  0.00 97.00      PROA   
ATOM   2767  HB1 SER P 177     -35.770-127.180 102.183  0.00 97.00      PROA   
ATOM   2768  HB2 SER P 177     -37.288-127.527 101.294  0.00 97.00      PROA   
ATOM   2769  OG  SER P 177     -35.961-129.120 101.520  0.00 97.00      PROA   
ATOM   2770  HG1 SER P 177     -36.667-129.655 101.148  0.00 97.00      PROA   
ATOM   2771  C   SER P 177     -38.456-129.074 103.197  0.00 97.00      PROA   
ATOM   2772  O   SER P 177     -39.336-128.731 102.408  0.00 97.00      PROA   
ATOM   2773  N   VAL P 178     -38.546-130.224 103.903  0.00 97.00      PROA   
ATOM   2774  HN  VAL P 178     -37.830-130.479 104.546  0.00 97.00      PROA   
ATOM   2775  CA  VAL P 178     -39.686-131.120 103.821  0.00 97.00      PROA   
ATOM   2776  HA  VAL P 178     -40.565-130.559 103.533  0.00 97.00      PROA   
ATOM   2777  CB  VAL P 178     -39.490-132.300 102.856  0.00 97.00      PROA   
ATOM   2778  HB  VAL P 178     -38.640-132.931 103.201  0.00 97.00      PROA   
ATOM   2779  CG1 VAL P 178     -40.767-133.165 102.790  0.00 97.00      PROA   
ATOM   2780 HG11 VAL P 178     -41.642-132.543 102.505  0.00 97.00      PROA   
ATOM   2781 HG12 VAL P 178     -40.977-133.654 103.758  0.00 97.00      PROA   
ATOM   2782 HG13 VAL P 178     -40.647-133.965 102.029  0.00 97.00      PROA   
ATOM   2783  CG2 VAL P 178     -39.157-131.794 101.435  0.00 97.00      PROA   
ATOM   2784 HG21 VAL P 178     -38.182-131.269 101.414  0.00 97.00      PROA   
ATOM   2785 HG22 VAL P 178     -39.949-131.101 101.081  0.00 97.00      PROA   
ATOM   2786 HG23 VAL P 178     -39.103-132.652 100.730  0.00 97.00      PROA   
ATOM   2787  C   VAL P 178     -39.899-131.648 105.227  0.00 97.00      PROA   
ATOM   2788  O   VAL P 178     -38.947-132.043 105.898  0.00 97.00      PROA   
ATOM   2789  N   THR P 179     -41.165-131.660 105.718  0.00 97.00      PROA   
ATOM   2790  HN  THR P 179     -41.926-131.287 105.192  0.00 97.00      PROA   
ATOM   2791  CA  THR P 179     -41.563-132.301 106.962  0.00 97.00      PROA   
ATOM   2792  HA  THR P 179     -40.887-131.959 107.735  0.00 97.00      PROA   
ATOM   2793  CB  THR P 179     -42.987-131.955 107.384  0.00 97.00      PROA   
ATOM   2794  HB  THR P 179     -43.332-132.593 108.234  0.00 97.00      PROA   
ATOM   2795  OG1 THR P 179     -43.890-132.101 106.293  0.00 97.00      PROA   
ATOM   2796  HG1 THR P 179     -43.865-133.031 106.059  0.00 97.00      PROA   
ATOM   2797  CG2 THR P 179     -43.035-130.491 107.846  0.00 97.00      PROA   
ATOM   2798 HG21 THR P 179     -42.727-129.811 107.025  0.00 97.00      PROA   
ATOM   2799 HG22 THR P 179     -42.363-130.335 108.715  0.00 97.00      PROA   
ATOM   2800 HG23 THR P 179     -44.072-130.227 108.149  0.00 97.00      PROA   
ATOM   2801  C   THR P 179     -41.463-133.816 106.912  0.00 97.00      PROA   
ATOM   2802  O   THR P 179     -41.788-134.442 105.908  0.00 97.00      PROA   
ATOM   2803  N   SER P 180     -41.069-134.446 108.039  0.00 97.00      PROA   
ATOM   2804  HN  SER P 180     -40.781-133.945 108.852  0.00 97.00      PROA   
ATOM   2805  CA  SER P 180     -41.161-135.874 108.261  0.00 97.00      PROA   
ATOM   2806  HA  SER P 180     -40.642-136.338 107.439  0.00 97.00      PROA   
ATOM   2807  CB  SER P 180     -40.432-136.260 109.567  0.00 97.00      PROA   
ATOM   2808  HB1 SER P 180     -39.337-136.168 109.401  0.00 97.00      PROA   
ATOM   2809  HB2 SER P 180     -40.642-137.301 109.878  0.00 97.00      PROA   
ATOM   2810  OG  SER P 180     -40.780-135.375 110.625  0.00 97.00      PROA   
ATOM   2811  HG1 SER P 180     -40.369-135.751 111.414  0.00 97.00      PROA   
ATOM   2812  C   SER P 180     -42.593-136.409 108.240  0.00 97.00      PROA   
ATOM   2813  O   SER P 180     -43.521-135.655 108.537  0.00 97.00      PROA   
ATOM   2814  N   PRO P 181     -42.866-137.665 107.875  0.00 97.00      PROA   
ATOM   2815  CD  PRO P 181     -44.219-138.196 108.074  0.00 97.00      PROA   
ATOM   2816  HD1 PRO P 181     -44.946-137.655 107.431  0.00 97.00      PROA   
ATOM   2817  HD2 PRO P 181     -44.509-138.091 109.145  0.00 97.00      PROA   
ATOM   2818  CA  PRO P 181     -41.896-138.726 107.630  0.00 97.00      PROA   
ATOM   2819  HA  PRO P 181     -41.036-138.614 108.266  0.00 97.00      PROA   
ATOM   2820  CB  PRO P 181     -42.662-140.009 107.989  0.00 97.00      PROA   
ATOM   2821  HB1 PRO P 181     -42.550-140.200 109.081  0.00 97.00      PROA   
ATOM   2822  HB2 PRO P 181     -42.312-140.901 107.434  0.00 97.00      PROA   
ATOM   2823  CG  PRO P 181     -44.130-139.676 107.697  0.00 97.00      PROA   
ATOM   2824  HG1 PRO P 181     -44.325-139.791 106.608  0.00 97.00      PROA   
ATOM   2825  HG2 PRO P 181     -44.837-140.311 108.265  0.00 97.00      PROA   
ATOM   2826  C   PRO P 181     -41.432-138.747 106.180  0.00 97.00      PROA   
ATOM   2827  O   PRO P 181     -42.244-138.886 105.267  0.00 97.00      PROA   
ATOM   2828  N   LEU P 182     -40.105-138.628 105.946  0.00 97.00      PROA   
ATOM   2829  HN  LEU P 182     -39.469-138.551 106.713  0.00 97.00      PROA   
ATOM   2830  CA  LEU P 182     -39.494-138.701 104.632  0.00 97.00      PROA   
ATOM   2831  HA  LEU P 182     -40.081-138.079 103.971  0.00 97.00      PROA   
ATOM   2832  CB  LEU P 182     -38.017-138.207 104.603  0.00 97.00      PROA   
ATOM   2833  HB1 LEU P 182     -37.662-138.257 103.549  0.00 97.00      PROA   
ATOM   2834  HB2 LEU P 182     -37.384-138.896 105.199  0.00 97.00      PROA   
ATOM   2835  CG  LEU P 182     -37.747-136.757 105.100  0.00 97.00      PROA   
ATOM   2836  HG  LEU P 182     -36.761-136.462 104.660  0.00 97.00      PROA   
ATOM   2837  CD1 LEU P 182     -38.786-135.739 104.598  0.00 97.00      PROA   
ATOM   2838 HD11 LEU P 182     -39.783-135.955 105.033  0.00 97.00      PROA   
ATOM   2839 HD12 LEU P 182     -38.864-135.773 103.491  0.00 97.00      PROA   
ATOM   2840 HD13 LEU P 182     -38.496-134.711 104.903  0.00 97.00      PROA   
ATOM   2841  CD2 LEU P 182     -37.570-136.650 106.628  0.00 97.00      PROA   
ATOM   2842 HD21 LEU P 182     -36.793-137.357 106.985  0.00 97.00      PROA   
ATOM   2843 HD22 LEU P 182     -38.519-136.875 107.152  0.00 97.00      PROA   
ATOM   2844 HD23 LEU P 182     -37.267-135.619 106.905  0.00 97.00      PROA   
ATOM   2845  C   LEU P 182     -39.547-140.115 104.079  0.00 97.00      PROA   
ATOM   2846  O   LEU P 182     -39.480-141.083 104.821  0.00 97.00      PROA   
ATOM   2847  N   LEU P 183     -39.675-140.292 102.747  0.00 97.00      PROA   
ATOM   2848  HN  LEU P 183     -39.766-139.519 102.126  0.00 97.00      PROA   
ATOM   2849  CA  LEU P 183     -39.602-141.610 102.139  0.00 97.00      PROA   
ATOM   2850  HA  LEU P 183     -40.192-142.286 102.741  0.00 97.00      PROA   
ATOM   2851  CB  LEU P 183     -40.179-141.634 100.704  0.00 97.00      PROA   
ATOM   2852  HB1 LEU P 183     -40.073-142.657 100.279  0.00 97.00      PROA   
ATOM   2853  HB2 LEU P 183     -39.593-140.936 100.067  0.00 97.00      PROA   
ATOM   2854  CG  LEU P 183     -41.676-141.249 100.604  0.00 97.00      PROA   
ATOM   2855  HG  LEU P 183     -41.800-140.203 100.973  0.00 97.00      PROA   
ATOM   2856  CD1 LEU P 183     -42.136-141.280  99.136  0.00 97.00      PROA   
ATOM   2857 HD11 LEU P 183     -42.032-142.309  98.729  0.00 97.00      PROA   
ATOM   2858 HD12 LEU P 183     -41.519-140.592  98.521  0.00 97.00      PROA   
ATOM   2859 HD13 LEU P 183     -43.199-140.974  99.057  0.00 97.00      PROA   
ATOM   2860  CD2 LEU P 183     -42.576-142.159 101.463  0.00 97.00      PROA   
ATOM   2861 HD21 LEU P 183     -42.339-142.045 102.541  0.00 97.00      PROA   
ATOM   2862 HD22 LEU P 183     -42.429-143.222 101.176  0.00 97.00      PROA   
ATOM   2863 HD23 LEU P 183     -43.644-141.895 101.313  0.00 97.00      PROA   
ATOM   2864  C   LEU P 183     -38.184-142.162 102.119  0.00 97.00      PROA   
ATOM   2865  O   LEU P 183     -37.219-141.440 101.882  0.00 97.00      PROA   
ATOM   2866  N   GLU P 184     -38.029-143.485 102.360  0.00 97.00      PROA   
ATOM   2867  HN  GLU P 184     -38.810-144.032 102.660  0.00 97.00      PROA   
ATOM   2868  CA  GLU P 184     -36.770-144.198 102.251  0.00 97.00      PROA   
ATOM   2869  HA  GLU P 184     -36.080-143.700 102.916  0.00 97.00      PROA   
ATOM   2870  CB  GLU P 184     -36.920-145.661 102.770  0.00 97.00      PROA   
ATOM   2871  HB1 GLU P 184     -37.790-146.114 102.245  0.00 97.00      PROA   
ATOM   2872  HB2 GLU P 184     -37.176-145.586 103.852  0.00 97.00      PROA   
ATOM   2873  CG  GLU P 184     -35.698-146.589 102.591  0.00 97.00      PROA   
ATOM   2874  HG1 GLU P 184     -34.787-146.071 102.938  0.00 97.00      PROA   
ATOM   2875  HG2 GLU P 184     -35.567-146.844 101.520  0.00 97.00      PROA   
ATOM   2876  CD  GLU P 184     -35.783-147.884 103.402  0.00 97.00      PROA   
ATOM   2877  OE1 GLU P 184     -35.897-147.821 104.651  0.00 97.00      PROA   
ATOM   2878  OE2 GLU P 184     -35.666-148.969 102.779  0.00 97.00      PROA   
ATOM   2879  C   GLU P 184     -36.169-144.111 100.847  0.00 97.00      PROA   
ATOM   2880  O   GLU P 184     -36.847-144.327  99.845  0.00 97.00      PROA   
ATOM   2881  N   GLY P 185     -34.869-143.740 100.766  0.00 97.00      PROA   
ATOM   2882  HN  GLY P 185     -34.351-143.673 101.619  0.00 97.00      PROA   
ATOM   2883  CA  GLY P 185     -34.133-143.507  99.532  0.00 97.00      PROA   
ATOM   2884  HA1 GLY P 185     -34.761-143.737  98.684  0.00 97.00      PROA   
ATOM   2885  HA2 GLY P 185     -33.252-144.123  99.556  0.00 97.00      PROA   
ATOM   2886  C   GLY P 185     -33.652-142.090  99.345  0.00 97.00      PROA   
ATOM   2887  O   GLY P 185     -32.742-141.862  98.552  0.00 97.00      PROA   
ATOM   2888  N   THR P 186     -34.226-141.087 100.045  0.00 97.00      PROA   
ATOM   2889  HN  THR P 186     -34.963-141.268 100.694  0.00 97.00      PROA   
ATOM   2890  CA  THR P 186     -33.937-139.685  99.749  0.00 97.00      PROA   
ATOM   2891  HA  THR P 186     -33.983-139.589  98.678  0.00 97.00      PROA   
ATOM   2892  CB  THR P 186     -34.984-138.715 100.297  0.00 97.00      PROA   
ATOM   2893  HB  THR P 186     -34.689-137.659 100.086  0.00 97.00      PROA   
ATOM   2894  OG1 THR P 186     -35.175-138.872 101.700  0.00 97.00      PROA   
ATOM   2895  HG1 THR P 186     -34.292-138.892 102.079  0.00 97.00      PROA   
ATOM   2896  CG2 THR P 186     -36.335-138.969  99.608  0.00 97.00      PROA   
ATOM   2897 HG21 THR P 186     -36.705-139.989  99.838  0.00 97.00      PROA   
ATOM   2898 HG22 THR P 186     -36.242-138.862  98.508  0.00 97.00      PROA   
ATOM   2899 HG23 THR P 186     -37.085-138.238  99.977  0.00 97.00      PROA   
ATOM   2900  C   THR P 186     -32.575-139.182 100.241  0.00 97.00      PROA   
ATOM   2901  O   THR P 186     -32.353-139.242 101.447  0.00 97.00      PROA   
ATOM   2902  N   PRO P 187     -31.635-138.632  99.460  0.00 97.00      PROA   
ATOM   2903  CD  PRO P 187     -31.597-138.722  97.993  0.00 97.00      PROA   
ATOM   2904  HD1 PRO P 187     -32.604-138.655  97.532  0.00 97.00      PROA   
ATOM   2905  HD2 PRO P 187     -31.113-139.684  97.711  0.00 97.00      PROA   
ATOM   2906  CA  PRO P 187     -30.694-137.620  99.959  0.00 97.00      PROA   
ATOM   2907  HA  PRO P 187     -30.130-138.046 100.776  0.00 97.00      PROA   
ATOM   2908  CB  PRO P 187     -29.813-137.305  98.741  0.00 97.00      PROA   
ATOM   2909  HB1 PRO P 187     -28.985-138.047  98.697  0.00 97.00      PROA   
ATOM   2910  HB2 PRO P 187     -29.372-136.289  98.765  0.00 97.00      PROA   
ATOM   2911  CG  PRO P 187     -30.737-137.535  97.543  0.00 97.00      PROA   
ATOM   2912  HG1 PRO P 187     -31.386-136.643  97.403  0.00 97.00      PROA   
ATOM   2913  HG2 PRO P 187     -30.185-137.742  96.605  0.00 97.00      PROA   
ATOM   2914  C   PRO P 187     -31.416-136.386 100.506  0.00 97.00      PROA   
ATOM   2915  O   PRO P 187     -32.514-136.083 100.041  0.00 97.00      PROA   
ATOM   2916  N   VAL P 188     -30.837-135.682 101.513  0.00 97.00      PROA   
ATOM   2917  HN  VAL P 188     -29.922-135.906 101.839  0.00 97.00      PROA   
ATOM   2918  CA  VAL P 188     -31.498-134.580 102.201  0.00 97.00      PROA   
ATOM   2919  HA  VAL P 188     -32.201-134.104 101.532  0.00 97.00      PROA   
ATOM   2920  CB  VAL P 188     -32.203-135.010 103.503  0.00 97.00      PROA   
ATOM   2921  HB  VAL P 188     -31.452-135.421 104.218  0.00 97.00      PROA   
ATOM   2922  CG1 VAL P 188     -32.920-133.817 104.174  0.00 97.00      PROA   
ATOM   2923 HG11 VAL P 188     -33.631-133.345 103.464  0.00 97.00      PROA   
ATOM   2924 HG12 VAL P 188     -32.198-133.053 104.522  0.00 97.00      PROA   
ATOM   2925 HG13 VAL P 188     -33.491-134.170 105.059  0.00 97.00      PROA   
ATOM   2926  CG2 VAL P 188     -33.233-136.124 103.218  0.00 97.00      PROA   
ATOM   2927 HG21 VAL P 188     -32.732-137.053 102.881  0.00 97.00      PROA   
ATOM   2928 HG22 VAL P 188     -33.949-135.797 102.435  0.00 97.00      PROA   
ATOM   2929 HG23 VAL P 188     -33.805-136.362 104.140  0.00 97.00      PROA   
ATOM   2930  C   VAL P 188     -30.409-133.584 102.548  0.00 97.00      PROA   
ATOM   2931  O   VAL P 188     -29.325-134.000 102.938  0.00 97.00      PROA   
ATOM   2932  N   THR P 189     -30.673-132.249 102.441  0.00 97.00      PROA   
ATOM   2933  HN  THR P 189     -31.566-131.932 102.133  0.00 97.00      PROA   
ATOM   2934  CA  THR P 189     -29.762-131.188 102.861  0.00 97.00      PROA   
ATOM   2935  HA  THR P 189     -28.843-131.654 103.178  0.00 97.00      PROA   
ATOM   2936  CB  THR P 189     -29.367-130.165 101.769  0.00 97.00      PROA   
ATOM   2937  HB  THR P 189     -28.556-130.606 101.145  0.00 97.00      PROA   
ATOM   2938  OG1 THR P 189     -28.916-128.900 102.255  0.00 97.00      PROA   
ATOM   2939  HG1 THR P 189     -28.011-129.014 102.569  0.00 97.00      PROA   
ATOM   2940  CG2 THR P 189     -30.577-129.854 100.876  0.00 97.00      PROA   
ATOM   2941 HG21 THR P 189     -31.407-129.451 101.496  0.00 97.00      PROA   
ATOM   2942 HG22 THR P 189     -30.921-130.752 100.327  0.00 97.00      PROA   
ATOM   2943 HG23 THR P 189     -30.295-129.079 100.129  0.00 97.00      PROA   
ATOM   2944  C   THR P 189     -30.337-130.537 104.104  0.00 97.00      PROA   
ATOM   2945  O   THR P 189     -31.542-130.316 104.203  0.00 97.00      PROA   
ATOM   2946  N   LEU P 190     -29.458-130.262 105.100  0.00 97.00      PROA   
ATOM   2947  HN  LEU P 190     -28.484-130.423 104.937  0.00 97.00      PROA   
ATOM   2948  CA  LEU P 190     -29.836-129.798 106.420  0.00 97.00      PROA   
ATOM   2949  HA  LEU P 190     -30.895-129.586 106.439  0.00 97.00      PROA   
ATOM   2950  CB  LEU P 190     -29.486-130.829 107.535  0.00 97.00      PROA   
ATOM   2951  HB1 LEU P 190     -29.737-130.371 108.517  0.00 97.00      PROA   
ATOM   2952  HB2 LEU P 190     -28.391-131.024 107.521  0.00 97.00      PROA   
ATOM   2953  CG  LEU P 190     -30.204-132.211 107.485  0.00 97.00      PROA   
ATOM   2954  HG  LEU P 190     -30.050-132.672 108.493  0.00 97.00      PROA   
ATOM   2955  CD1 LEU P 190     -31.724-132.099 107.269  0.00 97.00      PROA   
ATOM   2956 HD11 LEU P 190     -31.942-131.625 106.293  0.00 97.00      PROA   
ATOM   2957 HD12 LEU P 190     -32.197-131.491 108.066  0.00 97.00      PROA   
ATOM   2958 HD13 LEU P 190     -32.184-133.109 107.268  0.00 97.00      PROA   
ATOM   2959  CD2 LEU P 190     -29.574-133.198 106.480  0.00 97.00      PROA   
ATOM   2960 HD21 LEU P 190     -28.476-133.254 106.628  0.00 97.00      PROA   
ATOM   2961 HD22 LEU P 190     -29.771-132.882 105.438  0.00 97.00      PROA   
ATOM   2962 HD23 LEU P 190     -30.003-134.213 106.617  0.00 97.00      PROA   
ATOM   2963  C   LEU P 190     -29.112-128.500 106.736  0.00 97.00      PROA   
ATOM   2964  O   LEU P 190     -27.923-128.480 107.052  0.00 97.00      PROA   
ATOM   2965  N   SER P 191     -29.836-127.360 106.703  0.00 97.00      PROA   
ATOM   2966  HN  SER P 191     -30.815-127.382 106.499  0.00 97.00      PROA   
ATOM   2967  CA  SER P 191     -29.238-126.046 106.858  0.00 97.00      PROA   
ATOM   2968  HA  SER P 191     -28.214-126.095 106.514  0.00 97.00      PROA   
ATOM   2969  CB  SER P 191     -29.922-125.012 105.907  0.00 97.00      PROA   
ATOM   2970  HB1 SER P 191     -31.012-125.213 105.889  0.00 97.00      PROA   
ATOM   2971  HB2 SER P 191     -29.538-125.179 104.877  0.00 97.00      PROA   
ATOM   2972  OG  SER P 191     -29.723-123.643 106.257  0.00 97.00      PROA   
ATOM   2973  HG1 SER P 191     -30.384-123.454 106.931  0.00 97.00      PROA   
ATOM   2974  C   SER P 191     -29.172-125.603 108.313  0.00 97.00      PROA   
ATOM   2975  O   SER P 191     -30.148-125.142 108.890  0.00 97.00      PROA   
ATOM   2976  N   CYS P 192     -27.978-125.698 108.942  0.00 97.00      PROA   
ATOM   2977  HN  CYS P 192     -27.216-126.157 108.491  0.00 97.00      PROA   
ATOM   2978  CA  CYS P 192     -27.745-125.175 110.282  0.00 97.00      PROA   
ATOM   2979  HA  CYS P 192     -28.669-125.210 110.841  0.00 97.00      PROA   
ATOM   2980  CB  CYS P 192     -26.695-126.011 111.060  0.00 97.00      PROA   
ATOM   2981  HB1 CYS P 192     -26.483-125.525 112.036  0.00 97.00      PROA   
ATOM   2982  HB2 CYS P 192     -25.746-126.051 110.481  0.00 97.00      PROA   
ATOM   2983  SG  CYS P 192     -27.313-127.704 111.337  0.00 97.00      PROA   
ATOM   2984  C   CYS P 192     -27.312-123.720 110.192  0.00 97.00      PROA   
ATOM   2985  O   CYS P 192     -26.166-123.415 109.866  0.00 97.00      PROA   
ATOM   2986  N   GLU P 193     -28.255-122.779 110.451  0.00 97.00      PROA   
ATOM   2987  HN  GLU P 193     -29.151-123.054 110.798  0.00 97.00      PROA   
ATOM   2988  CA  GLU P 193     -28.158-121.413 109.966  0.00 97.00      PROA   
ATOM   2989  HA  GLU P 193     -27.217-121.299 109.447  0.00 97.00      PROA   
ATOM   2990  CB  GLU P 193     -29.281-121.142 108.931  0.00 97.00      PROA   
ATOM   2991  HB1 GLU P 193     -29.120-121.847 108.084  0.00 97.00      PROA   
ATOM   2992  HB2 GLU P 193     -29.164-120.111 108.532  0.00 97.00      PROA   
ATOM   2993  CG  GLU P 193     -30.717-121.350 109.464  0.00 97.00      PROA   
ATOM   2994  HG1 GLU P 193     -30.853-120.800 110.418  0.00 97.00      PROA   
ATOM   2995  HG2 GLU P 193     -30.935-122.424 109.638  0.00 97.00      PROA   
ATOM   2996  CD  GLU P 193     -31.722-120.790 108.473  0.00 97.00      PROA   
ATOM   2997  OE1 GLU P 193     -32.254-119.678 108.736  0.00 97.00      PROA   
ATOM   2998  OE2 GLU P 193     -31.938-121.426 107.410  0.00 97.00      PROA   
ATOM   2999  C   GLU P 193     -28.185-120.322 111.030  0.00 97.00      PROA   
ATOM   3000  O   GLU P 193     -28.943-120.378 111.996  0.00 97.00      PROA   
ATOM   3001  N   THR P 194     -27.343-119.268 110.847  0.00 97.00      PROA   
ATOM   3002  HN  THR P 194     -26.638-119.305 110.142  0.00 97.00      PROA   
ATOM   3003  CA  THR P 194     -27.350-118.067 111.678  0.00 97.00      PROA   
ATOM   3004  HA  THR P 194     -27.920-118.253 112.579  0.00 97.00      PROA   
ATOM   3005  CB  THR P 194     -25.943-117.599 112.085  0.00 97.00      PROA   
ATOM   3006  HB  THR P 194     -26.010-116.651 112.673  0.00 97.00      PROA   
ATOM   3007  OG1 THR P 194     -25.087-117.381 110.963  0.00 97.00      PROA   
ATOM   3008  HG1 THR P 194     -24.623-116.557 111.134  0.00 97.00      PROA   
ATOM   3009  CG2 THR P 194     -25.278-118.657 112.979  0.00 97.00      PROA   
ATOM   3010 HG21 THR P 194     -25.180-119.621 112.438  0.00 97.00      PROA   
ATOM   3011 HG22 THR P 194     -25.876-118.820 113.899  0.00 97.00      PROA   
ATOM   3012 HG23 THR P 194     -24.261-118.319 113.275  0.00 97.00      PROA   
ATOM   3013  C   THR P 194     -28.000-116.881 110.980  0.00 97.00      PROA   
ATOM   3014  O   THR P 194     -28.699-116.099 111.621  0.00 97.00      PROA   
ATOM   3015  N   LYS P 195     -27.714-116.687 109.668  0.00 97.00      PROA   
ATOM   3016  HN  LYS P 195     -27.161-117.378 109.213  0.00 97.00      PROA   
ATOM   3017  CA  LYS P 195     -27.969-115.480 108.882  0.00 97.00      PROA   
ATOM   3018  HA  LYS P 195     -27.571-115.703 107.904  0.00 97.00      PROA   
ATOM   3019  CB  LYS P 195     -29.474-115.135 108.660  0.00 97.00      PROA   
ATOM   3020  HB1 LYS P 195     -29.603-114.031 108.597  0.00 97.00      PROA   
ATOM   3021  HB2 LYS P 195     -30.071-115.473 109.533  0.00 97.00      PROA   
ATOM   3022  CG  LYS P 195     -30.104-115.691 107.364  0.00 97.00      PROA   
ATOM   3023  HG1 LYS P 195     -29.452-115.436 106.500  0.00 97.00      PROA   
ATOM   3024  HG2 LYS P 195     -31.066-115.145 107.220  0.00 97.00      PROA   
ATOM   3025  CD  LYS P 195     -30.433-117.192 107.352  0.00 97.00      PROA   
ATOM   3026  HD1 LYS P 195     -31.017-117.416 108.274  0.00 97.00      PROA   
ATOM   3027  HD2 LYS P 195     -29.500-117.793 107.390  0.00 97.00      PROA   
ATOM   3028  CE  LYS P 195     -31.269-117.575 106.113  0.00 97.00      PROA   
ATOM   3029  HE1 LYS P 195     -30.681-117.446 105.181  0.00 97.00      PROA   
ATOM   3030  HE2 LYS P 195     -32.177-116.935 106.067  0.00 97.00      PROA   
ATOM   3031  NZ  LYS P 195     -31.723-118.973 106.175  0.00 97.00      PROA   
ATOM   3032  HZ1 LYS P 195     -32.066-119.158 107.147  0.00 97.00      PROA   
ATOM   3033  HZ2 LYS P 195     -30.951-119.652 106.035  0.00 97.00      PROA   
ATOM   3034  HZ3 LYS P 195     -32.503-119.192 105.529  0.00 97.00      PROA   
ATOM   3035  C   LYS P 195     -27.180-114.239 109.297  0.00 97.00      PROA   
ATOM   3036  O   LYS P 195     -26.827-113.414 108.456  0.00 97.00      PROA   
ATOM   3037  N   LEU P 196     -26.835-114.099 110.585  0.00 97.00      PROA   
ATOM   3038  HN  LEU P 196     -27.235-114.712 111.266  0.00 97.00      PROA   
ATOM   3039  CA  LEU P 196     -26.056-113.003 111.090  0.00 97.00      PROA   
ATOM   3040  HA  LEU P 196     -26.214-112.123 110.481  0.00 97.00      PROA   
ATOM   3041  CB  LEU P 196     -26.504-112.651 112.445  0.00 97.00      PROA   
ATOM   3042  HB1 LEU P 196     -25.792-111.923 112.964  0.00 97.00      PROA   
ATOM   3043  HB2 LEU P 196     -26.577-113.526 113.142  0.00 97.00      PROA   
ATOM   3044  CG  LEU P 196     -27.875-111.998 112.186  0.00 97.00      PROA   
ATOM   3045  HG  LEU P 196     -27.529-111.678 113.056  0.00 97.00      PROA   
ATOM   3046  CD1 LEU P 196     -27.971-110.586 111.587  0.00 97.00      PROA   
ATOM   3047 HD11 LEU P 196     -27.957-110.765 110.560  0.00 97.00      PROA   
ATOM   3048 HD12 LEU P 196     -27.206-109.923 112.065  0.00 97.00      PROA   
ATOM   3049 HD13 LEU P 196     -28.962-110.080 111.791  0.00 97.00      PROA   
ATOM   3050  CD2 LEU P 196     -29.210-112.855 112.119  0.00 97.00      PROA   
ATOM   3051 HD21 LEU P 196     -29.143-113.792 112.759  0.00 97.00      PROA   
ATOM   3052 HD22 LEU P 196     -29.304-113.152 111.124  0.00 97.00      PROA   
ATOM   3053 HD23 LEU P 196     -30.099-112.310 112.550  0.00 97.00      PROA   
ATOM   3054  C   LEU P 196     -24.599-113.271 111.202  0.00 97.00      PROA   
ATOM   3055  O   LEU P 196     -24.182-114.391 111.480  0.00 97.00      PROA   
ATOM   3056  N   LEU P 197     -23.793-112.199 111.026  0.00 97.00      PROA   
ATOM   3057  HN  LEU P 197     -24.163-111.316 110.744  0.00 97.00      PROA   
ATOM   3058  CA  LEU P 197     -22.387-112.199 111.346  0.00 97.00      PROA   
ATOM   3059  HA  LEU P 197     -22.165-113.065 111.952  0.00 97.00      PROA   
ATOM   3060  CB  LEU P 197     -21.489-112.197 110.085  0.00 97.00      PROA   
ATOM   3061  HB1 LEU P 197     -21.734-111.305 109.467  0.00 97.00      PROA   
ATOM   3062  HB2 LEU P 197     -21.746-113.097 109.482  0.00 97.00      PROA   
ATOM   3063  CG  LEU P 197     -19.962-112.213 110.344  0.00 97.00      PROA   
ATOM   3064  HG  LEU P 197     -19.690-111.302 110.927  0.00 97.00      PROA   
ATOM   3065  CD1 LEU P 197     -19.513-113.446 111.151  0.00 97.00      PROA   
ATOM   3066 HD11 LEU P 197     -19.807-114.374 110.616  0.00 97.00      PROA   
ATOM   3067 HD12 LEU P 197     -19.975-113.449 112.159  0.00 97.00      PROA   
ATOM   3068 HD13 LEU P 197     -18.409-113.439 111.271  0.00 97.00      PROA   
ATOM   3069  CD2 LEU P 197     -19.189-112.144 109.015  0.00 97.00      PROA   
ATOM   3070 HD21 LEU P 197     -19.470-111.228 108.454  0.00 97.00      PROA   
ATOM   3071 HD22 LEU P 197     -19.425-113.031 108.389  0.00 97.00      PROA   
ATOM   3072 HD23 LEU P 197     -18.095-112.122 109.205  0.00 97.00      PROA   
ATOM   3073  C   LEU P 197     -22.128-110.968 112.184  0.00 97.00      PROA   
ATOM   3074  O   LEU P 197     -22.609-109.881 111.873  0.00 97.00      PROA   
ATOM   3075  N   LEU P 198     -21.374-111.134 113.295  0.00 97.00      PROA   
ATOM   3076  HN  LEU P 198     -20.971-112.019 113.505  0.00 97.00      PROA   
ATOM   3077  CA  LEU P 198     -21.049-110.093 114.246  0.00 97.00      PROA   
ATOM   3078  HA  LEU P 198     -21.220-109.121 113.801  0.00 97.00      PROA   
ATOM   3079  CB  LEU P 198     -21.778-110.211 115.621  0.00 97.00      PROA   
ATOM   3080  HB1 LEU P 198     -21.366-109.443 116.313  0.00 97.00      PROA   
ATOM   3081  HB2 LEU P 198     -21.569-111.209 116.065  0.00 97.00      PROA   
ATOM   3082  CG  LEU P 198     -23.316-110.005 115.640  0.00 97.00      PROA   
ATOM   3083  HG  LEU P 198     -23.601-109.941 116.721  0.00 97.00      PROA   
ATOM   3084  CD1 LEU P 198     -23.765-108.690 114.980  0.00 97.00      PROA   
ATOM   3085 HD11 LEU P 198     -23.568-108.709 113.891  0.00 97.00      PROA   
ATOM   3086 HD12 LEU P 198     -23.218-107.834 115.423  0.00 97.00      PROA   
ATOM   3087 HD13 LEU P 198     -24.854-108.534 115.135  0.00 97.00      PROA   
ATOM   3088  CD2 LEU P 198     -24.101-111.195 115.075  0.00 97.00      PROA   
ATOM   3089 HD21 LEU P 198     -23.726-112.152 115.489  0.00 97.00      PROA   
ATOM   3090 HD22 LEU P 198     -24.034-111.226 113.971  0.00 97.00      PROA   
ATOM   3091 HD23 LEU P 198     -25.164-111.074 115.342  0.00 97.00      PROA   
ATOM   3092  C   LEU P 198     -19.564-110.251 114.480  0.00 97.00      PROA   
ATOM   3093  O   LEU P 198     -18.973-111.249 114.071  0.00 97.00      PROA   
ATOM   3094  N   GLN P 199     -18.912-109.254 115.133  0.00 97.00      PROA   
ATOM   3095  HN  GLN P 199     -19.401-108.429 115.406  0.00 97.00      PROA   
ATOM   3096  CA  GLN P 199     -17.489-109.269 115.444  0.00 97.00      PROA   
ATOM   3097  HA  GLN P 199     -16.965-109.275 114.499  0.00 97.00      PROA   
ATOM   3098  CB  GLN P 199     -17.062-108.013 116.255  0.00 97.00      PROA   
ATOM   3099  HB1 GLN P 199     -15.962-108.058 116.418  0.00 97.00      PROA   
ATOM   3100  HB2 GLN P 199     -17.548-108.042 117.256  0.00 97.00      PROA   
ATOM   3101  CG  GLN P 199     -17.394-106.643 115.608  0.00 97.00      PROA   
ATOM   3102  HG1 GLN P 199     -16.804-105.833 116.086  0.00 97.00      PROA   
ATOM   3103  HG2 GLN P 199     -18.470-106.419 115.781  0.00 97.00      PROA   
ATOM   3104  CD  GLN P 199     -17.192-106.603 114.088  0.00 97.00      PROA   
ATOM   3105  OE1 GLN P 199     -18.163-106.526 113.327  0.00 97.00      PROA   
ATOM   3106  NE2 GLN P 199     -15.912-106.634 113.628  0.00 97.00      PROA   
ATOM   3107 HE21 GLN P 199     -15.776-106.576 112.641  0.00 97.00      PROA   
ATOM   3108 HE22 GLN P 199     -15.144-106.682 114.266  0.00 97.00      PROA   
ATOM   3109  C   GLN P 199     -17.060-110.519 116.209  0.00 97.00      PROA   
ATOM   3110  O   GLN P 199     -17.731-110.971 117.135  0.00 97.00      PROA   
ATOM   3111  N   ARG P 200     -15.930-111.132 115.790  0.00 97.00      PROA   
ATOM   3112  HN  ARG P 200     -15.354-110.747 115.075  0.00 97.00      PROA   
ATOM   3113  CA  ARG P 200     -15.607-112.484 116.169  0.00 97.00      PROA   
ATOM   3114  HA  ARG P 200     -16.075-112.738 117.108  0.00 97.00      PROA   
ATOM   3115  CB  ARG P 200     -16.085-113.421 115.029  0.00 97.00      PROA   
ATOM   3116  HB1 ARG P 200     -15.543-113.140 114.096  0.00 97.00      PROA   
ATOM   3117  HB2 ARG P 200     -17.162-113.221 114.832  0.00 97.00      PROA   
ATOM   3118  CG  ARG P 200     -15.890-114.922 115.276  0.00 97.00      PROA   
ATOM   3119  HG1 ARG P 200     -15.106-115.088 116.042  0.00 97.00      PROA   
ATOM   3120  HG2 ARG P 200     -15.494-115.347 114.330  0.00 97.00      PROA   
ATOM   3121  CD  ARG P 200     -17.145-115.698 115.699  0.00 97.00      PROA   
ATOM   3122  HD1 ARG P 200     -17.800-115.084 116.349  0.00 97.00      PROA   
ATOM   3123  HD2 ARG P 200     -16.859-116.616 116.264  0.00 97.00      PROA   
ATOM   3124  NE  ARG P 200     -17.911-116.067 114.461  0.00 97.00      PROA   
ATOM   3125  HE  ARG P 200     -18.554-115.422 114.060  0.00 97.00      PROA   
ATOM   3126  CZ  ARG P 200     -17.727-117.235 113.813  0.00 97.00      PROA   
ATOM   3127  NH1 ARG P 200     -16.837-118.147 114.223  0.00 97.00      PROA   
ATOM   3128 HH11 ARG P 200     -16.013-117.801 114.667  0.00 97.00      PROA   
ATOM   3129 HH12 ARG P 200     -16.712-118.970 113.668  0.00 97.00      PROA   
ATOM   3130  NH2 ARG P 200     -18.371-117.497 112.666  0.00 97.00      PROA   
ATOM   3131 HH21 ARG P 200     -18.886-116.774 112.220  0.00 97.00      PROA   
ATOM   3132 HH22 ARG P 200     -18.012-118.267 112.142  0.00 97.00      PROA   
ATOM   3133  C   ARG P 200     -14.095-112.562 116.275  0.00 97.00      PROA   
ATOM   3134  O   ARG P 200     -13.433-111.963 115.428  0.00 97.00      PROA   
ATOM   3135  N   PRO P 201     -13.470-113.248 117.240  0.00 97.00      PROA   
ATOM   3136  CD  PRO P 201     -14.083-113.653 118.513  0.00 97.00      PROA   
ATOM   3137  HD1 PRO P 201     -14.976-114.293 118.340  0.00 97.00      PROA   
ATOM   3138  HD2 PRO P 201     -14.370-112.743 119.085  0.00 97.00      PROA   
ATOM   3139  CA  PRO P 201     -12.046-113.558 117.178  0.00 97.00      PROA   
ATOM   3140  HA  PRO P 201     -11.482-112.694 116.853  0.00 97.00      PROA   
ATOM   3141  CB  PRO P 201     -11.684-113.935 118.629  0.00 97.00      PROA   
ATOM   3142  HB1 PRO P 201     -11.364-113.011 119.162  0.00 97.00      PROA   
ATOM   3143  HB2 PRO P 201     -10.871-114.683 118.706  0.00 97.00      PROA   
ATOM   3144  CG  PRO P 201     -12.996-114.429 119.263  0.00 97.00      PROA   
ATOM   3145  HG1 PRO P 201     -13.121-115.514 119.066  0.00 97.00      PROA   
ATOM   3146  HG2 PRO P 201     -13.030-114.264 120.358  0.00 97.00      PROA   
ATOM   3147  C   PRO P 201     -11.764-114.676 116.182  0.00 97.00      PROA   
ATOM   3148  O   PRO P 201     -11.144-114.408 115.155  0.00 97.00      PROA   
ATOM   3149  N   GLY P 202     -12.221-115.921 116.441  0.00 97.00      PROA   
ATOM   3150  HN  GLY P 202     -12.616-116.136 117.332  0.00 97.00      PROA   
ATOM   3151  CA  GLY P 202     -12.117-117.026 115.511  0.00 97.00      PROA   
ATOM   3152  HA1 GLY P 202     -12.272-117.900 116.109  0.00 97.00      PROA   
ATOM   3153  HA2 GLY P 202     -11.160-117.016 115.010  0.00 97.00      PROA   
ATOM   3154  C   GLY P 202     -13.217-117.022 114.498  0.00 97.00      PROA   
ATOM   3155  O   GLY P 202     -14.326-117.412 114.824  0.00 97.00      PROA   
ATOM   3156  N   LEU P 203     -12.927-116.602 113.248  0.00 97.00      PROA   
ATOM   3157  HN  LEU P 203     -11.995-116.306 113.057  0.00 97.00      PROA   
ATOM   3158  CA  LEU P 203     -13.868-116.440 112.147  0.00 97.00      PROA   
ATOM   3159  HA  LEU P 203     -14.652-115.799 112.512  0.00 97.00      PROA   
ATOM   3160  CB  LEU P 203     -13.218-115.694 110.944  0.00 97.00      PROA   
ATOM   3161  HB1 LEU P 203     -13.704-115.982 109.987  0.00 97.00      PROA   
ATOM   3162  HB2 LEU P 203     -12.152-116.001 110.879  0.00 97.00      PROA   
ATOM   3163  CG  LEU P 203     -13.290-114.140 111.010  0.00 97.00      PROA   
ATOM   3164  HG  LEU P 203     -12.697-113.760 110.142  0.00 97.00      PROA   
ATOM   3165  CD1 LEU P 203     -14.729-113.616 110.820  0.00 97.00      PROA   
ATOM   3166 HD11 LEU P 203     -15.377-113.939 111.661  0.00 97.00      PROA   
ATOM   3167 HD12 LEU P 203     -15.159-113.998 109.871  0.00 97.00      PROA   
ATOM   3168 HD13 LEU P 203     -14.729-112.506 110.785  0.00 97.00      PROA   
ATOM   3169  CD2 LEU P 203     -12.655-113.539 112.278  0.00 97.00      PROA   
ATOM   3170 HD21 LEU P 203     -11.609-113.892 112.393  0.00 97.00      PROA   
ATOM   3171 HD22 LEU P 203     -13.228-113.833 113.182  0.00 97.00      PROA   
ATOM   3172 HD23 LEU P 203     -12.649-112.430 112.220  0.00 97.00      PROA   
ATOM   3173  C   LEU P 203     -14.605-117.689 111.667  0.00 97.00      PROA   
ATOM   3174  O   LEU P 203     -15.752-117.584 111.240  0.00 97.00      PROA   
ATOM   3175  N   GLN P 204     -13.985-118.891 111.693  0.00 97.00      PROA   
ATOM   3176  HN  GLN P 204     -13.113-119.009 112.171  0.00 97.00      PROA   
ATOM   3177  CA  GLN P 204     -14.486-120.093 111.038  0.00 97.00      PROA   
ATOM   3178  HA  GLN P 204     -14.711-119.829 110.015  0.00 97.00      PROA   
ATOM   3179  CB  GLN P 204     -13.390-121.192 111.076  0.00 97.00      PROA   
ATOM   3180  HB1 GLN P 204     -13.261-121.535 112.126  0.00 97.00      PROA   
ATOM   3181  HB2 GLN P 204     -12.430-120.700 110.793  0.00 97.00      PROA   
ATOM   3182  CG  GLN P 204     -13.566-122.436 110.173  0.00 97.00      PROA   
ATOM   3183  HG1 GLN P 204     -14.311-123.121 110.627  0.00 97.00      PROA   
ATOM   3184  HG2 GLN P 204     -12.603-122.984 110.124  0.00 97.00      PROA   
ATOM   3185  CD  GLN P 204     -14.044-122.090 108.758  0.00 97.00      PROA   
ATOM   3186  OE1 GLN P 204     -15.233-121.888 108.491  0.00 97.00      PROA   
ATOM   3187  NE2 GLN P 204     -13.084-122.031 107.798  0.00 97.00      PROA   
ATOM   3188 HE21 GLN P 204     -13.376-121.826 106.865  0.00 97.00      PROA   
ATOM   3189 HE22 GLN P 204     -12.128-122.180 108.043  0.00 97.00      PROA   
ATOM   3190  C   GLN P 204     -15.754-120.648 111.680  0.00 97.00      PROA   
ATOM   3191  O   GLN P 204     -16.104-120.305 112.798  0.00 97.00      PROA   
ATOM   3192  N   LEU P 205     -16.488-121.545 110.988  0.00 97.00      PROA   
ATOM   3193  HN  LEU P 205     -16.263-121.763 110.040  0.00 97.00      PROA   
ATOM   3194  CA  LEU P 205     -17.433-122.417 111.650  0.00 97.00      PROA   
ATOM   3195  HA  LEU P 205     -17.289-122.365 112.720  0.00 97.00      PROA   
ATOM   3196  CB  LEU P 205     -18.918-122.099 111.350  0.00 97.00      PROA   
ATOM   3197  HB1 LEU P 205     -19.566-122.893 111.783  0.00 97.00      PROA   
ATOM   3198  HB2 LEU P 205     -19.063-122.087 110.248  0.00 97.00      PROA   
ATOM   3199  CG  LEU P 205     -19.414-120.753 111.928  0.00 97.00      PROA   
ATOM   3200  HG  LEU P 205     -18.695-119.965 111.609  0.00 97.00      PROA   
ATOM   3201  CD1 LEU P 205     -20.791-120.377 111.351  0.00 97.00      PROA   
ATOM   3202 HD11 LEU P 205     -21.542-121.148 111.625  0.00 97.00      PROA   
ATOM   3203 HD12 LEU P 205     -20.741-120.306 110.245  0.00 97.00      PROA   
ATOM   3204 HD13 LEU P 205     -21.126-119.398 111.756  0.00 97.00      PROA   
ATOM   3205  CD2 LEU P 205     -19.475-120.777 113.467  0.00 97.00      PROA   
ATOM   3206 HD21 LEU P 205     -18.472-120.954 113.905  0.00 97.00      PROA   
ATOM   3207 HD22 LEU P 205     -20.154-121.590 113.804  0.00 97.00      PROA   
ATOM   3208 HD23 LEU P 205     -19.864-119.812 113.856  0.00 97.00      PROA   
ATOM   3209  C   LEU P 205     -17.131-123.845 111.263  0.00 97.00      PROA   
ATOM   3210  O   LEU P 205     -17.330-124.268 110.126  0.00 97.00      PROA   
ATOM   3211  N   TYR P 206     -16.666-124.641 112.252  0.00 97.00      PROA   
ATOM   3212  HN  TYR P 206     -16.451-124.260 113.147  0.00 97.00      PROA   
ATOM   3213  CA  TYR P 206     -16.584-126.084 112.154  0.00 97.00      PROA   
ATOM   3214  HA  TYR P 206     -16.502-126.374 111.114  0.00 97.00      PROA   
ATOM   3215  CB  TYR P 206     -15.425-126.718 112.971  0.00 97.00      PROA   
ATOM   3216  HB1 TYR P 206     -15.320-127.801 112.748  0.00 97.00      PROA   
ATOM   3217  HB2 TYR P 206     -15.606-126.597 114.062  0.00 97.00      PROA   
ATOM   3218  CG  TYR P 206     -14.128-126.032 112.646  0.00 97.00      PROA   
ATOM   3219  CD1 TYR P 206     -13.311-126.459 111.581  0.00 97.00      PROA   
ATOM   3220  HD1 TYR P 206     -13.611-127.307 110.982  0.00 97.00      PROA   
ATOM   3221  CE1 TYR P 206     -12.116-125.782 111.289  0.00 97.00      PROA   
ATOM   3222  HE1 TYR P 206     -11.496-126.102 110.462  0.00 97.00      PROA   
ATOM   3223  CZ  TYR P 206     -11.740-124.669 112.056  0.00 97.00      PROA   
ATOM   3224  OH  TYR P 206     -10.595-123.915 111.724  0.00 97.00      PROA   
ATOM   3225  HH  TYR P 206     -10.636-123.087 112.221  0.00 97.00      PROA   
ATOM   3226  CD2 TYR P 206     -13.703-124.954 113.441  0.00 97.00      PROA   
ATOM   3227  HD2 TYR P 206     -14.296-124.629 114.284  0.00 97.00      PROA   
ATOM   3228  CE2 TYR P 206     -12.530-124.268 113.138  0.00 97.00      PROA   
ATOM   3229  HE2 TYR P 206     -12.255-123.420 113.742  0.00 97.00      PROA   
ATOM   3230  C   TYR P 206     -17.894-126.589 112.703  0.00 97.00      PROA   
ATOM   3231  O   TYR P 206     -18.519-125.932 113.535  0.00 97.00      PROA   
ATOM   3232  N   PHE P 207     -18.362-127.761 112.229  0.00 97.00      PROA   
ATOM   3233  HN  PHE P 207     -17.841-128.309 111.575  0.00 97.00      PROA   
ATOM   3234  CA  PHE P 207     -19.668-128.259 112.602  0.00 97.00      PROA   
ATOM   3235  HA  PHE P 207     -20.020-127.771 113.499  0.00 97.00      PROA   
ATOM   3236  CB  PHE P 207     -20.725-128.120 111.475  0.00 97.00      PROA   
ATOM   3237  HB1 PHE P 207     -21.671-128.638 111.739  0.00 97.00      PROA   
ATOM   3238  HB2 PHE P 207     -20.326-128.587 110.550  0.00 97.00      PROA   
ATOM   3239  CG  PHE P 207     -21.059-126.680 111.160  0.00 97.00      PROA   
ATOM   3240  CD1 PHE P 207     -20.245-125.921 110.300  0.00 97.00      PROA   
ATOM   3241  HD1 PHE P 207     -19.323-126.340 109.925  0.00 97.00      PROA   
ATOM   3242  CE1 PHE P 207     -20.622-124.631 109.911  0.00 97.00      PROA   
ATOM   3243  HE1 PHE P 207     -19.978-124.057 109.260  0.00 97.00      PROA   
ATOM   3244  CZ  PHE P 207     -21.825-124.083 110.371  0.00 97.00      PROA   
ATOM   3245  HZ  PHE P 207     -22.114-123.086 110.074  0.00 97.00      PROA   
ATOM   3246  CD2 PHE P 207     -22.264-126.116 111.618  0.00 97.00      PROA   
ATOM   3247  HD2 PHE P 207     -22.909-126.690 112.266  0.00 97.00      PROA   
ATOM   3248  CE2 PHE P 207     -22.647-124.826 111.227  0.00 97.00      PROA   
ATOM   3249  HE2 PHE P 207     -23.577-124.407 111.581  0.00 97.00      PROA   
ATOM   3250  C   PHE P 207     -19.547-129.714 112.930  0.00 97.00      PROA   
ATOM   3251  O   PHE P 207     -18.583-130.369 112.563  0.00 97.00      PROA   
ATOM   3252  N   SER P 208     -20.550-130.256 113.644  0.00 97.00      PROA   
ATOM   3253  HN  SER P 208     -21.276-129.688 114.020  0.00 97.00      PROA   
ATOM   3254  CA  SER P 208     -20.666-131.671 113.893  0.00 97.00      PROA   
ATOM   3255  HA  SER P 208     -20.219-132.211 113.069  0.00 97.00      PROA   
ATOM   3256  CB  SER P 208     -20.002-132.138 115.215  0.00 97.00      PROA   
ATOM   3257  HB1 SER P 208     -18.901-132.020 115.114  0.00 97.00      PROA   
ATOM   3258  HB2 SER P 208     -20.218-133.211 115.414  0.00 97.00      PROA   
ATOM   3259  OG  SER P 208     -20.431-131.341 116.314  0.00 97.00      PROA   
ATOM   3260  HG1 SER P 208     -20.303-131.854 117.119  0.00 97.00      PROA   
ATOM   3261  C   SER P 208     -22.134-131.996 113.877  0.00 97.00      PROA   
ATOM   3262  O   SER P 208     -22.979-131.132 114.095  0.00 97.00      PROA   
ATOM   3263  N   PHE P 209     -22.454-133.270 113.566  0.00 97.00      PROA   
ATOM   3264  HN  PHE P 209     -21.740-133.946 113.411  0.00 97.00      PROA   
ATOM   3265  CA  PHE P 209     -23.801-133.761 113.415  0.00 97.00      PROA   
ATOM   3266  HA  PHE P 209     -24.489-133.053 113.860  0.00 97.00      PROA   
ATOM   3267  CB  PHE P 209     -24.155-134.030 111.924  0.00 97.00      PROA   
ATOM   3268  HB1 PHE P 209     -24.565-135.045 111.747  0.00 97.00      PROA   
ATOM   3269  HB2 PHE P 209     -23.245-133.920 111.294  0.00 97.00      PROA   
ATOM   3270  CG  PHE P 209     -25.192-133.048 111.450  0.00 97.00      PROA   
ATOM   3271  CD1 PHE P 209     -26.538-133.248 111.799  0.00 97.00      PROA   
ATOM   3272  HD1 PHE P 209     -26.809-134.082 112.431  0.00 97.00      PROA   
ATOM   3273  CE1 PHE P 209     -27.533-132.385 111.328  0.00 97.00      PROA   
ATOM   3274  HE1 PHE P 209     -28.563-132.558 111.597  0.00 97.00      PROA   
ATOM   3275  CZ  PHE P 209     -27.190-131.311 110.497  0.00 97.00      PROA   
ATOM   3276  HZ  PHE P 209     -27.953-130.643 110.127  0.00 97.00      PROA   
ATOM   3277  CD2 PHE P 209     -24.857-131.964 110.617  0.00 97.00      PROA   
ATOM   3278  HD2 PHE P 209     -23.828-131.800 110.331  0.00 97.00      PROA   
ATOM   3279  CE2 PHE P 209     -25.852-131.100 110.142  0.00 97.00      PROA   
ATOM   3280  HE2 PHE P 209     -25.591-130.273 109.499  0.00 97.00      PROA   
ATOM   3281  C   PHE P 209     -23.903-135.025 114.232  0.00 97.00      PROA   
ATOM   3282  O   PHE P 209     -22.963-135.814 114.304  0.00 97.00      PROA   
ATOM   3283  N   TYR P 210     -25.057-135.217 114.907  0.00 97.00      PROA   
ATOM   3284  HN  TYR P 210     -25.799-134.553 114.850  0.00 97.00      PROA   
ATOM   3285  CA  TYR P 210     -25.262-136.293 115.849  0.00 97.00      PROA   
ATOM   3286  HA  TYR P 210     -24.540-137.083 115.689  0.00 97.00      PROA   
ATOM   3287  CB  TYR P 210     -25.238-135.803 117.328  0.00 97.00      PROA   
ATOM   3288  HB1 TYR P 210     -25.294-136.661 118.032  0.00 97.00      PROA   
ATOM   3289  HB2 TYR P 210     -26.120-135.153 117.507  0.00 97.00      PROA   
ATOM   3290  CG  TYR P 210     -24.023-134.962 117.669  0.00 97.00      PROA   
ATOM   3291  CD1 TYR P 210     -23.998-133.587 117.365  0.00 97.00      PROA   
ATOM   3292  HD1 TYR P 210     -24.830-133.147 116.837  0.00 97.00      PROA   
ATOM   3293  CE1 TYR P 210     -22.934-132.775 117.770  0.00 97.00      PROA   
ATOM   3294  HE1 TYR P 210     -22.942-131.721 117.533  0.00 97.00      PROA   
ATOM   3295  CZ  TYR P 210     -21.879-133.325 118.508  0.00 97.00      PROA   
ATOM   3296  OH  TYR P 210     -20.822-132.515 118.975  0.00 97.00      PROA   
ATOM   3297  HH  TYR P 210     -21.191-131.675 119.275  0.00 97.00      PROA   
ATOM   3298  CD2 TYR P 210     -22.957-135.498 118.414  0.00 97.00      PROA   
ATOM   3299  HD2 TYR P 210     -22.984-136.537 118.706  0.00 97.00      PROA   
ATOM   3300  CE2 TYR P 210     -21.888-134.688 118.822  0.00 97.00      PROA   
ATOM   3301  HE2 TYR P 210     -21.084-135.104 119.411  0.00 97.00      PROA   
ATOM   3302  C   TYR P 210     -26.644-136.836 115.569  0.00 97.00      PROA   
ATOM   3303  O   TYR P 210     -27.467-136.171 114.940  0.00 97.00      PROA   
ATOM   3304  N   MET P 211     -26.932-138.071 116.045  0.00 97.00      PROA   
ATOM   3305  HN  MET P 211     -26.238-138.619 116.508  0.00 97.00      PROA   
ATOM   3306  CA  MET P 211     -28.270-138.625 116.035  0.00 97.00      PROA   
ATOM   3307  HA  MET P 211     -28.979-137.892 115.684  0.00 97.00      PROA   
ATOM   3308  CB  MET P 211     -28.368-139.893 115.145  0.00 97.00      PROA   
ATOM   3309  HB1 MET P 211     -29.343-140.396 115.325  0.00 97.00      PROA   
ATOM   3310  HB2 MET P 211     -27.554-140.597 115.430  0.00 97.00      PROA   
ATOM   3311  CG  MET P 211     -28.264-139.591 113.638  0.00 97.00      PROA   
ATOM   3312  HG1 MET P 211     -27.420-138.890 113.464  0.00 97.00      PROA   
ATOM   3313  HG2 MET P 211     -29.193-139.058 113.345  0.00 97.00      PROA   
ATOM   3314  SD  MET P 211     -28.034-141.055 112.577  0.00 97.00      PROA   
ATOM   3315  CE  MET P 211     -29.619-141.871 112.914  0.00 97.00      PROA   
ATOM   3316  HE1 MET P 211     -30.467-141.183 112.712  0.00 97.00      PROA   
ATOM   3317  HE2 MET P 211     -29.688-142.207 113.970  0.00 97.00      PROA   
ATOM   3318  HE3 MET P 211     -29.745-142.763 112.265  0.00 97.00      PROA   
ATOM   3319  C   MET P 211     -28.628-138.994 117.454  0.00 97.00      PROA   
ATOM   3320  O   MET P 211     -28.184-140.028 117.945  0.00 97.00      PROA   
ATOM   3321  N   GLY P 212     -29.466-138.169 118.145  0.00 97.00      PROA   
ATOM   3322  HN  GLY P 212     -29.906-137.396 117.688  0.00 97.00      PROA   
ATOM   3323  CA  GLY P 212     -29.800-138.304 119.560  0.00 97.00      PROA   
ATOM   3324  HA1 GLY P 212     -30.582-139.043 119.644  0.00 97.00      PROA   
ATOM   3325  HA2 GLY P 212     -30.124-137.332 119.890  0.00 97.00      PROA   
ATOM   3326  C   GLY P 212     -28.645-138.689 120.461  0.00 97.00      PROA   
ATOM   3327  O   GLY P 212     -27.637-137.992 120.556  0.00 97.00      PROA   
ATOM   3328  N   SER P 213     -28.785-139.844 121.146  0.00 97.00      PROA   
ATOM   3329  HN  SER P 213     -29.645-140.344 121.070  0.00 97.00      PROA   
ATOM   3330  CA  SER P 213     -27.780-140.402 122.037  0.00 97.00      PROA   
ATOM   3331  HA  SER P 213     -27.332-139.580 122.581  0.00 97.00      PROA   
ATOM   3332  CB  SER P 213     -28.441-141.351 123.080  0.00 97.00      PROA   
ATOM   3333  HB1 SER P 213     -28.891-142.228 122.566  0.00 97.00      PROA   
ATOM   3334  HB2 SER P 213     -29.257-140.799 123.593  0.00 97.00      PROA   
ATOM   3335  OG  SER P 213     -27.532-141.802 124.084  0.00 97.00      PROA   
ATOM   3336  HG1 SER P 213     -26.792-142.191 123.603  0.00 97.00      PROA   
ATOM   3337  C   SER P 213     -26.643-141.138 121.309  0.00 97.00      PROA   
ATOM   3338  O   SER P 213     -26.060-142.080 121.846  0.00 97.00      PROA   
ATOM   3339  N   LYS P 214     -26.253-140.733 120.077  0.00 97.00      PROA   
ATOM   3340  HN  LYS P 214     -26.757-140.032 119.578  0.00 97.00      PROA   
ATOM   3341  CA  LYS P 214     -25.016-141.229 119.500  0.00 97.00      PROA   
ATOM   3342  HA  LYS P 214     -24.321-141.367 120.318  0.00 97.00      PROA   
ATOM   3343  CB  LYS P 214     -25.126-142.614 118.810  0.00 97.00      PROA   
ATOM   3344  HB1 LYS P 214     -25.301-143.362 119.617  0.00 97.00      PROA   
ATOM   3345  HB2 LYS P 214     -24.158-142.874 118.329  0.00 97.00      PROA   
ATOM   3346  CG  LYS P 214     -26.263-142.741 117.782  0.00 97.00      PROA   
ATOM   3347  HG1 LYS P 214     -26.203-141.884 117.075  0.00 97.00      PROA   
ATOM   3348  HG2 LYS P 214     -27.244-142.675 118.301  0.00 97.00      PROA   
ATOM   3349  CD  LYS P 214     -26.190-144.040 116.958  0.00 97.00      PROA   
ATOM   3350  HD1 LYS P 214     -25.244-144.010 116.368  0.00 97.00      PROA   
ATOM   3351  HD2 LYS P 214     -27.037-144.041 116.236  0.00 97.00      PROA   
ATOM   3352  CE  LYS P 214     -26.224-145.325 117.801  0.00 97.00      PROA   
ATOM   3353  HE1 LYS P 214     -27.187-145.407 118.348  0.00 97.00      PROA   
ATOM   3354  HE2 LYS P 214     -25.390-145.349 118.533  0.00 97.00      PROA   
ATOM   3355  NZ  LYS P 214     -26.083-146.519 116.933  0.00 97.00      PROA   
ATOM   3356  HZ1 LYS P 214     -25.167-146.474 116.442  0.00 97.00      PROA   
ATOM   3357  HZ2 LYS P 214     -26.849-146.528 116.230  0.00 97.00      PROA   
ATOM   3358  HZ3 LYS P 214     -26.124-147.384 117.508  0.00 97.00      PROA   
ATOM   3359  C   LYS P 214     -24.315-140.248 118.582  0.00 97.00      PROA   
ATOM   3360  O   LYS P 214     -24.910-139.583 117.737  0.00 97.00      PROA   
ATOM   3361  N   THR P 215     -22.973-140.171 118.737  0.00 97.00      PROA   
ATOM   3362  HN  THR P 215     -22.519-140.664 119.477  0.00 97.00      PROA   
ATOM   3363  CA  THR P 215     -22.045-139.509 117.841  0.00 97.00      PROA   
ATOM   3364  HA  THR P 215     -22.372-138.485 117.722  0.00 97.00      PROA   
ATOM   3365  CB  THR P 215     -20.622-139.525 118.395  0.00 97.00      PROA   
ATOM   3366  HB  THR P 215     -19.868-139.246 117.622  0.00 97.00      PROA   
ATOM   3367  OG1 THR P 215     -20.298-140.811 118.917  0.00 97.00      PROA   
ATOM   3368  HG1 THR P 215     -20.314-141.413 118.171  0.00 97.00      PROA   
ATOM   3369  CG2 THR P 215     -20.501-138.518 119.551  0.00 97.00      PROA   
ATOM   3370 HG21 THR P 215     -21.259-138.725 120.335  0.00 97.00      PROA   
ATOM   3371 HG22 THR P 215     -20.634-137.482 119.182  0.00 97.00      PROA   
ATOM   3372 HG23 THR P 215     -19.493-138.601 120.013  0.00 97.00      PROA   
ATOM   3373  C   THR P 215     -21.995-140.134 116.460  0.00 97.00      PROA   
ATOM   3374  O   THR P 215     -21.948-141.355 116.318  0.00 97.00      PROA   
ATOM   3375  N   LEU P 216     -21.923-139.288 115.410  0.00 97.00      PROA   
ATOM   3376  HN  LEU P 216     -22.073-138.308 115.526  0.00 97.00      PROA   
ATOM   3377  CA  LEU P 216     -21.486-139.695 114.089  0.00 97.00      PROA   
ATOM   3378  HA  LEU P 216     -21.674-140.751 113.965  0.00 97.00      PROA   
ATOM   3379  CB  LEU P 216     -22.224-138.925 112.969  0.00 97.00      PROA   
ATOM   3380  HB1 LEU P 216     -21.832-139.214 111.970  0.00 97.00      PROA   
ATOM   3381  HB2 LEU P 216     -22.048-137.836 113.101  0.00 97.00      PROA   
ATOM   3382  CG  LEU P 216     -23.753-139.174 112.952  0.00 97.00      PROA   
ATOM   3383  HG  LEU P 216     -24.179-138.836 113.926  0.00 97.00      PROA   
ATOM   3384  CD1 LEU P 216     -24.433-138.349 111.846  0.00 97.00      PROA   
ATOM   3385 HD11 LEU P 216     -24.057-138.661 110.848  0.00 97.00      PROA   
ATOM   3386 HD12 LEU P 216     -24.223-137.270 111.986  0.00 97.00      PROA   
ATOM   3387 HD13 LEU P 216     -25.532-138.506 111.871  0.00 97.00      PROA   
ATOM   3388  CD2 LEU P 216     -24.095-140.666 112.779  0.00 97.00      PROA   
ATOM   3389 HD21 LEU P 216     -23.718-141.265 113.633  0.00 97.00      PROA   
ATOM   3390 HD22 LEU P 216     -23.653-141.054 111.838  0.00 97.00      PROA   
ATOM   3391 HD23 LEU P 216     -25.194-140.796 112.727  0.00 97.00      PROA   
ATOM   3392  C   LEU P 216     -19.980-139.520 114.005  0.00 97.00      PROA   
ATOM   3393  O   LEU P 216     -19.351-139.101 114.974  0.00 97.00      PROA   
ATOM   3394  N   ARG P 217     -19.348-139.884 112.859  0.00 97.00      PROA   
ATOM   3395  HN  ARG P 217     -19.868-140.250 112.091  0.00 97.00      PROA   
ATOM   3396  CA  ARG P 217     -17.907-139.780 112.672  0.00 97.00      PROA   
ATOM   3397  HA  ARG P 217     -17.438-140.181 113.562  0.00 97.00      PROA   
ATOM   3398  CB  ARG P 217     -17.378-140.596 111.462  0.00 97.00      PROA   
ATOM   3399  HB1 ARG P 217     -16.293-140.379 111.327  0.00 97.00      PROA   
ATOM   3400  HB2 ARG P 217     -17.909-140.262 110.544  0.00 97.00      PROA   
ATOM   3401  CG  ARG P 217     -17.498-142.126 111.595  0.00 97.00      PROA   
ATOM   3402  HG1 ARG P 217     -18.564-142.410 111.736  0.00 97.00      PROA   
ATOM   3403  HG2 ARG P 217     -16.938-142.452 112.500  0.00 97.00      PROA   
ATOM   3404  CD  ARG P 217     -16.950-142.844 110.350  0.00 97.00      PROA   
ATOM   3405  HD1 ARG P 217     -15.905-142.534 110.123  0.00 97.00      PROA   
ATOM   3406  HD2 ARG P 217     -17.582-142.602 109.468  0.00 97.00      PROA   
ATOM   3407  NE  ARG P 217     -17.023-144.325 110.558  0.00 97.00      PROA   
ATOM   3408  HE  ARG P 217     -17.811-144.824 110.209  0.00 97.00      PROA   
ATOM   3409  CZ  ARG P 217     -16.057-145.059 111.152  0.00 97.00      PROA   
ATOM   3410  NH1 ARG P 217     -14.957-144.510 111.689  0.00 97.00      PROA   
ATOM   3411 HH11 ARG P 217     -14.877-143.519 111.698  0.00 97.00      PROA   
ATOM   3412 HH12 ARG P 217     -14.278-145.102 112.116  0.00 97.00      PROA   
ATOM   3413  NH2 ARG P 217     -16.198-146.396 111.204  0.00 97.00      PROA   
ATOM   3414 HH21 ARG P 217     -17.009-146.814 110.806  0.00 97.00      PROA   
ATOM   3415 HH22 ARG P 217     -15.474-146.944 111.614  0.00 97.00      PROA   
ATOM   3416  C   ARG P 217     -17.403-138.349 112.533  0.00 97.00      PROA   
ATOM   3417  O   ARG P 217     -17.047-137.894 111.446  0.00 97.00      PROA   
ATOM   3418  N   GLY P 218     -17.346-137.622 113.671  0.00 97.00      PROA   
ATOM   3419  HN  GLY P 218     -17.768-138.015 114.487  0.00 97.00      PROA   
ATOM   3420  CA  GLY P 218     -16.699-136.337 113.849  0.00 97.00      PROA   
ATOM   3421  HA1 GLY P 218     -16.796-136.083 114.894  0.00 97.00      PROA   
ATOM   3422  HA2 GLY P 218     -17.182-135.628 113.192  0.00 97.00      PROA   
ATOM   3423  C   GLY P 218     -15.226-136.330 113.548  0.00 97.00      PROA   
ATOM   3424  O   GLY P 218     -14.578-137.374 113.490  0.00 97.00      PROA   
ATOM   3425  N   ARG P 219     -14.676-135.106 113.401  0.00 97.00      PROA   
ATOM   3426  HN  ARG P 219     -15.245-134.290 113.475  0.00 97.00      PROA   
ATOM   3427  CA  ARG P 219     -13.281-134.844 113.144  0.00 97.00      PROA   
ATOM   3428  HA  ARG P 219     -12.743-135.080 114.051  0.00 97.00      PROA   
ATOM   3429  CB  ARG P 219     -12.655-135.645 111.945  0.00 97.00      PROA   
ATOM   3430  HB1 ARG P 219     -12.606-136.712 112.254  0.00 97.00      PROA   
ATOM   3431  HB2 ARG P 219     -11.601-135.340 111.787  0.00 97.00      PROA   
ATOM   3432  CG  ARG P 219     -13.446-135.614 110.616  0.00 97.00      PROA   
ATOM   3433  HG1 ARG P 219     -13.596-134.565 110.279  0.00 97.00      PROA   
ATOM   3434  HG2 ARG P 219     -14.450-136.051 110.799  0.00 97.00      PROA   
ATOM   3435  CD  ARG P 219     -12.815-136.415 109.465  0.00 97.00      PROA   
ATOM   3436  HD1 ARG P 219     -13.550-136.507 108.630  0.00 97.00      PROA   
ATOM   3437  HD2 ARG P 219     -12.499-137.424 109.805  0.00 97.00      PROA   
ATOM   3438  NE  ARG P 219     -11.625-135.638 108.997  0.00 97.00      PROA   
ATOM   3439  HE  ARG P 219     -11.320-134.848 109.531  0.00 97.00      PROA   
ATOM   3440  CZ  ARG P 219     -11.143-135.664 107.742  0.00 97.00      PROA   
ATOM   3441  NH1 ARG P 219     -11.285-136.749 106.984  0.00 97.00      PROA   
ATOM   3442 HH11 ARG P 219     -11.590-137.551 107.482  0.00 97.00      PROA   
ATOM   3443 HH12 ARG P 219     -10.755-136.800 106.144  0.00 97.00      PROA   
ATOM   3444  NH2 ARG P 219     -10.482-134.593 107.273  0.00 97.00      PROA   
ATOM   3445 HH21 ARG P 219     -10.365-134.476 106.294  0.00 97.00      PROA   
ATOM   3446 HH22 ARG P 219     -10.400-133.793 107.876  0.00 97.00      PROA   
ATOM   3447  C   ARG P 219     -13.220-133.344 112.972  0.00 97.00      PROA   
ATOM   3448  O   ARG P 219     -13.872-132.601 113.702  0.00 97.00      PROA   
ATOM   3449  N   ASP P 220     -12.456-132.862 111.977  0.00 97.00      PROA   
ATOM   3450  HN  ASP P 220     -11.833-133.467 111.481  0.00 97.00      PROA   
ATOM   3451  CA  ASP P 220     -12.474-131.542 111.397  0.00 97.00      PROA   
ATOM   3452  HA  ASP P 220     -12.579-130.805 112.183  0.00 97.00      PROA   
ATOM   3453  CB  ASP P 220     -11.119-131.303 110.648  0.00 97.00      PROA   
ATOM   3454  HB1 ASP P 220     -10.327-131.193 111.424  0.00 97.00      PROA   
ATOM   3455  HB2 ASP P 220     -11.132-130.369 110.057  0.00 97.00      PROA   
ATOM   3456  CG  ASP P 220     -10.661-132.476 109.770  0.00 97.00      PROA   
ATOM   3457  OD1 ASP P 220     -10.387-132.237 108.568  0.00 97.00      PROA   
ATOM   3458  OD2 ASP P 220     -10.496-133.601 110.304  0.00 97.00      PROA   
ATOM   3459  C   ASP P 220     -13.680-131.424 110.455  0.00 97.00      PROA   
ATOM   3460  O   ASP P 220     -13.558-131.162 109.259  0.00 97.00      PROA   
ATOM   3461  N   THR P 221     -14.908-131.646 110.983  0.00 97.00      PROA   
ATOM   3462  HN  THR P 221     -15.006-131.865 111.953  0.00 97.00      PROA   
ATOM   3463  CA  THR P 221     -16.106-131.795 110.173  0.00 97.00      PROA   
ATOM   3464  HA  THR P 221     -15.783-132.332 109.292  0.00 97.00      PROA   
ATOM   3465  CB  THR P 221     -17.171-132.697 110.800  0.00 97.00      PROA   
ATOM   3466  HB  THR P 221     -18.193-132.494 110.402  0.00 97.00      PROA   
ATOM   3467  OG1 THR P 221     -17.180-132.589 112.217  0.00 97.00      PROA   
ATOM   3468  HG1 THR P 221     -17.534-131.714 112.405  0.00 97.00      PROA   
ATOM   3469  CG2 THR P 221     -16.814-134.158 110.483  0.00 97.00      PROA   
ATOM   3470 HG21 THR P 221     -15.831-134.403 110.929  0.00 97.00      PROA   
ATOM   3471 HG22 THR P 221     -16.759-134.327 109.388  0.00 97.00      PROA   
ATOM   3472 HG23 THR P 221     -17.571-134.844 110.918  0.00 97.00      PROA   
ATOM   3473  C   THR P 221     -16.721-130.509 109.632  0.00 97.00      PROA   
ATOM   3474  O   THR P 221     -16.830-129.483 110.300  0.00 97.00      PROA   
ATOM   3475  N   SER P 222     -17.159-130.580 108.354  0.00 97.00      PROA   
ATOM   3476  HN  SER P 222     -16.967-131.396 107.814  0.00 97.00      PROA   
ATOM   3477  CA  SER P 222     -17.852-129.537 107.623  0.00 97.00      PROA   
ATOM   3478  HA  SER P 222     -17.398-128.589 107.876  0.00 97.00      PROA   
ATOM   3479  CB  SER P 222     -17.747-129.777 106.097  0.00 97.00      PROA   
ATOM   3480  HB1 SER P 222     -18.113-128.902 105.519  0.00 97.00      PROA   
ATOM   3481  HB2 SER P 222     -18.356-130.665 105.815  0.00 97.00      PROA   
ATOM   3482  OG  SER P 222     -16.398-130.056 105.727  0.00 97.00      PROA   
ATOM   3483  HG1 SER P 222     -15.835-129.439 106.204  0.00 97.00      PROA   
ATOM   3484  C   SER P 222     -19.325-129.488 108.002  0.00 97.00      PROA   
ATOM   3485  O   SER P 222     -19.814-130.325 108.757  0.00 97.00      PROA   
ATOM   3486  N   SER P 223     -20.068-128.477 107.484  0.00 97.00      PROA   
ATOM   3487  HN  SER P 223     -19.650-127.776 106.909  0.00 97.00      PROA   
ATOM   3488  CA  SER P 223     -21.449-128.164 107.816  0.00 97.00      PROA   
ATOM   3489  HA  SER P 223     -21.483-127.895 108.856  0.00 97.00      PROA   
ATOM   3490  CB  SER P 223     -21.934-126.962 106.974  0.00 97.00      PROA   
ATOM   3491  HB1 SER P 223     -22.921-126.599 107.333  0.00 97.00      PROA   
ATOM   3492  HB2 SER P 223     -22.032-127.256 105.906  0.00 97.00      PROA   
ATOM   3493  OG  SER P 223     -20.994-125.895 107.046  0.00 97.00      PROA   
ATOM   3494  HG1 SER P 223     -21.055-125.532 107.934  0.00 97.00      PROA   
ATOM   3495  C   SER P 223     -22.463-129.273 107.629  0.00 97.00      PROA   
ATOM   3496  O   SER P 223     -23.367-129.420 108.451  0.00 97.00      PROA   
ATOM   3497  N   GLU P 224     -22.341-130.068 106.546  0.00 97.00      PROA   
ATOM   3498  HN  GLU P 224     -21.558-129.978 105.940  0.00 97.00      PROA   
ATOM   3499  CA  GLU P 224     -23.333-131.047 106.158  0.00 97.00      PROA   
ATOM   3500  HA  GLU P 224     -24.090-131.128 106.927  0.00 97.00      PROA   
ATOM   3501  CB  GLU P 224     -24.053-130.690 104.827  0.00 97.00      PROA   
ATOM   3502  HB1 GLU P 224     -24.603-131.595 104.481  0.00 97.00      PROA   
ATOM   3503  HB2 GLU P 224     -23.308-130.445 104.040  0.00 97.00      PROA   
ATOM   3504  CG  GLU P 224     -25.076-129.538 104.947  0.00 97.00      PROA   
ATOM   3505  HG1 GLU P 224     -24.598-128.551 104.783  0.00 97.00      PROA   
ATOM   3506  HG2 GLU P 224     -25.551-129.543 105.952  0.00 97.00      PROA   
ATOM   3507  CD  GLU P 224     -26.190-129.744 103.927  0.00 97.00      PROA   
ATOM   3508  OE1 GLU P 224     -26.903-130.771 104.064  0.00 97.00      PROA   
ATOM   3509  OE2 GLU P 224     -26.329-128.907 103.000  0.00 97.00      PROA   
ATOM   3510  C   GLU P 224     -22.712-132.420 106.020  0.00 97.00      PROA   
ATOM   3511  O   GLU P 224     -21.495-132.587 105.947  0.00 97.00      PROA   
ATOM   3512  N   TYR P 225     -23.592-133.445 105.973  0.00 97.00      PROA   
ATOM   3513  HN  TYR P 225     -24.569-133.256 106.023  0.00 97.00      PROA   
ATOM   3514  CA  TYR P 225     -23.265-134.828 105.716  0.00 97.00      PROA   
ATOM   3515  HA  TYR P 225     -22.244-134.903 105.370  0.00 97.00      PROA   
ATOM   3516  CB  TYR P 225     -23.485-135.731 106.978  0.00 97.00      PROA   
ATOM   3517  HB1 TYR P 225     -22.920-135.295 107.831  0.00 97.00      PROA   
ATOM   3518  HB2 TYR P 225     -23.076-136.745 106.783  0.00 97.00      PROA   
ATOM   3519  CG  TYR P 225     -24.937-135.871 107.404  0.00 97.00      PROA   
ATOM   3520  CD1 TYR P 225     -25.661-137.043 107.111  0.00 97.00      PROA   
ATOM   3521  HD1 TYR P 225     -25.183-137.849 106.575  0.00 97.00      PROA   
ATOM   3522  CE1 TYR P 225     -27.006-137.166 107.486  0.00 97.00      PROA   
ATOM   3523  HE1 TYR P 225     -27.551-138.067 107.246  0.00 97.00      PROA   
ATOM   3524  CZ  TYR P 225     -27.648-136.112 108.146  0.00 97.00      PROA   
ATOM   3525  OH  TYR P 225     -29.015-136.207 108.482  0.00 97.00      PROA   
ATOM   3526  HH  TYR P 225     -29.303-137.105 108.302  0.00 97.00      PROA   
ATOM   3527  CD2 TYR P 225     -25.584-134.840 108.110  0.00 97.00      PROA   
ATOM   3528  HD2 TYR P 225     -25.045-133.938 108.359  0.00 97.00      PROA   
ATOM   3529  CE2 TYR P 225     -26.933-134.953 108.465  0.00 97.00      PROA   
ATOM   3530  HE2 TYR P 225     -27.428-134.140 108.974  0.00 97.00      PROA   
ATOM   3531  C   TYR P 225     -24.203-135.185 104.576  0.00 97.00      PROA   
ATOM   3532  O   TYR P 225     -25.184-134.478 104.350  0.00 97.00      PROA   
ATOM   3533  N   GLN P 226     -23.939-136.275 103.811  0.00 97.00      PROA   
ATOM   3534  HN  GLN P 226     -23.139-136.851 103.960  0.00 97.00      PROA   
ATOM   3535  CA  GLN P 226     -24.853-136.679 102.754  0.00 97.00      PROA   
ATOM   3536  HA  GLN P 226     -25.805-136.223 102.972  0.00 97.00      PROA   
ATOM   3537  CB  GLN P 226     -24.441-136.226 101.320  0.00 97.00      PROA   
ATOM   3538  HB1 GLN P 226     -24.847-136.927 100.556  0.00 97.00      PROA   
ATOM   3539  HB2 GLN P 226     -23.334-136.265 101.234  0.00 97.00      PROA   
ATOM   3540  CG  GLN P 226     -24.943-134.813 100.932  0.00 97.00      PROA   
ATOM   3541  HG1 GLN P 226     -24.724-134.605  99.865  0.00 97.00      PROA   
ATOM   3542  HG2 GLN P 226     -24.423-134.058 101.561  0.00 97.00      PROA   
ATOM   3543  CD  GLN P 226     -26.459-134.702 101.144  0.00 97.00      PROA   
ATOM   3544  OE1 GLN P 226     -27.202-135.670 100.942  0.00 97.00      PROA   
ATOM   3545  NE2 GLN P 226     -26.924-133.508 101.604  0.00 97.00      PROA   
ATOM   3546 HE21 GLN P 226     -27.851-133.494 101.980  0.00 97.00      PROA   
ATOM   3547 HE22 GLN P 226     -26.299-132.760 101.814  0.00 97.00      PROA   
ATOM   3548  C   GLN P 226     -25.215-138.136 102.808  0.00 97.00      PROA   
ATOM   3549  O   GLN P 226     -24.505-138.966 103.371  0.00 97.00      PROA   
ATOM   3550  N   ILE P 227     -26.412-138.445 102.248  0.00 97.00      PROA   
ATOM   3551  HN  ILE P 227     -26.922-137.744 101.753  0.00 97.00      PROA   
ATOM   3552  CA  ILE P 227     -27.107-139.691 102.483  0.00 97.00      PROA   
ATOM   3553  HA  ILE P 227     -26.480-140.334 103.084  0.00 97.00      PROA   
ATOM   3554  CB  ILE P 227     -28.442-139.510 103.211  0.00 97.00      PROA   
ATOM   3555  HB  ILE P 227     -29.259-139.272 102.491  0.00 97.00      PROA   
ATOM   3556  CG2 ILE P 227     -28.762-140.845 103.917  0.00 97.00      PROA   
ATOM   3557 HG21 ILE P 227     -27.991-141.072 104.684  0.00 97.00      PROA   
ATOM   3558 HG22 ILE P 227     -28.800-141.685 103.197  0.00 97.00      PROA   
ATOM   3559 HG23 ILE P 227     -29.741-140.791 104.431  0.00 97.00      PROA   
ATOM   3560  CG1 ILE P 227     -28.402-138.330 104.222  0.00 97.00      PROA   
ATOM   3561 HG11 ILE P 227     -28.180-137.377 103.692  0.00 97.00      PROA   
ATOM   3562 HG12 ILE P 227     -27.583-138.515 104.951  0.00 97.00      PROA   
ATOM   3563  CD  ILE P 227     -29.724-138.125 104.972  0.00 97.00      PROA   
ATOM   3564  HD1 ILE P 227     -29.917-138.961 105.677  0.00 97.00      PROA   
ATOM   3565  HD2 ILE P 227     -30.569-138.069 104.253  0.00 97.00      PROA   
ATOM   3566  HD3 ILE P 227     -29.696-137.179 105.555  0.00 97.00      PROA   
ATOM   3567  C   ILE P 227     -27.323-140.359 101.143  0.00 97.00      PROA   
ATOM   3568  O   ILE P 227     -27.854-139.768 100.207  0.00 97.00      PROA   
ATOM   3569  N   LEU P 228     -26.894-141.633 101.014  0.00 97.00      PROA   
ATOM   3570  HN  LEU P 228     -26.480-142.105 101.789  0.00 97.00      PROA   
ATOM   3571  CA  LEU P 228     -26.793-142.323  99.743  0.00 97.00      PROA   
ATOM   3572  HA  LEU P 228     -26.741-141.601  98.938  0.00 97.00      PROA   
ATOM   3573  CB  LEU P 228     -25.506-143.192  99.710  0.00 97.00      PROA   
ATOM   3574  HB1 LEU P 228     -25.505-143.787  98.770  0.00 97.00      PROA   
ATOM   3575  HB2 LEU P 228     -25.507-143.905 100.562  0.00 97.00      PROA   
ATOM   3576  CG  LEU P 228     -24.163-142.402  99.727  0.00 97.00      PROA   
ATOM   3577  HG  LEU P 228     -24.258-141.559  99.002  0.00 97.00      PROA   
ATOM   3578  CD1 LEU P 228     -23.768-141.812 101.098  0.00 97.00      PROA   
ATOM   3579 HD11 LEU P 228     -23.772-142.606 101.874  0.00 97.00      PROA   
ATOM   3580 HD12 LEU P 228     -24.454-141.000 101.408  0.00 97.00      PROA   
ATOM   3581 HD13 LEU P 228     -22.746-141.380 101.045  0.00 97.00      PROA   
ATOM   3582  CD2 LEU P 228     -23.013-143.299  99.234  0.00 97.00      PROA   
ATOM   3583 HD21 LEU P 228     -23.231-143.694  98.220  0.00 97.00      PROA   
ATOM   3584 HD22 LEU P 228     -22.874-144.154  99.929  0.00 97.00      PROA   
ATOM   3585 HD23 LEU P 228     -22.065-142.722  99.194  0.00 97.00      PROA   
ATOM   3586  C   LEU P 228     -28.022-143.185  99.496  0.00 97.00      PROA   
ATOM   3587  O   LEU P 228     -28.059-143.971  98.552  0.00 97.00      PROA   
ATOM   3588  N   THR P 229     -29.044-143.008 100.361  0.00 97.00      PROA   
ATOM   3589  HN  THR P 229     -28.920-142.284 101.033  0.00 97.00      PROA   
ATOM   3590  CA  THR P 229     -30.286-143.750 100.494  0.00 97.00      PROA   
ATOM   3591  HA  THR P 229     -31.042-143.275  99.886  0.00 97.00      PROA   
ATOM   3592  CB  THR P 229     -30.233-145.265 100.205  0.00 97.00      PROA   
ATOM   3593  HB  THR P 229     -29.280-145.677 100.608  0.00 97.00      PROA   
ATOM   3594  OG1 THR P 229     -30.278-145.495  98.804  0.00 97.00      PROA   
ATOM   3595  HG1 THR P 229     -29.522-145.021  98.448  0.00 97.00      PROA   
ATOM   3596  CG2 THR P 229     -31.403-146.089 100.794  0.00 97.00      PROA   
ATOM   3597 HG21 THR P 229     -32.378-145.744 100.401  0.00 97.00      PROA   
ATOM   3598 HG22 THR P 229     -31.433-146.045 101.897  0.00 97.00      PROA   
ATOM   3599 HG23 THR P 229     -31.283-147.156 100.507  0.00 97.00      PROA   
ATOM   3600  C   THR P 229     -30.616-143.529 101.942  0.00 97.00      PROA   
ATOM   3601  O   THR P 229     -30.067-144.217 102.799  0.00 97.00      PROA   
ATOM   3602  N   ALA P 230     -31.482-142.543 102.292  0.00 97.00      PROA   
ATOM   3603  HN  ALA P 230     -31.858-141.891 101.637  0.00 97.00      PROA   
ATOM   3604  CA  ALA P 230     -31.960-142.414 103.659  0.00 97.00      PROA   
ATOM   3605  HA  ALA P 230     -31.098-142.460 104.305  0.00 97.00      PROA   
ATOM   3606  CB  ALA P 230     -32.685-141.083 103.923  0.00 97.00      PROA   
ATOM   3607  HB1 ALA P 230     -33.592-140.992 103.287  0.00 97.00      PROA   
ATOM   3608  HB2 ALA P 230     -32.003-140.235 103.694  0.00 97.00      PROA   
ATOM   3609  HB3 ALA P 230     -32.977-141.001 104.990  0.00 97.00      PROA   
ATOM   3610  C   ALA P 230     -32.856-143.576 104.027  0.00 97.00      PROA   
ATOM   3611  O   ALA P 230     -33.620-144.044 103.201  0.00 97.00      PROA   
ATOM   3612  N   ARG P 231     -32.758-144.090 105.268  0.00 97.00      PROA   
ATOM   3613  HN  ARG P 231     -32.104-143.688 105.909  0.00 97.00      PROA   
ATOM   3614  CA  ARG P 231     -33.306-145.374 105.645  0.00 97.00      PROA   
ATOM   3615  HA  ARG P 231     -33.878-145.783 104.826  0.00 97.00      PROA   
ATOM   3616  CB  ARG P 231     -32.166-146.377 105.960  0.00 97.00      PROA   
ATOM   3617  HB1 ARG P 231     -32.598-147.288 106.413  0.00 97.00      PROA   
ATOM   3618  HB2 ARG P 231     -31.469-145.939 106.706  0.00 97.00      PROA   
ATOM   3619  CG  ARG P 231     -31.371-146.787 104.703  0.00 97.00      PROA   
ATOM   3620  HG1 ARG P 231     -30.639-145.980 104.490  0.00 97.00      PROA   
ATOM   3621  HG2 ARG P 231     -32.073-146.822 103.844  0.00 97.00      PROA   
ATOM   3622  CD  ARG P 231     -30.596-148.122 104.798  0.00 97.00      PROA   
ATOM   3623  HD1 ARG P 231     -29.868-148.055 105.636  0.00 97.00      PROA   
ATOM   3624  HD2 ARG P 231     -30.051-148.341 103.857  0.00 97.00      PROA   
ATOM   3625  NE  ARG P 231     -31.499-149.276 105.113  0.00 97.00      PROA   
ATOM   3626  HE  ARG P 231     -31.441-149.618 106.053  0.00 97.00      PROA   
ATOM   3627  CZ  ARG P 231     -32.732-149.393 104.593  0.00 97.00      PROA   
ATOM   3628  NH1 ARG P 231     -32.987-149.235 103.297  0.00 97.00      PROA   
ATOM   3629 HH11 ARG P 231     -32.236-149.051 102.678  0.00 97.00      PROA   
ATOM   3630 HH12 ARG P 231     -33.955-149.244 103.031  0.00 97.00      PROA   
ATOM   3631  NH2 ARG P 231     -33.769-149.586 105.422  0.00 97.00      PROA   
ATOM   3632 HH21 ARG P 231     -33.557-149.535 106.400  0.00 97.00      PROA   
ATOM   3633 HH22 ARG P 231     -34.652-149.250 105.095  0.00 97.00      PROA   
ATOM   3634  C   ARG P 231     -34.248-145.331 106.826  0.00 97.00      PROA   
ATOM   3635  O   ARG P 231     -34.283-144.395 107.611  0.00 97.00      PROA   
ATOM   3636  N   ARG P 232     -35.037-146.407 106.998  0.00 97.00      PROA   
ATOM   3637  HN  ARG P 232     -35.122-147.074 106.256  0.00 97.00      PROA   
ATOM   3638  CA  ARG P 232     -35.832-146.697 108.177  0.00 97.00      PROA   
ATOM   3639  HA  ARG P 232     -36.626-145.966 108.219  0.00 97.00      PROA   
ATOM   3640  CB  ARG P 232     -36.424-148.116 108.006  0.00 97.00      PROA   
ATOM   3641  HB1 ARG P 232     -36.522-148.647 108.975  0.00 97.00      PROA   
ATOM   3642  HB2 ARG P 232     -35.697-148.706 107.403  0.00 97.00      PROA   
ATOM   3643  CG  ARG P 232     -37.773-148.101 107.266  0.00 97.00      PROA   
ATOM   3644  HG1 ARG P 232     -37.861-149.015 106.634  0.00 97.00      PROA   
ATOM   3645  HG2 ARG P 232     -37.773-147.238 106.569  0.00 97.00      PROA   
ATOM   3646  CD  ARG P 232     -38.969-148.004 108.220  0.00 97.00      PROA   
ATOM   3647  HD1 ARG P 232     -39.921-147.831 107.679  0.00 97.00      PROA   
ATOM   3648  HD2 ARG P 232     -38.814-147.190 108.963  0.00 97.00      PROA   
ATOM   3649  NE  ARG P 232     -39.051-149.354 108.857  0.00 97.00      PROA   
ATOM   3650  HE  ARG P 232     -38.900-150.134 108.256  0.00 97.00      PROA   
ATOM   3651  CZ  ARG P 232     -38.923-149.599 110.177  0.00 97.00      PROA   
ATOM   3652  NH1 ARG P 232     -39.047-148.647 111.112  0.00 97.00      PROA   
ATOM   3653 HH11 ARG P 232     -39.208-147.709 110.823  0.00 97.00      PROA   
ATOM   3654 HH12 ARG P 232     -38.917-148.886 112.070  0.00 97.00      PROA   
ATOM   3655  NH2 ARG P 232     -38.618-150.854 110.557  0.00 97.00      PROA   
ATOM   3656 HH21 ARG P 232     -38.411-151.527 109.851  0.00 97.00      PROA   
ATOM   3657 HH22 ARG P 232     -38.446-151.035 111.520  0.00 97.00      PROA   
ATOM   3658  C   ARG P 232     -35.108-146.607 109.513  0.00 97.00      PROA   
ATOM   3659  O   ARG P 232     -35.635-146.072 110.482  0.00 97.00      PROA   
ATOM   3660  N   GLU P 233     -33.867-147.108 109.580  0.00 97.00      PROA   
ATOM   3661  HN  GLU P 233     -33.529-147.672 108.826  0.00 97.00      PROA   
ATOM   3662  CA  GLU P 233     -32.961-147.045 110.700  0.00 97.00      PROA   
ATOM   3663  HA  GLU P 233     -33.533-147.244 111.594  0.00 97.00      PROA   
ATOM   3664  CB  GLU P 233     -31.899-148.174 110.570  0.00 97.00      PROA   
ATOM   3665  HB1 GLU P 233     -32.381-149.144 110.830  0.00 97.00      PROA   
ATOM   3666  HB2 GLU P 233     -31.101-147.998 111.324  0.00 97.00      PROA   
ATOM   3667  CG  GLU P 233     -31.238-148.295 109.172  0.00 97.00      PROA   
ATOM   3668  HG1 GLU P 233     -30.198-148.664 109.308  0.00 97.00      PROA   
ATOM   3669  HG2 GLU P 233     -31.181-147.302 108.685  0.00 97.00      PROA   
ATOM   3670  CD  GLU P 233     -31.934-149.283 108.227  0.00 97.00      PROA   
ATOM   3671  OE1 GLU P 233     -33.165-149.170 108.018  0.00 97.00      PROA   
ATOM   3672  OE2 GLU P 233     -31.224-150.158 107.668  0.00 97.00      PROA   
ATOM   3673  C   GLU P 233     -32.344-145.668 110.928  0.00 97.00      PROA   
ATOM   3674  O   GLU P 233     -31.840-145.386 112.015  0.00 97.00      PROA   
ATOM   3675  N   ASP P 234     -32.430-144.751 109.934  0.00 97.00      PROA   
ATOM   3676  HN  ASP P 234     -32.742-145.013 109.025  0.00 97.00      PROA   
ATOM   3677  CA  ASP P 234     -32.061-143.352 110.067  0.00 97.00      PROA   
ATOM   3678  HA  ASP P 234     -31.131-143.295 110.617  0.00 97.00      PROA   
ATOM   3679  CB  ASP P 234     -31.871-142.650 108.687  0.00 97.00      PROA   
ATOM   3680  HB1 ASP P 234     -31.539-141.603 108.831  0.00 97.00      PROA   
ATOM   3681  HB2 ASP P 234     -32.833-142.615 108.140  0.00 97.00      PROA   
ATOM   3682  CG  ASP P 234     -30.837-143.298 107.763  0.00 97.00      PROA   
ATOM   3683  OD1 ASP P 234     -30.157-144.282 108.147  0.00 97.00      PROA   
ATOM   3684  OD2 ASP P 234     -30.710-142.767 106.628  0.00 97.00      PROA   
ATOM   3685  C   ASP P 234     -33.129-142.555 110.824  0.00 97.00      PROA   
ATOM   3686  O   ASP P 234     -32.890-141.423 111.236  0.00 97.00      PROA   
ATOM   3687  N   SER P 235     -34.351-143.115 111.012  0.00 97.00      PROA   
ATOM   3688  HN  SER P 235     -34.507-144.046 110.693  0.00 97.00      PROA   
ATOM   3689  CA  SER P 235     -35.494-142.415 111.596  0.00 97.00      PROA   
ATOM   3690  HA  SER P 235     -35.637-141.528 110.993  0.00 97.00      PROA   
ATOM   3691  CB  SER P 235     -36.825-143.235 111.546  0.00 97.00      PROA   
ATOM   3692  HB1 SER P 235     -36.945-143.645 110.522  0.00 97.00      PROA   
ATOM   3693  HB2 SER P 235     -37.689-142.571 111.755  0.00 97.00      PROA   
ATOM   3694  OG  SER P 235     -36.868-144.336 112.455  0.00 97.00      PROA   
ATOM   3695  HG1 SER P 235     -36.332-144.068 113.211  0.00 97.00      PROA   
ATOM   3696  C   SER P 235     -35.276-141.961 113.036  0.00 97.00      PROA   
ATOM   3697  O   SER P 235     -35.219-142.771 113.959  0.00 97.00      PROA   
ATOM   3698  N   GLY P 236     -35.165-140.639 113.287  0.00 97.00      PROA   
ATOM   3699  HN  GLY P 236     -35.178-139.951 112.565  0.00 97.00      PROA   
ATOM   3700  CA  GLY P 236     -34.970-140.219 114.659  0.00 97.00      PROA   
ATOM   3701  HA1 GLY P 236     -34.086-140.714 115.039  0.00 97.00      PROA   
ATOM   3702  HA2 GLY P 236     -35.871-140.449 115.214  0.00 97.00      PROA   
ATOM   3703  C   GLY P 236     -34.748-138.753 114.780  0.00 97.00      PROA   
ATOM   3704  O   GLY P 236     -35.345-137.952 114.071  0.00 97.00      PROA   
ATOM   3705  N   LEU P 237     -33.874-138.371 115.733  0.00 97.00      PROA   
ATOM   3706  HN  LEU P 237     -33.364-139.044 116.261  0.00 97.00      PROA   
ATOM   3707  CA  LEU P 237     -33.652-137.004 116.122  0.00 97.00      PROA   
ATOM   3708  HA  LEU P 237     -34.327-136.349 115.591  0.00 97.00      PROA   
ATOM   3709  CB  LEU P 237     -33.844-136.811 117.642  0.00 97.00      PROA   
ATOM   3710  HB1 LEU P 237     -33.663-135.747 117.882  0.00 97.00      PROA   
ATOM   3711  HB2 LEU P 237     -33.097-137.422 118.196  0.00 97.00      PROA   
ATOM   3712  CG  LEU P 237     -35.246-137.143 118.206  0.00 97.00      PROA   
ATOM   3713  HG  LEU P 237     -35.483-138.211 117.994  0.00 97.00      PROA   
ATOM   3714  CD1 LEU P 237     -35.240-136.951 119.734  0.00 97.00      PROA   
ATOM   3715 HD11 LEU P 237     -34.976-135.900 119.978  0.00 97.00      PROA   
ATOM   3716 HD12 LEU P 237     -34.482-137.611 120.204  0.00 97.00      PROA   
ATOM   3717 HD13 LEU P 237     -36.237-137.177 120.166  0.00 97.00      PROA   
ATOM   3718  CD2 LEU P 237     -36.333-136.267 117.565  0.00 97.00      PROA   
ATOM   3719 HD21 LEU P 237     -36.389-136.462 116.477  0.00 97.00      PROA   
ATOM   3720 HD22 LEU P 237     -36.098-135.193 117.724  0.00 97.00      PROA   
ATOM   3721 HD23 LEU P 237     -37.328-136.481 118.009  0.00 97.00      PROA   
ATOM   3722  C   LEU P 237     -32.243-136.623 115.733  0.00 97.00      PROA   
ATOM   3723  O   LEU P 237     -31.312-137.411 115.860  0.00 97.00      PROA   
ATOM   3724  N   TYR P 238     -32.084-135.397 115.187  0.00 97.00      PROA   
ATOM   3725  HN  TYR P 238     -32.882-134.807 115.069  0.00 97.00      PROA   
ATOM   3726  CA  TYR P 238     -30.856-134.888 114.616  0.00 97.00      PROA   
ATOM   3727  HA  TYR P 238     -30.036-135.551 114.860  0.00 97.00      PROA   
ATOM   3728  CB  TYR P 238     -30.966-134.701 113.079  0.00 97.00      PROA   
ATOM   3729  HB1 TYR P 238     -30.117-134.108 112.676  0.00 97.00      PROA   
ATOM   3730  HB2 TYR P 238     -31.913-134.175 112.824  0.00 97.00      PROA   
ATOM   3731  CG  TYR P 238     -30.969-136.038 112.393  0.00 97.00      PROA   
ATOM   3732  CD1 TYR P 238     -32.142-136.811 112.305  0.00 97.00      PROA   
ATOM   3733  HD1 TYR P 238     -33.057-136.447 112.749  0.00 97.00      PROA   
ATOM   3734  CE1 TYR P 238     -32.133-138.046 111.646  0.00 97.00      PROA   
ATOM   3735  HE1 TYR P 238     -33.039-138.633 111.586  0.00 97.00      PROA   
ATOM   3736  CZ  TYR P 238     -30.954-138.500 111.045  0.00 97.00      PROA   
ATOM   3737  OH  TYR P 238     -30.912-139.732 110.373  0.00 97.00      PROA   
ATOM   3738  HH  TYR P 238     -31.684-140.242 110.641  0.00 97.00      PROA   
ATOM   3739  CD2 TYR P 238     -29.793-136.512 111.786  0.00 97.00      PROA   
ATOM   3740  HD2 TYR P 238     -28.887-135.925 111.834  0.00 97.00      PROA   
ATOM   3741  CE2 TYR P 238     -29.788-137.735 111.111  0.00 97.00      PROA   
ATOM   3742  HE2 TYR P 238     -28.880-138.099 110.652  0.00 97.00      PROA   
ATOM   3743  C   TYR P 238     -30.531-133.536 115.193  0.00 97.00      PROA   
ATOM   3744  O   TYR P 238     -31.400-132.680 115.312  0.00 97.00      PROA   
ATOM   3745  N   TRP P 239     -29.248-133.284 115.535  0.00 97.00      PROA   
ATOM   3746  HN  TRP P 239     -28.544-133.987 115.484  0.00 97.00      PROA   
ATOM   3747  CA  TRP P 239     -28.837-131.967 115.975  0.00 97.00      PROA   
ATOM   3748  HA  TRP P 239     -29.482-131.230 115.514  0.00 97.00      PROA   
ATOM   3749  CB  TRP P 239     -28.924-131.773 117.517  0.00 97.00      PROA   
ATOM   3750  HB1 TRP P 239     -29.990-131.915 117.791  0.00 97.00      PROA   
ATOM   3751  HB2 TRP P 239     -28.676-130.723 117.782  0.00 97.00      PROA   
ATOM   3752  CG  TRP P 239     -28.122-132.701 118.378  0.00 97.00      PROA   
ATOM   3753  CD1 TRP P 239     -28.482-133.977 118.714  0.00 97.00      PROA   
ATOM   3754  HD1 TRP P 239     -29.361-134.473 118.339  0.00 97.00      PROA   
ATOM   3755  NE1 TRP P 239     -27.587-134.500 119.605  0.00 97.00      PROA   
ATOM   3756  HE1 TRP P 239     -27.668-135.364 120.053  0.00 97.00      PROA   
ATOM   3757  CE2 TRP P 239     -26.613-133.580 119.859  0.00 97.00      PROA   
ATOM   3758  CD2 TRP P 239     -26.914-132.422 119.103  0.00 97.00      PROA   
ATOM   3759  CE3 TRP P 239     -26.081-131.308 119.193  0.00 97.00      PROA   
ATOM   3760  HE3 TRP P 239     -26.290-130.407 118.634  0.00 97.00      PROA   
ATOM   3761  CZ3 TRP P 239     -24.945-131.390 120.002  0.00 97.00      PROA   
ATOM   3762  HZ3 TRP P 239     -24.260-130.558 120.045  0.00 97.00      PROA   
ATOM   3763  CZ2 TRP P 239     -25.494-133.653 120.674  0.00 97.00      PROA   
ATOM   3764  HZ2 TRP P 239     -25.262-134.551 121.225  0.00 97.00      PROA   
ATOM   3765  CH2 TRP P 239     -24.656-132.540 120.730  0.00 97.00      PROA   
ATOM   3766  HH2 TRP P 239     -23.750-132.580 121.321  0.00 97.00      PROA   
ATOM   3767  C   TRP P 239     -27.451-131.672 115.466  0.00 97.00      PROA   
ATOM   3768  O   TRP P 239     -26.689-132.566 115.106  0.00 97.00      PROA   
ATOM   3769  N   CYS P 240     -27.118-130.363 115.412  0.00 97.00      PROA   
ATOM   3770  HN  CYS P 240     -27.794-129.677 115.674  0.00 97.00      PROA   
ATOM   3771  CA  CYS P 240     -25.832-129.864 114.978  0.00 97.00      PROA   
ATOM   3772  HA  CYS P 240     -25.139-130.690 114.960  0.00 97.00      PROA   
ATOM   3773  CB  CYS P 240     -25.875-129.223 113.560  0.00 97.00      PROA   
ATOM   3774  HB1 CYS P 240     -26.058-130.055 112.846  0.00 97.00      PROA   
ATOM   3775  HB2 CYS P 240     -24.886-128.789 113.297  0.00 97.00      PROA   
ATOM   3776  SG  CYS P 240     -27.207-127.992 113.347  0.00 97.00      PROA   
ATOM   3777  C   CYS P 240     -25.289-128.877 115.988  0.00 97.00      PROA   
ATOM   3778  O   CYS P 240     -26.010-128.273 116.774  0.00 97.00      PROA   
ATOM   3779  N   GLU P 241     -23.952-128.715 116.011  0.00 97.00      PROA   
ATOM   3780  HN  GLU P 241     -23.368-129.235 115.395  0.00 97.00      PROA   
ATOM   3781  CA  GLU P 241     -23.272-127.905 116.993  0.00 97.00      PROA   
ATOM   3782  HA  GLU P 241     -23.991-127.384 117.610  0.00 97.00      PROA   
ATOM   3783  CB  GLU P 241     -22.445-128.808 117.934  0.00 97.00      PROA   
ATOM   3784  HB1 GLU P 241     -21.815-129.487 117.322  0.00 97.00      PROA   
ATOM   3785  HB2 GLU P 241     -23.199-129.441 118.455  0.00 97.00      PROA   
ATOM   3786  CG  GLU P 241     -21.546-128.083 118.954  0.00 97.00      PROA   
ATOM   3787  HG1 GLU P 241     -22.089-127.219 119.396  0.00 97.00      PROA   
ATOM   3788  HG2 GLU P 241     -20.617-127.720 118.469  0.00 97.00      PROA   
ATOM   3789  CD  GLU P 241     -21.160-128.997 120.107  0.00 97.00      PROA   
ATOM   3790  OE1 GLU P 241     -21.563-130.187 120.107  0.00 97.00      PROA   
ATOM   3791  OE2 GLU P 241     -20.490-128.486 121.042  0.00 97.00      PROA   
ATOM   3792  C   GLU P 241     -22.445-126.837 116.321  0.00 97.00      PROA   
ATOM   3793  O   GLU P 241     -21.875-127.052 115.253  0.00 97.00      PROA   
ATOM   3794  N   ALA P 242     -22.398-125.629 116.935  0.00 97.00      PROA   
ATOM   3795  HN  ALA P 242     -22.895-125.465 117.782  0.00 97.00      PROA   
ATOM   3796  CA  ALA P 242     -21.681-124.494 116.402  0.00 97.00      PROA   
ATOM   3797  HA  ALA P 242     -20.880-124.843 115.764  0.00 97.00      PROA   
ATOM   3798  CB  ALA P 242     -22.618-123.566 115.607  0.00 97.00      PROA   
ATOM   3799  HB1 ALA P 242     -23.435-123.191 116.260  0.00 97.00      PROA   
ATOM   3800  HB2 ALA P 242     -23.078-124.132 114.768  0.00 97.00      PROA   
ATOM   3801  HB3 ALA P 242     -22.068-122.701 115.182  0.00 97.00      PROA   
ATOM   3802  C   ALA P 242     -21.061-123.726 117.549  0.00 97.00      PROA   
ATOM   3803  O   ALA P 242     -21.643-123.602 118.624  0.00 97.00      PROA   
ATOM   3804  N   ALA P 243     -19.825-123.211 117.347  0.00 97.00      PROA   
ATOM   3805  HN  ALA P 243     -19.351-123.320 116.479  0.00 97.00      PROA   
ATOM   3806  CA  ALA P 243     -19.052-122.624 118.414  0.00 97.00      PROA   
ATOM   3807  HA  ALA P 243     -19.709-122.091 119.088  0.00 97.00      PROA   
ATOM   3808  CB  ALA P 243     -18.274-123.722 119.175  0.00 97.00      PROA   
ATOM   3809  HB1 ALA P 243     -17.593-124.267 118.486  0.00 97.00      PROA   
ATOM   3810  HB2 ALA P 243     -18.986-124.462 119.601  0.00 97.00      PROA   
ATOM   3811  HB3 ALA P 243     -17.674-123.300 120.008  0.00 97.00      PROA   
ATOM   3812  C   ALA P 243     -18.056-121.630 117.854  0.00 97.00      PROA   
ATOM   3813  O   ALA P 243     -17.767-121.600 116.660  0.00 97.00      PROA   
ATOM   3814  N   THR P 244     -17.502-120.773 118.743  0.00 97.00      PROA   
ATOM   3815  HN  THR P 244     -17.840-120.757 119.684  0.00 97.00      PROA   
ATOM   3816  CA  THR P 244     -16.273-120.023 118.540  0.00 97.00      PROA   
ATOM   3817  HA  THR P 244     -16.346-119.473 117.610  0.00 97.00      PROA   
ATOM   3818  CB  THR P 244     -16.006-119.060 119.685  0.00 97.00      PROA   
ATOM   3819  HB  THR P 244     -15.003-118.600 119.584  0.00 97.00      PROA   
ATOM   3820  OG1 THR P 244     -16.068-119.757 120.916  0.00 97.00      PROA   
ATOM   3821  HG1 THR P 244     -15.613-120.588 120.760  0.00 97.00      PROA   
ATOM   3822  CG2 THR P 244     -17.029-117.912 119.727  0.00 97.00      PROA   
ATOM   3823 HG21 THR P 244     -18.066-118.298 119.801  0.00 97.00      PROA   
ATOM   3824 HG22 THR P 244     -16.943-117.282 118.819  0.00 97.00      PROA   
ATOM   3825 HG23 THR P 244     -16.830-117.273 120.616  0.00 97.00      PROA   
ATOM   3826  C   THR P 244     -15.073-120.966 118.455  0.00 97.00      PROA   
ATOM   3827  O   THR P 244     -14.999-121.939 119.202  0.00 97.00      PROA   
ATOM   3828  N   GLU P 245     -14.088-120.654 117.581  0.00 97.00      PROA   
ATOM   3829  HN  GLU P 245     -14.155-119.813 117.048  0.00 97.00      PROA   
ATOM   3830  CA  GLU P 245     -12.881-121.413 117.267  0.00 97.00      PROA   
ATOM   3831  HA  GLU P 245     -13.158-122.362 116.829  0.00 97.00      PROA   
ATOM   3832  CB  GLU P 245     -12.130-120.498 116.253  0.00 97.00      PROA   
ATOM   3833  HB1 GLU P 245     -11.627-119.676 116.808  0.00 97.00      PROA   
ATOM   3834  HB2 GLU P 245     -12.934-120.026 115.639  0.00 97.00      PROA   
ATOM   3835  CG  GLU P 245     -11.098-121.147 115.307  0.00 97.00      PROA   
ATOM   3836  HG1 GLU P 245     -11.175-122.251 115.369  0.00 97.00      PROA   
ATOM   3837  HG2 GLU P 245     -10.074-120.851 115.618  0.00 97.00      PROA   
ATOM   3838  CD  GLU P 245     -11.257-120.742 113.833  0.00 97.00      PROA   
ATOM   3839  OE1 GLU P 245     -11.840-119.671 113.530  0.00 97.00      PROA   
ATOM   3840  OE2 GLU P 245     -10.771-121.524 112.978  0.00 97.00      PROA   
ATOM   3841  C   GLU P 245     -12.034-121.654 118.519  0.00 97.00      PROA   
ATOM   3842  O   GLU P 245     -11.561-122.751 118.810  0.00 97.00      PROA   
ATOM   3843  N   ASP P 246     -11.920-120.586 119.315  0.00 97.00      PROA   
ATOM   3844  HN  ASP P 246     -12.271-119.719 118.964  0.00 97.00      PROA   
ATOM   3845  CA  ASP P 246     -11.285-120.396 120.593  0.00 97.00      PROA   
ATOM   3846  HA  ASP P 246     -10.282-120.799 120.537  0.00 97.00      PROA   
ATOM   3847  CB  ASP P 246     -11.206-118.845 120.816  0.00 97.00      PROA   
ATOM   3848  HB1 ASP P 246     -10.339-118.443 120.245  0.00 97.00      PROA   
ATOM   3849  HB2 ASP P 246     -11.048-118.591 121.881  0.00 97.00      PROA   
ATOM   3850  CG  ASP P 246     -12.456-118.113 120.290  0.00 97.00      PROA   
ATOM   3851  OD1 ASP P 246     -12.610-117.963 119.047  0.00 97.00      PROA   
ATOM   3852  OD2 ASP P 246     -13.311-117.749 121.129  0.00 97.00      PROA   
ATOM   3853  C   ASP P 246     -11.978-121.099 121.774  0.00 97.00      PROA   
ATOM   3854  O   ASP P 246     -11.383-121.248 122.841  0.00 97.00      PROA   
ATOM   3855  N   GLY P 247     -13.239-121.576 121.629  0.00 97.00      PROA   
ATOM   3856  HN  GLY P 247     -13.665-121.537 120.728  0.00 97.00      PROA   
ATOM   3857  CA  GLY P 247     -13.956-122.317 122.673  0.00 97.00      PROA   
ATOM   3858  HA1 GLY P 247     -13.281-123.037 123.117  0.00 97.00      PROA   
ATOM   3859  HA2 GLY P 247     -14.802-122.795 122.201  0.00 97.00      PROA   
ATOM   3860  C   GLY P 247     -14.508-121.468 123.792  0.00 97.00      PROA   
ATOM   3861  O   GLY P 247     -14.900-121.972 124.846  0.00 97.00      PROA   
ATOM   3862  N   ASN P 248     -14.575-120.140 123.584  0.00 97.00      PROA   
ATOM   3863  HN  ASN P 248     -14.183-119.751 122.754  0.00 97.00      PROA   
ATOM   3864  CA  ASN P 248     -15.252-119.212 124.465  0.00 97.00      PROA   
ATOM   3865  HA  ASN P 248     -14.861-119.356 125.461  0.00 97.00      PROA   
ATOM   3866  CB  ASN P 248     -14.990-117.761 123.992  0.00 97.00      PROA   
ATOM   3867  HB1 ASN P 248     -15.711-117.043 124.434  0.00 97.00      PROA   
ATOM   3868  HB2 ASN P 248     -15.064-117.704 122.885  0.00 97.00      PROA   
ATOM   3869  CG  ASN P 248     -13.595-117.362 124.487  0.00 97.00      PROA   
ATOM   3870  OD1 ASN P 248     -13.233-117.652 125.633  0.00 97.00      PROA   
ATOM   3871  ND2 ASN P 248     -12.775-116.729 123.610  0.00 97.00      PROA   
ATOM   3872 HD21 ASN P 248     -11.850-116.509 123.909  0.00 97.00      PROA   
ATOM   3873 HD22 ASN P 248     -13.008-116.756 122.635  0.00 97.00      PROA   
ATOM   3874  C   ASN P 248     -16.742-119.471 124.570  0.00 97.00      PROA   
ATOM   3875  O   ASN P 248     -17.293-119.505 125.669  0.00 97.00      PROA   
ATOM   3876  N   VAL P 249     -17.409-119.703 123.422  0.00 97.00      PROA   
ATOM   3877  HN  VAL P 249     -16.921-119.665 122.552  0.00 97.00      PROA   
ATOM   3878  CA  VAL P 249     -18.840-119.885 123.331  0.00 97.00      PROA   
ATOM   3879  HA  VAL P 249     -19.258-120.038 124.315  0.00 97.00      PROA   
ATOM   3880  CB  VAL P 249     -19.530-118.695 122.671  0.00 97.00      PROA   
ATOM   3881  HB  VAL P 249     -19.199-118.598 121.613  0.00 97.00      PROA   
ATOM   3882  CG1 VAL P 249     -21.064-118.880 122.693  0.00 97.00      PROA   
ATOM   3883 HG11 VAL P 249     -21.423-119.003 123.737  0.00 97.00      PROA   
ATOM   3884 HG12 VAL P 249     -21.383-119.760 122.099  0.00 97.00      PROA   
ATOM   3885 HG13 VAL P 249     -21.554-117.982 122.262  0.00 97.00      PROA   
ATOM   3886  CG2 VAL P 249     -19.125-117.394 123.397  0.00 97.00      PROA   
ATOM   3887 HG21 VAL P 249     -18.029-117.228 123.382  0.00 97.00      PROA   
ATOM   3888 HG22 VAL P 249     -19.471-117.418 124.451  0.00 97.00      PROA   
ATOM   3889 HG23 VAL P 249     -19.593-116.526 122.889  0.00 97.00      PROA   
ATOM   3890  C   VAL P 249     -19.114-121.114 122.495  0.00 97.00      PROA   
ATOM   3891  O   VAL P 249     -18.663-121.219 121.359  0.00 97.00      PROA   
ATOM   3892  N   LEU P 250     -19.906-122.068 123.029  0.00 97.00      PROA   
ATOM   3893  HN  LEU P 250     -20.241-121.995 123.964  0.00 97.00      PROA   
ATOM   3894  CA  LEU P 250     -20.447-123.166 122.261  0.00 97.00      PROA   
ATOM   3895  HA  LEU P 250     -20.268-122.977 121.211  0.00 97.00      PROA   
ATOM   3896  CB  LEU P 250     -19.852-124.581 122.539  0.00 97.00      PROA   
ATOM   3897  HB1 LEU P 250     -18.825-124.568 122.107  0.00 97.00      PROA   
ATOM   3898  HB2 LEU P 250     -20.429-125.330 121.955  0.00 97.00      PROA   
ATOM   3899  CG  LEU P 250     -19.697-125.120 123.993  0.00 97.00      PROA   
ATOM   3900  HG  LEU P 250     -19.172-126.101 123.865  0.00 97.00      PROA   
ATOM   3901  CD1 LEU P 250     -18.790-124.276 124.910  0.00 97.00      PROA   
ATOM   3902 HD11 LEU P 250     -19.311-123.349 125.225  0.00 97.00      PROA   
ATOM   3903 HD12 LEU P 250     -17.852-124.002 124.382  0.00 97.00      PROA   
ATOM   3904 HD13 LEU P 250     -18.534-124.852 125.824  0.00 97.00      PROA   
ATOM   3905  CD2 LEU P 250     -21.028-125.455 124.692  0.00 97.00      PROA   
ATOM   3906 HD21 LEU P 250     -21.688-126.033 124.012  0.00 97.00      PROA   
ATOM   3907 HD22 LEU P 250     -21.550-124.528 125.002  0.00 97.00      PROA   
ATOM   3908 HD23 LEU P 250     -20.838-126.058 125.604  0.00 97.00      PROA   
ATOM   3909  C   LEU P 250     -21.941-123.094 122.417  0.00 97.00      PROA   
ATOM   3910  O   LEU P 250     -22.461-122.871 123.508  0.00 97.00      PROA   
ATOM   3911  N   LYS P 251     -22.677-123.200 121.291  0.00 97.00      PROA   
ATOM   3912  HN  LYS P 251     -22.254-123.350 120.398  0.00 97.00      PROA   
ATOM   3913  CA  LYS P 251     -24.085-122.903 121.289  0.00 97.00      PROA   
ATOM   3914  HA  LYS P 251     -24.486-122.976 122.290  0.00 97.00      PROA   
ATOM   3915  CB  LYS P 251     -24.325-121.470 120.788  0.00 97.00      PROA   
ATOM   3916  HB1 LYS P 251     -24.063-121.353 119.714  0.00 97.00      PROA   
ATOM   3917  HB2 LYS P 251     -23.605-120.837 121.360  0.00 97.00      PROA   
ATOM   3918  CG  LYS P 251     -25.740-120.959 121.085  0.00 97.00      PROA   
ATOM   3919  HG1 LYS P 251     -26.291-121.702 121.705  0.00 97.00      PROA   
ATOM   3920  HG2 LYS P 251     -26.280-120.870 120.124  0.00 97.00      PROA   
ATOM   3921  CD  LYS P 251     -25.734-119.614 121.832  0.00 97.00      PROA   
ATOM   3922  HD1 LYS P 251     -25.240-119.769 122.819  0.00 97.00      PROA   
ATOM   3923  HD2 LYS P 251     -26.785-119.302 122.022  0.00 97.00      PROA   
ATOM   3924  CE  LYS P 251     -25.001-118.504 121.064  0.00 97.00      PROA   
ATOM   3925  HE1 LYS P 251     -25.487-118.372 120.075  0.00 97.00      PROA   
ATOM   3926  HE2 LYS P 251     -23.930-118.749 120.901  0.00 97.00      PROA   
ATOM   3927  NZ  LYS P 251     -25.050-117.214 121.796  0.00 97.00      PROA   
ATOM   3928  HZ1 LYS P 251     -24.730-117.327 122.776  0.00 97.00      PROA   
ATOM   3929  HZ2 LYS P 251     -26.023-116.832 121.799  0.00 97.00      PROA   
ATOM   3930  HZ3 LYS P 251     -24.417-116.520 121.358  0.00 97.00      PROA   
ATOM   3931  C   LYS P 251     -24.783-123.932 120.442  0.00 97.00      PROA   
ATOM   3932  O   LYS P 251     -25.019-123.762 119.247  0.00 97.00      PROA   
ATOM   3933  N   ARG P 252     -25.114-125.069 121.084  0.00 97.00      PROA   
ATOM   3934  HN  ARG P 252     -24.911-125.160 122.057  0.00 97.00      PROA   
ATOM   3935  CA  ARG P 252     -25.775-126.203 120.478  0.00 97.00      PROA   
ATOM   3936  HA  ARG P 252     -25.191-126.469 119.608  0.00 97.00      PROA   
ATOM   3937  CB  ARG P 252     -25.754-127.412 121.447  0.00 97.00      PROA   
ATOM   3938  HB1 ARG P 252     -26.399-128.227 121.051  0.00 97.00      PROA   
ATOM   3939  HB2 ARG P 252     -26.167-127.099 122.431  0.00 97.00      PROA   
ATOM   3940  CG  ARG P 252     -24.339-127.993 121.648  0.00 97.00      PROA   
ATOM   3941  HG1 ARG P 252     -23.642-127.213 122.028  0.00 97.00      PROA   
ATOM   3942  HG2 ARG P 252     -23.966-128.310 120.647  0.00 97.00      PROA   
ATOM   3943  CD  ARG P 252     -24.307-129.190 122.614  0.00 97.00      PROA   
ATOM   3944  HD1 ARG P 252     -25.087-129.928 122.339  0.00 97.00      PROA   
ATOM   3945  HD2 ARG P 252     -24.450-128.848 123.661  0.00 97.00      PROA   
ATOM   3946  NE  ARG P 252     -22.975-129.843 122.440  0.00 97.00      PROA   
ATOM   3947  HE  ARG P 252     -22.541-129.801 121.538  0.00 97.00      PROA   
ATOM   3948  CZ  ARG P 252     -22.128-130.212 123.417  0.00 97.00      PROA   
ATOM   3949  NH1 ARG P 252     -22.540-130.584 124.625  0.00 97.00      PROA   
ATOM   3950 HH11 ARG P 252     -23.516-130.739 124.726  0.00 97.00      PROA   
ATOM   3951 HH12 ARG P 252     -21.866-131.031 125.204  0.00 97.00      PROA   
ATOM   3952  NH2 ARG P 252     -20.820-130.222 123.107  0.00 97.00      PROA   
ATOM   3953 HH21 ARG P 252     -20.595-129.778 122.236  0.00 97.00      PROA   
ATOM   3954 HH22 ARG P 252     -20.131-130.310 123.817  0.00 97.00      PROA   
ATOM   3955  C   ARG P 252     -27.184-125.930 119.970  0.00 97.00      PROA   
ATOM   3956  O   ARG P 252     -27.941-125.174 120.577  0.00 97.00      PROA   
ATOM   3957  N   SER P 253     -27.582-126.558 118.831  0.00 97.00      PROA   
ATOM   3958  HN  SER P 253     -26.954-127.125 118.299  0.00 97.00      PROA   
ATOM   3959  CA  SER P 253     -28.974-126.552 118.404  0.00 97.00      PROA   
ATOM   3960  HA  SER P 253     -29.343-125.551 118.553  0.00 97.00      PROA   
ATOM   3961  CB  SER P 253     -29.205-126.837 116.893  0.00 97.00      PROA   
ATOM   3962  HB1 SER P 253     -28.735-126.030 116.295  0.00 97.00      PROA   
ATOM   3963  HB2 SER P 253     -30.292-126.843 116.666  0.00 97.00      PROA   
ATOM   3964  OG  SER P 253     -28.660-128.080 116.480  0.00 97.00      PROA   
ATOM   3965  HG1 SER P 253     -27.708-128.016 116.624  0.00 97.00      PROA   
ATOM   3966  C   SER P 253     -29.787-127.542 119.237  0.00 97.00      PROA   
ATOM   3967  O   SER P 253     -29.282-128.622 119.542  0.00 97.00      PROA   
ATOM   3968  N   PRO P 254     -31.027-127.256 119.633  0.00 97.00      PROA   
ATOM   3969  CD  PRO P 254     -31.532-125.890 119.798  0.00 97.00      PROA   
ATOM   3970  HD1 PRO P 254     -31.841-125.505 118.802  0.00 97.00      PROA   
ATOM   3971  HD2 PRO P 254     -30.767-125.219 120.250  0.00 97.00      PROA   
ATOM   3972  CA  PRO P 254     -32.024-128.257 120.021  0.00 97.00      PROA   
ATOM   3973  HA  PRO P 254     -31.646-128.749 120.906  0.00 97.00      PROA   
ATOM   3974  CB  PRO P 254     -33.287-127.419 120.299  0.00 97.00      PROA   
ATOM   3975  HB1 PRO P 254     -33.928-127.874 121.080  0.00 97.00      PROA   
ATOM   3976  HB2 PRO P 254     -33.882-127.287 119.368  0.00 97.00      PROA   
ATOM   3977  CG  PRO P 254     -32.741-126.048 120.718  0.00 97.00      PROA   
ATOM   3978  HG1 PRO P 254     -33.478-125.230 120.597  0.00 97.00      PROA   
ATOM   3979  HG2 PRO P 254     -32.397-126.085 121.775  0.00 97.00      PROA   
ATOM   3980  C   PRO P 254     -32.270-129.342 118.973  0.00 97.00      PROA   
ATOM   3981  O   PRO P 254     -32.155-129.051 117.784  0.00 97.00      PROA   
ATOM   3982  N   GLU P 255     -32.613-130.592 119.386  0.00 97.00      PROA   
ATOM   3983  HN  GLU P 255     -32.648-130.829 120.354  0.00 97.00      PROA   
ATOM   3984  CA  GLU P 255     -32.908-131.690 118.478  0.00 97.00      PROA   
ATOM   3985  HA  GLU P 255     -32.035-131.821 117.859  0.00 97.00      PROA   
ATOM   3986  CB  GLU P 255     -33.158-133.041 119.210  0.00 97.00      PROA   
ATOM   3987  HB1 GLU P 255     -33.388-133.784 118.418  0.00 97.00      PROA   
ATOM   3988  HB2 GLU P 255     -34.054-132.962 119.862  0.00 97.00      PROA   
ATOM   3989  CG  GLU P 255     -31.958-133.563 120.045  0.00 97.00      PROA   
ATOM   3990  HG1 GLU P 255     -32.110-133.320 121.118  0.00 97.00      PROA   
ATOM   3991  HG2 GLU P 255     -31.019-133.076 119.708  0.00 97.00      PROA   
ATOM   3992  CD  GLU P 255     -31.746-135.075 119.910  0.00 97.00      PROA   
ATOM   3993  OE1 GLU P 255     -31.897-135.802 120.928  0.00 97.00      PROA   
ATOM   3994  OE2 GLU P 255     -31.403-135.516 118.783  0.00 97.00      PROA   
ATOM   3995  C   GLU P 255     -34.076-131.435 117.525  0.00 97.00      PROA   
ATOM   3996  O   GLU P 255     -35.105-130.872 117.893  0.00 97.00      PROA   
ATOM   3997  N   LEU P 256     -33.916-131.877 116.257  0.00 97.00      PROA   
ATOM   3998  HN  LEU P 256     -33.044-132.280 115.979  0.00 97.00      PROA   
ATOM   3999  CA  LEU P 256     -34.877-131.717 115.189  0.00 97.00      PROA   
ATOM   4000  HA  LEU P 256     -35.769-131.247 115.577  0.00 97.00      PROA   
ATOM   4001  CB  LEU P 256     -34.239-130.845 114.070  0.00 97.00      PROA   
ATOM   4002  HB1 LEU P 256     -33.358-131.368 113.642  0.00 97.00      PROA   
ATOM   4003  HB2 LEU P 256     -33.850-129.936 114.588  0.00 97.00      PROA   
ATOM   4004  CG  LEU P 256     -35.148-130.333 112.923  0.00 97.00      PROA   
ATOM   4005  HG  LEU P 256     -34.599-129.478 112.456  0.00 97.00      PROA   
ATOM   4006  CD1 LEU P 256     -35.350-131.363 111.798  0.00 97.00      PROA   
ATOM   4007 HD11 LEU P 256     -35.965-132.213 112.149  0.00 97.00      PROA   
ATOM   4008 HD12 LEU P 256     -34.372-131.757 111.449  0.00 97.00      PROA   
ATOM   4009 HD13 LEU P 256     -35.872-130.895 110.937  0.00 97.00      PROA   
ATOM   4010  CD2 LEU P 256     -36.492-129.772 113.423  0.00 97.00      PROA   
ATOM   4011 HD21 LEU P 256     -36.319-129.004 114.206  0.00 97.00      PROA   
ATOM   4012 HD22 LEU P 256     -37.121-130.583 113.847  0.00 97.00      PROA   
ATOM   4013 HD23 LEU P 256     -37.045-129.304 112.582  0.00 97.00      PROA   
ATOM   4014  C   LEU P 256     -35.238-133.106 114.698  0.00 97.00      PROA   
ATOM   4015  O   LEU P 256     -34.370-133.938 114.463  0.00 97.00      PROA   
ATOM   4016  N   GLU P 257     -36.549-133.414 114.548  0.00 97.00      PROA   
ATOM   4017  HN  GLU P 257     -37.263-132.738 114.708  0.00 97.00      PROA   
ATOM   4018  CA  GLU P 257     -37.004-134.750 114.211  0.00 97.00      PROA   
ATOM   4019  HA  GLU P 257     -36.313-135.465 114.631  0.00 97.00      PROA   
ATOM   4020  CB  GLU P 257     -38.410-135.051 114.795  0.00 97.00      PROA   
ATOM   4021  HB1 GLU P 257     -39.179-134.400 114.327  0.00 97.00      PROA   
ATOM   4022  HB2 GLU P 257     -38.369-134.762 115.872  0.00 97.00      PROA   
ATOM   4023  CG  GLU P 257     -38.816-136.544 114.755  0.00 97.00      PROA   
ATOM   4024  HG1 GLU P 257     -39.244-136.825 115.741  0.00 97.00      PROA   
ATOM   4025  HG2 GLU P 257     -37.933-137.190 114.570  0.00 97.00      PROA   
ATOM   4026  CD  GLU P 257     -39.872-136.856 113.702  0.00 97.00      PROA   
ATOM   4027  OE1 GLU P 257     -39.550-136.757 112.499  0.00 97.00      PROA   
ATOM   4028  OE2 GLU P 257     -41.003-137.238 114.088  0.00 97.00      PROA   
ATOM   4029  C   GLU P 257     -37.023-134.957 112.713  0.00 97.00      PROA   
ATOM   4030  O   GLU P 257     -37.536-134.135 111.956  0.00 97.00      PROA   
ATOM   4031  N   LEU P 258     -36.453-136.098 112.261  0.00 97.00      PROA   
ATOM   4032  HN  LEU P 258     -36.018-136.722 112.907  0.00 97.00      PROA   
ATOM   4033  CA  LEU P 258     -36.451-136.512 110.877  0.00 97.00      PROA   
ATOM   4034  HA  LEU P 258     -37.277-136.034 110.371  0.00 97.00      PROA   
ATOM   4035  CB  LEU P 258     -35.137-136.174 110.122  0.00 97.00      PROA   
ATOM   4036  HB1 LEU P 258     -35.170-136.584 109.089  0.00 97.00      PROA   
ATOM   4037  HB2 LEU P 258     -34.295-136.662 110.653  0.00 97.00      PROA   
ATOM   4038  CG  LEU P 258     -34.817-134.662 110.021  0.00 97.00      PROA   
ATOM   4039  HG  LEU P 258     -34.911-134.214 111.036  0.00 97.00      PROA   
ATOM   4040  CD1 LEU P 258     -33.364-134.436 109.572  0.00 97.00      PROA   
ATOM   4041 HD11 LEU P 258     -33.212-134.847 108.551  0.00 97.00      PROA   
ATOM   4042 HD12 LEU P 258     -32.659-134.938 110.265  0.00 97.00      PROA   
ATOM   4043 HD13 LEU P 258     -33.136-133.349 109.560  0.00 97.00      PROA   
ATOM   4044  CD2 LEU P 258     -35.779-133.919 109.076  0.00 97.00      PROA   
ATOM   4045 HD21 LEU P 258     -36.828-134.016 109.421  0.00 97.00      PROA   
ATOM   4046 HD22 LEU P 258     -35.701-134.332 108.048  0.00 97.00      PROA   
ATOM   4047 HD23 LEU P 258     -35.521-132.839 109.042  0.00 97.00      PROA   
ATOM   4048  C   LEU P 258     -36.701-138.006 110.814  0.00 97.00      PROA   
ATOM   4049  O   LEU P 258     -35.806-138.806 110.549  0.00 97.00      PROA   
ATOM   4050  N   GLN P 259     -37.960-138.431 111.055  0.00 97.00      PROA   
ATOM   4051  HN  GLN P 259     -38.633-137.802 111.453  0.00 97.00      PROA   
ATOM   4052  CA  GLN P 259     -38.445-139.754 110.720  0.00 97.00      PROA   
ATOM   4053  HA  GLN P 259     -37.774-140.445 111.205  0.00 97.00      PROA   
ATOM   4054  CB  GLN P 259     -39.874-140.045 111.254  0.00 97.00      PROA   
ATOM   4055  HB1 GLN P 259     -40.318-140.907 110.707  0.00 97.00      PROA   
ATOM   4056  HB2 GLN P 259     -40.510-139.155 111.053  0.00 97.00      PROA   
ATOM   4057  CG  GLN P 259     -39.926-140.370 112.760  0.00 97.00      PROA   
ATOM   4058  HG1 GLN P 259     -39.571-139.509 113.361  0.00 97.00      PROA   
ATOM   4059  HG2 GLN P 259     -39.283-141.244 112.996  0.00 97.00      PROA   
ATOM   4060  CD  GLN P 259     -41.366-140.733 113.147  0.00 97.00      PROA   
ATOM   4061  OE1 GLN P 259     -41.795-141.881 112.990  0.00 97.00      PROA   
ATOM   4062  NE2 GLN P 259     -42.133-139.729 113.651  0.00 97.00      PROA   
ATOM   4063 HE21 GLN P 259     -43.073-139.922 113.920  0.00 97.00      PROA   
ATOM   4064 HE22 GLN P 259     -41.743-138.810 113.749  0.00 97.00      PROA   
ATOM   4065  C   GLN P 259     -38.378-140.061 109.234  0.00 97.00      PROA   
ATOM   4066  O   GLN P 259     -38.687-139.222 108.395  0.00 97.00      PROA   
ATOM   4067  N   VAL P 260     -37.948-141.295 108.890  0.00 97.00      PROA   
ATOM   4068  HN  VAL P 260     -37.682-141.952 109.588  0.00 97.00      PROA   
ATOM   4069  CA  VAL P 260     -37.798-141.753 107.527  0.00 97.00      PROA   
ATOM   4070  HA  VAL P 260     -38.299-141.070 106.860  0.00 97.00      PROA   
ATOM   4071  CB  VAL P 260     -36.337-141.876 107.103  0.00 97.00      PROA   
ATOM   4072  HB  VAL P 260     -35.830-142.608 107.766  0.00 97.00      PROA   
ATOM   4073  CG1 VAL P 260     -36.236-142.347 105.637  0.00 97.00      PROA   
ATOM   4074 HG11 VAL P 260     -36.794-141.659 104.967  0.00 97.00      PROA   
ATOM   4075 HG12 VAL P 260     -36.632-143.375 105.511  0.00 97.00      PROA   
ATOM   4076 HG13 VAL P 260     -35.173-142.354 105.320  0.00 97.00      PROA   
ATOM   4077  CG2 VAL P 260     -35.610-140.524 107.285  0.00 97.00      PROA   
ATOM   4078 HG21 VAL P 260     -35.561-140.232 108.353  0.00 97.00      PROA   
ATOM   4079 HG22 VAL P 260     -36.129-139.724 106.722  0.00 97.00      PROA   
ATOM   4080 HG23 VAL P 260     -34.567-140.602 106.908  0.00 97.00      PROA   
ATOM   4081  C   VAL P 260     -38.496-143.099 107.464  0.00 97.00      PROA   
ATOM   4082  O   VAL P 260     -38.272-143.958 108.314  0.00 97.00      PROA   
ATOM   4083  N   LEU P 261     -39.392-143.304 106.470  0.00 97.00      PROA   
ATOM   4084  HN  LEU P 261     -39.548-142.593 105.785  0.00 97.00      PROA   
ATOM   4085  CA  LEU P 261     -40.207-144.498 106.362  0.00 97.00      PROA   
ATOM   4086  HA  LEU P 261     -39.859-145.221 107.082  0.00 97.00      PROA   
ATOM   4087  CB  LEU P 261     -41.708-144.236 106.636  0.00 97.00      PROA   
ATOM   4088  HB1 LEU P 261     -42.300-145.151 106.414  0.00 97.00      PROA   
ATOM   4089  HB2 LEU P 261     -42.063-143.427 105.960  0.00 97.00      PROA   
ATOM   4090  CG  LEU P 261     -42.036-143.834 108.096  0.00 97.00      PROA   
ATOM   4091  HG  LEU P 261     -41.503-142.882 108.326  0.00 97.00      PROA   
ATOM   4092  CD1 LEU P 261     -43.547-143.585 108.250  0.00 97.00      PROA   
ATOM   4093 HD11 LEU P 261     -44.109-144.523 108.054  0.00 97.00      PROA   
ATOM   4094 HD12 LEU P 261     -43.888-142.814 107.529  0.00 97.00      PROA   
ATOM   4095 HD13 LEU P 261     -43.779-143.240 109.280  0.00 97.00      PROA   
ATOM   4096  CD2 LEU P 261     -41.579-144.885 109.125  0.00 97.00      PROA   
ATOM   4097 HD21 LEU P 261     -41.892-144.577 110.145  0.00 97.00      PROA   
ATOM   4098 HD22 LEU P 261     -40.476-144.992 109.123  0.00 97.00      PROA   
ATOM   4099 HD23 LEU P 261     -42.039-145.870 108.896  0.00 97.00      PROA   
ATOM   4100  C   LEU P 261     -40.055-145.179 105.021  0.00 97.00      PROA   
ATOM   4101  O   LEU P 261     -40.126-144.569 103.958  0.00 97.00      PROA   
ATOM   4102  N   GLY P 262     -39.850-146.512 105.075  0.00 97.00      PROA   
ATOM   4103  HN  GLY P 262     -39.847-146.977 105.955  0.00 97.00      PROA   
ATOM   4104  CA  GLY P 262     -39.694-147.384 103.939  0.00 97.00      PROA   
ATOM   4105  HA1 GLY P 262     -38.639-147.537 103.774  0.00 97.00      PROA   
ATOM   4106  HA2 GLY P 262     -40.231-146.995 103.085  0.00 97.00      PROA   
ATOM   4107  C   GLY P 262     -40.277-148.704 104.318  0.00 97.00      PROA   
ATOM   4108  O   GLY P 262     -40.477-149.003 105.493  0.00 97.00      PROA   
ATOM   4109  N   HSD P 263     -40.539-149.548 103.304  0.00 97.00      PROA   
ATOM   4110  HN  HSD P 263     -40.320-149.297 102.365  0.00 97.00      PROA   
ATOM   4111  CA  HSD P 263     -41.053-150.883 103.481  0.00 97.00      PROA   
ATOM   4112  HA  HSD P 263     -41.020-151.167 104.525  0.00 97.00      PROA   
ATOM   4113  CB  HSD P 263     -42.496-151.028 102.947  0.00 97.00      PROA   
ATOM   4114  HB1 HSD P 263     -42.816-152.092 102.964  0.00 97.00      PROA   
ATOM   4115  HB2 HSD P 263     -42.535-150.676 101.893  0.00 97.00      PROA   
ATOM   4116  ND1 HSD P 263     -44.341-150.709 104.695  0.00 97.00      PROA   
ATOM   4117  HD1 HSD P 263     -44.424-151.668 104.968  0.00 97.00      PROA   
ATOM   4118  CG  HSD P 263     -43.467-150.198 103.754  0.00 97.00      PROA   
ATOM   4119  CE1 HSD P 263     -45.093-149.670 105.139  0.00 97.00      PROA   
ATOM   4120  HE1 HSD P 263     -45.873-149.779 105.893  0.00 97.00      PROA   
ATOM   4121  NE2 HSD P 263     -44.775-148.536 104.547  0.00 97.00      PROA   
ATOM   4122  CD2 HSD P 263     -43.759-148.870 103.669  0.00 97.00      PROA   
ATOM   4123  HD2 HSD P 263     -43.321-148.104 103.042  0.00 97.00      PROA   
ATOM   4124  C   HSD P 263     -40.094-151.755 102.722  0.00 97.00      PROA   
ATOM   4125  O   HSD P 263     -39.666-151.389 101.630  0.00 97.00      PROA   
ATOM   4126  N   GLN P 264     -39.685-152.906 103.310  0.00 97.00      PROA   
ATOM   4127  HN  GLN P 264     -40.061-153.197 104.187  0.00 97.00      PROA   
ATOM   4128  CA  GLN P 264     -38.611-153.739 102.798  0.00 97.00      PROA   
ATOM   4129  HA  GLN P 264     -37.734-153.106 102.781  0.00 97.00      PROA   
ATOM   4130  CB  GLN P 264     -38.287-154.905 103.766  0.00 97.00      PROA   
ATOM   4131  HB1 GLN P 264     -37.644-155.661 103.266  0.00 97.00      PROA   
ATOM   4132  HB2 GLN P 264     -39.251-155.395 104.027  0.00 97.00      PROA   
ATOM   4133  CG  GLN P 264     -37.557-154.418 105.043  0.00 97.00      PROA   
ATOM   4134  HG1 GLN P 264     -37.977-153.445 105.376  0.00 97.00      PROA   
ATOM   4135  HG2 GLN P 264     -36.477-154.266 104.833  0.00 97.00      PROA   
ATOM   4136  CD  GLN P 264     -37.720-155.386 106.221  0.00 97.00      PROA   
ATOM   4137  OE1 GLN P 264     -38.286-155.024 107.259  0.00 97.00      PROA   
ATOM   4138  NE2 GLN P 264     -37.210-156.637 106.065  0.00 97.00      PROA   
ATOM   4139 HE21 GLN P 264     -37.314-157.282 106.820  0.00 97.00      PROA   
ATOM   4140 HE22 GLN P 264     -36.744-156.884 105.217  0.00 97.00      PROA   
ATOM   4141  C   GLN P 264     -38.787-154.227 101.368  0.00 97.00      PROA   
ATOM   4142  O   GLN P 264     -39.848-154.694 100.959  0.00 97.00      PROA   
ATOM   4143  N   GLN P 265     -37.710-154.074 100.570  0.00 97.00      PROA   
ATOM   4144  HN  GLN P 265     -36.855-153.731 100.955  0.00 97.00      PROA   
ATOM   4145  CA  GLN P 265     -37.719-154.153  99.131  0.00 97.00      PROA   
ATOM   4146  HA  GLN P 265     -38.748-154.093  98.817  0.00 97.00      PROA   
ATOM   4147  CB  GLN P 265     -36.965-152.951  98.476  0.00 97.00      PROA   
ATOM   4148  HB1 GLN P 265     -37.600-152.046  98.608  0.00 97.00      PROA   
ATOM   4149  HB2 GLN P 265     -36.885-153.125  97.380  0.00 97.00      PROA   
ATOM   4150  CG  GLN P 265     -35.542-152.633  99.015  0.00 97.00      PROA   
ATOM   4151  HG1 GLN P 265     -35.033-151.944  98.306  0.00 97.00      PROA   
ATOM   4152  HG2 GLN P 265     -34.944-153.567  99.057  0.00 97.00      PROA   
ATOM   4153  CD  GLN P 265     -35.524-152.001 100.419  0.00 97.00      PROA   
ATOM   4154  OE1 GLN P 265     -35.391-152.701 101.430  0.00 97.00      PROA   
ATOM   4155  NE2 GLN P 265     -35.650-150.648 100.488  0.00 97.00      PROA   
ATOM   4156 HE21 GLN P 265     -35.672-150.212 101.390  0.00 97.00      PROA   
ATOM   4157 HE22 GLN P 265     -35.722-150.102  99.656  0.00 97.00      PROA   
ATOM   4158  C   GLN P 265     -37.129-155.462  98.631  0.00 97.00      PROA   
ATOM   4159  O   GLN P 265     -36.290-156.052  99.312  0.00 97.00      PROA   
ATOM   4160  N   PRO P 266     -37.511-155.967  97.452  0.00 97.00      PROA   
ATOM   4161  CD  PRO P 266     -38.712-155.541  96.726  0.00 97.00      PROA   
ATOM   4162  HD1 PRO P 266     -38.534-154.524  96.312  0.00 97.00      PROA   
ATOM   4163  HD2 PRO P 266     -39.611-155.542  97.382  0.00 97.00      PROA   
ATOM   4164  CA  PRO P 266     -36.671-156.827  96.617  0.00 97.00      PROA   
ATOM   4165  HA  PRO P 266     -36.662-157.798  97.091  0.00 97.00      PROA   
ATOM   4166  CB  PRO P 266     -37.381-156.841  95.250  0.00 97.00      PROA   
ATOM   4167  HB1 PRO P 266     -37.246-157.800  94.713  0.00 97.00      PROA   
ATOM   4168  HB2 PRO P 266     -37.011-156.010  94.608  0.00 97.00      PROA   
ATOM   4169  CG  PRO P 266     -38.846-156.554  95.591  0.00 97.00      PROA   
ATOM   4170  HG1 PRO P 266     -39.418-156.157  94.729  0.00 97.00      PROA   
ATOM   4171  HG2 PRO P 266     -39.338-157.477  95.972  0.00 97.00      PROA   
ATOM   4172  C   PRO P 266     -35.217-156.385  96.498  0.00 97.00      PROA   
ATOM   4173  O   PRO P 266     -34.961-155.193  96.334  0.00 97.00      PROA   
ATOM   4174  N   THR P 267     -34.252-157.326  96.577  0.00 97.00      PROA   
ATOM   4175  HN  THR P 267     -34.475-158.261  96.846  0.00 97.00      PROA   
ATOM   4176  CA  THR P 267     -32.850-157.089  96.256  0.00 97.00      PROA   
ATOM   4177  HA  THR P 267     -32.562-156.236  96.856  0.00 97.00      PROA   
ATOM   4178  CB  THR P 267     -31.938-158.249  96.643  0.00 97.00      PROA   
ATOM   4179  HB  THR P 267     -31.848-158.991  95.820  0.00 97.00      PROA   
ATOM   4180  OG1 THR P 267     -32.456-158.950  97.765  0.00 97.00      PROA   
ATOM   4181  HG1 THR P 267     -32.548-158.290  98.457  0.00 97.00      PROA   
ATOM   4182  CG2 THR P 267     -30.538-157.725  97.011  0.00 97.00      PROA   
ATOM   4183 HG21 THR P 267     -30.603-157.016  97.865  0.00 97.00      PROA   
ATOM   4184 HG22 THR P 267     -30.074-157.200  96.152  0.00 97.00      PROA   
ATOM   4185 HG23 THR P 267     -29.882-158.571  97.306  0.00 97.00      PROA   
ATOM   4186  C   THR P 267     -32.578-156.693  94.801  0.00 97.00      PROA   
ATOM   4187  O   THR P 267     -31.776-155.776  94.620  0.00 97.00      PROA   
ATOM   4188  N   PRO P 268     -33.159-157.260  93.734  0.00 97.00      PROA   
ATOM   4189  CD  PRO P 268     -33.777-158.595  93.702  0.00 97.00      PROA   
ATOM   4190  HD1 PRO P 268     -34.559-158.708  94.479  0.00 97.00      PROA   
ATOM   4191  HD2 PRO P 268     -32.991-159.371  93.832  0.00 97.00      PROA   
ATOM   4192  CA  PRO P 268     -33.089-156.669  92.401  0.00 97.00      PROA   
ATOM   4193  HA  PRO P 268     -32.095-156.295  92.202  0.00 97.00      PROA   
ATOM   4194  CB  PRO P 268     -33.477-157.824  91.461  0.00 97.00      PROA   
ATOM   4195  HB1 PRO P 268     -32.561-158.401  91.203  0.00 97.00      PROA   
ATOM   4196  HB2 PRO P 268     -33.957-157.486  90.521  0.00 97.00      PROA   
ATOM   4197  CG  PRO P 268     -34.402-158.702  92.309  0.00 97.00      PROA   
ATOM   4198  HG1 PRO P 268     -35.416-158.244  92.330  0.00 97.00      PROA   
ATOM   4199  HG2 PRO P 268     -34.473-159.745  91.943  0.00 97.00      PROA   
ATOM   4200  C   PRO P 268     -34.061-155.510  92.264  0.00 97.00      PROA   
ATOM   4201  O   PRO P 268     -35.118-155.514  92.893  0.00 97.00      PROA   
ATOM   4202  N   VAL P 269     -33.690-154.511  91.434  0.00 97.00      PROA   
ATOM   4203  HN  VAL P 269     -32.847-154.542  90.905  0.00 97.00      PROA   
ATOM   4204  CA  VAL P 269     -34.483-153.371  91.061  0.00 97.00      PROA   
ATOM   4205  HA  VAL P 269     -35.525-153.658  91.058  0.00 97.00      PROA   
ATOM   4206  CB  VAL P 269     -34.267-152.175  91.996  0.00 97.00      PROA   
ATOM   4207  HB  VAL P 269     -34.493-152.517  93.034  0.00 97.00      PROA   
ATOM   4208  CG1 VAL P 269     -32.801-151.692  91.959  0.00 97.00      PROA   
ATOM   4209 HG11 VAL P 269     -32.539-151.350  90.936  0.00 97.00      PROA   
ATOM   4210 HG12 VAL P 269     -32.107-152.505  92.252  0.00 97.00      PROA   
ATOM   4211 HG13 VAL P 269     -32.659-150.838  92.656  0.00 97.00      PROA   
ATOM   4212  CG2 VAL P 269     -35.246-151.037  91.647  0.00 97.00      PROA   
ATOM   4213 HG21 VAL P 269     -36.293-151.400  91.681  0.00 97.00      PROA   
ATOM   4214 HG22 VAL P 269     -35.035-150.657  90.627  0.00 97.00      PROA   
ATOM   4215 HG23 VAL P 269     -35.133-150.193  92.361  0.00 97.00      PROA   
ATOM   4216  C   VAL P 269     -34.069-153.085  89.595  0.00 97.00      PROA   
ATOM   4217  OT1 VAL P 269     -32.957-153.521  89.187  0.00 97.00      PROA   
ATOM   4218  OT2 VAL P 269     -34.871-152.454  88.856  0.00 97.00      PROA   
END
