# Supplementary material for: The solution structure of the unbound IgG Fc receptor CD64 resembles its crystal structure: Implications for function
Source: PLoS One. 2023 Sep 21;18(9):e0288351. doi: 10.1371/journal.pone.0288351 (PMC10513344; doi:10.1371/journal.pone.0288351)
Supplement: S1 File — (ZIP) [file pone.0288351.s003.zip › CD64V03 E11/Top100/EM_done_ready_for_EM_top100_0p11_E11.dcd_22563.pdb.pdb]

REMARK  FINAL COORDINATES WRITTEN BY NAMD AT TIMESTEP 2000
ATOM      1  N   LYS P   1     -15.090 -62.835  74.578  0.00 97.00      PROA   
ATOM      2  HT1 LYS P   1     -15.013 -62.092  75.304  0.00 97.00      PROA   
ATOM      3  HT2 LYS P   1     -15.732 -62.466  73.844  0.00 97.00      PROA   
ATOM      4  HT3 LYS P   1     -14.149 -63.005  74.173  0.00 97.00      PROA   
ATOM      5  CA  LYS P   1     -15.644 -64.063  75.198  0.00 97.00      PROA   
ATOM      6  HA  LYS P   1     -16.438 -63.754  75.860  0.00 97.00      PROA   
ATOM      7  CB  LYS P   1     -16.239 -65.026  74.127  0.00 97.00      PROA   
ATOM      8  HB1 LYS P   1     -16.412 -66.016  74.601  0.00 97.00      PROA   
ATOM      9  HB2 LYS P   1     -15.517 -65.186  73.298  0.00 97.00      PROA   
ATOM     10  CG  LYS P   1     -17.593 -64.557  73.548  0.00 97.00      PROA   
ATOM     11  HG1 LYS P   1     -17.403 -63.713  72.849  0.00 97.00      PROA   
ATOM     12  HG2 LYS P   1     -18.242 -64.169  74.364  0.00 97.00      PROA   
ATOM     13  CD  LYS P   1     -18.369 -65.646  72.777  0.00 97.00      PROA   
ATOM     14  HD1 LYS P   1     -17.698 -66.085  72.005  0.00 97.00      PROA   
ATOM     15  HD2 LYS P   1     -19.211 -65.145  72.246  0.00 97.00      PROA   
ATOM     16  CE  LYS P   1     -18.930 -66.766  73.672  0.00 97.00      PROA   
ATOM     17  HE1 LYS P   1     -19.548 -66.329  74.487  0.00 97.00      PROA   
ATOM     18  HE2 LYS P   1     -18.109 -67.362  74.121  0.00 97.00      PROA   
ATOM     19  NZ  LYS P   1     -19.793 -67.700  72.904  0.00 97.00      PROA   
ATOM     20  HZ1 LYS P   1     -19.250 -68.122  72.124  0.00 97.00      PROA   
ATOM     21  HZ2 LYS P   1     -20.609 -67.185  72.515  0.00 97.00      PROA   
ATOM     22  HZ3 LYS P   1     -20.134 -68.455  73.533  0.00 97.00      PROA   
ATOM     23  C   LYS P   1     -14.607 -64.747  76.047  0.00 97.00      PROA   
ATOM     24  O   LYS P   1     -13.423 -64.420  75.988  0.00 97.00      PROA   
ATOM     25  N   ALA P   2     -15.043 -65.724  76.869  0.00 97.00      PROA   
ATOM     26  HN  ALA P   2     -16.004 -65.965  76.977  0.00 97.00      PROA   
ATOM     27  CA  ALA P   2     -14.190 -66.573  77.644  0.00 97.00      PROA   
ATOM     28  HA  ALA P   2     -13.337 -66.882  77.053  0.00 97.00      PROA   
ATOM     29  CB  ALA P   2     -13.757 -65.912  78.969  0.00 97.00      PROA   
ATOM     30  HB1 ALA P   2     -14.645 -65.589  79.551  0.00 97.00      PROA   
ATOM     31  HB2 ALA P   2     -13.141 -65.010  78.758  0.00 97.00      PROA   
ATOM     32  HB3 ALA P   2     -13.154 -66.606  79.590  0.00 97.00      PROA   
ATOM     33  C   ALA P   2     -15.075 -67.767  77.895  0.00 97.00      PROA   
ATOM     34  O   ALA P   2     -16.244 -67.750  77.506  0.00 97.00      PROA   
ATOM     35  N   VAL P   3     -14.527 -68.833  78.529  0.00 97.00      PROA   
ATOM     36  HN  VAL P   3     -13.555 -68.857  78.741  0.00 97.00      PROA   
ATOM     37  CA  VAL P   3     -15.275 -69.920  79.129  0.00 97.00      PROA   
ATOM     38  HA  VAL P   3     -16.213 -69.530  79.497  0.00 97.00      PROA   
ATOM     39  CB  VAL P   3     -15.540 -71.154  78.251  0.00 97.00      PROA   
ATOM     40  HB  VAL P   3     -16.047 -71.927  78.877  0.00 97.00      PROA   
ATOM     41  CG1 VAL P   3     -16.512 -70.807  77.106  0.00 97.00      PROA   
ATOM     42 HG11 VAL P   3     -16.025 -70.123  76.381  0.00 97.00      PROA   
ATOM     43 HG12 VAL P   3     -17.425 -70.321  77.507  0.00 97.00      PROA   
ATOM     44 HG13 VAL P   3     -16.808 -71.732  76.566  0.00 97.00      PROA   
ATOM     45  CG2 VAL P   3     -14.234 -71.759  77.694  0.00 97.00      PROA   
ATOM     46 HG21 VAL P   3     -13.586 -72.138  78.509  0.00 97.00      PROA   
ATOM     47 HG22 VAL P   3     -13.667 -71.005  77.110  0.00 97.00      PROA   
ATOM     48 HG23 VAL P   3     -14.468 -72.610  77.019  0.00 97.00      PROA   
ATOM     49  C   VAL P   3     -14.434 -70.306  80.326  0.00 97.00      PROA   
ATOM     50  O   VAL P   3     -13.213 -70.159  80.295  0.00 97.00      PROA   
ATOM     51  N   ILE P   4     -15.065 -70.774  81.434  0.00 97.00      PROA   
ATOM     52  HN  ILE P   4     -16.062 -70.809  81.485  0.00 97.00      PROA   
ATOM     53  CA  ILE P   4     -14.346 -71.065  82.667  0.00 97.00      PROA   
ATOM     54  HA  ILE P   4     -13.358 -70.636  82.603  0.00 97.00      PROA   
ATOM     55  CB  ILE P   4     -14.990 -70.416  83.894  0.00 97.00      PROA   
ATOM     56  HB  ILE P   4     -16.030 -70.797  84.004  0.00 97.00      PROA   
ATOM     57  CG2 ILE P   4     -14.167 -70.764  85.160  0.00 97.00      PROA   
ATOM     58 HG21 ILE P   4     -13.092 -70.544  84.985  0.00 97.00      PROA   
ATOM     59 HG22 ILE P   4     -14.280 -71.833  85.433  0.00 97.00      PROA   
ATOM     60 HG23 ILE P   4     -14.497 -70.160  86.027  0.00 97.00      PROA   
ATOM     61  CG1 ILE P   4     -15.068 -68.879  83.715  0.00 97.00      PROA   
ATOM     62 HG11 ILE P   4     -15.438 -68.612  82.702  0.00 97.00      PROA   
ATOM     63 HG12 ILE P   4     -14.036 -68.485  83.810  0.00 97.00      PROA   
ATOM     64  CD  ILE P   4     -15.978 -68.172  84.723  0.00 97.00      PROA   
ATOM     65  HD1 ILE P   4     -15.761 -68.477  85.766  0.00 97.00      PROA   
ATOM     66  HD2 ILE P   4     -17.041 -68.404  84.501  0.00 97.00      PROA   
ATOM     67  HD3 ILE P   4     -15.836 -67.074  84.650  0.00 97.00      PROA   
ATOM     68  C   ILE P   4     -14.168 -72.566  82.874  0.00 97.00      PROA   
ATOM     69  O   ILE P   4     -15.101 -73.355  82.746  0.00 97.00      PROA   
ATOM     70  N   LYS P   5     -12.930 -72.993  83.227  0.00 97.00      PROA   
ATOM     71  HN  LYS P   5     -12.167 -72.347  83.220  0.00 97.00      PROA   
ATOM     72  CA  LYS P   5     -12.623 -74.363  83.587  0.00 97.00      PROA   
ATOM     73  HA  LYS P   5     -13.496 -74.986  83.461  0.00 97.00      PROA   
ATOM     74  CB  LYS P   5     -11.460 -74.941  82.740  0.00 97.00      PROA   
ATOM     75  HB1 LYS P   5     -11.279 -76.002  83.025  0.00 97.00      PROA   
ATOM     76  HB2 LYS P   5     -10.528 -74.368  82.949  0.00 97.00      PROA   
ATOM     77  CG  LYS P   5     -11.688 -74.878  81.220  0.00 97.00      PROA   
ATOM     78  HG1 LYS P   5     -10.760 -75.258  80.735  0.00 97.00      PROA   
ATOM     79  HG2 LYS P   5     -11.810 -73.816  80.912  0.00 97.00      PROA   
ATOM     80  CD  LYS P   5     -12.896 -75.694  80.722  0.00 97.00      PROA   
ATOM     81  HD1 LYS P   5     -13.800 -75.388  81.292  0.00 97.00      PROA   
ATOM     82  HD2 LYS P   5     -12.718 -76.772  80.928  0.00 97.00      PROA   
ATOM     83  CE  LYS P   5     -13.210 -75.487  79.235  0.00 97.00      PROA   
ATOM     84  HE1 LYS P   5     -13.461 -74.416  79.058  0.00 97.00      PROA   
ATOM     85  HE2 LYS P   5     -14.058 -76.117  78.899  0.00 97.00      PROA   
ATOM     86  NZ  LYS P   5     -12.042 -75.807  78.398  0.00 97.00      PROA   
ATOM     87  HZ1 LYS P   5     -11.840 -76.811  78.263  0.00 97.00      PROA   
ATOM     88  HZ2 LYS P   5     -11.210 -75.328  78.813  0.00 97.00      PROA   
ATOM     89  HZ3 LYS P   5     -12.134 -75.313  77.483  0.00 97.00      PROA   
ATOM     90  C   LYS P   5     -12.203 -74.447  85.040  0.00 97.00      PROA   
ATOM     91  O   LYS P   5     -11.156 -73.943  85.431  0.00 97.00      PROA   
ATOM     92  N   LEU P   6     -12.994 -75.139  85.890  0.00 97.00      PROA   
ATOM     93  HN  LEU P   6     -13.878 -75.499  85.603  0.00 97.00      PROA   
ATOM     94  CA  LEU P   6     -12.597 -75.473  87.244  0.00 97.00      PROA   
ATOM     95  HA  LEU P   6     -12.104 -74.616  87.682  0.00 97.00      PROA   
ATOM     96  CB  LEU P   6     -13.811 -75.834  88.141  0.00 97.00      PROA   
ATOM     97  HB1 LEU P   6     -13.445 -75.913  89.188  0.00 97.00      PROA   
ATOM     98  HB2 LEU P   6     -14.230 -76.823  87.857  0.00 97.00      PROA   
ATOM     99  CG  LEU P   6     -14.981 -74.814  88.121  0.00 97.00      PROA   
ATOM    100  HG  LEU P   6     -14.564 -73.804  87.899  0.00 97.00      PROA   
ATOM    101  CD1 LEU P   6     -16.054 -75.145  87.064  0.00 97.00      PROA   
ATOM    102 HD11 LEU P   6     -16.457 -76.165  87.242  0.00 97.00      PROA   
ATOM    103 HD12 LEU P   6     -15.644 -75.100  86.036  0.00 97.00      PROA   
ATOM    104 HD13 LEU P   6     -16.895 -74.423  87.133  0.00 97.00      PROA   
ATOM    105  CD2 LEU P   6     -15.652 -74.740  89.504  0.00 97.00      PROA   
ATOM    106 HD21 LEU P   6     -14.922 -74.430  90.281  0.00 97.00      PROA   
ATOM    107 HD22 LEU P   6     -16.063 -75.733  89.780  0.00 97.00      PROA   
ATOM    108 HD23 LEU P   6     -16.486 -74.007  89.485  0.00 97.00      PROA   
ATOM    109  C   LEU P   6     -11.613 -76.639  87.204  0.00 97.00      PROA   
ATOM    110  O   LEU P   6     -11.900 -77.678  86.615  0.00 97.00      PROA   
ATOM    111  N   GLN P   7     -10.397 -76.483  87.783  0.00 97.00      PROA   
ATOM    112  HN  GLN P   7     -10.144 -75.617  88.218  0.00 97.00      PROA   
ATOM    113  CA  GLN P   7      -9.364 -77.511  87.770  0.00 97.00      PROA   
ATOM    114  HA  GLN P   7      -9.266 -77.806  86.734  0.00 97.00      PROA   
ATOM    115  CB  GLN P   7      -7.982 -76.913  88.148  0.00 97.00      PROA   
ATOM    116  HB1 GLN P   7      -8.122 -76.283  89.052  0.00 97.00      PROA   
ATOM    117  HB2 GLN P   7      -7.702 -76.226  87.316  0.00 97.00      PROA   
ATOM    118  CG  GLN P   7      -6.840 -77.919  88.413  0.00 97.00      PROA   
ATOM    119  HG1 GLN P   7      -6.738 -78.602  87.543  0.00 97.00      PROA   
ATOM    120  HG2 GLN P   7      -7.052 -78.523  89.320  0.00 97.00      PROA   
ATOM    121  CD  GLN P   7      -5.513 -77.164  88.566  0.00 97.00      PROA   
ATOM    122  OE1 GLN P   7      -5.171 -76.324  87.728  0.00 97.00      PROA   
ATOM    123  NE2 GLN P   7      -4.737 -77.450  89.646  0.00 97.00      PROA   
ATOM    124 HE21 GLN P   7      -3.883 -76.940  89.746  0.00 97.00      PROA   
ATOM    125 HE22 GLN P   7      -5.019 -78.140  90.311  0.00 97.00      PROA   
ATOM    126  C   GLN P   7      -9.693 -78.821  88.485  0.00 97.00      PROA   
ATOM    127  O   GLN P   7      -9.531 -79.875  87.869  0.00 97.00      PROA   
ATOM    128  N   PRO P   8     -10.217 -78.870  89.708  0.00 97.00      PROA   
ATOM    129  CD  PRO P   8      -9.964 -77.895  90.762  0.00 97.00      PROA   
ATOM    130  HD1 PRO P   8     -10.682 -77.061  90.630  0.00 97.00      PROA   
ATOM    131  HD2 PRO P   8      -8.919 -77.519  90.748  0.00 97.00      PROA   
ATOM    132  CA  PRO P   8     -11.202 -79.865  90.116  0.00 97.00      PROA   
ATOM    133  HA  PRO P   8     -10.830 -80.850  89.881  0.00 97.00      PROA   
ATOM    134  CB  PRO P   8     -11.363 -79.652  91.641  0.00 97.00      PROA   
ATOM    135  HB1 PRO P   8     -11.263 -80.612  92.190  0.00 97.00      PROA   
ATOM    136  HB2 PRO P   8     -12.342 -79.197  91.906  0.00 97.00      PROA   
ATOM    137  CG  PRO P   8     -10.245 -78.676  92.045  0.00 97.00      PROA   
ATOM    138  HG1 PRO P   8     -10.546 -78.028  92.890  0.00 97.00      PROA   
ATOM    139  HG2 PRO P   8      -9.338 -79.251  92.334  0.00 97.00      PROA   
ATOM    140  C   PRO P   8     -12.509 -79.587  89.375  0.00 97.00      PROA   
ATOM    141  O   PRO P   8     -12.962 -78.458  89.545  0.00 97.00      PROA   
ATOM    142  N   PRO P   9     -13.156 -80.455  88.593  0.00 97.00      PROA   
ATOM    143  CD  PRO P   9     -12.720 -81.837  88.371  0.00 97.00      PROA   
ATOM    144  HD1 PRO P   9     -12.608 -82.381  89.334  0.00 97.00      PROA   
ATOM    145  HD2 PRO P   9     -11.755 -81.828  87.814  0.00 97.00      PROA   
ATOM    146  CA  PRO P   9     -14.316 -80.099  87.768  0.00 97.00      PROA   
ATOM    147  HA  PRO P   9     -14.168 -79.138  87.297  0.00 97.00      PROA   
ATOM    148  CB  PRO P   9     -14.341 -81.244  86.736  0.00 97.00      PROA   
ATOM    149  HB1 PRO P   9     -13.610 -81.003  85.930  0.00 97.00      PROA   
ATOM    150  HB2 PRO P   9     -15.327 -81.420  86.266  0.00 97.00      PROA   
ATOM    151  CG  PRO P   9     -13.822 -82.457  87.512  0.00 97.00      PROA   
ATOM    152  HG1 PRO P   9     -14.631 -82.848  88.166  0.00 97.00      PROA   
ATOM    153  HG2 PRO P   9     -13.456 -83.269  86.854  0.00 97.00      PROA   
ATOM    154  C   PRO P   9     -15.610 -80.036  88.576  0.00 97.00      PROA   
ATOM    155  O   PRO P   9     -16.645 -80.498  88.099  0.00 97.00      PROA   
ATOM    156  N   TRP P  10     -15.588 -79.463  89.795  0.00 97.00      PROA   
ATOM    157  HN  TRP P  10     -14.754 -79.014  90.107  0.00 97.00      PROA   
ATOM    158  CA  TRP P  10     -16.658 -79.604  90.754  0.00 97.00      PROA   
ATOM    159  HA  TRP P  10     -17.450 -80.211  90.338  0.00 97.00      PROA   
ATOM    160  CB  TRP P  10     -16.144 -80.274  92.054  0.00 97.00      PROA   
ATOM    161  HB1 TRP P  10     -17.003 -80.495  92.722  0.00 97.00      PROA   
ATOM    162  HB2 TRP P  10     -15.487 -79.550  92.589  0.00 97.00      PROA   
ATOM    163  CG  TRP P  10     -15.357 -81.537  91.849  0.00 97.00      PROA   
ATOM    164  CD1 TRP P  10     -14.157 -81.810  92.455  0.00 97.00      PROA   
ATOM    165  HD1 TRP P  10     -13.659 -81.145  93.147  0.00 97.00      PROA   
ATOM    166  NE1 TRP P  10     -13.740 -83.069  92.117  0.00 97.00      PROA   
ATOM    167  HE1 TRP P  10     -13.019 -83.564  92.550  0.00 97.00      PROA   
ATOM    168  CE2 TRP P  10     -14.640 -83.637  91.265  0.00 97.00      PROA   
ATOM    169  CD2 TRP P  10     -15.677 -82.698  91.055  0.00 97.00      PROA   
ATOM    170  CE3 TRP P  10     -16.735 -83.035  90.207  0.00 97.00      PROA   
ATOM    171  HE3 TRP P  10     -17.535 -82.342  89.995  0.00 97.00      PROA   
ATOM    172  CZ3 TRP P  10     -16.753 -84.300  89.613  0.00 97.00      PROA   
ATOM    173  HZ3 TRP P  10     -17.573 -84.571  88.961  0.00 97.00      PROA   
ATOM    174  CZ2 TRP P  10     -14.653 -84.892  90.670  0.00 97.00      PROA   
ATOM    175  HZ2 TRP P  10     -13.857 -85.601  90.837  0.00 97.00      PROA   
ATOM    176  CH2 TRP P  10     -15.730 -85.214  89.844  0.00 97.00      PROA   
ATOM    177  HH2 TRP P  10     -15.769 -86.182  89.363  0.00 97.00      PROA   
ATOM    178  C   TRP P  10     -17.247 -78.255  91.086  0.00 97.00      PROA   
ATOM    179  O   TRP P  10     -16.620 -77.411  91.722  0.00 97.00      PROA   
ATOM    180  N   VAL P  11     -18.510 -78.027  90.662  0.00 97.00      PROA   
ATOM    181  HN  VAL P  11     -18.982 -78.701  90.096  0.00 97.00      PROA   
ATOM    182  CA  VAL P  11     -19.202 -76.765  90.857  0.00 97.00      PROA   
ATOM    183  HA  VAL P  11     -18.476 -75.968  90.768  0.00 97.00      PROA   
ATOM    184  CB  VAL P  11     -20.244 -76.577  89.752  0.00 97.00      PROA   
ATOM    185  HB  VAL P  11     -21.066 -77.319  89.875  0.00 97.00      PROA   
ATOM    186  CG1 VAL P  11     -20.830 -75.157  89.806  0.00 97.00      PROA   
ATOM    187 HG11 VAL P  11     -20.022 -74.397  89.742  0.00 97.00      PROA   
ATOM    188 HG12 VAL P  11     -21.389 -75.003  90.749  0.00 97.00      PROA   
ATOM    189 HG13 VAL P  11     -21.531 -74.995  88.960  0.00 97.00      PROA   
ATOM    190  CG2 VAL P  11     -19.587 -76.806  88.368  0.00 97.00      PROA   
ATOM    191 HG21 VAL P  11     -19.282 -77.862  88.221  0.00 97.00      PROA   
ATOM    192 HG22 VAL P  11     -18.694 -76.156  88.250  0.00 97.00      PROA   
ATOM    193 HG23 VAL P  11     -20.306 -76.551  87.560  0.00 97.00      PROA   
ATOM    194  C   VAL P  11     -19.800 -76.681  92.270  0.00 97.00      PROA   
ATOM    195  O   VAL P  11     -20.121 -75.607  92.773  0.00 97.00      PROA   
ATOM    196  N   SER P  12     -19.892 -77.835  92.966  0.00 97.00      PROA   
ATOM    197  HN  SER P  12     -19.579 -78.672  92.531  0.00 97.00      PROA   
ATOM    198  CA  SER P  12     -20.337 -77.972  94.343  0.00 97.00      PROA   
ATOM    199  HA  SER P  12     -20.562 -77.000  94.761  0.00 97.00      PROA   
ATOM    200  CB  SER P  12     -21.623 -78.852  94.438  0.00 97.00      PROA   
ATOM    201  HB1 SER P  12     -21.503 -79.751  93.797  0.00 97.00      PROA   
ATOM    202  HB2 SER P  12     -22.483 -78.263  94.045  0.00 97.00      PROA   
ATOM    203  OG  SER P  12     -21.939 -79.287  95.758  0.00 97.00      PROA   
ATOM    204  HG1 SER P  12     -22.333 -78.534  96.211  0.00 97.00      PROA   
ATOM    205  C   SER P  12     -19.172 -78.560  95.126  0.00 97.00      PROA   
ATOM    206  O   SER P  12     -18.622 -79.592  94.742  0.00 97.00      PROA   
ATOM    207  N   VAL P  13     -18.739 -77.890  96.229  0.00 97.00      PROA   
ATOM    208  HN  VAL P  13     -19.185 -77.042  96.512  0.00 97.00      PROA   
ATOM    209  CA  VAL P  13     -17.487 -78.231  96.896  0.00 97.00      PROA   
ATOM    210  HA  VAL P  13     -17.325 -79.293  96.785  0.00 97.00      PROA   
ATOM    211  CB  VAL P  13     -16.322 -77.480  96.237  0.00 97.00      PROA   
ATOM    212  HB  VAL P  13     -16.436 -77.600  95.131  0.00 97.00      PROA   
ATOM    213  CG1 VAL P  13     -16.362 -75.967  96.544  0.00 97.00      PROA   
ATOM    214 HG11 VAL P  13     -16.190 -75.778  97.624  0.00 97.00      PROA   
ATOM    215 HG12 VAL P  13     -17.337 -75.526  96.254  0.00 97.00      PROA   
ATOM    216 HG13 VAL P  13     -15.562 -75.444  95.978  0.00 97.00      PROA   
ATOM    217  CG2 VAL P  13     -14.963 -78.100  96.613  0.00 97.00      PROA   
ATOM    218 HG21 VAL P  13     -14.958 -79.194  96.424  0.00 97.00      PROA   
ATOM    219 HG22 VAL P  13     -14.725 -77.917  97.680  0.00 97.00      PROA   
ATOM    220 HG23 VAL P  13     -14.154 -77.637  96.009  0.00 97.00      PROA   
ATOM    221  C   VAL P  13     -17.571 -77.959  98.397  0.00 97.00      PROA   
ATOM    222  O   VAL P  13     -18.398 -77.180  98.858  0.00 97.00      PROA   
ATOM    223  N   PHE P  14     -16.726 -78.621  99.229  0.00 97.00      PROA   
ATOM    224  HN  PHE P  14     -16.088 -79.307  98.882  0.00 97.00      PROA   
ATOM    225  CA  PHE P  14     -16.631 -78.330 100.652  0.00 97.00      PROA   
ATOM    226  HA  PHE P  14     -17.626 -78.115 101.014  0.00 97.00      PROA   
ATOM    227  CB  PHE P  14     -16.043 -79.505 101.483  0.00 97.00      PROA   
ATOM    228  HB1 PHE P  14     -15.881 -79.216 102.543  0.00 97.00      PROA   
ATOM    229  HB2 PHE P  14     -15.064 -79.816 101.054  0.00 97.00      PROA   
ATOM    230  CG  PHE P  14     -16.970 -80.688 101.526  0.00 97.00      PROA   
ATOM    231  CD1 PHE P  14     -18.273 -80.564 102.043  0.00 97.00      PROA   
ATOM    232  HD1 PHE P  14     -18.638 -79.596 102.350  0.00 97.00      PROA   
ATOM    233  CE1 PHE P  14     -19.090 -81.691 102.192  0.00 97.00      PROA   
ATOM    234  HE1 PHE P  14     -20.085 -81.588 102.598  0.00 97.00      PROA   
ATOM    235  CZ  PHE P  14     -18.616 -82.953 101.813  0.00 97.00      PROA   
ATOM    236  HZ  PHE P  14     -19.242 -83.825 101.931  0.00 97.00      PROA   
ATOM    237  CD2 PHE P  14     -16.505 -81.960 101.160  0.00 97.00      PROA   
ATOM    238  HD2 PHE P  14     -15.495 -82.073 100.795  0.00 97.00      PROA   
ATOM    239  CE2 PHE P  14     -17.327 -83.085 101.282  0.00 97.00      PROA   
ATOM    240  HE2 PHE P  14     -16.959 -84.051 100.971  0.00 97.00      PROA   
ATOM    241  C   PHE P  14     -15.779 -77.115 100.974  0.00 97.00      PROA   
ATOM    242  O   PHE P  14     -14.910 -76.710 100.207  0.00 97.00      PROA   
ATOM    243  N   GLN P  15     -15.988 -76.535 102.182  0.00 97.00      PROA   
ATOM    244  HN  GLN P  15     -16.817 -76.744 102.700  0.00 97.00      PROA   
ATOM    245  CA  GLN P  15     -15.025 -75.671 102.851  0.00 97.00      PROA   
ATOM    246  HA  GLN P  15     -14.883 -74.801 102.224  0.00 97.00      PROA   
ATOM    247  CB  GLN P  15     -15.537 -75.211 104.245  0.00 97.00      PROA   
ATOM    248  HB1 GLN P  15     -16.430 -74.564 104.079  0.00 97.00      PROA   
ATOM    249  HB2 GLN P  15     -14.766 -74.567 104.721  0.00 97.00      PROA   
ATOM    250  CG  GLN P  15     -15.950 -76.387 105.172  0.00 97.00      PROA   
ATOM    251  HG1 GLN P  15     -15.619 -77.354 104.739  0.00 97.00      PROA   
ATOM    252  HG2 GLN P  15     -17.056 -76.436 105.248  0.00 97.00      PROA   
ATOM    253  CD  GLN P  15     -15.371 -76.249 106.591  0.00 97.00      PROA   
ATOM    254  OE1 GLN P  15     -15.730 -75.341 107.349  0.00 97.00      PROA   
ATOM    255  NE2 GLN P  15     -14.453 -77.187 106.964  0.00 97.00      PROA   
ATOM    256 HE21 GLN P  15     -14.203 -77.920 106.331  0.00 97.00      PROA   
ATOM    257 HE22 GLN P  15     -13.998 -77.093 107.848  0.00 97.00      PROA   
ATOM    258  C   GLN P  15     -13.663 -76.344 103.042  0.00 97.00      PROA   
ATOM    259  O   GLN P  15     -13.593 -77.557 103.227  0.00 97.00      PROA   
ATOM    260  N   GLU P  16     -12.556 -75.559 102.963  0.00 97.00      PROA   
ATOM    261  HN  GLU P  16     -12.676 -74.584 102.778  0.00 97.00      PROA   
ATOM    262  CA  GLU P  16     -11.170 -75.973 103.161  0.00 97.00      PROA   
ATOM    263  HA  GLU P  16     -10.644 -75.058 103.393  0.00 97.00      PROA   
ATOM    264  CB  GLU P  16     -10.924 -76.915 104.389  0.00 97.00      PROA   
ATOM    265  HB1 GLU P  16     -11.436 -77.878 104.186  0.00 97.00      PROA   
ATOM    266  HB2 GLU P  16     -11.398 -76.461 105.288  0.00 97.00      PROA   
ATOM    267  CG  GLU P  16      -9.442 -77.225 104.717  0.00 97.00      PROA   
ATOM    268  HG1 GLU P  16      -8.977 -76.348 105.212  0.00 97.00      PROA   
ATOM    269  HG2 GLU P  16      -8.868 -77.431 103.791  0.00 97.00      PROA   
ATOM    270  CD  GLU P  16      -9.244 -78.450 105.620  0.00 97.00      PROA   
ATOM    271  OE1 GLU P  16     -10.234 -79.099 106.047  0.00 97.00      PROA   
ATOM    272  OE2 GLU P  16      -8.051 -78.774 105.872  0.00 97.00      PROA   
ATOM    273  C   GLU P  16     -10.522 -76.489 101.876  0.00 97.00      PROA   
ATOM    274  O   GLU P  16      -9.333 -76.280 101.649  0.00 97.00      PROA   
ATOM    275  N   GLU P  17     -11.290 -77.149 100.979  0.00 97.00      PROA   
ATOM    276  HN  GLU P  17     -12.246 -77.330 101.195  0.00 97.00      PROA   
ATOM    277  CA  GLU P  17     -10.838 -77.673  99.696  0.00 97.00      PROA   
ATOM    278  HA  GLU P  17     -10.032 -78.363  99.910  0.00 97.00      PROA   
ATOM    279  CB  GLU P  17     -11.974 -78.499  99.036  0.00 97.00      PROA   
ATOM    280  HB1 GLU P  17     -12.869 -77.834  99.000  0.00 97.00      PROA   
ATOM    281  HB2 GLU P  17     -12.230 -79.343  99.716  0.00 97.00      PROA   
ATOM    282  CG  GLU P  17     -11.732 -79.045  97.607  0.00 97.00      PROA   
ATOM    283  HG1 GLU P  17     -11.487 -78.231  96.897  0.00 97.00      PROA   
ATOM    284  HG2 GLU P  17     -12.669 -79.525  97.251  0.00 97.00      PROA   
ATOM    285  CD  GLU P  17     -10.630 -80.108  97.551  0.00 97.00      PROA   
ATOM    286  OE1 GLU P  17      -9.451 -79.783  97.845  0.00 97.00      PROA   
ATOM    287  OE2 GLU P  17     -10.958 -81.269  97.189  0.00 97.00      PROA   
ATOM    288  C   GLU P  17     -10.265 -76.631  98.732  0.00 97.00      PROA   
ATOM    289  O   GLU P  17     -10.694 -75.483  98.698  0.00 97.00      PROA   
ATOM    290  N   SER P  18      -9.254 -77.017  97.920  0.00 97.00      PROA   
ATOM    291  HN  SER P  18      -9.013 -77.988  97.891  0.00 97.00      PROA   
ATOM    292  CA  SER P  18      -8.540 -76.129  97.019  0.00 97.00      PROA   
ATOM    293  HA  SER P  18      -8.632 -75.117  97.388  0.00 97.00      PROA   
ATOM    294  CB  SER P  18      -7.030 -76.471  96.927  0.00 97.00      PROA   
ATOM    295  HB1 SER P  18      -6.900 -77.486  96.491  0.00 97.00      PROA   
ATOM    296  HB2 SER P  18      -6.605 -76.486  97.954  0.00 97.00      PROA   
ATOM    297  OG  SER P  18      -6.307 -75.519  96.145  0.00 97.00      PROA   
ATOM    298  HG1 SER P  18      -6.387 -74.677  96.601  0.00 97.00      PROA   
ATOM    299  C   SER P  18      -9.138 -76.190  95.629  0.00 97.00      PROA   
ATOM    300  O   SER P  18      -9.311 -77.260  95.051  0.00 97.00      PROA   
ATOM    301  N   VAL P  19      -9.459 -75.015  95.047  0.00 97.00      PROA   
ATOM    302  HN  VAL P  19      -9.286 -74.150  95.515  0.00 97.00      PROA   
ATOM    303  CA  VAL P  19     -10.069 -74.969  93.735  0.00 97.00      PROA   
ATOM    304  HA  VAL P  19      -9.741 -75.833  93.177  0.00 97.00      PROA   
ATOM    305  CB  VAL P  19     -11.601 -75.044  93.808  0.00 97.00      PROA   
ATOM    306  HB  VAL P  19     -11.858 -76.050  94.221  0.00 97.00      PROA   
ATOM    307  CG1 VAL P  19     -12.179 -73.997  94.784  0.00 97.00      PROA   
ATOM    308 HG11 VAL P  19     -11.947 -72.976  94.427  0.00 97.00      PROA   
ATOM    309 HG12 VAL P  19     -11.775 -74.123  95.809  0.00 97.00      PROA   
ATOM    310 HG13 VAL P  19     -13.284 -74.098  94.841  0.00 97.00      PROA   
ATOM    311  CG2 VAL P  19     -12.255 -74.924  92.416  0.00 97.00      PROA   
ATOM    312 HG21 VAL P  19     -11.857 -75.691  91.725  0.00 97.00      PROA   
ATOM    313 HG22 VAL P  19     -12.077 -73.918  91.983  0.00 97.00      PROA   
ATOM    314 HG23 VAL P  19     -13.352 -75.071  92.504  0.00 97.00      PROA   
ATOM    315  C   VAL P  19      -9.536 -73.784  92.958  0.00 97.00      PROA   
ATOM    316  O   VAL P  19      -9.561 -72.651  93.420  0.00 97.00      PROA   
ATOM    317  N   THR P  20      -9.019 -74.015  91.727  0.00 97.00      PROA   
ATOM    318  HN  THR P  20      -8.984 -74.938  91.354  0.00 97.00      PROA   
ATOM    319  CA  THR P  20      -8.519 -72.939  90.886  0.00 97.00      PROA   
ATOM    320  HA  THR P  20      -8.769 -72.000  91.349  0.00 97.00      PROA   
ATOM    321  CB  THR P  20      -6.997 -72.931  90.710  0.00 97.00      PROA   
ATOM    322  HB  THR P  20      -6.553 -73.078  91.722  0.00 97.00      PROA   
ATOM    323  OG1 THR P  20      -6.501 -71.675  90.251  0.00 97.00      PROA   
ATOM    324  HG1 THR P  20      -6.753 -71.571  89.328  0.00 97.00      PROA   
ATOM    325  CG2 THR P  20      -6.463 -74.044  89.798  0.00 97.00      PROA   
ATOM    326 HG21 THR P  20      -6.894 -73.973  88.779  0.00 97.00      PROA   
ATOM    327 HG22 THR P  20      -6.704 -75.038  90.226  0.00 97.00      PROA   
ATOM    328 HG23 THR P  20      -5.358 -73.967  89.709  0.00 97.00      PROA   
ATOM    329  C   THR P  20      -9.295 -72.992  89.596  0.00 97.00      PROA   
ATOM    330  O   THR P  20      -9.556 -74.057  89.048  0.00 97.00      PROA   
ATOM    331  N   LEU P  21      -9.742 -71.813  89.119  0.00 97.00      PROA   
ATOM    332  HN  LEU P  21      -9.514 -70.970  89.604  0.00 97.00      PROA   
ATOM    333  CA  LEU P  21     -10.685 -71.682  88.033  0.00 97.00      PROA   
ATOM    334  HA  LEU P  21     -10.949 -72.655  87.649  0.00 97.00      PROA   
ATOM    335  CB  LEU P  21     -11.981 -70.943  88.470  0.00 97.00      PROA   
ATOM    336  HB1 LEU P  21     -12.655 -70.898  87.588  0.00 97.00      PROA   
ATOM    337  HB2 LEU P  21     -11.750 -69.898  88.771  0.00 97.00      PROA   
ATOM    338  CG  LEU P  21     -12.780 -71.598  89.632  0.00 97.00      PROA   
ATOM    339  HG  LEU P  21     -12.663 -72.705  89.557  0.00 97.00      PROA   
ATOM    340  CD1 LEU P  21     -12.319 -71.143  91.032  0.00 97.00      PROA   
ATOM    341 HD11 LEU P  21     -12.435 -70.043  91.128  0.00 97.00      PROA   
ATOM    342 HD12 LEU P  21     -11.261 -71.404  91.227  0.00 97.00      PROA   
ATOM    343 HD13 LEU P  21     -12.945 -71.623  91.814  0.00 97.00      PROA   
ATOM    344  CD2 LEU P  21     -14.279 -71.275  89.489  0.00 97.00      PROA   
ATOM    345 HD21 LEU P  21     -14.669 -71.634  88.515  0.00 97.00      PROA   
ATOM    346 HD22 LEU P  21     -14.434 -70.177  89.547  0.00 97.00      PROA   
ATOM    347 HD23 LEU P  21     -14.860 -71.756  90.304  0.00 97.00      PROA   
ATOM    348  C   LEU P  21     -10.014 -70.900  86.926  0.00 97.00      PROA   
ATOM    349  O   LEU P  21      -9.559 -69.787  87.141  0.00 97.00      PROA   
ATOM    350  N   HSD P  22      -9.929 -71.465  85.702  0.00 97.00      PROA   
ATOM    351  HN  HSD P  22     -10.335 -72.364  85.541  0.00 97.00      PROA   
ATOM    352  CA  HSD P  22      -9.145 -70.921  84.610  0.00 97.00      PROA   
ATOM    353  HA  HSD P  22      -8.509 -70.128  84.977  0.00 97.00      PROA   
ATOM    354  CB  HSD P  22      -8.244 -72.003  83.964  0.00 97.00      PROA   
ATOM    355  HB1 HSD P  22      -7.746 -71.594  83.058  0.00 97.00      PROA   
ATOM    356  HB2 HSD P  22      -8.854 -72.879  83.654  0.00 97.00      PROA   
ATOM    357  ND1 HSD P  22      -7.238 -73.507  85.774  0.00 97.00      PROA   
ATOM    358  HD1 HSD P  22      -8.038 -74.091  85.918  0.00 97.00      PROA   
ATOM    359  CG  HSD P  22      -7.149 -72.455  84.885  0.00 97.00      PROA   
ATOM    360  CE1 HSD P  22      -6.016 -73.635  86.349  0.00 97.00      PROA   
ATOM    361  HE1 HSD P  22      -5.784 -74.396  87.089  0.00 97.00      PROA   
ATOM    362  NE2 HSD P  22      -5.149 -72.757  85.884  0.00 97.00      PROA   
ATOM    363  CD2 HSD P  22      -5.860 -72.027  84.949  0.00 97.00      PROA   
ATOM    364  HD2 HSD P  22      -5.367 -71.249  84.379  0.00 97.00      PROA   
ATOM    365  C   HSD P  22     -10.014 -70.358  83.509  0.00 97.00      PROA   
ATOM    366  O   HSD P  22     -10.912 -71.025  83.012  0.00 97.00      PROA   
ATOM    367  N   CYS P  23      -9.732 -69.109  83.073  0.00 97.00      PROA   
ATOM    368  HN  CYS P  23      -9.032 -68.569  83.537  0.00 97.00      PROA   
ATOM    369  CA  CYS P  23     -10.383 -68.474  81.942  0.00 97.00      PROA   
ATOM    370  HA  CYS P  23     -11.319 -68.972  81.732  0.00 97.00      PROA   
ATOM    371  CB  CYS P  23     -10.671 -66.982  82.213  0.00 97.00      PROA   
ATOM    372  HB1 CYS P  23     -11.050 -66.505  81.288  0.00 97.00      PROA   
ATOM    373  HB2 CYS P  23      -9.739 -66.467  82.530  0.00 97.00      PROA   
ATOM    374  SG  CYS P  23     -11.928 -66.803  83.492  0.00 97.00      PROA   
ATOM    375  C   CYS P  23      -9.515 -68.568  80.708  0.00 97.00      PROA   
ATOM    376  O   CYS P  23      -8.552 -67.826  80.530  0.00 97.00      PROA   
ATOM    377  N   GLU P  24      -9.869 -69.492  79.796  0.00 97.00      PROA   
ATOM    378  HN  GLU P  24     -10.675 -70.064  79.930  0.00 97.00      PROA   
ATOM    379  CA  GLU P  24      -9.071 -69.813  78.637  0.00 97.00      PROA   
ATOM    380  HA  GLU P  24      -8.035 -69.569  78.831  0.00 97.00      PROA   
ATOM    381  CB  GLU P  24      -9.169 -71.326  78.328  0.00 97.00      PROA   
ATOM    382  HB1 GLU P  24      -8.929 -71.861  79.276  0.00 97.00      PROA   
ATOM    383  HB2 GLU P  24      -8.396 -71.615  77.582  0.00 97.00      PROA   
ATOM    384  CG  GLU P  24     -10.559 -71.754  77.810  0.00 97.00      PROA   
ATOM    385  HG1 GLU P  24     -10.741 -71.363  76.787  0.00 97.00      PROA   
ATOM    386  HG2 GLU P  24     -11.353 -71.370  78.485  0.00 97.00      PROA   
ATOM    387  CD  GLU P  24     -10.688 -73.261  77.752  0.00 97.00      PROA   
ATOM    388  OE1 GLU P  24     -11.376 -73.750  76.813  0.00 97.00      PROA   
ATOM    389  OE2 GLU P  24     -10.136 -73.940  78.658  0.00 97.00      PROA   
ATOM    390  C   GLU P  24      -9.526 -69.043  77.420  0.00 97.00      PROA   
ATOM    391  O   GLU P  24     -10.630 -68.504  77.354  0.00 97.00      PROA   
ATOM    392  N   VAL P  25      -8.639 -69.016  76.402  0.00 97.00      PROA   
ATOM    393  HN  VAL P  25      -7.724 -69.391  76.523  0.00 97.00      PROA   
ATOM    394  CA  VAL P  25      -8.972 -68.710  75.032  0.00 97.00      PROA   
ATOM    395  HA  VAL P  25     -10.005 -68.970  74.851  0.00 97.00      PROA   
ATOM    396  CB  VAL P  25      -8.688 -67.267  74.601  0.00 97.00      PROA   
ATOM    397  HB  VAL P  25      -7.598 -67.047  74.685  0.00 97.00      PROA   
ATOM    398  CG1 VAL P  25      -9.134 -67.070  73.138  0.00 97.00      PROA   
ATOM    399 HG11 VAL P  25     -10.234 -67.200  73.053  0.00 97.00      PROA   
ATOM    400 HG12 VAL P  25      -8.640 -67.792  72.458  0.00 97.00      PROA   
ATOM    401 HG13 VAL P  25      -8.874 -66.044  72.805  0.00 97.00      PROA   
ATOM    402  CG2 VAL P  25      -9.434 -66.266  75.510  0.00 97.00      PROA   
ATOM    403 HG21 VAL P  25      -9.059 -66.317  76.552  0.00 97.00      PROA   
ATOM    404 HG22 VAL P  25     -10.523 -66.486  75.514  0.00 97.00      PROA   
ATOM    405 HG23 VAL P  25      -9.290 -65.227  75.141  0.00 97.00      PROA   
ATOM    406  C   VAL P  25      -8.017 -69.639  74.298  0.00 97.00      PROA   
ATOM    407  O   VAL P  25      -6.863 -69.670  74.723  0.00 97.00      PROA   
ATOM    408  N   PRO P  26      -8.347 -70.402  73.247  0.00 97.00      PROA   
ATOM    409  CD  PRO P  26      -9.727 -70.865  73.026  0.00 97.00      PROA   
ATOM    410  HD1 PRO P  26     -10.196 -70.224  72.249  0.00 97.00      PROA   
ATOM    411  HD2 PRO P  26     -10.344 -70.856  73.953  0.00 97.00      PROA   
ATOM    412  CA  PRO P  26      -7.378 -71.303  72.603  0.00 97.00      PROA   
ATOM    413  HA  PRO P  26      -6.871 -71.872  73.371  0.00 97.00      PROA   
ATOM    414  CB  PRO P  26      -8.260 -72.219  71.737  0.00 97.00      PROA   
ATOM    415  HB1 PRO P  26      -7.799 -73.216  71.589  0.00 97.00      PROA   
ATOM    416  HB2 PRO P  26      -8.469 -71.761  70.745  0.00 97.00      PROA   
ATOM    417  CG  PRO P  26      -9.573 -72.298  72.518  0.00 97.00      PROA   
ATOM    418  HG1 PRO P  26     -10.427 -72.633  71.898  0.00 97.00      PROA   
ATOM    419  HG2 PRO P  26      -9.450 -72.988  73.383  0.00 97.00      PROA   
ATOM    420  C   PRO P  26      -6.308 -70.634  71.740  0.00 97.00      PROA   
ATOM    421  O   PRO P  26      -5.916 -71.206  70.724  0.00 97.00      PROA   
ATOM    422  N   HSD P  27      -5.777 -69.462  72.144  0.00 97.00      PROA   
ATOM    423  HN  HSD P  27      -6.062 -69.090  73.025  0.00 97.00      PROA   
ATOM    424  CA  HSD P  27      -4.695 -68.784  71.465  0.00 97.00      PROA   
ATOM    425  HA  HSD P  27      -4.480 -69.264  70.521  0.00 97.00      PROA   
ATOM    426  CB  HSD P  27      -4.970 -67.277  71.213  0.00 97.00      PROA   
ATOM    427  HB1 HSD P  27      -4.030 -66.765  70.914  0.00 97.00      PROA   
ATOM    428  HB2 HSD P  27      -5.333 -66.795  72.148  0.00 97.00      PROA   
ATOM    429  ND1 HSD P  27      -7.308 -66.852  70.275  0.00 97.00      PROA   
ATOM    430  HD1 HSD P  27      -7.809 -66.958  71.135  0.00 97.00      PROA   
ATOM    431  CG  HSD P  27      -5.951 -67.021  70.099  0.00 97.00      PROA   
ATOM    432  CE1 HSD P  27      -7.818 -66.465  69.079  0.00 97.00      PROA   
ATOM    433  HE1 HSD P  27      -8.875 -66.253  68.921  0.00 97.00      PROA   
ATOM    434  NE2 HSD P  27      -6.886 -66.360  68.153  0.00 97.00      PROA   
ATOM    435  CD2 HSD P  27      -5.710 -66.701  68.797  0.00 97.00      PROA   
ATOM    436  HD2 HSD P  27      -4.774 -66.659  68.255  0.00 97.00      PROA   
ATOM    437  C   HSD P  27      -3.478 -68.890  72.345  0.00 97.00      PROA   
ATOM    438  O   HSD P  27      -3.500 -68.472  73.498  0.00 97.00      PROA   
ATOM    439  N   LEU P  28      -2.371 -69.456  71.815  0.00 97.00      PROA   
ATOM    440  HN  LEU P  28      -2.399 -69.888  70.916  0.00 97.00      PROA   
ATOM    441  CA  LEU P  28      -1.102 -69.541  72.515  0.00 97.00      PROA   
ATOM    442  HA  LEU P  28      -1.302 -70.068  73.437  0.00 97.00      PROA   
ATOM    443  CB  LEU P  28      -0.063 -70.377  71.720  0.00 97.00      PROA   
ATOM    444  HB1 LEU P  28       0.856 -70.493  72.336  0.00 97.00      PROA   
ATOM    445  HB2 LEU P  28       0.216 -69.845  70.786  0.00 97.00      PROA   
ATOM    446  CG  LEU P  28      -0.536 -71.800  71.321  0.00 97.00      PROA   
ATOM    447  HG  LEU P  28      -1.436 -71.711  70.669  0.00 97.00      PROA   
ATOM    448  CD1 LEU P  28       0.550 -72.517  70.496  0.00 97.00      PROA   
ATOM    449 HD11 LEU P  28       1.469 -72.645  71.105  0.00 97.00      PROA   
ATOM    450 HD12 LEU P  28       0.803 -71.930  69.588  0.00 97.00      PROA   
ATOM    451 HD13 LEU P  28       0.194 -73.521  70.182  0.00 97.00      PROA   
ATOM    452  CD2 LEU P  28      -0.925 -72.654  72.542  0.00 97.00      PROA   
ATOM    453 HD21 LEU P  28      -1.775 -72.200  73.091  0.00 97.00      PROA   
ATOM    454 HD22 LEU P  28      -0.061 -72.747  73.234  0.00 97.00      PROA   
ATOM    455 HD23 LEU P  28      -1.225 -73.673  72.217  0.00 97.00      PROA   
ATOM    456  C   LEU P  28      -0.500 -68.197  72.944  0.00 97.00      PROA   
ATOM    457  O   LEU P  28      -0.105 -68.118  74.107  0.00 97.00      PROA   
ATOM    458  N   PRO P  29      -0.426 -67.100  72.181  0.00 97.00      PROA   
ATOM    459  CD  PRO P  29      -0.509 -67.077  70.714  0.00 97.00      PROA   
ATOM    460  HD1 PRO P  29      -1.436 -67.558  70.340  0.00 97.00      PROA   
ATOM    461  HD2 PRO P  29       0.385 -67.588  70.294  0.00 97.00      PROA   
ATOM    462  CA  PRO P  29      -0.124 -65.776  72.731  0.00 97.00      PROA   
ATOM    463  HA  PRO P  29       0.658 -65.835  73.476  0.00 97.00      PROA   
ATOM    464  CB  PRO P  29       0.340 -64.996  71.485  0.00 97.00      PROA   
ATOM    465  HB1 PRO P  29       1.414 -65.228  71.304  0.00 97.00      PROA   
ATOM    466  HB2 PRO P  29       0.237 -63.897  71.564  0.00 97.00      PROA   
ATOM    467  CG  PRO P  29      -0.485 -65.594  70.344  0.00 97.00      PROA   
ATOM    468  HG1 PRO P  29      -1.517 -65.180  70.377  0.00 97.00      PROA   
ATOM    469  HG2 PRO P  29      -0.042 -65.405  69.346  0.00 97.00      PROA   
ATOM    470  C   PRO P  29      -1.349 -65.128  73.382  0.00 97.00      PROA   
ATOM    471  O   PRO P  29      -1.516 -63.918  73.245  0.00 97.00      PROA   
ATOM    472  N   GLY P  30      -2.206 -65.887  74.110  0.00 97.00      PROA   
ATOM    473  HN  GLY P  30      -2.015 -66.862  74.218  0.00 97.00      PROA   
ATOM    474  CA  GLY P  30      -3.469 -65.421  74.670  0.00 97.00      PROA   
ATOM    475  HA1 GLY P  30      -4.036 -66.305  74.925  0.00 97.00      PROA   
ATOM    476  HA2 GLY P  30      -3.972 -64.810  73.934  0.00 97.00      PROA   
ATOM    477  C   GLY P  30      -3.314 -64.615  75.935  0.00 97.00      PROA   
ATOM    478  O   GLY P  30      -3.791 -65.016  76.991  0.00 97.00      PROA   
ATOM    479  N   SER P  31      -2.649 -63.443  75.806  0.00 97.00      PROA   
ATOM    480  HN  SER P  31      -2.305 -63.271  74.884  0.00 97.00      PROA   
ATOM    481  CA  SER P  31      -2.226 -62.442  76.785  0.00 97.00      PROA   
ATOM    482  HA  SER P  31      -1.198 -62.686  77.003  0.00 97.00      PROA   
ATOM    483  CB  SER P  31      -2.248 -61.017  76.153  0.00 97.00      PROA   
ATOM    484  HB1 SER P  31      -3.296 -60.758  75.888  0.00 97.00      PROA   
ATOM    485  HB2 SER P  31      -1.655 -61.029  75.213  0.00 97.00      PROA   
ATOM    486  OG  SER P  31      -1.738 -59.996  77.014  0.00 97.00      PROA   
ATOM    487  HG1 SER P  31      -0.832 -59.819  76.747  0.00 97.00      PROA   
ATOM    488  C   SER P  31      -2.948 -62.404  78.122  0.00 97.00      PROA   
ATOM    489  O   SER P  31      -4.166 -62.465  78.186  0.00 97.00      PROA   
ATOM    490  N   SER P  32      -2.183 -62.277  79.231  0.00 97.00      PROA   
ATOM    491  HN  SER P  32      -1.200 -62.131  79.149  0.00 97.00      PROA   
ATOM    492  CA  SER P  32      -2.646 -62.435  80.596  0.00 97.00      PROA   
ATOM    493  HA  SER P  32      -3.363 -63.244  80.609  0.00 97.00      PROA   
ATOM    494  CB  SER P  32      -1.463 -62.838  81.515  0.00 97.00      PROA   
ATOM    495  HB1 SER P  32      -1.104 -63.841  81.197  0.00 97.00      PROA   
ATOM    496  HB2 SER P  32      -1.766 -62.914  82.581  0.00 97.00      PROA   
ATOM    497  OG  SER P  32      -0.372 -61.929  81.383  0.00 97.00      PROA   
ATOM    498  HG1 SER P  32      -0.657 -61.105  81.788  0.00 97.00      PROA   
ATOM    499  C   SER P  32      -3.348 -61.216  81.177  0.00 97.00      PROA   
ATOM    500  O   SER P  32      -2.969 -60.708  82.230  0.00 97.00      PROA   
ATOM    501  N   SER P  33      -4.427 -60.748  80.513  0.00 97.00      PROA   
ATOM    502  HN  SER P  33      -4.658 -61.144  79.628  0.00 97.00      PROA   
ATOM    503  CA  SER P  33      -5.293 -59.691  81.001  0.00 97.00      PROA   
ATOM    504  HA  SER P  33      -4.962 -59.365  81.977  0.00 97.00      PROA   
ATOM    505  CB  SER P  33      -5.326 -58.473  80.037  0.00 97.00      PROA   
ATOM    506  HB1 SER P  33      -5.702 -58.790  79.040  0.00 97.00      PROA   
ATOM    507  HB2 SER P  33      -4.289 -58.095  79.902  0.00 97.00      PROA   
ATOM    508  OG  SER P  33      -6.144 -57.408  80.524  0.00 97.00      PROA   
ATOM    509  HG1 SER P  33      -5.626 -56.919  81.169  0.00 97.00      PROA   
ATOM    510  C   SER P  33      -6.679 -60.282  81.147  0.00 97.00      PROA   
ATOM    511  O   SER P  33      -7.170 -60.970  80.257  0.00 97.00      PROA   
ATOM    512  N   THR P  34      -7.337 -60.045  82.308  0.00 97.00      PROA   
ATOM    513  HN  THR P  34      -6.944 -59.458  83.010  0.00 97.00      PROA   
ATOM    514  CA  THR P  34      -8.612 -60.668  82.622  0.00 97.00      PROA   
ATOM    515  HA  THR P  34      -9.161 -60.842  81.707  0.00 97.00      PROA   
ATOM    516  CB  THR P  34      -8.494 -61.969  83.421  0.00 97.00      PROA   
ATOM    517  HB  THR P  34      -8.161 -61.777  84.467  0.00 97.00      PROA   
ATOM    518  OG1 THR P  34      -7.510 -62.810  82.846  0.00 97.00      PROA   
ATOM    519  HG1 THR P  34      -6.674 -62.443  83.139  0.00 97.00      PROA   
ATOM    520  CG2 THR P  34      -9.834 -62.729  83.456  0.00 97.00      PROA   
ATOM    521 HG21 THR P  34     -10.297 -62.757  82.449  0.00 97.00      PROA   
ATOM    522 HG22 THR P  34     -10.541 -62.242  84.157  0.00 97.00      PROA   
ATOM    523 HG23 THR P  34      -9.679 -63.770  83.810  0.00 97.00      PROA   
ATOM    524  C   THR P  34      -9.399 -59.715  83.473  0.00 97.00      PROA   
ATOM    525  O   THR P  34      -8.854 -59.051  84.349  0.00 97.00      PROA   
ATOM    526  N   GLN P  35     -10.730 -59.669  83.260  0.00 97.00      PROA   
ATOM    527  HN  GLN P  35     -11.139 -60.097  82.456  0.00 97.00      PROA   
ATOM    528  CA  GLN P  35     -11.649 -59.081  84.203  0.00 97.00      PROA   
ATOM    529  HA  GLN P  35     -11.120 -58.612  85.021  0.00 97.00      PROA   
ATOM    530  CB  GLN P  35     -12.588 -58.055  83.520  0.00 97.00      PROA   
ATOM    531  HB1 GLN P  35     -13.207 -57.560  84.300  0.00 97.00      PROA   
ATOM    532  HB2 GLN P  35     -13.274 -58.590  82.826  0.00 97.00      PROA   
ATOM    533  CG  GLN P  35     -11.814 -56.995  82.706  0.00 97.00      PROA   
ATOM    534  HG1 GLN P  35     -11.245 -57.481  81.883  0.00 97.00      PROA   
ATOM    535  HG2 GLN P  35     -11.095 -56.459  83.358  0.00 97.00      PROA   
ATOM    536  CD  GLN P  35     -12.784 -56.016  82.045  0.00 97.00      PROA   
ATOM    537  OE1 GLN P  35     -13.524 -56.400  81.141  0.00 97.00      PROA   
ATOM    538  NE2 GLN P  35     -12.775 -54.727  82.477  0.00 97.00      PROA   
ATOM    539 HE21 GLN P  35     -13.386 -54.078  82.027  0.00 97.00      PROA   
ATOM    540 HE22 GLN P  35     -12.145 -54.450  83.200  0.00 97.00      PROA   
ATOM    541  C   GLN P  35     -12.461 -60.237  84.737  0.00 97.00      PROA   
ATOM    542  O   GLN P  35     -13.061 -60.974  83.968  0.00 97.00      PROA   
ATOM    543  N   TRP P  36     -12.483 -60.433  86.075  0.00 97.00      PROA   
ATOM    544  HN  TRP P  36     -11.953 -59.842  86.677  0.00 97.00      PROA   
ATOM    545  CA  TRP P  36     -13.264 -61.461  86.740  0.00 97.00      PROA   
ATOM    546  HA  TRP P  36     -13.680 -62.147  86.015  0.00 97.00      PROA   
ATOM    547  CB  TRP P  36     -12.441 -62.259  87.785  0.00 97.00      PROA   
ATOM    548  HB1 TRP P  36     -13.120 -62.759  88.508  0.00 97.00      PROA   
ATOM    549  HB2 TRP P  36     -11.823 -61.535  88.365  0.00 97.00      PROA   
ATOM    550  CG  TRP P  36     -11.546 -63.325  87.237  0.00 97.00      PROA   
ATOM    551  CD1 TRP P  36     -10.230 -63.196  86.889  0.00 97.00      PROA   
ATOM    552  HD1 TRP P  36      -9.710 -62.258  86.815  0.00 97.00      PROA   
ATOM    553  NE1 TRP P  36      -9.701 -64.422  86.598  0.00 97.00      PROA   
ATOM    554  HE1 TRP P  36      -8.765 -64.596  86.374  0.00 97.00      PROA   
ATOM    555  CE2 TRP P  36     -10.664 -65.376  86.726  0.00 97.00      PROA   
ATOM    556  CD2 TRP P  36     -11.857 -64.724  87.119  0.00 97.00      PROA   
ATOM    557  CE3 TRP P  36     -13.016 -65.474  87.323  0.00 97.00      PROA   
ATOM    558  HE3 TRP P  36     -13.946 -65.006  87.611  0.00 97.00      PROA   
ATOM    559  CZ3 TRP P  36     -12.962 -66.857  87.127  0.00 97.00      PROA   
ATOM    560  HZ3 TRP P  36     -13.854 -67.454  87.256  0.00 97.00      PROA   
ATOM    561  CZ2 TRP P  36     -10.606 -66.749  86.552  0.00 97.00      PROA   
ATOM    562  HZ2 TRP P  36      -9.693 -67.242  86.253  0.00 97.00      PROA   
ATOM    563  CH2 TRP P  36     -11.776 -67.482  86.758  0.00 97.00      PROA   
ATOM    564  HH2 TRP P  36     -11.770 -68.550  86.596  0.00 97.00      PROA   
ATOM    565  C   TRP P  36     -14.418 -60.803  87.455  0.00 97.00      PROA   
ATOM    566  O   TRP P  36     -14.308 -59.666  87.893  0.00 97.00      PROA   
ATOM    567  N   PHE P  37     -15.568 -61.505  87.573  0.00 97.00      PROA   
ATOM    568  HN  PHE P  37     -15.655 -62.404  87.147  0.00 97.00      PROA   
ATOM    569  CA  PHE P  37     -16.770 -60.973  88.180  0.00 97.00      PROA   
ATOM    570  HA  PHE P  37     -16.516 -60.113  88.781  0.00 97.00      PROA   
ATOM    571  CB  PHE P  37     -17.862 -60.580  87.138  0.00 97.00      PROA   
ATOM    572  HB1 PHE P  37     -18.710 -60.071  87.644  0.00 97.00      PROA   
ATOM    573  HB2 PHE P  37     -18.250 -61.485  86.625  0.00 97.00      PROA   
ATOM    574  CG  PHE P  37     -17.310 -59.655  86.077  0.00 97.00      PROA   
ATOM    575  CD1 PHE P  37     -17.448 -58.262  86.200  0.00 97.00      PROA   
ATOM    576  HD1 PHE P  37     -17.945 -57.849  87.065  0.00 97.00      PROA   
ATOM    577  CE1 PHE P  37     -16.936 -57.402  85.220  0.00 97.00      PROA   
ATOM    578  HE1 PHE P  37     -17.043 -56.333  85.333  0.00 97.00      PROA   
ATOM    579  CZ  PHE P  37     -16.276 -57.928  84.102  0.00 97.00      PROA   
ATOM    580  HZ  PHE P  37     -15.865 -57.264  83.355  0.00 97.00      PROA   
ATOM    581  CD2 PHE P  37     -16.674 -60.170  84.930  0.00 97.00      PROA   
ATOM    582  HD2 PHE P  37     -16.560 -61.237  84.818  0.00 97.00      PROA   
ATOM    583  CE2 PHE P  37     -16.143 -59.314  83.960  0.00 97.00      PROA   
ATOM    584  HE2 PHE P  37     -15.616 -59.724  83.113  0.00 97.00      PROA   
ATOM    585  C   PHE P  37     -17.363 -62.028  89.092  0.00 97.00      PROA   
ATOM    586  O   PHE P  37     -17.452 -63.196  88.726  0.00 97.00      PROA   
ATOM    587  N   LEU P  38     -17.802 -61.619  90.308  0.00 97.00      PROA   
ATOM    588  HN  LEU P  38     -17.648 -60.676  90.603  0.00 97.00      PROA   
ATOM    589  CA  LEU P  38     -18.568 -62.433  91.232  0.00 97.00      PROA   
ATOM    590  HA  LEU P  38     -18.689 -63.429  90.838  0.00 97.00      PROA   
ATOM    591  CB  LEU P  38     -17.961 -62.503  92.658  0.00 97.00      PROA   
ATOM    592  HB1 LEU P  38     -18.621 -63.104  93.323  0.00 97.00      PROA   
ATOM    593  HB2 LEU P  38     -17.885 -61.476  93.083  0.00 97.00      PROA   
ATOM    594  CG  LEU P  38     -16.553 -63.126  92.714  0.00 97.00      PROA   
ATOM    595  HG  LEU P  38     -15.898 -62.502  92.071  0.00 97.00      PROA   
ATOM    596  CD1 LEU P  38     -15.978 -63.095  94.141  0.00 97.00      PROA   
ATOM    597 HD11 LEU P  38     -16.612 -63.705  94.820  0.00 97.00      PROA   
ATOM    598 HD12 LEU P  38     -15.939 -62.056  94.527  0.00 97.00      PROA   
ATOM    599 HD13 LEU P  38     -14.952 -63.519  94.151  0.00 97.00      PROA   
ATOM    600  CD2 LEU P  38     -16.533 -64.562  92.171  0.00 97.00      PROA   
ATOM    601 HD21 LEU P  38     -16.864 -64.604  91.114  0.00 97.00      PROA   
ATOM    602 HD22 LEU P  38     -17.199 -65.210  92.781  0.00 97.00      PROA   
ATOM    603 HD23 LEU P  38     -15.502 -64.965  92.231  0.00 97.00      PROA   
ATOM    604  C   LEU P  38     -19.924 -61.796  91.362  0.00 97.00      PROA   
ATOM    605  O   LEU P  38     -20.040 -60.690  91.882  0.00 97.00      PROA   
ATOM    606  N   ASN P  39     -20.997 -62.475  90.889  0.00 97.00      PROA   
ATOM    607  HN  ASN P  39     -20.878 -63.394  90.513  0.00 97.00      PROA   
ATOM    608  CA  ASN P  39     -22.369 -61.982  90.981  0.00 97.00      PROA   
ATOM    609  HA  ASN P  39     -22.983 -62.675  90.423  0.00 97.00      PROA   
ATOM    610  CB  ASN P  39     -22.883 -61.936  92.452  0.00 97.00      PROA   
ATOM    611  HB1 ASN P  39     -23.971 -61.718  92.473  0.00 97.00      PROA   
ATOM    612  HB2 ASN P  39     -22.348 -61.141  93.013  0.00 97.00      PROA   
ATOM    613  CG  ASN P  39     -22.660 -63.289  93.141  0.00 97.00      PROA   
ATOM    614  OD1 ASN P  39     -22.790 -64.347  92.523  0.00 97.00      PROA   
ATOM    615  ND2 ASN P  39     -22.276 -63.260  94.447  0.00 97.00      PROA   
ATOM    616 HD21 ASN P  39     -22.068 -64.126  94.898  0.00 97.00      PROA   
ATOM    617 HD22 ASN P  39     -22.160 -62.386  94.915  0.00 97.00      PROA   
ATOM    618  C   ASN P  39     -22.542 -60.611  90.328  0.00 97.00      PROA   
ATOM    619  O   ASN P  39     -23.213 -59.727  90.858  0.00 97.00      PROA   
ATOM    620  N   GLY P  40     -21.893 -60.402  89.159  0.00 97.00      PROA   
ATOM    621  HN  GLY P  40     -21.402 -61.162  88.741  0.00 97.00      PROA   
ATOM    622  CA  GLY P  40     -21.831 -59.116  88.475  0.00 97.00      PROA   
ATOM    623  HA1 GLY P  40     -22.778 -58.606  88.601  0.00 97.00      PROA   
ATOM    624  HA2 GLY P  40     -21.621 -59.321  87.436  0.00 97.00      PROA   
ATOM    625  C   GLY P  40     -20.745 -58.177  88.964  0.00 97.00      PROA   
ATOM    626  O   GLY P  40     -20.320 -57.296  88.220  0.00 97.00      PROA   
ATOM    627  N   THR P  41     -20.258 -58.322  90.217  0.00 97.00      PROA   
ATOM    628  HN  THR P  41     -20.573 -59.075  90.792  0.00 97.00      PROA   
ATOM    629  CA  THR P  41     -19.298 -57.400  90.818  0.00 97.00      PROA   
ATOM    630  HA  THR P  41     -19.504 -56.405  90.446  0.00 97.00      PROA   
ATOM    631  CB  THR P  41     -19.393 -57.346  92.340  0.00 97.00      PROA   
ATOM    632  HB  THR P  41     -19.234 -58.360  92.773  0.00 97.00      PROA   
ATOM    633  OG1 THR P  41     -20.683 -56.888  92.724  0.00 97.00      PROA   
ATOM    634  HG1 THR P  41     -21.315 -57.491  92.330  0.00 97.00      PROA   
ATOM    635  CG2 THR P  41     -18.368 -56.369  92.954  0.00 97.00      PROA   
ATOM    636 HG21 THR P  41     -18.490 -55.356  92.513  0.00 97.00      PROA   
ATOM    637 HG22 THR P  41     -17.325 -56.709  92.795  0.00 97.00      PROA   
ATOM    638 HG23 THR P  41     -18.536 -56.292  94.050  0.00 97.00      PROA   
ATOM    639  C   THR P  41     -17.883 -57.761  90.425  0.00 97.00      PROA   
ATOM    640  O   THR P  41     -17.422 -58.867  90.676  0.00 97.00      PROA   
ATOM    641  N   ALA P  42     -17.145 -56.820  89.795  0.00 97.00      PROA   
ATOM    642  HN  ALA P  42     -17.535 -55.926  89.590  0.00 97.00      PROA   
ATOM    643  CA  ALA P  42     -15.777 -57.020  89.359  0.00 97.00      PROA   
ATOM    644  HA  ALA P  42     -15.782 -57.895  88.727  0.00 97.00      PROA   
ATOM    645  CB  ALA P  42     -15.311 -55.829  88.500  0.00 97.00      PROA   
ATOM    646  HB1 ALA P  42     -15.293 -54.897  89.104  0.00 97.00      PROA   
ATOM    647  HB2 ALA P  42     -16.015 -55.678  87.652  0.00 97.00      PROA   
ATOM    648  HB3 ALA P  42     -14.299 -56.009  88.083  0.00 97.00      PROA   
ATOM    649  C   ALA P  42     -14.760 -57.258  90.475  0.00 97.00      PROA   
ATOM    650  O   ALA P  42     -14.710 -56.538  91.469  0.00 97.00      PROA   
ATOM    651  N   ILE P  43     -13.884 -58.277  90.297  0.00 97.00      PROA   
ATOM    652  HN  ILE P  43     -13.960 -58.855  89.485  0.00 97.00      PROA   
ATOM    653  CA  ILE P  43     -12.759 -58.558  91.174  0.00 97.00      PROA   
ATOM    654  HA  ILE P  43     -12.980 -58.147  92.149  0.00 97.00      PROA   
ATOM    655  CB  ILE P  43     -12.416 -60.051  91.341  0.00 97.00      PROA   
ATOM    656  HB  ILE P  43     -11.732 -60.383  90.525  0.00 97.00      PROA   
ATOM    657  CG2 ILE P  43     -11.703 -60.254  92.702  0.00 97.00      PROA   
ATOM    658 HG21 ILE P  43     -12.376 -59.955  93.534  0.00 97.00      PROA   
ATOM    659 HG22 ILE P  43     -10.765 -59.671  92.775  0.00 97.00      PROA   
ATOM    660 HG23 ILE P  43     -11.431 -61.317  92.852  0.00 97.00      PROA   
ATOM    661  CG1 ILE P  43     -13.660 -60.971  91.241  0.00 97.00      PROA   
ATOM    662 HG11 ILE P  43     -14.164 -60.819  90.265  0.00 97.00      PROA   
ATOM    663 HG12 ILE P  43     -14.384 -60.701  92.040  0.00 97.00      PROA   
ATOM    664  CD  ILE P  43     -13.303 -62.462  91.346  0.00 97.00      PROA   
ATOM    665  HD1 ILE P  43     -12.383 -62.690  90.766  0.00 97.00      PROA   
ATOM    666  HD2 ILE P  43     -14.124 -63.092  90.946  0.00 97.00      PROA   
ATOM    667  HD3 ILE P  43     -13.136 -62.751  92.405  0.00 97.00      PROA   
ATOM    668  C   ILE P  43     -11.561 -57.829  90.585  0.00 97.00      PROA   
ATOM    669  O   ILE P  43     -11.503 -57.564  89.387  0.00 97.00      PROA   
ATOM    670  N   GLN P  44     -10.547 -57.502  91.417  0.00 97.00      PROA   
ATOM    671  HN  GLN P  44     -10.617 -57.672  92.398  0.00 97.00      PROA   
ATOM    672  CA  GLN P  44      -9.331 -56.849  90.972  0.00 97.00      PROA   
ATOM    673  HA  GLN P  44      -9.569 -56.153  90.179  0.00 97.00      PROA   
ATOM    674  CB  GLN P  44      -8.688 -56.071  92.150  0.00 97.00      PROA   
ATOM    675  HB1 GLN P  44      -7.794 -55.529  91.769  0.00 97.00      PROA   
ATOM    676  HB2 GLN P  44      -8.340 -56.789  92.927  0.00 97.00      PROA   
ATOM    677  CG  GLN P  44      -9.613 -55.032  92.841  0.00 97.00      PROA   
ATOM    678  HG1 GLN P  44      -9.008 -54.435  93.557  0.00 97.00      PROA   
ATOM    679  HG2 GLN P  44     -10.410 -55.542  93.422  0.00 97.00      PROA   
ATOM    680  CD  GLN P  44     -10.244 -54.043  91.850  0.00 97.00      PROA   
ATOM    681  OE1 GLN P  44      -9.612 -53.052  91.470  0.00 97.00      PROA   
ATOM    682  NE2 GLN P  44     -11.518 -54.287  91.433  0.00 97.00      PROA   
ATOM    683 HE21 GLN P  44     -11.921 -53.643  90.786  0.00 97.00      PROA   
ATOM    684 HE22 GLN P  44     -12.008 -55.105  91.732  0.00 97.00      PROA   
ATOM    685  C   GLN P  44      -8.332 -57.862  90.409  0.00 97.00      PROA   
ATOM    686  O   GLN P  44      -7.305 -57.492  89.840  0.00 97.00      PROA   
ATOM    687  N   THR P  45      -8.632 -59.179  90.530  0.00 97.00      PROA   
ATOM    688  HN  THR P  45      -9.456 -59.443  91.023  0.00 97.00      PROA   
ATOM    689  CA  THR P  45      -7.854 -60.287  89.990  0.00 97.00      PROA   
ATOM    690  HA  THR P  45      -6.870 -60.237  90.434  0.00 97.00      PROA   
ATOM    691  CB  THR P  45      -8.479 -61.640  90.332  0.00 97.00      PROA   
ATOM    692  HB  THR P  45      -9.485 -61.736  89.859  0.00 97.00      PROA   
ATOM    693  OG1 THR P  45      -8.644 -61.755  91.738  0.00 97.00      PROA   
ATOM    694  HG1 THR P  45      -9.002 -62.634  91.887  0.00 97.00      PROA   
ATOM    695  CG2 THR P  45      -7.579 -62.807  89.887  0.00 97.00      PROA   
ATOM    696 HG21 THR P  45      -6.582 -62.714  90.366  0.00 97.00      PROA   
ATOM    697 HG22 THR P  45      -7.456 -62.838  88.786  0.00 97.00      PROA   
ATOM    698 HG23 THR P  45      -8.018 -63.779  90.197  0.00 97.00      PROA   
ATOM    699  C   THR P  45      -7.708 -60.211  88.480  0.00 97.00      PROA   
ATOM    700  O   THR P  45      -8.673 -60.421  87.754  0.00 97.00      PROA   
ATOM    701  N   SER P  46      -6.494 -59.908  87.962  0.00 97.00      PROA   
ATOM    702  HN  SER P  46      -5.753 -59.611  88.560  0.00 97.00      PROA   
ATOM    703  CA  SER P  46      -6.277 -59.792  86.525  0.00 97.00      PROA   
ATOM    704  HA  SER P  46      -7.224 -59.652  86.026  0.00 97.00      PROA   
ATOM    705  CB  SER P  46      -5.394 -58.566  86.193  0.00 97.00      PROA   
ATOM    706  HB1 SER P  46      -5.179 -58.525  85.102  0.00 97.00      PROA   
ATOM    707  HB2 SER P  46      -4.428 -58.623  86.739  0.00 97.00      PROA   
ATOM    708  OG  SER P  46      -6.066 -57.355  86.531  0.00 97.00      PROA   
ATOM    709  HG1 SER P  46      -6.372 -57.429  87.440  0.00 97.00      PROA   
ATOM    710  C   SER P  46      -5.632 -61.021  85.904  0.00 97.00      PROA   
ATOM    711  O   SER P  46      -5.558 -61.137  84.681  0.00 97.00      PROA   
ATOM    712  N   THR P  47      -5.182 -61.997  86.725  0.00 97.00      PROA   
ATOM    713  HN  THR P  47      -5.278 -61.885  87.710  0.00 97.00      PROA   
ATOM    714  CA  THR P  47      -4.647 -63.274  86.257  0.00 97.00      PROA   
ATOM    715  HA  THR P  47      -3.900 -63.013  85.526  0.00 97.00      PROA   
ATOM    716  CB  THR P  47      -3.880 -64.070  87.331  0.00 97.00      PROA   
ATOM    717  HB  THR P  47      -2.913 -63.558  87.535  0.00 97.00      PROA   
ATOM    718  OG1 THR P  47      -3.594 -65.417  86.956  0.00 97.00      PROA   
ATOM    719  HG1 THR P  47      -3.319 -65.861  87.762  0.00 97.00      PROA   
ATOM    720  CG2 THR P  47      -4.688 -64.125  88.636  0.00 97.00      PROA   
ATOM    721 HG21 THR P  47      -5.712 -64.501  88.438  0.00 97.00      PROA   
ATOM    722 HG22 THR P  47      -4.755 -63.123  89.104  0.00 97.00      PROA   
ATOM    723 HG23 THR P  47      -4.205 -64.809  89.368  0.00 97.00      PROA   
ATOM    724  C   THR P  47      -5.717 -64.127  85.566  0.00 97.00      PROA   
ATOM    725  O   THR P  47      -6.861 -64.100  86.010  0.00 97.00      PROA   
ATOM    726  N   PRO P  48      -5.426 -64.923  84.528  0.00 97.00      PROA   
ATOM    727  CD  PRO P  48      -4.312 -64.669  83.603  0.00 97.00      PROA   
ATOM    728  HD1 PRO P  48      -3.437 -65.269  83.935  0.00 97.00      PROA   
ATOM    729  HD2 PRO P  48      -4.041 -63.592  83.546  0.00 97.00      PROA   
ATOM    730  CA  PRO P  48      -6.420 -65.813  83.935  0.00 97.00      PROA   
ATOM    731  HA  PRO P  48      -7.323 -65.247  83.751  0.00 97.00      PROA   
ATOM    732  CB  PRO P  48      -5.745 -66.303  82.641  0.00 97.00      PROA   
ATOM    733  HB1 PRO P  48      -6.487 -66.546  81.854  0.00 97.00      PROA   
ATOM    734  HB2 PRO P  48      -5.110 -67.198  82.830  0.00 97.00      PROA   
ATOM    735  CG  PRO P  48      -4.826 -65.148  82.247  0.00 97.00      PROA   
ATOM    736  HG1 PRO P  48      -4.015 -65.456  81.557  0.00 97.00      PROA   
ATOM    737  HG2 PRO P  48      -5.428 -64.339  81.776  0.00 97.00      PROA   
ATOM    738  C   PRO P  48      -6.787 -67.015  84.786  0.00 97.00      PROA   
ATOM    739  O   PRO P  48      -7.617 -67.790  84.328  0.00 97.00      PROA   
ATOM    740  N   THR P  49      -6.223 -67.199  86.004  0.00 97.00      PROA   
ATOM    741  HN  THR P  49      -5.525 -66.570  86.336  0.00 97.00      PROA   
ATOM    742  CA  THR P  49      -6.651 -68.258  86.905  0.00 97.00      PROA   
ATOM    743  HA  THR P  49      -7.573 -68.664  86.522  0.00 97.00      PROA   
ATOM    744  CB  THR P  49      -5.679 -69.437  87.017  0.00 97.00      PROA   
ATOM    745  HB  THR P  49      -5.333 -69.673  85.987  0.00 97.00      PROA   
ATOM    746  OG1 THR P  49      -6.331 -70.597  87.518  0.00 97.00      PROA   
ATOM    747  HG1 THR P  49      -5.840 -71.340  87.150  0.00 97.00      PROA   
ATOM    748  CG2 THR P  49      -4.439 -69.166  87.888  0.00 97.00      PROA   
ATOM    749 HG21 THR P  49      -4.723 -69.033  88.954  0.00 97.00      PROA   
ATOM    750 HG22 THR P  49      -3.908 -68.260  87.536  0.00 97.00      PROA   
ATOM    751 HG23 THR P  49      -3.744 -70.032  87.830  0.00 97.00      PROA   
ATOM    752  C   THR P  49      -6.974 -67.647  88.247  0.00 97.00      PROA   
ATOM    753  O   THR P  49      -6.196 -66.893  88.824  0.00 97.00      PROA   
ATOM    754  N   TYR P  50      -8.171 -67.965  88.780  0.00 97.00      PROA   
ATOM    755  HN  TYR P  50      -8.797 -68.561  88.278  0.00 97.00      PROA   
ATOM    756  CA  TYR P  50      -8.612 -67.516  90.080  0.00 97.00      PROA   
ATOM    757  HA  TYR P  50      -8.017 -66.671  90.398  0.00 97.00      PROA   
ATOM    758  CB  TYR P  50     -10.111 -67.109  90.060  0.00 97.00      PROA   
ATOM    759  HB1 TYR P  50     -10.768 -67.978  89.842  0.00 97.00      PROA   
ATOM    760  HB2 TYR P  50     -10.266 -66.362  89.253  0.00 97.00      PROA   
ATOM    761  CG  TYR P  50     -10.538 -66.473  91.359  0.00 97.00      PROA   
ATOM    762  CD1 TYR P  50     -11.084 -67.242  92.402  0.00 97.00      PROA   
ATOM    763  HD1 TYR P  50     -11.188 -68.311  92.285  0.00 97.00      PROA   
ATOM    764  CE1 TYR P  50     -11.516 -66.631  93.587  0.00 97.00      PROA   
ATOM    765  HE1 TYR P  50     -11.961 -67.222  94.373  0.00 97.00      PROA   
ATOM    766  CZ  TYR P  50     -11.389 -65.248  93.746  0.00 97.00      PROA   
ATOM    767  OH  TYR P  50     -11.829 -64.629  94.935  0.00 97.00      PROA   
ATOM    768  HH  TYR P  50     -12.214 -65.309  95.493  0.00 97.00      PROA   
ATOM    769  CD2 TYR P  50     -10.439 -65.081  91.522  0.00 97.00      PROA   
ATOM    770  HD2 TYR P  50     -10.058 -64.478  90.712  0.00 97.00      PROA   
ATOM    771  CE2 TYR P  50     -10.843 -64.474  92.717  0.00 97.00      PROA   
ATOM    772  HE2 TYR P  50     -10.761 -63.406  92.844  0.00 97.00      PROA   
ATOM    773  C   TYR P  50      -8.372 -68.671  91.023  0.00 97.00      PROA   
ATOM    774  O   TYR P  50      -9.027 -69.702  90.927  0.00 97.00      PROA   
ATOM    775  N   HSD P  51      -7.406 -68.520  91.956  0.00 97.00      PROA   
ATOM    776  HN  HSD P  51      -6.914 -67.658  92.041  0.00 97.00      PROA   
ATOM    777  CA  HSD P  51      -6.933 -69.608  92.787  0.00 97.00      PROA   
ATOM    778  HA  HSD P  51      -7.297 -70.552  92.407  0.00 97.00      PROA   
ATOM    779  CB  HSD P  51      -5.381 -69.667  92.794  0.00 97.00      PROA   
ATOM    780  HB1 HSD P  51      -4.972 -68.678  93.093  0.00 97.00      PROA   
ATOM    781  HB2 HSD P  51      -5.052 -69.855  91.748  0.00 97.00      PROA   
ATOM    782  ND1 HSD P  51      -4.601 -70.610  95.039  0.00 97.00      PROA   
ATOM    783  HD1 HSD P  51      -4.988 -69.889  95.617  0.00 97.00      PROA   
ATOM    784  CG  HSD P  51      -4.765 -70.729  93.673  0.00 97.00      PROA   
ATOM    785  CE1 HSD P  51      -3.883 -71.683  95.447  0.00 97.00      PROA   
ATOM    786  HE1 HSD P  51      -3.615 -71.847  96.491  0.00 97.00      PROA   
ATOM    787  NE2 HSD P  51      -3.564 -72.478  94.445  0.00 97.00      PROA   
ATOM    788  CD2 HSD P  51      -4.113 -71.873  93.327  0.00 97.00      PROA   
ATOM    789  HD2 HSD P  51      -3.971 -72.315  92.348  0.00 97.00      PROA   
ATOM    790  C   HSD P  51      -7.437 -69.464  94.199  0.00 97.00      PROA   
ATOM    791  O   HSD P  51      -6.992 -68.600  94.952  0.00 97.00      PROA   
ATOM    792  N   ILE P  52      -8.354 -70.366  94.609  0.00 97.00      PROA   
ATOM    793  HN  ILE P  52      -8.742 -71.043  93.984  0.00 97.00      PROA   
ATOM    794  CA  ILE P  52      -8.823 -70.468  95.971  0.00 97.00      PROA   
ATOM    795  HA  ILE P  52      -8.686 -69.524  96.480  0.00 97.00      PROA   
ATOM    796  CB  ILE P  52     -10.302 -70.826  96.045  0.00 97.00      PROA   
ATOM    797  HB  ILE P  52     -10.476 -71.747  95.451  0.00 97.00      PROA   
ATOM    798  CG2 ILE P  52     -10.738 -71.116  97.493  0.00 97.00      PROA   
ATOM    799 HG21 ILE P  52     -10.544 -70.240  98.146  0.00 97.00      PROA   
ATOM    800 HG22 ILE P  52     -10.232 -72.010  97.913  0.00 97.00      PROA   
ATOM    801 HG23 ILE P  52     -11.829 -71.314  97.513  0.00 97.00      PROA   
ATOM    802  CG1 ILE P  52     -11.166 -69.698  95.429  0.00 97.00      PROA   
ATOM    803 HG11 ILE P  52     -10.655 -69.251  94.551  0.00 97.00      PROA   
ATOM    804 HG12 ILE P  52     -11.280 -68.895  96.191  0.00 97.00      PROA   
ATOM    805  CD  ILE P  52     -12.555 -70.161  94.979  0.00 97.00      PROA   
ATOM    806  HD1 ILE P  52     -13.111 -70.614  95.826  0.00 97.00      PROA   
ATOM    807  HD2 ILE P  52     -12.480 -70.903  94.157  0.00 97.00      PROA   
ATOM    808  HD3 ILE P  52     -13.141 -69.294  94.612  0.00 97.00      PROA   
ATOM    809  C   ILE P  52      -7.964 -71.516  96.640  0.00 97.00      PROA   
ATOM    810  O   ILE P  52      -8.068 -72.709  96.364  0.00 97.00      PROA   
ATOM    811  N   THR P  53      -7.057 -71.073  97.540  0.00 97.00      PROA   
ATOM    812  HN  THR P  53      -6.942 -70.092  97.680  0.00 97.00      PROA   
ATOM    813  CA  THR P  53      -6.137 -71.934  98.270  0.00 97.00      PROA   
ATOM    814  HA  THR P  53      -5.569 -72.486  97.534  0.00 97.00      PROA   
ATOM    815  CB  THR P  53      -5.166 -71.139  99.138  0.00 97.00      PROA   
ATOM    816  HB  THR P  53      -5.709 -70.642  99.975  0.00 97.00      PROA   
ATOM    817  OG1 THR P  53      -4.540 -70.128  98.360  0.00 97.00      PROA   
ATOM    818  HG1 THR P  53      -3.906 -69.709  98.947  0.00 97.00      PROA   
ATOM    819  CG2 THR P  53      -4.051 -72.042  99.701  0.00 97.00      PROA   
ATOM    820 HG21 THR P  53      -3.518 -72.555  98.873  0.00 97.00      PROA   
ATOM    821 HG22 THR P  53      -4.459 -72.808 100.390  0.00 97.00      PROA   
ATOM    822 HG23 THR P  53      -3.313 -71.435 100.269  0.00 97.00      PROA   
ATOM    823  C   THR P  53      -6.855 -72.947  99.135  0.00 97.00      PROA   
ATOM    824  O   THR P  53      -6.476 -74.116  99.172  0.00 97.00      PROA   
ATOM    825  N   SER P  54      -7.927 -72.512  99.832  0.00 97.00      PROA   
ATOM    826  HN  SER P  54      -8.253 -71.576  99.734  0.00 97.00      PROA   
ATOM    827  CA  SER P  54      -8.659 -73.349 100.754  0.00 97.00      PROA   
ATOM    828  HA  SER P  54      -8.810 -74.317 100.297  0.00 97.00      PROA   
ATOM    829  CB  SER P  54      -7.997 -73.472 102.159  0.00 97.00      PROA   
ATOM    830  HB1 SER P  54      -8.585 -74.154 102.807  0.00 97.00      PROA   
ATOM    831  HB2 SER P  54      -7.952 -72.478 102.653  0.00 97.00      PROA   
ATOM    832  OG  SER P  54      -6.661 -73.959 102.081  0.00 97.00      PROA   
ATOM    833  HG1 SER P  54      -6.697 -74.762 101.555  0.00 97.00      PROA   
ATOM    834  C   SER P  54      -9.994 -72.671 100.946  0.00 97.00      PROA   
ATOM    835  O   SER P  54     -10.068 -71.612 101.561  0.00 97.00      PROA   
ATOM    836  N   ALA P  55     -11.080 -73.246 100.383  0.00 97.00      PROA   
ATOM    837  HN  ALA P  55     -10.987 -74.109  99.883  0.00 97.00      PROA   
ATOM    838  CA  ALA P  55     -12.372 -72.604 100.229  0.00 97.00      PROA   
ATOM    839  HA  ALA P  55     -12.187 -71.720  99.643  0.00 97.00      PROA   
ATOM    840  CB  ALA P  55     -13.315 -73.514  99.418  0.00 97.00      PROA   
ATOM    841  HB1 ALA P  55     -13.527 -74.454  99.971  0.00 97.00      PROA   
ATOM    842  HB2 ALA P  55     -12.831 -73.790  98.454  0.00 97.00      PROA   
ATOM    843  HB3 ALA P  55     -14.271 -72.999  99.191  0.00 97.00      PROA   
ATOM    844  C   ALA P  55     -13.093 -72.130 101.485  0.00 97.00      PROA   
ATOM    845  O   ALA P  55     -13.158 -72.822 102.496  0.00 97.00      PROA   
ATOM    846  N   SER P  56     -13.684 -70.909 101.410  0.00 97.00      PROA   
ATOM    847  HN  SER P  56     -13.555 -70.351 100.589  0.00 97.00      PROA   
ATOM    848  CA  SER P  56     -14.550 -70.321 102.419  0.00 97.00      PROA   
ATOM    849  HA  SER P  56     -14.473 -70.905 103.323  0.00 97.00      PROA   
ATOM    850  CB  SER P  56     -14.189 -68.849 102.777  0.00 97.00      PROA   
ATOM    851  HB1 SER P  56     -13.118 -68.809 103.066  0.00 97.00      PROA   
ATOM    852  HB2 SER P  56     -14.789 -68.508 103.649  0.00 97.00      PROA   
ATOM    853  OG  SER P  56     -14.384 -67.946 101.692  0.00 97.00      PROA   
ATOM    854  HG1 SER P  56     -14.539 -67.078 102.089  0.00 97.00      PROA   
ATOM    855  C   SER P  56     -15.991 -70.407 101.953  0.00 97.00      PROA   
ATOM    856  O   SER P  56     -16.276 -70.759 100.813  0.00 97.00      PROA   
ATOM    857  N   GLU P  57     -16.958 -70.096 102.849  0.00 97.00      PROA   
ATOM    858  HN  GLU P  57     -16.721 -69.791 103.768  0.00 97.00      PROA   
ATOM    859  CA  GLU P  57     -18.379 -70.039 102.548  0.00 97.00      PROA   
ATOM    860  HA  GLU P  57     -18.696 -71.001 102.171  0.00 97.00      PROA   
ATOM    861  CB  GLU P  57     -19.159 -69.655 103.839  0.00 97.00      PROA   
ATOM    862  HB1 GLU P  57     -20.247 -69.619 103.628  0.00 97.00      PROA   
ATOM    863  HB2 GLU P  57     -18.841 -68.622 104.122  0.00 97.00      PROA   
ATOM    864  CG  GLU P  57     -18.891 -70.518 105.107  0.00 97.00      PROA   
ATOM    865  HG1 GLU P  57     -19.346 -69.979 105.970  0.00 97.00      PROA   
ATOM    866  HG2 GLU P  57     -17.803 -70.599 105.307  0.00 97.00      PROA   
ATOM    867  CD  GLU P  57     -19.479 -71.934 105.106  0.00 97.00      PROA   
ATOM    868  OE1 GLU P  57     -20.451 -72.166 105.875  0.00 97.00      PROA   
ATOM    869  OE2 GLU P  57     -18.921 -72.822 104.410  0.00 97.00      PROA   
ATOM    870  C   GLU P  57     -18.647 -68.967 101.486  0.00 97.00      PROA   
ATOM    871  O   GLU P  57     -19.398 -69.144 100.531  0.00 97.00      PROA   
ATOM    872  N   ASP P  58     -17.957 -67.831 101.673  0.00 97.00      PROA   
ATOM    873  HN  ASP P  58     -17.404 -67.775 102.503  0.00 97.00      PROA   
ATOM    874  CA  ASP P  58     -17.972 -66.559 100.996  0.00 97.00      PROA   
ATOM    875  HA  ASP P  58     -19.007 -66.289 100.844  0.00 97.00      PROA   
ATOM    876  CB  ASP P  58     -17.326 -65.466 101.922  0.00 97.00      PROA   
ATOM    877  HB1 ASP P  58     -18.152 -64.974 102.483  0.00 97.00      PROA   
ATOM    878  HB2 ASP P  58     -16.803 -64.687 101.335  0.00 97.00      PROA   
ATOM    879  CG  ASP P  58     -16.372 -66.015 103.002  0.00 97.00      PROA   
ATOM    880  OD1 ASP P  58     -16.822 -66.787 103.892  0.00 97.00      PROA   
ATOM    881  OD2 ASP P  58     -15.171 -65.642 102.961  0.00 97.00      PROA   
ATOM    882  C   ASP P  58     -17.368 -66.575  99.594  0.00 97.00      PROA   
ATOM    883  O   ASP P  58     -17.677 -65.701  98.786  0.00 97.00      PROA   
ATOM    884  N   ASP P  59     -16.568 -67.608  99.234  0.00 97.00      PROA   
ATOM    885  HN  ASP P  59     -16.178 -68.208  99.930  0.00 97.00      PROA   
ATOM    886  CA  ASP P  59     -16.199 -67.936  97.860  0.00 97.00      PROA   
ATOM    887  HA  ASP P  59     -15.686 -67.083  97.435  0.00 97.00      PROA   
ATOM    888  CB  ASP P  59     -15.262 -69.180  97.844  0.00 97.00      PROA   
ATOM    889  HB1 ASP P  59     -15.205 -69.620  96.826  0.00 97.00      PROA   
ATOM    890  HB2 ASP P  59     -15.647 -69.954  98.538  0.00 97.00      PROA   
ATOM    891  CG  ASP P  59     -13.819 -68.841  98.216  0.00 97.00      PROA   
ATOM    892  OD1 ASP P  59     -13.274 -67.836  97.691  0.00 97.00      PROA   
ATOM    893  OD2 ASP P  59     -13.202 -69.676  98.923  0.00 97.00      PROA   
ATOM    894  C   ASP P  59     -17.405 -68.233  96.952  0.00 97.00      PROA   
ATOM    895  O   ASP P  59     -17.317 -68.103  95.735  0.00 97.00      PROA   
ATOM    896  N   SER P  60     -18.565 -68.647  97.512  0.00 97.00      PROA   
ATOM    897  HN  SER P  60     -18.601 -68.735  98.505  0.00 97.00      PROA   
ATOM    898  CA  SER P  60     -19.784 -68.982  96.770  0.00 97.00      PROA   
ATOM    899  HA  SER P  60     -19.518 -69.783  96.093  0.00 97.00      PROA   
ATOM    900  CB  SER P  60     -20.938 -69.481  97.676  0.00 97.00      PROA   
ATOM    901  HB1 SER P  60     -21.814 -69.780  97.060  0.00 97.00      PROA   
ATOM    902  HB2 SER P  60     -21.251 -68.677  98.377  0.00 97.00      PROA   
ATOM    903  OG  SER P  60     -20.551 -70.612  98.440  0.00 97.00      PROA   
ATOM    904  HG1 SER P  60     -20.042 -70.274  99.184  0.00 97.00      PROA   
ATOM    905  C   SER P  60     -20.392 -67.856  95.935  0.00 97.00      PROA   
ATOM    906  O   SER P  60     -20.457 -66.703  96.358  0.00 97.00      PROA   
ATOM    907  N   GLY P  61     -20.912 -68.186  94.727  0.00 97.00      PROA   
ATOM    908  HN  GLY P  61     -20.901 -69.135  94.415  0.00 97.00      PROA   
ATOM    909  CA  GLY P  61     -21.508 -67.194  93.843  0.00 97.00      PROA   
ATOM    910  HA1 GLY P  61     -21.036 -66.235  94.003  0.00 97.00      PROA   
ATOM    911  HA2 GLY P  61     -22.574 -67.190  94.013  0.00 97.00      PROA   
ATOM    912  C   GLY P  61     -21.259 -67.548  92.412  0.00 97.00      PROA   
ATOM    913  O   GLY P  61     -20.644 -68.562  92.114  0.00 97.00      PROA   
ATOM    914  N   GLU P  62     -21.731 -66.704  91.464  0.00 97.00      PROA   
ATOM    915  HN  GLU P  62     -22.237 -65.878  91.712  0.00 97.00      PROA   
ATOM    916  CA  GLU P  62     -21.514 -66.933  90.054  0.00 97.00      PROA   
ATOM    917  HA  GLU P  62     -21.345 -67.984  89.912  0.00 97.00      PROA   
ATOM    918  CB  GLU P  62     -22.736 -66.612  89.158  0.00 97.00      PROA   
ATOM    919  HB1 GLU P  62     -23.610 -67.133  89.612  0.00 97.00      PROA   
ATOM    920  HB2 GLU P  62     -22.545 -67.078  88.165  0.00 97.00      PROA   
ATOM    921  CG  GLU P  62     -23.133 -65.137  88.971  0.00 97.00      PROA   
ATOM    922  HG1 GLU P  62     -22.253 -64.503  88.737  0.00 97.00      PROA   
ATOM    923  HG2 GLU P  62     -23.626 -64.753  89.888  0.00 97.00      PROA   
ATOM    924  CD  GLU P  62     -24.115 -65.011  87.812  0.00 97.00      PROA   
ATOM    925  OE1 GLU P  62     -25.016 -65.871  87.671  0.00 97.00      PROA   
ATOM    926  OE2 GLU P  62     -23.972 -64.031  87.048  0.00 97.00      PROA   
ATOM    927  C   GLU P  62     -20.252 -66.267  89.571  0.00 97.00      PROA   
ATOM    928  O   GLU P  62     -20.043 -65.065  89.699  0.00 97.00      PROA   
ATOM    929  N   TYR P  63     -19.361 -67.103  89.003  0.00 97.00      PROA   
ATOM    930  HN  TYR P  63     -19.574 -68.076  88.930  0.00 97.00      PROA   
ATOM    931  CA  TYR P  63     -18.067 -66.730  88.491  0.00 97.00      PROA   
ATOM    932  HA  TYR P  63     -17.734 -65.825  88.983  0.00 97.00      PROA   
ATOM    933  CB  TYR P  63     -17.015 -67.855  88.696  0.00 97.00      PROA   
ATOM    934  HB1 TYR P  63     -16.142 -67.727  88.023  0.00 97.00      PROA   
ATOM    935  HB2 TYR P  63     -17.481 -68.840  88.490  0.00 97.00      PROA   
ATOM    936  CG  TYR P  63     -16.519 -67.879  90.118  0.00 97.00      PROA   
ATOM    937  CD1 TYR P  63     -17.352 -68.290  91.173  0.00 97.00      PROA   
ATOM    938  HD1 TYR P  63     -18.360 -68.615  90.970  0.00 97.00      PROA   
ATOM    939  CE1 TYR P  63     -16.900 -68.254  92.496  0.00 97.00      PROA   
ATOM    940  HE1 TYR P  63     -17.570 -68.531  93.295  0.00 97.00      PROA   
ATOM    941  CZ  TYR P  63     -15.587 -67.856  92.774  0.00 97.00      PROA   
ATOM    942  OH  TYR P  63     -15.123 -67.762  94.101  0.00 97.00      PROA   
ATOM    943  HH  TYR P  63     -15.876 -67.878  94.689  0.00 97.00      PROA   
ATOM    944  CD2 TYR P  63     -15.193 -67.512  90.409  0.00 97.00      PROA   
ATOM    945  HD2 TYR P  63     -14.526 -67.214  89.614  0.00 97.00      PROA   
ATOM    946  CE2 TYR P  63     -14.729 -67.508  91.728  0.00 97.00      PROA   
ATOM    947  HE2 TYR P  63     -13.724 -67.188  91.945  0.00 97.00      PROA   
ATOM    948  C   TYR P  63     -18.195 -66.434  87.022  0.00 97.00      PROA   
ATOM    949  O   TYR P  63     -18.841 -67.170  86.280  0.00 97.00      PROA   
ATOM    950  N   ARG P  64     -17.593 -65.316  86.560  0.00 97.00      PROA   
ATOM    951  HN  ARG P  64     -17.157 -64.672  87.185  0.00 97.00      PROA   
ATOM    952  CA  ARG P  64     -17.641 -64.960  85.160  0.00 97.00      PROA   
ATOM    953  HA  ARG P  64     -17.691 -65.855  84.554  0.00 97.00      PROA   
ATOM    954  CB  ARG P  64     -18.807 -63.993  84.812  0.00 97.00      PROA   
ATOM    955  HB1 ARG P  64     -19.072 -64.159  83.745  0.00 97.00      PROA   
ATOM    956  HB2 ARG P  64     -18.500 -62.928  84.915  0.00 97.00      PROA   
ATOM    957  CG  ARG P  64     -20.050 -64.163  85.708  0.00 97.00      PROA   
ATOM    958  HG1 ARG P  64     -19.801 -63.840  86.742  0.00 97.00      PROA   
ATOM    959  HG2 ARG P  64     -20.346 -65.235  85.759  0.00 97.00      PROA   
ATOM    960  CD  ARG P  64     -21.251 -63.350  85.242  0.00 97.00      PROA   
ATOM    961  HD1 ARG P  64     -20.967 -62.313  84.963  0.00 97.00      PROA   
ATOM    962  HD2 ARG P  64     -22.016 -63.311  86.039  0.00 97.00      PROA   
ATOM    963  NE  ARG P  64     -21.759 -64.056  84.031  0.00 97.00      PROA   
ATOM    964  HE  ARG P  64     -21.167 -64.725  83.584  0.00 97.00      PROA   
ATOM    965  CZ  ARG P  64     -23.042 -64.062  83.631  0.00 97.00      PROA   
ATOM    966  NH1 ARG P  64     -24.061 -63.702  84.416  0.00 97.00      PROA   
ATOM    967 HH11 ARG P  64     -23.883 -63.701  85.402  0.00 97.00      PROA   
ATOM    968 HH12 ARG P  64     -24.978 -63.971  84.148  0.00 97.00      PROA   
ATOM    969  NH2 ARG P  64     -23.300 -64.513  82.396  0.00 97.00      PROA   
ATOM    970 HH21 ARG P  64     -22.513 -64.717  81.816  0.00 97.00      PROA   
ATOM    971 HH22 ARG P  64     -24.234 -64.479  82.061  0.00 97.00      PROA   
ATOM    972  C   ARG P  64     -16.354 -64.238  84.867  0.00 97.00      PROA   
ATOM    973  O   ARG P  64     -15.766 -63.628  85.752  0.00 97.00      PROA   
ATOM    974  N   CYS P  65     -15.879 -64.272  83.603  0.00 97.00      PROA   
ATOM    975  HN  CYS P  65     -16.248 -64.899  82.921  0.00 97.00      PROA   
ATOM    976  CA  CYS P  65     -14.758 -63.457  83.199  0.00 97.00      PROA   
ATOM    977  HA  CYS P  65     -14.732 -62.591  83.841  0.00 97.00      PROA   
ATOM    978  CB  CYS P  65     -13.414 -64.210  83.339  0.00 97.00      PROA   
ATOM    979  HB1 CYS P  65     -13.241 -64.350  84.430  0.00 97.00      PROA   
ATOM    980  HB2 CYS P  65     -12.567 -63.605  82.955  0.00 97.00      PROA   
ATOM    981  SG  CYS P  65     -13.452 -65.852  82.567  0.00 97.00      PROA   
ATOM    982  C   CYS P  65     -14.920 -62.909  81.798  0.00 97.00      PROA   
ATOM    983  O   CYS P  65     -15.730 -63.369  81.000  0.00 97.00      PROA   
ATOM    984  N   GLN P  66     -14.133 -61.857  81.490  0.00 97.00      PROA   
ATOM    985  HN  GLN P  66     -13.551 -61.464  82.201  0.00 97.00      PROA   
ATOM    986  CA  GLN P  66     -14.059 -61.239  80.188  0.00 97.00      PROA   
ATOM    987  HA  GLN P  66     -14.602 -61.829  79.462  0.00 97.00      PROA   
ATOM    988  CB  GLN P  66     -14.639 -59.788  80.264  0.00 97.00      PROA   
ATOM    989  HB1 GLN P  66     -13.934 -59.097  80.766  0.00 97.00      PROA   
ATOM    990  HB2 GLN P  66     -15.535 -59.870  80.924  0.00 97.00      PROA   
ATOM    991  CG  GLN P  66     -15.129 -59.206  78.919  0.00 97.00      PROA   
ATOM    992  HG1 GLN P  66     -15.690 -60.011  78.398  0.00 97.00      PROA   
ATOM    993  HG2 GLN P  66     -14.287 -58.898  78.271  0.00 97.00      PROA   
ATOM    994  CD  GLN P  66     -16.138 -58.052  79.067  0.00 97.00      PROA   
ATOM    995  OE1 GLN P  66     -17.264 -58.189  78.590  0.00 97.00      PROA   
ATOM    996  NE2 GLN P  66     -15.777 -56.915  79.711  0.00 97.00      PROA   
ATOM    997 HE21 GLN P  66     -16.461 -56.201  79.858  0.00 97.00      PROA   
ATOM    998 HE22 GLN P  66     -14.862 -56.815  80.103  0.00 97.00      PROA   
ATOM    999  C   GLN P  66     -12.572 -61.274  79.854  0.00 97.00      PROA   
ATOM   1000  O   GLN P  66     -11.765 -60.611  80.503  0.00 97.00      PROA   
ATOM   1001  N   ARG P  67     -12.163 -62.087  78.842  0.00 97.00      PROA   
ATOM   1002  HN  ARG P  67     -12.810 -62.666  78.352  0.00 97.00      PROA   
ATOM   1003  CA  ARG P  67     -10.768 -62.246  78.454  0.00 97.00      PROA   
ATOM   1004  HA  ARG P  67     -10.113 -61.782  79.178  0.00 97.00      PROA   
ATOM   1005  CB  ARG P  67     -10.396 -63.751  78.320  0.00 97.00      PROA   
ATOM   1006  HB1 ARG P  67      -9.436 -63.888  77.776  0.00 97.00      PROA   
ATOM   1007  HB2 ARG P  67     -11.189 -64.249  77.715  0.00 97.00      PROA   
ATOM   1008  CG  ARG P  67     -10.287 -64.496  79.662  0.00 97.00      PROA   
ATOM   1009  HG1 ARG P  67     -10.390 -65.588  79.459  0.00 97.00      PROA   
ATOM   1010  HG2 ARG P  67     -11.138 -64.200  80.312  0.00 97.00      PROA   
ATOM   1011  CD  ARG P  67      -8.979 -64.246  80.424  0.00 97.00      PROA   
ATOM   1012  HD1 ARG P  67      -9.082 -64.565  81.481  0.00 97.00      PROA   
ATOM   1013  HD2 ARG P  67      -8.693 -63.172  80.406  0.00 97.00      PROA   
ATOM   1014  NE  ARG P  67      -7.928 -65.125  79.830  0.00 97.00      PROA   
ATOM   1015  HE  ARG P  67      -8.028 -66.114  79.938  0.00 97.00      PROA   
ATOM   1016  CZ  ARG P  67      -6.863 -64.698  79.129  0.00 97.00      PROA   
ATOM   1017  NH1 ARG P  67      -6.584 -63.405  78.947  0.00 97.00      PROA   
ATOM   1018 HH11 ARG P  67      -7.080 -62.715  79.467  0.00 97.00      PROA   
ATOM   1019 HH12 ARG P  67      -5.723 -63.171  78.494  0.00 97.00      PROA   
ATOM   1020  NH2 ARG P  67      -6.021 -65.607  78.610  0.00 97.00      PROA   
ATOM   1021 HH21 ARG P  67      -6.217 -66.574  78.734  0.00 97.00      PROA   
ATOM   1022 HH22 ARG P  67      -5.241 -65.285  78.073  0.00 97.00      PROA   
ATOM   1023  C   ARG P  67     -10.500 -61.619  77.105  0.00 97.00      PROA   
ATOM   1024  O   ARG P  67     -10.742 -62.260  76.087  0.00 97.00      PROA   
ATOM   1025  N   GLY P  68      -9.942 -60.377  77.077  0.00 97.00      PROA   
ATOM   1026  HN  GLY P  68      -9.766 -59.921  77.947  0.00 97.00      PROA   
ATOM   1027  CA  GLY P  68      -9.419 -59.662  75.905  0.00 97.00      PROA   
ATOM   1028  HA1 GLY P  68      -8.493 -60.147  75.634  0.00 97.00      PROA   
ATOM   1029  HA2 GLY P  68      -9.261 -58.641  76.219  0.00 97.00      PROA   
ATOM   1030  C   GLY P  68     -10.245 -59.585  74.634  0.00 97.00      PROA   
ATOM   1031  O   GLY P  68      -9.723 -59.219  73.583  0.00 97.00      PROA   
ATOM   1032  N   LEU P  69     -11.539 -59.950  74.685  0.00 97.00      PROA   
ATOM   1033  HN  LEU P  69     -11.925 -60.230  75.558  0.00 97.00      PROA   
ATOM   1034  CA  LEU P  69     -12.320 -60.258  73.509  0.00 97.00      PROA   
ATOM   1035  HA  LEU P  69     -11.977 -59.670  72.667  0.00 97.00      PROA   
ATOM   1036  CB  LEU P  69     -12.291 -61.778  73.191  0.00 97.00      PROA   
ATOM   1037  HB1 LEU P  69     -13.062 -62.039  72.433  0.00 97.00      PROA   
ATOM   1038  HB2 LEU P  69     -12.516 -62.321  74.138  0.00 97.00      PROA   
ATOM   1039  CG  LEU P  69     -10.955 -62.359  72.679  0.00 97.00      PROA   
ATOM   1040  HG  LEU P  69     -10.143 -62.091  73.394  0.00 97.00      PROA   
ATOM   1041  CD1 LEU P  69     -11.035 -63.895  72.638  0.00 97.00      PROA   
ATOM   1042 HD11 LEU P  69     -11.844 -64.222  71.949  0.00 97.00      PROA   
ATOM   1043 HD12 LEU P  69     -11.239 -64.302  73.651  0.00 97.00      PROA   
ATOM   1044 HD13 LEU P  69     -10.074 -64.311  72.274  0.00 97.00      PROA   
ATOM   1045  CD2 LEU P  69     -10.582 -61.805  71.294  0.00 97.00      PROA   
ATOM   1046 HD21 LEU P  69     -10.431 -60.708  71.340  0.00 97.00      PROA   
ATOM   1047 HD22 LEU P  69     -11.386 -62.029  70.562  0.00 97.00      PROA   
ATOM   1048 HD23 LEU P  69      -9.641 -62.274  70.938  0.00 97.00      PROA   
ATOM   1049  C   LEU P  69     -13.760 -59.899  73.786  0.00 97.00      PROA   
ATOM   1050  O   LEU P  69     -14.222 -59.984  74.922  0.00 97.00      PROA   
ATOM   1051  N   SER P  70     -14.511 -59.509  72.728  0.00 97.00      PROA   
ATOM   1052  HN  SER P  70     -14.099 -59.467  71.819  0.00 97.00      PROA   
ATOM   1053  CA  SER P  70     -15.927 -59.161  72.755  0.00 97.00      PROA   
ATOM   1054  HA  SER P  70     -15.977 -58.191  73.226  0.00 97.00      PROA   
ATOM   1055  CB  SER P  70     -16.482 -58.985  71.315  0.00 97.00      PROA   
ATOM   1056  HB1 SER P  70     -15.988 -58.093  70.868  0.00 97.00      PROA   
ATOM   1057  HB2 SER P  70     -17.579 -58.804  71.313  0.00 97.00      PROA   
ATOM   1058  OG  SER P  70     -16.165 -60.115  70.503  0.00 97.00      PROA   
ATOM   1059  HG1 SER P  70     -16.442 -59.915  69.605  0.00 97.00      PROA   
ATOM   1060  C   SER P  70     -16.847 -60.076  73.566  0.00 97.00      PROA   
ATOM   1061  O   SER P  70     -16.937 -61.274  73.322  0.00 97.00      PROA   
ATOM   1062  N   GLY P  71     -17.576 -59.511  74.557  0.00 97.00      PROA   
ATOM   1063  HN  GLY P  71     -17.515 -58.525  74.695  0.00 97.00      PROA   
ATOM   1064  CA  GLY P  71     -18.447 -60.250  75.469  0.00 97.00      PROA   
ATOM   1065  HA1 GLY P  71     -19.001 -60.976  74.890  0.00 97.00      PROA   
ATOM   1066  HA2 GLY P  71     -19.098 -59.526  75.930  0.00 97.00      PROA   
ATOM   1067  C   GLY P  71     -17.746 -61.009  76.583  0.00 97.00      PROA   
ATOM   1068  O   GLY P  71     -16.587 -61.395  76.483  0.00 97.00      PROA   
ATOM   1069  N   ARG P  72     -18.481 -61.255  77.694  0.00 97.00      PROA   
ATOM   1070  HN  ARG P  72     -19.419 -60.927  77.744  0.00 97.00      PROA   
ATOM   1071  CA  ARG P  72     -18.034 -61.959  78.882  0.00 97.00      PROA   
ATOM   1072  HA  ARG P  72     -16.984 -62.203  78.779  0.00 97.00      PROA   
ATOM   1073  CB  ARG P  72     -18.224 -61.159  80.211  0.00 97.00      PROA   
ATOM   1074  HB1 ARG P  72     -17.682 -60.196  80.116  0.00 97.00      PROA   
ATOM   1075  HB2 ARG P  72     -17.705 -61.713  81.026  0.00 97.00      PROA   
ATOM   1076  CG  ARG P  72     -19.663 -60.894  80.735  0.00 97.00      PROA   
ATOM   1077  HG1 ARG P  72     -19.566 -60.237  81.631  0.00 97.00      PROA   
ATOM   1078  HG2 ARG P  72     -20.094 -61.857  81.085  0.00 97.00      PROA   
ATOM   1079  CD  ARG P  72     -20.686 -60.240  79.788  0.00 97.00      PROA   
ATOM   1080  HD1 ARG P  72     -21.571 -59.887  80.361  0.00 97.00      PROA   
ATOM   1081  HD2 ARG P  72     -21.012 -60.961  79.006  0.00 97.00      PROA   
ATOM   1082  NE  ARG P  72     -20.005 -59.073  79.155  0.00 97.00      PROA   
ATOM   1083  HE  ARG P  72     -19.022 -58.970  79.301  0.00 97.00      PROA   
ATOM   1084  CZ  ARG P  72     -20.531 -58.261  78.217  0.00 97.00      PROA   
ATOM   1085  NH1 ARG P  72     -21.826 -58.227  77.894  0.00 97.00      PROA   
ATOM   1086 HH11 ARG P  72     -22.468 -58.760  78.433  0.00 97.00      PROA   
ATOM   1087 HH12 ARG P  72     -22.121 -57.581  77.194  0.00 97.00      PROA   
ATOM   1088  NH2 ARG P  72     -19.679 -57.433  77.586  0.00 97.00      PROA   
ATOM   1089 HH21 ARG P  72     -18.718 -57.488  77.859  0.00 97.00      PROA   
ATOM   1090 HH22 ARG P  72     -20.019 -56.735  76.966  0.00 97.00      PROA   
ATOM   1091  C   ARG P  72     -18.803 -63.256  78.983  0.00 97.00      PROA   
ATOM   1092  O   ARG P  72     -19.846 -63.435  78.358  0.00 97.00      PROA   
ATOM   1093  N   SER P  73     -18.239 -64.198  79.769  0.00 97.00      PROA   
ATOM   1094  HN  SER P  73     -17.350 -63.997  80.179  0.00 97.00      PROA   
ATOM   1095  CA  SER P  73     -18.715 -65.515  80.141  0.00 97.00      PROA   
ATOM   1096  HA  SER P  73     -18.552 -66.122  79.262  0.00 97.00      PROA   
ATOM   1097  CB  SER P  73     -17.830 -66.105  81.274  0.00 97.00      PROA   
ATOM   1098  HB1 SER P  73     -18.328 -66.830  81.949  0.00 97.00      PROA   
ATOM   1099  HB2 SER P  73     -17.493 -65.267  81.910  0.00 97.00      PROA   
ATOM   1100  OG  SER P  73     -16.699 -66.769  80.729  0.00 97.00      PROA   
ATOM   1101  HG1 SER P  73     -17.025 -67.643  80.483  0.00 97.00      PROA   
ATOM   1102  C   SER P  73     -20.157 -65.784  80.514  0.00 97.00      PROA   
ATOM   1103  O   SER P  73     -20.965 -64.929  80.861  0.00 97.00      PROA   
ATOM   1104  N   ASP P  74     -20.396 -67.106  80.507  0.00 97.00      PROA   
ATOM   1105  HN  ASP P  74     -19.687 -67.677  80.090  0.00 97.00      PROA   
ATOM   1106  CA  ASP P  74     -21.237 -67.961  81.301  0.00 97.00      PROA   
ATOM   1107  HA  ASP P  74     -22.178 -68.007  80.779  0.00 97.00      PROA   
ATOM   1108  CB  ASP P  74     -20.592 -69.398  81.291  0.00 97.00      PROA   
ATOM   1109  HB1 ASP P  74     -20.937 -69.925  80.374  0.00 97.00      PROA   
ATOM   1110  HB2 ASP P  74     -20.911 -70.000  82.163  0.00 97.00      PROA   
ATOM   1111  CG  ASP P  74     -19.048 -69.400  81.219  0.00 97.00      PROA   
ATOM   1112  OD1 ASP P  74     -18.487 -68.958  80.180  0.00 97.00      PROA   
ATOM   1113  OD2 ASP P  74     -18.409 -69.855  82.201  0.00 97.00      PROA   
ATOM   1114  C   ASP P  74     -21.483 -67.498  82.748  0.00 97.00      PROA   
ATOM   1115  O   ASP P  74     -20.659 -66.792  83.330  0.00 97.00      PROA   
ATOM   1116  N   PRO P  75     -22.611 -67.839  83.369  0.00 97.00      PROA   
ATOM   1117  CD  PRO P  75     -23.853 -68.214  82.685  0.00 97.00      PROA   
ATOM   1118  HD1 PRO P  75     -23.749 -69.237  82.262  0.00 97.00      PROA   
ATOM   1119  HD2 PRO P  75     -24.077 -67.485  81.876  0.00 97.00      PROA   
ATOM   1120  CA  PRO P  75     -22.774 -67.801  84.813  0.00 97.00      PROA   
ATOM   1121  HA  PRO P  75     -22.165 -67.040  85.284  0.00 97.00      PROA   
ATOM   1122  CB  PRO P  75     -24.272 -67.481  84.954  0.00 97.00      PROA   
ATOM   1123  HB1 PRO P  75     -24.409 -66.383  84.864  0.00 97.00      PROA   
ATOM   1124  HB2 PRO P  75     -24.706 -67.789  85.925  0.00 97.00      PROA   
ATOM   1125  CG  PRO P  75     -24.948 -68.172  83.758  0.00 97.00      PROA   
ATOM   1126  HG1 PRO P  75     -25.223 -69.210  84.045  0.00 97.00      PROA   
ATOM   1127  HG2 PRO P  75     -25.857 -67.634  83.427  0.00 97.00      PROA   
ATOM   1128  C   PRO P  75     -22.451 -69.151  85.442  0.00 97.00      PROA   
ATOM   1129  O   PRO P  75     -23.374 -69.909  85.733  0.00 97.00      PROA   
ATOM   1130  N   ILE P  76     -21.169 -69.498  85.715  0.00 97.00      PROA   
ATOM   1131  HN  ILE P  76     -20.389 -68.935  85.448  0.00 97.00      PROA   
ATOM   1132  CA  ILE P  76     -20.909 -70.721  86.467  0.00 97.00      PROA   
ATOM   1133  HA  ILE P  76     -21.664 -71.448  86.203  0.00 97.00      PROA   
ATOM   1134  CB  ILE P  76     -19.609 -71.448  86.141  0.00 97.00      PROA   
ATOM   1135  HB  ILE P  76     -19.472 -72.285  86.867  0.00 97.00      PROA   
ATOM   1136  CG2 ILE P  76     -19.752 -72.089  84.741  0.00 97.00      PROA   
ATOM   1137 HG21 ILE P  76     -19.854 -71.302  83.965  0.00 97.00      PROA   
ATOM   1138 HG22 ILE P  76     -20.639 -72.754  84.691  0.00 97.00      PROA   
ATOM   1139 HG23 ILE P  76     -18.849 -72.689  84.502  0.00 97.00      PROA   
ATOM   1140  CG1 ILE P  76     -18.364 -70.540  86.206  0.00 97.00      PROA   
ATOM   1141 HG11 ILE P  76     -18.636 -69.560  86.641  0.00 97.00      PROA   
ATOM   1142 HG12 ILE P  76     -18.009 -70.351  85.170  0.00 97.00      PROA   
ATOM   1143  CD  ILE P  76     -17.235 -71.144  87.044  0.00 97.00      PROA   
ATOM   1144  HD1 ILE P  76     -16.897 -72.108  86.614  0.00 97.00      PROA   
ATOM   1145  HD2 ILE P  76     -17.577 -71.315  88.088  0.00 97.00      PROA   
ATOM   1146  HD3 ILE P  76     -16.374 -70.445  87.076  0.00 97.00      PROA   
ATOM   1147  C   ILE P  76     -21.076 -70.470  87.961  0.00 97.00      PROA   
ATOM   1148  O   ILE P  76     -20.215 -69.928  88.650  0.00 97.00      PROA   
ATOM   1149  N   GLN P  77     -22.257 -70.860  88.487  0.00 97.00      PROA   
ATOM   1150  HN  GLN P  77     -22.969 -71.208  87.881  0.00 97.00      PROA   
ATOM   1151  CA  GLN P  77     -22.666 -70.591  89.847  0.00 97.00      PROA   
ATOM   1152  HA  GLN P  77     -22.262 -69.644  90.152  0.00 97.00      PROA   
ATOM   1153  CB  GLN P  77     -24.214 -70.481  89.921  0.00 97.00      PROA   
ATOM   1154  HB1 GLN P  77     -24.473 -69.971  90.874  0.00 97.00      PROA   
ATOM   1155  HB2 GLN P  77     -24.683 -71.488  89.936  0.00 97.00      PROA   
ATOM   1156  CG  GLN P  77     -24.811 -69.696  88.720  0.00 97.00      PROA   
ATOM   1157  HG1 GLN P  77     -24.843 -70.341  87.816  0.00 97.00      PROA   
ATOM   1158  HG2 GLN P  77     -24.178 -68.821  88.478  0.00 97.00      PROA   
ATOM   1159  CD  GLN P  77     -26.249 -69.243  88.998  0.00 97.00      PROA   
ATOM   1160  OE1 GLN P  77     -27.087 -70.055  89.404  0.00 97.00      PROA   
ATOM   1161  NE2 GLN P  77     -26.557 -67.937  88.758  0.00 97.00      PROA   
ATOM   1162 HE21 GLN P  77     -25.880 -67.302  88.374  0.00 97.00      PROA   
ATOM   1163 HE22 GLN P  77     -27.484 -67.621  88.945  0.00 97.00      PROA   
ATOM   1164  C   GLN P  77     -22.110 -71.660  90.777  0.00 97.00      PROA   
ATOM   1165  O   GLN P  77     -22.532 -72.811  90.738  0.00 97.00      PROA   
ATOM   1166  N   LEU P  78     -21.123 -71.271  91.626  0.00 97.00      PROA   
ATOM   1167  HN  LEU P  78     -20.856 -70.308  91.650  0.00 97.00      PROA   
ATOM   1168  CA  LEU P  78     -20.302 -72.112  92.479  0.00 97.00      PROA   
ATOM   1169  HA  LEU P  78     -20.293 -73.118  92.087  0.00 97.00      PROA   
ATOM   1170  CB  LEU P  78     -18.859 -71.533  92.528  0.00 97.00      PROA   
ATOM   1171  HB1 LEU P  78     -18.911 -70.517  92.980  0.00 97.00      PROA   
ATOM   1172  HB2 LEU P  78     -18.497 -71.399  91.483  0.00 97.00      PROA   
ATOM   1173  CG  LEU P  78     -17.796 -72.350  93.302  0.00 97.00      PROA   
ATOM   1174  HG  LEU P  78     -18.234 -72.718  94.257  0.00 97.00      PROA   
ATOM   1175  CD1 LEU P  78     -17.318 -73.563  92.490  0.00 97.00      PROA   
ATOM   1176 HD11 LEU P  78     -16.805 -73.213  91.570  0.00 97.00      PROA   
ATOM   1177 HD12 LEU P  78     -18.173 -74.200  92.195  0.00 97.00      PROA   
ATOM   1178 HD13 LEU P  78     -16.606 -74.172  93.083  0.00 97.00      PROA   
ATOM   1179  CD2 LEU P  78     -16.589 -71.469  93.678  0.00 97.00      PROA   
ATOM   1180 HD21 LEU P  78     -16.910 -70.625  94.322  0.00 97.00      PROA   
ATOM   1181 HD22 LEU P  78     -16.114 -71.057  92.762  0.00 97.00      PROA   
ATOM   1182 HD23 LEU P  78     -15.832 -72.064  94.232  0.00 97.00      PROA   
ATOM   1183  C   LEU P  78     -20.852 -72.136  93.891  0.00 97.00      PROA   
ATOM   1184  O   LEU P  78     -21.211 -71.099  94.443  0.00 97.00      PROA   
ATOM   1185  N   GLU P  79     -20.932 -73.339  94.513  0.00 97.00      PROA   
ATOM   1186  HN  GLU P  79     -20.673 -74.179  94.041  0.00 97.00      PROA   
ATOM   1187  CA  GLU P  79     -21.514 -73.522  95.824  0.00 97.00      PROA   
ATOM   1188  HA  GLU P  79     -21.808 -72.569  96.247  0.00 97.00      PROA   
ATOM   1189  CB  GLU P  79     -22.752 -74.451  95.752  0.00 97.00      PROA   
ATOM   1190  HB1 GLU P  79     -23.146 -74.638  96.775  0.00 97.00      PROA   
ATOM   1191  HB2 GLU P  79     -22.399 -75.425  95.341  0.00 97.00      PROA   
ATOM   1192  CG  GLU P  79     -23.909 -73.898  94.885  0.00 97.00      PROA   
ATOM   1193  HG1 GLU P  79     -23.517 -73.221  94.097  0.00 97.00      PROA   
ATOM   1194  HG2 GLU P  79     -24.616 -73.317  95.513  0.00 97.00      PROA   
ATOM   1195  CD  GLU P  79     -24.663 -75.002  94.139  0.00 97.00      PROA   
ATOM   1196  OE1 GLU P  79     -23.992 -75.835  93.475  0.00 97.00      PROA   
ATOM   1197  OE2 GLU P  79     -25.922 -74.988  94.161  0.00 97.00      PROA   
ATOM   1198  C   GLU P  79     -20.539 -74.155  96.790  0.00 97.00      PROA   
ATOM   1199  O   GLU P  79     -19.931 -75.188  96.515  0.00 97.00      PROA   
ATOM   1200  N   VAL P  80     -20.476 -73.558  98.002  0.00  0.00      PROA   
ATOM   1201  HN  VAL P  80     -20.968 -72.708  98.171  0.00  0.00      PROA   
ATOM   1202  CA  VAL P  80     -19.827 -74.105  99.165  0.00  0.00      PROA   
ATOM   1203  HA  VAL P  80     -19.438 -75.081  98.933  0.00  0.00      PROA   
ATOM   1204  CB  VAL P  80     -18.714 -73.224  99.725  0.00  0.00      PROA   
ATOM   1205  HB  VAL P  80     -19.113 -72.243 100.067  0.00  0.00      PROA   
ATOM   1206  CG1 VAL P  80     -18.049 -73.931 100.925  0.00  0.00      PROA   
ATOM   1207 HG11 VAL P  80     -17.687 -74.934 100.617  0.00  0.00      PROA   
ATOM   1208 HG12 VAL P  80     -18.763 -74.052 101.766  0.00  0.00      PROA   
ATOM   1209 HG13 VAL P  80     -17.182 -73.340 101.288  0.00  0.00      PROA   
ATOM   1210  CG2 VAL P  80     -17.694 -72.954  98.597  0.00  0.00      PROA   
ATOM   1211 HG21 VAL P  80     -18.146 -72.353  97.781  0.00  0.00      PROA   
ATOM   1212 HG22 VAL P  80     -17.332 -73.913  98.176  0.00  0.00      PROA   
ATOM   1213 HG23 VAL P  80     -16.820 -72.396  98.989  0.00  0.00      PROA   
ATOM   1214  C   VAL P  80     -20.960 -74.247 100.146  0.00  0.00      PROA   
ATOM   1215  O   VAL P  80     -21.585 -73.257 100.526  0.00  0.00      PROA   
ATOM   1216  N   HSD P  81     -21.283 -75.508 100.531  0.00  0.00      PROA   
ATOM   1217  HN  HSD P  81     -20.732 -76.289 100.247  0.00  0.00      PROA   
ATOM   1218  CA  HSD P  81     -22.502 -75.838 101.235  0.00  0.00      PROA   
ATOM   1219  HA  HSD P  81     -23.198 -75.017 101.129  0.00  0.00      PROA   
ATOM   1220  CB  HSD P  81     -23.201 -77.092 100.649  0.00  0.00      PROA   
ATOM   1221  HB1 HSD P  81     -24.114 -77.355 101.225  0.00  0.00      PROA   
ATOM   1222  HB2 HSD P  81     -22.501 -77.955 100.674  0.00  0.00      PROA   
ATOM   1223  ND1 HSD P  81     -24.798 -76.250  98.849  0.00  0.00      PROA   
ATOM   1224  HD1 HSD P  81     -25.405 -75.730  99.453  0.00  0.00      PROA   
ATOM   1225  CG  HSD P  81     -23.650 -76.912  99.230  0.00  0.00      PROA   
ATOM   1226  CE1 HSD P  81     -24.958 -76.477  97.521  0.00  0.00      PROA   
ATOM   1227  HE1 HSD P  81     -25.786 -76.064  96.947  0.00  0.00      PROA   
ATOM   1228  NE2 HSD P  81     -24.005 -77.245  97.028  0.00  0.00      PROA   
ATOM   1229  CD2 HSD P  81     -23.183 -77.517  98.107  0.00  0.00      PROA   
ATOM   1230  HD2 HSD P  81     -22.318 -78.156  97.997  0.00  0.00      PROA   
ATOM   1231  C   HSD P  81     -22.250 -76.014 102.715  0.00  0.00      PROA   
ATOM   1232  O   HSD P  81     -21.820 -75.084 103.396  0.00  0.00      PROA   
ATOM   1233  N   ARG P  82     -22.577 -77.216 103.243  0.00  0.00      PROA   
ATOM   1234  HN  ARG P  82     -22.828 -77.974 102.645  0.00  0.00      PROA   
ATOM   1235  CA  ARG P  82     -22.835 -77.459 104.638  0.00  0.00      PROA   
ATOM   1236  HA  ARG P  82     -23.207 -76.549 105.085  0.00  0.00      PROA   
ATOM   1237  CB  ARG P  82     -21.589 -77.935 105.431  0.00  0.00      PROA   
ATOM   1238  HB1 ARG P  82     -21.873 -78.228 106.463  0.00  0.00      PROA   
ATOM   1239  HB2 ARG P  82     -20.910 -77.057 105.531  0.00  0.00      PROA   
ATOM   1240  CG  ARG P  82     -20.784 -79.065 104.760  0.00  0.00      PROA   
ATOM   1241  HG1 ARG P  82     -20.233 -78.643 103.890  0.00  0.00      PROA   
ATOM   1242  HG2 ARG P  82     -21.483 -79.835 104.369  0.00  0.00      PROA   
ATOM   1243  CD  ARG P  82     -19.789 -79.781 105.693  0.00  0.00      PROA   
ATOM   1244  HD1 ARG P  82     -19.159 -80.479 105.102  0.00  0.00      PROA   
ATOM   1245  HD2 ARG P  82     -20.335 -80.370 106.461  0.00  0.00      PROA   
ATOM   1246  NE  ARG P  82     -18.872 -78.781 106.338  0.00  0.00      PROA   
ATOM   1247  HE  ARG P  82     -18.161 -78.367 105.769  0.00  0.00      PROA   
ATOM   1248  CZ  ARG P  82     -18.966 -78.385 107.637  0.00  0.00      PROA   
ATOM   1249  NH1 ARG P  82     -19.902 -78.883 108.478  0.00  0.00      PROA   
ATOM   1250 HH11 ARG P  82     -19.942 -78.564 109.425  0.00  0.00      PROA   
ATOM   1251 HH12 ARG P  82     -20.554 -79.566 108.151  0.00  0.00      PROA   
ATOM   1252  NH2 ARG P  82     -18.099 -77.454 108.105  0.00  0.00      PROA   
ATOM   1253 HH21 ARG P  82     -18.158 -77.150 109.056  0.00  0.00      PROA   
ATOM   1254 HH22 ARG P  82     -17.403 -77.068 107.500  0.00  0.00      PROA   
ATOM   1255  C   ARG P  82     -23.971 -78.457 104.653  0.00  0.00      PROA   
ATOM   1256  O   ARG P  82     -24.771 -78.488 103.718  0.00  0.00      PROA   
ATOM   1257  N   GLY P  83     -24.076 -79.306 105.708  0.00  0.00      PROA   
ATOM   1258  HN  GLY P  83     -23.436 -79.253 106.470  0.00  0.00      PROA   
ATOM   1259  CA  GLY P  83     -25.051 -80.374 105.800  0.00  0.00      PROA   
ATOM   1260  HA1 GLY P  83     -25.979 -80.063 105.340  0.00  0.00      PROA   
ATOM   1261  HA2 GLY P  83     -25.156 -80.609 106.849  0.00  0.00      PROA   
ATOM   1262  C   GLY P  83     -24.536 -81.594 105.093  0.00  0.00      PROA   
ATOM   1263  O   GLY P  83     -23.551 -81.527 104.359  0.00  0.00      PROA   
ATOM   1264  N   TRP P  84     -25.188 -82.760 105.322  0.00  0.00      PROA   
ATOM   1265  HN  TRP P  84     -26.008 -82.813 105.887  0.00  0.00      PROA   
ATOM   1266  CA  TRP P  84     -24.650 -84.014 104.860  0.00  0.00      PROA   
ATOM   1267  HA  TRP P  84     -24.321 -83.852 103.842  0.00  0.00      PROA   
ATOM   1268  CB  TRP P  84     -23.392 -84.469 105.679  0.00  0.00      PROA   
ATOM   1269  HB1 TRP P  84     -22.603 -83.699 105.538  0.00  0.00      PROA   
ATOM   1270  HB2 TRP P  84     -22.995 -85.394 105.207  0.00  0.00      PROA   
ATOM   1271  CG  TRP P  84     -23.520 -84.706 107.160  0.00  0.00      PROA   
ATOM   1272  CD1 TRP P  84     -24.263 -84.038 108.103  0.00  0.00      PROA   
ATOM   1273  HD1 TRP P  84     -24.924 -83.208 107.913  0.00  0.00      PROA   
ATOM   1274  NE1 TRP P  84     -24.060 -84.590 109.337  0.00  0.00      PROA   
ATOM   1275  HE1 TRP P  84     -24.492 -84.300 110.162  0.00  0.00      PROA   
ATOM   1276  CE2 TRP P  84     -23.157 -85.607 109.241  0.00  0.00      PROA   
ATOM   1277  CD2 TRP P  84     -22.776 -85.704 107.884  0.00  0.00      PROA   
ATOM   1278  CE3 TRP P  84     -21.826 -86.654 107.509  0.00  0.00      PROA   
ATOM   1279  HE3 TRP P  84     -21.504 -86.753 106.483  0.00  0.00      PROA   
ATOM   1280  CZ3 TRP P  84     -21.294 -87.502 108.483  0.00  0.00      PROA   
ATOM   1281  HZ3 TRP P  84     -20.565 -88.247 108.197  0.00  0.00      PROA   
ATOM   1282  CZ2 TRP P  84     -22.627 -86.447 110.213  0.00  0.00      PROA   
ATOM   1283  HZ2 TRP P  84     -22.915 -86.373 111.251  0.00  0.00      PROA   
ATOM   1284  CH2 TRP P  84     -21.691 -87.402 109.813  0.00  0.00      PROA   
ATOM   1285  HH2 TRP P  84     -21.265 -88.070 110.548  0.00  0.00      PROA   
ATOM   1286  C   TRP P  84     -25.626 -85.184 104.778  0.00  0.00      PROA   
ATOM   1287  O   TRP P  84     -25.296 -86.135 104.072  0.00  0.00      PROA   
ATOM   1288  N   LEU P  85     -26.861 -85.225 105.361  0.00  0.00      PROA   
ATOM   1289  HN  LEU P  85     -27.465 -85.961 105.067  0.00  0.00      PROA   
ATOM   1290  CA  LEU P  85     -27.430 -84.529 106.491  0.00  0.00      PROA   
ATOM   1291  HA  LEU P  85     -26.813 -83.698 106.771  0.00  0.00      PROA   
ATOM   1292  CB  LEU P  85     -28.866 -84.022 106.192  0.00  0.00      PROA   
ATOM   1293  HB1 LEU P  85     -29.657 -84.708 106.555  0.00  0.00      PROA   
ATOM   1294  HB2 LEU P  85     -28.976 -83.990 105.083  0.00  0.00      PROA   
ATOM   1295  CG  LEU P  85     -29.131 -82.573 106.677  0.00  0.00      PROA   
ATOM   1296  HG  LEU P  85     -28.372 -81.923 106.180  0.00  0.00      PROA   
ATOM   1297  CD1 LEU P  85     -30.517 -82.084 106.210  0.00  0.00      PROA   
ATOM   1298 HD11 LEU P  85     -31.316 -82.702 106.670  0.00  0.00      PROA   
ATOM   1299 HD12 LEU P  85     -30.601 -82.161 105.104  0.00  0.00      PROA   
ATOM   1300 HD13 LEU P  85     -30.672 -81.025 106.500  0.00  0.00      PROA   
ATOM   1301  CD2 LEU P  85     -28.950 -82.387 108.197  0.00  0.00      PROA   
ATOM   1302 HD21 LEU P  85     -27.923 -82.670 108.508  0.00  0.00      PROA   
ATOM   1303 HD22 LEU P  85     -29.677 -83.012 108.754  0.00  0.00      PROA   
ATOM   1304 HD23 LEU P  85     -29.111 -81.327 108.476  0.00  0.00      PROA   
ATOM   1305  C   LEU P  85     -27.362 -85.539 107.617  0.00  0.00      PROA   
ATOM   1306  O   LEU P  85     -26.411 -86.318 107.665  0.00  0.00      PROA   
ATOM   1307  N   LEU P  86     -28.320 -85.532 108.582  0.00  0.00      PROA   
ATOM   1308  HN  LEU P  86     -29.121 -84.942 108.529  0.00  0.00      PROA   
ATOM   1309  CA  LEU P  86     -28.132 -86.239 109.827  0.00  0.00      PROA   
ATOM   1310  HA  LEU P  86     -27.308 -86.928 109.706  0.00  0.00      PROA   
ATOM   1311  CB  LEU P  86     -27.760 -85.280 110.987  0.00  0.00      PROA   
ATOM   1312  HB1 LEU P  86     -28.609 -84.588 111.180  0.00  0.00      PROA   
ATOM   1313  HB2 LEU P  86     -26.903 -84.660 110.637  0.00  0.00      PROA   
ATOM   1314  CG  LEU P  86     -27.335 -85.944 112.323  0.00  0.00      PROA   
ATOM   1315  HG  LEU P  86     -28.218 -86.483 112.735  0.00  0.00      PROA   
ATOM   1316  CD1 LEU P  86     -26.195 -86.973 112.160  0.00  0.00      PROA   
ATOM   1317 HD11 LEU P  86     -25.303 -86.490 111.710  0.00  0.00      PROA   
ATOM   1318 HD12 LEU P  86     -26.505 -87.818 111.512  0.00  0.00      PROA   
ATOM   1319 HD13 LEU P  86     -25.911 -87.387 113.150  0.00  0.00      PROA   
ATOM   1320  CD2 LEU P  86     -26.926 -84.876 113.357  0.00  0.00      PROA   
ATOM   1321 HD21 LEU P  86     -27.734 -84.130 113.493  0.00  0.00      PROA   
ATOM   1322 HD22 LEU P  86     -26.013 -84.343 113.018  0.00  0.00      PROA   
ATOM   1323 HD23 LEU P  86     -26.713 -85.352 114.338  0.00  0.00      PROA   
ATOM   1324  C   LEU P  86     -29.331 -87.076 110.198  0.00  0.00      PROA   
ATOM   1325  O   LEU P  86     -30.470 -86.621 110.260  0.00  0.00      PROA   
ATOM   1326  N   LEU P  87     -29.007 -88.351 110.481  0.00 97.00      PROA   
ATOM   1327  HN  LEU P  87     -28.056 -88.575 110.311  0.00 97.00      PROA   
ATOM   1328  CA  LEU P  87     -29.780 -89.384 111.130  0.00 97.00      PROA   
ATOM   1329  HA  LEU P  87     -30.819 -89.102 111.205  0.00 97.00      PROA   
ATOM   1330  CB  LEU P  87     -29.671 -90.732 110.377  0.00 97.00      PROA   
ATOM   1331  HB1 LEU P  87     -28.597 -91.001 110.262  0.00 97.00      PROA   
ATOM   1332  HB2 LEU P  87     -30.085 -90.598 109.352  0.00 97.00      PROA   
ATOM   1333  CG  LEU P  87     -30.403 -91.919 111.043  0.00 97.00      PROA   
ATOM   1334  HG  LEU P  87     -30.027 -92.032 112.085  0.00 97.00      PROA   
ATOM   1335  CD1 LEU P  87     -31.924 -91.707 111.113  0.00 97.00      PROA   
ATOM   1336 HD11 LEU P  87     -32.336 -91.550 110.094  0.00 97.00      PROA   
ATOM   1337 HD12 LEU P  87     -32.166 -90.825 111.737  0.00 97.00      PROA   
ATOM   1338 HD13 LEU P  87     -32.413 -92.598 111.560  0.00 97.00      PROA   
ATOM   1339  CD2 LEU P  87     -30.078 -93.228 110.315  0.00 97.00      PROA   
ATOM   1340 HD21 LEU P  87     -28.980 -93.387 110.265  0.00 97.00      PROA   
ATOM   1341 HD22 LEU P  87     -30.484 -93.206 109.282  0.00 97.00      PROA   
ATOM   1342 HD23 LEU P  87     -30.535 -94.076 110.867  0.00 97.00      PROA   
ATOM   1343  C   LEU P  87     -29.221 -89.535 112.529  0.00 97.00      PROA   
ATOM   1344  O   LEU P  87     -28.102 -90.000 112.736  0.00 97.00      PROA   
ATOM   1345  N   GLN P  88     -30.012 -89.139 113.543  0.00 97.00      PROA   
ATOM   1346  HN  GLN P  88     -30.927 -88.776 113.366  0.00 97.00      PROA   
ATOM   1347  CA  GLN P  88     -29.620 -89.173 114.930  0.00 97.00      PROA   
ATOM   1348  HA  GLN P  88     -28.554 -89.006 114.997  0.00 97.00      PROA   
ATOM   1349  CB  GLN P  88     -30.344 -88.065 115.737  0.00 97.00      PROA   
ATOM   1350  HB1 GLN P  88     -29.963 -88.094 116.779  0.00 97.00      PROA   
ATOM   1351  HB2 GLN P  88     -31.435 -88.279 115.754  0.00 97.00      PROA   
ATOM   1352  CG  GLN P  88     -30.120 -86.646 115.169  0.00 97.00      PROA   
ATOM   1353  HG1 GLN P  88     -30.490 -86.581 114.125  0.00 97.00      PROA   
ATOM   1354  HG2 GLN P  88     -29.033 -86.417 115.164  0.00 97.00      PROA   
ATOM   1355  CD  GLN P  88     -30.891 -85.594 115.983  0.00 97.00      PROA   
ATOM   1356  OE1 GLN P  88     -32.123 -85.622 116.054  0.00 97.00      PROA   
ATOM   1357  NE2 GLN P  88     -30.149 -84.612 116.567  0.00 97.00      PROA   
ATOM   1358 HE21 GLN P  88     -30.623 -83.812 116.931  0.00 97.00      PROA   
ATOM   1359 HE22 GLN P  88     -29.155 -84.614 116.474  0.00 97.00      PROA   
ATOM   1360  C   GLN P  88     -29.942 -90.541 115.504  0.00 97.00      PROA   
ATOM   1361  O   GLN P  88     -31.082 -90.991 115.473  0.00 97.00      PROA   
ATOM   1362  N   VAL P  89     -28.916 -91.256 116.018  0.00 97.00      PROA   
ATOM   1363  HN  VAL P  89     -27.994 -90.883 116.010  0.00 97.00      PROA   
ATOM   1364  CA  VAL P  89     -29.036 -92.641 116.442  0.00 97.00      PROA   
ATOM   1365  HA  VAL P  89     -30.062 -92.970 116.346  0.00 97.00      PROA   
ATOM   1366  CB  VAL P  89     -28.158 -93.551 115.584  0.00 97.00      PROA   
ATOM   1367  HB  VAL P  89     -27.099 -93.203 115.629  0.00 97.00      PROA   
ATOM   1368  CG1 VAL P  89     -28.213 -95.016 116.054  0.00 97.00      PROA   
ATOM   1369 HG11 VAL P  89     -29.262 -95.374 116.102  0.00 97.00      PROA   
ATOM   1370 HG12 VAL P  89     -27.734 -95.149 117.044  0.00 97.00      PROA   
ATOM   1371 HG13 VAL P  89     -27.662 -95.644 115.325  0.00 97.00      PROA   
ATOM   1372  CG2 VAL P  89     -28.629 -93.459 114.117  0.00 97.00      PROA   
ATOM   1373 HG21 VAL P  89     -28.408 -92.461 113.689  0.00 97.00      PROA   
ATOM   1374 HG22 VAL P  89     -29.721 -93.643 114.047  0.00 97.00      PROA   
ATOM   1375 HG23 VAL P  89     -28.107 -94.220 113.499  0.00 97.00      PROA   
ATOM   1376  C   VAL P  89     -28.657 -92.760 117.906  0.00 97.00      PROA   
ATOM   1377  O   VAL P  89     -27.685 -92.152 118.352  0.00 97.00      PROA   
ATOM   1378  N   SER P  90     -29.436 -93.558 118.689  0.00 97.00      PROA   
ATOM   1379  HN  SER P  90     -30.262 -93.957 118.296  0.00 97.00      PROA   
ATOM   1380  CA  SER P  90     -29.244 -93.776 120.122  0.00 97.00      PROA   
ATOM   1381  HA  SER P  90     -29.373 -92.819 120.610  0.00 97.00      PROA   
ATOM   1382  CB  SER P  90     -30.279 -94.766 120.720  0.00 97.00      PROA   
ATOM   1383  HB1 SER P  90     -30.096 -94.903 121.809  0.00 97.00      PROA   
ATOM   1384  HB2 SER P  90     -30.207 -95.760 120.234  0.00 97.00      PROA   
ATOM   1385  OG  SER P  90     -31.604 -94.267 120.601  0.00 97.00      PROA   
ATOM   1386  HG1 SER P  90     -31.764 -94.066 119.671  0.00 97.00      PROA   
ATOM   1387  C   SER P  90     -27.878 -94.309 120.530  0.00 97.00      PROA   
ATOM   1388  O   SER P  90     -27.285 -93.807 121.483  0.00 97.00      PROA   
ATOM   1389  N   SER P  91     -27.336 -95.327 119.820  0.00 97.00      PROA   
ATOM   1390  HN  SER P  91     -27.821 -95.740 119.056  0.00 97.00      PROA   
ATOM   1391  CA  SER P  91     -25.992 -95.815 120.080  0.00 97.00      PROA   
ATOM   1392  HA  SER P  91     -25.351 -94.943 120.076  0.00 97.00      PROA   
ATOM   1393  CB  SER P  91     -25.801 -96.543 121.441  0.00 97.00      PROA   
ATOM   1394  HB1 SER P  91     -25.053 -97.361 121.400  0.00 97.00      PROA   
ATOM   1395  HB2 SER P  91     -26.763 -96.987 121.773  0.00 97.00      PROA   
ATOM   1396  OG  SER P  91     -25.344 -95.614 122.418  0.00 97.00      PROA   
ATOM   1397  HG1 SER P  91     -26.019 -94.928 122.469  0.00 97.00      PROA   
ATOM   1398  C   SER P  91     -25.485 -96.652 118.937  0.00 97.00      PROA   
ATOM   1399  O   SER P  91     -26.243 -97.092 118.077  0.00 97.00      PROA   
ATOM   1400  N   ARG P  92     -24.146 -96.858 118.885  0.00 97.00      PROA   
ATOM   1401  HN  ARG P  92     -23.554 -96.488 119.598  0.00 97.00      PROA   
ATOM   1402  CA  ARG P  92     -23.475 -97.523 117.781  0.00 97.00      PROA   
ATOM   1403  HA  ARG P  92     -23.971 -97.251 116.857  0.00 97.00      PROA   
ATOM   1404  CB  ARG P  92     -21.984 -97.085 117.713  0.00 97.00      PROA   
ATOM   1405  HB1 ARG P  92     -21.586 -97.368 116.714  0.00 97.00      PROA   
ATOM   1406  HB2 ARG P  92     -21.390 -97.629 118.482  0.00 97.00      PROA   
ATOM   1407  CG  ARG P  92     -21.755 -95.574 117.954  0.00 97.00      PROA   
ATOM   1408  HG1 ARG P  92     -21.965 -95.344 119.022  0.00 97.00      PROA   
ATOM   1409  HG2 ARG P  92     -22.476 -94.982 117.347  0.00 97.00      PROA   
ATOM   1410  CD  ARG P  92     -20.317 -95.099 117.675  0.00 97.00      PROA   
ATOM   1411  HD1 ARG P  92     -19.575 -95.854 118.006  0.00 97.00      PROA   
ATOM   1412  HD2 ARG P  92     -20.102 -94.144 118.206  0.00 97.00      PROA   
ATOM   1413  NE  ARG P  92     -20.167 -94.903 116.198  0.00 97.00      PROA   
ATOM   1414  HE  ARG P  92     -19.976 -95.683 115.610  0.00 97.00      PROA   
ATOM   1415  CZ  ARG P  92     -20.579 -93.787 115.570  0.00 97.00      PROA   
ATOM   1416  NH1 ARG P  92     -20.901 -92.645 116.197  0.00 97.00      PROA   
ATOM   1417 HH11 ARG P  92     -20.438 -92.428 117.052  0.00 97.00      PROA   
ATOM   1418 HH12 ARG P  92     -21.169 -91.900 115.589  0.00 97.00      PROA   
ATOM   1419  NH2 ARG P  92     -20.603 -93.739 114.225  0.00 97.00      PROA   
ATOM   1420 HH21 ARG P  92     -20.149 -94.454 113.707  0.00 97.00      PROA   
ATOM   1421 HH22 ARG P  92     -20.666 -92.826 113.825  0.00 97.00      PROA   
ATOM   1422  C   ARG P  92     -23.540 -99.040 117.934  0.00 97.00      PROA   
ATOM   1423  O   ARG P  92     -23.377 -99.786 116.969  0.00 97.00      PROA   
ATOM   1424  N   VAL P  93     -23.811 -99.528 119.164  0.00 97.00      PROA   
ATOM   1425  HN  VAL P  93     -23.987 -98.913 119.925  0.00 97.00      PROA   
ATOM   1426  CA  VAL P  93     -23.916-100.931 119.488  0.00 97.00      PROA   
ATOM   1427  HA  VAL P  93     -24.269-101.462 118.617  0.00 97.00      PROA   
ATOM   1428  CB  VAL P  93     -22.633-101.590 120.022  0.00 97.00      PROA   
ATOM   1429  HB  VAL P  93     -22.872-102.627 120.359  0.00 97.00      PROA   
ATOM   1430  CG1 VAL P  93     -21.585-101.703 118.894  0.00 97.00      PROA   
ATOM   1431 HG11 VAL P  93     -21.259-100.694 118.566  0.00 97.00      PROA   
ATOM   1432 HG12 VAL P  93     -22.002-102.236 118.017  0.00 97.00      PROA   
ATOM   1433 HG13 VAL P  93     -20.689-102.252 119.255  0.00 97.00      PROA   
ATOM   1434  CG2 VAL P  93     -22.047-100.819 121.227  0.00 97.00      PROA   
ATOM   1435 HG21 VAL P  93     -22.758-100.793 122.077  0.00 97.00      PROA   
ATOM   1436 HG22 VAL P  93     -21.792 -99.776 120.943  0.00 97.00      PROA   
ATOM   1437 HG23 VAL P  93     -21.117-101.316 121.578  0.00 97.00      PROA   
ATOM   1438  C   VAL P  93     -25.001-101.018 120.528  0.00 97.00      PROA   
ATOM   1439  O   VAL P  93     -25.144-100.125 121.360  0.00 97.00      PROA   
ATOM   1440  N   LEU P  94     -25.808-102.103 120.465  0.00 97.00      PROA   
ATOM   1441  HN  LEU P  94     -25.698-102.781 119.745  0.00 97.00      PROA   
ATOM   1442  CA  LEU P  94     -26.846-102.423 121.415  0.00 97.00      PROA   
ATOM   1443  HA  LEU P  94     -26.563-102.067 122.398  0.00 97.00      PROA   
ATOM   1444  CB  LEU P  94     -28.268-101.904 121.050  0.00 97.00      PROA   
ATOM   1445  HB1 LEU P  94     -28.945-102.202 121.884  0.00 97.00      PROA   
ATOM   1446  HB2 LEU P  94     -28.642-102.391 120.124  0.00 97.00      PROA   
ATOM   1447  CG  LEU P  94     -28.425-100.370 120.891  0.00 97.00      PROA   
ATOM   1448  HG  LEU P  94     -27.703 -99.877 121.583  0.00 97.00      PROA   
ATOM   1449  CD1 LEU P  94     -28.158 -99.872 119.457  0.00 97.00      PROA   
ATOM   1450 HD11 LEU P  94     -28.914-100.295 118.761  0.00 97.00      PROA   
ATOM   1451 HD12 LEU P  94     -27.151-100.163 119.102  0.00 97.00      PROA   
ATOM   1452 HD13 LEU P  94     -28.227 -98.764 119.424  0.00 97.00      PROA   
ATOM   1453  CD2 LEU P  94     -29.834 -99.938 121.341  0.00 97.00      PROA   
ATOM   1454 HD21 LEU P  94     -29.986-100.193 122.410  0.00 97.00      PROA   
ATOM   1455 HD22 LEU P  94     -30.606-100.469 120.746  0.00 97.00      PROA   
ATOM   1456 HD23 LEU P  94     -29.970 -98.844 121.217  0.00 97.00      PROA   
ATOM   1457  C   LEU P  94     -26.893-103.935 121.442  0.00 97.00      PROA   
ATOM   1458  O   LEU P  94     -26.329-104.601 120.577  0.00 97.00      PROA   
ATOM   1459  N   THR P  95     -27.569-104.513 122.458  0.00 97.00      PROA   
ATOM   1460  HN  THR P  95     -27.908-103.954 123.215  0.00 97.00      PROA   
ATOM   1461  CA  THR P  95     -27.867-105.929 122.590  0.00 97.00      PROA   
ATOM   1462  HA  THR P  95     -27.214-106.487 121.936  0.00 97.00      PROA   
ATOM   1463  CB  THR P  95     -27.718-106.463 124.021  0.00 97.00      PROA   
ATOM   1464  HB  THR P  95     -28.664-106.363 124.603  0.00 97.00      PROA   
ATOM   1465  OG1 THR P  95     -26.731-105.740 124.740  0.00 97.00      PROA   
ATOM   1466  HG1 THR P  95     -27.143-104.885 124.912  0.00 97.00      PROA   
ATOM   1467  CG2 THR P  95     -27.267-107.929 124.002  0.00 97.00      PROA   
ATOM   1468 HG21 THR P  95     -26.276-108.016 123.510  0.00 97.00      PROA   
ATOM   1469 HG22 THR P  95     -27.993-108.566 123.463  0.00 97.00      PROA   
ATOM   1470 HG23 THR P  95     -27.173-108.301 125.044  0.00 97.00      PROA   
ATOM   1471  C   THR P  95     -29.306-106.109 122.139  0.00 97.00      PROA   
ATOM   1472  O   THR P  95     -30.070-105.154 122.047  0.00 97.00      PROA   
ATOM   1473  N   GLU P  96     -29.727-107.353 121.828  0.00 97.00      PROA   
ATOM   1474  HN  GLU P  96     -29.075-108.110 121.792  0.00 97.00      PROA   
ATOM   1475  CA  GLU P  96     -31.106-107.692 121.539  0.00 97.00      PROA   
ATOM   1476  HA  GLU P  96     -31.408-107.049 120.726  0.00 97.00      PROA   
ATOM   1477  CB  GLU P  96     -31.259-109.171 121.085  0.00 97.00      PROA   
ATOM   1478  HB1 GLU P  96     -30.546-109.357 120.250  0.00 97.00      PROA   
ATOM   1479  HB2 GLU P  96     -32.286-109.313 120.682  0.00 97.00      PROA   
ATOM   1480  CG  GLU P  96     -30.997-110.189 122.219  0.00 97.00      PROA   
ATOM   1481  HG1 GLU P  96     -31.600-109.934 123.113  0.00 97.00      PROA   
ATOM   1482  HG2 GLU P  96     -29.928-110.142 122.509  0.00 97.00      PROA   
ATOM   1483  CD  GLU P  96     -31.343-111.636 121.866  0.00 97.00      PROA   
ATOM   1484  OE1 GLU P  96     -32.182-111.878 120.962  0.00 97.00      PROA   
ATOM   1485  OE2 GLU P  96     -30.766-112.534 122.537  0.00 97.00      PROA   
ATOM   1486  C   GLU P  96     -32.026-107.406 122.725  0.00 97.00      PROA   
ATOM   1487  O   GLU P  96     -31.635-107.492 123.887  0.00 97.00      PROA   
ATOM   1488  N   GLY P  97     -33.290-107.020 122.446  0.00 97.00      PROA   
ATOM   1489  HN  GLY P  97     -33.577-106.940 121.491  0.00 97.00      PROA   
ATOM   1490  CA  GLY P  97     -34.281-106.714 123.463  0.00 97.00      PROA   
ATOM   1491  HA1 GLY P  97     -34.077-107.291 124.354  0.00 97.00      PROA   
ATOM   1492  HA2 GLY P  97     -35.249-106.943 123.046  0.00 97.00      PROA   
ATOM   1493  C   GLY P  97     -34.293-105.262 123.853  0.00 97.00      PROA   
ATOM   1494  O   GLY P  97     -35.326-104.750 124.277  0.00 97.00      PROA   
ATOM   1495  N   GLU P  98     -33.142-104.563 123.730  0.00 97.00      PROA   
ATOM   1496  HN  GLU P  98     -32.302-105.029 123.461  0.00 97.00      PROA   
ATOM   1497  CA  GLU P  98     -32.994-103.149 124.007  0.00 97.00      PROA   
ATOM   1498  HA  GLU P  98     -33.278-103.021 125.038  0.00 97.00      PROA   
ATOM   1499  CB  GLU P  98     -31.512-102.703 123.899  0.00 97.00      PROA   
ATOM   1500  HB1 GLU P  98     -31.457-101.595 123.990  0.00 97.00      PROA   
ATOM   1501  HB2 GLU P  98     -31.117-102.979 122.898  0.00 97.00      PROA   
ATOM   1502  CG  GLU P  98     -30.617-103.309 125.003  0.00 97.00      PROA   
ATOM   1503  HG1 GLU P  98     -30.582-104.417 124.914  0.00 97.00      PROA   
ATOM   1504  HG2 GLU P  98     -31.023-103.049 126.003  0.00 97.00      PROA   
ATOM   1505  CD  GLU P  98     -29.196-102.755 124.930  0.00 97.00      PROA   
ATOM   1506  OE1 GLU P  98     -28.250-103.574 124.947  0.00 97.00      PROA   
ATOM   1507  OE2 GLU P  98     -29.026-101.510 124.882  0.00 97.00      PROA   
ATOM   1508  C   GLU P  98     -33.851-102.244 123.119  0.00 97.00      PROA   
ATOM   1509  O   GLU P  98     -33.939-102.487 121.920  0.00 97.00      PROA   
ATOM   1510  N   PRO P  99     -34.491-101.188 123.613  0.00 97.00      PROA   
ATOM   1511  CD  PRO P  99     -34.850-101.032 125.023  0.00 97.00      PROA   
ATOM   1512  HD1 PRO P  99     -33.971-100.615 125.560  0.00 97.00      PROA   
ATOM   1513  HD2 PRO P  99     -35.162-101.998 125.479  0.00 97.00      PROA   
ATOM   1514  CA  PRO P  99     -35.020-100.099 122.798  0.00 97.00      PROA   
ATOM   1515  HA  PRO P  99     -35.770-100.529 122.153  0.00 97.00      PROA   
ATOM   1516  CB  PRO P  99     -35.631 -99.129 123.823  0.00 97.00      PROA   
ATOM   1517  HB1 PRO P  99     -36.505 -98.586 123.412  0.00 97.00      PROA   
ATOM   1518  HB2 PRO P  99     -34.873 -98.396 124.178  0.00 97.00      PROA   
ATOM   1519  CG  PRO P  99     -36.007-100.035 125.001  0.00 97.00      PROA   
ATOM   1520  HG1 PRO P  99     -36.116 -99.486 125.956  0.00 97.00      PROA   
ATOM   1521  HG2 PRO P  99     -36.951-100.577 124.768  0.00 97.00      PROA   
ATOM   1522  C   PRO P  99     -33.989 -99.401 121.919  0.00 97.00      PROA   
ATOM   1523  O   PRO P  99     -32.915 -99.064 122.411  0.00 97.00      PROA   
ATOM   1524  N   LEU P 100     -34.302 -99.140 120.631  0.00 97.00      PROA   
ATOM   1525  HN  LEU P 100     -35.168 -99.463 120.252  0.00 97.00      PROA   
ATOM   1526  CA  LEU P 100     -33.436 -98.359 119.766  0.00 97.00      PROA   
ATOM   1527  HA  LEU P 100     -32.657 -97.891 120.352  0.00 97.00      PROA   
ATOM   1528  CB  LEU P 100     -32.755 -99.246 118.689  0.00 97.00      PROA   
ATOM   1529  HB1 LEU P 100     -33.524 -99.896 118.222  0.00 97.00      PROA   
ATOM   1530  HB2 LEU P 100     -32.046 -99.920 119.217  0.00 97.00      PROA   
ATOM   1531  CG  LEU P 100     -31.986 -98.526 117.552  0.00 97.00      PROA   
ATOM   1532  HG  LEU P 100     -32.717 -97.944 116.944  0.00 97.00      PROA   
ATOM   1533  CD1 LEU P 100     -30.923 -97.544 118.073  0.00 97.00      PROA   
ATOM   1534 HD11 LEU P 100     -30.238 -98.063 118.774  0.00 97.00      PROA   
ATOM   1535 HD12 LEU P 100     -31.399 -96.695 118.603  0.00 97.00      PROA   
ATOM   1536 HD13 LEU P 100     -30.326 -97.141 117.229  0.00 97.00      PROA   
ATOM   1537  CD2 LEU P 100     -31.330 -99.557 116.614  0.00 97.00      PROA   
ATOM   1538 HD21 LEU P 100     -32.086-100.272 116.230  0.00 97.00      PROA   
ATOM   1539 HD22 LEU P 100     -30.550-100.127 117.162  0.00 97.00      PROA   
ATOM   1540 HD23 LEU P 100     -30.852 -99.046 115.752  0.00 97.00      PROA   
ATOM   1541  C   LEU P 100     -34.233 -97.241 119.139  0.00 97.00      PROA   
ATOM   1542  O   LEU P 100     -35.123 -97.477 118.332  0.00 97.00      PROA   
ATOM   1543  N   ALA P 101     -33.913 -95.971 119.481  0.00 97.00      PROA   
ATOM   1544  HN  ALA P 101     -33.212 -95.778 120.165  0.00 97.00      PROA   
ATOM   1545  CA  ALA P 101     -34.589 -94.811 118.940  0.00 97.00      PROA   
ATOM   1546  HA  ALA P 101     -35.512 -95.117 118.469  0.00 97.00      PROA   
ATOM   1547  CB  ALA P 101     -34.966 -93.814 120.052  0.00 97.00      PROA   
ATOM   1548  HB1 ALA P 101     -34.066 -93.435 120.578  0.00 97.00      PROA   
ATOM   1549  HB2 ALA P 101     -35.609 -94.325 120.803  0.00 97.00      PROA   
ATOM   1550  HB3 ALA P 101     -35.534 -92.954 119.643  0.00 97.00      PROA   
ATOM   1551  C   ALA P 101     -33.741 -94.135 117.874  0.00 97.00      PROA   
ATOM   1552  O   ALA P 101     -32.541 -93.921 118.027  0.00 97.00      PROA   
ATOM   1553  N   LEU P 102     -34.382 -93.811 116.730  0.00 97.00      PROA   
ATOM   1554  HN  LEU P 102     -35.334 -94.083 116.604  0.00 97.00      PROA   
ATOM   1555  CA  LEU P 102     -33.781 -93.186 115.573  0.00 97.00      PROA   
ATOM   1556  HA  LEU P 102     -32.750 -92.934 115.780  0.00 97.00      PROA   
ATOM   1557  CB  LEU P 102     -33.884 -94.098 114.320  0.00 97.00      PROA   
ATOM   1558  HB1 LEU P 102     -33.320 -93.642 113.478  0.00 97.00      PROA   
ATOM   1559  HB2 LEU P 102     -34.953 -94.172 114.017  0.00 97.00      PROA   
ATOM   1560  CG  LEU P 102     -33.392 -95.553 114.509  0.00 97.00      PROA   
ATOM   1561  HG  LEU P 102     -33.938 -96.013 115.367  0.00 97.00      PROA   
ATOM   1562  CD1 LEU P 102     -33.727 -96.393 113.266  0.00 97.00      PROA   
ATOM   1563 HD11 LEU P 102     -33.177 -95.999 112.385  0.00 97.00      PROA   
ATOM   1564 HD12 LEU P 102     -34.816 -96.360 113.051  0.00 97.00      PROA   
ATOM   1565 HD13 LEU P 102     -33.428 -97.449 113.433  0.00 97.00      PROA   
ATOM   1566  CD2 LEU P 102     -31.885 -95.622 114.801  0.00 97.00      PROA   
ATOM   1567 HD21 LEU P 102     -31.635 -95.037 115.709  0.00 97.00      PROA   
ATOM   1568 HD22 LEU P 102     -31.316 -95.212 113.941  0.00 97.00      PROA   
ATOM   1569 HD23 LEU P 102     -31.571 -96.676 114.959  0.00 97.00      PROA   
ATOM   1570  C   LEU P 102     -34.544 -91.916 115.261  0.00 97.00      PROA   
ATOM   1571  O   LEU P 102     -35.770 -91.903 115.289  0.00 97.00      PROA   
ATOM   1572  N   ARG P 103     -33.847 -90.802 114.938  0.00 97.00      PROA   
ATOM   1573  HN  ARG P 103     -32.853 -90.772 115.027  0.00 97.00      PROA   
ATOM   1574  CA  ARG P 103     -34.513 -89.627 114.416  0.00 97.00      PROA   
ATOM   1575  HA  ARG P 103     -35.504 -89.898 114.084  0.00 97.00      PROA   
ATOM   1576  CB  ARG P 103     -34.689 -88.502 115.470  0.00 97.00      PROA   
ATOM   1577  HB1 ARG P 103     -33.694 -88.173 115.840  0.00 97.00      PROA   
ATOM   1578  HB2 ARG P 103     -35.250 -88.916 116.337  0.00 97.00      PROA   
ATOM   1579  CG  ARG P 103     -35.447 -87.296 114.897  0.00 97.00      PROA   
ATOM   1580  HG1 ARG P 103     -36.452 -87.637 114.556  0.00 97.00      PROA   
ATOM   1581  HG2 ARG P 103     -34.885 -86.923 114.013  0.00 97.00      PROA   
ATOM   1582  CD  ARG P 103     -35.597 -86.086 115.811  0.00 97.00      PROA   
ATOM   1583  HD1 ARG P 103     -34.596 -85.695 116.094  0.00 97.00      PROA   
ATOM   1584  HD2 ARG P 103     -36.189 -86.307 116.723  0.00 97.00      PROA   
ATOM   1585  NE  ARG P 103     -36.346 -85.100 114.969  0.00 97.00      PROA   
ATOM   1586  HE  ARG P 103     -36.961 -85.434 114.258  0.00 97.00      PROA   
ATOM   1587  CZ  ARG P 103     -36.054 -83.797 114.882  0.00 97.00      PROA   
ATOM   1588  NH1 ARG P 103     -35.111 -83.174 115.593  0.00 97.00      PROA   
ATOM   1589 HH11 ARG P 103     -34.427 -83.689 116.094  0.00 97.00      PROA   
ATOM   1590 HH12 ARG P 103     -35.003 -82.201 115.372  0.00 97.00      PROA   
ATOM   1591  NH2 ARG P 103     -36.705 -83.042 113.982  0.00 97.00      PROA   
ATOM   1592 HH21 ARG P 103     -37.378 -83.466 113.378  0.00 97.00      PROA   
ATOM   1593 HH22 ARG P 103     -36.351 -82.119 113.841  0.00 97.00      PROA   
ATOM   1594  C   ARG P 103     -33.811 -89.064 113.195  0.00 97.00      PROA   
ATOM   1595  O   ARG P 103     -32.697 -88.566 113.265  0.00 97.00      PROA   
ATOM   1596  N   CYS P 104     -34.497 -89.052 112.031  0.00 97.00      PROA   
ATOM   1597  HN  CYS P 104     -35.361 -89.550 111.959  0.00 97.00      PROA   
ATOM   1598  CA  CYS P 104     -34.143 -88.231 110.887  0.00 97.00      PROA   
ATOM   1599  HA  CYS P 104     -33.089 -88.379 110.691  0.00 97.00      PROA   
ATOM   1600  CB  CYS P 104     -34.968 -88.641 109.642  0.00 97.00      PROA   
ATOM   1601  HB1 CYS P 104     -36.012 -88.271 109.733  0.00 97.00      PROA   
ATOM   1602  HB2 CYS P 104     -35.029 -89.753 109.634  0.00 97.00      PROA   
ATOM   1603  SG  CYS P 104     -34.230 -88.108 108.069  0.00 97.00      PROA   
ATOM   1604  C   CYS P 104     -34.375 -86.757 111.200  0.00 97.00      PROA   
ATOM   1605  O   CYS P 104     -35.425 -86.391 111.717  0.00 97.00      PROA   
ATOM   1606  N   HSD P 105     -33.387 -85.878 110.926  0.00 97.00      PROA   
ATOM   1607  HN  HSD P 105     -32.536 -86.178 110.501  0.00 97.00      PROA   
ATOM   1608  CA  HSD P 105     -33.369 -84.535 111.471  0.00 97.00      PROA   
ATOM   1609  HA  HSD P 105     -34.380 -84.169 111.605  0.00 97.00      PROA   
ATOM   1610  CB  HSD P 105     -32.671 -84.573 112.855  0.00 97.00      PROA   
ATOM   1611  HB1 HSD P 105     -31.915 -85.388 112.798  0.00 97.00      PROA   
ATOM   1612  HB2 HSD P 105     -33.410 -84.880 113.626  0.00 97.00      PROA   
ATOM   1613  ND1 HSD P 105     -32.485 -82.210 113.818  0.00 97.00      PROA   
ATOM   1614  HD1 HSD P 105     -33.399 -81.861 113.591  0.00 97.00      PROA   
ATOM   1615  CG  HSD P 105     -31.917 -83.373 113.348  0.00 97.00      PROA   
ATOM   1616  CE1 HSD P 105     -31.508 -81.528 114.463  0.00 97.00      PROA   
ATOM   1617  HE1 HSD P 105     -31.679 -80.565 114.944  0.00 97.00      PROA   
ATOM   1618  NE2 HSD P 105     -30.354 -82.164 114.432  0.00 97.00      PROA   
ATOM   1619  CD2 HSD P 105     -30.613 -83.322 113.724  0.00 97.00      PROA   
ATOM   1620  HD2 HSD P 105     -29.835 -84.060 113.581  0.00 97.00      PROA   
ATOM   1621  C   HSD P 105     -32.709 -83.602 110.484  0.00 97.00      PROA   
ATOM   1622  O   HSD P 105     -31.861 -84.015 109.698  0.00 97.00      PROA   
ATOM   1623  N   ALA P 106     -33.132 -82.317 110.461  0.00 97.00      PROA   
ATOM   1624  HN  ALA P 106     -33.743 -81.947 111.164  0.00 97.00      PROA   
ATOM   1625  CA  ALA P 106     -32.872 -81.417 109.362  0.00 97.00      PROA   
ATOM   1626  HA  ALA P 106     -32.309 -81.922 108.592  0.00 97.00      PROA   
ATOM   1627  CB  ALA P 106     -34.209 -80.922 108.774  0.00 97.00      PROA   
ATOM   1628  HB1 ALA P 106     -34.839 -80.485 109.578  0.00 97.00      PROA   
ATOM   1629  HB2 ALA P 106     -34.770 -81.783 108.348  0.00 97.00      PROA   
ATOM   1630  HB3 ALA P 106     -34.059 -80.171 107.973  0.00 97.00      PROA   
ATOM   1631  C   ALA P 106     -32.038 -80.251 109.825  0.00 97.00      PROA   
ATOM   1632  O   ALA P 106     -32.075 -79.868 110.990  0.00 97.00      PROA   
ATOM   1633  N   TRP P 107     -31.209 -79.677 108.918  0.00 97.00      PROA   
ATOM   1634  HN  TRP P 107     -31.113 -80.063 108.002  0.00 97.00      PROA   
ATOM   1635  CA  TRP P 107     -30.336 -78.566 109.255  0.00 97.00      PROA   
ATOM   1636  HA  TRP P 107     -29.782 -78.915 110.113  0.00 97.00      PROA   
ATOM   1637  CB  TRP P 107     -29.237 -78.280 108.184  0.00 97.00      PROA   
ATOM   1638  HB1 TRP P 107     -29.738 -78.193 107.194  0.00 97.00      PROA   
ATOM   1639  HB2 TRP P 107     -28.566 -79.164 108.142  0.00 97.00      PROA   
ATOM   1640  CG  TRP P 107     -28.405 -77.054 108.426  0.00 97.00      PROA   
ATOM   1641  CD1 TRP P 107     -28.287 -75.976 107.590  0.00 97.00      PROA   
ATOM   1642  HD1 TRP P 107     -28.608 -75.970 106.557  0.00 97.00      PROA   
ATOM   1643  NE1 TRP P 107     -27.732 -74.923 108.274  0.00 97.00      PROA   
ATOM   1644  HE1 TRP P 107     -27.426 -74.078 107.894  0.00 97.00      PROA   
ATOM   1645  CE2 TRP P 107     -27.486 -75.293 109.563  0.00 97.00      PROA   
ATOM   1646  CD2 TRP P 107     -27.849 -76.651 109.691  0.00 97.00      PROA   
ATOM   1647  CE3 TRP P 107     -27.661 -77.297 110.915  0.00 97.00      PROA   
ATOM   1648  HE3 TRP P 107     -27.885 -78.346 111.041  0.00 97.00      PROA   
ATOM   1649  CZ3 TRP P 107     -27.211 -76.552 112.008  0.00 97.00      PROA   
ATOM   1650  HZ3 TRP P 107     -27.094 -77.026 112.973  0.00 97.00      PROA   
ATOM   1651  CZ2 TRP P 107     -27.038 -74.551 110.649  0.00 97.00      PROA   
ATOM   1652  HZ2 TRP P 107     -26.812 -73.499 110.563  0.00 97.00      PROA   
ATOM   1653  CH2 TRP P 107     -26.925 -75.197 111.880  0.00 97.00      PROA   
ATOM   1654  HH2 TRP P 107     -26.606 -74.642 112.753  0.00 97.00      PROA   
ATOM   1655  C   TRP P 107     -31.074 -77.316 109.740  0.00 97.00      PROA   
ATOM   1656  O   TRP P 107     -31.757 -76.612 108.995  0.00 97.00      PROA   
ATOM   1657  N   LYS P 108     -30.927 -77.066 111.065  0.00 97.00      PROA   
ATOM   1658  HN  LYS P 108     -30.309 -77.652 111.582  0.00 97.00      PROA   
ATOM   1659  CA  LYS P 108     -31.583 -76.048 111.856  0.00 97.00      PROA   
ATOM   1660  HA  LYS P 108     -31.259 -76.239 112.866  0.00 97.00      PROA   
ATOM   1661  CB  LYS P 108     -31.113 -74.628 111.427  0.00 97.00      PROA   
ATOM   1662  HB1 LYS P 108     -31.590 -74.349 110.466  0.00 97.00      PROA   
ATOM   1663  HB2 LYS P 108     -30.016 -74.706 111.231  0.00 97.00      PROA   
ATOM   1664  CG  LYS P 108     -31.297 -73.509 112.473  0.00 97.00      PROA   
ATOM   1665  HG1 LYS P 108     -32.383 -73.332 112.627  0.00 97.00      PROA   
ATOM   1666  HG2 LYS P 108     -30.858 -72.574 112.057  0.00 97.00      PROA   
ATOM   1667  CD  LYS P 108     -30.638 -73.854 113.828  0.00 97.00      PROA   
ATOM   1668  HD1 LYS P 108     -29.632 -74.296 113.641  0.00 97.00      PROA   
ATOM   1669  HD2 LYS P 108     -31.262 -74.643 114.305  0.00 97.00      PROA   
ATOM   1670  CE  LYS P 108     -30.505 -72.715 114.856  0.00 97.00      PROA   
ATOM   1671  HE1 LYS P 108     -30.225 -73.139 115.848  0.00 97.00      PROA   
ATOM   1672  HE2 LYS P 108     -31.455 -72.157 114.978  0.00 97.00      PROA   
ATOM   1673  NZ  LYS P 108     -29.427 -71.764 114.488  0.00 97.00      PROA   
ATOM   1674  HZ1 LYS P 108     -28.579 -72.286 114.196  0.00 97.00      PROA   
ATOM   1675  HZ2 LYS P 108     -29.120 -71.243 115.329  0.00 97.00      PROA   
ATOM   1676  HZ3 LYS P 108     -29.725 -71.100 113.744  0.00 97.00      PROA   
ATOM   1677  C   LYS P 108     -33.094 -76.265 111.837  0.00 97.00      PROA   
ATOM   1678  O   LYS P 108     -33.874 -75.329 111.695  0.00 97.00      PROA   
ATOM   1679  N   ASP P 109     -33.497 -77.552 112.008  0.00 97.00      PROA   
ATOM   1680  HN  ASP P 109     -32.786 -78.229 112.183  0.00 97.00      PROA   
ATOM   1681  CA  ASP P 109     -34.794 -78.196 111.842  0.00 97.00      PROA   
ATOM   1682  HA  ASP P 109     -34.533 -79.020 111.200  0.00 97.00      PROA   
ATOM   1683  CB  ASP P 109     -35.335 -78.780 113.176  0.00 97.00      PROA   
ATOM   1684  HB1 ASP P 109     -36.432 -78.656 113.288  0.00 97.00      PROA   
ATOM   1685  HB2 ASP P 109     -34.847 -78.244 114.021  0.00 97.00      PROA   
ATOM   1686  CG  ASP P 109     -35.047 -80.267 113.349  0.00 97.00      PROA   
ATOM   1687  OD1 ASP P 109     -34.781 -80.999 112.364  0.00 97.00      PROA   
ATOM   1688  OD2 ASP P 109     -35.211 -80.706 114.511  0.00 97.00      PROA   
ATOM   1689  C   ASP P 109     -35.908 -77.510 111.069  0.00 97.00      PROA   
ATOM   1690  O   ASP P 109     -36.558 -76.577 111.537  0.00 97.00      PROA   
ATOM   1691  N   LYS P 110     -36.163 -78.026 109.844  0.00 97.00      PROA   
ATOM   1692  HN  LYS P 110     -35.677 -78.843 109.546  0.00 97.00      PROA   
ATOM   1693  CA  LYS P 110     -37.178 -77.550 108.933  0.00 97.00      PROA   
ATOM   1694  HA  LYS P 110     -37.789 -76.806 109.425  0.00 97.00      PROA   
ATOM   1695  CB  LYS P 110     -36.564 -76.986 107.620  0.00 97.00      PROA   
ATOM   1696  HB1 LYS P 110     -37.371 -76.539 107.000  0.00 97.00      PROA   
ATOM   1697  HB2 LYS P 110     -36.111 -77.820 107.038  0.00 97.00      PROA   
ATOM   1698  CG  LYS P 110     -35.454 -75.932 107.840  0.00 97.00      PROA   
ATOM   1699  HG1 LYS P 110     -35.100 -75.583 106.844  0.00 97.00      PROA   
ATOM   1700  HG2 LYS P 110     -34.587 -76.422 108.338  0.00 97.00      PROA   
ATOM   1701  CD  LYS P 110     -35.900 -74.727 108.693  0.00 97.00      PROA   
ATOM   1702  HD1 LYS P 110     -36.337 -75.103 109.639  0.00 97.00      PROA   
ATOM   1703  HD2 LYS P 110     -36.708 -74.169 108.174  0.00 97.00      PROA   
ATOM   1704  CE  LYS P 110     -34.765 -73.779 109.106  0.00 97.00      PROA   
ATOM   1705  HE1 LYS P 110     -33.950 -74.337 109.606  0.00 97.00      PROA   
ATOM   1706  HE2 LYS P 110     -35.144 -72.989 109.790  0.00 97.00      PROA   
ATOM   1707  NZ  LYS P 110     -34.160 -73.133 107.928  0.00 97.00      PROA   
ATOM   1708  HZ1 LYS P 110     -34.908 -72.724 107.334  0.00 97.00      PROA   
ATOM   1709  HZ2 LYS P 110     -33.643 -73.863 107.397  0.00 97.00      PROA   
ATOM   1710  HZ3 LYS P 110     -33.499 -72.391 108.235  0.00 97.00      PROA   
ATOM   1711  C   LYS P 110     -38.041 -78.756 108.638  0.00 97.00      PROA   
ATOM   1712  O   LYS P 110     -37.524 -79.864 108.522  0.00 97.00      PROA   
ATOM   1713  N   LEU P 111     -39.384 -78.575 108.556  0.00 97.00      PROA   
ATOM   1714  HN  LEU P 111     -39.782 -77.666 108.664  0.00 97.00      PROA   
ATOM   1715  CA  LEU P 111     -40.367 -79.645 108.518  0.00 97.00      PROA   
ATOM   1716  HA  LEU P 111     -40.102 -80.359 109.286  0.00 97.00      PROA   
ATOM   1717  CB  LEU P 111     -41.803 -79.111 108.810  0.00 97.00      PROA   
ATOM   1718  HB1 LEU P 111     -42.535 -79.939 108.667  0.00 97.00      PROA   
ATOM   1719  HB2 LEU P 111     -42.050 -78.314 108.075  0.00 97.00      PROA   
ATOM   1720  CG  LEU P 111     -42.078 -78.564 110.240  0.00 97.00      PROA   
ATOM   1721  HG  LEU P 111     -43.182 -78.392 110.287  0.00 97.00      PROA   
ATOM   1722  CD1 LEU P 111     -41.738 -79.591 111.335  0.00 97.00      PROA   
ATOM   1723 HD11 LEU P 111     -40.643 -79.769 111.372  0.00 97.00      PROA   
ATOM   1724 HD12 LEU P 111     -42.252 -80.555 111.138  0.00 97.00      PROA   
ATOM   1725 HD13 LEU P 111     -42.062 -79.211 112.327  0.00 97.00      PROA   
ATOM   1726  CD2 LEU P 111     -41.425 -77.202 110.546  0.00 97.00      PROA   
ATOM   1727 HD21 LEU P 111     -41.638 -76.474 109.736  0.00 97.00      PROA   
ATOM   1728 HD22 LEU P 111     -40.327 -77.309 110.665  0.00 97.00      PROA   
ATOM   1729 HD23 LEU P 111     -41.829 -76.798 111.499  0.00 97.00      PROA   
ATOM   1730  C   LEU P 111     -40.411 -80.427 107.209  0.00 97.00      PROA   
ATOM   1731  O   LEU P 111     -41.383 -80.359 106.459  0.00 97.00      PROA   
ATOM   1732  N   VAL P 112     -39.364 -81.238 106.928  0.00 97.00      PROA   
ATOM   1733  HN  VAL P 112     -38.529 -81.152 107.470  0.00 97.00      PROA   
ATOM   1734  CA  VAL P 112     -39.304 -82.150 105.800  0.00 97.00      PROA   
ATOM   1735  HA  VAL P 112     -39.417 -81.528 104.923  0.00 97.00      PROA   
ATOM   1736  CB  VAL P 112     -37.962 -82.872 105.649  0.00 97.00      PROA   
ATOM   1737  HB  VAL P 112     -38.017 -83.578 104.786  0.00 97.00      PROA   
ATOM   1738  CG1 VAL P 112     -36.883 -81.822 105.309  0.00 97.00      PROA   
ATOM   1739 HG11 VAL P 112     -36.726 -81.130 106.163  0.00 97.00      PROA   
ATOM   1740 HG12 VAL P 112     -37.191 -81.232 104.421  0.00 97.00      PROA   
ATOM   1741 HG13 VAL P 112     -35.917 -82.320 105.081  0.00 97.00      PROA   
ATOM   1742  CG2 VAL P 112     -37.587 -83.679 106.913  0.00 97.00      PROA   
ATOM   1743 HG21 VAL P 112     -38.373 -84.419 107.163  0.00 97.00      PROA   
ATOM   1744 HG22 VAL P 112     -37.439 -83.008 107.785  0.00 97.00      PROA   
ATOM   1745 HG23 VAL P 112     -36.638 -84.231 106.740  0.00 97.00      PROA   
ATOM   1746  C   VAL P 112     -40.452 -83.147 105.757  0.00 97.00      PROA   
ATOM   1747  O   VAL P 112     -40.903 -83.679 106.771  0.00 97.00      PROA   
ATOM   1748  N   TYR P 113     -40.956 -83.381 104.528  0.00 97.00      PROA   
ATOM   1749  HN  TYR P 113     -40.555 -82.927 103.735  0.00 97.00      PROA   
ATOM   1750  CA  TYR P 113     -42.093 -84.221 104.242  0.00 97.00      PROA   
ATOM   1751  HA  TYR P 113     -42.500 -84.581 105.174  0.00 97.00      PROA   
ATOM   1752  CB  TYR P 113     -43.255 -83.472 103.514  0.00 97.00      PROA   
ATOM   1753  HB1 TYR P 113     -43.704 -82.758 104.240  0.00 97.00      PROA   
ATOM   1754  HB2 TYR P 113     -44.056 -84.175 103.205  0.00 97.00      PROA   
ATOM   1755  CG  TYR P 113     -42.817 -82.655 102.316  0.00 97.00      PROA   
ATOM   1756  CD1 TYR P 113     -42.253 -81.376 102.486  0.00 97.00      PROA   
ATOM   1757  HD1 TYR P 113     -42.094 -80.989 103.482  0.00 97.00      PROA   
ATOM   1758  CE1 TYR P 113     -41.878 -80.606 101.380  0.00 97.00      PROA   
ATOM   1759  HE1 TYR P 113     -41.424 -79.637 101.528  0.00 97.00      PROA   
ATOM   1760  CZ  TYR P 113     -42.105 -81.087 100.085  0.00 97.00      PROA   
ATOM   1761  OH  TYR P 113     -41.706 -80.324  98.972  0.00 97.00      PROA   
ATOM   1762  HH  TYR P 113     -40.947 -79.801  99.249  0.00 97.00      PROA   
ATOM   1763  CD2 TYR P 113     -43.059 -83.114 101.009  0.00 97.00      PROA   
ATOM   1764  HD2 TYR P 113     -43.519 -84.077 100.858  0.00 97.00      PROA   
ATOM   1765  CE2 TYR P 113     -42.709 -82.334  99.898  0.00 97.00      PROA   
ATOM   1766  HE2 TYR P 113     -42.882 -82.705  98.898  0.00 97.00      PROA   
ATOM   1767  C   TYR P 113     -41.604 -85.446 103.505  0.00 97.00      PROA   
ATOM   1768  O   TYR P 113     -40.487 -85.481 103.008  0.00 97.00      PROA   
ATOM   1769  N   ASN P 114     -42.416 -86.523 103.479  0.00 97.00      PROA   
ATOM   1770  HN  ASN P 114     -43.311 -86.453 103.917  0.00 97.00      PROA   
ATOM   1771  CA  ASN P 114     -42.093 -87.801 102.861  0.00 97.00      PROA   
ATOM   1772  HA  ASN P 114     -42.903 -88.454 103.143  0.00 97.00      PROA   
ATOM   1773  CB  ASN P 114     -42.015 -87.732 101.304  0.00 97.00      PROA   
ATOM   1774  HB1 ASN P 114     -41.794 -88.732 100.875  0.00 97.00      PROA   
ATOM   1775  HB2 ASN P 114     -41.203 -87.037 101.003  0.00 97.00      PROA   
ATOM   1776  CG  ASN P 114     -43.310 -87.222 100.659  0.00 97.00      PROA   
ATOM   1777  OD1 ASN P 114     -43.276 -86.360  99.774  0.00 97.00      PROA   
ATOM   1778  ND2 ASN P 114     -44.482 -87.751 101.099  0.00 97.00      PROA   
ATOM   1779 HD21 ASN P 114     -45.317 -87.445 100.645  0.00 97.00      PROA   
ATOM   1780 HD22 ASN P 114     -44.482 -88.479 101.783  0.00 97.00      PROA   
ATOM   1781  C   ASN P 114     -40.841 -88.465 103.422  0.00 97.00      PROA   
ATOM   1782  O   ASN P 114     -39.929 -88.846 102.689  0.00 97.00      PROA   
ATOM   1783  N   VAL P 115     -40.781 -88.622 104.762  0.00 97.00      PROA   
ATOM   1784  HN  VAL P 115     -41.573 -88.396 105.325  0.00 97.00      PROA   
ATOM   1785  CA  VAL P 115     -39.626 -89.142 105.462  0.00 97.00      PROA   
ATOM   1786  HA  VAL P 115     -38.753 -88.766 104.952  0.00 97.00      PROA   
ATOM   1787  CB  VAL P 115     -39.530 -88.638 106.899  0.00 97.00      PROA   
ATOM   1788  HB  VAL P 115     -40.450 -88.917 107.461  0.00 97.00      PROA   
ATOM   1789  CG1 VAL P 115     -38.299 -89.236 107.619  0.00 97.00      PROA   
ATOM   1790 HG11 VAL P 115     -37.376 -89.025 107.038  0.00 97.00      PROA   
ATOM   1791 HG12 VAL P 115     -38.395 -90.333 107.748  0.00 97.00      PROA   
ATOM   1792 HG13 VAL P 115     -38.190 -88.781 108.626  0.00 97.00      PROA   
ATOM   1793  CG2 VAL P 115     -39.424 -87.098 106.855  0.00 97.00      PROA   
ATOM   1794 HG21 VAL P 115     -40.357 -86.638 106.470  0.00 97.00      PROA   
ATOM   1795 HG22 VAL P 115     -38.580 -86.790 106.202  0.00 97.00      PROA   
ATOM   1796 HG23 VAL P 115     -39.237 -86.696 107.873  0.00 97.00      PROA   
ATOM   1797  C   VAL P 115     -39.571 -90.657 105.388  0.00 97.00      PROA   
ATOM   1798  O   VAL P 115     -40.485 -91.361 105.801  0.00 97.00      PROA   
ATOM   1799  N   LEU P 116     -38.456 -91.183 104.847  0.00 97.00      PROA   
ATOM   1800  HN  LEU P 116     -37.754 -90.565 104.499  0.00 97.00      PROA   
ATOM   1801  CA  LEU P 116     -38.204 -92.593 104.661  0.00 97.00      PROA   
ATOM   1802  HA  LEU P 116     -39.062 -93.172 104.966  0.00 97.00      PROA   
ATOM   1803  CB  LEU P 116     -37.842 -92.910 103.187  0.00 97.00      PROA   
ATOM   1804  HB1 LEU P 116     -37.430 -93.939 103.089  0.00 97.00      PROA   
ATOM   1805  HB2 LEU P 116     -37.051 -92.196 102.869  0.00 97.00      PROA   
ATOM   1806  CG  LEU P 116     -39.018 -92.791 102.192  0.00 97.00      PROA   
ATOM   1807  HG  LEU P 116     -39.567 -91.842 102.398  0.00 97.00      PROA   
ATOM   1808  CD1 LEU P 116     -38.505 -92.727 100.742  0.00 97.00      PROA   
ATOM   1809 HD11 LEU P 116     -37.948 -93.657 100.495  0.00 97.00      PROA   
ATOM   1810 HD12 LEU P 116     -37.828 -91.859 100.608  0.00 97.00      PROA   
ATOM   1811 HD13 LEU P 116     -39.358 -92.627 100.038  0.00 97.00      PROA   
ATOM   1812  CD2 LEU P 116     -39.992 -93.969 102.354  0.00 97.00      PROA   
ATOM   1813 HD21 LEU P 116     -40.377 -94.015 103.392  0.00 97.00      PROA   
ATOM   1814 HD22 LEU P 116     -39.474 -94.925 102.127  0.00 97.00      PROA   
ATOM   1815 HD23 LEU P 116     -40.850 -93.860 101.658  0.00 97.00      PROA   
ATOM   1816  C   LEU P 116     -37.029 -93.008 105.510  0.00 97.00      PROA   
ATOM   1817  O   LEU P 116     -35.956 -92.423 105.432  0.00 97.00      PROA   
ATOM   1818  N   TYR P 117     -37.209 -94.065 106.330  0.00 97.00      PROA   
ATOM   1819  HN  TYR P 117     -38.121 -94.459 106.435  0.00 97.00      PROA   
ATOM   1820  CA  TYR P 117     -36.144 -94.726 107.058  0.00 97.00      PROA   
ATOM   1821  HA  TYR P 117     -35.285 -94.071 107.113  0.00 97.00      PROA   
ATOM   1822  CB  TYR P 117     -36.552 -95.126 108.501  0.00 97.00      PROA   
ATOM   1823  HB1 TYR P 117     -35.812 -95.826 108.945  0.00 97.00      PROA   
ATOM   1824  HB2 TYR P 117     -37.544 -95.628 108.494  0.00 97.00      PROA   
ATOM   1825  CG  TYR P 117     -36.633 -93.911 109.398  0.00 97.00      PROA   
ATOM   1826  CD1 TYR P 117     -35.580 -93.623 110.287  0.00 97.00      PROA   
ATOM   1827  HD1 TYR P 117     -34.698 -94.247 110.297  0.00 97.00      PROA   
ATOM   1828  CE1 TYR P 117     -35.665 -92.542 111.172  0.00 97.00      PROA   
ATOM   1829  HE1 TYR P 117     -34.855 -92.335 111.856  0.00 97.00      PROA   
ATOM   1830  CZ  TYR P 117     -36.807 -91.739 111.179  0.00 97.00      PROA   
ATOM   1831  OH  TYR P 117     -36.878 -90.671 112.087  0.00 97.00      PROA   
ATOM   1832  HH  TYR P 117     -37.775 -90.324 112.090  0.00 97.00      PROA   
ATOM   1833  CD2 TYR P 117     -37.780 -93.094 109.423  0.00 97.00      PROA   
ATOM   1834  HD2 TYR P 117     -38.602 -93.307 108.756  0.00 97.00      PROA   
ATOM   1835  CE2 TYR P 117     -37.865 -92.007 110.304  0.00 97.00      PROA   
ATOM   1836  HE2 TYR P 117     -38.745 -91.380 110.312  0.00 97.00      PROA   
ATOM   1837  C   TYR P 117     -35.710 -95.964 106.301  0.00 97.00      PROA   
ATOM   1838  O   TYR P 117     -36.537 -96.770 105.887  0.00 97.00      PROA   
ATOM   1839  N   TYR P 118     -34.381 -96.125 106.099  0.00 97.00      PROA   
ATOM   1840  HN  TYR P 118     -33.740 -95.441 106.444  0.00 97.00      PROA   
ATOM   1841  CA  TYR P 118     -33.769 -97.176 105.313  0.00 97.00      PROA   
ATOM   1842  HA  TYR P 118     -34.532 -97.830 104.931  0.00 97.00      PROA   
ATOM   1843  CB  TYR P 118     -32.851 -96.671 104.148  0.00 97.00      PROA   
ATOM   1844  HB1 TYR P 118     -32.426 -97.545 103.607  0.00 97.00      PROA   
ATOM   1845  HB2 TYR P 118     -32.007 -96.093 104.579  0.00 97.00      PROA   
ATOM   1846  CG  TYR P 118     -33.508 -95.761 103.126  0.00 97.00      PROA   
ATOM   1847  CD1 TYR P 118     -33.923 -94.465 103.474  0.00 97.00      PROA   
ATOM   1848  HD1 TYR P 118     -33.857 -94.134 104.495  0.00 97.00      PROA   
ATOM   1849  CE1 TYR P 118     -34.392 -93.571 102.509  0.00 97.00      PROA   
ATOM   1850  HE1 TYR P 118     -34.700 -92.587 102.818  0.00 97.00      PROA   
ATOM   1851  CZ  TYR P 118     -34.435 -93.945 101.163  0.00 97.00      PROA   
ATOM   1852  OH  TYR P 118     -34.871 -93.012 100.201  0.00 97.00      PROA   
ATOM   1853  HH  TYR P 118     -35.098 -92.209 100.685  0.00 97.00      PROA   
ATOM   1854  CD2 TYR P 118     -33.554 -96.123 101.764  0.00 97.00      PROA   
ATOM   1855  HD2 TYR P 118     -33.200 -97.095 101.460  0.00 97.00      PROA   
ATOM   1856  CE2 TYR P 118     -34.017 -95.227 100.788  0.00 97.00      PROA   
ATOM   1857  HE2 TYR P 118     -34.033 -95.521  99.749  0.00 97.00      PROA   
ATOM   1858  C   TYR P 118     -32.881 -97.995 106.222  0.00 97.00      PROA   
ATOM   1859  O   TYR P 118     -32.266 -97.470 107.146  0.00 97.00      PROA   
ATOM   1860  N   ARG P 119     -32.795 -99.320 105.965  0.00 97.00      PROA   
ATOM   1861  HN  ARG P 119     -33.348 -99.729 105.241  0.00 97.00      PROA   
ATOM   1862  CA  ARG P 119     -31.823-100.195 106.578  0.00 97.00      PROA   
ATOM   1863  HA  ARG P 119     -31.007 -99.590 106.940  0.00 97.00      PROA   
ATOM   1864  CB  ARG P 119     -32.361-101.005 107.787  0.00 97.00      PROA   
ATOM   1865  HB1 ARG P 119     -33.349-101.441 107.518  0.00 97.00      PROA   
ATOM   1866  HB2 ARG P 119     -32.519-100.280 108.617  0.00 97.00      PROA   
ATOM   1867  CG  ARG P 119     -31.411-102.131 108.250  0.00 97.00      PROA   
ATOM   1868  HG1 ARG P 119     -30.380-101.710 108.269  0.00 97.00      PROA   
ATOM   1869  HG2 ARG P 119     -31.422-102.964 107.514  0.00 97.00      PROA   
ATOM   1870  CD  ARG P 119     -31.656-102.703 109.651  0.00 97.00      PROA   
ATOM   1871  HD1 ARG P 119     -31.768-101.906 110.406  0.00 97.00      PROA   
ATOM   1872  HD2 ARG P 119     -30.787-103.327 109.947  0.00 97.00      PROA   
ATOM   1873  NE  ARG P 119     -32.841-103.612 109.654  0.00 97.00      PROA   
ATOM   1874  HE  ARG P 119     -32.679-104.596 109.642  0.00 97.00      PROA   
ATOM   1875  CZ  ARG P 119     -34.071-103.249 110.074  0.00 97.00      PROA   
ATOM   1876  NH1 ARG P 119     -34.480-101.982 110.126  0.00 97.00      PROA   
ATOM   1877 HH11 ARG P 119     -33.871-101.295 109.745  0.00 97.00      PROA   
ATOM   1878 HH12 ARG P 119     -35.447-101.806 110.289  0.00 97.00      PROA   
ATOM   1879  NH2 ARG P 119     -34.887-104.230 110.486  0.00 97.00      PROA   
ATOM   1880 HH21 ARG P 119     -34.461-105.128 110.584  0.00 97.00      PROA   
ATOM   1881 HH22 ARG P 119     -35.649-104.004 111.090  0.00 97.00      PROA   
ATOM   1882  C   ARG P 119     -31.248-101.111 105.524  0.00 97.00      PROA   
ATOM   1883  O   ARG P 119     -31.982-101.805 104.824  0.00 97.00      PROA   
ATOM   1884  N   ASN P 120     -29.898-101.130 105.395  0.00 97.00      PROA   
ATOM   1885  HN  ASN P 120     -29.342-100.567 106.007  0.00 97.00      PROA   
ATOM   1886  CA  ASN P 120     -29.149-101.989 104.489  0.00 97.00      PROA   
ATOM   1887  HA  ASN P 120     -28.121-101.662 104.550  0.00 97.00      PROA   
ATOM   1888  CB  ASN P 120     -29.198-103.485 104.915  0.00 97.00      PROA   
ATOM   1889  HB1 ASN P 120     -28.589-104.108 104.227  0.00 97.00      PROA   
ATOM   1890  HB2 ASN P 120     -30.248-103.847 104.897  0.00 97.00      PROA   
ATOM   1891  CG  ASN P 120     -28.613-103.635 106.326  0.00 97.00      PROA   
ATOM   1892  OD1 ASN P 120     -27.775-102.839 106.753  0.00 97.00      PROA   
ATOM   1893  ND2 ASN P 120     -29.091-104.659 107.085  0.00 97.00      PROA   
ATOM   1894 HD21 ASN P 120     -28.765-104.746 108.026  0.00 97.00      PROA   
ATOM   1895 HD22 ASN P 120     -29.730-105.316 106.689  0.00 97.00      PROA   
ATOM   1896  C   ASN P 120     -29.551-101.800 103.034  0.00 97.00      PROA   
ATOM   1897  O   ASN P 120     -29.810-102.759 102.309  0.00 97.00      PROA   
ATOM   1898  N   GLY P 121     -29.623-100.524 102.584  0.00 97.00      PROA   
ATOM   1899  HN  GLY P 121     -29.379 -99.776 103.196  0.00 97.00      PROA   
ATOM   1900  CA  GLY P 121     -30.033-100.151 101.238  0.00 97.00      PROA   
ATOM   1901  HA1 GLY P 121     -29.733-100.923 100.542  0.00 97.00      PROA   
ATOM   1902  HA2 GLY P 121     -29.571 -99.200 101.017  0.00 97.00      PROA   
ATOM   1903  C   GLY P 121     -31.521 -99.955 101.094  0.00 97.00      PROA   
ATOM   1904  O   GLY P 121     -31.959 -99.051 100.387  0.00 97.00      PROA   
ATOM   1905  N   LYS P 122     -32.347-100.800 101.742  0.00 97.00      PROA   
ATOM   1906  HN  LYS P 122     -31.973-101.522 102.322  0.00 97.00      PROA   
ATOM   1907  CA  LYS P 122     -33.784-100.778 101.557  0.00 97.00      PROA   
ATOM   1908  HA  LYS P 122     -33.990-100.395 100.567  0.00 97.00      PROA   
ATOM   1909  CB  LYS P 122     -34.393-102.207 101.584  0.00 97.00      PROA   
ATOM   1910  HB1 LYS P 122     -33.957-102.761 102.446  0.00 97.00      PROA   
ATOM   1911  HB2 LYS P 122     -34.081-102.733 100.656  0.00 97.00      PROA   
ATOM   1912  CG  LYS P 122     -35.925-102.228 101.719  0.00 97.00      PROA   
ATOM   1913  HG1 LYS P 122     -36.356-101.488 101.006  0.00 97.00      PROA   
ATOM   1914  HG2 LYS P 122     -36.191-101.910 102.753  0.00 97.00      PROA   
ATOM   1915  CD  LYS P 122     -36.605-103.577 101.467  0.00 97.00      PROA   
ATOM   1916  HD1 LYS P 122     -36.185-104.329 102.172  0.00 97.00      PROA   
ATOM   1917  HD2 LYS P 122     -36.375-103.904 100.428  0.00 97.00      PROA   
ATOM   1918  CE  LYS P 122     -38.123-103.451 101.667  0.00 97.00      PROA   
ATOM   1919  HE1 LYS P 122     -38.538-102.676 100.986  0.00 97.00      PROA   
ATOM   1920  HE2 LYS P 122     -38.351-103.161 102.715  0.00 97.00      PROA   
ATOM   1921  NZ  LYS P 122     -38.815-104.727 101.381  0.00 97.00      PROA   
ATOM   1922  HZ1 LYS P 122     -38.436-105.471 102.000  0.00 97.00      PROA   
ATOM   1923  HZ2 LYS P 122     -38.658-104.988 100.387  0.00 97.00      PROA   
ATOM   1924  HZ3 LYS P 122     -39.835-104.617 101.555  0.00 97.00      PROA   
ATOM   1925  C   LYS P 122     -34.528 -99.872 102.521  0.00 97.00      PROA   
ATOM   1926  O   LYS P 122     -34.386 -99.978 103.733  0.00 97.00      PROA   
ATOM   1927  N   ALA P 123     -35.407 -98.985 101.990  0.00 97.00      PROA   
ATOM   1928  HN  ALA P 123     -35.438 -98.828 101.006  0.00 97.00      PROA   
ATOM   1929  CA  ALA P 123     -36.421 -98.290 102.762  0.00 97.00      PROA   
ATOM   1930  HA  ALA P 123     -35.927 -97.742 103.545  0.00 97.00      PROA   
ATOM   1931  CB  ALA P 123     -37.170 -97.263 101.891  0.00 97.00      PROA   
ATOM   1932  HB1 ALA P 123     -37.707 -97.765 101.059  0.00 97.00      PROA   
ATOM   1933  HB2 ALA P 123     -36.446 -96.545 101.449  0.00 97.00      PROA   
ATOM   1934  HB3 ALA P 123     -37.899 -96.684 102.495  0.00 97.00      PROA   
ATOM   1935  C   ALA P 123     -37.420 -99.249 103.402  0.00 97.00      PROA   
ATOM   1936  O   ALA P 123     -37.979-100.118 102.734  0.00 97.00      PROA   
ATOM   1937  N   PHE P 124     -37.664 -99.115 104.728  0.00 97.00      PROA   
ATOM   1938  HN  PHE P 124     -37.192 -98.413 105.259  0.00 97.00      PROA   
ATOM   1939  CA  PHE P 124     -38.521-100.037 105.451  0.00 97.00      PROA   
ATOM   1940  HA  PHE P 124     -39.027-100.691 104.755  0.00 97.00      PROA   
ATOM   1941  CB  PHE P 124     -37.704-100.943 106.433  0.00 97.00      PROA   
ATOM   1942  HB1 PHE P 124     -36.845-101.382 105.879  0.00 97.00      PROA   
ATOM   1943  HB2 PHE P 124     -38.349-101.783 106.771  0.00 97.00      PROA   
ATOM   1944  CG  PHE P 124     -37.159-100.242 107.662  0.00 97.00      PROA   
ATOM   1945  CD1 PHE P 124     -35.974 -99.492 107.598  0.00 97.00      PROA   
ATOM   1946  HD1 PHE P 124     -35.465 -99.397 106.651  0.00 97.00      PROA   
ATOM   1947  CE1 PHE P 124     -35.468 -98.849 108.735  0.00 97.00      PROA   
ATOM   1948  HE1 PHE P 124     -34.567 -98.258 108.667  0.00 97.00      PROA   
ATOM   1949  CZ  PHE P 124     -36.140 -98.965 109.958  0.00 97.00      PROA   
ATOM   1950  HZ  PHE P 124     -35.765 -98.454 110.833  0.00 97.00      PROA   
ATOM   1951  CD2 PHE P 124     -37.808-100.372 108.904  0.00 97.00      PROA   
ATOM   1952  HD2 PHE P 124     -38.717-100.951 108.972  0.00 97.00      PROA   
ATOM   1953  CE2 PHE P 124     -37.306 -99.735 110.045  0.00 97.00      PROA   
ATOM   1954  HE2 PHE P 124     -37.826 -99.823 110.988  0.00 97.00      PROA   
ATOM   1955  C   PHE P 124     -39.622 -99.299 106.185  0.00 97.00      PROA   
ATOM   1956  O   PHE P 124     -40.598 -99.929 106.591  0.00 97.00      PROA   
ATOM   1957  N   LYS P 125     -39.532 -97.958 106.361  0.00 97.00      PROA   
ATOM   1958  HN  LYS P 125     -38.735 -97.440 106.063  0.00 97.00      PROA   
ATOM   1959  CA  LYS P 125     -40.588 -97.266 107.076  0.00 97.00      PROA   
ATOM   1960  HA  LYS P 125     -41.520 -97.776 106.874  0.00 97.00      PROA   
ATOM   1961  CB  LYS P 125     -40.333 -97.307 108.605  0.00 97.00      PROA   
ATOM   1962  HB1 LYS P 125     -40.049 -96.318 109.015  0.00 97.00      PROA   
ATOM   1963  HB2 LYS P 125     -39.451 -97.967 108.775  0.00 97.00      PROA   
ATOM   1964  CG  LYS P 125     -41.496 -97.938 109.394  0.00 97.00      PROA   
ATOM   1965  HG1 LYS P 125     -41.182 -98.069 110.454  0.00 97.00      PROA   
ATOM   1966  HG2 LYS P 125     -41.698 -98.951 108.981  0.00 97.00      PROA   
ATOM   1967  CD  LYS P 125     -42.797 -97.120 109.355  0.00 97.00      PROA   
ATOM   1968  HD1 LYS P 125     -43.563 -97.658 109.958  0.00 97.00      PROA   
ATOM   1969  HD2 LYS P 125     -43.169 -97.070 108.307  0.00 97.00      PROA   
ATOM   1970  CE  LYS P 125     -42.616 -95.703 109.906  0.00 97.00      PROA   
ATOM   1971  HE1 LYS P 125     -41.889 -95.125 109.295  0.00 97.00      PROA   
ATOM   1972  HE2 LYS P 125     -42.256 -95.743 110.955  0.00 97.00      PROA   
ATOM   1973  NZ  LYS P 125     -43.889 -94.955 109.887  0.00 97.00      PROA   
ATOM   1974  HZ1 LYS P 125     -44.670 -95.532 110.251  0.00 97.00      PROA   
ATOM   1975  HZ2 LYS P 125     -44.090 -94.668 108.904  0.00 97.00      PROA   
ATOM   1976  HZ3 LYS P 125     -43.782 -94.090 110.457  0.00 97.00      PROA   
ATOM   1977  C   LYS P 125     -40.789 -95.844 106.591  0.00 97.00      PROA   
ATOM   1978  O   LYS P 125     -39.908 -94.997 106.689  0.00 97.00      PROA   
ATOM   1979  N   PHE P 126     -42.011 -95.556 106.085  0.00 97.00      PROA   
ATOM   1980  HN  PHE P 126     -42.671 -96.293 105.960  0.00 97.00      PROA   
ATOM   1981  CA  PHE P 126     -42.440 -94.268 105.577  0.00 97.00      PROA   
ATOM   1982  HA  PHE P 126     -41.565 -93.681 105.337  0.00 97.00      PROA   
ATOM   1983  CB  PHE P 126     -43.240 -94.502 104.256  0.00 97.00      PROA   
ATOM   1984  HB1 PHE P 126     -44.013 -95.282 104.437  0.00 97.00      PROA   
ATOM   1985  HB2 PHE P 126     -42.553 -94.896 103.478  0.00 97.00      PROA   
ATOM   1986  CG  PHE P 126     -43.924 -93.281 103.693  0.00 97.00      PROA   
ATOM   1987  CD1 PHE P 126     -43.164 -92.230 103.155  0.00 97.00      PROA   
ATOM   1988  HD1 PHE P 126     -42.086 -92.279 103.174  0.00 97.00      PROA   
ATOM   1989  CE1 PHE P 126     -43.793 -91.121 102.581  0.00 97.00      PROA   
ATOM   1990  HE1 PHE P 126     -43.191 -90.343 102.139  0.00 97.00      PROA   
ATOM   1991  CZ  PHE P 126     -45.191 -91.038 102.562  0.00 97.00      PROA   
ATOM   1992  HZ  PHE P 126     -45.685 -90.186 102.121  0.00 97.00      PROA   
ATOM   1993  CD2 PHE P 126     -45.328 -93.196 103.654  0.00 97.00      PROA   
ATOM   1994  HD2 PHE P 126     -45.928 -94.004 104.046  0.00 97.00      PROA   
ATOM   1995  CE2 PHE P 126     -45.958 -92.076 103.102  0.00 97.00      PROA   
ATOM   1996  HE2 PHE P 126     -47.036 -92.022 103.070  0.00 97.00      PROA   
ATOM   1997  C   PHE P 126     -43.251 -93.464 106.593  0.00 97.00      PROA   
ATOM   1998  O   PHE P 126     -44.058 -94.012 107.332  0.00 97.00      PROA   
ATOM   1999  N   PHE P 127     -43.066 -92.121 106.613  0.00 97.00      PROA   
ATOM   2000  HN  PHE P 127     -42.322 -91.720 106.082  0.00 97.00      PROA   
ATOM   2001  CA  PHE P 127     -43.912 -91.162 107.303  0.00 97.00      PROA   
ATOM   2002  HA  PHE P 127     -44.861 -91.622 107.541  0.00 97.00      PROA   
ATOM   2003  CB  PHE P 127     -43.260 -90.545 108.571  0.00 97.00      PROA   
ATOM   2004  HB1 PHE P 127     -43.909 -89.752 109.002  0.00 97.00      PROA   
ATOM   2005  HB2 PHE P 127     -42.291 -90.071 108.299  0.00 97.00      PROA   
ATOM   2006  CG  PHE P 127     -42.988 -91.540 109.668  0.00 97.00      PROA   
ATOM   2007  CD1 PHE P 127     -43.936 -91.745 110.689  0.00 97.00      PROA   
ATOM   2008  HD1 PHE P 127     -44.901 -91.262 110.627  0.00 97.00      PROA   
ATOM   2009  CE1 PHE P 127     -43.611 -92.492 111.829  0.00 97.00      PROA   
ATOM   2010  HE1 PHE P 127     -44.328 -92.603 112.629  0.00 97.00      PROA   
ATOM   2011  CZ  PHE P 127     -42.331 -93.045 111.957  0.00 97.00      PROA   
ATOM   2012  HZ  PHE P 127     -42.068 -93.597 112.847  0.00 97.00      PROA   
ATOM   2013  CD2 PHE P 127     -41.709 -92.109 109.808  0.00 97.00      PROA   
ATOM   2014  HD2 PHE P 127     -40.958 -91.918 109.054  0.00 97.00      PROA   
ATOM   2015  CE2 PHE P 127     -41.379 -92.852 110.949  0.00 97.00      PROA   
ATOM   2016  HE2 PHE P 127     -40.384 -93.257 111.065  0.00 97.00      PROA   
ATOM   2017  C   PHE P 127     -44.176 -89.992 106.369  0.00 97.00      PROA   
ATOM   2018  O   PHE P 127     -43.297 -89.562 105.634  0.00 97.00      PROA   
ATOM   2019  N   HSD P 128     -45.400 -89.414 106.375  0.00 97.00      PROA   
ATOM   2020  HN  HSD P 128     -46.155 -89.807 106.897  0.00 97.00      PROA   
ATOM   2021  CA  HSD P 128     -45.698 -88.182 105.654  0.00 97.00      PROA   
ATOM   2022  HA  HSD P 128     -45.380 -88.341 104.632  0.00 97.00      PROA   
ATOM   2023  CB  HSD P 128     -47.213 -87.876 105.601  0.00 97.00      PROA   
ATOM   2024  HB1 HSD P 128     -47.420 -86.791 105.472  0.00 97.00      PROA   
ATOM   2025  HB2 HSD P 128     -47.687 -88.194 106.553  0.00 97.00      PROA   
ATOM   2026  ND1 HSD P 128     -47.939 -88.073 103.180  0.00 97.00      PROA   
ATOM   2027  HD1 HSD P 128     -47.620 -87.167 102.899  0.00 97.00      PROA   
ATOM   2028  CG  HSD P 128     -47.859 -88.600 104.453  0.00 97.00      PROA   
ATOM   2029  CE1 HSD P 128     -48.638 -88.961 102.430  0.00 97.00      PROA   
ATOM   2030  HE1 HSD P 128     -48.872 -88.798 101.378  0.00 97.00      PROA   
ATOM   2031  NE2 HSD P 128     -49.024 -90.008 103.132  0.00 97.00      PROA   
ATOM   2032  CD2 HSD P 128     -48.544 -89.775 104.409  0.00 97.00      PROA   
ATOM   2033  HD2 HSD P 128     -48.753 -90.488 105.197  0.00 97.00      PROA   
ATOM   2034  C   HSD P 128     -44.923 -86.954 106.108  0.00 97.00      PROA   
ATOM   2035  O   HSD P 128     -44.578 -86.113 105.283  0.00 97.00      PROA   
ATOM   2036  N   TRP P 129     -44.638 -86.823 107.421  0.00 97.00      PROA   
ATOM   2037  HN  TRP P 129     -44.909 -87.529 108.065  0.00 97.00      PROA   
ATOM   2038  CA  TRP P 129     -43.978 -85.672 108.009  0.00 97.00      PROA   
ATOM   2039  HA  TRP P 129     -43.557 -85.047 107.231  0.00 97.00      PROA   
ATOM   2040  CB  TRP P 129     -44.924 -84.830 108.915  0.00 97.00      PROA   
ATOM   2041  HB1 TRP P 129     -44.407 -83.891 109.213  0.00 97.00      PROA   
ATOM   2042  HB2 TRP P 129     -45.146 -85.393 109.848  0.00 97.00      PROA   
ATOM   2043  CG  TRP P 129     -46.234 -84.479 108.280  0.00 97.00      PROA   
ATOM   2044  CD1 TRP P 129     -46.521 -83.345 107.565  0.00 97.00      PROA   
ATOM   2045  HD1 TRP P 129     -45.822 -82.540 107.390  0.00 97.00      PROA   
ATOM   2046  NE1 TRP P 129     -47.819 -83.397 107.122  0.00 97.00      PROA   
ATOM   2047  HE1 TRP P 129     -48.318 -82.670 106.703  0.00 97.00      PROA   
ATOM   2048  CE2 TRP P 129     -48.400 -84.559 107.536  0.00 97.00      PROA   
ATOM   2049  CD2 TRP P 129     -47.437 -85.270 108.286  0.00 97.00      PROA   
ATOM   2050  CE3 TRP P 129     -47.785 -86.492 108.864  0.00 97.00      PROA   
ATOM   2051  HE3 TRP P 129     -47.083 -87.044 109.472  0.00 97.00      PROA   
ATOM   2052  CZ3 TRP P 129     -49.078 -86.988 108.665  0.00 97.00      PROA   
ATOM   2053  HZ3 TRP P 129     -49.369 -87.927 109.114  0.00 97.00      PROA   
ATOM   2054  CZ2 TRP P 129     -49.679 -85.054 107.328  0.00 97.00      PROA   
ATOM   2055  HZ2 TRP P 129     -50.412 -84.506 106.755  0.00 97.00      PROA   
ATOM   2056  CH2 TRP P 129     -50.005 -86.284 107.901  0.00 97.00      PROA   
ATOM   2057  HH2 TRP P 129     -51.000 -86.685 107.766  0.00 97.00      PROA   
ATOM   2058  C   TRP P 129     -42.846 -86.204 108.855  0.00 97.00      PROA   
ATOM   2059  O   TRP P 129     -42.725 -87.410 109.062  0.00 97.00      PROA   
ATOM   2060  N   ASN P 130     -41.958 -85.313 109.357  0.00 97.00      PROA   
ATOM   2061  HN  ASN P 130     -42.001 -84.348 109.103  0.00 97.00      PROA   
ATOM   2062  CA  ASN P 130     -40.890 -85.686 110.266  0.00 97.00      PROA   
ATOM   2063  HA  ASN P 130     -40.300 -86.422 109.739  0.00 97.00      PROA   
ATOM   2064  CB  ASN P 130     -39.993 -84.456 110.594  0.00 97.00      PROA   
ATOM   2065  HB1 ASN P 130     -40.537 -83.746 111.252  0.00 97.00      PROA   
ATOM   2066  HB2 ASN P 130     -39.729 -83.920 109.656  0.00 97.00      PROA   
ATOM   2067  CG  ASN P 130     -38.701 -84.866 111.297  0.00 97.00      PROA   
ATOM   2068  OD1 ASN P 130     -38.441 -84.469 112.432  0.00 97.00      PROA   
ATOM   2069  ND2 ASN P 130     -37.880 -85.704 110.612  0.00 97.00      PROA   
ATOM   2070 HD21 ASN P 130     -37.010 -85.952 111.040  0.00 97.00      PROA   
ATOM   2071 HD22 ASN P 130     -38.106 -85.983 109.682  0.00 97.00      PROA   
ATOM   2072  C   ASN P 130     -41.393 -86.352 111.553  0.00 97.00      PROA   
ATOM   2073  O   ASN P 130     -42.312 -85.871 112.213  0.00 97.00      PROA   
ATOM   2074  N   SER P 131     -40.780 -87.498 111.925  0.00 97.00      PROA   
ATOM   2075  HN  SER P 131     -40.028 -87.874 111.389  0.00 97.00      PROA   
ATOM   2076  CA  SER P 131     -41.175 -88.282 113.076  0.00 97.00      PROA   
ATOM   2077  HA  SER P 131     -41.413 -87.623 113.899  0.00 97.00      PROA   
ATOM   2078  CB  SER P 131     -42.371 -89.241 112.783  0.00 97.00      PROA   
ATOM   2079  HB1 SER P 131     -42.148 -89.841 111.876  0.00 97.00      PROA   
ATOM   2080  HB2 SER P 131     -43.265 -88.617 112.568  0.00 97.00      PROA   
ATOM   2081  OG  SER P 131     -42.695 -90.121 113.864  0.00 97.00      PROA   
ATOM   2082  HG1 SER P 131     -42.041 -90.830 113.860  0.00 97.00      PROA   
ATOM   2083  C   SER P 131     -39.970 -89.090 113.442  0.00 97.00      PROA   
ATOM   2084  O   SER P 131     -39.098 -89.305 112.611  0.00 97.00      PROA   
ATOM   2085  N   ASN P 132     -39.913 -89.582 114.700  0.00 97.00      PROA   
ATOM   2086  HN  ASN P 132     -40.660 -89.394 115.333  0.00 97.00      PROA   
ATOM   2087  CA  ASN P 132     -38.920 -90.539 115.141  0.00 97.00      PROA   
ATOM   2088  HA  ASN P 132     -37.969 -90.272 114.701  0.00 97.00      PROA   
ATOM   2089  CB  ASN P 132     -38.747 -90.544 116.697  0.00 97.00      PROA   
ATOM   2090  HB1 ASN P 132     -38.631 -89.502 117.062  0.00 97.00      PROA   
ATOM   2091  HB2 ASN P 132     -37.811 -91.091 116.945  0.00 97.00      PROA   
ATOM   2092  CG  ASN P 132     -39.882 -91.253 117.455  0.00 97.00      PROA   
ATOM   2093  OD1 ASN P 132     -39.842 -92.473 117.637  0.00 97.00      PROA   
ATOM   2094  ND2 ASN P 132     -40.899 -90.491 117.935  0.00 97.00      PROA   
ATOM   2095 HD21 ASN P 132     -41.627 -90.959 118.432  0.00 97.00      PROA   
ATOM   2096 HD22 ASN P 132     -40.896 -89.500 117.816  0.00 97.00      PROA   
ATOM   2097  C   ASN P 132     -39.306 -91.914 114.624  0.00 97.00      PROA   
ATOM   2098  O   ASN P 132     -40.434 -92.141 114.193  0.00 97.00      PROA   
ATOM   2099  N   LEU P 133     -38.361 -92.871 114.694  0.00 97.00      PROA   
ATOM   2100  HN  LEU P 133     -37.421 -92.642 114.940  0.00 97.00      PROA   
ATOM   2101  CA  LEU P 133     -38.661 -94.274 114.578  0.00 97.00      PROA   
ATOM   2102  HA  LEU P 133     -39.730 -94.430 114.587  0.00 97.00      PROA   
ATOM   2103  CB  LEU P 133     -38.062 -94.859 113.277  0.00 97.00      PROA   
ATOM   2104  HB1 LEU P 133     -36.954 -94.893 113.319  0.00 97.00      PROA   
ATOM   2105  HB2 LEU P 133     -38.325 -94.136 112.468  0.00 97.00      PROA   
ATOM   2106  CG  LEU P 133     -38.612 -96.234 112.836  0.00 97.00      PROA   
ATOM   2107  HG  LEU P 133     -39.722 -96.221 112.953  0.00 97.00      PROA   
ATOM   2108  CD1 LEU P 133     -38.302 -96.451 111.348  0.00 97.00      PROA   
ATOM   2109 HD11 LEU P 133     -37.203 -96.454 111.190  0.00 97.00      PROA   
ATOM   2110 HD12 LEU P 133     -38.742 -95.636 110.737  0.00 97.00      PROA   
ATOM   2111 HD13 LEU P 133     -38.714 -97.422 111.004  0.00 97.00      PROA   
ATOM   2112  CD2 LEU P 133     -38.051 -97.410 113.652  0.00 97.00      PROA   
ATOM   2113 HD21 LEU P 133     -38.391 -97.367 114.705  0.00 97.00      PROA   
ATOM   2114 HD22 LEU P 133     -36.940 -97.386 113.637  0.00 97.00      PROA   
ATOM   2115 HD23 LEU P 133     -38.389 -98.376 113.223  0.00 97.00      PROA   
ATOM   2116  C   LEU P 133     -38.075 -94.919 115.813  0.00 97.00      PROA   
ATOM   2117  O   LEU P 133     -36.864 -94.939 115.998  0.00 97.00      PROA   
ATOM   2118  N   THR P 134     -38.934 -95.474 116.701  0.00 97.00      PROA   
ATOM   2119  HN  THR P 134     -39.919 -95.416 116.564  0.00 97.00      PROA   
ATOM   2120  CA  THR P 134     -38.486 -96.143 117.912  0.00 97.00      PROA   
ATOM   2121  HA  THR P 134     -37.418 -96.024 118.029  0.00 97.00      PROA   
ATOM   2122  CB  THR P 134     -39.129 -95.621 119.193  0.00 97.00      PROA   
ATOM   2123  HB  THR P 134     -40.239 -95.685 119.128  0.00 97.00      PROA   
ATOM   2124  OG1 THR P 134     -38.760 -94.265 119.407  0.00 97.00      PROA   
ATOM   2125  HG1 THR P 134     -39.159 -93.751 118.700  0.00 97.00      PROA   
ATOM   2126  CG2 THR P 134     -38.634 -96.403 120.427  0.00 97.00      PROA   
ATOM   2127 HG21 THR P 134     -37.523 -96.388 120.464  0.00 97.00      PROA   
ATOM   2128 HG22 THR P 134     -38.981 -97.456 120.417  0.00 97.00      PROA   
ATOM   2129 HG23 THR P 134     -39.019 -95.925 121.353  0.00 97.00      PROA   
ATOM   2130  C   THR P 134     -38.762 -97.618 117.769  0.00 97.00      PROA   
ATOM   2131  O   THR P 134     -39.898 -98.047 117.582  0.00 97.00      PROA   
ATOM   2132  N   ILE P 135     -37.696 -98.438 117.868  0.00 97.00      PROA   
ATOM   2133  HN  ILE P 135     -36.779 -98.054 117.985  0.00 97.00      PROA   
ATOM   2134  CA  ILE P 135     -37.763 -99.881 117.831  0.00 97.00      PROA   
ATOM   2135  HA  ILE P 135     -38.648-100.191 117.293  0.00 97.00      PROA   
ATOM   2136  CB  ILE P 135     -36.524-100.488 117.166  0.00 97.00      PROA   
ATOM   2137  HB  ILE P 135     -35.631-100.130 117.728  0.00 97.00      PROA   
ATOM   2138  CG2 ILE P 135     -36.555-102.031 117.242  0.00 97.00      PROA   
ATOM   2139 HG21 ILE P 135     -37.450-102.431 116.720  0.00 97.00      PROA   
ATOM   2140 HG22 ILE P 135     -36.568-102.382 118.291  0.00 97.00      PROA   
ATOM   2141 HG23 ILE P 135     -35.648-102.457 116.767  0.00 97.00      PROA   
ATOM   2142  CG1 ILE P 135     -36.343-100.009 115.701  0.00 97.00      PROA   
ATOM   2143 HG11 ILE P 135     -36.736 -98.979 115.580  0.00 97.00      PROA   
ATOM   2144 HG12 ILE P 135     -36.938-100.666 115.029  0.00 97.00      PROA   
ATOM   2145  CD  ILE P 135     -34.872 -99.978 115.264  0.00 97.00      PROA   
ATOM   2146  HD1 ILE P 135     -34.355-100.931 115.506  0.00 97.00      PROA   
ATOM   2147  HD2 ILE P 135     -34.346 -99.159 115.798  0.00 97.00      PROA   
ATOM   2148  HD3 ILE P 135     -34.784 -99.790 114.174  0.00 97.00      PROA   
ATOM   2149  C   ILE P 135     -37.865-100.344 119.272  0.00 97.00      PROA   
ATOM   2150  O   ILE P 135     -36.919-100.213 120.038  0.00 97.00      PROA   
ATOM   2151  N   LEU P 136     -39.032-100.891 119.683  0.00 97.00      PROA   
ATOM   2152  HN  LEU P 136     -39.812-100.920 119.062  0.00 97.00      PROA   
ATOM   2153  CA  LEU P 136     -39.320-101.319 121.044  0.00 97.00      PROA   
ATOM   2154  HA  LEU P 136     -39.167-100.458 121.680  0.00 97.00      PROA   
ATOM   2155  CB  LEU P 136     -40.787-101.813 121.200  0.00 97.00      PROA   
ATOM   2156  HB1 LEU P 136     -40.914-102.220 122.229  0.00 97.00      PROA   
ATOM   2157  HB2 LEU P 136     -40.977-102.640 120.483  0.00 97.00      PROA   
ATOM   2158  CG  LEU P 136     -41.908-100.746 121.034  0.00 97.00      PROA   
ATOM   2159  HG  LEU P 136     -42.855-101.253 121.346  0.00 97.00      PROA   
ATOM   2160  CD1 LEU P 136     -41.715 -99.543 121.974  0.00 97.00      PROA   
ATOM   2161 HD11 LEU P 136     -40.824 -98.953 121.672  0.00 97.00      PROA   
ATOM   2162 HD12 LEU P 136     -41.578 -99.885 123.021  0.00 97.00      PROA   
ATOM   2163 HD13 LEU P 136     -42.603 -98.878 121.932  0.00 97.00      PROA   
ATOM   2164  CD2 LEU P 136     -42.139-100.274 119.584  0.00 97.00      PROA   
ATOM   2165 HD21 LEU P 136     -42.227-101.141 118.897  0.00 97.00      PROA   
ATOM   2166 HD22 LEU P 136     -41.308 -99.623 119.246  0.00 97.00      PROA   
ATOM   2167 HD23 LEU P 136     -43.076 -99.681 119.527  0.00 97.00      PROA   
ATOM   2168  C   LEU P 136     -38.389-102.395 121.586  0.00 97.00      PROA   
ATOM   2169  O   LEU P 136     -37.990-102.347 122.749  0.00 97.00      PROA   
ATOM   2170  N   LYS P 137     -38.026-103.392 120.751  0.00 97.00      PROA   
ATOM   2171  HN  LYS P 137     -38.394-103.433 119.828  0.00 97.00      PROA   
ATOM   2172  CA  LYS P 137     -37.019-104.375 121.087  0.00 97.00      PROA   
ATOM   2173  HA  LYS P 137     -36.382-103.990 121.873  0.00 97.00      PROA   
ATOM   2174  CB  LYS P 137     -37.636-105.723 121.545  0.00 97.00      PROA   
ATOM   2175  HB1 LYS P 137     -36.835-106.489 121.627  0.00 97.00      PROA   
ATOM   2176  HB2 LYS P 137     -38.359-106.074 120.776  0.00 97.00      PROA   
ATOM   2177  CG  LYS P 137     -38.358-105.644 122.904  0.00 97.00      PROA   
ATOM   2178  HG1 LYS P 137     -39.201-104.922 122.840  0.00 97.00      PROA   
ATOM   2179  HG2 LYS P 137     -37.641-105.246 123.652  0.00 97.00      PROA   
ATOM   2180  CD  LYS P 137     -38.895-107.010 123.369  0.00 97.00      PROA   
ATOM   2181  HD1 LYS P 137     -38.061-107.748 123.359  0.00 97.00      PROA   
ATOM   2182  HD2 LYS P 137     -39.650-107.359 122.630  0.00 97.00      PROA   
ATOM   2183  CE  LYS P 137     -39.546-107.002 124.760  0.00 97.00      PROA   
ATOM   2184  HE1 LYS P 137     -39.941-108.016 124.995  0.00 97.00      PROA   
ATOM   2185  HE2 LYS P 137     -40.375-106.268 124.819  0.00 97.00      PROA   
ATOM   2186  NZ  LYS P 137     -38.540-106.674 125.796  0.00 97.00      PROA   
ATOM   2187  HZ1 LYS P 137     -38.409-105.645 125.885  0.00 97.00      PROA   
ATOM   2188  HZ2 LYS P 137     -37.640-107.107 125.506  0.00 97.00      PROA   
ATOM   2189  HZ3 LYS P 137     -38.826-107.082 126.709  0.00 97.00      PROA   
ATOM   2190  C   LYS P 137     -36.146-104.606 119.874  0.00 97.00      PROA   
ATOM   2191  O   LYS P 137     -36.603-105.133 118.861  0.00 97.00      PROA   
ATOM   2192  N   THR P 138     -34.846-104.224 119.938  0.00 97.00      PROA   
ATOM   2193  HN  THR P 138     -34.504-103.724 120.736  0.00 97.00      PROA   
ATOM   2194  CA  THR P 138     -33.899-104.426 118.850  0.00 97.00      PROA   
ATOM   2195  HA  THR P 138     -34.450-104.260 117.935  0.00 97.00      PROA   
ATOM   2196  CB  THR P 138     -32.741-103.426 118.838  0.00 97.00      PROA   
ATOM   2197  HB  THR P 138     -33.155-102.419 119.080  0.00 97.00      PROA   
ATOM   2198  OG1 THR P 138     -32.138-103.338 117.552  0.00 97.00      PROA   
ATOM   2199  HG1 THR P 138     -31.413-102.720 117.661  0.00 97.00      PROA   
ATOM   2200  CG2 THR P 138     -31.644-103.769 119.857  0.00 97.00      PROA   
ATOM   2201 HG21 THR P 138     -31.113-104.706 119.586  0.00 97.00      PROA   
ATOM   2202 HG22 THR P 138     -32.075-103.889 120.870  0.00 97.00      PROA   
ATOM   2203 HG23 THR P 138     -30.891-102.953 119.899  0.00 97.00      PROA   
ATOM   2204  C   THR P 138     -33.425-105.869 118.816  0.00 97.00      PROA   
ATOM   2205  O   THR P 138     -33.698-106.661 119.709  0.00 97.00      PROA   
ATOM   2206  N   ASN P 139     -32.758-106.266 117.715  0.00 97.00      PROA   
ATOM   2207  HN  ASN P 139     -32.468-105.597 117.037  0.00 97.00      PROA   
ATOM   2208  CA  ASN P 139     -32.460-107.655 117.451  0.00 97.00      PROA   
ATOM   2209  HA  ASN P 139     -31.978-108.069 118.327  0.00 97.00      PROA   
ATOM   2210  CB  ASN P 139     -33.743-108.481 117.123  0.00 97.00      PROA   
ATOM   2211  HB1 ASN P 139     -34.384-108.526 118.030  0.00 97.00      PROA   
ATOM   2212  HB2 ASN P 139     -33.489-109.527 116.855  0.00 97.00      PROA   
ATOM   2213  CG  ASN P 139     -34.529-107.855 115.962  0.00 97.00      PROA   
ATOM   2214  OD1 ASN P 139     -34.153-108.016 114.798  0.00 97.00      PROA   
ATOM   2215  ND2 ASN P 139     -35.651-107.149 116.272  0.00 97.00      PROA   
ATOM   2216 HD21 ASN P 139     -36.204-106.784 115.524  0.00 97.00      PROA   
ATOM   2217 HD22 ASN P 139     -35.908-106.999 117.226  0.00 97.00      PROA   
ATOM   2218  C   ASN P 139     -31.448-107.686 116.324  0.00 97.00      PROA   
ATOM   2219  O   ASN P 139     -31.110-106.653 115.751  0.00 97.00      PROA   
ATOM   2220  N   MET P 140     -30.932-108.887 115.969  0.00 97.00      PROA   
ATOM   2221  HN  MET P 140     -31.165-109.712 116.482  0.00 97.00      PROA   
ATOM   2222  CA  MET P 140     -29.971-109.083 114.894  0.00 97.00      PROA   
ATOM   2223  HA  MET P 140     -29.091-108.508 115.148  0.00 97.00      PROA   
ATOM   2224  CB  MET P 140     -29.552-110.570 114.800  0.00 97.00      PROA   
ATOM   2225  HB1 MET P 140     -30.440-111.196 114.561  0.00 97.00      PROA   
ATOM   2226  HB2 MET P 140     -29.203-110.870 115.814  0.00 97.00      PROA   
ATOM   2227  CG  MET P 140     -28.436-110.857 113.775  0.00 97.00      PROA   
ATOM   2228  HG1 MET P 140     -27.531-110.285 114.078  0.00 97.00      PROA   
ATOM   2229  HG2 MET P 140     -28.739-110.472 112.780  0.00 97.00      PROA   
ATOM   2230  SD  MET P 140     -28.021-112.620 113.585  0.00 97.00      PROA   
ATOM   2231  CE  MET P 140     -27.452-112.921 115.283  0.00 97.00      PROA   
ATOM   2232  HE1 MET P 140     -28.283-112.823 116.013  0.00 97.00      PROA   
ATOM   2233  HE2 MET P 140     -26.650-112.206 115.565  0.00 97.00      PROA   
ATOM   2234  HE3 MET P 140     -27.050-113.950 115.391  0.00 97.00      PROA   
ATOM   2235  C   MET P 140     -30.444-108.579 113.534  0.00 97.00      PROA   
ATOM   2236  O   MET P 140     -29.667-108.014 112.768  0.00 97.00      PROA   
ATOM   2237  N   SER P 141     -31.752-108.707 113.212  0.00 97.00      PROA   
ATOM   2238  HN  SER P 141     -32.398-109.108 113.857  0.00 97.00      PROA   
ATOM   2239  CA  SER P 141     -32.291-108.306 111.920  0.00 97.00      PROA   
ATOM   2240  HA  SER P 141     -31.568-108.533 111.147  0.00 97.00      PROA   
ATOM   2241  CB  SER P 141     -33.615-109.059 111.609  0.00 97.00      PROA   
ATOM   2242  HB1 SER P 141     -34.430-108.737 112.293  0.00 97.00      PROA   
ATOM   2243  HB2 SER P 141     -33.447-110.145 111.775  0.00 97.00      PROA   
ATOM   2244  OG  SER P 141     -34.026-108.890 110.253  0.00 97.00      PROA   
ATOM   2245  HG1 SER P 141     -34.168-107.948 110.120  0.00 97.00      PROA   
ATOM   2246  C   SER P 141     -32.569-106.810 111.899  0.00 97.00      PROA   
ATOM   2247  O   SER P 141     -33.040-106.284 110.898  0.00 97.00      PROA   
ATOM   2248  N   HSD P 142     -32.238-106.092 112.994  0.00 97.00      PROA   
ATOM   2249  HN  HSD P 142     -31.932-106.574 113.812  0.00 97.00      PROA   
ATOM   2250  CA  HSD P 142     -32.253-104.646 113.087  0.00 97.00      PROA   
ATOM   2251  HA  HSD P 142     -32.690-104.231 112.197  0.00 97.00      PROA   
ATOM   2252  CB  HSD P 142     -33.114-104.153 114.276  0.00 97.00      PROA   
ATOM   2253  HB1 HSD P 142     -32.873-103.096 114.523  0.00 97.00      PROA   
ATOM   2254  HB2 HSD P 142     -32.914-104.763 115.181  0.00 97.00      PROA   
ATOM   2255  ND1 HSD P 142     -35.464-103.172 114.164  0.00 97.00      PROA   
ATOM   2256  HD1 HSD P 142     -35.281-102.358 114.718  0.00 97.00      PROA   
ATOM   2257  CG  HSD P 142     -34.584-104.207 113.930  0.00 97.00      PROA   
ATOM   2258  CE1 HSD P 142     -36.629-103.491 113.552  0.00 97.00      PROA   
ATOM   2259  HE1 HSD P 142     -37.518-102.862 113.595  0.00 97.00      PROA   
ATOM   2260  NE2 HSD P 142     -36.566-104.658 112.946  0.00 97.00      PROA   
ATOM   2261  CD2 HSD P 142     -35.284-105.116 113.196  0.00 97.00      PROA   
ATOM   2262  HD2 HSD P 142     -34.986-106.071 112.785  0.00 97.00      PROA   
ATOM   2263  C   HSD P 142     -30.840-104.094 113.124  0.00 97.00      PROA   
ATOM   2264  O   HSD P 142     -30.626-102.913 113.380  0.00 97.00      PROA   
ATOM   2265  N   SER P 143     -29.827-104.930 112.814  0.00 97.00      PROA   
ATOM   2266  HN  SER P 143     -30.015-105.892 112.631  0.00 97.00      PROA   
ATOM   2267  CA  SER P 143     -28.430-104.536 112.742  0.00 97.00      PROA   
ATOM   2268  HA  SER P 143     -28.262-103.704 113.413  0.00 97.00      PROA   
ATOM   2269  CB  SER P 143     -27.531-105.727 113.158  0.00 97.00      PROA   
ATOM   2270  HB1 SER P 143     -27.521-106.517 112.378  0.00 97.00      PROA   
ATOM   2271  HB2 SER P 143     -27.968-106.177 114.074  0.00 97.00      PROA   
ATOM   2272  OG  SER P 143     -26.199-105.327 113.455  0.00 97.00      PROA   
ATOM   2273  HG1 SER P 143     -25.801-105.036 112.632  0.00 97.00      PROA   
ATOM   2274  C   SER P 143     -28.066-104.107 111.327  0.00 97.00      PROA   
ATOM   2275  O   SER P 143     -28.676-104.554 110.358  0.00 97.00      PROA   
ATOM   2276  N   GLY P 144     -27.038-103.230 111.175  0.00 97.00      PROA   
ATOM   2277  HN  GLY P 144     -26.577-102.837 111.971  0.00 97.00      PROA   
ATOM   2278  CA  GLY P 144     -26.493-102.838 109.884  0.00 97.00      PROA   
ATOM   2279  HA1 GLY P 144     -27.067-103.275 109.084  0.00 97.00      PROA   
ATOM   2280  HA2 GLY P 144     -25.459-103.153 109.873  0.00 97.00      PROA   
ATOM   2281  C   GLY P 144     -26.500-101.348 109.699  0.00 97.00      PROA   
ATOM   2282  O   GLY P 144     -26.440-100.589 110.658  0.00 97.00      PROA   
ATOM   2283  N   THR P 145     -26.539-100.883 108.429  0.00 97.00      PROA   
ATOM   2284  HN  THR P 145     -26.691-101.522 107.675  0.00 97.00      PROA   
ATOM   2285  CA  THR P 145     -26.426 -99.475 108.086  0.00 97.00      PROA   
ATOM   2286  HA  THR P 145     -25.968 -98.962 108.917  0.00 97.00      PROA   
ATOM   2287  CB  THR P 145     -25.506 -99.192 106.892  0.00 97.00      PROA   
ATOM   2288  HB  THR P 145     -24.503 -99.609 107.139  0.00 97.00      PROA   
ATOM   2289  OG1 THR P 145     -25.322 -97.798 106.661  0.00 97.00      PROA   
ATOM   2290  HG1 THR P 145     -25.945 -97.556 105.965  0.00 97.00      PROA   
ATOM   2291  CG2 THR P 145     -25.984 -99.848 105.582  0.00 97.00      PROA   
ATOM   2292 HG21 THR P 145     -26.962 -99.432 105.260  0.00 97.00      PROA   
ATOM   2293 HG22 THR P 145     -26.082-100.945 105.701  0.00 97.00      PROA   
ATOM   2294 HG23 THR P 145     -25.249 -99.648 104.772  0.00 97.00      PROA   
ATOM   2295  C   THR P 145     -27.799 -98.868 107.918  0.00 97.00      PROA   
ATOM   2296  O   THR P 145     -28.634 -99.368 107.178  0.00 97.00      PROA   
ATOM   2297  N   TYR P 146     -28.057 -97.749 108.625  0.00 97.00      PROA   
ATOM   2298  HN  TYR P 146     -27.365 -97.375 109.240  0.00 97.00      PROA   
ATOM   2299  CA  TYR P 146     -29.307 -97.025 108.575  0.00 97.00      PROA   
ATOM   2300  HA  TYR P 146     -30.022 -97.583 107.992  0.00 97.00      PROA   
ATOM   2301  CB  TYR P 146     -29.913 -96.727 109.968  0.00 97.00      PROA   
ATOM   2302  HB1 TYR P 146     -30.704 -95.952 109.886  0.00 97.00      PROA   
ATOM   2303  HB2 TYR P 146     -29.126 -96.352 110.658  0.00 97.00      PROA   
ATOM   2304  CG  TYR P 146     -30.559 -97.932 110.592  0.00 97.00      PROA   
ATOM   2305  CD1 TYR P 146     -29.798 -98.888 111.284  0.00 97.00      PROA   
ATOM   2306  HD1 TYR P 146     -28.720 -98.813 111.288  0.00 97.00      PROA   
ATOM   2307  CE1 TYR P 146     -30.431 -99.909 112.002  0.00 97.00      PROA   
ATOM   2308  HE1 TYR P 146     -29.839-100.640 112.528  0.00 97.00      PROA   
ATOM   2309  CZ  TYR P 146     -31.828 -99.967 112.056  0.00 97.00      PROA   
ATOM   2310  OH  TYR P 146     -32.465-100.977 112.800  0.00 97.00      PROA   
ATOM   2311  HH  TYR P 146     -31.768-101.526 113.174  0.00 97.00      PROA   
ATOM   2312  CD2 TYR P 146     -31.963 -98.033 110.613  0.00 97.00      PROA   
ATOM   2313  HD2 TYR P 146     -32.559 -97.293 110.100  0.00 97.00      PROA   
ATOM   2314  CE2 TYR P 146     -32.594 -99.044 111.345  0.00 97.00      PROA   
ATOM   2315  HE2 TYR P 146     -33.670 -99.095 111.389  0.00 97.00      PROA   
ATOM   2316  C   TYR P 146     -29.102 -95.701 107.884  0.00 97.00      PROA   
ATOM   2317  O   TYR P 146     -28.077 -95.051 108.043  0.00 97.00      PROA   
ATOM   2318  N   HSD P 147     -30.100 -95.266 107.088  0.00 97.00      PROA   
ATOM   2319  HN  HSD P 147     -30.938 -95.799 106.995  0.00 97.00      PROA   
ATOM   2320  CA  HSD P 147     -30.045 -94.005 106.376  0.00 97.00      PROA   
ATOM   2321  HA  HSD P 147     -29.389 -93.318 106.893  0.00 97.00      PROA   
ATOM   2322  CB  HSD P 147     -29.612 -94.162 104.891  0.00 97.00      PROA   
ATOM   2323  HB1 HSD P 147     -29.455 -93.155 104.448  0.00 97.00      PROA   
ATOM   2324  HB2 HSD P 147     -30.405 -94.666 104.302  0.00 97.00      PROA   
ATOM   2325  ND1 HSD P 147     -27.190 -94.519 104.161  0.00 97.00      PROA   
ATOM   2326  HD1 HSD P 147     -26.997 -93.568 103.913  0.00 97.00      PROA   
ATOM   2327  CG  HSD P 147     -28.368 -94.992 104.701  0.00 97.00      PROA   
ATOM   2328  CE1 HSD P 147     -26.360 -95.583 104.031  0.00 97.00      PROA   
ATOM   2329  HE1 HSD P 147     -25.347 -95.503 103.636  0.00 97.00      PROA   
ATOM   2330  NE2 HSD P 147     -26.925 -96.705 104.430  0.00 97.00      PROA   
ATOM   2331  CD2 HSD P 147     -28.189 -96.335 104.847  0.00 97.00      PROA   
ATOM   2332  HD2 HSD P 147     -28.876 -97.088 105.214  0.00 97.00      PROA   
ATOM   2333  C   HSD P 147     -31.446 -93.447 106.408  0.00 97.00      PROA   
ATOM   2334  O   HSD P 147     -32.398 -94.178 106.659  0.00 97.00      PROA   
ATOM   2335  N   CYS P 148     -31.626 -92.131 106.154  0.00 97.00      PROA   
ATOM   2336  HN  CYS P 148     -30.858 -91.495 106.091  0.00 97.00      PROA   
ATOM   2337  CA  CYS P 148     -32.948 -91.577 105.961  0.00 97.00      PROA   
ATOM   2338  HA  CYS P 148     -33.604 -92.379 105.670  0.00 97.00      PROA   
ATOM   2339  CB  CYS P 148     -33.558 -90.932 107.238  0.00 97.00      PROA   
ATOM   2340  HB1 CYS P 148     -33.534 -91.703 108.039  0.00 97.00      PROA   
ATOM   2341  HB2 CYS P 148     -34.631 -90.713 107.048  0.00 97.00      PROA   
ATOM   2342  SG  CYS P 148     -32.710 -89.435 107.846  0.00 97.00      PROA   
ATOM   2343  C   CYS P 148     -32.967 -90.612 104.799  0.00 97.00      PROA   
ATOM   2344  O   CYS P 148     -31.933 -90.142 104.334  0.00 97.00      PROA   
ATOM   2345  N   SER P 149     -34.181 -90.304 104.288  0.00 97.00      PROA   
ATOM   2346  HN  SER P 149     -35.003 -90.747 104.637  0.00 97.00      PROA   
ATOM   2347  CA  SER P 149     -34.354 -89.286 103.273  0.00 97.00      PROA   
ATOM   2348  HA  SER P 149     -33.578 -88.549 103.413  0.00 97.00      PROA   
ATOM   2349  CB  SER P 149     -34.335 -89.796 101.797  0.00 97.00      PROA   
ATOM   2350  HB1 SER P 149     -33.416 -90.403 101.656  0.00 97.00      PROA   
ATOM   2351  HB2 SER P 149     -34.287 -88.934 101.099  0.00 97.00      PROA   
ATOM   2352  OG  SER P 149     -35.466 -90.591 101.441  0.00 97.00      PROA   
ATOM   2353  HG1 SER P 149     -36.247 -90.138 101.767  0.00 97.00      PROA   
ATOM   2354  C   SER P 149     -35.669 -88.602 103.518  0.00 97.00      PROA   
ATOM   2355  O   SER P 149     -36.602 -89.214 104.018  0.00 97.00      PROA   
ATOM   2356  N   GLY P 150     -35.767 -87.309 103.143  0.00 97.00      PROA   
ATOM   2357  HN  GLY P 150     -34.978 -86.851 102.738  0.00 97.00      PROA   
ATOM   2358  CA  GLY P 150     -37.001 -86.549 103.187  0.00 97.00      PROA   
ATOM   2359  HA1 GLY P 150     -37.018 -85.985 104.107  0.00 97.00      PROA   
ATOM   2360  HA2 GLY P 150     -37.849 -87.206 103.054  0.00 97.00      PROA   
ATOM   2361  C   GLY P 150     -36.988 -85.585 102.042  0.00 97.00      PROA   
ATOM   2362  O   GLY P 150     -36.032 -85.534 101.282  0.00 97.00      PROA   
ATOM   2363  N   MET P 151     -38.062 -84.785 101.894  0.00 97.00      PROA   
ATOM   2364  HN  MET P 151     -38.866 -84.908 102.474  0.00 97.00      PROA   
ATOM   2365  CA  MET P 151     -38.236 -83.836 100.820  0.00 97.00      PROA   
ATOM   2366  HA  MET P 151     -37.362 -83.823 100.187  0.00 97.00      PROA   
ATOM   2367  CB  MET P 151     -39.492 -84.223  99.992  0.00 97.00      PROA   
ATOM   2368  HB1 MET P 151     -40.401 -83.721 100.377  0.00 97.00      PROA   
ATOM   2369  HB2 MET P 151     -39.663 -85.316 100.148  0.00 97.00      PROA   
ATOM   2370  CG  MET P 151     -39.371 -84.031  98.468  0.00 97.00      PROA   
ATOM   2371  HG1 MET P 151     -40.291 -84.460  98.010  0.00 97.00      PROA   
ATOM   2372  HG2 MET P 151     -38.512 -84.635  98.101  0.00 97.00      PROA   
ATOM   2373  SD  MET P 151     -39.193 -82.312  97.911  0.00 97.00      PROA   
ATOM   2374  CE  MET P 151     -39.352 -82.698  96.146  0.00 97.00      PROA   
ATOM   2375  HE1 MET P 151     -40.363 -83.101  95.923  0.00 97.00      PROA   
ATOM   2376  HE2 MET P 151     -38.603 -83.456  95.829  0.00 97.00      PROA   
ATOM   2377  HE3 MET P 151     -39.204 -81.787  95.527  0.00 97.00      PROA   
ATOM   2378  C   MET P 151     -38.413 -82.461 101.447  0.00 97.00      PROA   
ATOM   2379  O   MET P 151     -39.096 -82.303 102.455  0.00 97.00      PROA   
ATOM   2380  N   GLY P 152     -37.775 -81.425 100.852  0.00 97.00      PROA   
ATOM   2381  HN  GLY P 152     -37.157 -81.621 100.094  0.00 97.00      PROA   
ATOM   2382  CA  GLY P 152     -38.009 -80.023 101.183  0.00 97.00      PROA   
ATOM   2383  HA1 GLY P 152     -37.130 -79.625 101.660  0.00 97.00      PROA   
ATOM   2384  HA2 GLY P 152     -38.896 -79.933 101.795  0.00 97.00      PROA   
ATOM   2385  C   GLY P 152     -38.273 -79.246  99.924  0.00 97.00      PROA   
ATOM   2386  O   GLY P 152     -39.416 -78.954  99.589  0.00 97.00      PROA   
ATOM   2387  N   LYS P 153     -37.207 -78.867  99.188  0.00 97.00      PROA   
ATOM   2388  HN  LYS P 153     -36.280 -78.963  99.547  0.00 97.00      PROA   
ATOM   2389  CA  LYS P 153     -37.324 -78.366  97.828  0.00 97.00      PROA   
ATOM   2390  HA  LYS P 153     -38.366 -78.326  97.555  0.00 97.00      PROA   
ATOM   2391  CB  LYS P 153     -36.715 -76.948  97.670  0.00 97.00      PROA   
ATOM   2392  HB1 LYS P 153     -36.506 -76.729  96.600  0.00 97.00      PROA   
ATOM   2393  HB2 LYS P 153     -35.747 -76.909  98.214  0.00 97.00      PROA   
ATOM   2394  CG  LYS P 153     -37.637 -75.823  98.185  0.00 97.00      PROA   
ATOM   2395  HG1 LYS P 153     -37.088 -74.857  98.105  0.00 97.00      PROA   
ATOM   2396  HG2 LYS P 153     -37.871 -75.991  99.259  0.00 97.00      PROA   
ATOM   2397  CD  LYS P 153     -38.943 -75.732  97.376  0.00 97.00      PROA   
ATOM   2398  HD1 LYS P 153     -39.542 -76.651  97.562  0.00 97.00      PROA   
ATOM   2399  HD2 LYS P 153     -38.674 -75.710  96.295  0.00 97.00      PROA   
ATOM   2400  CE  LYS P 153     -39.809 -74.512  97.708  0.00 97.00      PROA   
ATOM   2401  HE1 LYS P 153     -39.265 -73.570  97.487  0.00 97.00      PROA   
ATOM   2402  HE2 LYS P 153     -40.107 -74.523  98.778  0.00 97.00      PROA   
ATOM   2403  NZ  LYS P 153     -41.044 -74.537  96.887  0.00 97.00      PROA   
ATOM   2404  HZ1 LYS P 153     -41.570 -75.411  97.091  0.00 97.00      PROA   
ATOM   2405  HZ2 LYS P 153     -40.786 -74.525  95.879  0.00 97.00      PROA   
ATOM   2406  HZ3 LYS P 153     -41.639 -73.714  97.103  0.00 97.00      PROA   
ATOM   2407  C   LYS P 153     -36.745 -79.329  96.817  0.00 97.00      PROA   
ATOM   2408  O   LYS P 153     -36.849 -79.120  95.609  0.00 97.00      PROA   
ATOM   2409  N   HSD P 154     -36.187 -80.452  97.303  0.00 97.00      PROA   
ATOM   2410  HN  HSD P 154     -36.094 -80.583  98.285  0.00 97.00      PROA   
ATOM   2411  CA  HSD P 154     -35.806 -81.592  96.511  0.00 97.00      PROA   
ATOM   2412  HA  HSD P 154     -36.615 -81.833  95.836  0.00 97.00      PROA   
ATOM   2413  CB  HSD P 154     -34.486 -81.398  95.721  0.00 97.00      PROA   
ATOM   2414  HB1 HSD P 154     -33.676 -81.096  96.421  0.00 97.00      PROA   
ATOM   2415  HB2 HSD P 154     -34.630 -80.566  94.998  0.00 97.00      PROA   
ATOM   2416  ND1 HSD P 154     -32.946 -83.368  95.220  0.00 97.00      PROA   
ATOM   2417  HD1 HSD P 154     -32.354 -83.265  96.021  0.00 97.00      PROA   
ATOM   2418  CG  HSD P 154     -34.069 -82.617  94.941  0.00 97.00      PROA   
ATOM   2419  CE1 HSD P 154     -32.918 -84.382  94.322  0.00 97.00      PROA   
ATOM   2420  HE1 HSD P 154     -32.131 -85.135  94.311  0.00 97.00      PROA   
ATOM   2421  NE2 HSD P 154     -33.943 -84.342  93.493  0.00 97.00      PROA   
ATOM   2422  CD2 HSD P 154     -34.659 -83.220  93.872  0.00 97.00      PROA   
ATOM   2423  HD2 HSD P 154     -35.553 -82.943  93.328  0.00 97.00      PROA   
ATOM   2424  C   HSD P 154     -35.687 -82.691  97.536  0.00 97.00      PROA   
ATOM   2425  O   HSD P 154     -35.758 -82.424  98.734  0.00 97.00      PROA   
ATOM   2426  N   ARG P 155     -35.531 -83.971  97.119  0.00 97.00      PROA   
ATOM   2427  HN  ARG P 155     -35.497 -84.199  96.148  0.00 97.00      PROA   
ATOM   2428  CA  ARG P 155     -35.184 -85.025  98.052  0.00 97.00      PROA   
ATOM   2429  HA  ARG P 155     -35.871 -84.937  98.882  0.00 97.00      PROA   
ATOM   2430  CB  ARG P 155     -35.366 -86.464  97.502  0.00 97.00      PROA   
ATOM   2431  HB1 ARG P 155     -36.457 -86.634  97.350  0.00 97.00      PROA   
ATOM   2432  HB2 ARG P 155     -35.036 -87.184  98.283  0.00 97.00      PROA   
ATOM   2433  CG  ARG P 155     -34.639 -86.753  96.169  0.00 97.00      PROA   
ATOM   2434  HG1 ARG P 155     -33.821 -86.016  96.042  0.00 97.00      PROA   
ATOM   2435  HG2 ARG P 155     -35.339 -86.608  95.317  0.00 97.00      PROA   
ATOM   2436  CD  ARG P 155     -33.975 -88.137  96.079  0.00 97.00      PROA   
ATOM   2437  HD1 ARG P 155     -33.154 -88.197  96.830  0.00 97.00      PROA   
ATOM   2438  HD2 ARG P 155     -33.563 -88.313  95.061  0.00 97.00      PROA   
ATOM   2439  NE  ARG P 155     -35.029 -89.162  96.362  0.00 97.00      PROA   
ATOM   2440  HE  ARG P 155     -35.981 -88.912  96.215  0.00 97.00      PROA   
ATOM   2441  CZ  ARG P 155     -34.794 -90.335  96.987  0.00 97.00      PROA   
ATOM   2442  NH1 ARG P 155     -33.560 -90.812  97.200  0.00 97.00      PROA   
ATOM   2443 HH11 ARG P 155     -32.785 -90.330  96.805  0.00 97.00      PROA   
ATOM   2444 HH12 ARG P 155     -33.466 -91.696  97.651  0.00 97.00      PROA   
ATOM   2445  NH2 ARG P 155     -35.834 -91.069  97.425  0.00 97.00      PROA   
ATOM   2446 HH21 ARG P 155     -36.761 -90.732  97.291  0.00 97.00      PROA   
ATOM   2447 HH22 ARG P 155     -35.645 -91.897  97.945  0.00 97.00      PROA   
ATOM   2448  C   ARG P 155     -33.781 -84.861  98.626  0.00 97.00      PROA   
ATOM   2449  O   ARG P 155     -32.820 -84.585  97.912  0.00 97.00      PROA   
ATOM   2450  N   TYR P 156     -33.639 -85.035  99.953  0.00 97.00      PROA   
ATOM   2451  HN  TYR P 156     -34.440 -85.206 100.525  0.00 97.00      PROA   
ATOM   2452  CA  TYR P 156     -32.381 -84.925 100.658  0.00 97.00      PROA   
ATOM   2453  HA  TYR P 156     -31.574 -84.742  99.961  0.00 97.00      PROA   
ATOM   2454  CB  TYR P 156     -32.413 -83.818 101.750  0.00 97.00      PROA   
ATOM   2455  HB1 TYR P 156     -31.412 -83.676 102.208  0.00 97.00      PROA   
ATOM   2456  HB2 TYR P 156     -33.134 -84.112 102.544  0.00 97.00      PROA   
ATOM   2457  CG  TYR P 156     -32.866 -82.485 101.194  0.00 97.00      PROA   
ATOM   2458  CD1 TYR P 156     -32.312 -81.954 100.014  0.00 97.00      PROA   
ATOM   2459  HD1 TYR P 156     -31.549 -82.503  99.482  0.00 97.00      PROA   
ATOM   2460  CE1 TYR P 156     -32.759 -80.730  99.500  0.00 97.00      PROA   
ATOM   2461  HE1 TYR P 156     -32.338 -80.347  98.582  0.00 97.00      PROA   
ATOM   2462  CZ  TYR P 156     -33.756 -80.013 100.173  0.00 97.00      PROA   
ATOM   2463  OH  TYR P 156     -34.208 -78.779  99.665  0.00 97.00      PROA   
ATOM   2464  HH  TYR P 156     -33.549 -78.461  99.045  0.00 97.00      PROA   
ATOM   2465  CD2 TYR P 156     -33.848 -81.739 101.871  0.00 97.00      PROA   
ATOM   2466  HD2 TYR P 156     -34.276 -82.121 102.786  0.00 97.00      PROA   
ATOM   2467  CE2 TYR P 156     -34.290 -80.512 101.365  0.00 97.00      PROA   
ATOM   2468  HE2 TYR P 156     -35.033 -79.946 101.904  0.00 97.00      PROA   
ATOM   2469  C   TYR P 156     -32.134 -86.262 101.314  0.00 97.00      PROA   
ATOM   2470  O   TYR P 156     -33.065 -86.893 101.799  0.00 97.00      PROA   
ATOM   2471  N   THR P 157     -30.865 -86.733 101.323  0.00 97.00      PROA   
ATOM   2472  HN  THR P 157     -30.133 -86.224 100.880  0.00 97.00      PROA   
ATOM   2473  CA  THR P 157     -30.452 -87.999 101.906  0.00 97.00      PROA   
ATOM   2474  HA  THR P 157     -31.304 -88.511 102.333  0.00 97.00      PROA   
ATOM   2475  CB  THR P 157     -29.755 -88.933 100.916  0.00 97.00      PROA   
ATOM   2476  HB  THR P 157     -29.215 -89.759 101.439  0.00 97.00      PROA   
ATOM   2477  OG1 THR P 157     -28.840 -88.225 100.085  0.00 97.00      PROA   
ATOM   2478  HG1 THR P 157     -28.136 -87.916 100.659  0.00 97.00      PROA   
ATOM   2479  CG2 THR P 157     -30.807 -89.570  99.995  0.00 97.00      PROA   
ATOM   2480 HG21 THR P 157     -31.378 -88.784  99.457  0.00 97.00      PROA   
ATOM   2481 HG22 THR P 157     -31.509 -90.195 100.582  0.00 97.00      PROA   
ATOM   2482 HG23 THR P 157     -30.303 -90.218  99.245  0.00 97.00      PROA   
ATOM   2483  C   THR P 157     -29.482 -87.717 103.029  0.00 97.00      PROA   
ATOM   2484  O   THR P 157     -28.622 -86.847 102.912  0.00 97.00      PROA   
ATOM   2485  N   SER P 158     -29.589 -88.462 104.153  0.00 97.00      PROA   
ATOM   2486  HN  SER P 158     -30.316 -89.142 104.256  0.00 97.00      PROA   
ATOM   2487  CA  SER P 158     -28.681 -88.331 105.276  0.00 97.00      PROA   
ATOM   2488  HA  SER P 158     -28.475 -87.281 105.410  0.00 97.00      PROA   
ATOM   2489  CB  SER P 158     -29.288 -88.875 106.604  0.00 97.00      PROA   
ATOM   2490  HB1 SER P 158     -30.297 -88.428 106.723  0.00 97.00      PROA   
ATOM   2491  HB2 SER P 158     -28.674 -88.557 107.472  0.00 97.00      PROA   
ATOM   2492  OG  SER P 158     -29.417 -90.296 106.635  0.00 97.00      PROA   
ATOM   2493  HG1 SER P 158     -28.536 -90.656 106.797  0.00 97.00      PROA   
ATOM   2494  C   SER P 158     -27.369 -89.048 105.030  0.00 97.00      PROA   
ATOM   2495  O   SER P 158     -27.215 -89.832 104.096  0.00 97.00      PROA   
ATOM   2496  N   ALA P 159     -26.398 -88.832 105.944  0.00 97.00      PROA   
ATOM   2497  HN  ALA P 159     -26.479 -88.092 106.609  0.00 97.00      PROA   
ATOM   2498  CA  ALA P 159     -25.298 -89.746 106.164  0.00 97.00      PROA   
ATOM   2499  HA  ALA P 159     -24.771 -89.855 105.226  0.00 97.00      PROA   
ATOM   2500  CB  ALA P 159     -24.332 -89.191 107.230  0.00 97.00      PROA   
ATOM   2501  HB1 ALA P 159     -24.849 -89.069 108.206  0.00 97.00      PROA   
ATOM   2502  HB2 ALA P 159     -23.957 -88.194 106.914  0.00 97.00      PROA   
ATOM   2503  HB3 ALA P 159     -23.461 -89.862 107.373  0.00 97.00      PROA   
ATOM   2504  C   ALA P 159     -25.793 -91.126 106.597  0.00 97.00      PROA   
ATOM   2505  O   ALA P 159     -26.844 -91.253 107.222  0.00 97.00      PROA   
ATOM   2506  N   GLY P 160     -25.052 -92.205 106.247  0.00 97.00      PROA   
ATOM   2507  HN  GLY P 160     -24.201 -92.093 105.741  0.00 97.00      PROA   
ATOM   2508  CA  GLY P 160     -25.355 -93.551 106.708  0.00 97.00      PROA   
ATOM   2509  HA1 GLY P 160     -24.904 -94.247 106.016  0.00 97.00      PROA   
ATOM   2510  HA2 GLY P 160     -26.424 -93.681 106.793  0.00 97.00      PROA   
ATOM   2511  C   GLY P 160     -24.719 -93.794 108.044  0.00 97.00      PROA   
ATOM   2512  O   GLY P 160     -23.546 -93.485 108.234  0.00 97.00      PROA   
ATOM   2513  N   ILE P 161     -25.475 -94.390 108.993  0.00 97.00      PROA   
ATOM   2514  HN  ILE P 161     -26.424 -94.632 108.795  0.00 97.00      PROA   
ATOM   2515  CA  ILE P 161     -24.996 -94.674 110.331  0.00 97.00      PROA   
ATOM   2516  HA  ILE P 161     -23.963 -94.373 110.419  0.00 97.00      PROA   
ATOM   2517  CB  ILE P 161     -25.794 -93.961 111.427  0.00 97.00      PROA   
ATOM   2518  HB  ILE P 161     -26.850 -94.318 111.395  0.00 97.00      PROA   
ATOM   2519  CG2 ILE P 161     -25.208 -94.303 112.818  0.00 97.00      PROA   
ATOM   2520 HG21 ILE P 161     -24.122 -94.074 112.848  0.00 97.00      PROA   
ATOM   2521 HG22 ILE P 161     -25.353 -95.373 113.071  0.00 97.00      PROA   
ATOM   2522 HG23 ILE P 161     -25.710 -93.693 113.598  0.00 97.00      PROA   
ATOM   2523  CG1 ILE P 161     -25.845 -92.421 111.207  0.00 97.00      PROA   
ATOM   2524 HG11 ILE P 161     -26.486 -91.986 112.006  0.00 97.00      PROA   
ATOM   2525 HG12 ILE P 161     -26.343 -92.202 110.239  0.00 97.00      PROA   
ATOM   2526  CD  ILE P 161     -24.483 -91.713 111.244  0.00 97.00      PROA   
ATOM   2527  HD1 ILE P 161     -23.809 -92.102 110.453  0.00 97.00      PROA   
ATOM   2528  HD2 ILE P 161     -23.984 -91.849 112.227  0.00 97.00      PROA   
ATOM   2529  HD3 ILE P 161     -24.614 -90.622 111.080  0.00 97.00      PROA   
ATOM   2530  C   ILE P 161     -25.053 -96.174 110.530  0.00 97.00      PROA   
ATOM   2531  O   ILE P 161     -26.114 -96.788 110.475  0.00 97.00      PROA   
ATOM   2532  N   SER P 162     -23.885 -96.809 110.774  0.00 97.00      PROA   
ATOM   2533  HN  SER P 162     -23.023 -96.307 110.789  0.00 97.00      PROA   
ATOM   2534  CA  SER P 162     -23.787 -98.243 110.964  0.00 97.00      PROA   
ATOM   2535  HA  SER P 162     -24.588 -98.726 110.425  0.00 97.00      PROA   
ATOM   2536  CB  SER P 162     -22.452 -98.813 110.418  0.00 97.00      PROA   
ATOM   2537  HB1 SER P 162     -22.417 -98.642 109.320  0.00 97.00      PROA   
ATOM   2538  HB2 SER P 162     -22.385 -99.908 110.596  0.00 97.00      PROA   
ATOM   2539  OG  SER P 162     -21.326 -98.158 110.999  0.00 97.00      PROA   
ATOM   2540  HG1 SER P 162     -21.457 -98.212 111.951  0.00 97.00      PROA   
ATOM   2541  C   SER P 162     -23.910 -98.630 112.424  0.00 97.00      PROA   
ATOM   2542  O   SER P 162     -23.085 -98.242 113.250  0.00 97.00      PROA   
ATOM   2543  N   VAL P 163     -24.931 -99.448 112.770  0.00 97.00      PROA   
ATOM   2544  HN  VAL P 163     -25.604 -99.742 112.093  0.00 97.00      PROA   
ATOM   2545  CA  VAL P 163     -25.109 -99.964 114.114  0.00 97.00      PROA   
ATOM   2546  HA  VAL P 163     -24.341 -99.550 114.748  0.00 97.00      PROA   
ATOM   2547  CB  VAL P 163     -26.446 -99.617 114.768  0.00 97.00      PROA   
ATOM   2548  HB  VAL P 163     -26.416 -99.929 115.839  0.00 97.00      PROA   
ATOM   2549  CG1 VAL P 163     -26.629 -98.087 114.739  0.00 97.00      PROA   
ATOM   2550 HG11 VAL P 163     -26.738 -97.716 113.697  0.00 97.00      PROA   
ATOM   2551 HG12 VAL P 163     -25.764 -97.577 115.212  0.00 97.00      PROA   
ATOM   2552 HG13 VAL P 163     -27.549 -97.817 115.299  0.00 97.00      PROA   
ATOM   2553  CG2 VAL P 163     -27.638-100.325 114.096  0.00 97.00      PROA   
ATOM   2554 HG21 VAL P 163     -27.605-101.422 114.254  0.00 97.00      PROA   
ATOM   2555 HG22 VAL P 163     -27.641-100.122 113.006  0.00 97.00      PROA   
ATOM   2556 HG23 VAL P 163     -28.592 -99.949 114.525  0.00 97.00      PROA   
ATOM   2557  C   VAL P 163     -24.900-101.460 114.077  0.00 97.00      PROA   
ATOM   2558  O   VAL P 163     -25.357-102.152 113.175  0.00 97.00      PROA   
ATOM   2559  N   THR P 164     -24.162-102.005 115.066  0.00 97.00      PROA   
ATOM   2560  HN  THR P 164     -23.787-101.423 115.787  0.00 97.00      PROA   
ATOM   2561  CA  THR P 164     -23.869-103.430 115.115  0.00 97.00      PROA   
ATOM   2562  HA  THR P 164     -24.320-103.936 114.276  0.00 97.00      PROA   
ATOM   2563  CB  THR P 164     -22.378-103.740 115.062  0.00 97.00      PROA   
ATOM   2564  HB  THR P 164     -21.863-103.375 115.978  0.00 97.00      PROA   
ATOM   2565  OG1 THR P 164     -21.777-103.096 113.946  0.00 97.00      PROA   
ATOM   2566  HG1 THR P 164     -22.155-102.217 113.897  0.00 97.00      PROA   
ATOM   2567  CG2 THR P 164     -22.144-105.252 114.879  0.00 97.00      PROA   
ATOM   2568 HG21 THR P 164     -22.600-105.586 113.922  0.00 97.00      PROA   
ATOM   2569 HG22 THR P 164     -22.581-105.846 115.704  0.00 97.00      PROA   
ATOM   2570 HG23 THR P 164     -21.053-105.461 114.826  0.00 97.00      PROA   
ATOM   2571  C   THR P 164     -24.474-103.969 116.396  0.00 97.00      PROA   
ATOM   2572  O   THR P 164     -24.052-103.597 117.483  0.00 97.00      PROA   
ATOM   2573  N   VAL P 165     -25.493-104.859 116.305  0.00 97.00      PROA   
ATOM   2574  HN  VAL P 165     -25.830-105.113 115.398  0.00 97.00      PROA   
ATOM   2575  CA  VAL P 165     -26.231-105.421 117.440  0.00 97.00      PROA   
ATOM   2576  HA  VAL P 165     -26.240-104.667 118.211  0.00 97.00      PROA   
ATOM   2577  CB  VAL P 165     -27.697-105.688 117.061  0.00 97.00      PROA   
ATOM   2578  HB  VAL P 165     -27.733-106.434 116.237  0.00 97.00      PROA   
ATOM   2579  CG1 VAL P 165     -28.572-106.199 118.229  0.00 97.00      PROA   
ATOM   2580 HG11 VAL P 165     -28.394-105.595 119.143  0.00 97.00      PROA   
ATOM   2581 HG12 VAL P 165     -28.381-107.268 118.447  0.00 97.00      PROA   
ATOM   2582 HG13 VAL P 165     -29.645-106.111 117.965  0.00 97.00      PROA   
ATOM   2583  CG2 VAL P 165     -28.316-104.362 116.565  0.00 97.00      PROA   
ATOM   2584 HG21 VAL P 165     -27.808-103.971 115.662  0.00 97.00      PROA   
ATOM   2585 HG22 VAL P 165     -28.259-103.597 117.369  0.00 97.00      PROA   
ATOM   2586 HG23 VAL P 165     -29.386-104.521 116.314  0.00 97.00      PROA   
ATOM   2587  C   VAL P 165     -25.499-106.667 117.977  0.00 97.00      PROA   
ATOM   2588  O   VAL P 165     -24.480-107.062 117.420  0.00 97.00      PROA   
ATOM   2589  N   LYS P 166     -25.955-107.318 119.084  0.00 97.00      PROA   
ATOM   2590  HN  LYS P 166     -26.755-106.988 119.581  0.00 97.00      PROA   
ATOM   2591  CA  LYS P 166     -25.471-108.623 119.511  0.00 97.00      PROA   
ATOM   2592  HA  LYS P 166     -25.065-109.165 118.666  0.00 97.00      PROA   
ATOM   2593  CB  LYS P 166     -24.504-108.620 120.741  0.00 97.00      PROA   
ATOM   2594  HB1 LYS P 166     -24.074-109.638 120.870  0.00 97.00      PROA   
ATOM   2595  HB2 LYS P 166     -25.086-108.389 121.664  0.00 97.00      PROA   
ATOM   2596  CG  LYS P 166     -23.376-107.571 120.740  0.00 97.00      PROA   
ATOM   2597  HG1 LYS P 166     -22.889-107.578 121.741  0.00 97.00      PROA   
ATOM   2598  HG2 LYS P 166     -23.876-106.585 120.648  0.00 97.00      PROA   
ATOM   2599  CD  LYS P 166     -22.282-107.796 119.673  0.00 97.00      PROA   
ATOM   2600  HD1 LYS P 166     -22.732-108.315 118.798  0.00 97.00      PROA   
ATOM   2601  HD2 LYS P 166     -21.515-108.485 120.089  0.00 97.00      PROA   
ATOM   2602  CE  LYS P 166     -21.574-106.522 119.174  0.00 97.00      PROA   
ATOM   2603  HE1 LYS P 166     -20.977-106.752 118.264  0.00 97.00      PROA   
ATOM   2604  HE2 LYS P 166     -20.916-106.082 119.950  0.00 97.00      PROA   
ATOM   2605  NZ  LYS P 166     -22.590-105.526 118.804  0.00 97.00      PROA   
ATOM   2606  HZ1 LYS P 166     -23.057-105.146 119.652  0.00 97.00      PROA   
ATOM   2607  HZ2 LYS P 166     -23.313-106.039 118.253  0.00 97.00      PROA   
ATOM   2608  HZ3 LYS P 166     -22.237-104.743 118.223  0.00 97.00      PROA   
ATOM   2609  C   LYS P 166     -26.699-109.333 120.018  0.00 97.00      PROA   
ATOM   2610  O   LYS P 166     -27.604-108.688 120.535  0.00 97.00      PROA   
ATOM   2611  N   GLU P 167     -26.698-110.688 119.975  0.00  0.00      PROA   
ATOM   2612  HN  GLU P 167     -25.953-111.197 119.552  0.00  0.00      PROA   
ATOM   2613  CA  GLU P 167     -27.710-111.492 120.622  0.00  0.00      PROA   
ATOM   2614  HA  GLU P 167     -28.476-110.856 121.039  0.00  0.00      PROA   
ATOM   2615  CB  GLU P 167     -28.377-112.535 119.677  0.00  0.00      PROA   
ATOM   2616  HB1 GLU P 167     -28.565-112.040 118.699  0.00  0.00      PROA   
ATOM   2617  HB2 GLU P 167     -29.369-112.785 120.118  0.00  0.00      PROA   
ATOM   2618  CG  GLU P 167     -27.618-113.863 119.461  0.00  0.00      PROA   
ATOM   2619  HG1 GLU P 167     -27.541-114.414 120.423  0.00  0.00      PROA   
ATOM   2620  HG2 GLU P 167     -26.593-113.654 119.086  0.00  0.00      PROA   
ATOM   2621  CD  GLU P 167     -28.360-114.769 118.476  0.00  0.00      PROA   
ATOM   2622  OE1 GLU P 167     -29.586-114.984 118.673  0.00  0.00      PROA   
ATOM   2623  OE2 GLU P 167     -27.706-115.275 117.527  0.00  0.00      PROA   
ATOM   2624  C   GLU P 167     -26.977-112.185 121.740  0.00  0.00      PROA   
ATOM   2625  O   GLU P 167     -25.803-112.530 121.605  0.00  0.00      PROA   
ATOM   2626  N   LEU P 168     -27.661-112.381 122.896  0.00  0.00      PROA   
ATOM   2627  HN  LEU P 168     -28.595-112.049 123.008  0.00  0.00      PROA   
ATOM   2628  CA  LEU P 168     -27.151-113.165 124.000  0.00  0.00      PROA   
ATOM   2629  HA  LEU P 168     -26.119-112.881 124.159  0.00  0.00      PROA   
ATOM   2630  CB  LEU P 168     -27.923-113.029 125.347  0.00  0.00      PROA   
ATOM   2631  HB1 LEU P 168     -27.438-113.707 126.090  0.00  0.00      PROA   
ATOM   2632  HB2 LEU P 168     -28.973-113.371 125.217  0.00  0.00      PROA   
ATOM   2633  CG  LEU P 168     -27.955-111.627 126.010  0.00  0.00      PROA   
ATOM   2634  HG  LEU P 168     -28.289-111.796 127.063  0.00  0.00      PROA   
ATOM   2635  CD1 LEU P 168     -26.563-110.971 126.096  0.00  0.00      PROA   
ATOM   2636 HD11 LEU P 168     -26.177-110.737 125.082  0.00  0.00      PROA   
ATOM   2637 HD12 LEU P 168     -25.846-111.652 126.603  0.00  0.00      PROA   
ATOM   2638 HD13 LEU P 168     -26.621-110.025 126.677  0.00  0.00      PROA   
ATOM   2639  CD2 LEU P 168     -29.013-110.693 125.389  0.00  0.00      PROA   
ATOM   2640 HD21 LEU P 168     -30.008-111.185 125.381  0.00  0.00      PROA   
ATOM   2641 HD22 LEU P 168     -28.739-110.436 124.348  0.00  0.00      PROA   
ATOM   2642 HD23 LEU P 168     -29.089-109.752 125.974  0.00  0.00      PROA   
ATOM   2643  C   LEU P 168     -27.189-114.626 123.639  0.00  0.00      PROA   
ATOM   2644  O   LEU P 168     -28.178-115.118 123.098  0.00  0.00      PROA   
ATOM   2645  N   PHE P 169     -26.101-115.345 123.979  0.00  0.00      PROA   
ATOM   2646  HN  PHE P 169     -25.285-114.905 124.345  0.00  0.00      PROA   
ATOM   2647  CA  PHE P 169     -26.090-116.782 124.037  0.00  0.00      PROA   
ATOM   2648  HA  PHE P 169     -27.029-117.075 124.488  0.00  0.00      PROA   
ATOM   2649  CB  PHE P 169     -26.006-117.546 122.672  0.00  0.00      PROA   
ATOM   2650  HB1 PHE P 169     -26.932-117.328 122.096  0.00  0.00      PROA   
ATOM   2651  HB2 PHE P 169     -25.990-118.641 122.862  0.00  0.00      PROA   
ATOM   2652  CG  PHE P 169     -24.841-117.183 121.778  0.00  0.00      PROA   
ATOM   2653  CD1 PHE P 169     -24.822-115.967 121.069  0.00  0.00      PROA   
ATOM   2654  HD1 PHE P 169     -25.631-115.266 121.189  0.00  0.00      PROA   
ATOM   2655  CE1 PHE P 169     -23.760-115.650 120.215  0.00  0.00      PROA   
ATOM   2656  HE1 PHE P 169     -23.756-114.708 119.685  0.00  0.00      PROA   
ATOM   2657  CZ  PHE P 169     -22.708-116.557 120.042  0.00  0.00      PROA   
ATOM   2658  HZ  PHE P 169     -21.887-116.314 119.383  0.00  0.00      PROA   
ATOM   2659  CD2 PHE P 169     -23.790-118.097 121.571  0.00  0.00      PROA   
ATOM   2660  HD2 PHE P 169     -23.796-119.046 122.086  0.00  0.00      PROA   
ATOM   2661  CE2 PHE P 169     -22.724-117.783 120.718  0.00  0.00      PROA   
ATOM   2662  HE2 PHE P 169     -21.918-118.487 120.579  0.00  0.00      PROA   
ATOM   2663  C   PHE P 169     -25.019-117.203 125.024  0.00  0.00      PROA   
ATOM   2664  O   PHE P 169     -25.231-118.229 125.668  0.00  0.00      PROA   
ATOM   2665  N   PRO P 170     -23.932-116.462 125.293  0.00  0.00      PROA   
ATOM   2666  CD  PRO P 170     -23.067-115.865 124.263  0.00  0.00      PROA   
ATOM   2667  HD1 PRO P 170     -23.590-115.089 123.668  0.00  0.00      PROA   
ATOM   2668  HD2 PRO P 170     -22.695-116.675 123.600  0.00  0.00      PROA   
ATOM   2669  CA  PRO P 170     -23.231-116.566 126.565  0.00  0.00      PROA   
ATOM   2670  HA  PRO P 170     -23.319-117.555 126.994  0.00  0.00      PROA   
ATOM   2671  CB  PRO P 170     -21.775-116.194 126.233  0.00  0.00      PROA   
ATOM   2672  HB1 PRO P 170     -21.237-117.118 125.924  0.00  0.00      PROA   
ATOM   2673  HB2 PRO P 170     -21.228-115.729 127.077  0.00  0.00      PROA   
ATOM   2674  CG  PRO P 170     -21.887-115.266 125.023  0.00  0.00      PROA   
ATOM   2675  HG1 PRO P 170     -22.156-114.241 125.356  0.00  0.00      PROA   
ATOM   2676  HG2 PRO P 170     -20.959-115.231 124.419  0.00  0.00      PROA   
ATOM   2677  C   PRO P 170     -23.823-115.545 127.507  0.00  0.00      PROA   
ATOM   2678  O   PRO P 170     -24.330-114.525 127.040  0.00  0.00      PROA   
ATOM   2679  N   ALA P 171     -23.752-115.830 128.827  0.00  0.00      PROA   
ATOM   2680  HN  ALA P 171     -23.354-116.692 129.132  0.00  0.00      PROA   
ATOM   2681  CA  ALA P 171     -24.169-114.961 129.898  0.00  0.00      PROA   
ATOM   2682  HA  ALA P 171     -23.434-114.176 129.959  0.00  0.00      PROA   
ATOM   2683  CB  ALA P 171     -25.595-114.365 129.806  0.00  0.00      PROA   
ATOM   2684  HB1 ALA P 171     -26.354-115.165 129.675  0.00  0.00      PROA   
ATOM   2685  HB2 ALA P 171     -25.672-113.666 128.948  0.00  0.00      PROA   
ATOM   2686  HB3 ALA P 171     -25.837-113.790 130.726  0.00  0.00      PROA   
ATOM   2687  C   ALA P 171     -24.148-115.856 131.110  0.00  0.00      PROA   
ATOM   2688  O   ALA P 171     -24.763-116.921 131.050  0.00  0.00      PROA   
ATOM   2689  N   PRO P 172     -23.453-115.533 132.205  0.00  0.00      PROA   
ATOM   2690  CD  PRO P 172     -22.806-114.236 132.421  0.00  0.00      PROA   
ATOM   2691  HD1 PRO P 172     -23.484-113.401 132.135  0.00  0.00      PROA   
ATOM   2692  HD2 PRO P 172     -21.875-114.201 131.816  0.00  0.00      PROA   
ATOM   2693  CA  PRO P 172     -23.420-116.357 133.404  0.00  0.00      PROA   
ATOM   2694  HA  PRO P 172     -23.106-117.355 133.131  0.00  0.00      PROA   
ATOM   2695  CB  PRO P 172     -22.404-115.659 134.319  0.00  0.00      PROA   
ATOM   2696  HB1 PRO P 172     -21.387-116.041 134.077  0.00  0.00      PROA   
ATOM   2697  HB2 PRO P 172     -22.593-115.819 135.400  0.00  0.00      PROA   
ATOM   2698  CG  PRO P 172     -22.483-114.181 133.918  0.00  0.00      PROA   
ATOM   2699  HG1 PRO P 172     -23.320-113.689 134.460  0.00  0.00      PROA   
ATOM   2700  HG2 PRO P 172     -21.541-113.639 134.126  0.00  0.00      PROA   
ATOM   2701  C   PRO P 172     -24.779-116.452 134.056  0.00  0.00      PROA   
ATOM   2702  O   PRO P 172     -25.410-115.419 134.278  0.00  0.00      PROA   
ATOM   2703  N   VAL P 173     -25.236-117.685 134.374  0.00 97.00      PROA   
ATOM   2704  HN  VAL P 173     -24.729-118.511 134.132  0.00 97.00      PROA   
ATOM   2705  CA  VAL P 173     -26.477-117.896 135.083  0.00 97.00      PROA   
ATOM   2706  HA  VAL P 173     -27.117-117.043 134.904  0.00 97.00      PROA   
ATOM   2707  CB  VAL P 173     -27.237-119.134 134.613  0.00 97.00      PROA   
ATOM   2708  HB  VAL P 173     -28.162-119.260 135.223  0.00 97.00      PROA   
ATOM   2709  CG1 VAL P 173     -27.669-118.913 133.147  0.00 97.00      PROA   
ATOM   2710 HG11 VAL P 173     -26.782-118.815 132.487  0.00 97.00      PROA   
ATOM   2711 HG12 VAL P 173     -28.281-117.992 133.052  0.00 97.00      PROA   
ATOM   2712 HG13 VAL P 173     -28.269-119.777 132.792  0.00 97.00      PROA   
ATOM   2713  CG2 VAL P 173     -26.384-120.413 134.750  0.00 97.00      PROA   
ATOM   2714 HG21 VAL P 173     -26.069-120.575 135.800  0.00 97.00      PROA   
ATOM   2715 HG22 VAL P 173     -25.478-120.361 134.111  0.00 97.00      PROA   
ATOM   2716 HG23 VAL P 173     -26.975-121.297 134.428  0.00 97.00      PROA   
ATOM   2717  C   VAL P 173     -26.215-117.940 136.574  0.00 97.00      PROA   
ATOM   2718  O   VAL P 173     -25.114-118.244 137.022  0.00 97.00      PROA   
ATOM   2719  N   LEU P 174     -27.247-117.621 137.385  0.00 97.00      PROA   
ATOM   2720  HN  LEU P 174     -28.123-117.334 137.009  0.00 97.00      PROA   
ATOM   2721  CA  LEU P 174     -27.171-117.695 138.826  0.00 97.00      PROA   
ATOM   2722  HA  LEU P 174     -26.143-117.781 139.147  0.00 97.00      PROA   
ATOM   2723  CB  LEU P 174     -27.776-116.417 139.463  0.00 97.00      PROA   
ATOM   2724  HB1 LEU P 174     -28.866-116.349 139.263  0.00 97.00      PROA   
ATOM   2725  HB2 LEU P 174     -27.297-115.559 138.933  0.00 97.00      PROA   
ATOM   2726  CG  LEU P 174     -27.507-116.194 140.971  0.00 97.00      PROA   
ATOM   2727  HG  LEU P 174     -26.423-116.375 141.160  0.00 97.00      PROA   
ATOM   2728  CD1 LEU P 174     -27.804-114.727 141.333  0.00 97.00      PROA   
ATOM   2729 HD11 LEU P 174     -28.871-114.493 141.136  0.00 97.00      PROA   
ATOM   2730 HD12 LEU P 174     -27.173-114.041 140.732  0.00 97.00      PROA   
ATOM   2731 HD13 LEU P 174     -27.598-114.552 142.409  0.00 97.00      PROA   
ATOM   2732  CD2 LEU P 174     -28.309-117.122 141.900  0.00 97.00      PROA   
ATOM   2733 HD21 LEU P 174     -27.954-118.169 141.825  0.00 97.00      PROA   
ATOM   2734 HD22 LEU P 174     -29.388-117.085 141.642  0.00 97.00      PROA   
ATOM   2735 HD23 LEU P 174     -28.190-116.793 142.952  0.00 97.00      PROA   
ATOM   2736  C   LEU P 174     -27.919-118.948 139.233  0.00 97.00      PROA   
ATOM   2737  O   LEU P 174     -29.142-119.023 139.137  0.00 97.00      PROA   
ATOM   2738  N   THR P 175     -27.179-119.982 139.697  0.00 97.00      PROA   
ATOM   2739  HN  THR P 175     -26.183-119.911 139.747  0.00 97.00      PROA   
ATOM   2740  CA  THR P 175     -27.739-121.253 140.116  0.00 97.00      PROA   
ATOM   2741  HA  THR P 175     -28.726-121.348 139.691  0.00 97.00      PROA   
ATOM   2742  CB  THR P 175     -26.966-122.476 139.630  0.00 97.00      PROA   
ATOM   2743  HB  THR P 175     -27.293-123.408 140.146  0.00 97.00      PROA   
ATOM   2744  OG1 THR P 175     -25.574-122.295 139.818  0.00 97.00      PROA   
ATOM   2745  HG1 THR P 175     -25.127-122.792 139.120  0.00 97.00      PROA   
ATOM   2746  CG2 THR P 175     -27.228-122.643 138.122  0.00 97.00      PROA   
ATOM   2747 HG21 THR P 175     -26.865-121.754 137.565  0.00 97.00      PROA   
ATOM   2748 HG22 THR P 175     -28.314-122.765 137.931  0.00 97.00      PROA   
ATOM   2749 HG23 THR P 175     -26.702-123.541 137.732  0.00 97.00      PROA   
ATOM   2750  C   THR P 175     -27.914-121.272 141.620  0.00 97.00      PROA   
ATOM   2751  O   THR P 175     -26.992-121.018 142.391  0.00 97.00      PROA   
ATOM   2752  N   ALA P 176     -29.151-121.569 142.064  0.00 97.00      PROA   
ATOM   2753  HN  ALA P 176     -29.890-121.737 141.418  0.00 97.00      PROA   
ATOM   2754  CA  ALA P 176     -29.514-121.680 143.455  0.00 97.00      PROA   
ATOM   2755  HA  ALA P 176     -28.630-121.628 144.078  0.00 97.00      PROA   
ATOM   2756  CB  ALA P 176     -30.498-120.563 143.859  0.00 97.00      PROA   
ATOM   2757  HB1 ALA P 176     -31.417-120.600 143.238  0.00 97.00      PROA   
ATOM   2758  HB2 ALA P 176     -30.017-119.572 143.695  0.00 97.00      PROA   
ATOM   2759  HB3 ALA P 176     -30.780-120.638 144.929  0.00 97.00      PROA   
ATOM   2760  C   ALA P 176     -30.137-123.049 143.625  0.00 97.00      PROA   
ATOM   2761  O   ALA P 176     -30.805-123.550 142.723  0.00 97.00      PROA   
ATOM   2762  N   SER P 177     -29.898-123.727 144.774  0.00 97.00      PROA   
ATOM   2763  HN  SER P 177     -29.345-123.335 145.507  0.00 97.00      PROA   
ATOM   2764  CA  SER P 177     -30.221-125.139 144.915  0.00 97.00      PROA   
ATOM   2765  HA  SER P 177     -30.231-125.603 143.937  0.00 97.00      PROA   
ATOM   2766  CB  SER P 177     -29.135-125.860 145.758  0.00 97.00      PROA   
ATOM   2767  HB1 SER P 177     -28.168-125.761 145.219  0.00 97.00      PROA   
ATOM   2768  HB2 SER P 177     -29.353-126.945 145.860  0.00 97.00      PROA   
ATOM   2769  OG  SER P 177     -28.977-125.272 147.048  0.00 97.00      PROA   
ATOM   2770  HG1 SER P 177     -29.702-125.596 147.589  0.00 97.00      PROA   
ATOM   2771  C   SER P 177     -31.575-125.414 145.541  0.00 97.00      PROA   
ATOM   2772  O   SER P 177     -31.946-126.576 145.701  0.00 97.00      PROA   
ATOM   2773  N   VAL P 178     -32.355-124.365 145.888  0.00 97.00      PROA   
ATOM   2774  HN  VAL P 178     -32.042-123.432 145.739  0.00 97.00      PROA   
ATOM   2775  CA  VAL P 178     -33.692-124.516 146.436  0.00 97.00      PROA   
ATOM   2776  HA  VAL P 178     -34.114-125.454 146.101  0.00 97.00      PROA   
ATOM   2777  CB  VAL P 178     -33.754-124.444 147.970  0.00 97.00      PROA   
ATOM   2778  HB  VAL P 178     -33.403-123.443 148.313  0.00 97.00      PROA   
ATOM   2779  CG1 VAL P 178     -35.198-124.670 148.466  0.00 97.00      PROA   
ATOM   2780 HG11 VAL P 178     -35.592-125.635 148.085  0.00 97.00      PROA   
ATOM   2781 HG12 VAL P 178     -35.871-123.857 148.141  0.00 97.00      PROA   
ATOM   2782 HG13 VAL P 178     -35.220-124.699 149.576  0.00 97.00      PROA   
ATOM   2783  CG2 VAL P 178     -32.837-125.511 148.606  0.00 97.00      PROA   
ATOM   2784 HG21 VAL P 178     -31.771-125.314 148.373  0.00 97.00      PROA   
ATOM   2785 HG22 VAL P 178     -33.108-126.521 148.231  0.00 97.00      PROA   
ATOM   2786 HG23 VAL P 178     -32.956-125.505 149.711  0.00 97.00      PROA   
ATOM   2787  C   VAL P 178     -34.512-123.386 145.843  0.00 97.00      PROA   
ATOM   2788  O   VAL P 178     -34.067-122.241 145.810  0.00 97.00      PROA   
ATOM   2789  N   THR P 179     -35.740-123.684 145.346  0.00 97.00      PROA   
ATOM   2790  HN  THR P 179     -36.074-124.624 145.324  0.00 97.00      PROA   
ATOM   2791  CA  THR P 179     -36.720-122.696 144.919  0.00 97.00      PROA   
ATOM   2792  HA  THR P 179     -36.221-122.014 144.243  0.00 97.00      PROA   
ATOM   2793  CB  THR P 179     -37.908-123.311 144.187  0.00 97.00      PROA   
ATOM   2794  HB  THR P 179     -38.727-122.568 144.030  0.00 97.00      PROA   
ATOM   2795  OG1 THR P 179     -38.423-124.430 144.902  0.00 97.00      PROA   
ATOM   2796  HG1 THR P 179     -38.736-124.079 145.739  0.00 97.00      PROA   
ATOM   2797  CG2 THR P 179     -37.450-123.804 142.805  0.00 97.00      PROA   
ATOM   2798 HG21 THR P 179     -36.653-124.570 142.908  0.00 97.00      PROA   
ATOM   2799 HG22 THR P 179     -37.062-122.958 142.200  0.00 97.00      PROA   
ATOM   2800 HG23 THR P 179     -38.308-124.261 142.267  0.00 97.00      PROA   
ATOM   2801  C   THR P 179     -37.276-121.872 146.066  0.00 97.00      PROA   
ATOM   2802  O   THR P 179     -37.531-122.383 147.153  0.00 97.00      PROA   
ATOM   2803  N   SER P 180     -37.542-120.571 145.820  0.00 97.00      PROA   
ATOM   2804  HN  SER P 180     -37.316-120.141 144.948  0.00 97.00      PROA   
ATOM   2805  CA  SER P 180     -38.303-119.704 146.695  0.00 97.00      PROA   
ATOM   2806  HA  SER P 180     -37.821-119.754 147.657  0.00 97.00      PROA   
ATOM   2807  CB  SER P 180     -38.230-118.244 146.197  0.00 97.00      PROA   
ATOM   2808  HB1 SER P 180     -37.207-117.855 146.393  0.00 97.00      PROA   
ATOM   2809  HB2 SER P 180     -38.951-117.582 146.714  0.00 97.00      PROA   
ATOM   2810  OG  SER P 180     -38.452-118.174 144.793  0.00 97.00      PROA   
ATOM   2811  HG1 SER P 180     -38.495-117.230 144.591  0.00 97.00      PROA   
ATOM   2812  C   SER P 180     -39.751-120.154 146.900  0.00 97.00      PROA   
ATOM   2813  O   SER P 180     -40.302-120.823 146.024  0.00 97.00      PROA   
ATOM   2814  N   PRO P 181     -40.420-119.869 148.020  0.00 97.00      PROA   
ATOM   2815  CD  PRO P 181     -41.863-120.131 148.084  0.00 97.00      PROA   
ATOM   2816  HD1 PRO P 181     -42.061-121.223 148.023  0.00 97.00      PROA   
ATOM   2817  HD2 PRO P 181     -42.376-119.606 147.246  0.00 97.00      PROA   
ATOM   2818  CA  PRO P 181     -39.981-118.981 149.090  0.00 97.00      PROA   
ATOM   2819  HA  PRO P 181     -39.384-118.175 148.700  0.00 97.00      PROA   
ATOM   2820  CB  PRO P 181     -41.295-118.438 149.674  0.00 97.00      PROA   
ATOM   2821  HB1 PRO P 181     -41.601-117.537 149.093  0.00 97.00      PROA   
ATOM   2822  HB2 PRO P 181     -41.220-118.162 150.743  0.00 97.00      PROA   
ATOM   2823  CG  PRO P 181     -42.317-119.552 149.425  0.00 97.00      PROA   
ATOM   2824  HG1 PRO P 181     -42.216-120.329 150.215  0.00 97.00      PROA   
ATOM   2825  HG2 PRO P 181     -43.362-119.184 149.406  0.00 97.00      PROA   
ATOM   2826  C   PRO P 181     -39.171-119.721 150.145  0.00 97.00      PROA   
ATOM   2827  O   PRO P 181     -39.657-120.675 150.749  0.00 97.00      PROA   
ATOM   2828  N   LEU P 182     -37.920-119.275 150.400  0.00 97.00      PROA   
ATOM   2829  HN  LEU P 182     -37.568-118.475 149.915  0.00 97.00      PROA   
ATOM   2830  CA  LEU P 182     -37.046-119.822 151.422  0.00 97.00      PROA   
ATOM   2831  HA  LEU P 182     -37.085-120.898 151.334  0.00 97.00      PROA   
ATOM   2832  CB  LEU P 182     -35.565-119.361 151.288  0.00 97.00      PROA   
ATOM   2833  HB1 LEU P 182     -34.976-119.872 152.082  0.00 97.00      PROA   
ATOM   2834  HB2 LEU P 182     -35.497-118.269 151.474  0.00 97.00      PROA   
ATOM   2835  CG  LEU P 182     -34.851-119.661 149.937  0.00 97.00      PROA   
ATOM   2836  HG  LEU P 182     -33.755-119.621 150.155  0.00 97.00      PROA   
ATOM   2837  CD1 LEU P 182     -35.150-121.070 149.392  0.00 97.00      PROA   
ATOM   2838 HD11 LEU P 182     -36.221-121.160 149.117  0.00 97.00      PROA   
ATOM   2839 HD12 LEU P 182     -34.909-121.842 150.151  0.00 97.00      PROA   
ATOM   2840 HD13 LEU P 182     -34.547-121.265 148.481  0.00 97.00      PROA   
ATOM   2841  CD2 LEU P 182     -35.100-118.591 148.854  0.00 97.00      PROA   
ATOM   2842 HD21 LEU P 182     -34.848-117.580 149.235  0.00 97.00      PROA   
ATOM   2843 HD22 LEU P 182     -36.160-118.593 148.535  0.00 97.00      PROA   
ATOM   2844 HD23 LEU P 182     -34.475-118.801 147.961  0.00 97.00      PROA   
ATOM   2845  C   LEU P 182     -37.543-119.469 152.814  0.00 97.00      PROA   
ATOM   2846  O   LEU P 182     -38.121-118.414 153.026  0.00 97.00      PROA   
ATOM   2847  N   LEU P 183     -37.340-120.343 153.822  0.00 97.00      PROA   
ATOM   2848  HN  LEU P 183     -36.902-121.224 153.666  0.00 97.00      PROA   
ATOM   2849  CA  LEU P 183     -37.670-120.016 155.198  0.00 97.00      PROA   
ATOM   2850  HA  LEU P 183     -38.642-119.543 155.203  0.00 97.00      PROA   
ATOM   2851  CB  LEU P 183     -37.755-121.268 156.103  0.00 97.00      PROA   
ATOM   2852  HB1 LEU P 183     -37.983-120.957 157.146  0.00 97.00      PROA   
ATOM   2853  HB2 LEU P 183     -36.766-121.779 156.106  0.00 97.00      PROA   
ATOM   2854  CG  LEU P 183     -38.836-122.295 155.683  0.00 97.00      PROA   
ATOM   2855  HG  LEU P 183     -38.597-122.665 154.658  0.00 97.00      PROA   
ATOM   2856  CD1 LEU P 183     -38.813-123.507 156.631  0.00 97.00      PROA   
ATOM   2857 HD11 LEU P 183     -39.051-123.183 157.667  0.00 97.00      PROA   
ATOM   2858 HD12 LEU P 183     -37.810-123.981 156.631  0.00 97.00      PROA   
ATOM   2859 HD13 LEU P 183     -39.564-124.260 156.315  0.00 97.00      PROA   
ATOM   2860  CD2 LEU P 183     -40.248-121.679 155.641  0.00 97.00      PROA   
ATOM   2861 HD21 LEU P 183     -40.311-120.889 154.865  0.00 97.00      PROA   
ATOM   2862 HD22 LEU P 183     -40.500-121.233 156.627  0.00 97.00      PROA   
ATOM   2863 HD23 LEU P 183     -41.001-122.459 155.403  0.00 97.00      PROA   
ATOM   2864  C   LEU P 183     -36.695-119.021 155.809  0.00 97.00      PROA   
ATOM   2865  O   LEU P 183     -35.490-119.081 155.578  0.00 97.00      PROA   
ATOM   2866  N   GLU P 184     -37.206-118.073 156.630  0.00 97.00      PROA   
ATOM   2867  HN  GLU P 184     -38.196-117.971 156.717  0.00 97.00      PROA   
ATOM   2868  CA  GLU P 184     -36.409-117.132 157.395  0.00 97.00      PROA   
ATOM   2869  HA  GLU P 184     -35.799-116.599 156.681  0.00 97.00      PROA   
ATOM   2870  CB  GLU P 184     -37.321-116.074 158.086  0.00 97.00      PROA   
ATOM   2871  HB1 GLU P 184     -38.107-116.627 158.649  0.00 97.00      PROA   
ATOM   2872  HB2 GLU P 184     -37.823-115.508 157.268  0.00 97.00      PROA   
ATOM   2873  CG  GLU P 184     -36.629-115.085 159.050  0.00 97.00      PROA   
ATOM   2874  HG1 GLU P 184     -35.730-114.667 158.566  0.00 97.00      PROA   
ATOM   2875  HG2 GLU P 184     -36.314-115.610 159.975  0.00 97.00      PROA   
ATOM   2876  CD  GLU P 184     -37.499-113.885 159.433  0.00 97.00      PROA   
ATOM   2877  OE1 GLU P 184     -37.933-113.128 158.531  0.00 97.00      PROA   
ATOM   2878  OE2 GLU P 184     -37.687-113.670 160.656  0.00 97.00      PROA   
ATOM   2879  C   GLU P 184     -35.449-117.830 158.359  0.00 97.00      PROA   
ATOM   2880  O   GLU P 184     -35.829-118.736 159.098  0.00 97.00      PROA   
ATOM   2881  N   GLY P 185     -34.156-117.429 158.325  0.00 97.00      PROA   
ATOM   2882  HN  GLY P 185     -33.934-116.624 157.774  0.00 97.00      PROA   
ATOM   2883  CA  GLY P 185     -33.067-118.020 159.088  0.00 97.00      PROA   
ATOM   2884  HA1 GLY P 185     -33.456-118.790 159.739  0.00 97.00      PROA   
ATOM   2885  HA2 GLY P 185     -32.589-117.232 159.642  0.00 97.00      PROA   
ATOM   2886  C   GLY P 185     -31.989-118.661 158.252  0.00 97.00      PROA   
ATOM   2887  O   GLY P 185     -30.883-118.864 158.747  0.00 97.00      PROA   
ATOM   2888  N   THR P 186     -32.249-119.011 156.972  0.00 97.00      PROA   
ATOM   2889  HN  THR P 186     -33.145-118.845 156.565  0.00 97.00      PROA   
ATOM   2890  CA  THR P 186     -31.309-119.815 156.193  0.00 97.00      PROA   
ATOM   2891  HA  THR P 186     -30.994-120.618 156.839  0.00 97.00      PROA   
ATOM   2892  CB  THR P 186     -31.942-120.488 154.975  0.00 97.00      PROA   
ATOM   2893  HB  THR P 186     -31.171-121.046 154.391  0.00 97.00      PROA   
ATOM   2894  OG1 THR P 186     -32.581-119.547 154.118  0.00 97.00      PROA   
ATOM   2895  HG1 THR P 186     -31.948-118.834 154.000  0.00 97.00      PROA   
ATOM   2896  CG2 THR P 186     -33.003-121.501 155.437  0.00 97.00      PROA   
ATOM   2897 HG21 THR P 186     -33.827-120.986 155.972  0.00 97.00      PROA   
ATOM   2898 HG22 THR P 186     -32.557-122.258 156.112  0.00 97.00      PROA   
ATOM   2899 HG23 THR P 186     -33.434-122.018 154.553  0.00 97.00      PROA   
ATOM   2900  C   THR P 186     -30.073-119.064 155.685  0.00 97.00      PROA   
ATOM   2901  O   THR P 186     -30.261-118.101 154.948  0.00 97.00      PROA   
ATOM   2902  N   PRO P 187     -28.805-119.415 155.942  0.00 97.00      PROA   
ATOM   2903  CD  PRO P 187     -28.384-120.344 157.001  0.00 97.00      PROA   
ATOM   2904  HD1 PRO P 187     -29.080-121.200 157.124  0.00 97.00      PROA   
ATOM   2905  HD2 PRO P 187     -28.305-119.778 157.956  0.00 97.00      PROA   
ATOM   2906  CA  PRO P 187     -27.710-119.142 155.001  0.00 97.00      PROA   
ATOM   2907  HA  PRO P 187     -27.653-118.076 154.838  0.00 97.00      PROA   
ATOM   2908  CB  PRO P 187     -26.467-119.694 155.714  0.00 97.00      PROA   
ATOM   2909  HB1 PRO P 187     -26.070-118.911 156.397  0.00 97.00      PROA   
ATOM   2910  HB2 PRO P 187     -25.658-119.999 155.022  0.00 97.00      PROA   
ATOM   2911  CG  PRO P 187     -27.006-120.851 156.561  0.00 97.00      PROA   
ATOM   2912  HG1 PRO P 187     -27.132-121.749 155.917  0.00 97.00      PROA   
ATOM   2913  HG2 PRO P 187     -26.350-121.099 157.419  0.00 97.00      PROA   
ATOM   2914  C   PRO P 187     -27.951-119.793 153.637  0.00 97.00      PROA   
ATOM   2915  O   PRO P 187     -28.621-120.823 153.578  0.00 97.00      PROA   
ATOM   2916  N   VAL P 188     -27.446-119.194 152.527  0.00 97.00      PROA   
ATOM   2917  HN  VAL P 188     -26.859-118.392 152.597  0.00 97.00      PROA   
ATOM   2918  CA  VAL P 188     -27.734-119.647 151.172  0.00 97.00      PROA   
ATOM   2919  HA  VAL P 188     -27.932-120.710 151.180  0.00 97.00      PROA   
ATOM   2920  CB  VAL P 188     -28.900-118.888 150.511  0.00 97.00      PROA   
ATOM   2921  HB  VAL P 188     -28.647-117.805 150.431  0.00 97.00      PROA   
ATOM   2922  CG1 VAL P 188     -29.192-119.430 149.094  0.00 97.00      PROA   
ATOM   2923 HG11 VAL P 188     -29.387-120.523 149.130  0.00 97.00      PROA   
ATOM   2924 HG12 VAL P 188     -28.347-119.238 148.404  0.00 97.00      PROA   
ATOM   2925 HG13 VAL P 188     -30.090-118.928 148.675  0.00 97.00      PROA   
ATOM   2926  CG2 VAL P 188     -30.179-119.006 151.369  0.00 97.00      PROA   
ATOM   2927 HG21 VAL P 188     -30.055-118.487 152.340  0.00 97.00      PROA   
ATOM   2928 HG22 VAL P 188     -30.420-120.073 151.559  0.00 97.00      PROA   
ATOM   2929 HG23 VAL P 188     -31.038-118.539 150.842  0.00 97.00      PROA   
ATOM   2930  C   VAL P 188     -26.475-119.395 150.366  0.00 97.00      PROA   
ATOM   2931  O   VAL P 188     -25.844-118.362 150.556  0.00 97.00      PROA   
ATOM   2932  N   THR P 189     -26.091-120.314 149.432  0.00 97.00      PROA   
ATOM   2933  HN  THR P 189     -26.625-121.142 149.286  0.00 97.00      PROA   
ATOM   2934  CA  THR P 189     -24.976-120.136 148.505  0.00 97.00      PROA   
ATOM   2935  HA  THR P 189     -24.487-119.209 148.758  0.00 97.00      PROA   
ATOM   2936  CB  THR P 189     -23.878-121.225 148.552  0.00 97.00      PROA   
ATOM   2937  HB  THR P 189     -23.195-121.005 149.405  0.00 97.00      PROA   
ATOM   2938  OG1 THR P 189     -23.087-121.343 147.368  0.00 97.00      PROA   
ATOM   2939  HG1 THR P 189     -22.457-120.613 147.365  0.00 97.00      PROA   
ATOM   2940  CG2 THR P 189     -24.515-122.607 148.759  0.00 97.00      PROA   
ATOM   2941 HG21 THR P 189     -25.229-122.819 147.935  0.00 97.00      PROA   
ATOM   2942 HG22 THR P 189     -25.038-122.674 149.734  0.00 97.00      PROA   
ATOM   2943 HG23 THR P 189     -23.722-123.386 148.739  0.00 97.00      PROA   
ATOM   2944  C   THR P 189     -25.547-119.929 147.116  0.00 97.00      PROA   
ATOM   2945  O   THR P 189     -26.509-120.586 146.722  0.00 97.00      PROA   
ATOM   2946  N   LEU P 190     -24.970-118.957 146.367  0.00 97.00      PROA   
ATOM   2947  HN  LEU P 190     -24.161-118.491 146.729  0.00 97.00      PROA   
ATOM   2948  CA  LEU P 190     -25.476-118.499 145.089  0.00 97.00      PROA   
ATOM   2949  HA  LEU P 190     -26.294-119.132 144.775  0.00 97.00      PROA   
ATOM   2950  CB  LEU P 190     -25.950-117.014 145.135  0.00 97.00      PROA   
ATOM   2951  HB1 LEU P 190     -26.252-116.718 144.107  0.00 97.00      PROA   
ATOM   2952  HB2 LEU P 190     -25.096-116.368 145.437  0.00 97.00      PROA   
ATOM   2953  CG  LEU P 190     -27.146-116.671 146.073  0.00 97.00      PROA   
ATOM   2954  HG  LEU P 190     -27.508-115.663 145.751  0.00 97.00      PROA   
ATOM   2955  CD1 LEU P 190     -28.331-117.643 145.926  0.00 97.00      PROA   
ATOM   2956 HD11 LEU P 190     -28.026-118.669 146.210  0.00 97.00      PROA   
ATOM   2957 HD12 LEU P 190     -28.703-117.664 144.883  0.00 97.00      PROA   
ATOM   2958 HD13 LEU P 190     -29.160-117.336 146.597  0.00 97.00      PROA   
ATOM   2959  CD2 LEU P 190     -26.743-116.510 147.553  0.00 97.00      PROA   
ATOM   2960 HD21 LEU P 190     -25.873-115.827 147.647  0.00 97.00      PROA   
ATOM   2961 HD22 LEU P 190     -26.470-117.485 148.000  0.00 97.00      PROA   
ATOM   2962 HD23 LEU P 190     -27.587-116.091 148.139  0.00 97.00      PROA   
ATOM   2963  C   LEU P 190     -24.389-118.612 144.033  0.00 97.00      PROA   
ATOM   2964  O   LEU P 190     -23.459-117.810 143.971  0.00 97.00      PROA   
ATOM   2965  N   SER P 191     -24.503-119.607 143.128  0.00 97.00      PROA   
ATOM   2966  HN  SER P 191     -25.288-120.227 143.145  0.00 97.00      PROA   
ATOM   2967  CA  SER P 191     -23.469-119.903 142.152  0.00 97.00      PROA   
ATOM   2968  HA  SER P 191     -22.517-119.594 142.561  0.00 97.00      PROA   
ATOM   2969  CB  SER P 191     -23.327-121.445 141.946  0.00 97.00      PROA   
ATOM   2970  HB1 SER P 191     -24.339-121.899 141.954  0.00 97.00      PROA   
ATOM   2971  HB2 SER P 191     -22.772-121.862 142.814  0.00 97.00      PROA   
ATOM   2972  OG  SER P 191     -22.667-121.838 140.744  0.00 97.00      PROA   
ATOM   2973  HG1 SER P 191     -23.346-121.814 140.061  0.00 97.00      PROA   
ATOM   2974  C   SER P 191     -23.646-119.118 140.859  0.00 97.00      PROA   
ATOM   2975  O   SER P 191     -24.448-119.464 140.001  0.00 97.00      PROA   
ATOM   2976  N   CYS P 192     -22.852-118.039 140.670  0.00 97.00      PROA   
ATOM   2977  HN  CYS P 192     -22.270-117.717 141.413  0.00 97.00      PROA   
ATOM   2978  CA  CYS P 192     -22.818-117.290 139.420  0.00 97.00      PROA   
ATOM   2979  HA  CYS P 192     -23.784-117.357 138.941  0.00 97.00      PROA   
ATOM   2980  CB  CYS P 192     -22.512-115.786 139.648  0.00 97.00      PROA   
ATOM   2981  HB1 CYS P 192     -22.405-115.276 138.667  0.00 97.00      PROA   
ATOM   2982  HB2 CYS P 192     -21.551-115.681 140.198  0.00 97.00      PROA   
ATOM   2983  SG  CYS P 192     -23.852-115.005 140.606  0.00 97.00      PROA   
ATOM   2984  C   CYS P 192     -21.792-117.910 138.484  0.00 97.00      PROA   
ATOM   2985  O   CYS P 192     -20.588-117.718 138.641  0.00 97.00      PROA   
ATOM   2986  N   GLU P 193     -22.265-118.711 137.496  0.00 97.00      PROA   
ATOM   2987  HN  GLU P 193     -23.249-118.780 137.337  0.00 97.00      PROA   
ATOM   2988  CA  GLU P 193     -21.449-119.721 136.843  0.00 97.00      PROA   
ATOM   2989  HA  GLU P 193     -20.446-119.662 137.240  0.00 97.00      PROA   
ATOM   2990  CB  GLU P 193     -21.987-121.135 137.189  0.00 97.00      PROA   
ATOM   2991  HB1 GLU P 193     -21.908-121.253 138.293  0.00 97.00      PROA   
ATOM   2992  HB2 GLU P 193     -21.324-121.897 136.724  0.00 97.00      PROA   
ATOM   2993  CG  GLU P 193     -23.458-121.384 136.781  0.00 97.00      PROA   
ATOM   2994  HG1 GLU P 193     -23.614-121.098 135.721  0.00 97.00      PROA   
ATOM   2995  HG2 GLU P 193     -24.159-120.803 137.415  0.00 97.00      PROA   
ATOM   2996  CD  GLU P 193     -23.784-122.863 136.903  0.00 97.00      PROA   
ATOM   2997  OE1 GLU P 193     -23.833-123.545 135.845  0.00 97.00      PROA   
ATOM   2998  OE2 GLU P 193     -23.933-123.354 138.050  0.00 97.00      PROA   
ATOM   2999  C   GLU P 193     -21.311-119.595 135.332  0.00 97.00      PROA   
ATOM   3000  O   GLU P 193     -22.263-119.291 134.617  0.00 97.00      PROA   
ATOM   3001  N   THR P 194     -20.082-119.858 134.805  0.00 97.00      PROA   
ATOM   3002  HN  THR P 194     -19.292-119.962 135.404  0.00 97.00      PROA   
ATOM   3003  CA  THR P 194     -19.811-119.939 133.373  0.00 97.00      PROA   
ATOM   3004  HA  THR P 194     -20.641-119.514 132.822  0.00 97.00      PROA   
ATOM   3005  CB  THR P 194     -18.527-119.204 132.953  0.00 97.00      PROA   
ATOM   3006  HB  THR P 194     -18.345-119.345 131.860  0.00 97.00      PROA   
ATOM   3007  OG1 THR P 194     -17.376-119.652 133.669  0.00 97.00      PROA   
ATOM   3008  HG1 THR P 194     -16.672-119.741 133.020  0.00 97.00      PROA   
ATOM   3009  CG2 THR P 194     -18.679-117.696 133.212  0.00 97.00      PROA   
ATOM   3010 HG21 THR P 194     -18.854-117.500 134.290  0.00 97.00      PROA   
ATOM   3011 HG22 THR P 194     -19.528-117.285 132.628  0.00 97.00      PROA   
ATOM   3012 HG23 THR P 194     -17.752-117.164 132.907  0.00 97.00      PROA   
ATOM   3013  C   THR P 194     -19.648-121.373 132.890  0.00 97.00      PROA   
ATOM   3014  O   THR P 194     -20.092-121.708 131.794  0.00 97.00      PROA   
ATOM   3015  N   LYS P 195     -18.935-122.222 133.671  0.00 97.00      PROA   
ATOM   3016  HN  LYS P 195     -18.631-121.885 134.557  0.00 97.00      PROA   
ATOM   3017  CA  LYS P 195     -18.400-123.528 133.287  0.00 97.00      PROA   
ATOM   3018  HA  LYS P 195     -17.872-123.875 134.163  0.00 97.00      PROA   
ATOM   3019  CB  LYS P 195     -19.472-124.622 132.982  0.00 97.00      PROA   
ATOM   3020  HB1 LYS P 195     -19.086-125.320 132.204  0.00 97.00      PROA   
ATOM   3021  HB2 LYS P 195     -20.382-124.150 132.556  0.00 97.00      PROA   
ATOM   3022  CG  LYS P 195     -19.872-125.523 134.170  0.00 97.00      PROA   
ATOM   3023  HG1 LYS P 195     -18.953-125.919 134.657  0.00 97.00      PROA   
ATOM   3024  HG2 LYS P 195     -20.414-126.397 133.738  0.00 97.00      PROA   
ATOM   3025  CD  LYS P 195     -20.800-124.896 135.224  0.00 97.00      PROA   
ATOM   3026  HD1 LYS P 195     -21.663-124.445 134.685  0.00 97.00      PROA   
ATOM   3027  HD2 LYS P 195     -20.275-124.079 135.763  0.00 97.00      PROA   
ATOM   3028  CE  LYS P 195     -21.316-125.954 136.220  0.00 97.00      PROA   
ATOM   3029  HE1 LYS P 195     -20.487-126.360 136.835  0.00 97.00      PROA   
ATOM   3030  HE2 LYS P 195     -21.800-126.784 135.661  0.00 97.00      PROA   
ATOM   3031  NZ  LYS P 195     -22.327-125.395 137.131  0.00 97.00      PROA   
ATOM   3032  HZ1 LYS P 195     -22.983-124.808 136.563  0.00 97.00      PROA   
ATOM   3033  HZ2 LYS P 195     -21.922-124.738 137.825  0.00 97.00      PROA   
ATOM   3034  HZ3 LYS P 195     -22.899-126.109 137.616  0.00 97.00      PROA   
ATOM   3035  C   LYS P 195     -17.316-123.513 132.205  0.00 97.00      PROA   
ATOM   3036  O   LYS P 195     -16.409-124.343 132.227  0.00 97.00      PROA   
ATOM   3037  N   LEU P 196     -17.352-122.547 131.264  0.00 97.00      PROA   
ATOM   3038  HN  LEU P 196     -18.149-121.950 131.225  0.00 97.00      PROA   
ATOM   3039  CA  LEU P 196     -16.401-122.399 130.183  0.00 97.00      PROA   
ATOM   3040  HA  LEU P 196     -15.949-123.360 129.979  0.00 97.00      PROA   
ATOM   3041  CB  LEU P 196     -17.069-121.865 128.881  0.00 97.00      PROA   
ATOM   3042  HB1 LEU P 196     -16.273-121.590 128.157  0.00 97.00      PROA   
ATOM   3043  HB2 LEU P 196     -17.644-120.944 129.121  0.00 97.00      PROA   
ATOM   3044  CG  LEU P 196     -17.996-122.841 128.105  0.00 97.00      PROA   
ATOM   3045  HG  LEU P 196     -18.269-122.311 127.158  0.00 97.00      PROA   
ATOM   3046  CD1 LEU P 196     -17.266-124.133 127.695  0.00 97.00      PROA   
ATOM   3047 HD11 LEU P 196     -17.006-124.731 128.594  0.00 97.00      PROA   
ATOM   3048 HD12 LEU P 196     -16.334-123.895 127.141  0.00 97.00      PROA   
ATOM   3049 HD13 LEU P 196     -17.919-124.750 127.042  0.00 97.00      PROA   
ATOM   3050  CD2 LEU P 196     -19.324-123.157 128.816  0.00 97.00      PROA   
ATOM   3051 HD21 LEU P 196     -19.848-122.221 129.099  0.00 97.00      PROA   
ATOM   3052 HD22 LEU P 196     -19.143-123.757 129.731  0.00 97.00      PROA   
ATOM   3053 HD23 LEU P 196     -19.985-123.746 128.145  0.00 97.00      PROA   
ATOM   3054  C   LEU P 196     -15.278-121.446 130.553  0.00 97.00      PROA   
ATOM   3055  O   LEU P 196     -15.477-120.458 131.260  0.00 97.00      PROA   
ATOM   3056  N   LEU P 197     -14.056-121.728 130.034  0.00 97.00      PROA   
ATOM   3057  HN  LEU P 197     -13.897-122.576 129.536  0.00 97.00      PROA   
ATOM   3058  CA  LEU P 197     -12.946-120.801 130.022  0.00 97.00      PROA   
ATOM   3059  HA  LEU P 197     -13.307-119.815 130.274  0.00 97.00      PROA   
ATOM   3060  CB  LEU P 197     -11.807-121.205 130.993  0.00 97.00      PROA   
ATOM   3061  HB1 LEU P 197     -11.450-122.224 130.727  0.00 97.00      PROA   
ATOM   3062  HB2 LEU P 197     -12.239-121.263 132.018  0.00 97.00      PROA   
ATOM   3063  CG  LEU P 197     -10.587-120.251 131.041  0.00 97.00      PROA   
ATOM   3064  HG  LEU P 197     -10.131-120.204 130.025  0.00 97.00      PROA   
ATOM   3065  CD1 LEU P 197     -10.972-118.818 131.455  0.00 97.00      PROA   
ATOM   3066 HD11 LEU P 197     -11.468-118.834 132.449  0.00 97.00      PROA   
ATOM   3067 HD12 LEU P 197     -11.662-118.364 130.716  0.00 97.00      PROA   
ATOM   3068 HD13 LEU P 197     -10.062-118.185 131.522  0.00 97.00      PROA   
ATOM   3069  CD2 LEU P 197      -9.509-120.801 131.993  0.00 97.00      PROA   
ATOM   3070 HD21 LEU P 197      -9.188-121.813 131.667  0.00 97.00      PROA   
ATOM   3071 HD22 LEU P 197      -9.912-120.871 133.026  0.00 97.00      PROA   
ATOM   3072 HD23 LEU P 197      -8.623-120.133 132.001  0.00 97.00      PROA   
ATOM   3073  C   LEU P 197     -12.432-120.756 128.600  0.00 97.00      PROA   
ATOM   3074  O   LEU P 197     -12.279-121.789 127.952  0.00 97.00      PROA   
ATOM   3075  N   LEU P 198     -12.185-119.534 128.076  0.00 97.00      PROA   
ATOM   3076  HN  LEU P 198     -12.285-118.715 128.633  0.00 97.00      PROA   
ATOM   3077  CA  LEU P 198     -11.734-119.280 126.724  0.00 97.00      PROA   
ATOM   3078  HA  LEU P 198     -11.329-120.186 126.293  0.00 97.00      PROA   
ATOM   3079  CB  LEU P 198     -12.809-118.651 125.784  0.00 97.00      PROA   
ATOM   3080  HB1 LEU P 198     -12.326-118.383 124.818  0.00 97.00      PROA   
ATOM   3081  HB2 LEU P 198     -13.192-117.710 126.239  0.00 97.00      PROA   
ATOM   3082  CG  LEU P 198     -14.041-119.523 125.408  0.00 97.00      PROA   
ATOM   3083  HG  LEU P 198     -14.568-118.963 124.594  0.00 97.00      PROA   
ATOM   3084  CD1 LEU P 198     -13.657-120.896 124.828  0.00 97.00      PROA   
ATOM   3085 HD11 LEU P 198     -13.180-121.526 125.606  0.00 97.00      PROA   
ATOM   3086 HD12 LEU P 198     -12.949-120.779 123.981  0.00 97.00      PROA   
ATOM   3087 HD13 LEU P 198     -14.564-121.423 124.464  0.00 97.00      PROA   
ATOM   3088  CD2 LEU P 198     -15.069-119.667 126.543  0.00 97.00      PROA   
ATOM   3089 HD21 LEU P 198     -15.270-118.683 127.013  0.00 97.00      PROA   
ATOM   3090 HD22 LEU P 198     -14.695-120.365 127.317  0.00 97.00      PROA   
ATOM   3091 HD23 LEU P 198     -16.023-120.074 126.146  0.00 97.00      PROA   
ATOM   3092  C   LEU P 198     -10.604-118.288 126.886  0.00 97.00      PROA   
ATOM   3093  O   LEU P 198     -10.412-117.736 127.969  0.00 97.00      PROA   
ATOM   3094  N   GLN P 199      -9.806-118.049 125.813  0.00 97.00      PROA   
ATOM   3095  HN  GLN P 199      -9.947-118.550 124.962  0.00 97.00      PROA   
ATOM   3096  CA  GLN P 199      -8.689-117.113 125.811  0.00 97.00      PROA   
ATOM   3097  HA  GLN P 199      -7.969-117.488 126.525  0.00 97.00      PROA   
ATOM   3098  CB  GLN P 199      -8.018-117.018 124.413  0.00 97.00      PROA   
ATOM   3099  HB1 GLN P 199      -7.147-116.328 124.487  0.00 97.00      PROA   
ATOM   3100  HB2 GLN P 199      -8.738-116.567 123.691  0.00 97.00      PROA   
ATOM   3101  CG  GLN P 199      -7.519-118.356 123.807  0.00 97.00      PROA   
ATOM   3102  HG1 GLN P 199      -6.805-118.168 122.978  0.00 97.00      PROA   
ATOM   3103  HG2 GLN P 199      -8.391-118.899 123.379  0.00 97.00      PROA   
ATOM   3104  CD  GLN P 199      -6.886-119.308 124.829  0.00 97.00      PROA   
ATOM   3105  OE1 GLN P 199      -7.458-120.355 125.152  0.00 97.00      PROA   
ATOM   3106  NE2 GLN P 199      -5.674-118.960 125.338  0.00 97.00      PROA   
ATOM   3107 HE21 GLN P 199      -5.245-119.593 125.980  0.00 97.00      PROA   
ATOM   3108 HE22 GLN P 199      -5.226-118.114 125.050  0.00 97.00      PROA   
ATOM   3109  C   GLN P 199      -9.088-115.710 126.263  0.00 97.00      PROA   
ATOM   3110  O   GLN P 199     -10.127-115.178 125.875  0.00 97.00      PROA   
ATOM   3111  N   ARG P 200      -8.268-115.099 127.147  0.00 97.00      PROA   
ATOM   3112  HN  ARG P 200      -7.401-115.500 127.429  0.00 97.00      PROA   
ATOM   3113  CA  ARG P 200      -8.688-113.956 127.919  0.00 97.00      PROA   
ATOM   3114  HA  ARG P 200      -9.472-113.419 127.405  0.00 97.00      PROA   
ATOM   3115  CB  ARG P 200      -9.169-114.472 129.300  0.00 97.00      PROA   
ATOM   3116  HB1 ARG P 200      -8.313-114.982 129.799  0.00 97.00      PROA   
ATOM   3117  HB2 ARG P 200      -9.944-115.255 129.139  0.00 97.00      PROA   
ATOM   3118  CG  ARG P 200      -9.725-113.404 130.251  0.00 97.00      PROA   
ATOM   3119  HG1 ARG P 200      -9.352-112.400 129.964  0.00 97.00      PROA   
ATOM   3120  HG2 ARG P 200      -9.296-113.620 131.252  0.00 97.00      PROA   
ATOM   3121  CD  ARG P 200     -11.255-113.334 130.356  0.00 97.00      PROA   
ATOM   3122  HD1 ARG P 200     -11.738-113.550 129.382  0.00 97.00      PROA   
ATOM   3123  HD2 ARG P 200     -11.574-112.316 130.682  0.00 97.00      PROA   
ATOM   3124  NE  ARG P 200     -11.707-114.363 131.352  0.00 97.00      PROA   
ATOM   3125  HE  ARG P 200     -11.858-115.304 131.065  0.00 97.00      PROA   
ATOM   3126  CZ  ARG P 200     -11.866-114.087 132.662  0.00 97.00      PROA   
ATOM   3127  NH1 ARG P 200     -11.623-112.874 133.171  0.00 97.00      PROA   
ATOM   3128 HH11 ARG P 200     -10.899-112.342 132.735  0.00 97.00      PROA   
ATOM   3129 HH12 ARG P 200     -11.710-112.749 134.160  0.00 97.00      PROA   
ATOM   3130  NH2 ARG P 200     -12.195-115.051 133.536  0.00 97.00      PROA   
ATOM   3131 HH21 ARG P 200     -12.190-115.999 133.240  0.00 97.00      PROA   
ATOM   3132 HH22 ARG P 200     -12.068-114.816 134.497  0.00 97.00      PROA   
ATOM   3133  C   ARG P 200      -7.463-113.081 128.113  0.00 97.00      PROA   
ATOM   3134  O   ARG P 200      -6.393-113.643 128.339  0.00 97.00      PROA   
ATOM   3135  N   PRO P 201      -7.509-111.745 128.048  0.00 97.00      PROA   
ATOM   3136  CD  PRO P 201      -8.578-110.973 127.400  0.00 97.00      PROA   
ATOM   3137  HD1 PRO P 201      -9.567-111.198 127.857  0.00 97.00      PROA   
ATOM   3138  HD2 PRO P 201      -8.596-111.214 126.314  0.00 97.00      PROA   
ATOM   3139  CA  PRO P 201      -6.411-110.905 128.512  0.00 97.00      PROA   
ATOM   3140  HA  PRO P 201      -5.461-111.303 128.181  0.00 97.00      PROA   
ATOM   3141  CB  PRO P 201      -6.689-109.536 127.859  0.00 97.00      PROA   
ATOM   3142  HB1 PRO P 201      -6.172-109.506 126.873  0.00 97.00      PROA   
ATOM   3143  HB2 PRO P 201      -6.341-108.675 128.462  0.00 97.00      PROA   
ATOM   3144  CG  PRO P 201      -8.207-109.501 127.609  0.00 97.00      PROA   
ATOM   3145  HG1 PRO P 201      -8.725-109.119 128.512  0.00 97.00      PROA   
ATOM   3146  HG2 PRO P 201      -8.484-108.863 126.747  0.00 97.00      PROA   
ATOM   3147  C   PRO P 201      -6.363-110.842 130.033  0.00 97.00      PROA   
ATOM   3148  O   PRO P 201      -5.419-111.371 130.616  0.00 97.00      PROA   
ATOM   3149  N   GLY P 202      -7.368-110.232 130.700  0.00 97.00      PROA   
ATOM   3150  HN  GLY P 202      -8.057-109.711 130.201  0.00 97.00      PROA   
ATOM   3151  CA  GLY P 202      -7.487-110.221 132.143  0.00 97.00      PROA   
ATOM   3152  HA1 GLY P 202      -8.171-109.426 132.354  0.00 97.00      PROA   
ATOM   3153  HA2 GLY P 202      -6.520-110.086 132.606  0.00 97.00      PROA   
ATOM   3154  C   GLY P 202      -8.128-111.466 132.670  0.00 97.00      PROA   
ATOM   3155  O   GLY P 202      -9.337-111.594 132.580  0.00 97.00      PROA   
ATOM   3156  N   LEU P 203      -7.334-112.392 133.246  0.00 97.00      PROA   
ATOM   3157  HN  LEU P 203      -6.355-112.211 133.289  0.00 97.00      PROA   
ATOM   3158  CA  LEU P 203      -7.745-113.700 133.740  0.00 97.00      PROA   
ATOM   3159  HA  LEU P 203      -8.242-114.190 132.921  0.00 97.00      PROA   
ATOM   3160  CB  LEU P 203      -6.517-114.589 134.098  0.00 97.00      PROA   
ATOM   3161  HB1 LEU P 203      -6.777-115.330 134.885  0.00 97.00      PROA   
ATOM   3162  HB2 LEU P 203      -5.721-113.932 134.513  0.00 97.00      PROA   
ATOM   3163  CG  LEU P 203      -5.924-115.410 132.915  0.00 97.00      PROA   
ATOM   3164  HG  LEU P 203      -5.001-115.904 133.306  0.00 97.00      PROA   
ATOM   3165  CD1 LEU P 203      -6.869-116.544 132.463  0.00 97.00      PROA   
ATOM   3166 HD11 LEU P 203      -7.807-116.127 132.042  0.00 97.00      PROA   
ATOM   3167 HD12 LEU P 203      -7.124-117.201 133.320  0.00 97.00      PROA   
ATOM   3168 HD13 LEU P 203      -6.378-117.160 131.681  0.00 97.00      PROA   
ATOM   3169  CD2 LEU P 203      -5.492-114.550 131.713  0.00 97.00      PROA   
ATOM   3170 HD21 LEU P 203      -4.787-113.757 132.036  0.00 97.00      PROA   
ATOM   3171 HD22 LEU P 203      -6.372-114.067 131.238  0.00 97.00      PROA   
ATOM   3172 HD23 LEU P 203      -4.990-115.178 130.947  0.00 97.00      PROA   
ATOM   3173  C   LEU P 203      -8.774-113.731 134.868  0.00 97.00      PROA   
ATOM   3174  O   LEU P 203      -9.582-114.655 134.921  0.00 97.00      PROA   
ATOM   3175  N   GLN P 204      -8.773-112.759 135.810  0.00 97.00      PROA   
ATOM   3176  HN  GLN P 204      -8.219-111.933 135.694  0.00 97.00      PROA   
ATOM   3177  CA  GLN P 204      -9.531-112.815 137.055  0.00 97.00      PROA   
ATOM   3178  HA  GLN P 204      -9.308-113.764 137.520  0.00 97.00      PROA   
ATOM   3179  CB  GLN P 204      -9.082-111.650 137.978  0.00 97.00      PROA   
ATOM   3180  HB1 GLN P 204      -9.427-110.689 137.538  0.00 97.00      PROA   
ATOM   3181  HB2 GLN P 204      -7.968-111.622 137.944  0.00 97.00      PROA   
ATOM   3182  CG  GLN P 204      -9.507-111.688 139.465  0.00 97.00      PROA   
ATOM   3183  HG1 GLN P 204     -10.572-111.389 139.555  0.00 97.00      PROA   
ATOM   3184  HG2 GLN P 204      -8.909-110.943 140.030  0.00 97.00      PROA   
ATOM   3185  CD  GLN P 204      -9.353-113.075 140.101  0.00 97.00      PROA   
ATOM   3186  OE1 GLN P 204     -10.201-113.963 139.970  0.00 97.00      PROA   
ATOM   3187  NE2 GLN P 204      -8.228-113.275 140.838  0.00 97.00      PROA   
ATOM   3188 HE21 GLN P 204      -8.116-114.165 141.277  0.00 97.00      PROA   
ATOM   3189 HE22 GLN P 204      -7.549-112.547 140.913  0.00 97.00      PROA   
ATOM   3190  C   GLN P 204     -11.038-112.721 136.850  0.00 97.00      PROA   
ATOM   3191  O   GLN P 204     -11.515-112.320 135.800  0.00 97.00      PROA   
ATOM   3192  N   LEU P 205     -11.852-113.082 137.866  0.00 97.00      PROA   
ATOM   3193  HN  LEU P 205     -11.478-113.496 138.694  0.00 97.00      PROA   
ATOM   3194  CA  LEU P 205     -13.229-112.641 137.923  0.00 97.00      PROA   
ATOM   3195  HA  LEU P 205     -13.395-111.870 137.184  0.00 97.00      PROA   
ATOM   3196  CB  LEU P 205     -14.270-113.763 137.688  0.00 97.00      PROA   
ATOM   3197  HB1 LEU P 205     -15.293-113.372 137.883  0.00 97.00      PROA   
ATOM   3198  HB2 LEU P 205     -14.066-114.591 138.401  0.00 97.00      PROA   
ATOM   3199  CG  LEU P 205     -14.278-114.340 136.253  0.00 97.00      PROA   
ATOM   3200  HG  LEU P 205     -13.231-114.614 135.995  0.00 97.00      PROA   
ATOM   3201  CD1 LEU P 205     -15.121-115.625 136.177  0.00 97.00      PROA   
ATOM   3202 HD11 LEU P 205     -16.176-115.406 136.448  0.00 97.00      PROA   
ATOM   3203 HD12 LEU P 205     -14.726-116.389 136.878  0.00 97.00      PROA   
ATOM   3204 HD13 LEU P 205     -15.101-116.041 135.147  0.00 97.00      PROA   
ATOM   3205  CD2 LEU P 205     -14.790-113.312 135.225  0.00 97.00      PROA   
ATOM   3206 HD21 LEU P 205     -14.138-112.415 135.198  0.00 97.00      PROA   
ATOM   3207 HD22 LEU P 205     -15.819-112.990 135.494  0.00 97.00      PROA   
ATOM   3208 HD23 LEU P 205     -14.816-113.759 134.209  0.00 97.00      PROA   
ATOM   3209  C   LEU P 205     -13.476-111.990 139.262  0.00 97.00      PROA   
ATOM   3210  O   LEU P 205     -13.497-112.637 140.307  0.00 97.00      PROA   
ATOM   3211  N   TYR P 206     -13.713-110.660 139.238  0.00 97.00      PROA   
ATOM   3212  HN  TYR P 206     -13.626-110.147 138.389  0.00 97.00      PROA   
ATOM   3213  CA  TYR P 206     -14.239-109.915 140.364  0.00 97.00      PROA   
ATOM   3214  HA  TYR P 206     -13.991-110.425 141.286  0.00 97.00      PROA   
ATOM   3215  CB  TYR P 206     -13.763-108.437 140.434  0.00 97.00      PROA   
ATOM   3216  HB1 TYR P 206     -14.077-107.958 141.386  0.00 97.00      PROA   
ATOM   3217  HB2 TYR P 206     -14.183-107.852 139.587  0.00 97.00      PROA   
ATOM   3218  CG  TYR P 206     -12.265-108.371 140.334  0.00 97.00      PROA   
ATOM   3219  CD1 TYR P 206     -11.442-108.455 141.475  0.00 97.00      PROA   
ATOM   3220  HD1 TYR P 206     -11.890-108.561 142.453  0.00 97.00      PROA   
ATOM   3221  CE1 TYR P 206     -10.044-108.413 141.345  0.00 97.00      PROA   
ATOM   3222  HE1 TYR P 206      -9.414-108.492 142.220  0.00 97.00      PROA   
ATOM   3223  CZ  TYR P 206      -9.466-108.297 140.072  0.00 97.00      PROA   
ATOM   3224  OH  TYR P 206      -8.066-108.349 139.906  0.00 97.00      PROA   
ATOM   3225  HH  TYR P 206      -7.888-108.474 138.964  0.00 97.00      PROA   
ATOM   3226  CD2 TYR P 206     -11.668-108.193 139.075  0.00 97.00      PROA   
ATOM   3227  HD2 TYR P 206     -12.278-108.093 138.189  0.00 97.00      PROA   
ATOM   3228  CE2 TYR P 206     -10.282-108.175 138.943  0.00 97.00      PROA   
ATOM   3229  HE2 TYR P 206      -9.857-108.078 137.958  0.00 97.00      PROA   
ATOM   3230  C   TYR P 206     -15.735-109.932 140.179  0.00 97.00      PROA   
ATOM   3231  O   TYR P 206     -16.226-110.031 139.056  0.00 97.00      PROA   
ATOM   3232  N   PHE P 207     -16.503-109.863 141.285  0.00 97.00      PROA   
ATOM   3233  HN  PHE P 207     -16.104-109.753 142.195  0.00 97.00      PROA   
ATOM   3234  CA  PHE P 207     -17.941-110.001 141.215  0.00 97.00      PROA   
ATOM   3235  HA  PHE P 207     -18.291-109.829 140.208  0.00 97.00      PROA   
ATOM   3236  CB  PHE P 207     -18.454-111.373 141.727  0.00 97.00      PROA   
ATOM   3237  HB1 PHE P 207     -19.562-111.394 141.795  0.00 97.00      PROA   
ATOM   3238  HB2 PHE P 207     -18.046-111.551 142.744  0.00 97.00      PROA   
ATOM   3239  CG  PHE P 207     -18.024-112.524 140.847  0.00 97.00      PROA   
ATOM   3240  CD1 PHE P 207     -16.749-113.104 140.987  0.00 97.00      PROA   
ATOM   3241  HD1 PHE P 207     -16.036-112.671 141.673  0.00 97.00      PROA   
ATOM   3242  CE1 PHE P 207     -16.399-114.247 140.260  0.00 97.00      PROA   
ATOM   3243  HE1 PHE P 207     -15.411-114.671 140.371  0.00 97.00      PROA   
ATOM   3244  CZ  PHE P 207     -17.322-114.832 139.386  0.00 97.00      PROA   
ATOM   3245  HZ  PHE P 207     -17.051-115.712 138.821  0.00 97.00      PROA   
ATOM   3246  CD2 PHE P 207     -18.941-113.121 139.962  0.00 97.00      PROA   
ATOM   3247  HD2 PHE P 207     -19.929-112.699 139.854  0.00 97.00      PROA   
ATOM   3248  CE2 PHE P 207     -18.594-114.267 139.236  0.00 97.00      PROA   
ATOM   3249  HE2 PHE P 207     -19.309-114.720 138.564  0.00 97.00      PROA   
ATOM   3250  C   PHE P 207     -18.564-108.940 142.068  0.00 97.00      PROA   
ATOM   3251  O   PHE P 207     -17.918-108.355 142.924  0.00 97.00      PROA   
ATOM   3252  N   SER P 208     -19.863-108.672 141.841  0.00 97.00      PROA   
ATOM   3253  HN  SER P 208     -20.345-109.085 141.075  0.00 97.00      PROA   
ATOM   3254  CA  SER P 208     -20.646-107.805 142.685  0.00 97.00      PROA   
ATOM   3255  HA  SER P 208     -20.259-107.852 143.694  0.00 97.00      PROA   
ATOM   3256  CB  SER P 208     -20.668-106.323 142.226  0.00 97.00      PROA   
ATOM   3257  HB1 SER P 208     -19.649-105.901 142.361  0.00 97.00      PROA   
ATOM   3258  HB2 SER P 208     -21.374-105.724 142.841  0.00 97.00      PROA   
ATOM   3259  OG  SER P 208     -21.010-106.218 140.848  0.00 97.00      PROA   
ATOM   3260  HG1 SER P 208     -21.357-105.333 140.696  0.00 97.00      PROA   
ATOM   3261  C   SER P 208     -22.035-108.381 142.729  0.00 97.00      PROA   
ATOM   3262  O   SER P 208     -22.445-109.119 141.837  0.00 97.00      PROA   
ATOM   3263  N   PHE P 209     -22.769-108.073 143.819  0.00 97.00      PROA   
ATOM   3264  HN  PHE P 209     -22.407-107.458 144.513  0.00 97.00      PROA   
ATOM   3265  CA  PHE P 209     -24.086-108.592 144.091  0.00 97.00      PROA   
ATOM   3266  HA  PHE P 209     -24.496-109.014 143.182  0.00 97.00      PROA   
ATOM   3267  CB  PHE P 209     -24.069-109.639 145.242  0.00 97.00      PROA   
ATOM   3268  HB1 PHE P 209     -24.807-109.423 146.042  0.00 97.00      PROA   
ATOM   3269  HB2 PHE P 209     -23.061-109.668 145.712  0.00 97.00      PROA   
ATOM   3270  CG  PHE P 209     -24.390-111.007 144.705  0.00 97.00      PROA   
ATOM   3271  CD1 PHE P 209     -25.727-111.341 144.429  0.00 97.00      PROA   
ATOM   3272  HD1 PHE P 209     -26.503-110.603 144.571  0.00 97.00      PROA   
ATOM   3273  CE1 PHE P 209     -26.064-112.623 143.981  0.00 97.00      PROA   
ATOM   3274  HE1 PHE P 209     -27.097-112.867 143.783  0.00 97.00      PROA   
ATOM   3275  CZ  PHE P 209     -25.064-113.588 143.808  0.00 97.00      PROA   
ATOM   3276  HZ  PHE P 209     -25.317-114.581 143.466  0.00 97.00      PROA   
ATOM   3277  CD2 PHE P 209     -23.392-111.983 144.525  0.00 97.00      PROA   
ATOM   3278  HD2 PHE P 209     -22.360-111.747 144.740  0.00 97.00      PROA   
ATOM   3279  CE2 PHE P 209     -23.728-113.268 144.079  0.00 97.00      PROA   
ATOM   3280  HE2 PHE P 209     -22.960-114.015 143.947  0.00 97.00      PROA   
ATOM   3281  C   PHE P 209     -24.958-107.413 144.446  0.00 97.00      PROA   
ATOM   3282  O   PHE P 209     -24.519-106.470 145.099  0.00 97.00      PROA   
ATOM   3283  N   TYR P 210     -26.222-107.434 143.971  0.00 97.00      PROA   
ATOM   3284  HN  TYR P 210     -26.552-108.200 143.424  0.00 97.00      PROA   
ATOM   3285  CA  TYR P 210     -27.138-106.322 144.089  0.00 97.00      PROA   
ATOM   3286  HA  TYR P 210     -26.818-105.645 144.870  0.00 97.00      PROA   
ATOM   3287  CB  TYR P 210     -27.337-105.567 142.740  0.00 97.00      PROA   
ATOM   3288  HB1 TYR P 210     -27.962-104.659 142.881  0.00 97.00      PROA   
ATOM   3289  HB2 TYR P 210     -27.861-106.237 142.026  0.00 97.00      PROA   
ATOM   3290  CG  TYR P 210     -26.036-105.172 142.069  0.00 97.00      PROA   
ATOM   3291  CD1 TYR P 210     -25.332-106.101 141.278  0.00 97.00      PROA   
ATOM   3292  HD1 TYR P 210     -25.696-107.113 141.198  0.00 97.00      PROA   
ATOM   3293  CE1 TYR P 210     -24.190-105.723 140.562  0.00 97.00      PROA   
ATOM   3294  HE1 TYR P 210     -23.672-106.451 139.956  0.00 97.00      PROA   
ATOM   3295  CZ  TYR P 210     -23.744-104.398 140.611  0.00 97.00      PROA   
ATOM   3296  OH  TYR P 210     -22.627-103.980 139.855  0.00 97.00      PROA   
ATOM   3297  HH  TYR P 210     -22.666-104.412 138.992  0.00 97.00      PROA   
ATOM   3298  CD2 TYR P 210     -25.577-103.843 142.104  0.00 97.00      PROA   
ATOM   3299  HD2 TYR P 210     -26.134-103.104 142.658  0.00 97.00      PROA   
ATOM   3300  CE2 TYR P 210     -24.433-103.460 141.388  0.00 97.00      PROA   
ATOM   3301  HE2 TYR P 210     -24.099-102.434 141.405  0.00 97.00      PROA   
ATOM   3302  C   TYR P 210     -28.471-106.918 144.481  0.00 97.00      PROA   
ATOM   3303  O   TYR P 210     -28.701-108.114 144.308  0.00 97.00      PROA   
ATOM   3304  N   MET P 211     -29.390-106.080 145.017  0.00 97.00      PROA   
ATOM   3305  HN  MET P 211     -29.170-105.124 145.200  0.00 97.00      PROA   
ATOM   3306  CA  MET P 211     -30.768-106.465 145.242  0.00 97.00      PROA   
ATOM   3307  HA  MET P 211     -30.953-107.451 144.848  0.00 97.00      PROA   
ATOM   3308  CB  MET P 211     -31.141-106.441 146.748  0.00 97.00      PROA   
ATOM   3309  HB1 MET P 211     -32.243-106.542 146.858  0.00 97.00      PROA   
ATOM   3310  HB2 MET P 211     -30.835-105.462 147.179  0.00 97.00      PROA   
ATOM   3311  CG  MET P 211     -30.482-107.574 147.558  0.00 97.00      PROA   
ATOM   3312  HG1 MET P 211     -29.408-107.642 147.283  0.00 97.00      PROA   
ATOM   3313  HG2 MET P 211     -30.958-108.526 147.239  0.00 97.00      PROA   
ATOM   3314  SD  MET P 211     -30.610-107.397 149.368  0.00 97.00      PROA   
ATOM   3315  CE  MET P 211     -32.414-107.532 149.514  0.00 97.00      PROA   
ATOM   3316  HE1 MET P 211     -32.780-108.463 149.032  0.00 97.00      PROA   
ATOM   3317  HE2 MET P 211     -32.926-106.669 149.037  0.00 97.00      PROA   
ATOM   3318  HE3 MET P 211     -32.718-107.559 150.581  0.00 97.00      PROA   
ATOM   3319  C   MET P 211     -31.647-105.485 144.504  0.00 97.00      PROA   
ATOM   3320  O   MET P 211     -31.860-104.375 144.987  0.00 97.00      PROA   
ATOM   3321  N   GLY P 212     -32.206-105.877 143.324  0.00 97.00      PROA   
ATOM   3322  HN  GLY P 212     -32.114-106.822 143.010  0.00 97.00      PROA   
ATOM   3323  CA  GLY P 212     -32.962-105.011 142.423  0.00 97.00      PROA   
ATOM   3324  HA1 GLY P 212     -33.974-104.954 142.795  0.00 97.00      PROA   
ATOM   3325  HA2 GLY P 212     -32.913-105.470 141.450  0.00 97.00      PROA   
ATOM   3326  C   GLY P 212     -32.407-103.613 142.256  0.00 97.00      PROA   
ATOM   3327  O   GLY P 212     -31.273-103.413 141.826  0.00 97.00      PROA   
ATOM   3328  N   SER P 213     -33.227-102.602 142.614  0.00 97.00      PROA   
ATOM   3329  HN  SER P 213     -34.154-102.820 142.908  0.00 97.00      PROA   
ATOM   3330  CA  SER P 213     -32.870-101.192 142.558  0.00 97.00      PROA   
ATOM   3331  HA  SER P 213     -32.292-101.036 141.657  0.00 97.00      PROA   
ATOM   3332  CB  SER P 213     -34.150-100.310 142.454  0.00 97.00      PROA   
ATOM   3333  HB1 SER P 213     -34.764-100.418 143.374  0.00 97.00      PROA   
ATOM   3334  HB2 SER P 213     -34.756-100.667 141.594  0.00 97.00      PROA   
ATOM   3335  OG  SER P 213     -33.862 -98.930 142.232  0.00 97.00      PROA   
ATOM   3336  HG1 SER P 213     -33.259 -98.676 142.940  0.00 97.00      PROA   
ATOM   3337  C   SER P 213     -32.007-100.721 143.740  0.00 97.00      PROA   
ATOM   3338  O   SER P 213     -32.075 -99.560 144.144  0.00 97.00      PROA   
ATOM   3339  N   LYS P 214     -31.140-101.578 144.329  0.00 97.00      PROA   
ATOM   3340  HN  LYS P 214     -31.120-102.545 144.087  0.00 97.00      PROA   
ATOM   3341  CA  LYS P 214     -30.131-101.083 145.249  0.00 97.00      PROA   
ATOM   3342  HA  LYS P 214     -29.837-100.103 144.895  0.00 97.00      PROA   
ATOM   3343  CB  LYS P 214     -30.623-100.867 146.705  0.00 97.00      PROA   
ATOM   3344  HB1 LYS P 214     -31.332-100.008 146.680  0.00 97.00      PROA   
ATOM   3345  HB2 LYS P 214     -29.770-100.567 147.352  0.00 97.00      PROA   
ATOM   3346  CG  LYS P 214     -31.348-102.070 147.332  0.00 97.00      PROA   
ATOM   3347  HG1 LYS P 214     -30.720-102.978 147.194  0.00 97.00      PROA   
ATOM   3348  HG2 LYS P 214     -32.307-102.246 146.799  0.00 97.00      PROA   
ATOM   3349  CD  LYS P 214     -31.607-101.900 148.840  0.00 97.00      PROA   
ATOM   3350  HD1 LYS P 214     -30.616-101.840 149.346  0.00 97.00      PROA   
ATOM   3351  HD2 LYS P 214     -32.120-102.816 149.210  0.00 97.00      PROA   
ATOM   3352  CE  LYS P 214     -32.439-100.658 149.201  0.00 97.00      PROA   
ATOM   3353  HE1 LYS P 214     -33.456-100.727 148.759  0.00 97.00      PROA   
ATOM   3354  HE2 LYS P 214     -31.952 -99.727 148.841  0.00 97.00      PROA   
ATOM   3355  NZ  LYS P 214     -32.583-100.539 150.672  0.00 97.00      PROA   
ATOM   3356  HZ1 LYS P 214     -31.639-100.436 151.097  0.00 97.00      PROA   
ATOM   3357  HZ2 LYS P 214     -33.035-101.397 151.046  0.00 97.00      PROA   
ATOM   3358  HZ3 LYS P 214     -33.160 -99.707 150.908  0.00 97.00      PROA   
ATOM   3359  C   LYS P 214     -28.840-101.876 145.252  0.00 97.00      PROA   
ATOM   3360  O   LYS P 214     -28.813-103.105 145.256  0.00 97.00      PROA   
ATOM   3361  N   THR P 215     -27.707-101.137 145.278  0.00 97.00      PROA   
ATOM   3362  HN  THR P 215     -27.750-100.143 145.201  0.00 97.00      PROA   
ATOM   3363  CA  THR P 215     -26.368-101.632 145.528  0.00 97.00      PROA   
ATOM   3364  HA  THR P 215     -26.169-102.424 144.819  0.00 97.00      PROA   
ATOM   3365  CB  THR P 215     -25.323-100.531 145.364  0.00 97.00      PROA   
ATOM   3366  HB  THR P 215     -24.333-100.825 145.786  0.00 97.00      PROA   
ATOM   3367  OG1 THR P 215     -25.756 -99.326 145.991  0.00 97.00      PROA   
ATOM   3368  HG1 THR P 215     -25.813 -99.520 146.929  0.00 97.00      PROA   
ATOM   3369  CG2 THR P 215     -25.121-100.222 143.871  0.00 97.00      PROA   
ATOM   3370 HG21 THR P 215     -26.086 -99.960 143.388  0.00 97.00      PROA   
ATOM   3371 HG22 THR P 215     -24.678-101.093 143.348  0.00 97.00      PROA   
ATOM   3372 HG23 THR P 215     -24.432 -99.357 143.760  0.00 97.00      PROA   
ATOM   3373  C   THR P 215     -26.193-102.211 146.919  0.00 97.00      PROA   
ATOM   3374  O   THR P 215     -26.640-101.633 147.908  0.00 97.00      PROA   
ATOM   3375  N   LEU P 216     -25.459-103.341 147.022  0.00 97.00      PROA   
ATOM   3376  HN  LEU P 216     -25.197-103.860 146.211  0.00 97.00      PROA   
ATOM   3377  CA  LEU P 216     -24.877-103.800 148.268  0.00 97.00      PROA   
ATOM   3378  HA  LEU P 216     -25.459-103.415 149.093  0.00 97.00      PROA   
ATOM   3379  CB  LEU P 216     -24.847-105.344 148.361  0.00 97.00      PROA   
ATOM   3380  HB1 LEU P 216     -24.346-105.670 149.297  0.00 97.00      PROA   
ATOM   3381  HB2 LEU P 216     -24.264-105.747 147.505  0.00 97.00      PROA   
ATOM   3382  CG  LEU P 216     -26.254-105.992 148.342  0.00 97.00      PROA   
ATOM   3383  HG  LEU P 216     -26.755-105.726 147.381  0.00 97.00      PROA   
ATOM   3384  CD1 LEU P 216     -26.154-107.527 148.393  0.00 97.00      PROA   
ATOM   3385 HD11 LEU P 216     -25.677-107.848 149.344  0.00 97.00      PROA   
ATOM   3386 HD12 LEU P 216     -25.548-107.902 147.544  0.00 97.00      PROA   
ATOM   3387 HD13 LEU P 216     -27.166-107.979 148.338  0.00 97.00      PROA   
ATOM   3388  CD2 LEU P 216     -27.141-105.485 149.493  0.00 97.00      PROA   
ATOM   3389 HD21 LEU P 216     -27.328-104.396 149.406  0.00 97.00      PROA   
ATOM   3390 HD22 LEU P 216     -26.657-105.695 150.471  0.00 97.00      PROA   
ATOM   3391 HD23 LEU P 216     -28.119-106.004 149.472  0.00 97.00      PROA   
ATOM   3392  C   LEU P 216     -23.493-103.192 148.405  0.00 97.00      PROA   
ATOM   3393  O   LEU P 216     -23.058-102.441 147.536  0.00 97.00      PROA   
ATOM   3394  N   ARG P 217     -22.777-103.459 149.528  0.00 97.00      PROA   
ATOM   3395  HN  ARG P 217     -23.155-104.046 150.240  0.00 97.00      PROA   
ATOM   3396  CA  ARG P 217     -21.448-102.915 149.779  0.00 97.00      PROA   
ATOM   3397  HA  ARG P 217     -21.481-101.860 149.536  0.00 97.00      PROA   
ATOM   3398  CB  ARG P 217     -20.998-103.035 151.259  0.00 97.00      PROA   
ATOM   3399  HB1 ARG P 217     -19.939-102.696 151.342  0.00 97.00      PROA   
ATOM   3400  HB2 ARG P 217     -21.038-104.105 151.562  0.00 97.00      PROA   
ATOM   3401  CG  ARG P 217     -21.801-102.189 152.264  0.00 97.00      PROA   
ATOM   3402  HG1 ARG P 217     -22.874-102.479 152.228  0.00 97.00      PROA   
ATOM   3403  HG2 ARG P 217     -21.729-101.118 151.969  0.00 97.00      PROA   
ATOM   3404  CD  ARG P 217     -21.281-102.375 153.700  0.00 97.00      PROA   
ATOM   3405  HD1 ARG P 217     -20.190-102.168 153.773  0.00 97.00      PROA   
ATOM   3406  HD2 ARG P 217     -21.458-103.422 154.031  0.00 97.00      PROA   
ATOM   3407  NE  ARG P 217     -22.046-101.479 154.625  0.00 97.00      PROA   
ATOM   3408  HE  ARG P 217     -22.831-101.847 155.114  0.00 97.00      PROA   
ATOM   3409  CZ  ARG P 217     -21.712-100.198 154.892  0.00 97.00      PROA   
ATOM   3410  NH1 ARG P 217     -20.693 -99.573 154.284  0.00 97.00      PROA   
ATOM   3411 HH11 ARG P 217     -20.198-100.056 153.569  0.00 97.00      PROA   
ATOM   3412 HH12 ARG P 217     -20.496 -98.625 154.520  0.00 97.00      PROA   
ATOM   3413  NH2 ARG P 217     -22.428 -99.520 155.809  0.00 97.00      PROA   
ATOM   3414 HH21 ARG P 217     -23.184 -99.976 156.268  0.00 97.00      PROA   
ATOM   3415 HH22 ARG P 217     -22.167 -98.585 156.031  0.00 97.00      PROA   
ATOM   3416  C   ARG P 217     -20.358-103.520 148.903  0.00 97.00      PROA   
ATOM   3417  O   ARG P 217     -19.541-104.322 149.353  0.00 97.00      PROA   
ATOM   3418  N   GLY P 218     -20.327-103.106 147.616  0.00 97.00      PROA   
ATOM   3419  HN  GLY P 218     -21.095-102.555 147.294  0.00 97.00      PROA   
ATOM   3420  CA  GLY P 218     -19.270-103.346 146.652  0.00 97.00      PROA   
ATOM   3421  HA1 GLY P 218     -19.549-102.821 145.751  0.00 97.00      PROA   
ATOM   3422  HA2 GLY P 218     -19.184-104.414 146.514  0.00 97.00      PROA   
ATOM   3423  C   GLY P 218     -17.924-102.813 147.054  0.00 97.00      PROA   
ATOM   3424  O   GLY P 218     -17.806-101.969 147.941  0.00 97.00      PROA   
ATOM   3425  N   ARG P 219     -16.882-103.289 146.340  0.00 97.00      PROA   
ATOM   3426  HN  ARG P 219     -17.035-103.961 145.619  0.00 97.00      PROA   
ATOM   3427  CA  ARG P 219     -15.504-102.901 146.516  0.00 97.00      PROA   
ATOM   3428  HA  ARG P 219     -15.411-101.889 146.151  0.00 97.00      PROA   
ATOM   3429  CB  ARG P 219     -14.966-102.973 147.991  0.00 97.00      PROA   
ATOM   3430  HB1 ARG P 219     -15.477-102.169 148.565  0.00 97.00      PROA   
ATOM   3431  HB2 ARG P 219     -13.890-102.713 148.023  0.00 97.00      PROA   
ATOM   3432  CG  ARG P 219     -15.240-104.291 148.755  0.00 97.00      PROA   
ATOM   3433  HG1 ARG P 219     -14.816-105.155 148.199  0.00 97.00      PROA   
ATOM   3434  HG2 ARG P 219     -16.339-104.439 148.810  0.00 97.00      PROA   
ATOM   3435  CD  ARG P 219     -14.713-104.328 150.199  0.00 97.00      PROA   
ATOM   3436  HD1 ARG P 219     -15.136-105.215 150.726  0.00 97.00      PROA   
ATOM   3437  HD2 ARG P 219     -14.979-103.399 150.747  0.00 97.00      PROA   
ATOM   3438  NE  ARG P 219     -13.225-104.461 150.115  0.00 97.00      PROA   
ATOM   3439  HE  ARG P 219     -12.779-104.367 149.223  0.00 97.00      PROA   
ATOM   3440  CZ  ARG P 219     -12.458-105.057 151.045  0.00 97.00      PROA   
ATOM   3441  NH1 ARG P 219     -12.829-105.065 152.323  0.00 97.00      PROA   
ATOM   3442 HH11 ARG P 219     -13.581-104.451 152.528  0.00 97.00      PROA   
ATOM   3443 HH12 ARG P 219     -12.153-105.341 152.999  0.00 97.00      PROA   
ATOM   3444  NH2 ARG P 219     -11.295-105.614 150.674  0.00 97.00      PROA   
ATOM   3445 HH21 ARG P 219     -10.858-106.283 151.265  0.00 97.00      PROA   
ATOM   3446 HH22 ARG P 219     -11.055-105.591 149.699  0.00 97.00      PROA   
ATOM   3447  C   ARG P 219     -14.752-103.788 145.551  0.00 97.00      PROA   
ATOM   3448  O   ARG P 219     -15.199-104.018 144.429  0.00 97.00      PROA   
ATOM   3449  N   ASP P 220     -13.602-104.337 145.976  0.00 97.00      PROA   
ATOM   3450  HN  ASP P 220     -13.187-104.038 146.836  0.00 97.00      PROA   
ATOM   3451  CA  ASP P 220     -12.876-105.445 145.406  0.00 97.00      PROA   
ATOM   3452  HA  ASP P 220     -12.876-105.358 144.327  0.00 97.00      PROA   
ATOM   3453  CB  ASP P 220     -11.399-105.400 145.924  0.00 97.00      PROA   
ATOM   3454  HB1 ASP P 220     -10.902-104.533 145.431  0.00 97.00      PROA   
ATOM   3455  HB2 ASP P 220     -10.832-106.307 145.642  0.00 97.00      PROA   
ATOM   3456  CG  ASP P 220     -11.259-105.139 147.431  0.00 97.00      PROA   
ATOM   3457  OD1 ASP P 220     -10.571-105.945 148.104  0.00 97.00      PROA   
ATOM   3458  OD2 ASP P 220     -11.762-104.093 147.911  0.00 97.00      PROA   
ATOM   3459  C   ASP P 220     -13.579-106.755 145.787  0.00 97.00      PROA   
ATOM   3460  O   ASP P 220     -13.012-107.645 146.420  0.00 97.00      PROA   
ATOM   3461  N   THR P 221     -14.876-106.895 145.423  0.00 97.00      PROA   
ATOM   3462  HN  THR P 221     -15.338-106.170 144.915  0.00 97.00      PROA   
ATOM   3463  CA  THR P 221     -15.726-107.970 145.912  0.00 97.00      PROA   
ATOM   3464  HA  THR P 221     -15.426-108.120 146.939  0.00 97.00      PROA   
ATOM   3465  CB  THR P 221     -17.208-107.598 145.997  0.00 97.00      PROA   
ATOM   3466  HB  THR P 221     -17.875-108.491 145.976  0.00 97.00      PROA   
ATOM   3467  OG1 THR P 221     -17.582-106.698 144.962  0.00 97.00      PROA   
ATOM   3468  HG1 THR P 221     -17.560-107.215 144.151  0.00 97.00      PROA   
ATOM   3469  CG2 THR P 221     -17.443-106.855 147.321  0.00 97.00      PROA   
ATOM   3470 HG21 THR P 221     -16.841-105.925 147.334  0.00 97.00      PROA   
ATOM   3471 HG22 THR P 221     -17.150-107.480 148.188  0.00 97.00      PROA   
ATOM   3472 HG23 THR P 221     -18.513-106.574 147.422  0.00 97.00      PROA   
ATOM   3473  C   THR P 221     -15.536-109.334 145.257  0.00 97.00      PROA   
ATOM   3474  O   THR P 221     -15.380-109.482 144.047  0.00 97.00      PROA   
ATOM   3475  N   SER P 222     -15.568-110.385 146.109  0.00 97.00      PROA   
ATOM   3476  HN  SER P 222     -15.600-110.219 147.091  0.00 97.00      PROA   
ATOM   3477  CA  SER P 222     -15.494-111.787 145.747  0.00 97.00      PROA   
ATOM   3478  HA  SER P 222     -14.769-111.892 144.951  0.00 97.00      PROA   
ATOM   3479  CB  SER P 222     -15.062-112.643 146.964  0.00 97.00      PROA   
ATOM   3480  HB1 SER P 222     -14.828-113.687 146.666  0.00 97.00      PROA   
ATOM   3481  HB2 SER P 222     -15.884-112.666 147.714  0.00 97.00      PROA   
ATOM   3482  OG  SER P 222     -13.925-112.066 147.602  0.00 97.00      PROA   
ATOM   3483  HG1 SER P 222     -13.317-111.788 146.911  0.00 97.00      PROA   
ATOM   3484  C   SER P 222     -16.839-112.297 145.252  0.00 97.00      PROA   
ATOM   3485  O   SER P 222     -17.839-111.584 145.284  0.00 97.00      PROA   
ATOM   3486  N   SER P 223     -16.884-113.563 144.765  0.00 97.00      PROA   
ATOM   3487  HN  SER P 223     -16.056-114.117 144.699  0.00 97.00      PROA   
ATOM   3488  CA  SER P 223     -18.023-114.200 144.122  0.00 97.00      PROA   
ATOM   3489  HA  SER P 223     -18.238-113.654 143.222  0.00 97.00      PROA   
ATOM   3490  CB  SER P 223     -17.670-115.658 143.750  0.00 97.00      PROA   
ATOM   3491  HB1 SER P 223     -18.460-116.105 143.108  0.00 97.00      PROA   
ATOM   3492  HB2 SER P 223     -17.570-116.276 144.668  0.00 97.00      PROA   
ATOM   3493  OG  SER P 223     -16.428-115.706 143.056  0.00 97.00      PROA   
ATOM   3494  HG1 SER P 223     -16.582-115.326 142.186  0.00 97.00      PROA   
ATOM   3495  C   SER P 223     -19.314-114.245 144.913  0.00 97.00      PROA   
ATOM   3496  O   SER P 223     -20.388-114.064 144.342  0.00 97.00      PROA   
ATOM   3497  N   GLU P 224     -19.238-114.495 146.237  0.00 97.00      PROA   
ATOM   3498  HN  GLU P 224     -18.354-114.560 146.688  0.00 97.00      PROA   
ATOM   3499  CA  GLU P 224     -20.394-114.735 147.072  0.00 97.00      PROA   
ATOM   3500  HA  GLU P 224     -21.300-114.550 146.509  0.00 97.00      PROA   
ATOM   3501  CB  GLU P 224     -20.466-116.192 147.609  0.00 97.00      PROA   
ATOM   3502  HB1 GLU P 224     -21.225-116.221 148.423  0.00 97.00      PROA   
ATOM   3503  HB2 GLU P 224     -19.495-116.483 148.065  0.00 97.00      PROA   
ATOM   3504  CG  GLU P 224     -20.874-117.242 146.550  0.00 97.00      PROA   
ATOM   3505  HG1 GLU P 224     -19.992-117.639 146.009  0.00 97.00      PROA   
ATOM   3506  HG2 GLU P 224     -21.574-116.795 145.812  0.00 97.00      PROA   
ATOM   3507  CD  GLU P 224     -21.616-118.385 147.233  0.00 97.00      PROA   
ATOM   3508  OE1 GLU P 224     -22.709-118.102 147.787  0.00 97.00      PROA   
ATOM   3509  OE2 GLU P 224     -21.102-119.531 147.230  0.00 97.00      PROA   
ATOM   3510  C   GLU P 224     -20.419-113.783 148.248  0.00 97.00      PROA   
ATOM   3511  O   GLU P 224     -19.432-113.131 148.586  0.00 97.00      PROA   
ATOM   3512  N   TYR P 225     -21.599-113.711 148.902  0.00 97.00      PROA   
ATOM   3513  HN  TYR P 225     -22.366-114.270 148.597  0.00 97.00      PROA   
ATOM   3514  CA  TYR P 225     -21.845-112.982 150.125  0.00 97.00      PROA   
ATOM   3515  HA  TYR P 225     -20.905-112.664 150.554  0.00 97.00      PROA   
ATOM   3516  CB  TYR P 225     -22.791-111.754 149.900  0.00 97.00      PROA   
ATOM   3517  HB1 TYR P 225     -22.370-111.122 149.087  0.00 97.00      PROA   
ATOM   3518  HB2 TYR P 225     -22.824-111.138 150.825  0.00 97.00      PROA   
ATOM   3519  CG  TYR P 225     -24.215-112.121 149.515  0.00 97.00      PROA   
ATOM   3520  CD1 TYR P 225     -25.255-112.058 150.463  0.00 97.00      PROA   
ATOM   3521  HD1 TYR P 225     -25.039-111.751 151.476  0.00 97.00      PROA   
ATOM   3522  CE1 TYR P 225     -26.564-112.415 150.114  0.00 97.00      PROA   
ATOM   3523  HE1 TYR P 225     -27.349-112.371 150.854  0.00 97.00      PROA   
ATOM   3524  CZ  TYR P 225     -26.847-112.853 148.815  0.00 97.00      PROA   
ATOM   3525  OH  TYR P 225     -28.152-113.261 148.469  0.00 97.00      PROA   
ATOM   3526  HH  TYR P 225     -28.735-113.049 149.202  0.00 97.00      PROA   
ATOM   3527  CD2 TYR P 225     -24.525-112.517 148.201  0.00 97.00      PROA   
ATOM   3528  HD2 TYR P 225     -23.748-112.559 147.453  0.00 97.00      PROA   
ATOM   3529  CE2 TYR P 225     -25.829-112.895 147.857  0.00 97.00      PROA   
ATOM   3530  HE2 TYR P 225     -26.048-113.232 146.855  0.00 97.00      PROA   
ATOM   3531  C   TYR P 225     -22.467-114.038 151.022  0.00 97.00      PROA   
ATOM   3532  O   TYR P 225     -22.932-115.062 150.525  0.00 97.00      PROA   
ATOM   3533  N   GLN P 226     -22.490-113.843 152.366  0.00 97.00      PROA   
ATOM   3534  HN  GLN P 226     -22.100-113.031 152.794  0.00 97.00      PROA   
ATOM   3535  CA  GLN P 226     -23.136-114.805 153.244  0.00 97.00      PROA   
ATOM   3536  HA  GLN P 226     -23.814-115.380 152.634  0.00 97.00      PROA   
ATOM   3537  CB  GLN P 226     -22.171-115.814 153.938  0.00 97.00      PROA   
ATOM   3538  HB1 GLN P 226     -22.598-116.164 154.905  0.00 97.00      PROA   
ATOM   3539  HB2 GLN P 226     -21.218-115.294 154.177  0.00 97.00      PROA   
ATOM   3540  CG  GLN P 226     -21.873-117.084 153.103  0.00 97.00      PROA   
ATOM   3541  HG1 GLN P 226     -21.285-117.811 153.701  0.00 97.00      PROA   
ATOM   3542  HG2 GLN P 226     -21.287-116.799 152.204  0.00 97.00      PROA   
ATOM   3543  CD  GLN P 226     -23.180-117.764 152.670  0.00 97.00      PROA   
ATOM   3544  OE1 GLN P 226     -24.174-117.759 153.407  0.00 97.00      PROA   
ATOM   3545  NE2 GLN P 226     -23.195-118.322 151.428  0.00 97.00      PROA   
ATOM   3546 HE21 GLN P 226     -24.089-118.541 151.037  0.00 97.00      PROA   
ATOM   3547 HE22 GLN P 226     -22.399-118.264 150.830  0.00 97.00      PROA   
ATOM   3548  C   GLN P 226     -24.092-114.174 154.216  0.00 97.00      PROA   
ATOM   3549  O   GLN P 226     -24.009-112.990 154.538  0.00 97.00      PROA   
ATOM   3550  N   ILE P 227     -25.083-114.991 154.651  0.00 97.00      PROA   
ATOM   3551  HN  ILE P 227     -25.070-115.958 154.405  0.00 97.00      PROA   
ATOM   3552  CA  ILE P 227     -26.283-114.516 155.302  0.00 97.00      PROA   
ATOM   3553  HA  ILE P 227     -26.203-113.449 155.451  0.00 97.00      PROA   
ATOM   3554  CB  ILE P 227     -27.556-114.790 154.496  0.00 97.00      PROA   
ATOM   3555  HB  ILE P 227     -27.940-115.817 154.695  0.00 97.00      PROA   
ATOM   3556  CG2 ILE P 227     -28.613-113.759 154.945  0.00 97.00      PROA   
ATOM   3557 HG21 ILE P 227     -28.278-112.729 154.701  0.00 97.00      PROA   
ATOM   3558 HG22 ILE P 227     -28.799-113.819 156.036  0.00 97.00      PROA   
ATOM   3559 HG23 ILE P 227     -29.575-113.931 154.424  0.00 97.00      PROA   
ATOM   3560  CG1 ILE P 227     -27.306-114.713 152.963  0.00 97.00      PROA   
ATOM   3561 HG11 ILE P 227     -26.550-115.470 152.659  0.00 97.00      PROA   
ATOM   3562 HG12 ILE P 227     -26.901-113.706 152.720  0.00 97.00      PROA   
ATOM   3563  CD  ILE P 227     -28.564-114.979 152.126  0.00 97.00      PROA   
ATOM   3564  HD1 ILE P 227     -29.296-114.151 152.232  0.00 97.00      PROA   
ATOM   3565  HD2 ILE P 227     -29.050-115.923 152.453  0.00 97.00      PROA   
ATOM   3566  HD3 ILE P 227     -28.300-115.075 151.052  0.00 97.00      PROA   
ATOM   3567  C   ILE P 227     -26.367-115.179 156.660  0.00 97.00      PROA   
ATOM   3568  O   ILE P 227     -26.290-116.397 156.787  0.00 97.00      PROA   
ATOM   3569  N   LEU P 228     -26.515-114.370 157.731  0.00 97.00      PROA   
ATOM   3570  HN  LEU P 228     -26.592-113.383 157.609  0.00 97.00      PROA   
ATOM   3571  CA  LEU P 228     -26.356-114.814 159.102  0.00 97.00      PROA   
ATOM   3572  HA  LEU P 228     -25.765-115.720 159.127  0.00 97.00      PROA   
ATOM   3573  CB  LEU P 228     -25.625-113.725 159.934  0.00 97.00      PROA   
ATOM   3574  HB1 LEU P 228     -25.609-114.044 160.999  0.00 97.00      PROA   
ATOM   3575  HB2 LEU P 228     -26.183-112.765 159.877  0.00 97.00      PROA   
ATOM   3576  CG  LEU P 228     -24.143-113.459 159.534  0.00 97.00      PROA   
ATOM   3577  HG  LEU P 228     -23.647-114.449 159.396  0.00 97.00      PROA   
ATOM   3578  CD1 LEU P 228     -23.950-112.644 158.237  0.00 97.00      PROA   
ATOM   3579 HD11 LEU P 228     -24.524-111.695 158.291  0.00 97.00      PROA   
ATOM   3580 HD12 LEU P 228     -24.273-113.212 157.343  0.00 97.00      PROA   
ATOM   3581 HD13 LEU P 228     -22.876-112.396 158.100  0.00 97.00      PROA   
ATOM   3582  CD2 LEU P 228     -23.406-112.736 160.677  0.00 97.00      PROA   
ATOM   3583 HD21 LEU P 228     -23.467-113.323 161.616  0.00 97.00      PROA   
ATOM   3584 HD22 LEU P 228     -23.861-111.737 160.849  0.00 97.00      PROA   
ATOM   3585 HD23 LEU P 228     -22.336-112.594 160.415  0.00 97.00      PROA   
ATOM   3586  C   LEU P 228     -27.705-115.140 159.724  0.00 97.00      PROA   
ATOM   3587  O   LEU P 228     -27.803-115.381 160.926  0.00 97.00      PROA   
ATOM   3588  N   THR P 229     -28.753-115.162 158.872  0.00 97.00      PROA   
ATOM   3589  HN  THR P 229     -28.530-115.030 157.911  0.00 97.00      PROA   
ATOM   3590  CA  THR P 229     -30.172-115.301 159.149  0.00 97.00      PROA   
ATOM   3591  HA  THR P 229     -30.434-116.348 159.109  0.00 97.00      PROA   
ATOM   3592  CB  THR P 229     -30.699-114.662 160.452  0.00 97.00      PROA   
ATOM   3593  HB  THR P 229     -30.182-113.688 160.611  0.00 97.00      PROA   
ATOM   3594  OG1 THR P 229     -30.428-115.513 161.555  0.00 97.00      PROA   
ATOM   3595  HG1 THR P 229     -29.474-115.628 161.556  0.00 97.00      PROA   
ATOM   3596  CG2 THR P 229     -32.225-114.411 160.491  0.00 97.00      PROA   
ATOM   3597 HG21 THR P 229     -32.793-115.352 160.371  0.00 97.00      PROA   
ATOM   3598 HG22 THR P 229     -32.553-113.699 159.712  0.00 97.00      PROA   
ATOM   3599 HG23 THR P 229     -32.501-113.975 161.476  0.00 97.00      PROA   
ATOM   3600  C   THR P 229     -30.781-114.601 157.968  0.00 97.00      PROA   
ATOM   3601  O   THR P 229     -30.860-113.375 157.966  0.00 97.00      PROA   
ATOM   3602  N   ALA P 230     -31.195-115.325 156.896  0.00 97.00      PROA   
ATOM   3603  HN  ALA P 230     -31.042-116.308 156.813  0.00 97.00      PROA   
ATOM   3604  CA  ALA P 230     -31.945-114.706 155.816  0.00 97.00      PROA   
ATOM   3605  HA  ALA P 230     -31.418-113.809 155.534  0.00 97.00      PROA   
ATOM   3606  CB  ALA P 230     -32.064-115.603 154.572  0.00 97.00      PROA   
ATOM   3607  HB1 ALA P 230     -32.612-116.540 154.809  0.00 97.00      PROA   
ATOM   3608  HB2 ALA P 230     -31.048-115.868 154.204  0.00 97.00      PROA   
ATOM   3609  HB3 ALA P 230     -32.590-115.069 153.753  0.00 97.00      PROA   
ATOM   3610  C   ALA P 230     -33.320-114.287 156.288  0.00 97.00      PROA   
ATOM   3611  O   ALA P 230     -33.933-114.983 157.079  0.00 97.00      PROA   
ATOM   3612  N   ARG P 231     -33.821-113.120 155.840  0.00 97.00      PROA   
ATOM   3613  HN  ARG P 231     -33.276-112.571 155.206  0.00 97.00      PROA   
ATOM   3614  CA  ARG P 231     -34.954-112.455 156.443  0.00 97.00      PROA   
ATOM   3615  HA  ARG P 231     -35.380-113.081 157.212  0.00 97.00      PROA   
ATOM   3616  CB  ARG P 231     -34.507-111.131 157.116  0.00 97.00      PROA   
ATOM   3617  HB1 ARG P 231     -35.403-110.556 157.413  0.00 97.00      PROA   
ATOM   3618  HB2 ARG P 231     -33.942-110.508 156.392  0.00 97.00      PROA   
ATOM   3619  CG  ARG P 231     -33.641-111.366 158.370  0.00 97.00      PROA   
ATOM   3620  HG1 ARG P 231     -32.605-111.573 158.030  0.00 97.00      PROA   
ATOM   3621  HG2 ARG P 231     -34.003-112.284 158.878  0.00 97.00      PROA   
ATOM   3622  CD  ARG P 231     -33.586-110.198 159.384  0.00 97.00      PROA   
ATOM   3623  HD1 ARG P 231     -33.179-109.299 158.871  0.00 97.00      PROA   
ATOM   3624  HD2 ARG P 231     -32.941-110.446 160.252  0.00 97.00      PROA   
ATOM   3625  NE  ARG P 231     -34.947-109.822 159.884  0.00 97.00      PROA   
ATOM   3626  HE  ARG P 231     -35.320-108.972 159.508  0.00 97.00      PROA   
ATOM   3627  CZ  ARG P 231     -35.898-110.734 160.149  0.00 97.00      PROA   
ATOM   3628  NH1 ARG P 231     -35.668-111.828 160.872  0.00 97.00      PROA   
ATOM   3629 HH11 ARG P 231     -34.768-111.968 161.259  0.00 97.00      PROA   
ATOM   3630 HH12 ARG P 231     -36.420-112.490 160.924  0.00 97.00      PROA   
ATOM   3631  NH2 ARG P 231     -37.107-110.591 159.588  0.00 97.00      PROA   
ATOM   3632 HH21 ARG P 231     -37.189-109.846 158.922  0.00 97.00      PROA   
ATOM   3633 HH22 ARG P 231     -37.620-111.436 159.441  0.00 97.00      PROA   
ATOM   3634  C   ARG P 231     -36.083-112.150 155.485  0.00 97.00      PROA   
ATOM   3635  O   ARG P 231     -35.937-112.134 154.272  0.00 97.00      PROA   
ATOM   3636  N   ARG P 232     -37.273-111.855 156.042  0.00 97.00      PROA   
ATOM   3637  HN  ARG P 232     -37.418-112.046 157.015  0.00 97.00      PROA   
ATOM   3638  CA  ARG P 232     -38.420-111.300 155.349  0.00 97.00      PROA   
ATOM   3639  HA  ARG P 232     -38.793-112.061 154.680  0.00 97.00      PROA   
ATOM   3640  CB  ARG P 232     -39.490-110.956 156.412  0.00 97.00      PROA   
ATOM   3641  HB1 ARG P 232     -40.086-110.064 156.132  0.00 97.00      PROA   
ATOM   3642  HB2 ARG P 232     -38.949-110.685 157.348  0.00 97.00      PROA   
ATOM   3643  CG  ARG P 232     -40.418-112.146 156.714  0.00 97.00      PROA   
ATOM   3644  HG1 ARG P 232     -40.704-112.132 157.791  0.00 97.00      PROA   
ATOM   3645  HG2 ARG P 232     -39.841-113.080 156.555  0.00 97.00      PROA   
ATOM   3646  CD  ARG P 232     -41.674-112.152 155.835  0.00 97.00      PROA   
ATOM   3647  HD1 ARG P 232     -42.253-113.091 155.942  0.00 97.00      PROA   
ATOM   3648  HD2 ARG P 232     -41.405-112.004 154.765  0.00 97.00      PROA   
ATOM   3649  NE  ARG P 232     -42.515-111.040 156.376  0.00 97.00      PROA   
ATOM   3650  HE  ARG P 232     -42.548-110.956 157.368  0.00 97.00      PROA   
ATOM   3651  CZ  ARG P 232     -42.896-109.948 155.683  0.00 97.00      PROA   
ATOM   3652  NH1 ARG P 232     -42.862-109.884 154.344  0.00 97.00      PROA   
ATOM   3653 HH11 ARG P 232     -42.509-110.662 153.835  0.00 97.00      PROA   
ATOM   3654 HH12 ARG P 232     -43.135-109.040 153.890  0.00 97.00      PROA   
ATOM   3655  NH2 ARG P 232     -43.290-108.866 156.380  0.00 97.00      PROA   
ATOM   3656 HH21 ARG P 232     -43.199-108.882 157.372  0.00 97.00      PROA   
ATOM   3657 HH22 ARG P 232     -43.503-108.028 155.887  0.00 97.00      PROA   
ATOM   3658  C   ARG P 232     -38.153-110.076 154.484  0.00 97.00      PROA   
ATOM   3659  O   ARG P 232     -38.654-109.969 153.370  0.00 97.00      PROA   
ATOM   3660  N   GLU P 233     -37.332-109.138 154.974  0.00 97.00      PROA   
ATOM   3661  HN  GLU P 233     -37.067-109.180 155.939  0.00 97.00      PROA   
ATOM   3662  CA  GLU P 233     -36.858-107.955 154.300  0.00 97.00      PROA   
ATOM   3663  HA  GLU P 233     -37.693-107.529 153.763  0.00 97.00      PROA   
ATOM   3664  CB  GLU P 233     -36.403-106.906 155.354  0.00 97.00      PROA   
ATOM   3665  HB1 GLU P 233     -37.310-106.454 155.817  0.00 97.00      PROA   
ATOM   3666  HB2 GLU P 233     -35.867-106.085 154.829  0.00 97.00      PROA   
ATOM   3667  CG  GLU P 233     -35.484-107.458 156.475  0.00 97.00      PROA   
ATOM   3668  HG1 GLU P 233     -34.796-106.645 156.795  0.00 97.00      PROA   
ATOM   3669  HG2 GLU P 233     -34.863-108.290 156.089  0.00 97.00      PROA   
ATOM   3670  CD  GLU P 233     -36.229-107.922 157.732  0.00 97.00      PROA   
ATOM   3671  OE1 GLU P 233     -37.170-108.744 157.621  0.00 97.00      PROA   
ATOM   3672  OE2 GLU P 233     -35.840-107.477 158.843  0.00 97.00      PROA   
ATOM   3673  C   GLU P 233     -35.802-108.224 153.231  0.00 97.00      PROA   
ATOM   3674  O   GLU P 233     -35.568-107.383 152.364  0.00 97.00      PROA   
ATOM   3675  N   ASP P 234     -35.188-109.432 153.223  0.00 97.00      PROA   
ATOM   3676  HN  ASP P 234     -35.303-110.068 153.982  0.00 97.00      PROA   
ATOM   3677  CA  ASP P 234     -34.306-109.903 152.168  0.00 97.00      PROA   
ATOM   3678  HA  ASP P 234     -33.649-109.092 151.885  0.00 97.00      PROA   
ATOM   3679  CB  ASP P 234     -33.438-111.120 152.614  0.00 97.00      PROA   
ATOM   3680  HB1 ASP P 234     -32.743-111.415 151.803  0.00 97.00      PROA   
ATOM   3681  HB2 ASP P 234     -34.084-111.995 152.824  0.00 97.00      PROA   
ATOM   3682  CG  ASP P 234     -32.567-110.881 153.850  0.00 97.00      PROA   
ATOM   3683  OD1 ASP P 234     -32.525-109.752 154.401  0.00 97.00      PROA   
ATOM   3684  OD2 ASP P 234     -31.898-111.872 154.246  0.00 97.00      PROA   
ATOM   3685  C   ASP P 234     -35.094-110.353 150.933  0.00 97.00      PROA   
ATOM   3686  O   ASP P 234     -34.520-110.557 149.866  0.00 97.00      PROA   
ATOM   3687  N   SER P 235     -36.433-110.542 151.044  0.00 97.00      PROA   
ATOM   3688  HN  SER P 235     -36.876-110.339 151.913  0.00 97.00      PROA   
ATOM   3689  CA  SER P 235     -37.275-111.094 149.983  0.00 97.00      PROA   
ATOM   3690  HA  SER P 235     -36.837-112.049 149.726  0.00 97.00      PROA   
ATOM   3691  CB  SER P 235     -38.751-111.359 150.429  0.00 97.00      PROA   
ATOM   3692  HB1 SER P 235     -38.732-111.896 151.400  0.00 97.00      PROA   
ATOM   3693  HB2 SER P 235     -39.261-112.007 149.687  0.00 97.00      PROA   
ATOM   3694  OG  SER P 235     -39.529-110.176 150.610  0.00 97.00      PROA   
ATOM   3695  HG1 SER P 235     -39.177-109.536 149.980  0.00 97.00      PROA   
ATOM   3696  C   SER P 235     -37.312-110.248 148.714  0.00 97.00      PROA   
ATOM   3697  O   SER P 235     -37.885-109.160 148.689  0.00 97.00      PROA   
ATOM   3698  N   GLY P 236     -36.719-110.728 147.600  0.00 97.00      PROA   
ATOM   3699  HN  GLY P 236     -36.222-111.592 147.585  0.00 97.00      PROA   
ATOM   3700  CA  GLY P 236     -36.771-109.922 146.399  0.00 97.00      PROA   
ATOM   3701  HA1 GLY P 236     -36.343-108.954 146.625  0.00 97.00      PROA   
ATOM   3702  HA2 GLY P 236     -37.800-109.875 146.068  0.00 97.00      PROA   
ATOM   3703  C   GLY P 236     -35.982-110.511 145.283  0.00 97.00      PROA   
ATOM   3704  O   GLY P 236     -35.937-111.720 145.096  0.00 97.00      PROA   
ATOM   3705  N   LEU P 237     -35.349-109.627 144.485  0.00 97.00      PROA   
ATOM   3706  HN  LEU P 237     -35.360-108.653 144.689  0.00 97.00      PROA   
ATOM   3707  CA  LEU P 237     -34.681-109.981 143.262  0.00 97.00      PROA   
ATOM   3708  HA  LEU P 237     -34.818-111.031 143.049  0.00 97.00      PROA   
ATOM   3709  CB  LEU P 237     -35.206-109.148 142.071  0.00 97.00      PROA   
ATOM   3710  HB1 LEU P 237     -34.660-109.462 141.162  0.00 97.00      PROA   
ATOM   3711  HB2 LEU P 237     -34.994-108.069 142.244  0.00 97.00      PROA   
ATOM   3712  CG  LEU P 237     -36.709-109.293 141.738  0.00 97.00      PROA   
ATOM   3713  HG  LEU P 237     -37.312-108.987 142.624  0.00 97.00      PROA   
ATOM   3714  CD1 LEU P 237     -37.067-108.355 140.571  0.00 97.00      PROA   
ATOM   3715 HD11 LEU P 237     -36.457-108.617 139.680  0.00 97.00      PROA   
ATOM   3716 HD12 LEU P 237     -36.844-107.302 140.838  0.00 97.00      PROA   
ATOM   3717 HD13 LEU P 237     -38.141-108.443 140.306  0.00 97.00      PROA   
ATOM   3718  CD2 LEU P 237     -37.070-110.744 141.383  0.00 97.00      PROA   
ATOM   3719 HD21 LEU P 237     -36.885-111.407 142.250  0.00 97.00      PROA   
ATOM   3720 HD22 LEU P 237     -36.451-111.091 140.528  0.00 97.00      PROA   
ATOM   3721 HD23 LEU P 237     -38.140-110.829 141.102  0.00 97.00      PROA   
ATOM   3722  C   LEU P 237     -33.201-109.739 143.441  0.00 97.00      PROA   
ATOM   3723  O   LEU P 237     -32.786-108.763 144.057  0.00 97.00      PROA   
ATOM   3724  N   TYR P 238     -32.376-110.684 142.941  0.00 97.00      PROA   
ATOM   3725  HN  TYR P 238     -32.766-111.481 142.482  0.00 97.00      PROA   
ATOM   3726  CA  TYR P 238     -30.942-110.726 143.125  0.00 97.00      PROA   
ATOM   3727  HA  TYR P 238     -30.600-109.794 143.555  0.00 97.00      PROA   
ATOM   3728  CB  TYR P 238     -30.506-111.925 144.009  0.00 97.00      PROA   
ATOM   3729  HB1 TYR P 238     -29.408-112.089 143.967  0.00 97.00      PROA   
ATOM   3730  HB2 TYR P 238     -31.012-112.856 143.668  0.00 97.00      PROA   
ATOM   3731  CG  TYR P 238     -30.887-111.679 145.442  0.00 97.00      PROA   
ATOM   3732  CD1 TYR P 238     -32.196-111.917 145.900  0.00 97.00      PROA   
ATOM   3733  HD1 TYR P 238     -32.949-112.271 145.210  0.00 97.00      PROA   
ATOM   3734  CE1 TYR P 238     -32.532-111.700 147.242  0.00 97.00      PROA   
ATOM   3735  HE1 TYR P 238     -33.540-111.884 147.584  0.00 97.00      PROA   
ATOM   3736  CZ  TYR P 238     -31.547-111.272 148.140  0.00 97.00      PROA   
ATOM   3737  OH  TYR P 238     -31.849-111.050 149.493  0.00 97.00      PROA   
ATOM   3738  HH  TYR P 238     -32.806-110.984 149.575  0.00 97.00      PROA   
ATOM   3739  CD2 TYR P 238     -29.913-111.246 146.357  0.00 97.00      PROA   
ATOM   3740  HD2 TYR P 238     -28.900-111.071 146.024  0.00 97.00      PROA   
ATOM   3741  CE2 TYR P 238     -30.241-111.049 147.701  0.00 97.00      PROA   
ATOM   3742  HE2 TYR P 238     -29.490-110.709 148.400  0.00 97.00      PROA   
ATOM   3743  C   TYR P 238     -30.247-110.893 141.799  0.00 97.00      PROA   
ATOM   3744  O   TYR P 238     -30.652-111.706 140.978  0.00 97.00      PROA   
ATOM   3745  N   TRP P 239     -29.144-110.148 141.564  0.00 97.00      PROA   
ATOM   3746  HN  TRP P 239     -28.833-109.453 142.206  0.00 97.00      PROA   
ATOM   3747  CA  TRP P 239     -28.352-110.346 140.368  0.00 97.00      PROA   
ATOM   3748  HA  TRP P 239     -28.448-111.378 140.053  0.00 97.00      PROA   
ATOM   3749  CB  TRP P 239     -28.791-109.446 139.176  0.00 97.00      PROA   
ATOM   3750  HB1 TRP P 239     -29.842-109.721 138.947  0.00 97.00      PROA   
ATOM   3751  HB2 TRP P 239     -28.203-109.701 138.270  0.00 97.00      PROA   
ATOM   3752  CG  TRP P 239     -28.761-107.962 139.381  0.00 97.00      PROA   
ATOM   3753  CD1 TRP P 239     -29.718-107.233 140.032  0.00 97.00      PROA   
ATOM   3754  HD1 TRP P 239     -30.573-107.666 140.523  0.00 97.00      PROA   
ATOM   3755  NE1 TRP P 239     -29.441-105.898 139.936  0.00 97.00      PROA   
ATOM   3756  HE1 TRP P 239     -30.015-105.173 140.250  0.00 97.00      PROA   
ATOM   3757  CE2 TRP P 239     -28.286-105.727 139.232  0.00 97.00      PROA   
ATOM   3758  CD2 TRP P 239     -27.820-107.010 138.858  0.00 97.00      PROA   
ATOM   3759  CE3 TRP P 239     -26.654-107.125 138.104  0.00 97.00      PROA   
ATOM   3760  HE3 TRP P 239     -26.279-108.090 137.798  0.00 97.00      PROA   
ATOM   3761  CZ3 TRP P 239     -25.957-105.960 137.776  0.00 97.00      PROA   
ATOM   3762  HZ3 TRP P 239     -25.025-106.029 137.237  0.00 97.00      PROA   
ATOM   3763  CZ2 TRP P 239     -27.601-104.571 138.891  0.00 97.00      PROA   
ATOM   3764  HZ2 TRP P 239     -27.953-103.600 139.204  0.00 97.00      PROA   
ATOM   3765  CH2 TRP P 239     -26.420-104.705 138.161  0.00 97.00      PROA   
ATOM   3766  HH2 TRP P 239     -25.838-103.827 137.917  0.00 97.00      PROA   
ATOM   3767  C   TRP P 239     -26.893-110.152 140.688  0.00 97.00      PROA   
ATOM   3768  O   TRP P 239     -26.525-109.536 141.686  0.00 97.00      PROA   
ATOM   3769  N   CYS P 240     -26.027-110.719 139.820  0.00 97.00      PROA   
ATOM   3770  HN  CYS P 240     -26.382-111.248 139.052  0.00 97.00      PROA   
ATOM   3771  CA  CYS P 240     -24.587-110.633 139.928  0.00 97.00      PROA   
ATOM   3772  HA  CYS P 240     -24.348-109.856 140.636  0.00 97.00      PROA   
ATOM   3773  CB  CYS P 240     -23.932-111.961 140.411  0.00 97.00      PROA   
ATOM   3774  HB1 CYS P 240     -24.240-112.093 141.471  0.00 97.00      PROA   
ATOM   3775  HB2 CYS P 240     -22.824-111.873 140.410  0.00 97.00      PROA   
ATOM   3776  SG  CYS P 240     -24.474-113.433 139.476  0.00 97.00      PROA   
ATOM   3777  C   CYS P 240     -23.991-110.200 138.606  0.00 97.00      PROA   
ATOM   3778  O   CYS P 240     -24.573-110.352 137.538  0.00 97.00      PROA   
ATOM   3779  N   GLU P 241     -22.788-109.599 138.658  0.00 97.00      PROA   
ATOM   3780  HN  GLU P 241     -22.335-109.445 139.532  0.00 97.00      PROA   
ATOM   3781  CA  GLU P 241     -22.143-109.021 137.502  0.00 97.00      PROA   
ATOM   3782  HA  GLU P 241     -22.711-109.242 136.609  0.00 97.00      PROA   
ATOM   3783  CB  GLU P 241     -22.103-107.484 137.639  0.00 97.00      PROA   
ATOM   3784  HB1 GLU P 241     -21.681-107.220 138.632  0.00 97.00      PROA   
ATOM   3785  HB2 GLU P 241     -23.173-107.172 137.644  0.00 97.00      PROA   
ATOM   3786  CG  GLU P 241     -21.321-106.726 136.550  0.00 97.00      PROA   
ATOM   3787  HG1 GLU P 241     -21.538-107.160 135.550  0.00 97.00      PROA   
ATOM   3788  HG2 GLU P 241     -20.229-106.782 136.741  0.00 97.00      PROA   
ATOM   3789  CD  GLU P 241     -21.724-105.260 136.491  0.00 97.00      PROA   
ATOM   3790  OE1 GLU P 241     -22.582-104.828 137.300  0.00 97.00      PROA   
ATOM   3791  OE2 GLU P 241     -21.203-104.561 135.583  0.00 97.00      PROA   
ATOM   3792  C   GLU P 241     -20.779-109.632 137.294  0.00 97.00      PROA   
ATOM   3793  O   GLU P 241     -20.075-109.956 138.249  0.00 97.00      PROA   
ATOM   3794  N   ALA P 242     -20.395-109.836 136.010  0.00 97.00      PROA   
ATOM   3795  HN  ALA P 242     -20.996-109.599 135.251  0.00 97.00      PROA   
ATOM   3796  CA  ALA P 242     -19.137-110.444 135.644  0.00 97.00      PROA   
ATOM   3797  HA  ALA P 242     -18.418-110.288 136.437  0.00 97.00      PROA   
ATOM   3798  CB  ALA P 242     -19.303-111.952 135.374  0.00 97.00      PROA   
ATOM   3799  HB1 ALA P 242     -20.030-112.122 134.551  0.00 97.00      PROA   
ATOM   3800  HB2 ALA P 242     -19.695-112.451 136.288  0.00 97.00      PROA   
ATOM   3801  HB3 ALA P 242     -18.335-112.424 135.109  0.00 97.00      PROA   
ATOM   3802  C   ALA P 242     -18.610-109.763 134.399  0.00 97.00      PROA   
ATOM   3803  O   ALA P 242     -19.366-109.392 133.505  0.00 97.00      PROA   
ATOM   3804  N   ALA P 243     -17.274-109.553 134.332  0.00 97.00      PROA   
ATOM   3805  HN  ALA P 243     -16.663-109.845 135.061  0.00 97.00      PROA   
ATOM   3806  CA  ALA P 243     -16.672-108.752 133.295  0.00 97.00      PROA   
ATOM   3807  HA  ALA P 243     -17.199-108.910 132.362  0.00 97.00      PROA   
ATOM   3808  CB  ALA P 243     -16.706-107.257 133.686  0.00 97.00      PROA   
ATOM   3809  HB1 ALA P 243     -16.160-107.091 134.640  0.00 97.00      PROA   
ATOM   3810  HB2 ALA P 243     -17.758-106.931 133.839  0.00 97.00      PROA   
ATOM   3811  HB3 ALA P 243     -16.255-106.615 132.902  0.00 97.00      PROA   
ATOM   3812  C   ALA P 243     -15.228-109.162 133.087  0.00 97.00      PROA   
ATOM   3813  O   ALA P 243     -14.620-109.844 133.909  0.00 97.00      PROA   
ATOM   3814  N   THR P 244     -14.644-108.736 131.943  0.00 97.00      PROA   
ATOM   3815  HN  THR P 244     -15.201-108.276 131.251  0.00 97.00      PROA   
ATOM   3816  CA  THR P 244     -13.212-108.656 131.705  0.00 97.00      PROA   
ATOM   3817  HA  THR P 244     -12.766-109.618 131.921  0.00 97.00      PROA   
ATOM   3818  CB  THR P 244     -12.901-108.258 130.272  0.00 97.00      PROA   
ATOM   3819  HB  THR P 244     -11.818-108.067 130.144  0.00 97.00      PROA   
ATOM   3820  OG1 THR P 244     -13.616-107.080 129.940  0.00 97.00      PROA   
ATOM   3821  HG1 THR P 244     -13.542-106.513 130.711  0.00 97.00      PROA   
ATOM   3822  CG2 THR P 244     -13.290-109.357 129.268  0.00 97.00      PROA   
ATOM   3823 HG21 THR P 244     -14.362-109.623 129.354  0.00 97.00      PROA   
ATOM   3824 HG22 THR P 244     -12.679-110.267 129.433  0.00 97.00      PROA   
ATOM   3825 HG23 THR P 244     -13.102-108.994 128.232  0.00 97.00      PROA   
ATOM   3826  C   THR P 244     -12.573-107.606 132.613  0.00 97.00      PROA   
ATOM   3827  O   THR P 244     -13.148-106.542 132.826  0.00 97.00      PROA   
ATOM   3828  N   GLU P 245     -11.342-107.870 133.111  0.00 97.00      PROA   
ATOM   3829  HN  GLU P 245     -10.880-108.715 132.850  0.00 97.00      PROA   
ATOM   3830  CA  GLU P 245     -10.550-107.071 134.041  0.00 97.00      PROA   
ATOM   3831  HA  GLU P 245     -11.069-107.001 134.986  0.00 97.00      PROA   
ATOM   3832  CB  GLU P 245      -9.217-107.869 134.163  0.00 97.00      PROA   
ATOM   3833  HB1 GLU P 245      -8.595-107.679 133.262  0.00 97.00      PROA   
ATOM   3834  HB2 GLU P 245      -9.520-108.944 134.122  0.00 97.00      PROA   
ATOM   3835  CG  GLU P 245      -8.343-107.647 135.414  0.00 97.00      PROA   
ATOM   3836  HG1 GLU P 245      -8.905-107.054 136.163  0.00 97.00      PROA   
ATOM   3837  HG2 GLU P 245      -7.431-107.078 135.131  0.00 97.00      PROA   
ATOM   3838  CD  GLU P 245      -7.872-108.944 136.090  0.00 97.00      PROA   
ATOM   3839  OE1 GLU P 245      -7.818-110.015 135.435  0.00 97.00      PROA   
ATOM   3840  OE2 GLU P 245      -7.547-108.862 137.301  0.00 97.00      PROA   
ATOM   3841  C   GLU P 245     -10.298-105.666 133.490  0.00 97.00      PROA   
ATOM   3842  O   GLU P 245     -10.454-104.644 134.156  0.00 97.00      PROA   
ATOM   3843  N   ASP P 246      -9.970-105.637 132.194  0.00 97.00      PROA   
ATOM   3844  HN  ASP P 246      -9.790-106.515 131.752  0.00 97.00      PROA   
ATOM   3845  CA  ASP P 246      -9.719-104.551 131.283  0.00 97.00      PROA   
ATOM   3846  HA  ASP P 246      -9.022-103.869 131.752  0.00 97.00      PROA   
ATOM   3847  CB  ASP P 246      -9.045-105.188 130.018  0.00 97.00      PROA   
ATOM   3848  HB1 ASP P 246      -7.964-105.353 130.231  0.00 97.00      PROA   
ATOM   3849  HB2 ASP P 246      -9.111-104.521 129.138  0.00 97.00      PROA   
ATOM   3850  CG  ASP P 246      -9.640-106.565 129.667  0.00 97.00      PROA   
ATOM   3851  OD1 ASP P 246      -9.344-107.568 130.374  0.00 97.00      PROA   
ATOM   3852  OD2 ASP P 246     -10.457-106.620 128.719  0.00 97.00      PROA   
ATOM   3853  C   ASP P 246     -10.959-103.722 130.903  0.00 97.00      PROA   
ATOM   3854  O   ASP P 246     -10.827-102.618 130.374  0.00 97.00      PROA   
ATOM   3855  N   GLY P 247     -12.198-104.201 131.172  0.00 97.00      PROA   
ATOM   3856  HN  GLY P 247     -12.282-105.049 131.692  0.00 97.00      PROA   
ATOM   3857  CA  GLY P 247     -13.435-103.457 130.909  0.00 97.00      PROA   
ATOM   3858  HA1 GLY P 247     -13.301-102.431 131.225  0.00 97.00      PROA   
ATOM   3859  HA2 GLY P 247     -14.226-103.948 131.457  0.00 97.00      PROA   
ATOM   3860  C   GLY P 247     -13.865-103.428 129.461  0.00 97.00      PROA   
ATOM   3861  O   GLY P 247     -14.725-102.640 129.064  0.00 97.00      PROA   
ATOM   3862  N   ASN P 248     -13.287-104.312 128.628  0.00 97.00      PROA   
ATOM   3863  HN  ASN P 248     -12.542-104.886 128.959  0.00 97.00      PROA   
ATOM   3864  CA  ASN P 248     -13.719-104.550 127.267  0.00 97.00      PROA   
ATOM   3865  HA  ASN P 248     -13.738-103.600 126.755  0.00 97.00      PROA   
ATOM   3866  CB  ASN P 248     -12.729-105.514 126.569  0.00 97.00      PROA   
ATOM   3867  HB1 ASN P 248     -13.163-105.960 125.650  0.00 97.00      PROA   
ATOM   3868  HB2 ASN P 248     -12.444-106.333 127.262  0.00 97.00      PROA   
ATOM   3869  CG  ASN P 248     -11.511-104.688 126.138  0.00 97.00      PROA   
ATOM   3870  OD1 ASN P 248     -11.663-103.573 125.627  0.00 97.00      PROA   
ATOM   3871  ND2 ASN P 248     -10.282-105.209 126.382  0.00 97.00      PROA   
ATOM   3872 HD21 ASN P 248      -9.485-104.658 126.150  0.00 97.00      PROA   
ATOM   3873 HD22 ASN P 248     -10.208-105.974 127.026  0.00 97.00      PROA   
ATOM   3874  C   ASN P 248     -15.133-105.090 127.179  0.00 97.00      PROA   
ATOM   3875  O   ASN P 248     -15.939-104.603 126.387  0.00 97.00      PROA   
ATOM   3876  N   VAL P 249     -15.468-106.083 128.028  0.00 97.00      PROA   
ATOM   3877  HN  VAL P 249     -14.781-106.447 128.654  0.00 97.00      PROA   
ATOM   3878  CA  VAL P 249     -16.740-106.767 128.024  0.00 97.00      PROA   
ATOM   3879  HA  VAL P 249     -17.450-106.227 127.414  0.00 97.00      PROA   
ATOM   3880  CB  VAL P 249     -16.621-108.199 127.508  0.00 97.00      PROA   
ATOM   3881  HB  VAL P 249     -15.988-108.802 128.196  0.00 97.00      PROA   
ATOM   3882  CG1 VAL P 249     -18.016-108.857 127.415  0.00 97.00      PROA   
ATOM   3883 HG11 VAL P 249     -18.679-108.263 126.751  0.00 97.00      PROA   
ATOM   3884 HG12 VAL P 249     -18.496-108.951 128.410  0.00 97.00      PROA   
ATOM   3885 HG13 VAL P 249     -17.920-109.876 126.985  0.00 97.00      PROA   
ATOM   3886  CG2 VAL P 249     -15.924-108.196 126.130  0.00 97.00      PROA   
ATOM   3887 HG21 VAL P 249     -14.913-107.743 126.172  0.00 97.00      PROA   
ATOM   3888 HG22 VAL P 249     -16.537-107.641 125.390  0.00 97.00      PROA   
ATOM   3889 HG23 VAL P 249     -15.798-109.240 125.777  0.00 97.00      PROA   
ATOM   3890  C   VAL P 249     -17.262-106.817 129.441  0.00 97.00      PROA   
ATOM   3891  O   VAL P 249     -16.592-107.305 130.344  0.00 97.00      PROA   
ATOM   3892  N   LEU P 250     -18.506-106.344 129.664  0.00 97.00      PROA   
ATOM   3893  HN  LEU P 250     -19.032-105.915 128.936  0.00 97.00      PROA   
ATOM   3894  CA  LEU P 250     -19.219-106.552 130.904  0.00 97.00      PROA   
ATOM   3895  HA  LEU P 250     -18.678-107.275 131.499  0.00 97.00      PROA   
ATOM   3896  CB  LEU P 250     -19.406-105.307 131.826  0.00 97.00      PROA   
ATOM   3897  HB1 LEU P 250     -18.398-105.091 132.251  0.00 97.00      PROA   
ATOM   3898  HB2 LEU P 250     -20.052-105.594 132.685  0.00 97.00      PROA   
ATOM   3899  CG  LEU P 250     -19.931-103.954 131.261  0.00 97.00      PROA   
ATOM   3900  HG  LEU P 250     -19.870-103.252 132.132  0.00 97.00      PROA   
ATOM   3901  CD1 LEU P 250     -19.059-103.325 130.156  0.00 97.00      PROA   
ATOM   3902 HD11 LEU P 250     -19.194-103.868 129.198  0.00 97.00      PROA   
ATOM   3903 HD12 LEU P 250     -17.987-103.358 130.443  0.00 97.00      PROA   
ATOM   3904 HD13 LEU P 250     -19.357-102.268 129.994  0.00 97.00      PROA   
ATOM   3905  CD2 LEU P 250     -21.414-103.970 130.849  0.00 97.00      PROA   
ATOM   3906 HD21 LEU P 250     -22.029-104.455 131.635  0.00 97.00      PROA   
ATOM   3907 HD22 LEU P 250     -21.549-104.517 129.895  0.00 97.00      PROA   
ATOM   3908 HD23 LEU P 250     -21.779-102.932 130.699  0.00 97.00      PROA   
ATOM   3909  C   LEU P 250     -20.507-107.236 130.540  0.00 97.00      PROA   
ATOM   3910  O   LEU P 250     -21.173-106.876 129.572  0.00 97.00      PROA   
ATOM   3911  N   LYS P 251     -20.852-108.316 131.274  0.00 97.00      PROA   
ATOM   3912  HN  LYS P 251     -20.296-108.629 132.042  0.00 97.00      PROA   
ATOM   3913  CA  LYS P 251     -21.924-109.184 130.864  0.00 97.00      PROA   
ATOM   3914  HA  LYS P 251     -22.590-108.667 130.188  0.00 97.00      PROA   
ATOM   3915  CB  LYS P 251     -21.363-110.411 130.129  0.00 97.00      PROA   
ATOM   3916  HB1 LYS P 251     -20.775-111.070 130.803  0.00 97.00      PROA   
ATOM   3917  HB2 LYS P 251     -20.643-109.998 129.382  0.00 97.00      PROA   
ATOM   3918  CG  LYS P 251     -22.436-111.197 129.363  0.00 97.00      PROA   
ATOM   3919  HG1 LYS P 251     -23.407-110.654 129.407  0.00 97.00      PROA   
ATOM   3920  HG2 LYS P 251     -22.583-112.172 129.872  0.00 97.00      PROA   
ATOM   3921  CD  LYS P 251     -22.065-111.402 127.883  0.00 97.00      PROA   
ATOM   3922  HD1 LYS P 251     -21.998-110.400 127.401  0.00 97.00      PROA   
ATOM   3923  HD2 LYS P 251     -22.882-111.968 127.382  0.00 97.00      PROA   
ATOM   3924  CE  LYS P 251     -20.735-112.151 127.694  0.00 97.00      PROA   
ATOM   3925  HE1 LYS P 251     -20.804-113.139 128.195  0.00 97.00      PROA   
ATOM   3926  HE2 LYS P 251     -19.881-111.589 128.129  0.00 97.00      PROA   
ATOM   3927  NZ  LYS P 251     -20.434-112.369 126.257  0.00 97.00      PROA   
ATOM   3928  HZ1 LYS P 251     -20.494-111.480 125.726  0.00 97.00      PROA   
ATOM   3929  HZ2 LYS P 251     -21.099-113.059 125.843  0.00 97.00      PROA   
ATOM   3930  HZ3 LYS P 251     -19.464-112.715 126.136  0.00 97.00      PROA   
ATOM   3931  C   LYS P 251     -22.718-109.562 132.086  0.00 97.00      PROA   
ATOM   3932  O   LYS P 251     -22.499-110.584 132.734  0.00 97.00      PROA   
ATOM   3933  N   ARG P 252     -23.679-108.685 132.433  0.00 97.00      PROA   
ATOM   3934  HN  ARG P 252     -23.830-107.872 131.873  0.00 97.00      PROA   
ATOM   3935  CA  ARG P 252     -24.558-108.823 133.573  0.00 97.00      PROA   
ATOM   3936  HA  ARG P 252     -23.921-108.978 134.433  0.00 97.00      PROA   
ATOM   3937  CB  ARG P 252     -25.346-107.509 133.802  0.00 97.00      PROA   
ATOM   3938  HB1 ARG P 252     -26.133-107.667 134.571  0.00 97.00      PROA   
ATOM   3939  HB2 ARG P 252     -25.850-107.215 132.855  0.00 97.00      PROA   
ATOM   3940  CG  ARG P 252     -24.450-106.350 134.285  0.00 97.00      PROA   
ATOM   3941  HG1 ARG P 252     -23.627-106.157 133.559  0.00 97.00      PROA   
ATOM   3942  HG2 ARG P 252     -23.977-106.673 135.240  0.00 97.00      PROA   
ATOM   3943  CD  ARG P 252     -25.222-105.038 134.508  0.00 97.00      PROA   
ATOM   3944  HD1 ARG P 252     -26.127-105.223 135.120  0.00 97.00      PROA   
ATOM   3945  HD2 ARG P 252     -25.501-104.581 133.534  0.00 97.00      PROA   
ATOM   3946  NE  ARG P 252     -24.318-104.137 135.283  0.00 97.00      PROA   
ATOM   3947  HE  ARG P 252     -23.666-104.554 135.920  0.00 97.00      PROA   
ATOM   3948  CZ  ARG P 252     -24.041-102.850 135.011  0.00 97.00      PROA   
ATOM   3949  NH1 ARG P 252     -24.905-102.038 134.410  0.00 97.00      PROA   
ATOM   3950 HH11 ARG P 252     -25.834-102.378 134.319  0.00 97.00      PROA   
ATOM   3951 HH12 ARG P 252     -24.692-101.067 134.439  0.00 97.00      PROA   
ATOM   3952  NH2 ARG P 252     -22.839-102.397 135.407  0.00 97.00      PROA   
ATOM   3953 HH21 ARG P 252     -22.200-103.113 135.702  0.00 97.00      PROA   
ATOM   3954 HH22 ARG P 252     -22.496-101.522 135.089  0.00 97.00      PROA   
ATOM   3955  C   ARG P 252     -25.493-110.024 133.522  0.00 97.00      PROA   
ATOM   3956  O   ARG P 252     -25.989-110.395 132.460  0.00 97.00      PROA   
ATOM   3957  N   SER P 253     -25.772-110.662 134.691  0.00 97.00      PROA   
ATOM   3958  HN  SER P 253     -25.326-110.405 135.547  0.00 97.00      PROA   
ATOM   3959  CA  SER P 253     -26.832-111.656 134.781  0.00 97.00      PROA   
ATOM   3960  HA  SER P 253     -26.757-112.275 133.902  0.00 97.00      PROA   
ATOM   3961  CB  SER P 253     -26.711-112.648 135.973  0.00 97.00      PROA   
ATOM   3962  HB1 SER P 253     -25.787-113.253 135.852  0.00 97.00      PROA   
ATOM   3963  HB2 SER P 253     -27.575-113.345 135.979  0.00 97.00      PROA   
ATOM   3964  OG  SER P 253     -26.664-111.991 137.230  0.00 97.00      PROA   
ATOM   3965  HG1 SER P 253     -25.867-111.447 137.218  0.00 97.00      PROA   
ATOM   3966  C   SER P 253     -28.197-110.971 134.827  0.00 97.00      PROA   
ATOM   3967  O   SER P 253     -28.323-109.933 135.475  0.00 97.00      PROA   
ATOM   3968  N   PRO P 254     -29.246-111.480 134.181  0.00 97.00      PROA   
ATOM   3969  CD  PRO P 254     -29.134-112.351 133.007  0.00 97.00      PROA   
ATOM   3970  HD1 PRO P 254     -28.940-113.389 133.355  0.00 97.00      PROA   
ATOM   3971  HD2 PRO P 254     -28.323-112.016 132.321  0.00 97.00      PROA   
ATOM   3972  CA  PRO P 254     -30.644-111.183 134.508  0.00 97.00      PROA   
ATOM   3973  HA  PRO P 254     -30.792-110.129 134.322  0.00 97.00      PROA   
ATOM   3974  CB  PRO P 254     -31.439-112.078 133.538  0.00 97.00      PROA   
ATOM   3975  HB1 PRO P 254     -32.411-111.627 133.253  0.00 97.00      PROA   
ATOM   3976  HB2 PRO P 254     -31.618-113.080 133.987  0.00 97.00      PROA   
ATOM   3977  CG  PRO P 254     -30.501-112.251 132.335  0.00 97.00      PROA   
ATOM   3978  HG1 PRO P 254     -30.741-113.141 131.721  0.00 97.00      PROA   
ATOM   3979  HG2 PRO P 254     -30.534-111.339 131.698  0.00 97.00      PROA   
ATOM   3980  C   PRO P 254     -31.018-111.440 135.967  0.00 97.00      PROA   
ATOM   3981  O   PRO P 254     -30.447-112.345 136.573  0.00 97.00      PROA   
ATOM   3982  N   GLU P 255     -31.971-110.664 136.550  0.00 97.00      PROA   
ATOM   3983  HN  GLU P 255     -32.387-109.898 136.065  0.00 97.00      PROA   
ATOM   3984  CA  GLU P 255     -32.433-110.843 137.918  0.00 97.00      PROA   
ATOM   3985  HA  GLU P 255     -31.565-110.754 138.551  0.00 97.00      PROA   
ATOM   3986  CB  GLU P 255     -33.445-109.750 138.372  0.00 97.00      PROA   
ATOM   3987  HB1 GLU P 255     -33.733-110.008 139.413  0.00 97.00      PROA   
ATOM   3988  HB2 GLU P 255     -34.366-109.801 137.751  0.00 97.00      PROA   
ATOM   3989  CG  GLU P 255     -32.892-108.300 138.354  0.00 97.00      PROA   
ATOM   3990  HG1 GLU P 255     -33.228-107.777 137.434  0.00 97.00      PROA   
ATOM   3991  HG2 GLU P 255     -31.782-108.316 138.358  0.00 97.00      PROA   
ATOM   3992  CD  GLU P 255     -33.327-107.478 139.573  0.00 97.00      PROA   
ATOM   3993  OE1 GLU P 255     -34.067-106.474 139.395  0.00 97.00      PROA   
ATOM   3994  OE2 GLU P 255     -32.895-107.836 140.700  0.00 97.00      PROA   
ATOM   3995  C   GLU P 255     -33.041-112.214 138.213  0.00 97.00      PROA   
ATOM   3996  O   GLU P 255     -33.782-112.783 137.414  0.00 97.00      PROA   
ATOM   3997  N   LEU P 256     -32.726-112.759 139.410  0.00 97.00      PROA   
ATOM   3998  HN  LEU P 256     -32.076-112.294 140.010  0.00 97.00      PROA   
ATOM   3999  CA  LEU P 256     -33.165-114.054 139.880  0.00 97.00      PROA   
ATOM   4000  HA  LEU P 256     -33.835-114.491 139.154  0.00 97.00      PROA   
ATOM   4001  CB  LEU P 256     -31.917-114.959 140.088  0.00 97.00      PROA   
ATOM   4002  HB1 LEU P 256     -31.267-114.527 140.879  0.00 97.00      PROA   
ATOM   4003  HB2 LEU P 256     -31.342-114.896 139.134  0.00 97.00      PROA   
ATOM   4004  CG  LEU P 256     -32.136-116.469 140.363  0.00 97.00      PROA   
ATOM   4005  HG  LEU P 256     -31.161-116.966 140.133  0.00 97.00      PROA   
ATOM   4006  CD1 LEU P 256     -32.426-116.785 141.842  0.00 97.00      PROA   
ATOM   4007 HD11 LEU P 256     -33.421-116.403 142.136  0.00 97.00      PROA   
ATOM   4008 HD12 LEU P 256     -31.661-116.320 142.497  0.00 97.00      PROA   
ATOM   4009 HD13 LEU P 256     -32.418-117.882 142.009  0.00 97.00      PROA   
ATOM   4010  CD2 LEU P 256     -33.184-117.105 139.433  0.00 97.00      PROA   
ATOM   4011 HD21 LEU P 256     -32.933-116.897 138.372  0.00 97.00      PROA   
ATOM   4012 HD22 LEU P 256     -34.196-116.701 139.650  0.00 97.00      PROA   
ATOM   4013 HD23 LEU P 256     -33.209-118.205 139.584  0.00 97.00      PROA   
ATOM   4014  C   LEU P 256     -33.931-113.828 141.169  0.00 97.00      PROA   
ATOM   4015  O   LEU P 256     -33.482-113.107 142.052  0.00 97.00      PROA   
ATOM   4016  N   GLU P 257     -35.139-114.426 141.313  0.00 97.00      PROA   
ATOM   4017  HN  GLU P 257     -35.501-115.037 140.615  0.00 97.00      PROA   
ATOM   4018  CA  GLU P 257     -36.007-114.171 142.447  0.00 97.00      PROA   
ATOM   4019  HA  GLU P 257     -35.849-113.156 142.780  0.00 97.00      PROA   
ATOM   4020  CB  GLU P 257     -37.507-114.321 142.078  0.00 97.00      PROA   
ATOM   4021  HB1 GLU P 257     -37.745-115.373 141.815  0.00 97.00      PROA   
ATOM   4022  HB2 GLU P 257     -37.661-113.722 141.148  0.00 97.00      PROA   
ATOM   4023  CG  GLU P 257     -38.488-113.754 143.134  0.00 97.00      PROA   
ATOM   4024  HG1 GLU P 257     -39.263-113.151 142.615  0.00 97.00      PROA   
ATOM   4025  HG2 GLU P 257     -37.961-113.091 143.849  0.00 97.00      PROA   
ATOM   4026  CD  GLU P 257     -39.216-114.835 143.923  0.00 97.00      PROA   
ATOM   4027  OE1 GLU P 257     -38.548-115.543 144.705  0.00 97.00      PROA   
ATOM   4028  OE2 GLU P 257     -40.459-114.938 143.784  0.00 97.00      PROA   
ATOM   4029  C   GLU P 257     -35.676-115.087 143.604  0.00 97.00      PROA   
ATOM   4030  O   GLU P 257     -35.537-116.298 143.446  0.00 97.00      PROA   
ATOM   4031  N   LEU P 258     -35.551-114.498 144.815  0.00 97.00      PROA   
ATOM   4032  HN  LEU P 258     -35.639-113.506 144.894  0.00 97.00      PROA   
ATOM   4033  CA  LEU P 258     -35.325-115.215 146.048  0.00 97.00      PROA   
ATOM   4034  HA  LEU P 258     -35.676-116.230 145.928  0.00 97.00      PROA   
ATOM   4035  CB  LEU P 258     -33.839-115.248 146.493  0.00 97.00      PROA   
ATOM   4036  HB1 LEU P 258     -33.742-115.747 147.482  0.00 97.00      PROA   
ATOM   4037  HB2 LEU P 258     -33.487-114.202 146.606  0.00 97.00      PROA   
ATOM   4038  CG  LEU P 258     -32.881-115.962 145.507  0.00 97.00      PROA   
ATOM   4039  HG  LEU P 258     -33.064-115.559 144.485  0.00 97.00      PROA   
ATOM   4040  CD1 LEU P 258     -31.413-115.656 145.846  0.00 97.00      PROA   
ATOM   4041 HD11 LEU P 258     -31.164-116.054 146.853  0.00 97.00      PROA   
ATOM   4042 HD12 LEU P 258     -31.231-114.563 145.842  0.00 97.00      PROA   
ATOM   4043 HD13 LEU P 258     -30.744-116.130 145.097  0.00 97.00      PROA   
ATOM   4044  CD2 LEU P 258     -33.104-117.486 145.471  0.00 97.00      PROA   
ATOM   4045 HD21 LEU P 258     -34.142-117.727 145.163  0.00 97.00      PROA   
ATOM   4046 HD22 LEU P 258     -32.917-117.924 146.474  0.00 97.00      PROA   
ATOM   4047 HD23 LEU P 258     -32.407-117.955 144.745  0.00 97.00      PROA   
ATOM   4048  C   LEU P 258     -36.167-114.586 147.141  0.00 97.00      PROA   
ATOM   4049  O   LEU P 258     -35.673-113.889 148.024  0.00 97.00      PROA   
ATOM   4050  N   GLN P 259     -37.495-114.830 147.113  0.00 97.00      PROA   
ATOM   4051  HN  GLN P 259     -37.913-115.233 146.296  0.00 97.00      PROA   
ATOM   4052  CA  GLN P 259     -38.384-114.595 148.232  0.00 97.00      PROA   
ATOM   4053  HA  GLN P 259     -38.252-113.559 148.500  0.00 97.00      PROA   
ATOM   4054  CB  GLN P 259     -39.884-114.796 147.886  0.00 97.00      PROA   
ATOM   4055  HB1 GLN P 259     -40.476-114.932 148.819  0.00 97.00      PROA   
ATOM   4056  HB2 GLN P 259     -39.983-115.728 147.287  0.00 97.00      PROA   
ATOM   4057  CG  GLN P 259     -40.510-113.626 147.101  0.00 97.00      PROA   
ATOM   4058  HG1 GLN P 259     -40.009-113.498 146.121  0.00 97.00      PROA   
ATOM   4059  HG2 GLN P 259     -40.408-112.676 147.667  0.00 97.00      PROA   
ATOM   4060  CD  GLN P 259     -42.007-113.894 146.905  0.00 97.00      PROA   
ATOM   4061  OE1 GLN P 259     -42.824-113.604 147.785  0.00 97.00      PROA   
ATOM   4062  NE2 GLN P 259     -42.374-114.474 145.730  0.00 97.00      PROA   
ATOM   4063 HE21 GLN P 259     -43.338-114.661 145.560  0.00 97.00      PROA   
ATOM   4064 HE22 GLN P 259     -41.672-114.702 145.051  0.00 97.00      PROA   
ATOM   4065  C   GLN P 259     -38.026-115.406 149.465  0.00 97.00      PROA   
ATOM   4066  O   GLN P 259     -37.682-116.580 149.378  0.00 97.00      PROA   
ATOM   4067  N   VAL P 260     -38.094-114.765 150.653  0.00 97.00      PROA   
ATOM   4068  HN  VAL P 260     -38.355-113.806 150.696  0.00 97.00      PROA   
ATOM   4069  CA  VAL P 260     -37.767-115.371 151.923  0.00 97.00      PROA   
ATOM   4070  HA  VAL P 260     -37.703-116.441 151.807  0.00 97.00      PROA   
ATOM   4071  CB  VAL P 260     -36.450-114.858 152.501  0.00 97.00      PROA   
ATOM   4072  HB  VAL P 260     -36.528-113.762 152.657  0.00 97.00      PROA   
ATOM   4073  CG1 VAL P 260     -36.140-115.552 153.845  0.00 97.00      PROA   
ATOM   4074 HG11 VAL P 260     -36.122-116.655 153.718  0.00 97.00      PROA   
ATOM   4075 HG12 VAL P 260     -36.886-115.288 154.621  0.00 97.00      PROA   
ATOM   4076 HG13 VAL P 260     -35.144-115.228 154.210  0.00 97.00      PROA   
ATOM   4077  CG2 VAL P 260     -35.298-115.090 151.497  0.00 97.00      PROA   
ATOM   4078 HG21 VAL P 260     -35.441-114.496 150.573  0.00 97.00      PROA   
ATOM   4079 HG22 VAL P 260     -35.230-116.161 151.223  0.00 97.00      PROA   
ATOM   4080 HG23 VAL P 260     -34.332-114.780 151.952  0.00 97.00      PROA   
ATOM   4081  C   VAL P 260     -38.926-115.046 152.847  0.00 97.00      PROA   
ATOM   4082  O   VAL P 260     -39.355-113.898 152.930  0.00 97.00      PROA   
ATOM   4083  N   LEU P 261     -39.489-116.064 153.542  0.00 97.00      PROA   
ATOM   4084  HN  LEU P 261     -39.114-116.987 153.465  0.00 97.00      PROA   
ATOM   4085  CA  LEU P 261     -40.669-115.910 154.369  0.00 97.00      PROA   
ATOM   4086  HA  LEU P 261     -40.896-114.859 154.457  0.00 97.00      PROA   
ATOM   4087  CB  LEU P 261     -41.916-116.619 153.786  0.00 97.00      PROA   
ATOM   4088  HB1 LEU P 261     -42.753-116.579 154.518  0.00 97.00      PROA   
ATOM   4089  HB2 LEU P 261     -41.672-117.689 153.605  0.00 97.00      PROA   
ATOM   4090  CG  LEU P 261     -42.448-116.007 152.466  0.00 97.00      PROA   
ATOM   4091  HG  LEU P 261     -41.649-116.090 151.693  0.00 97.00      PROA   
ATOM   4092  CD1 LEU P 261     -43.674-116.796 151.972  0.00 97.00      PROA   
ATOM   4093 HD11 LEU P 261     -44.502-116.711 152.708  0.00 97.00      PROA   
ATOM   4094 HD12 LEU P 261     -43.420-117.870 151.851  0.00 97.00      PROA   
ATOM   4095 HD13 LEU P 261     -44.023-116.398 150.996  0.00 97.00      PROA   
ATOM   4096  CD2 LEU P 261     -42.814-114.517 152.600  0.00 97.00      PROA   
ATOM   4097 HD21 LEU P 261     -43.246-114.146 151.646  0.00 97.00      PROA   
ATOM   4098 HD22 LEU P 261     -41.919-113.905 152.831  0.00 97.00      PROA   
ATOM   4099 HD23 LEU P 261     -43.566-114.379 153.405  0.00 97.00      PROA   
ATOM   4100  C   LEU P 261     -40.443-116.381 155.787  0.00 97.00      PROA   
ATOM   4101  O   LEU P 261     -39.929-117.464 156.050  0.00 97.00      PROA   
ATOM   4102  N   GLY P 262     -40.861-115.528 156.747  0.00 97.00      PROA   
ATOM   4103  HN  GLY P 262     -41.317-114.681 156.493  0.00 97.00      PROA   
ATOM   4104  CA  GLY P 262     -40.775-115.756 158.167  0.00 97.00      PROA   
ATOM   4105  HA1 GLY P 262     -39.893-115.255 158.535  0.00 97.00      PROA   
ATOM   4106  HA2 GLY P 262     -40.815-116.814 158.385  0.00 97.00      PROA   
ATOM   4107  C   GLY P 262     -41.954-115.088 158.790  0.00 97.00      PROA   
ATOM   4108  O   GLY P 262     -42.597-114.231 158.188  0.00 97.00      PROA   
ATOM   4109  N   HSD P 263     -42.247-115.458 160.050  0.00 97.00      PROA   
ATOM   4110  HN  HSD P 263     -41.677-116.120 160.530  0.00 97.00      PROA   
ATOM   4111  CA  HSD P 263     -43.315-114.883 160.829  0.00 97.00      PROA   
ATOM   4112  HA  HSD P 263     -43.714-114.005 160.337  0.00 97.00      PROA   
ATOM   4113  CB  HSD P 263     -44.453-115.895 161.094  0.00 97.00      PROA   
ATOM   4114  HB1 HSD P 263     -45.192-115.476 161.811  0.00 97.00      PROA   
ATOM   4115  HB2 HSD P 263     -44.026-116.819 161.542  0.00 97.00      PROA   
ATOM   4116  ND1 HSD P 263     -46.398-115.808 159.430  0.00 97.00      PROA   
ATOM   4117  HD1 HSD P 263     -46.964-115.152 159.931  0.00 97.00      PROA   
ATOM   4118  CG  HSD P 263     -45.158-116.278 159.813  0.00 97.00      PROA   
ATOM   4119  CE1 HSD P 263     -46.720-116.438 158.273  0.00 97.00      PROA   
ATOM   4120  HE1 HSD P 263     -47.652-116.261 157.736  0.00 97.00      PROA   
ATOM   4121  NE2 HSD P 263     -45.784-117.286 157.892  0.00 97.00      PROA   
ATOM   4122  CD2 HSD P 263     -44.807-117.193 158.866  0.00 97.00      PROA   
ATOM   4123  HD2 HSD P 263     -43.918-117.807 158.792  0.00 97.00      PROA   
ATOM   4124  C   HSD P 263     -42.653-114.450 162.106  0.00 97.00      PROA   
ATOM   4125  O   HSD P 263     -41.812-115.173 162.635  0.00 97.00      PROA   
ATOM   4126  N   GLN P 264     -42.974-113.231 162.603  0.00 97.00      PROA   
ATOM   4127  HN  GLN P 264     -43.676-112.669 162.171  0.00 97.00      PROA   
ATOM   4128  CA  GLN P 264     -42.270-112.594 163.700  0.00 97.00      PROA   
ATOM   4129  HA  GLN P 264     -41.242-112.500 163.373  0.00 97.00      PROA   
ATOM   4130  CB  GLN P 264     -42.780-111.150 163.940  0.00 97.00      PROA   
ATOM   4131  HB1 GLN P 264     -42.413-110.762 164.915  0.00 97.00      PROA   
ATOM   4132  HB2 GLN P 264     -43.891-111.196 163.987  0.00 97.00      PROA   
ATOM   4133  CG  GLN P 264     -42.319-110.175 162.828  0.00 97.00      PROA   
ATOM   4134  HG1 GLN P 264     -42.353-110.679 161.839  0.00 97.00      PROA   
ATOM   4135  HG2 GLN P 264     -41.271-109.856 163.009  0.00 97.00      PROA   
ATOM   4136  CD  GLN P 264     -43.222-108.940 162.715  0.00 97.00      PROA   
ATOM   4137  OE1 GLN P 264     -43.850-108.713 161.675  0.00 97.00      PROA   
ATOM   4138  NE2 GLN P 264     -43.283-108.121 163.799  0.00 97.00      PROA   
ATOM   4139 HE21 GLN P 264     -43.871-107.316 163.745  0.00 97.00      PROA   
ATOM   4140 HE22 GLN P 264     -42.745-108.331 164.614  0.00 97.00      PROA   
ATOM   4141  C   GLN P 264     -42.213-113.393 164.993  0.00 97.00      PROA   
ATOM   4142  O   GLN P 264     -43.201-113.955 165.461  0.00 97.00      PROA   
ATOM   4143  N   GLN P 265     -40.996-113.474 165.568  0.00 97.00      PROA   
ATOM   4144  HN  GLN P 265     -40.230-112.965 165.178  0.00 97.00      PROA   
ATOM   4145  CA  GLN P 265     -40.618-114.414 166.594  0.00 97.00      PROA   
ATOM   4146  HA  GLN P 265     -41.379-115.177 166.619  0.00 97.00      PROA   
ATOM   4147  CB  GLN P 265     -39.264-115.121 166.266  0.00 97.00      PROA   
ATOM   4148  HB1 GLN P 265     -39.452-115.834 165.432  0.00 97.00      PROA   
ATOM   4149  HB2 GLN P 265     -38.951-115.732 167.142  0.00 97.00      PROA   
ATOM   4150  CG  GLN P 265     -38.069-114.208 165.870  0.00 97.00      PROA   
ATOM   4151  HG1 GLN P 265     -37.130-114.802 165.917  0.00 97.00      PROA   
ATOM   4152  HG2 GLN P 265     -37.977-113.380 166.602  0.00 97.00      PROA   
ATOM   4153  CD  GLN P 265     -38.190-113.583 164.467  0.00 97.00      PROA   
ATOM   4154  OE1 GLN P 265     -38.674-112.456 164.313  0.00 97.00      PROA   
ATOM   4155  NE2 GLN P 265     -37.731-114.322 163.421  0.00 97.00      PROA   
ATOM   4156 HE21 GLN P 265     -37.825-113.952 162.493  0.00 97.00      PROA   
ATOM   4157 HE22 GLN P 265     -37.314-115.215 163.574  0.00 97.00      PROA   
ATOM   4158  C   GLN P 265     -40.536-113.758 167.963  0.00 97.00      PROA   
ATOM   4159  O   GLN P 265     -40.276-112.557 168.049  0.00 97.00      PROA   
ATOM   4160  N   PRO P 266     -40.736-114.481 169.071  0.00 97.00      PROA   
ATOM   4161  CD  PRO P 266     -41.365-115.806 169.084  0.00 97.00      PROA   
ATOM   4162  HD1 PRO P 266     -40.652-116.541 168.649  0.00 97.00      PROA   
ATOM   4163  HD2 PRO P 266     -42.323-115.812 168.519  0.00 97.00      PROA   
ATOM   4164  CA  PRO P 266     -40.149-114.166 170.374  0.00 97.00      PROA   
ATOM   4165  HA  PRO P 266     -40.700-113.322 170.761  0.00 97.00      PROA   
ATOM   4166  CB  PRO P 266     -40.361-115.445 171.206  0.00 97.00      PROA   
ATOM   4167  HB1 PRO P 266     -40.505-115.230 172.283  0.00 97.00      PROA   
ATOM   4168  HB2 PRO P 266     -39.499-116.138 171.086  0.00 97.00      PROA   
ATOM   4169  CG  PRO P 266     -41.587-116.104 170.566  0.00 97.00      PROA   
ATOM   4170  HG1 PRO P 266     -41.650-117.190 170.779  0.00 97.00      PROA   
ATOM   4171  HG2 PRO P 266     -42.516-115.600 170.911  0.00 97.00      PROA   
ATOM   4172  C   PRO P 266     -38.683-113.751 170.334  0.00 97.00      PROA   
ATOM   4173  O   PRO P 266     -37.900-114.370 169.615  0.00 97.00      PROA   
ATOM   4174  N   THR P 267     -38.291-112.709 171.098  0.00 97.00      PROA   
ATOM   4175  HN  THR P 267     -38.964-112.139 171.564  0.00 97.00      PROA   
ATOM   4176  CA  THR P 267     -36.898-112.348 171.336  0.00 97.00      PROA   
ATOM   4177  HA  THR P 267     -36.458-112.251 170.352  0.00 97.00      PROA   
ATOM   4178  CB  THR P 267     -36.736-111.007 172.044  0.00 97.00      PROA   
ATOM   4179  HB  THR P 267     -36.740-111.124 173.149  0.00 97.00      PROA   
ATOM   4180  OG1 THR P 267     -37.809-110.131 171.725  0.00 97.00      PROA   
ATOM   4181  HG1 THR P 267     -37.803-110.059 170.768  0.00 97.00      PROA   
ATOM   4182  CG2 THR P 267     -35.422-110.331 171.609  0.00 97.00      PROA   
ATOM   4183 HG21 THR P 267     -35.419-110.162 170.510  0.00 97.00      PROA   
ATOM   4184 HG22 THR P 267     -34.548-110.961 171.870  0.00 97.00      PROA   
ATOM   4185 HG23 THR P 267     -35.316-109.349 172.116  0.00 97.00      PROA   
ATOM   4186  C   THR P 267     -36.070-113.411 172.065  0.00 97.00      PROA   
ATOM   4187  O   THR P 267     -34.936-113.620 171.633  0.00 97.00      PROA   
ATOM   4188  N   PRO P 268     -36.500-114.125 173.115  0.00 97.00      PROA   
ATOM   4189  CD  PRO P 268     -37.596-113.746 174.021  0.00 97.00      PROA   
ATOM   4190  HD1 PRO P 268     -38.538-113.551 173.471  0.00 97.00      PROA   
ATOM   4191  HD2 PRO P 268     -37.299-112.848 174.606  0.00 97.00      PROA   
ATOM   4192  CA  PRO P 268     -35.795-115.311 173.593  0.00 97.00      PROA   
ATOM   4193  HA  PRO P 268     -34.727-115.145 173.593  0.00 97.00      PROA   
ATOM   4194  CB  PRO P 268     -36.353-115.529 175.012  0.00 97.00      PROA   
ATOM   4195  HB1 PRO P 268     -35.745-114.935 175.731  0.00 97.00      PROA   
ATOM   4196  HB2 PRO P 268     -36.341-116.589 175.333  0.00 97.00      PROA   
ATOM   4197  CG  PRO P 268     -37.769-114.949 174.950  0.00 97.00      PROA   
ATOM   4198  HG1 PRO P 268     -38.441-115.691 174.464  0.00 97.00      PROA   
ATOM   4199  HG2 PRO P 268     -38.174-114.677 175.944  0.00 97.00      PROA   
ATOM   4200  C   PRO P 268     -36.083-116.513 172.710  0.00 97.00      PROA   
ATOM   4201  O   PRO P 268     -37.169-116.615 172.142  0.00 97.00      PROA   
ATOM   4202  N   VAL P 269     -35.091-117.423 172.594  0.00 97.00      PROA   
ATOM   4203  HN  VAL P 269     -34.231-117.341 173.089  0.00 97.00      PROA   
ATOM   4204  CA  VAL P 269     -35.165-118.685 171.908  0.00 97.00      PROA   
ATOM   4205  HA  VAL P 269     -36.177-119.058 171.974  0.00 97.00      PROA   
ATOM   4206  CB  VAL P 269     -34.736-118.579 170.440  0.00 97.00      PROA   
ATOM   4207  HB  VAL P 269     -35.380-117.805 169.957  0.00 97.00      PROA   
ATOM   4208  CG1 VAL P 269     -33.266-118.124 170.316  0.00 97.00      PROA   
ATOM   4209 HG11 VAL P 269     -32.597-118.869 170.793  0.00 97.00      PROA   
ATOM   4210 HG12 VAL P 269     -33.112-117.141 170.805  0.00 97.00      PROA   
ATOM   4211 HG13 VAL P 269     -32.978-118.036 169.246  0.00 97.00      PROA   
ATOM   4212  CG2 VAL P 269     -34.977-119.917 169.712  0.00 97.00      PROA   
ATOM   4213 HG21 VAL P 269     -36.037-120.227 169.809  0.00 97.00      PROA   
ATOM   4214 HG22 VAL P 269     -34.335-120.707 170.152  0.00 97.00      PROA   
ATOM   4215 HG23 VAL P 269     -34.723-119.825 168.634  0.00 97.00      PROA   
ATOM   4216  C   VAL P 269     -34.261-119.625 172.744  0.00 97.00      PROA   
ATOM   4217  OT1 VAL P 269     -33.382-119.109 173.490  0.00 97.00      PROA   
ATOM   4218  OT2 VAL P 269     -34.456-120.867 172.673  0.00 97.00      PROA   
END
