# Supplementary material for: The solution structure of the unbound IgG Fc receptor CD64 resembles its crystal structure: Implications for function
Source: PLoS One. 2023 Sep 21;18(9):e0288351. doi: 10.1371/journal.pone.0288351 (PMC10513344; doi:10.1371/journal.pone.0288351)
Supplement: S1 File — (ZIP) [file pone.0288351.s003.zip › CD64V03 E11/Top100/EM_done_ready_for_EM_top100_0p11_E11.dcd_22564.pdb.pdb]

REMARK  FINAL COORDINATES WRITTEN BY NAMD AT TIMESTEP 2000
ATOM      1  N   LYS P   1     -15.090 -62.835  74.578  0.00 97.00      PROA   
ATOM      2  HT1 LYS P   1     -15.013 -62.092  75.304  0.00 97.00      PROA   
ATOM      3  HT2 LYS P   1     -15.732 -62.466  73.844  0.00 97.00      PROA   
ATOM      4  HT3 LYS P   1     -14.149 -63.005  74.173  0.00 97.00      PROA   
ATOM      5  CA  LYS P   1     -15.644 -64.063  75.198  0.00 97.00      PROA   
ATOM      6  HA  LYS P   1     -16.438 -63.754  75.860  0.00 97.00      PROA   
ATOM      7  CB  LYS P   1     -16.239 -65.026  74.127  0.00 97.00      PROA   
ATOM      8  HB1 LYS P   1     -16.412 -66.016  74.601  0.00 97.00      PROA   
ATOM      9  HB2 LYS P   1     -15.517 -65.186  73.298  0.00 97.00      PROA   
ATOM     10  CG  LYS P   1     -17.593 -64.557  73.548  0.00 97.00      PROA   
ATOM     11  HG1 LYS P   1     -17.403 -63.713  72.849  0.00 97.00      PROA   
ATOM     12  HG2 LYS P   1     -18.242 -64.169  74.364  0.00 97.00      PROA   
ATOM     13  CD  LYS P   1     -18.369 -65.646  72.777  0.00 97.00      PROA   
ATOM     14  HD1 LYS P   1     -17.698 -66.085  72.005  0.00 97.00      PROA   
ATOM     15  HD2 LYS P   1     -19.211 -65.145  72.246  0.00 97.00      PROA   
ATOM     16  CE  LYS P   1     -18.930 -66.766  73.672  0.00 97.00      PROA   
ATOM     17  HE1 LYS P   1     -19.548 -66.329  74.487  0.00 97.00      PROA   
ATOM     18  HE2 LYS P   1     -18.109 -67.362  74.121  0.00 97.00      PROA   
ATOM     19  NZ  LYS P   1     -19.793 -67.700  72.904  0.00 97.00      PROA   
ATOM     20  HZ1 LYS P   1     -19.250 -68.122  72.124  0.00 97.00      PROA   
ATOM     21  HZ2 LYS P   1     -20.609 -67.185  72.515  0.00 97.00      PROA   
ATOM     22  HZ3 LYS P   1     -20.134 -68.455  73.533  0.00 97.00      PROA   
ATOM     23  C   LYS P   1     -14.607 -64.747  76.047  0.00 97.00      PROA   
ATOM     24  O   LYS P   1     -13.423 -64.420  75.988  0.00 97.00      PROA   
ATOM     25  N   ALA P   2     -15.043 -65.724  76.869  0.00 97.00      PROA   
ATOM     26  HN  ALA P   2     -16.004 -65.965  76.977  0.00 97.00      PROA   
ATOM     27  CA  ALA P   2     -14.190 -66.573  77.644  0.00 97.00      PROA   
ATOM     28  HA  ALA P   2     -13.337 -66.882  77.053  0.00 97.00      PROA   
ATOM     29  CB  ALA P   2     -13.757 -65.912  78.969  0.00 97.00      PROA   
ATOM     30  HB1 ALA P   2     -14.645 -65.589  79.551  0.00 97.00      PROA   
ATOM     31  HB2 ALA P   2     -13.141 -65.010  78.758  0.00 97.00      PROA   
ATOM     32  HB3 ALA P   2     -13.154 -66.606  79.590  0.00 97.00      PROA   
ATOM     33  C   ALA P   2     -15.075 -67.767  77.895  0.00 97.00      PROA   
ATOM     34  O   ALA P   2     -16.244 -67.750  77.506  0.00 97.00      PROA   
ATOM     35  N   VAL P   3     -14.527 -68.833  78.529  0.00 97.00      PROA   
ATOM     36  HN  VAL P   3     -13.555 -68.857  78.741  0.00 97.00      PROA   
ATOM     37  CA  VAL P   3     -15.275 -69.920  79.129  0.00 97.00      PROA   
ATOM     38  HA  VAL P   3     -16.213 -69.530  79.497  0.00 97.00      PROA   
ATOM     39  CB  VAL P   3     -15.540 -71.154  78.251  0.00 97.00      PROA   
ATOM     40  HB  VAL P   3     -16.047 -71.927  78.877  0.00 97.00      PROA   
ATOM     41  CG1 VAL P   3     -16.512 -70.807  77.106  0.00 97.00      PROA   
ATOM     42 HG11 VAL P   3     -16.025 -70.123  76.381  0.00 97.00      PROA   
ATOM     43 HG12 VAL P   3     -17.425 -70.321  77.507  0.00 97.00      PROA   
ATOM     44 HG13 VAL P   3     -16.808 -71.732  76.566  0.00 97.00      PROA   
ATOM     45  CG2 VAL P   3     -14.234 -71.759  77.694  0.00 97.00      PROA   
ATOM     46 HG21 VAL P   3     -13.586 -72.138  78.509  0.00 97.00      PROA   
ATOM     47 HG22 VAL P   3     -13.667 -71.005  77.110  0.00 97.00      PROA   
ATOM     48 HG23 VAL P   3     -14.468 -72.610  77.019  0.00 97.00      PROA   
ATOM     49  C   VAL P   3     -14.434 -70.306  80.326  0.00 97.00      PROA   
ATOM     50  O   VAL P   3     -13.213 -70.159  80.295  0.00 97.00      PROA   
ATOM     51  N   ILE P   4     -15.065 -70.774  81.434  0.00 97.00      PROA   
ATOM     52  HN  ILE P   4     -16.062 -70.809  81.485  0.00 97.00      PROA   
ATOM     53  CA  ILE P   4     -14.346 -71.065  82.667  0.00 97.00      PROA   
ATOM     54  HA  ILE P   4     -13.358 -70.636  82.603  0.00 97.00      PROA   
ATOM     55  CB  ILE P   4     -14.990 -70.416  83.894  0.00 97.00      PROA   
ATOM     56  HB  ILE P   4     -16.030 -70.797  84.004  0.00 97.00      PROA   
ATOM     57  CG2 ILE P   4     -14.167 -70.764  85.160  0.00 97.00      PROA   
ATOM     58 HG21 ILE P   4     -13.092 -70.544  84.985  0.00 97.00      PROA   
ATOM     59 HG22 ILE P   4     -14.280 -71.833  85.433  0.00 97.00      PROA   
ATOM     60 HG23 ILE P   4     -14.497 -70.160  86.027  0.00 97.00      PROA   
ATOM     61  CG1 ILE P   4     -15.068 -68.879  83.715  0.00 97.00      PROA   
ATOM     62 HG11 ILE P   4     -15.438 -68.612  82.702  0.00 97.00      PROA   
ATOM     63 HG12 ILE P   4     -14.036 -68.485  83.810  0.00 97.00      PROA   
ATOM     64  CD  ILE P   4     -15.978 -68.172  84.723  0.00 97.00      PROA   
ATOM     65  HD1 ILE P   4     -15.761 -68.477  85.766  0.00 97.00      PROA   
ATOM     66  HD2 ILE P   4     -17.041 -68.404  84.501  0.00 97.00      PROA   
ATOM     67  HD3 ILE P   4     -15.836 -67.074  84.650  0.00 97.00      PROA   
ATOM     68  C   ILE P   4     -14.168 -72.566  82.874  0.00 97.00      PROA   
ATOM     69  O   ILE P   4     -15.101 -73.355  82.746  0.00 97.00      PROA   
ATOM     70  N   LYS P   5     -12.930 -72.993  83.227  0.00 97.00      PROA   
ATOM     71  HN  LYS P   5     -12.167 -72.347  83.220  0.00 97.00      PROA   
ATOM     72  CA  LYS P   5     -12.623 -74.363  83.587  0.00 97.00      PROA   
ATOM     73  HA  LYS P   5     -13.496 -74.986  83.461  0.00 97.00      PROA   
ATOM     74  CB  LYS P   5     -11.460 -74.941  82.740  0.00 97.00      PROA   
ATOM     75  HB1 LYS P   5     -11.279 -76.002  83.025  0.00 97.00      PROA   
ATOM     76  HB2 LYS P   5     -10.528 -74.368  82.949  0.00 97.00      PROA   
ATOM     77  CG  LYS P   5     -11.688 -74.878  81.220  0.00 97.00      PROA   
ATOM     78  HG1 LYS P   5     -10.760 -75.258  80.735  0.00 97.00      PROA   
ATOM     79  HG2 LYS P   5     -11.810 -73.816  80.912  0.00 97.00      PROA   
ATOM     80  CD  LYS P   5     -12.896 -75.694  80.722  0.00 97.00      PROA   
ATOM     81  HD1 LYS P   5     -13.800 -75.388  81.292  0.00 97.00      PROA   
ATOM     82  HD2 LYS P   5     -12.718 -76.772  80.928  0.00 97.00      PROA   
ATOM     83  CE  LYS P   5     -13.210 -75.487  79.235  0.00 97.00      PROA   
ATOM     84  HE1 LYS P   5     -13.461 -74.416  79.058  0.00 97.00      PROA   
ATOM     85  HE2 LYS P   5     -14.058 -76.117  78.899  0.00 97.00      PROA   
ATOM     86  NZ  LYS P   5     -12.042 -75.807  78.398  0.00 97.00      PROA   
ATOM     87  HZ1 LYS P   5     -11.840 -76.811  78.263  0.00 97.00      PROA   
ATOM     88  HZ2 LYS P   5     -11.210 -75.328  78.813  0.00 97.00      PROA   
ATOM     89  HZ3 LYS P   5     -12.134 -75.313  77.483  0.00 97.00      PROA   
ATOM     90  C   LYS P   5     -12.203 -74.447  85.040  0.00 97.00      PROA   
ATOM     91  O   LYS P   5     -11.156 -73.943  85.431  0.00 97.00      PROA   
ATOM     92  N   LEU P   6     -12.994 -75.139  85.890  0.00 97.00      PROA   
ATOM     93  HN  LEU P   6     -13.878 -75.499  85.603  0.00 97.00      PROA   
ATOM     94  CA  LEU P   6     -12.597 -75.473  87.244  0.00 97.00      PROA   
ATOM     95  HA  LEU P   6     -12.104 -74.616  87.682  0.00 97.00      PROA   
ATOM     96  CB  LEU P   6     -13.811 -75.834  88.141  0.00 97.00      PROA   
ATOM     97  HB1 LEU P   6     -13.445 -75.913  89.188  0.00 97.00      PROA   
ATOM     98  HB2 LEU P   6     -14.230 -76.823  87.857  0.00 97.00      PROA   
ATOM     99  CG  LEU P   6     -14.981 -74.814  88.121  0.00 97.00      PROA   
ATOM    100  HG  LEU P   6     -14.564 -73.804  87.899  0.00 97.00      PROA   
ATOM    101  CD1 LEU P   6     -16.054 -75.145  87.064  0.00 97.00      PROA   
ATOM    102 HD11 LEU P   6     -16.457 -76.165  87.242  0.00 97.00      PROA   
ATOM    103 HD12 LEU P   6     -15.644 -75.100  86.036  0.00 97.00      PROA   
ATOM    104 HD13 LEU P   6     -16.895 -74.423  87.133  0.00 97.00      PROA   
ATOM    105  CD2 LEU P   6     -15.652 -74.740  89.504  0.00 97.00      PROA   
ATOM    106 HD21 LEU P   6     -14.922 -74.430  90.281  0.00 97.00      PROA   
ATOM    107 HD22 LEU P   6     -16.063 -75.733  89.780  0.00 97.00      PROA   
ATOM    108 HD23 LEU P   6     -16.486 -74.007  89.485  0.00 97.00      PROA   
ATOM    109  C   LEU P   6     -11.613 -76.639  87.204  0.00 97.00      PROA   
ATOM    110  O   LEU P   6     -11.900 -77.678  86.615  0.00 97.00      PROA   
ATOM    111  N   GLN P   7     -10.397 -76.483  87.783  0.00 97.00      PROA   
ATOM    112  HN  GLN P   7     -10.144 -75.617  88.218  0.00 97.00      PROA   
ATOM    113  CA  GLN P   7      -9.364 -77.511  87.770  0.00 97.00      PROA   
ATOM    114  HA  GLN P   7      -9.266 -77.806  86.734  0.00 97.00      PROA   
ATOM    115  CB  GLN P   7      -7.982 -76.913  88.148  0.00 97.00      PROA   
ATOM    116  HB1 GLN P   7      -8.122 -76.283  89.052  0.00 97.00      PROA   
ATOM    117  HB2 GLN P   7      -7.702 -76.226  87.316  0.00 97.00      PROA   
ATOM    118  CG  GLN P   7      -6.840 -77.919  88.413  0.00 97.00      PROA   
ATOM    119  HG1 GLN P   7      -6.738 -78.602  87.543  0.00 97.00      PROA   
ATOM    120  HG2 GLN P   7      -7.052 -78.523  89.320  0.00 97.00      PROA   
ATOM    121  CD  GLN P   7      -5.513 -77.164  88.566  0.00 97.00      PROA   
ATOM    122  OE1 GLN P   7      -5.171 -76.324  87.728  0.00 97.00      PROA   
ATOM    123  NE2 GLN P   7      -4.737 -77.450  89.646  0.00 97.00      PROA   
ATOM    124 HE21 GLN P   7      -3.883 -76.940  89.746  0.00 97.00      PROA   
ATOM    125 HE22 GLN P   7      -5.019 -78.140  90.311  0.00 97.00      PROA   
ATOM    126  C   GLN P   7      -9.693 -78.821  88.485  0.00 97.00      PROA   
ATOM    127  O   GLN P   7      -9.531 -79.875  87.869  0.00 97.00      PROA   
ATOM    128  N   PRO P   8     -10.217 -78.870  89.708  0.00 97.00      PROA   
ATOM    129  CD  PRO P   8      -9.964 -77.895  90.762  0.00 97.00      PROA   
ATOM    130  HD1 PRO P   8     -10.682 -77.061  90.630  0.00 97.00      PROA   
ATOM    131  HD2 PRO P   8      -8.919 -77.519  90.748  0.00 97.00      PROA   
ATOM    132  CA  PRO P   8     -11.202 -79.865  90.116  0.00 97.00      PROA   
ATOM    133  HA  PRO P   8     -10.830 -80.850  89.881  0.00 97.00      PROA   
ATOM    134  CB  PRO P   8     -11.363 -79.652  91.641  0.00 97.00      PROA   
ATOM    135  HB1 PRO P   8     -11.263 -80.612  92.190  0.00 97.00      PROA   
ATOM    136  HB2 PRO P   8     -12.342 -79.197  91.906  0.00 97.00      PROA   
ATOM    137  CG  PRO P   8     -10.245 -78.676  92.045  0.00 97.00      PROA   
ATOM    138  HG1 PRO P   8     -10.546 -78.028  92.890  0.00 97.00      PROA   
ATOM    139  HG2 PRO P   8      -9.338 -79.251  92.334  0.00 97.00      PROA   
ATOM    140  C   PRO P   8     -12.509 -79.587  89.375  0.00 97.00      PROA   
ATOM    141  O   PRO P   8     -12.962 -78.458  89.545  0.00 97.00      PROA   
ATOM    142  N   PRO P   9     -13.156 -80.455  88.593  0.00 97.00      PROA   
ATOM    143  CD  PRO P   9     -12.720 -81.837  88.371  0.00 97.00      PROA   
ATOM    144  HD1 PRO P   9     -12.608 -82.381  89.334  0.00 97.00      PROA   
ATOM    145  HD2 PRO P   9     -11.755 -81.828  87.814  0.00 97.00      PROA   
ATOM    146  CA  PRO P   9     -14.316 -80.099  87.768  0.00 97.00      PROA   
ATOM    147  HA  PRO P   9     -14.168 -79.138  87.297  0.00 97.00      PROA   
ATOM    148  CB  PRO P   9     -14.341 -81.244  86.736  0.00 97.00      PROA   
ATOM    149  HB1 PRO P   9     -13.610 -81.003  85.930  0.00 97.00      PROA   
ATOM    150  HB2 PRO P   9     -15.327 -81.420  86.266  0.00 97.00      PROA   
ATOM    151  CG  PRO P   9     -13.822 -82.457  87.512  0.00 97.00      PROA   
ATOM    152  HG1 PRO P   9     -14.631 -82.847  88.167  0.00 97.00      PROA   
ATOM    153  HG2 PRO P   9     -13.456 -83.269  86.854  0.00 97.00      PROA   
ATOM    154  C   PRO P   9     -15.610 -80.036  88.576  0.00 97.00      PROA   
ATOM    155  O   PRO P   9     -16.645 -80.498  88.099  0.00 97.00      PROA   
ATOM    156  N   TRP P  10     -15.588 -79.463  89.795  0.00 97.00      PROA   
ATOM    157  HN  TRP P  10     -14.754 -79.014  90.107  0.00 97.00      PROA   
ATOM    158  CA  TRP P  10     -16.658 -79.604  90.754  0.00 97.00      PROA   
ATOM    159  HA  TRP P  10     -17.450 -80.211  90.338  0.00 97.00      PROA   
ATOM    160  CB  TRP P  10     -16.144 -80.274  92.054  0.00 97.00      PROA   
ATOM    161  HB1 TRP P  10     -17.003 -80.495  92.722  0.00 97.00      PROA   
ATOM    162  HB2 TRP P  10     -15.487 -79.550  92.589  0.00 97.00      PROA   
ATOM    163  CG  TRP P  10     -15.357 -81.537  91.849  0.00 97.00      PROA   
ATOM    164  CD1 TRP P  10     -14.157 -81.810  92.455  0.00 97.00      PROA   
ATOM    165  HD1 TRP P  10     -13.659 -81.145  93.147  0.00 97.00      PROA   
ATOM    166  NE1 TRP P  10     -13.740 -83.069  92.117  0.00 97.00      PROA   
ATOM    167  HE1 TRP P  10     -13.019 -83.564  92.550  0.00 97.00      PROA   
ATOM    168  CE2 TRP P  10     -14.640 -83.637  91.265  0.00 97.00      PROA   
ATOM    169  CD2 TRP P  10     -15.677 -82.698  91.055  0.00 97.00      PROA   
ATOM    170  CE3 TRP P  10     -16.735 -83.035  90.207  0.00 97.00      PROA   
ATOM    171  HE3 TRP P  10     -17.535 -82.342  89.995  0.00 97.00      PROA   
ATOM    172  CZ3 TRP P  10     -16.753 -84.300  89.613  0.00 97.00      PROA   
ATOM    173  HZ3 TRP P  10     -17.573 -84.571  88.961  0.00 97.00      PROA   
ATOM    174  CZ2 TRP P  10     -14.653 -84.892  90.670  0.00 97.00      PROA   
ATOM    175  HZ2 TRP P  10     -13.857 -85.601  90.837  0.00 97.00      PROA   
ATOM    176  CH2 TRP P  10     -15.730 -85.214  89.844  0.00 97.00      PROA   
ATOM    177  HH2 TRP P  10     -15.769 -86.182  89.363  0.00 97.00      PROA   
ATOM    178  C   TRP P  10     -17.247 -78.255  91.086  0.00 97.00      PROA   
ATOM    179  O   TRP P  10     -16.620 -77.411  91.722  0.00 97.00      PROA   
ATOM    180  N   VAL P  11     -18.510 -78.027  90.662  0.00 97.00      PROA   
ATOM    181  HN  VAL P  11     -18.982 -78.701  90.096  0.00 97.00      PROA   
ATOM    182  CA  VAL P  11     -19.202 -76.765  90.857  0.00 97.00      PROA   
ATOM    183  HA  VAL P  11     -18.476 -75.968  90.768  0.00 97.00      PROA   
ATOM    184  CB  VAL P  11     -20.244 -76.577  89.752  0.00 97.00      PROA   
ATOM    185  HB  VAL P  11     -21.066 -77.319  89.875  0.00 97.00      PROA   
ATOM    186  CG1 VAL P  11     -20.830 -75.157  89.806  0.00 97.00      PROA   
ATOM    187 HG11 VAL P  11     -20.022 -74.397  89.742  0.00 97.00      PROA   
ATOM    188 HG12 VAL P  11     -21.389 -75.003  90.749  0.00 97.00      PROA   
ATOM    189 HG13 VAL P  11     -21.531 -74.995  88.960  0.00 97.00      PROA   
ATOM    190  CG2 VAL P  11     -19.587 -76.806  88.368  0.00 97.00      PROA   
ATOM    191 HG21 VAL P  11     -19.282 -77.862  88.221  0.00 97.00      PROA   
ATOM    192 HG22 VAL P  11     -18.694 -76.156  88.250  0.00 97.00      PROA   
ATOM    193 HG23 VAL P  11     -20.306 -76.551  87.560  0.00 97.00      PROA   
ATOM    194  C   VAL P  11     -19.800 -76.681  92.270  0.00 97.00      PROA   
ATOM    195  O   VAL P  11     -20.120 -75.607  92.773  0.00 97.00      PROA   
ATOM    196  N   SER P  12     -19.892 -77.835  92.966  0.00 97.00      PROA   
ATOM    197  HN  SER P  12     -19.579 -78.672  92.530  0.00 97.00      PROA   
ATOM    198  CA  SER P  12     -20.337 -77.972  94.343  0.00 97.00      PROA   
ATOM    199  HA  SER P  12     -20.562 -77.000  94.761  0.00 97.00      PROA   
ATOM    200  CB  SER P  12     -21.623 -78.852  94.438  0.00 97.00      PROA   
ATOM    201  HB1 SER P  12     -21.503 -79.751  93.797  0.00 97.00      PROA   
ATOM    202  HB2 SER P  12     -22.483 -78.264  94.045  0.00 97.00      PROA   
ATOM    203  OG  SER P  12     -21.938 -79.287  95.759  0.00 97.00      PROA   
ATOM    204  HG1 SER P  12     -22.332 -78.535  96.211  0.00 97.00      PROA   
ATOM    205  C   SER P  12     -19.172 -78.560  95.126  0.00 97.00      PROA   
ATOM    206  O   SER P  12     -18.622 -79.592  94.742  0.00 97.00      PROA   
ATOM    207  N   VAL P  13     -18.739 -77.890  96.229  0.00 97.00      PROA   
ATOM    208  HN  VAL P  13     -19.185 -77.042  96.512  0.00 97.00      PROA   
ATOM    209  CA  VAL P  13     -17.487 -78.231  96.896  0.00 97.00      PROA   
ATOM    210  HA  VAL P  13     -17.325 -79.293  96.784  0.00 97.00      PROA   
ATOM    211  CB  VAL P  13     -16.322 -77.480  96.237  0.00 97.00      PROA   
ATOM    212  HB  VAL P  13     -16.436 -77.599  95.131  0.00 97.00      PROA   
ATOM    213  CG1 VAL P  13     -16.362 -75.967  96.544  0.00 97.00      PROA   
ATOM    214 HG11 VAL P  13     -16.191 -75.777  97.624  0.00 97.00      PROA   
ATOM    215 HG12 VAL P  13     -17.337 -75.526  96.253  0.00 97.00      PROA   
ATOM    216 HG13 VAL P  13     -15.562 -75.444  95.978  0.00 97.00      PROA   
ATOM    217  CG2 VAL P  13     -14.963 -78.100  96.613  0.00 97.00      PROA   
ATOM    218 HG21 VAL P  13     -14.958 -79.194  96.424  0.00 97.00      PROA   
ATOM    219 HG22 VAL P  13     -14.725 -77.917  97.680  0.00 97.00      PROA   
ATOM    220 HG23 VAL P  13     -14.154 -77.637  96.009  0.00 97.00      PROA   
ATOM    221  C   VAL P  13     -17.571 -77.959  98.397  0.00 97.00      PROA   
ATOM    222  O   VAL P  13     -18.398 -77.180  98.859  0.00 97.00      PROA   
ATOM    223  N   PHE P  14     -16.725 -78.621  99.229  0.00 97.00      PROA   
ATOM    224  HN  PHE P  14     -16.087 -79.307  98.882  0.00 97.00      PROA   
ATOM    225  CA  PHE P  14     -16.631 -78.330 100.653  0.00 97.00      PROA   
ATOM    226  HA  PHE P  14     -17.626 -78.115 101.014  0.00 97.00      PROA   
ATOM    227  CB  PHE P  14     -16.043 -79.505 101.483  0.00 97.00      PROA   
ATOM    228  HB1 PHE P  14     -15.881 -79.216 102.543  0.00 97.00      PROA   
ATOM    229  HB2 PHE P  14     -15.064 -79.816 101.054  0.00 97.00      PROA   
ATOM    230  CG  PHE P  14     -16.970 -80.688 101.526  0.00 97.00      PROA   
ATOM    231  CD1 PHE P  14     -18.273 -80.564 102.043  0.00 97.00      PROA   
ATOM    232  HD1 PHE P  14     -18.638 -79.596 102.350  0.00 97.00      PROA   
ATOM    233  CE1 PHE P  14     -19.090 -81.691 102.192  0.00 97.00      PROA   
ATOM    234  HE1 PHE P  14     -20.085 -81.588 102.599  0.00 97.00      PROA   
ATOM    235  CZ  PHE P  14     -18.616 -82.953 101.813  0.00 97.00      PROA   
ATOM    236  HZ  PHE P  14     -19.242 -83.825 101.930  0.00 97.00      PROA   
ATOM    237  CD2 PHE P  14     -16.505 -81.960 101.160  0.00 97.00      PROA   
ATOM    238  HD2 PHE P  14     -15.495 -82.073 100.795  0.00 97.00      PROA   
ATOM    239  CE2 PHE P  14     -17.327 -83.085 101.282  0.00 97.00      PROA   
ATOM    240  HE2 PHE P  14     -16.959 -84.051 100.971  0.00 97.00      PROA   
ATOM    241  C   PHE P  14     -15.779 -77.116 100.974  0.00 97.00      PROA   
ATOM    242  O   PHE P  14     -14.910 -76.710 100.207  0.00 97.00      PROA   
ATOM    243  N   GLN P  15     -15.988 -76.535 102.182  0.00 97.00      PROA   
ATOM    244  HN  GLN P  15     -16.817 -76.744 102.701  0.00 97.00      PROA   
ATOM    245  CA  GLN P  15     -15.025 -75.671 102.851  0.00 97.00      PROA   
ATOM    246  HA  GLN P  15     -14.883 -74.801 102.224  0.00 97.00      PROA   
ATOM    247  CB  GLN P  15     -15.537 -75.211 104.245  0.00 97.00      PROA   
ATOM    248  HB1 GLN P  15     -16.430 -74.564 104.079  0.00 97.00      PROA   
ATOM    249  HB2 GLN P  15     -14.766 -74.567 104.721  0.00 97.00      PROA   
ATOM    250  CG  GLN P  15     -15.950 -76.387 105.173  0.00 97.00      PROA   
ATOM    251  HG1 GLN P  15     -15.619 -77.354 104.739  0.00 97.00      PROA   
ATOM    252  HG2 GLN P  15     -17.056 -76.436 105.248  0.00 97.00      PROA   
ATOM    253  CD  GLN P  15     -15.371 -76.249 106.591  0.00 97.00      PROA   
ATOM    254  OE1 GLN P  15     -15.729 -75.340 107.348  0.00 97.00      PROA   
ATOM    255  NE2 GLN P  15     -14.453 -77.188 106.964  0.00 97.00      PROA   
ATOM    256 HE21 GLN P  15     -14.203 -77.920 106.331  0.00 97.00      PROA   
ATOM    257 HE22 GLN P  15     -13.998 -77.093 107.848  0.00 97.00      PROA   
ATOM    258  C   GLN P  15     -13.662 -76.344 103.042  0.00 97.00      PROA   
ATOM    259  O   GLN P  15     -13.593 -77.557 103.227  0.00 97.00      PROA   
ATOM    260  N   GLU P  16     -12.556 -75.559 102.963  0.00 97.00      PROA   
ATOM    261  HN  GLU P  16     -12.676 -74.584 102.778  0.00 97.00      PROA   
ATOM    262  CA  GLU P  16     -11.170 -75.973 103.161  0.00 97.00      PROA   
ATOM    263  HA  GLU P  16     -10.644 -75.058 103.392  0.00 97.00      PROA   
ATOM    264  CB  GLU P  16     -10.924 -76.915 104.389  0.00 97.00      PROA   
ATOM    265  HB1 GLU P  16     -11.436 -77.878 104.186  0.00 97.00      PROA   
ATOM    266  HB2 GLU P  16     -11.398 -76.461 105.288  0.00 97.00      PROA   
ATOM    267  CG  GLU P  16      -9.442 -77.225 104.717  0.00 97.00      PROA   
ATOM    268  HG1 GLU P  16      -8.977 -76.348 105.212  0.00 97.00      PROA   
ATOM    269  HG2 GLU P  16      -8.868 -77.431 103.791  0.00 97.00      PROA   
ATOM    270  CD  GLU P  16      -9.244 -78.450 105.620  0.00 97.00      PROA   
ATOM    271  OE1 GLU P  16     -10.234 -79.099 106.047  0.00 97.00      PROA   
ATOM    272  OE2 GLU P  16      -8.051 -78.774 105.872  0.00 97.00      PROA   
ATOM    273  C   GLU P  16     -10.522 -76.489 101.876  0.00 97.00      PROA   
ATOM    274  O   GLU P  16      -9.333 -76.280 101.649  0.00 97.00      PROA   
ATOM    275  N   GLU P  17     -11.290 -77.149 100.979  0.00 97.00      PROA   
ATOM    276  HN  GLU P  17     -12.246 -77.330 101.195  0.00 97.00      PROA   
ATOM    277  CA  GLU P  17     -10.838 -77.673  99.696  0.00 97.00      PROA   
ATOM    278  HA  GLU P  17     -10.032 -78.363  99.910  0.00 97.00      PROA   
ATOM    279  CB  GLU P  17     -11.974 -78.499  99.036  0.00 97.00      PROA   
ATOM    280  HB1 GLU P  17     -12.869 -77.834  99.000  0.00 97.00      PROA   
ATOM    281  HB2 GLU P  17     -12.230 -79.343  99.716  0.00 97.00      PROA   
ATOM    282  CG  GLU P  17     -11.732 -79.045  97.607  0.00 97.00      PROA   
ATOM    283  HG1 GLU P  17     -11.487 -78.231  96.897  0.00 97.00      PROA   
ATOM    284  HG2 GLU P  17     -12.669 -79.525  97.251  0.00 97.00      PROA   
ATOM    285  CD  GLU P  17     -10.630 -80.108  97.551  0.00 97.00      PROA   
ATOM    286  OE1 GLU P  17      -9.452 -79.783  97.845  0.00 97.00      PROA   
ATOM    287  OE2 GLU P  17     -10.958 -81.269  97.189  0.00 97.00      PROA   
ATOM    288  C   GLU P  17     -10.265 -76.631  98.732  0.00 97.00      PROA   
ATOM    289  O   GLU P  17     -10.694 -75.483  98.698  0.00 97.00      PROA   
ATOM    290  N   SER P  18      -9.254 -77.017  97.920  0.00 97.00      PROA   
ATOM    291  HN  SER P  18      -9.013 -77.988  97.891  0.00 97.00      PROA   
ATOM    292  CA  SER P  18      -8.540 -76.129  97.019  0.00 97.00      PROA   
ATOM    293  HA  SER P  18      -8.632 -75.117  97.388  0.00 97.00      PROA   
ATOM    294  CB  SER P  18      -7.030 -76.471  96.927  0.00 97.00      PROA   
ATOM    295  HB1 SER P  18      -6.900 -77.486  96.491  0.00 97.00      PROA   
ATOM    296  HB2 SER P  18      -6.605 -76.486  97.954  0.00 97.00      PROA   
ATOM    297  OG  SER P  18      -6.307 -75.519  96.145  0.00 97.00      PROA   
ATOM    298  HG1 SER P  18      -6.387 -74.677  96.601  0.00 97.00      PROA   
ATOM    299  C   SER P  18      -9.138 -76.190  95.629  0.00 97.00      PROA   
ATOM    300  O   SER P  18      -9.311 -77.260  95.051  0.00 97.00      PROA   
ATOM    301  N   VAL P  19      -9.459 -75.015  95.047  0.00 97.00      PROA   
ATOM    302  HN  VAL P  19      -9.286 -74.150  95.515  0.00 97.00      PROA   
ATOM    303  CA  VAL P  19     -10.069 -74.969  93.735  0.00 97.00      PROA   
ATOM    304  HA  VAL P  19      -9.741 -75.833  93.177  0.00 97.00      PROA   
ATOM    305  CB  VAL P  19     -11.601 -75.044  93.808  0.00 97.00      PROA   
ATOM    306  HB  VAL P  19     -11.858 -76.050  94.221  0.00 97.00      PROA   
ATOM    307  CG1 VAL P  19     -12.179 -73.997  94.784  0.00 97.00      PROA   
ATOM    308 HG11 VAL P  19     -11.947 -72.976  94.428  0.00 97.00      PROA   
ATOM    309 HG12 VAL P  19     -11.775 -74.123  95.809  0.00 97.00      PROA   
ATOM    310 HG13 VAL P  19     -13.284 -74.098  94.841  0.00 97.00      PROA   
ATOM    311  CG2 VAL P  19     -12.255 -74.924  92.416  0.00 97.00      PROA   
ATOM    312 HG21 VAL P  19     -11.857 -75.691  91.725  0.00 97.00      PROA   
ATOM    313 HG22 VAL P  19     -12.077 -73.918  91.983  0.00 97.00      PROA   
ATOM    314 HG23 VAL P  19     -13.352 -75.071  92.504  0.00 97.00      PROA   
ATOM    315  C   VAL P  19      -9.536 -73.784  92.958  0.00 97.00      PROA   
ATOM    316  O   VAL P  19      -9.561 -72.651  93.420  0.00 97.00      PROA   
ATOM    317  N   THR P  20      -9.019 -74.015  91.727  0.00 97.00      PROA   
ATOM    318  HN  THR P  20      -8.984 -74.938  91.354  0.00 97.00      PROA   
ATOM    319  CA  THR P  20      -8.519 -72.939  90.886  0.00 97.00      PROA   
ATOM    320  HA  THR P  20      -8.769 -72.000  91.349  0.00 97.00      PROA   
ATOM    321  CB  THR P  20      -6.997 -72.931  90.710  0.00 97.00      PROA   
ATOM    322  HB  THR P  20      -6.553 -73.078  91.722  0.00 97.00      PROA   
ATOM    323  OG1 THR P  20      -6.501 -71.675  90.251  0.00 97.00      PROA   
ATOM    324  HG1 THR P  20      -6.753 -71.571  89.328  0.00 97.00      PROA   
ATOM    325  CG2 THR P  20      -6.463 -74.044  89.798  0.00 97.00      PROA   
ATOM    326 HG21 THR P  20      -6.894 -73.973  88.779  0.00 97.00      PROA   
ATOM    327 HG22 THR P  20      -6.704 -75.038  90.226  0.00 97.00      PROA   
ATOM    328 HG23 THR P  20      -5.358 -73.967  89.709  0.00 97.00      PROA   
ATOM    329  C   THR P  20      -9.295 -72.992  89.596  0.00 97.00      PROA   
ATOM    330  O   THR P  20      -9.556 -74.057  89.048  0.00 97.00      PROA   
ATOM    331  N   LEU P  21      -9.742 -71.813  89.119  0.00 97.00      PROA   
ATOM    332  HN  LEU P  21      -9.514 -70.970  89.604  0.00 97.00      PROA   
ATOM    333  CA  LEU P  21     -10.685 -71.682  88.033  0.00 97.00      PROA   
ATOM    334  HA  LEU P  21     -10.949 -72.655  87.649  0.00 97.00      PROA   
ATOM    335  CB  LEU P  21     -11.981 -70.943  88.470  0.00 97.00      PROA   
ATOM    336  HB1 LEU P  21     -12.655 -70.898  87.588  0.00 97.00      PROA   
ATOM    337  HB2 LEU P  21     -11.750 -69.898  88.771  0.00 97.00      PROA   
ATOM    338  CG  LEU P  21     -12.780 -71.598  89.632  0.00 97.00      PROA   
ATOM    339  HG  LEU P  21     -12.663 -72.705  89.557  0.00 97.00      PROA   
ATOM    340  CD1 LEU P  21     -12.319 -71.143  91.032  0.00 97.00      PROA   
ATOM    341 HD11 LEU P  21     -12.435 -70.043  91.128  0.00 97.00      PROA   
ATOM    342 HD12 LEU P  21     -11.261 -71.404  91.227  0.00 97.00      PROA   
ATOM    343 HD13 LEU P  21     -12.945 -71.623  91.814  0.00 97.00      PROA   
ATOM    344  CD2 LEU P  21     -14.279 -71.275  89.489  0.00 97.00      PROA   
ATOM    345 HD21 LEU P  21     -14.669 -71.634  88.515  0.00 97.00      PROA   
ATOM    346 HD22 LEU P  21     -14.434 -70.177  89.547  0.00 97.00      PROA   
ATOM    347 HD23 LEU P  21     -14.860 -71.756  90.304  0.00 97.00      PROA   
ATOM    348  C   LEU P  21     -10.014 -70.900  86.926  0.00 97.00      PROA   
ATOM    349  O   LEU P  21      -9.559 -69.787  87.141  0.00 97.00      PROA   
ATOM    350  N   HSD P  22      -9.929 -71.465  85.702  0.00 97.00      PROA   
ATOM    351  HN  HSD P  22     -10.335 -72.364  85.541  0.00 97.00      PROA   
ATOM    352  CA  HSD P  22      -9.145 -70.921  84.610  0.00 97.00      PROA   
ATOM    353  HA  HSD P  22      -8.509 -70.128  84.977  0.00 97.00      PROA   
ATOM    354  CB  HSD P  22      -8.244 -72.003  83.964  0.00 97.00      PROA   
ATOM    355  HB1 HSD P  22      -7.746 -71.594  83.058  0.00 97.00      PROA   
ATOM    356  HB2 HSD P  22      -8.854 -72.879  83.654  0.00 97.00      PROA   
ATOM    357  ND1 HSD P  22      -7.238 -73.507  85.774  0.00 97.00      PROA   
ATOM    358  HD1 HSD P  22      -8.038 -74.091  85.918  0.00 97.00      PROA   
ATOM    359  CG  HSD P  22      -7.149 -72.455  84.885  0.00 97.00      PROA   
ATOM    360  CE1 HSD P  22      -6.016 -73.635  86.349  0.00 97.00      PROA   
ATOM    361  HE1 HSD P  22      -5.784 -74.396  87.089  0.00 97.00      PROA   
ATOM    362  NE2 HSD P  22      -5.149 -72.757  85.884  0.00 97.00      PROA   
ATOM    363  CD2 HSD P  22      -5.860 -72.027  84.949  0.00 97.00      PROA   
ATOM    364  HD2 HSD P  22      -5.367 -71.249  84.379  0.00 97.00      PROA   
ATOM    365  C   HSD P  22     -10.014 -70.358  83.509  0.00 97.00      PROA   
ATOM    366  O   HSD P  22     -10.912 -71.025  83.012  0.00 97.00      PROA   
ATOM    367  N   CYS P  23      -9.732 -69.109  83.073  0.00 97.00      PROA   
ATOM    368  HN  CYS P  23      -9.032 -68.569  83.537  0.00 97.00      PROA   
ATOM    369  CA  CYS P  23     -10.383 -68.474  81.942  0.00 97.00      PROA   
ATOM    370  HA  CYS P  23     -11.319 -68.972  81.732  0.00 97.00      PROA   
ATOM    371  CB  CYS P  23     -10.671 -66.982  82.213  0.00 97.00      PROA   
ATOM    372  HB1 CYS P  23     -11.050 -66.505  81.288  0.00 97.00      PROA   
ATOM    373  HB2 CYS P  23      -9.739 -66.467  82.530  0.00 97.00      PROA   
ATOM    374  SG  CYS P  23     -11.928 -66.803  83.492  0.00 97.00      PROA   
ATOM    375  C   CYS P  23      -9.515 -68.568  80.708  0.00 97.00      PROA   
ATOM    376  O   CYS P  23      -8.552 -67.826  80.530  0.00 97.00      PROA   
ATOM    377  N   GLU P  24      -9.869 -69.492  79.796  0.00 97.00      PROA   
ATOM    378  HN  GLU P  24     -10.675 -70.064  79.930  0.00 97.00      PROA   
ATOM    379  CA  GLU P  24      -9.071 -69.813  78.637  0.00 97.00      PROA   
ATOM    380  HA  GLU P  24      -8.035 -69.569  78.831  0.00 97.00      PROA   
ATOM    381  CB  GLU P  24      -9.169 -71.326  78.328  0.00 97.00      PROA   
ATOM    382  HB1 GLU P  24      -8.929 -71.861  79.276  0.00 97.00      PROA   
ATOM    383  HB2 GLU P  24      -8.397 -71.615  77.582  0.00 97.00      PROA   
ATOM    384  CG  GLU P  24     -10.559 -71.754  77.810  0.00 97.00      PROA   
ATOM    385  HG1 GLU P  24     -10.741 -71.363  76.787  0.00 97.00      PROA   
ATOM    386  HG2 GLU P  24     -11.353 -71.370  78.485  0.00 97.00      PROA   
ATOM    387  CD  GLU P  24     -10.688 -73.261  77.752  0.00 97.00      PROA   
ATOM    388  OE1 GLU P  24     -11.376 -73.750  76.813  0.00 97.00      PROA   
ATOM    389  OE2 GLU P  24     -10.136 -73.940  78.658  0.00 97.00      PROA   
ATOM    390  C   GLU P  24      -9.526 -69.043  77.420  0.00 97.00      PROA   
ATOM    391  O   GLU P  24     -10.630 -68.504  77.354  0.00 97.00      PROA   
ATOM    392  N   VAL P  25      -8.639 -69.016  76.402  0.00 97.00      PROA   
ATOM    393  HN  VAL P  25      -7.724 -69.391  76.523  0.00 97.00      PROA   
ATOM    394  CA  VAL P  25      -8.972 -68.710  75.032  0.00 97.00      PROA   
ATOM    395  HA  VAL P  25     -10.005 -68.970  74.851  0.00 97.00      PROA   
ATOM    396  CB  VAL P  25      -8.688 -67.267  74.601  0.00 97.00      PROA   
ATOM    397  HB  VAL P  25      -7.598 -67.047  74.685  0.00 97.00      PROA   
ATOM    398  CG1 VAL P  25      -9.134 -67.070  73.138  0.00 97.00      PROA   
ATOM    399 HG11 VAL P  25     -10.234 -67.200  73.053  0.00 97.00      PROA   
ATOM    400 HG12 VAL P  25      -8.640 -67.792  72.458  0.00 97.00      PROA   
ATOM    401 HG13 VAL P  25      -8.874 -66.044  72.805  0.00 97.00      PROA   
ATOM    402  CG2 VAL P  25      -9.434 -66.266  75.510  0.00 97.00      PROA   
ATOM    403 HG21 VAL P  25      -9.059 -66.317  76.552  0.00 97.00      PROA   
ATOM    404 HG22 VAL P  25     -10.523 -66.486  75.514  0.00 97.00      PROA   
ATOM    405 HG23 VAL P  25      -9.290 -65.227  75.141  0.00 97.00      PROA   
ATOM    406  C   VAL P  25      -8.017 -69.639  74.298  0.00 97.00      PROA   
ATOM    407  O   VAL P  25      -6.863 -69.670  74.723  0.00 97.00      PROA   
ATOM    408  N   PRO P  26      -8.347 -70.402  73.247  0.00 97.00      PROA   
ATOM    409  CD  PRO P  26      -9.727 -70.865  73.026  0.00 97.00      PROA   
ATOM    410  HD1 PRO P  26     -10.196 -70.224  72.249  0.00 97.00      PROA   
ATOM    411  HD2 PRO P  26     -10.344 -70.856  73.953  0.00 97.00      PROA   
ATOM    412  CA  PRO P  26      -7.378 -71.303  72.603  0.00 97.00      PROA   
ATOM    413  HA  PRO P  26      -6.871 -71.872  73.371  0.00 97.00      PROA   
ATOM    414  CB  PRO P  26      -8.260 -72.219  71.737  0.00 97.00      PROA   
ATOM    415  HB1 PRO P  26      -7.799 -73.216  71.589  0.00 97.00      PROA   
ATOM    416  HB2 PRO P  26      -8.469 -71.761  70.745  0.00 97.00      PROA   
ATOM    417  CG  PRO P  26      -9.573 -72.298  72.518  0.00 97.00      PROA   
ATOM    418  HG1 PRO P  26     -10.427 -72.633  71.898  0.00 97.00      PROA   
ATOM    419  HG2 PRO P  26      -9.450 -72.988  73.383  0.00 97.00      PROA   
ATOM    420  C   PRO P  26      -6.308 -70.634  71.740  0.00 97.00      PROA   
ATOM    421  O   PRO P  26      -5.916 -71.206  70.724  0.00 97.00      PROA   
ATOM    422  N   HSD P  27      -5.777 -69.462  72.144  0.00 97.00      PROA   
ATOM    423  HN  HSD P  27      -6.062 -69.090  73.025  0.00 97.00      PROA   
ATOM    424  CA  HSD P  27      -4.695 -68.784  71.465  0.00 97.00      PROA   
ATOM    425  HA  HSD P  27      -4.480 -69.264  70.521  0.00 97.00      PROA   
ATOM    426  CB  HSD P  27      -4.970 -67.277  71.213  0.00 97.00      PROA   
ATOM    427  HB1 HSD P  27      -4.030 -66.765  70.914  0.00 97.00      PROA   
ATOM    428  HB2 HSD P  27      -5.333 -66.795  72.148  0.00 97.00      PROA   
ATOM    429  ND1 HSD P  27      -7.308 -66.852  70.275  0.00 97.00      PROA   
ATOM    430  HD1 HSD P  27      -7.809 -66.958  71.135  0.00 97.00      PROA   
ATOM    431  CG  HSD P  27      -5.951 -67.021  70.099  0.00 97.00      PROA   
ATOM    432  CE1 HSD P  27      -7.818 -66.465  69.079  0.00 97.00      PROA   
ATOM    433  HE1 HSD P  27      -8.875 -66.253  68.921  0.00 97.00      PROA   
ATOM    434  NE2 HSD P  27      -6.886 -66.360  68.153  0.00 97.00      PROA   
ATOM    435  CD2 HSD P  27      -5.710 -66.701  68.797  0.00 97.00      PROA   
ATOM    436  HD2 HSD P  27      -4.774 -66.659  68.255  0.00 97.00      PROA   
ATOM    437  C   HSD P  27      -3.478 -68.890  72.345  0.00 97.00      PROA   
ATOM    438  O   HSD P  27      -3.500 -68.472  73.498  0.00 97.00      PROA   
ATOM    439  N   LEU P  28      -2.371 -69.456  71.815  0.00 97.00      PROA   
ATOM    440  HN  LEU P  28      -2.399 -69.888  70.916  0.00 97.00      PROA   
ATOM    441  CA  LEU P  28      -1.102 -69.541  72.515  0.00 97.00      PROA   
ATOM    442  HA  LEU P  28      -1.302 -70.068  73.437  0.00 97.00      PROA   
ATOM    443  CB  LEU P  28      -0.063 -70.377  71.720  0.00 97.00      PROA   
ATOM    444  HB1 LEU P  28       0.856 -70.493  72.336  0.00 97.00      PROA   
ATOM    445  HB2 LEU P  28       0.216 -69.845  70.786  0.00 97.00      PROA   
ATOM    446  CG  LEU P  28      -0.536 -71.800  71.321  0.00 97.00      PROA   
ATOM    447  HG  LEU P  28      -1.436 -71.711  70.669  0.00 97.00      PROA   
ATOM    448  CD1 LEU P  28       0.550 -72.517  70.496  0.00 97.00      PROA   
ATOM    449 HD11 LEU P  28       1.469 -72.645  71.105  0.00 97.00      PROA   
ATOM    450 HD12 LEU P  28       0.803 -71.930  69.588  0.00 97.00      PROA   
ATOM    451 HD13 LEU P  28       0.194 -73.521  70.182  0.00 97.00      PROA   
ATOM    452  CD2 LEU P  28      -0.925 -72.654  72.542  0.00 97.00      PROA   
ATOM    453 HD21 LEU P  28      -1.775 -72.200  73.091  0.00 97.00      PROA   
ATOM    454 HD22 LEU P  28      -0.061 -72.747  73.234  0.00 97.00      PROA   
ATOM    455 HD23 LEU P  28      -1.225 -73.673  72.217  0.00 97.00      PROA   
ATOM    456  C   LEU P  28      -0.500 -68.197  72.944  0.00 97.00      PROA   
ATOM    457  O   LEU P  28      -0.105 -68.118  74.107  0.00 97.00      PROA   
ATOM    458  N   PRO P  29      -0.426 -67.100  72.181  0.00 97.00      PROA   
ATOM    459  CD  PRO P  29      -0.509 -67.077  70.714  0.00 97.00      PROA   
ATOM    460  HD1 PRO P  29      -1.436 -67.558  70.340  0.00 97.00      PROA   
ATOM    461  HD2 PRO P  29       0.385 -67.588  70.294  0.00 97.00      PROA   
ATOM    462  CA  PRO P  29      -0.124 -65.776  72.731  0.00 97.00      PROA   
ATOM    463  HA  PRO P  29       0.658 -65.835  73.476  0.00 97.00      PROA   
ATOM    464  CB  PRO P  29       0.340 -64.996  71.485  0.00 97.00      PROA   
ATOM    465  HB1 PRO P  29       1.414 -65.228  71.304  0.00 97.00      PROA   
ATOM    466  HB2 PRO P  29       0.237 -63.897  71.564  0.00 97.00      PROA   
ATOM    467  CG  PRO P  29      -0.485 -65.594  70.344  0.00 97.00      PROA   
ATOM    468  HG1 PRO P  29      -1.517 -65.180  70.377  0.00 97.00      PROA   
ATOM    469  HG2 PRO P  29      -0.042 -65.405  69.346  0.00 97.00      PROA   
ATOM    470  C   PRO P  29      -1.349 -65.128  73.382  0.00 97.00      PROA   
ATOM    471  O   PRO P  29      -1.516 -63.918  73.245  0.00 97.00      PROA   
ATOM    472  N   GLY P  30      -2.206 -65.887  74.110  0.00 97.00      PROA   
ATOM    473  HN  GLY P  30      -2.015 -66.862  74.218  0.00 97.00      PROA   
ATOM    474  CA  GLY P  30      -3.469 -65.421  74.670  0.00 97.00      PROA   
ATOM    475  HA1 GLY P  30      -4.036 -66.305  74.925  0.00 97.00      PROA   
ATOM    476  HA2 GLY P  30      -3.972 -64.810  73.934  0.00 97.00      PROA   
ATOM    477  C   GLY P  30      -3.314 -64.615  75.935  0.00 97.00      PROA   
ATOM    478  O   GLY P  30      -3.791 -65.016  76.991  0.00 97.00      PROA   
ATOM    479  N   SER P  31      -2.649 -63.443  75.806  0.00 97.00      PROA   
ATOM    480  HN  SER P  31      -2.305 -63.271  74.884  0.00 97.00      PROA   
ATOM    481  CA  SER P  31      -2.226 -62.442  76.785  0.00 97.00      PROA   
ATOM    482  HA  SER P  31      -1.198 -62.686  77.003  0.00 97.00      PROA   
ATOM    483  CB  SER P  31      -2.248 -61.017  76.153  0.00 97.00      PROA   
ATOM    484  HB1 SER P  31      -3.296 -60.758  75.888  0.00 97.00      PROA   
ATOM    485  HB2 SER P  31      -1.655 -61.029  75.213  0.00 97.00      PROA   
ATOM    486  OG  SER P  31      -1.738 -59.996  77.014  0.00 97.00      PROA   
ATOM    487  HG1 SER P  31      -0.832 -59.819  76.747  0.00 97.00      PROA   
ATOM    488  C   SER P  31      -2.948 -62.404  78.122  0.00 97.00      PROA   
ATOM    489  O   SER P  31      -4.166 -62.465  78.186  0.00 97.00      PROA   
ATOM    490  N   SER P  32      -2.183 -62.277  79.231  0.00 97.00      PROA   
ATOM    491  HN  SER P  32      -1.200 -62.131  79.149  0.00 97.00      PROA   
ATOM    492  CA  SER P  32      -2.646 -62.435  80.596  0.00 97.00      PROA   
ATOM    493  HA  SER P  32      -3.363 -63.244  80.609  0.00 97.00      PROA   
ATOM    494  CB  SER P  32      -1.463 -62.838  81.515  0.00 97.00      PROA   
ATOM    495  HB1 SER P  32      -1.104 -63.841  81.197  0.00 97.00      PROA   
ATOM    496  HB2 SER P  32      -1.766 -62.914  82.581  0.00 97.00      PROA   
ATOM    497  OG  SER P  32      -0.372 -61.929  81.383  0.00 97.00      PROA   
ATOM    498  HG1 SER P  32      -0.657 -61.105  81.788  0.00 97.00      PROA   
ATOM    499  C   SER P  32      -3.348 -61.216  81.177  0.00 97.00      PROA   
ATOM    500  O   SER P  32      -2.969 -60.708  82.230  0.00 97.00      PROA   
ATOM    501  N   SER P  33      -4.427 -60.748  80.513  0.00 97.00      PROA   
ATOM    502  HN  SER P  33      -4.658 -61.144  79.628  0.00 97.00      PROA   
ATOM    503  CA  SER P  33      -5.293 -59.691  81.001  0.00 97.00      PROA   
ATOM    504  HA  SER P  33      -4.962 -59.365  81.977  0.00 97.00      PROA   
ATOM    505  CB  SER P  33      -5.326 -58.473  80.037  0.00 97.00      PROA   
ATOM    506  HB1 SER P  33      -5.702 -58.790  79.040  0.00 97.00      PROA   
ATOM    507  HB2 SER P  33      -4.289 -58.095  79.902  0.00 97.00      PROA   
ATOM    508  OG  SER P  33      -6.144 -57.408  80.524  0.00 97.00      PROA   
ATOM    509  HG1 SER P  33      -5.626 -56.919  81.169  0.00 97.00      PROA   
ATOM    510  C   SER P  33      -6.679 -60.282  81.147  0.00 97.00      PROA   
ATOM    511  O   SER P  33      -7.170 -60.970  80.257  0.00 97.00      PROA   
ATOM    512  N   THR P  34      -7.337 -60.045  82.308  0.00 97.00      PROA   
ATOM    513  HN  THR P  34      -6.944 -59.458  83.010  0.00 97.00      PROA   
ATOM    514  CA  THR P  34      -8.612 -60.668  82.622  0.00 97.00      PROA   
ATOM    515  HA  THR P  34      -9.161 -60.842  81.707  0.00 97.00      PROA   
ATOM    516  CB  THR P  34      -8.494 -61.969  83.421  0.00 97.00      PROA   
ATOM    517  HB  THR P  34      -8.161 -61.777  84.467  0.00 97.00      PROA   
ATOM    518  OG1 THR P  34      -7.510 -62.810  82.846  0.00 97.00      PROA   
ATOM    519  HG1 THR P  34      -6.674 -62.443  83.139  0.00 97.00      PROA   
ATOM    520  CG2 THR P  34      -9.834 -62.729  83.456  0.00 97.00      PROA   
ATOM    521 HG21 THR P  34     -10.297 -62.757  82.449  0.00 97.00      PROA   
ATOM    522 HG22 THR P  34     -10.541 -62.242  84.157  0.00 97.00      PROA   
ATOM    523 HG23 THR P  34      -9.679 -63.770  83.810  0.00 97.00      PROA   
ATOM    524  C   THR P  34      -9.399 -59.715  83.473  0.00 97.00      PROA   
ATOM    525  O   THR P  34      -8.854 -59.051  84.349  0.00 97.00      PROA   
ATOM    526  N   GLN P  35     -10.730 -59.669  83.260  0.00 97.00      PROA   
ATOM    527  HN  GLN P  35     -11.139 -60.097  82.456  0.00 97.00      PROA   
ATOM    528  CA  GLN P  35     -11.649 -59.081  84.203  0.00 97.00      PROA   
ATOM    529  HA  GLN P  35     -11.120 -58.612  85.021  0.00 97.00      PROA   
ATOM    530  CB  GLN P  35     -12.588 -58.055  83.520  0.00 97.00      PROA   
ATOM    531  HB1 GLN P  35     -13.207 -57.560  84.300  0.00 97.00      PROA   
ATOM    532  HB2 GLN P  35     -13.274 -58.590  82.826  0.00 97.00      PROA   
ATOM    533  CG  GLN P  35     -11.814 -56.995  82.706  0.00 97.00      PROA   
ATOM    534  HG1 GLN P  35     -11.245 -57.481  81.883  0.00 97.00      PROA   
ATOM    535  HG2 GLN P  35     -11.095 -56.459  83.358  0.00 97.00      PROA   
ATOM    536  CD  GLN P  35     -12.784 -56.016  82.046  0.00 97.00      PROA   
ATOM    537  OE1 GLN P  35     -13.524 -56.400  81.141  0.00 97.00      PROA   
ATOM    538  NE2 GLN P  35     -12.775 -54.728  82.477  0.00 97.00      PROA   
ATOM    539 HE21 GLN P  35     -13.386 -54.078  82.027  0.00 97.00      PROA   
ATOM    540 HE22 GLN P  35     -12.145 -54.450  83.200  0.00 97.00      PROA   
ATOM    541  C   GLN P  35     -12.461 -60.237  84.737  0.00 97.00      PROA   
ATOM    542  O   GLN P  35     -13.061 -60.974  83.968  0.00 97.00      PROA   
ATOM    543  N   TRP P  36     -12.483 -60.433  86.075  0.00 97.00      PROA   
ATOM    544  HN  TRP P  36     -11.953 -59.842  86.677  0.00 97.00      PROA   
ATOM    545  CA  TRP P  36     -13.264 -61.461  86.740  0.00 97.00      PROA   
ATOM    546  HA  TRP P  36     -13.680 -62.147  86.015  0.00 97.00      PROA   
ATOM    547  CB  TRP P  36     -12.441 -62.259  87.785  0.00 97.00      PROA   
ATOM    548  HB1 TRP P  36     -13.120 -62.759  88.508  0.00 97.00      PROA   
ATOM    549  HB2 TRP P  36     -11.823 -61.535  88.365  0.00 97.00      PROA   
ATOM    550  CG  TRP P  36     -11.546 -63.325  87.237  0.00 97.00      PROA   
ATOM    551  CD1 TRP P  36     -10.230 -63.196  86.889  0.00 97.00      PROA   
ATOM    552  HD1 TRP P  36      -9.710 -62.258  86.815  0.00 97.00      PROA   
ATOM    553  NE1 TRP P  36      -9.701 -64.422  86.598  0.00 97.00      PROA   
ATOM    554  HE1 TRP P  36      -8.765 -64.596  86.374  0.00 97.00      PROA   
ATOM    555  CE2 TRP P  36     -10.664 -65.376  86.726  0.00 97.00      PROA   
ATOM    556  CD2 TRP P  36     -11.857 -64.724  87.119  0.00 97.00      PROA   
ATOM    557  CE3 TRP P  36     -13.016 -65.474  87.323  0.00 97.00      PROA   
ATOM    558  HE3 TRP P  36     -13.946 -65.006  87.611  0.00 97.00      PROA   
ATOM    559  CZ3 TRP P  36     -12.962 -66.857  87.127  0.00 97.00      PROA   
ATOM    560  HZ3 TRP P  36     -13.854 -67.454  87.256  0.00 97.00      PROA   
ATOM    561  CZ2 TRP P  36     -10.606 -66.749  86.552  0.00 97.00      PROA   
ATOM    562  HZ2 TRP P  36      -9.693 -67.242  86.253  0.00 97.00      PROA   
ATOM    563  CH2 TRP P  36     -11.776 -67.482  86.758  0.00 97.00      PROA   
ATOM    564  HH2 TRP P  36     -11.770 -68.550  86.596  0.00 97.00      PROA   
ATOM    565  C   TRP P  36     -14.418 -60.803  87.455  0.00 97.00      PROA   
ATOM    566  O   TRP P  36     -14.308 -59.666  87.893  0.00 97.00      PROA   
ATOM    567  N   PHE P  37     -15.568 -61.505  87.573  0.00 97.00      PROA   
ATOM    568  HN  PHE P  37     -15.655 -62.404  87.147  0.00 97.00      PROA   
ATOM    569  CA  PHE P  37     -16.770 -60.973  88.180  0.00 97.00      PROA   
ATOM    570  HA  PHE P  37     -16.516 -60.113  88.781  0.00 97.00      PROA   
ATOM    571  CB  PHE P  37     -17.862 -60.580  87.138  0.00 97.00      PROA   
ATOM    572  HB1 PHE P  37     -18.710 -60.071  87.644  0.00 97.00      PROA   
ATOM    573  HB2 PHE P  37     -18.250 -61.485  86.625  0.00 97.00      PROA   
ATOM    574  CG  PHE P  37     -17.310 -59.655  86.077  0.00 97.00      PROA   
ATOM    575  CD1 PHE P  37     -17.448 -58.262  86.200  0.00 97.00      PROA   
ATOM    576  HD1 PHE P  37     -17.945 -57.849  87.065  0.00 97.00      PROA   
ATOM    577  CE1 PHE P  37     -16.936 -57.402  85.220  0.00 97.00      PROA   
ATOM    578  HE1 PHE P  37     -17.043 -56.333  85.333  0.00 97.00      PROA   
ATOM    579  CZ  PHE P  37     -16.276 -57.928  84.102  0.00 97.00      PROA   
ATOM    580  HZ  PHE P  37     -15.865 -57.264  83.355  0.00 97.00      PROA   
ATOM    581  CD2 PHE P  37     -16.674 -60.170  84.930  0.00 97.00      PROA   
ATOM    582  HD2 PHE P  37     -16.560 -61.237  84.818  0.00 97.00      PROA   
ATOM    583  CE2 PHE P  37     -16.143 -59.314  83.960  0.00 97.00      PROA   
ATOM    584  HE2 PHE P  37     -15.616 -59.724  83.113  0.00 97.00      PROA   
ATOM    585  C   PHE P  37     -17.363 -62.028  89.092  0.00 97.00      PROA   
ATOM    586  O   PHE P  37     -17.452 -63.196  88.726  0.00 97.00      PROA   
ATOM    587  N   LEU P  38     -17.802 -61.619  90.308  0.00 97.00      PROA   
ATOM    588  HN  LEU P  38     -17.648 -60.676  90.603  0.00 97.00      PROA   
ATOM    589  CA  LEU P  38     -18.568 -62.433  91.232  0.00 97.00      PROA   
ATOM    590  HA  LEU P  38     -18.689 -63.429  90.838  0.00 97.00      PROA   
ATOM    591  CB  LEU P  38     -17.961 -62.503  92.658  0.00 97.00      PROA   
ATOM    592  HB1 LEU P  38     -18.621 -63.104  93.323  0.00 97.00      PROA   
ATOM    593  HB2 LEU P  38     -17.885 -61.476  93.083  0.00 97.00      PROA   
ATOM    594  CG  LEU P  38     -16.553 -63.126  92.714  0.00 97.00      PROA   
ATOM    595  HG  LEU P  38     -15.898 -62.502  92.071  0.00 97.00      PROA   
ATOM    596  CD1 LEU P  38     -15.978 -63.095  94.141  0.00 97.00      PROA   
ATOM    597 HD11 LEU P  38     -16.612 -63.705  94.820  0.00 97.00      PROA   
ATOM    598 HD12 LEU P  38     -15.939 -62.056  94.527  0.00 97.00      PROA   
ATOM    599 HD13 LEU P  38     -14.952 -63.519  94.151  0.00 97.00      PROA   
ATOM    600  CD2 LEU P  38     -16.533 -64.562  92.171  0.00 97.00      PROA   
ATOM    601 HD21 LEU P  38     -16.864 -64.604  91.114  0.00 97.00      PROA   
ATOM    602 HD22 LEU P  38     -17.199 -65.210  92.781  0.00 97.00      PROA   
ATOM    603 HD23 LEU P  38     -15.502 -64.965  92.231  0.00 97.00      PROA   
ATOM    604  C   LEU P  38     -19.924 -61.796  91.362  0.00 97.00      PROA   
ATOM    605  O   LEU P  38     -20.040 -60.690  91.882  0.00 97.00      PROA   
ATOM    606  N   ASN P  39     -20.997 -62.475  90.889  0.00 97.00      PROA   
ATOM    607  HN  ASN P  39     -20.878 -63.394  90.513  0.00 97.00      PROA   
ATOM    608  CA  ASN P  39     -22.369 -61.982  90.981  0.00 97.00      PROA   
ATOM    609  HA  ASN P  39     -22.983 -62.675  90.423  0.00 97.00      PROA   
ATOM    610  CB  ASN P  39     -22.883 -61.936  92.452  0.00 97.00      PROA   
ATOM    611  HB1 ASN P  39     -23.971 -61.718  92.473  0.00 97.00      PROA   
ATOM    612  HB2 ASN P  39     -22.348 -61.141  93.013  0.00 97.00      PROA   
ATOM    613  CG  ASN P  39     -22.661 -63.289  93.141  0.00 97.00      PROA   
ATOM    614  OD1 ASN P  39     -22.790 -64.347  92.523  0.00 97.00      PROA   
ATOM    615  ND2 ASN P  39     -22.276 -63.259  94.447  0.00 97.00      PROA   
ATOM    616 HD21 ASN P  39     -22.068 -64.126  94.898  0.00 97.00      PROA   
ATOM    617 HD22 ASN P  39     -22.160 -62.386  94.915  0.00 97.00      PROA   
ATOM    618  C   ASN P  39     -22.542 -60.611  90.328  0.00 97.00      PROA   
ATOM    619  O   ASN P  39     -23.213 -59.727  90.858  0.00 97.00      PROA   
ATOM    620  N   GLY P  40     -21.892 -60.402  89.159  0.00 97.00      PROA   
ATOM    621  HN  GLY P  40     -21.402 -61.162  88.741  0.00 97.00      PROA   
ATOM    622  CA  GLY P  40     -21.831 -59.116  88.475  0.00 97.00      PROA   
ATOM    623  HA1 GLY P  40     -22.778 -58.606  88.601  0.00 97.00      PROA   
ATOM    624  HA2 GLY P  40     -21.621 -59.321  87.436  0.00 97.00      PROA   
ATOM    625  C   GLY P  40     -20.745 -58.177  88.964  0.00 97.00      PROA   
ATOM    626  O   GLY P  40     -20.320 -57.296  88.220  0.00 97.00      PROA   
ATOM    627  N   THR P  41     -20.258 -58.322  90.217  0.00 97.00      PROA   
ATOM    628  HN  THR P  41     -20.573 -59.075  90.792  0.00 97.00      PROA   
ATOM    629  CA  THR P  41     -19.298 -57.400  90.818  0.00 97.00      PROA   
ATOM    630  HA  THR P  41     -19.504 -56.405  90.446  0.00 97.00      PROA   
ATOM    631  CB  THR P  41     -19.393 -57.346  92.340  0.00 97.00      PROA   
ATOM    632  HB  THR P  41     -19.234 -58.360  92.773  0.00 97.00      PROA   
ATOM    633  OG1 THR P  41     -20.683 -56.888  92.724  0.00 97.00      PROA   
ATOM    634  HG1 THR P  41     -21.315 -57.491  92.330  0.00 97.00      PROA   
ATOM    635  CG2 THR P  41     -18.368 -56.369  92.954  0.00 97.00      PROA   
ATOM    636 HG21 THR P  41     -18.490 -55.356  92.513  0.00 97.00      PROA   
ATOM    637 HG22 THR P  41     -17.325 -56.709  92.795  0.00 97.00      PROA   
ATOM    638 HG23 THR P  41     -18.536 -56.292  94.050  0.00 97.00      PROA   
ATOM    639  C   THR P  41     -17.883 -57.761  90.425  0.00 97.00      PROA   
ATOM    640  O   THR P  41     -17.422 -58.867  90.676  0.00 97.00      PROA   
ATOM    641  N   ALA P  42     -17.145 -56.820  89.795  0.00 97.00      PROA   
ATOM    642  HN  ALA P  42     -17.535 -55.926  89.590  0.00 97.00      PROA   
ATOM    643  CA  ALA P  42     -15.777 -57.020  89.359  0.00 97.00      PROA   
ATOM    644  HA  ALA P  42     -15.782 -57.895  88.727  0.00 97.00      PROA   
ATOM    645  CB  ALA P  42     -15.311 -55.829  88.500  0.00 97.00      PROA   
ATOM    646  HB1 ALA P  42     -15.293 -54.897  89.104  0.00 97.00      PROA   
ATOM    647  HB2 ALA P  42     -16.015 -55.678  87.652  0.00 97.00      PROA   
ATOM    648  HB3 ALA P  42     -14.299 -56.009  88.083  0.00 97.00      PROA   
ATOM    649  C   ALA P  42     -14.760 -57.258  90.475  0.00 97.00      PROA   
ATOM    650  O   ALA P  42     -14.710 -56.538  91.469  0.00 97.00      PROA   
ATOM    651  N   ILE P  43     -13.884 -58.277  90.297  0.00 97.00      PROA   
ATOM    652  HN  ILE P  43     -13.960 -58.855  89.485  0.00 97.00      PROA   
ATOM    653  CA  ILE P  43     -12.759 -58.558  91.174  0.00 97.00      PROA   
ATOM    654  HA  ILE P  43     -12.980 -58.147  92.149  0.00 97.00      PROA   
ATOM    655  CB  ILE P  43     -12.416 -60.051  91.341  0.00 97.00      PROA   
ATOM    656  HB  ILE P  43     -11.732 -60.383  90.525  0.00 97.00      PROA   
ATOM    657  CG2 ILE P  43     -11.703 -60.254  92.702  0.00 97.00      PROA   
ATOM    658 HG21 ILE P  43     -12.376 -59.955  93.534  0.00 97.00      PROA   
ATOM    659 HG22 ILE P  43     -10.765 -59.671  92.775  0.00 97.00      PROA   
ATOM    660 HG23 ILE P  43     -11.431 -61.317  92.852  0.00 97.00      PROA   
ATOM    661  CG1 ILE P  43     -13.660 -60.971  91.241  0.00 97.00      PROA   
ATOM    662 HG11 ILE P  43     -14.164 -60.819  90.265  0.00 97.00      PROA   
ATOM    663 HG12 ILE P  43     -14.384 -60.701  92.040  0.00 97.00      PROA   
ATOM    664  CD  ILE P  43     -13.303 -62.462  91.346  0.00 97.00      PROA   
ATOM    665  HD1 ILE P  43     -12.383 -62.690  90.766  0.00 97.00      PROA   
ATOM    666  HD2 ILE P  43     -14.124 -63.092  90.946  0.00 97.00      PROA   
ATOM    667  HD3 ILE P  43     -13.136 -62.751  92.405  0.00 97.00      PROA   
ATOM    668  C   ILE P  43     -11.561 -57.829  90.585  0.00 97.00      PROA   
ATOM    669  O   ILE P  43     -11.503 -57.564  89.387  0.00 97.00      PROA   
ATOM    670  N   GLN P  44     -10.547 -57.502  91.417  0.00 97.00      PROA   
ATOM    671  HN  GLN P  44     -10.617 -57.672  92.398  0.00 97.00      PROA   
ATOM    672  CA  GLN P  44      -9.331 -56.849  90.972  0.00 97.00      PROA   
ATOM    673  HA  GLN P  44      -9.569 -56.153  90.179  0.00 97.00      PROA   
ATOM    674  CB  GLN P  44      -8.688 -56.071  92.150  0.00 97.00      PROA   
ATOM    675  HB1 GLN P  44      -7.794 -55.529  91.769  0.00 97.00      PROA   
ATOM    676  HB2 GLN P  44      -8.340 -56.789  92.927  0.00 97.00      PROA   
ATOM    677  CG  GLN P  44      -9.613 -55.032  92.841  0.00 97.00      PROA   
ATOM    678  HG1 GLN P  44      -9.008 -54.435  93.557  0.00 97.00      PROA   
ATOM    679  HG2 GLN P  44     -10.410 -55.542  93.422  0.00 97.00      PROA   
ATOM    680  CD  GLN P  44     -10.244 -54.043  91.850  0.00 97.00      PROA   
ATOM    681  OE1 GLN P  44      -9.612 -53.052  91.470  0.00 97.00      PROA   
ATOM    682  NE2 GLN P  44     -11.518 -54.287  91.433  0.00 97.00      PROA   
ATOM    683 HE21 GLN P  44     -11.921 -53.643  90.786  0.00 97.00      PROA   
ATOM    684 HE22 GLN P  44     -12.008 -55.105  91.732  0.00 97.00      PROA   
ATOM    685  C   GLN P  44      -8.332 -57.862  90.409  0.00 97.00      PROA   
ATOM    686  O   GLN P  44      -7.305 -57.492  89.840  0.00 97.00      PROA   
ATOM    687  N   THR P  45      -8.632 -59.179  90.530  0.00 97.00      PROA   
ATOM    688  HN  THR P  45      -9.456 -59.443  91.023  0.00 97.00      PROA   
ATOM    689  CA  THR P  45      -7.854 -60.287  89.990  0.00 97.00      PROA   
ATOM    690  HA  THR P  45      -6.870 -60.237  90.434  0.00 97.00      PROA   
ATOM    691  CB  THR P  45      -8.479 -61.640  90.332  0.00 97.00      PROA   
ATOM    692  HB  THR P  45      -9.485 -61.736  89.859  0.00 97.00      PROA   
ATOM    693  OG1 THR P  45      -8.644 -61.755  91.738  0.00 97.00      PROA   
ATOM    694  HG1 THR P  45      -9.002 -62.634  91.887  0.00 97.00      PROA   
ATOM    695  CG2 THR P  45      -7.579 -62.807  89.887  0.00 97.00      PROA   
ATOM    696 HG21 THR P  45      -6.582 -62.714  90.366  0.00 97.00      PROA   
ATOM    697 HG22 THR P  45      -7.456 -62.838  88.786  0.00 97.00      PROA   
ATOM    698 HG23 THR P  45      -8.018 -63.779  90.197  0.00 97.00      PROA   
ATOM    699  C   THR P  45      -7.708 -60.211  88.480  0.00 97.00      PROA   
ATOM    700  O   THR P  45      -8.673 -60.421  87.754  0.00 97.00      PROA   
ATOM    701  N   SER P  46      -6.494 -59.908  87.962  0.00 97.00      PROA   
ATOM    702  HN  SER P  46      -5.753 -59.611  88.560  0.00 97.00      PROA   
ATOM    703  CA  SER P  46      -6.277 -59.792  86.525  0.00 97.00      PROA   
ATOM    704  HA  SER P  46      -7.224 -59.652  86.026  0.00 97.00      PROA   
ATOM    705  CB  SER P  46      -5.394 -58.566  86.193  0.00 97.00      PROA   
ATOM    706  HB1 SER P  46      -5.179 -58.525  85.102  0.00 97.00      PROA   
ATOM    707  HB2 SER P  46      -4.428 -58.623  86.739  0.00 97.00      PROA   
ATOM    708  OG  SER P  46      -6.066 -57.355  86.531  0.00 97.00      PROA   
ATOM    709  HG1 SER P  46      -6.372 -57.429  87.440  0.00 97.00      PROA   
ATOM    710  C   SER P  46      -5.632 -61.021  85.904  0.00 97.00      PROA   
ATOM    711  O   SER P  46      -5.558 -61.137  84.681  0.00 97.00      PROA   
ATOM    712  N   THR P  47      -5.182 -61.997  86.725  0.00 97.00      PROA   
ATOM    713  HN  THR P  47      -5.278 -61.885  87.710  0.00 97.00      PROA   
ATOM    714  CA  THR P  47      -4.647 -63.274  86.257  0.00 97.00      PROA   
ATOM    715  HA  THR P  47      -3.900 -63.013  85.526  0.00 97.00      PROA   
ATOM    716  CB  THR P  47      -3.880 -64.070  87.331  0.00 97.00      PROA   
ATOM    717  HB  THR P  47      -2.913 -63.558  87.535  0.00 97.00      PROA   
ATOM    718  OG1 THR P  47      -3.594 -65.417  86.956  0.00 97.00      PROA   
ATOM    719  HG1 THR P  47      -3.319 -65.861  87.762  0.00 97.00      PROA   
ATOM    720  CG2 THR P  47      -4.688 -64.125  88.636  0.00 97.00      PROA   
ATOM    721 HG21 THR P  47      -5.712 -64.501  88.438  0.00 97.00      PROA   
ATOM    722 HG22 THR P  47      -4.755 -63.123  89.104  0.00 97.00      PROA   
ATOM    723 HG23 THR P  47      -4.205 -64.809  89.368  0.00 97.00      PROA   
ATOM    724  C   THR P  47      -5.717 -64.127  85.566  0.00 97.00      PROA   
ATOM    725  O   THR P  47      -6.861 -64.100  86.010  0.00 97.00      PROA   
ATOM    726  N   PRO P  48      -5.426 -64.923  84.528  0.00 97.00      PROA   
ATOM    727  CD  PRO P  48      -4.312 -64.669  83.603  0.00 97.00      PROA   
ATOM    728  HD1 PRO P  48      -3.437 -65.269  83.935  0.00 97.00      PROA   
ATOM    729  HD2 PRO P  48      -4.041 -63.592  83.546  0.00 97.00      PROA   
ATOM    730  CA  PRO P  48      -6.420 -65.813  83.935  0.00 97.00      PROA   
ATOM    731  HA  PRO P  48      -7.323 -65.247  83.751  0.00 97.00      PROA   
ATOM    732  CB  PRO P  48      -5.745 -66.303  82.641  0.00 97.00      PROA   
ATOM    733  HB1 PRO P  48      -6.487 -66.546  81.854  0.00 97.00      PROA   
ATOM    734  HB2 PRO P  48      -5.110 -67.198  82.830  0.00 97.00      PROA   
ATOM    735  CG  PRO P  48      -4.826 -65.148  82.247  0.00 97.00      PROA   
ATOM    736  HG1 PRO P  48      -4.015 -65.456  81.557  0.00 97.00      PROA   
ATOM    737  HG2 PRO P  48      -5.428 -64.339  81.776  0.00 97.00      PROA   
ATOM    738  C   PRO P  48      -6.787 -67.015  84.786  0.00 97.00      PROA   
ATOM    739  O   PRO P  48      -7.617 -67.790  84.328  0.00 97.00      PROA   
ATOM    740  N   THR P  49      -6.223 -67.199  86.004  0.00 97.00      PROA   
ATOM    741  HN  THR P  49      -5.525 -66.570  86.336  0.00 97.00      PROA   
ATOM    742  CA  THR P  49      -6.651 -68.258  86.905  0.00 97.00      PROA   
ATOM    743  HA  THR P  49      -7.573 -68.664  86.522  0.00 97.00      PROA   
ATOM    744  CB  THR P  49      -5.679 -69.437  87.017  0.00 97.00      PROA   
ATOM    745  HB  THR P  49      -5.333 -69.673  85.987  0.00 97.00      PROA   
ATOM    746  OG1 THR P  49      -6.331 -70.597  87.518  0.00 97.00      PROA   
ATOM    747  HG1 THR P  49      -5.840 -71.340  87.150  0.00 97.00      PROA   
ATOM    748  CG2 THR P  49      -4.439 -69.166  87.888  0.00 97.00      PROA   
ATOM    749 HG21 THR P  49      -4.723 -69.033  88.954  0.00 97.00      PROA   
ATOM    750 HG22 THR P  49      -3.908 -68.260  87.536  0.00 97.00      PROA   
ATOM    751 HG23 THR P  49      -3.744 -70.032  87.830  0.00 97.00      PROA   
ATOM    752  C   THR P  49      -6.974 -67.647  88.247  0.00 97.00      PROA   
ATOM    753  O   THR P  49      -6.196 -66.893  88.824  0.00 97.00      PROA   
ATOM    754  N   TYR P  50      -8.171 -67.965  88.780  0.00 97.00      PROA   
ATOM    755  HN  TYR P  50      -8.797 -68.561  88.278  0.00 97.00      PROA   
ATOM    756  CA  TYR P  50      -8.612 -67.516  90.080  0.00 97.00      PROA   
ATOM    757  HA  TYR P  50      -8.017 -66.671  90.398  0.00 97.00      PROA   
ATOM    758  CB  TYR P  50     -10.111 -67.109  90.060  0.00 97.00      PROA   
ATOM    759  HB1 TYR P  50     -10.768 -67.978  89.842  0.00 97.00      PROA   
ATOM    760  HB2 TYR P  50     -10.266 -66.362  89.253  0.00 97.00      PROA   
ATOM    761  CG  TYR P  50     -10.538 -66.473  91.359  0.00 97.00      PROA   
ATOM    762  CD1 TYR P  50     -11.084 -67.242  92.402  0.00 97.00      PROA   
ATOM    763  HD1 TYR P  50     -11.188 -68.311  92.285  0.00 97.00      PROA   
ATOM    764  CE1 TYR P  50     -11.516 -66.631  93.587  0.00 97.00      PROA   
ATOM    765  HE1 TYR P  50     -11.961 -67.222  94.373  0.00 97.00      PROA   
ATOM    766  CZ  TYR P  50     -11.389 -65.248  93.746  0.00 97.00      PROA   
ATOM    767  OH  TYR P  50     -11.829 -64.629  94.935  0.00 97.00      PROA   
ATOM    768  HH  TYR P  50     -12.214 -65.309  95.493  0.00 97.00      PROA   
ATOM    769  CD2 TYR P  50     -10.439 -65.081  91.522  0.00 97.00      PROA   
ATOM    770  HD2 TYR P  50     -10.058 -64.478  90.712  0.00 97.00      PROA   
ATOM    771  CE2 TYR P  50     -10.843 -64.474  92.717  0.00 97.00      PROA   
ATOM    772  HE2 TYR P  50     -10.761 -63.406  92.844  0.00 97.00      PROA   
ATOM    773  C   TYR P  50      -8.372 -68.671  91.023  0.00 97.00      PROA   
ATOM    774  O   TYR P  50      -9.027 -69.702  90.927  0.00 97.00      PROA   
ATOM    775  N   HSD P  51      -7.406 -68.520  91.956  0.00 97.00      PROA   
ATOM    776  HN  HSD P  51      -6.914 -67.658  92.041  0.00 97.00      PROA   
ATOM    777  CA  HSD P  51      -6.933 -69.608  92.787  0.00 97.00      PROA   
ATOM    778  HA  HSD P  51      -7.297 -70.552  92.407  0.00 97.00      PROA   
ATOM    779  CB  HSD P  51      -5.381 -69.667  92.794  0.00 97.00      PROA   
ATOM    780  HB1 HSD P  51      -4.972 -68.678  93.093  0.00 97.00      PROA   
ATOM    781  HB2 HSD P  51      -5.052 -69.855  91.748  0.00 97.00      PROA   
ATOM    782  ND1 HSD P  51      -4.601 -70.610  95.039  0.00 97.00      PROA   
ATOM    783  HD1 HSD P  51      -4.988 -69.889  95.617  0.00 97.00      PROA   
ATOM    784  CG  HSD P  51      -4.765 -70.729  93.673  0.00 97.00      PROA   
ATOM    785  CE1 HSD P  51      -3.883 -71.683  95.447  0.00 97.00      PROA   
ATOM    786  HE1 HSD P  51      -3.615 -71.847  96.491  0.00 97.00      PROA   
ATOM    787  NE2 HSD P  51      -3.564 -72.478  94.445  0.00 97.00      PROA   
ATOM    788  CD2 HSD P  51      -4.113 -71.873  93.327  0.00 97.00      PROA   
ATOM    789  HD2 HSD P  51      -3.971 -72.315  92.348  0.00 97.00      PROA   
ATOM    790  C   HSD P  51      -7.437 -69.464  94.199  0.00 97.00      PROA   
ATOM    791  O   HSD P  51      -6.992 -68.600  94.952  0.00 97.00      PROA   
ATOM    792  N   ILE P  52      -8.354 -70.366  94.609  0.00 97.00      PROA   
ATOM    793  HN  ILE P  52      -8.742 -71.043  93.984  0.00 97.00      PROA   
ATOM    794  CA  ILE P  52      -8.823 -70.468  95.971  0.00 97.00      PROA   
ATOM    795  HA  ILE P  52      -8.686 -69.524  96.480  0.00 97.00      PROA   
ATOM    796  CB  ILE P  52     -10.302 -70.826  96.045  0.00 97.00      PROA   
ATOM    797  HB  ILE P  52     -10.476 -71.747  95.451  0.00 97.00      PROA   
ATOM    798  CG2 ILE P  52     -10.738 -71.116  97.493  0.00 97.00      PROA   
ATOM    799 HG21 ILE P  52     -10.544 -70.240  98.146  0.00 97.00      PROA   
ATOM    800 HG22 ILE P  52     -10.232 -72.010  97.913  0.00 97.00      PROA   
ATOM    801 HG23 ILE P  52     -11.829 -71.314  97.513  0.00 97.00      PROA   
ATOM    802  CG1 ILE P  52     -11.166 -69.698  95.429  0.00 97.00      PROA   
ATOM    803 HG11 ILE P  52     -10.655 -69.251  94.551  0.00 97.00      PROA   
ATOM    804 HG12 ILE P  52     -11.280 -68.895  96.191  0.00 97.00      PROA   
ATOM    805  CD  ILE P  52     -12.555 -70.161  94.979  0.00 97.00      PROA   
ATOM    806  HD1 ILE P  52     -13.111 -70.614  95.826  0.00 97.00      PROA   
ATOM    807  HD2 ILE P  52     -12.480 -70.903  94.157  0.00 97.00      PROA   
ATOM    808  HD3 ILE P  52     -13.141 -69.294  94.612  0.00 97.00      PROA   
ATOM    809  C   ILE P  52      -7.964 -71.516  96.640  0.00 97.00      PROA   
ATOM    810  O   ILE P  52      -8.068 -72.709  96.364  0.00 97.00      PROA   
ATOM    811  N   THR P  53      -7.057 -71.073  97.540  0.00 97.00      PROA   
ATOM    812  HN  THR P  53      -6.942 -70.092  97.680  0.00 97.00      PROA   
ATOM    813  CA  THR P  53      -6.137 -71.934  98.270  0.00 97.00      PROA   
ATOM    814  HA  THR P  53      -5.569 -72.486  97.534  0.00 97.00      PROA   
ATOM    815  CB  THR P  53      -5.166 -71.139  99.138  0.00 97.00      PROA   
ATOM    816  HB  THR P  53      -5.709 -70.642  99.975  0.00 97.00      PROA   
ATOM    817  OG1 THR P  53      -4.540 -70.128  98.360  0.00 97.00      PROA   
ATOM    818  HG1 THR P  53      -3.906 -69.709  98.947  0.00 97.00      PROA   
ATOM    819  CG2 THR P  53      -4.051 -72.042  99.701  0.00 97.00      PROA   
ATOM    820 HG21 THR P  53      -3.518 -72.555  98.873  0.00 97.00      PROA   
ATOM    821 HG22 THR P  53      -4.459 -72.808 100.390  0.00 97.00      PROA   
ATOM    822 HG23 THR P  53      -3.313 -71.435 100.269  0.00 97.00      PROA   
ATOM    823  C   THR P  53      -6.855 -72.947  99.135  0.00 97.00      PROA   
ATOM    824  O   THR P  53      -6.476 -74.116  99.172  0.00 97.00      PROA   
ATOM    825  N   SER P  54      -7.927 -72.512  99.832  0.00 97.00      PROA   
ATOM    826  HN  SER P  54      -8.253 -71.576  99.734  0.00 97.00      PROA   
ATOM    827  CA  SER P  54      -8.659 -73.349 100.754  0.00 97.00      PROA   
ATOM    828  HA  SER P  54      -8.810 -74.317 100.297  0.00 97.00      PROA   
ATOM    829  CB  SER P  54      -7.997 -73.472 102.159  0.00 97.00      PROA   
ATOM    830  HB1 SER P  54      -8.585 -74.154 102.807  0.00 97.00      PROA   
ATOM    831  HB2 SER P  54      -7.952 -72.478 102.653  0.00 97.00      PROA   
ATOM    832  OG  SER P  54      -6.661 -73.959 102.081  0.00 97.00      PROA   
ATOM    833  HG1 SER P  54      -6.697 -74.762 101.555  0.00 97.00      PROA   
ATOM    834  C   SER P  54      -9.994 -72.671 100.946  0.00 97.00      PROA   
ATOM    835  O   SER P  54     -10.068 -71.612 101.561  0.00 97.00      PROA   
ATOM    836  N   ALA P  55     -11.080 -73.246 100.383  0.00 97.00      PROA   
ATOM    837  HN  ALA P  55     -10.987 -74.109  99.883  0.00 97.00      PROA   
ATOM    838  CA  ALA P  55     -12.372 -72.604 100.229  0.00 97.00      PROA   
ATOM    839  HA  ALA P  55     -12.187 -71.720  99.643  0.00 97.00      PROA   
ATOM    840  CB  ALA P  55     -13.315 -73.514  99.418  0.00 97.00      PROA   
ATOM    841  HB1 ALA P  55     -13.527 -74.454  99.971  0.00 97.00      PROA   
ATOM    842  HB2 ALA P  55     -12.831 -73.790  98.454  0.00 97.00      PROA   
ATOM    843  HB3 ALA P  55     -14.271 -72.999  99.191  0.00 97.00      PROA   
ATOM    844  C   ALA P  55     -13.093 -72.130 101.485  0.00 97.00      PROA   
ATOM    845  O   ALA P  55     -13.158 -72.822 102.496  0.00 97.00      PROA   
ATOM    846  N   SER P  56     -13.684 -70.909 101.410  0.00 97.00      PROA   
ATOM    847  HN  SER P  56     -13.555 -70.351 100.589  0.00 97.00      PROA   
ATOM    848  CA  SER P  56     -14.550 -70.321 102.419  0.00 97.00      PROA   
ATOM    849  HA  SER P  56     -14.473 -70.905 103.323  0.00 97.00      PROA   
ATOM    850  CB  SER P  56     -14.189 -68.849 102.777  0.00 97.00      PROA   
ATOM    851  HB1 SER P  56     -13.118 -68.809 103.066  0.00 97.00      PROA   
ATOM    852  HB2 SER P  56     -14.789 -68.508 103.649  0.00 97.00      PROA   
ATOM    853  OG  SER P  56     -14.384 -67.946 101.692  0.00 97.00      PROA   
ATOM    854  HG1 SER P  56     -14.539 -67.078 102.089  0.00 97.00      PROA   
ATOM    855  C   SER P  56     -15.991 -70.407 101.953  0.00 97.00      PROA   
ATOM    856  O   SER P  56     -16.276 -70.759 100.813  0.00 97.00      PROA   
ATOM    857  N   GLU P  57     -16.958 -70.096 102.849  0.00 97.00      PROA   
ATOM    858  HN  GLU P  57     -16.721 -69.791 103.768  0.00 97.00      PROA   
ATOM    859  CA  GLU P  57     -18.379 -70.039 102.548  0.00 97.00      PROA   
ATOM    860  HA  GLU P  57     -18.696 -71.001 102.171  0.00 97.00      PROA   
ATOM    861  CB  GLU P  57     -19.159 -69.655 103.839  0.00 97.00      PROA   
ATOM    862  HB1 GLU P  57     -20.247 -69.619 103.628  0.00 97.00      PROA   
ATOM    863  HB2 GLU P  57     -18.841 -68.622 104.122  0.00 97.00      PROA   
ATOM    864  CG  GLU P  57     -18.891 -70.518 105.107  0.00 97.00      PROA   
ATOM    865  HG1 GLU P  57     -19.346 -69.979 105.970  0.00 97.00      PROA   
ATOM    866  HG2 GLU P  57     -17.803 -70.599 105.307  0.00 97.00      PROA   
ATOM    867  CD  GLU P  57     -19.480 -71.934 105.106  0.00 97.00      PROA   
ATOM    868  OE1 GLU P  57     -20.451 -72.166 105.875  0.00 97.00      PROA   
ATOM    869  OE2 GLU P  57     -18.921 -72.822 104.410  0.00 97.00      PROA   
ATOM    870  C   GLU P  57     -18.647 -68.967 101.485  0.00 97.00      PROA   
ATOM    871  O   GLU P  57     -19.398 -69.144 100.531  0.00 97.00      PROA   
ATOM    872  N   ASP P  58     -17.957 -67.831 101.673  0.00 97.00      PROA   
ATOM    873  HN  ASP P  58     -17.404 -67.775 102.503  0.00 97.00      PROA   
ATOM    874  CA  ASP P  58     -17.972 -66.559 100.996  0.00 97.00      PROA   
ATOM    875  HA  ASP P  58     -19.007 -66.289 100.844  0.00 97.00      PROA   
ATOM    876  CB  ASP P  58     -17.326 -65.466 101.922  0.00 97.00      PROA   
ATOM    877  HB1 ASP P  58     -18.152 -64.974 102.483  0.00 97.00      PROA   
ATOM    878  HB2 ASP P  58     -16.803 -64.687 101.335  0.00 97.00      PROA   
ATOM    879  CG  ASP P  58     -16.372 -66.015 103.002  0.00 97.00      PROA   
ATOM    880  OD1 ASP P  58     -16.822 -66.787 103.892  0.00 97.00      PROA   
ATOM    881  OD2 ASP P  58     -15.171 -65.642 102.961  0.00 97.00      PROA   
ATOM    882  C   ASP P  58     -17.368 -66.575  99.594  0.00 97.00      PROA   
ATOM    883  O   ASP P  58     -17.677 -65.701  98.786  0.00 97.00      PROA   
ATOM    884  N   ASP P  59     -16.568 -67.608  99.234  0.00 97.00      PROA   
ATOM    885  HN  ASP P  59     -16.178 -68.208  99.930  0.00 97.00      PROA   
ATOM    886  CA  ASP P  59     -16.199 -67.936  97.860  0.00 97.00      PROA   
ATOM    887  HA  ASP P  59     -15.686 -67.083  97.435  0.00 97.00      PROA   
ATOM    888  CB  ASP P  59     -15.262 -69.180  97.844  0.00 97.00      PROA   
ATOM    889  HB1 ASP P  59     -15.205 -69.620  96.826  0.00 97.00      PROA   
ATOM    890  HB2 ASP P  59     -15.647 -69.954  98.538  0.00 97.00      PROA   
ATOM    891  CG  ASP P  59     -13.819 -68.841  98.216  0.00 97.00      PROA   
ATOM    892  OD1 ASP P  59     -13.274 -67.836  97.691  0.00 97.00      PROA   
ATOM    893  OD2 ASP P  59     -13.202 -69.676  98.923  0.00 97.00      PROA   
ATOM    894  C   ASP P  59     -17.405 -68.233  96.952  0.00 97.00      PROA   
ATOM    895  O   ASP P  59     -17.317 -68.103  95.735  0.00 97.00      PROA   
ATOM    896  N   SER P  60     -18.565 -68.647  97.512  0.00 97.00      PROA   
ATOM    897  HN  SER P  60     -18.601 -68.735  98.505  0.00 97.00      PROA   
ATOM    898  CA  SER P  60     -19.784 -68.982  96.770  0.00 97.00      PROA   
ATOM    899  HA  SER P  60     -19.518 -69.783  96.094  0.00 97.00      PROA   
ATOM    900  CB  SER P  60     -20.938 -69.481  97.676  0.00 97.00      PROA   
ATOM    901  HB1 SER P  60     -21.814 -69.780  97.060  0.00 97.00      PROA   
ATOM    902  HB2 SER P  60     -21.251 -68.677  98.377  0.00 97.00      PROA   
ATOM    903  OG  SER P  60     -20.551 -70.612  98.441  0.00 97.00      PROA   
ATOM    904  HG1 SER P  60     -20.042 -70.274  99.184  0.00 97.00      PROA   
ATOM    905  C   SER P  60     -20.392 -67.856  95.935  0.00 97.00      PROA   
ATOM    906  O   SER P  60     -20.457 -66.704  96.358  0.00 97.00      PROA   
ATOM    907  N   GLY P  61     -20.912 -68.186  94.727  0.00 97.00      PROA   
ATOM    908  HN  GLY P  61     -20.901 -69.135  94.415  0.00 97.00      PROA   
ATOM    909  CA  GLY P  61     -21.508 -67.194  93.843  0.00 97.00      PROA   
ATOM    910  HA1 GLY P  61     -21.036 -66.235  94.003  0.00 97.00      PROA   
ATOM    911  HA2 GLY P  61     -22.574 -67.190  94.013  0.00 97.00      PROA   
ATOM    912  C   GLY P  61     -21.259 -67.548  92.412  0.00 97.00      PROA   
ATOM    913  O   GLY P  61     -20.644 -68.562  92.114  0.00 97.00      PROA   
ATOM    914  N   GLU P  62     -21.731 -66.704  91.464  0.00 97.00      PROA   
ATOM    915  HN  GLU P  62     -22.237 -65.878  91.712  0.00 97.00      PROA   
ATOM    916  CA  GLU P  62     -21.514 -66.933  90.054  0.00 97.00      PROA   
ATOM    917  HA  GLU P  62     -21.345 -67.984  89.912  0.00 97.00      PROA   
ATOM    918  CB  GLU P  62     -22.736 -66.612  89.158  0.00 97.00      PROA   
ATOM    919  HB1 GLU P  62     -23.610 -67.133  89.612  0.00 97.00      PROA   
ATOM    920  HB2 GLU P  62     -22.545 -67.078  88.165  0.00 97.00      PROA   
ATOM    921  CG  GLU P  62     -23.133 -65.137  88.971  0.00 97.00      PROA   
ATOM    922  HG1 GLU P  62     -22.253 -64.503  88.737  0.00 97.00      PROA   
ATOM    923  HG2 GLU P  62     -23.626 -64.753  89.888  0.00 97.00      PROA   
ATOM    924  CD  GLU P  62     -24.115 -65.011  87.812  0.00 97.00      PROA   
ATOM    925  OE1 GLU P  62     -25.016 -65.871  87.671  0.00 97.00      PROA   
ATOM    926  OE2 GLU P  62     -23.972 -64.031  87.048  0.00 97.00      PROA   
ATOM    927  C   GLU P  62     -20.252 -66.267  89.571  0.00 97.00      PROA   
ATOM    928  O   GLU P  62     -20.043 -65.065  89.699  0.00 97.00      PROA   
ATOM    929  N   TYR P  63     -19.361 -67.103  89.003  0.00 97.00      PROA   
ATOM    930  HN  TYR P  63     -19.574 -68.076  88.930  0.00 97.00      PROA   
ATOM    931  CA  TYR P  63     -18.067 -66.730  88.492  0.00 97.00      PROA   
ATOM    932  HA  TYR P  63     -17.734 -65.825  88.983  0.00 97.00      PROA   
ATOM    933  CB  TYR P  63     -17.015 -67.855  88.696  0.00 97.00      PROA   
ATOM    934  HB1 TYR P  63     -16.142 -67.726  88.023  0.00 97.00      PROA   
ATOM    935  HB2 TYR P  63     -17.481 -68.840  88.490  0.00 97.00      PROA   
ATOM    936  CG  TYR P  63     -16.518 -67.879  90.118  0.00 97.00      PROA   
ATOM    937  CD1 TYR P  63     -17.352 -68.290  91.173  0.00 97.00      PROA   
ATOM    938  HD1 TYR P  63     -18.360 -68.615  90.970  0.00 97.00      PROA   
ATOM    939  CE1 TYR P  63     -16.900 -68.254  92.496  0.00 97.00      PROA   
ATOM    940  HE1 TYR P  63     -17.570 -68.531  93.295  0.00 97.00      PROA   
ATOM    941  CZ  TYR P  63     -15.587 -67.856  92.774  0.00 97.00      PROA   
ATOM    942  OH  TYR P  63     -15.123 -67.762  94.101  0.00 97.00      PROA   
ATOM    943  HH  TYR P  63     -15.876 -67.878  94.689  0.00 97.00      PROA   
ATOM    944  CD2 TYR P  63     -15.193 -67.511  90.409  0.00 97.00      PROA   
ATOM    945  HD2 TYR P  63     -14.526 -67.214  89.614  0.00 97.00      PROA   
ATOM    946  CE2 TYR P  63     -14.729 -67.508  91.728  0.00 97.00      PROA   
ATOM    947  HE2 TYR P  63     -13.724 -67.188  91.945  0.00 97.00      PROA   
ATOM    948  C   TYR P  63     -18.195 -66.434  87.021  0.00 97.00      PROA   
ATOM    949  O   TYR P  63     -18.841 -67.170  86.280  0.00 97.00      PROA   
ATOM    950  N   ARG P  64     -17.593 -65.316  86.560  0.00 97.00      PROA   
ATOM    951  HN  ARG P  64     -17.157 -64.672  87.185  0.00 97.00      PROA   
ATOM    952  CA  ARG P  64     -17.641 -64.960  85.160  0.00 97.00      PROA   
ATOM    953  HA  ARG P  64     -17.691 -65.855  84.554  0.00 97.00      PROA   
ATOM    954  CB  ARG P  64     -18.807 -63.993  84.812  0.00 97.00      PROA   
ATOM    955  HB1 ARG P  64     -19.072 -64.159  83.745  0.00 97.00      PROA   
ATOM    956  HB2 ARG P  64     -18.500 -62.928  84.915  0.00 97.00      PROA   
ATOM    957  CG  ARG P  64     -20.050 -64.163  85.708  0.00 97.00      PROA   
ATOM    958  HG1 ARG P  64     -19.801 -63.840  86.742  0.00 97.00      PROA   
ATOM    959  HG2 ARG P  64     -20.346 -65.235  85.759  0.00 97.00      PROA   
ATOM    960  CD  ARG P  64     -21.251 -63.350  85.242  0.00 97.00      PROA   
ATOM    961  HD1 ARG P  64     -20.967 -62.313  84.963  0.00 97.00      PROA   
ATOM    962  HD2 ARG P  64     -22.016 -63.311  86.039  0.00 97.00      PROA   
ATOM    963  NE  ARG P  64     -21.759 -64.056  84.031  0.00 97.00      PROA   
ATOM    964  HE  ARG P  64     -21.167 -64.725  83.584  0.00 97.00      PROA   
ATOM    965  CZ  ARG P  64     -23.042 -64.062  83.631  0.00 97.00      PROA   
ATOM    966  NH1 ARG P  64     -24.061 -63.702  84.416  0.00 97.00      PROA   
ATOM    967 HH11 ARG P  64     -23.883 -63.701  85.402  0.00 97.00      PROA   
ATOM    968 HH12 ARG P  64     -24.978 -63.971  84.148  0.00 97.00      PROA   
ATOM    969  NH2 ARG P  64     -23.300 -64.513  82.396  0.00 97.00      PROA   
ATOM    970 HH21 ARG P  64     -22.513 -64.717  81.816  0.00 97.00      PROA   
ATOM    971 HH22 ARG P  64     -24.234 -64.479  82.061  0.00 97.00      PROA   
ATOM    972  C   ARG P  64     -16.354 -64.238  84.867  0.00 97.00      PROA   
ATOM    973  O   ARG P  64     -15.766 -63.628  85.752  0.00 97.00      PROA   
ATOM    974  N   CYS P  65     -15.879 -64.272  83.603  0.00 97.00      PROA   
ATOM    975  HN  CYS P  65     -16.248 -64.899  82.921  0.00 97.00      PROA   
ATOM    976  CA  CYS P  65     -14.758 -63.457  83.199  0.00 97.00      PROA   
ATOM    977  HA  CYS P  65     -14.732 -62.591  83.841  0.00 97.00      PROA   
ATOM    978  CB  CYS P  65     -13.414 -64.210  83.339  0.00 97.00      PROA   
ATOM    979  HB1 CYS P  65     -13.241 -64.350  84.430  0.00 97.00      PROA   
ATOM    980  HB2 CYS P  65     -12.567 -63.605  82.955  0.00 97.00      PROA   
ATOM    981  SG  CYS P  65     -13.452 -65.852  82.567  0.00 97.00      PROA   
ATOM    982  C   CYS P  65     -14.920 -62.909  81.798  0.00 97.00      PROA   
ATOM    983  O   CYS P  65     -15.730 -63.369  81.000  0.00 97.00      PROA   
ATOM    984  N   GLN P  66     -14.133 -61.857  81.490  0.00 97.00      PROA   
ATOM    985  HN  GLN P  66     -13.551 -61.464  82.201  0.00 97.00      PROA   
ATOM    986  CA  GLN P  66     -14.059 -61.239  80.188  0.00 97.00      PROA   
ATOM    987  HA  GLN P  66     -14.602 -61.829  79.462  0.00 97.00      PROA   
ATOM    988  CB  GLN P  66     -14.639 -59.788  80.264  0.00 97.00      PROA   
ATOM    989  HB1 GLN P  66     -13.934 -59.097  80.766  0.00 97.00      PROA   
ATOM    990  HB2 GLN P  66     -15.535 -59.870  80.924  0.00 97.00      PROA   
ATOM    991  CG  GLN P  66     -15.129 -59.206  78.919  0.00 97.00      PROA   
ATOM    992  HG1 GLN P  66     -15.690 -60.011  78.398  0.00 97.00      PROA   
ATOM    993  HG2 GLN P  66     -14.287 -58.898  78.271  0.00 97.00      PROA   
ATOM    994  CD  GLN P  66     -16.139 -58.052  79.067  0.00 97.00      PROA   
ATOM    995  OE1 GLN P  66     -17.264 -58.189  78.590  0.00 97.00      PROA   
ATOM    996  NE2 GLN P  66     -15.777 -56.915  79.711  0.00 97.00      PROA   
ATOM    997 HE21 GLN P  66     -16.461 -56.201  79.858  0.00 97.00      PROA   
ATOM    998 HE22 GLN P  66     -14.862 -56.815  80.103  0.00 97.00      PROA   
ATOM    999  C   GLN P  66     -12.572 -61.274  79.854  0.00 97.00      PROA   
ATOM   1000  O   GLN P  66     -11.765 -60.611  80.503  0.00 97.00      PROA   
ATOM   1001  N   ARG P  67     -12.163 -62.087  78.842  0.00 97.00      PROA   
ATOM   1002  HN  ARG P  67     -12.810 -62.666  78.352  0.00 97.00      PROA   
ATOM   1003  CA  ARG P  67     -10.768 -62.246  78.454  0.00 97.00      PROA   
ATOM   1004  HA  ARG P  67     -10.113 -61.782  79.178  0.00 97.00      PROA   
ATOM   1005  CB  ARG P  67     -10.396 -63.751  78.320  0.00 97.00      PROA   
ATOM   1006  HB1 ARG P  67      -9.436 -63.888  77.776  0.00 97.00      PROA   
ATOM   1007  HB2 ARG P  67     -11.189 -64.249  77.715  0.00 97.00      PROA   
ATOM   1008  CG  ARG P  67     -10.287 -64.496  79.662  0.00 97.00      PROA   
ATOM   1009  HG1 ARG P  67     -10.390 -65.588  79.459  0.00 97.00      PROA   
ATOM   1010  HG2 ARG P  67     -11.138 -64.200  80.312  0.00 97.00      PROA   
ATOM   1011  CD  ARG P  67      -8.979 -64.246  80.424  0.00 97.00      PROA   
ATOM   1012  HD1 ARG P  67      -9.082 -64.565  81.481  0.00 97.00      PROA   
ATOM   1013  HD2 ARG P  67      -8.693 -63.172  80.406  0.00 97.00      PROA   
ATOM   1014  NE  ARG P  67      -7.928 -65.125  79.830  0.00 97.00      PROA   
ATOM   1015  HE  ARG P  67      -8.028 -66.114  79.938  0.00 97.00      PROA   
ATOM   1016  CZ  ARG P  67      -6.863 -64.698  79.129  0.00 97.00      PROA   
ATOM   1017  NH1 ARG P  67      -6.584 -63.405  78.947  0.00 97.00      PROA   
ATOM   1018 HH11 ARG P  67      -7.080 -62.715  79.467  0.00 97.00      PROA   
ATOM   1019 HH12 ARG P  67      -5.723 -63.171  78.494  0.00 97.00      PROA   
ATOM   1020  NH2 ARG P  67      -6.021 -65.607  78.610  0.00 97.00      PROA   
ATOM   1021 HH21 ARG P  67      -6.217 -66.574  78.734  0.00 97.00      PROA   
ATOM   1022 HH22 ARG P  67      -5.241 -65.285  78.073  0.00 97.00      PROA   
ATOM   1023  C   ARG P  67     -10.500 -61.619  77.105  0.00 97.00      PROA   
ATOM   1024  O   ARG P  67     -10.742 -62.260  76.087  0.00 97.00      PROA   
ATOM   1025  N   GLY P  68      -9.942 -60.377  77.077  0.00 97.00      PROA   
ATOM   1026  HN  GLY P  68      -9.766 -59.921  77.947  0.00 97.00      PROA   
ATOM   1027  CA  GLY P  68      -9.419 -59.662  75.905  0.00 97.00      PROA   
ATOM   1028  HA1 GLY P  68      -8.493 -60.147  75.634  0.00 97.00      PROA   
ATOM   1029  HA2 GLY P  68      -9.261 -58.641  76.219  0.00 97.00      PROA   
ATOM   1030  C   GLY P  68     -10.245 -59.585  74.634  0.00 97.00      PROA   
ATOM   1031  O   GLY P  68      -9.723 -59.219  73.583  0.00 97.00      PROA   
ATOM   1032  N   LEU P  69     -11.539 -59.950  74.685  0.00 97.00      PROA   
ATOM   1033  HN  LEU P  69     -11.925 -60.230  75.558  0.00 97.00      PROA   
ATOM   1034  CA  LEU P  69     -12.320 -60.258  73.509  0.00 97.00      PROA   
ATOM   1035  HA  LEU P  69     -11.977 -59.670  72.668  0.00 97.00      PROA   
ATOM   1036  CB  LEU P  69     -12.291 -61.778  73.191  0.00 97.00      PROA   
ATOM   1037  HB1 LEU P  69     -13.062 -62.039  72.433  0.00 97.00      PROA   
ATOM   1038  HB2 LEU P  69     -12.516 -62.321  74.138  0.00 97.00      PROA   
ATOM   1039  CG  LEU P  69     -10.955 -62.359  72.679  0.00 97.00      PROA   
ATOM   1040  HG  LEU P  69     -10.143 -62.091  73.394  0.00 97.00      PROA   
ATOM   1041  CD1 LEU P  69     -11.035 -63.895  72.638  0.00 97.00      PROA   
ATOM   1042 HD11 LEU P  69     -11.844 -64.222  71.949  0.00 97.00      PROA   
ATOM   1043 HD12 LEU P  69     -11.239 -64.302  73.651  0.00 97.00      PROA   
ATOM   1044 HD13 LEU P  69     -10.074 -64.311  72.274  0.00 97.00      PROA   
ATOM   1045  CD2 LEU P  69     -10.582 -61.805  71.294  0.00 97.00      PROA   
ATOM   1046 HD21 LEU P  69     -10.431 -60.708  71.340  0.00 97.00      PROA   
ATOM   1047 HD22 LEU P  69     -11.386 -62.029  70.562  0.00 97.00      PROA   
ATOM   1048 HD23 LEU P  69      -9.641 -62.274  70.938  0.00 97.00      PROA   
ATOM   1049  C   LEU P  69     -13.760 -59.899  73.786  0.00 97.00      PROA   
ATOM   1050  O   LEU P  69     -14.222 -59.984  74.922  0.00 97.00      PROA   
ATOM   1051  N   SER P  70     -14.511 -59.509  72.728  0.00 97.00      PROA   
ATOM   1052  HN  SER P  70     -14.099 -59.467  71.819  0.00 97.00      PROA   
ATOM   1053  CA  SER P  70     -15.927 -59.161  72.755  0.00 97.00      PROA   
ATOM   1054  HA  SER P  70     -15.977 -58.191  73.226  0.00 97.00      PROA   
ATOM   1055  CB  SER P  70     -16.482 -58.985  71.315  0.00 97.00      PROA   
ATOM   1056  HB1 SER P  70     -15.988 -58.093  70.868  0.00 97.00      PROA   
ATOM   1057  HB2 SER P  70     -17.579 -58.804  71.313  0.00 97.00      PROA   
ATOM   1058  OG  SER P  70     -16.165 -60.115  70.503  0.00 97.00      PROA   
ATOM   1059  HG1 SER P  70     -16.442 -59.915  69.605  0.00 97.00      PROA   
ATOM   1060  C   SER P  70     -16.847 -60.076  73.566  0.00 97.00      PROA   
ATOM   1061  O   SER P  70     -16.937 -61.274  73.322  0.00 97.00      PROA   
ATOM   1062  N   GLY P  71     -17.576 -59.511  74.557  0.00 97.00      PROA   
ATOM   1063  HN  GLY P  71     -17.515 -58.525  74.695  0.00 97.00      PROA   
ATOM   1064  CA  GLY P  71     -18.447 -60.250  75.469  0.00 97.00      PROA   
ATOM   1065  HA1 GLY P  71     -19.001 -60.976  74.890  0.00 97.00      PROA   
ATOM   1066  HA2 GLY P  71     -19.098 -59.526  75.930  0.00 97.00      PROA   
ATOM   1067  C   GLY P  71     -17.746 -61.009  76.583  0.00 97.00      PROA   
ATOM   1068  O   GLY P  71     -16.587 -61.395  76.483  0.00 97.00      PROA   
ATOM   1069  N   ARG P  72     -18.481 -61.255  77.694  0.00 97.00      PROA   
ATOM   1070  HN  ARG P  72     -19.419 -60.927  77.744  0.00 97.00      PROA   
ATOM   1071  CA  ARG P  72     -18.034 -61.959  78.882  0.00 97.00      PROA   
ATOM   1072  HA  ARG P  72     -16.984 -62.203  78.779  0.00 97.00      PROA   
ATOM   1073  CB  ARG P  72     -18.224 -61.159  80.211  0.00 97.00      PROA   
ATOM   1074  HB1 ARG P  72     -17.682 -60.196  80.116  0.00 97.00      PROA   
ATOM   1075  HB2 ARG P  72     -17.705 -61.713  81.026  0.00 97.00      PROA   
ATOM   1076  CG  ARG P  72     -19.663 -60.894  80.735  0.00 97.00      PROA   
ATOM   1077  HG1 ARG P  72     -19.566 -60.237  81.631  0.00 97.00      PROA   
ATOM   1078  HG2 ARG P  72     -20.094 -61.857  81.085  0.00 97.00      PROA   
ATOM   1079  CD  ARG P  72     -20.686 -60.240  79.788  0.00 97.00      PROA   
ATOM   1080  HD1 ARG P  72     -21.571 -59.887  80.361  0.00 97.00      PROA   
ATOM   1081  HD2 ARG P  72     -21.012 -60.961  79.006  0.00 97.00      PROA   
ATOM   1082  NE  ARG P  72     -20.005 -59.073  79.155  0.00 97.00      PROA   
ATOM   1083  HE  ARG P  72     -19.022 -58.970  79.301  0.00 97.00      PROA   
ATOM   1084  CZ  ARG P  72     -20.531 -58.261  78.217  0.00 97.00      PROA   
ATOM   1085  NH1 ARG P  72     -21.826 -58.227  77.894  0.00 97.00      PROA   
ATOM   1086 HH11 ARG P  72     -22.468 -58.760  78.433  0.00 97.00      PROA   
ATOM   1087 HH12 ARG P  72     -22.121 -57.581  77.194  0.00 97.00      PROA   
ATOM   1088  NH2 ARG P  72     -19.679 -57.433  77.586  0.00 97.00      PROA   
ATOM   1089 HH21 ARG P  72     -18.718 -57.488  77.859  0.00 97.00      PROA   
ATOM   1090 HH22 ARG P  72     -20.019 -56.735  76.966  0.00 97.00      PROA   
ATOM   1091  C   ARG P  72     -18.803 -63.256  78.983  0.00 97.00      PROA   
ATOM   1092  O   ARG P  72     -19.846 -63.435  78.358  0.00 97.00      PROA   
ATOM   1093  N   SER P  73     -18.239 -64.198  79.769  0.00 97.00      PROA   
ATOM   1094  HN  SER P  73     -17.350 -63.997  80.179  0.00 97.00      PROA   
ATOM   1095  CA  SER P  73     -18.715 -65.515  80.141  0.00 97.00      PROA   
ATOM   1096  HA  SER P  73     -18.552 -66.122  79.262  0.00 97.00      PROA   
ATOM   1097  CB  SER P  73     -17.830 -66.105  81.274  0.00 97.00      PROA   
ATOM   1098  HB1 SER P  73     -18.328 -66.830  81.949  0.00 97.00      PROA   
ATOM   1099  HB2 SER P  73     -17.493 -65.267  81.910  0.00 97.00      PROA   
ATOM   1100  OG  SER P  73     -16.699 -66.769  80.729  0.00 97.00      PROA   
ATOM   1101  HG1 SER P  73     -17.025 -67.643  80.483  0.00 97.00      PROA   
ATOM   1102  C   SER P  73     -20.157 -65.784  80.514  0.00 97.00      PROA   
ATOM   1103  O   SER P  73     -20.965 -64.929  80.861  0.00 97.00      PROA   
ATOM   1104  N   ASP P  74     -20.395 -67.106  80.507  0.00 97.00      PROA   
ATOM   1105  HN  ASP P  74     -19.688 -67.677  80.090  0.00 97.00      PROA   
ATOM   1106  CA  ASP P  74     -21.237 -67.961  81.301  0.00 97.00      PROA   
ATOM   1107  HA  ASP P  74     -22.178 -68.007  80.779  0.00 97.00      PROA   
ATOM   1108  CB  ASP P  74     -20.592 -69.398  81.291  0.00 97.00      PROA   
ATOM   1109  HB1 ASP P  74     -20.937 -69.925  80.374  0.00 97.00      PROA   
ATOM   1110  HB2 ASP P  74     -20.911 -70.000  82.163  0.00 97.00      PROA   
ATOM   1111  CG  ASP P  74     -19.048 -69.400  81.219  0.00 97.00      PROA   
ATOM   1112  OD1 ASP P  74     -18.487 -68.957  80.180  0.00 97.00      PROA   
ATOM   1113  OD2 ASP P  74     -18.409 -69.855  82.201  0.00 97.00      PROA   
ATOM   1114  C   ASP P  74     -21.483 -67.498  82.748  0.00 97.00      PROA   
ATOM   1115  O   ASP P  74     -20.659 -66.792  83.330  0.00 97.00      PROA   
ATOM   1116  N   PRO P  75     -22.611 -67.839  83.369  0.00 97.00      PROA   
ATOM   1117  CD  PRO P  75     -23.852 -68.214  82.685  0.00 97.00      PROA   
ATOM   1118  HD1 PRO P  75     -23.749 -69.237  82.262  0.00 97.00      PROA   
ATOM   1119  HD2 PRO P  75     -24.077 -67.485  81.876  0.00 97.00      PROA   
ATOM   1120  CA  PRO P  75     -22.774 -67.801  84.813  0.00 97.00      PROA   
ATOM   1121  HA  PRO P  75     -22.165 -67.040  85.284  0.00 97.00      PROA   
ATOM   1122  CB  PRO P  75     -24.272 -67.481  84.954  0.00 97.00      PROA   
ATOM   1123  HB1 PRO P  75     -24.409 -66.383  84.864  0.00 97.00      PROA   
ATOM   1124  HB2 PRO P  75     -24.706 -67.789  85.925  0.00 97.00      PROA   
ATOM   1125  CG  PRO P  75     -24.948 -68.172  83.758  0.00 97.00      PROA   
ATOM   1126  HG1 PRO P  75     -25.223 -69.210  84.045  0.00 97.00      PROA   
ATOM   1127  HG2 PRO P  75     -25.857 -67.634  83.427  0.00 97.00      PROA   
ATOM   1128  C   PRO P  75     -22.450 -69.150  85.442  0.00 97.00      PROA   
ATOM   1129  O   PRO P  75     -23.374 -69.909  85.733  0.00 97.00      PROA   
ATOM   1130  N   ILE P  76     -21.169 -69.498  85.715  0.00 97.00      PROA   
ATOM   1131  HN  ILE P  76     -20.389 -68.935  85.448  0.00 97.00      PROA   
ATOM   1132  CA  ILE P  76     -20.909 -70.721  86.467  0.00 97.00      PROA   
ATOM   1133  HA  ILE P  76     -21.664 -71.448  86.203  0.00 97.00      PROA   
ATOM   1134  CB  ILE P  76     -19.609 -71.448  86.141  0.00 97.00      PROA   
ATOM   1135  HB  ILE P  76     -19.472 -72.285  86.867  0.00 97.00      PROA   
ATOM   1136  CG2 ILE P  76     -19.752 -72.089  84.741  0.00 97.00      PROA   
ATOM   1137 HG21 ILE P  76     -19.854 -71.302  83.965  0.00 97.00      PROA   
ATOM   1138 HG22 ILE P  76     -20.639 -72.754  84.691  0.00 97.00      PROA   
ATOM   1139 HG23 ILE P  76     -18.849 -72.689  84.502  0.00 97.00      PROA   
ATOM   1140  CG1 ILE P  76     -18.365 -70.540  86.206  0.00 97.00      PROA   
ATOM   1141 HG11 ILE P  76     -18.636 -69.560  86.641  0.00 97.00      PROA   
ATOM   1142 HG12 ILE P  76     -18.009 -70.351  85.169  0.00 97.00      PROA   
ATOM   1143  CD  ILE P  76     -17.235 -71.144  87.044  0.00 97.00      PROA   
ATOM   1144  HD1 ILE P  76     -16.897 -72.108  86.614  0.00 97.00      PROA   
ATOM   1145  HD2 ILE P  76     -17.577 -71.315  88.088  0.00 97.00      PROA   
ATOM   1146  HD3 ILE P  76     -16.374 -70.445  87.076  0.00 97.00      PROA   
ATOM   1147  C   ILE P  76     -21.076 -70.470  87.961  0.00 97.00      PROA   
ATOM   1148  O   ILE P  76     -20.216 -69.928  88.650  0.00 97.00      PROA   
ATOM   1149  N   GLN P  77     -22.257 -70.860  88.487  0.00 97.00      PROA   
ATOM   1150  HN  GLN P  77     -22.969 -71.208  87.881  0.00 97.00      PROA   
ATOM   1151  CA  GLN P  77     -22.666 -70.591  89.847  0.00 97.00      PROA   
ATOM   1152  HA  GLN P  77     -22.262 -69.643  90.152  0.00 97.00      PROA   
ATOM   1153  CB  GLN P  77     -24.214 -70.481  89.921  0.00 97.00      PROA   
ATOM   1154  HB1 GLN P  77     -24.473 -69.971  90.875  0.00 97.00      PROA   
ATOM   1155  HB2 GLN P  77     -24.683 -71.489  89.936  0.00 97.00      PROA   
ATOM   1156  CG  GLN P  77     -24.811 -69.696  88.719  0.00 97.00      PROA   
ATOM   1157  HG1 GLN P  77     -24.843 -70.341  87.816  0.00 97.00      PROA   
ATOM   1158  HG2 GLN P  77     -24.178 -68.820  88.478  0.00 97.00      PROA   
ATOM   1159  CD  GLN P  77     -26.249 -69.243  88.998  0.00 97.00      PROA   
ATOM   1160  OE1 GLN P  77     -27.087 -70.055  89.404  0.00 97.00      PROA   
ATOM   1161  NE2 GLN P  77     -26.557 -67.937  88.758  0.00 97.00      PROA   
ATOM   1162 HE21 GLN P  77     -25.880 -67.303  88.374  0.00 97.00      PROA   
ATOM   1163 HE22 GLN P  77     -27.484 -67.621  88.945  0.00 97.00      PROA   
ATOM   1164  C   GLN P  77     -22.110 -71.660  90.777  0.00 97.00      PROA   
ATOM   1165  O   GLN P  77     -22.532 -72.810  90.738  0.00 97.00      PROA   
ATOM   1166  N   LEU P  78     -21.123 -71.271  91.626  0.00 97.00      PROA   
ATOM   1167  HN  LEU P  78     -20.856 -70.308  91.650  0.00 97.00      PROA   
ATOM   1168  CA  LEU P  78     -20.302 -72.112  92.479  0.00 97.00      PROA   
ATOM   1169  HA  LEU P  78     -20.293 -73.118  92.086  0.00 97.00      PROA   
ATOM   1170  CB  LEU P  78     -18.859 -71.533  92.528  0.00 97.00      PROA   
ATOM   1171  HB1 LEU P  78     -18.911 -70.517  92.980  0.00 97.00      PROA   
ATOM   1172  HB2 LEU P  78     -18.497 -71.399  91.483  0.00 97.00      PROA   
ATOM   1173  CG  LEU P  78     -17.796 -72.350  93.302  0.00 97.00      PROA   
ATOM   1174  HG  LEU P  78     -18.234 -72.718  94.257  0.00 97.00      PROA   
ATOM   1175  CD1 LEU P  78     -17.318 -73.563  92.490  0.00 97.00      PROA   
ATOM   1176 HD11 LEU P  78     -16.805 -73.213  91.570  0.00 97.00      PROA   
ATOM   1177 HD12 LEU P  78     -18.173 -74.200  92.195  0.00 97.00      PROA   
ATOM   1178 HD13 LEU P  78     -16.606 -74.172  93.083  0.00 97.00      PROA   
ATOM   1179  CD2 LEU P  78     -16.589 -71.469  93.678  0.00 97.00      PROA   
ATOM   1180 HD21 LEU P  78     -16.910 -70.625  94.322  0.00 97.00      PROA   
ATOM   1181 HD22 LEU P  78     -16.114 -71.057  92.762  0.00 97.00      PROA   
ATOM   1182 HD23 LEU P  78     -15.832 -72.064  94.232  0.00 97.00      PROA   
ATOM   1183  C   LEU P  78     -20.853 -72.136  93.891  0.00 97.00      PROA   
ATOM   1184  O   LEU P  78     -21.211 -71.099  94.443  0.00 97.00      PROA   
ATOM   1185  N   GLU P  79     -20.932 -73.339  94.513  0.00 97.00      PROA   
ATOM   1186  HN  GLU P  79     -20.673 -74.179  94.042  0.00 97.00      PROA   
ATOM   1187  CA  GLU P  79     -21.513 -73.522  95.825  0.00 97.00      PROA   
ATOM   1188  HA  GLU P  79     -21.808 -72.570  96.248  0.00 97.00      PROA   
ATOM   1189  CB  GLU P  79     -22.752 -74.452  95.753  0.00 97.00      PROA   
ATOM   1190  HB1 GLU P  79     -23.147 -74.639  96.776  0.00 97.00      PROA   
ATOM   1191  HB2 GLU P  79     -22.398 -75.424  95.341  0.00 97.00      PROA   
ATOM   1192  CG  GLU P  79     -23.909 -73.897  94.885  0.00 97.00      PROA   
ATOM   1193  HG1 GLU P  79     -23.516 -73.221  94.097  0.00 97.00      PROA   
ATOM   1194  HG2 GLU P  79     -24.616 -73.316  95.513  0.00 97.00      PROA   
ATOM   1195  CD  GLU P  79     -24.663 -75.002  94.140  0.00 97.00      PROA   
ATOM   1196  OE1 GLU P  79     -23.993 -75.835  93.475  0.00 97.00      PROA   
ATOM   1197  OE2 GLU P  79     -25.922 -74.988  94.160  0.00 97.00      PROA   
ATOM   1198  C   GLU P  79     -20.537 -74.155  96.790  0.00 97.00      PROA   
ATOM   1199  O   GLU P  79     -19.931 -75.189  96.515  0.00 97.00      PROA   
ATOM   1200  N   VAL P  80     -20.466 -73.555  98.002  0.00  0.00      PROA   
ATOM   1201  HN  VAL P  80     -20.955 -72.703  98.170  0.00  0.00      PROA   
ATOM   1202  CA  VAL P  80     -19.813 -74.100  99.164  0.00  0.00      PROA   
ATOM   1203  HA  VAL P  80     -19.421 -75.073  98.928  0.00  0.00      PROA   
ATOM   1204  CB  VAL P  80     -18.698 -73.222  99.726  0.00  0.00      PROA   
ATOM   1205  HB  VAL P  80     -19.098 -72.248 100.087  0.00  0.00      PROA   
ATOM   1206  CG1 VAL P  80     -18.023 -73.947 100.910  0.00  0.00      PROA   
ATOM   1207 HG11 VAL P  80     -17.644 -74.935 100.577  0.00  0.00      PROA   
ATOM   1208 HG12 VAL P  80     -18.736 -74.103 101.746  0.00  0.00      PROA   
ATOM   1209 HG13 VAL P  80     -17.168 -73.351 101.292  0.00  0.00      PROA   
ATOM   1210  CG2 VAL P  80     -17.689 -72.929  98.593  0.00  0.00      PROA   
ATOM   1211 HG21 VAL P  80     -18.141 -72.281  97.813  0.00  0.00      PROA   
ATOM   1212 HG22 VAL P  80     -17.360 -73.878  98.122  0.00  0.00      PROA   
ATOM   1213 HG23 VAL P  80     -16.794 -72.412  98.994  0.00  0.00      PROA   
ATOM   1214  C   VAL P  80     -20.935 -74.245 100.157  0.00  0.00      PROA   
ATOM   1215  O   VAL P  80     -21.613 -73.271 100.479  0.00  0.00      PROA   
ATOM   1216  N   HSD P  81     -21.184 -75.497 100.617  0.00  0.00      PROA   
ATOM   1217  HN  HSD P  81     -20.585 -76.257 100.381  0.00  0.00      PROA   
ATOM   1218  CA  HSD P  81     -22.387 -75.864 101.327  0.00  0.00      PROA   
ATOM   1219  HA  HSD P  81     -23.123 -75.083 101.191  0.00  0.00      PROA   
ATOM   1220  CB  HSD P  81     -23.012 -77.163 100.761  0.00  0.00      PROA   
ATOM   1221  HB1 HSD P  81     -23.898 -77.482 101.350  0.00  0.00      PROA   
ATOM   1222  HB2 HSD P  81     -22.257 -77.981 100.780  0.00  0.00      PROA   
ATOM   1223  ND1 HSD P  81     -24.718 -76.475  99.006  0.00  0.00      PROA   
ATOM   1224  HD1 HSD P  81     -25.378 -76.066  99.639  0.00  0.00      PROA   
ATOM   1225  CG  HSD P  81     -23.490 -77.001  99.349  0.00  0.00      PROA   
ATOM   1226  CE1 HSD P  81     -24.863 -76.659  97.670  0.00  0.00      PROA   
ATOM   1227  HE1 HSD P  81     -25.746 -76.337  97.123  0.00  0.00      PROA   
ATOM   1228  NE2 HSD P  81     -23.825 -77.272  97.136  0.00  0.00      PROA   
ATOM   1229  CD2 HSD P  81     -22.961 -77.488  98.195  0.00  0.00      PROA   
ATOM   1230  HD2 HSD P  81     -22.021 -78.000  98.041  0.00  0.00      PROA   
ATOM   1231  C   HSD P  81     -22.154 -75.984 102.817  0.00  0.00      PROA   
ATOM   1232  O   HSD P  81     -21.865 -74.997 103.491  0.00  0.00      PROA   
ATOM   1233  N   ARG P  82     -22.355 -77.210 103.363  0.00  0.00      PROA   
ATOM   1234  HN  ARG P  82     -22.484 -78.003 102.774  0.00  0.00      PROA   
ATOM   1235  CA  ARG P  82     -22.659 -77.455 104.749  0.00  0.00      PROA   
ATOM   1236  HA  ARG P  82     -23.086 -76.560 105.178  0.00  0.00      PROA   
ATOM   1237  CB  ARG P  82     -21.437 -77.889 105.604  0.00  0.00      PROA   
ATOM   1238  HB1 ARG P  82     -21.766 -78.165 106.629  0.00  0.00      PROA   
ATOM   1239  HB2 ARG P  82     -20.780 -76.996 105.714  0.00  0.00      PROA   
ATOM   1240  CG  ARG P  82     -20.581 -79.023 105.004  0.00  0.00      PROA   
ATOM   1241  HG1 ARG P  82     -20.017 -78.619 104.136  0.00  0.00      PROA   
ATOM   1242  HG2 ARG P  82     -21.245 -79.830 104.626  0.00  0.00      PROA   
ATOM   1243  CD  ARG P  82     -19.592 -79.673 105.995  0.00  0.00      PROA   
ATOM   1244  HD1 ARG P  82     -18.918 -80.368 105.449  0.00  0.00      PROA   
ATOM   1245  HD2 ARG P  82     -20.142 -80.255 106.766  0.00  0.00      PROA   
ATOM   1246  NE  ARG P  82     -18.732 -78.619 106.634  0.00  0.00      PROA   
ATOM   1247  HE  ARG P  82     -18.019 -78.195 106.075  0.00  0.00      PROA   
ATOM   1248  CZ  ARG P  82     -18.902 -78.165 107.906  0.00  0.00      PROA   
ATOM   1249  NH1 ARG P  82     -19.844 -78.673 108.736  0.00  0.00      PROA   
ATOM   1250 HH11 ARG P  82     -19.942 -78.306 109.661  0.00  0.00      PROA   
ATOM   1251 HH12 ARG P  82     -20.443 -79.410 108.423  0.00  0.00      PROA   
ATOM   1252  NH2 ARG P  82     -18.111 -77.163 108.360  0.00  0.00      PROA   
ATOM   1253 HH21 ARG P  82     -18.235 -76.814 109.289  0.00  0.00      PROA   
ATOM   1254 HH22 ARG P  82     -17.416 -76.763 107.763  0.00  0.00      PROA   
ATOM   1255  C   ARG P  82     -23.751 -78.502 104.710  0.00  0.00      PROA   
ATOM   1256  O   ARG P  82     -24.469 -78.604 103.715  0.00  0.00      PROA   
ATOM   1257  N   GLY P  83     -23.916 -79.314 105.787  0.00  0.00      PROA   
ATOM   1258  HN  GLY P  83     -23.338 -79.224 106.595  0.00  0.00      PROA   
ATOM   1259  CA  GLY P  83     -24.899 -80.378 105.854  0.00  0.00      PROA   
ATOM   1260  HA1 GLY P  83     -25.823 -80.033 105.412  0.00  0.00      PROA   
ATOM   1261  HA2 GLY P  83     -24.999 -80.636 106.898  0.00  0.00      PROA   
ATOM   1262  C   GLY P  83     -24.431 -81.598 105.112  0.00  0.00      PROA   
ATOM   1263  O   GLY P  83     -23.446 -81.550 104.376  0.00  0.00      PROA   
ATOM   1264  N   TRP P  84     -25.128 -82.743 105.317  0.00  0.00      PROA   
ATOM   1265  HN  TRP P  84     -25.947 -82.772 105.884  0.00  0.00      PROA   
ATOM   1266  CA  TRP P  84     -24.632 -84.010 104.838  0.00  0.00      PROA   
ATOM   1267  HA  TRP P  84     -24.319 -83.845 103.815  0.00  0.00      PROA   
ATOM   1268  CB  TRP P  84     -23.366 -84.502 105.623  0.00  0.00      PROA   
ATOM   1269  HB1 TRP P  84     -22.544 -83.788 105.395  0.00  0.00      PROA   
ATOM   1270  HB2 TRP P  84     -23.040 -85.475 105.193  0.00  0.00      PROA   
ATOM   1271  CG  TRP P  84     -23.426 -84.639 107.122  0.00  0.00      PROA   
ATOM   1272  CD1 TRP P  84     -24.197 -83.991 108.059  0.00  0.00      PROA   
ATOM   1273  HD1 TRP P  84     -24.953 -83.248 107.859  0.00  0.00      PROA   
ATOM   1274  NE1 TRP P  84     -23.874 -84.429 109.313  0.00  0.00      PROA   
ATOM   1275  HE1 TRP P  84     -24.295 -84.124 110.139  0.00  0.00      PROA   
ATOM   1276  CE2 TRP P  84     -22.869 -85.346 109.235  0.00  0.00      PROA   
ATOM   1277  CD2 TRP P  84     -22.547 -85.501 107.868  0.00  0.00      PROA   
ATOM   1278  CE3 TRP P  84     -21.518 -86.370 107.505  0.00  0.00      PROA   
ATOM   1279  HE3 TRP P  84     -21.238 -86.510 106.472  0.00  0.00      PROA   
ATOM   1280  CZ3 TRP P  84     -20.829 -87.059 108.504  0.00  0.00      PROA   
ATOM   1281  HZ3 TRP P  84     -20.020 -87.722 108.229  0.00  0.00      PROA   
ATOM   1282  CZ2 TRP P  84     -22.194 -86.042 110.231  0.00  0.00      PROA   
ATOM   1283  HZ2 TRP P  84     -22.435 -85.922 111.276  0.00  0.00      PROA   
ATOM   1284  CH2 TRP P  84     -21.161 -86.899 109.845  0.00  0.00      PROA   
ATOM   1285  HH2 TRP P  84     -20.607 -87.438 110.600  0.00  0.00      PROA   
ATOM   1286  C   TRP P  84     -25.624 -85.167 104.749  0.00  0.00      PROA   
ATOM   1287  O   TRP P  84     -25.301 -86.121 104.043  0.00  0.00      PROA   
ATOM   1288  N   LEU P  85     -26.862 -85.198 105.323  0.00  0.00      PROA   
ATOM   1289  HN  LEU P  85     -27.470 -85.928 105.021  0.00  0.00      PROA   
ATOM   1290  CA  LEU P  85     -27.438 -84.499 106.446  0.00  0.00      PROA   
ATOM   1291  HA  LEU P  85     -26.836 -83.651 106.706  0.00  0.00      PROA   
ATOM   1292  CB  LEU P  85     -28.884 -84.025 106.143  0.00  0.00      PROA   
ATOM   1293  HB1 LEU P  85     -29.660 -84.738 106.487  0.00  0.00      PROA   
ATOM   1294  HB2 LEU P  85     -28.982 -83.978 105.033  0.00  0.00      PROA   
ATOM   1295  CG  LEU P  85     -29.194 -82.593 106.649  0.00  0.00      PROA   
ATOM   1296  HG  LEU P  85     -28.466 -81.910 106.147  0.00  0.00      PROA   
ATOM   1297  CD1 LEU P  85     -30.602 -82.151 106.205  0.00  0.00      PROA   
ATOM   1298 HD11 LEU P  85     -31.374 -82.786 106.691  0.00  0.00      PROA   
ATOM   1299 HD12 LEU P  85     -30.710 -82.250 105.104  0.00  0.00      PROA   
ATOM   1300 HD13 LEU P  85     -30.783 -81.092 106.483  0.00  0.00      PROA   
ATOM   1301  CD2 LEU P  85     -28.994 -82.414 108.167  0.00  0.00      PROA   
ATOM   1302 HD21 LEU P  85     -27.955 -82.671 108.460  0.00  0.00      PROA   
ATOM   1303 HD22 LEU P  85     -29.693 -83.065 108.729  0.00  0.00      PROA   
ATOM   1304 HD23 LEU P  85     -29.178 -81.361 108.459  0.00  0.00      PROA   
ATOM   1305  C   LEU P  85     -27.345 -85.500 107.580  0.00  0.00      PROA   
ATOM   1306  O   LEU P  85     -26.348 -86.217 107.663  0.00  0.00      PROA   
ATOM   1307  N   LEU P  86     -28.336 -85.559 108.509  0.00  0.00      PROA   
ATOM   1308  HN  LEU P  86     -29.173 -85.023 108.429  0.00  0.00      PROA   
ATOM   1309  CA  LEU P  86     -28.142 -86.258 109.758  0.00  0.00      PROA   
ATOM   1310  HA  LEU P  86     -27.322 -86.951 109.636  0.00  0.00      PROA   
ATOM   1311  CB  LEU P  86     -27.764 -85.284 110.904  0.00  0.00      PROA   
ATOM   1312  HB1 LEU P  86     -28.611 -84.587 111.086  0.00  0.00      PROA   
ATOM   1313  HB2 LEU P  86     -26.904 -84.673 110.547  0.00  0.00      PROA   
ATOM   1314  CG  LEU P  86     -27.341 -85.925 112.253  0.00  0.00      PROA   
ATOM   1315  HG  LEU P  86     -28.227 -86.452 112.676  0.00  0.00      PROA   
ATOM   1316  CD1 LEU P  86     -26.205 -86.961 112.105  0.00  0.00      PROA   
ATOM   1317 HD11 LEU P  86     -25.306 -86.483 111.662  0.00  0.00      PROA   
ATOM   1318 HD12 LEU P  86     -26.514 -87.805 111.457  0.00  0.00      PROA   
ATOM   1319 HD13 LEU P  86     -25.934 -87.374 113.100  0.00  0.00      PROA   
ATOM   1320  CD2 LEU P  86     -26.925 -84.839 113.266  0.00  0.00      PROA   
ATOM   1321 HD21 LEU P  86     -27.729 -84.087 113.391  0.00  0.00      PROA   
ATOM   1322 HD22 LEU P  86     -26.012 -84.315 112.911  0.00  0.00      PROA   
ATOM   1323 HD23 LEU P  86     -26.710 -85.296 114.254  0.00  0.00      PROA   
ATOM   1324  C   LEU P  86     -29.341 -87.090 110.143  0.00  0.00      PROA   
ATOM   1325  O   LEU P  86     -30.485 -86.645 110.167  0.00  0.00      PROA   
ATOM   1326  N   LEU P  87     -29.009 -88.352 110.477  0.00 97.00      PROA   
ATOM   1327  HN  LEU P  87     -28.055 -88.573 110.317  0.00 97.00      PROA   
ATOM   1328  CA  LEU P  87     -29.781 -89.383 111.129  0.00 97.00      PROA   
ATOM   1329  HA  LEU P  87     -30.819 -89.101 111.205  0.00 97.00      PROA   
ATOM   1330  CB  LEU P  87     -29.671 -90.732 110.377  0.00 97.00      PROA   
ATOM   1331  HB1 LEU P  87     -28.597 -91.001 110.262  0.00 97.00      PROA   
ATOM   1332  HB2 LEU P  87     -30.085 -90.598 109.352  0.00 97.00      PROA   
ATOM   1333  CG  LEU P  87     -30.403 -91.918 111.043  0.00 97.00      PROA   
ATOM   1334  HG  LEU P  87     -30.027 -92.032 112.085  0.00 97.00      PROA   
ATOM   1335  CD1 LEU P  87     -31.924 -91.707 111.113  0.00 97.00      PROA   
ATOM   1336 HD11 LEU P  87     -32.336 -91.550 110.094  0.00 97.00      PROA   
ATOM   1337 HD12 LEU P  87     -32.166 -90.825 111.737  0.00 97.00      PROA   
ATOM   1338 HD13 LEU P  87     -32.413 -92.598 111.560  0.00 97.00      PROA   
ATOM   1339  CD2 LEU P  87     -30.078 -93.228 110.315  0.00 97.00      PROA   
ATOM   1340 HD21 LEU P  87     -28.980 -93.387 110.265  0.00 97.00      PROA   
ATOM   1341 HD22 LEU P  87     -30.484 -93.205 109.282  0.00 97.00      PROA   
ATOM   1342 HD23 LEU P  87     -30.535 -94.076 110.867  0.00 97.00      PROA   
ATOM   1343  C   LEU P  87     -29.221 -89.535 112.528  0.00 97.00      PROA   
ATOM   1344  O   LEU P  87     -28.102 -89.999 112.735  0.00 97.00      PROA   
ATOM   1345  N   GLN P  88     -30.011 -89.139 113.543  0.00 97.00      PROA   
ATOM   1346  HN  GLN P  88     -30.927 -88.776 113.366  0.00 97.00      PROA   
ATOM   1347  CA  GLN P  88     -29.621 -89.173 114.929  0.00 97.00      PROA   
ATOM   1348  HA  GLN P  88     -28.554 -89.006 114.996  0.00 97.00      PROA   
ATOM   1349  CB  GLN P  88     -30.344 -88.065 115.737  0.00 97.00      PROA   
ATOM   1350  HB1 GLN P  88     -29.962 -88.094 116.779  0.00 97.00      PROA   
ATOM   1351  HB2 GLN P  88     -31.435 -88.279 115.754  0.00 97.00      PROA   
ATOM   1352  CG  GLN P  88     -30.119 -86.646 115.170  0.00 97.00      PROA   
ATOM   1353  HG1 GLN P  88     -30.490 -86.581 114.125  0.00 97.00      PROA   
ATOM   1354  HG2 GLN P  88     -29.033 -86.417 115.163  0.00 97.00      PROA   
ATOM   1355  CD  GLN P  88     -30.891 -85.595 115.983  0.00 97.00      PROA   
ATOM   1356  OE1 GLN P  88     -32.123 -85.622 116.054  0.00 97.00      PROA   
ATOM   1357  NE2 GLN P  88     -30.149 -84.611 116.567  0.00 97.00      PROA   
ATOM   1358 HE21 GLN P  88     -30.623 -83.812 116.931  0.00 97.00      PROA   
ATOM   1359 HE22 GLN P  88     -29.155 -84.614 116.473  0.00 97.00      PROA   
ATOM   1360  C   GLN P  88     -29.942 -90.541 115.504  0.00 97.00      PROA   
ATOM   1361  O   GLN P  88     -31.082 -90.991 115.474  0.00 97.00      PROA   
ATOM   1362  N   VAL P  89     -28.916 -91.257 116.018  0.00 97.00      PROA   
ATOM   1363  HN  VAL P  89     -27.993 -90.883 116.010  0.00 97.00      PROA   
ATOM   1364  CA  VAL P  89     -29.035 -92.642 116.442  0.00 97.00      PROA   
ATOM   1365  HA  VAL P  89     -30.062 -92.970 116.346  0.00 97.00      PROA   
ATOM   1366  CB  VAL P  89     -28.158 -93.551 115.584  0.00 97.00      PROA   
ATOM   1367  HB  VAL P  89     -27.099 -93.203 115.629  0.00 97.00      PROA   
ATOM   1368  CG1 VAL P  89     -28.213 -95.016 116.054  0.00 97.00      PROA   
ATOM   1369 HG11 VAL P  89     -29.262 -95.374 116.101  0.00 97.00      PROA   
ATOM   1370 HG12 VAL P  89     -27.734 -95.149 117.044  0.00 97.00      PROA   
ATOM   1371 HG13 VAL P  89     -27.662 -95.644 115.326  0.00 97.00      PROA   
ATOM   1372  CG2 VAL P  89     -28.629 -93.460 114.117  0.00 97.00      PROA   
ATOM   1373 HG21 VAL P  89     -28.408 -92.461 113.689  0.00 97.00      PROA   
ATOM   1374 HG22 VAL P  89     -29.721 -93.643 114.047  0.00 97.00      PROA   
ATOM   1375 HG23 VAL P  89     -28.107 -94.220 113.499  0.00 97.00      PROA   
ATOM   1376  C   VAL P  89     -28.657 -92.760 117.906  0.00 97.00      PROA   
ATOM   1377  O   VAL P  89     -27.685 -92.152 118.353  0.00 97.00      PROA   
ATOM   1378  N   SER P  90     -29.436 -93.557 118.689  0.00 97.00      PROA   
ATOM   1379  HN  SER P  90     -30.262 -93.957 118.296  0.00 97.00      PROA   
ATOM   1380  CA  SER P  90     -29.244 -93.775 120.122  0.00 97.00      PROA   
ATOM   1381  HA  SER P  90     -29.373 -92.819 120.610  0.00 97.00      PROA   
ATOM   1382  CB  SER P  90     -30.279 -94.766 120.720  0.00 97.00      PROA   
ATOM   1383  HB1 SER P  90     -30.096 -94.903 121.809  0.00 97.00      PROA   
ATOM   1384  HB2 SER P  90     -30.207 -95.760 120.234  0.00 97.00      PROA   
ATOM   1385  OG  SER P  90     -31.605 -94.267 120.601  0.00 97.00      PROA   
ATOM   1386  HG1 SER P  90     -31.764 -94.066 119.672  0.00 97.00      PROA   
ATOM   1387  C   SER P  90     -27.878 -94.310 120.530  0.00 97.00      PROA   
ATOM   1388  O   SER P  90     -27.285 -93.807 121.483  0.00 97.00      PROA   
ATOM   1389  N   SER P  91     -27.335 -95.327 119.820  0.00 97.00      PROA   
ATOM   1390  HN  SER P  91     -27.822 -95.740 119.056  0.00 97.00      PROA   
ATOM   1391  CA  SER P  91     -25.992 -95.815 120.080  0.00 97.00      PROA   
ATOM   1392  HA  SER P  91     -25.351 -94.943 120.076  0.00 97.00      PROA   
ATOM   1393  CB  SER P  91     -25.801 -96.543 121.441  0.00 97.00      PROA   
ATOM   1394  HB1 SER P  91     -25.053 -97.361 121.400  0.00 97.00      PROA   
ATOM   1395  HB2 SER P  91     -26.764 -96.987 121.773  0.00 97.00      PROA   
ATOM   1396  OG  SER P  91     -25.344 -95.614 122.418  0.00 97.00      PROA   
ATOM   1397  HG1 SER P  91     -26.019 -94.928 122.469  0.00 97.00      PROA   
ATOM   1398  C   SER P  91     -25.485 -96.652 118.937  0.00 97.00      PROA   
ATOM   1399  O   SER P  91     -26.243 -97.092 118.077  0.00 97.00      PROA   
ATOM   1400  N   ARG P  92     -24.146 -96.858 118.884  0.00 97.00      PROA   
ATOM   1401  HN  ARG P  92     -23.554 -96.488 119.598  0.00 97.00      PROA   
ATOM   1402  CA  ARG P  92     -23.475 -97.523 117.781  0.00 97.00      PROA   
ATOM   1403  HA  ARG P  92     -23.971 -97.251 116.857  0.00 97.00      PROA   
ATOM   1404  CB  ARG P  92     -21.983 -97.085 117.713  0.00 97.00      PROA   
ATOM   1405  HB1 ARG P  92     -21.586 -97.368 116.714  0.00 97.00      PROA   
ATOM   1406  HB2 ARG P  92     -21.390 -97.629 118.482  0.00 97.00      PROA   
ATOM   1407  CG  ARG P  92     -21.755 -95.574 117.954  0.00 97.00      PROA   
ATOM   1408  HG1 ARG P  92     -21.965 -95.344 119.022  0.00 97.00      PROA   
ATOM   1409  HG2 ARG P  92     -22.476 -94.982 117.347  0.00 97.00      PROA   
ATOM   1410  CD  ARG P  92     -20.317 -95.099 117.675  0.00 97.00      PROA   
ATOM   1411  HD1 ARG P  92     -19.575 -95.854 118.006  0.00 97.00      PROA   
ATOM   1412  HD2 ARG P  92     -20.102 -94.144 118.206  0.00 97.00      PROA   
ATOM   1413  NE  ARG P  92     -20.167 -94.903 116.198  0.00 97.00      PROA   
ATOM   1414  HE  ARG P  92     -19.976 -95.683 115.610  0.00 97.00      PROA   
ATOM   1415  CZ  ARG P  92     -20.579 -93.787 115.570  0.00 97.00      PROA   
ATOM   1416  NH1 ARG P  92     -20.901 -92.645 116.197  0.00 97.00      PROA   
ATOM   1417 HH11 ARG P  92     -20.438 -92.428 117.052  0.00 97.00      PROA   
ATOM   1418 HH12 ARG P  92     -21.169 -91.900 115.589  0.00 97.00      PROA   
ATOM   1419  NH2 ARG P  92     -20.602 -93.739 114.225  0.00 97.00      PROA   
ATOM   1420 HH21 ARG P  92     -20.149 -94.453 113.707  0.00 97.00      PROA   
ATOM   1421 HH22 ARG P  92     -20.666 -92.826 113.825  0.00 97.00      PROA   
ATOM   1422  C   ARG P  92     -23.540 -99.040 117.934  0.00 97.00      PROA   
ATOM   1423  O   ARG P  92     -23.377 -99.786 116.969  0.00 97.00      PROA   
ATOM   1424  N   VAL P  93     -23.810 -99.528 119.163  0.00 97.00      PROA   
ATOM   1425  HN  VAL P  93     -23.987 -98.913 119.925  0.00 97.00      PROA   
ATOM   1426  CA  VAL P  93     -23.916-100.931 119.488  0.00 97.00      PROA   
ATOM   1427  HA  VAL P  93     -24.269-101.462 118.617  0.00 97.00      PROA   
ATOM   1428  CB  VAL P  93     -22.633-101.590 120.022  0.00 97.00      PROA   
ATOM   1429  HB  VAL P  93     -22.872-102.627 120.359  0.00 97.00      PROA   
ATOM   1430  CG1 VAL P  93     -21.585-101.703 118.894  0.00 97.00      PROA   
ATOM   1431 HG11 VAL P  93     -21.259-100.694 118.566  0.00 97.00      PROA   
ATOM   1432 HG12 VAL P  93     -22.002-102.236 118.017  0.00 97.00      PROA   
ATOM   1433 HG13 VAL P  93     -20.689-102.252 119.255  0.00 97.00      PROA   
ATOM   1434  CG2 VAL P  93     -22.047-100.819 121.227  0.00 97.00      PROA   
ATOM   1435 HG21 VAL P  93     -22.758-100.793 122.077  0.00 97.00      PROA   
ATOM   1436 HG22 VAL P  93     -21.792 -99.776 120.943  0.00 97.00      PROA   
ATOM   1437 HG23 VAL P  93     -21.117-101.316 121.577  0.00 97.00      PROA   
ATOM   1438  C   VAL P  93     -25.001-101.018 120.527  0.00 97.00      PROA   
ATOM   1439  O   VAL P  93     -25.144-100.125 121.360  0.00 97.00      PROA   
ATOM   1440  N   LEU P  94     -25.808-102.103 120.465  0.00 97.00      PROA   
ATOM   1441  HN  LEU P  94     -25.698-102.781 119.745  0.00 97.00      PROA   
ATOM   1442  CA  LEU P  94     -26.846-102.423 121.415  0.00 97.00      PROA   
ATOM   1443  HA  LEU P  94     -26.563-102.067 122.398  0.00 97.00      PROA   
ATOM   1444  CB  LEU P  94     -28.268-101.904 121.050  0.00 97.00      PROA   
ATOM   1445  HB1 LEU P  94     -28.945-102.202 121.884  0.00 97.00      PROA   
ATOM   1446  HB2 LEU P  94     -28.642-102.391 120.124  0.00 97.00      PROA   
ATOM   1447  CG  LEU P  94     -28.425-100.370 120.891  0.00 97.00      PROA   
ATOM   1448  HG  LEU P  94     -27.703 -99.877 121.583  0.00 97.00      PROA   
ATOM   1449  CD1 LEU P  94     -28.158 -99.872 119.457  0.00 97.00      PROA   
ATOM   1450 HD11 LEU P  94     -28.914-100.295 118.761  0.00 97.00      PROA   
ATOM   1451 HD12 LEU P  94     -27.151-100.163 119.102  0.00 97.00      PROA   
ATOM   1452 HD13 LEU P  94     -28.227 -98.764 119.424  0.00 97.00      PROA   
ATOM   1453  CD2 LEU P  94     -29.834 -99.938 121.341  0.00 97.00      PROA   
ATOM   1454 HD21 LEU P  94     -29.986-100.193 122.410  0.00 97.00      PROA   
ATOM   1455 HD22 LEU P  94     -30.606-100.469 120.746  0.00 97.00      PROA   
ATOM   1456 HD23 LEU P  94     -29.970 -98.844 121.217  0.00 97.00      PROA   
ATOM   1457  C   LEU P  94     -26.893-103.935 121.441  0.00 97.00      PROA   
ATOM   1458  O   LEU P  94     -26.329-104.601 120.577  0.00 97.00      PROA   
ATOM   1459  N   THR P  95     -27.569-104.513 122.458  0.00 97.00      PROA   
ATOM   1460  HN  THR P  95     -27.908-103.954 123.215  0.00 97.00      PROA   
ATOM   1461  CA  THR P  95     -27.867-105.929 122.590  0.00 97.00      PROA   
ATOM   1462  HA  THR P  95     -27.214-106.487 121.936  0.00 97.00      PROA   
ATOM   1463  CB  THR P  95     -27.718-106.464 124.021  0.00 97.00      PROA   
ATOM   1464  HB  THR P  95     -28.664-106.363 124.603  0.00 97.00      PROA   
ATOM   1465  OG1 THR P  95     -26.731-105.740 124.740  0.00 97.00      PROA   
ATOM   1466  HG1 THR P  95     -27.143-104.885 124.912  0.00 97.00      PROA   
ATOM   1467  CG2 THR P  95     -27.267-107.929 124.002  0.00 97.00      PROA   
ATOM   1468 HG21 THR P  95     -26.276-108.016 123.510  0.00 97.00      PROA   
ATOM   1469 HG22 THR P  95     -27.993-108.566 123.462  0.00 97.00      PROA   
ATOM   1470 HG23 THR P  95     -27.173-108.302 125.044  0.00 97.00      PROA   
ATOM   1471  C   THR P  95     -29.306-106.108 122.139  0.00 97.00      PROA   
ATOM   1472  O   THR P  95     -30.070-105.154 122.047  0.00 97.00      PROA   
ATOM   1473  N   GLU P  96     -29.727-107.353 121.828  0.00 97.00      PROA   
ATOM   1474  HN  GLU P  96     -29.075-108.110 121.792  0.00 97.00      PROA   
ATOM   1475  CA  GLU P  96     -31.106-107.692 121.539  0.00 97.00      PROA   
ATOM   1476  HA  GLU P  96     -31.408-107.049 120.726  0.00 97.00      PROA   
ATOM   1477  CB  GLU P  96     -31.260-109.171 121.085  0.00 97.00      PROA   
ATOM   1478  HB1 GLU P  96     -30.546-109.357 120.250  0.00 97.00      PROA   
ATOM   1479  HB2 GLU P  96     -32.286-109.313 120.682  0.00 97.00      PROA   
ATOM   1480  CG  GLU P  96     -30.997-110.189 122.218  0.00 97.00      PROA   
ATOM   1481  HG1 GLU P  96     -31.599-109.934 123.113  0.00 97.00      PROA   
ATOM   1482  HG2 GLU P  96     -29.928-110.142 122.508  0.00 97.00      PROA   
ATOM   1483  CD  GLU P  96     -31.343-111.636 121.866  0.00 97.00      PROA   
ATOM   1484  OE1 GLU P  96     -32.182-111.878 120.961  0.00 97.00      PROA   
ATOM   1485  OE2 GLU P  96     -30.767-112.535 122.536  0.00 97.00      PROA   
ATOM   1486  C   GLU P  96     -32.026-107.406 122.725  0.00 97.00      PROA   
ATOM   1487  O   GLU P  96     -31.635-107.492 123.887  0.00 97.00      PROA   
ATOM   1488  N   GLY P  97     -33.290-107.020 122.446  0.00 97.00      PROA   
ATOM   1489  HN  GLY P  97     -33.577-106.940 121.491  0.00 97.00      PROA   
ATOM   1490  CA  GLY P  97     -34.281-106.714 123.463  0.00 97.00      PROA   
ATOM   1491  HA1 GLY P  97     -34.077-107.291 124.354  0.00 97.00      PROA   
ATOM   1492  HA2 GLY P  97     -35.249-106.943 123.046  0.00 97.00      PROA   
ATOM   1493  C   GLY P  97     -34.293-105.262 123.853  0.00 97.00      PROA   
ATOM   1494  O   GLY P  97     -35.326-104.750 124.277  0.00 97.00      PROA   
ATOM   1495  N   GLU P  98     -33.142-104.563 123.730  0.00 97.00      PROA   
ATOM   1496  HN  GLU P  98     -32.302-105.029 123.461  0.00 97.00      PROA   
ATOM   1497  CA  GLU P  98     -32.994-103.149 124.007  0.00 97.00      PROA   
ATOM   1498  HA  GLU P  98     -33.278-103.021 125.038  0.00 97.00      PROA   
ATOM   1499  CB  GLU P  98     -31.512-102.703 123.899  0.00 97.00      PROA   
ATOM   1500  HB1 GLU P  98     -31.457-101.595 123.990  0.00 97.00      PROA   
ATOM   1501  HB2 GLU P  98     -31.117-102.979 122.898  0.00 97.00      PROA   
ATOM   1502  CG  GLU P  98     -30.617-103.309 125.003  0.00 97.00      PROA   
ATOM   1503  HG1 GLU P  98     -30.582-104.417 124.914  0.00 97.00      PROA   
ATOM   1504  HG2 GLU P  98     -31.023-103.049 126.003  0.00 97.00      PROA   
ATOM   1505  CD  GLU P  98     -29.196-102.755 124.930  0.00 97.00      PROA   
ATOM   1506  OE1 GLU P  98     -28.250-103.574 124.947  0.00 97.00      PROA   
ATOM   1507  OE2 GLU P  98     -29.026-101.510 124.882  0.00 97.00      PROA   
ATOM   1508  C   GLU P  98     -33.851-102.244 123.119  0.00 97.00      PROA   
ATOM   1509  O   GLU P  98     -33.939-102.487 121.920  0.00 97.00      PROA   
ATOM   1510  N   PRO P  99     -34.491-101.188 123.613  0.00 97.00      PROA   
ATOM   1511  CD  PRO P  99     -34.850-101.032 125.023  0.00 97.00      PROA   
ATOM   1512  HD1 PRO P  99     -33.971-100.615 125.560  0.00 97.00      PROA   
ATOM   1513  HD2 PRO P  99     -35.162-101.998 125.479  0.00 97.00      PROA   
ATOM   1514  CA  PRO P  99     -35.020-100.099 122.798  0.00 97.00      PROA   
ATOM   1515  HA  PRO P  99     -35.770-100.529 122.153  0.00 97.00      PROA   
ATOM   1516  CB  PRO P  99     -35.631 -99.129 123.823  0.00 97.00      PROA   
ATOM   1517  HB1 PRO P  99     -36.505 -98.586 123.412  0.00 97.00      PROA   
ATOM   1518  HB2 PRO P  99     -34.873 -98.396 124.178  0.00 97.00      PROA   
ATOM   1519  CG  PRO P  99     -36.007-100.035 125.001  0.00 97.00      PROA   
ATOM   1520  HG1 PRO P  99     -36.116 -99.486 125.956  0.00 97.00      PROA   
ATOM   1521  HG2 PRO P  99     -36.951-100.577 124.768  0.00 97.00      PROA   
ATOM   1522  C   PRO P  99     -33.989 -99.401 121.919  0.00 97.00      PROA   
ATOM   1523  O   PRO P  99     -32.914 -99.064 122.411  0.00 97.00      PROA   
ATOM   1524  N   LEU P 100     -34.302 -99.140 120.631  0.00 97.00      PROA   
ATOM   1525  HN  LEU P 100     -35.168 -99.463 120.252  0.00 97.00      PROA   
ATOM   1526  CA  LEU P 100     -33.436 -98.359 119.766  0.00 97.00      PROA   
ATOM   1527  HA  LEU P 100     -32.657 -97.891 120.352  0.00 97.00      PROA   
ATOM   1528  CB  LEU P 100     -32.755 -99.246 118.689  0.00 97.00      PROA   
ATOM   1529  HB1 LEU P 100     -33.524 -99.896 118.222  0.00 97.00      PROA   
ATOM   1530  HB2 LEU P 100     -32.046 -99.920 119.217  0.00 97.00      PROA   
ATOM   1531  CG  LEU P 100     -31.986 -98.526 117.552  0.00 97.00      PROA   
ATOM   1532  HG  LEU P 100     -32.717 -97.944 116.944  0.00 97.00      PROA   
ATOM   1533  CD1 LEU P 100     -30.923 -97.544 118.073  0.00 97.00      PROA   
ATOM   1534 HD11 LEU P 100     -30.238 -98.063 118.774  0.00 97.00      PROA   
ATOM   1535 HD12 LEU P 100     -31.399 -96.695 118.602  0.00 97.00      PROA   
ATOM   1536 HD13 LEU P 100     -30.326 -97.141 117.229  0.00 97.00      PROA   
ATOM   1537  CD2 LEU P 100     -31.330 -99.557 116.614  0.00 97.00      PROA   
ATOM   1538 HD21 LEU P 100     -32.086-100.272 116.230  0.00 97.00      PROA   
ATOM   1539 HD22 LEU P 100     -30.550-100.127 117.162  0.00 97.00      PROA   
ATOM   1540 HD23 LEU P 100     -30.852 -99.046 115.752  0.00 97.00      PROA   
ATOM   1541  C   LEU P 100     -34.233 -97.241 119.139  0.00 97.00      PROA   
ATOM   1542  O   LEU P 100     -35.124 -97.477 118.332  0.00 97.00      PROA   
ATOM   1543  N   ALA P 101     -33.913 -95.971 119.481  0.00 97.00      PROA   
ATOM   1544  HN  ALA P 101     -33.212 -95.778 120.165  0.00 97.00      PROA   
ATOM   1545  CA  ALA P 101     -34.589 -94.811 118.940  0.00 97.00      PROA   
ATOM   1546  HA  ALA P 101     -35.512 -95.117 118.469  0.00 97.00      PROA   
ATOM   1547  CB  ALA P 101     -34.966 -93.814 120.052  0.00 97.00      PROA   
ATOM   1548  HB1 ALA P 101     -34.066 -93.435 120.578  0.00 97.00      PROA   
ATOM   1549  HB2 ALA P 101     -35.609 -94.325 120.803  0.00 97.00      PROA   
ATOM   1550  HB3 ALA P 101     -35.534 -92.954 119.643  0.00 97.00      PROA   
ATOM   1551  C   ALA P 101     -33.741 -94.135 117.874  0.00 97.00      PROA   
ATOM   1552  O   ALA P 101     -32.541 -93.921 118.027  0.00 97.00      PROA   
ATOM   1553  N   LEU P 102     -34.382 -93.811 116.730  0.00 97.00      PROA   
ATOM   1554  HN  LEU P 102     -35.333 -94.083 116.604  0.00 97.00      PROA   
ATOM   1555  CA  LEU P 102     -33.781 -93.186 115.573  0.00 97.00      PROA   
ATOM   1556  HA  LEU P 102     -32.750 -92.934 115.780  0.00 97.00      PROA   
ATOM   1557  CB  LEU P 102     -33.884 -94.098 114.320  0.00 97.00      PROA   
ATOM   1558  HB1 LEU P 102     -33.320 -93.642 113.478  0.00 97.00      PROA   
ATOM   1559  HB2 LEU P 102     -34.953 -94.172 114.017  0.00 97.00      PROA   
ATOM   1560  CG  LEU P 102     -33.392 -95.553 114.509  0.00 97.00      PROA   
ATOM   1561  HG  LEU P 102     -33.938 -96.013 115.367  0.00 97.00      PROA   
ATOM   1562  CD1 LEU P 102     -33.727 -96.393 113.266  0.00 97.00      PROA   
ATOM   1563 HD11 LEU P 102     -33.177 -95.999 112.385  0.00 97.00      PROA   
ATOM   1564 HD12 LEU P 102     -34.816 -96.359 113.051  0.00 97.00      PROA   
ATOM   1565 HD13 LEU P 102     -33.428 -97.449 113.433  0.00 97.00      PROA   
ATOM   1566  CD2 LEU P 102     -31.885 -95.622 114.801  0.00 97.00      PROA   
ATOM   1567 HD21 LEU P 102     -31.635 -95.037 115.709  0.00 97.00      PROA   
ATOM   1568 HD22 LEU P 102     -31.316 -95.212 113.941  0.00 97.00      PROA   
ATOM   1569 HD23 LEU P 102     -31.571 -96.676 114.959  0.00 97.00      PROA   
ATOM   1570  C   LEU P 102     -34.544 -91.916 115.261  0.00 97.00      PROA   
ATOM   1571  O   LEU P 102     -35.770 -91.903 115.289  0.00 97.00      PROA   
ATOM   1572  N   ARG P 103     -33.847 -90.802 114.938  0.00 97.00      PROA   
ATOM   1573  HN  ARG P 103     -32.852 -90.772 115.027  0.00 97.00      PROA   
ATOM   1574  CA  ARG P 103     -34.513 -89.627 114.416  0.00 97.00      PROA   
ATOM   1575  HA  ARG P 103     -35.504 -89.898 114.084  0.00 97.00      PROA   
ATOM   1576  CB  ARG P 103     -34.689 -88.502 115.470  0.00 97.00      PROA   
ATOM   1577  HB1 ARG P 103     -33.694 -88.172 115.840  0.00 97.00      PROA   
ATOM   1578  HB2 ARG P 103     -35.250 -88.916 116.337  0.00 97.00      PROA   
ATOM   1579  CG  ARG P 103     -35.447 -87.296 114.897  0.00 97.00      PROA   
ATOM   1580  HG1 ARG P 103     -36.452 -87.637 114.556  0.00 97.00      PROA   
ATOM   1581  HG2 ARG P 103     -34.885 -86.923 114.013  0.00 97.00      PROA   
ATOM   1582  CD  ARG P 103     -35.597 -86.086 115.811  0.00 97.00      PROA   
ATOM   1583  HD1 ARG P 103     -34.596 -85.695 116.094  0.00 97.00      PROA   
ATOM   1584  HD2 ARG P 103     -36.189 -86.307 116.723  0.00 97.00      PROA   
ATOM   1585  NE  ARG P 103     -36.346 -85.100 114.969  0.00 97.00      PROA   
ATOM   1586  HE  ARG P 103     -36.961 -85.434 114.258  0.00 97.00      PROA   
ATOM   1587  CZ  ARG P 103     -36.054 -83.797 114.881  0.00 97.00      PROA   
ATOM   1588  NH1 ARG P 103     -35.111 -83.174 115.593  0.00 97.00      PROA   
ATOM   1589 HH11 ARG P 103     -34.427 -83.689 116.094  0.00 97.00      PROA   
ATOM   1590 HH12 ARG P 103     -35.003 -82.201 115.372  0.00 97.00      PROA   
ATOM   1591  NH2 ARG P 103     -36.705 -83.042 113.982  0.00 97.00      PROA   
ATOM   1592 HH21 ARG P 103     -37.378 -83.466 113.378  0.00 97.00      PROA   
ATOM   1593 HH22 ARG P 103     -36.351 -82.119 113.841  0.00 97.00      PROA   
ATOM   1594  C   ARG P 103     -33.811 -89.064 113.195  0.00 97.00      PROA   
ATOM   1595  O   ARG P 103     -32.697 -88.566 113.265  0.00 97.00      PROA   
ATOM   1596  N   CYS P 104     -34.497 -89.052 112.031  0.00 97.00      PROA   
ATOM   1597  HN  CYS P 104     -35.361 -89.550 111.959  0.00 97.00      PROA   
ATOM   1598  CA  CYS P 104     -34.143 -88.231 110.887  0.00 97.00      PROA   
ATOM   1599  HA  CYS P 104     -33.089 -88.379 110.691  0.00 97.00      PROA   
ATOM   1600  CB  CYS P 104     -34.968 -88.641 109.642  0.00 97.00      PROA   
ATOM   1601  HB1 CYS P 104     -36.012 -88.271 109.733  0.00 97.00      PROA   
ATOM   1602  HB2 CYS P 104     -35.029 -89.753 109.634  0.00 97.00      PROA   
ATOM   1603  SG  CYS P 104     -34.230 -88.108 108.069  0.00 97.00      PROA   
ATOM   1604  C   CYS P 104     -34.375 -86.757 111.200  0.00 97.00      PROA   
ATOM   1605  O   CYS P 104     -35.425 -86.391 111.717  0.00 97.00      PROA   
ATOM   1606  N   HSD P 105     -33.387 -85.878 110.926  0.00 97.00      PROA   
ATOM   1607  HN  HSD P 105     -32.536 -86.178 110.501  0.00 97.00      PROA   
ATOM   1608  CA  HSD P 105     -33.369 -84.535 111.471  0.00 97.00      PROA   
ATOM   1609  HA  HSD P 105     -34.380 -84.168 111.604  0.00 97.00      PROA   
ATOM   1610  CB  HSD P 105     -32.671 -84.573 112.855  0.00 97.00      PROA   
ATOM   1611  HB1 HSD P 105     -31.915 -85.388 112.797  0.00 97.00      PROA   
ATOM   1612  HB2 HSD P 105     -33.410 -84.880 113.626  0.00 97.00      PROA   
ATOM   1613  ND1 HSD P 105     -32.485 -82.210 113.818  0.00 97.00      PROA   
ATOM   1614  HD1 HSD P 105     -33.399 -81.861 113.591  0.00 97.00      PROA   
ATOM   1615  CG  HSD P 105     -31.917 -83.373 113.348  0.00 97.00      PROA   
ATOM   1616  CE1 HSD P 105     -31.508 -81.528 114.463  0.00 97.00      PROA   
ATOM   1617  HE1 HSD P 105     -31.679 -80.565 114.944  0.00 97.00      PROA   
ATOM   1618  NE2 HSD P 105     -30.354 -82.164 114.432  0.00 97.00      PROA   
ATOM   1619  CD2 HSD P 105     -30.613 -83.322 113.724  0.00 97.00      PROA   
ATOM   1620  HD2 HSD P 105     -29.835 -84.060 113.581  0.00 97.00      PROA   
ATOM   1621  C   HSD P 105     -32.709 -83.602 110.484  0.00 97.00      PROA   
ATOM   1622  O   HSD P 105     -31.861 -84.015 109.698  0.00 97.00      PROA   
ATOM   1623  N   ALA P 106     -33.132 -82.317 110.461  0.00 97.00      PROA   
ATOM   1624  HN  ALA P 106     -33.743 -81.946 111.164  0.00 97.00      PROA   
ATOM   1625  CA  ALA P 106     -32.873 -81.417 109.362  0.00 97.00      PROA   
ATOM   1626  HA  ALA P 106     -32.310 -81.922 108.593  0.00 97.00      PROA   
ATOM   1627  CB  ALA P 106     -34.209 -80.922 108.774  0.00 97.00      PROA   
ATOM   1628  HB1 ALA P 106     -34.839 -80.485 109.578  0.00 97.00      PROA   
ATOM   1629  HB2 ALA P 106     -34.770 -81.783 108.348  0.00 97.00      PROA   
ATOM   1630  HB3 ALA P 106     -34.059 -80.171 107.973  0.00 97.00      PROA   
ATOM   1631  C   ALA P 106     -32.039 -80.251 109.825  0.00 97.00      PROA   
ATOM   1632  O   ALA P 106     -32.075 -79.868 110.990  0.00 97.00      PROA   
ATOM   1633  N   TRP P 107     -31.209 -79.676 108.918  0.00 97.00      PROA   
ATOM   1634  HN  TRP P 107     -31.114 -80.063 108.001  0.00 97.00      PROA   
ATOM   1635  CA  TRP P 107     -30.336 -78.566 109.255  0.00 97.00      PROA   
ATOM   1636  HA  TRP P 107     -29.782 -78.915 110.114  0.00 97.00      PROA   
ATOM   1637  CB  TRP P 107     -29.237 -78.280 108.184  0.00 97.00      PROA   
ATOM   1638  HB1 TRP P 107     -29.738 -78.193 107.194  0.00 97.00      PROA   
ATOM   1639  HB2 TRP P 107     -28.566 -79.165 108.142  0.00 97.00      PROA   
ATOM   1640  CG  TRP P 107     -28.405 -77.054 108.426  0.00 97.00      PROA   
ATOM   1641  CD1 TRP P 107     -28.287 -75.976 107.590  0.00 97.00      PROA   
ATOM   1642  HD1 TRP P 107     -28.608 -75.970 106.557  0.00 97.00      PROA   
ATOM   1643  NE1 TRP P 107     -27.732 -74.923 108.274  0.00 97.00      PROA   
ATOM   1644  HE1 TRP P 107     -27.426 -74.078 107.894  0.00 97.00      PROA   
ATOM   1645  CE2 TRP P 107     -27.486 -75.293 109.563  0.00 97.00      PROA   
ATOM   1646  CD2 TRP P 107     -27.849 -76.651 109.691  0.00 97.00      PROA   
ATOM   1647  CE3 TRP P 107     -27.661 -77.297 110.915  0.00 97.00      PROA   
ATOM   1648  HE3 TRP P 107     -27.885 -78.346 111.041  0.00 97.00      PROA   
ATOM   1649  CZ3 TRP P 107     -27.211 -76.552 112.007  0.00 97.00      PROA   
ATOM   1650  HZ3 TRP P 107     -27.094 -77.026 112.973  0.00 97.00      PROA   
ATOM   1651  CZ2 TRP P 107     -27.037 -74.551 110.649  0.00 97.00      PROA   
ATOM   1652  HZ2 TRP P 107     -26.812 -73.499 110.563  0.00 97.00      PROA   
ATOM   1653  CH2 TRP P 107     -26.925 -75.197 111.880  0.00 97.00      PROA   
ATOM   1654  HH2 TRP P 107     -26.606 -74.642 112.753  0.00 97.00      PROA   
ATOM   1655  C   TRP P 107     -31.074 -77.316 109.740  0.00 97.00      PROA   
ATOM   1656  O   TRP P 107     -31.757 -76.612 108.995  0.00 97.00      PROA   
ATOM   1657  N   LYS P 108     -30.927 -77.066 111.065  0.00 97.00      PROA   
ATOM   1658  HN  LYS P 108     -30.309 -77.652 111.582  0.00 97.00      PROA   
ATOM   1659  CA  LYS P 108     -31.583 -76.048 111.856  0.00 97.00      PROA   
ATOM   1660  HA  LYS P 108     -31.259 -76.239 112.866  0.00 97.00      PROA   
ATOM   1661  CB  LYS P 108     -31.113 -74.628 111.427  0.00 97.00      PROA   
ATOM   1662  HB1 LYS P 108     -31.590 -74.349 110.466  0.00 97.00      PROA   
ATOM   1663  HB2 LYS P 108     -30.016 -74.706 111.231  0.00 97.00      PROA   
ATOM   1664  CG  LYS P 108     -31.297 -73.509 112.473  0.00 97.00      PROA   
ATOM   1665  HG1 LYS P 108     -32.383 -73.332 112.627  0.00 97.00      PROA   
ATOM   1666  HG2 LYS P 108     -30.858 -72.574 112.057  0.00 97.00      PROA   
ATOM   1667  CD  LYS P 108     -30.638 -73.854 113.828  0.00 97.00      PROA   
ATOM   1668  HD1 LYS P 108     -29.632 -74.296 113.641  0.00 97.00      PROA   
ATOM   1669  HD2 LYS P 108     -31.262 -74.643 114.305  0.00 97.00      PROA   
ATOM   1670  CE  LYS P 108     -30.505 -72.715 114.856  0.00 97.00      PROA   
ATOM   1671  HE1 LYS P 108     -30.225 -73.139 115.848  0.00 97.00      PROA   
ATOM   1672  HE2 LYS P 108     -31.455 -72.157 114.978  0.00 97.00      PROA   
ATOM   1673  NZ  LYS P 108     -29.427 -71.764 114.488  0.00 97.00      PROA   
ATOM   1674  HZ1 LYS P 108     -28.579 -72.286 114.196  0.00 97.00      PROA   
ATOM   1675  HZ2 LYS P 108     -29.120 -71.243 115.329  0.00 97.00      PROA   
ATOM   1676  HZ3 LYS P 108     -29.725 -71.100 113.744  0.00 97.00      PROA   
ATOM   1677  C   LYS P 108     -33.094 -76.265 111.837  0.00 97.00      PROA   
ATOM   1678  O   LYS P 108     -33.874 -75.329 111.695  0.00 97.00      PROA   
ATOM   1679  N   ASP P 109     -33.497 -77.552 112.008  0.00 97.00      PROA   
ATOM   1680  HN  ASP P 109     -32.786 -78.229 112.183  0.00 97.00      PROA   
ATOM   1681  CA  ASP P 109     -34.794 -78.196 111.842  0.00 97.00      PROA   
ATOM   1682  HA  ASP P 109     -34.533 -79.020 111.200  0.00 97.00      PROA   
ATOM   1683  CB  ASP P 109     -35.335 -78.780 113.176  0.00 97.00      PROA   
ATOM   1684  HB1 ASP P 109     -36.432 -78.656 113.288  0.00 97.00      PROA   
ATOM   1685  HB2 ASP P 109     -34.847 -78.244 114.021  0.00 97.00      PROA   
ATOM   1686  CG  ASP P 109     -35.047 -80.267 113.349  0.00 97.00      PROA   
ATOM   1687  OD1 ASP P 109     -34.781 -80.999 112.364  0.00 97.00      PROA   
ATOM   1688  OD2 ASP P 109     -35.211 -80.706 114.511  0.00 97.00      PROA   
ATOM   1689  C   ASP P 109     -35.908 -77.510 111.069  0.00 97.00      PROA   
ATOM   1690  O   ASP P 109     -36.558 -76.577 111.537  0.00 97.00      PROA   
ATOM   1691  N   LYS P 110     -36.163 -78.026 109.844  0.00 97.00      PROA   
ATOM   1692  HN  LYS P 110     -35.677 -78.843 109.546  0.00 97.00      PROA   
ATOM   1693  CA  LYS P 110     -37.178 -77.550 108.933  0.00 97.00      PROA   
ATOM   1694  HA  LYS P 110     -37.789 -76.806 109.425  0.00 97.00      PROA   
ATOM   1695  CB  LYS P 110     -36.564 -76.986 107.620  0.00 97.00      PROA   
ATOM   1696  HB1 LYS P 110     -37.371 -76.539 107.000  0.00 97.00      PROA   
ATOM   1697  HB2 LYS P 110     -36.111 -77.820 107.038  0.00 97.00      PROA   
ATOM   1698  CG  LYS P 110     -35.454 -75.932 107.840  0.00 97.00      PROA   
ATOM   1699  HG1 LYS P 110     -35.100 -75.583 106.844  0.00 97.00      PROA   
ATOM   1700  HG2 LYS P 110     -34.587 -76.422 108.338  0.00 97.00      PROA   
ATOM   1701  CD  LYS P 110     -35.900 -74.727 108.693  0.00 97.00      PROA   
ATOM   1702  HD1 LYS P 110     -36.337 -75.103 109.639  0.00 97.00      PROA   
ATOM   1703  HD2 LYS P 110     -36.708 -74.169 108.174  0.00 97.00      PROA   
ATOM   1704  CE  LYS P 110     -34.765 -73.779 109.106  0.00 97.00      PROA   
ATOM   1705  HE1 LYS P 110     -33.950 -74.337 109.606  0.00 97.00      PROA   
ATOM   1706  HE2 LYS P 110     -35.144 -72.989 109.790  0.00 97.00      PROA   
ATOM   1707  NZ  LYS P 110     -34.160 -73.133 107.928  0.00 97.00      PROA   
ATOM   1708  HZ1 LYS P 110     -34.908 -72.724 107.334  0.00 97.00      PROA   
ATOM   1709  HZ2 LYS P 110     -33.643 -73.863 107.397  0.00 97.00      PROA   
ATOM   1710  HZ3 LYS P 110     -33.499 -72.391 108.235  0.00 97.00      PROA   
ATOM   1711  C   LYS P 110     -38.041 -78.756 108.638  0.00 97.00      PROA   
ATOM   1712  O   LYS P 110     -37.524 -79.864 108.522  0.00 97.00      PROA   
ATOM   1713  N   LEU P 111     -39.384 -78.575 108.556  0.00 97.00      PROA   
ATOM   1714  HN  LEU P 111     -39.782 -77.666 108.664  0.00 97.00      PROA   
ATOM   1715  CA  LEU P 111     -40.367 -79.645 108.518  0.00 97.00      PROA   
ATOM   1716  HA  LEU P 111     -40.102 -80.359 109.286  0.00 97.00      PROA   
ATOM   1717  CB  LEU P 111     -41.803 -79.111 108.810  0.00 97.00      PROA   
ATOM   1718  HB1 LEU P 111     -42.535 -79.939 108.667  0.00 97.00      PROA   
ATOM   1719  HB2 LEU P 111     -42.050 -78.314 108.075  0.00 97.00      PROA   
ATOM   1720  CG  LEU P 111     -42.078 -78.564 110.240  0.00 97.00      PROA   
ATOM   1721  HG  LEU P 111     -43.182 -78.392 110.287  0.00 97.00      PROA   
ATOM   1722  CD1 LEU P 111     -41.738 -79.591 111.335  0.00 97.00      PROA   
ATOM   1723 HD11 LEU P 111     -40.643 -79.769 111.372  0.00 97.00      PROA   
ATOM   1724 HD12 LEU P 111     -42.252 -80.555 111.138  0.00 97.00      PROA   
ATOM   1725 HD13 LEU P 111     -42.062 -79.211 112.327  0.00 97.00      PROA   
ATOM   1726  CD2 LEU P 111     -41.425 -77.202 110.546  0.00 97.00      PROA   
ATOM   1727 HD21 LEU P 111     -41.638 -76.474 109.736  0.00 97.00      PROA   
ATOM   1728 HD22 LEU P 111     -40.327 -77.309 110.665  0.00 97.00      PROA   
ATOM   1729 HD23 LEU P 111     -41.828 -76.798 111.499  0.00 97.00      PROA   
ATOM   1730  C   LEU P 111     -40.411 -80.427 107.209  0.00 97.00      PROA   
ATOM   1731  O   LEU P 111     -41.383 -80.359 106.459  0.00 97.00      PROA   
ATOM   1732  N   VAL P 112     -39.364 -81.238 106.928  0.00 97.00      PROA   
ATOM   1733  HN  VAL P 112     -38.529 -81.152 107.470  0.00 97.00      PROA   
ATOM   1734  CA  VAL P 112     -39.304 -82.150 105.800  0.00 97.00      PROA   
ATOM   1735  HA  VAL P 112     -39.417 -81.528 104.923  0.00 97.00      PROA   
ATOM   1736  CB  VAL P 112     -37.962 -82.872 105.649  0.00 97.00      PROA   
ATOM   1737  HB  VAL P 112     -38.017 -83.578 104.786  0.00 97.00      PROA   
ATOM   1738  CG1 VAL P 112     -36.883 -81.822 105.309  0.00 97.00      PROA   
ATOM   1739 HG11 VAL P 112     -36.726 -81.130 106.163  0.00 97.00      PROA   
ATOM   1740 HG12 VAL P 112     -37.191 -81.232 104.421  0.00 97.00      PROA   
ATOM   1741 HG13 VAL P 112     -35.917 -82.320 105.081  0.00 97.00      PROA   
ATOM   1742  CG2 VAL P 112     -37.587 -83.679 106.913  0.00 97.00      PROA   
ATOM   1743 HG21 VAL P 112     -38.373 -84.419 107.163  0.00 97.00      PROA   
ATOM   1744 HG22 VAL P 112     -37.439 -83.008 107.785  0.00 97.00      PROA   
ATOM   1745 HG23 VAL P 112     -36.638 -84.231 106.740  0.00 97.00      PROA   
ATOM   1746  C   VAL P 112     -40.452 -83.147 105.757  0.00 97.00      PROA   
ATOM   1747  O   VAL P 112     -40.903 -83.679 106.771  0.00 97.00      PROA   
ATOM   1748  N   TYR P 113     -40.956 -83.381 104.528  0.00 97.00      PROA   
ATOM   1749  HN  TYR P 113     -40.555 -82.927 103.735  0.00 97.00      PROA   
ATOM   1750  CA  TYR P 113     -42.093 -84.221 104.242  0.00 97.00      PROA   
ATOM   1751  HA  TYR P 113     -42.500 -84.581 105.174  0.00 97.00      PROA   
ATOM   1752  CB  TYR P 113     -43.255 -83.472 103.514  0.00 97.00      PROA   
ATOM   1753  HB1 TYR P 113     -43.704 -82.758 104.240  0.00 97.00      PROA   
ATOM   1754  HB2 TYR P 113     -44.056 -84.175 103.205  0.00 97.00      PROA   
ATOM   1755  CG  TYR P 113     -42.817 -82.655 102.316  0.00 97.00      PROA   
ATOM   1756  CD1 TYR P 113     -42.253 -81.376 102.486  0.00 97.00      PROA   
ATOM   1757  HD1 TYR P 113     -42.094 -80.989 103.482  0.00 97.00      PROA   
ATOM   1758  CE1 TYR P 113     -41.878 -80.606 101.380  0.00 97.00      PROA   
ATOM   1759  HE1 TYR P 113     -41.424 -79.637 101.528  0.00 97.00      PROA   
ATOM   1760  CZ  TYR P 113     -42.105 -81.087 100.085  0.00 97.00      PROA   
ATOM   1761  OH  TYR P 113     -41.706 -80.324  98.972  0.00 97.00      PROA   
ATOM   1762  HH  TYR P 113     -40.947 -79.801  99.249  0.00 97.00      PROA   
ATOM   1763  CD2 TYR P 113     -43.059 -83.114 101.009  0.00 97.00      PROA   
ATOM   1764  HD2 TYR P 113     -43.519 -84.077 100.858  0.00 97.00      PROA   
ATOM   1765  CE2 TYR P 113     -42.709 -82.334  99.898  0.00 97.00      PROA   
ATOM   1766  HE2 TYR P 113     -42.882 -82.705  98.898  0.00 97.00      PROA   
ATOM   1767  C   TYR P 113     -41.604 -85.446 103.505  0.00 97.00      PROA   
ATOM   1768  O   TYR P 113     -40.487 -85.480 103.008  0.00 97.00      PROA   
ATOM   1769  N   ASN P 114     -42.416 -86.523 103.479  0.00 97.00      PROA   
ATOM   1770  HN  ASN P 114     -43.311 -86.453 103.917  0.00 97.00      PROA   
ATOM   1771  CA  ASN P 114     -42.093 -87.801 102.861  0.00 97.00      PROA   
ATOM   1772  HA  ASN P 114     -42.903 -88.454 103.143  0.00 97.00      PROA   
ATOM   1773  CB  ASN P 114     -42.015 -87.732 101.304  0.00 97.00      PROA   
ATOM   1774  HB1 ASN P 114     -41.794 -88.732 100.875  0.00 97.00      PROA   
ATOM   1775  HB2 ASN P 114     -41.203 -87.037 101.003  0.00 97.00      PROA   
ATOM   1776  CG  ASN P 114     -43.310 -87.222 100.659  0.00 97.00      PROA   
ATOM   1777  OD1 ASN P 114     -43.276 -86.360  99.774  0.00 97.00      PROA   
ATOM   1778  ND2 ASN P 114     -44.482 -87.751 101.099  0.00 97.00      PROA   
ATOM   1779 HD21 ASN P 114     -45.317 -87.445 100.645  0.00 97.00      PROA   
ATOM   1780 HD22 ASN P 114     -44.482 -88.479 101.783  0.00 97.00      PROA   
ATOM   1781  C   ASN P 114     -40.841 -88.465 103.422  0.00 97.00      PROA   
ATOM   1782  O   ASN P 114     -39.929 -88.846 102.689  0.00 97.00      PROA   
ATOM   1783  N   VAL P 115     -40.781 -88.622 104.762  0.00 97.00      PROA   
ATOM   1784  HN  VAL P 115     -41.573 -88.396 105.325  0.00 97.00      PROA   
ATOM   1785  CA  VAL P 115     -39.626 -89.142 105.462  0.00 97.00      PROA   
ATOM   1786  HA  VAL P 115     -38.753 -88.766 104.952  0.00 97.00      PROA   
ATOM   1787  CB  VAL P 115     -39.530 -88.638 106.899  0.00 97.00      PROA   
ATOM   1788  HB  VAL P 115     -40.450 -88.917 107.461  0.00 97.00      PROA   
ATOM   1789  CG1 VAL P 115     -38.299 -89.236 107.619  0.00 97.00      PROA   
ATOM   1790 HG11 VAL P 115     -37.376 -89.025 107.038  0.00 97.00      PROA   
ATOM   1791 HG12 VAL P 115     -38.395 -90.333 107.748  0.00 97.00      PROA   
ATOM   1792 HG13 VAL P 115     -38.190 -88.781 108.626  0.00 97.00      PROA   
ATOM   1793  CG2 VAL P 115     -39.424 -87.098 106.855  0.00 97.00      PROA   
ATOM   1794 HG21 VAL P 115     -40.357 -86.638 106.470  0.00 97.00      PROA   
ATOM   1795 HG22 VAL P 115     -38.580 -86.790 106.202  0.00 97.00      PROA   
ATOM   1796 HG23 VAL P 115     -39.237 -86.696 107.873  0.00 97.00      PROA   
ATOM   1797  C   VAL P 115     -39.571 -90.657 105.388  0.00 97.00      PROA   
ATOM   1798  O   VAL P 115     -40.485 -91.361 105.801  0.00 97.00      PROA   
ATOM   1799  N   LEU P 116     -38.456 -91.183 104.847  0.00 97.00      PROA   
ATOM   1800  HN  LEU P 116     -37.754 -90.565 104.499  0.00 97.00      PROA   
ATOM   1801  CA  LEU P 116     -38.204 -92.593 104.661  0.00 97.00      PROA   
ATOM   1802  HA  LEU P 116     -39.062 -93.172 104.966  0.00 97.00      PROA   
ATOM   1803  CB  LEU P 116     -37.842 -92.910 103.187  0.00 97.00      PROA   
ATOM   1804  HB1 LEU P 116     -37.430 -93.939 103.089  0.00 97.00      PROA   
ATOM   1805  HB2 LEU P 116     -37.051 -92.196 102.869  0.00 97.00      PROA   
ATOM   1806  CG  LEU P 116     -39.018 -92.791 102.192  0.00 97.00      PROA   
ATOM   1807  HG  LEU P 116     -39.567 -91.842 102.398  0.00 97.00      PROA   
ATOM   1808  CD1 LEU P 116     -38.505 -92.727 100.742  0.00 97.00      PROA   
ATOM   1809 HD11 LEU P 116     -37.948 -93.657 100.495  0.00 97.00      PROA   
ATOM   1810 HD12 LEU P 116     -37.828 -91.859 100.608  0.00 97.00      PROA   
ATOM   1811 HD13 LEU P 116     -39.358 -92.627 100.038  0.00 97.00      PROA   
ATOM   1812  CD2 LEU P 116     -39.992 -93.969 102.354  0.00 97.00      PROA   
ATOM   1813 HD21 LEU P 116     -40.377 -94.015 103.392  0.00 97.00      PROA   
ATOM   1814 HD22 LEU P 116     -39.474 -94.925 102.127  0.00 97.00      PROA   
ATOM   1815 HD23 LEU P 116     -40.850 -93.860 101.658  0.00 97.00      PROA   
ATOM   1816  C   LEU P 116     -37.029 -93.008 105.510  0.00 97.00      PROA   
ATOM   1817  O   LEU P 116     -35.956 -92.423 105.432  0.00 97.00      PROA   
ATOM   1818  N   TYR P 117     -37.209 -94.065 106.330  0.00 97.00      PROA   
ATOM   1819  HN  TYR P 117     -38.121 -94.459 106.435  0.00 97.00      PROA   
ATOM   1820  CA  TYR P 117     -36.144 -94.726 107.058  0.00 97.00      PROA   
ATOM   1821  HA  TYR P 117     -35.285 -94.071 107.113  0.00 97.00      PROA   
ATOM   1822  CB  TYR P 117     -36.552 -95.126 108.501  0.00 97.00      PROA   
ATOM   1823  HB1 TYR P 117     -35.812 -95.826 108.945  0.00 97.00      PROA   
ATOM   1824  HB2 TYR P 117     -37.544 -95.628 108.494  0.00 97.00      PROA   
ATOM   1825  CG  TYR P 117     -36.633 -93.911 109.398  0.00 97.00      PROA   
ATOM   1826  CD1 TYR P 117     -35.580 -93.623 110.287  0.00 97.00      PROA   
ATOM   1827  HD1 TYR P 117     -34.698 -94.247 110.297  0.00 97.00      PROA   
ATOM   1828  CE1 TYR P 117     -35.665 -92.542 111.171  0.00 97.00      PROA   
ATOM   1829  HE1 TYR P 117     -34.855 -92.335 111.856  0.00 97.00      PROA   
ATOM   1830  CZ  TYR P 117     -36.807 -91.739 111.179  0.00 97.00      PROA   
ATOM   1831  OH  TYR P 117     -36.878 -90.671 112.087  0.00 97.00      PROA   
ATOM   1832  HH  TYR P 117     -37.775 -90.324 112.090  0.00 97.00      PROA   
ATOM   1833  CD2 TYR P 117     -37.780 -93.094 109.423  0.00 97.00      PROA   
ATOM   1834  HD2 TYR P 117     -38.602 -93.308 108.756  0.00 97.00      PROA   
ATOM   1835  CE2 TYR P 117     -37.865 -92.007 110.304  0.00 97.00      PROA   
ATOM   1836  HE2 TYR P 117     -38.745 -91.380 110.312  0.00 97.00      PROA   
ATOM   1837  C   TYR P 117     -35.710 -95.964 106.301  0.00 97.00      PROA   
ATOM   1838  O   TYR P 117     -36.537 -96.770 105.887  0.00 97.00      PROA   
ATOM   1839  N   TYR P 118     -34.381 -96.125 106.099  0.00 97.00      PROA   
ATOM   1840  HN  TYR P 118     -33.740 -95.441 106.444  0.00 97.00      PROA   
ATOM   1841  CA  TYR P 118     -33.769 -97.176 105.313  0.00 97.00      PROA   
ATOM   1842  HA  TYR P 118     -34.532 -97.830 104.931  0.00 97.00      PROA   
ATOM   1843  CB  TYR P 118     -32.851 -96.671 104.148  0.00 97.00      PROA   
ATOM   1844  HB1 TYR P 118     -32.426 -97.545 103.607  0.00 97.00      PROA   
ATOM   1845  HB2 TYR P 118     -32.007 -96.093 104.579  0.00 97.00      PROA   
ATOM   1846  CG  TYR P 118     -33.508 -95.761 103.126  0.00 97.00      PROA   
ATOM   1847  CD1 TYR P 118     -33.923 -94.465 103.474  0.00 97.00      PROA   
ATOM   1848  HD1 TYR P 118     -33.857 -94.134 104.495  0.00 97.00      PROA   
ATOM   1849  CE1 TYR P 118     -34.392 -93.571 102.509  0.00 97.00      PROA   
ATOM   1850  HE1 TYR P 118     -34.700 -92.587 102.818  0.00 97.00      PROA   
ATOM   1851  CZ  TYR P 118     -34.435 -93.945 101.163  0.00 97.00      PROA   
ATOM   1852  OH  TYR P 118     -34.871 -93.012 100.201  0.00 97.00      PROA   
ATOM   1853  HH  TYR P 118     -35.098 -92.209 100.685  0.00 97.00      PROA   
ATOM   1854  CD2 TYR P 118     -33.554 -96.123 101.764  0.00 97.00      PROA   
ATOM   1855  HD2 TYR P 118     -33.200 -97.095 101.460  0.00 97.00      PROA   
ATOM   1856  CE2 TYR P 118     -34.017 -95.227 100.788  0.00 97.00      PROA   
ATOM   1857  HE2 TYR P 118     -34.033 -95.521  99.749  0.00 97.00      PROA   
ATOM   1858  C   TYR P 118     -32.881 -97.995 106.222  0.00 97.00      PROA   
ATOM   1859  O   TYR P 118     -32.266 -97.470 107.146  0.00 97.00      PROA   
ATOM   1860  N   ARG P 119     -32.795 -99.320 105.965  0.00 97.00      PROA   
ATOM   1861  HN  ARG P 119     -33.348 -99.729 105.241  0.00 97.00      PROA   
ATOM   1862  CA  ARG P 119     -31.823-100.194 106.578  0.00 97.00      PROA   
ATOM   1863  HA  ARG P 119     -31.007 -99.590 106.940  0.00 97.00      PROA   
ATOM   1864  CB  ARG P 119     -32.361-101.005 107.787  0.00 97.00      PROA   
ATOM   1865  HB1 ARG P 119     -33.349-101.441 107.518  0.00 97.00      PROA   
ATOM   1866  HB2 ARG P 119     -32.519-100.280 108.617  0.00 97.00      PROA   
ATOM   1867  CG  ARG P 119     -31.411-102.131 108.250  0.00 97.00      PROA   
ATOM   1868  HG1 ARG P 119     -30.380-101.710 108.269  0.00 97.00      PROA   
ATOM   1869  HG2 ARG P 119     -31.422-102.964 107.514  0.00 97.00      PROA   
ATOM   1870  CD  ARG P 119     -31.656-102.703 109.651  0.00 97.00      PROA   
ATOM   1871  HD1 ARG P 119     -31.768-101.906 110.406  0.00 97.00      PROA   
ATOM   1872  HD2 ARG P 119     -30.787-103.327 109.947  0.00 97.00      PROA   
ATOM   1873  NE  ARG P 119     -32.841-103.612 109.654  0.00 97.00      PROA   
ATOM   1874  HE  ARG P 119     -32.679-104.596 109.642  0.00 97.00      PROA   
ATOM   1875  CZ  ARG P 119     -34.071-103.249 110.074  0.00 97.00      PROA   
ATOM   1876  NH1 ARG P 119     -34.480-101.982 110.126  0.00 97.00      PROA   
ATOM   1877 HH11 ARG P 119     -33.871-101.295 109.745  0.00 97.00      PROA   
ATOM   1878 HH12 ARG P 119     -35.447-101.806 110.289  0.00 97.00      PROA   
ATOM   1879  NH2 ARG P 119     -34.887-104.230 110.486  0.00 97.00      PROA   
ATOM   1880 HH21 ARG P 119     -34.461-105.128 110.584  0.00 97.00      PROA   
ATOM   1881 HH22 ARG P 119     -35.649-104.004 111.090  0.00 97.00      PROA   
ATOM   1882  C   ARG P 119     -31.248-101.111 105.525  0.00 97.00      PROA   
ATOM   1883  O   ARG P 119     -31.982-101.805 104.824  0.00 97.00      PROA   
ATOM   1884  N   ASN P 120     -29.898-101.130 105.395  0.00 97.00      PROA   
ATOM   1885  HN  ASN P 120     -29.342-100.567 106.007  0.00 97.00      PROA   
ATOM   1886  CA  ASN P 120     -29.149-101.989 104.489  0.00 97.00      PROA   
ATOM   1887  HA  ASN P 120     -28.121-101.662 104.550  0.00 97.00      PROA   
ATOM   1888  CB  ASN P 120     -29.198-103.485 104.915  0.00 97.00      PROA   
ATOM   1889  HB1 ASN P 120     -28.589-104.108 104.227  0.00 97.00      PROA   
ATOM   1890  HB2 ASN P 120     -30.248-103.847 104.897  0.00 97.00      PROA   
ATOM   1891  CG  ASN P 120     -28.613-103.635 106.326  0.00 97.00      PROA   
ATOM   1892  OD1 ASN P 120     -27.775-102.839 106.753  0.00 97.00      PROA   
ATOM   1893  ND2 ASN P 120     -29.091-104.659 107.085  0.00 97.00      PROA   
ATOM   1894 HD21 ASN P 120     -28.765-104.746 108.026  0.00 97.00      PROA   
ATOM   1895 HD22 ASN P 120     -29.730-105.316 106.689  0.00 97.00      PROA   
ATOM   1896  C   ASN P 120     -29.551-101.800 103.034  0.00 97.00      PROA   
ATOM   1897  O   ASN P 120     -29.810-102.759 102.309  0.00 97.00      PROA   
ATOM   1898  N   GLY P 121     -29.623-100.524 102.584  0.00 97.00      PROA   
ATOM   1899  HN  GLY P 121     -29.379 -99.776 103.196  0.00 97.00      PROA   
ATOM   1900  CA  GLY P 121     -30.033-100.151 101.238  0.00 97.00      PROA   
ATOM   1901  HA1 GLY P 121     -29.733-100.923 100.542  0.00 97.00      PROA   
ATOM   1902  HA2 GLY P 121     -29.571 -99.200 101.017  0.00 97.00      PROA   
ATOM   1903  C   GLY P 121     -31.521 -99.955 101.094  0.00 97.00      PROA   
ATOM   1904  O   GLY P 121     -31.959 -99.051 100.387  0.00 97.00      PROA   
ATOM   1905  N   LYS P 122     -32.347-100.800 101.742  0.00 97.00      PROA   
ATOM   1906  HN  LYS P 122     -31.973-101.522 102.322  0.00 97.00      PROA   
ATOM   1907  CA  LYS P 122     -33.784-100.778 101.557  0.00 97.00      PROA   
ATOM   1908  HA  LYS P 122     -33.990-100.395 100.567  0.00 97.00      PROA   
ATOM   1909  CB  LYS P 122     -34.393-102.207 101.584  0.00 97.00      PROA   
ATOM   1910  HB1 LYS P 122     -33.957-102.761 102.446  0.00 97.00      PROA   
ATOM   1911  HB2 LYS P 122     -34.081-102.733 100.656  0.00 97.00      PROA   
ATOM   1912  CG  LYS P 122     -35.925-102.228 101.719  0.00 97.00      PROA   
ATOM   1913  HG1 LYS P 122     -36.356-101.488 101.006  0.00 97.00      PROA   
ATOM   1914  HG2 LYS P 122     -36.191-101.910 102.753  0.00 97.00      PROA   
ATOM   1915  CD  LYS P 122     -36.605-103.577 101.467  0.00 97.00      PROA   
ATOM   1916  HD1 LYS P 122     -36.185-104.329 102.172  0.00 97.00      PROA   
ATOM   1917  HD2 LYS P 122     -36.375-103.904 100.428  0.00 97.00      PROA   
ATOM   1918  CE  LYS P 122     -38.123-103.451 101.667  0.00 97.00      PROA   
ATOM   1919  HE1 LYS P 122     -38.538-102.676 100.986  0.00 97.00      PROA   
ATOM   1920  HE2 LYS P 122     -38.351-103.161 102.715  0.00 97.00      PROA   
ATOM   1921  NZ  LYS P 122     -38.815-104.727 101.381  0.00 97.00      PROA   
ATOM   1922  HZ1 LYS P 122     -38.436-105.471 102.000  0.00 97.00      PROA   
ATOM   1923  HZ2 LYS P 122     -38.658-104.988 100.387  0.00 97.00      PROA   
ATOM   1924  HZ3 LYS P 122     -39.835-104.617 101.555  0.00 97.00      PROA   
ATOM   1925  C   LYS P 122     -34.528 -99.872 102.521  0.00 97.00      PROA   
ATOM   1926  O   LYS P 122     -34.386 -99.978 103.733  0.00 97.00      PROA   
ATOM   1927  N   ALA P 123     -35.407 -98.985 101.990  0.00 97.00      PROA   
ATOM   1928  HN  ALA P 123     -35.438 -98.828 101.006  0.00 97.00      PROA   
ATOM   1929  CA  ALA P 123     -36.421 -98.290 102.762  0.00 97.00      PROA   
ATOM   1930  HA  ALA P 123     -35.927 -97.742 103.545  0.00 97.00      PROA   
ATOM   1931  CB  ALA P 123     -37.170 -97.263 101.891  0.00 97.00      PROA   
ATOM   1932  HB1 ALA P 123     -37.707 -97.765 101.059  0.00 97.00      PROA   
ATOM   1933  HB2 ALA P 123     -36.446 -96.545 101.449  0.00 97.00      PROA   
ATOM   1934  HB3 ALA P 123     -37.899 -96.684 102.495  0.00 97.00      PROA   
ATOM   1935  C   ALA P 123     -37.420 -99.249 103.402  0.00 97.00      PROA   
ATOM   1936  O   ALA P 123     -37.979-100.118 102.734  0.00 97.00      PROA   
ATOM   1937  N   PHE P 124     -37.664 -99.115 104.728  0.00 97.00      PROA   
ATOM   1938  HN  PHE P 124     -37.192 -98.413 105.259  0.00 97.00      PROA   
ATOM   1939  CA  PHE P 124     -38.521-100.037 105.451  0.00 97.00      PROA   
ATOM   1940  HA  PHE P 124     -39.027-100.691 104.755  0.00 97.00      PROA   
ATOM   1941  CB  PHE P 124     -37.704-100.943 106.433  0.00 97.00      PROA   
ATOM   1942  HB1 PHE P 124     -36.845-101.382 105.879  0.00 97.00      PROA   
ATOM   1943  HB2 PHE P 124     -38.349-101.783 106.771  0.00 97.00      PROA   
ATOM   1944  CG  PHE P 124     -37.159-100.242 107.662  0.00 97.00      PROA   
ATOM   1945  CD1 PHE P 124     -35.974 -99.492 107.598  0.00 97.00      PROA   
ATOM   1946  HD1 PHE P 124     -35.465 -99.397 106.651  0.00 97.00      PROA   
ATOM   1947  CE1 PHE P 124     -35.468 -98.849 108.735  0.00 97.00      PROA   
ATOM   1948  HE1 PHE P 124     -34.567 -98.258 108.667  0.00 97.00      PROA   
ATOM   1949  CZ  PHE P 124     -36.140 -98.965 109.958  0.00 97.00      PROA   
ATOM   1950  HZ  PHE P 124     -35.765 -98.454 110.833  0.00 97.00      PROA   
ATOM   1951  CD2 PHE P 124     -37.808-100.372 108.904  0.00 97.00      PROA   
ATOM   1952  HD2 PHE P 124     -38.717-100.951 108.972  0.00 97.00      PROA   
ATOM   1953  CE2 PHE P 124     -37.306 -99.735 110.045  0.00 97.00      PROA   
ATOM   1954  HE2 PHE P 124     -37.826 -99.823 110.988  0.00 97.00      PROA   
ATOM   1955  C   PHE P 124     -39.622 -99.299 106.185  0.00 97.00      PROA   
ATOM   1956  O   PHE P 124     -40.598 -99.929 106.591  0.00 97.00      PROA   
ATOM   1957  N   LYS P 125     -39.532 -97.958 106.361  0.00 97.00      PROA   
ATOM   1958  HN  LYS P 125     -38.735 -97.440 106.063  0.00 97.00      PROA   
ATOM   1959  CA  LYS P 125     -40.588 -97.266 107.076  0.00 97.00      PROA   
ATOM   1960  HA  LYS P 125     -41.520 -97.776 106.874  0.00 97.00      PROA   
ATOM   1961  CB  LYS P 125     -40.333 -97.307 108.605  0.00 97.00      PROA   
ATOM   1962  HB1 LYS P 125     -40.049 -96.318 109.015  0.00 97.00      PROA   
ATOM   1963  HB2 LYS P 125     -39.451 -97.967 108.775  0.00 97.00      PROA   
ATOM   1964  CG  LYS P 125     -41.496 -97.938 109.394  0.00 97.00      PROA   
ATOM   1965  HG1 LYS P 125     -41.182 -98.069 110.454  0.00 97.00      PROA   
ATOM   1966  HG2 LYS P 125     -41.698 -98.951 108.981  0.00 97.00      PROA   
ATOM   1967  CD  LYS P 125     -42.797 -97.120 109.355  0.00 97.00      PROA   
ATOM   1968  HD1 LYS P 125     -43.563 -97.658 109.958  0.00 97.00      PROA   
ATOM   1969  HD2 LYS P 125     -43.169 -97.070 108.307  0.00 97.00      PROA   
ATOM   1970  CE  LYS P 125     -42.616 -95.703 109.906  0.00 97.00      PROA   
ATOM   1971  HE1 LYS P 125     -41.889 -95.125 109.295  0.00 97.00      PROA   
ATOM   1972  HE2 LYS P 125     -42.256 -95.743 110.955  0.00 97.00      PROA   
ATOM   1973  NZ  LYS P 125     -43.889 -94.955 109.887  0.00 97.00      PROA   
ATOM   1974  HZ1 LYS P 125     -44.670 -95.532 110.251  0.00 97.00      PROA   
ATOM   1975  HZ2 LYS P 125     -44.090 -94.668 108.904  0.00 97.00      PROA   
ATOM   1976  HZ3 LYS P 125     -43.782 -94.090 110.457  0.00 97.00      PROA   
ATOM   1977  C   LYS P 125     -40.789 -95.844 106.591  0.00 97.00      PROA   
ATOM   1978  O   LYS P 125     -39.908 -94.997 106.689  0.00 97.00      PROA   
ATOM   1979  N   PHE P 126     -42.011 -95.556 106.085  0.00 97.00      PROA   
ATOM   1980  HN  PHE P 126     -42.671 -96.293 105.960  0.00 97.00      PROA   
ATOM   1981  CA  PHE P 126     -42.440 -94.268 105.577  0.00 97.00      PROA   
ATOM   1982  HA  PHE P 126     -41.565 -93.681 105.337  0.00 97.00      PROA   
ATOM   1983  CB  PHE P 126     -43.240 -94.502 104.256  0.00 97.00      PROA   
ATOM   1984  HB1 PHE P 126     -44.013 -95.282 104.437  0.00 97.00      PROA   
ATOM   1985  HB2 PHE P 126     -42.553 -94.896 103.478  0.00 97.00      PROA   
ATOM   1986  CG  PHE P 126     -43.924 -93.281 103.693  0.00 97.00      PROA   
ATOM   1987  CD1 PHE P 126     -43.164 -92.230 103.155  0.00 97.00      PROA   
ATOM   1988  HD1 PHE P 126     -42.086 -92.279 103.174  0.00 97.00      PROA   
ATOM   1989  CE1 PHE P 126     -43.793 -91.121 102.581  0.00 97.00      PROA   
ATOM   1990  HE1 PHE P 126     -43.191 -90.343 102.139  0.00 97.00      PROA   
ATOM   1991  CZ  PHE P 126     -45.191 -91.038 102.562  0.00 97.00      PROA   
ATOM   1992  HZ  PHE P 126     -45.685 -90.186 102.121  0.00 97.00      PROA   
ATOM   1993  CD2 PHE P 126     -45.328 -93.196 103.654  0.00 97.00      PROA   
ATOM   1994  HD2 PHE P 126     -45.928 -94.004 104.046  0.00 97.00      PROA   
ATOM   1995  CE2 PHE P 126     -45.958 -92.076 103.102  0.00 97.00      PROA   
ATOM   1996  HE2 PHE P 126     -47.036 -92.022 103.070  0.00 97.00      PROA   
ATOM   1997  C   PHE P 126     -43.251 -93.464 106.593  0.00 97.00      PROA   
ATOM   1998  O   PHE P 126     -44.058 -94.012 107.332  0.00 97.00      PROA   
ATOM   1999  N   PHE P 127     -43.066 -92.121 106.613  0.00 97.00      PROA   
ATOM   2000  HN  PHE P 127     -42.322 -91.720 106.082  0.00 97.00      PROA   
ATOM   2001  CA  PHE P 127     -43.912 -91.162 107.303  0.00 97.00      PROA   
ATOM   2002  HA  PHE P 127     -44.861 -91.622 107.541  0.00 97.00      PROA   
ATOM   2003  CB  PHE P 127     -43.260 -90.545 108.571  0.00 97.00      PROA   
ATOM   2004  HB1 PHE P 127     -43.909 -89.752 109.002  0.00 97.00      PROA   
ATOM   2005  HB2 PHE P 127     -42.291 -90.071 108.299  0.00 97.00      PROA   
ATOM   2006  CG  PHE P 127     -42.988 -91.540 109.668  0.00 97.00      PROA   
ATOM   2007  CD1 PHE P 127     -43.936 -91.745 110.689  0.00 97.00      PROA   
ATOM   2008  HD1 PHE P 127     -44.901 -91.262 110.627  0.00 97.00      PROA   
ATOM   2009  CE1 PHE P 127     -43.611 -92.492 111.829  0.00 97.00      PROA   
ATOM   2010  HE1 PHE P 127     -44.328 -92.603 112.629  0.00 97.00      PROA   
ATOM   2011  CZ  PHE P 127     -42.331 -93.045 111.957  0.00 97.00      PROA   
ATOM   2012  HZ  PHE P 127     -42.068 -93.597 112.847  0.00 97.00      PROA   
ATOM   2013  CD2 PHE P 127     -41.709 -92.109 109.808  0.00 97.00      PROA   
ATOM   2014  HD2 PHE P 127     -40.958 -91.918 109.054  0.00 97.00      PROA   
ATOM   2015  CE2 PHE P 127     -41.379 -92.852 110.949  0.00 97.00      PROA   
ATOM   2016  HE2 PHE P 127     -40.384 -93.257 111.065  0.00 97.00      PROA   
ATOM   2017  C   PHE P 127     -44.176 -89.992 106.369  0.00 97.00      PROA   
ATOM   2018  O   PHE P 127     -43.297 -89.562 105.634  0.00 97.00      PROA   
ATOM   2019  N   HSD P 128     -45.400 -89.414 106.375  0.00 97.00      PROA   
ATOM   2020  HN  HSD P 128     -46.155 -89.807 106.897  0.00 97.00      PROA   
ATOM   2021  CA  HSD P 128     -45.698 -88.182 105.654  0.00 97.00      PROA   
ATOM   2022  HA  HSD P 128     -45.380 -88.341 104.632  0.00 97.00      PROA   
ATOM   2023  CB  HSD P 128     -47.213 -87.876 105.601  0.00 97.00      PROA   
ATOM   2024  HB1 HSD P 128     -47.420 -86.791 105.472  0.00 97.00      PROA   
ATOM   2025  HB2 HSD P 128     -47.687 -88.194 106.553  0.00 97.00      PROA   
ATOM   2026  ND1 HSD P 128     -47.939 -88.073 103.180  0.00 97.00      PROA   
ATOM   2027  HD1 HSD P 128     -47.620 -87.167 102.899  0.00 97.00      PROA   
ATOM   2028  CG  HSD P 128     -47.859 -88.600 104.453  0.00 97.00      PROA   
ATOM   2029  CE1 HSD P 128     -48.638 -88.961 102.430  0.00 97.00      PROA   
ATOM   2030  HE1 HSD P 128     -48.872 -88.798 101.378  0.00 97.00      PROA   
ATOM   2031  NE2 HSD P 128     -49.024 -90.008 103.132  0.00 97.00      PROA   
ATOM   2032  CD2 HSD P 128     -48.544 -89.775 104.409  0.00 97.00      PROA   
ATOM   2033  HD2 HSD P 128     -48.753 -90.488 105.197  0.00 97.00      PROA   
ATOM   2034  C   HSD P 128     -44.923 -86.954 106.108  0.00 97.00      PROA   
ATOM   2035  O   HSD P 128     -44.578 -86.113 105.283  0.00 97.00      PROA   
ATOM   2036  N   TRP P 129     -44.638 -86.823 107.421  0.00 97.00      PROA   
ATOM   2037  HN  TRP P 129     -44.909 -87.529 108.065  0.00 97.00      PROA   
ATOM   2038  CA  TRP P 129     -43.978 -85.672 108.009  0.00 97.00      PROA   
ATOM   2039  HA  TRP P 129     -43.557 -85.047 107.231  0.00 97.00      PROA   
ATOM   2040  CB  TRP P 129     -44.924 -84.830 108.915  0.00 97.00      PROA   
ATOM   2041  HB1 TRP P 129     -44.407 -83.891 109.213  0.00 97.00      PROA   
ATOM   2042  HB2 TRP P 129     -45.146 -85.393 109.848  0.00 97.00      PROA   
ATOM   2043  CG  TRP P 129     -46.234 -84.479 108.280  0.00 97.00      PROA   
ATOM   2044  CD1 TRP P 129     -46.521 -83.345 107.565  0.00 97.00      PROA   
ATOM   2045  HD1 TRP P 129     -45.822 -82.540 107.390  0.00 97.00      PROA   
ATOM   2046  NE1 TRP P 129     -47.819 -83.397 107.122  0.00 97.00      PROA   
ATOM   2047  HE1 TRP P 129     -48.318 -82.670 106.703  0.00 97.00      PROA   
ATOM   2048  CE2 TRP P 129     -48.400 -84.559 107.536  0.00 97.00      PROA   
ATOM   2049  CD2 TRP P 129     -47.437 -85.270 108.286  0.00 97.00      PROA   
ATOM   2050  CE3 TRP P 129     -47.785 -86.492 108.864  0.00 97.00      PROA   
ATOM   2051  HE3 TRP P 129     -47.083 -87.044 109.472  0.00 97.00      PROA   
ATOM   2052  CZ3 TRP P 129     -49.078 -86.988 108.665  0.00 97.00      PROA   
ATOM   2053  HZ3 TRP P 129     -49.369 -87.927 109.114  0.00 97.00      PROA   
ATOM   2054  CZ2 TRP P 129     -49.679 -85.054 107.328  0.00 97.00      PROA   
ATOM   2055  HZ2 TRP P 129     -50.412 -84.506 106.755  0.00 97.00      PROA   
ATOM   2056  CH2 TRP P 129     -50.005 -86.284 107.901  0.00 97.00      PROA   
ATOM   2057  HH2 TRP P 129     -51.000 -86.685 107.766  0.00 97.00      PROA   
ATOM   2058  C   TRP P 129     -42.846 -86.204 108.855  0.00 97.00      PROA   
ATOM   2059  O   TRP P 129     -42.725 -87.410 109.062  0.00 97.00      PROA   
ATOM   2060  N   ASN P 130     -41.958 -85.313 109.357  0.00 97.00      PROA   
ATOM   2061  HN  ASN P 130     -42.001 -84.348 109.103  0.00 97.00      PROA   
ATOM   2062  CA  ASN P 130     -40.890 -85.686 110.266  0.00 97.00      PROA   
ATOM   2063  HA  ASN P 130     -40.300 -86.422 109.739  0.00 97.00      PROA   
ATOM   2064  CB  ASN P 130     -39.993 -84.456 110.594  0.00 97.00      PROA   
ATOM   2065  HB1 ASN P 130     -40.537 -83.746 111.252  0.00 97.00      PROA   
ATOM   2066  HB2 ASN P 130     -39.729 -83.920 109.656  0.00 97.00      PROA   
ATOM   2067  CG  ASN P 130     -38.700 -84.866 111.297  0.00 97.00      PROA   
ATOM   2068  OD1 ASN P 130     -38.441 -84.469 112.432  0.00 97.00      PROA   
ATOM   2069  ND2 ASN P 130     -37.881 -85.704 110.612  0.00 97.00      PROA   
ATOM   2070 HD21 ASN P 130     -37.010 -85.952 111.040  0.00 97.00      PROA   
ATOM   2071 HD22 ASN P 130     -38.106 -85.983 109.682  0.00 97.00      PROA   
ATOM   2072  C   ASN P 130     -41.393 -86.352 111.553  0.00 97.00      PROA   
ATOM   2073  O   ASN P 130     -42.312 -85.871 112.213  0.00 97.00      PROA   
ATOM   2074  N   SER P 131     -40.780 -87.498 111.925  0.00 97.00      PROA   
ATOM   2075  HN  SER P 131     -40.028 -87.874 111.389  0.00 97.00      PROA   
ATOM   2076  CA  SER P 131     -41.175 -88.282 113.076  0.00 97.00      PROA   
ATOM   2077  HA  SER P 131     -41.413 -87.623 113.899  0.00 97.00      PROA   
ATOM   2078  CB  SER P 131     -42.371 -89.241 112.783  0.00 97.00      PROA   
ATOM   2079  HB1 SER P 131     -42.148 -89.841 111.876  0.00 97.00      PROA   
ATOM   2080  HB2 SER P 131     -43.265 -88.617 112.568  0.00 97.00      PROA   
ATOM   2081  OG  SER P 131     -42.695 -90.121 113.864  0.00 97.00      PROA   
ATOM   2082  HG1 SER P 131     -42.041 -90.830 113.860  0.00 97.00      PROA   
ATOM   2083  C   SER P 131     -39.970 -89.090 113.442  0.00 97.00      PROA   
ATOM   2084  O   SER P 131     -39.098 -89.305 112.611  0.00 97.00      PROA   
ATOM   2085  N   ASN P 132     -39.913 -89.582 114.700  0.00 97.00      PROA   
ATOM   2086  HN  ASN P 132     -40.660 -89.394 115.333  0.00 97.00      PROA   
ATOM   2087  CA  ASN P 132     -38.920 -90.539 115.141  0.00 97.00      PROA   
ATOM   2088  HA  ASN P 132     -37.969 -90.272 114.701  0.00 97.00      PROA   
ATOM   2089  CB  ASN P 132     -38.747 -90.544 116.697  0.00 97.00      PROA   
ATOM   2090  HB1 ASN P 132     -38.631 -89.502 117.062  0.00 97.00      PROA   
ATOM   2091  HB2 ASN P 132     -37.811 -91.091 116.945  0.00 97.00      PROA   
ATOM   2092  CG  ASN P 132     -39.882 -91.253 117.455  0.00 97.00      PROA   
ATOM   2093  OD1 ASN P 132     -39.842 -92.473 117.637  0.00 97.00      PROA   
ATOM   2094  ND2 ASN P 132     -40.898 -90.491 117.935  0.00 97.00      PROA   
ATOM   2095 HD21 ASN P 132     -41.627 -90.959 118.432  0.00 97.00      PROA   
ATOM   2096 HD22 ASN P 132     -40.896 -89.500 117.816  0.00 97.00      PROA   
ATOM   2097  C   ASN P 132     -39.306 -91.914 114.624  0.00 97.00      PROA   
ATOM   2098  O   ASN P 132     -40.434 -92.141 114.193  0.00 97.00      PROA   
ATOM   2099  N   LEU P 133     -38.361 -92.871 114.694  0.00 97.00      PROA   
ATOM   2100  HN  LEU P 133     -37.421 -92.643 114.940  0.00 97.00      PROA   
ATOM   2101  CA  LEU P 133     -38.661 -94.274 114.578  0.00 97.00      PROA   
ATOM   2102  HA  LEU P 133     -39.730 -94.430 114.587  0.00 97.00      PROA   
ATOM   2103  CB  LEU P 133     -38.062 -94.859 113.277  0.00 97.00      PROA   
ATOM   2104  HB1 LEU P 133     -36.954 -94.893 113.319  0.00 97.00      PROA   
ATOM   2105  HB2 LEU P 133     -38.325 -94.136 112.468  0.00 97.00      PROA   
ATOM   2106  CG  LEU P 133     -38.612 -96.234 112.836  0.00 97.00      PROA   
ATOM   2107  HG  LEU P 133     -39.722 -96.221 112.953  0.00 97.00      PROA   
ATOM   2108  CD1 LEU P 133     -38.302 -96.451 111.348  0.00 97.00      PROA   
ATOM   2109 HD11 LEU P 133     -37.203 -96.454 111.190  0.00 97.00      PROA   
ATOM   2110 HD12 LEU P 133     -38.742 -95.636 110.737  0.00 97.00      PROA   
ATOM   2111 HD13 LEU P 133     -38.714 -97.422 111.004  0.00 97.00      PROA   
ATOM   2112  CD2 LEU P 133     -38.051 -97.410 113.652  0.00 97.00      PROA   
ATOM   2113 HD21 LEU P 133     -38.391 -97.367 114.705  0.00 97.00      PROA   
ATOM   2114 HD22 LEU P 133     -36.940 -97.386 113.637  0.00 97.00      PROA   
ATOM   2115 HD23 LEU P 133     -38.389 -98.376 113.223  0.00 97.00      PROA   
ATOM   2116  C   LEU P 133     -38.075 -94.919 115.813  0.00 97.00      PROA   
ATOM   2117  O   LEU P 133     -36.864 -94.939 115.998  0.00 97.00      PROA   
ATOM   2118  N   THR P 134     -38.934 -95.475 116.701  0.00 97.00      PROA   
ATOM   2119  HN  THR P 134     -39.919 -95.416 116.564  0.00 97.00      PROA   
ATOM   2120  CA  THR P 134     -38.486 -96.143 117.912  0.00 97.00      PROA   
ATOM   2121  HA  THR P 134     -37.419 -96.024 118.029  0.00 97.00      PROA   
ATOM   2122  CB  THR P 134     -39.129 -95.621 119.193  0.00 97.00      PROA   
ATOM   2123  HB  THR P 134     -40.239 -95.685 119.128  0.00 97.00      PROA   
ATOM   2124  OG1 THR P 134     -38.760 -94.265 119.407  0.00 97.00      PROA   
ATOM   2125  HG1 THR P 134     -39.159 -93.751 118.700  0.00 97.00      PROA   
ATOM   2126  CG2 THR P 134     -38.634 -96.403 120.427  0.00 97.00      PROA   
ATOM   2127 HG21 THR P 134     -37.523 -96.388 120.464  0.00 97.00      PROA   
ATOM   2128 HG22 THR P 134     -38.981 -97.456 120.417  0.00 97.00      PROA   
ATOM   2129 HG23 THR P 134     -39.019 -95.925 121.353  0.00 97.00      PROA   
ATOM   2130  C   THR P 134     -38.762 -97.618 117.769  0.00 97.00      PROA   
ATOM   2131  O   THR P 134     -39.898 -98.047 117.582  0.00 97.00      PROA   
ATOM   2132  N   ILE P 135     -37.696 -98.438 117.868  0.00 97.00      PROA   
ATOM   2133  HN  ILE P 135     -36.779 -98.054 117.985  0.00 97.00      PROA   
ATOM   2134  CA  ILE P 135     -37.764 -99.881 117.831  0.00 97.00      PROA   
ATOM   2135  HA  ILE P 135     -38.648-100.191 117.293  0.00 97.00      PROA   
ATOM   2136  CB  ILE P 135     -36.524-100.488 117.166  0.00 97.00      PROA   
ATOM   2137  HB  ILE P 135     -35.631-100.130 117.728  0.00 97.00      PROA   
ATOM   2138  CG2 ILE P 135     -36.555-102.031 117.242  0.00 97.00      PROA   
ATOM   2139 HG21 ILE P 135     -37.450-102.431 116.720  0.00 97.00      PROA   
ATOM   2140 HG22 ILE P 135     -36.568-102.382 118.291  0.00 97.00      PROA   
ATOM   2141 HG23 ILE P 135     -35.648-102.457 116.767  0.00 97.00      PROA   
ATOM   2142  CG1 ILE P 135     -36.343-100.009 115.701  0.00 97.00      PROA   
ATOM   2143 HG11 ILE P 135     -36.736 -98.979 115.580  0.00 97.00      PROA   
ATOM   2144 HG12 ILE P 135     -36.938-100.666 115.029  0.00 97.00      PROA   
ATOM   2145  CD  ILE P 135     -34.872 -99.978 115.264  0.00 97.00      PROA   
ATOM   2146  HD1 ILE P 135     -34.355-100.931 115.506  0.00 97.00      PROA   
ATOM   2147  HD2 ILE P 135     -34.346 -99.159 115.798  0.00 97.00      PROA   
ATOM   2148  HD3 ILE P 135     -34.784 -99.790 114.174  0.00 97.00      PROA   
ATOM   2149  C   ILE P 135     -37.865-100.344 119.272  0.00 97.00      PROA   
ATOM   2150  O   ILE P 135     -36.919-100.213 120.038  0.00 97.00      PROA   
ATOM   2151  N   LEU P 136     -39.032-100.891 119.683  0.00 97.00      PROA   
ATOM   2152  HN  LEU P 136     -39.812-100.920 119.062  0.00 97.00      PROA   
ATOM   2153  CA  LEU P 136     -39.320-101.319 121.044  0.00 97.00      PROA   
ATOM   2154  HA  LEU P 136     -39.167-100.458 121.680  0.00 97.00      PROA   
ATOM   2155  CB  LEU P 136     -40.787-101.813 121.200  0.00 97.00      PROA   
ATOM   2156  HB1 LEU P 136     -40.914-102.220 122.229  0.00 97.00      PROA   
ATOM   2157  HB2 LEU P 136     -40.977-102.640 120.483  0.00 97.00      PROA   
ATOM   2158  CG  LEU P 136     -41.908-100.746 121.034  0.00 97.00      PROA   
ATOM   2159  HG  LEU P 136     -42.855-101.253 121.346  0.00 97.00      PROA   
ATOM   2160  CD1 LEU P 136     -41.715 -99.543 121.974  0.00 97.00      PROA   
ATOM   2161 HD11 LEU P 136     -40.824 -98.953 121.672  0.00 97.00      PROA   
ATOM   2162 HD12 LEU P 136     -41.578 -99.885 123.021  0.00 97.00      PROA   
ATOM   2163 HD13 LEU P 136     -42.603 -98.878 121.932  0.00 97.00      PROA   
ATOM   2164  CD2 LEU P 136     -42.139-100.274 119.584  0.00 97.00      PROA   
ATOM   2165 HD21 LEU P 136     -42.227-101.141 118.897  0.00 97.00      PROA   
ATOM   2166 HD22 LEU P 136     -41.308 -99.623 119.246  0.00 97.00      PROA   
ATOM   2167 HD23 LEU P 136     -43.076 -99.681 119.527  0.00 97.00      PROA   
ATOM   2168  C   LEU P 136     -38.389-102.395 121.586  0.00 97.00      PROA   
ATOM   2169  O   LEU P 136     -37.990-102.347 122.749  0.00 97.00      PROA   
ATOM   2170  N   LYS P 137     -38.026-103.392 120.751  0.00 97.00      PROA   
ATOM   2171  HN  LYS P 137     -38.394-103.433 119.828  0.00 97.00      PROA   
ATOM   2172  CA  LYS P 137     -37.019-104.375 121.087  0.00 97.00      PROA   
ATOM   2173  HA  LYS P 137     -36.382-103.990 121.873  0.00 97.00      PROA   
ATOM   2174  CB  LYS P 137     -37.636-105.723 121.545  0.00 97.00      PROA   
ATOM   2175  HB1 LYS P 137     -36.835-106.489 121.627  0.00 97.00      PROA   
ATOM   2176  HB2 LYS P 137     -38.359-106.074 120.776  0.00 97.00      PROA   
ATOM   2177  CG  LYS P 137     -38.358-105.644 122.904  0.00 97.00      PROA   
ATOM   2178  HG1 LYS P 137     -39.201-104.922 122.840  0.00 97.00      PROA   
ATOM   2179  HG2 LYS P 137     -37.641-105.246 123.652  0.00 97.00      PROA   
ATOM   2180  CD  LYS P 137     -38.895-107.010 123.369  0.00 97.00      PROA   
ATOM   2181  HD1 LYS P 137     -38.061-107.748 123.359  0.00 97.00      PROA   
ATOM   2182  HD2 LYS P 137     -39.650-107.359 122.630  0.00 97.00      PROA   
ATOM   2183  CE  LYS P 137     -39.546-107.002 124.760  0.00 97.00      PROA   
ATOM   2184  HE1 LYS P 137     -39.941-108.016 124.995  0.00 97.00      PROA   
ATOM   2185  HE2 LYS P 137     -40.375-106.268 124.819  0.00 97.00      PROA   
ATOM   2186  NZ  LYS P 137     -38.540-106.674 125.796  0.00 97.00      PROA   
ATOM   2187  HZ1 LYS P 137     -38.409-105.645 125.885  0.00 97.00      PROA   
ATOM   2188  HZ2 LYS P 137     -37.640-107.107 125.506  0.00 97.00      PROA   
ATOM   2189  HZ3 LYS P 137     -38.826-107.082 126.709  0.00 97.00      PROA   
ATOM   2190  C   LYS P 137     -36.146-104.606 119.873  0.00 97.00      PROA   
ATOM   2191  O   LYS P 137     -36.603-105.133 118.862  0.00 97.00      PROA   
ATOM   2192  N   THR P 138     -34.846-104.224 119.938  0.00 97.00      PROA   
ATOM   2193  HN  THR P 138     -34.504-103.724 120.736  0.00 97.00      PROA   
ATOM   2194  CA  THR P 138     -33.899-104.426 118.850  0.00 97.00      PROA   
ATOM   2195  HA  THR P 138     -34.450-104.260 117.935  0.00 97.00      PROA   
ATOM   2196  CB  THR P 138     -32.741-103.426 118.838  0.00 97.00      PROA   
ATOM   2197  HB  THR P 138     -33.155-102.419 119.080  0.00 97.00      PROA   
ATOM   2198  OG1 THR P 138     -32.138-103.338 117.552  0.00 97.00      PROA   
ATOM   2199  HG1 THR P 138     -31.413-102.720 117.661  0.00 97.00      PROA   
ATOM   2200  CG2 THR P 138     -31.644-103.769 119.857  0.00 97.00      PROA   
ATOM   2201 HG21 THR P 138     -31.113-104.706 119.586  0.00 97.00      PROA   
ATOM   2202 HG22 THR P 138     -32.075-103.889 120.870  0.00 97.00      PROA   
ATOM   2203 HG23 THR P 138     -30.891-102.953 119.899  0.00 97.00      PROA   
ATOM   2204  C   THR P 138     -33.425-105.869 118.816  0.00 97.00      PROA   
ATOM   2205  O   THR P 138     -33.698-106.661 119.709  0.00 97.00      PROA   
ATOM   2206  N   ASN P 139     -32.758-106.266 117.715  0.00 97.00      PROA   
ATOM   2207  HN  ASN P 139     -32.469-105.597 117.037  0.00 97.00      PROA   
ATOM   2208  CA  ASN P 139     -32.460-107.655 117.451  0.00 97.00      PROA   
ATOM   2209  HA  ASN P 139     -31.978-108.069 118.327  0.00 97.00      PROA   
ATOM   2210  CB  ASN P 139     -33.743-108.481 117.123  0.00 97.00      PROA   
ATOM   2211  HB1 ASN P 139     -34.384-108.526 118.030  0.00 97.00      PROA   
ATOM   2212  HB2 ASN P 139     -33.489-109.527 116.855  0.00 97.00      PROA   
ATOM   2213  CG  ASN P 139     -34.529-107.855 115.962  0.00 97.00      PROA   
ATOM   2214  OD1 ASN P 139     -34.153-108.016 114.798  0.00 97.00      PROA   
ATOM   2215  ND2 ASN P 139     -35.651-107.149 116.272  0.00 97.00      PROA   
ATOM   2216 HD21 ASN P 139     -36.204-106.784 115.524  0.00 97.00      PROA   
ATOM   2217 HD22 ASN P 139     -35.908-106.999 117.226  0.00 97.00      PROA   
ATOM   2218  C   ASN P 139     -31.448-107.686 116.324  0.00 97.00      PROA   
ATOM   2219  O   ASN P 139     -31.110-106.653 115.751  0.00 97.00      PROA   
ATOM   2220  N   MET P 140     -30.932-108.887 115.969  0.00 97.00      PROA   
ATOM   2221  HN  MET P 140     -31.165-109.712 116.482  0.00 97.00      PROA   
ATOM   2222  CA  MET P 140     -29.971-109.083 114.894  0.00 97.00      PROA   
ATOM   2223  HA  MET P 140     -29.091-108.508 115.148  0.00 97.00      PROA   
ATOM   2224  CB  MET P 140     -29.552-110.570 114.800  0.00 97.00      PROA   
ATOM   2225  HB1 MET P 140     -30.440-111.196 114.561  0.00 97.00      PROA   
ATOM   2226  HB2 MET P 140     -29.203-110.870 115.814  0.00 97.00      PROA   
ATOM   2227  CG  MET P 140     -28.436-110.857 113.775  0.00 97.00      PROA   
ATOM   2228  HG1 MET P 140     -27.531-110.285 114.078  0.00 97.00      PROA   
ATOM   2229  HG2 MET P 140     -28.739-110.472 112.780  0.00 97.00      PROA   
ATOM   2230  SD  MET P 140     -28.021-112.620 113.585  0.00 97.00      PROA   
ATOM   2231  CE  MET P 140     -27.452-112.921 115.283  0.00 97.00      PROA   
ATOM   2232  HE1 MET P 140     -28.283-112.823 116.013  0.00 97.00      PROA   
ATOM   2233  HE2 MET P 140     -26.650-112.206 115.565  0.00 97.00      PROA   
ATOM   2234  HE3 MET P 140     -27.050-113.950 115.391  0.00 97.00      PROA   
ATOM   2235  C   MET P 140     -30.444-108.579 113.534  0.00 97.00      PROA   
ATOM   2236  O   MET P 140     -29.667-108.014 112.768  0.00 97.00      PROA   
ATOM   2237  N   SER P 141     -31.752-108.707 113.212  0.00 97.00      PROA   
ATOM   2238  HN  SER P 141     -32.398-109.108 113.857  0.00 97.00      PROA   
ATOM   2239  CA  SER P 141     -32.291-108.306 111.921  0.00 97.00      PROA   
ATOM   2240  HA  SER P 141     -31.568-108.533 111.147  0.00 97.00      PROA   
ATOM   2241  CB  SER P 141     -33.615-109.059 111.609  0.00 97.00      PROA   
ATOM   2242  HB1 SER P 141     -34.430-108.737 112.293  0.00 97.00      PROA   
ATOM   2243  HB2 SER P 141     -33.447-110.145 111.775  0.00 97.00      PROA   
ATOM   2244  OG  SER P 141     -34.026-108.890 110.253  0.00 97.00      PROA   
ATOM   2245  HG1 SER P 141     -34.168-107.948 110.120  0.00 97.00      PROA   
ATOM   2246  C   SER P 141     -32.569-106.810 111.899  0.00 97.00      PROA   
ATOM   2247  O   SER P 141     -33.040-106.284 110.898  0.00 97.00      PROA   
ATOM   2248  N   HSD P 142     -32.238-106.092 112.994  0.00 97.00      PROA   
ATOM   2249  HN  HSD P 142     -31.932-106.574 113.812  0.00 97.00      PROA   
ATOM   2250  CA  HSD P 142     -32.253-104.646 113.087  0.00 97.00      PROA   
ATOM   2251  HA  HSD P 142     -32.690-104.231 112.197  0.00 97.00      PROA   
ATOM   2252  CB  HSD P 142     -33.114-104.152 114.276  0.00 97.00      PROA   
ATOM   2253  HB1 HSD P 142     -32.873-103.096 114.523  0.00 97.00      PROA   
ATOM   2254  HB2 HSD P 142     -32.914-104.763 115.181  0.00 97.00      PROA   
ATOM   2255  ND1 HSD P 142     -35.464-103.172 114.164  0.00 97.00      PROA   
ATOM   2256  HD1 HSD P 142     -35.281-102.358 114.718  0.00 97.00      PROA   
ATOM   2257  CG  HSD P 142     -34.584-104.207 113.930  0.00 97.00      PROA   
ATOM   2258  CE1 HSD P 142     -36.629-103.491 113.552  0.00 97.00      PROA   
ATOM   2259  HE1 HSD P 142     -37.518-102.862 113.595  0.00 97.00      PROA   
ATOM   2260  NE2 HSD P 142     -36.566-104.658 112.946  0.00 97.00      PROA   
ATOM   2261  CD2 HSD P 142     -35.284-105.116 113.196  0.00 97.00      PROA   
ATOM   2262  HD2 HSD P 142     -34.986-106.071 112.785  0.00 97.00      PROA   
ATOM   2263  C   HSD P 142     -30.840-104.094 113.124  0.00 97.00      PROA   
ATOM   2264  O   HSD P 142     -30.626-102.913 113.380  0.00 97.00      PROA   
ATOM   2265  N   SER P 143     -29.827-104.930 112.814  0.00 97.00      PROA   
ATOM   2266  HN  SER P 143     -30.015-105.892 112.631  0.00 97.00      PROA   
ATOM   2267  CA  SER P 143     -28.430-104.536 112.742  0.00 97.00      PROA   
ATOM   2268  HA  SER P 143     -28.262-103.704 113.413  0.00 97.00      PROA   
ATOM   2269  CB  SER P 143     -27.531-105.727 113.158  0.00 97.00      PROA   
ATOM   2270  HB1 SER P 143     -27.520-106.517 112.378  0.00 97.00      PROA   
ATOM   2271  HB2 SER P 143     -27.968-106.177 114.074  0.00 97.00      PROA   
ATOM   2272  OG  SER P 143     -26.199-105.327 113.455  0.00 97.00      PROA   
ATOM   2273  HG1 SER P 143     -25.801-105.036 112.632  0.00 97.00      PROA   
ATOM   2274  C   SER P 143     -28.066-104.107 111.327  0.00 97.00      PROA   
ATOM   2275  O   SER P 143     -28.676-104.554 110.358  0.00 97.00      PROA   
ATOM   2276  N   GLY P 144     -27.038-103.230 111.175  0.00 97.00      PROA   
ATOM   2277  HN  GLY P 144     -26.577-102.837 111.971  0.00 97.00      PROA   
ATOM   2278  CA  GLY P 144     -26.493-102.838 109.884  0.00 97.00      PROA   
ATOM   2279  HA1 GLY P 144     -27.067-103.275 109.084  0.00 97.00      PROA   
ATOM   2280  HA2 GLY P 144     -25.459-103.153 109.874  0.00 97.00      PROA   
ATOM   2281  C   GLY P 144     -26.500-101.348 109.700  0.00 97.00      PROA   
ATOM   2282  O   GLY P 144     -26.440-100.589 110.658  0.00 97.00      PROA   
ATOM   2283  N   THR P 145     -26.539-100.883 108.429  0.00 97.00      PROA   
ATOM   2284  HN  THR P 145     -26.690-101.522 107.675  0.00 97.00      PROA   
ATOM   2285  CA  THR P 145     -26.426 -99.475 108.086  0.00 97.00      PROA   
ATOM   2286  HA  THR P 145     -25.968 -98.962 108.917  0.00 97.00      PROA   
ATOM   2287  CB  THR P 145     -25.506 -99.192 106.892  0.00 97.00      PROA   
ATOM   2288  HB  THR P 145     -24.503 -99.609 107.139  0.00 97.00      PROA   
ATOM   2289  OG1 THR P 145     -25.322 -97.798 106.661  0.00 97.00      PROA   
ATOM   2290  HG1 THR P 145     -25.945 -97.556 105.965  0.00 97.00      PROA   
ATOM   2291  CG2 THR P 145     -25.984 -99.848 105.582  0.00 97.00      PROA   
ATOM   2292 HG21 THR P 145     -26.962 -99.432 105.260  0.00 97.00      PROA   
ATOM   2293 HG22 THR P 145     -26.082-100.945 105.701  0.00 97.00      PROA   
ATOM   2294 HG23 THR P 145     -25.249 -99.648 104.772  0.00 97.00      PROA   
ATOM   2295  C   THR P 145     -27.799 -98.868 107.918  0.00 97.00      PROA   
ATOM   2296  O   THR P 145     -28.634 -99.368 107.178  0.00 97.00      PROA   
ATOM   2297  N   TYR P 146     -28.057 -97.749 108.625  0.00 97.00      PROA   
ATOM   2298  HN  TYR P 146     -27.365 -97.375 109.240  0.00 97.00      PROA   
ATOM   2299  CA  TYR P 146     -29.307 -97.025 108.575  0.00 97.00      PROA   
ATOM   2300  HA  TYR P 146     -30.022 -97.583 107.991  0.00 97.00      PROA   
ATOM   2301  CB  TYR P 146     -29.913 -96.727 109.968  0.00 97.00      PROA   
ATOM   2302  HB1 TYR P 146     -30.704 -95.952 109.886  0.00 97.00      PROA   
ATOM   2303  HB2 TYR P 146     -29.126 -96.352 110.658  0.00 97.00      PROA   
ATOM   2304  CG  TYR P 146     -30.559 -97.932 110.592  0.00 97.00      PROA   
ATOM   2305  CD1 TYR P 146     -29.798 -98.888 111.284  0.00 97.00      PROA   
ATOM   2306  HD1 TYR P 146     -28.720 -98.813 111.288  0.00 97.00      PROA   
ATOM   2307  CE1 TYR P 146     -30.431 -99.909 112.002  0.00 97.00      PROA   
ATOM   2308  HE1 TYR P 146     -29.839-100.640 112.528  0.00 97.00      PROA   
ATOM   2309  CZ  TYR P 146     -31.828 -99.967 112.056  0.00 97.00      PROA   
ATOM   2310  OH  TYR P 146     -32.465-100.977 112.800  0.00 97.00      PROA   
ATOM   2311  HH  TYR P 146     -31.768-101.526 113.174  0.00 97.00      PROA   
ATOM   2312  CD2 TYR P 146     -31.963 -98.033 110.613  0.00 97.00      PROA   
ATOM   2313  HD2 TYR P 146     -32.559 -97.293 110.100  0.00 97.00      PROA   
ATOM   2314  CE2 TYR P 146     -32.594 -99.044 111.345  0.00 97.00      PROA   
ATOM   2315  HE2 TYR P 146     -33.670 -99.095 111.389  0.00 97.00      PROA   
ATOM   2316  C   TYR P 146     -29.102 -95.701 107.884  0.00 97.00      PROA   
ATOM   2317  O   TYR P 146     -28.077 -95.051 108.043  0.00 97.00      PROA   
ATOM   2318  N   HSD P 147     -30.100 -95.266 107.088  0.00 97.00      PROA   
ATOM   2319  HN  HSD P 147     -30.938 -95.799 106.995  0.00 97.00      PROA   
ATOM   2320  CA  HSD P 147     -30.045 -94.005 106.376  0.00 97.00      PROA   
ATOM   2321  HA  HSD P 147     -29.389 -93.318 106.893  0.00 97.00      PROA   
ATOM   2322  CB  HSD P 147     -29.612 -94.162 104.891  0.00 97.00      PROA   
ATOM   2323  HB1 HSD P 147     -29.455 -93.155 104.448  0.00 97.00      PROA   
ATOM   2324  HB2 HSD P 147     -30.405 -94.666 104.302  0.00 97.00      PROA   
ATOM   2325  ND1 HSD P 147     -27.190 -94.519 104.161  0.00 97.00      PROA   
ATOM   2326  HD1 HSD P 147     -26.997 -93.568 103.913  0.00 97.00      PROA   
ATOM   2327  CG  HSD P 147     -28.368 -94.992 104.701  0.00 97.00      PROA   
ATOM   2328  CE1 HSD P 147     -26.360 -95.583 104.031  0.00 97.00      PROA   
ATOM   2329  HE1 HSD P 147     -25.347 -95.503 103.636  0.00 97.00      PROA   
ATOM   2330  NE2 HSD P 147     -26.925 -96.705 104.430  0.00 97.00      PROA   
ATOM   2331  CD2 HSD P 147     -28.189 -96.335 104.847  0.00 97.00      PROA   
ATOM   2332  HD2 HSD P 147     -28.876 -97.088 105.214  0.00 97.00      PROA   
ATOM   2333  C   HSD P 147     -31.446 -93.447 106.408  0.00 97.00      PROA   
ATOM   2334  O   HSD P 147     -32.398 -94.179 106.659  0.00 97.00      PROA   
ATOM   2335  N   CYS P 148     -31.626 -92.131 106.155  0.00 97.00      PROA   
ATOM   2336  HN  CYS P 148     -30.858 -91.495 106.091  0.00 97.00      PROA   
ATOM   2337  CA  CYS P 148     -32.948 -91.577 105.961  0.00 97.00      PROA   
ATOM   2338  HA  CYS P 148     -33.604 -92.379 105.670  0.00 97.00      PROA   
ATOM   2339  CB  CYS P 148     -33.558 -90.932 107.238  0.00 97.00      PROA   
ATOM   2340  HB1 CYS P 148     -33.534 -91.703 108.039  0.00 97.00      PROA   
ATOM   2341  HB2 CYS P 148     -34.631 -90.713 107.048  0.00 97.00      PROA   
ATOM   2342  SG  CYS P 148     -32.710 -89.435 107.846  0.00 97.00      PROA   
ATOM   2343  C   CYS P 148     -32.967 -90.612 104.799  0.00 97.00      PROA   
ATOM   2344  O   CYS P 148     -31.933 -90.142 104.335  0.00 97.00      PROA   
ATOM   2345  N   SER P 149     -34.181 -90.304 104.288  0.00 97.00      PROA   
ATOM   2346  HN  SER P 149     -35.003 -90.747 104.637  0.00 97.00      PROA   
ATOM   2347  CA  SER P 149     -34.354 -89.286 103.273  0.00 97.00      PROA   
ATOM   2348  HA  SER P 149     -33.578 -88.549 103.414  0.00 97.00      PROA   
ATOM   2349  CB  SER P 149     -34.336 -89.796 101.797  0.00 97.00      PROA   
ATOM   2350  HB1 SER P 149     -33.416 -90.403 101.656  0.00 97.00      PROA   
ATOM   2351  HB2 SER P 149     -34.287 -88.934 101.099  0.00 97.00      PROA   
ATOM   2352  OG  SER P 149     -35.466 -90.591 101.441  0.00 97.00      PROA   
ATOM   2353  HG1 SER P 149     -36.247 -90.138 101.767  0.00 97.00      PROA   
ATOM   2354  C   SER P 149     -35.669 -88.602 103.518  0.00 97.00      PROA   
ATOM   2355  O   SER P 149     -36.602 -89.214 104.018  0.00 97.00      PROA   
ATOM   2356  N   GLY P 150     -35.767 -87.309 103.143  0.00 97.00      PROA   
ATOM   2357  HN  GLY P 150     -34.978 -86.851 102.738  0.00 97.00      PROA   
ATOM   2358  CA  GLY P 150     -37.001 -86.549 103.187  0.00 97.00      PROA   
ATOM   2359  HA1 GLY P 150     -37.018 -85.985 104.107  0.00 97.00      PROA   
ATOM   2360  HA2 GLY P 150     -37.849 -87.206 103.054  0.00 97.00      PROA   
ATOM   2361  C   GLY P 150     -36.988 -85.585 102.042  0.00 97.00      PROA   
ATOM   2362  O   GLY P 150     -36.032 -85.534 101.282  0.00 97.00      PROA   
ATOM   2363  N   MET P 151     -38.062 -84.785 101.894  0.00 97.00      PROA   
ATOM   2364  HN  MET P 151     -38.866 -84.908 102.474  0.00 97.00      PROA   
ATOM   2365  CA  MET P 151     -38.236 -83.836 100.820  0.00 97.00      PROA   
ATOM   2366  HA  MET P 151     -37.362 -83.823 100.187  0.00 97.00      PROA   
ATOM   2367  CB  MET P 151     -39.492 -84.223  99.992  0.00 97.00      PROA   
ATOM   2368  HB1 MET P 151     -40.401 -83.721 100.377  0.00 97.00      PROA   
ATOM   2369  HB2 MET P 151     -39.663 -85.316 100.148  0.00 97.00      PROA   
ATOM   2370  CG  MET P 151     -39.371 -84.031  98.468  0.00 97.00      PROA   
ATOM   2371  HG1 MET P 151     -40.291 -84.460  98.010  0.00 97.00      PROA   
ATOM   2372  HG2 MET P 151     -38.512 -84.635  98.101  0.00 97.00      PROA   
ATOM   2373  SD  MET P 151     -39.193 -82.312  97.911  0.00 97.00      PROA   
ATOM   2374  CE  MET P 151     -39.352 -82.698  96.146  0.00 97.00      PROA   
ATOM   2375  HE1 MET P 151     -40.363 -83.101  95.923  0.00 97.00      PROA   
ATOM   2376  HE2 MET P 151     -38.603 -83.456  95.829  0.00 97.00      PROA   
ATOM   2377  HE3 MET P 151     -39.204 -81.787  95.527  0.00 97.00      PROA   
ATOM   2378  C   MET P 151     -38.413 -82.461 101.447  0.00 97.00      PROA   
ATOM   2379  O   MET P 151     -39.096 -82.303 102.455  0.00 97.00      PROA   
ATOM   2380  N   GLY P 152     -37.775 -81.425 100.852  0.00 97.00      PROA   
ATOM   2381  HN  GLY P 152     -37.157 -81.621 100.094  0.00 97.00      PROA   
ATOM   2382  CA  GLY P 152     -38.009 -80.023 101.183  0.00 97.00      PROA   
ATOM   2383  HA1 GLY P 152     -37.130 -79.625 101.660  0.00 97.00      PROA   
ATOM   2384  HA2 GLY P 152     -38.896 -79.933 101.795  0.00 97.00      PROA   
ATOM   2385  C   GLY P 152     -38.273 -79.246  99.924  0.00 97.00      PROA   
ATOM   2386  O   GLY P 152     -39.416 -78.954  99.589  0.00 97.00      PROA   
ATOM   2387  N   LYS P 153     -37.207 -78.867  99.188  0.00 97.00      PROA   
ATOM   2388  HN  LYS P 153     -36.280 -78.963  99.547  0.00 97.00      PROA   
ATOM   2389  CA  LYS P 153     -37.324 -78.366  97.828  0.00 97.00      PROA   
ATOM   2390  HA  LYS P 153     -38.366 -78.326  97.555  0.00 97.00      PROA   
ATOM   2391  CB  LYS P 153     -36.715 -76.948  97.670  0.00 97.00      PROA   
ATOM   2392  HB1 LYS P 153     -36.506 -76.729  96.600  0.00 97.00      PROA   
ATOM   2393  HB2 LYS P 153     -35.747 -76.909  98.214  0.00 97.00      PROA   
ATOM   2394  CG  LYS P 153     -37.637 -75.823  98.185  0.00 97.00      PROA   
ATOM   2395  HG1 LYS P 153     -37.088 -74.858  98.105  0.00 97.00      PROA   
ATOM   2396  HG2 LYS P 153     -37.871 -75.991  99.259  0.00 97.00      PROA   
ATOM   2397  CD  LYS P 153     -38.943 -75.732  97.376  0.00 97.00      PROA   
ATOM   2398  HD1 LYS P 153     -39.542 -76.651  97.562  0.00 97.00      PROA   
ATOM   2399  HD2 LYS P 153     -38.674 -75.711  96.295  0.00 97.00      PROA   
ATOM   2400  CE  LYS P 153     -39.809 -74.512  97.708  0.00 97.00      PROA   
ATOM   2401  HE1 LYS P 153     -39.265 -73.570  97.487  0.00 97.00      PROA   
ATOM   2402  HE2 LYS P 153     -40.107 -74.523  98.778  0.00 97.00      PROA   
ATOM   2403  NZ  LYS P 153     -41.044 -74.537  96.887  0.00 97.00      PROA   
ATOM   2404  HZ1 LYS P 153     -41.570 -75.411  97.091  0.00 97.00      PROA   
ATOM   2405  HZ2 LYS P 153     -40.786 -74.525  95.879  0.00 97.00      PROA   
ATOM   2406  HZ3 LYS P 153     -41.639 -73.714  97.103  0.00 97.00      PROA   
ATOM   2407  C   LYS P 153     -36.745 -79.329  96.817  0.00 97.00      PROA   
ATOM   2408  O   LYS P 153     -36.849 -79.120  95.609  0.00 97.00      PROA   
ATOM   2409  N   HSD P 154     -36.187 -80.452  97.303  0.00 97.00      PROA   
ATOM   2410  HN  HSD P 154     -36.094 -80.583  98.285  0.00 97.00      PROA   
ATOM   2411  CA  HSD P 154     -35.806 -81.592  96.511  0.00 97.00      PROA   
ATOM   2412  HA  HSD P 154     -36.615 -81.833  95.836  0.00 97.00      PROA   
ATOM   2413  CB  HSD P 154     -34.486 -81.398  95.721  0.00 97.00      PROA   
ATOM   2414  HB1 HSD P 154     -33.676 -81.096  96.421  0.00 97.00      PROA   
ATOM   2415  HB2 HSD P 154     -34.630 -80.566  94.998  0.00 97.00      PROA   
ATOM   2416  ND1 HSD P 154     -32.946 -83.368  95.220  0.00 97.00      PROA   
ATOM   2417  HD1 HSD P 154     -32.354 -83.265  96.021  0.00 97.00      PROA   
ATOM   2418  CG  HSD P 154     -34.069 -82.617  94.941  0.00 97.00      PROA   
ATOM   2419  CE1 HSD P 154     -32.918 -84.382  94.322  0.00 97.00      PROA   
ATOM   2420  HE1 HSD P 154     -32.131 -85.135  94.311  0.00 97.00      PROA   
ATOM   2421  NE2 HSD P 154     -33.943 -84.342  93.493  0.00 97.00      PROA   
ATOM   2422  CD2 HSD P 154     -34.659 -83.220  93.872  0.00 97.00      PROA   
ATOM   2423  HD2 HSD P 154     -35.553 -82.943  93.328  0.00 97.00      PROA   
ATOM   2424  C   HSD P 154     -35.687 -82.691  97.536  0.00 97.00      PROA   
ATOM   2425  O   HSD P 154     -35.758 -82.424  98.734  0.00 97.00      PROA   
ATOM   2426  N   ARG P 155     -35.531 -83.971  97.119  0.00 97.00      PROA   
ATOM   2427  HN  ARG P 155     -35.497 -84.199  96.149  0.00 97.00      PROA   
ATOM   2428  CA  ARG P 155     -35.184 -85.025  98.053  0.00 97.00      PROA   
ATOM   2429  HA  ARG P 155     -35.872 -84.937  98.882  0.00 97.00      PROA   
ATOM   2430  CB  ARG P 155     -35.366 -86.464  97.502  0.00 97.00      PROA   
ATOM   2431  HB1 ARG P 155     -36.457 -86.634  97.350  0.00 97.00      PROA   
ATOM   2432  HB2 ARG P 155     -35.036 -87.184  98.283  0.00 97.00      PROA   
ATOM   2433  CG  ARG P 155     -34.639 -86.752  96.169  0.00 97.00      PROA   
ATOM   2434  HG1 ARG P 155     -33.821 -86.016  96.042  0.00 97.00      PROA   
ATOM   2435  HG2 ARG P 155     -35.339 -86.608  95.317  0.00 97.00      PROA   
ATOM   2436  CD  ARG P 155     -33.975 -88.137  96.079  0.00 97.00      PROA   
ATOM   2437  HD1 ARG P 155     -33.154 -88.197  96.830  0.00 97.00      PROA   
ATOM   2438  HD2 ARG P 155     -33.563 -88.313  95.061  0.00 97.00      PROA   
ATOM   2439  NE  ARG P 155     -35.029 -89.162  96.362  0.00 97.00      PROA   
ATOM   2440  HE  ARG P 155     -35.981 -88.912  96.215  0.00 97.00      PROA   
ATOM   2441  CZ  ARG P 155     -34.795 -90.335  96.987  0.00 97.00      PROA   
ATOM   2442  NH1 ARG P 155     -33.560 -90.812  97.200  0.00 97.00      PROA   
ATOM   2443 HH11 ARG P 155     -32.785 -90.330  96.805  0.00 97.00      PROA   
ATOM   2444 HH12 ARG P 155     -33.466 -91.696  97.651  0.00 97.00      PROA   
ATOM   2445  NH2 ARG P 155     -35.834 -91.069  97.425  0.00 97.00      PROA   
ATOM   2446 HH21 ARG P 155     -36.761 -90.732  97.291  0.00 97.00      PROA   
ATOM   2447 HH22 ARG P 155     -35.645 -91.898  97.945  0.00 97.00      PROA   
ATOM   2448  C   ARG P 155     -33.781 -84.861  98.626  0.00 97.00      PROA   
ATOM   2449  O   ARG P 155     -32.820 -84.585  97.912  0.00 97.00      PROA   
ATOM   2450  N   TYR P 156     -33.639 -85.035  99.954  0.00 97.00      PROA   
ATOM   2451  HN  TYR P 156     -34.441 -85.206 100.525  0.00 97.00      PROA   
ATOM   2452  CA  TYR P 156     -32.381 -84.925 100.658  0.00 97.00      PROA   
ATOM   2453  HA  TYR P 156     -31.574 -84.742  99.961  0.00 97.00      PROA   
ATOM   2454  CB  TYR P 156     -32.413 -83.818 101.750  0.00 97.00      PROA   
ATOM   2455  HB1 TYR P 156     -31.412 -83.676 102.208  0.00 97.00      PROA   
ATOM   2456  HB2 TYR P 156     -33.134 -84.112 102.544  0.00 97.00      PROA   
ATOM   2457  CG  TYR P 156     -32.866 -82.485 101.194  0.00 97.00      PROA   
ATOM   2458  CD1 TYR P 156     -32.312 -81.954 100.014  0.00 97.00      PROA   
ATOM   2459  HD1 TYR P 156     -31.549 -82.502  99.482  0.00 97.00      PROA   
ATOM   2460  CE1 TYR P 156     -32.759 -80.730  99.500  0.00 97.00      PROA   
ATOM   2461  HE1 TYR P 156     -32.338 -80.347  98.582  0.00 97.00      PROA   
ATOM   2462  CZ  TYR P 156     -33.756 -80.013 100.173  0.00 97.00      PROA   
ATOM   2463  OH  TYR P 156     -34.208 -78.779  99.665  0.00 97.00      PROA   
ATOM   2464  HH  TYR P 156     -33.549 -78.461  99.045  0.00 97.00      PROA   
ATOM   2465  CD2 TYR P 156     -33.848 -81.739 101.871  0.00 97.00      PROA   
ATOM   2466  HD2 TYR P 156     -34.276 -82.121 102.786  0.00 97.00      PROA   
ATOM   2467  CE2 TYR P 156     -34.290 -80.512 101.365  0.00 97.00      PROA   
ATOM   2468  HE2 TYR P 156     -35.034 -79.946 101.904  0.00 97.00      PROA   
ATOM   2469  C   TYR P 156     -32.135 -86.262 101.314  0.00 97.00      PROA   
ATOM   2470  O   TYR P 156     -33.065 -86.893 101.799  0.00 97.00      PROA   
ATOM   2471  N   THR P 157     -30.866 -86.733 101.323  0.00 97.00      PROA   
ATOM   2472  HN  THR P 157     -30.133 -86.224 100.880  0.00 97.00      PROA   
ATOM   2473  CA  THR P 157     -30.451 -88.000 101.906  0.00 97.00      PROA   
ATOM   2474  HA  THR P 157     -31.305 -88.511 102.333  0.00 97.00      PROA   
ATOM   2475  CB  THR P 157     -29.755 -88.933 100.916  0.00 97.00      PROA   
ATOM   2476  HB  THR P 157     -29.215 -89.759 101.439  0.00 97.00      PROA   
ATOM   2477  OG1 THR P 157     -28.840 -88.225 100.085  0.00 97.00      PROA   
ATOM   2478  HG1 THR P 157     -28.136 -87.916 100.659  0.00 97.00      PROA   
ATOM   2479  CG2 THR P 157     -30.807 -89.570  99.995  0.00 97.00      PROA   
ATOM   2480 HG21 THR P 157     -31.378 -88.784  99.457  0.00 97.00      PROA   
ATOM   2481 HG22 THR P 157     -31.509 -90.195 100.583  0.00 97.00      PROA   
ATOM   2482 HG23 THR P 157     -30.303 -90.218  99.245  0.00 97.00      PROA   
ATOM   2483  C   THR P 157     -29.481 -87.717 103.028  0.00 97.00      PROA   
ATOM   2484  O   THR P 157     -28.622 -86.847 102.911  0.00 97.00      PROA   
ATOM   2485  N   SER P 158     -29.589 -88.462 104.153  0.00 97.00      PROA   
ATOM   2486  HN  SER P 158     -30.316 -89.142 104.255  0.00 97.00      PROA   
ATOM   2487  CA  SER P 158     -28.681 -88.331 105.276  0.00 97.00      PROA   
ATOM   2488  HA  SER P 158     -28.474 -87.280 105.410  0.00 97.00      PROA   
ATOM   2489  CB  SER P 158     -29.288 -88.875 106.603  0.00 97.00      PROA   
ATOM   2490  HB1 SER P 158     -30.297 -88.428 106.724  0.00 97.00      PROA   
ATOM   2491  HB2 SER P 158     -28.674 -88.557 107.472  0.00 97.00      PROA   
ATOM   2492  OG  SER P 158     -29.417 -90.296 106.634  0.00 97.00      PROA   
ATOM   2493  HG1 SER P 158     -28.537 -90.655 106.797  0.00 97.00      PROA   
ATOM   2494  C   SER P 158     -27.369 -89.047 105.031  0.00 97.00      PROA   
ATOM   2495  O   SER P 158     -27.214 -89.831 104.097  0.00 97.00      PROA   
ATOM   2496  N   ALA P 159     -26.398 -88.831 105.944  0.00 97.00      PROA   
ATOM   2497  HN  ALA P 159     -26.479 -88.092 106.610  0.00 97.00      PROA   
ATOM   2498  CA  ALA P 159     -25.297 -89.745 106.165  0.00 97.00      PROA   
ATOM   2499  HA  ALA P 159     -24.772 -89.855 105.225  0.00 97.00      PROA   
ATOM   2500  CB  ALA P 159     -24.330 -89.189 107.230  0.00 97.00      PROA   
ATOM   2501  HB1 ALA P 159     -24.849 -89.068 108.206  0.00 97.00      PROA   
ATOM   2502  HB2 ALA P 159     -23.952 -88.191 106.916  0.00 97.00      PROA   
ATOM   2503  HB3 ALA P 159     -23.460 -89.862 107.373  0.00 97.00      PROA   
ATOM   2504  C   ALA P 159     -25.793 -91.125 106.598  0.00 97.00      PROA   
ATOM   2505  O   ALA P 159     -26.844 -91.253 107.223  0.00 97.00      PROA   
ATOM   2506  N   GLY P 160     -25.052 -92.206 106.247  0.00 97.00      PROA   
ATOM   2507  HN  GLY P 160     -24.201 -92.093 105.741  0.00 97.00      PROA   
ATOM   2508  CA  GLY P 160     -25.355 -93.552 106.708  0.00 97.00      PROA   
ATOM   2509  HA1 GLY P 160     -24.904 -94.247 106.016  0.00 97.00      PROA   
ATOM   2510  HA2 GLY P 160     -26.424 -93.681 106.793  0.00 97.00      PROA   
ATOM   2511  C   GLY P 160     -24.719 -93.794 108.044  0.00 97.00      PROA   
ATOM   2512  O   GLY P 160     -23.546 -93.485 108.234  0.00 97.00      PROA   
ATOM   2513  N   ILE P 161     -25.475 -94.390 108.993  0.00 97.00      PROA   
ATOM   2514  HN  ILE P 161     -26.425 -94.633 108.795  0.00 97.00      PROA   
ATOM   2515  CA  ILE P 161     -24.996 -94.674 110.331  0.00 97.00      PROA   
ATOM   2516  HA  ILE P 161     -23.963 -94.373 110.419  0.00 97.00      PROA   
ATOM   2517  CB  ILE P 161     -25.794 -93.961 111.427  0.00 97.00      PROA   
ATOM   2518  HB  ILE P 161     -26.851 -94.318 111.395  0.00 97.00      PROA   
ATOM   2519  CG2 ILE P 161     -25.208 -94.303 112.818  0.00 97.00      PROA   
ATOM   2520 HG21 ILE P 161     -24.122 -94.074 112.848  0.00 97.00      PROA   
ATOM   2521 HG22 ILE P 161     -25.353 -95.373 113.071  0.00 97.00      PROA   
ATOM   2522 HG23 ILE P 161     -25.710 -93.693 113.598  0.00 97.00      PROA   
ATOM   2523  CG1 ILE P 161     -25.845 -92.421 111.207  0.00 97.00      PROA   
ATOM   2524 HG11 ILE P 161     -26.486 -91.986 112.006  0.00 97.00      PROA   
ATOM   2525 HG12 ILE P 161     -26.343 -92.202 110.239  0.00 97.00      PROA   
ATOM   2526  CD  ILE P 161     -24.483 -91.713 111.244  0.00 97.00      PROA   
ATOM   2527  HD1 ILE P 161     -23.809 -92.102 110.453  0.00 97.00      PROA   
ATOM   2528  HD2 ILE P 161     -23.984 -91.849 112.227  0.00 97.00      PROA   
ATOM   2529  HD3 ILE P 161     -24.614 -90.622 111.080  0.00 97.00      PROA   
ATOM   2530  C   ILE P 161     -25.053 -96.174 110.531  0.00 97.00      PROA   
ATOM   2531  O   ILE P 161     -26.114 -96.788 110.475  0.00 97.00      PROA   
ATOM   2532  N   SER P 162     -23.884 -96.809 110.774  0.00 97.00      PROA   
ATOM   2533  HN  SER P 162     -23.023 -96.306 110.789  0.00 97.00      PROA   
ATOM   2534  CA  SER P 162     -23.787 -98.243 110.964  0.00 97.00      PROA   
ATOM   2535  HA  SER P 162     -24.588 -98.725 110.425  0.00 97.00      PROA   
ATOM   2536  CB  SER P 162     -22.452 -98.813 110.418  0.00 97.00      PROA   
ATOM   2537  HB1 SER P 162     -22.418 -98.642 109.320  0.00 97.00      PROA   
ATOM   2538  HB2 SER P 162     -22.385 -99.908 110.596  0.00 97.00      PROA   
ATOM   2539  OG  SER P 162     -21.326 -98.158 110.999  0.00 97.00      PROA   
ATOM   2540  HG1 SER P 162     -21.457 -98.212 111.951  0.00 97.00      PROA   
ATOM   2541  C   SER P 162     -23.910 -98.630 112.424  0.00 97.00      PROA   
ATOM   2542  O   SER P 162     -23.085 -98.242 113.250  0.00 97.00      PROA   
ATOM   2543  N   VAL P 163     -24.931 -99.449 112.770  0.00 97.00      PROA   
ATOM   2544  HN  VAL P 163     -25.604 -99.743 112.093  0.00 97.00      PROA   
ATOM   2545  CA  VAL P 163     -25.109 -99.964 114.114  0.00 97.00      PROA   
ATOM   2546  HA  VAL P 163     -24.341 -99.550 114.748  0.00 97.00      PROA   
ATOM   2547  CB  VAL P 163     -26.446 -99.617 114.768  0.00 97.00      PROA   
ATOM   2548  HB  VAL P 163     -26.416 -99.929 115.839  0.00 97.00      PROA   
ATOM   2549  CG1 VAL P 163     -26.629 -98.087 114.739  0.00 97.00      PROA   
ATOM   2550 HG11 VAL P 163     -26.738 -97.716 113.697  0.00 97.00      PROA   
ATOM   2551 HG12 VAL P 163     -25.764 -97.577 115.212  0.00 97.00      PROA   
ATOM   2552 HG13 VAL P 163     -27.549 -97.816 115.299  0.00 97.00      PROA   
ATOM   2553  CG2 VAL P 163     -27.638-100.325 114.096  0.00 97.00      PROA   
ATOM   2554 HG21 VAL P 163     -27.604-101.422 114.254  0.00 97.00      PROA   
ATOM   2555 HG22 VAL P 163     -27.641-100.122 113.006  0.00 97.00      PROA   
ATOM   2556 HG23 VAL P 163     -28.592 -99.949 114.524  0.00 97.00      PROA   
ATOM   2557  C   VAL P 163     -24.900-101.460 114.077  0.00 97.00      PROA   
ATOM   2558  O   VAL P 163     -25.356-102.152 113.174  0.00 97.00      PROA   
ATOM   2559  N   THR P 164     -24.162-102.005 115.066  0.00 97.00      PROA   
ATOM   2560  HN  THR P 164     -23.787-101.423 115.786  0.00 97.00      PROA   
ATOM   2561  CA  THR P 164     -23.869-103.430 115.115  0.00 97.00      PROA   
ATOM   2562  HA  THR P 164     -24.320-103.936 114.276  0.00 97.00      PROA   
ATOM   2563  CB  THR P 164     -22.378-103.741 115.062  0.00 97.00      PROA   
ATOM   2564  HB  THR P 164     -21.863-103.375 115.978  0.00 97.00      PROA   
ATOM   2565  OG1 THR P 164     -21.777-103.096 113.946  0.00 97.00      PROA   
ATOM   2566  HG1 THR P 164     -22.155-102.217 113.897  0.00 97.00      PROA   
ATOM   2567  CG2 THR P 164     -22.144-105.252 114.879  0.00 97.00      PROA   
ATOM   2568 HG21 THR P 164     -22.600-105.586 113.922  0.00 97.00      PROA   
ATOM   2569 HG22 THR P 164     -22.581-105.846 115.704  0.00 97.00      PROA   
ATOM   2570 HG23 THR P 164     -21.053-105.461 114.826  0.00 97.00      PROA   
ATOM   2571  C   THR P 164     -24.474-103.969 116.396  0.00 97.00      PROA   
ATOM   2572  O   THR P 164     -24.052-103.597 117.483  0.00 97.00      PROA   
ATOM   2573  N   VAL P 165     -25.493-104.859 116.305  0.00 97.00      PROA   
ATOM   2574  HN  VAL P 165     -25.830-105.113 115.398  0.00 97.00      PROA   
ATOM   2575  CA  VAL P 165     -26.231-105.421 117.440  0.00 97.00      PROA   
ATOM   2576  HA  VAL P 165     -26.240-104.666 118.211  0.00 97.00      PROA   
ATOM   2577  CB  VAL P 165     -27.697-105.688 117.061  0.00 97.00      PROA   
ATOM   2578  HB  VAL P 165     -27.733-106.434 116.237  0.00 97.00      PROA   
ATOM   2579  CG1 VAL P 165     -28.572-106.199 118.229  0.00 97.00      PROA   
ATOM   2580 HG11 VAL P 165     -28.394-105.595 119.143  0.00 97.00      PROA   
ATOM   2581 HG12 VAL P 165     -28.381-107.268 118.447  0.00 97.00      PROA   
ATOM   2582 HG13 VAL P 165     -29.645-106.111 117.965  0.00 97.00      PROA   
ATOM   2583  CG2 VAL P 165     -28.316-104.362 116.565  0.00 97.00      PROA   
ATOM   2584 HG21 VAL P 165     -27.808-103.971 115.662  0.00 97.00      PROA   
ATOM   2585 HG22 VAL P 165     -28.259-103.597 117.370  0.00 97.00      PROA   
ATOM   2586 HG23 VAL P 165     -29.386-104.521 116.314  0.00 97.00      PROA   
ATOM   2587  C   VAL P 165     -25.499-106.667 117.977  0.00 97.00      PROA   
ATOM   2588  O   VAL P 165     -24.480-107.061 117.420  0.00 97.00      PROA   
ATOM   2589  N   LYS P 166     -25.956-107.318 119.083  0.00 97.00      PROA   
ATOM   2590  HN  LYS P 166     -26.755-106.988 119.581  0.00 97.00      PROA   
ATOM   2591  CA  LYS P 166     -25.471-108.623 119.509  0.00 97.00      PROA   
ATOM   2592  HA  LYS P 166     -25.064-109.165 118.665  0.00 97.00      PROA   
ATOM   2593  CB  LYS P 166     -24.505-108.620 120.741  0.00 97.00      PROA   
ATOM   2594  HB1 LYS P 166     -24.076-109.638 120.870  0.00 97.00      PROA   
ATOM   2595  HB2 LYS P 166     -25.087-108.390 121.664  0.00 97.00      PROA   
ATOM   2596  CG  LYS P 166     -23.376-107.571 120.740  0.00 97.00      PROA   
ATOM   2597  HG1 LYS P 166     -22.889-107.579 121.741  0.00 97.00      PROA   
ATOM   2598  HG2 LYS P 166     -23.877-106.585 120.648  0.00 97.00      PROA   
ATOM   2599  CD  LYS P 166     -22.282-107.796 119.673  0.00 97.00      PROA   
ATOM   2600  HD1 LYS P 166     -22.731-108.315 118.799  0.00 97.00      PROA   
ATOM   2601  HD2 LYS P 166     -21.515-108.485 120.089  0.00 97.00      PROA   
ATOM   2602  CE  LYS P 166     -21.574-106.523 119.174  0.00 97.00      PROA   
ATOM   2603  HE1 LYS P 166     -20.977-106.752 118.264  0.00 97.00      PROA   
ATOM   2604  HE2 LYS P 166     -20.915-106.082 119.950  0.00 97.00      PROA   
ATOM   2605  NZ  LYS P 166     -22.590-105.526 118.804  0.00 97.00      PROA   
ATOM   2606  HZ1 LYS P 166     -23.057-105.146 119.652  0.00 97.00      PROA   
ATOM   2607  HZ2 LYS P 166     -23.314-106.039 118.253  0.00 97.00      PROA   
ATOM   2608  HZ3 LYS P 166     -22.237-104.743 118.223  0.00 97.00      PROA   
ATOM   2609  C   LYS P 166     -26.704-109.330 120.006  0.00 97.00      PROA   
ATOM   2610  O   LYS P 166     -27.599-108.687 120.543  0.00 97.00      PROA   
ATOM   2611  N   GLU P 167     -26.732-110.682 119.909  0.00  0.00      PROA   
ATOM   2612  HN  GLU P 167     -26.005-111.189 119.453  0.00  0.00      PROA   
ATOM   2613  CA  GLU P 167     -27.749-111.486 120.547  0.00  0.00      PROA   
ATOM   2614  HA  GLU P 167     -28.527-110.851 120.944  0.00  0.00      PROA   
ATOM   2615  CB  GLU P 167     -28.399-112.544 119.605  0.00  0.00      PROA   
ATOM   2616  HB1 GLU P 167     -28.562-112.066 118.614  0.00  0.00      PROA   
ATOM   2617  HB2 GLU P 167     -29.401-112.778 120.030  0.00  0.00      PROA   
ATOM   2618  CG  GLU P 167     -27.644-113.881 119.427  0.00  0.00      PROA   
ATOM   2619  HG1 GLU P 167     -27.569-114.408 120.401  0.00  0.00      PROA   
ATOM   2620  HG2 GLU P 167     -26.619-113.687 119.045  0.00  0.00      PROA   
ATOM   2621  CD  GLU P 167     -28.394-114.808 118.466  0.00  0.00      PROA   
ATOM   2622  OE1 GLU P 167     -29.611-115.043 118.692  0.00  0.00      PROA   
ATOM   2623  OE2 GLU P 167     -27.753-115.308 117.503  0.00  0.00      PROA   
ATOM   2624  C   GLU P 167     -27.023-112.158 121.682  0.00  0.00      PROA   
ATOM   2625  O   GLU P 167     -25.850-112.512 121.555  0.00  0.00      PROA   
ATOM   2626  N   LEU P 168     -27.706-112.324 122.845  0.00  0.00      PROA   
ATOM   2627  HN  LEU P 168     -28.634-111.976 122.953  0.00  0.00      PROA   
ATOM   2628  CA  LEU P 168     -27.214-113.118 123.951  0.00  0.00      PROA   
ATOM   2629  HA  LEU P 168     -26.189-112.824 124.133  0.00  0.00      PROA   
ATOM   2630  CB  LEU P 168     -28.017-113.012 125.282  0.00  0.00      PROA   
ATOM   2631  HB1 LEU P 168     -27.563-113.722 126.014  0.00  0.00      PROA   
ATOM   2632  HB2 LEU P 168     -29.069-113.332 125.113  0.00  0.00      PROA   
ATOM   2633  CG  LEU P 168     -28.039-111.634 125.994  0.00  0.00      PROA   
ATOM   2634  HG  LEU P 168     -28.391-111.835 127.036  0.00  0.00      PROA   
ATOM   2635  CD1 LEU P 168     -26.638-111.002 126.123  0.00  0.00      PROA   
ATOM   2636 HD11 LEU P 168     -26.239-110.730 125.124  0.00  0.00      PROA   
ATOM   2637 HD12 LEU P 168     -25.937-111.717 126.605  0.00  0.00      PROA   
ATOM   2638 HD13 LEU P 168     -26.687-110.083 126.744  0.00  0.00      PROA   
ATOM   2639  CD2 LEU P 168     -29.072-110.663 125.391  0.00  0.00      PROA   
ATOM   2640 HD21 LEU P 168     -30.077-111.135 125.365  0.00  0.00      PROA   
ATOM   2641 HD22 LEU P 168     -28.785-110.387 124.359  0.00  0.00      PROA   
ATOM   2642 HD23 LEU P 168     -29.133-109.736 126.000  0.00  0.00      PROA   
ATOM   2643  C   LEU P 168     -27.223-114.578 123.578  0.00  0.00      PROA   
ATOM   2644  O   LEU P 168     -28.185-115.076 122.995  0.00  0.00      PROA   
ATOM   2645  N   PHE P 169     -26.145-115.290 123.961  0.00  0.00      PROA   
ATOM   2646  HN  PHE P 169     -25.345-114.848 124.359  0.00  0.00      PROA   
ATOM   2647  CA  PHE P 169     -26.135-116.726 124.021  0.00  0.00      PROA   
ATOM   2648  HA  PHE P 169     -27.090-117.020 124.439  0.00  0.00      PROA   
ATOM   2649  CB  PHE P 169     -26.003-117.492 122.660  0.00  0.00      PROA   
ATOM   2650  HB1 PHE P 169     -26.912-117.281 122.057  0.00  0.00      PROA   
ATOM   2651  HB2 PHE P 169     -25.987-118.587 122.851  0.00  0.00      PROA   
ATOM   2652  CG  PHE P 169     -24.816-117.121 121.798  0.00  0.00      PROA   
ATOM   2653  CD1 PHE P 169     -24.772-115.896 121.107  0.00  0.00      PROA   
ATOM   2654  HD1 PHE P 169     -25.586-115.196 121.207  0.00  0.00      PROA   
ATOM   2655  CE1 PHE P 169     -23.680-115.563 120.298  0.00  0.00      PROA   
ATOM   2656  HE1 PHE P 169     -23.655-114.612 119.788  0.00  0.00      PROA   
ATOM   2657  CZ  PHE P 169     -22.621-116.466 120.150  0.00  0.00      PROA   
ATOM   2658  HZ  PHE P 169     -21.775-116.210 119.530  0.00  0.00      PROA   
ATOM   2659  CD2 PHE P 169     -23.759-118.033 121.610  0.00  0.00      PROA   
ATOM   2660  HD2 PHE P 169     -23.782-118.991 122.109  0.00  0.00      PROA   
ATOM   2661  CE2 PHE P 169     -22.664-117.706 120.800  0.00  0.00      PROA   
ATOM   2662  HE2 PHE P 169     -21.853-118.408 120.678  0.00  0.00      PROA   
ATOM   2663  C   PHE P 169     -25.104-117.147 125.050  0.00  0.00      PROA   
ATOM   2664  O   PHE P 169     -25.353-118.163 125.699  0.00  0.00      PROA   
ATOM   2665  N   PRO P 170     -24.014-116.421 125.347  0.00  0.00      PROA   
ATOM   2666  CD  PRO P 170     -23.121-115.833 124.336  0.00  0.00      PROA   
ATOM   2667  HD1 PRO P 170     -23.623-115.056 123.725  0.00  0.00      PROA   
ATOM   2668  HD2 PRO P 170     -22.739-116.650 123.688  0.00  0.00      PROA   
ATOM   2669  CA  PRO P 170     -23.327-116.555 126.624  0.00  0.00      PROA   
ATOM   2670  HA  PRO P 170     -23.439-117.549 127.037  0.00  0.00      PROA   
ATOM   2671  CB  PRO P 170     -21.864-116.206 126.309  0.00  0.00      PROA   
ATOM   2672  HB1 PRO P 170     -21.344-117.132 125.976  0.00  0.00      PROA   
ATOM   2673  HB2 PRO P 170     -21.307-115.775 127.165  0.00  0.00      PROA   
ATOM   2674  CG  PRO P 170     -21.956-115.246 125.124  0.00  0.00      PROA   
ATOM   2675  HG1 PRO P 170     -22.233-114.229 125.476  0.00  0.00      PROA   
ATOM   2676  HG2 PRO P 170     -21.019-115.199 124.535  0.00  0.00      PROA   
ATOM   2677  C   PRO P 170     -23.889-115.539 127.589  0.00  0.00      PROA   
ATOM   2678  O   PRO P 170     -24.488-114.560 127.147  0.00  0.00      PROA   
ATOM   2679  N   ALA P 171     -23.668-115.790 128.900  0.00  0.00      PROA   
ATOM   2680  HN  ALA P 171     -23.209-116.635 129.163  0.00  0.00      PROA   
ATOM   2681  CA  ALA P 171     -23.940-114.920 130.017  0.00  0.00      PROA   
ATOM   2682  HA  ALA P 171     -23.097-114.254 130.084  0.00  0.00      PROA   
ATOM   2683  CB  ALA P 171     -25.267-114.124 130.012  0.00  0.00      PROA   
ATOM   2684  HB1 ALA P 171     -26.137-114.796 129.859  0.00  0.00      PROA   
ATOM   2685  HB2 ALA P 171     -25.262-113.364 129.203  0.00  0.00      PROA   
ATOM   2686  HB3 ALA P 171     -25.402-113.580 130.972  0.00  0.00      PROA   
ATOM   2687  C   ALA P 171     -23.986-115.862 131.191  0.00  0.00      PROA   
ATOM   2688  O   ALA P 171     -24.593-116.925 131.061  0.00  0.00      PROA   
ATOM   2689  N   PRO P 172     -23.354-115.573 132.332  0.00  0.00      PROA   
ATOM   2690  CD  PRO P 172     -22.664-114.310 132.607  0.00  0.00      PROA   
ATOM   2691  HD1 PRO P 172     -23.277-113.441 132.285  0.00  0.00      PROA   
ATOM   2692  HD2 PRO P 172     -21.693-114.317 132.068  0.00  0.00      PROA   
ATOM   2693  CA  PRO P 172     -23.417-116.415 133.513  0.00  0.00      PROA   
ATOM   2694  HA  PRO P 172     -23.125-117.419 133.240  0.00  0.00      PROA   
ATOM   2695  CB  PRO P 172     -22.435-115.773 134.502  0.00  0.00      PROA   
ATOM   2696  HB1 PRO P 172     -21.419-116.187 134.314  0.00  0.00      PROA   
ATOM   2697  HB2 PRO P 172     -22.694-115.944 135.567  0.00  0.00      PROA   
ATOM   2698  CG  PRO P 172     -22.440-114.287 134.123  0.00  0.00      PROA   
ATOM   2699  HG1 PRO P 172     -23.296-113.779 134.619  0.00  0.00      PROA   
ATOM   2700  HG2 PRO P 172     -21.499-113.782 134.407  0.00  0.00      PROA   
ATOM   2701  C   PRO P 172     -24.813-116.468 134.084  0.00  0.00      PROA   
ATOM   2702  O   PRO P 172     -25.421-115.418 134.291  0.00  0.00      PROA   
ATOM   2703  N   VAL P 173     -25.323-117.690 134.355  0.00 97.00      PROA   
ATOM   2704  HN  VAL P 173     -24.831-118.523 134.109  0.00 97.00      PROA   
ATOM   2705  CA  VAL P 173     -26.575-117.879 135.048  0.00 97.00      PROA   
ATOM   2706  HA  VAL P 173     -27.197-117.014 134.867  0.00 97.00      PROA   
ATOM   2707  CB  VAL P 173     -27.352-119.102 134.565  0.00 97.00      PROA   
ATOM   2708  HB  VAL P 173     -28.284-119.214 135.166  0.00 97.00      PROA   
ATOM   2709  CG1 VAL P 173     -27.767-118.866 133.096  0.00 97.00      PROA   
ATOM   2710 HG11 VAL P 173     -26.873-118.781 132.443  0.00 97.00      PROA   
ATOM   2711 HG12 VAL P 173     -28.362-117.934 133.001  0.00 97.00      PROA   
ATOM   2712 HG13 VAL P 173     -28.379-119.718 132.731  0.00 97.00      PROA   
ATOM   2713  CG2 VAL P 173     -26.521-120.396 134.703  0.00 97.00      PROA   
ATOM   2714 HG21 VAL P 173     -26.218-120.568 135.754  0.00 97.00      PROA   
ATOM   2715 HG22 VAL P 173     -25.609-120.356 134.071  0.00 97.00      PROA   
ATOM   2716 HG23 VAL P 173     -27.125-121.268 134.372  0.00 97.00      PROA   
ATOM   2717  C   VAL P 173     -26.327-117.935 136.540  0.00 97.00      PROA   
ATOM   2718  O   VAL P 173     -25.234-118.260 136.996  0.00 97.00      PROA   
ATOM   2719  N   LEU P 174     -27.359-117.602 137.344  0.00 97.00      PROA   
ATOM   2720  HN  LEU P 174     -28.227-117.297 136.963  0.00 97.00      PROA   
ATOM   2721  CA  LEU P 174     -27.297-117.684 138.786  0.00 97.00      PROA   
ATOM   2722  HA  LEU P 174     -26.273-117.789 139.116  0.00 97.00      PROA   
ATOM   2723  CB  LEU P 174     -27.885-116.399 139.424  0.00 97.00      PROA   
ATOM   2724  HB1 LEU P 174     -28.971-116.310 139.214  0.00 97.00      PROA   
ATOM   2725  HB2 LEU P 174     -27.387-115.546 138.902  0.00 97.00      PROA   
ATOM   2726  CG  LEU P 174     -27.625-116.187 140.935  0.00 97.00      PROA   
ATOM   2727  HG  LEU P 174     -26.546-116.388 141.132  0.00 97.00      PROA   
ATOM   2728  CD1 LEU P 174     -27.899-114.718 141.302  0.00 97.00      PROA   
ATOM   2729 HD11 LEU P 174     -28.961-114.464 141.097  0.00 97.00      PROA   
ATOM   2730 HD12 LEU P 174     -27.252-114.039 140.709  0.00 97.00      PROA   
ATOM   2731 HD13 LEU P 174     -27.700-114.551 142.379  0.00 97.00      PROA   
ATOM   2732  CD2 LEU P 174     -28.450-117.106 141.852  0.00 97.00      PROA   
ATOM   2733 HD21 LEU P 174     -28.113-118.159 141.776  0.00 97.00      PROA   
ATOM   2734 HD22 LEU P 174     -29.526-117.049 141.586  0.00 97.00      PROA   
ATOM   2735 HD23 LEU P 174     -28.334-116.784 142.907  0.00 97.00      PROA   
ATOM   2736  C   LEU P 174     -28.069-118.925 139.180  0.00 97.00      PROA   
ATOM   2737  O   LEU P 174     -29.293-118.979 139.074  0.00 97.00      PROA   
ATOM   2738  N   THR P 175     -27.351-119.974 139.645  0.00 97.00      PROA   
ATOM   2739  HN  THR P 175     -26.354-119.920 139.704  0.00 97.00      PROA   
ATOM   2740  CA  THR P 175     -27.936-121.237 140.054  0.00 97.00      PROA   
ATOM   2741  HA  THR P 175     -28.921-121.313 139.620  0.00 97.00      PROA   
ATOM   2742  CB  THR P 175     -27.180-122.471 139.568  0.00 97.00      PROA   
ATOM   2743  HB  THR P 175     -27.527-123.399 140.076  0.00 97.00      PROA   
ATOM   2744  OG1 THR P 175     -25.786-122.314 139.768  0.00 97.00      PROA   
ATOM   2745  HG1 THR P 175     -25.342-122.816 139.071  0.00 97.00      PROA   
ATOM   2746  CG2 THR P 175     -27.432-122.627 138.056  0.00 97.00      PROA   
ATOM   2747 HG21 THR P 175     -27.049-121.742 137.507  0.00 97.00      PROA   
ATOM   2748 HG22 THR P 175     -28.518-122.729 137.856  0.00 97.00      PROA   
ATOM   2749 HG23 THR P 175     -26.918-123.532 137.667  0.00 97.00      PROA   
ATOM   2750  C   THR P 175     -28.123-121.260 141.556  0.00 97.00      PROA   
ATOM   2751  O   THR P 175     -27.204-121.026 142.336  0.00 97.00      PROA   
ATOM   2752  N   ALA P 176     -29.369-121.539 141.987  0.00 97.00      PROA   
ATOM   2753  HN  ALA P 176     -30.105-121.691 141.334  0.00 97.00      PROA   
ATOM   2754  CA  ALA P 176     -29.746-121.650 143.375  0.00 97.00      PROA   
ATOM   2755  HA  ALA P 176     -28.867-121.616 144.006  0.00 97.00      PROA   
ATOM   2756  CB  ALA P 176     -30.714-120.518 143.777  0.00 97.00      PROA   
ATOM   2757  HB1 ALA P 176     -31.629-120.537 143.147  0.00 97.00      PROA   
ATOM   2758  HB2 ALA P 176     -30.215-119.535 143.622  0.00 97.00      PROA   
ATOM   2759  HB3 ALA P 176     -31.006-120.594 144.844  0.00 97.00      PROA   
ATOM   2760  C   ALA P 176     -30.394-123.009 143.533  0.00 97.00      PROA   
ATOM   2761  O   ALA P 176     -31.063-123.494 142.623  0.00 97.00      PROA   
ATOM   2762  N   SER P 177     -30.175-123.696 144.681  0.00 97.00      PROA   
ATOM   2763  HN  SER P 177     -29.622-123.317 145.420  0.00 97.00      PROA   
ATOM   2764  CA  SER P 177     -30.524-125.103 144.813  0.00 97.00      PROA   
ATOM   2765  HA  SER P 177     -30.533-125.562 143.832  0.00 97.00      PROA   
ATOM   2766  CB  SER P 177     -29.458-125.846 145.660  0.00 97.00      PROA   
ATOM   2767  HB1 SER P 177     -28.485-125.761 145.130  0.00 97.00      PROA   
ATOM   2768  HB2 SER P 177     -29.695-126.928 145.755  0.00 97.00      PROA   
ATOM   2769  OG  SER P 177     -29.301-125.267 146.955  0.00 97.00      PROA   
ATOM   2770  HG1 SER P 177     -30.036-125.581 147.489  0.00 97.00      PROA   
ATOM   2771  C   SER P 177     -31.887-125.358 145.425  0.00 97.00      PROA   
ATOM   2772  O   SER P 177     -32.280-126.514 145.577  0.00 97.00      PROA   
ATOM   2773  N   VAL P 178     -32.652-124.297 145.771  0.00 97.00      PROA   
ATOM   2774  HN  VAL P 178     -32.323-123.369 145.630  0.00 97.00      PROA   
ATOM   2775  CA  VAL P 178     -33.996-124.428 146.307  0.00 97.00      PROA   
ATOM   2776  HA  VAL P 178     -34.432-125.357 145.964  0.00 97.00      PROA   
ATOM   2777  CB  VAL P 178     -34.070-124.362 147.841  0.00 97.00      PROA   
ATOM   2778  HB  VAL P 178     -33.705-123.369 148.192  0.00 97.00      PROA   
ATOM   2779  CG1 VAL P 178     -35.522-124.566 148.324  0.00 97.00      PROA   
ATOM   2780 HG11 VAL P 178     -35.929-125.523 147.935  0.00 97.00      PROA   
ATOM   2781 HG12 VAL P 178     -36.178-123.740 147.997  0.00 97.00      PROA   
ATOM   2782 HG13 VAL P 178     -35.553-124.599 149.433  0.00 97.00      PROA   
ATOM   2783  CG2 VAL P 178     -33.176-125.447 148.479  0.00 97.00      PROA   
ATOM   2784 HG21 VAL P 178     -32.105-125.268 148.256  0.00 97.00      PROA   
ATOM   2785 HG22 VAL P 178     -33.462-126.451 148.097  0.00 97.00      PROA   
ATOM   2786 HG23 VAL P 178     -33.305-125.445 149.583  0.00 97.00      PROA   
ATOM   2787  C   VAL P 178     -34.792-123.281 145.714  0.00 97.00      PROA   
ATOM   2788  O   VAL P 178     -34.328-122.143 145.690  0.00 97.00      PROA   
ATOM   2789  N   THR P 179     -36.021-123.556 145.205  0.00 97.00      PROA   
ATOM   2790  HN  THR P 179     -36.371-124.490 145.175  0.00 97.00      PROA   
ATOM   2791  CA  THR P 179     -36.980-122.550 144.774  0.00 97.00      PROA   
ATOM   2792  HA  THR P 179     -36.464-121.873 144.106  0.00 97.00      PROA   
ATOM   2793  CB  THR P 179     -38.172-123.141 144.029  0.00 97.00      PROA   
ATOM   2794  HB  THR P 179     -38.977-122.383 143.869  0.00 97.00      PROA   
ATOM   2795  OG1 THR P 179     -38.712-124.254 144.734  0.00 97.00      PROA   
ATOM   2796  HG1 THR P 179     -39.027-123.903 145.570  0.00 97.00      PROA   
ATOM   2797  CG2 THR P 179     -37.711-123.635 142.649  0.00 97.00      PROA   
ATOM   2798 HG21 THR P 179     -36.929-124.415 142.755  0.00 97.00      PROA   
ATOM   2799 HG22 THR P 179     -37.304-122.793 142.051  0.00 97.00      PROA   
ATOM   2800 HG23 THR P 179     -38.572-124.075 142.101  0.00 97.00      PROA   
ATOM   2801  C   THR P 179     -37.532-121.721 145.921  0.00 97.00      PROA   
ATOM   2802  O   THR P 179     -37.805-122.234 147.002  0.00 97.00      PROA   
ATOM   2803  N   SER P 180     -37.773-120.416 145.679  0.00 97.00      PROA   
ATOM   2804  HN  SER P 180     -37.534-119.985 144.811  0.00 97.00      PROA   
ATOM   2805  CA  SER P 180     -38.527-119.540 146.551  0.00 97.00      PROA   
ATOM   2806  HA  SER P 180     -38.054-119.602 147.517  0.00 97.00      PROA   
ATOM   2807  CB  SER P 180     -38.424-118.079 146.061  0.00 97.00      PROA   
ATOM   2808  HB1 SER P 180     -37.397-117.708 146.267  0.00 97.00      PROA   
ATOM   2809  HB2 SER P 180     -39.138-117.407 146.576  0.00 97.00      PROA   
ATOM   2810  OG  SER P 180     -38.633-117.998 144.656  0.00 97.00      PROA   
ATOM   2811  HG1 SER P 180     -38.659-117.052 144.459  0.00 97.00      PROA   
ATOM   2812  C   SER P 180     -39.984-119.965 146.742  0.00 97.00      PROA   
ATOM   2813  O   SER P 180     -40.539-120.620 145.858  0.00 97.00      PROA   
ATOM   2814  N   PRO P 181     -40.657-119.675 147.858  0.00 97.00      PROA   
ATOM   2815  CD  PRO P 181     -42.105-119.912 147.909  0.00 97.00      PROA   
ATOM   2816  HD1 PRO P 181     -42.321-121.000 147.841  0.00 97.00      PROA   
ATOM   2817  HD2 PRO P 181     -42.602-119.374 147.069  0.00 97.00      PROA   
ATOM   2818  CA  PRO P 181     -40.212-118.799 148.936  0.00 97.00      PROA   
ATOM   2819  HA  PRO P 181     -39.599-118.002 148.554  0.00 97.00      PROA   
ATOM   2820  CB  PRO P 181     -41.521-118.236 149.511  0.00 97.00      PROA   
ATOM   2821  HB1 PRO P 181     -41.807-117.327 148.932  0.00 97.00      PROA   
ATOM   2822  HB2 PRO P 181     -41.451-117.966 150.583  0.00 97.00      PROA   
ATOM   2823  CG  PRO P 181     -42.560-119.332 149.248  0.00 97.00      PROA   
ATOM   2824  HG1 PRO P 181     -42.479-120.113 150.036  0.00 97.00      PROA   
ATOM   2825  HG2 PRO P 181     -43.598-118.945 149.223  0.00 97.00      PROA   
ATOM   2826  C   PRO P 181     -39.424-119.557 149.994  0.00 97.00      PROA   
ATOM   2827  O   PRO P 181     -39.932-120.506 150.589  0.00 97.00      PROA   
ATOM   2828  N   LEU P 182     -38.167-119.134 150.261  0.00 97.00      PROA   
ATOM   2829  HN  LEU P 182     -37.798-118.338 149.783  0.00 97.00      PROA   
ATOM   2830  CA  LEU P 182     -37.312-119.700 151.289  0.00 97.00      PROA   
ATOM   2831  HA  LEU P 182     -37.368-120.775 151.194  0.00 97.00      PROA   
ATOM   2832  CB  LEU P 182     -35.822-119.264 151.168  0.00 97.00      PROA   
ATOM   2833  HB1 LEU P 182     -35.248-119.789 151.965  0.00 97.00      PROA   
ATOM   2834  HB2 LEU P 182     -35.737-118.175 151.360  0.00 97.00      PROA   
ATOM   2835  CG  LEU P 182     -35.102-119.571 149.822  0.00 97.00      PROA   
ATOM   2836  HG  LEU P 182     -34.007-119.550 150.050  0.00 97.00      PROA   
ATOM   2837  CD1 LEU P 182     -35.420-120.971 149.268  0.00 97.00      PROA   
ATOM   2838 HD11 LEU P 182     -36.491-121.042 148.984  0.00 97.00      PROA   
ATOM   2839 HD12 LEU P 182     -35.199-121.751 150.025  0.00 97.00      PROA   
ATOM   2840 HD13 LEU P 182     -34.813-121.173 148.361  0.00 97.00      PROA   
ATOM   2841  CD2 LEU P 182     -35.324-118.492 148.743  0.00 97.00      PROA   
ATOM   2842 HD21 LEU P 182     -35.057-117.487 149.131  0.00 97.00      PROA   
ATOM   2843 HD22 LEU P 182     -36.381-118.474 148.414  0.00 97.00      PROA   
ATOM   2844 HD23 LEU P 182     -34.695-118.708 147.853  0.00 97.00      PROA   
ATOM   2845  C   LEU P 182     -37.814-119.346 152.678  0.00 97.00      PROA   
ATOM   2846  O   LEU P 182     -38.376-118.282 152.890  0.00 97.00      PROA   
ATOM   2847  N   LEU P 183     -37.635-120.228 153.683  0.00 97.00      PROA   
ATOM   2848  HN  LEU P 183     -37.211-121.116 153.526  0.00 97.00      PROA   
ATOM   2849  CA  LEU P 183     -37.971-119.902 155.058  0.00 97.00      PROA   
ATOM   2850  HA  LEU P 183     -38.935-119.412 155.057  0.00 97.00      PROA   
ATOM   2851  CB  LEU P 183     -38.085-121.157 155.956  0.00 97.00      PROA   
ATOM   2852  HB1 LEU P 183     -38.316-120.847 156.999  0.00 97.00      PROA   
ATOM   2853  HB2 LEU P 183     -37.105-121.684 155.964  0.00 97.00      PROA   
ATOM   2854  CG  LEU P 183     -39.180-122.163 155.522  0.00 97.00      PROA   
ATOM   2855  HG  LEU P 183     -38.938-122.532 154.497  0.00 97.00      PROA   
ATOM   2856  CD1 LEU P 183     -39.185-123.380 156.464  0.00 97.00      PROA   
ATOM   2857 HD11 LEU P 183     -39.427-123.057 157.499  0.00 97.00      PROA   
ATOM   2858 HD12 LEU P 183     -38.190-123.871 156.470  0.00 97.00      PROA   
ATOM   2859 HD13 LEU P 183     -39.947-124.119 156.138  0.00 97.00      PROA   
ATOM   2860  CD2 LEU P 183     -40.580-121.523 155.471  0.00 97.00      PROA   
ATOM   2861 HD21 LEU P 183     -40.624-120.728 154.699  0.00 97.00      PROA   
ATOM   2862 HD22 LEU P 183     -40.833-121.077 156.457  0.00 97.00      PROA   
ATOM   2863 HD23 LEU P 183     -41.344-122.290 155.223  0.00 97.00      PROA   
ATOM   2864  C   LEU P 183     -36.984-118.926 155.682  0.00 97.00      PROA   
ATOM   2865  O   LEU P 183     -35.778-119.006 155.460  0.00 97.00      PROA   
ATOM   2866  N   GLU P 184     -37.486-117.974 156.502  0.00 97.00      PROA   
ATOM   2867  HN  GLU P 184     -38.475-117.855 156.582  0.00 97.00      PROA   
ATOM   2868  CA  GLU P 184     -36.679-117.051 157.279  0.00 97.00      PROA   
ATOM   2869  HA  GLU P 184     -36.054-116.524 156.573  0.00 97.00      PROA   
ATOM   2870  CB  GLU P 184     -37.579-115.980 157.968  0.00 97.00      PROA   
ATOM   2871  HB1 GLU P 184     -38.379-116.522 158.521  0.00 97.00      PROA   
ATOM   2872  HB2 GLU P 184     -38.064-115.401 157.148  0.00 97.00      PROA   
ATOM   2873  CG  GLU P 184     -36.878-115.008 158.942  0.00 97.00      PROA   
ATOM   2874  HG1 GLU P 184     -35.968-114.603 158.468  0.00 97.00      PROA   
ATOM   2875  HG2 GLU P 184     -36.581-115.543 159.867  0.00 97.00      PROA   
ATOM   2876  CD  GLU P 184     -37.730-113.795 159.324  0.00 97.00      PROA   
ATOM   2877  OE1 GLU P 184     -38.144-113.026 158.422  0.00 97.00      PROA   
ATOM   2878  OE2 GLU P 184     -37.926-113.583 160.547  0.00 97.00      PROA   
ATOM   2879  C   GLU P 184     -35.740-117.769 158.248  0.00 97.00      PROA   
ATOM   2880  O   GLU P 184     -36.141-118.672 158.979  0.00 97.00      PROA   
ATOM   2881  N   GLY P 185     -34.439-117.390 158.227  0.00 97.00      PROA   
ATOM   2882  HN  GLY P 185     -34.200-116.586 157.681  0.00 97.00      PROA   
ATOM   2883  CA  GLY P 185     -33.368-118.004 158.996  0.00 97.00      PROA   
ATOM   2884  HA1 GLY P 185     -33.774-118.770 159.640  0.00 97.00      PROA   
ATOM   2885  HA2 GLY P 185     -32.881-117.226 159.558  0.00 97.00      PROA   
ATOM   2886  C   GLY P 185     -32.294-118.659 158.165  0.00 97.00      PROA   
ATOM   2887  O   GLY P 185     -31.195-118.883 158.668  0.00 97.00      PROA   
ATOM   2888  N   THR P 186     -32.549-118.999 156.882  0.00 97.00      PROA   
ATOM   2889  HN  THR P 186     -33.438-118.816 156.468  0.00 97.00      PROA   
ATOM   2890  CA  THR P 186     -31.615-119.815 156.106  0.00 97.00      PROA   
ATOM   2891  HA  THR P 186     -31.320-120.626 156.751  0.00 97.00      PROA   
ATOM   2892  CB  THR P 186     -32.250-120.471 154.880  0.00 97.00      PROA   
ATOM   2893  HB  THR P 186     -31.483-121.039 154.300  0.00 97.00      PROA   
ATOM   2894  OG1 THR P 186     -32.866-119.515 154.022  0.00 97.00      PROA   
ATOM   2895  HG1 THR P 186     -32.220-118.813 153.913  0.00 97.00      PROA   
ATOM   2896  CG2 THR P 186     -33.331-121.467 155.328  0.00 97.00      PROA   
ATOM   2897 HG21 THR P 186     -34.151-120.941 155.859  0.00 97.00      PROA   
ATOM   2898 HG22 THR P 186     -32.904-122.236 156.004  0.00 97.00      PROA   
ATOM   2899 HG23 THR P 186     -33.764-121.973 154.439  0.00 97.00      PROA   
ATOM   2900  C   THR P 186     -30.363-119.082 155.613  0.00 97.00      PROA   
ATOM   2901  O   THR P 186     -30.528-118.112 154.879  0.00 97.00      PROA   
ATOM   2902  N   PRO P 187     -29.103-119.457 155.878  0.00 97.00      PROA   
ATOM   2903  CD  PRO P 187     -28.707-120.398 156.936  0.00 97.00      PROA   
ATOM   2904  HD1 PRO P 187     -29.418-121.242 157.049  0.00 97.00      PROA   
ATOM   2905  HD2 PRO P 187     -28.626-119.838 157.894  0.00 97.00      PROA   
ATOM   2906  CA  PRO P 187     -27.996-119.198 154.948  0.00 97.00      PROA   
ATOM   2907  HA  PRO P 187     -27.919-118.132 154.791  0.00 97.00      PROA   
ATOM   2908  CB  PRO P 187     -26.769-119.775 155.668  0.00 97.00      PROA   
ATOM   2909  HB1 PRO P 187     -26.363-119.002 156.359  0.00 97.00      PROA   
ATOM   2910  HB2 PRO P 187     -25.959-120.090 154.982  0.00 97.00      PROA   
ATOM   2911  CG  PRO P 187     -27.334-120.926 156.506  0.00 97.00      PROA   
ATOM   2912  HG1 PRO P 187     -27.470-121.818 155.856  0.00 97.00      PROA   
ATOM   2913  HG2 PRO P 187     -26.690-121.189 157.367  0.00 97.00      PROA   
ATOM   2914  C   PRO P 187     -28.237-119.838 153.579  0.00 97.00      PROA   
ATOM   2915  O   PRO P 187     -28.923-120.856 153.509  0.00 97.00      PROA   
ATOM   2916  N   VAL P 188     -27.713-119.242 152.476  0.00 97.00      PROA   
ATOM   2917  HN  VAL P 188     -27.111-118.451 152.554  0.00 97.00      PROA   
ATOM   2918  CA  VAL P 188     -27.996-119.684 151.116  0.00 97.00      PROA   
ATOM   2919  HA  VAL P 188     -28.213-120.743 151.117  0.00 97.00      PROA   
ATOM   2920  CB  VAL P 188     -29.144-118.902 150.449  0.00 97.00      PROA   
ATOM   2921  HB  VAL P 188     -28.871-117.823 150.377  0.00 97.00      PROA   
ATOM   2922  CG1 VAL P 188     -29.433-119.433 149.027  0.00 97.00      PROA   
ATOM   2923 HG11 VAL P 188     -29.647-120.521 149.057  0.00 97.00      PROA   
ATOM   2924 HG12 VAL P 188     -28.579-119.252 148.345  0.00 97.00      PROA   
ATOM   2925 HG13 VAL P 188     -30.319-118.913 148.604  0.00 97.00      PROA   
ATOM   2926  CG2 VAL P 188     -30.431-119.002 151.296  0.00 97.00      PROA   
ATOM   2927 HG21 VAL P 188     -30.306-118.489 152.270  0.00 97.00      PROA   
ATOM   2928 HG22 VAL P 188     -30.692-120.065 151.479  0.00 97.00      PROA   
ATOM   2929 HG23 VAL P 188     -31.278-118.518 150.764  0.00 97.00      PROA   
ATOM   2930  C   VAL P 188     -26.726-119.450 150.322  0.00 97.00      PROA   
ATOM   2931  O   VAL P 188     -26.079-118.429 150.522  0.00 97.00      PROA   
ATOM   2932  N   THR P 189     -26.350-120.371 149.387  0.00 97.00      PROA   
ATOM   2933  HN  THR P 189     -26.897-121.189 149.233  0.00 97.00      PROA   
ATOM   2934  CA  THR P 189     -25.225-120.207 148.470  0.00 97.00      PROA   
ATOM   2935  HA  THR P 189     -24.722-119.291 148.731  0.00 97.00      PROA   
ATOM   2936  CB  THR P 189     -24.146-121.315 148.521  0.00 97.00      PROA   
ATOM   2937  HB  THR P 189     -23.467-121.111 149.380  0.00 97.00      PROA   
ATOM   2938  OG1 THR P 189     -23.347-121.441 147.343  0.00 97.00      PROA   
ATOM   2939  HG1 THR P 189     -22.705-120.722 147.349  0.00 97.00      PROA   
ATOM   2940  CG2 THR P 189     -24.808-122.687 148.717  0.00 97.00      PROA   
ATOM   2941 HG21 THR P 189     -25.519-122.883 147.885  0.00 97.00      PROA   
ATOM   2942 HG22 THR P 189     -25.340-122.749 149.686  0.00 97.00      PROA   
ATOM   2943 HG23 THR P 189     -24.028-123.480 148.699  0.00 97.00      PROA   
ATOM   2944  C   THR P 189     -25.781-119.984 147.077  0.00 97.00      PROA   
ATOM   2945  O   THR P 189     -26.750-120.623 146.672  0.00 97.00      PROA   
ATOM   2946  N   LEU P 190     -25.181-119.018 146.338  0.00 97.00      PROA   
ATOM   2947  HN  LEU P 190     -24.367-118.568 146.709  0.00 97.00      PROA   
ATOM   2948  CA  LEU P 190     -25.668-118.545 145.058  0.00 97.00      PROA   
ATOM   2949  HA  LEU P 190     -26.494-119.163 144.734  0.00 97.00      PROA   
ATOM   2950  CB  LEU P 190     -26.117-117.053 145.108  0.00 97.00      PROA   
ATOM   2951  HB1 LEU P 190     -26.405-116.747 144.078  0.00 97.00      PROA   
ATOM   2952  HB2 LEU P 190     -25.255-116.424 145.420  0.00 97.00      PROA   
ATOM   2953  CG  LEU P 190     -27.315-116.695 146.037  0.00 97.00      PROA   
ATOM   2954  HG  LEU P 190     -27.656-115.679 145.717  0.00 97.00      PROA   
ATOM   2955  CD1 LEU P 190     -28.515-117.645 145.876  0.00 97.00      PROA   
ATOM   2956 HD11 LEU P 190     -28.230-118.678 146.157  0.00 97.00      PROA   
ATOM   2957 HD12 LEU P 190     -28.879-117.655 144.829  0.00 97.00      PROA   
ATOM   2958 HD13 LEU P 190     -29.344-117.327 146.542  0.00 97.00      PROA   
ATOM   2959  CD2 LEU P 190     -26.921-116.547 147.522  0.00 97.00      PROA   
ATOM   2960 HD21 LEU P 190     -26.041-115.879 147.626  0.00 97.00      PROA   
ATOM   2961 HD22 LEU P 190     -26.669-117.529 147.965  0.00 97.00      PROA   
ATOM   2962 HD23 LEU P 190     -27.764-116.117 148.103  0.00 97.00      PROA   
ATOM   2963  C   LEU P 190     -24.574-118.672 144.011  0.00 97.00      PROA   
ATOM   2964  O   LEU P 190     -23.630-117.886 143.960  0.00 97.00      PROA   
ATOM   2965  N   SER P 191     -24.698-119.661 143.100  0.00 97.00      PROA   
ATOM   2966  HN  SER P 191     -25.493-120.268 143.108  0.00 97.00      PROA   
ATOM   2967  CA  SER P 191     -23.661-119.970 142.131  0.00 97.00      PROA   
ATOM   2968  HA  SER P 191     -22.707-119.680 142.549  0.00 97.00      PROA   
ATOM   2969  CB  SER P 191     -23.543-121.513 141.919  0.00 97.00      PROA   
ATOM   2970  HB1 SER P 191     -24.563-121.950 141.916  0.00 97.00      PROA   
ATOM   2971  HB2 SER P 191     -23.003-121.944 142.790  0.00 97.00      PROA   
ATOM   2972  OG  SER P 191     -22.880-121.912 140.721  0.00 97.00      PROA   
ATOM   2973  HG1 SER P 191     -23.552-121.874 140.033  0.00 97.00      PROA   
ATOM   2974  C   SER P 191     -23.813-119.176 140.841  0.00 97.00      PROA   
ATOM   2975  O   SER P 191     -24.613-119.505 139.974  0.00 97.00      PROA   
ATOM   2976  N   CYS P 192     -23.000-118.110 140.663  0.00 97.00      PROA   
ATOM   2977  HN  CYS P 192     -22.418-117.802 141.412  0.00 97.00      PROA   
ATOM   2978  CA  CYS P 192     -22.942-117.356 139.418  0.00 97.00      PROA   
ATOM   2979  HA  CYS P 192     -23.905-117.404 138.930  0.00 97.00      PROA   
ATOM   2980  CB  CYS P 192     -22.612-115.859 139.655  0.00 97.00      PROA   
ATOM   2981  HB1 CYS P 192     -22.488-115.346 138.678  0.00 97.00      PROA   
ATOM   2982  HB2 CYS P 192     -21.655-115.772 140.214  0.00 97.00      PROA   
ATOM   2983  SG  CYS P 192     -23.947-115.059 140.606  0.00 97.00      PROA   
ATOM   2984  C   CYS P 192     -21.919-117.989 138.487  0.00 97.00      PROA   
ATOM   2985  O   CYS P 192     -20.713-117.818 138.655  0.00 97.00      PROA   
ATOM   2986  N   GLU P 193     -22.397-118.778 137.491  0.00 97.00      PROA   
ATOM   2987  HN  GLU P 193     -23.381-118.830 137.324  0.00 97.00      PROA   
ATOM   2988  CA  GLU P 193     -21.593-119.798 136.841  0.00 97.00      PROA   
ATOM   2989  HA  GLU P 193     -20.592-119.758 137.247  0.00 97.00      PROA   
ATOM   2990  CB  GLU P 193     -22.159-121.204 137.175  0.00 97.00      PROA   
ATOM   2991  HB1 GLU P 193     -22.091-121.329 138.279  0.00 97.00      PROA   
ATOM   2992  HB2 GLU P 193     -21.505-121.975 136.711  0.00 97.00      PROA   
ATOM   2993  CG  GLU P 193     -23.629-121.426 136.754  0.00 97.00      PROA   
ATOM   2994  HG1 GLU P 193     -23.772-121.133 135.693  0.00 97.00      PROA   
ATOM   2995  HG2 GLU P 193     -24.326-120.836 137.384  0.00 97.00      PROA   
ATOM   2996  CD  GLU P 193     -23.982-122.899 136.866  0.00 97.00      PROA   
ATOM   2997  OE1 GLU P 193     -24.033-123.576 135.804  0.00 97.00      PROA   
ATOM   2998  OE2 GLU P 193     -24.149-123.394 138.009  0.00 97.00      PROA   
ATOM   2999  C   GLU P 193     -21.440-119.668 135.331  0.00 97.00      PROA   
ATOM   3000  O   GLU P 193     -22.381-119.347 134.611  0.00 97.00      PROA   
ATOM   3001  N   THR P 194     -20.212-119.949 134.814  0.00 97.00      PROA   
ATOM   3002  HN  THR P 194     -19.428-120.069 135.418  0.00 97.00      PROA   
ATOM   3003  CA  THR P 194     -19.930-120.027 133.383  0.00 97.00      PROA   
ATOM   3004  HA  THR P 194     -20.748-119.585 132.827  0.00 97.00      PROA   
ATOM   3005  CB  THR P 194     -18.630-119.312 132.978  0.00 97.00      PROA   
ATOM   3006  HB  THR P 194     -18.442-119.451 131.885  0.00 97.00      PROA   
ATOM   3007  OG1 THR P 194     -17.492-119.783 133.701  0.00 97.00      PROA   
ATOM   3008  HG1 THR P 194     -16.786-119.881 133.057  0.00 97.00      PROA   
ATOM   3009  CG2 THR P 194     -18.759-117.803 133.242  0.00 97.00      PROA   
ATOM   3010 HG21 THR P 194     -18.940-117.609 134.320  0.00 97.00      PROA   
ATOM   3011 HG22 THR P 194     -19.595-117.375 132.653  0.00 97.00      PROA   
ATOM   3012 HG23 THR P 194     -17.820-117.286 132.948  0.00 97.00      PROA   
ATOM   3013  C   THR P 194     -19.788-121.462 132.895  0.00 97.00      PROA   
ATOM   3014  O   THR P 194     -20.228-121.783 131.793  0.00 97.00      PROA   
ATOM   3015  N   LYS P 195     -19.096-122.327 133.677  0.00 97.00      PROA   
ATOM   3016  HN  LYS P 195     -18.794-121.999 134.567  0.00 97.00      PROA   
ATOM   3017  CA  LYS P 195     -18.580-123.640 133.291  0.00 97.00      PROA   
ATOM   3018  HA  LYS P 195     -18.066-124.000 134.170  0.00 97.00      PROA   
ATOM   3019  CB  LYS P 195     -19.667-124.714 132.972  0.00 97.00      PROA   
ATOM   3020  HB1 LYS P 195     -19.287-125.415 132.194  0.00 97.00      PROA   
ATOM   3021  HB2 LYS P 195     -20.566-124.224 132.541  0.00 97.00      PROA   
ATOM   3022  CG  LYS P 195     -20.093-125.614 134.153  0.00 97.00      PROA   
ATOM   3023  HG1 LYS P 195     -19.185-126.027 134.645  0.00 97.00      PROA   
ATOM   3024  HG2 LYS P 195     -20.646-126.476 133.712  0.00 97.00      PROA   
ATOM   3025  CD  LYS P 195     -21.019-124.976 135.201  0.00 97.00      PROA   
ATOM   3026  HD1 LYS P 195     -21.870-124.507 134.657  0.00 97.00      PROA   
ATOM   3027  HD2 LYS P 195     -20.485-124.170 135.749  0.00 97.00      PROA   
ATOM   3028  CE  LYS P 195     -21.561-126.029 136.188  0.00 97.00      PROA   
ATOM   3029  HE1 LYS P 195     -20.745-126.452 136.808  0.00 97.00      PROA   
ATOM   3030  HE2 LYS P 195     -22.055-126.848 135.621  0.00 97.00      PROA   
ATOM   3031  NZ  LYS P 195     -22.571-125.457 137.093  0.00 97.00      PROA   
ATOM   3032  HZ1 LYS P 195     -23.212-124.856 136.523  0.00 97.00      PROA   
ATOM   3033  HZ2 LYS P 195     -22.160-124.811 137.794  0.00 97.00      PROA   
ATOM   3034  HZ3 LYS P 195     -23.159-126.164 137.570  0.00 97.00      PROA   
ATOM   3035  C   LYS P 195     -17.486-123.638 132.218  0.00 97.00      PROA   
ATOM   3036  O   LYS P 195     -16.594-124.484 132.244  0.00 97.00      PROA   
ATOM   3037  N   LEU P 196     -17.498-122.667 131.282  0.00 97.00      PROA   
ATOM   3038  HN  LEU P 196     -18.285-122.056 131.239  0.00 97.00      PROA   
ATOM   3039  CA  LEU P 196     -16.536-122.530 130.210  0.00 97.00      PROA   
ATOM   3040  HA  LEU P 196     -16.099-123.498 130.005  0.00 97.00      PROA   
ATOM   3041  CB  LEU P 196     -17.183-121.979 128.905  0.00 97.00      PROA   
ATOM   3042  HB1 LEU P 196     -16.377-121.715 128.189  0.00 97.00      PROA   
ATOM   3043  HB2 LEU P 196     -17.745-121.049 129.144  0.00 97.00      PROA   
ATOM   3044  CG  LEU P 196     -18.120-122.935 128.116  0.00 97.00      PROA   
ATOM   3045  HG  LEU P 196     -18.376-122.396 127.170  0.00 97.00      PROA   
ATOM   3046  CD1 LEU P 196     -17.409-124.238 127.706  0.00 97.00      PROA   
ATOM   3047 HD11 LEU P 196     -17.167-124.844 128.604  0.00 97.00      PROA   
ATOM   3048 HD12 LEU P 196     -16.469-124.013 127.161  0.00 97.00      PROA   
ATOM   3049 HD13 LEU P 196     -18.067-124.840 127.045  0.00 97.00      PROA   
ATOM   3050  CD2 LEU P 196     -19.460-123.232 128.815  0.00 97.00      PROA   
ATOM   3051 HD21 LEU P 196     -19.970-122.288 129.098  0.00 97.00      PROA   
ATOM   3052 HD22 LEU P 196     -19.297-123.839 129.729  0.00 97.00      PROA   
ATOM   3053 HD23 LEU P 196     -20.126-123.806 128.136  0.00 97.00      PROA   
ATOM   3054  C   LEU P 196     -15.399-121.599 130.594  0.00 97.00      PROA   
ATOM   3055  O   LEU P 196     -15.587-120.611 131.304  0.00 97.00      PROA   
ATOM   3056  N   LEU P 197     -14.179-121.899 130.083  0.00 97.00      PROA   
ATOM   3057  HN  LEU P 197     -14.030-122.747 129.582  0.00 97.00      PROA   
ATOM   3058  CA  LEU P 197     -13.052-120.991 130.085  0.00 97.00      PROA   
ATOM   3059  HA  LEU P 197     -13.399-120.000 130.339  0.00 97.00      PROA   
ATOM   3060  CB  LEU P 197     -11.929-121.419 131.063  0.00 97.00      PROA   
ATOM   3061  HB1 LEU P 197     -11.587-122.442 130.796  0.00 97.00      PROA   
ATOM   3062  HB2 LEU P 197     -12.371-121.474 132.084  0.00 97.00      PROA   
ATOM   3063  CG  LEU P 197     -10.693-120.486 131.127  0.00 97.00      PROA   
ATOM   3064  HG  LEU P 197     -10.228-120.443 130.114  0.00 97.00      PROA   
ATOM   3065  CD1 LEU P 197     -11.057-119.049 131.544  0.00 97.00      PROA   
ATOM   3066 HD11 LEU P 197     -11.562-119.061 132.533  0.00 97.00      PROA   
ATOM   3067 HD12 LEU P 197     -11.733-118.579 130.801  0.00 97.00      PROA   
ATOM   3068 HD13 LEU P 197     -10.137-118.431 131.622  0.00 97.00      PROA   
ATOM   3069  CD2 LEU P 197      -9.633-121.059 132.084  0.00 97.00      PROA   
ATOM   3070 HD21 LEU P 197      -9.327-122.075 131.757  0.00 97.00      PROA   
ATOM   3071 HD22 LEU P 197     -10.045-121.127 133.113  0.00 97.00      PROA   
ATOM   3072 HD23 LEU P 197      -8.735-120.406 132.103  0.00 97.00      PROA   
ATOM   3073  C   LEU P 197     -12.527-120.948 128.667  0.00 97.00      PROA   
ATOM   3074  O   LEU P 197     -12.386-121.981 128.016  0.00 97.00      PROA   
ATOM   3075  N   LEU P 198     -12.253-119.727 128.151  0.00 97.00      PROA   
ATOM   3076  HN  LEU P 198     -12.344-118.910 128.712  0.00 97.00      PROA   
ATOM   3077  CA  LEU P 198     -11.787-119.475 126.805  0.00 97.00      PROA   
ATOM   3078  HA  LEU P 198     -11.394-120.386 126.373  0.00 97.00      PROA   
ATOM   3079  CB  LEU P 198     -12.844-118.823 125.859  0.00 97.00      PROA   
ATOM   3080  HB1 LEU P 198     -12.348-118.559 124.898  0.00 97.00      PROA   
ATOM   3081  HB2 LEU P 198     -13.214-117.878 126.315  0.00 97.00      PROA   
ATOM   3082  CG  LEU P 198     -14.087-119.672 125.468  0.00 97.00      PROA   
ATOM   3083  HG  LEU P 198     -14.597-119.100 124.653  0.00 97.00      PROA   
ATOM   3084  CD1 LEU P 198     -13.721-121.049 124.885  0.00 97.00      PROA   
ATOM   3085 HD11 LEU P 198     -13.262-121.691 125.663  0.00 97.00      PROA   
ATOM   3086 HD12 LEU P 198     -13.004-120.940 124.045  0.00 97.00      PROA   
ATOM   3087 HD13 LEU P 198     -14.634-121.559 124.511  0.00 97.00      PROA   
ATOM   3088  CD2 LEU P 198     -15.127-119.804 126.594  0.00 97.00      PROA   
ATOM   3089 HD21 LEU P 198     -15.315-118.819 127.067  0.00 97.00      PROA   
ATOM   3090 HD22 LEU P 198     -14.772-120.512 127.367  0.00 97.00      PROA   
ATOM   3091 HD23 LEU P 198     -16.083-120.193 126.187  0.00 97.00      PROA   
ATOM   3092  C   LEU P 198     -10.642-118.503 126.982  0.00 97.00      PROA   
ATOM   3093  O   LEU P 198     -10.450-117.960 128.068  0.00 97.00      PROA   
ATOM   3094  N   GLN P 199      -9.831-118.272 125.916  0.00 97.00      PROA   
ATOM   3095  HN  GLN P 199      -9.973-118.767 125.062  0.00 97.00      PROA   
ATOM   3096  CA  GLN P 199      -8.699-117.356 125.928  0.00 97.00      PROA   
ATOM   3097  HA  GLN P 199      -7.992-117.747 126.646  0.00 97.00      PROA   
ATOM   3098  CB  GLN P 199      -8.014-117.266 124.536  0.00 97.00      PROA   
ATOM   3099  HB1 GLN P 199      -7.132-116.592 124.621  0.00 97.00      PROA   
ATOM   3100  HB2 GLN P 199      -8.720-116.799 123.811  0.00 97.00      PROA   
ATOM   3101  CG  GLN P 199      -7.533-118.610 123.928  0.00 97.00      PROA   
ATOM   3102  HG1 GLN P 199      -6.809-118.429 123.106  0.00 97.00      PROA   
ATOM   3103  HG2 GLN P 199      -8.410-119.136 123.489  0.00 97.00      PROA   
ATOM   3104  CD  GLN P 199      -6.925-119.578 124.951  0.00 97.00      PROA   
ATOM   3105  OE1 GLN P 199      -7.518-120.616 125.264  0.00 97.00      PROA   
ATOM   3106  NE2 GLN P 199      -5.711-119.252 125.471  0.00 97.00      PROA   
ATOM   3107 HE21 GLN P 199      -5.299-119.895 126.114  0.00 97.00      PROA   
ATOM   3108 HE22 GLN P 199      -5.247-118.413 125.191  0.00 97.00      PROA   
ATOM   3109  C   GLN P 199      -9.077-115.949 126.384  0.00 97.00      PROA   
ATOM   3110  O   GLN P 199     -10.103-115.397 125.990  0.00 97.00      PROA   
ATOM   3111  N   ARG P 200      -8.254-115.356 127.277  0.00 97.00      PROA   
ATOM   3112  HN  ARG P 200      -7.396-115.773 127.564  0.00 97.00      PROA   
ATOM   3113  CA  ARG P 200      -8.661-114.210 128.051  0.00 97.00      PROA   
ATOM   3114  HA  ARG P 200      -9.431-113.657 127.533  0.00 97.00      PROA   
ATOM   3115  CB  ARG P 200      -9.162-114.724 129.426  0.00 97.00      PROA   
ATOM   3116  HB1 ARG P 200      -8.319-115.251 129.929  0.00 97.00      PROA   
ATOM   3117  HB2 ARG P 200      -9.949-115.493 129.254  0.00 97.00      PROA   
ATOM   3118  CG  ARG P 200      -9.708-113.651 130.377  0.00 97.00      PROA   
ATOM   3119  HG1 ARG P 200      -9.315-112.653 130.098  0.00 97.00      PROA   
ATOM   3120  HG2 ARG P 200      -9.291-113.879 131.380  0.00 97.00      PROA   
ATOM   3121  CD  ARG P 200     -11.237-113.556 130.470  0.00 97.00      PROA   
ATOM   3122  HD1 ARG P 200     -11.716-113.759 129.491  0.00 97.00      PROA   
ATOM   3123  HD2 ARG P 200     -11.541-112.534 130.798  0.00 97.00      PROA   
ATOM   3124  NE  ARG P 200     -11.714-114.582 131.457  0.00 97.00      PROA   
ATOM   3125  HE  ARG P 200     -11.880-115.518 131.164  0.00 97.00      PROA   
ATOM   3126  CZ  ARG P 200     -11.880-114.309 132.767  0.00 97.00      PROA   
ATOM   3127  NH1 ARG P 200     -11.620-113.103 133.284  0.00 97.00      PROA   
ATOM   3128 HH11 ARG P 200     -10.885-112.581 132.857  0.00 97.00      PROA   
ATOM   3129 HH12 ARG P 200     -11.714-112.981 134.272  0.00 97.00      PROA   
ATOM   3130  NH2 ARG P 200     -12.233-115.271 133.633  0.00 97.00      PROA   
ATOM   3131 HH21 ARG P 200     -12.242-116.218 133.333  0.00 97.00      PROA   
ATOM   3132 HH22 ARG P 200     -12.111-115.042 134.596  0.00 97.00      PROA   
ATOM   3133  C   ARG P 200      -7.423-113.357 128.260  0.00 97.00      PROA   
ATOM   3134  O   ARG P 200      -6.364-113.938 128.492  0.00 97.00      PROA   
ATOM   3135  N   PRO P 201      -7.446-112.020 128.201  0.00 97.00      PROA   
ATOM   3136  CD  PRO P 201      -8.496-111.227 127.548  0.00 97.00      PROA   
ATOM   3137  HD1 PRO P 201      -9.492-111.438 127.995  0.00 97.00      PROA   
ATOM   3138  HD2 PRO P 201      -8.509-111.462 126.460  0.00 97.00      PROA   
ATOM   3139  CA  PRO P 201      -6.337-111.201 128.678  0.00 97.00      PROA   
ATOM   3140  HA  PRO P 201      -5.391-111.614 128.353  0.00 97.00      PROA   
ATOM   3141  CB  PRO P 201      -6.586-109.825 128.029  0.00 97.00      PROA   
ATOM   3142  HB1 PRO P 201      -6.060-109.799 127.048  0.00 97.00      PROA   
ATOM   3143  HB2 PRO P 201      -6.229-108.972 128.640  0.00 97.00      PROA   
ATOM   3144  CG  PRO P 201      -8.101-109.763 127.767  0.00 97.00      PROA   
ATOM   3145  HG1 PRO P 201      -8.621-109.376 128.667  0.00 97.00      PROA   
ATOM   3146  HG2 PRO P 201      -8.360-109.116 126.906  0.00 97.00      PROA   
ATOM   3147  C   PRO P 201      -6.301-111.147 130.200  0.00 97.00      PROA   
ATOM   3148  O   PRO P 201      -5.371-111.694 130.788  0.00 97.00      PROA   
ATOM   3149  N   GLY P 202      -7.301-110.522 130.861  0.00 97.00      PROA   
ATOM   3150  HN  GLY P 202      -7.977-109.987 130.359  0.00 97.00      PROA   
ATOM   3151  CA  GLY P 202      -7.432-110.516 132.303  0.00 97.00      PROA   
ATOM   3152  HA1 GLY P 202      -8.105-109.711 132.512  0.00 97.00      PROA   
ATOM   3153  HA2 GLY P 202      -6.466-110.399 132.775  0.00 97.00      PROA   
ATOM   3154  C   GLY P 202      -8.098-111.752 132.818  0.00 97.00      PROA   
ATOM   3155  O   GLY P 202      -9.309-111.859 132.717  0.00 97.00      PROA   
ATOM   3156  N   LEU P 203      -7.326-112.695 133.397  0.00 97.00      PROA   
ATOM   3157  HN  LEU P 203      -6.344-112.530 133.449  0.00 97.00      PROA   
ATOM   3158  CA  LEU P 203      -7.762-113.998 133.881  0.00 97.00      PROA   
ATOM   3159  HA  LEU P 203      -8.261-114.475 133.055  0.00 97.00      PROA   
ATOM   3160  CB  LEU P 203      -6.553-114.909 134.245  0.00 97.00      PROA   
ATOM   3161  HB1 LEU P 203      -6.832-115.649 135.026  0.00 97.00      PROA   
ATOM   3162  HB2 LEU P 203      -5.750-114.268 134.669  0.00 97.00      PROA   
ATOM   3163  CG  LEU P 203      -5.965-115.735 133.063  0.00 97.00      PROA   
ATOM   3164  HG  LEU P 203      -5.053-116.246 133.459  0.00 97.00      PROA   
ATOM   3165  CD1 LEU P 203      -6.925-116.850 132.598  0.00 97.00      PROA   
ATOM   3166 HD11 LEU P 203      -7.852-116.415 132.171  0.00 97.00      PROA   
ATOM   3167 HD12 LEU P 203      -7.198-117.507 133.450  0.00 97.00      PROA   
ATOM   3168 HD13 LEU P 203      -6.438-117.471 131.816  0.00 97.00      PROA   
ATOM   3169  CD2 LEU P 203      -5.508-114.876 131.868  0.00 97.00      PROA   
ATOM   3170 HD21 LEU P 203      -4.792-114.097 132.202  0.00 97.00      PROA   
ATOM   3171 HD22 LEU P 203      -6.376-114.376 131.389  0.00 97.00      PROA   
ATOM   3172 HD23 LEU P 203      -5.010-115.509 131.104  0.00 97.00      PROA   
ATOM   3173  C   LEU P 203      -8.801-114.016 135.001  0.00 97.00      PROA   
ATOM   3174  O   LEU P 203      -9.626-114.927 135.042  0.00 97.00      PROA   
ATOM   3175  N   GLN P 204      -8.792-113.049 135.946  0.00 97.00      PROA   
ATOM   3176  HN  GLN P 204      -8.224-112.232 135.839  0.00 97.00      PROA   
ATOM   3177  CA  GLN P 204      -9.561-113.098 137.185  0.00 97.00      PROA   
ATOM   3178  HA  GLN P 204      -9.359-114.052 137.647  0.00 97.00      PROA   
ATOM   3179  CB  GLN P 204      -9.101-111.945 138.118  0.00 97.00      PROA   
ATOM   3180  HB1 GLN P 204      -9.425-110.976 137.680  0.00 97.00      PROA   
ATOM   3181  HB2 GLN P 204      -7.986-111.935 138.093  0.00 97.00      PROA   
ATOM   3182  CG  GLN P 204      -9.539-111.983 139.601  0.00 97.00      PROA   
ATOM   3183  HG1 GLN P 204     -10.599-111.666 139.683  0.00 97.00      PROA   
ATOM   3184  HG2 GLN P 204      -8.932-111.251 140.174  0.00 97.00      PROA   
ATOM   3185  CD  GLN P 204      -9.413-113.375 140.231  0.00 97.00      PROA   
ATOM   3186  OE1 GLN P 204     -10.275-114.248 140.089  0.00 97.00      PROA   
ATOM   3187  NE2 GLN P 204      -8.298-113.598 140.977  0.00 97.00      PROA   
ATOM   3188 HE21 GLN P 204      -8.205-114.491 141.412  0.00 97.00      PROA   
ATOM   3189 HE22 GLN P 204      -7.607-112.882 141.061  0.00 97.00      PROA   
ATOM   3190  C   GLN P 204     -11.065-112.977 136.968  0.00 97.00      PROA   
ATOM   3191  O   GLN P 204     -11.526-112.564 135.916  0.00 97.00      PROA   
ATOM   3192  N   LEU P 205     -11.893-113.328 137.975  0.00 97.00      PROA   
ATOM   3193  HN  LEU P 205     -11.533-113.753 138.804  0.00 97.00      PROA   
ATOM   3194  CA  LEU P 205     -13.262-112.865 138.023  0.00 97.00      PROA   
ATOM   3195  HA  LEU P 205     -13.410-112.088 137.287  0.00 97.00      PROA   
ATOM   3196  CB  LEU P 205     -14.320-113.968 137.773  0.00 97.00      PROA   
ATOM   3197  HB1 LEU P 205     -15.338-113.559 137.962  0.00 97.00      PROA   
ATOM   3198  HB2 LEU P 205     -14.138-114.802 138.485  0.00 97.00      PROA   
ATOM   3199  CG  LEU P 205     -14.327-114.537 136.336  0.00 97.00      PROA   
ATOM   3200  HG  LEU P 205     -13.282-114.828 136.085  0.00 97.00      PROA   
ATOM   3201  CD1 LEU P 205     -15.191-115.807 136.247  0.00 97.00      PROA   
ATOM   3202 HD11 LEU P 205     -16.244-115.571 136.511  0.00 97.00      PROA   
ATOM   3203 HD12 LEU P 205     -14.814-116.581 136.948  0.00 97.00      PROA   
ATOM   3204 HD13 LEU P 205     -15.169-116.219 135.215  0.00 97.00      PROA   
ATOM   3205  CD2 LEU P 205     -14.813-113.496 135.309  0.00 97.00      PROA   
ATOM   3206 HD21 LEU P 205     -14.145-112.610 135.291  0.00 97.00      PROA   
ATOM   3207 HD22 LEU P 205     -15.838-113.158 135.571  0.00 97.00      PROA   
ATOM   3208 HD23 LEU P 205     -14.838-113.938 134.291  0.00 97.00      PROA   
ATOM   3209  C   LEU P 205     -13.510-112.216 139.363  0.00 97.00      PROA   
ATOM   3210  O   LEU P 205     -13.551-112.867 140.405  0.00 97.00      PROA   
ATOM   3211  N   TYR P 206     -13.724-110.881 139.344  0.00 97.00      PROA   
ATOM   3212  HN  TYR P 206     -13.621-110.366 138.498  0.00 97.00      PROA   
ATOM   3213  CA  TYR P 206     -14.247-110.133 140.469  0.00 97.00      PROA   
ATOM   3214  HA  TYR P 206     -14.015-110.651 141.391  0.00 97.00      PROA   
ATOM   3215  CB  TYR P 206     -13.747-108.664 140.550  0.00 97.00      PROA   
ATOM   3216  HB1 TYR P 206     -14.060-108.184 141.501  0.00 97.00      PROA   
ATOM   3217  HB2 TYR P 206     -14.149-108.068 139.702  0.00 97.00      PROA   
ATOM   3218  CG  TYR P 206     -12.246-108.623 140.463  0.00 97.00      PROA   
ATOM   3219  CD1 TYR P 206     -11.435-108.727 141.610  0.00 97.00      PROA   
ATOM   3220  HD1 TYR P 206     -11.893-108.829 142.584  0.00 97.00      PROA   
ATOM   3221  CE1 TYR P 206     -10.036-108.708 141.493  0.00 97.00      PROA   
ATOM   3222  HE1 TYR P 206      -9.414-108.802 142.372  0.00 97.00      PROA   
ATOM   3223  CZ  TYR P 206      -9.445-108.596 140.225  0.00 97.00      PROA   
ATOM   3224  OH  TYR P 206      -8.044-108.671 140.071  0.00 97.00      PROA   
ATOM   3225  HH  TYR P 206      -7.861-108.795 139.130  0.00 97.00      PROA   
ATOM   3226  CD2 TYR P 206     -11.636-108.449 139.210  0.00 97.00      PROA   
ATOM   3227  HD2 TYR P 206     -12.237-108.335 138.319  0.00 97.00      PROA   
ATOM   3228  CE2 TYR P 206     -10.249-108.454 139.090  0.00 97.00      PROA   
ATOM   3229  HE2 TYR P 206      -9.814-108.360 138.109  0.00 97.00      PROA   
ATOM   3230  C   TYR P 206     -15.741-110.123 140.272  0.00 97.00      PROA   
ATOM   3231  O   TYR P 206     -16.224-110.210 139.144  0.00 97.00      PROA   
ATOM   3232  N   PHE P 207     -16.517-110.047 141.371  0.00 97.00      PROA   
ATOM   3233  HN  PHE P 207     -16.125-109.948 142.285  0.00 97.00      PROA   
ATOM   3234  CA  PHE P 207     -17.957-110.160 141.289  0.00 97.00      PROA   
ATOM   3235  HA  PHE P 207     -18.296-109.978 140.279  0.00 97.00      PROA   
ATOM   3236  CB  PHE P 207     -18.497-111.526 141.790  0.00 97.00      PROA   
ATOM   3237  HB1 PHE P 207     -19.606-111.528 141.848  0.00 97.00      PROA   
ATOM   3238  HB2 PHE P 207     -18.101-111.715 142.809  0.00 97.00      PROA   
ATOM   3239  CG  PHE P 207     -18.079-112.680 140.908  0.00 97.00      PROA   
ATOM   3240  CD1 PHE P 207     -16.816-113.282 141.055  0.00 97.00      PROA   
ATOM   3241  HD1 PHE P 207     -16.101-112.864 141.749  0.00 97.00      PROA   
ATOM   3242  CE1 PHE P 207     -16.479-114.428 140.326  0.00 97.00      PROA   
ATOM   3243  HE1 PHE P 207     -15.500-114.869 140.443  0.00 97.00      PROA   
ATOM   3244  CZ  PHE P 207     -17.405-114.993 139.441  0.00 97.00      PROA   
ATOM   3245  HZ  PHE P 207     -17.144-115.875 138.874  0.00 97.00      PROA   
ATOM   3246  CD2 PHE P 207     -18.999-113.256 140.012  0.00 97.00      PROA   
ATOM   3247  HD2 PHE P 207     -19.979-112.817 139.898  0.00 97.00      PROA   
ATOM   3248  CE2 PHE P 207     -18.666-114.405 139.283  0.00 97.00      PROA   
ATOM   3249  HE2 PHE P 207     -19.383-114.842 138.603  0.00 97.00      PROA   
ATOM   3250  C   PHE P 207     -18.569-109.093 142.141  0.00 97.00      PROA   
ATOM   3251  O   PHE P 207     -17.920-108.522 143.005  0.00 97.00      PROA   
ATOM   3252  N   SER P 208     -19.861-108.801 141.905  0.00 97.00      PROA   
ATOM   3253  HN  SER P 208     -20.344-109.203 141.134  0.00 97.00      PROA   
ATOM   3254  CA  SER P 208     -20.636-107.925 142.747  0.00 97.00      PROA   
ATOM   3255  HA  SER P 208     -20.258-107.983 143.759  0.00 97.00      PROA   
ATOM   3256  CB  SER P 208     -20.629-106.441 142.295  0.00 97.00      PROA   
ATOM   3257  HB1 SER P 208     -19.604-106.037 142.440  0.00 97.00      PROA   
ATOM   3258  HB2 SER P 208     -21.330-105.833 142.907  0.00 97.00      PROA   
ATOM   3259  OG  SER P 208     -20.958-106.323 140.915  0.00 97.00      PROA   
ATOM   3260  HG1 SER P 208     -21.289-105.432 140.764  0.00 97.00      PROA   
ATOM   3261  C   SER P 208     -22.035-108.478 142.777  0.00 97.00      PROA   
ATOM   3262  O   SER P 208     -22.450-109.205 141.878  0.00 97.00      PROA   
ATOM   3263  N   PHE P 209     -22.772-108.163 143.862  0.00 97.00      PROA   
ATOM   3264  HN  PHE P 209     -22.407-107.556 144.562  0.00 97.00      PROA   
ATOM   3265  CA  PHE P 209     -24.101-108.659 144.120  0.00 97.00      PROA   
ATOM   3266  HA  PHE P 209     -24.510-109.070 143.206  0.00 97.00      PROA   
ATOM   3267  CB  PHE P 209     -24.112-109.712 145.266  0.00 97.00      PROA   
ATOM   3268  HB1 PHE P 209     -24.853-109.488 146.061  0.00 97.00      PROA   
ATOM   3269  HB2 PHE P 209     -23.108-109.761 145.744  0.00 97.00      PROA   
ATOM   3270  CG  PHE P 209     -24.451-111.072 144.719  0.00 97.00      PROA   
ATOM   3271  CD1 PHE P 209     -25.791-111.382 144.430  0.00 97.00      PROA   
ATOM   3272  HD1 PHE P 209     -26.556-110.632 144.570  0.00 97.00      PROA   
ATOM   3273  CE1 PHE P 209     -26.146-112.656 143.974  0.00 97.00      PROA   
ATOM   3274  HE1 PHE P 209     -27.181-112.881 143.766  0.00 97.00      PROA   
ATOM   3275  CZ  PHE P 209     -25.161-113.637 143.805  0.00 97.00      PROA   
ATOM   3276  HZ  PHE P 209     -25.429-114.623 143.456  0.00 97.00      PROA   
ATOM   3277  CD2 PHE P 209     -23.469-112.065 144.543  0.00 97.00      PROA   
ATOM   3278  HD2 PHE P 209     -22.435-111.847 144.768  0.00 97.00      PROA   
ATOM   3279  CE2 PHE P 209     -23.823-113.342 144.089  0.00 97.00      PROA   
ATOM   3280  HE2 PHE P 209     -23.066-114.101 143.959  0.00 97.00      PROA   
ATOM   3281  C   PHE P 209     -24.956-107.468 144.473  0.00 97.00      PROA   
ATOM   3282  O   PHE P 209     -24.506-106.535 145.135  0.00 97.00      PROA   
ATOM   3283  N   TYR P 210     -26.216-107.464 143.988  0.00 97.00      PROA   
ATOM   3284  HN  TYR P 210     -26.554-108.223 143.435  0.00 97.00      PROA   
ATOM   3285  CA  TYR P 210     -27.114-106.338 144.104  0.00 97.00      PROA   
ATOM   3286  HA  TYR P 210     -26.789-105.671 144.891  0.00 97.00      PROA   
ATOM   3287  CB  TYR P 210     -27.289-105.573 142.757  0.00 97.00      PROA   
ATOM   3288  HB1 TYR P 210     -27.899-104.655 142.897  0.00 97.00      PROA   
ATOM   3289  HB2 TYR P 210     -27.817-106.231 142.035  0.00 97.00      PROA   
ATOM   3290  CG  TYR P 210     -25.975-105.198 142.098  0.00 97.00      PROA   
ATOM   3291  CD1 TYR P 210     -25.280-106.135 141.309  0.00 97.00      PROA   
ATOM   3292  HD1 TYR P 210     -25.661-107.140 141.221  0.00 97.00      PROA   
ATOM   3293  CE1 TYR P 210     -24.126-105.773 140.605  0.00 97.00      PROA   
ATOM   3294  HE1 TYR P 210     -23.615-106.507 139.999  0.00 97.00      PROA   
ATOM   3295  CZ  TYR P 210     -23.658-104.455 140.663  0.00 97.00      PROA   
ATOM   3296  OH  TYR P 210     -22.528-104.053 139.918  0.00 97.00      PROA   
ATOM   3297  HH  TYR P 210     -22.567-104.481 139.053  0.00 97.00      PROA   
ATOM   3298  CD2 TYR P 210     -25.494-103.877 142.143  0.00 97.00      PROA   
ATOM   3299  HD2 TYR P 210     -26.043-103.131 142.697  0.00 97.00      PROA   
ATOM   3300  CE2 TYR P 210     -24.338-103.510 141.439  0.00 97.00      PROA   
ATOM   3301  HE2 TYR P 210     -23.987-102.489 141.464  0.00 97.00      PROA   
ATOM   3302  C   TYR P 210     -28.459-106.913 144.482  0.00 97.00      PROA   
ATOM   3303  O   TYR P 210     -28.708-108.104 144.301  0.00 97.00      PROA   
ATOM   3304  N   MET P 211     -29.369-106.062 145.014  0.00 97.00      PROA   
ATOM   3305  HN  MET P 211     -29.134-105.111 145.204  0.00 97.00      PROA   
ATOM   3306  CA  MET P 211     -30.755-106.424 145.226  0.00 97.00      PROA   
ATOM   3307  HA  MET P 211     -30.954-107.405 144.825  0.00 97.00      PROA   
ATOM   3308  CB  MET P 211     -31.140-106.401 146.729  0.00 97.00      PROA   
ATOM   3309  HB1 MET P 211     -32.245-106.484 146.829  0.00 97.00      PROA   
ATOM   3310  HB2 MET P 211     -30.821-105.430 147.167  0.00 97.00      PROA   
ATOM   3311  CG  MET P 211     -30.507-107.549 147.539  0.00 97.00      PROA   
ATOM   3312  HG1 MET P 211     -29.432-107.634 147.272  0.00 97.00      PROA   
ATOM   3313  HG2 MET P 211     -30.997-108.491 147.211  0.00 97.00      PROA   
ATOM   3314  SD  MET P 211     -30.648-107.379 149.348  0.00 97.00      PROA   
ATOM   3315  CE  MET P 211     -32.455-107.483 149.479  0.00 97.00      PROA   
ATOM   3316  HE1 MET P 211     -32.833-108.405 148.990  0.00 97.00      PROA   
ATOM   3317  HE2 MET P 211     -32.948-106.609 149.002  0.00 97.00      PROA   
ATOM   3318  HE3 MET P 211     -32.768-107.509 150.543  0.00 97.00      PROA   
ATOM   3319  C   MET P 211     -31.611-105.426 144.485  0.00 97.00      PROA   
ATOM   3320  O   MET P 211     -31.809-104.315 144.971  0.00 97.00      PROA   
ATOM   3321  N   GLY P 212     -32.166-105.803 143.298  0.00 97.00      PROA   
ATOM   3322  HN  GLY P 212     -32.088-106.748 142.981  0.00 97.00      PROA   
ATOM   3323  CA  GLY P 212     -32.900-104.920 142.396  0.00 97.00      PROA   
ATOM   3324  HA1 GLY P 212     -33.914-104.847 142.760  0.00 97.00      PROA   
ATOM   3325  HA2 GLY P 212     -32.852-105.375 141.421  0.00 97.00      PROA   
ATOM   3326  C   GLY P 212     -32.320-103.531 142.240  0.00 97.00      PROA   
ATOM   3327  O   GLY P 212     -31.179-103.348 141.819  0.00 97.00      PROA   
ATOM   3328  N   SER P 213     -33.125-102.507 142.596  0.00 97.00      PROA   
ATOM   3329  HN  SER P 213     -34.058-102.710 142.882  0.00 97.00      PROA   
ATOM   3330  CA  SER P 213     -32.744-101.104 142.550  0.00 97.00      PROA   
ATOM   3331  HA  SER P 213     -32.156-100.953 141.654  0.00 97.00      PROA   
ATOM   3332  CB  SER P 213     -34.007-100.199 142.440  0.00 97.00      PROA   
ATOM   3333  HB1 SER P 213     -34.630-100.300 143.354  0.00 97.00      PROA   
ATOM   3334  HB2 SER P 213     -34.612-100.542 141.573  0.00 97.00      PROA   
ATOM   3335  OG  SER P 213     -33.694 -98.823 142.226  0.00 97.00      PROA   
ATOM   3336  HG1 SER P 213     -33.093 -98.583 142.941  0.00 97.00      PROA   
ATOM   3337  C   SER P 213     -31.883-100.653 143.742  0.00 97.00      PROA   
ATOM   3338  O   SER P 213     -31.934 -99.493 144.150  0.00 97.00      PROA   
ATOM   3339  N   LYS P 214     -31.036-101.528 144.334  0.00 97.00      PROA   
ATOM   3340  HN  LYS P 214     -31.030-102.493 144.087  0.00 97.00      PROA   
ATOM   3341  CA  LYS P 214     -30.026-101.054 145.265  0.00 97.00      PROA   
ATOM   3342  HA  LYS P 214     -29.713-100.077 144.918  0.00 97.00      PROA   
ATOM   3343  CB  LYS P 214     -30.527-100.837 146.717  0.00 97.00      PROA   
ATOM   3344  HB1 LYS P 214     -31.221 -99.965 146.690  0.00 97.00      PROA   
ATOM   3345  HB2 LYS P 214     -29.674-100.554 147.372  0.00 97.00      PROA   
ATOM   3346  CG  LYS P 214     -31.278-102.030 147.332  0.00 97.00      PROA   
ATOM   3347  HG1 LYS P 214     -30.664-102.948 147.195  0.00 97.00      PROA   
ATOM   3348  HG2 LYS P 214     -32.236-102.187 146.790  0.00 97.00      PROA   
ATOM   3349  CD  LYS P 214     -31.546-101.862 148.839  0.00 97.00      PROA   
ATOM   3350  HD1 LYS P 214     -30.559-101.822 149.354  0.00 97.00      PROA   
ATOM   3351  HD2 LYS P 214     -32.078-102.772 149.200  0.00 97.00      PROA   
ATOM   3352  CE  LYS P 214     -32.360-100.608 149.199  0.00 97.00      PROA   
ATOM   3353  HE1 LYS P 214     -33.374-100.658 148.748  0.00 97.00      PROA   
ATOM   3354  HE2 LYS P 214     -31.854 -99.685 148.848  0.00 97.00      PROA   
ATOM   3355  NZ  LYS P 214     -32.514-100.494 150.669  0.00 97.00      PROA   
ATOM   3356  HZ1 LYS P 214     -31.573-100.408 151.102  0.00 97.00      PROA   
ATOM   3357  HZ2 LYS P 214     -32.984-101.346 151.035  0.00 97.00      PROA   
ATOM   3358  HZ3 LYS P 214     -33.080 -99.653 150.904  0.00 97.00      PROA   
ATOM   3359  C   LYS P 214     -28.750-101.870 145.274  0.00 97.00      PROA   
ATOM   3360  O   LYS P 214     -28.743-103.099 145.272  0.00 97.00      PROA   
ATOM   3361  N   THR P 215     -27.604-101.150 145.313  0.00 97.00      PROA   
ATOM   3362  HN  THR P 215     -27.630-100.155 145.241  0.00 97.00      PROA   
ATOM   3363  CA  THR P 215     -26.276-101.669 145.572  0.00 97.00      PROA   
ATOM   3364  HA  THR P 215     -26.084-102.461 144.861  0.00 97.00      PROA   
ATOM   3365  CB  THR P 215     -25.211-100.585 145.422  0.00 97.00      PROA   
ATOM   3366  HB  THR P 215     -24.230-100.898 145.850  0.00 97.00      PROA   
ATOM   3367  OG1 THR P 215     -25.629 -99.376 146.051  0.00 97.00      PROA   
ATOM   3368  HG1 THR P 215     -25.696 -99.573 146.988  0.00 97.00      PROA   
ATOM   3369  CG2 THR P 215     -24.991-100.273 143.933  0.00 97.00      PROA   
ATOM   3370 HG21 THR P 215     -25.947 -99.992 143.443  0.00 97.00      PROA   
ATOM   3371 HG22 THR P 215     -24.558-101.149 143.409  0.00 97.00      PROA   
ATOM   3372 HG23 THR P 215     -24.287 -99.418 143.831  0.00 97.00      PROA   
ATOM   3373  C   THR P 215     -26.123-102.257 146.962  0.00 97.00      PROA   
ATOM   3374  O   THR P 215     -26.568-101.676 147.950  0.00 97.00      PROA   
ATOM   3375  N   LEU P 216     -25.409-103.400 147.065  0.00 97.00      PROA   
ATOM   3376  HN  LEU P 216     -25.149-103.919 146.254  0.00 97.00      PROA   
ATOM   3377  CA  LEU P 216     -24.845-103.875 148.314  0.00 97.00      PROA   
ATOM   3378  HA  LEU P 216     -25.427-103.484 149.136  0.00 97.00      PROA   
ATOM   3379  CB  LEU P 216     -24.842-105.420 148.399  0.00 97.00      PROA   
ATOM   3380  HB1 LEU P 216     -24.355-105.759 149.337  0.00 97.00      PROA   
ATOM   3381  HB2 LEU P 216     -24.259-105.829 147.546  0.00 97.00      PROA   
ATOM   3382  CG  LEU P 216     -26.260-106.044 148.365  0.00 97.00      PROA   
ATOM   3383  HG  LEU P 216     -26.748-105.764 147.402  0.00 97.00      PROA   
ATOM   3384  CD1 LEU P 216     -26.186-107.580 148.410  0.00 97.00      PROA   
ATOM   3385 HD11 LEU P 216     -25.723-107.914 149.363  0.00 97.00      PROA   
ATOM   3386 HD12 LEU P 216     -25.580-107.961 147.564  0.00 97.00      PROA   
ATOM   3387 HD13 LEU P 216     -27.205-108.014 148.344  0.00 97.00      PROA   
ATOM   3388  CD2 LEU P 216     -27.148-105.527 149.512  0.00 97.00      PROA   
ATOM   3389 HD21 LEU P 216     -27.315-104.434 149.428  0.00 97.00      PROA   
ATOM   3390 HD22 LEU P 216     -26.675-105.749 150.492  0.00 97.00      PROA   
ATOM   3391 HD23 LEU P 216     -28.134-106.029 149.480  0.00 97.00      PROA   
ATOM   3392  C   LEU P 216     -23.452-103.291 148.466  0.00 97.00      PROA   
ATOM   3393  O   LEU P 216     -22.996-102.543 147.603  0.00 97.00      PROA   
ATOM   3394  N   ARG P 217     -22.750-103.576 149.593  0.00 97.00      PROA   
ATOM   3395  HN  ARG P 217     -23.144-104.160 150.298  0.00 97.00      PROA   
ATOM   3396  CA  ARG P 217     -21.415-103.056 149.857  0.00 97.00      PROA   
ATOM   3397  HA  ARG P 217     -21.427-102.000 149.620  0.00 97.00      PROA   
ATOM   3398  CB  ARG P 217     -20.979-103.190 151.341  0.00 97.00      PROA   
ATOM   3399  HB1 ARG P 217     -19.915-102.870 151.434  0.00 97.00      PROA   
ATOM   3400  HB2 ARG P 217     -21.040-104.261 151.637  0.00 97.00      PROA   
ATOM   3401  CG  ARG P 217     -21.776-102.335 152.343  0.00 97.00      PROA   
ATOM   3402  HG1 ARG P 217     -22.854-102.607 152.297  0.00 97.00      PROA   
ATOM   3403  HG2 ARG P 217     -21.683-101.265 152.053  0.00 97.00      PROA   
ATOM   3404  CD  ARG P 217     -21.271-102.537 153.782  0.00 97.00      PROA   
ATOM   3405  HD1 ARG P 217     -20.177-102.349 153.865  0.00 97.00      PROA   
ATOM   3406  HD2 ARG P 217     -21.469-103.582 154.107  0.00 97.00      PROA   
ATOM   3407  NE  ARG P 217     -22.028-101.633 154.705  0.00 97.00      PROA   
ATOM   3408  HE  ARG P 217     -22.824-101.990 155.185  0.00 97.00      PROA   
ATOM   3409  CZ  ARG P 217     -21.675-100.359 154.981  0.00 97.00      PROA   
ATOM   3410  NH1 ARG P 217     -20.640 -99.748 154.384  0.00 97.00      PROA   
ATOM   3411 HH11 ARG P 217     -20.148-100.236 153.672  0.00 97.00      PROA   
ATOM   3412 HH12 ARG P 217     -20.428 -98.804 154.627  0.00 97.00      PROA   
ATOM   3413  NH2 ARG P 217     -22.386 -99.673 155.895  0.00 97.00      PROA   
ATOM   3414 HH21 ARG P 217     -23.154-100.118 156.346  0.00 97.00      PROA   
ATOM   3415 HH22 ARG P 217     -22.111 -98.744 156.124  0.00 97.00      PROA   
ATOM   3416  C   ARG P 217     -20.328-103.675 148.988  0.00 97.00      PROA   
ATOM   3417  O   ARG P 217     -19.528-104.494 149.441  0.00 97.00      PROA   
ATOM   3418  N   GLY P 218     -20.279-103.256 147.703  0.00 97.00      PROA   
ATOM   3419  HN  GLY P 218     -21.035-102.690 147.377  0.00 97.00      PROA   
ATOM   3420  CA  GLY P 218     -19.218-103.509 146.747  0.00 97.00      PROA   
ATOM   3421  HA1 GLY P 218     -19.480-102.975 145.846  0.00 97.00      PROA   
ATOM   3422  HA2 GLY P 218     -19.149-104.578 146.604  0.00 97.00      PROA   
ATOM   3423  C   GLY P 218     -17.866-103.001 147.163  0.00 97.00      PROA   
ATOM   3424  O   GLY P 218     -17.741-102.163 148.054  0.00 97.00      PROA   
ATOM   3425  N   ARG P 219     -16.826-103.492 146.455  0.00 97.00      PROA   
ATOM   3426  HN  ARG P 219     -16.985-104.158 145.730  0.00 97.00      PROA   
ATOM   3427  CA  ARG P 219     -15.443-103.128 146.644  0.00 97.00      PROA   
ATOM   3428  HA  ARG P 219     -15.331-102.116 146.285  0.00 97.00      PROA   
ATOM   3429  CB  ARG P 219     -14.920-103.216 148.124  0.00 97.00      PROA   
ATOM   3430  HB1 ARG P 219     -15.421-102.406 148.697  0.00 97.00      PROA   
ATOM   3431  HB2 ARG P 219     -13.839-102.974 148.165  0.00 97.00      PROA   
ATOM   3432  CG  ARG P 219     -15.222-104.533 148.878  0.00 97.00      PROA   
ATOM   3433  HG1 ARG P 219     -14.808-105.402 148.322  0.00 97.00      PROA   
ATOM   3434  HG2 ARG P 219     -16.324-104.662 148.923  0.00 97.00      PROA   
ATOM   3435  CD  ARG P 219     -14.708-104.586 150.327  0.00 97.00      PROA   
ATOM   3436  HD1 ARG P 219     -15.151-105.468 150.846  0.00 97.00      PROA   
ATOM   3437  HD2 ARG P 219     -14.963-103.655 150.877  0.00 97.00      PROA   
ATOM   3438  NE  ARG P 219     -13.222-104.744 150.254  0.00 97.00      PROA   
ATOM   3439  HE  ARG P 219     -12.766-104.653 149.367  0.00 97.00      PROA   
ATOM   3440  CZ  ARG P 219     -12.473-105.357 151.188  0.00 97.00      PROA   
ATOM   3441  NH1 ARG P 219     -12.855-105.364 152.463  0.00 97.00      PROA   
ATOM   3442 HH11 ARG P 219     -13.598-104.739 152.665  0.00 97.00      PROA   
ATOM   3443 HH12 ARG P 219     -12.189-105.655 153.143  0.00 97.00      PROA   
ATOM   3444  NH2 ARG P 219     -11.316-105.932 150.824  0.00 97.00      PROA   
ATOM   3445 HH21 ARG P 219     -10.897-106.611 151.415  0.00 97.00      PROA   
ATOM   3446 HH22 ARG P 219     -11.068-105.909 149.851  0.00 97.00      PROA   
ATOM   3447  C   ARG P 219     -14.698-104.023 145.681  0.00 97.00      PROA   
ATOM   3448  O   ARG P 219     -15.140-104.239 144.554  0.00 97.00      PROA   
ATOM   3449  N   ASP P 220     -13.561-104.594 146.113  0.00 97.00      PROA   
ATOM   3450  HN  ASP P 220     -13.149-104.306 146.978  0.00 97.00      PROA   
ATOM   3451  CA  ASP P 220     -12.850-105.711 145.544  0.00 97.00      PROA   
ATOM   3452  HA  ASP P 220     -12.840-105.620 144.465  0.00 97.00      PROA   
ATOM   3453  CB  ASP P 220     -11.376-105.694 146.074  0.00 97.00      PROA   
ATOM   3454  HB1 ASP P 220     -10.861-104.833 145.590  0.00 97.00      PROA   
ATOM   3455  HB2 ASP P 220     -10.823-106.608 145.793  0.00 97.00      PROA   
ATOM   3456  CG  ASP P 220     -11.245-105.443 147.584  0.00 97.00      PROA   
ATOM   3457  OD1 ASP P 220     -10.576-106.263 148.259  0.00 97.00      PROA   
ATOM   3458  OD2 ASP P 220     -11.734-104.390 148.065  0.00 97.00      PROA   
ATOM   3459  C   ASP P 220     -13.578-107.011 145.913  0.00 97.00      PROA   
ATOM   3460  O   ASP P 220     -13.032-107.914 146.546  0.00 97.00      PROA   
ATOM   3461  N   THR P 221     -14.875-107.127 145.537  0.00 97.00      PROA   
ATOM   3462  HN  THR P 221     -15.319-106.392 145.028  0.00 97.00      PROA   
ATOM   3463  CA  THR P 221     -15.747-108.189 146.013  0.00 97.00      PROA   
ATOM   3464  HA  THR P 221     -15.458-108.349 147.043  0.00 97.00      PROA   
ATOM   3465  CB  THR P 221     -17.223-107.793 146.088  0.00 97.00      PROA   
ATOM   3466  HB  THR P 221     -17.905-108.674 146.057  0.00 97.00      PROA   
ATOM   3467  OG1 THR P 221     -17.572-106.881 145.055  0.00 97.00      PROA   
ATOM   3468  HG1 THR P 221     -17.552-107.395 144.241  0.00 97.00      PROA   
ATOM   3469  CG2 THR P 221     -17.457-107.051 147.413  0.00 97.00      PROA   
ATOM   3470 HG21 THR P 221     -16.839-106.132 147.436  0.00 97.00      PROA   
ATOM   3471 HG22 THR P 221     -17.182-107.685 148.280  0.00 97.00      PROA   
ATOM   3472 HG23 THR P 221     -18.522-106.753 147.507  0.00 97.00      PROA   
ATOM   3473  C   THR P 221     -15.574-109.553 145.354  0.00 97.00      PROA   
ATOM   3474  O   THR P 221     -15.411-109.699 144.144  0.00 97.00      PROA   
ATOM   3475  N   SER P 222     -15.631-110.607 146.200  0.00 97.00      PROA   
ATOM   3476  HN  SER P 222     -15.669-110.446 147.183  0.00 97.00      PROA   
ATOM   3477  CA  SER P 222     -15.579-112.009 145.832  0.00 97.00      PROA   
ATOM   3478  HA  SER P 222     -14.849-112.123 145.041  0.00 97.00      PROA   
ATOM   3479  CB  SER P 222     -15.172-112.878 147.048  0.00 97.00      PROA   
ATOM   3480  HB1 SER P 222     -14.953-113.924 146.747  0.00 97.00      PROA   
ATOM   3481  HB2 SER P 222     -16.001-112.891 147.792  0.00 97.00      PROA   
ATOM   3482  OG  SER P 222     -14.031-112.323 147.698  0.00 97.00      PROA   
ATOM   3483  HG1 SER P 222     -13.412-112.053 147.014  0.00 97.00      PROA   
ATOM   3484  C   SER P 222     -16.928-112.494 145.324  0.00 97.00      PROA   
ATOM   3485  O   SER P 222     -17.916-111.763 145.351  0.00 97.00      PROA   
ATOM   3486  N   SER P 223     -16.991-113.756 144.829  0.00 97.00      PROA   
ATOM   3487  HN  SER P 223     -16.172-114.324 144.768  0.00 97.00      PROA   
ATOM   3488  CA  SER P 223     -18.135-114.371 144.175  0.00 97.00      PROA   
ATOM   3489  HA  SER P 223     -18.333-113.817 143.275  0.00 97.00      PROA   
ATOM   3490  CB  SER P 223     -17.804-115.832 143.798  0.00 97.00      PROA   
ATOM   3491  HB1 SER P 223     -18.596-116.263 143.147  0.00 97.00      PROA   
ATOM   3492  HB2 SER P 223     -17.723-116.457 144.714  0.00 97.00      PROA   
ATOM   3493  OG  SER P 223     -16.557-115.898 143.114  0.00 97.00      PROA   
ATOM   3494  HG1 SER P 223     -16.697-115.513 142.244  0.00 97.00      PROA   
ATOM   3495  C   SER P 223     -19.433-114.397 144.954  0.00 97.00      PROA   
ATOM   3496  O   SER P 223     -20.499-114.195 144.375  0.00 97.00      PROA   
ATOM   3497  N   GLU P 224     -19.372-114.655 146.277  0.00 97.00      PROA   
ATOM   3498  HN  GLU P 224     -18.494-114.737 146.736  0.00 97.00      PROA   
ATOM   3499  CA  GLU P 224     -20.539-114.879 147.102  0.00 97.00      PROA   
ATOM   3500  HA  GLU P 224     -21.437-114.676 146.532  0.00 97.00      PROA   
ATOM   3501  CB  GLU P 224     -20.640-116.337 147.632  0.00 97.00      PROA   
ATOM   3502  HB1 GLU P 224     -21.407-116.357 148.439  0.00 97.00      PROA   
ATOM   3503  HB2 GLU P 224     -19.678-116.647 148.094  0.00 97.00      PROA   
ATOM   3504  CG  GLU P 224     -21.058-117.374 146.564  0.00 97.00      PROA   
ATOM   3505  HG1 GLU P 224     -20.178-117.785 146.028  0.00 97.00      PROA   
ATOM   3506  HG2 GLU P 224     -21.744-116.913 145.822  0.00 97.00      PROA   
ATOM   3507  CD  GLU P 224     -21.825-118.508 147.235  0.00 97.00      PROA   
ATOM   3508  OE1 GLU P 224     -22.917-118.210 147.781  0.00 97.00      PROA   
ATOM   3509  OE2 GLU P 224     -21.330-119.663 147.230  0.00 97.00      PROA   
ATOM   3510  C   GLU P 224     -20.558-113.932 148.282  0.00 97.00      PROA   
ATOM   3511  O   GLU P 224     -19.563-113.298 148.632  0.00 97.00      PROA   
ATOM   3512  N   TYR P 225     -21.742-113.843 148.926  0.00 97.00      PROA   
ATOM   3513  HN  TYR P 225     -22.516-114.388 148.612  0.00 97.00      PROA   
ATOM   3514  CA  TYR P 225     -21.986-113.116 150.150  0.00 97.00      PROA   
ATOM   3515  HA  TYR P 225     -21.044-112.816 150.589  0.00 97.00      PROA   
ATOM   3516  CB  TYR P 225     -22.909-111.871 149.924  0.00 97.00      PROA   
ATOM   3517  HB1 TYR P 225     -22.470-111.243 149.118  0.00 97.00      PROA   
ATOM   3518  HB2 TYR P 225     -22.939-111.260 150.851  0.00 97.00      PROA   
ATOM   3519  CG  TYR P 225     -24.335-112.211 149.525  0.00 97.00      PROA   
ATOM   3520  CD1 TYR P 225     -25.382-112.135 150.465  0.00 97.00      PROA   
ATOM   3521  HD1 TYR P 225     -25.170-111.837 151.481  0.00 97.00      PROA   
ATOM   3522  CE1 TYR P 225     -26.694-112.468 150.104  0.00 97.00      PROA   
ATOM   3523  HE1 TYR P 225     -27.485-112.415 150.837  0.00 97.00      PROA   
ATOM   3524  CZ  TYR P 225     -26.974-112.895 148.800  0.00 97.00      PROA   
ATOM   3525  OH  TYR P 225     -28.283-113.280 148.441  0.00 97.00      PROA   
ATOM   3526  HH  TYR P 225     -28.868-113.061 149.170  0.00 97.00      PROA   
ATOM   3527  CD2 TYR P 225     -24.642-112.596 148.207  0.00 97.00      PROA   
ATOM   3528  HD2 TYR P 225     -23.859-112.647 147.465  0.00 97.00      PROA   
ATOM   3529  CE2 TYR P 225     -25.949-112.950 147.850  0.00 97.00      PROA   
ATOM   3530  HE2 TYR P 225     -26.165-113.279 146.845  0.00 97.00      PROA   
ATOM   3531  C   TYR P 225     -22.633-114.165 151.038  0.00 97.00      PROA   
ATOM   3532  O   TYR P 225     -23.111-115.179 150.532  0.00 97.00      PROA   
ATOM   3533  N   GLN P 226     -22.664-113.976 152.382  0.00 97.00      PROA   
ATOM   3534  HN  GLN P 226     -22.264-113.174 152.818  0.00 97.00      PROA   
ATOM   3535  CA  GLN P 226     -23.334-114.932 153.250  0.00 97.00      PROA   
ATOM   3536  HA  GLN P 226     -24.017-115.492 152.632  0.00 97.00      PROA   
ATOM   3537  CB  GLN P 226     -22.392-115.960 153.947  0.00 97.00      PROA   
ATOM   3538  HB1 GLN P 226     -22.833-116.307 154.909  0.00 97.00      PROA   
ATOM   3539  HB2 GLN P 226     -21.433-115.457 154.197  0.00 97.00      PROA   
ATOM   3540  CG  GLN P 226     -22.109-117.231 153.109  0.00 97.00      PROA   
ATOM   3541  HG1 GLN P 226     -21.539-117.970 153.708  0.00 97.00      PROA   
ATOM   3542  HG2 GLN P 226     -21.510-116.952 152.216  0.00 97.00      PROA   
ATOM   3543  CD  GLN P 226     -23.424-117.886 152.662  0.00 97.00      PROA   
ATOM   3544  OE1 GLN P 226     -24.424-117.867 153.389  0.00 97.00      PROA   
ATOM   3545  NE2 GLN P 226     -23.437-118.439 151.417  0.00 97.00      PROA   
ATOM   3546 HE21 GLN P 226     -24.331-118.640 151.017  0.00 97.00      PROA   
ATOM   3547 HE22 GLN P 226     -22.635-118.392 150.826  0.00 97.00      PROA   
ATOM   3548  C   GLN P 226     -24.287-114.289 154.217  0.00 97.00      PROA   
ATOM   3549  O   GLN P 226     -24.187-113.108 154.546  0.00 97.00      PROA   
ATOM   3550  N   ILE P 227     -25.295-115.091 154.640  0.00 97.00      PROA   
ATOM   3551  HN  ILE P 227     -25.297-116.057 154.389  0.00 97.00      PROA   
ATOM   3552  CA  ILE P 227     -26.493-114.599 155.284  0.00 97.00      PROA   
ATOM   3553  HA  ILE P 227     -26.396-113.533 155.438  0.00 97.00      PROA   
ATOM   3554  CB  ILE P 227     -27.763-114.847 154.465  0.00 97.00      PROA   
ATOM   3555  HB  ILE P 227     -28.166-115.869 154.656  0.00 97.00      PROA   
ATOM   3556  CG2 ILE P 227     -28.806-113.800 154.911  0.00 97.00      PROA   
ATOM   3557 HG21 ILE P 227     -28.452-112.775 154.675  0.00 97.00      PROA   
ATOM   3558 HG22 ILE P 227     -29.003-113.862 155.999  0.00 97.00      PROA   
ATOM   3559 HG23 ILE P 227     -29.767-113.953 154.381  0.00 97.00      PROA   
ATOM   3560  CG1 ILE P 227     -27.499-114.766 152.935  0.00 97.00      PROA   
ATOM   3561 HG11 ILE P 227     -26.754-115.535 152.634  0.00 97.00      PROA   
ATOM   3562 HG12 ILE P 227     -27.075-113.766 152.701  0.00 97.00      PROA   
ATOM   3563  CD  ILE P 227     -28.755-115.007 152.087  0.00 97.00      PROA   
ATOM   3564  HD1 ILE P 227     -29.473-114.167 152.191  0.00 97.00      PROA   
ATOM   3565  HD2 ILE P 227     -29.260-115.944 152.405  0.00 97.00      PROA   
ATOM   3566  HD3 ILE P 227     -28.483-115.102 151.014  0.00 97.00      PROA   
ATOM   3567  C   ILE P 227     -26.599-115.266 156.637  0.00 97.00      PROA   
ATOM   3568  O   ILE P 227     -26.545-116.486 156.759  0.00 97.00      PROA   
ATOM   3569  N   LEU P 228     -26.742-114.460 157.711  0.00 97.00      PROA   
ATOM   3570  HN  LEU P 228     -26.802-113.471 157.593  0.00 97.00      PROA   
ATOM   3571  CA  LEU P 228     -26.603-114.913 159.081  0.00 97.00      PROA   
ATOM   3572  HA  LEU P 228     -26.027-115.829 159.107  0.00 97.00      PROA   
ATOM   3573  CB  LEU P 228     -25.860-113.840 159.924  0.00 97.00      PROA   
ATOM   3574  HB1 LEU P 228     -25.859-114.165 160.988  0.00 97.00      PROA   
ATOM   3575  HB2 LEU P 228     -26.401-112.871 159.867  0.00 97.00      PROA   
ATOM   3576  CG  LEU P 228     -24.370-113.598 159.538  0.00 97.00      PROA   
ATOM   3577  HG  LEU P 228     -23.891-114.596 159.400  0.00 97.00      PROA   
ATOM   3578  CD1 LEU P 228     -24.153-112.781 158.247  0.00 97.00      PROA   
ATOM   3579 HD11 LEU P 228     -24.711-111.822 158.301  0.00 97.00      PROA   
ATOM   3580 HD12 LEU P 228     -24.478-113.338 157.347  0.00 97.00      PROA   
ATOM   3581 HD13 LEU P 228     -23.074-112.550 158.120  0.00 97.00      PROA   
ATOM   3582  CD2 LEU P 228     -23.631-112.893 160.691  0.00 97.00      PROA   
ATOM   3583 HD21 LEU P 228     -23.710-113.483 161.626  0.00 97.00      PROA   
ATOM   3584 HD22 LEU P 228     -24.071-111.887 160.864  0.00 97.00      PROA   
ATOM   3585 HD23 LEU P 228     -22.557-112.768 160.438  0.00 97.00      PROA   
ATOM   3586  C   LEU P 228     -27.962-115.219 159.690  0.00 97.00      PROA   
ATOM   3587  O   LEU P 228     -28.074-115.463 160.890  0.00 97.00      PROA   
ATOM   3588  N   THR P 229     -29.003-115.219 158.829  0.00 97.00      PROA   
ATOM   3589  HN  THR P 229     -28.770-115.086 157.871  0.00 97.00      PROA   
ATOM   3590  CA  THR P 229     -30.427-115.335 159.094  0.00 97.00      PROA   
ATOM   3591  HA  THR P 229     -30.706-116.377 159.047  0.00 97.00      PROA   
ATOM   3592  CB  THR P 229     -30.954-114.693 160.395  0.00 97.00      PROA   
ATOM   3593  HB  THR P 229     -30.422-113.729 160.563  0.00 97.00      PROA   
ATOM   3594  OG1 THR P 229     -30.707-115.554 161.496  0.00 97.00      PROA   
ATOM   3595  HG1 THR P 229     -29.755-115.685 161.504  0.00 97.00      PROA   
ATOM   3596  CG2 THR P 229     -32.476-114.416 160.423  0.00 97.00      PROA   
ATOM   3597 HG21 THR P 229     -33.058-115.347 160.294  0.00 97.00      PROA   
ATOM   3598 HG22 THR P 229     -32.785-113.695 159.645  0.00 97.00      PROA   
ATOM   3599 HG23 THR P 229     -32.752-113.980 161.408  0.00 97.00      PROA   
ATOM   3600  C   THR P 229     -31.014-114.618 157.911  0.00 97.00      PROA   
ATOM   3601  O   THR P 229     -31.071-113.391 157.915  0.00 97.00      PROA   
ATOM   3602  N   ALA P 230     -31.431-115.331 156.832  0.00 97.00      PROA   
ATOM   3603  HN  ALA P 230     -31.294-116.316 156.746  0.00 97.00      PROA   
ATOM   3604  CA  ALA P 230     -32.162-114.694 155.749  0.00 97.00      PROA   
ATOM   3605  HA  ALA P 230     -31.617-113.804 155.476  0.00 97.00      PROA   
ATOM   3606  CB  ALA P 230     -32.285-115.582 154.499  0.00 97.00      PROA   
ATOM   3607  HB1 ALA P 230     -32.851-116.511 154.727  0.00 97.00      PROA   
ATOM   3608  HB2 ALA P 230     -31.271-115.863 154.139  0.00 97.00      PROA   
ATOM   3609  HB3 ALA P 230     -32.795-115.036 153.679  0.00 97.00      PROA   
ATOM   3610  C   ALA P 230     -33.533-114.254 156.212  0.00 97.00      PROA   
ATOM   3611  O   ALA P 230     -34.164-114.943 156.994  0.00 97.00      PROA   
ATOM   3612  N   ARG P 231     -34.009-113.076 155.765  0.00 97.00      PROA   
ATOM   3613  HN  ARG P 231     -33.450-112.533 155.139  0.00 97.00      PROA   
ATOM   3614  CA  ARG P 231     -35.136-112.394 156.362  0.00 97.00      PROA   
ATOM   3615  HA  ARG P 231     -35.580-113.017 157.124  0.00 97.00      PROA   
ATOM   3616  CB  ARG P 231     -34.673-111.082 157.046  0.00 97.00      PROA   
ATOM   3617  HB1 ARG P 231     -35.562-110.492 157.337  0.00 97.00      PROA   
ATOM   3618  HB2 ARG P 231     -34.091-110.465 156.329  0.00 97.00      PROA   
ATOM   3619  CG  ARG P 231     -33.821-111.337 158.306  0.00 97.00      PROA   
ATOM   3620  HG1 ARG P 231     -32.786-111.560 157.973  0.00 97.00      PROA   
ATOM   3621  HG2 ARG P 231     -34.204-112.251 158.806  0.00 97.00      PROA   
ATOM   3622  CD  ARG P 231     -33.755-110.175 159.325  0.00 97.00      PROA   
ATOM   3623  HD1 ARG P 231     -33.329-109.280 158.820  0.00 97.00      PROA   
ATOM   3624  HD2 ARG P 231     -33.122-110.438 160.197  0.00 97.00      PROA   
ATOM   3625  NE  ARG P 231     -35.114-109.779 159.816  0.00 97.00      PROA   
ATOM   3626  HE  ARG P 231     -35.469-108.921 159.441  0.00 97.00      PROA   
ATOM   3627  CZ  ARG P 231     -36.082-110.675 160.069  0.00 97.00      PROA   
ATOM   3628  NH1 ARG P 231     -35.878-111.777 160.788  0.00 97.00      PROA   
ATOM   3629 HH11 ARG P 231     -34.983-111.934 161.181  0.00 97.00      PROA   
ATOM   3630 HH12 ARG P 231     -36.642-112.426 160.830  0.00 97.00      PROA   
ATOM   3631  NH2 ARG P 231     -37.284-110.509 159.498  0.00 97.00      PROA   
ATOM   3632 HH21 ARG P 231     -37.348-109.760 158.835  0.00 97.00      PROA   
ATOM   3633 HH22 ARG P 231     -37.810-111.345 159.343  0.00 97.00      PROA   
ATOM   3634  C   ARG P 231     -36.252-112.066 155.397  0.00 97.00      PROA   
ATOM   3635  O   ARG P 231     -36.096-112.046 154.185  0.00 97.00      PROA   
ATOM   3636  N   ARG P 232     -37.441-111.753 155.945  0.00 97.00      PROA   
ATOM   3637  HN  ARG P 232     -37.598-111.946 156.916  0.00 97.00      PROA   
ATOM   3638  CA  ARG P 232     -38.573-111.175 155.245  0.00 97.00      PROA   
ATOM   3639  HA  ARG P 232     -38.953-111.926 154.569  0.00 97.00      PROA   
ATOM   3640  CB  ARG P 232     -39.646-110.818 156.301  0.00 97.00      PROA   
ATOM   3641  HB1 ARG P 232     -40.225-109.915 156.020  0.00 97.00      PROA   
ATOM   3642  HB2 ARG P 232     -39.109-110.561 157.242  0.00 97.00      PROA   
ATOM   3643  CG  ARG P 232     -40.596-111.994 156.589  0.00 97.00      PROA   
ATOM   3644  HG1 ARG P 232     -40.892-111.980 157.663  0.00 97.00      PROA   
ATOM   3645  HG2 ARG P 232     -40.034-112.937 156.431  0.00 97.00      PROA   
ATOM   3646  CD  ARG P 232     -41.845-111.974 155.700  0.00 97.00      PROA   
ATOM   3647  HD1 ARG P 232     -42.441-112.904 155.797  0.00 97.00      PROA   
ATOM   3648  HD2 ARG P 232     -41.565-111.826 154.633  0.00 97.00      PROA   
ATOM   3649  NE  ARG P 232     -42.671-110.850 156.238  0.00 97.00      PROA   
ATOM   3650  HE  ARG P 232     -42.712-110.770 157.231  0.00 97.00      PROA   
ATOM   3651  CZ  ARG P 232     -43.028-109.748 155.548  0.00 97.00      PROA   
ATOM   3652  NH1 ARG P 232     -42.982-109.679 154.210  0.00 97.00      PROA   
ATOM   3653 HH11 ARG P 232     -42.638-110.461 153.700  0.00 97.00      PROA   
ATOM   3654 HH12 ARG P 232     -43.236-108.828 153.757  0.00 97.00      PROA   
ATOM   3655  NH2 ARG P 232     -43.410-108.663 156.247  0.00 97.00      PROA   
ATOM   3656 HH21 ARG P 232     -43.327-108.685 157.240  0.00 97.00      PROA   
ATOM   3657 HH22 ARG P 232     -43.604-107.820 155.756  0.00 97.00      PROA   
ATOM   3658  C   ARG P 232     -38.278-109.952 154.388  0.00 97.00      PROA   
ATOM   3659  O   ARG P 232     -38.768-109.832 153.270  0.00 97.00      PROA   
ATOM   3660  N   GLU P 233     -37.445-109.030 154.890  0.00 97.00      PROA   
ATOM   3661  HN  GLU P 233     -37.189-109.082 155.856  0.00 97.00      PROA   
ATOM   3662  CA  GLU P 233     -36.945-107.853 154.225  0.00 97.00      PROA   
ATOM   3663  HA  GLU P 233     -37.769-107.410 153.684  0.00 97.00      PROA   
ATOM   3664  CB  GLU P 233     -36.482-106.816 155.288  0.00 97.00      PROA   
ATOM   3665  HB1 GLU P 233     -37.385-106.351 155.746  0.00 97.00      PROA   
ATOM   3666  HB2 GLU P 233     -35.927-106.002 154.772  0.00 97.00      PROA   
ATOM   3667  CG  GLU P 233     -35.582-107.390 156.414  0.00 97.00      PROA   
ATOM   3668  HG1 GLU P 233     -34.883-106.590 156.744  0.00 97.00      PROA   
ATOM   3669  HG2 GLU P 233     -34.972-108.231 156.029  0.00 97.00      PROA   
ATOM   3670  CD  GLU P 233     -36.345-107.847 157.663  0.00 97.00      PROA   
ATOM   3671  OE1 GLU P 233     -37.299-108.652 157.540  0.00 97.00      PROA   
ATOM   3672  OE2 GLU P 233     -35.957-107.414 158.779  0.00 97.00      PROA   
ATOM   3673  C   GLU P 233     -35.885-108.135 153.164  0.00 97.00      PROA   
ATOM   3674  O   GLU P 233     -35.629-107.293 152.303  0.00 97.00      PROA   
ATOM   3675  N   ASP P 234     -35.292-109.353 153.155  0.00 97.00      PROA   
ATOM   3676  HN  ASP P 234     -35.424-109.990 153.910  0.00 97.00      PROA   
ATOM   3677  CA  ASP P 234     -34.410-109.834 152.105  0.00 97.00      PROA   
ATOM   3678  HA  ASP P 234     -33.736-109.033 151.832  0.00 97.00      PROA   
ATOM   3679  CB  ASP P 234     -33.566-111.068 152.552  0.00 97.00      PROA   
ATOM   3680  HB1 ASP P 234     -32.870-111.370 151.746  0.00 97.00      PROA   
ATOM   3681  HB2 ASP P 234     -34.229-111.933 152.753  0.00 97.00      PROA   
ATOM   3682  CG  ASP P 234     -32.701-110.850 153.797  0.00 97.00      PROA   
ATOM   3683  OD1 ASP P 234     -32.645-109.724 154.353  0.00 97.00      PROA   
ATOM   3684  OD2 ASP P 234     -32.052-111.853 154.193  0.00 97.00      PROA   
ATOM   3685  C   ASP P 234     -35.194-110.264 150.861  0.00 97.00      PROA   
ATOM   3686  O   ASP P 234     -34.615-110.474 149.798  0.00 97.00      PROA   
ATOM   3687  N   SER P 235     -36.537-110.431 150.960  0.00 97.00      PROA   
ATOM   3688  HN  SER P 235     -36.985-110.225 151.826  0.00 97.00      PROA   
ATOM   3689  CA  SER P 235     -37.380-110.963 149.890  0.00 97.00      PROA   
ATOM   3690  HA  SER P 235     -36.956-111.924 149.631  0.00 97.00      PROA   
ATOM   3691  CB  SER P 235     -38.864-111.206 150.322  0.00 97.00      PROA   
ATOM   3692  HB1 SER P 235     -38.862-111.748 151.290  0.00 97.00      PROA   
ATOM   3693  HB2 SER P 235     -39.378-111.841 149.573  0.00 97.00      PROA   
ATOM   3694  OG  SER P 235     -39.623-110.010 150.502  0.00 97.00      PROA   
ATOM   3695  HG1 SER P 235     -39.254-109.373 149.879  0.00 97.00      PROA   
ATOM   3696  C   SER P 235     -37.392-110.111 148.625  0.00 97.00      PROA   
ATOM   3697  O   SER P 235     -37.945-109.013 148.600  0.00 97.00      PROA   
ATOM   3698  N   GLY P 236     -36.798-110.596 147.513  0.00 97.00      PROA   
ATOM   3699  HN  GLY P 236     -36.315-111.468 147.498  0.00 97.00      PROA   
ATOM   3700  CA  GLY P 236     -36.826-109.783 146.316  0.00 97.00      PROA   
ATOM   3701  HA1 GLY P 236     -36.383-108.824 146.550  0.00 97.00      PROA   
ATOM   3702  HA2 GLY P 236     -37.851-109.717 145.976  0.00 97.00      PROA   
ATOM   3703  C   GLY P 236     -36.037-110.380 145.203  0.00 97.00      PROA   
ATOM   3704  O   GLY P 236     -36.012-111.589 145.011  0.00 97.00      PROA   
ATOM   3705  N   LEU P 237     -35.383-109.504 144.415  0.00 97.00      PROA   
ATOM   3706  HN  LEU P 237     -35.378-108.530 144.624  0.00 97.00      PROA   
ATOM   3707  CA  LEU P 237     -34.711-109.863 143.196  0.00 97.00      PROA   
ATOM   3708  HA  LEU P 237     -34.864-110.910 142.977  0.00 97.00      PROA   
ATOM   3709  CB  LEU P 237     -35.211-109.016 142.005  0.00 97.00      PROA   
ATOM   3710  HB1 LEU P 237     -34.663-109.335 141.099  0.00 97.00      PROA   
ATOM   3711  HB2 LEU P 237     -34.983-107.942 142.185  0.00 97.00      PROA   
ATOM   3712  CG  LEU P 237     -36.714-109.133 141.659  0.00 97.00      PROA   
ATOM   3713  HG  LEU P 237     -37.319-108.821 142.541  0.00 97.00      PROA   
ATOM   3714  CD1 LEU P 237     -37.046-108.184 140.493  0.00 97.00      PROA   
ATOM   3715 HD11 LEU P 237     -36.433-108.453 139.606  0.00 97.00      PROA   
ATOM   3716 HD12 LEU P 237     -36.807-107.136 140.768  0.00 97.00      PROA   
ATOM   3717 HD13 LEU P 237     -38.119-108.252 140.219  0.00 97.00      PROA   
ATOM   3718  CD2 LEU P 237     -37.097-110.576 141.294  0.00 97.00      PROA   
ATOM   3719 HD21 LEU P 237     -36.930-111.247 142.159  0.00 97.00      PROA   
ATOM   3720 HD22 LEU P 237     -36.476-110.929 140.443  0.00 97.00      PROA   
ATOM   3721 HD23 LEU P 237     -38.166-110.642 141.003  0.00 97.00      PROA   
ATOM   3722  C   LEU P 237     -33.228-109.648 143.388  0.00 97.00      PROA   
ATOM   3723  O   LEU P 237     -32.802-108.682 144.013  0.00 97.00      PROA   
ATOM   3724  N   TYR P 238     -32.415-110.605 142.890  0.00 97.00      PROA   
ATOM   3725  HN  TYR P 238     -32.815-111.393 142.424  0.00 97.00      PROA   
ATOM   3726  CA  TYR P 238     -30.983-110.672 143.087  0.00 97.00      PROA   
ATOM   3727  HA  TYR P 238     -30.630-109.747 143.524  0.00 97.00      PROA   
ATOM   3728  CB  TYR P 238     -30.576-111.882 143.969  0.00 97.00      PROA   
ATOM   3729  HB1 TYR P 238     -29.480-112.064 143.935  0.00 97.00      PROA   
ATOM   3730  HB2 TYR P 238     -31.094-112.803 143.619  0.00 97.00      PROA   
ATOM   3731  CG  TYR P 238     -30.965-111.636 145.399  0.00 97.00      PROA   
ATOM   3732  CD1 TYR P 238     -32.281-111.854 145.845  0.00 97.00      PROA   
ATOM   3733  HD1 TYR P 238     -33.034-112.192 145.148  0.00 97.00      PROA   
ATOM   3734  CE1 TYR P 238     -32.625-111.638 147.186  0.00 97.00      PROA   
ATOM   3735  HE1 TYR P 238     -33.639-111.806 147.518  0.00 97.00      PROA   
ATOM   3736  CZ  TYR P 238     -31.640-111.231 148.094  0.00 97.00      PROA   
ATOM   3737  OH  TYR P 238     -31.950-111.011 149.445  0.00 97.00      PROA   
ATOM   3738  HH  TYR P 238     -32.906-110.929 149.520  0.00 97.00      PROA   
ATOM   3739  CD2 TYR P 238     -29.991-111.225 146.325  0.00 97.00      PROA   
ATOM   3740  HD2 TYR P 238     -28.973-111.064 146.001  0.00 97.00      PROA   
ATOM   3741  CE2 TYR P 238     -30.327-111.028 147.667  0.00 97.00      PROA   
ATOM   3742  HE2 TYR P 238     -29.576-110.704 148.373  0.00 97.00      PROA   
ATOM   3743  C   TYR P 238     -30.280-110.844 141.766  0.00 97.00      PROA   
ATOM   3744  O   TYR P 238     -30.693-111.646 140.937  0.00 97.00      PROA   
ATOM   3745  N   TRP P 239     -29.163-110.117 141.544  0.00 97.00      PROA   
ATOM   3746  HN  TRP P 239     -28.845-109.430 142.192  0.00 97.00      PROA   
ATOM   3747  CA  TRP P 239     -28.364-110.323 140.353  0.00 97.00      PROA   
ATOM   3748  HA  TRP P 239     -28.475-111.351 140.033  0.00 97.00      PROA   
ATOM   3749  CB  TRP P 239     -28.778-109.410 139.163  0.00 97.00      PROA   
ATOM   3750  HB1 TRP P 239     -29.831-109.666 138.923  0.00 97.00      PROA   
ATOM   3751  HB2 TRP P 239     -28.186-109.671 138.260  0.00 97.00      PROA   
ATOM   3752  CG  TRP P 239     -28.724-107.927 139.375  0.00 97.00      PROA   
ATOM   3753  CD1 TRP P 239     -29.675-107.186 140.022  0.00 97.00      PROA   
ATOM   3754  HD1 TRP P 239     -30.541-107.606 140.503  0.00 97.00      PROA   
ATOM   3755  NE1 TRP P 239     -29.374-105.855 139.934  0.00 97.00      PROA   
ATOM   3756  HE1 TRP P 239     -29.938-105.122 140.247  0.00 97.00      PROA   
ATOM   3757  CE2 TRP P 239     -28.210-105.700 139.240  0.00 97.00      PROA   
ATOM   3758  CD2 TRP P 239     -27.763-106.990 138.864  0.00 97.00      PROA   
ATOM   3759  CE3 TRP P 239     -26.593-107.120 138.120  0.00 97.00      PROA   
ATOM   3760  HE3 TRP P 239     -26.232-108.091 137.811  0.00 97.00      PROA   
ATOM   3761  CZ3 TRP P 239     -25.873-105.966 137.803  0.00 97.00      PROA   
ATOM   3762  HZ3 TRP P 239     -24.938-106.049 137.272  0.00 97.00      PROA   
ATOM   3763  CZ2 TRP P 239     -27.503-104.554 138.910  0.00 97.00      PROA   
ATOM   3764  HZ2 TRP P 239     -27.841-103.579 139.225  0.00 97.00      PROA   
ATOM   3765  CH2 TRP P 239     -26.318-104.705 138.190  0.00 97.00      PROA   
ATOM   3766  HH2 TRP P 239     -25.719-103.836 137.955  0.00 97.00      PROA   
ATOM   3767  C   TRP P 239     -26.905-110.155 140.686  0.00 97.00      PROA   
ATOM   3768  O   TRP P 239     -26.535-109.550 141.690  0.00 97.00      PROA   
ATOM   3769  N   CYS P 240     -26.041-110.733 139.823  0.00 97.00      PROA   
ATOM   3770  HN  CYS P 240     -26.400-111.252 139.049  0.00 97.00      PROA   
ATOM   3771  CA  CYS P 240     -24.601-110.672 139.944  0.00 97.00      PROA   
ATOM   3772  HA  CYS P 240     -24.355-109.902 140.657  0.00 97.00      PROA   
ATOM   3773  CB  CYS P 240     -23.973-112.013 140.425  0.00 97.00      PROA   
ATOM   3774  HB1 CYS P 240     -24.292-112.145 141.482  0.00 97.00      PROA   
ATOM   3775  HB2 CYS P 240     -22.864-111.944 140.434  0.00 97.00      PROA   
ATOM   3776  SG  CYS P 240     -24.532-113.471 139.479  0.00 97.00      PROA   
ATOM   3777  C   CYS P 240     -23.987-110.244 138.629  0.00 97.00      PROA   
ATOM   3778  O   CYS P 240     -24.563-110.381 137.555  0.00 97.00      PROA   
ATOM   3779  N   GLU P 241     -22.774-109.663 138.694  0.00 97.00      PROA   
ATOM   3780  HN  GLU P 241     -22.326-109.521 139.572  0.00 97.00      PROA   
ATOM   3781  CA  GLU P 241     -22.110-109.091 137.546  0.00 97.00      PROA   
ATOM   3782  HA  GLU P 241     -22.674-109.298 136.647  0.00 97.00      PROA   
ATOM   3783  CB  GLU P 241     -22.045-107.555 137.690  0.00 97.00      PROA   
ATOM   3784  HB1 GLU P 241     -21.627-107.303 138.688  0.00 97.00      PROA   
ATOM   3785  HB2 GLU P 241     -23.109-107.225 137.688  0.00 97.00      PROA   
ATOM   3786  CG  GLU P 241     -21.241-106.805 136.612  0.00 97.00      PROA   
ATOM   3787  HG1 GLU P 241     -21.458-107.231 135.608  0.00 97.00      PROA   
ATOM   3788  HG2 GLU P 241     -20.151-106.881 136.811  0.00 97.00      PROA   
ATOM   3789  CD  GLU P 241     -21.618-105.333 136.556  0.00 97.00      PROA   
ATOM   3790  OE1 GLU P 241     -22.475-104.889 137.360  0.00 97.00      PROA   
ATOM   3791  OE2 GLU P 241     -21.078-104.638 135.656  0.00 97.00      PROA   
ATOM   3792  C   GLU P 241     -20.755-109.724 137.346  0.00 97.00      PROA   
ATOM   3793  O   GLU P 241     -20.064-110.064 138.305  0.00 97.00      PROA   
ATOM   3794  N   ALA P 242     -20.364-109.929 136.064  0.00 97.00      PROA   
ATOM   3795  HN  ALA P 242     -20.953-109.677 135.302  0.00 97.00      PROA   
ATOM   3796  CA  ALA P 242     -19.113-110.556 135.705  0.00 97.00      PROA   
ATOM   3797  HA  ALA P 242     -18.398-110.416 136.505  0.00 97.00      PROA   
ATOM   3798  CB  ALA P 242     -19.303-112.059 135.428  0.00 97.00      PROA   
ATOM   3799  HB1 ALA P 242     -20.025-112.213 134.598  0.00 97.00      PROA   
ATOM   3800  HB2 ALA P 242     -19.711-112.557 136.335  0.00 97.00      PROA   
ATOM   3801  HB3 ALA P 242     -18.341-112.547 135.168  0.00 97.00      PROA   
ATOM   3802  C   ALA P 242     -18.565-109.878 134.469  0.00 97.00      PROA   
ATOM   3803  O   ALA P 242     -19.307-109.490 133.570  0.00 97.00      PROA   
ATOM   3804  N   ALA P 243     -17.225-109.691 134.413  0.00 97.00      PROA   
ATOM   3805  HN  ALA P 243     -16.625-109.997 135.146  0.00 97.00      PROA   
ATOM   3806  CA  ALA P 243     -16.600-108.895 133.385  0.00 97.00      PROA   
ATOM   3807  HA  ALA P 243     -17.121-109.040 132.448  0.00 97.00      PROA   
ATOM   3808  CB  ALA P 243     -16.611-107.402 133.784  0.00 97.00      PROA   
ATOM   3809  HB1 ALA P 243     -16.071-107.250 134.743  0.00 97.00      PROA   
ATOM   3810  HB2 ALA P 243     -17.659-107.059 133.929  0.00 97.00      PROA   
ATOM   3811  HB3 ALA P 243     -16.143-106.764 133.007  0.00 97.00      PROA   
ATOM   3812  C   ALA P 243     -15.162-109.328 133.188  0.00 97.00      PROA   
ATOM   3813  O   ALA P 243     -14.573-110.024 134.012  0.00 97.00      PROA   
ATOM   3814  N   THR P 244     -14.561-108.907 132.051  0.00 97.00      PROA   
ATOM   3815  HN  THR P 244     -15.103-108.435 131.356  0.00 97.00      PROA   
ATOM   3816  CA  THR P 244     -13.126-108.851 131.825  0.00 97.00      PROA   
ATOM   3817  HA  THR P 244     -12.698-109.822 132.041  0.00 97.00      PROA   
ATOM   3818  CB  THR P 244     -12.796-108.452 130.396  0.00 97.00      PROA   
ATOM   3819  HB  THR P 244     -11.709-108.278 130.278  0.00 97.00      PROA   
ATOM   3820  OG1 THR P 244     -13.487-107.261 130.064  0.00 97.00      PROA   
ATOM   3821  HG1 THR P 244     -13.411-106.699 130.840  0.00 97.00      PROA   
ATOM   3822  CG2 THR P 244     -13.195-109.539 129.384  0.00 97.00      PROA   
ATOM   3823 HG21 THR P 244     -14.273-109.787 129.460  0.00 97.00      PROA   
ATOM   3824 HG22 THR P 244     -12.601-110.460 129.550  0.00 97.00      PROA   
ATOM   3825 HG23 THR P 244     -12.992-109.175 128.351  0.00 97.00      PROA   
ATOM   3826  C   THR P 244     -12.476-107.816 132.743  0.00 97.00      PROA   
ATOM   3827  O   THR P 244     -13.035-106.743 132.957  0.00 97.00      PROA   
ATOM   3828  N   GLU P 245     -11.254-108.104 133.250  0.00 97.00      PROA   
ATOM   3829  HN  GLU P 245     -10.805-108.956 132.989  0.00 97.00      PROA   
ATOM   3830  CA  GLU P 245     -10.456-107.323 134.190  0.00 97.00      PROA   
ATOM   3831  HA  GLU P 245     -10.982-107.248 135.132  0.00 97.00      PROA   
ATOM   3832  CB  GLU P 245      -9.139-108.145 134.320  0.00 97.00      PROA   
ATOM   3833  HB1 GLU P 245      -8.506-107.961 133.425  0.00 97.00      PROA   
ATOM   3834  HB2 GLU P 245      -9.459-109.214 134.272  0.00 97.00      PROA   
ATOM   3835  CG  GLU P 245      -8.271-107.943 135.580  0.00 97.00      PROA   
ATOM   3836  HG1 GLU P 245      -8.829-107.345 136.326  0.00 97.00      PROA   
ATOM   3837  HG2 GLU P 245      -7.348-107.389 135.307  0.00 97.00      PROA   
ATOM   3838  CD  GLU P 245      -7.828-109.252 136.253  0.00 97.00      PROA   
ATOM   3839  OE1 GLU P 245      -7.787-110.320 135.594  0.00 97.00      PROA   
ATOM   3840  OE2 GLU P 245      -7.512-109.181 137.467  0.00 97.00      PROA   
ATOM   3841  C   GLU P 245     -10.175-105.919 133.648  0.00 97.00      PROA   
ATOM   3842  O   GLU P 245     -10.320-104.898 134.319  0.00 97.00      PROA   
ATOM   3843  N   ASP P 246      -9.836-105.890 132.356  0.00 97.00      PROA   
ATOM   3844  HN  ASP P 246      -9.668-106.769 131.911  0.00 97.00      PROA   
ATOM   3845  CA  ASP P 246      -9.559-104.805 131.452  0.00 97.00      PROA   
ATOM   3846  HA  ASP P 246      -8.855-104.137 131.930  0.00 97.00      PROA   
ATOM   3847  CB  ASP P 246      -8.886-105.447 130.190  0.00 97.00      PROA   
ATOM   3848  HB1 ASP P 246      -7.810-105.632 130.410  0.00 97.00      PROA   
ATOM   3849  HB2 ASP P 246      -8.933-104.775 129.312  0.00 97.00      PROA   
ATOM   3850  CG  ASP P 246      -9.502-106.812 129.827  0.00 97.00      PROA   
ATOM   3851  OD1 ASP P 246      -9.229-107.823 130.532  0.00 97.00      PROA   
ATOM   3852  OD2 ASP P 246     -10.311-106.849 128.872  0.00 97.00      PROA   
ATOM   3853  C   ASP P 246     -10.782-103.952 131.065  0.00 97.00      PROA   
ATOM   3854  O   ASP P 246     -10.627-102.849 130.543  0.00 97.00      PROA   
ATOM   3855  N   GLY P 247     -12.031-104.411 131.322  0.00 97.00      PROA   
ATOM   3856  HN  GLY P 247     -12.134-105.261 131.837  0.00 97.00      PROA   
ATOM   3857  CA  GLY P 247     -13.253-103.645 131.052  0.00 97.00      PROA   
ATOM   3858  HA1 GLY P 247     -13.104-102.623 131.375  0.00 97.00      PROA   
ATOM   3859  HA2 GLY P 247     -14.057-104.126 131.591  0.00 97.00      PROA   
ATOM   3860  C   GLY P 247     -13.671-103.602 129.601  0.00 97.00      PROA   
ATOM   3861  O   GLY P 247     -14.514-102.799 129.201  0.00 97.00      PROA   
ATOM   3862  N   ASN P 248     -13.100-104.492 128.769  0.00 97.00      PROA   
ATOM   3863  HN  ASN P 248     -12.368-105.081 129.103  0.00 97.00      PROA   
ATOM   3864  CA  ASN P 248     -13.525-104.717 127.403  0.00 97.00      PROA   
ATOM   3865  HA  ASN P 248     -13.524-103.763 126.896  0.00 97.00      PROA   
ATOM   3866  CB  ASN P 248     -12.546-105.694 126.708  0.00 97.00      PROA   
ATOM   3867  HB1 ASN P 248     -12.980-106.129 125.784  0.00 97.00      PROA   
ATOM   3868  HB2 ASN P 248     -12.281-106.521 127.400  0.00 97.00      PROA   
ATOM   3869  CG  ASN P 248     -11.311-104.887 126.292  0.00 97.00      PROA   
ATOM   3870  OD1 ASN P 248     -11.439-103.767 125.785  0.00 97.00      PROA   
ATOM   3871  ND2 ASN P 248     -10.093-105.430 126.544  0.00 97.00      PROA   
ATOM   3872 HD21 ASN P 248      -9.285-104.891 126.320  0.00 97.00      PROA   
ATOM   3873 HD22 ASN P 248     -10.037-106.199 127.185  0.00 97.00      PROA   
ATOM   3874  C   ASN P 248     -14.947-105.231 127.300  0.00 97.00      PROA   
ATOM   3875  O   ASN P 248     -15.738-104.727 126.504  0.00 97.00      PROA   
ATOM   3876  N   VAL P 249     -15.306-106.222 128.141  0.00 97.00      PROA   
ATOM   3877  HN  VAL P 249     -14.630-106.602 128.772  0.00 97.00      PROA   
ATOM   3878  CA  VAL P 249     -16.590-106.885 128.124  0.00 97.00      PROA   
ATOM   3879  HA  VAL P 249     -17.285-106.330 127.511  0.00 97.00      PROA   
ATOM   3880  CB  VAL P 249     -16.490-108.316 127.602  0.00 97.00      PROA   
ATOM   3881  HB  VAL P 249     -15.874-108.933 128.293  0.00 97.00      PROA   
ATOM   3882  CG1 VAL P 249     -17.896-108.950 127.494  0.00 97.00      PROA   
ATOM   3883 HG11 VAL P 249     -18.543-108.341 126.828  0.00 97.00      PROA   
ATOM   3884 HG12 VAL P 249     -18.385-109.040 128.485  0.00 97.00      PROA   
ATOM   3885 HG13 VAL P 249     -17.813-109.968 127.060  0.00 97.00      PROA   
ATOM   3886  CG2 VAL P 249     -15.782-108.319 126.230  0.00 97.00      PROA   
ATOM   3887 HG21 VAL P 249     -14.764-107.883 126.282  0.00 97.00      PROA   
ATOM   3888 HG22 VAL P 249     -16.380-107.750 125.488  0.00 97.00      PROA   
ATOM   3889 HG23 VAL P 249     -15.671-109.363 125.873  0.00 97.00      PROA   
ATOM   3890  C   VAL P 249     -17.124-106.932 129.537  0.00 97.00      PROA   
ATOM   3891  O   VAL P 249     -16.470-107.436 130.443  0.00 97.00      PROA   
ATOM   3892  N   LEU P 250     -18.362-106.439 129.751  0.00 97.00      PROA   
ATOM   3893  HN  LEU P 250     -18.875-105.998 129.021  0.00 97.00      PROA   
ATOM   3894  CA  LEU P 250     -19.089-106.641 130.984  0.00 97.00      PROA   
ATOM   3895  HA  LEU P 250     -18.565-107.376 131.580  0.00 97.00      PROA   
ATOM   3896  CB  LEU P 250     -19.262-105.398 131.911  0.00 97.00      PROA   
ATOM   3897  HB1 LEU P 250     -18.254-105.201 132.345  0.00 97.00      PROA   
ATOM   3898  HB2 LEU P 250     -19.920-105.678 132.762  0.00 97.00      PROA   
ATOM   3899  CG  LEU P 250     -19.759-104.033 131.348  0.00 97.00      PROA   
ATOM   3900  HG  LEU P 250     -19.694-103.337 132.223  0.00 97.00      PROA   
ATOM   3901  CD1 LEU P 250     -18.867-103.414 130.253  0.00 97.00      PROA   
ATOM   3902 HD11 LEU P 250     -19.004-103.950 129.291  0.00 97.00      PROA   
ATOM   3903 HD12 LEU P 250     -17.798-103.466 130.548  0.00 97.00      PROA   
ATOM   3904 HD13 LEU P 250     -19.146-102.351 130.094  0.00 97.00      PROA   
ATOM   3905  CD2 LEU P 250     -21.239-104.022 130.924  0.00 97.00      PROA   
ATOM   3906 HD21 LEU P 250     -21.869-104.500 131.702  0.00 97.00      PROA   
ATOM   3907 HD22 LEU P 250     -21.375-104.562 129.966  0.00 97.00      PROA   
ATOM   3908 HD23 LEU P 250     -21.585-102.977 130.776  0.00 97.00      PROA   
ATOM   3909  C   LEU P 250     -20.385-107.301 130.606  0.00 97.00      PROA   
ATOM   3910  O   LEU P 250     -21.037-106.925 129.635  0.00 97.00      PROA   
ATOM   3911  N   LYS P 251     -20.755-108.378 131.332  0.00 97.00      PROA   
ATOM   3912  HN  LYS P 251     -20.210-108.705 132.103  0.00 97.00      PROA   
ATOM   3913  CA  LYS P 251     -21.838-109.226 130.909  0.00 97.00      PROA   
ATOM   3914  HA  LYS P 251     -22.489-108.694 130.230  0.00 97.00      PROA   
ATOM   3915  CB  LYS P 251     -21.291-110.459 130.172  0.00 97.00      PROA   
ATOM   3916  HB1 LYS P 251     -20.721-111.131 130.848  0.00 97.00      PROA   
ATOM   3917  HB2 LYS P 251     -20.558-110.055 129.434  0.00 97.00      PROA   
ATOM   3918  CG  LYS P 251     -22.371-111.222 129.394  0.00 97.00      PROA   
ATOM   3919  HG1 LYS P 251     -23.334-110.663 129.432  0.00 97.00      PROA   
ATOM   3920  HG2 LYS P 251     -22.541-112.196 129.897  0.00 97.00      PROA   
ATOM   3921  CD  LYS P 251     -21.992-111.428 127.916  0.00 97.00      PROA   
ATOM   3922  HD1 LYS P 251     -21.904-110.425 127.439  0.00 97.00      PROA   
ATOM   3923  HD2 LYS P 251     -22.814-111.977 127.405  0.00 97.00      PROA   
ATOM   3924  CE  LYS P 251     -20.674-112.198 127.734  0.00 97.00      PROA   
ATOM   3925  HE1 LYS P 251     -20.764-113.187 128.230  0.00 97.00      PROA   
ATOM   3926  HE2 LYS P 251     -19.813-111.653 128.179  0.00 97.00      PROA   
ATOM   3927  NZ  LYS P 251     -20.364-112.415 126.299  0.00 97.00      PROA   
ATOM   3928  HZ1 LYS P 251     -20.405-111.522 125.772  0.00 97.00      PROA   
ATOM   3929  HZ2 LYS P 251     -21.037-113.091 125.876  0.00 97.00      PROA   
ATOM   3930  HZ3 LYS P 251     -19.399-112.776 126.184  0.00 97.00      PROA   
ATOM   3931  C   LYS P 251     -22.649-109.596 132.122  0.00 97.00      PROA   
ATOM   3932  O   LYS P 251     -22.452-110.625 132.767  0.00 97.00      PROA   
ATOM   3933  N   ARG P 252     -23.597-108.704 132.466  0.00 97.00      PROA   
ATOM   3934  HN  ARG P 252     -23.729-107.887 131.908  0.00 97.00      PROA   
ATOM   3935  CA  ARG P 252     -24.488-108.833 133.597  0.00 97.00      PROA   
ATOM   3936  HA  ARG P 252     -23.861-109.003 134.462  0.00 97.00      PROA   
ATOM   3937  CB  ARG P 252     -25.255-107.507 133.827  0.00 97.00      PROA   
ATOM   3938  HB1 ARG P 252     -26.052-107.655 134.588  0.00 97.00      PROA   
ATOM   3939  HB2 ARG P 252     -25.747-107.200 132.877  0.00 97.00      PROA   
ATOM   3940  CG  ARG P 252     -24.343-106.365 134.322  0.00 97.00      PROA   
ATOM   3941  HG1 ARG P 252     -23.512-106.184 133.603  0.00 97.00      PROA   
ATOM   3942  HG2 ARG P 252     -23.884-106.701 135.280  0.00 97.00      PROA   
ATOM   3943  CD  ARG P 252     -25.095-105.042 134.545  0.00 97.00      PROA   
ATOM   3944  HD1 ARG P 252     -26.008-105.214 135.149  0.00 97.00      PROA   
ATOM   3945  HD2 ARG P 252     -25.359-104.576 133.571  0.00 97.00      PROA   
ATOM   3946  NE  ARG P 252     -24.182-104.160 135.332  0.00 97.00      PROA   
ATOM   3947  HE  ARG P 252     -23.544-104.591 135.973  0.00 97.00      PROA   
ATOM   3948  CZ  ARG P 252     -23.881-102.877 135.069  0.00 97.00      PROA   
ATOM   3949  NH1 ARG P 252     -24.727-102.047 134.465  0.00 97.00      PROA   
ATOM   3950 HH11 ARG P 252     -25.660-102.371 134.365  0.00 97.00      PROA   
ATOM   3951 HH12 ARG P 252     -24.498-101.080 134.500  0.00 97.00      PROA   
ATOM   3952  NH2 ARG P 252     -22.675-102.446 135.477  0.00 97.00      PROA   
ATOM   3953 HH21 ARG P 252     -22.051-103.174 135.773  0.00 97.00      PROA   
ATOM   3954 HH22 ARG P 252     -22.315-101.575 135.166  0.00 97.00      PROA   
ATOM   3955  C   ARG P 252     -25.443-110.017 133.533  0.00 97.00      PROA   
ATOM   3956  O   ARG P 252     -25.936-110.376 132.464  0.00 97.00      PROA   
ATOM   3957  N   SER P 253     -25.742-110.656 134.696  0.00 97.00      PROA   
ATOM   3958  HN  SER P 253     -25.300-110.410 135.557  0.00 97.00      PROA   
ATOM   3959  CA  SER P 253     -26.820-111.633 134.773  0.00 97.00      PROA   
ATOM   3960  HA  SER P 253     -26.748-112.248 133.891  0.00 97.00      PROA   
ATOM   3961  CB  SER P 253     -26.726-112.631 135.961  0.00 97.00      PROA   
ATOM   3962  HB1 SER P 253     -25.812-113.252 135.845  0.00 97.00      PROA   
ATOM   3963  HB2 SER P 253     -27.602-113.314 135.957  0.00 97.00      PROA   
ATOM   3964  OG  SER P 253     -26.679-111.982 137.221  0.00 97.00      PROA   
ATOM   3965  HG1 SER P 253     -25.872-111.451 137.219  0.00 97.00      PROA   
ATOM   3966  C   SER P 253     -28.174-110.924 134.811  0.00 97.00      PROA   
ATOM   3967  O   SER P 253     -28.288-109.887 135.463  0.00 97.00      PROA   
ATOM   3968  N   PRO P 254     -29.226-111.412 134.154  0.00 97.00      PROA   
ATOM   3969  CD  PRO P 254     -29.118-112.279 132.976  0.00 97.00      PROA   
ATOM   3970  HD1 PRO P 254     -28.946-113.322 133.320  0.00 97.00      PROA   
ATOM   3971  HD2 PRO P 254     -28.296-111.955 132.299  0.00 97.00      PROA   
ATOM   3972  CA  PRO P 254     -30.621-111.093 134.470  0.00 97.00      PROA   
ATOM   3973  HA  PRO P 254     -30.750-110.036 134.289  0.00 97.00      PROA   
ATOM   3974  CB  PRO P 254     -31.424-111.970 133.489  0.00 97.00      PROA   
ATOM   3975  HB1 PRO P 254     -32.384-111.500 133.199  0.00 97.00      PROA   
ATOM   3976  HB2 PRO P 254     -31.623-112.971 133.932  0.00 97.00      PROA   
ATOM   3977  CG  PRO P 254     -30.479-112.152 132.294  0.00 97.00      PROA   
ATOM   3978  HG1 PRO P 254     -30.728-113.035 131.673  0.00 97.00      PROA   
ATOM   3979  HG2 PRO P 254     -30.490-111.237 131.660  0.00 97.00      PROA   
ATOM   3980  C   PRO P 254     -31.011-111.350 135.925  0.00 97.00      PROA   
ATOM   3981  O   PRO P 254     -30.461-112.267 136.532  0.00 97.00      PROA   
ATOM   3982  N   GLU P 255     -31.957-110.561 136.504  0.00 97.00      PROA   
ATOM   3983  HN  GLU P 255     -32.355-109.786 136.019  0.00 97.00      PROA   
ATOM   3984  CA  GLU P 255     -32.433-110.739 137.867  0.00 97.00      PROA   
ATOM   3985  HA  GLU P 255     -31.569-110.668 138.507  0.00 97.00      PROA   
ATOM   3986  CB  GLU P 255     -33.430-109.631 138.317  0.00 97.00      PROA   
ATOM   3987  HB1 GLU P 255     -33.731-109.888 139.355  0.00 97.00      PROA   
ATOM   3988  HB2 GLU P 255     -34.346-109.662 137.689  0.00 97.00      PROA   
ATOM   3989  CG  GLU P 255     -32.852-108.190 138.311  0.00 97.00      PROA   
ATOM   3990  HG1 GLU P 255     -33.172-107.658 137.391  0.00 97.00      PROA   
ATOM   3991  HG2 GLU P 255     -31.743-108.225 138.324  0.00 97.00      PROA   
ATOM   3992  CD  GLU P 255     -33.282-107.366 139.530  0.00 97.00      PROA   
ATOM   3993  OE1 GLU P 255     -34.004-106.350 139.352  0.00 97.00      PROA   
ATOM   3994  OE2 GLU P 255     -32.867-107.737 140.659  0.00 97.00      PROA   
ATOM   3995  C   GLU P 255     -33.067-112.100 138.151  0.00 97.00      PROA   
ATOM   3996  O   GLU P 255     -33.810-112.653 137.342  0.00 97.00      PROA   
ATOM   3997  N   LEU P 256     -32.771-112.657 139.347  0.00 97.00      PROA   
ATOM   3998  HN  LEU P 256     -32.118-112.205 139.955  0.00 97.00      PROA   
ATOM   3999  CA  LEU P 256     -33.236-113.946 139.807  0.00 97.00      PROA   
ATOM   4000  HA  LEU P 256     -33.907-114.367 139.073  0.00 97.00      PROA   
ATOM   4001  CB  LEU P 256     -32.006-114.872 140.021  0.00 97.00      PROA   
ATOM   4002  HB1 LEU P 256     -31.355-114.456 140.819  0.00 97.00      PROA   
ATOM   4003  HB2 LEU P 256     -31.422-114.815 139.072  0.00 97.00      PROA   
ATOM   4004  CG  LEU P 256     -32.253-116.380 140.287  0.00 97.00      PROA   
ATOM   4005  HG  LEU P 256     -31.284-116.892 140.062  0.00 97.00      PROA   
ATOM   4006  CD1 LEU P 256     -32.560-116.698 141.761  0.00 97.00      PROA   
ATOM   4007 HD11 LEU P 256     -33.551-116.300 142.050  0.00 97.00      PROA   
ATOM   4008 HD12 LEU P 256     -31.792-116.249 142.425  0.00 97.00      PROA   
ATOM   4009 HD13 LEU P 256     -32.572-117.796 141.923  0.00 97.00      PROA   
ATOM   4010  CD2 LEU P 256     -33.304-116.994 139.345  0.00 97.00      PROA   
ATOM   4011 HD21 LEU P 256     -33.040-116.785 138.287  0.00 97.00      PROA   
ATOM   4012 HD22 LEU P 256     -34.310-116.574 139.555  0.00 97.00      PROA   
ATOM   4013 HD23 LEU P 256     -33.348-118.094 139.490  0.00 97.00      PROA   
ATOM   4014  C   LEU P 256     -34.009-113.713 141.091  0.00 97.00      PROA   
ATOM   4015  O   LEU P 256     -33.555-113.004 141.981  0.00 97.00      PROA   
ATOM   4016  N   GLU P 257     -35.228-114.290 141.221  0.00 97.00      PROA   
ATOM   4017  HN  GLU P 257     -35.595-114.892 140.518  0.00 97.00      PROA   
ATOM   4018  CA  GLU P 257     -36.101-114.026 142.350  0.00 97.00      PROA   
ATOM   4019  HA  GLU P 257     -35.929-113.015 142.688  0.00 97.00      PROA   
ATOM   4020  CB  GLU P 257     -37.600-114.149 141.967  0.00 97.00      PROA   
ATOM   4021  HB1 GLU P 257     -37.854-115.195 141.697  0.00 97.00      PROA   
ATOM   4022  HB2 GLU P 257     -37.736-113.543 141.039  0.00 97.00      PROA   
ATOM   4023  CG  GLU P 257     -38.580-113.571 143.018  0.00 97.00      PROA   
ATOM   4024  HG1 GLU P 257     -39.340-112.951 142.495  0.00 97.00      PROA   
ATOM   4025  HG2 GLU P 257     -38.048-112.919 143.740  0.00 97.00      PROA   
ATOM   4026  CD  GLU P 257     -39.333-114.642 143.795  0.00 97.00      PROA   
ATOM   4027  OE1 GLU P 257     -38.684-115.366 144.580  0.00 97.00      PROA   
ATOM   4028  OE2 GLU P 257     -40.577-114.724 143.645  0.00 97.00      PROA   
ATOM   4029  C   GLU P 257     -35.796-114.953 143.505  0.00 97.00      PROA   
ATOM   4030  O   GLU P 257     -35.676-116.165 143.342  0.00 97.00      PROA   
ATOM   4031  N   LEU P 258     -35.671-114.372 144.720  0.00 97.00      PROA   
ATOM   4032  HN  LEU P 258     -35.742-113.380 144.803  0.00 97.00      PROA   
ATOM   4033  CA  LEU P 258     -35.468-115.099 145.952  0.00 97.00      PROA   
ATOM   4034  HA  LEU P 258     -35.834-116.107 145.823  0.00 97.00      PROA   
ATOM   4035  CB  LEU P 258     -33.985-115.159 146.408  0.00 97.00      PROA   
ATOM   4036  HB1 LEU P 258     -33.906-115.665 147.395  0.00 97.00      PROA   
ATOM   4037  HB2 LEU P 258     -33.617-114.120 146.529  0.00 97.00      PROA   
ATOM   4038  CG  LEU P 258     -33.032-115.885 145.427  0.00 97.00      PROA   
ATOM   4039  HG  LEU P 258     -33.199-115.474 144.406  0.00 97.00      PROA   
ATOM   4040  CD1 LEU P 258     -31.562-115.606 145.780  0.00 97.00      PROA   
ATOM   4041 HD11 LEU P 258     -31.328-116.013 146.787  0.00 97.00      PROA   
ATOM   4042 HD12 LEU P 258     -31.361-114.516 145.782  0.00 97.00      PROA   
ATOM   4043 HD13 LEU P 258     -30.895-116.087 145.034  0.00 97.00      PROA   
ATOM   4044  CD2 LEU P 258     -33.281-117.404 145.381  0.00 97.00      PROA   
ATOM   4045 HD21 LEU P 258     -34.320-117.627 145.064  0.00 97.00      PROA   
ATOM   4046 HD22 LEU P 258     -33.109-117.850 146.384  0.00 97.00      PROA   
ATOM   4047 HD23 LEU P 258     -32.585-117.882 144.660  0.00 97.00      PROA   
ATOM   4048  C   LEU P 258     -36.308-114.461 147.040  0.00 97.00      PROA   
ATOM   4049  O   LEU P 258     -35.809-113.776 147.931  0.00 97.00      PROA   
ATOM   4050  N   GLN P 259     -37.639-114.682 147.000  0.00 97.00      PROA   
ATOM   4051  HN  GLN P 259     -38.057-115.075 146.177  0.00 97.00      PROA   
ATOM   4052  CA  GLN P 259     -38.533-114.437 148.113  0.00 97.00      PROA   
ATOM   4053  HA  GLN P 259     -38.386-113.405 148.387  0.00 97.00      PROA   
ATOM   4054  CB  GLN P 259     -40.034-114.611 147.753  0.00 97.00      PROA   
ATOM   4055  HB1 GLN P 259     -40.636-114.741 148.681  0.00 97.00      PROA   
ATOM   4056  HB2 GLN P 259     -40.144-115.538 147.149  0.00 97.00      PROA   
ATOM   4057  CG  GLN P 259     -40.633-113.427 146.969  0.00 97.00      PROA   
ATOM   4058  HG1 GLN P 259     -40.122-113.303 145.993  0.00 97.00      PROA   
ATOM   4059  HG2 GLN P 259     -40.520-112.481 147.540  0.00 97.00      PROA   
ATOM   4060  CD  GLN P 259     -42.133-113.668 146.758  0.00 97.00      PROA   
ATOM   4061  OE1 GLN P 259     -42.952-113.368 147.633  0.00 97.00      PROA   
ATOM   4062  NE2 GLN P 259     -42.500-114.236 145.578  0.00 97.00      PROA   
ATOM   4063 HE21 GLN P 259     -43.465-114.406 145.399  0.00 97.00      PROA   
ATOM   4064 HE22 GLN P 259     -41.796-114.473 144.904  0.00 97.00      PROA   
ATOM   4065  C   GLN P 259     -38.200-115.260 149.345  0.00 97.00      PROA   
ATOM   4066  O   GLN P 259     -37.875-116.440 149.255  0.00 97.00      PROA   
ATOM   4067  N   VAL P 260     -38.266-114.623 150.535  0.00 97.00      PROA   
ATOM   4068  HN  VAL P 260     -38.512-113.660 150.581  0.00 97.00      PROA   
ATOM   4069  CA  VAL P 260     -37.960-115.241 151.805  0.00 97.00      PROA   
ATOM   4070  HA  VAL P 260     -37.914-116.311 151.684  0.00 97.00      PROA   
ATOM   4071  CB  VAL P 260     -36.640-114.753 152.396  0.00 97.00      PROA   
ATOM   4072  HB  VAL P 260     -36.701-113.657 152.557  0.00 97.00      PROA   
ATOM   4073  CG1 VAL P 260     -36.353-115.459 153.739  0.00 97.00      PROA   
ATOM   4074 HG11 VAL P 260     -36.354-116.561 153.607  0.00 97.00      PROA   
ATOM   4075 HG12 VAL P 260     -37.101-115.186 154.510  0.00 97.00      PROA   
ATOM   4076 HG13 VAL P 260     -35.355-115.154 154.114  0.00 97.00      PROA   
ATOM   4077  CG2 VAL P 260     -35.483-115.000 151.401  0.00 97.00      PROA   
ATOM   4078 HG21 VAL P 260     -35.609-114.399 150.479  0.00 97.00      PROA   
ATOM   4079 HG22 VAL P 260     -35.431-116.071 151.122  0.00 97.00      PROA   
ATOM   4080 HG23 VAL P 260     -34.517-114.709 151.865  0.00 97.00      PROA   
ATOM   4081  C   VAL P 260     -39.122-114.901 152.720  0.00 97.00      PROA   
ATOM   4082  O   VAL P 260     -39.532-113.746 152.805  0.00 97.00      PROA   
ATOM   4083  N   LEU P 261     -39.708-115.911 153.406  0.00 97.00      PROA   
ATOM   4084  HN  LEU P 261     -39.348-116.840 153.327  0.00 97.00      PROA   
ATOM   4085  CA  LEU P 261     -40.892-115.741 154.224  0.00 97.00      PROA   
ATOM   4086  HA  LEU P 261     -41.102-114.687 154.315  0.00 97.00      PROA   
ATOM   4087  CB  LEU P 261     -42.147-116.426 153.627  0.00 97.00      PROA   
ATOM   4088  HB1 LEU P 261     -42.988-116.376 154.353  0.00 97.00      PROA   
ATOM   4089  HB2 LEU P 261     -41.919-117.499 153.443  0.00 97.00      PROA   
ATOM   4090  CG  LEU P 261     -42.657-115.799 152.305  0.00 97.00      PROA   
ATOM   4091  HG  LEU P 261     -41.852-115.892 151.539  0.00 97.00      PROA   
ATOM   4092  CD1 LEU P 261     -43.891-116.565 151.797  0.00 97.00      PROA   
ATOM   4093 HD11 LEU P 261     -44.724-116.469 152.527  0.00 97.00      PROA   
ATOM   4094 HD12 LEU P 261     -43.655-117.642 151.673  0.00 97.00      PROA   
ATOM   4095 HD13 LEU P 261     -44.225-116.156 150.820  0.00 97.00      PROA   
ATOM   4096  CD2 LEU P 261     -42.998-114.303 152.443  0.00 97.00      PROA   
ATOM   4097 HD21 LEU P 261     -43.415-113.920 151.488  0.00 97.00      PROA   
ATOM   4098 HD22 LEU P 261     -42.095-113.708 152.685  0.00 97.00      PROA   
ATOM   4099 HD23 LEU P 261     -43.754-114.156 153.243  0.00 97.00      PROA   
ATOM   4100  C   LEU P 261     -40.686-116.222 155.642  0.00 97.00      PROA   
ATOM   4101  O   LEU P 261     -40.194-117.315 155.903  0.00 97.00      PROA   
ATOM   4102  N   GLY P 262     -41.098-115.368 156.602  0.00 97.00      PROA   
ATOM   4103  HN  GLY P 262     -41.536-114.512 156.348  0.00 97.00      PROA   
ATOM   4104  CA  GLY P 262     -41.027-115.604 158.021  0.00 97.00      PROA   
ATOM   4105  HA1 GLY P 262     -40.140-115.120 158.399  0.00 97.00      PROA   
ATOM   4106  HA2 GLY P 262     -41.087-116.662 158.234  0.00 97.00      PROA   
ATOM   4107  C   GLY P 262     -42.200-114.918 158.638  0.00 97.00      PROA   
ATOM   4108  O   GLY P 262     -42.823-114.048 158.035  0.00 97.00      PROA   
ATOM   4109  N   HSD P 263     -42.510-115.289 159.893  0.00 97.00      PROA   
ATOM   4110  HN  HSD P 263     -41.955-115.963 160.375  0.00 97.00      PROA   
ATOM   4111  CA  HSD P 263     -43.574-114.700 160.666  0.00 97.00      PROA   
ATOM   4112  HA  HSD P 263     -43.954-113.813 160.175  0.00 97.00      PROA   
ATOM   4113  CB  HSD P 263     -44.732-115.694 160.917  0.00 97.00      PROA   
ATOM   4114  HB1 HSD P 263     -45.470-115.266 161.630  0.00 97.00      PROA   
ATOM   4115  HB2 HSD P 263     -44.325-116.627 161.364  0.00 97.00      PROA   
ATOM   4116  ND1 HSD P 263     -46.661-115.565 159.237  0.00 97.00      PROA   
ATOM   4117  HD1 HSD P 263     -47.219-114.902 159.737  0.00 97.00      PROA   
ATOM   4118  CG  HSD P 263     -45.432-116.059 159.629  0.00 97.00      PROA   
ATOM   4119  CE1 HSD P 263     -46.984-116.185 158.074  0.00 97.00      PROA   
ATOM   4120  HE1 HSD P 263     -47.908-115.989 157.531  0.00 97.00      PROA   
ATOM   4121  NE2 HSD P 263     -46.060-117.047 157.697  0.00 97.00      PROA   
ATOM   4122  CD2 HSD P 263     -45.089-116.975 158.680  0.00 97.00      PROA   
ATOM   4123  HD2 HSD P 263     -44.210-117.604 158.610  0.00 97.00      PROA   
ATOM   4124  C   HSD P 263     -42.916-114.285 161.951  0.00 97.00      PROA   
ATOM   4125  O   HSD P 263     -42.092-115.024 162.484  0.00 97.00      PROA   
ATOM   4126  N   GLN P 264     -43.220-113.062 162.451  0.00 97.00      PROA   
ATOM   4127  HN  GLN P 264     -43.909-112.486 162.017  0.00 97.00      PROA   
ATOM   4128  CA  GLN P 264     -42.514-112.442 163.558  0.00 97.00      PROA   
ATOM   4129  HA  GLN P 264     -41.483-112.365 163.239  0.00 97.00      PROA   
ATOM   4130  CB  GLN P 264     -43.002-110.991 163.800  0.00 97.00      PROA   
ATOM   4131  HB1 GLN P 264     -42.637-110.614 164.780  0.00 97.00      PROA   
ATOM   4132  HB2 GLN P 264     -44.114-111.019 163.837  0.00 97.00      PROA   
ATOM   4133  CG  GLN P 264     -42.516-110.019 162.696  0.00 97.00      PROA   
ATOM   4134  HG1 GLN P 264     -42.550-110.518 161.705  0.00 97.00      PROA   
ATOM   4135  HG2 GLN P 264     -41.463-109.719 162.887  0.00 97.00      PROA   
ATOM   4136  CD  GLN P 264     -43.396-108.768 162.582  0.00 97.00      PROA   
ATOM   4137  OE1 GLN P 264     -44.012-108.526 161.538  0.00 97.00      PROA   
ATOM   4138  NE2 GLN P 264     -43.452-107.953 163.669  0.00 97.00      PROA   
ATOM   4139 HE21 GLN P 264     -44.026-107.138 163.615  0.00 97.00      PROA   
ATOM   4140 HE22 GLN P 264     -42.925-108.176 164.487  0.00 97.00      PROA   
ATOM   4141  C   GLN P 264     -42.483-113.248 164.847  0.00 97.00      PROA   
ATOM   4142  O   GLN P 264     -43.484-113.795 165.304  0.00 97.00      PROA   
ATOM   4143  N   GLN P 265     -41.272-113.353 165.432  0.00 97.00      PROA   
ATOM   4144  HN  GLN P 265     -40.494-112.855 165.051  0.00 97.00      PROA   
ATOM   4145  CA  GLN P 265     -40.919-114.304 166.456  0.00 97.00      PROA   
ATOM   4146  HA  GLN P 265     -41.693-115.054 166.471  0.00 97.00      PROA   
ATOM   4147  CB  GLN P 265     -39.574-115.033 166.136  0.00 97.00      PROA   
ATOM   4148  HB1 GLN P 265     -39.768-115.738 165.297  0.00 97.00      PROA   
ATOM   4149  HB2 GLN P 265     -39.279-115.654 167.011  0.00 97.00      PROA   
ATOM   4150  CG  GLN P 265     -38.361-114.139 165.754  0.00 97.00      PROA   
ATOM   4151  HG1 GLN P 265     -37.432-114.749 165.806  0.00 97.00      PROA   
ATOM   4152  HG2 GLN P 265     -38.260-113.315 166.491  0.00 97.00      PROA   
ATOM   4153  CD  GLN P 265     -38.459-113.504 164.354  0.00 97.00      PROA   
ATOM   4154  OE1 GLN P 265     -38.923-112.369 164.201  0.00 97.00      PROA   
ATOM   4155  NE2 GLN P 265     -38.004-114.247 163.307  0.00 97.00      PROA   
ATOM   4156 HE21 GLN P 265     -38.083-113.871 162.381  0.00 97.00      PROA   
ATOM   4157 HE22 GLN P 265     -37.604-115.148 163.460  0.00 97.00      PROA   
ATOM   4158  C   GLN P 265     -40.837-113.656 167.829  0.00 97.00      PROA   
ATOM   4159  O   GLN P 265     -40.557-112.461 167.923  0.00 97.00      PROA   
ATOM   4160  N   PRO P 266     -41.058-114.382 168.932  0.00 97.00      PROA   
ATOM   4161  CD  PRO P 266     -41.710-115.695 168.933  0.00 97.00      PROA   
ATOM   4162  HD1 PRO P 266     -41.006-116.440 168.500  0.00 97.00      PROA   
ATOM   4163  HD2 PRO P 266     -42.663-115.682 168.360  0.00 97.00      PROA   
ATOM   4164  CA  PRO P 266     -40.477-114.083 170.241  0.00 97.00      PROA   
ATOM   4165  HA  PRO P 266     -41.017-113.231 170.627  0.00 97.00      PROA   
ATOM   4166  CB  PRO P 266     -40.718-115.361 171.066  0.00 97.00      PROA   
ATOM   4167  HB1 PRO P 266     -40.868-115.149 172.142  0.00 97.00      PROA   
ATOM   4168  HB2 PRO P 266     -39.867-116.069 170.949  0.00 97.00      PROA   
ATOM   4169  CG  PRO P 266     -41.949-115.996 170.411  0.00 97.00      PROA   
ATOM   4170  HG1 PRO P 266     -42.033-117.082 170.619  0.00 97.00      PROA   
ATOM   4171  HG2 PRO P 266     -42.873-115.478 170.751  0.00 97.00      PROA   
ATOM   4172  C   PRO P 266     -39.004-113.693 170.215  0.00 97.00      PROA   
ATOM   4173  O   PRO P 266     -38.226-114.321 169.500  0.00 97.00      PROA   
ATOM   4174  N   THR P 267     -38.601-112.661 170.987  0.00 97.00      PROA   
ATOM   4175  HN  THR P 267     -39.268-112.082 171.451  0.00 97.00      PROA   
ATOM   4176  CA  THR P 267     -37.204-112.325 171.239  0.00 97.00      PROA   
ATOM   4177  HA  THR P 267     -36.754-112.231 170.259  0.00 97.00      PROA   
ATOM   4178  CB  THR P 267     -37.025-110.990 171.954  0.00 97.00      PROA   
ATOM   4179  HB  THR P 267     -37.040-111.112 173.060  0.00 97.00      PROA   
ATOM   4180  OG1 THR P 267     -38.080-110.095 171.632  0.00 97.00      PROA   
ATOM   4181  HG1 THR P 267     -38.065-110.018 170.674  0.00 97.00      PROA   
ATOM   4182  CG2 THR P 267     -35.696-110.335 171.534  0.00 97.00      PROA   
ATOM   4183 HG21 THR P 267     -35.681-110.161 170.436  0.00 97.00      PROA   
ATOM   4184 HG22 THR P 267     -34.835-110.981 171.799  0.00 97.00      PROA   
ATOM   4185 HG23 THR P 267     -35.577-109.357 172.047  0.00 97.00      PROA   
ATOM   4186  C   THR P 267     -36.401-113.405 171.970  0.00 97.00      PROA   
ATOM   4187  O   THR P 267     -35.267-113.632 171.546  0.00 97.00      PROA   
ATOM   4188  N   PRO P 268     -36.851-114.117 173.013  0.00 97.00      PROA   
ATOM   4189  CD  PRO P 268     -37.948-113.723 173.911  0.00 97.00      PROA   
ATOM   4190  HD1 PRO P 268     -38.882-113.509 173.355  0.00 97.00      PROA   
ATOM   4191  HD2 PRO P 268     -37.641-112.833 174.503  0.00 97.00      PROA   
ATOM   4192  CA  PRO P 268     -36.171-115.317 173.491  0.00 97.00      PROA   
ATOM   4193  HA  PRO P 268     -35.100-115.169 173.500  0.00 97.00      PROA   
ATOM   4194  CB  PRO P 268     -36.744-115.531 174.903  0.00 97.00      PROA   
ATOM   4195  HB1 PRO P 268     -36.132-114.951 175.631  0.00 97.00      PROA   
ATOM   4196  HB2 PRO P 268     -36.753-116.593 175.220  0.00 97.00      PROA   
ATOM   4197  CG  PRO P 268     -38.149-114.927 174.833  0.00 97.00      PROA   
ATOM   4198  HG1 PRO P 268     -38.830-115.655 174.337  0.00 97.00      PROA   
ATOM   4199  HG2 PRO P 268     -38.558-114.653 175.825  0.00 97.00      PROA   
ATOM   4200  C   PRO P 268     -36.472-116.509 172.599  0.00 97.00      PROA   
ATOM   4201  O   PRO P 268     -37.555-116.590 172.021  0.00 97.00      PROA   
ATOM   4202  N   VAL P 269     -35.494-117.436 172.487  0.00 97.00      PROA   
ATOM   4203  HN  VAL P 269     -34.638-117.371 172.990  0.00 97.00      PROA   
ATOM   4204  CA  VAL P 269     -35.584-118.693 171.794  0.00 97.00      PROA   
ATOM   4205  HA  VAL P 269     -36.603-119.049 171.850  0.00 97.00      PROA   
ATOM   4206  CB  VAL P 269     -35.141-118.587 170.330  0.00 97.00      PROA   
ATOM   4207  HB  VAL P 269     -35.768-117.800 169.846  0.00 97.00      PROA   
ATOM   4208  CG1 VAL P 269     -33.663-118.157 170.221  0.00 97.00      PROA   
ATOM   4209 HG11 VAL P 269     -33.010-118.916 170.700  0.00 97.00      PROA   
ATOM   4210 HG12 VAL P 269     -33.496-117.180 170.716  0.00 97.00      PROA   
ATOM   4211 HG13 VAL P 269     -33.364-118.069 169.154  0.00 97.00      PROA   
ATOM   4212  CG2 VAL P 269     -35.398-119.917 169.594  0.00 97.00      PROA   
ATOM   4213 HG21 VAL P 269     -36.465-120.209 169.681  0.00 97.00      PROA   
ATOM   4214 HG22 VAL P 269     -34.774-120.720 170.036  0.00 97.00      PROA   
ATOM   4215 HG23 VAL P 269     -35.134-119.825 168.519  0.00 97.00      PROA   
ATOM   4216  C   VAL P 269     -34.703-119.652 172.633  0.00 97.00      PROA   
ATOM   4217  OT1 VAL P 269     -33.822-119.155 173.389  0.00 97.00      PROA   
ATOM   4218  OT2 VAL P 269     -34.919-120.891 172.555  0.00 97.00      PROA   
END
