# Supplementary material for: The solution structure of the unbound IgG Fc receptor CD64 resembles its crystal structure: Implications for function
Source: PLoS One. 2023 Sep 21;18(9):e0288351. doi: 10.1371/journal.pone.0288351 (PMC10513344; doi:10.1371/journal.pone.0288351)
Supplement: S1 File — (ZIP) [file pone.0288351.s003.zip › CD64V03 E11/Top100/EM_done_ready_for_EM_top100_0p11_E11.dcd_23077.pdb.pdb]

REMARK  FINAL COORDINATES WRITTEN BY NAMD AT TIMESTEP 2000
ATOM      1  N   LYS P   1      -7.395 -61.847  78.235  0.00 97.00      PROA   
ATOM      2  HT1 LYS P   1      -7.323 -61.201  79.050  0.00 97.00      PROA   
ATOM      3  HT2 LYS P   1      -7.852 -61.306  77.469  0.00 97.00      PROA   
ATOM      4  HT3 LYS P   1      -6.439 -62.131  77.947  0.00 97.00      PROA   
ATOM      5  CA  LYS P   1      -8.218 -63.020  78.617  0.00 97.00      PROA   
ATOM      6  HA  LYS P   1      -9.051 -62.649  79.195  0.00 97.00      PROA   
ATOM      7  CB  LYS P   1      -8.775 -63.761  77.365  0.00 97.00      PROA   
ATOM      8  HB1 LYS P   1      -9.167 -64.750  77.686  0.00 97.00      PROA   
ATOM      9  HB2 LYS P   1      -7.964 -63.957  76.632  0.00 97.00      PROA   
ATOM     10  CG  LYS P   1      -9.935 -63.019  76.665  0.00 97.00      PROA   
ATOM     11  HG1 LYS P   1      -9.514 -62.154  76.106  0.00 97.00      PROA   
ATOM     12  HG2 LYS P   1     -10.639 -62.611  77.424  0.00 97.00      PROA   
ATOM     13  CD  LYS P   1     -10.736 -63.883  75.667  0.00 97.00      PROA   
ATOM     14  HD1 LYS P   1     -10.025 -64.350  74.949  0.00 97.00      PROA   
ATOM     15  HD2 LYS P   1     -11.399 -63.199  75.089  0.00 97.00      PROA   
ATOM     16  CE  LYS P   1     -11.592 -64.976  76.332  0.00 97.00      PROA   
ATOM     17  HE1 LYS P   1     -12.257 -64.525  77.100  0.00 97.00      PROA   
ATOM     18  HE2 LYS P   1     -10.950 -65.741  76.816  0.00 97.00      PROA   
ATOM     19  NZ  LYS P   1     -12.454 -65.674  75.343  0.00 97.00      PROA   
ATOM     20  HZ1 LYS P   1     -11.864 -66.102  74.602  0.00 97.00      PROA   
ATOM     21  HZ2 LYS P   1     -13.112 -64.995  74.910  0.00 97.00      PROA   
ATOM     22  HZ3 LYS P   1     -12.998 -66.419  75.822  0.00 97.00      PROA   
ATOM     23  C   LYS P   1      -7.441 -63.947  79.513  0.00 97.00      PROA   
ATOM     24  O   LYS P   1      -6.227 -63.818  79.659  0.00 97.00      PROA   
ATOM     25  N   ALA P   2      -8.142 -64.913  80.142  0.00 97.00      PROA   
ATOM     26  HN  ALA P   2      -9.133 -65.000  80.085  0.00 97.00      PROA   
ATOM     27  CA  ALA P   2      -7.558 -65.964  80.919  0.00 97.00      PROA   
ATOM     28  HA  ALA P   2      -6.679 -66.352  80.419  0.00 97.00      PROA   
ATOM     29  CB  ALA P   2      -7.244 -65.517  82.362  0.00 97.00      PROA   
ATOM     30  HB1 ALA P   2      -8.154 -65.109  82.849  0.00 97.00      PROA   
ATOM     31  HB2 ALA P   2      -6.475 -64.714  82.350  0.00 97.00      PROA   
ATOM     32  HB3 ALA P   2      -6.857 -66.359  82.972  0.00 97.00      PROA   
ATOM     33  C   ALA P   2      -8.641 -67.014  80.897  0.00 97.00      PROA   
ATOM     34  O   ALA P   2      -9.718 -66.763  80.355  0.00 97.00      PROA   
ATOM     35  N   VAL P   3      -8.365 -68.212  81.466  0.00 97.00      PROA   
ATOM     36  HN  VAL P   3      -7.453 -68.419  81.807  0.00 97.00      PROA   
ATOM     37  CA  VAL P   3      -9.352 -69.213  81.820  0.00 97.00      PROA   
ATOM     38  HA  VAL P   3     -10.267 -68.711  82.098  0.00 97.00      PROA   
ATOM     39  CB  VAL P   3      -9.657 -70.294  80.771  0.00 97.00      PROA   
ATOM     40  HB  VAL P   3     -10.367 -71.029  81.221  0.00 97.00      PROA   
ATOM     41  CG1 VAL P   3     -10.375 -69.680  79.552  0.00 97.00      PROA   
ATOM     42 HG11 VAL P   3      -9.683 -69.018  78.990  0.00 97.00      PROA   
ATOM     43 HG12 VAL P   3     -11.256 -69.090  79.879  0.00 97.00      PROA   
ATOM     44 HG13 VAL P   3     -10.718 -70.485  78.867  0.00 97.00      PROA   
ATOM     45  CG2 VAL P   3      -8.386 -71.051  80.330  0.00 97.00      PROA   
ATOM     46 HG21 VAL P   3      -7.939 -71.609  81.176  0.00 97.00      PROA   
ATOM     47 HG22 VAL P   3      -7.629 -70.348  79.927  0.00 97.00      PROA   
ATOM     48 HG23 VAL P   3      -8.637 -71.781  79.531  0.00 97.00      PROA   
ATOM     49  C   VAL P   3      -8.776 -69.849  83.067  0.00 97.00      PROA   
ATOM     50  O   VAL P   3      -7.557 -69.905  83.225  0.00 97.00      PROA   
ATOM     51  N   ILE P   4      -9.636 -70.312  84.011  0.00 97.00      PROA   
ATOM     52  HN  ILE P   4     -10.623 -70.185  83.918  0.00 97.00      PROA   
ATOM     53  CA  ILE P   4      -9.171 -70.837  85.287  0.00 97.00      PROA   
ATOM     54  HA  ILE P   4      -8.132 -70.574  85.414  0.00 97.00      PROA   
ATOM     55  CB  ILE P   4      -9.895 -70.214  86.482  0.00 97.00      PROA   
ATOM     56  HB  ILE P   4     -10.985 -70.425  86.400  0.00 97.00      PROA   
ATOM     57  CG2 ILE P   4      -9.343 -70.815  87.798  0.00 97.00      PROA   
ATOM     58 HG21 ILE P   4      -8.232 -70.761  87.803  0.00 97.00      PROA   
ATOM     59 HG22 ILE P   4      -9.656 -71.872  87.922  0.00 97.00      PROA   
ATOM     60 HG23 ILE P   4      -9.710 -70.253  88.679  0.00 97.00      PROA   
ATOM     61  CG1 ILE P   4      -9.713 -68.675  86.482  0.00 97.00      PROA   
ATOM     62 HG11 ILE P   4      -9.876 -68.253  85.468  0.00 97.00      PROA   
ATOM     63 HG12 ILE P   4      -8.661 -68.469  86.767  0.00 97.00      PROA   
ATOM     64  CD  ILE P   4     -10.653 -67.928  87.433  0.00 97.00      PROA   
ATOM     65  HD1 ILE P   4     -10.651 -68.366  88.451  0.00 97.00      PROA   
ATOM     66  HD2 ILE P   4     -11.691 -67.958  87.039  0.00 97.00      PROA   
ATOM     67  HD3 ILE P   4     -10.339 -66.868  87.514  0.00 97.00      PROA   
ATOM     68  C   ILE P   4      -9.254 -72.359  85.333  0.00 97.00      PROA   
ATOM     69  O   ILE P   4     -10.263 -72.966  84.981  0.00 97.00      PROA   
ATOM     70  N   LYS P   5      -8.166 -73.019  85.800  0.00 97.00      PROA   
ATOM     71  HN  LYS P   5      -7.322 -72.512  85.978  0.00 97.00      PROA   
ATOM     72  CA  LYS P   5      -8.128 -74.450  86.030  0.00 97.00      PROA   
ATOM     73  HA  LYS P   5      -9.054 -74.904  85.708  0.00 97.00      PROA   
ATOM     74  CB  LYS P   5      -6.946 -75.128  85.289  0.00 97.00      PROA   
ATOM     75  HB1 LYS P   5      -6.973 -76.226  85.466  0.00 97.00      PROA   
ATOM     76  HB2 LYS P   5      -5.983 -74.741  85.694  0.00 97.00      PROA   
ATOM     77  CG  LYS P   5      -6.921 -74.879  83.771  0.00 97.00      PROA   
ATOM     78  HG1 LYS P   5      -5.997 -75.358  83.378  0.00 97.00      PROA   
ATOM     79  HG2 LYS P   5      -6.832 -73.786  83.581  0.00 97.00      PROA   
ATOM     80  CD  LYS P   5      -8.145 -75.430  83.015  0.00 97.00      PROA   
ATOM     81  HD1 LYS P   5      -9.071 -75.035  83.486  0.00 97.00      PROA   
ATOM     82  HD2 LYS P   5      -8.165 -76.538  83.111  0.00 97.00      PROA   
ATOM     83  CE  LYS P   5      -8.187 -75.029  81.534  0.00 97.00      PROA   
ATOM     84  HE1 LYS P   5      -8.243 -73.919  81.456  0.00 97.00      PROA   
ATOM     85  HE2 LYS P   5      -9.056 -75.473  81.010  0.00 97.00      PROA   
ATOM     86  NZ  LYS P   5      -6.963 -75.456  80.836  0.00 97.00      PROA   
ATOM     87  HZ1 LYS P   5      -6.895 -76.462  80.609  0.00 97.00      PROA   
ATOM     88  HZ2 LYS P   5      -6.144 -75.165  81.418  0.00 97.00      PROA   
ATOM     89  HZ3 LYS P   5      -6.835 -74.866  79.985  0.00 97.00      PROA   
ATOM     90  C   LYS P   5      -7.958 -74.744  87.506  0.00 97.00      PROA   
ATOM     91  O   LYS P   5      -6.922 -74.462  88.097  0.00 97.00      PROA   
ATOM     92  N   LEU P   6      -8.967 -75.375  88.148  0.00 97.00      PROA   
ATOM     93  HN  LEU P   6      -9.839 -75.554  87.699  0.00 97.00      PROA   
ATOM     94  CA  LEU P   6      -8.843 -75.902  89.493  0.00 97.00      PROA   
ATOM     95  HA  LEU P   6      -8.302 -75.185  90.096  0.00 97.00      PROA   
ATOM     96  CB  LEU P   6     -10.222 -76.141  90.162  0.00 97.00      PROA   
ATOM     97  HB1 LEU P   6     -10.041 -76.382  91.232  0.00 97.00      PROA   
ATOM     98  HB2 LEU P   6     -10.735 -77.014  89.704  0.00 97.00      PROA   
ATOM     99  CG  LEU P   6     -11.208 -74.944  90.103  0.00 97.00      PROA   
ATOM    100  HG  LEU P   6     -10.616 -74.001  90.066  0.00 97.00      PROA   
ATOM    101  CD1 LEU P   6     -12.139 -74.987  88.875  0.00 97.00      PROA   
ATOM    102 HD11 LEU P   6     -12.713 -75.938  88.869  0.00 97.00      PROA   
ATOM    103 HD12 LEU P   6     -11.571 -74.909  87.927  0.00 97.00      PROA   
ATOM    104 HD13 LEU P   6     -12.863 -74.146  88.913  0.00 97.00      PROA   
ATOM    105  CD2 LEU P   6     -12.069 -74.895  91.378  0.00 97.00      PROA   
ATOM    106 HD21 LEU P   6     -11.431 -74.788  92.280  0.00 97.00      PROA   
ATOM    107 HD22 LEU P   6     -12.662 -75.828  91.471  0.00 97.00      PROA   
ATOM    108 HD23 LEU P   6     -12.770 -74.035  91.332  0.00 97.00      PROA   
ATOM    109  C   LEU P   6      -8.050 -77.205  89.449  0.00 97.00      PROA   
ATOM    110  O   LEU P   6      -8.394 -78.119  88.704  0.00 97.00      PROA   
ATOM    111  N   GLN P   7      -6.930 -77.310  90.207  0.00 97.00      PROA   
ATOM    112  HN  GLN P   7      -6.622 -76.546  90.775  0.00 97.00      PROA   
ATOM    113  CA  GLN P   7      -6.074 -78.490  90.212  0.00 97.00      PROA   
ATOM    114  HA  GLN P   7      -5.860 -78.695  89.171  0.00 97.00      PROA   
ATOM    115  CB  GLN P   7      -4.694 -78.171  90.848  0.00 97.00      PROA   
ATOM    116  HB1 GLN P   7      -4.879 -77.618  91.794  0.00 97.00      PROA   
ATOM    117  HB2 GLN P   7      -4.188 -77.462  90.153  0.00 97.00      PROA   
ATOM    118  CG  GLN P   7      -3.772 -79.373  91.145  0.00 97.00      PROA   
ATOM    119  HG1 GLN P   7      -3.639 -79.975  90.221  0.00 97.00      PROA   
ATOM    120  HG2 GLN P   7      -4.212 -80.019  91.934  0.00 97.00      PROA   
ATOM    121  CD  GLN P   7      -2.388 -78.868  91.572  0.00 97.00      PROA   
ATOM    122  OE1 GLN P   7      -1.797 -78.019  90.899  0.00 97.00      PROA   
ATOM    123  NE2 GLN P   7      -1.843 -79.383  92.708  0.00 97.00      PROA   
ATOM    124 HE21 GLN P   7      -0.949 -79.035  92.987  0.00 97.00      PROA   
ATOM    125 HE22 GLN P   7      -2.326 -80.079  93.238  0.00 97.00      PROA   
ATOM    126  C   GLN P   7      -6.704 -79.791  90.709  0.00 97.00      PROA   
ATOM    127  O   GLN P   7      -6.608 -80.792  89.998  0.00 97.00      PROA   
ATOM    128  N   PRO P   8      -7.415 -79.871  91.832  0.00 97.00      PROA   
ATOM    129  CD  PRO P   8      -7.187 -79.060  93.022  0.00 97.00      PROA   
ATOM    130  HD1 PRO P   8      -7.742 -78.109  92.894  0.00 97.00      PROA   
ATOM    131  HD2 PRO P   8      -6.108 -78.863  93.199  0.00 97.00      PROA   
ATOM    132  CA  PRO P   8      -8.589 -80.724  91.975  0.00 97.00      PROA   
ATOM    133  HA  PRO P   8      -8.336 -81.729  91.675  0.00 97.00      PROA   
ATOM    134  CB  PRO P   8      -8.954 -80.638  93.477  0.00 97.00      PROA   
ATOM    135  HB1 PRO P   8      -9.085 -81.649  93.914  0.00 97.00      PROA   
ATOM    136  HB2 PRO P   8      -9.882 -80.053  93.657  0.00 97.00      PROA   
ATOM    137  CG  PRO P   8      -7.779 -79.905  94.148  0.00 97.00      PROA   
ATOM    138  HG1 PRO P   8      -8.109 -79.302  95.016  0.00 97.00      PROA   
ATOM    139  HG2 PRO P   8      -7.025 -80.649  94.489  0.00 97.00      PROA   
ATOM    140  C   PRO P   8      -9.707 -80.162  91.099  0.00 97.00      PROA   
ATOM    141  O   PRO P   8     -10.006 -78.995  91.341  0.00 97.00      PROA   
ATOM    142  N   PRO P   9     -10.346 -80.828  90.135  0.00 97.00      PROA   
ATOM    143  CD  PRO P   9     -10.093 -82.236  89.809  0.00 97.00      PROA   
ATOM    144  HD1 PRO P   9     -10.217 -82.883  90.704  0.00 97.00      PROA   
ATOM    145  HD2 PRO P   9      -9.063 -82.332  89.398  0.00 97.00      PROA   
ATOM    146  CA  PRO P   9     -11.296 -80.206  89.206  0.00 97.00      PROA   
ATOM    147  HA  PRO P   9     -10.933 -79.242  88.880  0.00 97.00      PROA   
ATOM    148  CB  PRO P   9     -11.330 -81.223  88.049  0.00 97.00      PROA   
ATOM    149  HB1 PRO P   9     -10.454 -81.030  87.388  0.00 97.00      PROA   
ATOM    150  HB2 PRO P   9     -12.245 -81.185  87.428  0.00 97.00      PROA   
ATOM    151  CG  PRO P   9     -11.127 -82.576  88.736  0.00 97.00      PROA   
ATOM    152  HG1 PRO P   9     -12.078 -82.889  89.219  0.00 97.00      PROA   
ATOM    153  HG2 PRO P   9     -10.788 -83.370  88.042  0.00 97.00      PROA   
ATOM    154  C   PRO P   9     -12.677 -80.008  89.827  0.00 97.00      PROA   
ATOM    155  O   PRO P   9     -13.682 -80.242  89.158  0.00 97.00      PROA   
ATOM    156  N   TRP P  10     -12.761 -79.568  91.098  0.00 97.00      PROA   
ATOM    157  HN  TRP P  10     -11.928 -79.297  91.575  0.00 97.00      PROA   
ATOM    158  CA  TRP P  10     -13.977 -79.623  91.874  0.00 97.00      PROA   
ATOM    159  HA  TRP P  10     -14.776 -80.046  91.282  0.00 97.00      PROA   
ATOM    160  CB  TRP P  10     -13.779 -80.492  93.143  0.00 97.00      PROA   
ATOM    161  HB1 TRP P  10     -14.755 -80.632  93.652  0.00 97.00      PROA   
ATOM    162  HB2 TRP P  10     -13.113 -79.944  93.848  0.00 97.00      PROA   
ATOM    163  CG  TRP P  10     -13.167 -81.843  92.897  0.00 97.00      PROA   
ATOM    164  CD1 TRP P  10     -12.132 -82.369  93.626  0.00 97.00      PROA   
ATOM    165  HD1 TRP P  10     -11.654 -81.868  94.457  0.00 97.00      PROA   
ATOM    166  NE1 TRP P  10     -11.861 -83.641  93.198  0.00 97.00      PROA   
ATOM    167  HE1 TRP P  10     -11.299 -84.289  93.664  0.00 97.00      PROA   
ATOM    168  CE2 TRP P  10     -12.691 -83.965  92.167  0.00 97.00      PROA   
ATOM    169  CD2 TRP P  10     -13.529 -82.851  91.930  0.00 97.00      PROA   
ATOM    170  CE3 TRP P  10     -14.480 -82.922  90.909  0.00 97.00      PROA   
ATOM    171  HE3 TRP P  10     -15.124 -82.089  90.674  0.00 97.00      PROA   
ATOM    172  CZ3 TRP P  10     -14.594 -84.103  90.169  0.00 97.00      PROA   
ATOM    173  HZ3 TRP P  10     -15.332 -84.168  89.380  0.00 97.00      PROA   
ATOM    174  CZ2 TRP P  10     -12.798 -85.136  91.428  0.00 97.00      PROA   
ATOM    175  HZ2 TRP P  10     -12.154 -85.981  91.617  0.00 97.00      PROA   
ATOM    176  CH2 TRP P  10     -13.768 -85.193  90.427  0.00 97.00      PROA   
ATOM    177  HH2 TRP P  10     -13.875 -86.089  89.832  0.00 97.00      PROA   
ATOM    178  C   TRP P  10     -14.401 -78.233  92.283  0.00 97.00      PROA   
ATOM    179  O   TRP P  10     -13.762 -77.572  93.098  0.00 97.00      PROA   
ATOM    180  N   VAL P  11     -15.533 -77.758  91.718  0.00 97.00      PROA   
ATOM    181  HN  VAL P  11     -16.006 -78.286  91.014  0.00 97.00      PROA   
ATOM    182  CA  VAL P  11     -16.050 -76.424  91.967  0.00 97.00      PROA   
ATOM    183  HA  VAL P  11     -15.208 -75.754  92.077  0.00 97.00      PROA   
ATOM    184  CB  VAL P  11     -16.866 -75.957  90.759  0.00 97.00      PROA   
ATOM    185  HB  VAL P  11     -17.798 -76.561  90.676  0.00 97.00      PROA   
ATOM    186  CG1 VAL P  11     -17.234 -74.471  90.903  0.00 97.00      PROA   
ATOM    187 HG11 VAL P  11     -16.321 -73.854  91.045  0.00 97.00      PROA   
ATOM    188 HG12 VAL P  11     -17.904 -74.320  91.771  0.00 97.00      PROA   
ATOM    189 HG13 VAL P  11     -17.761 -74.114  89.993  0.00 97.00      PROA   
ATOM    190  CG2 VAL P  11     -16.042 -76.156  89.463  0.00 97.00      PROA   
ATOM    191 HG21 VAL P  11     -15.879 -77.228  89.232  0.00 97.00      PROA   
ATOM    192 HG22 VAL P  11     -15.054 -75.656  89.550  0.00 97.00      PROA   
ATOM    193 HG23 VAL P  11     -16.578 -75.707  88.600  0.00 97.00      PROA   
ATOM    194  C   VAL P  11     -16.843 -76.380  93.282  0.00 97.00      PROA   
ATOM    195  O   VAL P  11     -17.074 -75.322  93.863  0.00 97.00      PROA   
ATOM    196  N   SER P  12     -17.215 -77.565  93.813  0.00 97.00      PROA   
ATOM    197  HN  SER P  12     -16.967 -78.396  93.327  0.00 97.00      PROA   
ATOM    198  CA  SER P  12     -17.886 -77.760  95.088  0.00 97.00      PROA   
ATOM    199  HA  SER P  12     -18.025 -76.810  95.585  0.00 97.00      PROA   
ATOM    200  CB  SER P  12     -19.288 -78.419  94.895  0.00 97.00      PROA   
ATOM    201  HB1 SER P  12     -19.205 -79.258  94.173  0.00 97.00      PROA   
ATOM    202  HB2 SER P  12     -19.977 -77.660  94.461  0.00 97.00      PROA   
ATOM    203  OG  SER P  12     -19.867 -78.922  96.097  0.00 97.00      PROA   
ATOM    204  HG1 SER P  12     -20.211 -78.162  96.577  0.00 97.00      PROA   
ATOM    205  C   SER P  12     -16.959 -78.608  95.948  0.00 97.00      PROA   
ATOM    206  O   SER P  12     -16.518 -79.674  95.522  0.00 97.00      PROA   
ATOM    207  N   VAL P  13     -16.609 -78.130  97.173  0.00 97.00      PROA   
ATOM    208  HN  VAL P  13     -16.961 -77.251  97.493  0.00 97.00      PROA   
ATOM    209  CA  VAL P  13     -15.543 -78.738  97.962  0.00 97.00      PROA   
ATOM    210  HA  VAL P  13     -15.527 -79.796  97.746  0.00 97.00      PROA   
ATOM    211  CB  VAL P  13     -14.189 -78.130  97.568  0.00 97.00      PROA   
ATOM    212  HB  VAL P  13     -14.146 -78.121  96.451  0.00 97.00      PROA   
ATOM    213  CG1 VAL P  13     -14.050 -76.669  98.048  0.00 97.00      PROA   
ATOM    214 HG11 VAL P  13     -14.023 -76.619  99.156  0.00 97.00      PROA   
ATOM    215 HG12 VAL P  13     -14.890 -76.046  97.681  0.00 97.00      PROA   
ATOM    216 HG13 VAL P  13     -13.102 -76.233  97.668  0.00 97.00      PROA   
ATOM    217  CG2 VAL P  13     -13.015 -79.002  98.051  0.00 97.00      PROA   
ATOM    218 HG21 VAL P  13     -13.145 -80.058  97.734  0.00 97.00      PROA   
ATOM    219 HG22 VAL P  13     -12.923 -78.966  99.156  0.00 97.00      PROA   
ATOM    220 HG23 VAL P  13     -12.061 -78.623  97.626  0.00 97.00      PROA   
ATOM    221  C   VAL P  13     -15.819 -78.604  99.459  0.00 97.00      PROA   
ATOM    222  O   VAL P  13     -16.580 -77.745  99.892  0.00 97.00      PROA   
ATOM    223  N   PHE P  14     -15.224 -79.476 100.313  0.00 97.00      PROA   
ATOM    224  HN  PHE P  14     -14.650 -80.221  99.978  0.00 97.00      PROA   
ATOM    225  CA  PHE P  14     -15.311 -79.346 101.761  0.00 97.00      PROA   
ATOM    226  HA  PHE P  14     -16.307 -79.003 102.005  0.00 97.00      PROA   
ATOM    227  CB  PHE P  14     -15.043 -80.677 102.516  0.00 97.00      PROA   
ATOM    228  HB1 PHE P  14     -15.008 -80.524 103.616  0.00 97.00      PROA   
ATOM    229  HB2 PHE P  14     -14.067 -81.103 102.193  0.00 97.00      PROA   
ATOM    230  CG  PHE P  14     -16.132 -81.688 102.286  0.00 97.00      PROA   
ATOM    231  CD1 PHE P  14     -17.466 -81.400 102.627  0.00 97.00      PROA   
ATOM    232  HD1 PHE P  14     -17.726 -80.420 102.996  0.00 97.00      PROA   
ATOM    233  CE1 PHE P  14     -18.456 -82.385 102.523  0.00 97.00      PROA   
ATOM    234  HE1 PHE P  14     -19.476 -82.159 102.796  0.00 97.00      PROA   
ATOM    235  CZ  PHE P  14     -18.123 -83.665 102.063  0.00 97.00      PROA   
ATOM    236  HZ  PHE P  14     -18.884 -84.428 101.985  0.00 97.00      PROA   
ATOM    237  CD2 PHE P  14     -15.811 -82.978 101.836  0.00 97.00      PROA   
ATOM    238  HD2 PHE P  14     -14.785 -83.221 101.603  0.00 97.00      PROA   
ATOM    239  CE2 PHE P  14     -16.801 -83.957 101.705  0.00 97.00      PROA   
ATOM    240  HE2 PHE P  14     -16.539 -84.936 101.333  0.00 97.00      PROA   
ATOM    241  C   PHE P  14     -14.348 -78.326 102.343  0.00 97.00      PROA   
ATOM    242  O   PHE P  14     -13.318 -77.998 101.760  0.00 97.00      PROA   
ATOM    243  N   GLN P  15     -14.654 -77.840 103.572  0.00 97.00      PROA   
ATOM    244  HN  GLN P  15     -15.575 -77.959 103.941  0.00 97.00      PROA   
ATOM    245  CA  GLN P  15     -13.689 -77.219 104.469  0.00 97.00      PROA   
ATOM    246  HA  GLN P  15     -13.322 -76.327 103.978  0.00 97.00      PROA   
ATOM    247  CB  GLN P  15     -14.339 -76.819 105.824  0.00 97.00      PROA   
ATOM    248  HB1 GLN P  15     -15.088 -76.019 105.615  0.00 97.00      PROA   
ATOM    249  HB2 GLN P  15     -13.565 -76.362 106.477  0.00 97.00      PROA   
ATOM    250  CG  GLN P  15     -15.063 -77.995 106.534  0.00 97.00      PROA   
ATOM    251  HG1 GLN P  15     -14.817 -78.955 106.037  0.00 97.00      PROA   
ATOM    252  HG2 GLN P  15     -16.159 -77.865 106.445  0.00 97.00      PROA   
ATOM    253  CD  GLN P  15     -14.702 -78.095 108.027  0.00 97.00      PROA   
ATOM    254  OE1 GLN P  15     -15.033 -77.219 108.832  0.00 97.00      PROA   
ATOM    255  NE2 GLN P  15     -14.004 -79.205 108.406  0.00 97.00      PROA   
ATOM    256 HE21 GLN P  15     -13.770 -79.903 107.730  0.00 97.00      PROA   
ATOM    257 HE22 GLN P  15     -13.684 -79.274 109.350  0.00 97.00      PROA   
ATOM    258  C   GLN P  15     -12.491 -78.124 104.764  0.00 97.00      PROA   
ATOM    259  O   GLN P  15     -12.633 -79.344 104.808  0.00 97.00      PROA   
ATOM    260  N   GLU P  16     -11.280 -77.531 104.936  0.00 97.00      PROA   
ATOM    261  HN  GLU P  16     -11.223 -76.535 104.857  0.00 97.00      PROA   
ATOM    262  CA  GLU P  16     -10.020 -78.187 105.273  0.00 97.00      PROA   
ATOM    263  HA  GLU P  16      -9.405 -77.399 105.685  0.00 97.00      PROA   
ATOM    264  CB  GLU P  16     -10.114 -79.272 106.399  0.00 97.00      PROA   
ATOM    265  HB1 GLU P  16     -10.726 -80.113 106.012  0.00 97.00      PROA   
ATOM    266  HB2 GLU P  16     -10.650 -78.837 107.272  0.00 97.00      PROA   
ATOM    267  CG  GLU P  16      -8.765 -79.855 106.891  0.00 97.00      PROA   
ATOM    268  HG1 GLU P  16      -8.257 -79.120 107.549  0.00 97.00      PROA   
ATOM    269  HG2 GLU P  16      -8.091 -80.062 106.036  0.00 97.00      PROA   
ATOM    270  CD  GLU P  16      -8.897 -81.179 107.657  0.00 97.00      PROA   
ATOM    271  OE1 GLU P  16     -10.028 -81.692 107.860  0.00 97.00      PROA   
ATOM    272  OE2 GLU P  16      -7.821 -81.719 108.031  0.00 97.00      PROA   
ATOM    273  C   GLU P  16      -9.264 -78.675 104.038  0.00 97.00      PROA   
ATOM    274  O   GLU P  16      -8.036 -78.646 104.006  0.00 97.00      PROA   
ATOM    275  N   GLU P  17      -9.971 -79.107 102.969  0.00 97.00      PROA   
ATOM    276  HN  GLU P  17     -10.966 -79.147 103.026  0.00 97.00      PROA   
ATOM    277  CA  GLU P  17      -9.407 -79.571 101.707  0.00 97.00      PROA   
ATOM    278  HA  GLU P  17      -8.758 -80.403 101.947  0.00 97.00      PROA   
ATOM    279  CB  GLU P  17     -10.537 -80.128 100.800  0.00 97.00      PROA   
ATOM    280  HB1 GLU P  17     -11.305 -79.323 100.721  0.00 97.00      PROA   
ATOM    281  HB2 GLU P  17     -11.020 -80.979 101.330  0.00 97.00      PROA   
ATOM    282  CG  GLU P  17     -10.159 -80.564  99.363  0.00 97.00      PROA   
ATOM    283  HG1 GLU P  17      -9.686 -79.736  98.799  0.00 97.00      PROA   
ATOM    284  HG2 GLU P  17     -11.089 -80.844  98.824  0.00 97.00      PROA   
ATOM    285  CD  GLU P  17      -9.233 -81.784  99.332  0.00 97.00      PROA   
ATOM    286  OE1 GLU P  17      -8.080 -81.690  99.825  0.00 97.00      PROA   
ATOM    287  OE2 GLU P  17      -9.670 -82.834  98.790  0.00 97.00      PROA   
ATOM    288  C   GLU P  17      -8.541 -78.549 100.967  0.00 97.00      PROA   
ATOM    289  O   GLU P  17      -8.782 -77.348 101.013  0.00 97.00      PROA   
ATOM    290  N   SER P  18      -7.484 -79.017 100.262  0.00 97.00      PROA   
ATOM    291  HN  SER P  18      -7.390 -80.007 100.149  0.00 97.00      PROA   
ATOM    292  CA  SER P  18      -6.513 -78.176  99.584  0.00 97.00      PROA   
ATOM    293  HA  SER P  18      -6.510 -77.204 100.057  0.00 97.00      PROA   
ATOM    294  CB  SER P  18      -5.076 -78.754  99.663  0.00 97.00      PROA   
ATOM    295  HB1 SER P  18      -5.032 -79.729  99.129  0.00 97.00      PROA   
ATOM    296  HB2 SER P  18      -4.824 -78.939 100.729  0.00 97.00      PROA   
ATOM    297  OG  SER P  18      -4.105 -77.864  99.110  0.00 97.00      PROA   
ATOM    298  HG1 SER P  18      -4.127 -77.069  99.650  0.00 97.00      PROA   
ATOM    299  C   SER P  18      -6.888 -78.001  98.128  0.00 97.00      PROA   
ATOM    300  O   SER P  18      -7.127 -78.965  97.405  0.00 97.00      PROA   
ATOM    301  N   VAL P  19      -6.934 -76.738  97.654  0.00 97.00      PROA   
ATOM    302  HN  VAL P  19      -6.708 -75.963  98.243  0.00 97.00      PROA   
ATOM    303  CA  VAL P  19      -7.317 -76.462  96.285  0.00 97.00      PROA   
ATOM    304  HA  VAL P  19      -7.039 -77.310  95.677  0.00 97.00      PROA   
ATOM    305  CB  VAL P  19      -8.836 -76.288  96.135  0.00 97.00      PROA   
ATOM    306  HB  VAL P  19      -9.301 -77.273  96.382  0.00 97.00      PROA   
ATOM    307  CG1 VAL P  19      -9.396 -75.261  97.141  0.00 97.00      PROA   
ATOM    308 HG11 VAL P  19      -8.960 -74.262  96.946  0.00 97.00      PROA   
ATOM    309 HG12 VAL P  19      -9.180 -75.551  98.189  0.00 97.00      PROA   
ATOM    310 HG13 VAL P  19     -10.499 -75.181  97.030  0.00 97.00      PROA   
ATOM    311  CG2 VAL P  19      -9.237 -75.925  94.690  0.00 97.00      PROA   
ATOM    312 HG21 VAL P  19      -8.855 -76.676  93.973  0.00 97.00      PROA   
ATOM    313 HG22 VAL P  19      -8.845 -74.925  94.412  0.00 97.00      PROA   
ATOM    314 HG23 VAL P  19     -10.344 -75.896  94.606  0.00 97.00      PROA   
ATOM    315  C   VAL P  19      -6.497 -75.313  95.740  0.00 97.00      PROA   
ATOM    316  O   VAL P  19      -6.424 -74.242  96.328  0.00 97.00      PROA   
ATOM    317  N   THR P  20      -5.834 -75.505  94.574  0.00 97.00      PROA   
ATOM    318  HN  THR P  20      -5.879 -76.380  94.100  0.00 97.00      PROA   
ATOM    319  CA  THR P  20      -5.052 -74.450  93.948  0.00 97.00      PROA   
ATOM    320  HA  THR P  20      -5.229 -73.532  94.482  0.00 97.00      PROA   
ATOM    321  CB  THR P  20      -3.538 -74.678  93.987  0.00 97.00      PROA   
ATOM    322  HB  THR P  20      -3.286 -74.995  95.026  0.00 97.00      PROA   
ATOM    323  OG1 THR P  20      -2.794 -73.483  93.758  0.00 97.00      PROA   
ATOM    324  HG1 THR P  20      -2.880 -73.248  92.829  0.00 97.00      PROA   
ATOM    325  CG2 THR P  20      -3.041 -75.770  93.031  0.00 97.00      PROA   
ATOM    326 HG21 THR P  20      -3.291 -75.529  91.978  0.00 97.00      PROA   
ATOM    327 HG22 THR P  20      -3.492 -76.746  93.297  0.00 97.00      PROA   
ATOM    328 HG23 THR P  20      -1.936 -75.869  93.106  0.00 97.00      PROA   
ATOM    329  C   THR P  20      -5.616 -74.247  92.565  0.00 97.00      PROA   
ATOM    330  O   THR P  20      -5.945 -75.194  91.861  0.00 97.00      PROA   
ATOM    331  N   LEU P  21      -5.801 -72.968  92.178  0.00 97.00      PROA   
ATOM    332  HN  LEU P  21      -5.528 -72.226  92.788  0.00 97.00      PROA   
ATOM    333  CA  LEU P  21      -6.531 -72.577  90.996  0.00 97.00      PROA   
ATOM    334  HA  LEU P  21      -6.875 -73.451  90.462  0.00 97.00      PROA   
ATOM    335  CB  LEU P  21      -7.754 -71.679  91.335  0.00 97.00      PROA   
ATOM    336  HB1 LEU P  21      -8.267 -71.437  90.379  0.00 97.00      PROA   
ATOM    337  HB2 LEU P  21      -7.420 -70.722  91.790  0.00 97.00      PROA   
ATOM    338  CG  LEU P  21      -8.814 -72.302  92.285  0.00 97.00      PROA   
ATOM    339  HG  LEU P  21      -8.855 -73.401  92.094  0.00 97.00      PROA   
ATOM    340  CD1 LEU P  21      -8.516 -72.069  93.781  0.00 97.00      PROA   
ATOM    341 HD11 LEU P  21      -8.480 -70.979  93.993  0.00 97.00      PROA   
ATOM    342 HD12 LEU P  21      -7.553 -72.521  94.088  0.00 97.00      PROA   
ATOM    343 HD13 LEU P  21      -9.321 -72.513  94.404  0.00 97.00      PROA   
ATOM    344  CD2 LEU P  21     -10.207 -71.722  91.975  0.00 97.00      PROA   
ATOM    345 HD21 LEU P  21     -10.489 -71.914  90.920  0.00 97.00      PROA   
ATOM    346 HD22 LEU P  21     -10.203 -70.625  92.145  0.00 97.00      PROA   
ATOM    347 HD23 LEU P  21     -10.973 -72.177  92.638  0.00 97.00      PROA   
ATOM    348  C   LEU P  21      -5.585 -71.813  90.096  0.00 97.00      PROA   
ATOM    349  O   LEU P  21      -5.008 -70.817  90.506  0.00 97.00      PROA   
ATOM    350  N   HSD P  22      -5.396 -72.262  88.837  0.00 97.00      PROA   
ATOM    351  HN  HSD P  22      -5.901 -73.061  88.512  0.00 97.00      PROA   
ATOM    352  CA  HSD P  22      -4.377 -71.751  87.938  0.00 97.00      PROA   
ATOM    353  HA  HSD P  22      -3.696 -71.115  88.484  0.00 97.00      PROA   
ATOM    354  CB  HSD P  22      -3.558 -72.899  87.297  0.00 97.00      PROA   
ATOM    355  HB1 HSD P  22      -2.869 -72.492  86.526  0.00 97.00      PROA   
ATOM    356  HB2 HSD P  22      -4.236 -73.627  86.801  0.00 97.00      PROA   
ATOM    357  ND1 HSD P  22      -3.085 -74.720  89.033  0.00 97.00      PROA   
ATOM    358  HD1 HSD P  22      -3.977 -75.174  88.992  0.00 97.00      PROA   
ATOM    359  CG  HSD P  22      -2.701 -73.616  88.300  0.00 97.00      PROA   
ATOM    360  CE1 HSD P  22      -2.002 -75.105  89.752  0.00 97.00      PROA   
ATOM    361  HE1 HSD P  22      -2.006 -75.963  90.420  0.00 97.00      PROA   
ATOM    362  NE2 HSD P  22      -0.952 -74.342  89.523  0.00 97.00      PROA   
ATOM    363  CD2 HSD P  22      -1.389 -73.416  88.594  0.00 97.00      PROA   
ATOM    364  HD2 HSD P  22      -0.703 -72.679  88.197  0.00 97.00      PROA   
ATOM    365  C   HSD P  22      -4.969 -70.946  86.804  0.00 97.00      PROA   
ATOM    366  O   HSD P  22      -5.867 -71.403  86.110  0.00 97.00      PROA   
ATOM    367  N   CYS P  23      -4.438 -69.725  86.566  0.00 97.00      PROA   
ATOM    368  HN  CYS P  23      -3.746 -69.357  87.186  0.00 97.00      PROA   
ATOM    369  CA  CYS P  23      -4.800 -68.883  85.442  0.00 97.00      PROA   
ATOM    370  HA  CYS P  23      -5.756 -69.196  85.044  0.00 97.00      PROA   
ATOM    371  CB  CYS P  23      -4.901 -67.398  85.849  0.00 97.00      PROA   
ATOM    372  HB1 CYS P  23      -5.053 -66.776  84.946  0.00 97.00      PROA   
ATOM    373  HB2 CYS P  23      -3.964 -67.078  86.354  0.00 97.00      PROA   
ATOM    374  SG  CYS P  23      -6.302 -67.138  86.953  0.00 97.00      PROA   
ATOM    375  C   CYS P  23      -3.774 -68.999  84.338  0.00 97.00      PROA   
ATOM    376  O   CYS P  23      -2.695 -68.414  84.387  0.00 97.00      PROA   
ATOM    377  N   GLU P  24      -4.115 -69.758  83.280  0.00 97.00      PROA   
ATOM    378  HN  GLU P  24      -5.008 -70.198  83.230  0.00 97.00      PROA   
ATOM    379  CA  GLU P  24      -3.202 -70.092  82.213  0.00 97.00      PROA   
ATOM    380  HA  GLU P  24      -2.185 -70.044  82.578  0.00 97.00      PROA   
ATOM    381  CB  GLU P  24      -3.476 -71.530  81.711  0.00 97.00      PROA   
ATOM    382  HB1 GLU P  24      -3.471 -72.188  82.612  0.00 97.00      PROA   
ATOM    383  HB2 GLU P  24      -2.648 -71.869  81.051  0.00 97.00      PROA   
ATOM    384  CG  GLU P  24      -4.816 -71.668  80.958  0.00 97.00      PROA   
ATOM    385  HG1 GLU P  24      -4.775 -71.154  79.974  0.00 97.00      PROA   
ATOM    386  HG2 GLU P  24      -5.639 -71.225  81.557  0.00 97.00      PROA   
ATOM    387  CD  GLU P  24      -5.158 -73.120  80.699  0.00 97.00      PROA   
ATOM    388  OE1 GLU P  24      -5.756 -73.393  79.622  0.00 97.00      PROA   
ATOM    389  OE2 GLU P  24      -4.863 -73.966  81.584  0.00 97.00      PROA   
ATOM    390  C   GLU P  24      -3.340 -69.141  81.047  0.00 97.00      PROA   
ATOM    391  O   GLU P  24      -4.328 -68.423  80.894  0.00 97.00      PROA   
ATOM    392  N   VAL P  25      -2.311 -69.163  80.174  0.00 97.00      PROA   
ATOM    393  HN  VAL P  25      -1.493 -69.696  80.375  0.00 97.00      PROA   
ATOM    394  CA  VAL P  25      -2.375 -68.674  78.818  0.00 97.00      PROA   
ATOM    395  HA  VAL P  25      -3.394 -68.739  78.465  0.00 97.00      PROA   
ATOM    396  CB  VAL P  25      -1.814 -67.262  78.610  0.00 97.00      PROA   
ATOM    397  HB  VAL P  25      -0.730 -67.236  78.870  0.00 97.00      PROA   
ATOM    398  CG1 VAL P  25      -1.991 -66.852  77.134  0.00 97.00      PROA   
ATOM    399 HG11 VAL P  25      -3.071 -66.789  76.881  0.00 97.00      PROA   
ATOM    400 HG12 VAL P  25      -1.510 -67.575  76.446  0.00 97.00      PROA   
ATOM    401 HG13 VAL P  25      -1.531 -65.856  76.967  0.00 97.00      PROA   
ATOM    402  CG2 VAL P  25      -2.535 -66.245  79.521  0.00 97.00      PROA   
ATOM    403 HG21 VAL P  25      -2.340 -66.460  80.591  0.00 97.00      PROA   
ATOM    404 HG22 VAL P  25      -3.631 -66.281  79.347  0.00 97.00      PROA   
ATOM    405 HG23 VAL P  25      -2.180 -65.214  79.305  0.00 97.00      PROA   
ATOM    406  C   VAL P  25      -1.466 -69.672  78.117  0.00 97.00      PROA   
ATOM    407  O   VAL P  25      -0.412 -69.936  78.692  0.00 97.00      PROA   
ATOM    408  N   PRO P  26      -1.738 -70.263  76.945  0.00 97.00      PROA   
ATOM    409  CD  PRO P  26      -3.120 -70.466  76.480  0.00 97.00      PROA   
ATOM    410  HD1 PRO P  26      -3.360 -69.683  75.729  0.00 97.00      PROA   
ATOM    411  HD2 PRO P  26      -3.867 -70.445  77.306  0.00 97.00      PROA   
ATOM    412  CA  PRO P  26      -0.827 -71.246  76.338  0.00 97.00      PROA   
ATOM    413  HA  PRO P  26      -0.538 -71.963  77.094  0.00 97.00      PROA   
ATOM    414  CB  PRO P  26      -1.689 -71.912  75.252  0.00 97.00      PROA   
ATOM    415  HB1 PRO P  26      -1.365 -72.953  75.050  0.00 97.00      PROA   
ATOM    416  HB2 PRO P  26      -1.669 -71.331  74.304  0.00 97.00      PROA   
ATOM    417  CG  PRO P  26      -3.105 -71.848  75.828  0.00 97.00      PROA   
ATOM    418  HG1 PRO P  26      -3.892 -71.974  75.059  0.00 97.00      PROA   
ATOM    419  HG2 PRO P  26      -3.225 -72.630  76.611  0.00 97.00      PROA   
ATOM    420  C   PRO P  26       0.454 -70.682  75.720  0.00 97.00      PROA   
ATOM    421  O   PRO P  26       0.910 -71.209  74.707  0.00 97.00      PROA   
ATOM    422  N   HSD P  27       1.084 -69.660  76.333  0.00 97.00      PROA   
ATOM    423  HN  HSD P  27       0.724 -69.334  77.205  0.00 97.00      PROA   
ATOM    424  CA  HSD P  27       2.348 -69.108  75.899  0.00 97.00      PROA   
ATOM    425  HA  HSD P  27       2.634 -69.523  74.943  0.00 97.00      PROA   
ATOM    426  CB  HSD P  27       2.345 -67.560  75.796  0.00 97.00      PROA   
ATOM    427  HB1 HSD P  27       3.387 -67.184  75.696  0.00 97.00      PROA   
ATOM    428  HB2 HSD P  27       1.917 -67.117  76.723  0.00 97.00      PROA   
ATOM    429  ND1 HSD P  27       0.273 -66.661  74.601  0.00 97.00      PROA   
ATOM    430  HD1 HSD P  27      -0.366 -66.766  75.363  0.00 97.00      PROA   
ATOM    431  CG  HSD P  27       1.601 -67.036  74.596  0.00 97.00      PROA   
ATOM    432  CE1 HSD P  27       0.022 -66.080  73.402  0.00 97.00      PROA   
ATOM    433  HE1 HSD P  27      -0.954 -65.680  73.125  0.00 97.00      PROA   
ATOM    434  NE2 HSD P  27       1.092 -66.041  72.634  0.00 97.00      PROA   
ATOM    435  CD2 HSD P  27       2.088 -66.635  73.389  0.00 97.00      PROA   
ATOM    436  HD2 HSD P  27       3.093 -66.696  72.992  0.00 97.00      PROA   
ATOM    437  C   HSD P  27       3.382 -69.501  76.920  0.00 97.00      PROA   
ATOM    438  O   HSD P  27       3.243 -69.200  78.102  0.00 97.00      PROA   
ATOM    439  N   LEU P  28       4.461 -70.189  76.485  0.00 97.00      PROA   
ATOM    440  HN  LEU P  28       4.510 -70.520  75.545  0.00 97.00      PROA   
ATOM    441  CA  LEU P  28       5.578 -70.552  77.339  0.00 97.00      PROA   
ATOM    442  HA  LEU P  28       5.159 -71.126  78.154  0.00 97.00      PROA   
ATOM    443  CB  LEU P  28       6.592 -71.468  76.601  0.00 97.00      PROA   
ATOM    444  HB1 LEU P  28       7.375 -71.794  77.320  0.00 97.00      PROA   
ATOM    445  HB2 LEU P  28       7.089 -70.900  75.786  0.00 97.00      PROA   
ATOM    446  CG  LEU P  28       5.979 -72.746  75.970  0.00 97.00      PROA   
ATOM    447  HG  LEU P  28       5.216 -72.444  75.215  0.00 97.00      PROA   
ATOM    448  CD1 LEU P  28       7.061 -73.549  75.223  0.00 97.00      PROA   
ATOM    449 HD11 LEU P  28       7.844 -73.887  75.934  0.00 97.00      PROA   
ATOM    450 HD12 LEU P  28       7.538 -72.927  74.437  0.00 97.00      PROA   
ATOM    451 HD13 LEU P  28       6.612 -74.444  74.742  0.00 97.00      PROA   
ATOM    452  CD2 LEU P  28       5.280 -73.639  77.012  0.00 97.00      PROA   
ATOM    453 HD21 LEU P  28       4.432 -73.105  77.488  0.00 97.00      PROA   
ATOM    454 HD22 LEU P  28       6.001 -73.941  77.801  0.00 97.00      PROA   
ATOM    455 HD23 LEU P  28       4.885 -74.556  76.526  0.00 97.00      PROA   
ATOM    456  C   LEU P  28       6.299 -69.375  78.008  0.00 97.00      PROA   
ATOM    457  O   LEU P  28       6.514 -69.478  79.216  0.00 97.00      PROA   
ATOM    458  N   PRO P  29       6.656 -68.236  77.402  0.00 97.00      PROA   
ATOM    459  CD  PRO P  29       6.808 -68.056  75.951  0.00 97.00      PROA   
ATOM    460  HD1 PRO P  29       5.890 -68.338  75.396  0.00 97.00      PROA   
ATOM    461  HD2 PRO P  29       7.671 -68.666  75.601  0.00 97.00      PROA   
ATOM    462  CA  PRO P  29       7.063 -67.041  78.146  0.00 97.00      PROA   
ATOM    463  HA  PRO P  29       7.701 -67.302  78.979  0.00 97.00      PROA   
ATOM    464  CB  PRO P  29       7.828 -66.231  77.080  0.00 97.00      PROA   
ATOM    465  HB1 PRO P  29       8.871 -66.620  77.023  0.00 97.00      PROA   
ATOM    466  HB2 PRO P  29       7.881 -65.144  77.278  0.00 97.00      PROA   
ATOM    467  CG  PRO P  29       7.112 -66.569  75.772  0.00 97.00      PROA   
ATOM    468  HG1 PRO P  29       6.162 -65.994  75.711  0.00 97.00      PROA   
ATOM    469  HG2 PRO P  29       7.729 -66.360  74.875  0.00 97.00      PROA   
ATOM    470  C   PRO P  29       5.862 -66.266  78.693  0.00 97.00      PROA   
ATOM    471  O   PRO P  29       5.902 -65.037  78.683  0.00 97.00      PROA   
ATOM    472  N   GLY P  30       4.798 -66.939  79.198  0.00 97.00      PROA   
ATOM    473  HN  GLY P  30       4.821 -67.938  79.211  0.00 97.00      PROA   
ATOM    474  CA  GLY P  30       3.547 -66.326  79.628  0.00 97.00      PROA   
ATOM    475  HA1 GLY P  30       2.821 -67.125  79.693  0.00 97.00      PROA   
ATOM    476  HA2 GLY P  30       3.262 -65.571  78.909  0.00 97.00      PROA   
ATOM    477  C   GLY P  30       3.620 -65.685  80.991  0.00 97.00      PROA   
ATOM    478  O   GLY P  30       2.929 -66.102  81.914  0.00 97.00      PROA   
ATOM    479  N   SER P  31       4.465 -64.633  81.099  0.00 97.00      PROA   
ATOM    480  HN  SER P  31       4.972 -64.432  80.262  0.00 97.00      PROA   
ATOM    481  CA  SER P  31       4.875 -63.817  82.243  0.00 97.00      PROA   
ATOM    482  HA  SER P  31       5.807 -64.249  82.571  0.00 97.00      PROA   
ATOM    483  CB  SER P  31       5.166 -62.354  81.792  0.00 97.00      PROA   
ATOM    484  HB1 SER P  31       4.223 -61.899  81.417  0.00 97.00      PROA   
ATOM    485  HB2 SER P  31       5.891 -62.372  80.949  0.00 97.00      PROA   
ATOM    486  OG  SER P  31       5.682 -61.521  82.833  0.00 97.00      PROA   
ATOM    487  HG1 SER P  31       6.635 -61.471  82.718  0.00 97.00      PROA   
ATOM    488  C   SER P  31       3.966 -63.790  83.461  0.00 97.00      PROA   
ATOM    489  O   SER P  31       2.758 -63.654  83.347  0.00 97.00      PROA   
ATOM    490  N   SER P  32       4.559 -63.902  84.672  0.00 97.00      PROA   
ATOM    491  HN  SER P  32       5.553 -63.914  84.746  0.00 97.00      PROA   
ATOM    492  CA  SER P  32       3.868 -64.113  85.930  0.00 97.00      PROA   
ATOM    493  HA  SER P  32       3.045 -64.789  85.744  0.00 97.00      PROA   
ATOM    494  CB  SER P  32       4.818 -64.795  86.949  0.00 97.00      PROA   
ATOM    495  HB1 SER P  32       5.069 -65.808  86.564  0.00 97.00      PROA   
ATOM    496  HB2 SER P  32       4.344 -64.924  87.945  0.00 97.00      PROA   
ATOM    497  OG  SER P  32       6.041 -64.072  87.082  0.00 97.00      PROA   
ATOM    498  HG1 SER P  32       5.823 -63.256  87.541  0.00 97.00      PROA   
ATOM    499  C   SER P  32       3.274 -62.857  86.551  0.00 97.00      PROA   
ATOM    500  O   SER P  32       3.556 -62.524  87.701  0.00 97.00      PROA   
ATOM    501  N   SER P  33       2.396 -62.153  85.806  0.00 97.00      PROA   
ATOM    502  HN  SER P  33       2.249 -62.417  84.856  0.00 97.00      PROA   
ATOM    503  CA  SER P  33       1.632 -61.020  86.293  0.00 97.00      PROA   
ATOM    504  HA  SER P  33       1.851 -60.850  87.338  0.00 97.00      PROA   
ATOM    505  CB  SER P  33       1.933 -59.725  85.490  0.00 97.00      PROA   
ATOM    506  HB1 SER P  33       1.675 -59.876  84.419  0.00 97.00      PROA   
ATOM    507  HB2 SER P  33       3.024 -59.514  85.548  0.00 97.00      PROA   
ATOM    508  OG  SER P  33       1.219 -58.592  85.984  0.00 97.00      PROA   
ATOM    509  HG1 SER P  33       1.697 -58.262  86.749  0.00 97.00      PROA   
ATOM    510  C   SER P  33       0.168 -61.383  86.172  0.00 97.00      PROA   
ATOM    511  O   SER P  33      -0.276 -61.889  85.145  0.00 97.00      PROA   
ATOM    512  N   THR P  34      -0.621 -61.156  87.250  0.00 97.00      PROA   
ATOM    513  HN  THR P  34      -0.260 -60.713  88.066  0.00 97.00      PROA   
ATOM    514  CA  THR P  34      -2.009 -61.585  87.306  0.00 97.00      PROA   
ATOM    515  HA  THR P  34      -2.427 -61.575  86.309  0.00 97.00      PROA   
ATOM    516  CB  THR P  34      -2.213 -62.959  87.949  0.00 97.00      PROA   
ATOM    517  HB  THR P  34      -2.024 -62.928  89.047  0.00 97.00      PROA   
ATOM    518  OG1 THR P  34      -1.289 -63.892  87.419  0.00 97.00      PROA   
ATOM    519  HG1 THR P  34      -0.463 -63.700  87.868  0.00 97.00      PROA   
ATOM    520  CG2 THR P  34      -3.641 -63.486  87.705  0.00 97.00      PROA   
ATOM    521 HG21 THR P  34      -3.939 -63.338  86.646  0.00 97.00      PROA   
ATOM    522 HG22 THR P  34      -4.368 -62.959  88.354  0.00 97.00      PROA   
ATOM    523 HG23 THR P  34      -3.701 -64.568  87.947  0.00 97.00      PROA   
ATOM    524  C   THR P  34      -2.767 -60.602  88.148  0.00 97.00      PROA   
ATOM    525  O   THR P  34      -2.273 -60.127  89.166  0.00 97.00      PROA   
ATOM    526  N   GLN P  35      -4.027 -60.314  87.759  0.00 97.00      PROA   
ATOM    527  HN  GLN P  35      -4.364 -60.588  86.860  0.00 97.00      PROA   
ATOM    528  CA  GLN P  35      -4.984 -59.677  88.629  0.00 97.00      PROA   
ATOM    529  HA  GLN P  35      -4.526 -59.385  89.564  0.00 97.00      PROA   
ATOM    530  CB  GLN P  35      -5.639 -58.448  87.952  0.00 97.00      PROA   
ATOM    531  HB1 GLN P  35      -6.292 -57.935  88.693  0.00 97.00      PROA   
ATOM    532  HB2 GLN P  35      -6.281 -58.791  87.110  0.00 97.00      PROA   
ATOM    533  CG  GLN P  35      -4.597 -57.457  87.389  0.00 97.00      PROA   
ATOM    534  HG1 GLN P  35      -3.985 -57.948  86.600  0.00 97.00      PROA   
ATOM    535  HG2 GLN P  35      -3.917 -57.114  88.195  0.00 97.00      PROA   
ATOM    536  CD  GLN P  35      -5.294 -56.270  86.724  0.00 97.00      PROA   
ATOM    537  OE1 GLN P  35      -5.932 -56.435  85.686  0.00 97.00      PROA   
ATOM    538  NE2 GLN P  35      -5.160 -55.050  87.306  0.00 97.00      PROA   
ATOM    539 HE21 GLN P  35      -5.589 -54.267  86.859  0.00 97.00      PROA   
ATOM    540 HE22 GLN P  35      -4.616 -54.954  88.138  0.00 97.00      PROA   
ATOM    541  C   GLN P  35      -6.033 -60.729  88.901  0.00 97.00      PROA   
ATOM    542  O   GLN P  35      -6.608 -61.277  87.972  0.00 97.00      PROA   
ATOM    543  N   TRP P  36      -6.294 -61.048  90.189  0.00 97.00      PROA   
ATOM    544  HN  TRP P  36      -5.782 -60.615  90.926  0.00 97.00      PROA   
ATOM    545  CA  TRP P  36      -7.315 -61.993  90.609  0.00 97.00      PROA   
ATOM    546  HA  TRP P  36      -7.709 -62.525  89.754  0.00 97.00      PROA   
ATOM    547  CB  TRP P  36      -6.794 -63.015  91.654  0.00 97.00      PROA   
ATOM    548  HB1 TRP P  36      -7.645 -63.463  92.208  0.00 97.00      PROA   
ATOM    549  HB2 TRP P  36      -6.173 -62.464  92.397  0.00 97.00      PROA   
ATOM    550  CG  TRP P  36      -5.995 -64.156  91.110  0.00 97.00      PROA   
ATOM    551  CD1 TRP P  36      -4.636 -64.214  90.967  0.00 97.00      PROA   
ATOM    552  HD1 TRP P  36      -3.976 -63.373  91.080  0.00 97.00      PROA   
ATOM    553  NE1 TRP P  36      -4.258 -65.477  90.605  0.00 97.00      PROA   
ATOM    554  HE1 TRP P  36      -3.335 -65.781  90.494  0.00 97.00      PROA   
ATOM    555  CE2 TRP P  36      -5.361 -66.264  90.481  0.00 97.00      PROA   
ATOM    556  CD2 TRP P  36      -6.489 -65.465  90.781  0.00 97.00      PROA   
ATOM    557  CE3 TRP P  36      -7.765 -66.029  90.729  0.00 97.00      PROA   
ATOM    558  HE3 TRP P  36      -8.648 -65.443  90.939  0.00 97.00      PROA   
ATOM    559  CZ3 TRP P  36      -7.889 -67.375  90.375  0.00 97.00      PROA   
ATOM    560  HZ3 TRP P  36      -8.869 -67.825  90.305  0.00 97.00      PROA   
ATOM    561  CZ2 TRP P  36      -5.482 -67.605  90.151  0.00 97.00      PROA   
ATOM    562  HZ2 TRP P  36      -4.619 -68.211  89.923  0.00 97.00      PROA   
ATOM    563  CH2 TRP P  36      -6.766 -68.150  90.101  0.00 97.00      PROA   
ATOM    564  HH2 TRP P  36      -6.895 -69.183  89.814  0.00 97.00      PROA   
ATOM    565  C   TRP P  36      -8.454 -61.225  91.230  0.00 97.00      PROA   
ATOM    566  O   TRP P  36      -8.245 -60.170  91.814  0.00 97.00      PROA   
ATOM    567  N   PHE P  37      -9.701 -61.734  91.102  0.00 97.00      PROA   
ATOM    568  HN  PHE P  37      -9.854 -62.560  90.562  0.00 97.00      PROA   
ATOM    569  CA  PHE P  37     -10.890 -61.070  91.595  0.00 97.00      PROA   
ATOM    570  HA  PHE P  37     -10.607 -60.329  92.327  0.00 97.00      PROA   
ATOM    571  CB  PHE P  37     -11.733 -60.402  90.467  0.00 97.00      PROA   
ATOM    572  HB1 PHE P  37     -12.564 -59.810  90.908  0.00 97.00      PROA   
ATOM    573  HB2 PHE P  37     -12.167 -61.175  89.799  0.00 97.00      PROA   
ATOM    574  CG  PHE P  37     -10.889 -59.483  89.613  0.00 97.00      PROA   
ATOM    575  CD1 PHE P  37     -10.835 -58.104  89.884  0.00 97.00      PROA   
ATOM    576  HD1 PHE P  37     -11.394 -57.701  90.716  0.00 97.00      PROA   
ATOM    577  CE1 PHE P  37     -10.052 -57.250  89.097  0.00 97.00      PROA   
ATOM    578  HE1 PHE P  37     -10.014 -56.195  89.323  0.00 97.00      PROA   
ATOM    579  CZ  PHE P  37      -9.311 -57.766  88.027  0.00 97.00      PROA   
ATOM    580  HZ  PHE P  37      -8.694 -57.111  87.429  0.00 97.00      PROA   
ATOM    581  CD2 PHE P  37     -10.166 -59.981  88.512  0.00 97.00      PROA   
ATOM    582  HD2 PHE P  37     -10.197 -61.036  88.288  0.00 97.00      PROA   
ATOM    583  CE2 PHE P  37      -9.367 -59.134  87.737  0.00 97.00      PROA   
ATOM    584  HE2 PHE P  37      -8.781 -59.542  86.928  0.00 97.00      PROA   
ATOM    585  C   PHE P  37     -11.769 -62.097  92.281  0.00 97.00      PROA   
ATOM    586  O   PHE P  37     -11.974 -63.192  91.766  0.00 97.00      PROA   
ATOM    587  N   LEU P  38     -12.328 -61.741  93.464  0.00 97.00      PROA   
ATOM    588  HN  LEU P  38     -12.082 -60.871  93.890  0.00 97.00      PROA   
ATOM    589  CA  LEU P  38     -13.342 -62.504  94.166  0.00 97.00      PROA   
ATOM    590  HA  LEU P  38     -13.548 -63.422  93.642  0.00 97.00      PROA   
ATOM    591  CB  LEU P  38     -12.984 -62.812  95.644  0.00 97.00      PROA   
ATOM    592  HB1 LEU P  38     -13.822 -63.357  96.133  0.00 97.00      PROA   
ATOM    593  HB2 LEU P  38     -12.822 -61.859  96.197  0.00 97.00      PROA   
ATOM    594  CG  LEU P  38     -11.712 -63.663  95.819  0.00 97.00      PROA   
ATOM    595  HG  LEU P  38     -10.878 -63.097  95.354  0.00 97.00      PROA   
ATOM    596  CD1 LEU P  38     -11.370 -63.869  97.306  0.00 97.00      PROA   
ATOM    597 HD11 LEU P  38     -12.186 -64.428  97.810  0.00 97.00      PROA   
ATOM    598 HD12 LEU P  38     -11.236 -62.892  97.816  0.00 97.00      PROA   
ATOM    599 HD13 LEU P  38     -10.433 -64.456  97.407  0.00 97.00      PROA   
ATOM    600  CD2 LEU P  38     -11.822 -65.023  95.114  0.00 97.00      PROA   
ATOM    601 HD21 LEU P  38     -11.986 -64.906  94.023  0.00 97.00      PROA   
ATOM    602 HD22 LEU P  38     -12.664 -65.608  95.542  0.00 97.00      PROA   
ATOM    603 HD23 LEU P  38     -10.885 -65.595  95.268  0.00 97.00      PROA   
ATOM    604  C   LEU P  38     -14.591 -61.666  94.184  0.00 97.00      PROA   
ATOM    605  O   LEU P  38     -14.620 -60.612  94.812  0.00 97.00      PROA   
ATOM    606  N   ASN P  39     -15.666 -62.107  93.487  0.00 97.00      PROA   
ATOM    607  HN  ASN P  39     -15.628 -62.992  93.022  0.00 97.00      PROA   
ATOM    608  CA  ASN P  39     -16.946 -61.404  93.445  0.00 97.00      PROA   
ATOM    609  HA  ASN P  39     -17.562 -61.927  92.728  0.00 97.00      PROA   
ATOM    610  CB  ASN P  39     -17.671 -61.418  94.825  0.00 97.00      PROA   
ATOM    611  HB1 ASN P  39     -18.704 -61.024  94.721  0.00 97.00      PROA   
ATOM    612  HB2 ASN P  39     -17.118 -60.780  95.548  0.00 97.00      PROA   
ATOM    613  CG  ASN P  39     -17.765 -62.849  95.369  0.00 97.00      PROA   
ATOM    614  OD1 ASN P  39     -17.953 -63.805  94.615  0.00 97.00      PROA   
ATOM    615  ND2 ASN P  39     -17.591 -63.012  96.709  0.00 97.00      PROA   
ATOM    616 HD21 ASN P  39     -17.587 -63.941  97.077  0.00 97.00      PROA   
ATOM    617 HD22 ASN P  39     -17.420 -62.220  97.292  0.00 97.00      PROA   
ATOM    618  C   ASN P  39     -16.807 -59.966  92.946  0.00 97.00      PROA   
ATOM    619  O   ASN P  39     -17.412 -59.039  93.482  0.00 97.00      PROA   
ATOM    620  N   GLY P  40     -15.958 -59.754  91.913  0.00 97.00      PROA   
ATOM    621  HN  GLY P  40     -15.527 -60.541  91.479  0.00 97.00      PROA   
ATOM    622  CA  GLY P  40     -15.598 -58.436  91.406  0.00 97.00      PROA   
ATOM    623  HA1 GLY P  40     -16.466 -57.791  91.461  0.00 97.00      PROA   
ATOM    624  HA2 GLY P  40     -15.261 -58.571  90.389  0.00 97.00      PROA   
ATOM    625  C   GLY P  40     -14.474 -57.743  92.152  0.00 97.00      PROA   
ATOM    626  O   GLY P  40     -13.810 -56.876  91.587  0.00 97.00      PROA   
ATOM    627  N   THR P  41     -14.216 -58.089  93.434  0.00 97.00      PROA   
ATOM    628  HN  THR P  41     -14.727 -58.832  93.863  0.00 97.00      PROA   
ATOM    629  CA  THR P  41     -13.236 -57.403  94.270  0.00 97.00      PROA   
ATOM    630  HA  THR P  41     -13.229 -56.356  93.997  0.00 97.00      PROA   
ATOM    631  CB  THR P  41     -13.559 -57.483  95.759  0.00 97.00      PROA   
ATOM    632  HB  THR P  41     -13.623 -58.546  96.084  0.00 97.00      PROA   
ATOM    633  OG1 THR P  41     -14.810 -56.857  96.013  0.00 97.00      PROA   
ATOM    634  HG1 THR P  41     -15.455 -57.304  95.464  0.00 97.00      PROA   
ATOM    635  CG2 THR P  41     -12.508 -56.755  96.624  0.00 97.00      PROA   
ATOM    636 HG21 THR P  41     -12.406 -55.698  96.298  0.00 97.00      PROA   
ATOM    637 HG22 THR P  41     -11.516 -57.247  96.572  0.00 97.00      PROA   
ATOM    638 HG23 THR P  41     -12.833 -56.759  97.687  0.00 97.00      PROA   
ATOM    639  C   THR P  41     -11.846 -57.955  94.037  0.00 97.00      PROA   
ATOM    640  O   THR P  41     -11.602 -59.141  94.214  0.00 97.00      PROA   
ATOM    641  N   ALA P  42     -10.887 -57.092  93.636  0.00 97.00      PROA   
ATOM    642  HN  ALA P  42     -11.101 -56.130  93.488  0.00 97.00      PROA   
ATOM    643  CA  ALA P  42      -9.513 -57.473  93.373  0.00 97.00      PROA   
ATOM    644  HA  ALA P  42      -9.549 -58.269  92.645  0.00 97.00      PROA   
ATOM    645  CB  ALA P  42      -8.745 -56.298  92.739  0.00 97.00      PROA   
ATOM    646  HB1 ALA P  42      -8.682 -55.445  93.448  0.00 97.00      PROA   
ATOM    647  HB2 ALA P  42      -9.276 -55.950  91.825  0.00 97.00      PROA   
ATOM    648  HB3 ALA P  42      -7.718 -56.602  92.448  0.00 97.00      PROA   
ATOM    649  C   ALA P  42      -8.730 -57.985  94.582  0.00 97.00      PROA   
ATOM    650  O   ALA P  42      -8.729 -57.383  95.654  0.00 97.00      PROA   
ATOM    651  N   ILE P  43      -8.000 -59.114  94.406  0.00 97.00      PROA   
ATOM    652  HN  ILE P  43      -8.034 -59.588  93.527  0.00 97.00      PROA   
ATOM    653  CA  ILE P  43      -7.082 -59.662  95.390  0.00 97.00      PROA   
ATOM    654  HA  ILE P  43      -7.389 -59.317  96.367  0.00 97.00      PROA   
ATOM    655  CB  ILE P  43      -6.997 -61.200  95.420  0.00 97.00      PROA   
ATOM    656  HB  ILE P  43      -6.251 -61.559  94.672  0.00 97.00      PROA   
ATOM    657  CG2 ILE P  43      -6.545 -61.651  96.832  0.00 97.00      PROA   
ATOM    658 HG21 ILE P  43      -7.287 -61.328  97.592  0.00 97.00      PROA   
ATOM    659 HG22 ILE P  43      -5.553 -61.242  97.105  0.00 97.00      PROA   
ATOM    660 HG23 ILE P  43      -6.462 -62.754  96.887  0.00 97.00      PROA   
ATOM    661  CG1 ILE P  43      -8.334 -61.886  95.036  0.00 97.00      PROA   
ATOM    662 HG11 ILE P  43      -8.649 -61.558  94.025  0.00 97.00      PROA   
ATOM    663 HG12 ILE P  43      -9.125 -61.579  95.753  0.00 97.00      PROA   
ATOM    664  CD  ILE P  43      -8.225 -63.419  95.008  0.00 97.00      PROA   
ATOM    665  HD1 ILE P  43      -7.270 -63.739  94.539  0.00 97.00      PROA   
ATOM    666  HD2 ILE P  43      -9.058 -63.861  94.424  0.00 97.00      PROA   
ATOM    667  HD3 ILE P  43      -8.271 -63.833  96.037  0.00 97.00      PROA   
ATOM    668  C   ILE P  43      -5.711 -59.089  95.067  0.00 97.00      PROA   
ATOM    669  O   ILE P  43      -5.427 -58.720  93.929  0.00 97.00      PROA   
ATOM    670  N   GLN P  44      -4.802 -59.018  96.065  0.00 97.00      PROA   
ATOM    671  HN  GLN P  44      -5.050 -59.269  96.998  0.00 97.00      PROA   
ATOM    672  CA  GLN P  44      -3.448 -58.535  95.876  0.00 97.00      PROA   
ATOM    673  HA  GLN P  44      -3.452 -57.735  95.148  0.00 97.00      PROA   
ATOM    674  CB  GLN P  44      -2.888 -57.994  97.218  0.00 97.00      PROA   
ATOM    675  HB1 GLN P  44      -1.874 -57.574  97.034  0.00 97.00      PROA   
ATOM    676  HB2 GLN P  44      -2.778 -58.833  97.942  0.00 97.00      PROA   
ATOM    677  CG  GLN P  44      -3.744 -56.889  97.895  0.00 97.00      PROA   
ATOM    678  HG1 GLN P  44      -3.175 -56.474  98.755  0.00 97.00      PROA   
ATOM    679  HG2 GLN P  44      -4.690 -57.314  98.293  0.00 97.00      PROA   
ATOM    680  CD  GLN P  44      -4.056 -55.716  96.953  0.00 97.00      PROA   
ATOM    681  OE1 GLN P  44      -3.231 -54.811  96.788  0.00 97.00      PROA   
ATOM    682  NE2 GLN P  44      -5.271 -55.703  96.337  0.00 97.00      PROA   
ATOM    683 HE21 GLN P  44      -5.466 -54.940  95.723  0.00 97.00      PROA   
ATOM    684 HE22 GLN P  44      -5.919 -56.453  96.462  0.00 97.00      PROA   
ATOM    685  C   GLN P  44      -2.536 -59.641  95.339  0.00 97.00      PROA   
ATOM    686  O   GLN P  44      -1.389 -59.393  94.967  0.00 97.00      PROA   
ATOM    687  N   THR P  45      -3.045 -60.895  95.256  0.00 97.00      PROA   
ATOM    688  HN  THR P  45      -3.967 -61.064  95.593  0.00 97.00      PROA   
ATOM    689  CA  THR P  45      -2.367 -62.059  94.698  0.00 97.00      PROA   
ATOM    690  HA  THR P  45      -1.469 -62.217  95.278  0.00 97.00      PROA   
ATOM    691  CB  THR P  45      -3.234 -63.316  94.783  0.00 97.00      PROA   
ATOM    692  HB  THR P  45      -4.156 -63.196  94.166  0.00 97.00      PROA   
ATOM    693  OG1 THR P  45      -3.633 -63.539  96.127  0.00 97.00      PROA   
ATOM    694  HG1 THR P  45      -4.137 -64.356  96.118  0.00 97.00      PROA   
ATOM    695  CG2 THR P  45      -2.461 -64.567  94.329  0.00 97.00      PROA   
ATOM    696 HG21 THR P  45      -1.548 -64.689  94.950  0.00 97.00      PROA   
ATOM    697 HG22 THR P  45      -2.172 -64.510  93.260  0.00 97.00      PROA   
ATOM    698 HG23 THR P  45      -3.083 -65.478  94.454  0.00 97.00      PROA   
ATOM    699  C   THR P  45      -1.976 -61.860  93.244  0.00 97.00      PROA   
ATOM    700  O   THR P  45      -2.836 -61.835  92.371  0.00 97.00      PROA   
ATOM    701  N   SER P  46      -0.664 -61.715  92.941  0.00 97.00      PROA   
ATOM    702  HN  SER P  46       0.010 -61.604  93.668  0.00 97.00      PROA   
ATOM    703  CA  SER P  46      -0.210 -61.496  91.573  0.00 97.00      PROA   
ATOM    704  HA  SER P  46      -1.035 -61.152  90.967  0.00 97.00      PROA   
ATOM    705  CB  SER P  46       0.888 -60.408  91.518  0.00 97.00      PROA   
ATOM    706  HB1 SER P  46       1.275 -60.296  90.481  0.00 97.00      PROA   
ATOM    707  HB2 SER P  46       1.737 -60.678  92.183  0.00 97.00      PROA   
ATOM    708  OG  SER P  46       0.360 -59.141  91.904  0.00 97.00      PROA   
ATOM    709  HG1 SER P  46      -0.092 -59.251  92.746  0.00 97.00      PROA   
ATOM    710  C   SER P  46       0.333 -62.748  90.903  0.00 97.00      PROA   
ATOM    711  O   SER P  46       0.580 -62.755  89.697  0.00 97.00      PROA   
ATOM    712  N   THR P  47       0.497 -63.861  91.654  0.00 97.00      PROA   
ATOM    713  HN  THR P  47       0.266 -63.832  92.622  0.00 97.00      PROA   
ATOM    714  CA  THR P  47       0.902 -65.157  91.114  0.00 97.00      PROA   
ATOM    715  HA  THR P  47       1.785 -64.954  90.531  0.00 97.00      PROA   
ATOM    716  CB  THR P  47       1.363 -66.172  92.179  0.00 97.00      PROA   
ATOM    717  HB  THR P  47       2.352 -65.850  92.576  0.00 97.00      PROA   
ATOM    718  OG1 THR P  47       1.499 -67.504  91.686  0.00 97.00      PROA   
ATOM    719  HG1 THR P  47       1.575 -68.064  92.462  0.00 97.00      PROA   
ATOM    720  CG2 THR P  47       0.361 -66.218  93.342  0.00 97.00      PROA   
ATOM    721 HG21 THR P  47      -0.664 -66.398  92.958  0.00 97.00      PROA   
ATOM    722 HG22 THR P  47       0.372 -65.270  93.915  0.00 97.00      PROA   
ATOM    723 HG23 THR P  47       0.615 -67.041  94.045  0.00 97.00      PROA   
ATOM    724  C   THR P  47      -0.162 -65.749  90.181  0.00 97.00      PROA   
ATOM    725  O   THR P  47      -1.345 -65.575  90.462  0.00 97.00      PROA   
ATOM    726  N   PRO P  48       0.165 -66.477  89.105  0.00 97.00      PROA   
ATOM    727  CD  PRO P  48       1.435 -66.323  88.382  0.00 97.00      PROA   
ATOM    728  HD1 PRO P  48       2.148 -67.089  88.757  0.00 97.00      PROA   
ATOM    729  HD2 PRO P  48       1.870 -65.304  88.494  0.00 97.00      PROA   
ATOM    730  CA  PRO P  48      -0.846 -67.127  88.276  0.00 97.00      PROA   
ATOM    731  HA  PRO P  48      -1.613 -66.403  88.038  0.00 97.00      PROA   
ATOM    732  CB  PRO P  48      -0.058 -67.593  87.038  0.00 97.00      PROA   
ATOM    733  HB1 PRO P  48      -0.695 -67.631  86.133  0.00 97.00      PROA   
ATOM    734  HB2 PRO P  48       0.398 -68.596  87.203  0.00 97.00      PROA   
ATOM    735  CG  PRO P  48       1.075 -66.574  86.919  0.00 97.00      PROA   
ATOM    736  HG1 PRO P  48       1.929 -66.944  86.317  0.00 97.00      PROA   
ATOM    737  HG2 PRO P  48       0.683 -65.634  86.471  0.00 97.00      PROA   
ATOM    738  C   PRO P  48      -1.517 -68.328  88.914  0.00 97.00      PROA   
ATOM    739  O   PRO P  48      -2.372 -68.905  88.254  0.00 97.00      PROA   
ATOM    740  N   THR P  49      -1.185 -68.722  90.167  0.00 97.00      PROA   
ATOM    741  HN  THR P  49      -0.461 -68.253  90.667  0.00 97.00      PROA   
ATOM    742  CA  THR P  49      -1.903 -69.778  90.864  0.00 97.00      PROA   
ATOM    743  HA  THR P  49      -2.804 -69.985  90.310  0.00 97.00      PROA   
ATOM    744  CB  THR P  49      -1.149 -71.107  90.967  0.00 97.00      PROA   
ATOM    745  HB  THR P  49      -0.684 -71.296  89.974  0.00 97.00      PROA   
ATOM    746  OG1 THR P  49      -2.038 -72.186  91.227  0.00 97.00      PROA   
ATOM    747  HG1 THR P  49      -1.612 -72.961  90.843  0.00 97.00      PROA   
ATOM    748  CG2 THR P  49      -0.035 -71.133  92.029  0.00 97.00      PROA   
ATOM    749 HG21 THR P  49      -0.459 -71.060  93.053  0.00 97.00      PROA   
ATOM    750 HG22 THR P  49       0.675 -70.297  91.866  0.00 97.00      PROA   
ATOM    751 HG23 THR P  49       0.523 -72.092  91.964  0.00 97.00      PROA   
ATOM    752  C   THR P  49      -2.338 -69.256  92.213  0.00 97.00      PROA   
ATOM    753  O   THR P  49      -1.555 -68.703  92.980  0.00 97.00      PROA   
ATOM    754  N   TYR P  50      -3.638 -69.421  92.532  0.00 97.00      PROA   
ATOM    755  HN  TYR P  50      -4.259 -69.852  91.878  0.00 97.00      PROA   
ATOM    756  CA  TYR P  50      -4.204 -69.034  93.802  0.00 97.00      PROA   
ATOM    757  HA  TYR P  50      -3.546 -68.336  94.301  0.00 97.00      PROA   
ATOM    758  CB  TYR P  50      -5.604 -68.384  93.624  0.00 97.00      PROA   
ATOM    759  HB1 TYR P  50      -6.341 -69.106  93.213  0.00 97.00      PROA   
ATOM    760  HB2 TYR P  50      -5.516 -67.546  92.899  0.00 97.00      PROA   
ATOM    761  CG  TYR P  50      -6.129 -67.816  94.918  0.00 97.00      PROA   
ATOM    762  CD1 TYR P  50      -6.940 -68.581  95.774  0.00 97.00      PROA   
ATOM    763  HD1 TYR P  50      -7.184 -69.601  95.514  0.00 97.00      PROA   
ATOM    764  CE1 TYR P  50      -7.457 -68.026  96.952  0.00 97.00      PROA   
ATOM    765  HE1 TYR P  50      -8.103 -68.609  97.591  0.00 97.00      PROA   
ATOM    766  CZ  TYR P  50      -7.150 -66.706  97.295  0.00 97.00      PROA   
ATOM    767  OH  TYR P  50      -7.673 -66.141  98.476  0.00 97.00      PROA   
ATOM    768  HH  TYR P  50      -8.239 -66.799  98.889  0.00 97.00      PROA   
ATOM    769  CD2 TYR P  50      -5.849 -66.482  95.262  0.00 97.00      PROA   
ATOM    770  HD2 TYR P  50      -5.259 -65.875  94.592  0.00 97.00      PROA   
ATOM    771  CE2 TYR P  50      -6.340 -65.937  96.454  0.00 97.00      PROA   
ATOM    772  HE2 TYR P  50      -6.120 -64.915  96.719  0.00 97.00      PROA   
ATOM    773  C   TYR P  50      -4.291 -70.300  94.622  0.00 97.00      PROA   
ATOM    774  O   TYR P  50      -5.070 -71.192  94.311  0.00 97.00      PROA   
ATOM    775  N   HSD P  51      -3.472 -70.404  95.692  0.00 97.00      PROA   
ATOM    776  HN  HSD P  51      -2.876 -69.648  95.948  0.00 97.00      PROA   
ATOM    777  CA  HSD P  51      -3.304 -71.631  96.442  0.00 97.00      PROA   
ATOM    778  HA  HSD P  51      -3.741 -72.460  95.903  0.00 97.00      PROA   
ATOM    779  CB  HSD P  51      -1.799 -71.948  96.657  0.00 97.00      PROA   
ATOM    780  HB1 HSD P  51      -1.298 -71.074  97.129  0.00 97.00      PROA   
ATOM    781  HB2 HSD P  51      -1.341 -72.085  95.653  0.00 97.00      PROA   
ATOM    782  ND1 HSD P  51      -1.529 -73.222  98.858  0.00 97.00      PROA   
ATOM    783  HD1 HSD P  51      -1.890 -72.507  99.459  0.00 97.00      PROA   
ATOM    784  CG  HSD P  51      -1.494 -73.179  97.478  0.00 97.00      PROA   
ATOM    785  CE1 HSD P  51      -1.054 -74.435  99.229  0.00 97.00      PROA   
ATOM    786  HE1 HSD P  51      -0.981 -74.743 100.272  0.00 97.00      PROA   
ATOM    787  NE2 HSD P  51      -0.705 -75.170  98.191  0.00 97.00      PROA   
ATOM    788  CD2 HSD P  51      -0.975 -74.375  97.089  0.00 97.00      PROA   
ATOM    789  HD2 HSD P  51      -0.749 -74.737  96.093  0.00 97.00      PROA   
ATOM    790  C   HSD P  51      -3.995 -71.544  97.777  0.00 97.00      PROA   
ATOM    791  O   HSD P  51      -3.550 -70.844  98.684  0.00 97.00      PROA   
ATOM    792  N   ILE P  52      -5.090 -72.317  97.943  0.00 97.00      PROA   
ATOM    793  HN  ILE P  52      -5.472 -72.855  97.192  0.00 97.00      PROA   
ATOM    794  CA  ILE P  52      -5.776 -72.472  99.203  0.00 97.00      PROA   
ATOM    795  HA  ILE P  52      -5.581 -71.619  99.837  0.00 97.00      PROA   
ATOM    796  CB  ILE P  52      -7.286 -72.585  99.026  0.00 97.00      PROA   
ATOM    797  HB  ILE P  52      -7.500 -73.401  98.306  0.00 97.00      PROA   
ATOM    798  CG2 ILE P  52      -7.982 -72.939 100.354  0.00 97.00      PROA   
ATOM    799 HG21 ILE P  52      -7.764 -72.175 101.129  0.00 97.00      PROA   
ATOM    800 HG22 ILE P  52      -7.688 -73.940 100.728  0.00 97.00      PROA   
ATOM    801 HG23 ILE P  52      -9.080 -72.953 100.198  0.00 97.00      PROA   
ATOM    802  CG1 ILE P  52      -7.863 -71.274  98.439  0.00 97.00      PROA   
ATOM    803 HG11 ILE P  52      -7.160 -70.835  97.701  0.00 97.00      PROA   
ATOM    804 HG12 ILE P  52      -7.973 -70.542  99.269  0.00 97.00      PROA   
ATOM    805  CD  ILE P  52      -9.218 -71.453  97.746  0.00 97.00      PROA   
ATOM    806  HD1 ILE P  52      -9.961 -71.888  98.446  0.00 97.00      PROA   
ATOM    807  HD2 ILE P  52      -9.126 -72.114  96.859  0.00 97.00      PROA   
ATOM    808  HD3 ILE P  52      -9.602 -70.469  97.410  0.00 97.00      PROA   
ATOM    809  C   ILE P  52      -5.200 -73.709  99.853  0.00 97.00      PROA   
ATOM    810  O   ILE P  52      -5.437 -74.835  99.422  0.00 97.00      PROA   
ATOM    811  N   THR P  53      -4.390 -73.513 100.918  0.00 97.00      PROA   
ATOM    812  HN  THR P  53      -4.152 -72.583 101.191  0.00 97.00      PROA   
ATOM    813  CA  THR P  53      -3.734 -74.582 101.658  0.00 97.00      PROA   
ATOM    814  HA  THR P  53      -3.148 -75.147 100.947  0.00 97.00      PROA   
ATOM    815  CB  THR P  53      -2.804 -74.049 102.743  0.00 97.00      PROA   
ATOM    816  HB  THR P  53      -3.390 -73.553 103.551  0.00 97.00      PROA   
ATOM    817  OG1 THR P  53      -1.920 -73.085 102.189  0.00 97.00      PROA   
ATOM    818  HG1 THR P  53      -1.330 -72.837 102.905  0.00 97.00      PROA   
ATOM    819  CG2 THR P  53      -1.939 -75.175 103.342  0.00 97.00      PROA   
ATOM    820 HG21 THR P  53      -1.366 -75.687 102.539  0.00 97.00      PROA   
ATOM    821 HG22 THR P  53      -2.560 -75.927 103.869  0.00 97.00      PROA   
ATOM    822 HG23 THR P  53      -1.216 -74.758 104.077  0.00 97.00      PROA   
ATOM    823  C   THR P  53      -4.723 -75.541 102.286  0.00 97.00      PROA   
ATOM    824  O   THR P  53      -4.534 -76.756 102.232  0.00 97.00      PROA   
ATOM    825  N   SER P  54      -5.814 -75.004 102.874  0.00 97.00      PROA   
ATOM    826  HN  SER P  54      -5.976 -74.022 102.846  0.00 97.00      PROA   
ATOM    827  CA  SER P  54      -6.799 -75.794 103.577  0.00 97.00      PROA   
ATOM    828  HA  SER P  54      -7.020 -76.674 102.989  0.00 97.00      PROA   
ATOM    829  CB  SER P  54      -6.390 -76.163 105.035  0.00 97.00      PROA   
ATOM    830  HB1 SER P  54      -7.168 -76.798 105.507  0.00 97.00      PROA   
ATOM    831  HB2 SER P  54      -6.274 -75.244 105.647  0.00 97.00      PROA   
ATOM    832  OG  SER P  54      -5.148 -76.855 105.085  0.00 97.00      PROA   
ATOM    833  HG1 SER P  54      -5.221 -77.586 104.465  0.00 97.00      PROA   
ATOM    834  C   SER P  54      -8.030 -74.925 103.662  0.00 97.00      PROA   
ATOM    835  O   SER P  54      -8.040 -73.934 104.385  0.00 97.00      PROA   
ATOM    836  N   ALA P  55      -9.088 -75.254 102.888  0.00 97.00      PROA   
ATOM    837  HN  ALA P  55      -9.047 -76.067 102.304  0.00 97.00      PROA   
ATOM    838  CA  ALA P  55     -10.229 -74.394 102.634  0.00 97.00      PROA   
ATOM    839  HA  ALA P  55      -9.824 -73.501 102.191  0.00 97.00      PROA   
ATOM    840  CB  ALA P  55     -11.159 -75.051 101.595  0.00 97.00      PROA   
ATOM    841  HB1 ALA P  55     -11.594 -75.992 101.995  0.00 97.00      PROA   
ATOM    842  HB2 ALA P  55     -10.577 -75.308 100.682  0.00 97.00      PROA   
ATOM    843  HB3 ALA P  55     -11.979 -74.364 101.302  0.00 97.00      PROA   
ATOM    844  C   ALA P  55     -11.059 -73.931 103.826  0.00 97.00      PROA   
ATOM    845  O   ALA P  55     -11.384 -74.699 104.727  0.00 97.00      PROA   
ATOM    846  N   SER P  56     -11.441 -72.628 103.819  0.00 97.00      PROA   
ATOM    847  HN  SER P  56     -11.102 -72.022 103.098  0.00 97.00      PROA   
ATOM    848  CA  SER P  56     -12.356 -72.006 104.760  0.00 97.00      PROA   
ATOM    849  HA  SER P  56     -12.510 -72.681 105.589  0.00 97.00      PROA   
ATOM    850  CB  SER P  56     -11.840 -70.657 105.342  0.00 97.00      PROA   
ATOM    851  HB1 SER P  56     -10.833 -70.825 105.780  0.00 97.00      PROA   
ATOM    852  HB2 SER P  56     -12.511 -70.308 106.157  0.00 97.00      PROA   
ATOM    853  OG  SER P  56     -11.724 -69.632 104.358  0.00 97.00      PROA   
ATOM    854  HG1 SER P  56     -11.807 -68.793 104.832  0.00 97.00      PROA   
ATOM    855  C   SER P  56     -13.703 -71.806 104.092  0.00 97.00      PROA   
ATOM    856  O   SER P  56     -13.856 -71.994 102.889  0.00 97.00      PROA   
ATOM    857  N   GLU P  57     -14.740 -71.427 104.875  0.00 97.00      PROA   
ATOM    858  HN  GLU P  57     -14.607 -71.257 105.849  0.00 97.00      PROA   
ATOM    859  CA  GLU P  57     -16.072 -71.105 104.389  0.00 97.00      PROA   
ATOM    860  HA  GLU P  57     -16.466 -71.960 103.857  0.00 97.00      PROA   
ATOM    861  CB  GLU P  57     -16.978 -70.725 105.595  0.00 97.00      PROA   
ATOM    862  HB1 GLU P  57     -18.003 -70.488 105.242  0.00 97.00      PROA   
ATOM    863  HB2 GLU P  57     -16.557 -69.792 106.044  0.00 97.00      PROA   
ATOM    864  CG  GLU P  57     -17.045 -71.740 106.774  0.00 97.00      PROA   
ATOM    865  HG1 GLU P  57     -17.544 -71.220 107.624  0.00 97.00      PROA   
ATOM    866  HG2 GLU P  57     -16.026 -72.020 107.113  0.00 97.00      PROA   
ATOM    867  CD  GLU P  57     -17.831 -73.032 106.520  0.00 97.00      PROA   
ATOM    868  OE1 GLU P  57     -18.935 -73.173 107.112  0.00 97.00      PROA   
ATOM    869  OE2 GLU P  57     -17.310 -73.929 105.807  0.00 97.00      PROA   
ATOM    870  C   GLU P  57     -16.007 -69.905 103.438  0.00 97.00      PROA   
ATOM    871  O   GLU P  57     -16.617 -69.860 102.373  0.00 97.00      PROA   
ATOM    872  N   ASP P  58     -15.192 -68.923 103.857  0.00 97.00      PROA   
ATOM    873  HN  ASP P  58     -14.774 -69.042 104.755  0.00 97.00      PROA   
ATOM    874  CA  ASP P  58     -14.911 -67.606 103.344  0.00 97.00      PROA   
ATOM    875  HA  ASP P  58     -15.856 -67.154 103.083  0.00 97.00      PROA   
ATOM    876  CB  ASP P  58     -14.260 -66.732 104.476  0.00 97.00      PROA   
ATOM    877  HB1 ASP P  58     -15.081 -66.167 104.973  0.00 97.00      PROA   
ATOM    878  HB2 ASP P  58     -13.541 -65.997 104.068  0.00 97.00      PROA   
ATOM    879  CG  ASP P  58     -13.581 -67.535 105.604  0.00 97.00      PROA   
ATOM    880  OD1 ASP P  58     -14.276 -68.305 106.322  0.00 97.00      PROA   
ATOM    881  OD2 ASP P  58     -12.346 -67.365 105.776  0.00 97.00      PROA   
ATOM    882  C   ASP P  58     -14.103 -67.586 102.049  0.00 97.00      PROA   
ATOM    883  O   ASP P  58     -14.146 -66.597 101.318  0.00 97.00      PROA   
ATOM    884  N   ASP P  59     -13.420 -68.697 101.680  0.00 97.00      PROA   
ATOM    885  HN  ASP P  59     -13.239 -69.418 102.345  0.00 97.00      PROA   
ATOM    886  CA  ASP P  59     -12.894 -68.946 100.341  0.00 97.00      PROA   
ATOM    887  HA  ASP P  59     -12.199 -68.152 100.098  0.00 97.00      PROA   
ATOM    888  CB  ASP P  59     -12.164 -70.320 100.304  0.00 97.00      PROA   
ATOM    889  HB1 ASP P  59     -12.014 -70.662  99.258  0.00 97.00      PROA   
ATOM    890  HB2 ASP P  59     -12.763 -71.084 100.839  0.00 97.00      PROA   
ATOM    891  CG  ASP P  59     -10.762 -70.264 100.912  0.00 97.00      PROA   
ATOM    892  OD1 ASP P  59      -9.997 -69.317 100.594  0.00 97.00      PROA   
ATOM    893  OD2 ASP P  59     -10.396 -71.256 101.591  0.00 97.00      PROA   
ATOM    894  C   ASP P  59     -13.973 -68.947  99.244  0.00 97.00      PROA   
ATOM    895  O   ASP P  59     -13.676 -68.716  98.077  0.00 97.00      PROA   
ATOM    896  N   SER P  60     -15.256 -69.215  99.584  0.00 97.00      PROA   
ATOM    897  HN  SER P  60     -15.460 -69.393 100.543  0.00 97.00      PROA   
ATOM    898  CA  SER P  60     -16.379 -69.269  98.644  0.00 97.00      PROA   
ATOM    899  HA  SER P  60     -16.134 -70.033  97.918  0.00 97.00      PROA   
ATOM    900  CB  SER P  60     -17.722 -69.656  99.313  0.00 97.00      PROA   
ATOM    901  HB1 SER P  60     -18.526 -69.743  98.549  0.00 97.00      PROA   
ATOM    902  HB2 SER P  60     -18.017 -68.883 100.056  0.00 97.00      PROA   
ATOM    903  OG  SER P  60     -17.633 -70.906  99.980  0.00 97.00      PROA   
ATOM    904  HG1 SER P  60     -17.203 -70.731 100.823  0.00 97.00      PROA   
ATOM    905  C   SER P  60     -16.672 -67.981  97.875  0.00 97.00      PROA   
ATOM    906  O   SER P  60     -16.630 -66.881  98.422  0.00 97.00      PROA   
ATOM    907  N   GLY P  61     -17.041 -68.100  96.575  0.00 97.00      PROA   
ATOM    908  HN  GLY P  61     -17.123 -69.003  96.155  0.00 97.00      PROA   
ATOM    909  CA  GLY P  61     -17.335 -66.941  95.744  0.00 97.00      PROA   
ATOM    910  HA1 GLY P  61     -16.755 -66.095  96.084  0.00 97.00      PROA   
ATOM    911  HA2 GLY P  61     -18.402 -66.777  95.764  0.00 97.00      PROA   
ATOM    912  C   GLY P  61     -16.920 -67.190  94.329  0.00 97.00      PROA   
ATOM    913  O   GLY P  61     -16.426 -68.259  93.998  0.00 97.00      PROA   
ATOM    914  N   GLU P  62     -17.106 -66.191  93.435  0.00 97.00      PROA   
ATOM    915  HN  GLU P  62     -17.515 -65.320  93.709  0.00 97.00      PROA   
ATOM    916  CA  GLU P  62     -16.708 -66.313  92.051  0.00 97.00      PROA   
ATOM    917  HA  GLU P  62     -16.678 -67.359  91.808  0.00 97.00      PROA   
ATOM    918  CB  GLU P  62     -17.712 -65.707  91.040  0.00 97.00      PROA   
ATOM    919  HB1 GLU P  62     -18.714 -66.118  91.302  0.00 97.00      PROA   
ATOM    920  HB2 GLU P  62     -17.439 -66.099  90.034  0.00 97.00      PROA   
ATOM    921  CG  GLU P  62     -17.849 -64.176  90.981  0.00 97.00      PROA   
ATOM    922  HG1 GLU P  62     -16.859 -63.677  90.950  0.00 97.00      PROA   
ATOM    923  HG2 GLU P  62     -18.416 -63.807  91.860  0.00 97.00      PROA   
ATOM    924  CD  GLU P  62     -18.608 -63.775  89.720  0.00 97.00      PROA   
ATOM    925  OE1 GLU P  62     -19.594 -64.456  89.351  0.00 97.00      PROA   
ATOM    926  OE2 GLU P  62     -18.201 -62.763  89.108  0.00 97.00      PROA   
ATOM    927  C   GLU P  62     -15.300 -65.823  91.834  0.00 97.00      PROA   
ATOM    928  O   GLU P  62     -14.936 -64.690  92.135  0.00 97.00      PROA   
ATOM    929  N   TYR P  63     -14.466 -66.735  91.298  0.00 97.00      PROA   
ATOM    930  HN  TYR P  63     -14.809 -67.647  91.078  0.00 97.00      PROA   
ATOM    931  CA  TYR P  63     -13.067 -66.534  91.021  0.00 97.00      PROA   
ATOM    932  HA  TYR P  63     -12.684 -65.750  91.660  0.00 97.00      PROA   
ATOM    933  CB  TYR P  63     -12.241 -67.833  91.232  0.00 97.00      PROA   
ATOM    934  HB1 TYR P  63     -11.264 -67.787  90.707  0.00 97.00      PROA   
ATOM    935  HB2 TYR P  63     -12.811 -68.702  90.844  0.00 97.00      PROA   
ATOM    936  CG  TYR P  63     -11.983 -68.079  92.695  0.00 97.00      PROA   
ATOM    937  CD1 TYR P  63     -13.024 -68.446  93.566  0.00 97.00      PROA   
ATOM    938  HD1 TYR P  63     -14.025 -68.577  93.186  0.00 97.00      PROA   
ATOM    939  CE1 TYR P  63     -12.785 -68.616  94.933  0.00 97.00      PROA   
ATOM    940  HE1 TYR P  63     -13.605 -68.854  95.592  0.00 97.00      PROA   
ATOM    941  CZ  TYR P  63     -11.487 -68.471  95.438  0.00 97.00      PROA   
ATOM    942  OH  TYR P  63     -11.228 -68.587  96.818  0.00 97.00      PROA   
ATOM    943  HH  TYR P  63     -12.072 -68.632  97.277  0.00 97.00      PROA   
ATOM    944  CD2 TYR P  63     -10.679 -67.967  93.210  0.00 97.00      PROA   
ATOM    945  HD2 TYR P  63      -9.860 -67.708  92.558  0.00 97.00      PROA   
ATOM    946  CE2 TYR P  63     -10.434 -68.169  94.571  0.00 97.00      PROA   
ATOM    947  HE2 TYR P  63      -9.439 -68.044  94.964  0.00 97.00      PROA   
ATOM    948  C   TYR P  63     -12.917 -66.079  89.594  0.00 97.00      PROA   
ATOM    949  O   TYR P  63     -13.542 -66.622  88.686  0.00 97.00      PROA   
ATOM    950  N   ARG P  64     -12.090 -65.037  89.361  0.00 97.00      PROA   
ATOM    951  HN  ARG P  64     -11.665 -64.538  90.113  0.00 97.00      PROA   
ATOM    952  CA  ARG P  64     -11.863 -64.542  88.021  0.00 97.00      PROA   
ATOM    953  HA  ARG P  64     -11.952 -65.353  87.310  0.00 97.00      PROA   
ATOM    954  CB  ARG P  64     -12.802 -63.366  87.635  0.00 97.00      PROA   
ATOM    955  HB1 ARG P  64     -12.919 -63.380  86.529  0.00 97.00      PROA   
ATOM    956  HB2 ARG P  64     -12.359 -62.382  87.908  0.00 97.00      PROA   
ATOM    957  CG  ARG P  64     -14.182 -63.414  88.321  0.00 97.00      PROA   
ATOM    958  HG1 ARG P  64     -14.053 -63.240  89.411  0.00 97.00      PROA   
ATOM    959  HG2 ARG P  64     -14.639 -64.422  88.200  0.00 97.00      PROA   
ATOM    960  CD  ARG P  64     -15.159 -62.370  87.795  0.00 97.00      PROA   
ATOM    961  HD1 ARG P  64     -14.683 -61.373  87.686  0.00 97.00      PROA   
ATOM    962  HD2 ARG P  64     -16.025 -62.284  88.477  0.00 97.00      PROA   
ATOM    963  NE  ARG P  64     -15.572 -62.860  86.448  0.00 97.00      PROA   
ATOM    964  HE  ARG P  64     -15.024 -63.572  86.010  0.00 97.00      PROA   
ATOM    965  CZ  ARG P  64     -16.762 -62.613  85.875  0.00 97.00      PROA   
ATOM    966  NH1 ARG P  64     -17.826 -62.167  86.549  0.00 97.00      PROA   
ATOM    967 HH11 ARG P  64     -17.806 -62.293  87.543  0.00 97.00      PROA   
ATOM    968 HH12 ARG P  64     -18.719 -62.253  86.125  0.00 97.00      PROA   
ATOM    969  NH2 ARG P  64     -16.888 -62.892  84.571  0.00 97.00      PROA   
ATOM    970 HH21 ARG P  64     -16.059 -63.166  84.086  0.00 97.00      PROA   
ATOM    971 HH22 ARG P  64     -17.742 -62.671  84.115  0.00 97.00      PROA   
ATOM    972  C   ARG P  64     -10.453 -64.020  88.000  0.00 97.00      PROA   
ATOM    973  O   ARG P  64      -9.927 -63.605  89.026  0.00 97.00      PROA   
ATOM    974  N   CYS P  65      -9.797 -64.009  86.820  0.00 97.00      PROA   
ATOM    975  HN  CYS P  65     -10.144 -64.496  86.022  0.00 97.00      PROA   
ATOM    976  CA  CYS P  65      -8.517 -63.356  86.678  0.00 97.00      PROA   
ATOM    977  HA  CYS P  65      -8.463 -62.574  87.417  0.00 97.00      PROA   
ATOM    978  CB  CYS P  65      -7.340 -64.332  86.912  0.00 97.00      PROA   
ATOM    979  HB1 CYS P  65      -7.363 -64.605  87.991  0.00 97.00      PROA   
ATOM    980  HB2 CYS P  65      -6.362 -63.842  86.726  0.00 97.00      PROA   
ATOM    981  SG  CYS P  65      -7.502 -65.861  85.948  0.00 97.00      PROA   
ATOM    982  C   CYS P  65      -8.373 -62.654  85.345  0.00 97.00      PROA   
ATOM    983  O   CYS P  65      -9.107 -62.893  84.392  0.00 97.00      PROA   
ATOM    984  N   GLN P  66      -7.398 -61.723  85.281  0.00 97.00      PROA   
ATOM    985  HN  GLN P  66      -6.883 -61.504  86.108  0.00 97.00      PROA   
ATOM    986  CA  GLN P  66      -7.029 -61.001  84.086  0.00 97.00      PROA   
ATOM    987  HA  GLN P  66      -7.534 -61.419  83.225  0.00 97.00      PROA   
ATOM    988  CB  GLN P  66      -7.390 -59.488  84.256  0.00 97.00      PROA   
ATOM    989  HB1 GLN P  66      -6.677 -58.977  84.932  0.00 97.00      PROA   
ATOM    990  HB2 GLN P  66      -8.381 -59.484  84.770  0.00 97.00      PROA   
ATOM    991  CG  GLN P  66      -7.571 -58.704  82.937  0.00 97.00      PROA   
ATOM    992  HG1 GLN P  66      -8.157 -59.350  82.249  0.00 97.00      PROA   
ATOM    993  HG2 GLN P  66      -6.601 -58.479  82.455  0.00 97.00      PROA   
ATOM    994  CD  GLN P  66      -8.406 -57.418  83.082  0.00 97.00      PROA   
ATOM    995  OE1 GLN P  66      -9.451 -57.318  82.441  0.00 97.00      PROA   
ATOM    996  NE2 GLN P  66      -7.984 -56.426  83.904  0.00 97.00      PROA   
ATOM    997 HE21 GLN P  66      -8.567 -55.626  84.041  0.00 97.00      PROA   
ATOM    998 HE22 GLN P  66      -7.137 -56.518  84.428  0.00 97.00      PROA   
ATOM    999  C   GLN P  66      -5.531 -61.250  83.960  0.00 97.00      PROA   
ATOM   1000  O   GLN P  66      -4.746 -60.798  84.791  0.00 97.00      PROA   
ATOM   1001  N   ARG P  67      -5.095 -62.017  82.924  0.00 97.00      PROA   
ATOM   1002  HN  ARG P  67      -5.736 -62.429  82.281  0.00 97.00      PROA   
ATOM   1003  CA  ARG P  67      -3.696 -62.367  82.717  0.00 97.00      PROA   
ATOM   1004  HA  ARG P  67      -3.100 -62.092  83.576  0.00 97.00      PROA   
ATOM   1005  CB  ARG P  67      -3.538 -63.893  82.455  0.00 97.00      PROA   
ATOM   1006  HB1 ARG P  67      -2.536 -64.133  82.037  0.00 97.00      PROA   
ATOM   1007  HB2 ARG P  67      -4.291 -64.190  81.689  0.00 97.00      PROA   
ATOM   1008  CG  ARG P  67      -3.753 -64.773  83.698  0.00 97.00      PROA   
ATOM   1009  HG1 ARG P  67      -3.986 -65.807  83.351  0.00 97.00      PROA   
ATOM   1010  HG2 ARG P  67      -4.641 -64.405  84.254  0.00 97.00      PROA   
ATOM   1011  CD  ARG P  67      -2.558 -64.820  84.659  0.00 97.00      PROA   
ATOM   1012  HD1 ARG P  67      -2.872 -65.219  85.645  0.00 97.00      PROA   
ATOM   1013  HD2 ARG P  67      -2.115 -63.813  84.813  0.00 97.00      PROA   
ATOM   1014  NE  ARG P  67      -1.571 -65.799  84.114  0.00 97.00      PROA   
ATOM   1015  HE  ARG P  67      -1.834 -66.763  84.086  0.00 97.00      PROA   
ATOM   1016  CZ  ARG P  67      -0.357 -65.489  83.626  0.00 97.00      PROA   
ATOM   1017  NH1 ARG P  67       0.137 -64.249  83.643  0.00 97.00      PROA   
ATOM   1018 HH11 ARG P  67      -0.325 -63.540  84.169  0.00 97.00      PROA   
ATOM   1019 HH12 ARG P  67       1.083 -64.118  83.347  0.00 97.00      PROA   
ATOM   1020  NH2 ARG P  67       0.409 -66.470  83.123  0.00 97.00      PROA   
ATOM   1021 HH21 ARG P  67       0.055 -67.399  83.100  0.00 97.00      PROA   
ATOM   1022 HH22 ARG P  67       1.304 -66.231  82.743  0.00 97.00      PROA   
ATOM   1023  C   ARG P  67      -3.129 -61.665  81.505  0.00 97.00      PROA   
ATOM   1024  O   ARG P  67      -3.301 -62.154  80.393  0.00 97.00      PROA   
ATOM   1025  N   GLY P  68      -2.393 -60.536  81.706  0.00 97.00      PROA   
ATOM   1026  HN  GLY P  68      -2.289 -60.203  82.642  0.00 97.00      PROA   
ATOM   1027  CA  GLY P  68      -1.593 -59.807  80.715  0.00 97.00      PROA   
ATOM   1028  HA1 GLY P  68      -0.718 -60.410  80.517  0.00 97.00      PROA   
ATOM   1029  HA2 GLY P  68      -1.334 -58.862  81.169  0.00 97.00      PROA   
ATOM   1030  C   GLY P  68      -2.187 -59.469  79.360  0.00 97.00      PROA   
ATOM   1031  O   GLY P  68      -1.458 -59.094  78.444  0.00 97.00      PROA   
ATOM   1032  N   LEU P  69      -3.514 -59.616  79.185  0.00 97.00      PROA   
ATOM   1033  HN  LEU P  69      -4.069 -59.912  79.955  0.00 97.00      PROA   
ATOM   1034  CA  LEU P  69      -4.138 -59.674  77.884  0.00 97.00      PROA   
ATOM   1035  HA  LEU P  69      -3.583 -59.072  77.176  0.00 97.00      PROA   
ATOM   1036  CB  LEU P  69      -4.287 -61.140  77.390  0.00 97.00      PROA   
ATOM   1037  HB1 LEU P  69      -4.960 -61.193  76.507  0.00 97.00      PROA   
ATOM   1038  HB2 LEU P  69      -4.737 -61.727  78.224  0.00 97.00      PROA   
ATOM   1039  CG  LEU P  69      -2.990 -61.881  77.002  0.00 97.00      PROA   
ATOM   1040  HG  LEU P  69      -2.270 -61.824  77.850  0.00 97.00      PROA   
ATOM   1041  CD1 LEU P  69      -3.292 -63.372  76.763  0.00 97.00      PROA   
ATOM   1042 HD11 LEU P  69      -4.022 -63.490  75.934  0.00 97.00      PROA   
ATOM   1043 HD12 LEU P  69      -3.711 -63.836  77.681  0.00 97.00      PROA   
ATOM   1044 HD13 LEU P  69      -2.359 -63.903  76.489  0.00 97.00      PROA   
ATOM   1045  CD2 LEU P  69      -2.325 -61.265  75.761  0.00 97.00      PROA   
ATOM   1046 HD21 LEU P  69      -2.022 -60.217  75.960  0.00 97.00      PROA   
ATOM   1047 HD22 LEU P  69      -3.029 -61.279  74.901  0.00 97.00      PROA   
ATOM   1048 HD23 LEU P  69      -1.421 -61.846  75.485  0.00 97.00      PROA   
ATOM   1049  C   LEU P  69      -5.533 -59.110  77.999  0.00 97.00      PROA   
ATOM   1050  O   LEU P  69      -6.175 -59.227  79.040  0.00 97.00      PROA   
ATOM   1051  N   SER P  70      -6.042 -58.498  76.902  0.00 97.00      PROA   
ATOM   1052  HN  SER P  70      -5.491 -58.437  76.071  0.00 97.00      PROA   
ATOM   1053  CA  SER P  70      -7.376 -57.924  76.773  0.00 97.00      PROA   
ATOM   1054  HA  SER P  70      -7.353 -57.010  77.348  0.00 97.00      PROA   
ATOM   1055  CB  SER P  70      -7.666 -57.518  75.303  0.00 97.00      PROA   
ATOM   1056  HB1 SER P  70      -6.980 -56.681  75.041  0.00 97.00      PROA   
ATOM   1057  HB2 SER P  70      -8.709 -57.158  75.170  0.00 97.00      PROA   
ATOM   1058  OG  SER P  70      -7.398 -58.600  74.411  0.00 97.00      PROA   
ATOM   1059  HG1 SER P  70      -7.498 -58.269  73.514  0.00 97.00      PROA   
ATOM   1060  C   SER P  70      -8.539 -58.749  77.331  0.00 97.00      PROA   
ATOM   1061  O   SER P  70      -8.768 -59.885  76.933  0.00 97.00      PROA   
ATOM   1062  N   GLY P  71      -9.321 -58.169  78.273  0.00 97.00      PROA   
ATOM   1063  HN  GLY P  71      -9.135 -57.225  78.536  0.00 97.00      PROA   
ATOM   1064  CA  GLY P  71     -10.425 -58.839  78.957  0.00 97.00      PROA   
ATOM   1065  HA1 GLY P  71     -10.984 -59.403  78.223  0.00 97.00      PROA   
ATOM   1066  HA2 GLY P  71     -11.025 -58.065  79.408  0.00 97.00      PROA   
ATOM   1067  C   GLY P  71     -10.029 -59.809  80.057  0.00 97.00      PROA   
ATOM   1068  O   GLY P  71      -8.940 -60.370  80.074  0.00 97.00      PROA   
ATOM   1069  N   ARG P  72     -10.958 -60.037  81.017  0.00 97.00      PROA   
ATOM   1070  HN  ARG P  72     -11.832 -59.564  80.975  0.00 97.00      PROA   
ATOM   1071  CA  ARG P  72     -10.814 -60.918  82.161  0.00 97.00      PROA   
ATOM   1072  HA  ARG P  72      -9.809 -61.323  82.177  0.00 97.00      PROA   
ATOM   1073  CB  ARG P  72     -11.087 -60.232  83.538  0.00 97.00      PROA   
ATOM   1074  HB1 ARG P  72     -10.399 -59.367  83.637  0.00 97.00      PROA   
ATOM   1075  HB2 ARG P  72     -10.791 -60.941  84.344  0.00 97.00      PROA   
ATOM   1076  CG  ARG P  72     -12.535 -59.784  83.885  0.00 97.00      PROA   
ATOM   1077  HG1 ARG P  72     -12.482 -59.244  84.859  0.00 97.00      PROA   
ATOM   1078  HG2 ARG P  72     -13.154 -60.691  84.052  0.00 97.00      PROA   
ATOM   1079  CD  ARG P  72     -13.287 -58.879  82.891  0.00 97.00      PROA   
ATOM   1080  HD1 ARG P  72     -14.187 -58.441  83.375  0.00 97.00      PROA   
ATOM   1081  HD2 ARG P  72     -13.590 -59.455  81.990  0.00 97.00      PROA   
ATOM   1082  NE  ARG P  72     -12.347 -57.785  82.507  0.00 97.00      PROA   
ATOM   1083  HE  ARG P  72     -11.396 -57.863  82.800  0.00 97.00      PROA   
ATOM   1084  CZ  ARG P  72     -12.592 -56.810  81.610  0.00 97.00      PROA   
ATOM   1085  NH1 ARG P  72     -13.801 -56.530  81.117  0.00 97.00      PROA   
ATOM   1086 HH11 ARG P  72     -14.591 -56.999  81.492  0.00 97.00      PROA   
ATOM   1087 HH12 ARG P  72     -13.882 -55.778  80.466  0.00 97.00      PROA   
ATOM   1088  NH2 ARG P  72     -11.538 -56.077  81.210  0.00 97.00      PROA   
ATOM   1089 HH21 ARG P  72     -10.651 -56.319  81.605  0.00 97.00      PROA   
ATOM   1090 HH22 ARG P  72     -11.668 -55.275  80.638  0.00 97.00      PROA   
ATOM   1091  C   ARG P  72     -11.774 -62.073  81.996  0.00 97.00      PROA   
ATOM   1092  O   ARG P  72     -12.722 -62.014  81.215  0.00 97.00      PROA   
ATOM   1093  N   SER P  73     -11.488 -63.168  82.732  0.00 97.00      PROA   
ATOM   1094  HN  SER P  73     -10.654 -63.159  83.284  0.00 97.00      PROA   
ATOM   1095  CA  SER P  73     -12.209 -64.417  82.871  0.00 97.00      PROA   
ATOM   1096  HA  SER P  73     -12.003 -64.954  81.956  0.00 97.00      PROA   
ATOM   1097  CB  SER P  73     -11.610 -65.254  84.036  0.00 97.00      PROA   
ATOM   1098  HB1 SER P  73     -12.311 -65.948  84.542  0.00 97.00      PROA   
ATOM   1099  HB2 SER P  73     -11.256 -64.550  84.810  0.00 97.00      PROA   
ATOM   1100  OG  SER P  73     -10.521 -66.041  83.578  0.00 97.00      PROA   
ATOM   1101  HG1 SER P  73     -10.931 -66.820  83.184  0.00 97.00      PROA   
ATOM   1102  C   SER P  73     -13.715 -64.478  83.004  0.00 97.00      PROA   
ATOM   1103  O   SER P  73     -14.430 -63.539  83.338  0.00 97.00      PROA   
ATOM   1104  N   ASP P  74     -14.145 -65.735  82.804  0.00 97.00      PROA   
ATOM   1105  HN  ASP P  74     -13.474 -66.372  82.423  0.00 97.00      PROA   
ATOM   1106  CA  ASP P  74     -15.219 -66.512  83.363  0.00 97.00      PROA   
ATOM   1107  HA  ASP P  74     -16.062 -66.349  82.714  0.00 97.00      PROA   
ATOM   1108  CB  ASP P  74     -14.804 -68.028  83.269  0.00 97.00      PROA   
ATOM   1109  HB1 ASP P  74     -15.075 -68.398  82.254  0.00 97.00      PROA   
ATOM   1110  HB2 ASP P  74     -15.342 -68.651  84.007  0.00 97.00      PROA   
ATOM   1111  CG  ASP P  74     -13.285 -68.279  83.412  0.00 97.00      PROA   
ATOM   1112  OD1 ASP P  74     -12.508 -67.837  82.523  0.00 97.00      PROA   
ATOM   1113  OD2 ASP P  74     -12.883 -68.929  84.411  0.00 97.00      PROA   
ATOM   1114  C   ASP P  74     -15.617 -66.158  84.808  0.00 97.00      PROA   
ATOM   1115  O   ASP P  74     -14.797 -65.660  85.580  0.00 97.00      PROA   
ATOM   1116  N   PRO P  75     -16.866 -66.366  85.219  0.00 97.00      PROA   
ATOM   1117  CD  PRO P  75     -18.027 -66.460  84.328  0.00 97.00      PROA   
ATOM   1118  HD1 PRO P  75     -18.013 -67.439  83.802  0.00 97.00      PROA   
ATOM   1119  HD2 PRO P  75     -18.010 -65.628  83.591  0.00 97.00      PROA   
ATOM   1120  CA  PRO P  75     -17.246 -66.442  86.620  0.00 97.00      PROA   
ATOM   1121  HA  PRO P  75     -16.612 -65.844  87.260  0.00 97.00      PROA   
ATOM   1122  CB  PRO P  75     -18.682 -65.893  86.589  0.00 97.00      PROA   
ATOM   1123  HB1 PRO P  75     -18.637 -64.784  86.615  0.00 97.00      PROA   
ATOM   1124  HB2 PRO P  75     -19.305 -66.218  87.445  0.00 97.00      PROA   
ATOM   1125  CG  PRO P  75     -19.258 -66.342  85.236  0.00 97.00      PROA   
ATOM   1126  HG1 PRO P  75     -19.726 -67.342  85.353  0.00 97.00      PROA   
ATOM   1127  HG2 PRO P  75     -20.013 -65.630  84.848  0.00 97.00      PROA   
ATOM   1128  C   PRO P  75     -17.231 -67.882  87.119  0.00 97.00      PROA   
ATOM   1129  O   PRO P  75     -18.292 -68.501  87.184  0.00 97.00      PROA   
ATOM   1130  N   ILE P  76     -16.075 -68.463  87.524  0.00 97.00      PROA   
ATOM   1131  HN  ILE P  76     -15.187 -68.014  87.439  0.00 97.00      PROA   
ATOM   1132  CA  ILE P  76     -16.122 -69.780  88.151  0.00 97.00      PROA   
ATOM   1133  HA  ILE P  76     -16.927 -70.341  87.697  0.00 97.00      PROA   
ATOM   1134  CB  ILE P  76     -14.911 -70.678  87.922  0.00 97.00      PROA   
ATOM   1135  HB  ILE P  76     -15.018 -71.593  88.553  0.00 97.00      PROA   
ATOM   1136  CG2 ILE P  76     -14.927 -71.146  86.448  0.00 97.00      PROA   
ATOM   1137 HG21 ILE P  76     -14.787 -70.281  85.767  0.00 97.00      PROA   
ATOM   1138 HG22 ILE P  76     -15.885 -71.645  86.195  0.00 97.00      PROA   
ATOM   1139 HG23 ILE P  76     -14.098 -71.861  86.267  0.00 97.00      PROA   
ATOM   1140  CG1 ILE P  76     -13.571 -70.000  88.270  0.00 97.00      PROA   
ATOM   1141 HG11 ILE P  76     -13.757 -69.035  88.779  0.00 97.00      PROA   
ATOM   1142 HG12 ILE P  76     -13.033 -69.772  87.324  0.00 97.00      PROA   
ATOM   1143  CD  ILE P  76     -12.690 -70.862  89.178  0.00 97.00      PROA   
ATOM   1144  HD1 ILE P  76     -12.437 -71.823  88.684  0.00 97.00      PROA   
ATOM   1145  HD2 ILE P  76     -13.212 -71.075  90.135  0.00 97.00      PROA   
ATOM   1146  HD3 ILE P  76     -11.749 -70.323  89.413  0.00 97.00      PROA   
ATOM   1147  C   ILE P  76     -16.482 -69.652  89.625  0.00 97.00      PROA   
ATOM   1148  O   ILE P  76     -15.669 -69.331  90.488  0.00 97.00      PROA   
ATOM   1149  N   GLN P  77     -17.776 -69.889  89.930  0.00 97.00      PROA   
ATOM   1150  HN  GLN P  77     -18.427 -70.054  89.194  0.00 97.00      PROA   
ATOM   1151  CA  GLN P  77     -18.348 -69.690  91.243  0.00 97.00      PROA   
ATOM   1152  HA  GLN P  77     -17.860 -68.858  91.714  0.00 97.00      PROA   
ATOM   1153  CB  GLN P  77     -19.855 -69.332  91.114  0.00 97.00      PROA   
ATOM   1154  HB1 GLN P  77     -20.180 -68.882  92.077  0.00 97.00      PROA   
ATOM   1155  HB2 GLN P  77     -20.465 -70.245  90.940  0.00 97.00      PROA   
ATOM   1156  CG  GLN P  77     -20.131 -68.345  89.945  0.00 97.00      PROA   
ATOM   1157  HG1 GLN P  77     -20.117 -68.885  88.975  0.00 97.00      PROA   
ATOM   1158  HG2 GLN P  77     -19.344 -67.568  89.902  0.00 97.00      PROA   
ATOM   1159  CD  GLN P  77     -21.510 -67.689  90.074  0.00 97.00      PROA   
ATOM   1160  OE1 GLN P  77     -22.514 -68.386  90.257  0.00 97.00      PROA   
ATOM   1161  NE2 GLN P  77     -21.578 -66.333  89.955  0.00 97.00      PROA   
ATOM   1162 HE21 GLN P  77     -20.762 -65.785  89.748  0.00 97.00      PROA   
ATOM   1163 HE22 GLN P  77     -22.464 -65.887  90.047  0.00 97.00      PROA   
ATOM   1164  C   GLN P  77     -18.111 -70.923  92.104  0.00 97.00      PROA   
ATOM   1165  O   GLN P  77     -18.690 -71.977  91.867  0.00 97.00      PROA   
ATOM   1166  N   LEU P  78     -17.223 -70.789  93.124  0.00 97.00      PROA   
ATOM   1167  HN  LEU P  78     -16.823 -69.891  93.302  0.00 97.00      PROA   
ATOM   1168  CA  LEU P  78     -16.681 -71.833  93.974  0.00 97.00      PROA   
ATOM   1169  HA  LEU P  78     -16.762 -72.784  93.467  0.00 97.00      PROA   
ATOM   1170  CB  LEU P  78     -15.194 -71.510  94.293  0.00 97.00      PROA   
ATOM   1171  HB1 LEU P  78     -15.163 -70.550  94.853  0.00 97.00      PROA   
ATOM   1172  HB2 LEU P  78     -14.657 -71.337  93.333  0.00 97.00      PROA   
ATOM   1173  CG  LEU P  78     -14.399 -72.564  95.102  0.00 97.00      PROA   
ATOM   1174  HG  LEU P  78     -15.032 -72.947  95.935  0.00 97.00      PROA   
ATOM   1175  CD1 LEU P  78     -13.988 -73.754  94.223  0.00 97.00      PROA   
ATOM   1176 HD11 LEU P  78     -13.289 -73.407  93.433  0.00 97.00      PROA   
ATOM   1177 HD12 LEU P  78     -14.871 -74.208  93.737  0.00 97.00      PROA   
ATOM   1178 HD13 LEU P  78     -13.476 -74.530  94.831  0.00 97.00      PROA   
ATOM   1179  CD2 LEU P  78     -13.148 -71.938  95.747  0.00 97.00      PROA   
ATOM   1180 HD21 LEU P  78     -13.436 -71.119  96.438  0.00 97.00      PROA   
ATOM   1181 HD22 LEU P  78     -12.479 -71.523  94.963  0.00 97.00      PROA   
ATOM   1182 HD23 LEU P  78     -12.586 -72.701  96.324  0.00 97.00      PROA   
ATOM   1183  C   LEU P  78     -17.443 -71.904  95.283  0.00 97.00      PROA   
ATOM   1184  O   LEU P  78     -17.725 -70.881  95.900  0.00 97.00      PROA   
ATOM   1185  N   GLU P  79     -17.798 -73.132  95.737  0.00 97.00      PROA   
ATOM   1186  HN  GLU P  79     -17.598 -73.953  95.206  0.00 97.00      PROA   
ATOM   1187  CA  GLU P  79     -18.600 -73.344  96.922  0.00 97.00      PROA   
ATOM   1188  HA  GLU P  79     -18.810 -72.401  97.412  0.00 97.00      PROA   
ATOM   1189  CB  GLU P  79     -19.937 -74.042  96.565  0.00 97.00      PROA   
ATOM   1190  HB1 GLU P  79     -20.511 -74.262  97.492  0.00 97.00      PROA   
ATOM   1191  HB2 GLU P  79     -19.673 -75.015  96.092  0.00 97.00      PROA   
ATOM   1192  CG  GLU P  79     -20.847 -73.221  95.619  0.00 97.00      PROA   
ATOM   1193  HG1 GLU P  79     -20.240 -72.545  94.982  0.00 97.00      PROA   
ATOM   1194  HG2 GLU P  79     -21.549 -72.595  96.208  0.00 97.00      PROA   
ATOM   1195  CD  GLU P  79     -21.632 -74.107  94.647  0.00 97.00      PROA   
ATOM   1196  OE1 GLU P  79     -20.998 -74.971  93.986  0.00 97.00      PROA   
ATOM   1197  OE2 GLU P  79     -22.862 -73.885  94.494  0.00 97.00      PROA   
ATOM   1198  C   GLU P  79     -17.911 -74.228  97.937  0.00 97.00      PROA   
ATOM   1199  O   GLU P  79     -17.407 -75.305  97.624  0.00 97.00      PROA   
ATOM   1200  N   VAL P  80     -18.024 -73.800  99.218  0.00  0.00      PROA   
ATOM   1201  HN  VAL P  80     -18.412 -72.901  99.411  0.00  0.00      PROA   
ATOM   1202  CA  VAL P  80     -17.769 -74.590 100.397  0.00  0.00      PROA   
ATOM   1203  HA  VAL P  80     -17.539 -75.600 100.106  0.00  0.00      PROA   
ATOM   1204  CB  VAL P  80     -16.660 -74.029 101.286  0.00  0.00      PROA   
ATOM   1205  HB  VAL P  80     -16.920 -73.007 101.641  0.00  0.00      PROA   
ATOM   1206  CG1 VAL P  80     -16.453 -74.937 102.517  0.00  0.00      PROA   
ATOM   1207 HG11 VAL P  80     -16.246 -75.978 102.192  0.00  0.00      PROA   
ATOM   1208 HG12 VAL P  80     -17.349 -74.939 103.170  0.00  0.00      PROA   
ATOM   1209 HG13 VAL P  80     -15.590 -74.576 103.116  0.00  0.00      PROA   
ATOM   1210  CG2 VAL P  80     -15.370 -73.925 100.444  0.00  0.00      PROA   
ATOM   1211 HG21 VAL P  80     -15.479 -73.175  99.632  0.00  0.00      PROA   
ATOM   1212 HG22 VAL P  80     -15.132 -74.909  99.993  0.00  0.00      PROA   
ATOM   1213 HG23 VAL P  80     -14.515 -73.620 101.082  0.00  0.00      PROA   
ATOM   1214  C   VAL P  80     -19.097 -74.581 101.116  0.00  0.00      PROA   
ATOM   1215  O   VAL P  80     -19.653 -73.516 101.380  0.00  0.00      PROA   
ATOM   1216  N   HSD P  81     -19.656 -75.788 101.398  0.00  0.00      PROA   
ATOM   1217  HN  HSD P  81     -19.163 -76.635 101.220  0.00  0.00      PROA   
ATOM   1218  CA  HSD P  81     -21.033 -75.957 101.816  0.00  0.00      PROA   
ATOM   1219  HA  HSD P  81     -21.570 -75.041 101.606  0.00  0.00      PROA   
ATOM   1220  CB  HSD P  81     -21.751 -77.075 101.022  0.00  0.00      PROA   
ATOM   1221  HB1 HSD P  81     -22.786 -77.241 101.392  0.00  0.00      PROA   
ATOM   1222  HB2 HSD P  81     -21.182 -78.026 101.111  0.00  0.00      PROA   
ATOM   1223  ND1 HSD P  81     -22.801 -75.856  99.049  0.00  0.00      PROA   
ATOM   1224  HD1 HSD P  81     -23.442 -75.299  99.579  0.00  0.00      PROA   
ATOM   1225  CG  HSD P  81     -21.873 -76.735  99.566  0.00  0.00      PROA   
ATOM   1226  CE1 HSD P  81     -22.690 -75.919  97.698  0.00  0.00      PROA   
ATOM   1227  HE1 HSD P  81     -23.305 -75.323  97.026  0.00  0.00      PROA   
ATOM   1228  NE2 HSD P  81     -21.768 -76.781  97.315  0.00  0.00      PROA   
ATOM   1229  CD2 HSD P  81     -21.257 -77.296  98.493  0.00  0.00      PROA   
ATOM   1230  HD2 HSD P  81     -20.484 -78.052  98.473  0.00  0.00      PROA   
ATOM   1231  C   HSD P  81     -21.153 -76.188 103.305  0.00  0.00      PROA   
ATOM   1232  O   HSD P  81     -20.823 -75.308 104.098  0.00  0.00      PROA   
ATOM   1233  N   ARG P  82     -21.691 -77.367 103.711  0.00  0.00      PROA   
ATOM   1234  HN  ARG P  82     -21.864 -78.100 103.058  0.00  0.00      PROA   
ATOM   1235  CA  ARG P  82     -22.290 -77.565 105.008  0.00  0.00      PROA   
ATOM   1236  HA  ARG P  82     -22.780 -76.642 105.287  0.00  0.00      PROA   
ATOM   1237  CB  ARG P  82     -21.286 -77.922 106.134  0.00  0.00      PROA   
ATOM   1238  HB1 ARG P  82     -21.819 -78.104 107.090  0.00  0.00      PROA   
ATOM   1239  HB2 ARG P  82     -20.663 -77.012 106.289  0.00  0.00      PROA   
ATOM   1240  CG  ARG P  82     -20.331 -79.094 105.837  0.00  0.00      PROA   
ATOM   1241  HG1 ARG P  82     -19.684 -78.832 104.971  0.00  0.00      PROA   
ATOM   1242  HG2 ARG P  82     -20.927 -79.988 105.551  0.00  0.00      PROA   
ATOM   1243  CD  ARG P  82     -19.442 -79.484 107.035  0.00  0.00      PROA   
ATOM   1244  HD1 ARG P  82     -18.753 -80.303 106.737  0.00  0.00      PROA   
ATOM   1245  HD2 ARG P  82     -20.061 -79.835 107.888  0.00  0.00      PROA   
ATOM   1246  NE  ARG P  82     -18.595 -78.311 107.437  0.00  0.00      PROA   
ATOM   1247  HE  ARG P  82     -17.815 -78.083 106.855  0.00  0.00      PROA   
ATOM   1248  CZ  ARG P  82     -18.860 -77.490 108.490  0.00  0.00      PROA   
ATOM   1249  NH1 ARG P  82     -19.892 -77.712 109.338  0.00  0.00      PROA   
ATOM   1250 HH11 ARG P  82     -20.058 -77.082 110.096  0.00  0.00      PROA   
ATOM   1251 HH12 ARG P  82     -20.489 -78.502 109.201  0.00  0.00      PROA   
ATOM   1252  NH2 ARG P  82     -18.071 -76.405 108.689  0.00  0.00      PROA   
ATOM   1253 HH21 ARG P  82     -18.256 -75.786 109.453  0.00  0.00      PROA   
ATOM   1254 HH22 ARG P  82     -17.308 -76.221 108.069  0.00  0.00      PROA   
ATOM   1255  C   ARG P  82     -23.390 -78.587 104.827  0.00  0.00      PROA   
ATOM   1256  O   ARG P  82     -23.981 -78.669 103.750  0.00  0.00      PROA   
ATOM   1257  N   GLY P  83     -23.703 -79.389 105.880  0.00  0.00      PROA   
ATOM   1258  HN  GLY P  83     -23.214 -79.301 106.745  0.00  0.00      PROA   
ATOM   1259  CA  GLY P  83     -24.718 -80.424 105.861  0.00  0.00      PROA   
ATOM   1260  HA1 GLY P  83     -25.576 -80.061 105.313  0.00  0.00      PROA   
ATOM   1261  HA2 GLY P  83     -24.939 -80.657 106.893  0.00  0.00      PROA   
ATOM   1262  C   GLY P  83     -24.211 -81.673 105.196  0.00  0.00      PROA   
ATOM   1263  O   GLY P  83     -23.181 -81.650 104.523  0.00  0.00      PROA   
ATOM   1264  N   TRP P  84     -24.928 -82.811 105.389  0.00  0.00      PROA   
ATOM   1265  HN  TRP P  84     -25.779 -82.829 105.907  0.00  0.00      PROA   
ATOM   1266  CA  TRP P  84     -24.440 -84.084 104.916  0.00  0.00      PROA   
ATOM   1267  HA  TRP P  84     -24.113 -83.921 103.897  0.00  0.00      PROA   
ATOM   1268  CB  TRP P  84     -23.189 -84.595 105.713  0.00  0.00      PROA   
ATOM   1269  HB1 TRP P  84     -22.374 -83.852 105.582  0.00  0.00      PROA   
ATOM   1270  HB2 TRP P  84     -22.826 -85.522 105.215  0.00  0.00      PROA   
ATOM   1271  CG  TRP P  84     -23.314 -84.864 107.187  0.00  0.00      PROA   
ATOM   1272  CD1 TRP P  84     -24.040 -84.207 108.151  0.00  0.00      PROA   
ATOM   1273  HD1 TRP P  84     -24.678 -83.352 107.988  0.00  0.00      PROA   
ATOM   1274  NE1 TRP P  84     -23.858 -84.812 109.365  0.00  0.00      PROA   
ATOM   1275  HE1 TRP P  84     -24.301 -84.553 110.195  0.00  0.00      PROA   
ATOM   1276  CE2 TRP P  84     -22.981 -85.848 109.235  0.00  0.00      PROA   
ATOM   1277  CD2 TRP P  84     -22.598 -85.903 107.876  0.00  0.00      PROA   
ATOM   1278  CE3 TRP P  84     -21.672 -86.861 107.466  0.00  0.00      PROA   
ATOM   1279  HE3 TRP P  84     -21.351 -86.932 106.438  0.00  0.00      PROA   
ATOM   1280  CZ3 TRP P  84     -21.166 -87.760 108.408  0.00  0.00      PROA   
ATOM   1281  HZ3 TRP P  84     -20.457 -88.513 108.096  0.00  0.00      PROA   
ATOM   1282  CZ2 TRP P  84     -22.476 -86.739 110.176  0.00  0.00      PROA   
ATOM   1283  HZ2 TRP P  84     -22.769 -86.703 111.215  0.00  0.00      PROA   
ATOM   1284  CH2 TRP P  84     -21.564 -87.701 109.740  0.00  0.00      PROA   
ATOM   1285  HH2 TRP P  84     -21.155 -88.407 110.449  0.00  0.00      PROA   
ATOM   1286  C   TRP P  84     -25.457 -85.223 104.827  0.00  0.00      PROA   
ATOM   1287  O   TRP P  84     -25.144 -86.191 104.135  0.00  0.00      PROA   
ATOM   1288  N   LEU P  85     -26.704 -85.223 105.389  0.00  0.00      PROA   
ATOM   1289  HN  LEU P  85     -27.323 -85.941 105.083  0.00  0.00      PROA   
ATOM   1290  CA  LEU P  85     -27.276 -84.515 106.513  0.00  0.00      PROA   
ATOM   1291  HA  LEU P  85     -26.644 -83.696 106.797  0.00  0.00      PROA   
ATOM   1292  CB  LEU P  85     -28.704 -83.988 106.194  0.00  0.00      PROA   
ATOM   1293  HB1 LEU P  85     -29.504 -84.689 106.507  0.00  0.00      PROA   
ATOM   1294  HB2 LEU P  85     -28.779 -83.919 105.084  0.00  0.00      PROA   
ATOM   1295  CG  LEU P  85     -28.993 -82.555 106.717  0.00  0.00      PROA   
ATOM   1296  HG  LEU P  85     -28.221 -81.887 106.265  0.00  0.00      PROA   
ATOM   1297  CD1 LEU P  85     -30.365 -82.060 106.218  0.00  0.00      PROA   
ATOM   1298 HD11 LEU P  85     -31.178 -82.684 106.647  0.00  0.00      PROA   
ATOM   1299 HD12 LEU P  85     -30.419 -82.121 105.110  0.00  0.00      PROA   
ATOM   1300 HD13 LEU P  85     -30.530 -81.004 106.520  0.00  0.00      PROA   
ATOM   1301  CD2 LEU P  85     -28.869 -82.408 108.246  0.00  0.00      PROA   
ATOM   1302 HD21 LEU P  85     -27.851 -82.689 108.587  0.00  0.00      PROA   
ATOM   1303 HD22 LEU P  85     -29.610 -83.057 108.758  0.00  0.00      PROA   
ATOM   1304 HD23 LEU P  85     -29.054 -81.358 108.549  0.00  0.00      PROA   
ATOM   1305  C   LEU P  85     -27.250 -85.537 107.635  0.00  0.00      PROA   
ATOM   1306  O   LEU P  85     -26.304 -86.320 107.706  0.00  0.00      PROA   
ATOM   1307  N   LEU P  86     -28.241 -85.543 108.568  0.00  0.00      PROA   
ATOM   1308  HN  LEU P  86     -29.042 -84.955 108.497  0.00  0.00      PROA   
ATOM   1309  CA  LEU P  86     -28.094 -86.254 109.818  0.00  0.00      PROA   
ATOM   1310  HA  LEU P  86     -27.275 -86.951 109.716  0.00  0.00      PROA   
ATOM   1311  CB  LEU P  86     -27.738 -85.292 110.984  0.00  0.00      PROA   
ATOM   1312  HB1 LEU P  86     -28.588 -84.597 111.158  0.00  0.00      PROA   
ATOM   1313  HB2 LEU P  86     -26.872 -84.679 110.648  0.00  0.00      PROA   
ATOM   1314  CG  LEU P  86     -27.336 -85.950 112.331  0.00  0.00      PROA   
ATOM   1315  HG  LEU P  86     -28.230 -86.475 112.736  0.00  0.00      PROA   
ATOM   1316  CD1 LEU P  86     -26.205 -86.991 112.188  0.00  0.00      PROA   
ATOM   1317 HD11 LEU P  86     -25.298 -86.516 111.759  0.00  0.00      PROA   
ATOM   1318 HD12 LEU P  86     -26.510 -87.828 111.529  0.00  0.00      PROA   
ATOM   1319 HD13 LEU P  86     -25.946 -87.415 113.182  0.00  0.00      PROA   
ATOM   1320  CD2 LEU P  86     -26.925 -84.875 113.359  0.00  0.00      PROA   
ATOM   1321 HD21 LEU P  86     -27.720 -84.110 113.468  0.00  0.00      PROA   
ATOM   1322 HD22 LEU P  86     -25.997 -84.364 113.026  0.00  0.00      PROA   
ATOM   1323 HD23 LEU P  86     -26.739 -85.338 114.352  0.00  0.00      PROA   
ATOM   1324  C   LEU P  86     -29.312 -87.077 110.169  0.00  0.00      PROA   
ATOM   1325  O   LEU P  86     -30.449 -86.612 110.192  0.00  0.00      PROA   
ATOM   1326  N   LEU P  87     -29.004 -88.350 110.478  0.00 97.00      PROA   
ATOM   1327  HN  LEU P  87     -28.053 -88.577 110.315  0.00 97.00      PROA   
ATOM   1328  CA  LEU P  87     -29.780 -89.382 111.129  0.00 97.00      PROA   
ATOM   1329  HA  LEU P  87     -30.818 -89.100 111.204  0.00 97.00      PROA   
ATOM   1330  CB  LEU P  87     -29.671 -90.732 110.377  0.00 97.00      PROA   
ATOM   1331  HB1 LEU P  87     -28.597 -91.001 110.262  0.00 97.00      PROA   
ATOM   1332  HB2 LEU P  87     -30.085 -90.598 109.352  0.00 97.00      PROA   
ATOM   1333  CG  LEU P  87     -30.403 -91.918 111.043  0.00 97.00      PROA   
ATOM   1334  HG  LEU P  87     -30.027 -92.032 112.085  0.00 97.00      PROA   
ATOM   1335  CD1 LEU P  87     -31.924 -91.707 111.113  0.00 97.00      PROA   
ATOM   1336 HD11 LEU P  87     -32.336 -91.550 110.094  0.00 97.00      PROA   
ATOM   1337 HD12 LEU P  87     -32.166 -90.825 111.737  0.00 97.00      PROA   
ATOM   1338 HD13 LEU P  87     -32.413 -92.598 111.560  0.00 97.00      PROA   
ATOM   1339  CD2 LEU P  87     -30.078 -93.228 110.315  0.00 97.00      PROA   
ATOM   1340 HD21 LEU P  87     -28.980 -93.386 110.265  0.00 97.00      PROA   
ATOM   1341 HD22 LEU P  87     -30.484 -93.205 109.282  0.00 97.00      PROA   
ATOM   1342 HD23 LEU P  87     -30.535 -94.076 110.867  0.00 97.00      PROA   
ATOM   1343  C   LEU P  87     -29.221 -89.534 112.528  0.00 97.00      PROA   
ATOM   1344  O   LEU P  87     -28.102 -90.000 112.735  0.00 97.00      PROA   
ATOM   1345  N   GLN P  88     -30.012 -89.138 113.542  0.00 97.00      PROA   
ATOM   1346  HN  GLN P  88     -30.927 -88.776 113.366  0.00 97.00      PROA   
ATOM   1347  CA  GLN P  88     -29.621 -89.173 114.929  0.00 97.00      PROA   
ATOM   1348  HA  GLN P  88     -28.554 -89.006 114.996  0.00 97.00      PROA   
ATOM   1349  CB  GLN P  88     -30.344 -88.065 115.737  0.00 97.00      PROA   
ATOM   1350  HB1 GLN P  88     -29.962 -88.094 116.779  0.00 97.00      PROA   
ATOM   1351  HB2 GLN P  88     -31.435 -88.279 115.754  0.00 97.00      PROA   
ATOM   1352  CG  GLN P  88     -30.120 -86.646 115.169  0.00 97.00      PROA   
ATOM   1353  HG1 GLN P  88     -30.490 -86.581 114.125  0.00 97.00      PROA   
ATOM   1354  HG2 GLN P  88     -29.033 -86.417 115.164  0.00 97.00      PROA   
ATOM   1355  CD  GLN P  88     -30.891 -85.595 115.983  0.00 97.00      PROA   
ATOM   1356  OE1 GLN P  88     -32.123 -85.622 116.054  0.00 97.00      PROA   
ATOM   1357  NE2 GLN P  88     -30.149 -84.612 116.567  0.00 97.00      PROA   
ATOM   1358 HE21 GLN P  88     -30.623 -83.811 116.931  0.00 97.00      PROA   
ATOM   1359 HE22 GLN P  88     -29.155 -84.614 116.473  0.00 97.00      PROA   
ATOM   1360  C   GLN P  88     -29.942 -90.541 115.504  0.00 97.00      PROA   
ATOM   1361  O   GLN P  88     -31.082 -90.991 115.473  0.00 97.00      PROA   
ATOM   1362  N   VAL P  89     -28.916 -91.257 116.018  0.00 97.00      PROA   
ATOM   1363  HN  VAL P  89     -27.993 -90.882 116.010  0.00 97.00      PROA   
ATOM   1364  CA  VAL P  89     -29.036 -92.641 116.442  0.00 97.00      PROA   
ATOM   1365  HA  VAL P  89     -30.062 -92.970 116.346  0.00 97.00      PROA   
ATOM   1366  CB  VAL P  89     -28.158 -93.551 115.584  0.00 97.00      PROA   
ATOM   1367  HB  VAL P  89     -27.100 -93.204 115.629  0.00 97.00      PROA   
ATOM   1368  CG1 VAL P  89     -28.213 -95.016 116.054  0.00 97.00      PROA   
ATOM   1369 HG11 VAL P  89     -29.262 -95.374 116.101  0.00 97.00      PROA   
ATOM   1370 HG12 VAL P  89     -27.734 -95.149 117.044  0.00 97.00      PROA   
ATOM   1371 HG13 VAL P  89     -27.662 -95.644 115.326  0.00 97.00      PROA   
ATOM   1372  CG2 VAL P  89     -28.629 -93.460 114.117  0.00 97.00      PROA   
ATOM   1373 HG21 VAL P  89     -28.408 -92.461 113.689  0.00 97.00      PROA   
ATOM   1374 HG22 VAL P  89     -29.721 -93.643 114.047  0.00 97.00      PROA   
ATOM   1375 HG23 VAL P  89     -28.107 -94.220 113.499  0.00 97.00      PROA   
ATOM   1376  C   VAL P  89     -28.657 -92.759 117.906  0.00 97.00      PROA   
ATOM   1377  O   VAL P  89     -27.685 -92.152 118.353  0.00 97.00      PROA   
ATOM   1378  N   SER P  90     -29.436 -93.558 118.689  0.00 97.00      PROA   
ATOM   1379  HN  SER P  90     -30.262 -93.957 118.296  0.00 97.00      PROA   
ATOM   1380  CA  SER P  90     -29.244 -93.776 120.122  0.00 97.00      PROA   
ATOM   1381  HA  SER P  90     -29.373 -92.819 120.610  0.00 97.00      PROA   
ATOM   1382  CB  SER P  90     -30.279 -94.766 120.720  0.00 97.00      PROA   
ATOM   1383  HB1 SER P  90     -30.096 -94.903 121.809  0.00 97.00      PROA   
ATOM   1384  HB2 SER P  90     -30.207 -95.760 120.234  0.00 97.00      PROA   
ATOM   1385  OG  SER P  90     -31.604 -94.267 120.601  0.00 97.00      PROA   
ATOM   1386  HG1 SER P  90     -31.764 -94.066 119.672  0.00 97.00      PROA   
ATOM   1387  C   SER P  90     -27.878 -94.309 120.530  0.00 97.00      PROA   
ATOM   1388  O   SER P  90     -27.285 -93.807 121.483  0.00 97.00      PROA   
ATOM   1389  N   SER P  91     -27.335 -95.327 119.820  0.00 97.00      PROA   
ATOM   1390  HN  SER P  91     -27.821 -95.740 119.056  0.00 97.00      PROA   
ATOM   1391  CA  SER P  91     -25.992 -95.815 120.081  0.00 97.00      PROA   
ATOM   1392  HA  SER P  91     -25.351 -94.943 120.076  0.00 97.00      PROA   
ATOM   1393  CB  SER P  91     -25.801 -96.543 121.441  0.00 97.00      PROA   
ATOM   1394  HB1 SER P  91     -25.053 -97.361 121.400  0.00 97.00      PROA   
ATOM   1395  HB2 SER P  91     -26.764 -96.987 121.773  0.00 97.00      PROA   
ATOM   1396  OG  SER P  91     -25.344 -95.614 122.418  0.00 97.00      PROA   
ATOM   1397  HG1 SER P  91     -26.019 -94.928 122.469  0.00 97.00      PROA   
ATOM   1398  C   SER P  91     -25.485 -96.652 118.936  0.00 97.00      PROA   
ATOM   1399  O   SER P  91     -26.243 -97.092 118.077  0.00 97.00      PROA   
ATOM   1400  N   ARG P  92     -24.146 -96.858 118.885  0.00 97.00      PROA   
ATOM   1401  HN  ARG P  92     -23.554 -96.488 119.598  0.00 97.00      PROA   
ATOM   1402  CA  ARG P  92     -23.475 -97.523 117.781  0.00 97.00      PROA   
ATOM   1403  HA  ARG P  92     -23.971 -97.251 116.857  0.00 97.00      PROA   
ATOM   1404  CB  ARG P  92     -21.984 -97.085 117.713  0.00 97.00      PROA   
ATOM   1405  HB1 ARG P  92     -21.586 -97.368 116.714  0.00 97.00      PROA   
ATOM   1406  HB2 ARG P  92     -21.390 -97.629 118.482  0.00 97.00      PROA   
ATOM   1407  CG  ARG P  92     -21.755 -95.574 117.954  0.00 97.00      PROA   
ATOM   1408  HG1 ARG P  92     -21.965 -95.344 119.022  0.00 97.00      PROA   
ATOM   1409  HG2 ARG P  92     -22.476 -94.982 117.347  0.00 97.00      PROA   
ATOM   1410  CD  ARG P  92     -20.317 -95.099 117.675  0.00 97.00      PROA   
ATOM   1411  HD1 ARG P  92     -19.575 -95.854 118.006  0.00 97.00      PROA   
ATOM   1412  HD2 ARG P  92     -20.102 -94.144 118.206  0.00 97.00      PROA   
ATOM   1413  NE  ARG P  92     -20.167 -94.903 116.198  0.00 97.00      PROA   
ATOM   1414  HE  ARG P  92     -19.976 -95.683 115.610  0.00 97.00      PROA   
ATOM   1415  CZ  ARG P  92     -20.579 -93.787 115.570  0.00 97.00      PROA   
ATOM   1416  NH1 ARG P  92     -20.901 -92.645 116.197  0.00 97.00      PROA   
ATOM   1417 HH11 ARG P  92     -20.438 -92.428 117.052  0.00 97.00      PROA   
ATOM   1418 HH12 ARG P  92     -21.169 -91.900 115.589  0.00 97.00      PROA   
ATOM   1419  NH2 ARG P  92     -20.603 -93.739 114.225  0.00 97.00      PROA   
ATOM   1420 HH21 ARG P  92     -20.149 -94.454 113.707  0.00 97.00      PROA   
ATOM   1421 HH22 ARG P  92     -20.666 -92.826 113.825  0.00 97.00      PROA   
ATOM   1422  C   ARG P  92     -23.540 -99.040 117.934  0.00 97.00      PROA   
ATOM   1423  O   ARG P  92     -23.377 -99.786 116.969  0.00 97.00      PROA   
ATOM   1424  N   VAL P  93     -23.811 -99.528 119.164  0.00 97.00      PROA   
ATOM   1425  HN  VAL P  93     -23.987 -98.913 119.925  0.00 97.00      PROA   
ATOM   1426  CA  VAL P  93     -23.916-100.931 119.488  0.00 97.00      PROA   
ATOM   1427  HA  VAL P  93     -24.269-101.462 118.617  0.00 97.00      PROA   
ATOM   1428  CB  VAL P  93     -22.632-101.590 120.022  0.00 97.00      PROA   
ATOM   1429  HB  VAL P  93     -22.872-102.627 120.359  0.00 97.00      PROA   
ATOM   1430  CG1 VAL P  93     -21.585-101.703 118.894  0.00 97.00      PROA   
ATOM   1431 HG11 VAL P  93     -21.259-100.695 118.566  0.00 97.00      PROA   
ATOM   1432 HG12 VAL P  93     -22.002-102.236 118.017  0.00 97.00      PROA   
ATOM   1433 HG13 VAL P  93     -20.689-102.252 119.255  0.00 97.00      PROA   
ATOM   1434  CG2 VAL P  93     -22.047-100.819 121.227  0.00 97.00      PROA   
ATOM   1435 HG21 VAL P  93     -22.758-100.793 122.077  0.00 97.00      PROA   
ATOM   1436 HG22 VAL P  93     -21.792 -99.777 120.943  0.00 97.00      PROA   
ATOM   1437 HG23 VAL P  93     -21.117-101.316 121.578  0.00 97.00      PROA   
ATOM   1438  C   VAL P  93     -25.001-101.018 120.528  0.00 97.00      PROA   
ATOM   1439  O   VAL P  93     -25.144-100.125 121.360  0.00 97.00      PROA   
ATOM   1440  N   LEU P  94     -25.808-102.103 120.465  0.00 97.00      PROA   
ATOM   1441  HN  LEU P  94     -25.698-102.781 119.745  0.00 97.00      PROA   
ATOM   1442  CA  LEU P  94     -26.846-102.423 121.415  0.00 97.00      PROA   
ATOM   1443  HA  LEU P  94     -26.563-102.067 122.398  0.00 97.00      PROA   
ATOM   1444  CB  LEU P  94     -28.268-101.904 121.050  0.00 97.00      PROA   
ATOM   1445  HB1 LEU P  94     -28.945-102.202 121.884  0.00 97.00      PROA   
ATOM   1446  HB2 LEU P  94     -28.642-102.391 120.124  0.00 97.00      PROA   
ATOM   1447  CG  LEU P  94     -28.425-100.370 120.891  0.00 97.00      PROA   
ATOM   1448  HG  LEU P  94     -27.703 -99.877 121.583  0.00 97.00      PROA   
ATOM   1449  CD1 LEU P  94     -28.158 -99.872 119.457  0.00 97.00      PROA   
ATOM   1450 HD11 LEU P  94     -28.914-100.295 118.761  0.00 97.00      PROA   
ATOM   1451 HD12 LEU P  94     -27.151-100.163 119.102  0.00 97.00      PROA   
ATOM   1452 HD13 LEU P  94     -28.227 -98.764 119.424  0.00 97.00      PROA   
ATOM   1453  CD2 LEU P  94     -29.834 -99.938 121.341  0.00 97.00      PROA   
ATOM   1454 HD21 LEU P  94     -29.986-100.193 122.410  0.00 97.00      PROA   
ATOM   1455 HD22 LEU P  94     -30.606-100.469 120.746  0.00 97.00      PROA   
ATOM   1456 HD23 LEU P  94     -29.970 -98.844 121.217  0.00 97.00      PROA   
ATOM   1457  C   LEU P  94     -26.893-103.936 121.442  0.00 97.00      PROA   
ATOM   1458  O   LEU P  94     -26.329-104.601 120.578  0.00 97.00      PROA   
ATOM   1459  N   THR P  95     -27.568-104.513 122.458  0.00 97.00      PROA   
ATOM   1460  HN  THR P  95     -27.908-103.954 123.215  0.00 97.00      PROA   
ATOM   1461  CA  THR P  95     -27.867-105.929 122.590  0.00 97.00      PROA   
ATOM   1462  HA  THR P  95     -27.214-106.487 121.936  0.00 97.00      PROA   
ATOM   1463  CB  THR P  95     -27.720-106.463 124.020  0.00 97.00      PROA   
ATOM   1464  HB  THR P  95     -28.665-106.363 124.603  0.00 97.00      PROA   
ATOM   1465  OG1 THR P  95     -26.735-105.740 124.740  0.00 97.00      PROA   
ATOM   1466  HG1 THR P  95     -27.144-104.885 124.912  0.00 97.00      PROA   
ATOM   1467  CG2 THR P  95     -27.268-107.928 124.002  0.00 97.00      PROA   
ATOM   1468 HG21 THR P  95     -26.277-108.016 123.510  0.00 97.00      PROA   
ATOM   1469 HG22 THR P  95     -27.994-108.569 123.466  0.00 97.00      PROA   
ATOM   1470 HG23 THR P  95     -27.172-108.296 125.045  0.00 97.00      PROA   
ATOM   1471  C   THR P  95     -29.306-106.109 122.139  0.00 97.00      PROA   
ATOM   1472  O   THR P  95     -30.070-105.154 122.047  0.00 97.00      PROA   
ATOM   1473  N   GLU P  96     -29.726-107.353 121.828  0.00 97.00      PROA   
ATOM   1474  HN  GLU P  96     -29.075-108.110 121.792  0.00 97.00      PROA   
ATOM   1475  CA  GLU P  96     -31.106-107.692 121.539  0.00 97.00      PROA   
ATOM   1476  HA  GLU P  96     -31.408-107.049 120.726  0.00 97.00      PROA   
ATOM   1477  CB  GLU P  96     -31.261-109.170 121.083  0.00 97.00      PROA   
ATOM   1478  HB1 GLU P  96     -30.546-109.357 120.248  0.00 97.00      PROA   
ATOM   1479  HB2 GLU P  96     -32.287-109.312 120.681  0.00 97.00      PROA   
ATOM   1480  CG  GLU P  96     -30.999-110.189 122.212  0.00 97.00      PROA   
ATOM   1481  HG1 GLU P  96     -31.598-109.934 123.110  0.00 97.00      PROA   
ATOM   1482  HG2 GLU P  96     -29.927-110.144 122.493  0.00 97.00      PROA   
ATOM   1483  CD  GLU P  96     -31.351-111.635 121.860  0.00 97.00      PROA   
ATOM   1484  OE1 GLU P  96     -32.186-111.874 120.953  0.00 97.00      PROA   
ATOM   1485  OE2 GLU P  96     -30.792-112.538 122.535  0.00 97.00      PROA   
ATOM   1486  C   GLU P  96     -32.026-107.406 122.725  0.00 97.00      PROA   
ATOM   1487  O   GLU P  96     -31.634-107.493 123.888  0.00 97.00      PROA   
ATOM   1488  N   GLY P  97     -33.289-107.020 122.446  0.00 97.00      PROA   
ATOM   1489  HN  GLY P  97     -33.577-106.940 121.491  0.00 97.00      PROA   
ATOM   1490  CA  GLY P  97     -34.281-106.714 123.463  0.00 97.00      PROA   
ATOM   1491  HA1 GLY P  97     -34.077-107.291 124.354  0.00 97.00      PROA   
ATOM   1492  HA2 GLY P  97     -35.249-106.943 123.046  0.00 97.00      PROA   
ATOM   1493  C   GLY P  97     -34.293-105.263 123.853  0.00 97.00      PROA   
ATOM   1494  O   GLY P  97     -35.326-104.750 124.277  0.00 97.00      PROA   
ATOM   1495  N   GLU P  98     -33.142-104.563 123.730  0.00 97.00      PROA   
ATOM   1496  HN  GLU P  98     -32.302-105.029 123.461  0.00 97.00      PROA   
ATOM   1497  CA  GLU P  98     -32.994-103.149 124.007  0.00 97.00      PROA   
ATOM   1498  HA  GLU P  98     -33.278-103.021 125.038  0.00 97.00      PROA   
ATOM   1499  CB  GLU P  98     -31.512-102.703 123.899  0.00 97.00      PROA   
ATOM   1500  HB1 GLU P  98     -31.457-101.595 123.990  0.00 97.00      PROA   
ATOM   1501  HB2 GLU P  98     -31.117-102.979 122.898  0.00 97.00      PROA   
ATOM   1502  CG  GLU P  98     -30.617-103.309 125.003  0.00 97.00      PROA   
ATOM   1503  HG1 GLU P  98     -30.582-104.417 124.915  0.00 97.00      PROA   
ATOM   1504  HG2 GLU P  98     -31.022-103.049 126.004  0.00 97.00      PROA   
ATOM   1505  CD  GLU P  98     -29.195-102.755 124.930  0.00 97.00      PROA   
ATOM   1506  OE1 GLU P  98     -28.250-103.574 124.947  0.00 97.00      PROA   
ATOM   1507  OE2 GLU P  98     -29.026-101.510 124.883  0.00 97.00      PROA   
ATOM   1508  C   GLU P  98     -33.851-102.244 123.119  0.00 97.00      PROA   
ATOM   1509  O   GLU P  98     -33.939-102.487 121.921  0.00 97.00      PROA   
ATOM   1510  N   PRO P  99     -34.491-101.188 123.613  0.00 97.00      PROA   
ATOM   1511  CD  PRO P  99     -34.850-101.032 125.023  0.00 97.00      PROA   
ATOM   1512  HD1 PRO P  99     -33.971-100.615 125.560  0.00 97.00      PROA   
ATOM   1513  HD2 PRO P  99     -35.162-101.998 125.479  0.00 97.00      PROA   
ATOM   1514  CA  PRO P  99     -35.020-100.099 122.798  0.00 97.00      PROA   
ATOM   1515  HA  PRO P  99     -35.770-100.529 122.153  0.00 97.00      PROA   
ATOM   1516  CB  PRO P  99     -35.631 -99.129 123.823  0.00 97.00      PROA   
ATOM   1517  HB1 PRO P  99     -36.505 -98.586 123.412  0.00 97.00      PROA   
ATOM   1518  HB2 PRO P  99     -34.873 -98.396 124.178  0.00 97.00      PROA   
ATOM   1519  CG  PRO P  99     -36.007-100.036 125.001  0.00 97.00      PROA   
ATOM   1520  HG1 PRO P  99     -36.116 -99.486 125.956  0.00 97.00      PROA   
ATOM   1521  HG2 PRO P  99     -36.951-100.577 124.768  0.00 97.00      PROA   
ATOM   1522  C   PRO P  99     -33.989 -99.401 121.919  0.00 97.00      PROA   
ATOM   1523  O   PRO P  99     -32.915 -99.064 122.411  0.00 97.00      PROA   
ATOM   1524  N   LEU P 100     -34.302 -99.140 120.631  0.00 97.00      PROA   
ATOM   1525  HN  LEU P 100     -35.168 -99.463 120.252  0.00 97.00      PROA   
ATOM   1526  CA  LEU P 100     -33.436 -98.359 119.766  0.00 97.00      PROA   
ATOM   1527  HA  LEU P 100     -32.657 -97.891 120.352  0.00 97.00      PROA   
ATOM   1528  CB  LEU P 100     -32.755 -99.246 118.689  0.00 97.00      PROA   
ATOM   1529  HB1 LEU P 100     -33.524 -99.896 118.222  0.00 97.00      PROA   
ATOM   1530  HB2 LEU P 100     -32.046 -99.920 119.217  0.00 97.00      PROA   
ATOM   1531  CG  LEU P 100     -31.986 -98.526 117.552  0.00 97.00      PROA   
ATOM   1532  HG  LEU P 100     -32.717 -97.944 116.944  0.00 97.00      PROA   
ATOM   1533  CD1 LEU P 100     -30.923 -97.544 118.073  0.00 97.00      PROA   
ATOM   1534 HD11 LEU P 100     -30.238 -98.063 118.774  0.00 97.00      PROA   
ATOM   1535 HD12 LEU P 100     -31.399 -96.695 118.602  0.00 97.00      PROA   
ATOM   1536 HD13 LEU P 100     -30.326 -97.141 117.229  0.00 97.00      PROA   
ATOM   1537  CD2 LEU P 100     -31.330 -99.557 116.614  0.00 97.00      PROA   
ATOM   1538 HD21 LEU P 100     -32.086-100.272 116.230  0.00 97.00      PROA   
ATOM   1539 HD22 LEU P 100     -30.550-100.127 117.162  0.00 97.00      PROA   
ATOM   1540 HD23 LEU P 100     -30.852 -99.046 115.752  0.00 97.00      PROA   
ATOM   1541  C   LEU P 100     -34.233 -97.241 119.139  0.00 97.00      PROA   
ATOM   1542  O   LEU P 100     -35.123 -97.477 118.332  0.00 97.00      PROA   
ATOM   1543  N   ALA P 101     -33.913 -95.971 119.481  0.00 97.00      PROA   
ATOM   1544  HN  ALA P 101     -33.212 -95.778 120.165  0.00 97.00      PROA   
ATOM   1545  CA  ALA P 101     -34.589 -94.811 118.940  0.00 97.00      PROA   
ATOM   1546  HA  ALA P 101     -35.512 -95.117 118.469  0.00 97.00      PROA   
ATOM   1547  CB  ALA P 101     -34.966 -93.814 120.052  0.00 97.00      PROA   
ATOM   1548  HB1 ALA P 101     -34.066 -93.435 120.578  0.00 97.00      PROA   
ATOM   1549  HB2 ALA P 101     -35.609 -94.325 120.803  0.00 97.00      PROA   
ATOM   1550  HB3 ALA P 101     -35.534 -92.954 119.643  0.00 97.00      PROA   
ATOM   1551  C   ALA P 101     -33.741 -94.135 117.875  0.00 97.00      PROA   
ATOM   1552  O   ALA P 101     -32.541 -93.921 118.027  0.00 97.00      PROA   
ATOM   1553  N   LEU P 102     -34.382 -93.811 116.730  0.00 97.00      PROA   
ATOM   1554  HN  LEU P 102     -35.334 -94.083 116.604  0.00 97.00      PROA   
ATOM   1555  CA  LEU P 102     -33.781 -93.186 115.573  0.00 97.00      PROA   
ATOM   1556  HA  LEU P 102     -32.750 -92.934 115.780  0.00 97.00      PROA   
ATOM   1557  CB  LEU P 102     -33.884 -94.098 114.320  0.00 97.00      PROA   
ATOM   1558  HB1 LEU P 102     -33.320 -93.642 113.478  0.00 97.00      PROA   
ATOM   1559  HB2 LEU P 102     -34.953 -94.172 114.017  0.00 97.00      PROA   
ATOM   1560  CG  LEU P 102     -33.392 -95.553 114.509  0.00 97.00      PROA   
ATOM   1561  HG  LEU P 102     -33.938 -96.013 115.367  0.00 97.00      PROA   
ATOM   1562  CD1 LEU P 102     -33.727 -96.393 113.266  0.00 97.00      PROA   
ATOM   1563 HD11 LEU P 102     -33.177 -95.999 112.385  0.00 97.00      PROA   
ATOM   1564 HD12 LEU P 102     -34.816 -96.360 113.051  0.00 97.00      PROA   
ATOM   1565 HD13 LEU P 102     -33.428 -97.449 113.433  0.00 97.00      PROA   
ATOM   1566  CD2 LEU P 102     -31.885 -95.622 114.801  0.00 97.00      PROA   
ATOM   1567 HD21 LEU P 102     -31.635 -95.037 115.709  0.00 97.00      PROA   
ATOM   1568 HD22 LEU P 102     -31.316 -95.212 113.941  0.00 97.00      PROA   
ATOM   1569 HD23 LEU P 102     -31.571 -96.676 114.959  0.00 97.00      PROA   
ATOM   1570  C   LEU P 102     -34.544 -91.916 115.261  0.00 97.00      PROA   
ATOM   1571  O   LEU P 102     -35.770 -91.903 115.289  0.00 97.00      PROA   
ATOM   1572  N   ARG P 103     -33.847 -90.802 114.938  0.00 97.00      PROA   
ATOM   1573  HN  ARG P 103     -32.853 -90.772 115.027  0.00 97.00      PROA   
ATOM   1574  CA  ARG P 103     -34.513 -89.627 114.415  0.00 97.00      PROA   
ATOM   1575  HA  ARG P 103     -35.504 -89.898 114.084  0.00 97.00      PROA   
ATOM   1576  CB  ARG P 103     -34.689 -88.502 115.470  0.00 97.00      PROA   
ATOM   1577  HB1 ARG P 103     -33.694 -88.173 115.840  0.00 97.00      PROA   
ATOM   1578  HB2 ARG P 103     -35.250 -88.916 116.337  0.00 97.00      PROA   
ATOM   1579  CG  ARG P 103     -35.447 -87.296 114.897  0.00 97.00      PROA   
ATOM   1580  HG1 ARG P 103     -36.452 -87.637 114.556  0.00 97.00      PROA   
ATOM   1581  HG2 ARG P 103     -34.885 -86.923 114.013  0.00 97.00      PROA   
ATOM   1582  CD  ARG P 103     -35.597 -86.086 115.811  0.00 97.00      PROA   
ATOM   1583  HD1 ARG P 103     -34.596 -85.695 116.094  0.00 97.00      PROA   
ATOM   1584  HD2 ARG P 103     -36.189 -86.307 116.723  0.00 97.00      PROA   
ATOM   1585  NE  ARG P 103     -36.346 -85.100 114.969  0.00 97.00      PROA   
ATOM   1586  HE  ARG P 103     -36.961 -85.434 114.258  0.00 97.00      PROA   
ATOM   1587  CZ  ARG P 103     -36.054 -83.797 114.881  0.00 97.00      PROA   
ATOM   1588  NH1 ARG P 103     -35.111 -83.174 115.593  0.00 97.00      PROA   
ATOM   1589 HH11 ARG P 103     -34.427 -83.689 116.093  0.00 97.00      PROA   
ATOM   1590 HH12 ARG P 103     -35.004 -82.201 115.372  0.00 97.00      PROA   
ATOM   1591  NH2 ARG P 103     -36.705 -83.042 113.982  0.00 97.00      PROA   
ATOM   1592 HH21 ARG P 103     -37.378 -83.466 113.378  0.00 97.00      PROA   
ATOM   1593 HH22 ARG P 103     -36.351 -82.119 113.841  0.00 97.00      PROA   
ATOM   1594  C   ARG P 103     -33.812 -89.064 113.195  0.00 97.00      PROA   
ATOM   1595  O   ARG P 103     -32.697 -88.566 113.265  0.00 97.00      PROA   
ATOM   1596  N   CYS P 104     -34.497 -89.052 112.031  0.00 97.00      PROA   
ATOM   1597  HN  CYS P 104     -35.361 -89.550 111.959  0.00 97.00      PROA   
ATOM   1598  CA  CYS P 104     -34.143 -88.231 110.887  0.00 97.00      PROA   
ATOM   1599  HA  CYS P 104     -33.089 -88.379 110.691  0.00 97.00      PROA   
ATOM   1600  CB  CYS P 104     -34.968 -88.641 109.642  0.00 97.00      PROA   
ATOM   1601  HB1 CYS P 104     -36.012 -88.272 109.733  0.00 97.00      PROA   
ATOM   1602  HB2 CYS P 104     -35.029 -89.753 109.634  0.00 97.00      PROA   
ATOM   1603  SG  CYS P 104     -34.230 -88.108 108.069  0.00 97.00      PROA   
ATOM   1604  C   CYS P 104     -34.375 -86.757 111.200  0.00 97.00      PROA   
ATOM   1605  O   CYS P 104     -35.424 -86.391 111.716  0.00 97.00      PROA   
ATOM   1606  N   HSD P 105     -33.387 -85.878 110.925  0.00 97.00      PROA   
ATOM   1607  HN  HSD P 105     -32.536 -86.179 110.501  0.00 97.00      PROA   
ATOM   1608  CA  HSD P 105     -33.369 -84.535 111.471  0.00 97.00      PROA   
ATOM   1609  HA  HSD P 105     -34.380 -84.168 111.604  0.00 97.00      PROA   
ATOM   1610  CB  HSD P 105     -32.671 -84.573 112.855  0.00 97.00      PROA   
ATOM   1611  HB1 HSD P 105     -31.915 -85.388 112.798  0.00 97.00      PROA   
ATOM   1612  HB2 HSD P 105     -33.410 -84.880 113.626  0.00 97.00      PROA   
ATOM   1613  ND1 HSD P 105     -32.485 -82.210 113.818  0.00 97.00      PROA   
ATOM   1614  HD1 HSD P 105     -33.399 -81.861 113.591  0.00 97.00      PROA   
ATOM   1615  CG  HSD P 105     -31.917 -83.373 113.348  0.00 97.00      PROA   
ATOM   1616  CE1 HSD P 105     -31.508 -81.528 114.463  0.00 97.00      PROA   
ATOM   1617  HE1 HSD P 105     -31.679 -80.565 114.944  0.00 97.00      PROA   
ATOM   1618  NE2 HSD P 105     -30.354 -82.164 114.432  0.00 97.00      PROA   
ATOM   1619  CD2 HSD P 105     -30.613 -83.322 113.724  0.00 97.00      PROA   
ATOM   1620  HD2 HSD P 105     -29.835 -84.059 113.581  0.00 97.00      PROA   
ATOM   1621  C   HSD P 105     -32.709 -83.602 110.484  0.00 97.00      PROA   
ATOM   1622  O   HSD P 105     -31.861 -84.014 109.698  0.00 97.00      PROA   
ATOM   1623  N   ALA P 106     -33.132 -82.317 110.461  0.00 97.00      PROA   
ATOM   1624  HN  ALA P 106     -33.743 -81.947 111.164  0.00 97.00      PROA   
ATOM   1625  CA  ALA P 106     -32.872 -81.417 109.361  0.00 97.00      PROA   
ATOM   1626  HA  ALA P 106     -32.309 -81.922 108.592  0.00 97.00      PROA   
ATOM   1627  CB  ALA P 106     -34.209 -80.922 108.774  0.00 97.00      PROA   
ATOM   1628  HB1 ALA P 106     -34.839 -80.485 109.578  0.00 97.00      PROA   
ATOM   1629  HB2 ALA P 106     -34.770 -81.783 108.348  0.00 97.00      PROA   
ATOM   1630  HB3 ALA P 106     -34.059 -80.171 107.973  0.00 97.00      PROA   
ATOM   1631  C   ALA P 106     -32.038 -80.251 109.825  0.00 97.00      PROA   
ATOM   1632  O   ALA P 106     -32.075 -79.868 110.990  0.00 97.00      PROA   
ATOM   1633  N   TRP P 107     -31.208 -79.677 108.918  0.00 97.00      PROA   
ATOM   1634  HN  TRP P 107     -31.113 -80.064 108.001  0.00 97.00      PROA   
ATOM   1635  CA  TRP P 107     -30.336 -78.566 109.255  0.00 97.00      PROA   
ATOM   1636  HA  TRP P 107     -29.782 -78.915 110.114  0.00 97.00      PROA   
ATOM   1637  CB  TRP P 107     -29.237 -78.280 108.184  0.00 97.00      PROA   
ATOM   1638  HB1 TRP P 107     -29.738 -78.193 107.194  0.00 97.00      PROA   
ATOM   1639  HB2 TRP P 107     -28.566 -79.165 108.142  0.00 97.00      PROA   
ATOM   1640  CG  TRP P 107     -28.405 -77.054 108.426  0.00 97.00      PROA   
ATOM   1641  CD1 TRP P 107     -28.287 -75.976 107.590  0.00 97.00      PROA   
ATOM   1642  HD1 TRP P 107     -28.608 -75.970 106.557  0.00 97.00      PROA   
ATOM   1643  NE1 TRP P 107     -27.732 -74.923 108.274  0.00 97.00      PROA   
ATOM   1644  HE1 TRP P 107     -27.426 -74.078 107.894  0.00 97.00      PROA   
ATOM   1645  CE2 TRP P 107     -27.486 -75.293 109.563  0.00 97.00      PROA   
ATOM   1646  CD2 TRP P 107     -27.849 -76.651 109.691  0.00 97.00      PROA   
ATOM   1647  CE3 TRP P 107     -27.661 -77.297 110.915  0.00 97.00      PROA   
ATOM   1648  HE3 TRP P 107     -27.885 -78.347 111.041  0.00 97.00      PROA   
ATOM   1649  CZ3 TRP P 107     -27.211 -76.552 112.008  0.00 97.00      PROA   
ATOM   1650  HZ3 TRP P 107     -27.094 -77.026 112.973  0.00 97.00      PROA   
ATOM   1651  CZ2 TRP P 107     -27.037 -74.551 110.649  0.00 97.00      PROA   
ATOM   1652  HZ2 TRP P 107     -26.812 -73.499 110.563  0.00 97.00      PROA   
ATOM   1653  CH2 TRP P 107     -26.925 -75.197 111.880  0.00 97.00      PROA   
ATOM   1654  HH2 TRP P 107     -26.606 -74.642 112.753  0.00 97.00      PROA   
ATOM   1655  C   TRP P 107     -31.074 -77.317 109.740  0.00 97.00      PROA   
ATOM   1656  O   TRP P 107     -31.757 -76.612 108.995  0.00 97.00      PROA   
ATOM   1657  N   LYS P 108     -30.927 -77.066 111.065  0.00 97.00      PROA   
ATOM   1658  HN  LYS P 108     -30.309 -77.652 111.582  0.00 97.00      PROA   
ATOM   1659  CA  LYS P 108     -31.583 -76.048 111.856  0.00 97.00      PROA   
ATOM   1660  HA  LYS P 108     -31.259 -76.239 112.866  0.00 97.00      PROA   
ATOM   1661  CB  LYS P 108     -31.113 -74.628 111.427  0.00 97.00      PROA   
ATOM   1662  HB1 LYS P 108     -31.590 -74.349 110.466  0.00 97.00      PROA   
ATOM   1663  HB2 LYS P 108     -30.016 -74.706 111.231  0.00 97.00      PROA   
ATOM   1664  CG  LYS P 108     -31.297 -73.509 112.473  0.00 97.00      PROA   
ATOM   1665  HG1 LYS P 108     -32.383 -73.332 112.627  0.00 97.00      PROA   
ATOM   1666  HG2 LYS P 108     -30.858 -72.574 112.057  0.00 97.00      PROA   
ATOM   1667  CD  LYS P 108     -30.638 -73.854 113.828  0.00 97.00      PROA   
ATOM   1668  HD1 LYS P 108     -29.632 -74.296 113.641  0.00 97.00      PROA   
ATOM   1669  HD2 LYS P 108     -31.262 -74.643 114.305  0.00 97.00      PROA   
ATOM   1670  CE  LYS P 108     -30.505 -72.715 114.856  0.00 97.00      PROA   
ATOM   1671  HE1 LYS P 108     -30.225 -73.139 115.848  0.00 97.00      PROA   
ATOM   1672  HE2 LYS P 108     -31.455 -72.157 114.978  0.00 97.00      PROA   
ATOM   1673  NZ  LYS P 108     -29.427 -71.764 114.488  0.00 97.00      PROA   
ATOM   1674  HZ1 LYS P 108     -28.579 -72.286 114.196  0.00 97.00      PROA   
ATOM   1675  HZ2 LYS P 108     -29.120 -71.243 115.329  0.00 97.00      PROA   
ATOM   1676  HZ3 LYS P 108     -29.725 -71.100 113.744  0.00 97.00      PROA   
ATOM   1677  C   LYS P 108     -33.094 -76.265 111.837  0.00 97.00      PROA   
ATOM   1678  O   LYS P 108     -33.874 -75.329 111.695  0.00 97.00      PROA   
ATOM   1679  N   ASP P 109     -33.497 -77.552 112.008  0.00 97.00      PROA   
ATOM   1680  HN  ASP P 109     -32.786 -78.229 112.183  0.00 97.00      PROA   
ATOM   1681  CA  ASP P 109     -34.794 -78.196 111.842  0.00 97.00      PROA   
ATOM   1682  HA  ASP P 109     -34.533 -79.020 111.200  0.00 97.00      PROA   
ATOM   1683  CB  ASP P 109     -35.335 -78.780 113.176  0.00 97.00      PROA   
ATOM   1684  HB1 ASP P 109     -36.432 -78.656 113.288  0.00 97.00      PROA   
ATOM   1685  HB2 ASP P 109     -34.847 -78.244 114.021  0.00 97.00      PROA   
ATOM   1686  CG  ASP P 109     -35.047 -80.267 113.349  0.00 97.00      PROA   
ATOM   1687  OD1 ASP P 109     -34.781 -80.999 112.364  0.00 97.00      PROA   
ATOM   1688  OD2 ASP P 109     -35.211 -80.706 114.511  0.00 97.00      PROA   
ATOM   1689  C   ASP P 109     -35.908 -77.510 111.069  0.00 97.00      PROA   
ATOM   1690  O   ASP P 109     -36.558 -76.577 111.537  0.00 97.00      PROA   
ATOM   1691  N   LYS P 110     -36.163 -78.026 109.844  0.00 97.00      PROA   
ATOM   1692  HN  LYS P 110     -35.677 -78.843 109.546  0.00 97.00      PROA   
ATOM   1693  CA  LYS P 110     -37.178 -77.550 108.933  0.00 97.00      PROA   
ATOM   1694  HA  LYS P 110     -37.789 -76.806 109.425  0.00 97.00      PROA   
ATOM   1695  CB  LYS P 110     -36.564 -76.986 107.620  0.00 97.00      PROA   
ATOM   1696  HB1 LYS P 110     -37.371 -76.539 107.000  0.00 97.00      PROA   
ATOM   1697  HB2 LYS P 110     -36.111 -77.820 107.038  0.00 97.00      PROA   
ATOM   1698  CG  LYS P 110     -35.454 -75.932 107.840  0.00 97.00      PROA   
ATOM   1699  HG1 LYS P 110     -35.100 -75.583 106.844  0.00 97.00      PROA   
ATOM   1700  HG2 LYS P 110     -34.587 -76.422 108.338  0.00 97.00      PROA   
ATOM   1701  CD  LYS P 110     -35.900 -74.727 108.693  0.00 97.00      PROA   
ATOM   1702  HD1 LYS P 110     -36.337 -75.103 109.639  0.00 97.00      PROA   
ATOM   1703  HD2 LYS P 110     -36.708 -74.169 108.174  0.00 97.00      PROA   
ATOM   1704  CE  LYS P 110     -34.765 -73.779 109.106  0.00 97.00      PROA   
ATOM   1705  HE1 LYS P 110     -33.950 -74.337 109.606  0.00 97.00      PROA   
ATOM   1706  HE2 LYS P 110     -35.144 -72.989 109.790  0.00 97.00      PROA   
ATOM   1707  NZ  LYS P 110     -34.160 -73.133 107.928  0.00 97.00      PROA   
ATOM   1708  HZ1 LYS P 110     -34.908 -72.724 107.334  0.00 97.00      PROA   
ATOM   1709  HZ2 LYS P 110     -33.643 -73.863 107.397  0.00 97.00      PROA   
ATOM   1710  HZ3 LYS P 110     -33.499 -72.391 108.235  0.00 97.00      PROA   
ATOM   1711  C   LYS P 110     -38.041 -78.756 108.638  0.00 97.00      PROA   
ATOM   1712  O   LYS P 110     -37.524 -79.863 108.522  0.00 97.00      PROA   
ATOM   1713  N   LEU P 111     -39.384 -78.575 108.556  0.00 97.00      PROA   
ATOM   1714  HN  LEU P 111     -39.782 -77.666 108.664  0.00 97.00      PROA   
ATOM   1715  CA  LEU P 111     -40.367 -79.645 108.518  0.00 97.00      PROA   
ATOM   1716  HA  LEU P 111     -40.102 -80.359 109.286  0.00 97.00      PROA   
ATOM   1717  CB  LEU P 111     -41.803 -79.111 108.810  0.00 97.00      PROA   
ATOM   1718  HB1 LEU P 111     -42.535 -79.938 108.667  0.00 97.00      PROA   
ATOM   1719  HB2 LEU P 111     -42.050 -78.314 108.075  0.00 97.00      PROA   
ATOM   1720  CG  LEU P 111     -42.078 -78.564 110.240  0.00 97.00      PROA   
ATOM   1721  HG  LEU P 111     -43.182 -78.392 110.287  0.00 97.00      PROA   
ATOM   1722  CD1 LEU P 111     -41.738 -79.591 111.335  0.00 97.00      PROA   
ATOM   1723 HD11 LEU P 111     -40.643 -79.769 111.372  0.00 97.00      PROA   
ATOM   1724 HD12 LEU P 111     -42.252 -80.555 111.138  0.00 97.00      PROA   
ATOM   1725 HD13 LEU P 111     -42.062 -79.211 112.327  0.00 97.00      PROA   
ATOM   1726  CD2 LEU P 111     -41.425 -77.202 110.546  0.00 97.00      PROA   
ATOM   1727 HD21 LEU P 111     -41.638 -76.474 109.736  0.00 97.00      PROA   
ATOM   1728 HD22 LEU P 111     -40.327 -77.309 110.665  0.00 97.00      PROA   
ATOM   1729 HD23 LEU P 111     -41.829 -76.798 111.499  0.00 97.00      PROA   
ATOM   1730  C   LEU P 111     -40.411 -80.427 107.209  0.00 97.00      PROA   
ATOM   1731  O   LEU P 111     -41.383 -80.359 106.459  0.00 97.00      PROA   
ATOM   1732  N   VAL P 112     -39.364 -81.238 106.928  0.00 97.00      PROA   
ATOM   1733  HN  VAL P 112     -38.529 -81.152 107.470  0.00 97.00      PROA   
ATOM   1734  CA  VAL P 112     -39.304 -82.150 105.800  0.00 97.00      PROA   
ATOM   1735  HA  VAL P 112     -39.417 -81.528 104.923  0.00 97.00      PROA   
ATOM   1736  CB  VAL P 112     -37.962 -82.872 105.649  0.00 97.00      PROA   
ATOM   1737  HB  VAL P 112     -38.017 -83.578 104.786  0.00 97.00      PROA   
ATOM   1738  CG1 VAL P 112     -36.883 -81.822 105.309  0.00 97.00      PROA   
ATOM   1739 HG11 VAL P 112     -36.726 -81.130 106.163  0.00 97.00      PROA   
ATOM   1740 HG12 VAL P 112     -37.191 -81.232 104.421  0.00 97.00      PROA   
ATOM   1741 HG13 VAL P 112     -35.917 -82.320 105.081  0.00 97.00      PROA   
ATOM   1742  CG2 VAL P 112     -37.587 -83.679 106.913  0.00 97.00      PROA   
ATOM   1743 HG21 VAL P 112     -38.373 -84.419 107.163  0.00 97.00      PROA   
ATOM   1744 HG22 VAL P 112     -37.439 -83.008 107.785  0.00 97.00      PROA   
ATOM   1745 HG23 VAL P 112     -36.638 -84.231 106.740  0.00 97.00      PROA   
ATOM   1746  C   VAL P 112     -40.452 -83.147 105.757  0.00 97.00      PROA   
ATOM   1747  O   VAL P 112     -40.903 -83.679 106.771  0.00 97.00      PROA   
ATOM   1748  N   TYR P 113     -40.956 -83.381 104.528  0.00 97.00      PROA   
ATOM   1749  HN  TYR P 113     -40.555 -82.927 103.735  0.00 97.00      PROA   
ATOM   1750  CA  TYR P 113     -42.093 -84.221 104.242  0.00 97.00      PROA   
ATOM   1751  HA  TYR P 113     -42.500 -84.581 105.174  0.00 97.00      PROA   
ATOM   1752  CB  TYR P 113     -43.255 -83.472 103.514  0.00 97.00      PROA   
ATOM   1753  HB1 TYR P 113     -43.704 -82.758 104.240  0.00 97.00      PROA   
ATOM   1754  HB2 TYR P 113     -44.056 -84.175 103.205  0.00 97.00      PROA   
ATOM   1755  CG  TYR P 113     -42.817 -82.655 102.316  0.00 97.00      PROA   
ATOM   1756  CD1 TYR P 113     -42.253 -81.376 102.486  0.00 97.00      PROA   
ATOM   1757  HD1 TYR P 113     -42.094 -80.989 103.482  0.00 97.00      PROA   
ATOM   1758  CE1 TYR P 113     -41.878 -80.606 101.380  0.00 97.00      PROA   
ATOM   1759  HE1 TYR P 113     -41.424 -79.637 101.528  0.00 97.00      PROA   
ATOM   1760  CZ  TYR P 113     -42.105 -81.087 100.085  0.00 97.00      PROA   
ATOM   1761  OH  TYR P 113     -41.706 -80.324  98.972  0.00 97.00      PROA   
ATOM   1762  HH  TYR P 113     -40.947 -79.801  99.249  0.00 97.00      PROA   
ATOM   1763  CD2 TYR P 113     -43.059 -83.114 101.009  0.00 97.00      PROA   
ATOM   1764  HD2 TYR P 113     -43.519 -84.077 100.858  0.00 97.00      PROA   
ATOM   1765  CE2 TYR P 113     -42.709 -82.334  99.898  0.00 97.00      PROA   
ATOM   1766  HE2 TYR P 113     -42.882 -82.705  98.898  0.00 97.00      PROA   
ATOM   1767  C   TYR P 113     -41.604 -85.446 103.505  0.00 97.00      PROA   
ATOM   1768  O   TYR P 113     -40.487 -85.481 103.008  0.00 97.00      PROA   
ATOM   1769  N   ASN P 114     -42.416 -86.523 103.479  0.00 97.00      PROA   
ATOM   1770  HN  ASN P 114     -43.311 -86.453 103.917  0.00 97.00      PROA   
ATOM   1771  CA  ASN P 114     -42.093 -87.801 102.861  0.00 97.00      PROA   
ATOM   1772  HA  ASN P 114     -42.903 -88.454 103.143  0.00 97.00      PROA   
ATOM   1773  CB  ASN P 114     -42.015 -87.732 101.304  0.00 97.00      PROA   
ATOM   1774  HB1 ASN P 114     -41.794 -88.732 100.875  0.00 97.00      PROA   
ATOM   1775  HB2 ASN P 114     -41.203 -87.037 101.003  0.00 97.00      PROA   
ATOM   1776  CG  ASN P 114     -43.310 -87.222 100.659  0.00 97.00      PROA   
ATOM   1777  OD1 ASN P 114     -43.276 -86.360  99.774  0.00 97.00      PROA   
ATOM   1778  ND2 ASN P 114     -44.482 -87.751 101.099  0.00 97.00      PROA   
ATOM   1779 HD21 ASN P 114     -45.317 -87.445 100.645  0.00 97.00      PROA   
ATOM   1780 HD22 ASN P 114     -44.482 -88.479 101.783  0.00 97.00      PROA   
ATOM   1781  C   ASN P 114     -40.841 -88.465 103.422  0.00 97.00      PROA   
ATOM   1782  O   ASN P 114     -39.929 -88.846 102.689  0.00 97.00      PROA   
ATOM   1783  N   VAL P 115     -40.781 -88.622 104.762  0.00 97.00      PROA   
ATOM   1784  HN  VAL P 115     -41.573 -88.396 105.325  0.00 97.00      PROA   
ATOM   1785  CA  VAL P 115     -39.626 -89.142 105.462  0.00 97.00      PROA   
ATOM   1786  HA  VAL P 115     -38.753 -88.766 104.952  0.00 97.00      PROA   
ATOM   1787  CB  VAL P 115     -39.530 -88.638 106.899  0.00 97.00      PROA   
ATOM   1788  HB  VAL P 115     -40.450 -88.917 107.461  0.00 97.00      PROA   
ATOM   1789  CG1 VAL P 115     -38.299 -89.236 107.619  0.00 97.00      PROA   
ATOM   1790 HG11 VAL P 115     -37.376 -89.025 107.038  0.00 97.00      PROA   
ATOM   1791 HG12 VAL P 115     -38.395 -90.333 107.748  0.00 97.00      PROA   
ATOM   1792 HG13 VAL P 115     -38.190 -88.781 108.626  0.00 97.00      PROA   
ATOM   1793  CG2 VAL P 115     -39.424 -87.098 106.855  0.00 97.00      PROA   
ATOM   1794 HG21 VAL P 115     -40.357 -86.638 106.470  0.00 97.00      PROA   
ATOM   1795 HG22 VAL P 115     -38.580 -86.790 106.202  0.00 97.00      PROA   
ATOM   1796 HG23 VAL P 115     -39.237 -86.696 107.873  0.00 97.00      PROA   
ATOM   1797  C   VAL P 115     -39.571 -90.657 105.388  0.00 97.00      PROA   
ATOM   1798  O   VAL P 115     -40.485 -91.361 105.801  0.00 97.00      PROA   
ATOM   1799  N   LEU P 116     -38.456 -91.183 104.847  0.00 97.00      PROA   
ATOM   1800  HN  LEU P 116     -37.754 -90.565 104.499  0.00 97.00      PROA   
ATOM   1801  CA  LEU P 116     -38.204 -92.593 104.661  0.00 97.00      PROA   
ATOM   1802  HA  LEU P 116     -39.062 -93.172 104.966  0.00 97.00      PROA   
ATOM   1803  CB  LEU P 116     -37.842 -92.910 103.187  0.00 97.00      PROA   
ATOM   1804  HB1 LEU P 116     -37.430 -93.939 103.089  0.00 97.00      PROA   
ATOM   1805  HB2 LEU P 116     -37.051 -92.196 102.869  0.00 97.00      PROA   
ATOM   1806  CG  LEU P 116     -39.018 -92.791 102.192  0.00 97.00      PROA   
ATOM   1807  HG  LEU P 116     -39.567 -91.842 102.398  0.00 97.00      PROA   
ATOM   1808  CD1 LEU P 116     -38.505 -92.727 100.742  0.00 97.00      PROA   
ATOM   1809 HD11 LEU P 116     -37.948 -93.657 100.495  0.00 97.00      PROA   
ATOM   1810 HD12 LEU P 116     -37.828 -91.859 100.608  0.00 97.00      PROA   
ATOM   1811 HD13 LEU P 116     -39.358 -92.627 100.038  0.00 97.00      PROA   
ATOM   1812  CD2 LEU P 116     -39.992 -93.969 102.354  0.00 97.00      PROA   
ATOM   1813 HD21 LEU P 116     -40.377 -94.015 103.392  0.00 97.00      PROA   
ATOM   1814 HD22 LEU P 116     -39.474 -94.925 102.127  0.00 97.00      PROA   
ATOM   1815 HD23 LEU P 116     -40.850 -93.860 101.658  0.00 97.00      PROA   
ATOM   1816  C   LEU P 116     -37.029 -93.008 105.510  0.00 97.00      PROA   
ATOM   1817  O   LEU P 116     -35.956 -92.423 105.432  0.00 97.00      PROA   
ATOM   1818  N   TYR P 117     -37.209 -94.065 106.330  0.00 97.00      PROA   
ATOM   1819  HN  TYR P 117     -38.121 -94.459 106.435  0.00 97.00      PROA   
ATOM   1820  CA  TYR P 117     -36.144 -94.726 107.058  0.00 97.00      PROA   
ATOM   1821  HA  TYR P 117     -35.285 -94.071 107.113  0.00 97.00      PROA   
ATOM   1822  CB  TYR P 117     -36.552 -95.126 108.501  0.00 97.00      PROA   
ATOM   1823  HB1 TYR P 117     -35.812 -95.826 108.945  0.00 97.00      PROA   
ATOM   1824  HB2 TYR P 117     -37.544 -95.628 108.494  0.00 97.00      PROA   
ATOM   1825  CG  TYR P 117     -36.633 -93.911 109.398  0.00 97.00      PROA   
ATOM   1826  CD1 TYR P 117     -35.580 -93.623 110.287  0.00 97.00      PROA   
ATOM   1827  HD1 TYR P 117     -34.698 -94.247 110.297  0.00 97.00      PROA   
ATOM   1828  CE1 TYR P 117     -35.665 -92.542 111.171  0.00 97.00      PROA   
ATOM   1829  HE1 TYR P 117     -34.855 -92.335 111.856  0.00 97.00      PROA   
ATOM   1830  CZ  TYR P 117     -36.807 -91.739 111.179  0.00 97.00      PROA   
ATOM   1831  OH  TYR P 117     -36.878 -90.671 112.087  0.00 97.00      PROA   
ATOM   1832  HH  TYR P 117     -37.775 -90.324 112.090  0.00 97.00      PROA   
ATOM   1833  CD2 TYR P 117     -37.780 -93.094 109.423  0.00 97.00      PROA   
ATOM   1834  HD2 TYR P 117     -38.602 -93.307 108.756  0.00 97.00      PROA   
ATOM   1835  CE2 TYR P 117     -37.865 -92.007 110.304  0.00 97.00      PROA   
ATOM   1836  HE2 TYR P 117     -38.745 -91.380 110.312  0.00 97.00      PROA   
ATOM   1837  C   TYR P 117     -35.710 -95.964 106.301  0.00 97.00      PROA   
ATOM   1838  O   TYR P 117     -36.537 -96.769 105.887  0.00 97.00      PROA   
ATOM   1839  N   TYR P 118     -34.381 -96.125 106.099  0.00 97.00      PROA   
ATOM   1840  HN  TYR P 118     -33.740 -95.441 106.444  0.00 97.00      PROA   
ATOM   1841  CA  TYR P 118     -33.769 -97.176 105.313  0.00 97.00      PROA   
ATOM   1842  HA  TYR P 118     -34.532 -97.830 104.931  0.00 97.00      PROA   
ATOM   1843  CB  TYR P 118     -32.851 -96.671 104.148  0.00 97.00      PROA   
ATOM   1844  HB1 TYR P 118     -32.426 -97.545 103.607  0.00 97.00      PROA   
ATOM   1845  HB2 TYR P 118     -32.007 -96.093 104.579  0.00 97.00      PROA   
ATOM   1846  CG  TYR P 118     -33.508 -95.761 103.126  0.00 97.00      PROA   
ATOM   1847  CD1 TYR P 118     -33.923 -94.465 103.474  0.00 97.00      PROA   
ATOM   1848  HD1 TYR P 118     -33.857 -94.134 104.495  0.00 97.00      PROA   
ATOM   1849  CE1 TYR P 118     -34.392 -93.571 102.509  0.00 97.00      PROA   
ATOM   1850  HE1 TYR P 118     -34.700 -92.587 102.818  0.00 97.00      PROA   
ATOM   1851  CZ  TYR P 118     -34.435 -93.945 101.163  0.00 97.00      PROA   
ATOM   1852  OH  TYR P 118     -34.871 -93.012 100.201  0.00 97.00      PROA   
ATOM   1853  HH  TYR P 118     -35.098 -92.209 100.685  0.00 97.00      PROA   
ATOM   1854  CD2 TYR P 118     -33.554 -96.123 101.764  0.00 97.00      PROA   
ATOM   1855  HD2 TYR P 118     -33.200 -97.095 101.460  0.00 97.00      PROA   
ATOM   1856  CE2 TYR P 118     -34.017 -95.227 100.788  0.00 97.00      PROA   
ATOM   1857  HE2 TYR P 118     -34.033 -95.521  99.749  0.00 97.00      PROA   
ATOM   1858  C   TYR P 118     -32.881 -97.995 106.222  0.00 97.00      PROA   
ATOM   1859  O   TYR P 118     -32.266 -97.470 107.146  0.00 97.00      PROA   
ATOM   1860  N   ARG P 119     -32.795 -99.320 105.965  0.00 97.00      PROA   
ATOM   1861  HN  ARG P 119     -33.348 -99.729 105.241  0.00 97.00      PROA   
ATOM   1862  CA  ARG P 119     -31.823-100.194 106.578  0.00 97.00      PROA   
ATOM   1863  HA  ARG P 119     -31.007 -99.590 106.940  0.00 97.00      PROA   
ATOM   1864  CB  ARG P 119     -32.361-101.005 107.787  0.00 97.00      PROA   
ATOM   1865  HB1 ARG P 119     -33.349-101.441 107.518  0.00 97.00      PROA   
ATOM   1866  HB2 ARG P 119     -32.519-100.280 108.617  0.00 97.00      PROA   
ATOM   1867  CG  ARG P 119     -31.411-102.131 108.250  0.00 97.00      PROA   
ATOM   1868  HG1 ARG P 119     -30.380-101.710 108.269  0.00 97.00      PROA   
ATOM   1869  HG2 ARG P 119     -31.422-102.964 107.514  0.00 97.00      PROA   
ATOM   1870  CD  ARG P 119     -31.656-102.703 109.651  0.00 97.00      PROA   
ATOM   1871  HD1 ARG P 119     -31.768-101.906 110.406  0.00 97.00      PROA   
ATOM   1872  HD2 ARG P 119     -30.787-103.327 109.947  0.00 97.00      PROA   
ATOM   1873  NE  ARG P 119     -32.841-103.612 109.654  0.00 97.00      PROA   
ATOM   1874  HE  ARG P 119     -32.679-104.596 109.642  0.00 97.00      PROA   
ATOM   1875  CZ  ARG P 119     -34.071-103.249 110.074  0.00 97.00      PROA   
ATOM   1876  NH1 ARG P 119     -34.480-101.982 110.126  0.00 97.00      PROA   
ATOM   1877 HH11 ARG P 119     -33.871-101.295 109.745  0.00 97.00      PROA   
ATOM   1878 HH12 ARG P 119     -35.447-101.806 110.289  0.00 97.00      PROA   
ATOM   1879  NH2 ARG P 119     -34.887-104.230 110.486  0.00 97.00      PROA   
ATOM   1880 HH21 ARG P 119     -34.461-105.128 110.584  0.00 97.00      PROA   
ATOM   1881 HH22 ARG P 119     -35.649-104.004 111.090  0.00 97.00      PROA   
ATOM   1882  C   ARG P 119     -31.248-101.111 105.524  0.00 97.00      PROA   
ATOM   1883  O   ARG P 119     -31.982-101.805 104.824  0.00 97.00      PROA   
ATOM   1884  N   ASN P 120     -29.898-101.130 105.395  0.00 97.00      PROA   
ATOM   1885  HN  ASN P 120     -29.342-100.567 106.007  0.00 97.00      PROA   
ATOM   1886  CA  ASN P 120     -29.149-101.989 104.489  0.00 97.00      PROA   
ATOM   1887  HA  ASN P 120     -28.121-101.662 104.550  0.00 97.00      PROA   
ATOM   1888  CB  ASN P 120     -29.198-103.485 104.915  0.00 97.00      PROA   
ATOM   1889  HB1 ASN P 120     -28.589-104.108 104.227  0.00 97.00      PROA   
ATOM   1890  HB2 ASN P 120     -30.248-103.847 104.897  0.00 97.00      PROA   
ATOM   1891  CG  ASN P 120     -28.613-103.635 106.326  0.00 97.00      PROA   
ATOM   1892  OD1 ASN P 120     -27.775-102.839 106.753  0.00 97.00      PROA   
ATOM   1893  ND2 ASN P 120     -29.091-104.659 107.085  0.00 97.00      PROA   
ATOM   1894 HD21 ASN P 120     -28.765-104.746 108.026  0.00 97.00      PROA   
ATOM   1895 HD22 ASN P 120     -29.730-105.316 106.689  0.00 97.00      PROA   
ATOM   1896  C   ASN P 120     -29.551-101.800 103.034  0.00 97.00      PROA   
ATOM   1897  O   ASN P 120     -29.810-102.759 102.309  0.00 97.00      PROA   
ATOM   1898  N   GLY P 121     -29.624-100.524 102.584  0.00 97.00      PROA   
ATOM   1899  HN  GLY P 121     -29.379 -99.776 103.196  0.00 97.00      PROA   
ATOM   1900  CA  GLY P 121     -30.033-100.151 101.238  0.00 97.00      PROA   
ATOM   1901  HA1 GLY P 121     -29.733-100.923 100.542  0.00 97.00      PROA   
ATOM   1902  HA2 GLY P 121     -29.571 -99.200 101.017  0.00 97.00      PROA   
ATOM   1903  C   GLY P 121     -31.521 -99.955 101.094  0.00 97.00      PROA   
ATOM   1904  O   GLY P 121     -31.959 -99.051 100.387  0.00 97.00      PROA   
ATOM   1905  N   LYS P 122     -32.347-100.800 101.742  0.00 97.00      PROA   
ATOM   1906  HN  LYS P 122     -31.973-101.522 102.322  0.00 97.00      PROA   
ATOM   1907  CA  LYS P 122     -33.784-100.778 101.557  0.00 97.00      PROA   
ATOM   1908  HA  LYS P 122     -33.990-100.395 100.567  0.00 97.00      PROA   
ATOM   1909  CB  LYS P 122     -34.393-102.207 101.584  0.00 97.00      PROA   
ATOM   1910  HB1 LYS P 122     -33.957-102.761 102.446  0.00 97.00      PROA   
ATOM   1911  HB2 LYS P 122     -34.081-102.733 100.656  0.00 97.00      PROA   
ATOM   1912  CG  LYS P 122     -35.925-102.228 101.719  0.00 97.00      PROA   
ATOM   1913  HG1 LYS P 122     -36.356-101.488 101.006  0.00 97.00      PROA   
ATOM   1914  HG2 LYS P 122     -36.191-101.910 102.753  0.00 97.00      PROA   
ATOM   1915  CD  LYS P 122     -36.605-103.577 101.467  0.00 97.00      PROA   
ATOM   1916  HD1 LYS P 122     -36.185-104.329 102.172  0.00 97.00      PROA   
ATOM   1917  HD2 LYS P 122     -36.375-103.904 100.428  0.00 97.00      PROA   
ATOM   1918  CE  LYS P 122     -38.123-103.451 101.667  0.00 97.00      PROA   
ATOM   1919  HE1 LYS P 122     -38.538-102.676 100.986  0.00 97.00      PROA   
ATOM   1920  HE2 LYS P 122     -38.351-103.161 102.715  0.00 97.00      PROA   
ATOM   1921  NZ  LYS P 122     -38.815-104.727 101.381  0.00 97.00      PROA   
ATOM   1922  HZ1 LYS P 122     -38.436-105.471 102.000  0.00 97.00      PROA   
ATOM   1923  HZ2 LYS P 122     -38.658-104.988 100.387  0.00 97.00      PROA   
ATOM   1924  HZ3 LYS P 122     -39.835-104.617 101.555  0.00 97.00      PROA   
ATOM   1925  C   LYS P 122     -34.528 -99.872 102.521  0.00 97.00      PROA   
ATOM   1926  O   LYS P 122     -34.386 -99.978 103.733  0.00 97.00      PROA   
ATOM   1927  N   ALA P 123     -35.407 -98.985 101.990  0.00 97.00      PROA   
ATOM   1928  HN  ALA P 123     -35.438 -98.828 101.006  0.00 97.00      PROA   
ATOM   1929  CA  ALA P 123     -36.421 -98.290 102.762  0.00 97.00      PROA   
ATOM   1930  HA  ALA P 123     -35.927 -97.742 103.545  0.00 97.00      PROA   
ATOM   1931  CB  ALA P 123     -37.170 -97.263 101.891  0.00 97.00      PROA   
ATOM   1932  HB1 ALA P 123     -37.707 -97.765 101.059  0.00 97.00      PROA   
ATOM   1933  HB2 ALA P 123     -36.446 -96.545 101.449  0.00 97.00      PROA   
ATOM   1934  HB3 ALA P 123     -37.899 -96.684 102.495  0.00 97.00      PROA   
ATOM   1935  C   ALA P 123     -37.421 -99.249 103.402  0.00 97.00      PROA   
ATOM   1936  O   ALA P 123     -37.979-100.118 102.734  0.00 97.00      PROA   
ATOM   1937  N   PHE P 124     -37.664 -99.115 104.728  0.00 97.00      PROA   
ATOM   1938  HN  PHE P 124     -37.192 -98.413 105.259  0.00 97.00      PROA   
ATOM   1939  CA  PHE P 124     -38.521-100.037 105.451  0.00 97.00      PROA   
ATOM   1940  HA  PHE P 124     -39.027-100.691 104.755  0.00 97.00      PROA   
ATOM   1941  CB  PHE P 124     -37.704-100.943 106.433  0.00 97.00      PROA   
ATOM   1942  HB1 PHE P 124     -36.845-101.382 105.879  0.00 97.00      PROA   
ATOM   1943  HB2 PHE P 124     -38.349-101.783 106.771  0.00 97.00      PROA   
ATOM   1944  CG  PHE P 124     -37.159-100.242 107.662  0.00 97.00      PROA   
ATOM   1945  CD1 PHE P 124     -35.974 -99.492 107.598  0.00 97.00      PROA   
ATOM   1946  HD1 PHE P 124     -35.465 -99.397 106.651  0.00 97.00      PROA   
ATOM   1947  CE1 PHE P 124     -35.468 -98.849 108.735  0.00 97.00      PROA   
ATOM   1948  HE1 PHE P 124     -34.567 -98.258 108.667  0.00 97.00      PROA   
ATOM   1949  CZ  PHE P 124     -36.140 -98.965 109.958  0.00 97.00      PROA   
ATOM   1950  HZ  PHE P 124     -35.765 -98.454 110.833  0.00 97.00      PROA   
ATOM   1951  CD2 PHE P 124     -37.808-100.372 108.904  0.00 97.00      PROA   
ATOM   1952  HD2 PHE P 124     -38.717-100.951 108.972  0.00 97.00      PROA   
ATOM   1953  CE2 PHE P 124     -37.306 -99.735 110.045  0.00 97.00      PROA   
ATOM   1954  HE2 PHE P 124     -37.826 -99.823 110.988  0.00 97.00      PROA   
ATOM   1955  C   PHE P 124     -39.622 -99.299 106.185  0.00 97.00      PROA   
ATOM   1956  O   PHE P 124     -40.598 -99.929 106.591  0.00 97.00      PROA   
ATOM   1957  N   LYS P 125     -39.532 -97.958 106.361  0.00 97.00      PROA   
ATOM   1958  HN  LYS P 125     -38.735 -97.440 106.063  0.00 97.00      PROA   
ATOM   1959  CA  LYS P 125     -40.588 -97.266 107.076  0.00 97.00      PROA   
ATOM   1960  HA  LYS P 125     -41.520 -97.776 106.874  0.00 97.00      PROA   
ATOM   1961  CB  LYS P 125     -40.333 -97.307 108.605  0.00 97.00      PROA   
ATOM   1962  HB1 LYS P 125     -40.049 -96.318 109.015  0.00 97.00      PROA   
ATOM   1963  HB2 LYS P 125     -39.451 -97.967 108.775  0.00 97.00      PROA   
ATOM   1964  CG  LYS P 125     -41.496 -97.938 109.394  0.00 97.00      PROA   
ATOM   1965  HG1 LYS P 125     -41.182 -98.069 110.454  0.00 97.00      PROA   
ATOM   1966  HG2 LYS P 125     -41.698 -98.951 108.981  0.00 97.00      PROA   
ATOM   1967  CD  LYS P 125     -42.797 -97.120 109.355  0.00 97.00      PROA   
ATOM   1968  HD1 LYS P 125     -43.563 -97.658 109.958  0.00 97.00      PROA   
ATOM   1969  HD2 LYS P 125     -43.169 -97.070 108.307  0.00 97.00      PROA   
ATOM   1970  CE  LYS P 125     -42.616 -95.703 109.906  0.00 97.00      PROA   
ATOM   1971  HE1 LYS P 125     -41.889 -95.125 109.295  0.00 97.00      PROA   
ATOM   1972  HE2 LYS P 125     -42.256 -95.743 110.955  0.00 97.00      PROA   
ATOM   1973  NZ  LYS P 125     -43.889 -94.955 109.887  0.00 97.00      PROA   
ATOM   1974  HZ1 LYS P 125     -44.670 -95.532 110.251  0.00 97.00      PROA   
ATOM   1975  HZ2 LYS P 125     -44.090 -94.668 108.904  0.00 97.00      PROA   
ATOM   1976  HZ3 LYS P 125     -43.782 -94.090 110.457  0.00 97.00      PROA   
ATOM   1977  C   LYS P 125     -40.789 -95.844 106.591  0.00 97.00      PROA   
ATOM   1978  O   LYS P 125     -39.908 -94.997 106.689  0.00 97.00      PROA   
ATOM   1979  N   PHE P 126     -42.011 -95.556 106.085  0.00 97.00      PROA   
ATOM   1980  HN  PHE P 126     -42.671 -96.293 105.960  0.00 97.00      PROA   
ATOM   1981  CA  PHE P 126     -42.440 -94.268 105.577  0.00 97.00      PROA   
ATOM   1982  HA  PHE P 126     -41.565 -93.681 105.337  0.00 97.00      PROA   
ATOM   1983  CB  PHE P 126     -43.240 -94.502 104.256  0.00 97.00      PROA   
ATOM   1984  HB1 PHE P 126     -44.013 -95.282 104.437  0.00 97.00      PROA   
ATOM   1985  HB2 PHE P 126     -42.553 -94.896 103.478  0.00 97.00      PROA   
ATOM   1986  CG  PHE P 126     -43.924 -93.281 103.693  0.00 97.00      PROA   
ATOM   1987  CD1 PHE P 126     -43.164 -92.230 103.155  0.00 97.00      PROA   
ATOM   1988  HD1 PHE P 126     -42.086 -92.279 103.174  0.00 97.00      PROA   
ATOM   1989  CE1 PHE P 126     -43.793 -91.121 102.581  0.00 97.00      PROA   
ATOM   1990  HE1 PHE P 126     -43.191 -90.343 102.139  0.00 97.00      PROA   
ATOM   1991  CZ  PHE P 126     -45.191 -91.038 102.562  0.00 97.00      PROA   
ATOM   1992  HZ  PHE P 126     -45.685 -90.186 102.121  0.00 97.00      PROA   
ATOM   1993  CD2 PHE P 126     -45.328 -93.196 103.654  0.00 97.00      PROA   
ATOM   1994  HD2 PHE P 126     -45.928 -94.004 104.046  0.00 97.00      PROA   
ATOM   1995  CE2 PHE P 126     -45.958 -92.076 103.102  0.00 97.00      PROA   
ATOM   1996  HE2 PHE P 126     -47.036 -92.022 103.070  0.00 97.00      PROA   
ATOM   1997  C   PHE P 126     -43.251 -93.464 106.593  0.00 97.00      PROA   
ATOM   1998  O   PHE P 126     -44.058 -94.012 107.332  0.00 97.00      PROA   
ATOM   1999  N   PHE P 127     -43.066 -92.121 106.613  0.00 97.00      PROA   
ATOM   2000  HN  PHE P 127     -42.322 -91.720 106.082  0.00 97.00      PROA   
ATOM   2001  CA  PHE P 127     -43.912 -91.162 107.303  0.00 97.00      PROA   
ATOM   2002  HA  PHE P 127     -44.861 -91.622 107.541  0.00 97.00      PROA   
ATOM   2003  CB  PHE P 127     -43.260 -90.545 108.571  0.00 97.00      PROA   
ATOM   2004  HB1 PHE P 127     -43.909 -89.752 109.002  0.00 97.00      PROA   
ATOM   2005  HB2 PHE P 127     -42.291 -90.071 108.299  0.00 97.00      PROA   
ATOM   2006  CG  PHE P 127     -42.988 -91.540 109.668  0.00 97.00      PROA   
ATOM   2007  CD1 PHE P 127     -43.936 -91.745 110.689  0.00 97.00      PROA   
ATOM   2008  HD1 PHE P 127     -44.901 -91.262 110.627  0.00 97.00      PROA   
ATOM   2009  CE1 PHE P 127     -43.611 -92.492 111.829  0.00 97.00      PROA   
ATOM   2010  HE1 PHE P 127     -44.328 -92.603 112.629  0.00 97.00      PROA   
ATOM   2011  CZ  PHE P 127     -42.331 -93.045 111.957  0.00 97.00      PROA   
ATOM   2012  HZ  PHE P 127     -42.068 -93.597 112.847  0.00 97.00      PROA   
ATOM   2013  CD2 PHE P 127     -41.709 -92.109 109.808  0.00 97.00      PROA   
ATOM   2014  HD2 PHE P 127     -40.958 -91.918 109.054  0.00 97.00      PROA   
ATOM   2015  CE2 PHE P 127     -41.379 -92.852 110.949  0.00 97.00      PROA   
ATOM   2016  HE2 PHE P 127     -40.384 -93.257 111.065  0.00 97.00      PROA   
ATOM   2017  C   PHE P 127     -44.176 -89.992 106.369  0.00 97.00      PROA   
ATOM   2018  O   PHE P 127     -43.297 -89.562 105.633  0.00 97.00      PROA   
ATOM   2019  N   HSD P 128     -45.400 -89.414 106.375  0.00 97.00      PROA   
ATOM   2020  HN  HSD P 128     -46.155 -89.807 106.897  0.00 97.00      PROA   
ATOM   2021  CA  HSD P 128     -45.698 -88.182 105.654  0.00 97.00      PROA   
ATOM   2022  HA  HSD P 128     -45.380 -88.341 104.632  0.00 97.00      PROA   
ATOM   2023  CB  HSD P 128     -47.213 -87.876 105.601  0.00 97.00      PROA   
ATOM   2024  HB1 HSD P 128     -47.420 -86.791 105.472  0.00 97.00      PROA   
ATOM   2025  HB2 HSD P 128     -47.687 -88.194 106.553  0.00 97.00      PROA   
ATOM   2026  ND1 HSD P 128     -47.939 -88.073 103.180  0.00 97.00      PROA   
ATOM   2027  HD1 HSD P 128     -47.620 -87.167 102.899  0.00 97.00      PROA   
ATOM   2028  CG  HSD P 128     -47.859 -88.600 104.453  0.00 97.00      PROA   
ATOM   2029  CE1 HSD P 128     -48.638 -88.961 102.430  0.00 97.00      PROA   
ATOM   2030  HE1 HSD P 128     -48.872 -88.798 101.378  0.00 97.00      PROA   
ATOM   2031  NE2 HSD P 128     -49.024 -90.008 103.132  0.00 97.00      PROA   
ATOM   2032  CD2 HSD P 128     -48.544 -89.775 104.409  0.00 97.00      PROA   
ATOM   2033  HD2 HSD P 128     -48.753 -90.488 105.197  0.00 97.00      PROA   
ATOM   2034  C   HSD P 128     -44.923 -86.954 106.108  0.00 97.00      PROA   
ATOM   2035  O   HSD P 128     -44.578 -86.113 105.283  0.00 97.00      PROA   
ATOM   2036  N   TRP P 129     -44.638 -86.823 107.421  0.00 97.00      PROA   
ATOM   2037  HN  TRP P 129     -44.909 -87.529 108.065  0.00 97.00      PROA   
ATOM   2038  CA  TRP P 129     -43.978 -85.672 108.009  0.00 97.00      PROA   
ATOM   2039  HA  TRP P 129     -43.557 -85.047 107.231  0.00 97.00      PROA   
ATOM   2040  CB  TRP P 129     -44.924 -84.830 108.915  0.00 97.00      PROA   
ATOM   2041  HB1 TRP P 129     -44.407 -83.891 109.213  0.00 97.00      PROA   
ATOM   2042  HB2 TRP P 129     -45.146 -85.393 109.848  0.00 97.00      PROA   
ATOM   2043  CG  TRP P 129     -46.234 -84.479 108.280  0.00 97.00      PROA   
ATOM   2044  CD1 TRP P 129     -46.521 -83.345 107.565  0.00 97.00      PROA   
ATOM   2045  HD1 TRP P 129     -45.822 -82.540 107.390  0.00 97.00      PROA   
ATOM   2046  NE1 TRP P 129     -47.819 -83.397 107.122  0.00 97.00      PROA   
ATOM   2047  HE1 TRP P 129     -48.318 -82.670 106.703  0.00 97.00      PROA   
ATOM   2048  CE2 TRP P 129     -48.400 -84.559 107.536  0.00 97.00      PROA   
ATOM   2049  CD2 TRP P 129     -47.437 -85.270 108.286  0.00 97.00      PROA   
ATOM   2050  CE3 TRP P 129     -47.785 -86.492 108.864  0.00 97.00      PROA   
ATOM   2051  HE3 TRP P 129     -47.083 -87.044 109.472  0.00 97.00      PROA   
ATOM   2052  CZ3 TRP P 129     -49.078 -86.988 108.665  0.00 97.00      PROA   
ATOM   2053  HZ3 TRP P 129     -49.369 -87.927 109.114  0.00 97.00      PROA   
ATOM   2054  CZ2 TRP P 129     -49.679 -85.054 107.328  0.00 97.00      PROA   
ATOM   2055  HZ2 TRP P 129     -50.412 -84.506 106.755  0.00 97.00      PROA   
ATOM   2056  CH2 TRP P 129     -50.005 -86.284 107.901  0.00 97.00      PROA   
ATOM   2057  HH2 TRP P 129     -51.000 -86.685 107.766  0.00 97.00      PROA   
ATOM   2058  C   TRP P 129     -42.846 -86.204 108.855  0.00 97.00      PROA   
ATOM   2059  O   TRP P 129     -42.725 -87.410 109.062  0.00 97.00      PROA   
ATOM   2060  N   ASN P 130     -41.958 -85.313 109.357  0.00 97.00      PROA   
ATOM   2061  HN  ASN P 130     -42.001 -84.348 109.103  0.00 97.00      PROA   
ATOM   2062  CA  ASN P 130     -40.890 -85.686 110.266  0.00 97.00      PROA   
ATOM   2063  HA  ASN P 130     -40.300 -86.422 109.739  0.00 97.00      PROA   
ATOM   2064  CB  ASN P 130     -39.993 -84.456 110.594  0.00 97.00      PROA   
ATOM   2065  HB1 ASN P 130     -40.537 -83.746 111.252  0.00 97.00      PROA   
ATOM   2066  HB2 ASN P 130     -39.729 -83.920 109.656  0.00 97.00      PROA   
ATOM   2067  CG  ASN P 130     -38.701 -84.866 111.297  0.00 97.00      PROA   
ATOM   2068  OD1 ASN P 130     -38.441 -84.469 112.432  0.00 97.00      PROA   
ATOM   2069  ND2 ASN P 130     -37.880 -85.704 110.612  0.00 97.00      PROA   
ATOM   2070 HD21 ASN P 130     -37.010 -85.952 111.040  0.00 97.00      PROA   
ATOM   2071 HD22 ASN P 130     -38.106 -85.983 109.681  0.00 97.00      PROA   
ATOM   2072  C   ASN P 130     -41.393 -86.352 111.553  0.00 97.00      PROA   
ATOM   2073  O   ASN P 130     -42.312 -85.871 112.213  0.00 97.00      PROA   
ATOM   2074  N   SER P 131     -40.780 -87.498 111.925  0.00 97.00      PROA   
ATOM   2075  HN  SER P 131     -40.028 -87.874 111.389  0.00 97.00      PROA   
ATOM   2076  CA  SER P 131     -41.175 -88.282 113.076  0.00 97.00      PROA   
ATOM   2077  HA  SER P 131     -41.413 -87.623 113.899  0.00 97.00      PROA   
ATOM   2078  CB  SER P 131     -42.371 -89.241 112.783  0.00 97.00      PROA   
ATOM   2079  HB1 SER P 131     -42.148 -89.841 111.876  0.00 97.00      PROA   
ATOM   2080  HB2 SER P 131     -43.265 -88.617 112.568  0.00 97.00      PROA   
ATOM   2081  OG  SER P 131     -42.695 -90.121 113.864  0.00 97.00      PROA   
ATOM   2082  HG1 SER P 131     -42.041 -90.830 113.860  0.00 97.00      PROA   
ATOM   2083  C   SER P 131     -39.970 -89.090 113.442  0.00 97.00      PROA   
ATOM   2084  O   SER P 131     -39.098 -89.305 112.611  0.00 97.00      PROA   
ATOM   2085  N   ASN P 132     -39.913 -89.582 114.700  0.00 97.00      PROA   
ATOM   2086  HN  ASN P 132     -40.660 -89.394 115.333  0.00 97.00      PROA   
ATOM   2087  CA  ASN P 132     -38.920 -90.539 115.141  0.00 97.00      PROA   
ATOM   2088  HA  ASN P 132     -37.969 -90.272 114.701  0.00 97.00      PROA   
ATOM   2089  CB  ASN P 132     -38.747 -90.544 116.697  0.00 97.00      PROA   
ATOM   2090  HB1 ASN P 132     -38.631 -89.502 117.062  0.00 97.00      PROA   
ATOM   2091  HB2 ASN P 132     -37.811 -91.091 116.945  0.00 97.00      PROA   
ATOM   2092  CG  ASN P 132     -39.882 -91.253 117.455  0.00 97.00      PROA   
ATOM   2093  OD1 ASN P 132     -39.842 -92.473 117.637  0.00 97.00      PROA   
ATOM   2094  ND2 ASN P 132     -40.899 -90.491 117.935  0.00 97.00      PROA   
ATOM   2095 HD21 ASN P 132     -41.627 -90.959 118.432  0.00 97.00      PROA   
ATOM   2096 HD22 ASN P 132     -40.896 -89.500 117.816  0.00 97.00      PROA   
ATOM   2097  C   ASN P 132     -39.306 -91.914 114.624  0.00 97.00      PROA   
ATOM   2098  O   ASN P 132     -40.434 -92.141 114.193  0.00 97.00      PROA   
ATOM   2099  N   LEU P 133     -38.361 -92.871 114.694  0.00 97.00      PROA   
ATOM   2100  HN  LEU P 133     -37.421 -92.643 114.940  0.00 97.00      PROA   
ATOM   2101  CA  LEU P 133     -38.661 -94.274 114.578  0.00 97.00      PROA   
ATOM   2102  HA  LEU P 133     -39.730 -94.430 114.587  0.00 97.00      PROA   
ATOM   2103  CB  LEU P 133     -38.062 -94.859 113.277  0.00 97.00      PROA   
ATOM   2104  HB1 LEU P 133     -36.954 -94.893 113.319  0.00 97.00      PROA   
ATOM   2105  HB2 LEU P 133     -38.325 -94.136 112.468  0.00 97.00      PROA   
ATOM   2106  CG  LEU P 133     -38.612 -96.234 112.836  0.00 97.00      PROA   
ATOM   2107  HG  LEU P 133     -39.722 -96.221 112.953  0.00 97.00      PROA   
ATOM   2108  CD1 LEU P 133     -38.302 -96.451 111.348  0.00 97.00      PROA   
ATOM   2109 HD11 LEU P 133     -37.203 -96.454 111.190  0.00 97.00      PROA   
ATOM   2110 HD12 LEU P 133     -38.742 -95.636 110.737  0.00 97.00      PROA   
ATOM   2111 HD13 LEU P 133     -38.714 -97.422 111.004  0.00 97.00      PROA   
ATOM   2112  CD2 LEU P 133     -38.051 -97.410 113.652  0.00 97.00      PROA   
ATOM   2113 HD21 LEU P 133     -38.391 -97.367 114.705  0.00 97.00      PROA   
ATOM   2114 HD22 LEU P 133     -36.940 -97.386 113.637  0.00 97.00      PROA   
ATOM   2115 HD23 LEU P 133     -38.389 -98.376 113.223  0.00 97.00      PROA   
ATOM   2116  C   LEU P 133     -38.075 -94.919 115.813  0.00 97.00      PROA   
ATOM   2117  O   LEU P 133     -36.864 -94.939 115.998  0.00 97.00      PROA   
ATOM   2118  N   THR P 134     -38.934 -95.474 116.701  0.00 97.00      PROA   
ATOM   2119  HN  THR P 134     -39.919 -95.416 116.564  0.00 97.00      PROA   
ATOM   2120  CA  THR P 134     -38.486 -96.143 117.912  0.00 97.00      PROA   
ATOM   2121  HA  THR P 134     -37.419 -96.024 118.029  0.00 97.00      PROA   
ATOM   2122  CB  THR P 134     -39.129 -95.621 119.193  0.00 97.00      PROA   
ATOM   2123  HB  THR P 134     -40.239 -95.685 119.128  0.00 97.00      PROA   
ATOM   2124  OG1 THR P 134     -38.760 -94.265 119.407  0.00 97.00      PROA   
ATOM   2125  HG1 THR P 134     -39.159 -93.751 118.700  0.00 97.00      PROA   
ATOM   2126  CG2 THR P 134     -38.634 -96.403 120.427  0.00 97.00      PROA   
ATOM   2127 HG21 THR P 134     -37.523 -96.388 120.464  0.00 97.00      PROA   
ATOM   2128 HG22 THR P 134     -38.981 -97.456 120.417  0.00 97.00      PROA   
ATOM   2129 HG23 THR P 134     -39.019 -95.925 121.353  0.00 97.00      PROA   
ATOM   2130  C   THR P 134     -38.762 -97.618 117.769  0.00 97.00      PROA   
ATOM   2131  O   THR P 134     -39.898 -98.047 117.582  0.00 97.00      PROA   
ATOM   2132  N   ILE P 135     -37.696 -98.438 117.868  0.00 97.00      PROA   
ATOM   2133  HN  ILE P 135     -36.779 -98.054 117.985  0.00 97.00      PROA   
ATOM   2134  CA  ILE P 135     -37.763 -99.881 117.831  0.00 97.00      PROA   
ATOM   2135  HA  ILE P 135     -38.648-100.191 117.293  0.00 97.00      PROA   
ATOM   2136  CB  ILE P 135     -36.524-100.488 117.166  0.00 97.00      PROA   
ATOM   2137  HB  ILE P 135     -35.631-100.130 117.728  0.00 97.00      PROA   
ATOM   2138  CG2 ILE P 135     -36.555-102.031 117.242  0.00 97.00      PROA   
ATOM   2139 HG21 ILE P 135     -37.450-102.431 116.720  0.00 97.00      PROA   
ATOM   2140 HG22 ILE P 135     -36.568-102.382 118.291  0.00 97.00      PROA   
ATOM   2141 HG23 ILE P 135     -35.648-102.457 116.767  0.00 97.00      PROA   
ATOM   2142  CG1 ILE P 135     -36.343-100.009 115.701  0.00 97.00      PROA   
ATOM   2143 HG11 ILE P 135     -36.736 -98.979 115.580  0.00 97.00      PROA   
ATOM   2144 HG12 ILE P 135     -36.938-100.666 115.029  0.00 97.00      PROA   
ATOM   2145  CD  ILE P 135     -34.872 -99.978 115.264  0.00 97.00      PROA   
ATOM   2146  HD1 ILE P 135     -34.355-100.931 115.506  0.00 97.00      PROA   
ATOM   2147  HD2 ILE P 135     -34.346 -99.159 115.798  0.00 97.00      PROA   
ATOM   2148  HD3 ILE P 135     -34.784 -99.790 114.174  0.00 97.00      PROA   
ATOM   2149  C   ILE P 135     -37.865-100.344 119.272  0.00 97.00      PROA   
ATOM   2150  O   ILE P 135     -36.919-100.213 120.038  0.00 97.00      PROA   
ATOM   2151  N   LEU P 136     -39.032-100.891 119.683  0.00 97.00      PROA   
ATOM   2152  HN  LEU P 136     -39.812-100.920 119.062  0.00 97.00      PROA   
ATOM   2153  CA  LEU P 136     -39.320-101.319 121.044  0.00 97.00      PROA   
ATOM   2154  HA  LEU P 136     -39.167-100.458 121.680  0.00 97.00      PROA   
ATOM   2155  CB  LEU P 136     -40.787-101.813 121.200  0.00 97.00      PROA   
ATOM   2156  HB1 LEU P 136     -40.914-102.220 122.229  0.00 97.00      PROA   
ATOM   2157  HB2 LEU P 136     -40.977-102.640 120.483  0.00 97.00      PROA   
ATOM   2158  CG  LEU P 136     -41.908-100.746 121.034  0.00 97.00      PROA   
ATOM   2159  HG  LEU P 136     -42.855-101.253 121.346  0.00 97.00      PROA   
ATOM   2160  CD1 LEU P 136     -41.715 -99.543 121.974  0.00 97.00      PROA   
ATOM   2161 HD11 LEU P 136     -40.824 -98.953 121.672  0.00 97.00      PROA   
ATOM   2162 HD12 LEU P 136     -41.578 -99.885 123.021  0.00 97.00      PROA   
ATOM   2163 HD13 LEU P 136     -42.603 -98.878 121.932  0.00 97.00      PROA   
ATOM   2164  CD2 LEU P 136     -42.139-100.274 119.584  0.00 97.00      PROA   
ATOM   2165 HD21 LEU P 136     -42.227-101.141 118.897  0.00 97.00      PROA   
ATOM   2166 HD22 LEU P 136     -41.308 -99.623 119.246  0.00 97.00      PROA   
ATOM   2167 HD23 LEU P 136     -43.076 -99.681 119.527  0.00 97.00      PROA   
ATOM   2168  C   LEU P 136     -38.389-102.395 121.586  0.00 97.00      PROA   
ATOM   2169  O   LEU P 136     -37.990-102.347 122.749  0.00 97.00      PROA   
ATOM   2170  N   LYS P 137     -38.026-103.392 120.751  0.00 97.00      PROA   
ATOM   2171  HN  LYS P 137     -38.394-103.433 119.828  0.00 97.00      PROA   
ATOM   2172  CA  LYS P 137     -37.019-104.375 121.087  0.00 97.00      PROA   
ATOM   2173  HA  LYS P 137     -36.382-103.990 121.873  0.00 97.00      PROA   
ATOM   2174  CB  LYS P 137     -37.636-105.723 121.545  0.00 97.00      PROA   
ATOM   2175  HB1 LYS P 137     -36.835-106.489 121.627  0.00 97.00      PROA   
ATOM   2176  HB2 LYS P 137     -38.359-106.074 120.776  0.00 97.00      PROA   
ATOM   2177  CG  LYS P 137     -38.358-105.644 122.904  0.00 97.00      PROA   
ATOM   2178  HG1 LYS P 137     -39.201-104.922 122.840  0.00 97.00      PROA   
ATOM   2179  HG2 LYS P 137     -37.641-105.246 123.652  0.00 97.00      PROA   
ATOM   2180  CD  LYS P 137     -38.895-107.010 123.369  0.00 97.00      PROA   
ATOM   2181  HD1 LYS P 137     -38.061-107.748 123.359  0.00 97.00      PROA   
ATOM   2182  HD2 LYS P 137     -39.650-107.359 122.630  0.00 97.00      PROA   
ATOM   2183  CE  LYS P 137     -39.546-107.002 124.760  0.00 97.00      PROA   
ATOM   2184  HE1 LYS P 137     -39.941-108.016 124.995  0.00 97.00      PROA   
ATOM   2185  HE2 LYS P 137     -40.375-106.268 124.819  0.00 97.00      PROA   
ATOM   2186  NZ  LYS P 137     -38.540-106.674 125.796  0.00 97.00      PROA   
ATOM   2187  HZ1 LYS P 137     -38.409-105.645 125.885  0.00 97.00      PROA   
ATOM   2188  HZ2 LYS P 137     -37.640-107.107 125.506  0.00 97.00      PROA   
ATOM   2189  HZ3 LYS P 137     -38.826-107.082 126.709  0.00 97.00      PROA   
ATOM   2190  C   LYS P 137     -36.146-104.606 119.873  0.00 97.00      PROA   
ATOM   2191  O   LYS P 137     -36.603-105.133 118.861  0.00 97.00      PROA   
ATOM   2192  N   THR P 138     -34.846-104.224 119.938  0.00 97.00      PROA   
ATOM   2193  HN  THR P 138     -34.504-103.724 120.736  0.00 97.00      PROA   
ATOM   2194  CA  THR P 138     -33.899-104.426 118.850  0.00 97.00      PROA   
ATOM   2195  HA  THR P 138     -34.450-104.260 117.935  0.00 97.00      PROA   
ATOM   2196  CB  THR P 138     -32.741-103.426 118.838  0.00 97.00      PROA   
ATOM   2197  HB  THR P 138     -33.155-102.419 119.080  0.00 97.00      PROA   
ATOM   2198  OG1 THR P 138     -32.138-103.338 117.552  0.00 97.00      PROA   
ATOM   2199  HG1 THR P 138     -31.413-102.720 117.661  0.00 97.00      PROA   
ATOM   2200  CG2 THR P 138     -31.644-103.769 119.857  0.00 97.00      PROA   
ATOM   2201 HG21 THR P 138     -31.113-104.706 119.586  0.00 97.00      PROA   
ATOM   2202 HG22 THR P 138     -32.074-103.889 120.870  0.00 97.00      PROA   
ATOM   2203 HG23 THR P 138     -30.891-102.953 119.899  0.00 97.00      PROA   
ATOM   2204  C   THR P 138     -33.425-105.869 118.816  0.00 97.00      PROA   
ATOM   2205  O   THR P 138     -33.698-106.661 119.709  0.00 97.00      PROA   
ATOM   2206  N   ASN P 139     -32.758-106.266 117.715  0.00 97.00      PROA   
ATOM   2207  HN  ASN P 139     -32.468-105.597 117.037  0.00 97.00      PROA   
ATOM   2208  CA  ASN P 139     -32.460-107.655 117.451  0.00 97.00      PROA   
ATOM   2209  HA  ASN P 139     -31.978-108.069 118.327  0.00 97.00      PROA   
ATOM   2210  CB  ASN P 139     -33.743-108.481 117.123  0.00 97.00      PROA   
ATOM   2211  HB1 ASN P 139     -34.384-108.526 118.030  0.00 97.00      PROA   
ATOM   2212  HB2 ASN P 139     -33.489-109.527 116.855  0.00 97.00      PROA   
ATOM   2213  CG  ASN P 139     -34.529-107.855 115.962  0.00 97.00      PROA   
ATOM   2214  OD1 ASN P 139     -34.153-108.016 114.798  0.00 97.00      PROA   
ATOM   2215  ND2 ASN P 139     -35.651-107.149 116.272  0.00 97.00      PROA   
ATOM   2216 HD21 ASN P 139     -36.204-106.784 115.524  0.00 97.00      PROA   
ATOM   2217 HD22 ASN P 139     -35.908-106.999 117.226  0.00 97.00      PROA   
ATOM   2218  C   ASN P 139     -31.448-107.686 116.324  0.00 97.00      PROA   
ATOM   2219  O   ASN P 139     -31.110-106.653 115.751  0.00 97.00      PROA   
ATOM   2220  N   MET P 140     -30.932-108.887 115.969  0.00 97.00      PROA   
ATOM   2221  HN  MET P 140     -31.165-109.712 116.482  0.00 97.00      PROA   
ATOM   2222  CA  MET P 140     -29.971-109.083 114.894  0.00 97.00      PROA   
ATOM   2223  HA  MET P 140     -29.091-108.508 115.148  0.00 97.00      PROA   
ATOM   2224  CB  MET P 140     -29.552-110.570 114.800  0.00 97.00      PROA   
ATOM   2225  HB1 MET P 140     -30.440-111.196 114.561  0.00 97.00      PROA   
ATOM   2226  HB2 MET P 140     -29.203-110.870 115.813  0.00 97.00      PROA   
ATOM   2227  CG  MET P 140     -28.436-110.857 113.775  0.00 97.00      PROA   
ATOM   2228  HG1 MET P 140     -27.531-110.285 114.078  0.00 97.00      PROA   
ATOM   2229  HG2 MET P 140     -28.739-110.472 112.780  0.00 97.00      PROA   
ATOM   2230  SD  MET P 140     -28.021-112.620 113.585  0.00 97.00      PROA   
ATOM   2231  CE  MET P 140     -27.453-112.921 115.283  0.00 97.00      PROA   
ATOM   2232  HE1 MET P 140     -28.283-112.824 116.014  0.00 97.00      PROA   
ATOM   2233  HE2 MET P 140     -26.650-112.206 115.565  0.00 97.00      PROA   
ATOM   2234  HE3 MET P 140     -27.051-113.950 115.391  0.00 97.00      PROA   
ATOM   2235  C   MET P 140     -30.444-108.579 113.534  0.00 97.00      PROA   
ATOM   2236  O   MET P 140     -29.667-108.014 112.768  0.00 97.00      PROA   
ATOM   2237  N   SER P 141     -31.752-108.707 113.212  0.00 97.00      PROA   
ATOM   2238  HN  SER P 141     -32.398-109.108 113.857  0.00 97.00      PROA   
ATOM   2239  CA  SER P 141     -32.291-108.306 111.920  0.00 97.00      PROA   
ATOM   2240  HA  SER P 141     -31.568-108.533 111.147  0.00 97.00      PROA   
ATOM   2241  CB  SER P 141     -33.615-109.059 111.609  0.00 97.00      PROA   
ATOM   2242  HB1 SER P 141     -34.430-108.737 112.293  0.00 97.00      PROA   
ATOM   2243  HB2 SER P 141     -33.447-110.145 111.775  0.00 97.00      PROA   
ATOM   2244  OG  SER P 141     -34.026-108.890 110.253  0.00 97.00      PROA   
ATOM   2245  HG1 SER P 141     -34.168-107.948 110.120  0.00 97.00      PROA   
ATOM   2246  C   SER P 141     -32.569-106.810 111.899  0.00 97.00      PROA   
ATOM   2247  O   SER P 141     -33.040-106.284 110.898  0.00 97.00      PROA   
ATOM   2248  N   HSD P 142     -32.238-106.092 112.994  0.00 97.00      PROA   
ATOM   2249  HN  HSD P 142     -31.932-106.574 113.812  0.00 97.00      PROA   
ATOM   2250  CA  HSD P 142     -32.253-104.646 113.087  0.00 97.00      PROA   
ATOM   2251  HA  HSD P 142     -32.690-104.231 112.197  0.00 97.00      PROA   
ATOM   2252  CB  HSD P 142     -33.114-104.153 114.276  0.00 97.00      PROA   
ATOM   2253  HB1 HSD P 142     -32.873-103.096 114.523  0.00 97.00      PROA   
ATOM   2254  HB2 HSD P 142     -32.914-104.763 115.181  0.00 97.00      PROA   
ATOM   2255  ND1 HSD P 142     -35.464-103.172 114.164  0.00 97.00      PROA   
ATOM   2256  HD1 HSD P 142     -35.281-102.358 114.718  0.00 97.00      PROA   
ATOM   2257  CG  HSD P 142     -34.584-104.207 113.930  0.00 97.00      PROA   
ATOM   2258  CE1 HSD P 142     -36.629-103.491 113.552  0.00 97.00      PROA   
ATOM   2259  HE1 HSD P 142     -37.518-102.862 113.595  0.00 97.00      PROA   
ATOM   2260  NE2 HSD P 142     -36.566-104.658 112.946  0.00 97.00      PROA   
ATOM   2261  CD2 HSD P 142     -35.284-105.116 113.196  0.00 97.00      PROA   
ATOM   2262  HD2 HSD P 142     -34.986-106.071 112.785  0.00 97.00      PROA   
ATOM   2263  C   HSD P 142     -30.840-104.094 113.124  0.00 97.00      PROA   
ATOM   2264  O   HSD P 142     -30.626-102.913 113.380  0.00 97.00      PROA   
ATOM   2265  N   SER P 143     -29.827-104.930 112.814  0.00 97.00      PROA   
ATOM   2266  HN  SER P 143     -30.015-105.892 112.631  0.00 97.00      PROA   
ATOM   2267  CA  SER P 143     -28.430-104.536 112.742  0.00 97.00      PROA   
ATOM   2268  HA  SER P 143     -28.262-103.704 113.413  0.00 97.00      PROA   
ATOM   2269  CB  SER P 143     -27.531-105.727 113.158  0.00 97.00      PROA   
ATOM   2270  HB1 SER P 143     -27.521-106.517 112.378  0.00 97.00      PROA   
ATOM   2271  HB2 SER P 143     -27.968-106.177 114.074  0.00 97.00      PROA   
ATOM   2272  OG  SER P 143     -26.199-105.327 113.455  0.00 97.00      PROA   
ATOM   2273  HG1 SER P 143     -25.801-105.036 112.632  0.00 97.00      PROA   
ATOM   2274  C   SER P 143     -28.066-104.107 111.327  0.00 97.00      PROA   
ATOM   2275  O   SER P 143     -28.676-104.554 110.358  0.00 97.00      PROA   
ATOM   2276  N   GLY P 144     -27.038-103.230 111.175  0.00 97.00      PROA   
ATOM   2277  HN  GLY P 144     -26.577-102.837 111.971  0.00 97.00      PROA   
ATOM   2278  CA  GLY P 144     -26.493-102.838 109.884  0.00 97.00      PROA   
ATOM   2279  HA1 GLY P 144     -27.067-103.275 109.084  0.00 97.00      PROA   
ATOM   2280  HA2 GLY P 144     -25.459-103.153 109.873  0.00 97.00      PROA   
ATOM   2281  C   GLY P 144     -26.500-101.348 109.699  0.00 97.00      PROA   
ATOM   2282  O   GLY P 144     -26.440-100.589 110.658  0.00 97.00      PROA   
ATOM   2283  N   THR P 145     -26.539-100.883 108.429  0.00 97.00      PROA   
ATOM   2284  HN  THR P 145     -26.691-101.522 107.675  0.00 97.00      PROA   
ATOM   2285  CA  THR P 145     -26.426 -99.474 108.086  0.00 97.00      PROA   
ATOM   2286  HA  THR P 145     -25.968 -98.962 108.917  0.00 97.00      PROA   
ATOM   2287  CB  THR P 145     -25.506 -99.192 106.892  0.00 97.00      PROA   
ATOM   2288  HB  THR P 145     -24.503 -99.609 107.139  0.00 97.00      PROA   
ATOM   2289  OG1 THR P 145     -25.322 -97.798 106.661  0.00 97.00      PROA   
ATOM   2290  HG1 THR P 145     -25.945 -97.556 105.965  0.00 97.00      PROA   
ATOM   2291  CG2 THR P 145     -25.984 -99.848 105.582  0.00 97.00      PROA   
ATOM   2292 HG21 THR P 145     -26.962 -99.432 105.260  0.00 97.00      PROA   
ATOM   2293 HG22 THR P 145     -26.082-100.945 105.701  0.00 97.00      PROA   
ATOM   2294 HG23 THR P 145     -25.249 -99.648 104.772  0.00 97.00      PROA   
ATOM   2295  C   THR P 145     -27.799 -98.868 107.918  0.00 97.00      PROA   
ATOM   2296  O   THR P 145     -28.634 -99.368 107.178  0.00 97.00      PROA   
ATOM   2297  N   TYR P 146     -28.057 -97.749 108.625  0.00 97.00      PROA   
ATOM   2298  HN  TYR P 146     -27.365 -97.375 109.240  0.00 97.00      PROA   
ATOM   2299  CA  TYR P 146     -29.307 -97.025 108.575  0.00 97.00      PROA   
ATOM   2300  HA  TYR P 146     -30.022 -97.583 107.992  0.00 97.00      PROA   
ATOM   2301  CB  TYR P 146     -29.913 -96.727 109.968  0.00 97.00      PROA   
ATOM   2302  HB1 TYR P 146     -30.704 -95.952 109.886  0.00 97.00      PROA   
ATOM   2303  HB2 TYR P 146     -29.126 -96.352 110.658  0.00 97.00      PROA   
ATOM   2304  CG  TYR P 146     -30.559 -97.932 110.592  0.00 97.00      PROA   
ATOM   2305  CD1 TYR P 146     -29.798 -98.888 111.284  0.00 97.00      PROA   
ATOM   2306  HD1 TYR P 146     -28.720 -98.813 111.288  0.00 97.00      PROA   
ATOM   2307  CE1 TYR P 146     -30.431 -99.909 112.002  0.00 97.00      PROA   
ATOM   2308  HE1 TYR P 146     -29.839-100.640 112.528  0.00 97.00      PROA   
ATOM   2309  CZ  TYR P 146     -31.828 -99.967 112.056  0.00 97.00      PROA   
ATOM   2310  OH  TYR P 146     -32.465-100.977 112.800  0.00 97.00      PROA   
ATOM   2311  HH  TYR P 146     -31.768-101.526 113.174  0.00 97.00      PROA   
ATOM   2312  CD2 TYR P 146     -31.963 -98.033 110.613  0.00 97.00      PROA   
ATOM   2313  HD2 TYR P 146     -32.559 -97.293 110.100  0.00 97.00      PROA   
ATOM   2314  CE2 TYR P 146     -32.594 -99.044 111.345  0.00 97.00      PROA   
ATOM   2315  HE2 TYR P 146     -33.670 -99.095 111.389  0.00 97.00      PROA   
ATOM   2316  C   TYR P 146     -29.102 -95.701 107.884  0.00 97.00      PROA   
ATOM   2317  O   TYR P 146     -28.077 -95.051 108.043  0.00 97.00      PROA   
ATOM   2318  N   HSD P 147     -30.100 -95.266 107.088  0.00 97.00      PROA   
ATOM   2319  HN  HSD P 147     -30.938 -95.799 106.995  0.00 97.00      PROA   
ATOM   2320  CA  HSD P 147     -30.045 -94.005 106.376  0.00 97.00      PROA   
ATOM   2321  HA  HSD P 147     -29.389 -93.317 106.893  0.00 97.00      PROA   
ATOM   2322  CB  HSD P 147     -29.612 -94.162 104.891  0.00 97.00      PROA   
ATOM   2323  HB1 HSD P 147     -29.455 -93.155 104.448  0.00 97.00      PROA   
ATOM   2324  HB2 HSD P 147     -30.405 -94.666 104.302  0.00 97.00      PROA   
ATOM   2325  ND1 HSD P 147     -27.190 -94.519 104.161  0.00 97.00      PROA   
ATOM   2326  HD1 HSD P 147     -26.997 -93.568 103.913  0.00 97.00      PROA   
ATOM   2327  CG  HSD P 147     -28.368 -94.992 104.701  0.00 97.00      PROA   
ATOM   2328  CE1 HSD P 147     -26.360 -95.583 104.031  0.00 97.00      PROA   
ATOM   2329  HE1 HSD P 147     -25.347 -95.503 103.636  0.00 97.00      PROA   
ATOM   2330  NE2 HSD P 147     -26.925 -96.705 104.430  0.00 97.00      PROA   
ATOM   2331  CD2 HSD P 147     -28.189 -96.335 104.847  0.00 97.00      PROA   
ATOM   2332  HD2 HSD P 147     -28.876 -97.088 105.214  0.00 97.00      PROA   
ATOM   2333  C   HSD P 147     -31.446 -93.448 106.408  0.00 97.00      PROA   
ATOM   2334  O   HSD P 147     -32.398 -94.178 106.659  0.00 97.00      PROA   
ATOM   2335  N   CYS P 148     -31.626 -92.131 106.155  0.00 97.00      PROA   
ATOM   2336  HN  CYS P 148     -30.858 -91.495 106.091  0.00 97.00      PROA   
ATOM   2337  CA  CYS P 148     -32.948 -91.577 105.961  0.00 97.00      PROA   
ATOM   2338  HA  CYS P 148     -33.604 -92.379 105.670  0.00 97.00      PROA   
ATOM   2339  CB  CYS P 148     -33.558 -90.932 107.238  0.00 97.00      PROA   
ATOM   2340  HB1 CYS P 148     -33.534 -91.703 108.039  0.00 97.00      PROA   
ATOM   2341  HB2 CYS P 148     -34.631 -90.713 107.048  0.00 97.00      PROA   
ATOM   2342  SG  CYS P 148     -32.710 -89.435 107.846  0.00 97.00      PROA   
ATOM   2343  C   CYS P 148     -32.967 -90.612 104.799  0.00 97.00      PROA   
ATOM   2344  O   CYS P 148     -31.933 -90.142 104.334  0.00 97.00      PROA   
ATOM   2345  N   SER P 149     -34.181 -90.304 104.288  0.00 97.00      PROA   
ATOM   2346  HN  SER P 149     -35.003 -90.747 104.637  0.00 97.00      PROA   
ATOM   2347  CA  SER P 149     -34.354 -89.286 103.273  0.00 97.00      PROA   
ATOM   2348  HA  SER P 149     -33.578 -88.549 103.414  0.00 97.00      PROA   
ATOM   2349  CB  SER P 149     -34.335 -89.796 101.797  0.00 97.00      PROA   
ATOM   2350  HB1 SER P 149     -33.416 -90.403 101.656  0.00 97.00      PROA   
ATOM   2351  HB2 SER P 149     -34.287 -88.934 101.099  0.00 97.00      PROA   
ATOM   2352  OG  SER P 149     -35.466 -90.591 101.441  0.00 97.00      PROA   
ATOM   2353  HG1 SER P 149     -36.247 -90.138 101.767  0.00 97.00      PROA   
ATOM   2354  C   SER P 149     -35.669 -88.602 103.518  0.00 97.00      PROA   
ATOM   2355  O   SER P 149     -36.602 -89.214 104.018  0.00 97.00      PROA   
ATOM   2356  N   GLY P 150     -35.767 -87.309 103.143  0.00 97.00      PROA   
ATOM   2357  HN  GLY P 150     -34.978 -86.851 102.738  0.00 97.00      PROA   
ATOM   2358  CA  GLY P 150     -37.001 -86.549 103.187  0.00 97.00      PROA   
ATOM   2359  HA1 GLY P 150     -37.018 -85.985 104.107  0.00 97.00      PROA   
ATOM   2360  HA2 GLY P 150     -37.849 -87.206 103.054  0.00 97.00      PROA   
ATOM   2361  C   GLY P 150     -36.988 -85.585 102.042  0.00 97.00      PROA   
ATOM   2362  O   GLY P 150     -36.032 -85.534 101.282  0.00 97.00      PROA   
ATOM   2363  N   MET P 151     -38.062 -84.785 101.894  0.00 97.00      PROA   
ATOM   2364  HN  MET P 151     -38.866 -84.908 102.474  0.00 97.00      PROA   
ATOM   2365  CA  MET P 151     -38.236 -83.836 100.820  0.00 97.00      PROA   
ATOM   2366  HA  MET P 151     -37.362 -83.823 100.187  0.00 97.00      PROA   
ATOM   2367  CB  MET P 151     -39.492 -84.223  99.992  0.00 97.00      PROA   
ATOM   2368  HB1 MET P 151     -40.401 -83.721 100.377  0.00 97.00      PROA   
ATOM   2369  HB2 MET P 151     -39.663 -85.316 100.148  0.00 97.00      PROA   
ATOM   2370  CG  MET P 151     -39.371 -84.031  98.468  0.00 97.00      PROA   
ATOM   2371  HG1 MET P 151     -40.291 -84.460  98.010  0.00 97.00      PROA   
ATOM   2372  HG2 MET P 151     -38.512 -84.635  98.101  0.00 97.00      PROA   
ATOM   2373  SD  MET P 151     -39.193 -82.312  97.911  0.00 97.00      PROA   
ATOM   2374  CE  MET P 151     -39.352 -82.698  96.146  0.00 97.00      PROA   
ATOM   2375  HE1 MET P 151     -40.363 -83.101  95.923  0.00 97.00      PROA   
ATOM   2376  HE2 MET P 151     -38.603 -83.456  95.829  0.00 97.00      PROA   
ATOM   2377  HE3 MET P 151     -39.204 -81.787  95.527  0.00 97.00      PROA   
ATOM   2378  C   MET P 151     -38.413 -82.461 101.447  0.00 97.00      PROA   
ATOM   2379  O   MET P 151     -39.096 -82.303 102.455  0.00 97.00      PROA   
ATOM   2380  N   GLY P 152     -37.775 -81.425 100.852  0.00 97.00      PROA   
ATOM   2381  HN  GLY P 152     -37.157 -81.621 100.094  0.00 97.00      PROA   
ATOM   2382  CA  GLY P 152     -38.009 -80.023 101.183  0.00 97.00      PROA   
ATOM   2383  HA1 GLY P 152     -37.130 -79.625 101.660  0.00 97.00      PROA   
ATOM   2384  HA2 GLY P 152     -38.896 -79.933 101.795  0.00 97.00      PROA   
ATOM   2385  C   GLY P 152     -38.273 -79.246  99.924  0.00 97.00      PROA   
ATOM   2386  O   GLY P 152     -39.416 -78.954  99.589  0.00 97.00      PROA   
ATOM   2387  N   LYS P 153     -37.207 -78.867  99.188  0.00 97.00      PROA   
ATOM   2388  HN  LYS P 153     -36.280 -78.963  99.547  0.00 97.00      PROA   
ATOM   2389  CA  LYS P 153     -37.324 -78.366  97.828  0.00 97.00      PROA   
ATOM   2390  HA  LYS P 153     -38.366 -78.326  97.555  0.00 97.00      PROA   
ATOM   2391  CB  LYS P 153     -36.715 -76.948  97.670  0.00 97.00      PROA   
ATOM   2392  HB1 LYS P 153     -36.506 -76.729  96.600  0.00 97.00      PROA   
ATOM   2393  HB2 LYS P 153     -35.747 -76.909  98.214  0.00 97.00      PROA   
ATOM   2394  CG  LYS P 153     -37.637 -75.823  98.185  0.00 97.00      PROA   
ATOM   2395  HG1 LYS P 153     -37.088 -74.857  98.105  0.00 97.00      PROA   
ATOM   2396  HG2 LYS P 153     -37.871 -75.991  99.259  0.00 97.00      PROA   
ATOM   2397  CD  LYS P 153     -38.943 -75.732  97.376  0.00 97.00      PROA   
ATOM   2398  HD1 LYS P 153     -39.542 -76.651  97.562  0.00 97.00      PROA   
ATOM   2399  HD2 LYS P 153     -38.674 -75.710  96.295  0.00 97.00      PROA   
ATOM   2400  CE  LYS P 153     -39.809 -74.512  97.708  0.00 97.00      PROA   
ATOM   2401  HE1 LYS P 153     -39.265 -73.570  97.487  0.00 97.00      PROA   
ATOM   2402  HE2 LYS P 153     -40.107 -74.523  98.778  0.00 97.00      PROA   
ATOM   2403  NZ  LYS P 153     -41.044 -74.537  96.887  0.00 97.00      PROA   
ATOM   2404  HZ1 LYS P 153     -41.570 -75.411  97.091  0.00 97.00      PROA   
ATOM   2405  HZ2 LYS P 153     -40.786 -74.525  95.879  0.00 97.00      PROA   
ATOM   2406  HZ3 LYS P 153     -41.639 -73.714  97.103  0.00 97.00      PROA   
ATOM   2407  C   LYS P 153     -36.745 -79.329  96.817  0.00 97.00      PROA   
ATOM   2408  O   LYS P 153     -36.849 -79.120  95.609  0.00 97.00      PROA   
ATOM   2409  N   HSD P 154     -36.187 -80.452  97.303  0.00 97.00      PROA   
ATOM   2410  HN  HSD P 154     -36.094 -80.583  98.285  0.00 97.00      PROA   
ATOM   2411  CA  HSD P 154     -35.807 -81.592  96.511  0.00 97.00      PROA   
ATOM   2412  HA  HSD P 154     -36.616 -81.833  95.836  0.00 97.00      PROA   
ATOM   2413  CB  HSD P 154     -34.486 -81.398  95.721  0.00 97.00      PROA   
ATOM   2414  HB1 HSD P 154     -33.676 -81.096  96.421  0.00 97.00      PROA   
ATOM   2415  HB2 HSD P 154     -34.630 -80.566  94.998  0.00 97.00      PROA   
ATOM   2416  ND1 HSD P 154     -32.946 -83.368  95.220  0.00 97.00      PROA   
ATOM   2417  HD1 HSD P 154     -32.354 -83.265  96.021  0.00 97.00      PROA   
ATOM   2418  CG  HSD P 154     -34.069 -82.617  94.941  0.00 97.00      PROA   
ATOM   2419  CE1 HSD P 154     -32.918 -84.382  94.322  0.00 97.00      PROA   
ATOM   2420  HE1 HSD P 154     -32.131 -85.135  94.311  0.00 97.00      PROA   
ATOM   2421  NE2 HSD P 154     -33.943 -84.342  93.493  0.00 97.00      PROA   
ATOM   2422  CD2 HSD P 154     -34.659 -83.220  93.872  0.00 97.00      PROA   
ATOM   2423  HD2 HSD P 154     -35.553 -82.943  93.328  0.00 97.00      PROA   
ATOM   2424  C   HSD P 154     -35.687 -82.691  97.537  0.00 97.00      PROA   
ATOM   2425  O   HSD P 154     -35.758 -82.424  98.734  0.00 97.00      PROA   
ATOM   2426  N   ARG P 155     -35.531 -83.971  97.119  0.00 97.00      PROA   
ATOM   2427  HN  ARG P 155     -35.497 -84.199  96.148  0.00 97.00      PROA   
ATOM   2428  CA  ARG P 155     -35.184 -85.025  98.053  0.00 97.00      PROA   
ATOM   2429  HA  ARG P 155     -35.872 -84.937  98.882  0.00 97.00      PROA   
ATOM   2430  CB  ARG P 155     -35.366 -86.464  97.502  0.00 97.00      PROA   
ATOM   2431  HB1 ARG P 155     -36.457 -86.634  97.350  0.00 97.00      PROA   
ATOM   2432  HB2 ARG P 155     -35.036 -87.184  98.283  0.00 97.00      PROA   
ATOM   2433  CG  ARG P 155     -34.639 -86.752  96.169  0.00 97.00      PROA   
ATOM   2434  HG1 ARG P 155     -33.821 -86.016  96.042  0.00 97.00      PROA   
ATOM   2435  HG2 ARG P 155     -35.339 -86.608  95.317  0.00 97.00      PROA   
ATOM   2436  CD  ARG P 155     -33.975 -88.137  96.079  0.00 97.00      PROA   
ATOM   2437  HD1 ARG P 155     -33.154 -88.197  96.830  0.00 97.00      PROA   
ATOM   2438  HD2 ARG P 155     -33.563 -88.313  95.061  0.00 97.00      PROA   
ATOM   2439  NE  ARG P 155     -35.028 -89.162  96.362  0.00 97.00      PROA   
ATOM   2440  HE  ARG P 155     -35.981 -88.912  96.215  0.00 97.00      PROA   
ATOM   2441  CZ  ARG P 155     -34.794 -90.335  96.987  0.00 97.00      PROA   
ATOM   2442  NH1 ARG P 155     -33.560 -90.812  97.200  0.00 97.00      PROA   
ATOM   2443 HH11 ARG P 155     -32.785 -90.330  96.805  0.00 97.00      PROA   
ATOM   2444 HH12 ARG P 155     -33.466 -91.696  97.651  0.00 97.00      PROA   
ATOM   2445  NH2 ARG P 155     -35.834 -91.069  97.425  0.00 97.00      PROA   
ATOM   2446 HH21 ARG P 155     -36.761 -90.732  97.290  0.00 97.00      PROA   
ATOM   2447 HH22 ARG P 155     -35.645 -91.897  97.945  0.00 97.00      PROA   
ATOM   2448  C   ARG P 155     -33.781 -84.861  98.626  0.00 97.00      PROA   
ATOM   2449  O   ARG P 155     -32.820 -84.585  97.912  0.00 97.00      PROA   
ATOM   2450  N   TYR P 156     -33.639 -85.035  99.954  0.00 97.00      PROA   
ATOM   2451  HN  TYR P 156     -34.441 -85.206 100.525  0.00 97.00      PROA   
ATOM   2452  CA  TYR P 156     -32.380 -84.925 100.658  0.00 97.00      PROA   
ATOM   2453  HA  TYR P 156     -31.574 -84.742  99.961  0.00 97.00      PROA   
ATOM   2454  CB  TYR P 156     -32.413 -83.818 101.750  0.00 97.00      PROA   
ATOM   2455  HB1 TYR P 156     -31.412 -83.677 102.208  0.00 97.00      PROA   
ATOM   2456  HB2 TYR P 156     -33.134 -84.112 102.544  0.00 97.00      PROA   
ATOM   2457  CG  TYR P 156     -32.866 -82.485 101.194  0.00 97.00      PROA   
ATOM   2458  CD1 TYR P 156     -32.312 -81.954 100.014  0.00 97.00      PROA   
ATOM   2459  HD1 TYR P 156     -31.549 -82.502  99.482  0.00 97.00      PROA   
ATOM   2460  CE1 TYR P 156     -32.759 -80.730  99.500  0.00 97.00      PROA   
ATOM   2461  HE1 TYR P 156     -32.338 -80.347  98.582  0.00 97.00      PROA   
ATOM   2462  CZ  TYR P 156     -33.756 -80.013 100.173  0.00 97.00      PROA   
ATOM   2463  OH  TYR P 156     -34.208 -78.779  99.665  0.00 97.00      PROA   
ATOM   2464  HH  TYR P 156     -33.549 -78.461  99.045  0.00 97.00      PROA   
ATOM   2465  CD2 TYR P 156     -33.849 -81.739 101.871  0.00 97.00      PROA   
ATOM   2466  HD2 TYR P 156     -34.276 -82.121 102.787  0.00 97.00      PROA   
ATOM   2467  CE2 TYR P 156     -34.290 -80.512 101.365  0.00 97.00      PROA   
ATOM   2468  HE2 TYR P 156     -35.033 -79.946 101.904  0.00 97.00      PROA   
ATOM   2469  C   TYR P 156     -32.134 -86.261 101.314  0.00 97.00      PROA   
ATOM   2470  O   TYR P 156     -33.065 -86.893 101.799  0.00 97.00      PROA   
ATOM   2471  N   THR P 157     -30.865 -86.733 101.323  0.00 97.00      PROA   
ATOM   2472  HN  THR P 157     -30.133 -86.224 100.880  0.00 97.00      PROA   
ATOM   2473  CA  THR P 157     -30.451 -87.999 101.906  0.00 97.00      PROA   
ATOM   2474  HA  THR P 157     -31.304 -88.511 102.333  0.00 97.00      PROA   
ATOM   2475  CB  THR P 157     -29.755 -88.933 100.916  0.00 97.00      PROA   
ATOM   2476  HB  THR P 157     -29.215 -89.759 101.439  0.00 97.00      PROA   
ATOM   2477  OG1 THR P 157     -28.840 -88.225 100.085  0.00 97.00      PROA   
ATOM   2478  HG1 THR P 157     -28.136 -87.916 100.659  0.00 97.00      PROA   
ATOM   2479  CG2 THR P 157     -30.808 -89.570  99.995  0.00 97.00      PROA   
ATOM   2480 HG21 THR P 157     -31.378 -88.784  99.457  0.00 97.00      PROA   
ATOM   2481 HG22 THR P 157     -31.509 -90.195 100.583  0.00 97.00      PROA   
ATOM   2482 HG23 THR P 157     -30.303 -90.218  99.245  0.00 97.00      PROA   
ATOM   2483  C   THR P 157     -29.481 -87.717 103.029  0.00 97.00      PROA   
ATOM   2484  O   THR P 157     -28.622 -86.847 102.912  0.00 97.00      PROA   
ATOM   2485  N   SER P 158     -29.589 -88.461 104.153  0.00 97.00      PROA   
ATOM   2486  HN  SER P 158     -30.316 -89.142 104.256  0.00 97.00      PROA   
ATOM   2487  CA  SER P 158     -28.681 -88.330 105.276  0.00 97.00      PROA   
ATOM   2488  HA  SER P 158     -28.473 -87.279 105.410  0.00 97.00      PROA   
ATOM   2489  CB  SER P 158     -29.288 -88.875 106.603  0.00 97.00      PROA   
ATOM   2490  HB1 SER P 158     -30.296 -88.428 106.723  0.00 97.00      PROA   
ATOM   2491  HB2 SER P 158     -28.674 -88.556 107.472  0.00 97.00      PROA   
ATOM   2492  OG  SER P 158     -29.417 -90.296 106.634  0.00 97.00      PROA   
ATOM   2493  HG1 SER P 158     -28.536 -90.656 106.797  0.00 97.00      PROA   
ATOM   2494  C   SER P 158     -27.369 -89.047 105.031  0.00 97.00      PROA   
ATOM   2495  O   SER P 158     -27.215 -89.831 104.097  0.00 97.00      PROA   
ATOM   2496  N   ALA P 159     -26.398 -88.832 105.944  0.00 97.00      PROA   
ATOM   2497  HN  ALA P 159     -26.479 -88.092 106.610  0.00 97.00      PROA   
ATOM   2498  CA  ALA P 159     -25.298 -89.746 106.165  0.00 97.00      PROA   
ATOM   2499  HA  ALA P 159     -24.770 -89.855 105.226  0.00 97.00      PROA   
ATOM   2500  CB  ALA P 159     -24.333 -89.191 107.230  0.00 97.00      PROA   
ATOM   2501  HB1 ALA P 159     -24.849 -89.069 108.206  0.00 97.00      PROA   
ATOM   2502  HB2 ALA P 159     -23.958 -88.194 106.913  0.00 97.00      PROA   
ATOM   2503  HB3 ALA P 159     -23.461 -89.862 107.373  0.00 97.00      PROA   
ATOM   2504  C   ALA P 159     -25.793 -91.126 106.597  0.00 97.00      PROA   
ATOM   2505  O   ALA P 159     -26.844 -91.253 107.222  0.00 97.00      PROA   
ATOM   2506  N   GLY P 160     -25.052 -92.205 106.247  0.00 97.00      PROA   
ATOM   2507  HN  GLY P 160     -24.201 -92.093 105.741  0.00 97.00      PROA   
ATOM   2508  CA  GLY P 160     -25.355 -93.551 106.708  0.00 97.00      PROA   
ATOM   2509  HA1 GLY P 160     -24.904 -94.247 106.016  0.00 97.00      PROA   
ATOM   2510  HA2 GLY P 160     -26.424 -93.681 106.793  0.00 97.00      PROA   
ATOM   2511  C   GLY P 160     -24.719 -93.794 108.044  0.00 97.00      PROA   
ATOM   2512  O   GLY P 160     -23.546 -93.485 108.234  0.00 97.00      PROA   
ATOM   2513  N   ILE P 161     -25.475 -94.390 108.993  0.00 97.00      PROA   
ATOM   2514  HN  ILE P 161     -26.424 -94.632 108.795  0.00 97.00      PROA   
ATOM   2515  CA  ILE P 161     -24.996 -94.674 110.331  0.00 97.00      PROA   
ATOM   2516  HA  ILE P 161     -23.963 -94.373 110.419  0.00 97.00      PROA   
ATOM   2517  CB  ILE P 161     -25.794 -93.961 111.427  0.00 97.00      PROA   
ATOM   2518  HB  ILE P 161     -26.851 -94.318 111.396  0.00 97.00      PROA   
ATOM   2519  CG2 ILE P 161     -25.208 -94.303 112.818  0.00 97.00      PROA   
ATOM   2520 HG21 ILE P 161     -24.122 -94.074 112.848  0.00 97.00      PROA   
ATOM   2521 HG22 ILE P 161     -25.353 -95.373 113.071  0.00 97.00      PROA   
ATOM   2522 HG23 ILE P 161     -25.710 -93.693 113.598  0.00 97.00      PROA   
ATOM   2523  CG1 ILE P 161     -25.845 -92.421 111.208  0.00 97.00      PROA   
ATOM   2524 HG11 ILE P 161     -26.486 -91.986 112.006  0.00 97.00      PROA   
ATOM   2525 HG12 ILE P 161     -26.343 -92.202 110.239  0.00 97.00      PROA   
ATOM   2526  CD  ILE P 161     -24.482 -91.713 111.244  0.00 97.00      PROA   
ATOM   2527  HD1 ILE P 161     -23.809 -92.102 110.453  0.00 97.00      PROA   
ATOM   2528  HD2 ILE P 161     -23.984 -91.849 112.227  0.00 97.00      PROA   
ATOM   2529  HD3 ILE P 161     -24.614 -90.622 111.080  0.00 97.00      PROA   
ATOM   2530  C   ILE P 161     -25.053 -96.174 110.530  0.00 97.00      PROA   
ATOM   2531  O   ILE P 161     -26.114 -96.788 110.475  0.00 97.00      PROA   
ATOM   2532  N   SER P 162     -23.885 -96.809 110.774  0.00 97.00      PROA   
ATOM   2533  HN  SER P 162     -23.023 -96.307 110.789  0.00 97.00      PROA   
ATOM   2534  CA  SER P 162     -23.787 -98.243 110.964  0.00 97.00      PROA   
ATOM   2535  HA  SER P 162     -24.588 -98.726 110.425  0.00 97.00      PROA   
ATOM   2536  CB  SER P 162     -22.452 -98.813 110.418  0.00 97.00      PROA   
ATOM   2537  HB1 SER P 162     -22.417 -98.642 109.320  0.00 97.00      PROA   
ATOM   2538  HB2 SER P 162     -22.385 -99.908 110.596  0.00 97.00      PROA   
ATOM   2539  OG  SER P 162     -21.326 -98.158 110.999  0.00 97.00      PROA   
ATOM   2540  HG1 SER P 162     -21.457 -98.212 111.951  0.00 97.00      PROA   
ATOM   2541  C   SER P 162     -23.910 -98.630 112.424  0.00 97.00      PROA   
ATOM   2542  O   SER P 162     -23.085 -98.242 113.250  0.00 97.00      PROA   
ATOM   2543  N   VAL P 163     -24.931 -99.449 112.770  0.00 97.00      PROA   
ATOM   2544  HN  VAL P 163     -25.604 -99.742 112.093  0.00 97.00      PROA   
ATOM   2545  CA  VAL P 163     -25.109 -99.964 114.114  0.00 97.00      PROA   
ATOM   2546  HA  VAL P 163     -24.341 -99.550 114.748  0.00 97.00      PROA   
ATOM   2547  CB  VAL P 163     -26.446 -99.617 114.768  0.00 97.00      PROA   
ATOM   2548  HB  VAL P 163     -26.416 -99.929 115.839  0.00 97.00      PROA   
ATOM   2549  CG1 VAL P 163     -26.629 -98.087 114.739  0.00 97.00      PROA   
ATOM   2550 HG11 VAL P 163     -26.738 -97.716 113.697  0.00 97.00      PROA   
ATOM   2551 HG12 VAL P 163     -25.764 -97.577 115.212  0.00 97.00      PROA   
ATOM   2552 HG13 VAL P 163     -27.549 -97.817 115.299  0.00 97.00      PROA   
ATOM   2553  CG2 VAL P 163     -27.638-100.325 114.096  0.00 97.00      PROA   
ATOM   2554 HG21 VAL P 163     -27.605-101.422 114.254  0.00 97.00      PROA   
ATOM   2555 HG22 VAL P 163     -27.641-100.122 113.006  0.00 97.00      PROA   
ATOM   2556 HG23 VAL P 163     -28.592 -99.949 114.525  0.00 97.00      PROA   
ATOM   2557  C   VAL P 163     -24.900-101.460 114.077  0.00 97.00      PROA   
ATOM   2558  O   VAL P 163     -25.357-102.152 113.174  0.00 97.00      PROA   
ATOM   2559  N   THR P 164     -24.162-102.005 115.066  0.00 97.00      PROA   
ATOM   2560  HN  THR P 164     -23.787-101.423 115.787  0.00 97.00      PROA   
ATOM   2561  CA  THR P 164     -23.869-103.430 115.115  0.00 97.00      PROA   
ATOM   2562  HA  THR P 164     -24.320-103.936 114.276  0.00 97.00      PROA   
ATOM   2563  CB  THR P 164     -22.378-103.740 115.062  0.00 97.00      PROA   
ATOM   2564  HB  THR P 164     -21.863-103.375 115.978  0.00 97.00      PROA   
ATOM   2565  OG1 THR P 164     -21.777-103.096 113.946  0.00 97.00      PROA   
ATOM   2566  HG1 THR P 164     -22.155-102.217 113.897  0.00 97.00      PROA   
ATOM   2567  CG2 THR P 164     -22.144-105.252 114.879  0.00 97.00      PROA   
ATOM   2568 HG21 THR P 164     -22.600-105.586 113.922  0.00 97.00      PROA   
ATOM   2569 HG22 THR P 164     -22.581-105.846 115.704  0.00 97.00      PROA   
ATOM   2570 HG23 THR P 164     -21.053-105.461 114.826  0.00 97.00      PROA   
ATOM   2571  C   THR P 164     -24.474-103.969 116.396  0.00 97.00      PROA   
ATOM   2572  O   THR P 164     -24.052-103.597 117.483  0.00 97.00      PROA   
ATOM   2573  N   VAL P 165     -25.493-104.859 116.305  0.00 97.00      PROA   
ATOM   2574  HN  VAL P 165     -25.830-105.113 115.398  0.00 97.00      PROA   
ATOM   2575  CA  VAL P 165     -26.231-105.421 117.440  0.00 97.00      PROA   
ATOM   2576  HA  VAL P 165     -26.240-104.667 118.211  0.00 97.00      PROA   
ATOM   2577  CB  VAL P 165     -27.697-105.688 117.061  0.00 97.00      PROA   
ATOM   2578  HB  VAL P 165     -27.733-106.434 116.237  0.00 97.00      PROA   
ATOM   2579  CG1 VAL P 165     -28.572-106.199 118.229  0.00 97.00      PROA   
ATOM   2580 HG11 VAL P 165     -28.394-105.595 119.143  0.00 97.00      PROA   
ATOM   2581 HG12 VAL P 165     -28.381-107.268 118.447  0.00 97.00      PROA   
ATOM   2582 HG13 VAL P 165     -29.645-106.111 117.965  0.00 97.00      PROA   
ATOM   2583  CG2 VAL P 165     -28.316-104.362 116.565  0.00 97.00      PROA   
ATOM   2584 HG21 VAL P 165     -27.808-103.971 115.662  0.00 97.00      PROA   
ATOM   2585 HG22 VAL P 165     -28.259-103.597 117.369  0.00 97.00      PROA   
ATOM   2586 HG23 VAL P 165     -29.386-104.521 116.314  0.00 97.00      PROA   
ATOM   2587  C   VAL P 165     -25.499-106.667 117.977  0.00 97.00      PROA   
ATOM   2588  O   VAL P 165     -24.480-107.062 117.420  0.00 97.00      PROA   
ATOM   2589  N   LYS P 166     -25.955-107.317 119.085  0.00 97.00      PROA   
ATOM   2590  HN  LYS P 166     -26.756-106.988 119.581  0.00 97.00      PROA   
ATOM   2591  CA  LYS P 166     -25.470-108.620 119.512  0.00 97.00      PROA   
ATOM   2592  HA  LYS P 166     -25.065-109.164 118.667  0.00 97.00      PROA   
ATOM   2593  CB  LYS P 166     -24.503-108.619 120.742  0.00 97.00      PROA   
ATOM   2594  HB1 LYS P 166     -24.074-109.637 120.871  0.00 97.00      PROA   
ATOM   2595  HB2 LYS P 166     -25.086-108.388 121.665  0.00 97.00      PROA   
ATOM   2596  CG  LYS P 166     -23.375-107.571 120.741  0.00 97.00      PROA   
ATOM   2597  HG1 LYS P 166     -22.889-107.578 121.742  0.00 97.00      PROA   
ATOM   2598  HG2 LYS P 166     -23.876-106.584 120.648  0.00 97.00      PROA   
ATOM   2599  CD  LYS P 166     -22.282-107.796 119.673  0.00 97.00      PROA   
ATOM   2600  HD1 LYS P 166     -22.732-108.315 118.799  0.00 97.00      PROA   
ATOM   2601  HD2 LYS P 166     -21.515-108.485 120.089  0.00 97.00      PROA   
ATOM   2602  CE  LYS P 166     -21.574-106.522 119.175  0.00 97.00      PROA   
ATOM   2603  HE1 LYS P 166     -20.977-106.752 118.264  0.00 97.00      PROA   
ATOM   2604  HE2 LYS P 166     -20.916-106.081 119.950  0.00 97.00      PROA   
ATOM   2605  NZ  LYS P 166     -22.590-105.526 118.804  0.00 97.00      PROA   
ATOM   2606  HZ1 LYS P 166     -23.057-105.146 119.652  0.00 97.00      PROA   
ATOM   2607  HZ2 LYS P 166     -23.313-106.039 118.254  0.00 97.00      PROA   
ATOM   2608  HZ3 LYS P 166     -22.237-104.743 118.223  0.00 97.00      PROA   
ATOM   2609  C   LYS P 166     -26.692-109.337 120.022  0.00 97.00      PROA   
ATOM   2610  O   LYS P 166     -27.605-108.700 120.537  0.00 97.00      PROA   
ATOM   2611  N   GLU P 167     -26.663-110.692 119.973  0.00  0.00      PROA   
ATOM   2612  HN  GLU P 167     -25.902-111.174 119.546  0.00  0.00      PROA   
ATOM   2613  CA  GLU P 167     -27.651-111.541 120.597  0.00  0.00      PROA   
ATOM   2614  HA  GLU P 167     -28.533-110.957 120.815  0.00  0.00      PROA   
ATOM   2615  CB  GLU P 167     -28.073-112.743 119.706  0.00  0.00      PROA   
ATOM   2616  HB1 GLU P 167     -28.382-112.343 118.715  0.00  0.00      PROA   
ATOM   2617  HB2 GLU P 167     -28.971-113.209 120.171  0.00  0.00      PROA   
ATOM   2618  CG  GLU P 167     -26.994-113.831 119.503  0.00  0.00      PROA   
ATOM   2619  HG1 GLU P 167     -26.659-114.246 120.477  0.00  0.00      PROA   
ATOM   2620  HG2 GLU P 167     -26.113-113.389 118.990  0.00  0.00      PROA   
ATOM   2621  CD  GLU P 167     -27.554-114.991 118.676  0.00  0.00      PROA   
ATOM   2622  OE1 GLU P 167     -28.573-115.591 119.112  0.00  0.00      PROA   
ATOM   2623  OE2 GLU P 167     -26.963-115.303 117.609  0.00  0.00      PROA   
ATOM   2624  C   GLU P 167     -27.079-112.066 121.894  0.00  0.00      PROA   
ATOM   2625  O   GLU P 167     -25.872-112.023 122.131  0.00  0.00      PROA   
ATOM   2626  N   LEU P 168     -27.984-112.588 122.757  0.00  0.00      PROA   
ATOM   2627  HN  LEU P 168     -28.955-112.549 122.533  0.00  0.00      PROA   
ATOM   2628  CA  LEU P 168     -27.697-113.321 123.967  0.00  0.00      PROA   
ATOM   2629  HA  LEU P 168     -26.692-113.095 124.292  0.00  0.00      PROA   
ATOM   2630  CB  LEU P 168     -28.719-113.077 125.123  0.00  0.00      PROA   
ATOM   2631  HB1 LEU P 168     -28.539-113.838 125.915  0.00  0.00      PROA   
ATOM   2632  HB2 LEU P 168     -29.752-113.253 124.760  0.00  0.00      PROA   
ATOM   2633  CG  LEU P 168     -28.664-111.697 125.844  0.00  0.00      PROA   
ATOM   2634  HG  LEU P 168     -28.811-111.908 126.932  0.00  0.00      PROA   
ATOM   2635  CD1 LEU P 168     -27.311-110.983 125.696  0.00  0.00      PROA   
ATOM   2636 HD11 LEU P 168     -27.152-110.672 124.642  0.00  0.00      PROA   
ATOM   2637 HD12 LEU P 168     -26.472-111.645 125.990  0.00  0.00      PROA   
ATOM   2638 HD13 LEU P 168     -27.281-110.078 126.335  0.00  0.00      PROA   
ATOM   2639  CD2 LEU P 168     -29.819-110.751 125.478  0.00  0.00      PROA   
ATOM   2640 HD21 LEU P 168     -30.792-111.286 125.490  0.00  0.00      PROA   
ATOM   2641 HD22 LEU P 168     -29.642-110.327 124.475  0.00  0.00      PROA   
ATOM   2642 HD23 LEU P 168     -29.867-109.907 126.198  0.00  0.00      PROA   
ATOM   2643  C   LEU P 168     -27.733-114.791 123.629  0.00  0.00      PROA   
ATOM   2644  O   LEU P 168     -28.301-115.202 122.617  0.00  0.00      PROA   
ATOM   2645  N   PHE P 169     -27.093-115.606 124.497  0.00  0.00      PROA   
ATOM   2646  HN  PHE P 169     -26.638-115.233 125.301  0.00  0.00      PROA   
ATOM   2647  CA  PHE P 169     -27.016-117.041 124.378  0.00  0.00      PROA   
ATOM   2648  HA  PHE P 169     -27.914-117.394 123.890  0.00  0.00      PROA   
ATOM   2649  CB  PHE P 169     -25.763-117.520 123.572  0.00  0.00      PROA   
ATOM   2650  HB1 PHE P 169     -25.937-117.287 122.498  0.00  0.00      PROA   
ATOM   2651  HB2 PHE P 169     -25.618-118.616 123.654  0.00  0.00      PROA   
ATOM   2652  CG  PHE P 169     -24.477-116.833 123.983  0.00  0.00      PROA   
ATOM   2653  CD1 PHE P 169     -24.076-115.633 123.364  0.00  0.00      PROA   
ATOM   2654  HD1 PHE P 169     -24.706-115.183 122.610  0.00  0.00      PROA   
ATOM   2655  CE1 PHE P 169     -22.877-115.007 123.722  0.00  0.00      PROA   
ATOM   2656  HE1 PHE P 169     -22.589-114.080 123.249  0.00  0.00      PROA   
ATOM   2657  CZ  PHE P 169     -22.050-115.585 124.693  0.00  0.00      PROA   
ATOM   2658  HZ  PHE P 169     -21.123-115.105 124.969  0.00  0.00      PROA   
ATOM   2659  CD2 PHE P 169     -23.627-117.412 124.944  0.00  0.00      PROA   
ATOM   2660  HD2 PHE P 169     -23.909-118.341 125.416  0.00  0.00      PROA   
ATOM   2661  CE2 PHE P 169     -22.424-116.790 125.302  0.00  0.00      PROA   
ATOM   2662  HE2 PHE P 169     -21.785-117.240 126.047  0.00  0.00      PROA   
ATOM   2663  C   PHE P 169     -27.038-117.539 125.808  0.00  0.00      PROA   
ATOM   2664  O   PHE P 169     -26.311-116.978 126.625  0.00  0.00      PROA   
ATOM   2665  N   PRO P 170     -27.872-118.539 126.170  0.00  0.00      PROA   
ATOM   2666  CD  PRO P 170     -27.743-119.773 125.396  0.00  0.00      PROA   
ATOM   2667  HD1 PRO P 170     -27.371-119.640 124.360  0.00  0.00      PROA   
ATOM   2668  HD2 PRO P 170     -28.746-120.250 125.355  0.00  0.00      PROA   
ATOM   2669  CA  PRO P 170     -27.999-119.002 127.547  0.00  0.00      PROA   
ATOM   2670  HA  PRO P 170     -28.898-119.600 127.565  0.00  0.00      PROA   
ATOM   2671  CB  PRO P 170     -26.804-119.946 127.665  0.00  0.00      PROA   
ATOM   2672  HB1 PRO P 170     -26.934-120.686 128.480  0.00  0.00      PROA   
ATOM   2673  HB2 PRO P 170     -25.863-119.376 127.820  0.00  0.00      PROA   
ATOM   2674  CG  PRO P 170     -26.791-120.628 126.270  0.00  0.00      PROA   
ATOM   2675  HG1 PRO P 170     -25.763-120.618 125.855  0.00  0.00      PROA   
ATOM   2676  HG2 PRO P 170     -27.158-121.673 126.328  0.00  0.00      PROA   
ATOM   2677  C   PRO P 170     -28.228-117.969 128.635  0.00  0.00      PROA   
ATOM   2678  O   PRO P 170     -28.557-116.828 128.316  0.00  0.00      PROA   
ATOM   2679  N   ALA P 171     -28.115-118.356 129.928  0.00  0.00      PROA   
ATOM   2680  HN  ALA P 171     -27.880-119.291 130.184  0.00  0.00      PROA   
ATOM   2681  CA  ALA P 171     -28.273-117.415 131.013  0.00  0.00      PROA   
ATOM   2682  HA  ALA P 171     -27.823-116.481 130.711  0.00  0.00      PROA   
ATOM   2683  CB  ALA P 171     -29.753-117.202 131.404  0.00  0.00      PROA   
ATOM   2684  HB1 ALA P 171     -30.227-118.163 131.699  0.00  0.00      PROA   
ATOM   2685  HB2 ALA P 171     -30.314-116.796 130.535  0.00  0.00      PROA   
ATOM   2686  HB3 ALA P 171     -29.851-116.484 132.244  0.00  0.00      PROA   
ATOM   2687  C   ALA P 171     -27.542-117.980 132.209  0.00  0.00      PROA   
ATOM   2688  O   ALA P 171     -27.499-119.203 132.341  0.00  0.00      PROA   
ATOM   2689  N   PRO P 172     -26.957-117.179 133.111  0.00  0.00      PROA   
ATOM   2690  CD  PRO P 172     -26.892-115.717 132.997  0.00  0.00      PROA   
ATOM   2691  HD1 PRO P 172     -27.878-115.293 132.708  0.00  0.00      PROA   
ATOM   2692  HD2 PRO P 172     -26.124-115.456 132.237  0.00  0.00      PROA   
ATOM   2693  CA  PRO P 172     -26.517-117.630 134.426  0.00  0.00      PROA   
ATOM   2694  HA  PRO P 172     -25.867-118.487 134.313  0.00  0.00      PROA   
ATOM   2695  CB  PRO P 172     -25.790-116.415 135.020  0.00  0.00      PROA   
ATOM   2696  HB1 PRO P 172     -24.730-116.437 134.684  0.00  0.00      PROA   
ATOM   2697  HB2 PRO P 172     -25.809-116.382 136.128  0.00  0.00      PROA   
ATOM   2698  CG  PRO P 172     -26.479-115.203 134.381  0.00  0.00      PROA   
ATOM   2699  HG1 PRO P 172     -27.387-114.939 134.966  0.00  0.00      PROA   
ATOM   2700  HG2 PRO P 172     -25.812-114.321 134.320  0.00  0.00      PROA   
ATOM   2701  C   PRO P 172     -27.706-118.041 135.268  0.00  0.00      PROA   
ATOM   2702  O   PRO P 172     -28.721-117.345 135.239  0.00  0.00      PROA   
ATOM   2703  N   VAL P 173     -27.606-119.175 136.002  0.00 97.00      PROA   
ATOM   2704  HN  VAL P 173     -26.792-119.753 135.966  0.00 97.00      PROA   
ATOM   2705  CA  VAL P 173     -28.699-119.682 136.801  0.00 97.00      PROA   
ATOM   2706  HA  VAL P 173     -29.616-119.230 136.448  0.00 97.00      PROA   
ATOM   2707  CB  VAL P 173     -28.874-121.195 136.679  0.00 97.00      PROA   
ATOM   2708  HB  VAL P 173     -29.710-121.531 137.336  0.00 97.00      PROA   
ATOM   2709  CG1 VAL P 173     -29.265-121.523 135.221  0.00 97.00      PROA   
ATOM   2710 HG11 VAL P 173     -28.449-121.240 134.523  0.00 97.00      PROA   
ATOM   2711 HG12 VAL P 173     -30.185-120.976 134.928  0.00 97.00      PROA   
ATOM   2712 HG13 VAL P 173     -29.449-122.613 135.110  0.00 97.00      PROA   
ATOM   2713  CG2 VAL P 173     -27.593-121.953 137.090  0.00 97.00      PROA   
ATOM   2714 HG21 VAL P 173     -27.307-121.718 138.135  0.00 97.00      PROA   
ATOM   2715 HG22 VAL P 173     -26.745-121.696 136.422  0.00 97.00      PROA   
ATOM   2716 HG23 VAL P 173     -27.763-123.048 137.017  0.00 97.00      PROA   
ATOM   2717  C   VAL P 173     -28.536-119.261 138.246  0.00 97.00      PROA   
ATOM   2718  O   VAL P 173     -27.435-118.982 138.712  0.00 97.00      PROA   
ATOM   2719  N   LEU P 174     -29.659-119.200 138.996  0.00 97.00      PROA   
ATOM   2720  HN  LEU P 174     -30.552-119.386 138.595  0.00 97.00      PROA   
ATOM   2721  CA  LEU P 174     -29.652-118.891 140.407  0.00 97.00      PROA   
ATOM   2722  HA  LEU P 174     -28.697-118.478 140.700  0.00 97.00      PROA   
ATOM   2723  CB  LEU P 174     -30.754-117.850 140.736  0.00 97.00      PROA   
ATOM   2724  HB1 LEU P 174     -31.766-118.274 140.567  0.00 97.00      PROA   
ATOM   2725  HB2 LEU P 174     -30.624-117.026 139.994  0.00 97.00      PROA   
ATOM   2726  CG  LEU P 174     -30.693-117.185 142.132  0.00 97.00      PROA   
ATOM   2727  HG  LEU P 174     -29.640-116.866 142.318  0.00 97.00      PROA   
ATOM   2728  CD1 LEU P 174     -31.570-115.920 142.138  0.00 97.00      PROA   
ATOM   2729 HD11 LEU P 174     -32.628-116.187 141.930  0.00 97.00      PROA   
ATOM   2730 HD12 LEU P 174     -31.227-115.204 141.363  0.00 97.00      PROA   
ATOM   2731 HD13 LEU P 174     -31.520-115.427 143.129  0.00 97.00      PROA   
ATOM   2732  CD2 LEU P 174     -31.117-118.106 143.290  0.00 97.00      PROA   
ATOM   2733 HD21 LEU P 174     -30.371-118.908 143.459  0.00 97.00      PROA   
ATOM   2734 HD22 LEU P 174     -32.103-118.566 143.073  0.00 97.00      PROA   
ATOM   2735 HD23 LEU P 174     -31.205-117.516 144.224  0.00 97.00      PROA   
ATOM   2736  C   LEU P 174     -29.865-120.201 141.136  0.00 97.00      PROA   
ATOM   2737  O   LEU P 174     -30.949-120.780 141.109  0.00 97.00      PROA   
ATOM   2738  N   THR P 175     -28.807-120.709 141.809  0.00 97.00      PROA   
ATOM   2739  HN  THR P 175     -27.925-120.235 141.802  0.00 97.00      PROA   
ATOM   2740  CA  THR P 175     -28.840-121.957 142.547  0.00 97.00      PROA   
ATOM   2741  HA  THR P 175     -29.680-122.538 142.197  0.00 97.00      PROA   
ATOM   2742  CB  THR P 175     -27.617-122.846 142.345  0.00 97.00      PROA   
ATOM   2743  HB  THR P 175     -27.578-123.678 143.085  0.00 97.00      PROA   
ATOM   2744  OG1 THR P 175     -26.425-122.083 142.429  0.00 97.00      PROA   
ATOM   2745  HG1 THR P 175     -25.775-122.510 141.856  0.00 97.00      PROA   
ATOM   2746  CG2 THR P 175     -27.694-123.459 140.934  0.00 97.00      PROA   
ATOM   2747 HG21 THR P 175     -27.679-122.660 140.164  0.00 97.00      PROA   
ATOM   2748 HG22 THR P 175     -28.627-124.047 140.821  0.00 97.00      PROA   
ATOM   2749 HG23 THR P 175     -26.830-124.135 140.755  0.00 97.00      PROA   
ATOM   2750  C   THR P 175     -29.088-121.684 144.016  0.00 97.00      PROA   
ATOM   2751  O   THR P 175     -28.394-120.907 144.665  0.00 97.00      PROA   
ATOM   2752  N   ALA P 176     -30.131-122.337 144.566  0.00 97.00      PROA   
ATOM   2753  HN  ALA P 176     -30.699-122.936 144.010  0.00 97.00      PROA   
ATOM   2754  CA  ALA P 176     -30.507-122.248 145.956  0.00 97.00      PROA   
ATOM   2755  HA  ALA P 176     -29.758-121.700 146.512  0.00 97.00      PROA   
ATOM   2756  CB  ALA P 176     -31.877-121.558 146.114  0.00 97.00      PROA   
ATOM   2757  HB1 ALA P 176     -32.664-122.108 145.556  0.00 97.00      PROA   
ATOM   2758  HB2 ALA P 176     -31.820-120.528 145.694  0.00 97.00      PROA   
ATOM   2759  HB3 ALA P 176     -32.173-121.482 147.180  0.00 97.00      PROA   
ATOM   2760  C   ALA P 176     -30.544-123.668 146.479  0.00 97.00      PROA   
ATOM   2761  O   ALA P 176     -30.900-124.594 145.752  0.00 97.00      PROA   
ATOM   2762  N   SER P 177     -30.128-123.898 147.748  0.00 97.00      PROA   
ATOM   2763  HN  SER P 177     -29.825-123.155 148.341  0.00 97.00      PROA   
ATOM   2764  CA  SER P 177     -29.872-125.242 148.242  0.00 97.00      PROA   
ATOM   2765  HA  SER P 177     -29.635-125.890 147.408  0.00 97.00      PROA   
ATOM   2766  CB  SER P 177     -28.645-125.244 149.192  0.00 97.00      PROA   
ATOM   2767  HB1 SER P 177     -27.765-124.899 148.608  0.00 97.00      PROA   
ATOM   2768  HB2 SER P 177     -28.420-126.267 149.564  0.00 97.00      PROA   
ATOM   2769  OG  SER P 177     -28.816-124.353 150.294  0.00 97.00      PROA   
ATOM   2770  HG1 SER P 177     -29.385-124.801 150.925  0.00 97.00      PROA   
ATOM   2771  C   SER P 177     -31.042-125.879 148.968  0.00 97.00      PROA   
ATOM   2772  O   SER P 177     -30.930-127.018 149.421  0.00 97.00      PROA   
ATOM   2773  N   VAL P 178     -32.195-125.181 149.079  0.00 97.00      PROA   
ATOM   2774  HN  VAL P 178     -32.270-124.266 148.695  0.00 97.00      PROA   
ATOM   2775  CA  VAL P 178     -33.393-125.719 149.698  0.00 97.00      PROA   
ATOM   2776  HA  VAL P 178     -33.386-126.798 149.620  0.00 97.00      PROA   
ATOM   2777  CB  VAL P 178     -33.576-125.313 151.170  0.00 97.00      PROA   
ATOM   2778  HB  VAL P 178     -33.674-124.206 151.245  0.00 97.00      PROA   
ATOM   2779  CG1 VAL P 178     -34.839-125.973 151.762  0.00 97.00      PROA   
ATOM   2780 HG11 VAL P 178     -34.793-127.076 151.643  0.00 97.00      PROA   
ATOM   2781 HG12 VAL P 178     -35.758-125.601 151.274  0.00 97.00      PROA   
ATOM   2782 HG13 VAL P 178     -34.919-125.742 152.845  0.00 97.00      PROA   
ATOM   2783  CG2 VAL P 178     -32.352-125.738 152.010  0.00 97.00      PROA   
ATOM   2784 HG21 VAL P 178     -31.440-125.193 151.696  0.00 97.00      PROA   
ATOM   2785 HG22 VAL P 178     -32.176-126.830 151.904  0.00 97.00      PROA   
ATOM   2786 HG23 VAL P 178     -32.534-125.517 153.085  0.00 97.00      PROA   
ATOM   2787  C   VAL P 178     -34.555-125.189 148.881  0.00 97.00      PROA   
ATOM   2788  O   VAL P 178     -34.601-124.006 148.551  0.00 97.00      PROA   
ATOM   2789  N   THR P 179     -35.530-126.064 148.520  0.00 97.00      PROA   
ATOM   2790  HN  THR P 179     -35.461-127.034 148.741  0.00 97.00      PROA   
ATOM   2791  CA  THR P 179     -36.793-125.684 147.902  0.00 97.00      PROA   
ATOM   2792  HA  THR P 179     -36.564-125.042 147.062  0.00 97.00      PROA   
ATOM   2793  CB  THR P 179     -37.589-126.879 147.389  0.00 97.00      PROA   
ATOM   2794  HB  THR P 179     -38.624-126.587 147.087  0.00 97.00      PROA   
ATOM   2795  OG1 THR P 179     -37.661-127.904 148.375  0.00 97.00      PROA   
ATOM   2796  HG1 THR P 179     -38.140-127.520 149.112  0.00 97.00      PROA   
ATOM   2797  CG2 THR P 179     -36.887-127.462 146.153  0.00 97.00      PROA   
ATOM   2798 HG21 THR P 179     -35.860-127.796 146.408  0.00 97.00      PROA   
ATOM   2799 HG22 THR P 179     -36.830-126.703 145.346  0.00 97.00      PROA   
ATOM   2800 HG23 THR P 179     -37.456-128.338 145.776  0.00 97.00      PROA   
ATOM   2801  C   THR P 179     -37.702-124.904 148.835  0.00 97.00      PROA   
ATOM   2802  O   THR P 179     -37.802-125.199 150.022  0.00 97.00      PROA   
ATOM   2803  N   SER P 180     -38.446-123.918 148.290  0.00 97.00      PROA   
ATOM   2804  HN  SER P 180     -38.356-123.656 147.331  0.00 97.00      PROA   
ATOM   2805  CA  SER P 180     -39.543-123.248 148.955  0.00 97.00      PROA   
ATOM   2806  HA  SER P 180     -39.143-122.869 149.880  0.00 97.00      PROA   
ATOM   2807  CB  SER P 180     -40.025-122.046 148.113  0.00 97.00      PROA   
ATOM   2808  HB1 SER P 180     -39.256-121.245 148.168  0.00 97.00      PROA   
ATOM   2809  HB2 SER P 180     -40.981-121.625 148.481  0.00 97.00      PROA   
ATOM   2810  OG  SER P 180     -40.167-122.407 146.745  0.00 97.00      PROA   
ATOM   2811  HG1 SER P 180     -40.569-121.637 146.321  0.00 97.00      PROA   
ATOM   2812  C   SER P 180     -40.703-124.176 149.319  0.00 97.00      PROA   
ATOM   2813  O   SER P 180     -40.886-125.198 148.655  0.00 97.00      PROA   
ATOM   2814  N   PRO P 181     -41.499-123.925 150.361  0.00 97.00      PROA   
ATOM   2815  CD  PRO P 181     -42.720-124.719 150.544  0.00 97.00      PROA   
ATOM   2816  HD1 PRO P 181     -42.463-125.779 150.759  0.00 97.00      PROA   
ATOM   2817  HD2 PRO P 181     -43.347-124.661 149.624  0.00 97.00      PROA   
ATOM   2818  CA  PRO P 181     -41.518-122.707 151.164  0.00 97.00      PROA   
ATOM   2819  HA  PRO P 181     -41.268-121.849 150.566  0.00 97.00      PROA   
ATOM   2820  CB  PRO P 181     -42.974-122.614 151.649  0.00 97.00      PROA   
ATOM   2821  HB1 PRO P 181     -43.575-122.079 150.878  0.00 97.00      PROA   
ATOM   2822  HB2 PRO P 181     -43.083-122.085 152.615  0.00 97.00      PROA   
ATOM   2823  CG  PRO P 181     -43.451-124.069 151.719  0.00 97.00      PROA   
ATOM   2824  HG1 PRO P 181     -43.100-124.527 152.670  0.00 97.00      PROA   
ATOM   2825  HG2 PRO P 181     -44.553-124.165 151.652  0.00 97.00      PROA   
ATOM   2826  C   PRO P 181     -40.550-122.786 152.336  0.00 97.00      PROA   
ATOM   2827  O   PRO P 181     -40.654-123.681 153.173  0.00 97.00      PROA   
ATOM   2828  N   LEU P 182     -39.598-121.829 152.426  0.00 97.00      PROA   
ATOM   2829  HN  LEU P 182     -39.562-121.096 151.747  0.00 97.00      PROA   
ATOM   2830  CA  LEU P 182     -38.646-121.719 153.516  0.00 97.00      PROA   
ATOM   2831  HA  LEU P 182     -38.248-122.707 153.694  0.00 97.00      PROA   
ATOM   2832  CB  LEU P 182     -37.464-120.751 153.215  0.00 97.00      PROA   
ATOM   2833  HB1 LEU P 182     -36.772-120.776 154.087  0.00 97.00      PROA   
ATOM   2834  HB2 LEU P 182     -37.847-119.713 153.126  0.00 97.00      PROA   
ATOM   2835  CG  LEU P 182     -36.606-121.053 151.952  0.00 97.00      PROA   
ATOM   2836  HG  LEU P 182     -35.632-120.526 152.111  0.00 97.00      PROA   
ATOM   2837  CD1 LEU P 182     -36.285-122.548 151.779  0.00 97.00      PROA   
ATOM   2838 HD11 LEU P 182     -37.212-123.123 151.577  0.00 97.00      PROA   
ATOM   2839 HD12 LEU P 182     -35.806-122.954 152.694  0.00 97.00      PROA   
ATOM   2840 HD13 LEU P 182     -35.598-122.698 150.920  0.00 97.00      PROA   
ATOM   2841  CD2 LEU P 182     -37.190-120.464 150.652  0.00 97.00      PROA   
ATOM   2842 HD21 LEU P 182     -37.386-119.378 150.765  0.00 97.00      PROA   
ATOM   2843 HD22 LEU P 182     -38.140-120.967 150.383  0.00 97.00      PROA   
ATOM   2844 HD23 LEU P 182     -36.479-120.613 149.813  0.00 97.00      PROA   
ATOM   2845  C   LEU P 182     -39.328-121.273 154.798  0.00 97.00      PROA   
ATOM   2846  O   LEU P 182     -40.290-120.521 154.769  0.00 97.00      PROA   
ATOM   2847  N   LEU P 183     -38.859-121.725 155.980  0.00 97.00      PROA   
ATOM   2848  HN  LEU P 183     -38.098-122.366 156.026  0.00 97.00      PROA   
ATOM   2849  CA  LEU P 183     -39.379-121.239 157.246  0.00 97.00      PROA   
ATOM   2850  HA  LEU P 183     -40.457-121.209 157.173  0.00 97.00      PROA   
ATOM   2851  CB  LEU P 183     -39.016-122.165 158.431  0.00 97.00      PROA   
ATOM   2852  HB1 LEU P 183     -39.414-121.732 159.376  0.00 97.00      PROA   
ATOM   2853  HB2 LEU P 183     -37.908-122.220 158.521  0.00 97.00      PROA   
ATOM   2854  CG  LEU P 183     -39.571-123.607 158.317  0.00 97.00      PROA   
ATOM   2855  HG  LEU P 183     -39.140-124.083 157.405  0.00 97.00      PROA   
ATOM   2856  CD1 LEU P 183     -39.128-124.443 159.531  0.00 97.00      PROA   
ATOM   2857 HD11 LEU P 183     -39.541-124.004 160.464  0.00 97.00      PROA   
ATOM   2858 HD12 LEU P 183     -38.021-124.461 159.607  0.00 97.00      PROA   
ATOM   2859 HD13 LEU P 183     -39.497-125.486 159.437  0.00 97.00      PROA   
ATOM   2860  CD2 LEU P 183     -41.106-123.637 158.181  0.00 97.00      PROA   
ATOM   2861 HD21 LEU P 183     -41.429-123.149 157.239  0.00 97.00      PROA   
ATOM   2862 HD22 LEU P 183     -41.575-123.108 159.037  0.00 97.00      PROA   
ATOM   2863 HD23 LEU P 183     -41.470-124.686 158.170  0.00 97.00      PROA   
ATOM   2864  C   LEU P 183     -38.920-119.822 157.558  0.00 97.00      PROA   
ATOM   2865  O   LEU P 183     -37.778-119.448 157.301  0.00 97.00      PROA   
ATOM   2866  N   GLU P 184     -39.816-118.992 158.141  0.00 97.00      PROA   
ATOM   2867  HN  GLU P 184     -40.770-119.278 158.239  0.00 97.00      PROA   
ATOM   2868  CA  GLU P 184     -39.509-117.658 158.622  0.00 97.00      PROA   
ATOM   2869  HA  GLU P 184     -39.117-117.113 157.776  0.00 97.00      PROA   
ATOM   2870  CB  GLU P 184     -40.809-116.923 159.070  0.00 97.00      PROA   
ATOM   2871  HB1 GLU P 184     -41.344-117.592 159.780  0.00 97.00      PROA   
ATOM   2872  HB2 GLU P 184     -41.441-116.818 158.158  0.00 97.00      PROA   
ATOM   2873  CG  GLU P 184     -40.629-115.540 159.735  0.00 97.00      PROA   
ATOM   2874  HG1 GLU P 184     -39.941-114.925 159.130  0.00 97.00      PROA   
ATOM   2875  HG2 GLU P 184     -40.191-115.659 160.747  0.00 97.00      PROA   
ATOM   2876  CD  GLU P 184     -41.926-114.736 159.847  0.00 97.00      PROA   
ATOM   2877  OE1 GLU P 184     -42.567-114.456 158.805  0.00 97.00      PROA   
ATOM   2878  OE2 GLU P 184     -42.262-114.330 160.988  0.00 97.00      PROA   
ATOM   2879  C   GLU P 184     -38.414-117.661 159.690  0.00 97.00      PROA   
ATOM   2880  O   GLU P 184     -38.449-118.438 160.641  0.00 97.00      PROA   
ATOM   2881  N   GLY P 185     -37.388-116.796 159.508  0.00 97.00      PROA   
ATOM   2882  HN  GLY P 185     -37.470-116.127 158.770  0.00 97.00      PROA   
ATOM   2883  CA  GLY P 185     -36.205-116.701 160.350  0.00 97.00      PROA   
ATOM   2884  HA1 GLY P 185     -36.295-117.383 161.184  0.00 97.00      PROA   
ATOM   2885  HA2 GLY P 185     -36.115-115.680 160.676  0.00 97.00      PROA   
ATOM   2886  C   GLY P 185     -34.909-117.036 159.654  0.00 97.00      PROA   
ATOM   2887  O   GLY P 185     -33.847-116.654 160.140  0.00 97.00      PROA   
ATOM   2888  N   THR P 186     -34.927-117.755 158.510  0.00 97.00      PROA   
ATOM   2889  HN  THR P 186     -35.788-118.064 158.109  0.00 97.00      PROA   
ATOM   2890  CA  THR P 186     -33.698-118.276 157.914  0.00 97.00      PROA   
ATOM   2891  HA  THR P 186     -33.131-118.706 158.723  0.00 97.00      PROA   
ATOM   2892  CB  THR P 186     -33.933-119.416 156.923  0.00 97.00      PROA   
ATOM   2893  HB  THR P 186     -32.968-119.740 156.463  0.00 97.00      PROA   
ATOM   2894  OG1 THR P 186     -34.838-119.044 155.887  0.00 97.00      PROA   
ATOM   2895  HG1 THR P 186     -34.534-118.188 155.574  0.00 97.00      PROA   
ATOM   2896  CG2 THR P 186     -34.531-120.626 157.658  0.00 97.00      PROA   
ATOM   2897 HG21 THR P 186     -35.524-120.374 158.083  0.00 97.00      PROA   
ATOM   2898 HG22 THR P 186     -33.864-120.957 158.480  0.00 97.00      PROA   
ATOM   2899 HG23 THR P 186     -34.664-121.468 156.945  0.00 97.00      PROA   
ATOM   2900  C   THR P 186     -32.833-117.237 157.191  0.00 97.00      PROA   
ATOM   2901  O   THR P 186     -33.341-116.637 156.249  0.00 97.00      PROA   
ATOM   2902  N   PRO P 187     -31.549-116.979 157.476  0.00 97.00      PROA   
ATOM   2903  CD  PRO P 187     -30.861-117.379 158.712  0.00 97.00      PROA   
ATOM   2904  HD1 PRO P 187     -31.166-118.386 159.067  0.00 97.00      PROA   
ATOM   2905  HD2 PRO P 187     -31.074-116.619 159.496  0.00 97.00      PROA   
ATOM   2906  CA  PRO P 187     -30.596-116.524 156.455  0.00 97.00      PROA   
ATOM   2907  HA  PRO P 187     -30.957-115.596 156.035  0.00 97.00      PROA   
ATOM   2908  CB  PRO P 187     -29.283-116.344 157.232  0.00 97.00      PROA   
ATOM   2909  HB1 PRO P 187     -29.274-115.329 157.688  0.00 97.00      PROA   
ATOM   2910  HB2 PRO P 187     -28.377-116.455 156.605  0.00 97.00      PROA   
ATOM   2911  CG  PRO P 187     -29.370-117.381 158.356  0.00 97.00      PROA   
ATOM   2912  HG1 PRO P 187     -29.088-118.380 157.956  0.00 97.00      PROA   
ATOM   2913  HG2 PRO P 187     -28.725-117.133 159.222  0.00 97.00      PROA   
ATOM   2914  C   PRO P 187     -30.471-117.522 155.301  0.00 97.00      PROA   
ATOM   2915  O   PRO P 187     -30.671-118.715 155.521  0.00 97.00      PROA   
ATOM   2916  N   VAL P 188     -30.177-117.054 154.060  0.00 97.00      PROA   
ATOM   2917  HN  VAL P 188     -29.961-116.093 153.909  0.00 97.00      PROA   
ATOM   2918  CA  VAL P 188     -30.174-117.895 152.869  0.00 97.00      PROA   
ATOM   2919  HA  VAL P 188     -29.934-118.912 153.144  0.00 97.00      PROA   
ATOM   2920  CB  VAL P 188     -31.501-117.849 152.088  0.00 97.00      PROA   
ATOM   2921  HB  VAL P 188     -31.694-116.808 151.737  0.00 97.00      PROA   
ATOM   2922  CG1 VAL P 188     -31.463-118.783 150.858  0.00 97.00      PROA   
ATOM   2923 HG11 VAL P 188     -31.210-119.819 151.168  0.00 97.00      PROA   
ATOM   2924 HG12 VAL P 188     -30.723-118.439 150.110  0.00 97.00      PROA   
ATOM   2925 HG13 VAL P 188     -32.458-118.799 150.365  0.00 97.00      PROA   
ATOM   2926  CG2 VAL P 188     -32.680-118.259 152.998  0.00 97.00      PROA   
ATOM   2927 HG21 VAL P 188     -32.834-117.519 153.807  0.00 97.00      PROA   
ATOM   2928 HG22 VAL P 188     -32.488-119.254 153.452  0.00 97.00      PROA   
ATOM   2929 HG23 VAL P 188     -33.618-118.317 152.407  0.00 97.00      PROA   
ATOM   2930  C   VAL P 188     -29.070-117.360 151.977  0.00 97.00      PROA   
ATOM   2931  O   VAL P 188     -28.915-116.148 151.885  0.00 97.00      PROA   
ATOM   2932  N   THR P 189     -28.295-118.242 151.282  0.00 97.00      PROA   
ATOM   2933  HN  THR P 189     -28.445-119.223 151.363  0.00 97.00      PROA   
ATOM   2934  CA  THR P 189     -27.286-117.859 150.296  0.00 97.00      PROA   
ATOM   2935  HA  THR P 189     -27.223-116.784 150.296  0.00 97.00      PROA   
ATOM   2936  CB  THR P 189     -25.851-118.372 150.566  0.00 97.00      PROA   
ATOM   2937  HB  THR P 189     -25.367-117.700 151.311  0.00 97.00      PROA   
ATOM   2938  OG1 THR P 189     -25.005-118.442 149.416  0.00 97.00      PROA   
ATOM   2939  HG1 THR P 189     -24.719-117.545 149.210  0.00 97.00      PROA   
ATOM   2940  CG2 THR P 189     -25.898-119.800 151.128  0.00 97.00      PROA   
ATOM   2941 HG21 THR P 189     -26.415-120.470 150.409  0.00 97.00      PROA   
ATOM   2942 HG22 THR P 189     -26.412-119.836 152.109  0.00 97.00      PROA   
ATOM   2943 HG23 THR P 189     -24.861-120.176 151.268  0.00 97.00      PROA   
ATOM   2944  C   THR P 189     -27.804-118.237 148.922  0.00 97.00      PROA   
ATOM   2945  O   THR P 189     -28.398-119.297 148.738  0.00 97.00      PROA   
ATOM   2946  N   LEU P 190     -27.614-117.324 147.937  0.00 97.00      PROA   
ATOM   2947  HN  LEU P 190     -27.081-116.502 148.142  0.00 97.00      PROA   
ATOM   2948  CA  LEU P 190     -28.178-117.427 146.606  0.00 97.00      PROA   
ATOM   2949  HA  LEU P 190     -28.655-118.389 146.488  0.00 97.00      PROA   
ATOM   2950  CB  LEU P 190     -29.205-116.292 146.307  0.00 97.00      PROA   
ATOM   2951  HB1 LEU P 190     -29.533-116.397 145.250  0.00 97.00      PROA   
ATOM   2952  HB2 LEU P 190     -28.699-115.307 146.409  0.00 97.00      PROA   
ATOM   2953  CG  LEU P 190     -30.495-116.245 147.179  0.00 97.00      PROA   
ATOM   2954  HG  LEU P 190     -31.207-115.574 146.635  0.00 97.00      PROA   
ATOM   2955  CD1 LEU P 190     -31.185-117.614 147.320  0.00 97.00      PROA   
ATOM   2956 HD11 LEU P 190     -30.516-118.332 147.833  0.00 97.00      PROA   
ATOM   2957 HD12 LEU P 190     -31.451-118.030 146.328  0.00 97.00      PROA   
ATOM   2958 HD13 LEU P 190     -32.108-117.514 147.927  0.00 97.00      PROA   
ATOM   2959  CD2 LEU P 190     -30.284-115.586 148.558  0.00 97.00      PROA   
ATOM   2960 HD21 LEU P 190     -29.765-114.612 148.449  0.00 97.00      PROA   
ATOM   2961 HD22 LEU P 190     -29.675-116.234 149.218  0.00 97.00      PROA   
ATOM   2962 HD23 LEU P 190     -31.261-115.414 149.057  0.00 97.00      PROA   
ATOM   2963  C   LEU P 190     -27.071-117.344 145.568  0.00 97.00      PROA   
ATOM   2964  O   LEU P 190     -26.534-116.277 145.276  0.00 97.00      PROA   
ATOM   2965  N   SER P 191     -26.723-118.487 144.938  0.00 97.00      PROA   
ATOM   2966  HN  SER P 191     -27.196-119.345 145.137  0.00 97.00      PROA   
ATOM   2967  CA  SER P 191     -25.597-118.567 144.024  0.00 97.00      PROA   
ATOM   2968  HA  SER P 191     -24.874-117.815 144.309  0.00 97.00      PROA   
ATOM   2969  CB  SER P 191     -24.841-119.923 144.196  0.00 97.00      PROA   
ATOM   2970  HB1 SER P 191     -25.587-120.728 144.354  0.00 97.00      PROA   
ATOM   2971  HB2 SER P 191     -24.222-119.862 145.118  0.00 97.00      PROA   
ATOM   2972  OG  SER P 191     -24.004-120.293 143.102  0.00 97.00      PROA   
ATOM   2973  HG1 SER P 191     -24.592-120.707 142.461  0.00 97.00      PROA   
ATOM   2974  C   SER P 191     -25.989-118.252 142.587  0.00 97.00      PROA   
ATOM   2975  O   SER P 191     -26.531-119.084 141.871  0.00 97.00      PROA   
ATOM   2976  N   CYS P 192     -25.679-117.025 142.110  0.00 97.00      PROA   
ATOM   2977  HN  CYS P 192     -25.321-116.329 142.728  0.00 97.00      PROA   
ATOM   2978  CA  CYS P 192     -25.866-116.647 140.715  0.00 97.00      PROA   
ATOM   2979  HA  CYS P 192     -26.694-117.207 140.305  0.00 97.00      PROA   
ATOM   2980  CB  CYS P 192     -26.198-115.140 140.557  0.00 97.00      PROA   
ATOM   2981  HB1 CYS P 192     -26.240-114.880 139.478  0.00 97.00      PROA   
ATOM   2982  HB2 CYS P 192     -25.395-114.530 141.027  0.00 97.00      PROA   
ATOM   2983  SG  CYS P 192     -27.796-114.757 141.347  0.00 97.00      PROA   
ATOM   2984  C   CYS P 192     -24.621-117.008 139.919  0.00 97.00      PROA   
ATOM   2985  O   CYS P 192     -23.605-116.318 139.978  0.00 97.00      PROA   
ATOM   2986  N   GLU P 193     -24.673-118.142 139.176  0.00 97.00      PROA   
ATOM   2987  HN  GLU P 193     -25.536-118.635 139.077  0.00 97.00      PROA   
ATOM   2988  CA  GLU P 193     -23.484-118.865 138.758  0.00 97.00      PROA   
ATOM   2989  HA  GLU P 193     -22.614-118.315 139.089  0.00 97.00      PROA   
ATOM   2990  CB  GLU P 193     -23.437-120.248 139.458  0.00 97.00      PROA   
ATOM   2991  HB1 GLU P 193     -23.387-120.057 140.554  0.00 97.00      PROA   
ATOM   2992  HB2 GLU P 193     -22.497-120.768 139.168  0.00 97.00      PROA   
ATOM   2993  CG  GLU P 193     -24.657-121.155 139.182  0.00 97.00      PROA   
ATOM   2994  HG1 GLU P 193     -24.847-121.218 138.091  0.00 97.00      PROA   
ATOM   2995  HG2 GLU P 193     -25.572-120.771 139.681  0.00 97.00      PROA   
ATOM   2996  CD  GLU P 193     -24.376-122.564 139.673  0.00 97.00      PROA   
ATOM   2997  OE1 GLU P 193     -24.083-123.440 138.816  0.00 97.00      PROA   
ATOM   2998  OE2 GLU P 193     -24.390-122.785 140.911  0.00 97.00      PROA   
ATOM   2999  C   GLU P 193     -23.312-119.058 137.257  0.00 97.00      PROA   
ATOM   3000  O   GLU P 193     -24.260-119.339 136.526  0.00 97.00      PROA   
ATOM   3001  N   THR P 194     -22.049-118.925 136.763  0.00 97.00      PROA   
ATOM   3002  HN  THR P 194     -21.322-118.558 137.338  0.00 97.00      PROA   
ATOM   3003  CA  THR P 194     -21.678-119.230 135.384  0.00 97.00      PROA   
ATOM   3004  HA  THR P 194     -22.571-119.317 134.779  0.00 97.00      PROA   
ATOM   3005  CB  THR P 194     -20.767-118.165 134.749  0.00 97.00      PROA   
ATOM   3006  HB  THR P 194     -20.476-118.478 133.717  0.00 97.00      PROA   
ATOM   3007  OG1 THR P 194     -19.581-117.929 135.507  0.00 97.00      PROA   
ATOM   3008  HG1 THR P 194     -18.861-117.882 134.872  0.00 97.00      PROA   
ATOM   3009  CG2 THR P 194     -21.522-116.830 134.637  0.00 97.00      PROA   
ATOM   3010 HG21 THR P 194     -21.829-116.469 135.641  0.00 97.00      PROA   
ATOM   3011 HG22 THR P 194     -22.425-116.947 134.004  0.00 97.00      PROA   
ATOM   3012 HG23 THR P 194     -20.865-116.061 134.176  0.00 97.00      PROA   
ATOM   3013  C   THR P 194     -20.928-120.549 135.260  0.00 97.00      PROA   
ATOM   3014  O   THR P 194     -21.133-121.284 134.297  0.00 97.00      PROA   
ATOM   3015  N   LYS P 195     -19.987-120.828 136.197  0.00 97.00      PROA   
ATOM   3016  HN  LYS P 195     -19.899-120.196 136.961  0.00 97.00      PROA   
ATOM   3017  CA  LYS P 195     -18.954-121.860 136.122  0.00 97.00      PROA   
ATOM   3018  HA  LYS P 195     -18.389-121.746 137.035  0.00 97.00      PROA   
ATOM   3019  CB  LYS P 195     -19.481-123.330 136.135  0.00 97.00      PROA   
ATOM   3020  HB1 LYS P 195     -18.801-123.979 135.537  0.00 97.00      PROA   
ATOM   3021  HB2 LYS P 195     -20.475-123.378 135.643  0.00 97.00      PROA   
ATOM   3022  CG  LYS P 195     -19.564-124.004 137.522  0.00 97.00      PROA   
ATOM   3023  HG1 LYS P 195     -18.597-123.869 138.055  0.00 97.00      PROA   
ATOM   3024  HG2 LYS P 195     -19.686-125.097 137.338  0.00 97.00      PROA   
ATOM   3025  CD  LYS P 195     -20.730-123.569 138.426  0.00 97.00      PROA   
ATOM   3026  HD1 LYS P 195     -21.666-123.644 137.827  0.00 97.00      PROA   
ATOM   3027  HD2 LYS P 195     -20.608-122.507 138.729  0.00 97.00      PROA   
ATOM   3028  CE  LYS P 195     -20.845-124.474 139.670  0.00 97.00      PROA   
ATOM   3029  HE1 LYS P 195     -19.964-124.354 140.332  0.00 97.00      PROA   
ATOM   3030  HE2 LYS P 195     -20.923-125.535 139.349  0.00 97.00      PROA   
ATOM   3031  NZ  LYS P 195     -22.051-124.166 140.455  0.00 97.00      PROA   
ATOM   3032  HZ1 LYS P 195     -22.849-124.045 139.787  0.00 97.00      PROA   
ATOM   3033  HZ2 LYS P 195     -21.985-123.258 140.952  0.00 97.00      PROA   
ATOM   3034  HZ3 LYS P 195     -22.321-124.911 141.121  0.00 97.00      PROA   
ATOM   3035  C   LYS P 195     -17.899-121.671 135.027  0.00 97.00      PROA   
ATOM   3036  O   LYS P 195     -16.740-122.037 135.217  0.00 97.00      PROA   
ATOM   3037  N   LEU P 196     -18.256-121.056 133.881  0.00 97.00      PROA   
ATOM   3038  HN  LEU P 196     -19.221-120.856 133.729  0.00 97.00      PROA   
ATOM   3039  CA  LEU P 196     -17.376-120.802 132.761  0.00 97.00      PROA   
ATOM   3040  HA  LEU P 196     -16.568-121.520 132.780  0.00 97.00      PROA   
ATOM   3041  CB  LEU P 196     -18.117-120.907 131.395  0.00 97.00      PROA   
ATOM   3042  HB1 LEU P 196     -17.452-120.519 130.595  0.00 97.00      PROA   
ATOM   3043  HB2 LEU P 196     -19.025-120.266 131.426  0.00 97.00      PROA   
ATOM   3044  CG  LEU P 196     -18.529-122.328 130.917  0.00 97.00      PROA   
ATOM   3045  HG  LEU P 196     -18.930-122.194 129.881  0.00 97.00      PROA   
ATOM   3046  CD1 LEU P 196     -17.321-123.277 130.807  0.00 97.00      PROA   
ATOM   3047 HD11 LEU P 196     -16.902-123.487 131.814  0.00 97.00      PROA   
ATOM   3048 HD12 LEU P 196     -16.528-122.824 130.176  0.00 97.00      PROA   
ATOM   3049 HD13 LEU P 196     -17.633-124.239 130.351  0.00 97.00      PROA   
ATOM   3050  CD2 LEU P 196     -19.664-122.970 131.735  0.00 97.00      PROA   
ATOM   3051 HD21 LEU P 196     -20.534-122.283 131.801  0.00 97.00      PROA   
ATOM   3052 HD22 LEU P 196     -19.318-123.210 132.761  0.00 97.00      PROA   
ATOM   3053 HD23 LEU P 196     -19.994-123.915 131.255  0.00 97.00      PROA   
ATOM   3054  C   LEU P 196     -16.750-119.420 132.844  0.00 97.00      PROA   
ATOM   3055  O   LEU P 196     -17.369-118.458 133.295  0.00 97.00      PROA   
ATOM   3056  N   LEU P 197     -15.486-119.305 132.362  0.00 97.00      PROA   
ATOM   3057  HN  LEU P 197     -14.972-120.110 132.080  0.00 97.00      PROA   
ATOM   3058  CA  LEU P 197     -14.838-118.043 132.081  0.00 97.00      PROA   
ATOM   3059  HA  LEU P 197     -15.577-117.255 132.098  0.00 97.00      PROA   
ATOM   3060  CB  LEU P 197     -13.697-117.712 133.076  0.00 97.00      PROA   
ATOM   3061  HB1 LEU P 197     -12.947-118.534 133.054  0.00 97.00      PROA   
ATOM   3062  HB2 LEU P 197     -14.134-117.692 134.100  0.00 97.00      PROA   
ATOM   3063  CG  LEU P 197     -12.961-116.368 132.843  0.00 97.00      PROA   
ATOM   3064  HG  LEU P 197     -12.498-116.387 131.829  0.00 97.00      PROA   
ATOM   3065  CD1 LEU P 197     -13.910-115.156 132.909  0.00 97.00      PROA   
ATOM   3066 HD11 LEU P 197     -14.421-115.132 133.896  0.00 97.00      PROA   
ATOM   3067 HD12 LEU P 197     -14.675-115.207 132.108  0.00 97.00      PROA   
ATOM   3068 HD13 LEU P 197     -13.333-114.215 132.785  0.00 97.00      PROA   
ATOM   3069  CD2 LEU P 197     -11.816-116.196 133.857  0.00 97.00      PROA   
ATOM   3070 HD21 LEU P 197     -11.100-117.040 133.776  0.00 97.00      PROA   
ATOM   3071 HD22 LEU P 197     -12.222-116.172 134.891  0.00 97.00      PROA   
ATOM   3072 HD23 LEU P 197     -11.271-115.248 133.667  0.00 97.00      PROA   
ATOM   3073  C   LEU P 197     -14.296-118.137 130.672  0.00 97.00      PROA   
ATOM   3074  O   LEU P 197     -13.704-119.145 130.291  0.00 97.00      PROA   
ATOM   3075  N   LEU P 198     -14.521-117.081 129.856  0.00 97.00      PROA   
ATOM   3076  HN  LEU P 198     -14.974-116.264 130.200  0.00 97.00      PROA   
ATOM   3077  CA  LEU P 198     -14.124-116.999 128.467  0.00 97.00      PROA   
ATOM   3078  HA  LEU P 198     -13.366-117.742 128.255  0.00 97.00      PROA   
ATOM   3079  CB  LEU P 198     -15.299-117.098 127.445  0.00 97.00      PROA   
ATOM   3080  HB1 LEU P 198     -14.902-116.898 126.424  0.00 97.00      PROA   
ATOM   3081  HB2 LEU P 198     -16.052-116.311 127.670  0.00 97.00      PROA   
ATOM   3082  CG  LEU P 198     -16.056-118.452 127.341  0.00 97.00      PROA   
ATOM   3083  HG  LEU P 198     -16.709-118.363 126.436  0.00 97.00      PROA   
ATOM   3084  CD1 LEU P 198     -15.122-119.651 127.098  0.00 97.00      PROA   
ATOM   3085 HD11 LEU P 198     -14.484-119.833 127.987  0.00 97.00      PROA   
ATOM   3086 HD12 LEU P 198     -14.467-119.466 126.222  0.00 97.00      PROA   
ATOM   3087 HD13 LEU P 198     -15.719-120.568 126.910  0.00 97.00      PROA   
ATOM   3088  CD2 LEU P 198     -17.012-118.721 128.516  0.00 97.00      PROA   
ATOM   3089 HD21 LEU P 198     -17.617-117.819 128.739  0.00 97.00      PROA   
ATOM   3090 HD22 LEU P 198     -16.441-119.004 129.421  0.00 97.00      PROA   
ATOM   3091 HD23 LEU P 198     -17.698-119.558 128.267  0.00 97.00      PROA   
ATOM   3092  C   LEU P 198     -13.494-115.630 128.339  0.00 97.00      PROA   
ATOM   3093  O   LEU P 198     -13.607-114.806 129.245  0.00 97.00      PROA   
ATOM   3094  N   GLN P 199     -12.791-115.355 127.210  0.00 97.00      PROA   
ATOM   3095  HN  GLN P 199     -12.666-116.058 126.512  0.00 97.00      PROA   
ATOM   3096  CA  GLN P 199     -12.140-114.081 126.936  0.00 97.00      PROA   
ATOM   3097  HA  GLN P 199     -11.377-113.954 127.691  0.00 97.00      PROA   
ATOM   3098  CB  GLN P 199     -11.475-114.062 125.531  0.00 97.00      PROA   
ATOM   3099  HB1 GLN P 199     -10.956-113.085 125.401  0.00 97.00      PROA   
ATOM   3100  HB2 GLN P 199     -12.267-114.124 124.750  0.00 97.00      PROA   
ATOM   3101  CG  GLN P 199     -10.448-115.191 125.251  0.00 97.00      PROA   
ATOM   3102  HG1 GLN P 199      -9.817-114.935 124.375  0.00 97.00      PROA   
ATOM   3103  HG2 GLN P 199     -11.002-116.123 125.002  0.00 97.00      PROA   
ATOM   3104  CD  GLN P 199      -9.555-115.535 126.450  0.00 97.00      PROA   
ATOM   3105  OE1 GLN P 199      -9.683-116.614 127.040  0.00 97.00      PROA   
ATOM   3106  NE2 GLN P 199      -8.616-114.620 126.811  0.00 97.00      PROA   
ATOM   3107 HE21 GLN P 199      -8.012-114.855 127.571  0.00 97.00      PROA   
ATOM   3108 HE22 GLN P 199      -8.523-113.762 126.308  0.00 97.00      PROA   
ATOM   3109  C   GLN P 199     -13.091-112.891 127.047  0.00 97.00      PROA   
ATOM   3110  O   GLN P 199     -14.229-112.929 126.581  0.00 97.00      PROA   
ATOM   3111  N   ARG P 200     -12.640-111.811 127.722  0.00 97.00      PROA   
ATOM   3112  HN  ARG P 200     -11.704-111.752 128.059  0.00 97.00      PROA   
ATOM   3113  CA  ARG P 200     -13.527-110.785 128.208  0.00 97.00      PROA   
ATOM   3114  HA  ARG P 200     -14.425-110.746 127.609  0.00 97.00      PROA   
ATOM   3115  CB  ARG P 200     -13.850-111.103 129.691  0.00 97.00      PROA   
ATOM   3116  HB1 ARG P 200     -12.895-111.093 130.265  0.00 97.00      PROA   
ATOM   3117  HB2 ARG P 200     -14.238-112.145 129.755  0.00 97.00      PROA   
ATOM   3118  CG  ARG P 200     -14.843-110.154 130.373  0.00 97.00      PROA   
ATOM   3119  HG1 ARG P 200     -14.883-109.186 129.836  0.00 97.00      PROA   
ATOM   3120  HG2 ARG P 200     -14.428-109.935 131.379  0.00 97.00      PROA   
ATOM   3121  CD  ARG P 200     -16.278-110.680 130.518  0.00 97.00      PROA   
ATOM   3122  HD1 ARG P 200     -16.573-111.298 129.645  0.00 97.00      PROA   
ATOM   3123  HD2 ARG P 200     -16.995-109.829 130.598  0.00 97.00      PROA   
ATOM   3124  NE  ARG P 200     -16.346-111.534 131.752  0.00 97.00      PROA   
ATOM   3125  HE  ARG P 200     -16.092-112.495 131.708  0.00 97.00      PROA   
ATOM   3126  CZ  ARG P 200     -16.684-111.041 132.959  0.00 97.00      PROA   
ATOM   3127  NH1 ARG P 200     -16.976-109.748 133.148  0.00 97.00      PROA   
ATOM   3128 HH11 ARG P 200     -16.498-109.092 132.567  0.00 97.00      PROA   
ATOM   3129 HH12 ARG P 200     -17.168-109.436 134.078  0.00 97.00      PROA   
ATOM   3130  NH2 ARG P 200     -16.657-111.816 134.054  0.00 97.00      PROA   
ATOM   3131 HH21 ARG P 200     -16.258-112.724 133.998  0.00 97.00      PROA   
ATOM   3132 HH22 ARG P 200     -16.697-111.328 134.923  0.00 97.00      PROA   
ATOM   3133  C   ARG P 200     -12.766-109.474 128.135  0.00 97.00      PROA   
ATOM   3134  O   ARG P 200     -11.576-109.488 128.450  0.00 97.00      PROA   
ATOM   3135  N   PRO P 201     -13.335-108.326 127.748  0.00 97.00      PROA   
ATOM   3136  CD  PRO P 201     -14.579-108.226 126.973  0.00 97.00      PROA   
ATOM   3137  HD1 PRO P 201     -15.424-108.712 127.509  0.00 97.00      PROA   
ATOM   3138  HD2 PRO P 201     -14.431-108.706 125.980  0.00 97.00      PROA   
ATOM   3139  CA  PRO P 201     -12.692-107.032 127.949  0.00 97.00      PROA   
ATOM   3140  HA  PRO P 201     -11.643-107.083 127.689  0.00 97.00      PROA   
ATOM   3141  CB  PRO P 201     -13.449-106.088 126.993  0.00 97.00      PROA   
ATOM   3142  HB1 PRO P 201     -12.925-106.090 126.010  0.00 97.00      PROA   
ATOM   3143  HB2 PRO P 201     -13.512-105.043 127.355  0.00 97.00      PROA   
ATOM   3144  CG  PRO P 201     -14.837-106.725 126.802  0.00 97.00      PROA   
ATOM   3145  HG1 PRO P 201     -15.521-106.379 127.604  0.00 97.00      PROA   
ATOM   3146  HG2 PRO P 201     -15.289-106.477 125.822  0.00 97.00      PROA   
ATOM   3147  C   PRO P 201     -12.770-106.594 129.406  0.00 97.00      PROA   
ATOM   3148  O   PRO P 201     -11.732-106.544 130.064  0.00 97.00      PROA   
ATOM   3149  N   GLY P 202     -13.974-106.297 129.942  0.00 97.00      PROA   
ATOM   3150  HN  GLY P 202     -14.781-106.231 129.359  0.00 97.00      PROA   
ATOM   3151  CA  GLY P 202     -14.179-105.991 131.343  0.00 97.00      PROA   
ATOM   3152  HA1 GLY P 202     -15.135-105.512 131.380  0.00 97.00      PROA   
ATOM   3153  HA2 GLY P 202     -13.377-105.372 131.721  0.00 97.00      PROA   
ATOM   3154  C   GLY P 202     -14.304-107.223 132.182  0.00 97.00      PROA   
ATOM   3155  O   GLY P 202     -15.355-107.842 132.173  0.00 97.00      PROA   
ATOM   3156  N   LEU P 203     -13.246-107.587 132.936  0.00 97.00      PROA   
ATOM   3157  HN  LEU P 203     -12.425-107.024 132.895  0.00 97.00      PROA   
ATOM   3158  CA  LEU P 203     -13.133-108.790 133.749  0.00 97.00      PROA   
ATOM   3159  HA  LEU P 203     -13.342-109.619 133.094  0.00 97.00      PROA   
ATOM   3160  CB  LEU P 203     -11.679-108.999 134.265  0.00 97.00      PROA   
ATOM   3161  HB1 LEU P 203     -11.673-109.571 135.219  0.00 97.00      PROA   
ATOM   3162  HB2 LEU P 203     -11.238-108.001 134.476  0.00 97.00      PROA   
ATOM   3163  CG  LEU P 203     -10.735-109.771 133.296  0.00 97.00      PROA   
ATOM   3164  HG  LEU P 203      -9.718-109.745 133.760  0.00 97.00      PROA   
ATOM   3165  CD1 LEU P 203     -11.121-111.260 133.172  0.00 97.00      PROA   
ATOM   3166 HD11 LEU P 203     -12.119-111.367 132.699  0.00 97.00      PROA   
ATOM   3167 HD12 LEU P 203     -11.148-111.739 134.173  0.00 97.00      PROA   
ATOM   3168 HD13 LEU P 203     -10.378-111.796 132.545  0.00 97.00      PROA   
ATOM   3169  CD2 LEU P 203     -10.606-109.124 131.905  0.00 97.00      PROA   
ATOM   3170 HD21 LEU P 203     -10.295-108.062 131.997  0.00 97.00      PROA   
ATOM   3171 HD22 LEU P 203     -11.573-109.163 131.361  0.00 97.00      PROA   
ATOM   3172 HD23 LEU P 203      -9.847-109.661 131.297  0.00 97.00      PROA   
ATOM   3173  C   LEU P 203     -14.135-108.960 134.890  0.00 97.00      PROA   
ATOM   3174  O   LEU P 203     -14.511-110.089 135.198  0.00 97.00      PROA   
ATOM   3175  N   GLN P 204     -14.580-107.876 135.565  0.00 97.00      PROA   
ATOM   3176  HN  GLN P 204     -14.394-106.951 135.230  0.00 97.00      PROA   
ATOM   3177  CA  GLN P 204     -15.330-107.931 136.815  0.00 97.00      PROA   
ATOM   3178  HA  GLN P 204     -14.779-108.570 137.488  0.00 97.00      PROA   
ATOM   3179  CB  GLN P 204     -15.441-106.500 137.408  0.00 97.00      PROA   
ATOM   3180  HB1 GLN P 204     -16.111-105.893 136.761  0.00 97.00      PROA   
ATOM   3181  HB2 GLN P 204     -14.430-106.037 137.325  0.00 97.00      PROA   
ATOM   3182  CG  GLN P 204     -15.909-106.349 138.875  0.00 97.00      PROA   
ATOM   3183  HG1 GLN P 204     -17.009-106.490 138.930  0.00 97.00      PROA   
ATOM   3184  HG2 GLN P 204     -15.694-105.316 139.217  0.00 97.00      PROA   
ATOM   3185  CD  GLN P 204     -15.257-107.362 139.824  0.00 97.00      PROA   
ATOM   3186  OE1 GLN P 204     -15.672-108.519 139.946  0.00 97.00      PROA   
ATOM   3187  NE2 GLN P 204     -14.195-106.913 140.542  0.00 97.00      PROA   
ATOM   3188 HE21 GLN P 204     -13.766-107.550 141.180  0.00 97.00      PROA   
ATOM   3189 HE22 GLN P 204     -13.867-105.979 140.412  0.00 97.00      PROA   
ATOM   3190  C   GLN P 204     -16.735-108.500 136.652  0.00 97.00      PROA   
ATOM   3191  O   GLN P 204     -17.264-108.588 135.555  0.00 97.00      PROA   
ATOM   3192  N   LEU P 205     -17.401-108.903 137.756  0.00 97.00      PROA   
ATOM   3193  HN  LEU P 205     -16.946-108.921 138.645  0.00 97.00      PROA   
ATOM   3194  CA  LEU P 205     -18.840-109.051 137.757  0.00 97.00      PROA   
ATOM   3195  HA  LEU P 205     -19.252-108.612 136.860  0.00 97.00      PROA   
ATOM   3196  CB  LEU P 205     -19.332-110.517 137.843  0.00 97.00      PROA   
ATOM   3197  HB1 LEU P 205     -20.436-110.533 137.977  0.00 97.00      PROA   
ATOM   3198  HB2 LEU P 205     -18.862-110.998 138.729  0.00 97.00      PROA   
ATOM   3199  CG  LEU P 205     -19.020-111.373 136.594  0.00 97.00      PROA   
ATOM   3200  HG  LEU P 205     -17.936-111.258 136.371  0.00 97.00      PROA   
ATOM   3201  CD1 LEU P 205     -19.276-112.866 136.867  0.00 97.00      PROA   
ATOM   3202 HD11 LEU P 205     -20.346-113.029 137.118  0.00 97.00      PROA   
ATOM   3203 HD12 LEU P 205     -18.654-113.215 137.717  0.00 97.00      PROA   
ATOM   3204 HD13 LEU P 205     -19.028-113.471 135.970  0.00 97.00      PROA   
ATOM   3205  CD2 LEU P 205     -19.833-110.914 135.367  0.00 97.00      PROA   
ATOM   3206 HD21 LEU P 205     -19.590-109.866 135.097  0.00 97.00      PROA   
ATOM   3207 HD22 LEU P 205     -20.919-110.978 135.590  0.00 97.00      PROA   
ATOM   3208 HD23 LEU P 205     -19.614-111.562 134.493  0.00 97.00      PROA   
ATOM   3209  C   LEU P 205     -19.410-108.255 138.905  0.00 97.00      PROA   
ATOM   3210  O   LEU P 205     -19.238-108.586 140.077  0.00 97.00      PROA   
ATOM   3211  N   TYR P 206     -20.154-107.178 138.567  0.00 97.00      PROA   
ATOM   3212  HN  TYR P 206     -20.224-106.892 137.615  0.00 97.00      PROA   
ATOM   3213  CA  TYR P 206     -21.003-106.461 139.497  0.00 97.00      PROA   
ATOM   3214  HA  TYR P 206     -20.631-106.592 140.505  0.00 97.00      PROA   
ATOM   3215  CB  TYR P 206     -21.159-104.947 139.186  0.00 97.00      PROA   
ATOM   3216  HB1 TYR P 206     -21.697-104.421 140.003  0.00 97.00      PROA   
ATOM   3217  HB2 TYR P 206     -21.722-104.799 138.238  0.00 97.00      PROA   
ATOM   3218  CG  TYR P 206     -19.807-104.312 139.014  0.00 97.00      PROA   
ATOM   3219  CD1 TYR P 206     -19.093-103.784 140.108  0.00 97.00      PROA   
ATOM   3220  HD1 TYR P 206     -19.523-103.824 141.099  0.00 97.00      PROA   
ATOM   3221  CE1 TYR P 206     -17.822-103.219 139.919  0.00 97.00      PROA   
ATOM   3222  HE1 TYR P 206     -17.269-102.827 140.761  0.00 97.00      PROA   
ATOM   3223  CZ  TYR P 206     -17.258-103.188 138.634  0.00 97.00      PROA   
ATOM   3224  OH  TYR P 206     -15.945-102.713 138.432  0.00 97.00      PROA   
ATOM   3225  HH  TYR P 206     -15.673-102.978 137.543  0.00 97.00      PROA   
ATOM   3226  CD2 TYR P 206     -19.252-104.215 137.728  0.00 97.00      PROA   
ATOM   3227  HD2 TYR P 206     -19.794-104.583 136.868  0.00 97.00      PROA   
ATOM   3228  CE2 TYR P 206     -17.982-103.676 137.542  0.00 97.00      PROA   
ATOM   3229  HE2 TYR P 206     -17.568-103.655 136.547  0.00 97.00      PROA   
ATOM   3230  C   TYR P 206     -22.354-107.119 139.380  0.00 97.00      PROA   
ATOM   3231  O   TYR P 206     -22.693-107.673 138.335  0.00 97.00      PROA   
ATOM   3232  N   PHE P 207     -23.154-107.102 140.464  0.00 97.00      PROA   
ATOM   3233  HN  PHE P 207     -22.891-106.627 141.304  0.00 97.00      PROA   
ATOM   3234  CA  PHE P 207     -24.412-107.817 140.487  0.00 97.00      PROA   
ATOM   3235  HA  PHE P 207     -24.737-108.046 139.482  0.00 97.00      PROA   
ATOM   3236  CB  PHE P 207     -24.368-109.114 141.337  0.00 97.00      PROA   
ATOM   3237  HB1 PHE P 207     -25.379-109.560 141.451  0.00 97.00      PROA   
ATOM   3238  HB2 PHE P 207     -23.989-108.865 142.350  0.00 97.00      PROA   
ATOM   3239  CG  PHE P 207     -23.461-110.170 140.749  0.00 97.00      PROA   
ATOM   3240  CD1 PHE P 207     -22.073-110.139 140.976  0.00 97.00      PROA   
ATOM   3241  HD1 PHE P 207     -21.636-109.306 141.507  0.00 97.00      PROA   
ATOM   3242  CE1 PHE P 207     -21.252-111.183 140.537  0.00 97.00      PROA   
ATOM   3243  HE1 PHE P 207     -20.186-111.137 140.709  0.00 97.00      PROA   
ATOM   3244  CZ  PHE P 207     -21.809-112.280 139.869  0.00 97.00      PROA   
ATOM   3245  HZ  PHE P 207     -21.175-113.084 139.525  0.00 97.00      PROA   
ATOM   3246  CD2 PHE P 207     -24.007-111.276 140.071  0.00 97.00      PROA   
ATOM   3247  HD2 PHE P 207     -25.073-111.325 139.903  0.00 97.00      PROA   
ATOM   3248  CE2 PHE P 207     -23.189-112.326 139.634  0.00 97.00      PROA   
ATOM   3249  HE2 PHE P 207     -23.621-113.172 139.122  0.00 97.00      PROA   
ATOM   3250  C   PHE P 207     -25.458-106.924 141.078  0.00 97.00      PROA   
ATOM   3251  O   PHE P 207     -25.153-105.943 141.739  0.00 97.00      PROA   
ATOM   3252  N   SER P 208     -26.739-107.261 140.843  0.00 97.00      PROA   
ATOM   3253  HN  SER P 208     -26.968-108.003 140.221  0.00 97.00      PROA   
ATOM   3254  CA  SER P 208     -27.854-106.607 141.481  0.00 97.00      PROA   
ATOM   3255  HA  SER P 208     -27.545-106.252 142.455  0.00 97.00      PROA   
ATOM   3256  CB  SER P 208     -28.434-105.414 140.675  0.00 97.00      PROA   
ATOM   3257  HB1 SER P 208     -27.677-104.600 140.663  0.00 97.00      PROA   
ATOM   3258  HB2 SER P 208     -29.358-105.020 141.152  0.00 97.00      PROA   
ATOM   3259  OG  SER P 208     -28.701-105.787 139.327  0.00 97.00      PROA   
ATOM   3260  HG1 SER P 208     -29.362-105.179 138.978  0.00 97.00      PROA   
ATOM   3261  C   SER P 208     -28.899-107.662 141.718  0.00 97.00      PROA   
ATOM   3262  O   SER P 208     -28.924-108.692 141.050  0.00 97.00      PROA   
ATOM   3263  N   PHE P 209     -29.762-107.423 142.727  0.00 97.00      PROA   
ATOM   3264  HN  PHE P 209     -29.720-106.568 143.235  0.00 97.00      PROA   
ATOM   3265  CA  PHE P 209     -30.780-108.345 143.168  0.00 97.00      PROA   
ATOM   3266  HA  PHE P 209     -30.929-109.100 142.407  0.00 97.00      PROA   
ATOM   3267  CB  PHE P 209     -30.420-108.989 144.539  0.00 97.00      PROA   
ATOM   3268  HB1 PHE P 209     -31.232-108.903 145.289  0.00 97.00      PROA   
ATOM   3269  HB2 PHE P 209     -29.516-108.499 144.962  0.00 97.00      PROA   
ATOM   3270  CG  PHE P 209     -30.137-110.457 144.364  0.00 97.00      PROA   
ATOM   3271  CD1 PHE P 209     -31.210-111.354 144.230  0.00 97.00      PROA   
ATOM   3272  HD1 PHE P 209     -32.223-110.978 144.218  0.00 97.00      PROA   
ATOM   3273  CE1 PHE P 209     -30.981-112.729 144.122  0.00 97.00      PROA   
ATOM   3274  HE1 PHE P 209     -31.817-113.406 144.030  0.00 97.00      PROA   
ATOM   3275  CZ  PHE P 209     -29.671-113.224 144.151  0.00 97.00      PROA   
ATOM   3276  HZ  PHE P 209     -29.487-114.285 144.072  0.00 97.00      PROA   
ATOM   3277  CD2 PHE P 209     -28.824-110.964 144.389  0.00 97.00      PROA   
ATOM   3278  HD2 PHE P 209     -27.987-110.290 144.500  0.00 97.00      PROA   
ATOM   3279  CE2 PHE P 209     -28.593-112.341 144.284  0.00 97.00      PROA   
ATOM   3280  HE2 PHE P 209     -27.584-112.725 144.308  0.00 97.00      PROA   
ATOM   3281  C   PHE P 209     -32.068-107.567 143.258  0.00 97.00      PROA   
ATOM   3282  O   PHE P 209     -32.083-106.400 143.644  0.00 97.00      PROA   
ATOM   3283  N   TYR P 210     -33.188-108.204 142.852  0.00 97.00      PROA   
ATOM   3284  HN  TYR P 210     -33.150-109.145 142.522  0.00 97.00      PROA   
ATOM   3285  CA  TYR P 210     -34.475-107.560 142.731  0.00 97.00      PROA   
ATOM   3286  HA  TYR P 210     -34.500-106.646 143.311  0.00 97.00      PROA   
ATOM   3287  CB  TYR P 210     -34.872-107.293 141.248  0.00 97.00      PROA   
ATOM   3288  HB1 TYR P 210     -35.814-106.707 141.187  0.00 97.00      PROA   
ATOM   3289  HB2 TYR P 210     -35.040-108.266 140.740  0.00 97.00      PROA   
ATOM   3290  CG  TYR P 210     -33.795-106.584 140.450  0.00 97.00      PROA   
ATOM   3291  CD1 TYR P 210     -32.731-107.312 139.883  0.00 97.00      PROA   
ATOM   3292  HD1 TYR P 210     -32.657-108.373 140.067  0.00 97.00      PROA   
ATOM   3293  CE1 TYR P 210     -31.791-106.692 139.053  0.00 97.00      PROA   
ATOM   3294  HE1 TYR P 210     -30.989-107.273 138.623  0.00 97.00      PROA   
ATOM   3295  CZ  TYR P 210     -31.912-105.329 138.759  0.00 97.00      PROA   
ATOM   3296  OH  TYR P 210     -31.008-104.692 137.881  0.00 97.00      PROA   
ATOM   3297  HH  TYR P 210     -30.818-105.296 137.152  0.00 97.00      PROA   
ATOM   3298  CD2 TYR P 210     -33.905-105.216 140.142  0.00 97.00      PROA   
ATOM   3299  HD2 TYR P 210     -34.744-104.653 140.520  0.00 97.00      PROA   
ATOM   3300  CE2 TYR P 210     -32.965-104.590 139.311  0.00 97.00      PROA   
ATOM   3301  HE2 TYR P 210     -33.068-103.544 139.063  0.00 97.00      PROA   
ATOM   3302  C   TYR P 210     -35.483-108.527 143.308  0.00 97.00      PROA   
ATOM   3303  O   TYR P 210     -35.207-109.719 143.441  0.00 97.00      PROA   
ATOM   3304  N   MET P 211     -36.692-108.026 143.659  0.00 97.00      PROA   
ATOM   3305  HN  MET P 211     -36.882-107.048 143.594  0.00 97.00      PROA   
ATOM   3306  CA  MET P 211     -37.814-108.864 144.024  0.00 97.00      PROA   
ATOM   3307  HA  MET P 211     -37.567-109.905 143.890  0.00 97.00      PROA   
ATOM   3308  CB  MET P 211     -38.260-108.634 145.492  0.00 97.00      PROA   
ATOM   3309  HB1 MET P 211     -39.237-109.138 145.666  0.00 97.00      PROA   
ATOM   3310  HB2 MET P 211     -38.397-107.542 145.660  0.00 97.00      PROA   
ATOM   3311  CG  MET P 211     -37.258-109.178 146.528  0.00 97.00      PROA   
ATOM   3312  HG1 MET P 211     -36.231-108.874 146.236  0.00 97.00      PROA   
ATOM   3313  HG2 MET P 211     -37.296-110.287 146.470  0.00 97.00      PROA   
ATOM   3314  SD  MET P 211     -37.560-108.641 148.244  0.00 97.00      PROA   
ATOM   3315  CE  MET P 211     -39.168-109.447 148.488  0.00 97.00      PROA   
ATOM   3316  HE1 MET P 211     -39.103-110.533 148.263  0.00 97.00      PROA   
ATOM   3317  HE2 MET P 211     -39.949-109.004 147.836  0.00 97.00      PROA   
ATOM   3318  HE3 MET P 211     -39.503-109.338 149.541  0.00 97.00      PROA   
ATOM   3319  C   MET P 211     -38.962-108.526 143.104  0.00 97.00      PROA   
ATOM   3320  O   MET P 211     -39.628-107.514 143.309  0.00 97.00      PROA   
ATOM   3321  N   GLY P 212     -39.242-109.379 142.078  0.00 97.00      PROA   
ATOM   3322  HN  GLY P 212     -38.763-110.253 142.001  0.00 97.00      PROA   
ATOM   3323  CA  GLY P 212     -40.222-109.131 141.024  0.00 97.00      PROA   
ATOM   3324  HA1 GLY P 212     -41.195-109.396 141.409  0.00 97.00      PROA   
ATOM   3325  HA2 GLY P 212     -39.934-109.750 140.190  0.00 97.00      PROA   
ATOM   3326  C   GLY P 212     -40.259-107.711 140.499  0.00 97.00      PROA   
ATOM   3327  O   GLY P 212     -39.273-107.183 139.988  0.00 97.00      PROA   
ATOM   3328  N   SER P 213     -41.434-107.059 140.630  0.00 97.00      PROA   
ATOM   3329  HN  SER P 213     -42.215-107.553 141.005  0.00 97.00      PROA   
ATOM   3330  CA  SER P 213     -41.664-105.683 140.219  0.00 97.00      PROA   
ATOM   3331  HA  SER P 213     -41.139-105.529 139.285  0.00 97.00      PROA   
ATOM   3332  CB  SER P 213     -43.180-105.440 139.952  0.00 97.00      PROA   
ATOM   3333  HB1 SER P 213     -43.757-105.561 140.894  0.00 97.00      PROA   
ATOM   3334  HB2 SER P 213     -43.538-106.204 139.229  0.00 97.00      PROA   
ATOM   3335  OG  SER P 213     -43.450-104.157 139.389  0.00 97.00      PROA   
ATOM   3336  HG1 SER P 213     -43.044-103.522 139.990  0.00 97.00      PROA   
ATOM   3337  C   SER P 213     -41.136-104.638 141.216  0.00 97.00      PROA   
ATOM   3338  O   SER P 213     -41.685-103.542 141.327  0.00 97.00      PROA   
ATOM   3339  N   LYS P 214     -40.039-104.909 141.962  0.00 97.00      PROA   
ATOM   3340  HN  LYS P 214     -39.621-105.813 141.962  0.00 97.00      PROA   
ATOM   3341  CA  LYS P 214     -39.371-103.846 142.694  0.00 97.00      PROA   
ATOM   3342  HA  LYS P 214     -39.468-102.947 142.100  0.00 97.00      PROA   
ATOM   3343  CB  LYS P 214     -39.999-103.506 144.070  0.00 97.00      PROA   
ATOM   3344  HB1 LYS P 214     -40.988-103.035 143.864  0.00 97.00      PROA   
ATOM   3345  HB2 LYS P 214     -39.378-102.743 144.591  0.00 97.00      PROA   
ATOM   3346  CG  LYS P 214     -40.224-104.710 144.999  0.00 97.00      PROA   
ATOM   3347  HG1 LYS P 214     -39.280-105.294 145.063  0.00 97.00      PROA   
ATOM   3348  HG2 LYS P 214     -40.999-105.378 144.564  0.00 97.00      PROA   
ATOM   3349  CD  LYS P 214     -40.625-104.303 146.430  0.00 97.00      PROA   
ATOM   3350  HD1 LYS P 214     -39.773-103.733 146.867  0.00 97.00      PROA   
ATOM   3351  HD2 LYS P 214     -40.754-105.231 147.032  0.00 97.00      PROA   
ATOM   3352  CE  LYS P 214     -41.903-103.452 146.509  0.00 97.00      PROA   
ATOM   3353  HE1 LYS P 214     -42.778-104.025 146.137  0.00 97.00      PROA   
ATOM   3354  HE2 LYS P 214     -41.803-102.519 145.914  0.00 97.00      PROA   
ATOM   3355  NZ  LYS P 214     -42.175-103.053 147.911  0.00 97.00      PROA   
ATOM   3356  HZ1 LYS P 214     -41.379-102.482 148.260  0.00 97.00      PROA   
ATOM   3357  HZ2 LYS P 214     -42.271-103.904 148.500  0.00 97.00      PROA   
ATOM   3358  HZ3 LYS P 214     -43.049-102.491 147.959  0.00 97.00      PROA   
ATOM   3359  C   LYS P 214     -37.874-104.031 142.840  0.00 97.00      PROA   
ATOM   3360  O   LYS P 214     -37.360-105.106 143.142  0.00 97.00      PROA   
ATOM   3361  N   THR P 215     -37.132-102.917 142.640  0.00 97.00      PROA   
ATOM   3362  HN  THR P 215     -37.561-102.073 142.325  0.00 97.00      PROA   
ATOM   3363  CA  THR P 215     -35.726-102.759 142.951  0.00 97.00      PROA   
ATOM   3364  HA  THR P 215     -35.184-103.549 142.450  0.00 97.00      PROA   
ATOM   3365  CB  THR P 215     -35.196-101.405 142.483  0.00 97.00      PROA   
ATOM   3366  HB  THR P 215     -34.199-101.169 142.925  0.00 97.00      PROA   
ATOM   3367  OG1 THR P 215     -36.110-100.363 142.814  0.00 97.00      PROA   
ATOM   3368  HG1 THR P 215     -36.145-100.333 143.772  0.00 97.00      PROA   
ATOM   3369  CG2 THR P 215     -35.039-101.408 140.953  0.00 97.00      PROA   
ATOM   3370 HG21 THR P 215     -35.996-101.678 140.459  0.00 97.00      PROA   
ATOM   3371 HG22 THR P 215     -34.254-102.126 140.642  0.00 97.00      PROA   
ATOM   3372 HG23 THR P 215     -34.745-100.393 140.608  0.00 97.00      PROA   
ATOM   3373  C   THR P 215     -35.423-102.868 144.434  0.00 97.00      PROA   
ATOM   3374  O   THR P 215     -36.125-102.300 145.269  0.00 97.00      PROA   
ATOM   3375  N   LEU P 216     -34.309-103.549 144.780  0.00 97.00      PROA   
ATOM   3376  HN  LEU P 216     -33.811-104.097 144.111  0.00 97.00      PROA   
ATOM   3377  CA  LEU P 216     -33.672-103.425 146.077  0.00 97.00      PROA   
ATOM   3378  HA  LEU P 216     -34.410-103.120 146.805  0.00 97.00      PROA   
ATOM   3379  CB  LEU P 216     -33.036-104.757 146.543  0.00 97.00      PROA   
ATOM   3380  HB1 LEU P 216     -32.507-104.622 147.510  0.00 97.00      PROA   
ATOM   3381  HB2 LEU P 216     -32.289-105.084 145.789  0.00 97.00      PROA   
ATOM   3382  CG  LEU P 216     -34.066-105.899 146.737  0.00 97.00      PROA   
ATOM   3383  HG  LEU P 216     -34.569-106.093 145.761  0.00 97.00      PROA   
ATOM   3384  CD1 LEU P 216     -33.368-107.203 147.157  0.00 97.00      PROA   
ATOM   3385 HD11 LEU P 216     -32.863-107.070 148.138  0.00 97.00      PROA   
ATOM   3386 HD12 LEU P 216     -32.610-107.495 146.402  0.00 97.00      PROA   
ATOM   3387 HD13 LEU P 216     -34.111-108.022 147.253  0.00 97.00      PROA   
ATOM   3388  CD2 LEU P 216     -35.153-105.530 147.764  0.00 97.00      PROA   
ATOM   3389 HD21 LEU P 216     -35.751-104.662 147.421  0.00 97.00      PROA   
ATOM   3390 HD22 LEU P 216     -34.688-105.288 148.743  0.00 97.00      PROA   
ATOM   3391 HD23 LEU P 216     -35.840-106.386 147.908  0.00 97.00      PROA   
ATOM   3392  C   LEU P 216     -32.655-102.300 146.009  0.00 97.00      PROA   
ATOM   3393  O   LEU P 216     -32.500-101.669 144.966  0.00 97.00      PROA   
ATOM   3394  N   ARG P 217     -31.965-101.981 147.134  0.00 97.00      PROA   
ATOM   3395  HN  ARG P 217     -32.123-102.483 147.982  0.00 97.00      PROA   
ATOM   3396  CA  ARG P 217     -30.981-100.908 147.192  0.00 97.00      PROA   
ATOM   3397  HA  ARG P 217     -31.414-100.047 146.701  0.00 97.00      PROA   
ATOM   3398  CB  ARG P 217     -30.614-100.480 148.639  0.00 97.00      PROA   
ATOM   3399  HB1 ARG P 217     -29.784 -99.737 148.595  0.00 97.00      PROA   
ATOM   3400  HB2 ARG P 217     -30.245-101.370 149.194  0.00 97.00      PROA   
ATOM   3401  CG  ARG P 217     -31.750 -99.814 149.437  0.00 97.00      PROA   
ATOM   3402  HG1 ARG P 217     -32.615-100.508 149.514  0.00 97.00      PROA   
ATOM   3403  HG2 ARG P 217     -32.090 -98.908 148.887  0.00 97.00      PROA   
ATOM   3404  CD  ARG P 217     -31.291 -99.427 150.853  0.00 97.00      PROA   
ATOM   3405  HD1 ARG P 217     -30.379 -98.790 150.831  0.00 97.00      PROA   
ATOM   3406  HD2 ARG P 217     -31.057-100.345 151.436  0.00 97.00      PROA   
ATOM   3407  NE  ARG P 217     -32.405 -98.720 151.561  0.00 97.00      PROA   
ATOM   3408  HE  ARG P 217     -33.009 -99.244 152.155  0.00 97.00      PROA   
ATOM   3409  CZ  ARG P 217     -32.626 -97.390 151.495  0.00 97.00      PROA   
ATOM   3410  NH1 ARG P 217     -31.903 -96.574 150.713  0.00 97.00      PROA   
ATOM   3411 HH11 ARG P 217     -31.213 -96.973 150.119  0.00 97.00      PROA   
ATOM   3412 HH12 ARG P 217     -32.113 -95.599 150.702  0.00 97.00      PROA   
ATOM   3413  NH2 ARG P 217     -33.608 -96.857 152.245  0.00 97.00      PROA   
ATOM   3414 HH21 ARG P 217     -34.148 -97.453 152.831  0.00 97.00      PROA   
ATOM   3415 HH22 ARG P 217     -33.754 -95.872 152.222  0.00 97.00      PROA   
ATOM   3416  C   ARG P 217     -29.687-101.216 146.449  0.00 97.00      PROA   
ATOM   3417  O   ARG P 217     -28.648-101.491 147.049  0.00 97.00      PROA   
ATOM   3418  N   GLY P 218     -29.741-101.144 145.100  0.00 97.00      PROA   
ATOM   3419  HN  GLY P 218     -30.643-101.042 144.683  0.00 97.00      PROA   
ATOM   3420  CA  GLY P 218     -28.617-101.164 144.183  0.00 97.00      PROA   
ATOM   3421  HA1 GLY P 218     -29.024-101.026 143.193  0.00 97.00      PROA   
ATOM   3422  HA2 GLY P 218     -28.105-102.107 144.307  0.00 97.00      PROA   
ATOM   3423  C   GLY P 218     -27.622-100.057 144.390  0.00 97.00      PROA   
ATOM   3424  O   GLY P 218     -27.906 -99.051 145.039  0.00 97.00      PROA   
ATOM   3425  N   ARG P 219     -26.433-100.231 143.774  0.00 97.00      PROA   
ATOM   3426  HN  ARG P 219     -26.261-101.060 143.246  0.00 97.00      PROA   
ATOM   3427  CA  ARG P 219     -25.337 -99.294 143.796  0.00 97.00      PROA   
ATOM   3428  HA  ARG P 219     -25.631 -98.449 143.192  0.00 97.00      PROA   
ATOM   3429  CB  ARG P 219     -24.910 -98.790 145.222  0.00 97.00      PROA   
ATOM   3430  HB1 ARG P 219     -25.734 -98.146 145.602  0.00 97.00      PROA   
ATOM   3431  HB2 ARG P 219     -24.030 -98.121 145.148  0.00 97.00      PROA   
ATOM   3432  CG  ARG P 219     -24.686 -99.883 146.294  0.00 97.00      PROA   
ATOM   3433  HG1 ARG P 219     -23.919-100.611 145.951  0.00 97.00      PROA   
ATOM   3434  HG2 ARG P 219     -25.637-100.441 146.426  0.00 97.00      PROA   
ATOM   3435  CD  ARG P 219     -24.280 -99.360 147.682  0.00 97.00      PROA   
ATOM   3436  HD1 ARG P 219     -24.349-100.189 148.426  0.00 97.00      PROA   
ATOM   3437  HD2 ARG P 219     -24.927 -98.514 147.996  0.00 97.00      PROA   
ATOM   3438  NE  ARG P 219     -22.859 -98.902 147.575  0.00 97.00      PROA   
ATOM   3439  HE  ARG P 219     -22.431 -98.853 146.671  0.00 97.00      PROA   
ATOM   3440  CZ  ARG P 219     -21.979 -98.900 148.592  0.00 97.00      PROA   
ATOM   3441  NH1 ARG P 219     -22.397 -98.750 149.847  0.00 97.00      PROA   
ATOM   3442 HH11 ARG P 219     -23.342 -98.459 149.925  0.00 97.00      PROA   
ATOM   3443 HH12 ARG P 219     -21.711 -98.561 150.543  0.00 97.00      PROA   
ATOM   3444  NH2 ARG P 219     -20.669 -99.016 148.324  0.00 97.00      PROA   
ATOM   3445 HH21 ARG P 219     -20.041 -99.291 149.042  0.00 97.00      PROA   
ATOM   3446 HH22 ARG P 219     -20.397 -99.131 147.364  0.00 97.00      PROA   
ATOM   3447  C   ARG P 219     -24.235-100.008 143.048  0.00 97.00      PROA   
ATOM   3448  O   ARG P 219     -24.483-100.658 142.035  0.00 97.00      PROA   
ATOM   3449  N   ASP P 220     -22.991 -99.932 143.550  0.00 97.00      PROA   
ATOM   3450  HN  ASP P 220     -22.785 -99.296 144.293  0.00 97.00      PROA   
ATOM   3451  CA  ASP P 220     -21.850-100.757 143.239  0.00 97.00      PROA   
ATOM   3452  HA  ASP P 220     -21.816-100.938 142.172  0.00 97.00      PROA   
ATOM   3453  CB  ASP P 220     -20.549-100.001 143.672  0.00 97.00      PROA   
ATOM   3454  HB1 ASP P 220     -20.407 -99.154 142.964  0.00 97.00      PROA   
ATOM   3455  HB2 ASP P 220     -19.652-100.644 143.598  0.00 97.00      PROA   
ATOM   3456  CG  ASP P 220     -20.620 -99.355 145.064  0.00 97.00      PROA   
ATOM   3457  OD1 ASP P 220     -19.712 -99.631 145.886  0.00 97.00      PROA   
ATOM   3458  OD2 ASP P 220     -21.526 -98.516 145.293  0.00 97.00      PROA   
ATOM   3459  C   ASP P 220     -21.997-102.107 143.956  0.00 97.00      PROA   
ATOM   3460  O   ASP P 220     -21.165-102.516 144.764  0.00 97.00      PROA   
ATOM   3461  N   THR P 221     -23.106-102.837 143.688  0.00 97.00      PROA   
ATOM   3462  HN  THR P 221     -23.785-102.501 143.036  0.00 97.00      PROA   
ATOM   3463  CA  THR P 221     -23.489-104.011 144.456  0.00 97.00      PROA   
ATOM   3464  HA  THR P 221     -23.220-103.778 145.476  0.00 97.00      PROA   
ATOM   3465  CB  THR P 221     -24.998-104.256 144.505  0.00 97.00      PROA   
ATOM   3466  HB  THR P 221     -25.253-105.318 144.729  0.00 97.00      PROA   
ATOM   3467  OG1 THR P 221     -25.633-103.856 143.298  0.00 97.00      PROA   
ATOM   3468  HG1 THR P 221     -25.355-104.499 142.637  0.00 97.00      PROA   
ATOM   3469  CG2 THR P 221     -25.593-103.376 145.616  0.00 97.00      PROA   
ATOM   3470 HG21 THR P 221     -25.413-102.309 145.378  0.00 97.00      PROA   
ATOM   3471 HG22 THR P 221     -25.132-103.604 146.598  0.00 97.00      PROA   
ATOM   3472 HG23 THR P 221     -26.690-103.532 145.687  0.00 97.00      PROA   
ATOM   3473  C   THR P 221     -22.731-105.298 144.147  0.00 97.00      PROA   
ATOM   3474  O   THR P 221     -22.452-105.656 143.005  0.00 97.00      PROA   
ATOM   3475  N   SER P 222     -22.396-106.037 145.230  0.00 97.00      PROA   
ATOM   3476  HN  SER P 222     -22.554-105.668 146.142  0.00 97.00      PROA   
ATOM   3477  CA  SER P 222     -21.748-107.334 145.219  0.00 97.00      PROA   
ATOM   3478  HA  SER P 222     -20.993-107.328 144.444  0.00 97.00      PROA   
ATOM   3479  CB  SER P 222     -21.091-107.628 146.590  0.00 97.00      PROA   
ATOM   3480  HB1 SER P 222     -20.442-108.529 146.547  0.00 97.00      PROA   
ATOM   3481  HB2 SER P 222     -21.882-107.799 147.355  0.00 97.00      PROA   
ATOM   3482  OG  SER P 222     -20.319-106.510 147.022  0.00 97.00      PROA   
ATOM   3483  HG1 SER P 222     -19.828-106.186 146.262  0.00 97.00      PROA   
ATOM   3484  C   SER P 222     -22.746-108.443 144.916  0.00 97.00      PROA   
ATOM   3485  O   SER P 222     -23.947-108.204 144.811  0.00 97.00      PROA   
ATOM   3486  N   SER P 223     -22.253-109.697 144.754  0.00 97.00      PROA   
ATOM   3487  HN  SER P 223     -21.270-109.871 144.794  0.00 97.00      PROA   
ATOM   3488  CA  SER P 223     -23.002-110.870 144.331  0.00 97.00      PROA   
ATOM   3489  HA  SER P 223     -23.359-110.688 143.334  0.00 97.00      PROA   
ATOM   3490  CB  SER P 223     -22.077-112.107 144.312  0.00 97.00      PROA   
ATOM   3491  HB1 SER P 223     -22.581-112.972 143.830  0.00 97.00      PROA   
ATOM   3492  HB2 SER P 223     -21.797-112.395 145.349  0.00 97.00      PROA   
ATOM   3493  OG  SER P 223     -20.876-111.817 143.603  0.00 97.00      PROA   
ATOM   3494  HG1 SER P 223     -21.113-111.752 142.674  0.00 97.00      PROA   
ATOM   3495  C   SER P 223     -24.216-111.238 145.159  0.00 97.00      PROA   
ATOM   3496  O   SER P 223     -25.235-111.644 144.602  0.00 97.00      PROA   
ATOM   3497  N   GLU P 224     -24.131-111.113 146.499  0.00 97.00      PROA   
ATOM   3498  HN  GLU P 224     -23.325-110.709 146.918  0.00 97.00      PROA   
ATOM   3499  CA  GLU P 224     -25.147-111.588 147.412  0.00 97.00      PROA   
ATOM   3500  HA  GLU P 224     -26.014-111.922 146.857  0.00 97.00      PROA   
ATOM   3501  CB  GLU P 224     -24.667-112.778 148.291  0.00 97.00      PROA   
ATOM   3502  HB1 GLU P 224     -25.403-112.913 149.116  0.00 97.00      PROA   
ATOM   3503  HB2 GLU P 224     -23.692-112.538 148.766  0.00 97.00      PROA   
ATOM   3504  CG  GLU P 224     -24.558-114.123 147.536  0.00 97.00      PROA   
ATOM   3505  HG1 GLU P 224     -23.557-114.250 147.075  0.00 97.00      PROA   
ATOM   3506  HG2 GLU P 224     -25.329-114.185 146.739  0.00 97.00      PROA   
ATOM   3507  CD  GLU P 224     -24.826-115.269 148.506  0.00 97.00      PROA   
ATOM   3508  OE1 GLU P 224     -25.973-115.324 149.016  0.00 97.00      PROA   
ATOM   3509  OE2 GLU P 224     -23.899-116.077 148.763  0.00 97.00      PROA   
ATOM   3510  C   GLU P 224     -25.623-110.475 148.320  0.00 97.00      PROA   
ATOM   3511  O   GLU P 224     -25.000-109.423 148.451  0.00 97.00      PROA   
ATOM   3512  N   TYR P 225     -26.773-110.728 148.982  0.00 97.00      PROA   
ATOM   3513  HN  TYR P 225     -27.233-111.603 148.852  0.00 97.00      PROA   
ATOM   3514  CA  TYR P 225     -27.365-109.890 149.999  0.00 97.00      PROA   
ATOM   3515  HA  TYR P 225     -26.658-109.130 150.301  0.00 97.00      PROA   
ATOM   3516  CB  TYR P 225     -28.705-109.236 149.518  0.00 97.00      PROA   
ATOM   3517  HB1 TYR P 225     -28.518-108.703 148.560  0.00 97.00      PROA   
ATOM   3518  HB2 TYR P 225     -29.038-108.484 150.265  0.00 97.00      PROA   
ATOM   3519  CG  TYR P 225     -29.838-110.223 149.290  0.00 97.00      PROA   
ATOM   3520  CD1 TYR P 225     -30.875-110.357 150.233  0.00 97.00      PROA   
ATOM   3521  HD1 TYR P 225     -30.863-109.758 151.132  0.00 97.00      PROA   
ATOM   3522  CE1 TYR P 225     -31.910-111.281 150.033  0.00 97.00      PROA   
ATOM   3523  HE1 TYR P 225     -32.693-111.380 150.770  0.00 97.00      PROA   
ATOM   3524  CZ  TYR P 225     -31.913-112.092 148.892  0.00 97.00      PROA   
ATOM   3525  OH  TYR P 225     -32.923-113.059 148.707  0.00 97.00      PROA   
ATOM   3526  HH  TYR P 225     -33.587-112.930 149.389  0.00 97.00      PROA   
ATOM   3527  CD2 TYR P 225     -29.882-111.012 148.125  0.00 97.00      PROA   
ATOM   3528  HD2 TYR P 225     -29.107-110.915 147.380  0.00 97.00      PROA   
ATOM   3529  CE2 TYR P 225     -30.903-111.950 147.935  0.00 97.00      PROA   
ATOM   3530  HE2 TYR P 225     -30.906-112.576 147.055  0.00 97.00      PROA   
ATOM   3531  C   TYR P 225     -27.571-110.859 151.150  0.00 97.00      PROA   
ATOM   3532  O   TYR P 225     -27.558-112.070 150.937  0.00 97.00      PROA   
ATOM   3533  N   GLN P 226     -27.755-110.375 152.405  0.00 97.00      PROA   
ATOM   3534  HN  GLN P 226     -27.748-109.399 152.607  0.00 97.00      PROA   
ATOM   3535  CA  GLN P 226     -28.020-111.276 153.516  0.00 97.00      PROA   
ATOM   3536  HA  GLN P 226     -28.375-112.201 153.092  0.00 97.00      PROA   
ATOM   3537  CB  GLN P 226     -26.780-111.615 154.397  0.00 97.00      PROA   
ATOM   3538  HB1 GLN P 226     -27.093-111.865 155.436  0.00 97.00      PROA   
ATOM   3539  HB2 GLN P 226     -26.129-110.716 154.465  0.00 97.00      PROA   
ATOM   3540  CG  GLN P 226     -25.950-112.819 153.887  0.00 97.00      PROA   
ATOM   3541  HG1 GLN P 226     -25.161-113.083 154.621  0.00 97.00      PROA   
ATOM   3542  HG2 GLN P 226     -25.469-112.546 152.923  0.00 97.00      PROA   
ATOM   3543  CD  GLN P 226     -26.849-114.047 153.684  0.00 97.00      PROA   
ATOM   3544  OE1 GLN P 226     -27.807-114.265 154.435  0.00 97.00      PROA   
ATOM   3545  NE2 GLN P 226     -26.561-114.843 152.618  0.00 97.00      PROA   
ATOM   3546 HE21 GLN P 226     -27.268-115.488 152.327  0.00 97.00      PROA   
ATOM   3547 HE22 GLN P 226     -25.817-114.616 151.993  0.00 97.00      PROA   
ATOM   3548  C   GLN P 226     -29.207-110.867 154.341  0.00 97.00      PROA   
ATOM   3549  O   GLN P 226     -29.622-109.710 154.361  0.00 97.00      PROA   
ATOM   3550  N   ILE P 227     -29.817-111.883 155.001  0.00 97.00      PROA   
ATOM   3551  HN  ILE P 227     -29.406-112.793 154.998  0.00 97.00      PROA   
ATOM   3552  CA  ILE P 227     -31.146-111.789 155.563  0.00 97.00      PROA   
ATOM   3553  HA  ILE P 227     -31.507-110.777 155.443  0.00 97.00      PROA   
ATOM   3554  CB  ILE P 227     -32.151-112.733 154.898  0.00 97.00      PROA   
ATOM   3555  HB  ILE P 227     -32.107-113.748 155.356  0.00 97.00      PROA   
ATOM   3556  CG2 ILE P 227     -33.558-112.137 155.123  0.00 97.00      PROA   
ATOM   3557 HG21 ILE P 227     -33.645-111.150 154.621  0.00 97.00      PROA   
ATOM   3558 HG22 ILE P 227     -33.773-112.004 156.201  0.00 97.00      PROA   
ATOM   3559 HG23 ILE P 227     -34.337-112.799 154.697  0.00 97.00      PROA   
ATOM   3560  CG1 ILE P 227     -31.856-112.931 153.384  0.00 97.00      PROA   
ATOM   3561 HG11 ILE P 227     -30.844-113.370 153.245  0.00 97.00      PROA   
ATOM   3562 HG12 ILE P 227     -31.870-111.936 152.887  0.00 97.00      PROA   
ATOM   3563  CD  ILE P 227     -32.850-113.869 152.687  0.00 97.00      PROA   
ATOM   3564  HD1 ILE P 227     -33.856-113.405 152.616  0.00 97.00      PROA   
ATOM   3565  HD2 ILE P 227     -32.940-114.821 153.253  0.00 97.00      PROA   
ATOM   3566  HD3 ILE P 227     -32.502-114.105 151.658  0.00 97.00      PROA   
ATOM   3567  C   ILE P 227     -31.046-112.084 157.043  0.00 97.00      PROA   
ATOM   3568  O   ILE P 227     -30.499-113.101 157.461  0.00 97.00      PROA   
ATOM   3569  N   LEU P 228     -31.570-111.172 157.889  0.00 97.00      PROA   
ATOM   3570  HN  LEU P 228     -32.025-110.359 157.533  0.00 97.00      PROA   
ATOM   3571  CA  LEU P 228     -31.336-111.174 159.320  0.00 97.00      PROA   
ATOM   3572  HA  LEU P 228     -30.436-111.732 159.542  0.00 97.00      PROA   
ATOM   3573  CB  LEU P 228     -31.152-109.718 159.832  0.00 97.00      PROA   
ATOM   3574  HB1 LEU P 228     -31.077-109.740 160.942  0.00 97.00      PROA   
ATOM   3575  HB2 LEU P 228     -32.040-109.107 159.564  0.00 97.00      PROA   
ATOM   3576  CG  LEU P 228     -29.875-108.985 159.322  0.00 97.00      PROA   
ATOM   3577  HG  LEU P 228     -29.020-109.696 159.411  0.00 97.00      PROA   
ATOM   3578  CD1 LEU P 228     -29.941-108.497 157.859  0.00 97.00      PROA   
ATOM   3579 HD11 LEU P 228     -30.846-107.874 157.702  0.00 97.00      PROA   
ATOM   3580 HD12 LEU P 228     -29.955-109.342 157.144  0.00 97.00      PROA   
ATOM   3581 HD13 LEU P 228     -29.048-107.880 157.624  0.00 97.00      PROA   
ATOM   3582  CD2 LEU P 228     -29.561-107.777 160.224  0.00 97.00      PROA   
ATOM   3583 HD21 LEU P 228     -29.442-108.097 161.280  0.00 97.00      PROA   
ATOM   3584 HD22 LEU P 228     -30.385-107.035 160.165  0.00 97.00      PROA   
ATOM   3585 HD23 LEU P 228     -28.621-107.286 159.895  0.00 97.00      PROA   
ATOM   3586  C   LEU P 228     -32.480-111.854 160.055  0.00 97.00      PROA   
ATOM   3587  O   LEU P 228     -32.550-111.818 161.282  0.00 97.00      PROA   
ATOM   3588  N   THR P 229     -33.376-112.496 159.275  0.00 97.00      PROA   
ATOM   3589  HN  THR P 229     -33.164-112.519 158.303  0.00 97.00      PROA   
ATOM   3590  CA  THR P 229     -34.638-113.122 159.633  0.00 97.00      PROA   
ATOM   3591  HA  THR P 229     -34.459-114.162 159.860  0.00 97.00      PROA   
ATOM   3592  CB  THR P 229     -35.457-112.456 160.760  0.00 97.00      PROA   
ATOM   3593  HB  THR P 229     -35.381-111.350 160.656  0.00 97.00      PROA   
ATOM   3594  OG1 THR P 229     -34.940-112.838 162.026  0.00 97.00      PROA   
ATOM   3595  HG1 THR P 229     -34.021-112.557 162.017  0.00 97.00      PROA   
ATOM   3596  CG2 THR P 229     -36.957-112.836 160.796  0.00 97.00      PROA   
ATOM   3597 HG21 THR P 229     -37.094-113.925 160.931  0.00 97.00      PROA   
ATOM   3598 HG22 THR P 229     -37.490-112.524 159.880  0.00 97.00      PROA   
ATOM   3599 HG23 THR P 229     -37.445-112.326 161.655  0.00 97.00      PROA   
ATOM   3600  C   THR P 229     -35.399-113.028 158.341  0.00 97.00      PROA   
ATOM   3601  O   THR P 229     -35.958-111.975 158.043  0.00 97.00      PROA   
ATOM   3602  N   ALA P 230     -35.422-114.091 157.495  0.00 97.00      PROA   
ATOM   3603  HN  ALA P 230     -34.886-114.919 157.648  0.00 97.00      PROA   
ATOM   3604  CA  ALA P 230     -36.287-114.101 156.327  0.00 97.00      PROA   
ATOM   3605  HA  ALA P 230     -36.143-113.164 155.814  0.00 97.00      PROA   
ATOM   3606  CB  ALA P 230     -35.960-115.239 155.344  0.00 97.00      PROA   
ATOM   3607  HB1 ALA P 230     -36.105-116.231 155.824  0.00 97.00      PROA   
ATOM   3608  HB2 ALA P 230     -34.902-115.154 155.013  0.00 97.00      PROA   
ATOM   3609  HB3 ALA P 230     -36.602-115.173 154.441  0.00 97.00      PROA   
ATOM   3610  C   ALA P 230     -37.741-114.169 156.735  0.00 97.00      PROA   
ATOM   3611  O   ALA P 230     -38.076-114.841 157.696  0.00 97.00      PROA   
ATOM   3612  N   ARG P 231     -38.635-113.444 156.036  0.00 97.00      PROA   
ATOM   3613  HN  ARG P 231     -38.314-112.891 155.267  0.00 97.00      PROA   
ATOM   3614  CA  ARG P 231     -39.976-113.165 156.502  0.00 97.00      PROA   
ATOM   3615  HA  ARG P 231     -40.165-113.707 157.416  0.00 97.00      PROA   
ATOM   3616  CB  ARG P 231     -40.136-111.655 156.815  0.00 97.00      PROA   
ATOM   3617  HB1 ARG P 231     -41.203-111.434 156.996  0.00 97.00      PROA   
ATOM   3618  HB2 ARG P 231     -39.820-111.050 155.938  0.00 97.00      PROA   
ATOM   3619  CG  ARG P 231     -39.328-111.216 158.053  0.00 97.00      PROA   
ATOM   3620  HG1 ARG P 231     -38.276-111.066 157.733  0.00 97.00      PROA   
ATOM   3621  HG2 ARG P 231     -39.328-112.052 158.783  0.00 97.00      PROA   
ATOM   3622  CD  ARG P 231     -39.806-109.919 158.748  0.00 97.00      PROA   
ATOM   3623  HD1 ARG P 231     -39.759-109.083 158.016  0.00 97.00      PROA   
ATOM   3624  HD2 ARG P 231     -39.172-109.673 159.624  0.00 97.00      PROA   
ATOM   3625  NE  ARG P 231     -41.233-110.012 159.195  0.00 97.00      PROA   
ATOM   3626  HE  ARG P 231     -41.889-109.499 158.637  0.00 97.00      PROA   
ATOM   3627  CZ  ARG P 231     -41.758-111.136 159.711  0.00 97.00      PROA   
ATOM   3628  NH1 ARG P 231     -41.159-111.840 160.668  0.00 97.00      PROA   
ATOM   3629 HH11 ARG P 231     -40.304-111.511 161.042  0.00 97.00      PROA   
ATOM   3630 HH12 ARG P 231     -41.588-112.714 160.909  0.00 97.00      PROA   
ATOM   3631  NH2 ARG P 231     -42.887-111.628 159.178  0.00 97.00      PROA   
ATOM   3632 HH21 ARG P 231     -43.216-111.161 158.354  0.00 97.00      PROA   
ATOM   3633 HH22 ARG P 231     -43.011-112.616 159.263  0.00 97.00      PROA   
ATOM   3634  C   ARG P 231     -41.070-113.577 155.544  0.00 97.00      PROA   
ATOM   3635  O   ARG P 231     -40.866-113.793 154.359  0.00 97.00      PROA   
ATOM   3636  N   ARG P 232     -42.311-113.660 156.058  0.00 97.00      PROA   
ATOM   3637  HN  ARG P 232     -42.430-113.655 157.052  0.00 97.00      PROA   
ATOM   3638  CA  ARG P 232     -43.538-113.793 155.295  0.00 97.00      PROA   
ATOM   3639  HA  ARG P 232     -43.535-114.775 154.847  0.00 97.00      PROA   
ATOM   3640  CB  ARG P 232     -44.721-113.664 156.283  0.00 97.00      PROA   
ATOM   3641  HB1 ARG P 232     -45.604-113.180 155.817  0.00 97.00      PROA   
ATOM   3642  HB2 ARG P 232     -44.394-112.984 157.102  0.00 97.00      PROA   
ATOM   3643  CG  ARG P 232     -45.117-115.016 156.901  0.00 97.00      PROA   
ATOM   3644  HG1 ARG P 232     -45.453-114.861 157.953  0.00 97.00      PROA   
ATOM   3645  HG2 ARG P 232     -44.208-115.649 156.954  0.00 97.00      PROA   
ATOM   3646  CD  ARG P 232     -46.209-115.734 156.100  0.00 97.00      PROA   
ATOM   3647  HD1 ARG P 232     -46.373-116.771 156.455  0.00 97.00      PROA   
ATOM   3648  HD2 ARG P 232     -45.954-115.751 155.017  0.00 97.00      PROA   
ATOM   3649  NE  ARG P 232     -47.455-114.958 156.385  0.00 97.00      PROA   
ATOM   3650  HE  ARG P 232     -47.582-114.661 157.328  0.00 97.00      PROA   
ATOM   3651  CZ  ARG P 232     -48.194-114.310 155.462  0.00 97.00      PROA   
ATOM   3652  NH1 ARG P 232     -48.104-114.560 154.148  0.00 97.00      PROA   
ATOM   3653 HH11 ARG P 232     -47.439-115.228 153.831  0.00 97.00      PROA   
ATOM   3654 HH12 ARG P 232     -48.660-114.031 153.513  0.00 97.00      PROA   
ATOM   3655  NH2 ARG P 232     -49.029-113.345 155.889  0.00 97.00      PROA   
ATOM   3656 HH21 ARG P 232     -49.002-113.085 156.851  0.00 97.00      PROA   
ATOM   3657 HH22 ARG P 232     -49.526-112.807 155.215  0.00 97.00      PROA   
ATOM   3658  C   ARG P 232     -43.726-112.810 154.147  0.00 97.00      PROA   
ATOM   3659  O   ARG P 232     -44.157-113.182 153.062  0.00 97.00      PROA   
ATOM   3660  N   GLU P 233     -43.377-111.534 154.362  0.00 97.00      PROA   
ATOM   3661  HN  GLU P 233     -43.179-111.236 155.297  0.00 97.00      PROA   
ATOM   3662  CA  GLU P 233     -43.371-110.459 153.402  0.00 97.00      PROA   
ATOM   3663  HA  GLU P 233     -44.271-110.545 152.810  0.00 97.00      PROA   
ATOM   3664  CB  GLU P 233     -43.439-109.097 154.149  0.00 97.00      PROA   
ATOM   3665  HB1 GLU P 233     -44.477-108.950 154.523  0.00 97.00      PROA   
ATOM   3666  HB2 GLU P 233     -43.240-108.281 153.420  0.00 97.00      PROA   
ATOM   3667  CG  GLU P 233     -42.448-108.950 155.335  0.00 97.00      PROA   
ATOM   3668  HG1 GLU P 233     -42.163-107.879 155.420  0.00 97.00      PROA   
ATOM   3669  HG2 GLU P 233     -41.525-109.530 155.139  0.00 97.00      PROA   
ATOM   3670  CD  GLU P 233     -43.026-109.359 156.695  0.00 97.00      PROA   
ATOM   3671  OE1 GLU P 233     -43.553-110.489 156.824  0.00 97.00      PROA   
ATOM   3672  OE2 GLU P 233     -42.916-108.544 157.648  0.00 97.00      PROA   
ATOM   3673  C   GLU P 233     -42.230-110.530 152.391  0.00 97.00      PROA   
ATOM   3674  O   GLU P 233     -42.294-109.898 151.337  0.00 97.00      PROA   
ATOM   3675  N   ASP P 234     -41.187-111.354 152.653  0.00 97.00      PROA   
ATOM   3676  HN  ASP P 234     -41.088-111.781 153.548  0.00 97.00      PROA   
ATOM   3677  CA  ASP P 234     -40.126-111.670 151.712  0.00 97.00      PROA   
ATOM   3678  HA  ASP P 234     -39.829-110.756 151.214  0.00 97.00      PROA   
ATOM   3679  CB  ASP P 234     -38.876-112.291 152.407  0.00 97.00      PROA   
ATOM   3680  HB1 ASP P 234     -38.072-112.468 151.666  0.00 97.00      PROA   
ATOM   3681  HB2 ASP P 234     -39.133-113.274 152.849  0.00 97.00      PROA   
ATOM   3682  CG  ASP P 234     -38.251-111.436 153.513  0.00 97.00      PROA   
ATOM   3683  OD1 ASP P 234     -38.696-110.290 153.769  0.00 97.00      PROA   
ATOM   3684  OD2 ASP P 234     -37.270-111.950 154.112  0.00 97.00      PROA   
ATOM   3685  C   ASP P 234     -40.590-112.677 150.655  0.00 97.00      PROA   
ATOM   3686  O   ASP P 234     -39.916-112.883 149.649  0.00 97.00      PROA   
ATOM   3687  N   SER P 235     -41.748-113.354 150.860  0.00 97.00      PROA   
ATOM   3688  HN  SER P 235     -42.289-113.146 151.671  0.00 97.00      PROA   
ATOM   3689  CA  SER P 235     -42.233-114.433 150.001  0.00 97.00      PROA   
ATOM   3690  HA  SER P 235     -41.435-115.164 149.967  0.00 97.00      PROA   
ATOM   3691  CB  SER P 235     -43.506-115.153 150.555  0.00 97.00      PROA   
ATOM   3692  HB1 SER P 235     -43.337-115.389 151.626  0.00 97.00      PROA   
ATOM   3693  HB2 SER P 235     -43.668-116.108 150.013  0.00 97.00      PROA   
ATOM   3694  OG  SER P 235     -44.700-114.375 150.471  0.00 97.00      PROA   
ATOM   3695  HG1 SER P 235     -44.592-113.817 149.692  0.00 97.00      PROA   
ATOM   3696  C   SER P 235     -42.522-114.003 148.566  0.00 97.00      PROA   
ATOM   3697  O   SER P 235     -43.477-113.276 148.298  0.00 97.00      PROA   
ATOM   3698  N   GLY P 236     -41.718-114.456 147.580  0.00 97.00      PROA   
ATOM   3699  HN  GLY P 236     -40.918-115.025 147.757  0.00 97.00      PROA   
ATOM   3700  CA  GLY P 236     -42.010-114.051 146.222  0.00 97.00      PROA   
ATOM   3701  HA1 GLY P 236     -42.017-112.969 146.188  0.00 97.00      PROA   
ATOM   3702  HA2 GLY P 236     -42.949-114.501 145.930  0.00 97.00      PROA   
ATOM   3703  C   GLY P 236     -40.982-114.522 145.254  0.00 97.00      PROA   
ATOM   3704  O   GLY P 236     -40.449-115.618 145.366  0.00 97.00      PROA   
ATOM   3705  N   LEU P 237     -40.703-113.678 144.240  0.00 97.00      PROA   
ATOM   3706  HN  LEU P 237     -41.113-112.771 144.200  0.00 97.00      PROA   
ATOM   3707  CA  LEU P 237     -39.874-114.015 143.115  0.00 97.00      PROA   
ATOM   3708  HA  LEU P 237     -39.568-115.050 143.171  0.00 97.00      PROA   
ATOM   3709  CB  LEU P 237     -40.610-113.773 141.779  0.00 97.00      PROA   
ATOM   3710  HB1 LEU P 237     -39.928-114.049 140.953  0.00 97.00      PROA   
ATOM   3711  HB2 LEU P 237     -40.856-112.693 141.675  0.00 97.00      PROA   
ATOM   3712  CG  LEU P 237     -41.907-114.582 141.550  0.00 97.00      PROA   
ATOM   3713  HG  LEU P 237     -42.637-114.342 142.357  0.00 97.00      PROA   
ATOM   3714  CD1 LEU P 237     -42.534-114.175 140.204  0.00 97.00      PROA   
ATOM   3715 HD11 LEU P 237     -41.815-114.376 139.380  0.00 97.00      PROA   
ATOM   3716 HD12 LEU P 237     -42.765-113.090 140.197  0.00 97.00      PROA   
ATOM   3717 HD13 LEU P 237     -43.466-114.746 140.010  0.00 97.00      PROA   
ATOM   3718  CD2 LEU P 237     -41.639-116.096 141.574  0.00 97.00      PROA   
ATOM   3719 HD21 LEU P 237     -41.260-116.401 142.568  0.00 97.00      PROA   
ATOM   3720 HD22 LEU P 237     -40.880-116.358 140.806  0.00 97.00      PROA   
ATOM   3721 HD23 LEU P 237     -42.567-116.666 141.364  0.00 97.00      PROA   
ATOM   3722  C   LEU P 237     -38.626-113.166 143.173  0.00 97.00      PROA   
ATOM   3723  O   LEU P 237     -38.673-111.989 143.515  0.00 97.00      PROA   
ATOM   3724  N   TYR P 238     -37.464-113.791 142.886  0.00 97.00      PROA   
ATOM   3725  HN  TYR P 238     -37.475-114.762 142.651  0.00 97.00      PROA   
ATOM   3726  CA  TYR P 238     -36.146-113.209 143.019  0.00 97.00      PROA   
ATOM   3727  HA  TYR P 238     -36.231-112.145 143.195  0.00 97.00      PROA   
ATOM   3728  CB  TYR P 238     -35.327-113.884 144.151  0.00 97.00      PROA   
ATOM   3729  HB1 TYR P 238     -34.254-113.599 144.108  0.00 97.00      PROA   
ATOM   3730  HB2 TYR P 238     -35.398-114.991 144.068  0.00 97.00      PROA   
ATOM   3731  CG  TYR P 238     -35.864-113.477 145.495  0.00 97.00      PROA   
ATOM   3732  CD1 TYR P 238     -36.997-114.102 146.047  0.00 97.00      PROA   
ATOM   3733  HD1 TYR P 238     -37.502-114.881 145.494  0.00 97.00      PROA   
ATOM   3734  CE1 TYR P 238     -37.475-113.724 147.308  0.00 97.00      PROA   
ATOM   3735  HE1 TYR P 238     -38.347-114.209 147.723  0.00 97.00      PROA   
ATOM   3736  CZ  TYR P 238     -36.800-112.737 148.036  0.00 97.00      PROA   
ATOM   3737  OH  TYR P 238     -37.251-112.339 149.304  0.00 97.00      PROA   
ATOM   3738  HH  TYR P 238     -38.159-112.644 149.405  0.00 97.00      PROA   
ATOM   3739  CD2 TYR P 238     -35.202-112.485 146.238  0.00 97.00      PROA   
ATOM   3740  HD2 TYR P 238     -34.324-112.004 145.833  0.00 97.00      PROA   
ATOM   3741  CE2 TYR P 238     -35.666-112.121 147.505  0.00 97.00      PROA   
ATOM   3742  HE2 TYR P 238     -35.158-111.353 148.070  0.00 97.00      PROA   
ATOM   3743  C   TYR P 238     -35.359-113.395 141.749  0.00 97.00      PROA   
ATOM   3744  O   TYR P 238     -35.355-114.473 141.166  0.00 97.00      PROA   
ATOM   3745  N   TRP P 239     -34.631-112.351 141.296  0.00 97.00      PROA   
ATOM   3746  HN  TRP P 239     -34.663-111.458 141.736  0.00 97.00      PROA   
ATOM   3747  CA  TRP P 239     -33.751-112.494 140.155  0.00 97.00      PROA   
ATOM   3748  HA  TRP P 239     -33.409-113.520 140.105  0.00 97.00      PROA   
ATOM   3749  CB  TRP P 239     -34.436-112.158 138.797  0.00 97.00      PROA   
ATOM   3750  HB1 TRP P 239     -35.274-112.877 138.683  0.00 97.00      PROA   
ATOM   3751  HB2 TRP P 239     -33.738-112.365 137.959  0.00 97.00      PROA   
ATOM   3752  CG  TRP P 239     -35.011-110.784 138.632  0.00 97.00      PROA   
ATOM   3753  CD1 TRP P 239     -36.218-110.368 139.123  0.00 97.00      PROA   
ATOM   3754  HD1 TRP P 239     -36.860-110.976 139.737  0.00 97.00      PROA   
ATOM   3755  NE1 TRP P 239     -36.489-109.099 138.693  0.00 97.00      PROA   
ATOM   3756  HE1 TRP P 239     -37.323-108.612 138.843  0.00 97.00      PROA   
ATOM   3757  CE2 TRP P 239     -35.455-108.653 137.924  0.00 97.00      PROA   
ATOM   3758  CD2 TRP P 239     -34.495-109.691 137.857  0.00 97.00      PROA   
ATOM   3759  CE3 TRP P 239     -33.334-109.505 137.109  0.00 97.00      PROA   
ATOM   3760  HE3 TRP P 239     -32.588-110.282 137.033  0.00 97.00      PROA   
ATOM   3761  CZ3 TRP P 239     -33.138-108.274 136.479  0.00 97.00      PROA   
ATOM   3762  HZ3 TRP P 239     -32.222-108.090 135.938  0.00 97.00      PROA   
ATOM   3763  CZ2 TRP P 239     -35.266-107.437 137.285  0.00 97.00      PROA   
ATOM   3764  HZ2 TRP P 239     -35.993-106.644 137.365  0.00 97.00      PROA   
ATOM   3765  CH2 TRP P 239     -34.085-107.257 136.564  0.00 97.00      PROA   
ATOM   3766  HH2 TRP P 239     -33.885-106.305 136.091  0.00 97.00      PROA   
ATOM   3767  C   TRP P 239     -32.513-111.661 140.360  0.00 97.00      PROA   
ATOM   3768  O   TRP P 239     -32.485-110.731 141.163  0.00 97.00      PROA   
ATOM   3769  N   CYS P 240     -31.440-112.024 139.624  0.00 97.00      PROA   
ATOM   3770  HN  CYS P 240     -31.507-112.818 139.023  0.00 97.00      PROA   
ATOM   3771  CA  CYS P 240     -30.163-111.345 139.652  0.00 97.00      PROA   
ATOM   3772  HA  CYS P 240     -30.298-110.393 140.139  0.00 97.00      PROA   
ATOM   3773  CB  CYS P 240     -29.066-112.142 140.418  0.00 97.00      PROA   
ATOM   3774  HB1 CYS P 240     -29.363-112.129 141.490  0.00 97.00      PROA   
ATOM   3775  HB2 CYS P 240     -28.087-111.621 140.352  0.00 97.00      PROA   
ATOM   3776  SG  CYS P 240     -28.918-113.884 139.893  0.00 97.00      PROA   
ATOM   3777  C   CYS P 240     -29.705-111.039 138.242  0.00 97.00      PROA   
ATOM   3778  O   CYS P 240     -30.112-111.661 137.267  0.00 97.00      PROA   
ATOM   3779  N   GLU P 241     -28.847-110.013 138.099  0.00 97.00      PROA   
ATOM   3780  HN  GLU P 241     -28.548-109.487 138.890  0.00 97.00      PROA   
ATOM   3781  CA  GLU P 241     -28.412-109.520 136.813  0.00 97.00      PROA   
ATOM   3782  HA  GLU P 241     -28.788-110.156 136.023  0.00 97.00      PROA   
ATOM   3783  CB  GLU P 241     -28.996-108.111 136.569  0.00 97.00      PROA   
ATOM   3784  HB1 GLU P 241     -28.777-107.472 137.450  0.00 97.00      PROA   
ATOM   3785  HB2 GLU P 241     -30.099-108.262 136.538  0.00 97.00      PROA   
ATOM   3786  CG  GLU P 241     -28.512-107.387 135.298  0.00 97.00      PROA   
ATOM   3787  HG1 GLU P 241     -28.475-108.097 134.444  0.00 97.00      PROA   
ATOM   3788  HG2 GLU P 241     -27.502-106.953 135.454  0.00 97.00      PROA   
ATOM   3789  CD  GLU P 241     -29.459-106.266 134.899  0.00 97.00      PROA   
ATOM   3790  OE1 GLU P 241     -30.468-106.033 135.611  0.00 97.00      PROA   
ATOM   3791  OE2 GLU P 241     -29.203-105.656 133.828  0.00 97.00      PROA   
ATOM   3792  C   GLU P 241     -26.908-109.563 136.707  0.00 97.00      PROA   
ATOM   3793  O   GLU P 241     -26.195-109.339 137.684  0.00 97.00      PROA   
ATOM   3794  N   ALA P 242     -26.394-109.897 135.497  0.00 97.00      PROA   
ATOM   3795  HN  ALA P 242     -26.990-110.108 134.728  0.00 97.00      PROA   
ATOM   3796  CA  ALA P 242     -24.978-110.019 135.242  0.00 97.00      PROA   
ATOM   3797  HA  ALA P 242     -24.432-109.403 135.944  0.00 97.00      PROA   
ATOM   3798  CB  ALA P 242     -24.514-111.484 135.356  0.00 97.00      PROA   
ATOM   3799  HB1 ALA P 242     -25.059-112.124 134.629  0.00 97.00      PROA   
ATOM   3800  HB2 ALA P 242     -24.732-111.863 136.378  0.00 97.00      PROA   
ATOM   3801  HB3 ALA P 242     -23.423-111.577 135.176  0.00 97.00      PROA   
ATOM   3802  C   ALA P 242     -24.688-109.502 133.849  0.00 97.00      PROA   
ATOM   3803  O   ALA P 242     -25.471-109.689 132.922  0.00 97.00      PROA   
ATOM   3804  N   ALA P 243     -23.544-108.797 133.681  0.00 97.00      PROA   
ATOM   3805  HN  ALA P 243     -22.915-108.636 134.435  0.00 97.00      PROA   
ATOM   3806  CA  ALA P 243     -23.244-108.095 132.457  0.00 97.00      PROA   
ATOM   3807  HA  ALA P 243     -23.605-108.668 131.613  0.00 97.00      PROA   
ATOM   3808  CB  ALA P 243     -23.894-106.692 132.474  0.00 97.00      PROA   
ATOM   3809  HB1 ALA P 243     -23.521-106.099 133.336  0.00 97.00      PROA   
ATOM   3810  HB2 ALA P 243     -24.997-106.789 132.582  0.00 97.00      PROA   
ATOM   3811  HB3 ALA P 243     -23.687-106.131 131.540  0.00 97.00      PROA   
ATOM   3812  C   ALA P 243     -21.747-107.928 132.300  0.00 97.00      PROA   
ATOM   3813  O   ALA P 243     -20.972-108.092 133.240  0.00 97.00      PROA   
ATOM   3814  N   THR P 244     -21.309-107.591 131.065  0.00 97.00      PROA   
ATOM   3815  HN  THR P 244     -21.957-107.572 130.304  0.00 97.00      PROA   
ATOM   3816  CA  THR P 244     -20.014-107.004 130.759  0.00 97.00      PROA   
ATOM   3817  HA  THR P 244     -19.237-107.625 131.187  0.00 97.00      PROA   
ATOM   3818  CB  THR P 244     -19.798-106.869 129.261  0.00 97.00      PROA   
ATOM   3819  HB  THR P 244     -18.874-106.297 129.048  0.00 97.00      PROA   
ATOM   3820  OG1 THR P 244     -20.899-106.193 128.680  0.00 97.00      PROA   
ATOM   3821  HG1 THR P 244     -21.105-105.478 129.287  0.00 97.00      PROA   
ATOM   3822  CG2 THR P 244     -19.653-108.237 128.571  0.00 97.00      PROA   
ATOM   3823 HG21 THR P 244     -20.534-108.881 128.762  0.00 97.00      PROA   
ATOM   3824 HG22 THR P 244     -18.742-108.757 128.930  0.00 97.00      PROA   
ATOM   3825 HG23 THR P 244     -19.559-108.088 127.472  0.00 97.00      PROA   
ATOM   3826  C   THR P 244     -19.904-105.602 131.358  0.00 97.00      PROA   
ATOM   3827  O   THR P 244     -20.867-104.840 131.327  0.00 97.00      PROA   
ATOM   3828  N   GLU P 245     -18.704-105.224 131.857  0.00 97.00      PROA   
ATOM   3829  HN  GLU P 245     -17.929-105.849 131.793  0.00 97.00      PROA   
ATOM   3830  CA  GLU P 245     -18.355-103.977 132.532  0.00 97.00      PROA   
ATOM   3831  HA  GLU P 245     -18.918-103.898 133.451  0.00 97.00      PROA   
ATOM   3832  CB  GLU P 245     -16.826-104.121 132.793  0.00 97.00      PROA   
ATOM   3833  HB1 GLU P 245     -16.274-103.919 131.850  0.00 97.00      PROA   
ATOM   3834  HB2 GLU P 245     -16.673-105.203 133.029  0.00 97.00      PROA   
ATOM   3835  CG  GLU P 245     -16.193-103.275 133.918  0.00 97.00      PROA   
ATOM   3836  HG1 GLU P 245     -16.990-102.797 134.521  0.00 97.00      PROA   
ATOM   3837  HG2 GLU P 245     -15.566-102.475 133.469  0.00 97.00      PROA   
ATOM   3838  CD  GLU P 245     -15.289-104.073 134.871  0.00 97.00      PROA   
ATOM   3839  OE1 GLU P 245     -14.772-105.155 134.496  0.00 97.00      PROA   
ATOM   3840  OE2 GLU P 245     -15.101-103.581 136.012  0.00 97.00      PROA   
ATOM   3841  C   GLU P 245     -18.648-102.765 131.646  0.00 97.00      PROA   
ATOM   3842  O   GLU P 245     -19.238-101.764 132.049  0.00 97.00      PROA   
ATOM   3843  N   ASP P 246     -18.277-102.917 130.371  0.00 97.00      PROA   
ATOM   3844  HN  ASP P 246     -17.736-103.728 130.150  0.00 97.00      PROA   
ATOM   3845  CA  ASP P 246     -18.421-102.074 129.213  0.00 97.00      PROA   
ATOM   3846  HA  ASP P 246     -18.084-101.079 129.474  0.00 97.00      PROA   
ATOM   3847  CB  ASP P 246     -17.471-102.670 128.116  0.00 97.00      PROA   
ATOM   3848  HB1 ASP P 246     -16.429-102.333 128.320  0.00 97.00      PROA   
ATOM   3849  HB2 ASP P 246     -17.740-102.316 127.103  0.00 97.00      PROA   
ATOM   3850  CG  ASP P 246     -17.447-104.210 128.136  0.00 97.00      PROA   
ATOM   3851  OD1 ASP P 246     -16.822-104.809 129.053  0.00 97.00      PROA   
ATOM   3852  OD2 ASP P 246     -18.112-104.812 127.262  0.00 97.00      PROA   
ATOM   3853  C   ASP P 246     -19.861-101.927 128.690  0.00 97.00      PROA   
ATOM   3854  O   ASP P 246     -20.146-101.025 127.904  0.00 97.00      PROA   
ATOM   3855  N   GLY P 247     -20.823-102.783 129.117  0.00 97.00      PROA   
ATOM   3856  HN  GLY P 247     -20.596-103.443 129.830  0.00 97.00      PROA   
ATOM   3857  CA  GLY P 247     -22.235-102.683 128.727  0.00 97.00      PROA   
ATOM   3858  HA1 GLY P 247     -22.540-101.647 128.779  0.00 97.00      PROA   
ATOM   3859  HA2 GLY P 247     -22.798-103.305 129.409  0.00 97.00      PROA   
ATOM   3860  C   GLY P 247     -22.548-103.176 127.334  0.00 97.00      PROA   
ATOM   3861  O   GLY P 247     -23.623-102.920 126.790  0.00 97.00      PROA   
ATOM   3862  N   ASN P 248     -21.614-103.925 126.720  0.00 97.00      PROA   
ATOM   3863  HN  ASN P 248     -20.725-104.056 127.152  0.00 97.00      PROA   
ATOM   3864  CA  ASN P 248     -21.828-104.634 125.477  0.00 97.00      PROA   
ATOM   3865  HA  ASN P 248     -22.192-103.923 124.749  0.00 97.00      PROA   
ATOM   3866  CB  ASN P 248     -20.496-105.257 124.996  0.00 97.00      PROA   
ATOM   3867  HB1 ASN P 248     -20.657-106.045 124.232  0.00 97.00      PROA   
ATOM   3868  HB2 ASN P 248     -19.953-105.702 125.857  0.00 97.00      PROA   
ATOM   3869  CG  ASN P 248     -19.682-104.142 124.330  0.00 97.00      PROA   
ATOM   3870  OD1 ASN P 248     -20.232-103.339 123.569  0.00 97.00      PROA   
ATOM   3871  ND2 ASN P 248     -18.365-104.052 124.647  0.00 97.00      PROA   
ATOM   3872 HD21 ASN P 248     -17.840-103.300 124.256  0.00 97.00      PROA   
ATOM   3873 HD22 ASN P 248     -18.034-104.545 125.455  0.00 97.00      PROA   
ATOM   3874  C   ASN P 248     -22.902-105.699 125.577  0.00 97.00      PROA   
ATOM   3875  O   ASN P 248     -23.778-105.782 124.719  0.00 97.00      PROA   
ATOM   3876  N   VAL P 249     -22.869-106.508 126.656  0.00 97.00      PROA   
ATOM   3877  HN  VAL P 249     -22.135-106.407 127.325  0.00 97.00      PROA   
ATOM   3878  CA  VAL P 249     -23.762-107.625 126.868  0.00 97.00      PROA   
ATOM   3879  HA  VAL P 249     -24.588-107.577 126.172  0.00 97.00      PROA   
ATOM   3880  CB  VAL P 249     -23.049-108.966 126.714  0.00 97.00      PROA   
ATOM   3881  HB  VAL P 249     -22.274-109.082 127.503  0.00 97.00      PROA   
ATOM   3882  CG1 VAL P 249     -24.057-110.129 126.839  0.00 97.00      PROA   
ATOM   3883 HG11 VAL P 249     -24.854-110.024 126.075  0.00 97.00      PROA   
ATOM   3884 HG12 VAL P 249     -24.526-110.167 127.843  0.00 97.00      PROA   
ATOM   3885 HG13 VAL P 249     -23.540-111.095 126.667  0.00 97.00      PROA   
ATOM   3886  CG2 VAL P 249     -22.327-109.014 125.350  0.00 97.00      PROA   
ATOM   3887 HG21 VAL P 249     -21.584-108.199 125.240  0.00 97.00      PROA   
ATOM   3888 HG22 VAL P 249     -23.062-108.945 124.522  0.00 97.00      PROA   
ATOM   3889 HG23 VAL P 249     -21.775-109.972 125.258  0.00 97.00      PROA   
ATOM   3890  C   VAL P 249     -24.310-107.539 128.274  0.00 97.00      PROA   
ATOM   3891  O   VAL P 249     -23.560-107.487 129.242  0.00 97.00      PROA   
ATOM   3892  N   LEU P 250     -25.651-107.566 128.423  0.00 97.00      PROA   
ATOM   3893  HN  LEU P 250     -26.257-107.572 127.633  0.00 97.00      PROA   
ATOM   3894  CA  LEU P 250     -26.299-107.739 129.703  0.00 97.00      PROA   
ATOM   3895  HA  LEU P 250     -25.554-108.020 130.434  0.00 97.00      PROA   
ATOM   3896  CB  LEU P 250     -27.023-106.493 130.300  0.00 97.00      PROA   
ATOM   3897  HB1 LEU P 250     -26.213-105.796 130.620  0.00 97.00      PROA   
ATOM   3898  HB2 LEU P 250     -27.554-106.801 131.227  0.00 97.00      PROA   
ATOM   3899  CG  LEU P 250     -28.006-105.641 129.442  0.00 97.00      PROA   
ATOM   3900  HG  LEU P 250     -28.284-104.788 130.113  0.00 97.00      PROA   
ATOM   3901  CD1 LEU P 250     -27.388-104.999 128.185  0.00 97.00      PROA   
ATOM   3902 HD11 LEU P 250     -27.235-105.764 127.396  0.00 97.00      PROA   
ATOM   3903 HD12 LEU P 250     -26.411-104.530 128.429  0.00 97.00      PROA   
ATOM   3904 HD13 LEU P 250     -28.071-104.222 127.781  0.00 97.00      PROA   
ATOM   3905  CD2 LEU P 250     -29.332-106.348 129.105  0.00 97.00      PROA   
ATOM   3906 HD21 LEU P 250     -29.751-106.836 130.009  0.00 97.00      PROA   
ATOM   3907 HD22 LEU P 250     -29.177-107.113 128.318  0.00 97.00      PROA   
ATOM   3908 HD23 LEU P 250     -30.068-105.612 128.720  0.00 97.00      PROA   
ATOM   3909  C   LEU P 250     -27.183-108.947 129.568  0.00 97.00      PROA   
ATOM   3910  O   LEU P 250     -27.879-109.124 128.571  0.00 97.00      PROA   
ATOM   3911  N   LYS P 251     -27.116-109.866 130.554  0.00 97.00      PROA   
ATOM   3912  HN  LYS P 251     -26.531-109.736 131.354  0.00 97.00      PROA   
ATOM   3913  CA  LYS P 251     -27.727-111.161 130.412  0.00 97.00      PROA   
ATOM   3914  HA  LYS P 251     -28.499-111.131 129.656  0.00 97.00      PROA   
ATOM   3915  CB  LYS P 251     -26.679-112.197 129.977  0.00 97.00      PROA   
ATOM   3916  HB1 LYS P 251     -25.922-112.383 130.768  0.00 97.00      PROA   
ATOM   3917  HB2 LYS P 251     -26.136-111.722 129.124  0.00 97.00      PROA   
ATOM   3918  CG  LYS P 251     -27.299-113.506 129.472  0.00 97.00      PROA   
ATOM   3919  HG1 LYS P 251     -28.407-113.403 129.415  0.00 97.00      PROA   
ATOM   3920  HG2 LYS P 251     -27.081-114.307 130.207  0.00 97.00      PROA   
ATOM   3921  CD  LYS P 251     -26.779-113.896 128.078  0.00 97.00      PROA   
ATOM   3922  HD1 LYS P 251     -27.079-113.100 127.370  0.00 97.00      PROA   
ATOM   3923  HD2 LYS P 251     -27.273-114.834 127.752  0.00 97.00      PROA   
ATOM   3924  CE  LYS P 251     -25.255-114.066 128.020  0.00 97.00      PROA   
ATOM   3925  HE1 LYS P 251     -24.957-114.849 128.747  0.00 97.00      PROA   
ATOM   3926  HE2 LYS P 251     -24.726-113.123 128.271  0.00 97.00      PROA   
ATOM   3927  NZ  LYS P 251     -24.803-114.478 126.668  0.00 97.00      PROA   
ATOM   3928  HZ1 LYS P 251     -25.180-113.844 125.938  0.00 97.00      PROA   
ATOM   3929  HZ2 LYS P 251     -25.113-115.454 126.461  0.00 97.00      PROA   
ATOM   3930  HZ3 LYS P 251     -23.771-114.427 126.596  0.00 97.00      PROA   
ATOM   3931  C   LYS P 251     -28.381-111.522 131.718  0.00 97.00      PROA   
ATOM   3932  O   LYS P 251     -27.815-112.183 132.587  0.00 97.00      PROA   
ATOM   3933  N   ARG P 252     -29.632-111.048 131.878  0.00 97.00      PROA   
ATOM   3934  HN  ARG P 252     -30.057-110.523 131.143  0.00 97.00      PROA   
ATOM   3935  CA  ARG P 252     -30.453-111.250 133.051  0.00 97.00      PROA   
ATOM   3936  HA  ARG P 252     -29.863-110.926 133.897  0.00 97.00      PROA   
ATOM   3937  CB  ARG P 252     -31.711-110.348 132.983  0.00 97.00      PROA   
ATOM   3938  HB1 ARG P 252     -32.418-110.620 133.798  0.00 97.00      PROA   
ATOM   3939  HB2 ARG P 252     -32.230-110.516 132.013  0.00 97.00      PROA   
ATOM   3940  CG  ARG P 252     -31.382-108.849 133.133  0.00 97.00      PROA   
ATOM   3941  HG1 ARG P 252     -30.660-108.522 132.350  0.00 97.00      PROA   
ATOM   3942  HG2 ARG P 252     -30.881-108.717 134.119  0.00 97.00      PROA   
ATOM   3943  CD  ARG P 252     -32.624-107.944 133.059  0.00 97.00      PROA   
ATOM   3944  HD1 ARG P 252     -33.418-108.324 133.733  0.00 97.00      PROA   
ATOM   3945  HD2 ARG P 252     -33.000-107.885 132.015  0.00 97.00      PROA   
ATOM   3946  NE  ARG P 252     -32.204-106.600 133.555  0.00 97.00      PROA   
ATOM   3947  HE  ARG P 252     -31.482-106.555 134.249  0.00 97.00      PROA   
ATOM   3948  CZ  ARG P 252     -32.444-105.416 132.967  0.00 97.00      PROA   
ATOM   3949  NH1 ARG P 252     -33.521-105.187 132.221  0.00 97.00      PROA   
ATOM   3950 HH11 ARG P 252     -34.230-105.882 132.251  0.00 97.00      PROA   
ATOM   3951 HH12 ARG P 252     -33.713-104.236 132.003  0.00 97.00      PROA   
ATOM   3952  NH2 ARG P 252     -31.549-104.439 133.193  0.00 97.00      PROA   
ATOM   3953 HH21 ARG P 252     -30.699-104.745 133.629  0.00 97.00      PROA   
ATOM   3954 HH22 ARG P 252     -31.564-103.603 132.658  0.00 97.00      PROA   
ATOM   3955  C   ARG P 252     -30.829-112.699 133.331  0.00 97.00      PROA   
ATOM   3956  O   ARG P 252     -31.067-113.480 132.411  0.00 97.00      PROA   
ATOM   3957  N   SER P 253     -30.904-113.096 134.630  0.00 97.00      PROA   
ATOM   3958  HN  SER P 253     -30.653-112.485 135.379  0.00 97.00      PROA   
ATOM   3959  CA  SER P 253     -31.485-114.378 135.001  0.00 97.00      PROA   
ATOM   3960  HA  SER P 253     -31.115-115.106 134.297  0.00 97.00      PROA   
ATOM   3961  CB  SER P 253     -31.056-114.922 136.393  0.00 97.00      PROA   
ATOM   3962  HB1 SER P 253     -29.962-115.118 136.387  0.00 97.00      PROA   
ATOM   3963  HB2 SER P 253     -31.571-115.884 136.603  0.00 97.00      PROA   
ATOM   3964  OG  SER P 253     -31.353-114.023 137.449  0.00 97.00      PROA   
ATOM   3965  HG1 SER P 253     -30.840-113.224 137.273  0.00 97.00      PROA   
ATOM   3966  C   SER P 253     -33.010-114.308 134.931  0.00 97.00      PROA   
ATOM   3967  O   SER P 253     -33.580-113.286 135.311  0.00 97.00      PROA   
ATOM   3968  N   PRO P 254     -33.728-115.332 134.471  0.00 97.00      PROA   
ATOM   3969  CD  PRO P 254     -33.204-116.338 133.541  0.00 97.00      PROA   
ATOM   3970  HD1 PRO P 254     -32.637-117.096 134.124  0.00 97.00      PROA   
ATOM   3971  HD2 PRO P 254     -32.551-115.881 132.764  0.00 97.00      PROA   
ATOM   3972  CA  PRO P 254     -35.146-115.552 134.769  0.00 97.00      PROA   
ATOM   3973  HA  PRO P 254     -35.688-114.724 134.338  0.00 97.00      PROA   
ATOM   3974  CB  PRO P 254     -35.457-116.894 134.078  0.00 97.00      PROA   
ATOM   3975  HB1 PRO P 254     -36.507-116.951 133.731  0.00 97.00      PROA   
ATOM   3976  HB2 PRO P 254     -35.250-117.745 134.765  0.00 97.00      PROA   
ATOM   3977  CG  PRO P 254     -34.453-116.958 132.919  0.00 97.00      PROA   
ATOM   3978  HG1 PRO P 254     -34.280-117.988 132.550  0.00 97.00      PROA   
ATOM   3979  HG2 PRO P 254     -34.805-116.316 132.080  0.00 97.00      PROA   
ATOM   3980  C   PRO P 254     -35.479-115.580 136.260  0.00 97.00      PROA   
ATOM   3981  O   PRO P 254     -34.634-116.006 137.047  0.00 97.00      PROA   
ATOM   3982  N   GLU P 255     -36.697-115.137 136.673  0.00 97.00      PROA   
ATOM   3983  HN  GLU P 255     -37.351-114.742 136.032  0.00 97.00      PROA   
ATOM   3984  CA  GLU P 255     -37.135-115.154 138.060  0.00 97.00      PROA   
ATOM   3985  HA  GLU P 255     -36.416-114.576 138.618  0.00 97.00      PROA   
ATOM   3986  CB  GLU P 255     -38.524-114.484 138.273  0.00 97.00      PROA   
ATOM   3987  HB1 GLU P 255     -38.751-114.578 139.355  0.00 97.00      PROA   
ATOM   3988  HB2 GLU P 255     -39.308-115.045 137.719  0.00 97.00      PROA   
ATOM   3989  CG  GLU P 255     -38.593-112.983 137.880  0.00 97.00      PROA   
ATOM   3990  HG1 GLU P 255     -39.050-112.875 136.874  0.00 97.00      PROA   
ATOM   3991  HG2 GLU P 255     -37.571-112.552 137.844  0.00 97.00      PROA   
ATOM   3992  CD  GLU P 255     -39.395-112.139 138.877  0.00 97.00      PROA   
ATOM   3993  OE1 GLU P 255     -40.460-111.590 138.489  0.00 97.00      PROA   
ATOM   3994  OE2 GLU P 255     -38.930-112.014 140.040  0.00 97.00      PROA   
ATOM   3995  C   GLU P 255     -37.166-116.539 138.705  0.00 97.00      PROA   
ATOM   3996  O   GLU P 255     -37.567-117.530 138.098  0.00 97.00      PROA   
ATOM   3997  N   LEU P 256     -36.736-116.610 139.985  0.00 97.00      PROA   
ATOM   3998  HN  LEU P 256     -36.365-115.794 140.428  0.00 97.00      PROA   
ATOM   3999  CA  LEU P 256     -36.654-117.819 140.773  0.00 97.00      PROA   
ATOM   4000  HA  LEU P 256     -37.047-118.646 140.202  0.00 97.00      PROA   
ATOM   4001  CB  LEU P 256     -35.165-118.069 141.147  0.00 97.00      PROA   
ATOM   4002  HB1 LEU P 256     -34.791-117.239 141.782  0.00 97.00      PROA   
ATOM   4003  HB2 LEU P 256     -34.603-118.011 140.184  0.00 97.00      PROA   
ATOM   4004  CG  LEU P 256     -34.783-119.427 141.790  0.00 97.00      PROA   
ATOM   4005  HG  LEU P 256     -33.677-119.531 141.650  0.00 97.00      PROA   
ATOM   4006  CD1 LEU P 256     -35.016-119.470 143.311  0.00 97.00      PROA   
ATOM   4007 HD11 LEU P 256     -36.097-119.460 143.542  0.00 97.00      PROA   
ATOM   4008 HD12 LEU P 256     -34.542-118.595 143.803  0.00 97.00      PROA   
ATOM   4009 HD13 LEU P 256     -34.583-120.398 143.741  0.00 97.00      PROA   
ATOM   4010  CD2 LEU P 256     -35.430-120.632 141.085  0.00 97.00      PROA   
ATOM   4011 HD21 LEU P 256     -35.216-120.601 139.996  0.00 97.00      PROA   
ATOM   4012 HD22 LEU P 256     -36.530-120.628 141.236  0.00 97.00      PROA   
ATOM   4013 HD23 LEU P 256     -35.025-121.579 141.500  0.00 97.00      PROA   
ATOM   4014  C   LEU P 256     -37.526-117.618 141.997  0.00 97.00      PROA   
ATOM   4015  O   LEU P 256     -37.457-116.589 142.659  0.00 97.00      PROA   
ATOM   4016  N   GLU P 257     -38.404-118.596 142.329  0.00 97.00      PROA   
ATOM   4017  HN  GLU P 257     -38.448-119.449 141.816  0.00 97.00      PROA   
ATOM   4018  CA  GLU P 257     -39.371-118.447 143.400  0.00 97.00      PROA   
ATOM   4019  HA  GLU P 257     -39.651-117.406 143.468  0.00 97.00      PROA   
ATOM   4020  CB  GLU P 257     -40.661-119.269 143.137  0.00 97.00      PROA   
ATOM   4021  HB1 GLU P 257     -40.444-120.357 143.148  0.00 97.00      PROA   
ATOM   4022  HB2 GLU P 257     -40.981-119.023 142.096  0.00 97.00      PROA   
ATOM   4023  CG  GLU P 257     -41.851-118.908 144.060  0.00 97.00      PROA   
ATOM   4024  HG1 GLU P 257     -42.767-118.809 143.439  0.00 97.00      PROA   
ATOM   4025  HG2 GLU P 257     -41.678-117.939 144.570  0.00 97.00      PROA   
ATOM   4026  CD  GLU P 257     -42.138-119.967 145.116  0.00 97.00      PROA   
ATOM   4027  OE1 GLU P 257     -41.295-120.140 146.021  0.00 97.00      PROA   
ATOM   4028  OE2 GLU P 257     -43.227-120.590 145.055  0.00 97.00      PROA   
ATOM   4029  C   GLU P 257     -38.778-118.849 144.731  0.00 97.00      PROA   
ATOM   4030  O   GLU P 257     -38.159-119.902 144.867  0.00 97.00      PROA   
ATOM   4031  N   LEU P 258     -38.974-117.989 145.756  0.00 97.00      PROA   
ATOM   4032  HN  LEU P 258     -39.453-117.128 145.594  0.00 97.00      PROA   
ATOM   4033  CA  LEU P 258     -38.560-118.238 147.118  0.00 97.00      PROA   
ATOM   4034  HA  LEU P 258     -38.471-119.305 147.262  0.00 97.00      PROA   
ATOM   4035  CB  LEU P 258     -37.215-117.565 147.498  0.00 97.00      PROA   
ATOM   4036  HB1 LEU P 258     -36.990-117.733 148.574  0.00 97.00      PROA   
ATOM   4037  HB2 LEU P 258     -37.315-116.472 147.339  0.00 97.00      PROA   
ATOM   4038  CG  LEU P 258     -35.991-118.049 146.680  0.00 97.00      PROA   
ATOM   4039  HG  LEU P 258     -36.254-118.010 145.599  0.00 97.00      PROA   
ATOM   4040  CD1 LEU P 258     -34.791-117.110 146.877  0.00 97.00      PROA   
ATOM   4041 HD11 LEU P 258     -34.469-117.122 147.940  0.00 97.00      PROA   
ATOM   4042 HD12 LEU P 258     -35.059-116.071 146.599  0.00 97.00      PROA   
ATOM   4043 HD13 LEU P 258     -33.943-117.440 146.241  0.00 97.00      PROA   
ATOM   4044  CD2 LEU P 258     -35.588-119.495 147.025  0.00 97.00      PROA   
ATOM   4045 HD21 LEU P 258     -36.423-120.197 146.827  0.00 97.00      PROA   
ATOM   4046 HD22 LEU P 258     -35.305-119.568 148.097  0.00 97.00      PROA   
ATOM   4047 HD23 LEU P 258     -34.717-119.804 146.410  0.00 97.00      PROA   
ATOM   4048  C   LEU P 258     -39.650-117.758 148.056  0.00 97.00      PROA   
ATOM   4049  O   LEU P 258     -39.531-116.732 148.722  0.00 97.00      PROA   
ATOM   4050  N   GLN P 259     -40.767-118.512 148.139  0.00 97.00      PROA   
ATOM   4051  HN  GLN P 259     -40.937-119.232 147.463  0.00 97.00      PROA   
ATOM   4052  CA  GLN P 259     -41.745-118.393 149.202  0.00 97.00      PROA   
ATOM   4053  HA  GLN P 259     -42.053-117.360 149.204  0.00 97.00      PROA   
ATOM   4054  CB  GLN P 259     -43.016-119.255 148.974  0.00 97.00      PROA   
ATOM   4055  HB1 GLN P 259     -43.564-119.389 149.934  0.00 97.00      PROA   
ATOM   4056  HB2 GLN P 259     -42.699-120.262 148.624  0.00 97.00      PROA   
ATOM   4057  CG  GLN P 259     -44.005-118.657 147.952  0.00 97.00      PROA   
ATOM   4058  HG1 GLN P 259     -43.535-118.578 146.951  0.00 97.00      PROA   
ATOM   4059  HG2 GLN P 259     -44.325-117.641 148.264  0.00 97.00      PROA   
ATOM   4060  CD  GLN P 259     -45.257-119.541 147.885  0.00 97.00      PROA   
ATOM   4061  OE1 GLN P 259     -46.176-119.402 148.699  0.00 97.00      PROA   
ATOM   4062  NE2 GLN P 259     -45.287-120.482 146.903  0.00 97.00      PROA   
ATOM   4063 HE21 GLN P 259     -46.085-121.074 146.820  0.00 97.00      PROA   
ATOM   4064 HE22 GLN P 259     -44.511-120.565 146.272  0.00 97.00      PROA   
ATOM   4065  C   GLN P 259     -41.173-118.673 150.580  0.00 97.00      PROA   
ATOM   4066  O   GLN P 259     -40.386-119.595 150.769  0.00 97.00      PROA   
ATOM   4067  N   VAL P 260     -41.565-117.849 151.577  0.00 97.00      PROA   
ATOM   4068  HN  VAL P 260     -42.188-117.095 151.396  0.00 97.00      PROA   
ATOM   4069  CA  VAL P 260     -41.105-117.951 152.944  0.00 97.00      PROA   
ATOM   4070  HA  VAL P 260     -40.615-118.900 153.090  0.00 97.00      PROA   
ATOM   4071  CB  VAL P 260     -40.141-116.832 153.327  0.00 97.00      PROA   
ATOM   4072  HB  VAL P 260     -40.657-115.856 153.213  0.00 97.00      PROA   
ATOM   4073  CG1 VAL P 260     -39.666-117.000 154.786  0.00 97.00      PROA   
ATOM   4074 HG11 VAL P 260     -39.204-117.999 154.933  0.00 97.00      PROA   
ATOM   4075 HG12 VAL P 260     -40.503-116.880 155.504  0.00 97.00      PROA   
ATOM   4076 HG13 VAL P 260     -38.906-116.228 155.022  0.00 97.00      PROA   
ATOM   4077  CG2 VAL P 260     -38.930-116.815 152.366  0.00 97.00      PROA   
ATOM   4078 HG21 VAL P 260     -39.239-116.568 151.331  0.00 97.00      PROA   
ATOM   4079 HG22 VAL P 260     -38.424-117.801 152.359  0.00 97.00      PROA   
ATOM   4080 HG23 VAL P 260     -38.198-116.046 152.693  0.00 97.00      PROA   
ATOM   4081  C   VAL P 260     -42.354-117.907 153.804  0.00 97.00      PROA   
ATOM   4082  O   VAL P 260     -43.209-117.044 153.621  0.00 97.00      PROA   
ATOM   4083  N   LEU P 261     -42.510-118.867 154.748  0.00 97.00      PROA   
ATOM   4084  HN  LEU P 261     -41.794-119.552 154.884  0.00 97.00      PROA   
ATOM   4085  CA  LEU P 261     -43.703-119.006 155.557  0.00 97.00      PROA   
ATOM   4086  HA  LEU P 261     -44.334-118.146 155.395  0.00 97.00      PROA   
ATOM   4087  CB  LEU P 261     -44.527-120.272 155.214  0.00 97.00      PROA   
ATOM   4088  HB1 LEU P 261     -45.354-120.397 155.947  0.00 97.00      PROA   
ATOM   4089  HB2 LEU P 261     -43.866-121.164 155.290  0.00 97.00      PROA   
ATOM   4090  CG  LEU P 261     -45.173-120.259 153.806  0.00 97.00      PROA   
ATOM   4091  HG  LEU P 261     -44.359-120.197 153.047  0.00 97.00      PROA   
ATOM   4092  CD1 LEU P 261     -45.950-121.566 153.567  0.00 97.00      PROA   
ATOM   4093 HD11 LEU P 261     -46.788-121.646 154.292  0.00 97.00      PROA   
ATOM   4094 HD12 LEU P 261     -45.283-122.443 153.701  0.00 97.00      PROA   
ATOM   4095 HD13 LEU P 261     -46.366-121.586 152.538  0.00 97.00      PROA   
ATOM   4096  CD2 LEU P 261     -46.109-119.055 153.586  0.00 97.00      PROA   
ATOM   4097 HD21 LEU P 261     -46.590-119.127 152.588  0.00 97.00      PROA   
ATOM   4098 HD22 LEU P 261     -45.546-118.101 153.626  0.00 97.00      PROA   
ATOM   4099 HD23 LEU P 261     -46.903-119.042 154.362  0.00 97.00      PROA   
ATOM   4100  C   LEU P 261     -43.399-118.993 157.038  0.00 97.00      PROA   
ATOM   4101  O   LEU P 261     -42.515-119.683 157.537  0.00 97.00      PROA   
ATOM   4102  N   GLY P 262     -44.182-118.178 157.776  0.00 97.00      PROA   
ATOM   4103  HN  GLY P 262     -44.919-117.672 157.341  0.00 97.00      PROA   
ATOM   4104  CA  GLY P 262     -44.102-118.006 159.204  0.00 97.00      PROA   
ATOM   4105  HA1 GLY P 262     -43.517-117.122 159.404  0.00 97.00      PROA   
ATOM   4106  HA2 GLY P 262     -43.732-118.906 159.676  0.00 97.00      PROA   
ATOM   4107  C   GLY P 262     -45.486-117.738 159.691  0.00 97.00      PROA   
ATOM   4108  O   GLY P 262     -46.377-117.381 158.924  0.00 97.00      PROA   
ATOM   4109  N   HSD P 263     -45.687-117.882 161.013  0.00 97.00      PROA   
ATOM   4110  HN  HSD P 263     -44.933-118.125 161.617  0.00 97.00      PROA   
ATOM   4111  CA  HSD P 263     -46.943-117.615 161.669  0.00 97.00      PROA   
ATOM   4112  HA  HSD P 263     -47.626-117.116 160.994  0.00 97.00      PROA   
ATOM   4113  CB  HSD P 263     -47.599-118.903 162.218  0.00 97.00      PROA   
ATOM   4114  HB1 HSD P 263     -48.487-118.657 162.839  0.00 97.00      PROA   
ATOM   4115  HB2 HSD P 263     -46.870-119.442 162.861  0.00 97.00      PROA   
ATOM   4116  ND1 HSD P 263     -49.309-120.002 160.659  0.00 97.00      PROA   
ATOM   4117  HD1 HSD P 263     -50.119-119.528 161.007  0.00 97.00      PROA   
ATOM   4118  CG  HSD P 263     -48.011-119.830 161.098  0.00 97.00      PROA   
ATOM   4119  CE1 HSD P 263     -49.280-120.965 159.704  0.00 97.00      PROA   
ATOM   4120  HE1 HSD P 263     -50.169-121.310 159.177  0.00 97.00      PROA   
ATOM   4121  NE2 HSD P 263     -48.062-121.431 159.506  0.00 97.00      PROA   
ATOM   4122  CD2 HSD P 263     -47.266-120.724 160.389  0.00 97.00      PROA   
ATOM   4123  HD2 HSD P 263     -46.204-120.930 160.433  0.00 97.00      PROA   
ATOM   4124  C   HSD P 263     -46.590-116.662 162.776  0.00 97.00      PROA   
ATOM   4125  O   HSD P 263     -45.566-116.838 163.432  0.00 97.00      PROA   
ATOM   4126  N   GLN P 264     -47.399-115.593 162.972  0.00 97.00      PROA   
ATOM   4127  HN  GLN P 264     -48.238-115.480 162.444  0.00 97.00      PROA   
ATOM   4128  CA  GLN P 264     -47.077-114.485 163.853  0.00 97.00      PROA   
ATOM   4129  HA  GLN P 264     -46.153-114.069 163.473  0.00 97.00      PROA   
ATOM   4130  CB  GLN P 264     -48.134-113.355 163.752  0.00 97.00      PROA   
ATOM   4131  HB1 GLN P 264     -48.014-112.632 164.589  0.00 97.00      PROA   
ATOM   4132  HB2 GLN P 264     -49.136-113.830 163.853  0.00 97.00      PROA   
ATOM   4133  CG  GLN P 264     -48.029-112.574 162.419  0.00 97.00      PROA   
ATOM   4134  HG1 GLN P 264     -47.797-113.270 161.585  0.00 97.00      PROA   
ATOM   4135  HG2 GLN P 264     -47.207-111.829 162.475  0.00 97.00      PROA   
ATOM   4136  CD  GLN P 264     -49.339-111.870 162.044  0.00 97.00      PROA   
ATOM   4137  OE1 GLN P 264     -49.938-112.170 161.005  0.00 97.00      PROA   
ATOM   4138  NE2 GLN P 264     -49.788-110.911 162.896  0.00 97.00      PROA   
ATOM   4139 HE21 GLN P 264     -50.643-110.446 162.671  0.00 97.00      PROA   
ATOM   4140 HE22 GLN P 264     -49.264-110.687 163.716  0.00 97.00      PROA   
ATOM   4141  C   GLN P 264     -46.790-114.861 165.299  0.00 97.00      PROA   
ATOM   4142  O   GLN P 264     -47.501-115.642 165.927  0.00 97.00      PROA   
ATOM   4143  N   GLN P 265     -45.680-114.308 165.828  0.00 97.00      PROA   
ATOM   4144  HN  GLN P 265     -45.157-113.644 165.296  0.00 97.00      PROA   
ATOM   4145  CA  GLN P 265     -45.026-114.743 167.036  0.00 97.00      PROA   
ATOM   4146  HA  GLN P 265     -45.421-115.717 167.277  0.00 97.00      PROA   
ATOM   4147  CB  GLN P 265     -43.485-114.904 166.839  0.00 97.00      PROA   
ATOM   4148  HB1 GLN P 265     -43.321-115.809 166.212  0.00 97.00      PROA   
ATOM   4149  HB2 GLN P 265     -43.010-115.111 167.824  0.00 97.00      PROA   
ATOM   4150  CG  GLN P 265     -42.728-113.713 166.185  0.00 97.00      PROA   
ATOM   4151  HG1 GLN P 265     -41.635-113.851 166.340  0.00 97.00      PROA   
ATOM   4152  HG2 GLN P 265     -43.019-112.769 166.689  0.00 97.00      PROA   
ATOM   4153  CD  GLN P 265     -42.999-113.543 164.679  0.00 97.00      PROA   
ATOM   4154  OE1 GLN P 265     -43.880-112.777 164.273  0.00 97.00      PROA   
ATOM   4155  NE2 GLN P 265     -42.218-114.263 163.827  0.00 97.00      PROA   
ATOM   4156 HE21 GLN P 265     -42.392-114.195 162.842  0.00 97.00      PROA   
ATOM   4157 HE22 GLN P 265     -41.491-114.849 164.178  0.00 97.00      PROA   
ATOM   4158  C   GLN P 265     -45.298-113.803 168.200  0.00 97.00      PROA   
ATOM   4159  O   GLN P 265     -45.542-112.616 167.980  0.00 97.00      PROA   
ATOM   4160  N   PRO P 266     -45.264-114.258 169.458  0.00 97.00      PROA   
ATOM   4161  CD  PRO P 266     -45.314-115.679 169.818  0.00 97.00      PROA   
ATOM   4162  HD1 PRO P 266     -44.341-116.148 169.548  0.00 97.00      PROA   
ATOM   4163  HD2 PRO P 266     -46.152-116.203 169.309  0.00 97.00      PROA   
ATOM   4164  CA  PRO P 266     -44.934-113.433 170.620  0.00 97.00      PROA   
ATOM   4165  HA  PRO P 266     -45.799-112.814 170.811  0.00 97.00      PROA   
ATOM   4166  CB  PRO P 266     -44.672-114.451 171.747  0.00 97.00      PROA   
ATOM   4167  HB1 PRO P 266     -44.958-114.061 172.744  0.00 97.00      PROA   
ATOM   4168  HB2 PRO P 266     -43.600-114.748 171.766  0.00 97.00      PROA   
ATOM   4169  CG  PRO P 266     -45.492-115.678 171.335  0.00 97.00      PROA   
ATOM   4170  HG1 PRO P 266     -45.132-116.613 171.809  0.00 97.00      PROA   
ATOM   4171  HG2 PRO P 266     -46.565-115.521 171.583  0.00 97.00      PROA   
ATOM   4172  C   PRO P 266     -43.754-112.489 170.423  0.00 97.00      PROA   
ATOM   4173  O   PRO P 266     -42.746-112.895 169.848  0.00 97.00      PROA   
ATOM   4174  N   THR P 267     -43.858-111.227 170.894  0.00 97.00      PROA   
ATOM   4175  HN  THR P 267     -44.730-110.881 171.234  0.00 97.00      PROA   
ATOM   4176  CA  THR P 267     -42.741-110.293 170.983  0.00 97.00      PROA   
ATOM   4177  HA  THR P 267     -42.315-110.267 169.989  0.00 97.00      PROA   
ATOM   4178  CB  THR P 267     -43.171-108.873 171.335  0.00 97.00      PROA   
ATOM   4179  HB  THR P 267     -43.198-108.714 172.435  0.00 97.00      PROA   
ATOM   4180  OG1 THR P 267     -44.480-108.604 170.855  0.00 97.00      PROA   
ATOM   4181  HG1 THR P 267     -44.443-108.767 169.909  0.00 97.00      PROA   
ATOM   4182  CG2 THR P 267     -42.209-107.853 170.698  0.00 97.00      PROA   
ATOM   4183 HG21 THR P 267     -42.203-107.965 169.592  0.00 97.00      PROA   
ATOM   4184 HG22 THR P 267     -41.175-107.998 171.071  0.00 97.00      PROA   
ATOM   4185 HG23 THR P 267     -42.533-106.820 170.946  0.00 97.00      PROA   
ATOM   4186  C   THR P 267     -41.607-110.728 171.916  0.00 97.00      PROA   
ATOM   4187  O   THR P 267     -40.459-110.561 171.505  0.00 97.00      PROA   
ATOM   4188  N   PRO P 268     -41.783-111.281 173.125  0.00 97.00      PROA   
ATOM   4189  CD  PRO P 268     -42.994-111.168 173.953  0.00 97.00      PROA   
ATOM   4190  HD1 PRO P 268     -43.900-111.504 173.409  0.00 97.00      PROA   
ATOM   4191  HD2 PRO P 268     -43.117-110.115 174.289  0.00 97.00      PROA   
ATOM   4192  CA  PRO P 268     -40.697-111.934 173.850  0.00 97.00      PROA   
ATOM   4193  HA  PRO P 268     -39.785-111.359 173.768  0.00 97.00      PROA   
ATOM   4194  CB  PRO P 268     -41.211-112.010 175.299  0.00 97.00      PROA   
ATOM   4195  HB1 PRO P 268     -40.936-111.070 175.828  0.00 97.00      PROA   
ATOM   4196  HB2 PRO P 268     -40.799-112.867 175.869  0.00 97.00      PROA   
ATOM   4197  CG  PRO P 268     -42.733-112.080 175.153  0.00 97.00      PROA   
ATOM   4198  HG1 PRO P 268     -43.024-113.121 174.889  0.00 97.00      PROA   
ATOM   4199  HG2 PRO P 268     -43.275-111.763 176.066  0.00 97.00      PROA   
ATOM   4200  C   PRO P 268     -40.427-113.323 173.299  0.00 97.00      PROA   
ATOM   4201  O   PRO P 268     -41.345-113.984 172.815  0.00 97.00      PROA   
ATOM   4202  N   VAL P 269     -39.150-113.759 173.370  0.00 97.00      PROA   
ATOM   4203  HN  VAL P 269     -38.427-113.224 173.797  0.00 97.00      PROA   
ATOM   4204  CA  VAL P 269     -38.673-115.068 173.016  0.00 97.00      PROA   
ATOM   4205  HA  VAL P 269     -39.455-115.788 173.211  0.00 97.00      PROA   
ATOM   4206  CB  VAL P 269     -38.229-115.153 171.551  0.00 97.00      PROA   
ATOM   4207  HB  VAL P 269     -39.096-114.842 170.920  0.00 97.00      PROA   
ATOM   4208  CG1 VAL P 269     -37.056-114.192 171.263  0.00 97.00      PROA   
ATOM   4209 HG11 VAL P 269     -36.177-114.469 171.881  0.00 97.00      PROA   
ATOM   4210 HG12 VAL P 269     -37.337-113.143 171.491  0.00 97.00      PROA   
ATOM   4211 HG13 VAL P 269     -36.760-114.253 170.193  0.00 97.00      PROA   
ATOM   4212  CG2 VAL P 269     -37.871-116.607 171.181  0.00 97.00      PROA   
ATOM   4213 HG21 VAL P 269     -38.725-117.283 171.392  0.00 97.00      PROA   
ATOM   4214 HG22 VAL P 269     -36.997-116.943 171.775  0.00 97.00      PROA   
ATOM   4215 HG23 VAL P 269     -37.607-116.681 170.104  0.00 97.00      PROA   
ATOM   4216  C   VAL P 269     -37.524-115.338 174.020  0.00 97.00      PROA   
ATOM   4217  OT1 VAL P 269     -36.972-114.351 174.583  0.00 97.00      PROA   
ATOM   4218  OT2 VAL P 269     -37.205-116.532 174.263  0.00 97.00      PROA   
END
