# Supplementary material for: The solution structure of the unbound IgG Fc receptor CD64 resembles its crystal structure: Implications for function
Source: PLoS One. 2023 Sep 21;18(9):e0288351. doi: 10.1371/journal.pone.0288351 (PMC10513344; doi:10.1371/journal.pone.0288351)
Supplement: S1 File — (ZIP) [file pone.0288351.s003.zip › CD64V03 E11/Top100/EM_done_ready_for_EM_top100_0p11_E11.dcd_235230.pdb.pdb]

REMARK  FINAL COORDINATES WRITTEN BY NAMD AT TIMESTEP 2000
ATOM      1  N   LYS P   1      -6.206 -77.450  73.574  0.00 97.00      PROA   
ATOM      2  HT1 LYS P   1      -6.912 -76.686  73.507  0.00 97.00      PROA   
ATOM      3  HT2 LYS P   1      -6.307 -78.022  72.708  0.00 97.00      PROA   
ATOM      4  HT3 LYS P   1      -5.258 -77.028  73.611  0.00 97.00      PROA   
ATOM      5  CA  LYS P   1      -6.485 -78.265  74.781  0.00 97.00      PROA   
ATOM      6  HA  LYS P   1      -7.555 -78.397  74.835  0.00 97.00      PROA   
ATOM      7  CB  LYS P   1      -5.817 -79.669  74.692  0.00 97.00      PROA   
ATOM      8  HB1 LYS P   1      -5.844 -80.138  75.699  0.00 97.00      PROA   
ATOM      9  HB2 LYS P   1      -4.747 -79.577  74.408  0.00 97.00      PROA   
ATOM     10  CG  LYS P   1      -6.526 -80.639  73.721  0.00 97.00      PROA   
ATOM     11  HG1 LYS P   1      -6.287 -80.333  72.679  0.00 97.00      PROA   
ATOM     12  HG2 LYS P   1      -7.629 -80.559  73.843  0.00 97.00      PROA   
ATOM     13  CD  LYS P   1      -6.119 -82.119  73.886  0.00 97.00      PROA   
ATOM     14  HD1 LYS P   1      -5.010 -82.192  73.835  0.00 97.00      PROA   
ATOM     15  HD2 LYS P   1      -6.535 -82.679  73.017  0.00 97.00      PROA   
ATOM     16  CE  LYS P   1      -6.622 -82.764  75.190  0.00 97.00      PROA   
ATOM     17  HE1 LYS P   1      -7.722 -82.635  75.280  0.00 97.00      PROA   
ATOM     18  HE2 LYS P   1      -6.131 -82.305  76.073  0.00 97.00      PROA   
ATOM     19  NZ  LYS P   1      -6.335 -84.222  75.225  0.00 97.00      PROA   
ATOM     20  HZ1 LYS P   1      -5.312 -84.382  75.134  0.00 97.00      PROA   
ATOM     21  HZ2 LYS P   1      -6.828 -84.697  74.443  0.00 97.00      PROA   
ATOM     22  HZ3 LYS P   1      -6.665 -84.618  76.128  0.00 97.00      PROA   
ATOM     23  C   LYS P   1      -6.073 -77.530  76.028  0.00 97.00      PROA   
ATOM     24  O   LYS P   1      -5.380 -76.516  75.966  0.00 97.00      PROA   
ATOM     25  N   ALA P   2      -6.502 -78.036  77.202  0.00 97.00      PROA   
ATOM     26  HN  ALA P   2      -7.111 -78.821  77.273  0.00 97.00      PROA   
ATOM     27  CA  ALA P   2      -6.098 -77.556  78.489  0.00 97.00      PROA   
ATOM     28  HA  ALA P   2      -5.035 -77.351  78.493  0.00 97.00      PROA   
ATOM     29  CB  ALA P   2      -6.918 -76.327  78.936  0.00 97.00      PROA   
ATOM     30  HB1 ALA P   2      -8.004 -76.555  78.910  0.00 97.00      PROA   
ATOM     31  HB2 ALA P   2      -6.731 -75.476  78.246  0.00 97.00      PROA   
ATOM     32  HB3 ALA P   2      -6.643 -76.009  79.963  0.00 97.00      PROA   
ATOM     33  C   ALA P   2      -6.374 -78.746  79.372  0.00 97.00      PROA   
ATOM     34  O   ALA P   2      -6.906 -79.748  78.893  0.00 97.00      PROA   
ATOM     35  N   VAL P   3      -5.997 -78.665  80.672  0.00 97.00      PROA   
ATOM     36  HN  VAL P   3      -5.480 -77.883  81.007  0.00 97.00      PROA   
ATOM     37  CA  VAL P   3      -6.447 -79.551  81.727  0.00 97.00      PROA   
ATOM     38  HA  VAL P   3      -7.456 -79.867  81.504  0.00 97.00      PROA   
ATOM     39  CB  VAL P   3      -5.577 -80.782  82.024  0.00 97.00      PROA   
ATOM     40  HB  VAL P   3      -6.008 -81.312  82.907  0.00 97.00      PROA   
ATOM     41  CG1 VAL P   3      -5.625 -81.778  80.848  0.00 97.00      PROA   
ATOM     42 HG11 VAL P   3      -5.109 -81.352  79.962  0.00 97.00      PROA   
ATOM     43 HG12 VAL P   3      -6.677 -82.009  80.579  0.00 97.00      PROA   
ATOM     44 HG13 VAL P   3      -5.112 -82.723  81.128  0.00 97.00      PROA   
ATOM     45  CG2 VAL P   3      -4.119 -80.396  82.352  0.00 97.00      PROA   
ATOM     46 HG21 VAL P   3      -4.063 -79.791  83.279  0.00 97.00      PROA   
ATOM     47 HG22 VAL P   3      -3.668 -79.816  81.520  0.00 97.00      PROA   
ATOM     48 HG23 VAL P   3      -3.508 -81.312  82.502  0.00 97.00      PROA   
ATOM     49  C   VAL P   3      -6.504 -78.650  82.942  0.00 97.00      PROA   
ATOM     50  O   VAL P   3      -5.734 -77.695  83.038  0.00 97.00      PROA   
ATOM     51  N   ILE P   4      -7.444 -78.902  83.888  0.00 97.00      PROA   
ATOM     52  HN  ILE P   4      -8.123 -79.624  83.764  0.00 97.00      PROA   
ATOM     53  CA  ILE P   4      -7.641 -78.024  85.034  0.00 97.00      PROA   
ATOM     54  HA  ILE P   4      -7.116 -77.098  84.857  0.00 97.00      PROA   
ATOM     55  CB  ILE P   4      -9.106 -77.626  85.228  0.00 97.00      PROA   
ATOM     56  HB  ILE P   4      -9.716 -78.544  85.390  0.00 97.00      PROA   
ATOM     57  CG2 ILE P   4      -9.234 -76.690  86.456  0.00 97.00      PROA   
ATOM     58 HG21 ILE P   4      -8.497 -75.861  86.378  0.00 97.00      PROA   
ATOM     59 HG22 ILE P   4      -9.063 -77.241  87.403  0.00 97.00      PROA   
ATOM     60 HG23 ILE P   4     -10.243 -76.238  86.509  0.00 97.00      PROA   
ATOM     61  CG1 ILE P   4      -9.649 -76.919  83.960  0.00 97.00      PROA   
ATOM     62 HG11 ILE P   4      -9.352 -77.466  83.040  0.00 97.00      PROA   
ATOM     63 HG12 ILE P   4      -9.181 -75.915  83.920  0.00 97.00      PROA   
ATOM     64  CD  ILE P   4     -11.172 -76.774  83.922  0.00 97.00      PROA   
ATOM     65  HD1 ILE P   4     -11.575 -76.348  84.862  0.00 97.00      PROA   
ATOM     66  HD2 ILE P   4     -11.643 -77.767  83.754  0.00 97.00      PROA   
ATOM     67  HD3 ILE P   4     -11.463 -76.104  83.087  0.00 97.00      PROA   
ATOM     68  C   ILE P   4      -7.066 -78.626  86.311  0.00 97.00      PROA   
ATOM     69  O   ILE P   4      -7.290 -79.789  86.640  0.00 97.00      PROA   
ATOM     70  N   LYS P   5      -6.305 -77.812  87.083  0.00 97.00      PROA   
ATOM     71  HN  LYS P   5      -6.049 -76.908  86.742  0.00 97.00      PROA   
ATOM     72  CA  LYS P   5      -5.792 -78.186  88.387  0.00 97.00      PROA   
ATOM     73  HA  LYS P   5      -6.044 -79.214  88.605  0.00 97.00      PROA   
ATOM     74  CB  LYS P   5      -4.255 -78.009  88.482  0.00 97.00      PROA   
ATOM     75  HB1 LYS P   5      -3.900 -78.337  89.484  0.00 97.00      PROA   
ATOM     76  HB2 LYS P   5      -3.997 -76.932  88.364  0.00 97.00      PROA   
ATOM     77  CG  LYS P   5      -3.460 -78.775  87.410  0.00 97.00      PROA   
ATOM     78  HG1 LYS P   5      -2.388 -78.509  87.548  0.00 97.00      PROA   
ATOM     79  HG2 LYS P   5      -3.762 -78.412  86.402  0.00 97.00      PROA   
ATOM     80  CD  LYS P   5      -3.620 -80.306  87.470  0.00 97.00      PROA   
ATOM     81  HD1 LYS P   5      -4.702 -80.558  87.445  0.00 97.00      PROA   
ATOM     82  HD2 LYS P   5      -3.210 -80.679  88.433  0.00 97.00      PROA   
ATOM     83  CE  LYS P   5      -2.960 -81.042  86.296  0.00 97.00      PROA   
ATOM     84  HE1 LYS P   5      -3.434 -80.714  85.343  0.00 97.00      PROA   
ATOM     85  HE2 LYS P   5      -3.058 -82.142  86.389  0.00 97.00      PROA   
ATOM     86  NZ  LYS P   5      -1.527 -80.716  86.207  0.00 97.00      PROA   
ATOM     87  HZ1 LYS P   5      -0.911 -81.173  86.900  0.00 97.00      PROA   
ATOM     88  HZ2 LYS P   5      -1.429 -79.677  86.274  0.00 97.00      PROA   
ATOM     89  HZ3 LYS P   5      -1.198 -80.895  85.233  0.00 97.00      PROA   
ATOM     90  C   LYS P   5      -6.409 -77.320  89.466  0.00 97.00      PROA   
ATOM     91  O   LYS P   5      -6.165 -76.122  89.539  0.00 97.00      PROA   
ATOM     92  N   LEU P   6      -7.203 -77.918  90.383  0.00 97.00      PROA   
ATOM     93  HN  LEU P   6      -7.463 -78.877  90.301  0.00 97.00      PROA   
ATOM     94  CA  LEU P   6      -7.674 -77.248  91.579  0.00 97.00      PROA   
ATOM     95  HA  LEU P   6      -7.964 -76.239  91.318  0.00 97.00      PROA   
ATOM     96  CB  LEU P   6      -8.908 -77.952  92.202  0.00 97.00      PROA   
ATOM     97  HB1 LEU P   6      -9.304 -77.293  93.005  0.00 97.00      PROA   
ATOM     98  HB2 LEU P   6      -8.615 -78.915  92.673  0.00 97.00      PROA   
ATOM     99  CG  LEU P   6     -10.070 -78.254  91.219  0.00 97.00      PROA   
ATOM    100  HG  LEU P   6     -10.050 -77.494  90.404  0.00 97.00      PROA   
ATOM    101  CD1 LEU P   6      -9.974 -79.656  90.583  0.00 97.00      PROA   
ATOM    102 HD11 LEU P   6      -9.953 -80.431  91.378  0.00 97.00      PROA   
ATOM    103 HD12 LEU P   6      -9.065 -79.763  89.959  0.00 97.00      PROA   
ATOM    104 HD13 LEU P   6     -10.859 -79.845  89.938  0.00 97.00      PROA   
ATOM    105  CD2 LEU P   6     -11.425 -78.125  91.935  0.00 97.00      PROA   
ATOM    106 HD21 LEU P   6     -11.561 -77.101  92.342  0.00 97.00      PROA   
ATOM    107 HD22 LEU P   6     -11.483 -78.850  92.773  0.00 97.00      PROA   
ATOM    108 HD23 LEU P   6     -12.254 -78.339  91.227  0.00 97.00      PROA   
ATOM    109  C   LEU P   6      -6.539 -77.184  92.597  0.00 97.00      PROA   
ATOM    110  O   LEU P   6      -5.944 -78.205  92.932  0.00 97.00      PROA   
ATOM    111  N   GLN P   7      -6.166 -75.973  93.079  0.00 97.00      PROA   
ATOM    112  HN  GLN P   7      -6.617 -75.136  92.767  0.00 97.00      PROA   
ATOM    113  CA  GLN P   7      -5.069 -75.789  94.022  0.00 97.00      PROA   
ATOM    114  HA  GLN P   7      -4.226 -76.310  93.588  0.00 97.00      PROA   
ATOM    115  CB  GLN P   7      -4.631 -74.300  94.079  0.00 97.00      PROA   
ATOM    116  HB1 GLN P   7      -5.549 -73.681  94.172  0.00 97.00      PROA   
ATOM    117  HB2 GLN P   7      -4.185 -74.069  93.085  0.00 97.00      PROA   
ATOM    118  CG  GLN P   7      -3.650 -73.908  95.205  0.00 97.00      PROA   
ATOM    119  HG1 GLN P   7      -2.758 -74.569  95.166  0.00 97.00      PROA   
ATOM    120  HG2 GLN P   7      -4.131 -74.013  96.200  0.00 97.00      PROA   
ATOM    121  CD  GLN P   7      -3.167 -72.468  94.989  0.00 97.00      PROA   
ATOM    122  OE1 GLN P   7      -2.736 -72.111  93.889  0.00 97.00      PROA   
ATOM    123  NE2 GLN P   7      -3.231 -71.609  96.043  0.00 97.00      PROA   
ATOM    124 HE21 GLN P   7      -2.931 -70.669  95.888  0.00 97.00      PROA   
ATOM    125 HE22 GLN P   7      -3.571 -71.913  96.931  0.00 97.00      PROA   
ATOM    126  C   GLN P   7      -5.228 -76.445  95.394  0.00 97.00      PROA   
ATOM    127  O   GLN P   7      -4.313 -77.159  95.806  0.00 97.00      PROA   
ATOM    128  N   PRO P   8      -6.337 -76.342  96.124  0.00 97.00      PROA   
ATOM    129  CD  PRO P   8      -7.226 -75.186  96.131  0.00 97.00      PROA   
ATOM    130  HD1 PRO P   8      -7.945 -75.307  95.296  0.00 97.00      PROA   
ATOM    131  HD2 PRO P   8      -6.673 -74.227  96.036  0.00 97.00      PROA   
ATOM    132  CA  PRO P   8      -6.858 -77.431  96.944  0.00 97.00      PROA   
ATOM    133  HA  PRO P   8      -6.073 -77.795  97.588  0.00 97.00      PROA   
ATOM    134  CB  PRO P   8      -8.021 -76.796  97.742  0.00 97.00      PROA   
ATOM    135  HB1 PRO P   8      -7.928 -77.016  98.826  0.00 97.00      PROA   
ATOM    136  HB2 PRO P   8      -9.017 -77.147  97.396  0.00 97.00      PROA   
ATOM    137  CG  PRO P   8      -7.923 -75.282  97.487  0.00 97.00      PROA   
ATOM    138  HG1 PRO P   8      -8.917 -74.794  97.498  0.00 97.00      PROA   
ATOM    139  HG2 PRO P   8      -7.282 -74.815  98.267  0.00 97.00      PROA   
ATOM    140  C   PRO P   8      -7.358 -78.538  96.018  0.00 97.00      PROA   
ATOM    141  O   PRO P   8      -8.210 -78.180  95.209  0.00 97.00      PROA   
ATOM    142  N   PRO P   9      -6.946 -79.808  96.035  0.00 97.00      PROA   
ATOM    143  CD  PRO P   9      -5.971 -80.337  96.995  0.00 97.00      PROA   
ATOM    144  HD1 PRO P   9      -6.298 -80.152  98.041  0.00 97.00      PROA   
ATOM    145  HD2 PRO P   9      -4.982 -79.863  96.806  0.00 97.00      PROA   
ATOM    146  CA  PRO P   9      -7.326 -80.802  95.025  0.00 97.00      PROA   
ATOM    147  HA  PRO P   9      -7.305 -80.366  94.036  0.00 97.00      PROA   
ATOM    148  CB  PRO P   9      -6.233 -81.874  95.200  0.00 97.00      PROA   
ATOM    149  HB1 PRO P   9      -5.329 -81.548  94.635  0.00 97.00      PROA   
ATOM    150  HB2 PRO P   9      -6.516 -82.882  94.844  0.00 97.00      PROA   
ATOM    151  CG  PRO P   9      -5.908 -81.835  96.695  0.00 97.00      PROA   
ATOM    152  HG1 PRO P   9      -6.707 -82.363  97.259  0.00 97.00      PROA   
ATOM    153  HG2 PRO P   9      -4.927 -82.286  96.938  0.00 97.00      PROA   
ATOM    154  C   PRO P   9      -8.722 -81.371  95.262  0.00 97.00      PROA   
ATOM    155  O   PRO P   9      -8.921 -82.574  95.105  0.00 97.00      PROA   
ATOM    156  N   TRP P  10      -9.712 -80.534  95.631  0.00 97.00      PROA   
ATOM    157  HN  TRP P  10      -9.536 -79.552  95.653  0.00 97.00      PROA   
ATOM    158  CA  TRP P  10     -10.976 -80.989  96.158  0.00 97.00      PROA   
ATOM    159  HA  TRP P  10     -10.996 -82.069  96.193  0.00 97.00      PROA   
ATOM    160  CB  TRP P  10     -11.203 -80.437  97.590  0.00 97.00      PROA   
ATOM    161  HB1 TRP P  10     -12.110 -80.904  98.027  0.00 97.00      PROA   
ATOM    162  HB2 TRP P  10     -11.395 -79.342  97.520  0.00 97.00      PROA   
ATOM    163  CG  TRP P  10     -10.055 -80.640  98.537  0.00 97.00      PROA   
ATOM    164  CD1 TRP P  10      -9.541 -79.664  99.352  0.00 97.00      PROA   
ATOM    165  HD1 TRP P  10      -9.915 -78.650  99.399  0.00 97.00      PROA   
ATOM    166  NE1 TRP P  10      -8.554 -80.189 100.141  0.00 97.00      PROA   
ATOM    167  HE1 TRP P  10      -8.158 -79.753 100.921  0.00 97.00      PROA   
ATOM    168  CE2 TRP P  10      -8.382 -81.508  99.845  0.00 97.00      PROA   
ATOM    169  CD2 TRP P  10      -9.303 -81.837  98.823  0.00 97.00      PROA   
ATOM    170  CE3 TRP P  10      -9.328 -83.144  98.329  0.00 97.00      PROA   
ATOM    171  HE3 TRP P  10      -9.995 -83.436  97.533  0.00 97.00      PROA   
ATOM    172  CZ3 TRP P  10      -8.464 -84.095  98.879  0.00 97.00      PROA   
ATOM    173  HZ3 TRP P  10      -8.482 -85.110  98.506  0.00 97.00      PROA   
ATOM    174  CZ2 TRP P  10      -7.517 -82.449 100.387  0.00 97.00      PROA   
ATOM    175  HZ2 TRP P  10      -6.818 -82.188 101.167  0.00 97.00      PROA   
ATOM    176  CH2 TRP P  10      -7.575 -83.753  99.893  0.00 97.00      PROA   
ATOM    177  HH2 TRP P  10      -6.913 -84.509 100.292  0.00 97.00      PROA   
ATOM    178  C   TRP P  10     -12.108 -80.542  95.265  0.00 97.00      PROA   
ATOM    179  O   TRP P  10     -12.431 -79.360  95.167  0.00 97.00      PROA   
ATOM    180  N   VAL P  11     -12.763 -81.513  94.590  0.00 97.00      PROA   
ATOM    181  HN  VAL P  11     -12.448 -82.460  94.636  0.00 97.00      PROA   
ATOM    182  CA  VAL P  11     -13.841 -81.246  93.655  0.00 97.00      PROA   
ATOM    183  HA  VAL P  11     -13.618 -80.321  93.141  0.00 97.00      PROA   
ATOM    184  CB  VAL P  11     -13.900 -82.362  92.609  0.00 97.00      PROA   
ATOM    185  HB  VAL P  11     -14.230 -83.313  93.087  0.00 97.00      PROA   
ATOM    186  CG1 VAL P  11     -14.881 -81.991  91.485  0.00 97.00      PROA   
ATOM    187 HG11 VAL P  11     -14.604 -81.016  91.030  0.00 97.00      PROA   
ATOM    188 HG12 VAL P  11     -15.913 -81.920  91.878  0.00 97.00      PROA   
ATOM    189 HG13 VAL P  11     -14.867 -82.766  90.689  0.00 97.00      PROA   
ATOM    190  CG2 VAL P  11     -12.491 -82.586  92.004  0.00 97.00      PROA   
ATOM    191 HG21 VAL P  11     -11.780 -83.003  92.746  0.00 97.00      PROA   
ATOM    192 HG22 VAL P  11     -12.081 -81.633  91.612  0.00 97.00      PROA   
ATOM    193 HG23 VAL P  11     -12.551 -83.307  91.161  0.00 97.00      PROA   
ATOM    194  C   VAL P  11     -15.172 -81.046  94.396  0.00 97.00      PROA   
ATOM    195  O   VAL P  11     -16.129 -80.483  93.868  0.00 97.00      PROA   
ATOM    196  N   SER P  12     -15.224 -81.452  95.684  0.00 97.00      PROA   
ATOM    197  HN  SER P  12     -14.410 -81.862  96.079  0.00 97.00      PROA   
ATOM    198  CA  SER P  12     -16.344 -81.276  96.594  0.00 97.00      PROA   
ATOM    199  HA  SER P  12     -17.141 -80.735  96.103  0.00 97.00      PROA   
ATOM    200  CB  SER P  12     -16.910 -82.651  97.070  0.00 97.00      PROA   
ATOM    201  HB1 SER P  12     -16.067 -83.321  97.343  0.00 97.00      PROA   
ATOM    202  HB2 SER P  12     -17.458 -83.119  96.222  0.00 97.00      PROA   
ATOM    203  OG  SER P  12     -17.792 -82.567  98.187  0.00 97.00      PROA   
ATOM    204  HG1 SER P  12     -18.637 -82.253  97.849  0.00 97.00      PROA   
ATOM    205  C   SER P  12     -15.841 -80.423  97.750  0.00 97.00      PROA   
ATOM    206  O   SER P  12     -14.828 -80.746  98.367  0.00 97.00      PROA   
ATOM    207  N   VAL P  13     -16.523 -79.282  98.047  0.00 97.00      PROA   
ATOM    208  HN  VAL P  13     -17.332 -79.026  97.520  0.00 97.00      PROA   
ATOM    209  CA  VAL P  13     -15.987 -78.280  98.961  0.00 97.00      PROA   
ATOM    210  HA  VAL P  13     -15.390 -78.788  99.705  0.00 97.00      PROA   
ATOM    211  CB  VAL P  13     -15.091 -77.298  98.194  0.00 97.00      PROA   
ATOM    212  HB  VAL P  13     -14.414 -77.907  97.547  0.00 97.00      PROA   
ATOM    213  CG1 VAL P  13     -15.909 -76.373  97.265  0.00 97.00      PROA   
ATOM    214 HG11 VAL P  13     -16.561 -75.695  97.855  0.00 97.00      PROA   
ATOM    215 HG12 VAL P  13     -16.541 -76.963  96.571  0.00 97.00      PROA   
ATOM    216 HG13 VAL P  13     -15.224 -75.742  96.660  0.00 97.00      PROA   
ATOM    217  CG2 VAL P  13     -14.188 -76.492  99.146  0.00 97.00      PROA   
ATOM    218 HG21 VAL P  13     -13.634 -77.164  99.835  0.00 97.00      PROA   
ATOM    219 HG22 VAL P  13     -14.784 -75.773  99.744  0.00 97.00      PROA   
ATOM    220 HG23 VAL P  13     -13.449 -75.903  98.562  0.00 97.00      PROA   
ATOM    221  C   VAL P  13     -17.106 -77.567  99.717  0.00 97.00      PROA   
ATOM    222  O   VAL P  13     -18.254 -77.554  99.289  0.00 97.00      PROA   
ATOM    223  N   PHE P  14     -16.818 -76.966 100.900  0.00 97.00      PROA   
ATOM    224  HN  PHE P  14     -15.905 -77.020 101.300  0.00 97.00      PROA   
ATOM    225  CA  PHE P  14     -17.780 -76.145 101.622  0.00 97.00      PROA   
ATOM    226  HA  PHE P  14     -18.754 -76.600 101.513  0.00 97.00      PROA   
ATOM    227  CB  PHE P  14     -17.460 -76.011 103.136  0.00 97.00      PROA   
ATOM    228  HB1 PHE P  14     -18.142 -75.293 103.638  0.00 97.00      PROA   
ATOM    229  HB2 PHE P  14     -16.416 -75.647 103.270  0.00 97.00      PROA   
ATOM    230  CG  PHE P  14     -17.635 -77.312 103.869  0.00 97.00      PROA   
ATOM    231  CD1 PHE P  14     -18.875 -77.976 103.871  0.00 97.00      PROA   
ATOM    232  HD1 PHE P  14     -19.694 -77.586 103.287  0.00 97.00      PROA   
ATOM    233  CE1 PHE P  14     -19.067 -79.123 104.652  0.00 97.00      PROA   
ATOM    234  HE1 PHE P  14     -20.026 -79.621 104.655  0.00 97.00      PROA   
ATOM    235  CZ  PHE P  14     -18.015 -79.625 105.428  0.00 97.00      PROA   
ATOM    236  HZ  PHE P  14     -18.162 -80.507 106.034  0.00 97.00      PROA   
ATOM    237  CD2 PHE P  14     -16.593 -77.821 104.660  0.00 97.00      PROA   
ATOM    238  HD2 PHE P  14     -15.647 -77.301 104.693  0.00 97.00      PROA   
ATOM    239  CE2 PHE P  14     -16.772 -78.981 105.420  0.00 97.00      PROA   
ATOM    240  HE2 PHE P  14     -15.951 -79.370 106.002  0.00 97.00      PROA   
ATOM    241  C   PHE P  14     -17.900 -74.729 101.088  0.00 97.00      PROA   
ATOM    242  O   PHE P  14     -16.994 -74.196 100.452  0.00 97.00      PROA   
ATOM    243  N   GLN P  15     -19.038 -74.061 101.400  0.00 97.00      PROA   
ATOM    244  HN  GLN P  15     -19.835 -74.560 101.738  0.00 97.00      PROA   
ATOM    245  CA  GLN P  15     -19.167 -72.610 101.371  0.00 97.00      PROA   
ATOM    246  HA  GLN P  15     -19.015 -72.294 100.348  0.00 97.00      PROA   
ATOM    247  CB  GLN P  15     -20.578 -72.150 101.838  0.00 97.00      PROA   
ATOM    248  HB1 GLN P  15     -21.317 -72.515 101.088  0.00 97.00      PROA   
ATOM    249  HB2 GLN P  15     -20.624 -71.040 101.811  0.00 97.00      PROA   
ATOM    250  CG  GLN P  15     -20.981 -72.705 103.232  0.00 97.00      PROA   
ATOM    251  HG1 GLN P  15     -20.104 -73.171 103.728  0.00 97.00      PROA   
ATOM    252  HG2 GLN P  15     -21.740 -73.504 103.114  0.00 97.00      PROA   
ATOM    253  CD  GLN P  15     -21.559 -71.618 104.155  0.00 97.00      PROA   
ATOM    254  OE1 GLN P  15     -22.638 -71.069 103.908  0.00 97.00      PROA   
ATOM    255  NE2 GLN P  15     -20.819 -71.304 105.258  0.00 97.00      PROA   
ATOM    256 HE21 GLN P  15     -19.962 -71.786 105.437  0.00 97.00      PROA   
ATOM    257 HE22 GLN P  15     -21.120 -70.554 105.845  0.00 97.00      PROA   
ATOM    258  C   GLN P  15     -18.124 -71.907 102.244  0.00 97.00      PROA   
ATOM    259  O   GLN P  15     -17.719 -72.440 103.274  0.00 97.00      PROA   
ATOM    260  N   GLU P  16     -17.650 -70.707 101.815  0.00 97.00      PROA   
ATOM    261  HN  GLU P  16     -17.995 -70.339 100.952  0.00 97.00      PROA   
ATOM    262  CA  GLU P  16     -16.696 -69.842 102.505  0.00 97.00      PROA   
ATOM    263  HA  GLU P  16     -16.856 -68.864 102.074  0.00 97.00      PROA   
ATOM    264  CB  GLU P  16     -16.947 -69.665 104.041  0.00 97.00      PROA   
ATOM    265  HB1 GLU P  16     -16.778 -70.647 104.530  0.00 97.00      PROA   
ATOM    266  HB2 GLU P  16     -18.014 -69.388 104.200  0.00 97.00      PROA   
ATOM    267  CG  GLU P  16     -16.054 -68.620 104.757  0.00 97.00      PROA   
ATOM    268  HG1 GLU P  16     -16.408 -67.597 104.513  0.00 97.00      PROA   
ATOM    269  HG2 GLU P  16     -15.003 -68.702 104.416  0.00 97.00      PROA   
ATOM    270  CD  GLU P  16     -16.018 -68.767 106.284  0.00 97.00      PROA   
ATOM    271  OE1 GLU P  16     -16.691 -69.663 106.857  0.00 97.00      PROA   
ATOM    272  OE2 GLU P  16     -15.263 -67.972 106.906  0.00 97.00      PROA   
ATOM    273  C   GLU P  16     -15.245 -70.189 102.176  0.00 97.00      PROA   
ATOM    274  O   GLU P  16     -14.395 -69.305 102.093  0.00 97.00      PROA   
ATOM    275  N   GLU P  17     -14.920 -71.481 101.942  0.00 97.00      PROA   
ATOM    276  HN  GLU P  17     -15.619 -72.185 102.040  0.00 97.00      PROA   
ATOM    277  CA  GLU P  17     -13.595 -71.974 101.584  0.00 97.00      PROA   
ATOM    278  HA  GLU P  17     -12.928 -71.674 102.381  0.00 97.00      PROA   
ATOM    279  CB  GLU P  17     -13.601 -73.526 101.559  0.00 97.00      PROA   
ATOM    280  HB1 GLU P  17     -14.431 -73.828 100.879  0.00 97.00      PROA   
ATOM    281  HB2 GLU P  17     -13.873 -73.888 102.576  0.00 97.00      PROA   
ATOM    282  CG  GLU P  17     -12.314 -74.244 101.084  0.00 97.00      PROA   
ATOM    283  HG1 GLU P  17     -12.019 -73.918 100.067  0.00 97.00      PROA   
ATOM    284  HG2 GLU P  17     -12.518 -75.335 101.036  0.00 97.00      PROA   
ATOM    285  CD  GLU P  17     -11.131 -74.045 102.037  0.00 97.00      PROA   
ATOM    286  OE1 GLU P  17     -10.667 -72.888 102.203  0.00 97.00      PROA   
ATOM    287  OE2 GLU P  17     -10.659 -75.067 102.602  0.00 97.00      PROA   
ATOM    288  C   GLU P  17     -13.011 -71.390 100.294  0.00 97.00      PROA   
ATOM    289  O   GLU P  17     -13.725 -71.091  99.344  0.00 97.00      PROA   
ATOM    290  N   SER P  18     -11.672 -71.205 100.241  0.00 97.00      PROA   
ATOM    291  HN  SER P  18     -11.112 -71.572 100.986  0.00 97.00      PROA   
ATOM    292  CA  SER P  18     -10.974 -70.577  99.133  0.00 97.00      PROA   
ATOM    293  HA  SER P  18     -11.668 -69.940  98.605  0.00 97.00      PROA   
ATOM    294  CB  SER P  18      -9.782 -69.705  99.604  0.00 97.00      PROA   
ATOM    295  HB1 SER P  18      -9.018 -70.345 100.098  0.00 97.00      PROA   
ATOM    296  HB2 SER P  18     -10.150 -68.976 100.357  0.00 97.00      PROA   
ATOM    297  OG  SER P  18      -9.178 -68.987  98.527  0.00 97.00      PROA   
ATOM    298  HG1 SER P  18      -9.854 -68.394  98.184  0.00 97.00      PROA   
ATOM    299  C   SER P  18     -10.458 -71.625  98.169  0.00 97.00      PROA   
ATOM    300  O   SER P  18      -9.782 -72.576  98.555  0.00 97.00      PROA   
ATOM    301  N   VAL P  19     -10.760 -71.461  96.864  0.00 97.00      PROA   
ATOM    302  HN  VAL P  19     -11.285 -70.668  96.558  0.00 97.00      PROA   
ATOM    303  CA  VAL P  19     -10.344 -72.427  95.868  0.00 97.00      PROA   
ATOM    304  HA  VAL P  19      -9.431 -72.893  96.208  0.00 97.00      PROA   
ATOM    305  CB  VAL P  19     -11.375 -73.551  95.689  0.00 97.00      PROA   
ATOM    306  HB  VAL P  19     -11.412 -74.114  96.653  0.00 97.00      PROA   
ATOM    307  CG1 VAL P  19     -12.793 -72.993  95.439  0.00 97.00      PROA   
ATOM    308 HG11 VAL P  19     -12.813 -72.416  94.496  0.00 97.00      PROA   
ATOM    309 HG12 VAL P  19     -13.130 -72.340  96.270  0.00 97.00      PROA   
ATOM    310 HG13 VAL P  19     -13.520 -73.828  95.347  0.00 97.00      PROA   
ATOM    311  CG2 VAL P  19     -10.966 -74.541  94.579  0.00 97.00      PROA   
ATOM    312 HG21 VAL P  19      -9.960 -74.959  94.774  0.00 97.00      PROA   
ATOM    313 HG22 VAL P  19     -10.968 -74.044  93.588  0.00 97.00      PROA   
ATOM    314 HG23 VAL P  19     -11.690 -75.383  94.543  0.00 97.00      PROA   
ATOM    315  C   VAL P  19      -9.962 -71.717  94.588  0.00 97.00      PROA   
ATOM    316  O   VAL P  19     -10.718 -70.925  94.043  0.00 97.00      PROA   
ATOM    317  N   THR P  20      -8.743 -71.981  94.058  0.00 97.00      PROA   
ATOM    318  HN  THR P  20      -8.118 -72.614  94.506  0.00 97.00      PROA   
ATOM    319  CA  THR P  20      -8.298 -71.381  92.809  0.00 97.00      PROA   
ATOM    320  HA  THR P  20      -9.129 -70.857  92.367  0.00 97.00      PROA   
ATOM    321  CB  THR P  20      -7.182 -70.343  92.969  0.00 97.00      PROA   
ATOM    322  HB  THR P  20      -7.477 -69.679  93.815  0.00 97.00      PROA   
ATOM    323  OG1 THR P  20      -7.055 -69.490  91.834  0.00 97.00      PROA   
ATOM    324  HG1 THR P  20      -6.675 -70.001  91.114  0.00 97.00      PROA   
ATOM    325  CG2 THR P  20      -5.809 -70.943  93.303  0.00 97.00      PROA   
ATOM    326 HG21 THR P  20      -5.471 -71.642  92.511  0.00 97.00      PROA   
ATOM    327 HG22 THR P  20      -5.851 -71.482  94.270  0.00 97.00      PROA   
ATOM    328 HG23 THR P  20      -5.051 -70.135  93.391  0.00 97.00      PROA   
ATOM    329  C   THR P  20      -7.967 -72.512  91.871  0.00 97.00      PROA   
ATOM    330  O   THR P  20      -7.371 -73.512  92.256  0.00 97.00      PROA   
ATOM    331  N   LEU P  21      -8.422 -72.393  90.608  0.00 97.00      PROA   
ATOM    332  HN  LEU P  21      -8.913 -71.566  90.339  0.00 97.00      PROA   
ATOM    333  CA  LEU P  21      -8.404 -73.460  89.635  0.00 97.00      PROA   
ATOM    334  HA  LEU P  21      -7.950 -74.343  90.058  0.00 97.00      PROA   
ATOM    335  CB  LEU P  21      -9.831 -73.817  89.132  0.00 97.00      PROA   
ATOM    336  HB1 LEU P  21      -9.731 -74.651  88.404  0.00 97.00      PROA   
ATOM    337  HB2 LEU P  21     -10.282 -72.954  88.596  0.00 97.00      PROA   
ATOM    338  CG  LEU P  21     -10.843 -74.271  90.221  0.00 97.00      PROA   
ATOM    339  HG  LEU P  21     -10.283 -74.820  91.014  0.00 97.00      PROA   
ATOM    340  CD1 LEU P  21     -11.612 -73.103  90.874  0.00 97.00      PROA   
ATOM    341 HD11 LEU P  21     -12.183 -72.548  90.100  0.00 97.00      PROA   
ATOM    342 HD12 LEU P  21     -10.934 -72.395  91.389  0.00 97.00      PROA   
ATOM    343 HD13 LEU P  21     -12.336 -73.493  91.621  0.00 97.00      PROA   
ATOM    344  CD2 LEU P  21     -11.871 -75.244  89.613  0.00 97.00      PROA   
ATOM    345 HD21 LEU P  21     -11.366 -76.130  89.177  0.00 97.00      PROA   
ATOM    346 HD22 LEU P  21     -12.443 -74.733  88.810  0.00 97.00      PROA   
ATOM    347 HD23 LEU P  21     -12.587 -75.588  90.389  0.00 97.00      PROA   
ATOM    348  C   LEU P  21      -7.561 -73.007  88.463  0.00 97.00      PROA   
ATOM    349  O   LEU P  21      -7.836 -71.980  87.862  0.00 97.00      PROA   
ATOM    350  N   HSD P  22      -6.501 -73.765  88.106  0.00 97.00      PROA   
ATOM    351  HN  HSD P  22      -6.312 -74.617  88.593  0.00 97.00      PROA   
ATOM    352  CA  HSD P  22      -5.499 -73.354  87.141  0.00 97.00      PROA   
ATOM    353  HA  HSD P  22      -5.625 -72.306  86.910  0.00 97.00      PROA   
ATOM    354  CB  HSD P  22      -4.065 -73.558  87.690  0.00 97.00      PROA   
ATOM    355  HB1 HSD P  22      -3.318 -73.351  86.893  0.00 97.00      PROA   
ATOM    356  HB2 HSD P  22      -3.925 -74.609  88.025  0.00 97.00      PROA   
ATOM    357  ND1 HSD P  22      -3.963 -72.892  90.160  0.00 97.00      PROA   
ATOM    358  HD1 HSD P  22      -4.354 -73.732  90.538  0.00 97.00      PROA   
ATOM    359  CG  HSD P  22      -3.750 -72.624  88.823  0.00 97.00      PROA   
ATOM    360  CE1 HSD P  22      -3.471 -71.833  90.851  0.00 97.00      PROA   
ATOM    361  HE1 HSD P  22      -3.492 -71.771  91.936  0.00 97.00      PROA   
ATOM    362  NE2 HSD P  22      -2.947 -70.919  90.060  0.00 97.00      PROA   
ATOM    363  CD2 HSD P  22      -3.107 -71.428  88.784  0.00 97.00      PROA   
ATOM    364  HD2 HSD P  22      -2.723 -70.883  87.930  0.00 97.00      PROA   
ATOM    365  C   HSD P  22      -5.593 -74.138  85.853  0.00 97.00      PROA   
ATOM    366  O   HSD P  22      -5.606 -75.361  85.860  0.00 97.00      PROA   
ATOM    367  N   CYS P  23      -5.618 -73.434  84.698  0.00 97.00      PROA   
ATOM    368  HN  CYS P  23      -5.664 -72.436  84.728  0.00 97.00      PROA   
ATOM    369  CA  CYS P  23      -5.577 -74.032  83.377  0.00 97.00      PROA   
ATOM    370  HA  CYS P  23      -5.865 -75.072  83.437  0.00 97.00      PROA   
ATOM    371  CB  CYS P  23      -6.527 -73.315  82.395  0.00 97.00      PROA   
ATOM    372  HB1 CYS P  23      -6.375 -73.715  81.374  0.00 97.00      PROA   
ATOM    373  HB2 CYS P  23      -6.316 -72.224  82.390  0.00 97.00      PROA   
ATOM    374  SG  CYS P  23      -8.246 -73.597  82.858  0.00 97.00      PROA   
ATOM    375  C   CYS P  23      -4.178 -73.967  82.808  0.00 97.00      PROA   
ATOM    376  O   CYS P  23      -3.719 -72.937  82.321  0.00 97.00      PROA   
ATOM    377  N   GLU P  24      -3.466 -75.110  82.837  0.00 97.00      PROA   
ATOM    378  HN  GLU P  24      -3.860 -75.951  83.199  0.00 97.00      PROA   
ATOM    379  CA  GLU P  24      -2.072 -75.188  82.472  0.00 97.00      PROA   
ATOM    380  HA  GLU P  24      -1.606 -74.221  82.608  0.00 97.00      PROA   
ATOM    381  CB  GLU P  24      -1.343 -76.213  83.374  0.00 97.00      PROA   
ATOM    382  HB1 GLU P  24      -1.580 -75.935  84.427  0.00 97.00      PROA   
ATOM    383  HB2 GLU P  24      -0.243 -76.120  83.248  0.00 97.00      PROA   
ATOM    384  CG  GLU P  24      -1.764 -77.672  83.100  0.00 97.00      PROA   
ATOM    385  HG1 GLU P  24      -1.385 -78.019  82.116  0.00 97.00      PROA   
ATOM    386  HG2 GLU P  24      -2.872 -77.758  83.107  0.00 97.00      PROA   
ATOM    387  CD  GLU P  24      -1.219 -78.612  84.154  0.00 97.00      PROA   
ATOM    388  OE1 GLU P  24      -0.883 -79.770  83.783  0.00 97.00      PROA   
ATOM    389  OE2 GLU P  24      -1.166 -78.203  85.344  0.00 97.00      PROA   
ATOM    390  C   GLU P  24      -1.898 -75.606  81.031  0.00 97.00      PROA   
ATOM    391  O   GLU P  24      -2.799 -76.143  80.386  0.00 97.00      PROA   
ATOM    392  N   VAL P  25      -0.672 -75.371  80.517  0.00 97.00      PROA   
ATOM    393  HN  VAL P  25       0.003 -74.860  81.042  0.00 97.00      PROA   
ATOM    394  CA  VAL P  25      -0.138 -76.018  79.343  0.00 97.00      PROA   
ATOM    395  HA  VAL P  25      -0.603 -76.986  79.227  0.00 97.00      PROA   
ATOM    396  CB  VAL P  25      -0.243 -75.204  78.048  0.00 97.00      PROA   
ATOM    397  HB  VAL P  25       0.338 -74.257  78.140  0.00 97.00      PROA   
ATOM    398  CG1 VAL P  25       0.318 -76.031  76.874  0.00 97.00      PROA   
ATOM    399 HG11 VAL P  25      -0.303 -76.938  76.713  0.00 97.00      PROA   
ATOM    400 HG12 VAL P  25       1.363 -76.349  77.059  0.00 97.00      PROA   
ATOM    401 HG13 VAL P  25       0.300 -75.422  75.946  0.00 97.00      PROA   
ATOM    402  CG2 VAL P  25      -1.711 -74.821  77.758  0.00 97.00      PROA   
ATOM    403 HG21 VAL P  25      -2.108 -74.142  78.539  0.00 97.00      PROA   
ATOM    404 HG22 VAL P  25      -2.347 -75.732  77.723  0.00 97.00      PROA   
ATOM    405 HG23 VAL P  25      -1.788 -74.304  76.777  0.00 97.00      PROA   
ATOM    406  C   VAL P  25       1.328 -76.136  79.731  0.00 97.00      PROA   
ATOM    407  O   VAL P  25       1.831 -75.137  80.243  0.00 97.00      PROA   
ATOM    408  N   PRO P  26       2.081 -77.231  79.556  0.00 97.00      PROA   
ATOM    409  CD  PRO P  26       1.491 -78.578  79.501  0.00 97.00      PROA   
ATOM    410  HD1 PRO P  26       1.425 -78.894  78.438  0.00 97.00      PROA   
ATOM    411  HD2 PRO P  26       0.488 -78.636  79.980  0.00 97.00      PROA   
ATOM    412  CA  PRO P  26       3.487 -77.286  79.985  0.00 97.00      PROA   
ATOM    413  HA  PRO P  26       3.555 -76.908  80.996  0.00 97.00      PROA   
ATOM    414  CB  PRO P  26       3.817 -78.788  79.940  0.00 97.00      PROA   
ATOM    415  HB1 PRO P  26       4.609 -79.059  80.668  0.00 97.00      PROA   
ATOM    416  HB2 PRO P  26       4.132 -79.105  78.921  0.00 97.00      PROA   
ATOM    417  CG  PRO P  26       2.481 -79.460  80.262  0.00 97.00      PROA   
ATOM    418  HG1 PRO P  26       2.444 -80.522  79.952  0.00 97.00      PROA   
ATOM    419  HG2 PRO P  26       2.281 -79.386  81.355  0.00 97.00      PROA   
ATOM    420  C   PRO P  26       4.483 -76.503  79.128  0.00 97.00      PROA   
ATOM    421  O   PRO P  26       5.616 -76.954  78.967  0.00 97.00      PROA   
ATOM    422  N   HSD P  27       4.115 -75.310  78.620  0.00 97.00      PROA   
ATOM    423  HN  HSD P  27       3.218 -74.946  78.862  0.00 97.00      PROA   
ATOM    424  CA  HSD P  27       4.997 -74.437  77.878  0.00 97.00      PROA   
ATOM    425  HA  HSD P  27       5.932 -74.936  77.663  0.00 97.00      PROA   
ATOM    426  CB  HSD P  27       4.384 -73.920  76.549  0.00 97.00      PROA   
ATOM    427  HB1 HSD P  27       4.995 -73.081  76.150  0.00 97.00      PROA   
ATOM    428  HB2 HSD P  27       3.357 -73.531  76.730  0.00 97.00      PROA   
ATOM    429  ND1 HSD P  27       3.269 -75.779  75.197  0.00 97.00      PROA   
ATOM    430  HD1 HSD P  27       2.430 -75.842  75.739  0.00 97.00      PROA   
ATOM    431  CG  HSD P  27       4.346 -74.958  75.458  0.00 97.00      PROA   
ATOM    432  CE1 HSD P  27       3.543 -76.437  74.044  0.00 97.00      PROA   
ATOM    433  HE1 HSD P  27       2.862 -77.156  73.590  0.00 97.00      PROA   
ATOM    434  NE2 HSD P  27       4.709 -76.089  73.538  0.00 97.00      PROA   
ATOM    435  CD2 HSD P  27       5.210 -75.152  74.424  0.00 97.00      PROA   
ATOM    436  HD2 HSD P  27       6.159 -74.674  74.214  0.00 97.00      PROA   
ATOM    437  C   HSD P  27       5.282 -73.243  78.749  0.00 97.00      PROA   
ATOM    438  O   HSD P  27       4.367 -72.550  79.182  0.00 97.00      PROA   
ATOM    439  N   LEU P  28       6.576 -72.968  79.030  0.00 97.00      PROA   
ATOM    440  HN  LEU P  28       7.301 -73.599  78.763  0.00 97.00      PROA   
ATOM    441  CA  LEU P  28       7.003 -71.799  79.779  0.00 97.00      PROA   
ATOM    442  HA  LEU P  28       6.488 -71.847  80.729  0.00 97.00      PROA   
ATOM    443  CB  LEU P  28       8.526 -71.831  80.076  0.00 97.00      PROA   
ATOM    444  HB1 LEU P  28       8.787 -70.970  80.729  0.00 97.00      PROA   
ATOM    445  HB2 LEU P  28       9.097 -71.729  79.129  0.00 97.00      PROA   
ATOM    446  CG  LEU P  28       9.028 -73.118  80.783  0.00 97.00      PROA   
ATOM    447  HG  LEU P  28       8.813 -73.996  80.129  0.00 97.00      PROA   
ATOM    448  CD1 LEU P  28      10.554 -73.064  80.980  0.00 97.00      PROA   
ATOM    449 HD11 LEU P  28      10.824 -72.211  81.639  0.00 97.00      PROA   
ATOM    450 HD12 LEU P  28      11.071 -72.939  80.006  0.00 97.00      PROA   
ATOM    451 HD13 LEU P  28      10.914 -74.002  81.454  0.00 97.00      PROA   
ATOM    452  CD2 LEU P  28       8.327 -73.358  82.133  0.00 97.00      PROA   
ATOM    453 HD21 LEU P  28       7.235 -73.498  81.996  0.00 97.00      PROA   
ATOM    454 HD22 LEU P  28       8.493 -72.491  82.808  0.00 97.00      PROA   
ATOM    455 HD23 LEU P  28       8.736 -74.267  82.621  0.00 97.00      PROA   
ATOM    456  C   LEU P  28       6.598 -70.450  79.173  0.00 97.00      PROA   
ATOM    457  O   LEU P  28       6.085 -69.635  79.940  0.00 97.00      PROA   
ATOM    458  N   PRO P  29       6.701 -70.116  77.881  0.00 97.00      PROA   
ATOM    459  CD  PRO P  29       7.575 -70.776  76.900  0.00 97.00      PROA   
ATOM    460  HD1 PRO P  29       7.390 -71.868  76.844  0.00 97.00      PROA   
ATOM    461  HD2 PRO P  29       8.636 -70.579  77.172  0.00 97.00      PROA   
ATOM    462  CA  PRO P  29       6.030 -68.945  77.312  0.00 97.00      PROA   
ATOM    463  HA  PRO P  29       6.095 -68.098  77.982  0.00 97.00      PROA   
ATOM    464  CB  PRO P  29       6.825 -68.702  76.015  0.00 97.00      PROA   
ATOM    465  HB1 PRO P  29       7.744 -68.123  76.267  0.00 97.00      PROA   
ATOM    466  HB2 PRO P  29       6.275 -68.144  75.234  0.00 97.00      PROA   
ATOM    467  CG  PRO P  29       7.244 -70.104  75.567  0.00 97.00      PROA   
ATOM    468  HG1 PRO P  29       6.377 -70.614  75.092  0.00 97.00      PROA   
ATOM    469  HG2 PRO P  29       8.100 -70.095  74.864  0.00 97.00      PROA   
ATOM    470  C   PRO P  29       4.549 -69.211  77.028  0.00 97.00      PROA   
ATOM    471  O   PRO P  29       4.050 -68.728  76.013  0.00 97.00      PROA   
ATOM    472  N   GLY P  30       3.816 -69.943  77.903  0.00 97.00      PROA   
ATOM    473  HN  GLY P  30       4.257 -70.292  78.729  0.00 97.00      PROA   
ATOM    474  CA  GLY P  30       2.439 -70.375  77.688  0.00 97.00      PROA   
ATOM    475  HA1 GLY P  30       2.250 -71.162  78.403  0.00 97.00      PROA   
ATOM    476  HA2 GLY P  30       2.336 -70.715  76.667  0.00 97.00      PROA   
ATOM    477  C   GLY P  30       1.417 -69.294  77.938  0.00 97.00      PROA   
ATOM    478  O   GLY P  30       0.584 -69.419  78.829  0.00 97.00      PROA   
ATOM    479  N   SER P  31       1.478 -68.225  77.109  0.00 97.00      PROA   
ATOM    480  HN  SER P  31       2.228 -68.266  76.449  0.00 97.00      PROA   
ATOM    481  CA  SER P  31       0.739 -66.963  77.079  0.00 97.00      PROA   
ATOM    482  HA  SER P  31       1.376 -66.258  77.591  0.00 97.00      PROA   
ATOM    483  CB  SER P  31       0.568 -66.466  75.612  0.00 97.00      PROA   
ATOM    484  HB1 SER P  31      -0.059 -67.197  75.056  0.00 97.00      PROA   
ATOM    485  HB2 SER P  31       1.565 -66.433  75.122  0.00 97.00      PROA   
ATOM    486  OG  SER P  31      -0.046 -65.179  75.507  0.00 97.00      PROA   
ATOM    487  HG1 SER P  31       0.654 -64.535  75.370  0.00 97.00      PROA   
ATOM    488  C   SER P  31      -0.607 -66.910  77.783  0.00 97.00      PROA   
ATOM    489  O   SER P  31      -1.430 -67.802  77.645  0.00 97.00      PROA   
ATOM    490  N   SER P  32      -0.858 -65.822  78.547  0.00 97.00      PROA   
ATOM    491  HN  SER P  32      -0.213 -65.062  78.567  0.00 97.00      PROA   
ATOM    492  CA  SER P  32      -1.975 -65.675  79.461  0.00 97.00      PROA   
ATOM    493  HA  SER P  32      -2.139 -66.632  79.936  0.00 97.00      PROA   
ATOM    494  CB  SER P  32      -1.621 -64.652  80.572  0.00 97.00      PROA   
ATOM    495  HB1 SER P  32      -0.785 -65.070  81.175  0.00 97.00      PROA   
ATOM    496  HB2 SER P  32      -2.472 -64.469  81.262  0.00 97.00      PROA   
ATOM    497  OG  SER P  32      -1.172 -63.418  80.015  0.00 97.00      PROA   
ATOM    498  HG1 SER P  32      -1.943 -63.006  79.615  0.00 97.00      PROA   
ATOM    499  C   SER P  32      -3.289 -65.278  78.805  0.00 97.00      PROA   
ATOM    500  O   SER P  32      -3.911 -64.285  79.180  0.00 97.00      PROA   
ATOM    501  N   SER P  33      -3.763 -66.084  77.831  0.00 97.00      PROA   
ATOM    502  HN  SER P  33      -3.195 -66.837  77.509  0.00 97.00      PROA   
ATOM    503  CA  SER P  33      -5.063 -65.934  77.205  0.00 97.00      PROA   
ATOM    504  HA  SER P  33      -5.596 -65.108  77.655  0.00 97.00      PROA   
ATOM    505  CB  SER P  33      -4.949 -65.696  75.674  0.00 97.00      PROA   
ATOM    506  HB1 SER P  33      -4.437 -66.558  75.195  0.00 97.00      PROA   
ATOM    507  HB2 SER P  33      -4.325 -64.792  75.498  0.00 97.00      PROA   
ATOM    508  OG  SER P  33      -6.219 -65.506  75.050  0.00 97.00      PROA   
ATOM    509  HG1 SER P  33      -6.481 -64.594  75.201  0.00 97.00      PROA   
ATOM    510  C   SER P  33      -5.841 -67.203  77.481  0.00 97.00      PROA   
ATOM    511  O   SER P  33      -5.327 -68.306  77.324  0.00 97.00      PROA   
ATOM    512  N   THR P  34      -7.111 -67.068  77.936  0.00 97.00      PROA   
ATOM    513  HN  THR P  34      -7.531 -66.169  78.028  0.00 97.00      PROA   
ATOM    514  CA  THR P  34      -7.910 -68.203  78.365  0.00 97.00      PROA   
ATOM    515  HA  THR P  34      -7.620 -69.079  77.801  0.00 97.00      PROA   
ATOM    516  CB  THR P  34      -7.830 -68.493  79.866  0.00 97.00      PROA   
ATOM    517  HB  THR P  34      -8.353 -67.710  80.462  0.00 97.00      PROA   
ATOM    518  OG1 THR P  34      -6.481 -68.477  80.298  0.00 97.00      PROA   
ATOM    519  HG1 THR P  34      -6.260 -67.547  80.370  0.00 97.00      PROA   
ATOM    520  CG2 THR P  34      -8.440 -69.868  80.205  0.00 97.00      PROA   
ATOM    521 HG21 THR P  34      -8.091 -70.640  79.489  0.00 97.00      PROA   
ATOM    522 HG22 THR P  34      -9.546 -69.825  80.167  0.00 97.00      PROA   
ATOM    523 HG23 THR P  34      -8.154 -70.176  81.233  0.00 97.00      PROA   
ATOM    524  C   THR P  34      -9.349 -67.901  78.065  0.00 97.00      PROA   
ATOM    525  O   THR P  34      -9.808 -66.777  78.240  0.00 97.00      PROA   
ATOM    526  N   GLN P  35     -10.111 -68.933  77.648  0.00 97.00      PROA   
ATOM    527  HN  GLN P  35      -9.700 -69.799  77.370  0.00 97.00      PROA   
ATOM    528  CA  GLN P  35     -11.553 -68.887  77.653  0.00 97.00      PROA   
ATOM    529  HA  GLN P  35     -11.910 -67.905  77.933  0.00 97.00      PROA   
ATOM    530  CB  GLN P  35     -12.141 -69.295  76.279  0.00 97.00      PROA   
ATOM    531  HB1 GLN P  35     -13.243 -69.149  76.303  0.00 97.00      PROA   
ATOM    532  HB2 GLN P  35     -11.941 -70.375  76.101  0.00 97.00      PROA   
ATOM    533  CG  GLN P  35     -11.526 -68.493  75.111  0.00 97.00      PROA   
ATOM    534  HG1 GLN P  35     -10.433 -68.688  75.044  0.00 97.00      PROA   
ATOM    535  HG2 GLN P  35     -11.678 -67.406  75.269  0.00 97.00      PROA   
ATOM    536  CD  GLN P  35     -12.131 -68.940  73.781  0.00 97.00      PROA   
ATOM    537  OE1 GLN P  35     -11.893 -70.064  73.344  0.00 97.00      PROA   
ATOM    538  NE2 GLN P  35     -12.907 -68.050  73.108  0.00 97.00      PROA   
ATOM    539 HE21 GLN P  35     -13.280 -68.328  72.224  0.00 97.00      PROA   
ATOM    540 HE22 GLN P  35     -13.061 -67.140  73.486  0.00 97.00      PROA   
ATOM    541  C   GLN P  35     -11.976 -69.884  78.705  0.00 97.00      PROA   
ATOM    542  O   GLN P  35     -11.592 -71.043  78.642  0.00 97.00      PROA   
ATOM    543  N   TRP P  36     -12.767 -69.449  79.711  0.00 97.00      PROA   
ATOM    544  HN  TRP P  36     -13.034 -68.490  79.760  0.00 97.00      PROA   
ATOM    545  CA  TRP P  36     -13.305 -70.300  80.758  0.00 97.00      PROA   
ATOM    546  HA  TRP P  36     -12.846 -71.279  80.720  0.00 97.00      PROA   
ATOM    547  CB  TRP P  36     -13.113 -69.701  82.177  0.00 97.00      PROA   
ATOM    548  HB1 TRP P  36     -13.827 -70.166  82.889  0.00 97.00      PROA   
ATOM    549  HB2 TRP P  36     -13.360 -68.615  82.129  0.00 97.00      PROA   
ATOM    550  CG  TRP P  36     -11.752 -69.860  82.776  0.00 97.00      PROA   
ATOM    551  CD1 TRP P  36     -10.711 -68.978  82.698  0.00 97.00      PROA   
ATOM    552  HD1 TRP P  36     -10.688 -68.120  82.052  0.00 97.00      PROA   
ATOM    553  NE1 TRP P  36      -9.692 -69.384  83.515  0.00 97.00      PROA   
ATOM    554  HE1 TRP P  36      -8.861 -68.892  83.671  0.00 97.00      PROA   
ATOM    555  CE2 TRP P  36     -10.037 -70.551  84.126  0.00 97.00      PROA   
ATOM    556  CD2 TRP P  36     -11.332 -70.898  83.678  0.00 97.00      PROA   
ATOM    557  CE3 TRP P  36     -11.934 -72.065  84.152  0.00 97.00      PROA   
ATOM    558  HE3 TRP P  36     -12.918 -72.366  83.820  0.00 97.00      PROA   
ATOM    559  CZ3 TRP P  36     -11.230 -72.862  85.059  0.00 97.00      PROA   
ATOM    560  HZ3 TRP P  36     -11.667 -73.782  85.420  0.00 97.00      PROA   
ATOM    561  CZ2 TRP P  36      -9.346 -71.330  85.040  0.00 97.00      PROA   
ATOM    562  HZ2 TRP P  36      -8.358 -71.061  85.380  0.00 97.00      PROA   
ATOM    563  CH2 TRP P  36      -9.963 -72.494  85.501  0.00 97.00      PROA   
ATOM    564  HH2 TRP P  36      -9.436 -73.140  86.188  0.00 97.00      PROA   
ATOM    565  C   TRP P  36     -14.783 -70.482  80.521  0.00 97.00      PROA   
ATOM    566  O   TRP P  36     -15.437 -69.599  79.983  0.00 97.00      PROA   
ATOM    567  N   PHE P  37     -15.343 -71.652  80.906  0.00 97.00      PROA   
ATOM    568  HN  PHE P  37     -14.775 -72.383  81.280  0.00 97.00      PROA   
ATOM    569  CA  PHE P  37     -16.735 -71.982  80.682  0.00 97.00      PROA   
ATOM    570  HA  PHE P  37     -17.289 -71.077  80.483  0.00 97.00      PROA   
ATOM    571  CB  PHE P  37     -16.947 -72.996  79.518  0.00 97.00      PROA   
ATOM    572  HB1 PHE P  37     -18.031 -73.123  79.311  0.00 97.00      PROA   
ATOM    573  HB2 PHE P  37     -16.521 -73.986  79.784  0.00 97.00      PROA   
ATOM    574  CG  PHE P  37     -16.268 -72.534  78.248  0.00 97.00      PROA   
ATOM    575  CD1 PHE P  37     -16.986 -71.823  77.271  0.00 97.00      PROA   
ATOM    576  HD1 PHE P  37     -18.029 -71.598  77.433  0.00 97.00      PROA   
ATOM    577  CE1 PHE P  37     -16.359 -71.390  76.095  0.00 97.00      PROA   
ATOM    578  HE1 PHE P  37     -16.923 -70.838  75.357  0.00 97.00      PROA   
ATOM    579  CZ  PHE P  37     -15.002 -71.663  75.883  0.00 97.00      PROA   
ATOM    580  HZ  PHE P  37     -14.514 -71.315  74.984  0.00 97.00      PROA   
ATOM    581  CD2 PHE P  37     -14.912 -72.830  78.004  0.00 97.00      PROA   
ATOM    582  HD2 PHE P  37     -14.346 -73.376  78.743  0.00 97.00      PROA   
ATOM    583  CE2 PHE P  37     -14.278 -72.382  76.841  0.00 97.00      PROA   
ATOM    584  HE2 PHE P  37     -13.227 -72.576  76.694  0.00 97.00      PROA   
ATOM    585  C   PHE P  37     -17.295 -72.608  81.944  0.00 97.00      PROA   
ATOM    586  O   PHE P  37     -16.660 -73.463  82.556  0.00 97.00      PROA   
ATOM    587  N   LEU P  38     -18.523 -72.197  82.347  0.00 97.00      PROA   
ATOM    588  HN  LEU P  38     -18.980 -71.448  81.869  0.00 97.00      PROA   
ATOM    589  CA  LEU P  38     -19.298 -72.812  83.406  0.00 97.00      PROA   
ATOM    590  HA  LEU P  38     -18.736 -73.608  83.867  0.00 97.00      PROA   
ATOM    591  CB  LEU P  38     -19.781 -71.814  84.492  0.00 97.00      PROA   
ATOM    592  HB1 LEU P  38     -20.405 -72.344  85.245  0.00 97.00      PROA   
ATOM    593  HB2 LEU P  38     -20.405 -71.021  84.021  0.00 97.00      PROA   
ATOM    594  CG  LEU P  38     -18.640 -71.108  85.248  0.00 97.00      PROA   
ATOM    595  HG  LEU P  38     -18.041 -70.559  84.491  0.00 97.00      PROA   
ATOM    596  CD1 LEU P  38     -19.183 -70.077  86.255  0.00 97.00      PROA   
ATOM    597 HD11 LEU P  38     -19.796 -70.588  87.028  0.00 97.00      PROA   
ATOM    598 HD12 LEU P  38     -19.812 -69.320  85.742  0.00 97.00      PROA   
ATOM    599 HD13 LEU P  38     -18.343 -69.558  86.763  0.00 97.00      PROA   
ATOM    600  CD2 LEU P  38     -17.715 -72.103  85.964  0.00 97.00      PROA   
ATOM    601 HD21 LEU P  38     -17.243 -72.808  85.251  0.00 97.00      PROA   
ATOM    602 HD22 LEU P  38     -18.290 -72.685  86.716  0.00 97.00      PROA   
ATOM    603 HD23 LEU P  38     -16.912 -71.547  86.491  0.00 97.00      PROA   
ATOM    604  C   LEU P  38     -20.530 -73.396  82.770  0.00 97.00      PROA   
ATOM    605  O   LEU P  38     -21.373 -72.661  82.265  0.00 97.00      PROA   
ATOM    606  N   ASN P  39     -20.670 -74.744  82.769  0.00 97.00      PROA   
ATOM    607  HN  ASN P  39     -19.990 -75.316  83.228  0.00 97.00      PROA   
ATOM    608  CA  ASN P  39     -21.830 -75.435  82.210  0.00 97.00      PROA   
ATOM    609  HA  ASN P  39     -21.608 -76.491  82.249  0.00 97.00      PROA   
ATOM    610  CB  ASN P  39     -23.127 -75.169  83.033  0.00 97.00      PROA   
ATOM    611  HB1 ASN P  39     -23.946 -75.833  82.685  0.00 97.00      PROA   
ATOM    612  HB2 ASN P  39     -23.445 -74.113  82.905  0.00 97.00      PROA   
ATOM    613  CG  ASN P  39     -22.888 -75.458  84.521  0.00 97.00      PROA   
ATOM    614  OD1 ASN P  39     -22.163 -76.387  84.881  0.00 97.00      PROA   
ATOM    615  ND2 ASN P  39     -23.480 -74.618  85.414  0.00 97.00      PROA   
ATOM    616 HD21 ASN P  39     -23.289 -74.750  86.386  0.00 97.00      PROA   
ATOM    617 HD22 ASN P  39     -24.046 -73.862  85.091  0.00 97.00      PROA   
ATOM    618  C   ASN P  39     -22.067 -75.085  80.741  0.00 97.00      PROA   
ATOM    619  O   ASN P  39     -23.197 -74.869  80.306  0.00 97.00      PROA   
ATOM    620  N   GLY P  40     -20.973 -74.987  79.950  0.00 97.00      PROA   
ATOM    621  HN  GLY P  40     -20.083 -75.219  80.333  0.00 97.00      PROA   
ATOM    622  CA  GLY P  40     -21.002 -74.525  78.567  0.00 97.00      PROA   
ATOM    623  HA1 GLY P  40     -21.909 -74.883  78.097  0.00 97.00      PROA   
ATOM    624  HA2 GLY P  40     -20.119 -74.918  78.086  0.00 97.00      PROA   
ATOM    625  C   GLY P  40     -20.964 -73.020  78.388  0.00 97.00      PROA   
ATOM    626  O   GLY P  40     -20.555 -72.541  77.333  0.00 97.00      PROA   
ATOM    627  N   THR P  41     -21.386 -72.222  79.396  0.00 97.00      PROA   
ATOM    628  HN  THR P  41     -21.665 -72.622  80.267  0.00 97.00      PROA   
ATOM    629  CA  THR P  41     -21.497 -70.771  79.279  0.00 97.00      PROA   
ATOM    630  HA  THR P  41     -21.786 -70.532  78.264  0.00 97.00      PROA   
ATOM    631  CB  THR P  41     -22.553 -70.176  80.205  0.00 97.00      PROA   
ATOM    632  HB  THR P  41     -22.326 -70.432  81.265  0.00 97.00      PROA   
ATOM    633  OG1 THR P  41     -23.832 -70.704  79.878  0.00 97.00      PROA   
ATOM    634  HG1 THR P  41     -23.761 -71.656  79.952  0.00 97.00      PROA   
ATOM    635  CG2 THR P  41     -22.652 -68.641  80.068  0.00 97.00      PROA   
ATOM    636 HG21 THR P  41     -22.849 -68.362  79.011  0.00 97.00      PROA   
ATOM    637 HG22 THR P  41     -21.726 -68.135  80.410  0.00 97.00      PROA   
ATOM    638 HG23 THR P  41     -23.493 -68.265  80.689  0.00 97.00      PROA   
ATOM    639  C   THR P  41     -20.168 -70.103  79.553  0.00 97.00      PROA   
ATOM    640  O   THR P  41     -19.588 -70.266  80.619  0.00 97.00      PROA   
ATOM    641  N   ALA P  42     -19.648 -69.316  78.585  0.00 97.00      PROA   
ATOM    642  HN  ALA P  42     -20.126 -69.198  77.718  0.00 97.00      PROA   
ATOM    643  CA  ALA P  42     -18.386 -68.612  78.703  0.00 97.00      PROA   
ATOM    644  HA  ALA P  42     -17.642 -69.357  78.941  0.00 97.00      PROA   
ATOM    645  CB  ALA P  42     -17.998 -67.982  77.352  0.00 97.00      PROA   
ATOM    646  HB1 ALA P  42     -18.738 -67.209  77.055  0.00 97.00      PROA   
ATOM    647  HB2 ALA P  42     -17.981 -68.765  76.562  0.00 97.00      PROA   
ATOM    648  HB3 ALA P  42     -16.991 -67.519  77.402  0.00 97.00      PROA   
ATOM    649  C   ALA P  42     -18.331 -67.537  79.788  0.00 97.00      PROA   
ATOM    650  O   ALA P  42     -19.217 -66.692  79.907  0.00 97.00      PROA   
ATOM    651  N   ILE P  43     -17.238 -67.531  80.589  0.00 97.00      PROA   
ATOM    652  HN  ILE P  43     -16.543 -68.240  80.477  0.00 97.00      PROA   
ATOM    653  CA  ILE P  43     -16.943 -66.500  81.571  0.00 97.00      PROA   
ATOM    654  HA  ILE P  43     -17.874 -66.030  81.856  0.00 97.00      PROA   
ATOM    655  CB  ILE P  43     -16.236 -66.995  82.847  0.00 97.00      PROA   
ATOM    656  HB  ILE P  43     -15.132 -67.020  82.690  0.00 97.00      PROA   
ATOM    657  CG2 ILE P  43     -16.554 -66.020  84.009  0.00 97.00      PROA   
ATOM    658 HG21 ILE P  43     -17.648 -65.999  84.202  0.00 97.00      PROA   
ATOM    659 HG22 ILE P  43     -16.210 -64.989  83.797  0.00 97.00      PROA   
ATOM    660 HG23 ILE P  43     -16.051 -66.340  84.942  0.00 97.00      PROA   
ATOM    661  CG1 ILE P  43     -16.633 -68.443  83.234  0.00 97.00      PROA   
ATOM    662 HG11 ILE P  43     -16.403 -69.134  82.397  0.00 97.00      PROA   
ATOM    663 HG12 ILE P  43     -17.728 -68.489  83.418  0.00 97.00      PROA   
ATOM    664  CD  ILE P  43     -15.877 -68.953  84.471  0.00 97.00      PROA   
ATOM    665  HD1 ILE P  43     -14.809 -68.650  84.435  0.00 97.00      PROA   
ATOM    666  HD2 ILE P  43     -15.917 -70.060  84.527  0.00 97.00      PROA   
ATOM    667  HD3 ILE P  43     -16.329 -68.547  85.401  0.00 97.00      PROA   
ATOM    668  C   ILE P  43     -16.062 -65.477  80.872  0.00 97.00      PROA   
ATOM    669  O   ILE P  43     -15.363 -65.791  79.910  0.00 97.00      PROA   
ATOM    670  N   GLN P  44     -16.051 -64.215  81.354  0.00 97.00      PROA   
ATOM    671  HN  GLN P  44     -16.656 -63.949  82.101  0.00 97.00      PROA   
ATOM    672  CA  GLN P  44     -15.219 -63.160  80.806  0.00 97.00      PROA   
ATOM    673  HA  GLN P  44     -15.144 -63.285  79.734  0.00 97.00      PROA   
ATOM    674  CB  GLN P  44     -15.853 -61.776  81.110  0.00 97.00      PROA   
ATOM    675  HB1 GLN P  44     -15.230 -60.990  80.628  0.00 97.00      PROA   
ATOM    676  HB2 GLN P  44     -15.836 -61.592  82.209  0.00 97.00      PROA   
ATOM    677  CG  GLN P  44     -17.314 -61.595  80.618  0.00 97.00      PROA   
ATOM    678  HG1 GLN P  44     -17.605 -60.530  80.751  0.00 97.00      PROA   
ATOM    679  HG2 GLN P  44     -18.012 -62.210  81.225  0.00 97.00      PROA   
ATOM    680  CD  GLN P  44     -17.488 -61.928  79.129  0.00 97.00      PROA   
ATOM    681  OE1 GLN P  44     -17.217 -61.086  78.266  0.00 97.00      PROA   
ATOM    682  NE2 GLN P  44     -17.968 -63.160  78.806  0.00 97.00      PROA   
ATOM    683 HE21 GLN P  44     -18.076 -63.372  77.836  0.00 97.00      PROA   
ATOM    684 HE22 GLN P  44     -18.162 -63.838  79.514  0.00 97.00      PROA   
ATOM    685  C   GLN P  44     -13.800 -63.221  81.376  0.00 97.00      PROA   
ATOM    686  O   GLN P  44     -12.903 -62.510  80.923  0.00 97.00      PROA   
ATOM    687  N   THR P  45     -13.558 -64.107  82.373  0.00 97.00      PROA   
ATOM    688  HN  THR P  45     -14.315 -64.644  82.736  0.00 97.00      PROA   
ATOM    689  CA  THR P  45     -12.262 -64.371  82.988  0.00 97.00      PROA   
ATOM    690  HA  THR P  45     -11.915 -63.443  83.419  0.00 97.00      PROA   
ATOM    691  CB  THR P  45     -12.363 -65.421  84.095  0.00 97.00      PROA   
ATOM    692  HB  THR P  45     -12.688 -66.402  83.676  0.00 97.00      PROA   
ATOM    693  OG1 THR P  45     -13.324 -65.017  85.059  0.00 97.00      PROA   
ATOM    694  HG1 THR P  45     -13.311 -65.695  85.741  0.00 97.00      PROA   
ATOM    695  CG2 THR P  45     -11.024 -65.589  84.837  0.00 97.00      PROA   
ATOM    696 HG21 THR P  45     -10.707 -64.613  85.262  0.00 97.00      PROA   
ATOM    697 HG22 THR P  45     -10.227 -65.975  84.171  0.00 97.00      PROA   
ATOM    698 HG23 THR P  45     -11.130 -66.308  85.676  0.00 97.00      PROA   
ATOM    699  C   THR P  45     -11.232 -64.853  81.981  0.00 97.00      PROA   
ATOM    700  O   THR P  45     -11.325 -65.972  81.490  0.00 97.00      PROA   
ATOM    701  N   SER P  46     -10.217 -64.022  81.646  0.00 97.00      PROA   
ATOM    702  HN  SER P  46     -10.226 -63.072  81.949  0.00 97.00      PROA   
ATOM    703  CA  SER P  46      -9.202 -64.401  80.671  0.00 97.00      PROA   
ATOM    704  HA  SER P  46      -9.565 -65.220  80.070  0.00 97.00      PROA   
ATOM    705  CB  SER P  46      -8.888 -63.228  79.712  0.00 97.00      PROA   
ATOM    706  HB1 SER P  46      -8.066 -63.504  79.015  0.00 97.00      PROA   
ATOM    707  HB2 SER P  46      -8.575 -62.329  80.285  0.00 97.00      PROA   
ATOM    708  OG  SER P  46     -10.025 -62.915  78.910  0.00 97.00      PROA   
ATOM    709  HG1 SER P  46     -10.778 -62.799  79.497  0.00 97.00      PROA   
ATOM    710  C   SER P  46      -7.896 -64.861  81.298  0.00 97.00      PROA   
ATOM    711  O   SER P  46      -7.019 -65.379  80.606  0.00 97.00      PROA   
ATOM    712  N   THR P  47      -7.738 -64.723  82.634  0.00 97.00      PROA   
ATOM    713  HN  THR P  47      -8.474 -64.320  83.170  0.00 97.00      PROA   
ATOM    714  CA  THR P  47      -6.583 -65.226  83.375  0.00 97.00      PROA   
ATOM    715  HA  THR P  47      -5.725 -64.845  82.846  0.00 97.00      PROA   
ATOM    716  CB  THR P  47      -6.448 -64.654  84.800  0.00 97.00      PROA   
ATOM    717  HB  THR P  47      -6.140 -63.587  84.731  0.00 97.00      PROA   
ATOM    718  OG1 THR P  47      -5.489 -65.338  85.607  0.00 97.00      PROA   
ATOM    719  HG1 THR P  47      -5.648 -65.043  86.507  0.00 97.00      PROA   
ATOM    720  CG2 THR P  47      -7.794 -64.727  85.536  0.00 97.00      PROA   
ATOM    721 HG21 THR P  47      -8.197 -65.760  85.498  0.00 97.00      PROA   
ATOM    722 HG22 THR P  47      -8.532 -64.035  85.085  0.00 97.00      PROA   
ATOM    723 HG23 THR P  47      -7.673 -64.444  86.604  0.00 97.00      PROA   
ATOM    724  C   THR P  47      -6.513 -66.757  83.363  0.00 97.00      PROA   
ATOM    725  O   THR P  47      -7.565 -67.389  83.420  0.00 97.00      PROA   
ATOM    726  N   PRO P  48      -5.346 -67.413  83.334  0.00 97.00      PROA   
ATOM    727  CD  PRO P  48      -4.118 -66.851  82.753  0.00 97.00      PROA   
ATOM    728  HD1 PRO P  48      -3.516 -66.403  83.573  0.00 97.00      PROA   
ATOM    729  HD2 PRO P  48      -4.327 -66.090  81.968  0.00 97.00      PROA   
ATOM    730  CA  PRO P  48      -5.275 -68.869  83.427  0.00 97.00      PROA   
ATOM    731  HA  PRO P  48      -5.977 -69.292  82.722  0.00 97.00      PROA   
ATOM    732  CB  PRO P  48      -3.809 -69.185  83.076  0.00 97.00      PROA   
ATOM    733  HB1 PRO P  48      -3.701 -70.185  82.611  0.00 97.00      PROA   
ATOM    734  HB2 PRO P  48      -3.157 -69.132  83.978  0.00 97.00      PROA   
ATOM    735  CG  PRO P  48      -3.403 -68.051  82.136  0.00 97.00      PROA   
ATOM    736  HG1 PRO P  48      -2.305 -67.917  82.068  0.00 97.00      PROA   
ATOM    737  HG2 PRO P  48      -3.818 -68.244  81.121  0.00 97.00      PROA   
ATOM    738  C   PRO P  48      -5.587 -69.436  84.798  0.00 97.00      PROA   
ATOM    739  O   PRO P  48      -5.539 -70.653  84.923  0.00 97.00      PROA   
ATOM    740  N   THR P  49      -5.920 -68.618  85.826  0.00 97.00      PROA   
ATOM    741  HN  THR P  49      -5.918 -67.629  85.704  0.00 97.00      PROA   
ATOM    742  CA  THR P  49      -6.361 -69.131  87.114  0.00 97.00      PROA   
ATOM    743  HA  THR P  49      -6.567 -70.182  86.997  0.00 97.00      PROA   
ATOM    744  CB  THR P  49      -5.327 -69.020  88.238  0.00 97.00      PROA   
ATOM    745  HB  THR P  49      -4.347 -69.327  87.810  0.00 97.00      PROA   
ATOM    746  OG1 THR P  49      -5.622 -69.918  89.300  0.00 97.00      PROA   
ATOM    747  HG1 THR P  49      -4.769 -70.120  89.703  0.00 97.00      PROA   
ATOM    748  CG2 THR P  49      -5.170 -67.608  88.829  0.00 97.00      PROA   
ATOM    749 HG21 THR P  49      -6.090 -67.298  89.368  0.00 97.00      PROA   
ATOM    750 HG22 THR P  49      -4.949 -66.875  88.028  0.00 97.00      PROA   
ATOM    751 HG23 THR P  49      -4.332 -67.598  89.561  0.00 97.00      PROA   
ATOM    752  C   THR P  49      -7.673 -68.473  87.470  0.00 97.00      PROA   
ATOM    753  O   THR P  49      -7.823 -67.255  87.429  0.00 97.00      PROA   
ATOM    754  N   TYR P  50      -8.680 -69.294  87.830  0.00 97.00      PROA   
ATOM    755  HN  TYR P  50      -8.540 -70.284  87.831  0.00 97.00      PROA   
ATOM    756  CA  TYR P  50      -9.978 -68.827  88.257  0.00 97.00      PROA   
ATOM    757  HA  TYR P  50     -10.120 -67.801  87.948  0.00 97.00      PROA   
ATOM    758  CB  TYR P  50     -11.117 -69.704  87.667  0.00 97.00      PROA   
ATOM    759  HB1 TYR P  50     -11.070 -70.746  88.048  0.00 97.00      PROA   
ATOM    760  HB2 TYR P  50     -10.998 -69.745  86.563  0.00 97.00      PROA   
ATOM    761  CG  TYR P  50     -12.479 -69.125  87.958  0.00 97.00      PROA   
ATOM    762  CD1 TYR P  50     -13.204 -69.506  89.101  0.00 97.00      PROA   
ATOM    763  HD1 TYR P  50     -12.778 -70.214  89.797  0.00 97.00      PROA   
ATOM    764  CE1 TYR P  50     -14.487 -68.993  89.335  0.00 97.00      PROA   
ATOM    765  HE1 TYR P  50     -15.051 -69.311  90.199  0.00 97.00      PROA   
ATOM    766  CZ  TYR P  50     -15.048 -68.079  88.438  0.00 97.00      PROA   
ATOM    767  OH  TYR P  50     -16.342 -67.566  88.667  0.00 97.00      PROA   
ATOM    768  HH  TYR P  50     -16.686 -67.984  89.460  0.00 97.00      PROA   
ATOM    769  CD2 TYR P  50     -13.066 -68.226  87.051  0.00 97.00      PROA   
ATOM    770  HD2 TYR P  50     -12.533 -67.958  86.151  0.00 97.00      PROA   
ATOM    771  CE2 TYR P  50     -14.334 -67.690  87.300  0.00 97.00      PROA   
ATOM    772  HE2 TYR P  50     -14.781 -66.995  86.607  0.00 97.00      PROA   
ATOM    773  C   TYR P  50      -9.967 -68.889  89.766  0.00 97.00      PROA   
ATOM    774  O   TYR P  50      -9.934 -69.968  90.346  0.00 97.00      PROA   
ATOM    775  N   HSD P  51      -9.984 -67.716  90.436  0.00 97.00      PROA   
ATOM    776  HN  HSD P  51     -10.051 -66.853  89.943  0.00 97.00      PROA   
ATOM    777  CA  HSD P  51      -9.774 -67.619  91.865  0.00 97.00      PROA   
ATOM    778  HA  HSD P  51      -9.400 -68.556  92.251  0.00 97.00      PROA   
ATOM    779  CB  HSD P  51      -8.728 -66.520  92.199  0.00 97.00      PROA   
ATOM    780  HB1 HSD P  51      -9.037 -65.557  91.736  0.00 97.00      PROA   
ATOM    781  HB2 HSD P  51      -7.768 -66.819  91.722  0.00 97.00      PROA   
ATOM    782  ND1 HSD P  51      -9.274 -65.529  94.492  0.00 97.00      PROA   
ATOM    783  HD1 HSD P  51     -10.183 -65.177  94.261  0.00 97.00      PROA   
ATOM    784  CG  HSD P  51      -8.464 -66.284  93.668  0.00 97.00      PROA   
ATOM    785  CE1 HSD P  51      -8.638 -65.423  95.683  0.00 97.00      PROA   
ATOM    786  HE1 HSD P  51      -9.063 -64.882  96.529  0.00 97.00      PROA   
ATOM    787  NE2 HSD P  51      -7.475 -66.043  95.682  0.00 97.00      PROA   
ATOM    788  CD2 HSD P  51      -7.362 -66.579  94.410  0.00 97.00      PROA   
ATOM    789  HD2 HSD P  51      -6.469 -67.125  94.131  0.00 97.00      PROA   
ATOM    790  C   HSD P  51     -11.065 -67.317  92.579  0.00 97.00      PROA   
ATOM    791  O   HSD P  51     -11.591 -66.208  92.509  0.00 97.00      PROA   
ATOM    792  N   ILE P  52     -11.579 -68.305  93.343  0.00 97.00      PROA   
ATOM    793  HN  ILE P  52     -11.170 -69.217  93.368  0.00 97.00      PROA   
ATOM    794  CA  ILE P  52     -12.718 -68.133  94.213  0.00 97.00      PROA   
ATOM    795  HA  ILE P  52     -13.324 -67.306  93.869  0.00 97.00      PROA   
ATOM    796  CB  ILE P  52     -13.603 -69.373  94.253  0.00 97.00      PROA   
ATOM    797  HB  ILE P  52     -12.977 -70.249  94.519  0.00 97.00      PROA   
ATOM    798  CG2 ILE P  52     -14.702 -69.244  95.325  0.00 97.00      PROA   
ATOM    799 HG21 ILE P  52     -15.336 -68.352  95.134  0.00 97.00      PROA   
ATOM    800 HG22 ILE P  52     -14.283 -69.188  96.350  0.00 97.00      PROA   
ATOM    801 HG23 ILE P  52     -15.359 -70.137  95.283  0.00 97.00      PROA   
ATOM    802  CG1 ILE P  52     -14.225 -69.643  92.861  0.00 97.00      PROA   
ATOM    803 HG11 ILE P  52     -13.502 -69.394  92.057  0.00 97.00      PROA   
ATOM    804 HG12 ILE P  52     -15.103 -68.969  92.738  0.00 97.00      PROA   
ATOM    805  CD  ILE P  52     -14.674 -71.093  92.657  0.00 97.00      PROA   
ATOM    806  HD1 ILE P  52     -15.405 -71.391  93.437  0.00 97.00      PROA   
ATOM    807  HD2 ILE P  52     -13.808 -71.786  92.689  0.00 97.00      PROA   
ATOM    808  HD3 ILE P  52     -15.169 -71.199  91.670  0.00 97.00      PROA   
ATOM    809  C   ILE P  52     -12.165 -67.801  95.580  0.00 97.00      PROA   
ATOM    810  O   ILE P  52     -11.588 -68.643  96.264  0.00 97.00      PROA   
ATOM    811  N   THR P  53     -12.314 -66.525  96.000  0.00 97.00      PROA   
ATOM    812  HN  THR P  53     -12.714 -65.848  95.386  0.00 97.00      PROA   
ATOM    813  CA  THR P  53     -11.833 -66.020  97.279  0.00 97.00      PROA   
ATOM    814  HA  THR P  53     -10.770 -66.216  97.317  0.00 97.00      PROA   
ATOM    815  CB  THR P  53     -12.058 -64.520  97.431  0.00 97.00      PROA   
ATOM    816  HB  THR P  53     -13.146 -64.293  97.505  0.00 97.00      PROA   
ATOM    817  OG1 THR P  53     -11.544 -63.838  96.296  0.00 97.00      PROA   
ATOM    818  HG1 THR P  53     -11.664 -62.903  96.481  0.00 97.00      PROA   
ATOM    819  CG2 THR P  53     -11.324 -63.966  98.670  0.00 97.00      PROA   
ATOM    820 HG21 THR P  53     -10.241 -64.205  98.612  0.00 97.00      PROA   
ATOM    821 HG22 THR P  53     -11.733 -64.394  99.607  0.00 97.00      PROA   
ATOM    822 HG23 THR P  53     -11.437 -62.862  98.723  0.00 97.00      PROA   
ATOM    823  C   THR P  53     -12.462 -66.734  98.456  0.00 97.00      PROA   
ATOM    824  O   THR P  53     -11.775 -67.081  99.416  0.00 97.00      PROA   
ATOM    825  N   SER P  54     -13.787 -66.986  98.387  0.00 97.00      PROA   
ATOM    826  HN  SER P  54     -14.308 -66.753  97.571  0.00 97.00      PROA   
ATOM    827  CA  SER P  54     -14.531 -67.590  99.468  0.00 97.00      PROA   
ATOM    828  HA  SER P  54     -13.958 -68.419  99.862  0.00 97.00      PROA   
ATOM    829  CB  SER P  54     -14.941 -66.589 100.591  0.00 97.00      PROA   
ATOM    830  HB1 SER P  54     -15.476 -67.118 101.406  0.00 97.00      PROA   
ATOM    831  HB2 SER P  54     -15.617 -65.808 100.182  0.00 97.00      PROA   
ATOM    832  OG  SER P  54     -13.817 -65.916 101.146  0.00 97.00      PROA   
ATOM    833  HG1 SER P  54     -13.189 -66.601 101.395  0.00 97.00      PROA   
ATOM    834  C   SER P  54     -15.803 -68.111  98.845  0.00 97.00      PROA   
ATOM    835  O   SER P  54     -16.662 -67.330  98.445  0.00 97.00      PROA   
ATOM    836  N   ALA P  55     -15.936 -69.449  98.707  0.00 97.00      PROA   
ATOM    837  HN  ALA P  55     -15.215 -70.059  99.039  0.00 97.00      PROA   
ATOM    838  CA  ALA P  55     -16.945 -70.102  97.894  0.00 97.00      PROA   
ATOM    839  HA  ALA P  55     -16.796 -69.731  96.895  0.00 97.00      PROA   
ATOM    840  CB  ALA P  55     -16.693 -71.623  97.869  0.00 97.00      PROA   
ATOM    841  HB1 ALA P  55     -16.817 -72.059  98.884  0.00 97.00      PROA   
ATOM    842  HB2 ALA P  55     -15.649 -71.823  97.540  0.00 97.00      PROA   
ATOM    843  HB3 ALA P  55     -17.383 -72.131  97.165  0.00 97.00      PROA   
ATOM    844  C   ALA P  55     -18.410 -69.843  98.222  0.00 97.00      PROA   
ATOM    845  O   ALA P  55     -18.827 -69.846  99.377  0.00 97.00      PROA   
ATOM    846  N   SER P  56     -19.234 -69.639  97.162  0.00 97.00      PROA   
ATOM    847  HN  SER P  56     -18.843 -69.583  96.242  0.00 97.00      PROA   
ATOM    848  CA  SER P  56     -20.682 -69.526  97.219  0.00 97.00      PROA   
ATOM    849  HA  SER P  56     -20.978 -69.412  98.251  0.00 97.00      PROA   
ATOM    850  CB  SER P  56     -21.250 -68.312  96.428  0.00 97.00      PROA   
ATOM    851  HB1 SER P  56     -20.742 -67.391  96.784  0.00 97.00      PROA   
ATOM    852  HB2 SER P  56     -22.338 -68.198  96.629  0.00 97.00      PROA   
ATOM    853  OG  SER P  56     -21.041 -68.413  95.022  0.00 97.00      PROA   
ATOM    854  HG1 SER P  56     -21.739 -67.887  94.607  0.00 97.00      PROA   
ATOM    855  C   SER P  56     -21.304 -70.814  96.716  0.00 97.00      PROA   
ATOM    856  O   SER P  56     -20.626 -71.686  96.183  0.00 97.00      PROA   
ATOM    857  N   GLU P  57     -22.637 -70.974  96.887  0.00 97.00      PROA   
ATOM    858  HN  GLU P  57     -23.188 -70.253  97.300  0.00 97.00      PROA   
ATOM    859  CA  GLU P  57     -23.407 -72.102  96.389  0.00 97.00      PROA   
ATOM    860  HA  GLU P  57     -22.998 -73.015  96.799  0.00 97.00      PROA   
ATOM    861  CB  GLU P  57     -24.899 -71.922  96.795  0.00 97.00      PROA   
ATOM    862  HB1 GLU P  57     -25.499 -72.781  96.433  0.00 97.00      PROA   
ATOM    863  HB2 GLU P  57     -25.276 -71.009  96.272  0.00 97.00      PROA   
ATOM    864  CG  GLU P  57     -25.191 -71.667  98.303  0.00 97.00      PROA   
ATOM    865  HG1 GLU P  57     -26.256 -71.345  98.380  0.00 97.00      PROA   
ATOM    866  HG2 GLU P  57     -24.568 -70.838  98.694  0.00 97.00      PROA   
ATOM    867  CD  GLU P  57     -25.023 -72.868  99.241  0.00 97.00      PROA   
ATOM    868  OE1 GLU P  57     -26.067 -73.379  99.727  0.00 97.00      PROA   
ATOM    869  OE2 GLU P  57     -23.861 -73.238  99.554  0.00 97.00      PROA   
ATOM    870  C   GLU P  57     -23.328 -72.156  94.859  0.00 97.00      PROA   
ATOM    871  O   GLU P  57     -23.146 -73.197  94.234  0.00 97.00      PROA   
ATOM    872  N   ASP P  58     -23.439 -70.956  94.266  0.00 97.00      PROA   
ATOM    873  HN  ASP P  58     -23.624 -70.178  94.863  0.00 97.00      PROA   
ATOM    874  CA  ASP P  58     -23.517 -70.557  92.885  0.00 97.00      PROA   
ATOM    875  HA  ASP P  58     -24.211 -71.225  92.396  0.00 97.00      PROA   
ATOM    876  CB  ASP P  58     -24.110 -69.104  92.793  0.00 97.00      PROA   
ATOM    877  HB1 ASP P  58     -25.209 -69.202  92.640  0.00 97.00      PROA   
ATOM    878  HB2 ASP P  58     -23.696 -68.544  91.934  0.00 97.00      PROA   
ATOM    879  CG  ASP P  58     -23.953 -68.259  94.074  0.00 97.00      PROA   
ATOM    880  OD1 ASP P  58     -24.515 -68.637  95.138  0.00 97.00      PROA   
ATOM    881  OD2 ASP P  58     -23.279 -67.200  93.993  0.00 97.00      PROA   
ATOM    882  C   ASP P  58     -22.216 -70.711  92.101  0.00 97.00      PROA   
ATOM    883  O   ASP P  58     -22.248 -70.796  90.874  0.00 97.00      PROA   
ATOM    884  N   ASP P  59     -21.050 -70.843  92.780  0.00 97.00      PROA   
ATOM    885  HN  ASP P  59     -21.001 -70.596  93.746  0.00 97.00      PROA   
ATOM    886  CA  ASP P  59     -19.800 -71.327  92.203  0.00 97.00      PROA   
ATOM    887  HA  ASP P  59     -19.524 -70.665  91.390  0.00 97.00      PROA   
ATOM    888  CB  ASP P  59     -18.681 -71.331  93.285  0.00 97.00      PROA   
ATOM    889  HB1 ASP P  59     -17.819 -71.953  92.963  0.00 97.00      PROA   
ATOM    890  HB2 ASP P  59     -19.073 -71.742  94.236  0.00 97.00      PROA   
ATOM    891  CG  ASP P  59     -18.096 -69.941  93.541  0.00 97.00      PROA   
ATOM    892  OD1 ASP P  59     -17.797 -69.216  92.557  0.00 97.00      PROA   
ATOM    893  OD2 ASP P  59     -17.811 -69.654  94.730  0.00 97.00      PROA   
ATOM    894  C   ASP P  59     -19.900 -72.744  91.612  0.00 97.00      PROA   
ATOM    895  O   ASP P  59     -19.116 -73.117  90.746  0.00 97.00      PROA   
ATOM    896  N   SER P  60     -20.863 -73.579  92.068  0.00 97.00      PROA   
ATOM    897  HN  SER P  60     -21.486 -73.240  92.768  0.00 97.00      PROA   
ATOM    898  CA  SER P  60     -21.063 -74.958  91.612  0.00 97.00      PROA   
ATOM    899  HA  SER P  60     -20.140 -75.484  91.816  0.00 97.00      PROA   
ATOM    900  CB  SER P  60     -22.209 -75.691  92.354  0.00 97.00      PROA   
ATOM    901  HB1 SER P  60     -22.277 -76.748  92.016  0.00 97.00      PROA   
ATOM    902  HB2 SER P  60     -23.179 -75.187  92.155  0.00 97.00      PROA   
ATOM    903  OG  SER P  60     -21.998 -75.710  93.757  0.00 97.00      PROA   
ATOM    904  HG1 SER P  60     -22.267 -74.844  94.082  0.00 97.00      PROA   
ATOM    905  C   SER P  60     -21.375 -75.134  90.126  0.00 97.00      PROA   
ATOM    906  O   SER P  60     -22.141 -74.376  89.534  0.00 97.00      PROA   
ATOM    907  N   GLY P  61     -20.818 -76.196  89.493  0.00 97.00      PROA   
ATOM    908  HN  GLY P  61     -20.238 -76.836  89.996  0.00 97.00      PROA   
ATOM    909  CA  GLY P  61     -21.038 -76.457  88.077  0.00 97.00      PROA   
ATOM    910  HA1 GLY P  61     -21.205 -75.524  87.557  0.00 97.00      PROA   
ATOM    911  HA2 GLY P  61     -21.854 -77.159  87.988  0.00 97.00      PROA   
ATOM    912  C   GLY P  61     -19.820 -77.066  87.459  0.00 97.00      PROA   
ATOM    913  O   GLY P  61     -18.824 -77.297  88.131  0.00 97.00      PROA   
ATOM    914  N   GLU P  62     -19.860 -77.345  86.135  0.00 97.00      PROA   
ATOM    915  HN  GLU P  62     -20.678 -77.158  85.591  0.00 97.00      PROA   
ATOM    916  CA  GLU P  62     -18.726 -77.900  85.432  0.00 97.00      PROA   
ATOM    917  HA  GLU P  62     -18.110 -78.409  86.150  0.00 97.00      PROA   
ATOM    918  CB  GLU P  62     -19.088 -78.987  84.391  0.00 97.00      PROA   
ATOM    919  HB1 GLU P  62     -19.751 -79.717  84.909  0.00 97.00      PROA   
ATOM    920  HB2 GLU P  62     -18.144 -79.516  84.128  0.00 97.00      PROA   
ATOM    921  CG  GLU P  62     -19.811 -78.549  83.105  0.00 97.00      PROA   
ATOM    922  HG1 GLU P  62     -19.329 -77.661  82.646  0.00 97.00      PROA   
ATOM    923  HG2 GLU P  62     -20.874 -78.315  83.322  0.00 97.00      PROA   
ATOM    924  CD  GLU P  62     -19.771 -79.678  82.081  0.00 97.00      PROA   
ATOM    925  OE1 GLU P  62     -19.938 -80.861  82.461  0.00 97.00      PROA   
ATOM    926  OE2 GLU P  62     -19.574 -79.358  80.888  0.00 97.00      PROA   
ATOM    927  C   GLU P  62     -17.845 -76.821  84.860  0.00 97.00      PROA   
ATOM    928  O   GLU P  62     -18.260 -75.959  84.091  0.00 97.00      PROA   
ATOM    929  N   TYR P  63     -16.564 -76.865  85.275  0.00 97.00      PROA   
ATOM    930  HN  TYR P  63     -16.275 -77.582  85.909  0.00 97.00      PROA   
ATOM    931  CA  TYR P  63     -15.528 -75.935  84.906  0.00 97.00      PROA   
ATOM    932  HA  TYR P  63     -15.977 -74.995  84.616  0.00 97.00      PROA   
ATOM    933  CB  TYR P  63     -14.520 -75.698  86.065  0.00 97.00      PROA   
ATOM    934  HB1 TYR P  63     -13.563 -75.275  85.696  0.00 97.00      PROA   
ATOM    935  HB2 TYR P  63     -14.309 -76.660  86.575  0.00 97.00      PROA   
ATOM    936  CG  TYR P  63     -15.090 -74.758  87.094  0.00 97.00      PROA   
ATOM    937  CD1 TYR P  63     -16.154 -75.148  87.927  0.00 97.00      PROA   
ATOM    938  HD1 TYR P  63     -16.563 -76.142  87.850  0.00 97.00      PROA   
ATOM    939  CE1 TYR P  63     -16.713 -74.247  88.839  0.00 97.00      PROA   
ATOM    940  HE1 TYR P  63     -17.558 -74.552  89.438  0.00 97.00      PROA   
ATOM    941  CZ  TYR P  63     -16.179 -72.960  88.966  0.00 97.00      PROA   
ATOM    942  OH  TYR P  63     -16.756 -72.018  89.840  0.00 97.00      PROA   
ATOM    943  HH  TYR P  63     -17.584 -72.382  90.168  0.00 97.00      PROA   
ATOM    944  CD2 TYR P  63     -14.544 -73.472  87.254  0.00 97.00      PROA   
ATOM    945  HD2 TYR P  63     -13.712 -73.157  86.642  0.00 97.00      PROA   
ATOM    946  CE2 TYR P  63     -15.080 -72.583  88.190  0.00 97.00      PROA   
ATOM    947  HE2 TYR P  63     -14.680 -71.587  88.279  0.00 97.00      PROA   
ATOM    948  C   TYR P  63     -14.790 -76.480  83.714  0.00 97.00      PROA   
ATOM    949  O   TYR P  63     -14.454 -77.661  83.660  0.00 97.00      PROA   
ATOM    950  N   ARG P  64     -14.537 -75.625  82.699  0.00 97.00      PROA   
ATOM    951  HN  ARG P  64     -14.901 -74.696  82.706  0.00 97.00      PROA   
ATOM    952  CA  ARG P  64     -13.814 -76.049  81.520  0.00 97.00      PROA   
ATOM    953  HA  ARG P  64     -13.109 -76.827  81.783  0.00 97.00      PROA   
ATOM    954  CB  ARG P  64     -14.744 -76.515  80.366  0.00 97.00      PROA   
ATOM    955  HB1 ARG P  64     -14.173 -77.243  79.749  0.00 97.00      PROA   
ATOM    956  HB2 ARG P  64     -15.026 -75.668  79.700  0.00 97.00      PROA   
ATOM    957  CG  ARG P  64     -16.072 -77.138  80.842  0.00 97.00      PROA   
ATOM    958  HG1 ARG P  64     -16.694 -76.350  81.317  0.00 97.00      PROA   
ATOM    959  HG2 ARG P  64     -15.878 -77.916  81.614  0.00 97.00      PROA   
ATOM    960  CD  ARG P  64     -16.888 -77.761  79.717  0.00 97.00      PROA   
ATOM    961  HD1 ARG P  64     -16.929 -77.106  78.821  0.00 97.00      PROA   
ATOM    962  HD2 ARG P  64     -17.918 -77.964  80.063  0.00 97.00      PROA   
ATOM    963  NE  ARG P  64     -16.174 -79.021  79.363  0.00 97.00      PROA   
ATOM    964  HE  ARG P  64     -15.233 -79.143  79.679  0.00 97.00      PROA   
ATOM    965  CZ  ARG P  64     -16.764 -80.124  78.872  0.00 97.00      PROA   
ATOM    966  NH1 ARG P  64     -18.081 -80.341  78.926  0.00 97.00      PROA   
ATOM    967 HH11 ARG P  64     -18.593 -79.800  79.596  0.00 97.00      PROA   
ATOM    968 HH12 ARG P  64     -18.411 -81.266  78.783  0.00 97.00      PROA   
ATOM    969  NH2 ARG P  64     -15.969 -81.073  78.360  0.00 97.00      PROA   
ATOM    970 HH21 ARG P  64     -14.997 -80.853  78.281  0.00 97.00      PROA   
ATOM    971 HH22 ARG P  64     -16.386 -81.874  77.946  0.00 97.00      PROA   
ATOM    972  C   ARG P  64     -13.060 -74.842  81.034  0.00 97.00      PROA   
ATOM    973  O   ARG P  64     -13.477 -73.713  81.262  0.00 97.00      PROA   
ATOM    974  N   CYS P  65     -11.926 -75.043  80.329  0.00 97.00      PROA   
ATOM    975  HN  CYS P  65     -11.488 -75.938  80.284  0.00 97.00      PROA   
ATOM    976  CA  CYS P  65     -11.246 -73.952  79.670  0.00 97.00      PROA   
ATOM    977  HA  CYS P  65     -11.980 -73.194  79.450  0.00 97.00      PROA   
ATOM    978  CB  CYS P  65     -10.151 -73.327  80.566  0.00 97.00      PROA   
ATOM    979  HB1 CYS P  65     -10.679 -72.823  81.407  0.00 97.00      PROA   
ATOM    980  HB2 CYS P  65      -9.583 -72.542  80.027  0.00 97.00      PROA   
ATOM    981  SG  CYS P  65      -9.038 -74.572  81.276  0.00 97.00      PROA   
ATOM    982  C   CYS P  65     -10.675 -74.355  78.329  0.00 97.00      PROA   
ATOM    983  O   CYS P  65     -10.519 -75.528  78.005  0.00 97.00      PROA   
ATOM    984  N   GLN P  66     -10.371 -73.338  77.497  0.00 97.00      PROA   
ATOM    985  HN  GLN P  66     -10.595 -72.404  77.773  0.00 97.00      PROA   
ATOM    986  CA  GLN P  66      -9.734 -73.490  76.210  0.00 97.00      PROA   
ATOM    987  HA  GLN P  66      -9.397 -74.510  76.078  0.00 97.00      PROA   
ATOM    988  CB  GLN P  66     -10.737 -73.089  75.079  0.00 97.00      PROA   
ATOM    989  HB1 GLN P  66     -10.863 -71.990  75.022  0.00 97.00      PROA   
ATOM    990  HB2 GLN P  66     -11.719 -73.509  75.401  0.00 97.00      PROA   
ATOM    991  CG  GLN P  66     -10.432 -73.689  73.688  0.00 97.00      PROA   
ATOM    992  HG1 GLN P  66     -10.152 -74.753  73.844  0.00 97.00      PROA   
ATOM    993  HG2 GLN P  66      -9.582 -73.179  73.196  0.00 97.00      PROA   
ATOM    994  CD  GLN P  66     -11.647 -73.731  72.743  0.00 97.00      PROA   
ATOM    995  OE1 GLN P  66     -12.033 -74.823  72.329  0.00 97.00      PROA   
ATOM    996  NE2 GLN P  66     -12.268 -72.580  72.386  0.00 97.00      PROA   
ATOM    997 HE21 GLN P  66     -13.094 -72.626  71.826  0.00 97.00      PROA   
ATOM    998 HE22 GLN P  66     -11.951 -71.697  72.733  0.00 97.00      PROA   
ATOM    999  C   GLN P  66      -8.523 -72.568  76.295  0.00 97.00      PROA   
ATOM   1000  O   GLN P  66      -8.665 -71.349  76.372  0.00 97.00      PROA   
ATOM   1001  N   ARG P  67      -7.287 -73.136  76.317  0.00 97.00      PROA   
ATOM   1002  HN  ARG P  67      -7.174 -74.127  76.309  0.00 97.00      PROA   
ATOM   1003  CA  ARG P  67      -6.054 -72.370  76.441  0.00 97.00      PROA   
ATOM   1004  HA  ARG P  67      -6.265 -71.339  76.686  0.00 97.00      PROA   
ATOM   1005  CB  ARG P  67      -5.130 -72.976  77.537  0.00 97.00      PROA   
ATOM   1006  HB1 ARG P  67      -4.094 -72.581  77.463  0.00 97.00      PROA   
ATOM   1007  HB2 ARG P  67      -5.072 -74.077  77.368  0.00 97.00      PROA   
ATOM   1008  CG  ARG P  67      -5.622 -72.744  78.976  0.00 97.00      PROA   
ATOM   1009  HG1 ARG P  67      -5.132 -73.499  79.634  0.00 97.00      PROA   
ATOM   1010  HG2 ARG P  67      -6.716 -72.930  79.021  0.00 97.00      PROA   
ATOM   1011  CD  ARG P  67      -5.342 -71.339  79.524  0.00 97.00      PROA   
ATOM   1012  HD1 ARG P  67      -5.959 -71.146  80.425  0.00 97.00      PROA   
ATOM   1013  HD2 ARG P  67      -5.563 -70.552  78.772  0.00 97.00      PROA   
ATOM   1014  NE  ARG P  67      -3.921 -71.302  79.984  0.00 97.00      PROA   
ATOM   1015  HE  ARG P  67      -3.667 -71.869  80.767  0.00 97.00      PROA   
ATOM   1016  CZ  ARG P  67      -2.937 -70.587  79.411  0.00 97.00      PROA   
ATOM   1017  NH1 ARG P  67      -3.145 -69.755  78.388  0.00 97.00      PROA   
ATOM   1018 HH11 ARG P  67      -4.077 -69.522  78.122  0.00 97.00      PROA   
ATOM   1019 HH12 ARG P  67      -2.379 -69.191  78.080  0.00 97.00      PROA   
ATOM   1020  NH2 ARG P  67      -1.691 -70.688  79.904  0.00 97.00      PROA   
ATOM   1021 HH21 ARG P  67      -1.519 -71.305  80.664  0.00 97.00      PROA   
ATOM   1022 HH22 ARG P  67      -0.959 -70.169  79.462  0.00 97.00      PROA   
ATOM   1023  C   ARG P  67      -5.261 -72.396  75.154  0.00 97.00      PROA   
ATOM   1024  O   ARG P  67      -4.519 -73.346  74.925  0.00 97.00      PROA   
ATOM   1025  N   GLY P  68      -5.362 -71.325  74.319  0.00 97.00      PROA   
ATOM   1026  HN  GLY P  68      -5.981 -70.585  74.576  0.00 97.00      PROA   
ATOM   1027  CA  GLY P  68      -4.551 -71.044  73.128  0.00 97.00      PROA   
ATOM   1028  HA1 GLY P  68      -3.574 -70.748  73.482  0.00 97.00      PROA   
ATOM   1029  HA2 GLY P  68      -5.048 -70.241  72.604  0.00 97.00      PROA   
ATOM   1030  C   GLY P  68      -4.315 -72.132  72.097  0.00 97.00      PROA   
ATOM   1031  O   GLY P  68      -3.442 -71.992  71.242  0.00 97.00      PROA   
ATOM   1032  N   LEU P  69      -5.061 -73.251  72.161  0.00 97.00      PROA   
ATOM   1033  HN  LEU P  69      -5.763 -73.320  72.862  0.00 97.00      PROA   
ATOM   1034  CA  LEU P  69      -4.705 -74.477  71.485  0.00 97.00      PROA   
ATOM   1035  HA  LEU P  69      -4.172 -74.259  70.569  0.00 97.00      PROA   
ATOM   1036  CB  LEU P  69      -3.885 -75.418  72.411  0.00 97.00      PROA   
ATOM   1037  HB1 LEU P  69      -3.809 -76.437  71.971  0.00 97.00      PROA   
ATOM   1038  HB2 LEU P  69      -4.425 -75.483  73.383  0.00 97.00      PROA   
ATOM   1039  CG  LEU P  69      -2.446 -74.977  72.755  0.00 97.00      PROA   
ATOM   1040  HG  LEU P  69      -2.470 -73.943  73.168  0.00 97.00      PROA   
ATOM   1041  CD1 LEU P  69      -1.868 -75.890  73.850  0.00 97.00      PROA   
ATOM   1042 HD11 LEU P  69      -1.834 -76.943  73.498  0.00 97.00      PROA   
ATOM   1043 HD12 LEU P  69      -2.490 -75.838  74.769  0.00 97.00      PROA   
ATOM   1044 HD13 LEU P  69      -0.836 -75.570  74.099  0.00 97.00      PROA   
ATOM   1045  CD2 LEU P  69      -1.532 -74.981  71.518  0.00 97.00      PROA   
ATOM   1046 HD21 LEU P  69      -1.894 -74.255  70.763  0.00 97.00      PROA   
ATOM   1047 HD22 LEU P  69      -1.509 -75.994  71.062  0.00 97.00      PROA   
ATOM   1048 HD23 LEU P  69      -0.498 -74.701  71.808  0.00 97.00      PROA   
ATOM   1049  C   LEU P  69      -5.975 -75.213  71.134  0.00 97.00      PROA   
ATOM   1050  O   LEU P  69      -6.973 -75.121  71.846  0.00 97.00      PROA   
ATOM   1051  N   SER P  70      -5.951 -75.987  70.022  0.00 97.00      PROA   
ATOM   1052  HN  SER P  70      -5.114 -76.044  69.479  0.00 97.00      PROA   
ATOM   1053  CA  SER P  70      -7.041 -76.816  69.521  0.00 97.00      PROA   
ATOM   1054  HA  SER P  70      -7.756 -76.126  69.099  0.00 97.00      PROA   
ATOM   1055  CB  SER P  70      -6.558 -77.724  68.358  0.00 97.00      PROA   
ATOM   1056  HB1 SER P  70      -6.297 -77.065  67.500  0.00 97.00      PROA   
ATOM   1057  HB2 SER P  70      -7.353 -78.424  68.020  0.00 97.00      PROA   
ATOM   1058  OG  SER P  70      -5.385 -78.449  68.727  0.00 97.00      PROA   
ATOM   1059  HG1 SER P  70      -5.074 -78.916  67.947  0.00 97.00      PROA   
ATOM   1060  C   SER P  70      -7.808 -77.646  70.554  0.00 97.00      PROA   
ATOM   1061  O   SER P  70      -7.240 -78.466  71.266  0.00 97.00      PROA   
ATOM   1062  N   GLY P  71      -9.145 -77.454  70.642  0.00 97.00      PROA   
ATOM   1063  HN  GLY P  71      -9.580 -76.814  70.012  0.00 97.00      PROA   
ATOM   1064  CA  GLY P  71     -10.012 -78.110  71.619  0.00 97.00      PROA   
ATOM   1065  HA1 GLY P  71      -9.723 -79.150  71.679  0.00 97.00      PROA   
ATOM   1066  HA2 GLY P  71     -11.023 -77.996  71.260  0.00 97.00      PROA   
ATOM   1067  C   GLY P  71      -9.962 -77.549  73.029  0.00 97.00      PROA   
ATOM   1068  O   GLY P  71      -8.980 -76.959  73.464  0.00 97.00      PROA   
ATOM   1069  N   ARG P  72     -11.060 -77.754  73.794  0.00 97.00      PROA   
ATOM   1070  HN  ARG P  72     -11.842 -78.236  73.411  0.00 97.00      PROA   
ATOM   1071  CA  ARG P  72     -11.247 -77.318  75.166  0.00 97.00      PROA   
ATOM   1072  HA  ARG P  72     -10.390 -76.730  75.474  0.00 97.00      PROA   
ATOM   1073  CB  ARG P  72     -12.535 -76.465  75.399  0.00 97.00      PROA   
ATOM   1074  HB1 ARG P  72     -12.495 -75.585  74.724  0.00 97.00      PROA   
ATOM   1075  HB2 ARG P  72     -12.495 -76.050  76.431  0.00 97.00      PROA   
ATOM   1076  CG  ARG P  72     -13.926 -77.149  75.277  0.00 97.00      PROA   
ATOM   1077  HG1 ARG P  72     -14.692 -76.346  75.388  0.00 97.00      PROA   
ATOM   1078  HG2 ARG P  72     -14.055 -77.841  76.136  0.00 97.00      PROA   
ATOM   1079  CD  ARG P  72     -14.255 -77.930  73.992  0.00 97.00      PROA   
ATOM   1080  HD1 ARG P  72     -15.346 -78.141  73.939  0.00 97.00      PROA   
ATOM   1081  HD2 ARG P  72     -13.688 -78.886  73.960  0.00 97.00      PROA   
ATOM   1082  NE  ARG P  72     -13.859 -77.062  72.844  0.00 97.00      PROA   
ATOM   1083  HE  ARG P  72     -13.343 -76.231  73.044  0.00 97.00      PROA   
ATOM   1084  CZ  ARG P  72     -13.928 -77.393  71.540  0.00 97.00      PROA   
ATOM   1085  NH1 ARG P  72     -14.592 -78.451  71.068  0.00 97.00      PROA   
ATOM   1086 HH11 ARG P  72     -15.151 -78.984  71.692  0.00 97.00      PROA   
ATOM   1087 HH12 ARG P  72     -14.593 -78.605  70.082  0.00 97.00      PROA   
ATOM   1088  NH2 ARG P  72     -13.288 -76.586  70.676  0.00 97.00      PROA   
ATOM   1089 HH21 ARG P  72     -12.804 -75.803  71.071  0.00 97.00      PROA   
ATOM   1090 HH22 ARG P  72     -13.391 -76.711  69.696  0.00 97.00      PROA   
ATOM   1091  C   ARG P  72     -11.309 -78.542  76.050  0.00 97.00      PROA   
ATOM   1092  O   ARG P  72     -11.530 -79.659  75.587  0.00 97.00      PROA   
ATOM   1093  N   SER P  73     -11.067 -78.318  77.360  0.00 97.00      PROA   
ATOM   1094  HN  SER P  73     -10.820 -77.391  77.640  0.00 97.00      PROA   
ATOM   1095  CA  SER P  73     -11.103 -79.227  78.487  0.00 97.00      PROA   
ATOM   1096  HA  SER P  73     -10.194 -79.806  78.398  0.00 97.00      PROA   
ATOM   1097  CB  SER P  73     -11.007 -78.433  79.820  0.00 97.00      PROA   
ATOM   1098  HB1 SER P  73     -11.483 -78.908  80.701  0.00 97.00      PROA   
ATOM   1099  HB2 SER P  73     -11.521 -77.466  79.672  0.00 97.00      PROA   
ATOM   1100  OG  SER P  73      -9.651 -78.200  80.167  0.00 97.00      PROA   
ATOM   1101  HG1 SER P  73      -9.366 -79.016  80.595  0.00 97.00      PROA   
ATOM   1102  C   SER P  73     -12.188 -80.266  78.662  0.00 97.00      PROA   
ATOM   1103  O   SER P  73     -13.280 -80.242  78.105  0.00 97.00      PROA   
ATOM   1104  N   ASP P  74     -11.821 -81.164  79.592  0.00 97.00      PROA   
ATOM   1105  HN  ASP P  74     -10.862 -81.134  79.875  0.00 97.00      PROA   
ATOM   1106  CA  ASP P  74     -12.549 -81.911  80.584  0.00 97.00      PROA   
ATOM   1107  HA  ASP P  74     -12.820 -82.837  80.107  0.00 97.00      PROA   
ATOM   1108  CB  ASP P  74     -11.551 -82.229  81.759  0.00 97.00      PROA   
ATOM   1109  HB1 ASP P  74     -10.985 -83.150  81.492  0.00 97.00      PROA   
ATOM   1110  HB2 ASP P  74     -12.081 -82.426  82.710  0.00 97.00      PROA   
ATOM   1111  CG  ASP P  74     -10.483 -81.138  81.998  0.00 97.00      PROA   
ATOM   1112  OD1 ASP P  74      -9.622 -80.922  81.103  0.00 97.00      PROA   
ATOM   1113  OD2 ASP P  74     -10.509 -80.511  83.088  0.00 97.00      PROA   
ATOM   1114  C   ASP P  74     -13.818 -81.233  81.132  0.00 97.00      PROA   
ATOM   1115  O   ASP P  74     -13.922 -80.006  81.138  0.00 97.00      PROA   
ATOM   1116  N   PRO P  75     -14.826 -81.980  81.578  0.00 97.00      PROA   
ATOM   1117  CD  PRO P  75     -15.063 -83.372  81.184  0.00 97.00      PROA   
ATOM   1118  HD1 PRO P  75     -14.322 -84.032  81.686  0.00 97.00      PROA   
ATOM   1119  HD2 PRO P  75     -14.982 -83.475  80.080  0.00 97.00      PROA   
ATOM   1120  CA  PRO P  75     -15.871 -81.475  82.453  0.00 97.00      PROA   
ATOM   1121  HA  PRO P  75     -16.068 -80.422  82.307  0.00 97.00      PROA   
ATOM   1122  CB  PRO P  75     -17.078 -82.331  82.032  0.00 97.00      PROA   
ATOM   1123  HB1 PRO P  75     -17.543 -81.869  81.136  0.00 97.00      PROA   
ATOM   1124  HB2 PRO P  75     -17.863 -82.410  82.808  0.00 97.00      PROA   
ATOM   1125  CG  PRO P  75     -16.489 -83.698  81.646  0.00 97.00      PROA   
ATOM   1126  HG1 PRO P  75     -16.446 -84.344  82.549  0.00 97.00      PROA   
ATOM   1127  HG2 PRO P  75     -17.090 -84.204  80.865  0.00 97.00      PROA   
ATOM   1128  C   PRO P  75     -15.528 -81.714  83.919  0.00 97.00      PROA   
ATOM   1129  O   PRO P  75     -16.026 -82.678  84.498  0.00 97.00      PROA   
ATOM   1130  N   ILE P  76     -14.718 -80.858  84.588  0.00 97.00      PROA   
ATOM   1131  HN  ILE P  76     -14.253 -80.095  84.143  0.00 97.00      PROA   
ATOM   1132  CA  ILE P  76     -14.545 -81.022  86.028  0.00 97.00      PROA   
ATOM   1133  HA  ILE P  76     -14.591 -82.078  86.256  0.00 97.00      PROA   
ATOM   1134  CB  ILE P  76     -13.190 -80.610  86.595  0.00 97.00      PROA   
ATOM   1135  HB  ILE P  76     -13.235 -80.664  87.709  0.00 97.00      PROA   
ATOM   1136  CG2 ILE P  76     -12.139 -81.647  86.137  0.00 97.00      PROA   
ATOM   1137 HG21 ILE P  76     -12.020 -81.616  85.034  0.00 97.00      PROA   
ATOM   1138 HG22 ILE P  76     -12.433 -82.675  86.434  0.00 97.00      PROA   
ATOM   1139 HG23 ILE P  76     -11.153 -81.417  86.593  0.00 97.00      PROA   
ATOM   1140  CG1 ILE P  76     -12.766 -79.183  86.194  0.00 97.00      PROA   
ATOM   1141 HG11 ILE P  76     -13.610 -78.664  85.699  0.00 97.00      PROA   
ATOM   1142 HG12 ILE P  76     -11.944 -79.254  85.449  0.00 97.00      PROA   
ATOM   1143  CD  ILE P  76     -12.317 -78.341  87.391  0.00 97.00      PROA   
ATOM   1144  HD1 ILE P  76     -11.439 -78.800  87.889  0.00 97.00      PROA   
ATOM   1145  HD2 ILE P  76     -13.143 -78.247  88.129  0.00 97.00      PROA   
ATOM   1146  HD3 ILE P  76     -12.043 -77.321  87.052  0.00 97.00      PROA   
ATOM   1147  C   ILE P  76     -15.708 -80.384  86.777  0.00 97.00      PROA   
ATOM   1148  O   ILE P  76     -15.792 -79.175  86.980  0.00 97.00      PROA   
ATOM   1149  N   GLN P  77     -16.672 -81.236  87.188  0.00 97.00      PROA   
ATOM   1150  HN  GLN P  77     -16.618 -82.195  86.923  0.00 97.00      PROA   
ATOM   1151  CA  GLN P  77     -17.917 -80.819  87.794  0.00 97.00      PROA   
ATOM   1152  HA  GLN P  77     -18.217 -79.881  87.364  0.00 97.00      PROA   
ATOM   1153  CB  GLN P  77     -19.032 -81.853  87.475  0.00 97.00      PROA   
ATOM   1154  HB1 GLN P  77     -20.012 -81.365  87.667  0.00 97.00      PROA   
ATOM   1155  HB2 GLN P  77     -18.954 -82.737  88.144  0.00 97.00      PROA   
ATOM   1156  CG  GLN P  77     -18.967 -82.360  86.007  0.00 97.00      PROA   
ATOM   1157  HG1 GLN P  77     -18.158 -83.112  85.895  0.00 97.00      PROA   
ATOM   1158  HG2 GLN P  77     -18.739 -81.523  85.320  0.00 97.00      PROA   
ATOM   1159  CD  GLN P  77     -20.275 -83.043  85.588  0.00 97.00      PROA   
ATOM   1160  OE1 GLN P  77     -20.768 -83.926  86.297  0.00 97.00      PROA   
ATOM   1161  NE2 GLN P  77     -20.839 -82.654  84.409  0.00 97.00      PROA   
ATOM   1162 HE21 GLN P  77     -20.395 -81.976  83.815  0.00 97.00      PROA   
ATOM   1163 HE22 GLN P  77     -21.695 -83.078  84.125  0.00 97.00      PROA   
ATOM   1164  C   GLN P  77     -17.722 -80.609  89.289  0.00 97.00      PROA   
ATOM   1165  O   GLN P  77     -17.524 -81.561  90.037  0.00 97.00      PROA   
ATOM   1166  N   LEU P  78     -17.764 -79.326  89.732  0.00 97.00      PROA   
ATOM   1167  HN  LEU P  78     -17.983 -78.597  89.084  0.00 97.00      PROA   
ATOM   1168  CA  LEU P  78     -17.436 -78.832  91.058  0.00 97.00      PROA   
ATOM   1169  HA  LEU P  78     -16.783 -79.538  91.550  0.00 97.00      PROA   
ATOM   1170  CB  LEU P  78     -16.740 -77.447  90.926  0.00 97.00      PROA   
ATOM   1171  HB1 LEU P  78     -17.462 -76.742  90.457  0.00 97.00      PROA   
ATOM   1172  HB2 LEU P  78     -15.887 -77.547  90.218  0.00 97.00      PROA   
ATOM   1173  CG  LEU P  78     -16.209 -76.796  92.227  0.00 97.00      PROA   
ATOM   1174  HG  LEU P  78     -16.964 -76.917  93.037  0.00 97.00      PROA   
ATOM   1175  CD1 LEU P  78     -14.898 -77.449  92.687  0.00 97.00      PROA   
ATOM   1176 HD11 LEU P  78     -14.108 -77.269  91.928  0.00 97.00      PROA   
ATOM   1177 HD12 LEU P  78     -15.025 -78.541  92.811  0.00 97.00      PROA   
ATOM   1178 HD13 LEU P  78     -14.565 -77.016  93.654  0.00 97.00      PROA   
ATOM   1179  CD2 LEU P  78     -15.997 -75.282  92.041  0.00 97.00      PROA   
ATOM   1180 HD21 LEU P  78     -16.953 -74.786  91.773  0.00 97.00      PROA   
ATOM   1181 HD22 LEU P  78     -15.260 -75.094  91.231  0.00 97.00      PROA   
ATOM   1182 HD23 LEU P  78     -15.616 -74.825  92.978  0.00 97.00      PROA   
ATOM   1183  C   LEU P  78     -18.692 -78.656  91.888  0.00 97.00      PROA   
ATOM   1184  O   LEU P  78     -19.689 -78.121  91.410  0.00 97.00      PROA   
ATOM   1185  N   GLU P  79     -18.670 -79.110  93.166  0.00 97.00      PROA   
ATOM   1186  HN  GLU P  79     -17.867 -79.577  93.530  0.00 97.00      PROA   
ATOM   1187  CA  GLU P  79     -19.822 -79.084  94.044  0.00 97.00      PROA   
ATOM   1188  HA  GLU P  79     -20.659 -78.601  93.559  0.00 97.00      PROA   
ATOM   1189  CB  GLU P  79     -20.227 -80.523  94.455  0.00 97.00      PROA   
ATOM   1190  HB1 GLU P  79     -21.068 -80.485  95.180  0.00 97.00      PROA   
ATOM   1191  HB2 GLU P  79     -19.347 -80.968  94.974  0.00 97.00      PROA   
ATOM   1192  CG  GLU P  79     -20.655 -81.424  93.270  0.00 97.00      PROA   
ATOM   1193  HG1 GLU P  79     -20.159 -81.098  92.332  0.00 97.00      PROA   
ATOM   1194  HG2 GLU P  79     -21.752 -81.359  93.116  0.00 97.00      PROA   
ATOM   1195  CD  GLU P  79     -20.243 -82.886  93.468  0.00 97.00      PROA   
ATOM   1196  OE1 GLU P  79     -19.047 -83.130  93.778  0.00 97.00      PROA   
ATOM   1197  OE2 GLU P  79     -21.095 -83.784  93.238  0.00 97.00      PROA   
ATOM   1198  C   GLU P  79     -19.533 -78.318  95.319  0.00 97.00      PROA   
ATOM   1199  O   GLU P  79     -18.544 -78.564  96.005  0.00 97.00      PROA   
ATOM   1200  N   VAL P  80     -20.468 -77.417  95.701  0.00  0.00      PROA   
ATOM   1201  HN  VAL P  80     -21.271 -77.242  95.136  0.00  0.00      PROA   
ATOM   1202  CA  VAL P  80     -20.417 -76.669  96.935  0.00  0.00      PROA   
ATOM   1203  HA  VAL P  80     -19.510 -76.917  97.455  0.00  0.00      PROA   
ATOM   1204  CB  VAL P  80     -20.438 -75.154  96.749  0.00  0.00      PROA   
ATOM   1205  HB  VAL P  80     -21.392 -74.826  96.281  0.00  0.00      PROA   
ATOM   1206  CG1 VAL P  80     -20.292 -74.458  98.121  0.00  0.00      PROA   
ATOM   1207 HG11 VAL P  80     -19.389 -74.840  98.642  0.00  0.00      PROA   
ATOM   1208 HG12 VAL P  80     -21.180 -74.639  98.761  0.00  0.00      PROA   
ATOM   1209 HG13 VAL P  80     -20.179 -73.363  97.996  0.00  0.00      PROA   
ATOM   1210  CG2 VAL P  80     -19.274 -74.771  95.805  0.00  0.00      PROA   
ATOM   1211 HG21 VAL P  80     -19.431 -75.178  94.785  0.00  0.00      PROA   
ATOM   1212 HG22 VAL P  80     -18.314 -75.161  96.201  0.00  0.00      PROA   
ATOM   1213 HG23 VAL P  80     -19.189 -73.669  95.722  0.00  0.00      PROA   
ATOM   1214  C   VAL P  80     -21.591 -77.164  97.747  0.00  0.00      PROA   
ATOM   1215  O   VAL P  80     -22.674 -77.389  97.207  0.00  0.00      PROA   
ATOM   1216  N   HSD P  81     -21.368 -77.396  99.066  0.00  0.00      PROA   
ATOM   1217  HN  HSD P  81     -20.494 -77.158  99.482  0.00  0.00      PROA   
ATOM   1218  CA  HSD P  81     -22.272 -78.117  99.932  0.00  0.00      PROA   
ATOM   1219  HA  HSD P  81     -23.245 -78.194  99.465  0.00  0.00      PROA   
ATOM   1220  CB  HSD P  81     -21.749 -79.529 100.284  0.00  0.00      PROA   
ATOM   1221  HB1 HSD P  81     -22.425 -80.047 100.998  0.00  0.00      PROA   
ATOM   1222  HB2 HSD P  81     -20.748 -79.440 100.763  0.00  0.00      PROA   
ATOM   1223  ND1 HSD P  81     -22.635 -81.110  98.498  0.00  0.00      PROA   
ATOM   1224  HD1 HSD P  81     -23.602 -81.050  98.754  0.00  0.00      PROA   
ATOM   1225  CG  HSD P  81     -21.601 -80.406  99.078  0.00  0.00      PROA   
ATOM   1226  CE1 HSD P  81     -22.083 -81.907  97.551  0.00  0.00      PROA   
ATOM   1227  HE1 HSD P  81     -22.671 -82.579  96.930  0.00  0.00      PROA   
ATOM   1228  NE2 HSD P  81     -20.772 -81.773  97.490  0.00  0.00      PROA   
ATOM   1229  CD2 HSD P  81     -20.471 -80.828  98.452  0.00  0.00      PROA   
ATOM   1230  HD2 HSD P  81     -19.444 -80.533  98.624  0.00  0.00      PROA   
ATOM   1231  C   HSD P  81     -22.433 -77.363 101.222  0.00  0.00      PROA   
ATOM   1232  O   HSD P  81     -21.692 -76.423 101.512  0.00  0.00      PROA   
ATOM   1233  N   ARG P  82     -23.446 -77.783 102.019  0.00  0.00      PROA   
ATOM   1234  HN  ARG P  82     -24.034 -78.538 101.741  0.00  0.00      PROA   
ATOM   1235  CA  ARG P  82     -23.743 -77.233 103.316  0.00  0.00      PROA   
ATOM   1236  HA  ARG P  82     -22.830 -76.833 103.737  0.00  0.00      PROA   
ATOM   1237  CB  ARG P  82     -24.803 -76.095 103.274  0.00  0.00      PROA   
ATOM   1238  HB1 ARG P  82     -24.361 -75.266 102.676  0.00  0.00      PROA   
ATOM   1239  HB2 ARG P  82     -24.957 -75.701 104.300  0.00  0.00      PROA   
ATOM   1240  CG  ARG P  82     -26.158 -76.453 102.629  0.00  0.00      PROA   
ATOM   1241  HG1 ARG P  82     -26.658 -77.263 103.200  0.00  0.00      PROA   
ATOM   1242  HG2 ARG P  82     -25.971 -76.839 101.602  0.00  0.00      PROA   
ATOM   1243  CD  ARG P  82     -27.140 -75.272 102.504  0.00  0.00      PROA   
ATOM   1244  HD1 ARG P  82     -28.100 -75.630 102.077  0.00  0.00      PROA   
ATOM   1245  HD2 ARG P  82     -26.730 -74.493 101.832  0.00  0.00      PROA   
ATOM   1246  NE  ARG P  82     -27.446 -74.689 103.854  0.00  0.00      PROA   
ATOM   1247  HE  ARG P  82     -28.130 -75.151 104.418  0.00  0.00      PROA   
ATOM   1248  CZ  ARG P  82     -26.883 -73.547 104.335  0.00  0.00      PROA   
ATOM   1249  NH1 ARG P  82     -25.942 -72.861 103.644  0.00  0.00      PROA   
ATOM   1250 HH11 ARG P  82     -25.546 -72.028 104.029  0.00  0.00      PROA   
ATOM   1251 HH12 ARG P  82     -25.643 -73.191 102.748  0.00  0.00      PROA   
ATOM   1252  NH2 ARG P  82     -27.273 -73.083 105.548  0.00  0.00      PROA   
ATOM   1253 HH21 ARG P  82     -26.866 -72.247 105.917  0.00  0.00      PROA   
ATOM   1254 HH22 ARG P  82     -27.963 -73.579 106.074  0.00  0.00      PROA   
ATOM   1255  C   ARG P  82     -24.153 -78.398 104.191  0.00  0.00      PROA   
ATOM   1256  O   ARG P  82     -23.565 -79.474 104.092  0.00  0.00      PROA   
ATOM   1257  N   GLY P  83     -25.149 -78.201 105.092  0.00  0.00      PROA   
ATOM   1258  HN  GLY P  83     -25.625 -77.326 105.126  0.00  0.00      PROA   
ATOM   1259  CA  GLY P  83     -25.566 -79.142 106.107  0.00  0.00      PROA   
ATOM   1260  HA1 GLY P  83     -26.158 -78.585 106.818  0.00  0.00      PROA   
ATOM   1261  HA2 GLY P  83     -24.684 -79.583 106.548  0.00  0.00      PROA   
ATOM   1262  C   GLY P  83     -26.418 -80.238 105.532  0.00  0.00      PROA   
ATOM   1263  O   GLY P  83     -25.899 -81.276 105.126  0.00  0.00      PROA   
ATOM   1264  N   TRP P  84     -27.759 -80.027 105.526  0.00  0.00      PROA   
ATOM   1265  HN  TRP P  84     -28.128 -79.159 105.852  0.00  0.00      PROA   
ATOM   1266  CA  TRP P  84     -28.772 -80.990 105.134  0.00  0.00      PROA   
ATOM   1267  HA  TRP P  84     -29.690 -80.420 105.123  0.00  0.00      PROA   
ATOM   1268  CB  TRP P  84     -28.602 -81.603 103.711  0.00  0.00      PROA   
ATOM   1269  HB1 TRP P  84     -29.522 -82.160 103.431  0.00  0.00      PROA   
ATOM   1270  HB2 TRP P  84     -27.764 -82.334 103.720  0.00  0.00      PROA   
ATOM   1271  CG  TRP P  84     -28.347 -80.589 102.640  0.00  0.00      PROA   
ATOM   1272  CD1 TRP P  84     -27.181 -80.382 101.948  0.00  0.00      PROA   
ATOM   1273  HD1 TRP P  84     -26.273 -80.950 102.079  0.00  0.00      PROA   
ATOM   1274  NE1 TRP P  84     -27.340 -79.340 101.077  0.00  0.00      PROA   
ATOM   1275  HE1 TRP P  84     -26.651 -78.998 100.477  0.00  0.00      PROA   
ATOM   1276  CE2 TRP P  84     -28.606 -78.839 101.186  0.00  0.00      PROA   
ATOM   1277  CD2 TRP P  84     -29.277 -79.602 102.168  0.00  0.00      PROA   
ATOM   1278  CE3 TRP P  84     -30.600 -79.299 102.486  0.00  0.00      PROA   
ATOM   1279  HE3 TRP P  84     -31.145 -79.863 103.228  0.00  0.00      PROA   
ATOM   1280  CZ3 TRP P  84     -31.225 -78.237 101.829  0.00  0.00      PROA   
ATOM   1281  HZ3 TRP P  84     -32.249 -77.991 102.072  0.00  0.00      PROA   
ATOM   1282  CZ2 TRP P  84     -29.230 -77.789 100.524  0.00  0.00      PROA   
ATOM   1283  HZ2 TRP P  84     -28.719 -77.202  99.775  0.00  0.00      PROA   
ATOM   1284  CH2 TRP P  84     -30.552 -77.497 100.862  0.00  0.00      PROA   
ATOM   1285  HH2 TRP P  84     -31.060 -76.682 100.365  0.00  0.00      PROA   
ATOM   1286  C   TRP P  84     -28.948 -82.055 106.194  0.00  0.00      PROA   
ATOM   1287  O   TRP P  84     -28.490 -81.897 107.325  0.00  0.00      PROA   
ATOM   1288  N   LEU P  85     -29.689 -83.141 105.850  0.00  0.00      PROA   
ATOM   1289  HN  LEU P  85     -30.024 -83.241 104.916  0.00  0.00      PROA   
ATOM   1290  CA  LEU P  85     -30.139 -84.178 106.754  0.00  0.00      PROA   
ATOM   1291  HA  LEU P  85     -30.704 -83.660 107.514  0.00  0.00      PROA   
ATOM   1292  CB  LEU P  85     -31.072 -85.237 106.113  0.00  0.00      PROA   
ATOM   1293  HB1 LEU P  85     -31.411 -85.960 106.890  0.00  0.00      PROA   
ATOM   1294  HB2 LEU P  85     -30.504 -85.807 105.344  0.00  0.00      PROA   
ATOM   1295  CG  LEU P  85     -32.347 -84.674 105.443  0.00  0.00      PROA   
ATOM   1296  HG  LEU P  85     -32.024 -84.058 104.573  0.00  0.00      PROA   
ATOM   1297  CD1 LEU P  85     -33.213 -85.827 104.905  0.00  0.00      PROA   
ATOM   1298 HD11 LEU P  85     -33.619 -86.431 105.743  0.00  0.00      PROA   
ATOM   1299 HD12 LEU P  85     -32.604 -86.493 104.260  0.00  0.00      PROA   
ATOM   1300 HD13 LEU P  85     -34.062 -85.427 104.313  0.00  0.00      PROA   
ATOM   1301  CD2 LEU P  85     -33.178 -83.764 106.368  0.00  0.00      PROA   
ATOM   1302 HD21 LEU P  85     -32.600 -82.859 106.645  0.00  0.00      PROA   
ATOM   1303 HD22 LEU P  85     -33.462 -84.307 107.294  0.00  0.00      PROA   
ATOM   1304 HD23 LEU P  85     -34.104 -83.437 105.851  0.00  0.00      PROA   
ATOM   1305  C   LEU P  85     -29.040 -84.920 107.466  0.00  0.00      PROA   
ATOM   1306  O   LEU P  85     -27.920 -85.062 106.977  0.00  0.00      PROA   
ATOM   1307  N   LEU P  86     -29.396 -85.404 108.673  0.00  0.00      PROA   
ATOM   1308  HN  LEU P  86     -30.318 -85.250 109.022  0.00  0.00      PROA   
ATOM   1309  CA  LEU P  86     -28.559 -86.168 109.547  0.00  0.00      PROA   
ATOM   1310  HA  LEU P  86     -27.836 -86.719 108.962  0.00  0.00      PROA   
ATOM   1311  CB  LEU P  86     -27.878 -85.288 110.629  0.00  0.00      PROA   
ATOM   1312  HB1 LEU P  86     -28.662 -84.711 111.169  0.00  0.00      PROA   
ATOM   1313  HB2 LEU P  86     -27.230 -84.551 110.104  0.00  0.00      PROA   
ATOM   1314  CG  LEU P  86     -27.006 -86.027 111.676  0.00  0.00      PROA   
ATOM   1315  HG  LEU P  86     -27.657 -86.741 112.232  0.00  0.00      PROA   
ATOM   1316  CD1 LEU P  86     -25.866 -86.842 111.031  0.00  0.00      PROA   
ATOM   1317 HD11 LEU P  86     -25.192 -86.172 110.458  0.00  0.00      PROA   
ATOM   1318 HD12 LEU P  86     -26.270 -87.612 110.342  0.00  0.00      PROA   
ATOM   1319 HD13 LEU P  86     -25.272 -87.356 111.816  0.00  0.00      PROA   
ATOM   1320  CD2 LEU P  86     -26.456 -85.039 112.724  0.00  0.00      PROA   
ATOM   1321 HD21 LEU P  86     -27.291 -84.502 113.222  0.00  0.00      PROA   
ATOM   1322 HD22 LEU P  86     -25.792 -84.293 112.239  0.00  0.00      PROA   
ATOM   1323 HD23 LEU P  86     -25.875 -85.583 113.499  0.00  0.00      PROA   
ATOM   1324  C   LEU P  86     -29.511 -87.129 110.195  0.00  0.00      PROA   
ATOM   1325  O   LEU P  86     -30.672 -86.807 110.432  0.00  0.00      PROA   
ATOM   1326  N   LEU P  87     -29.025 -88.351 110.481  0.00 97.00      PROA   
ATOM   1327  HN  LEU P  87     -28.068 -88.548 110.296  0.00 97.00      PROA   
ATOM   1328  CA  LEU P  87     -29.775 -89.392 111.137  0.00 97.00      PROA   
ATOM   1329  HA  LEU P  87     -30.818 -89.120 111.214  0.00 97.00      PROA   
ATOM   1330  CB  LEU P  87     -29.669 -90.735 110.377  0.00 97.00      PROA   
ATOM   1331  HB1 LEU P  87     -28.596 -91.003 110.261  0.00 97.00      PROA   
ATOM   1332  HB2 LEU P  87     -30.085 -90.597 109.354  0.00 97.00      PROA   
ATOM   1333  CG  LEU P  87     -30.402 -91.920 111.043  0.00 97.00      PROA   
ATOM   1334  HG  LEU P  87     -30.027 -92.033 112.085  0.00 97.00      PROA   
ATOM   1335  CD1 LEU P  87     -31.924 -91.707 111.113  0.00 97.00      PROA   
ATOM   1336 HD11 LEU P  87     -32.336 -91.550 110.094  0.00 97.00      PROA   
ATOM   1337 HD12 LEU P  87     -32.166 -90.825 111.737  0.00 97.00      PROA   
ATOM   1338 HD13 LEU P  87     -32.413 -92.598 111.560  0.00 97.00      PROA   
ATOM   1339  CD2 LEU P  87     -30.078 -93.229 110.315  0.00 97.00      PROA   
ATOM   1340 HD21 LEU P  87     -28.980 -93.387 110.265  0.00 97.00      PROA   
ATOM   1341 HD22 LEU P  87     -30.484 -93.206 109.282  0.00 97.00      PROA   
ATOM   1342 HD23 LEU P  87     -30.535 -94.076 110.867  0.00 97.00      PROA   
ATOM   1343  C   LEU P  87     -29.217 -89.537 112.532  0.00 97.00      PROA   
ATOM   1344  O   LEU P  87     -28.098 -90.000 112.739  0.00 97.00      PROA   
ATOM   1345  N   GLN P  88     -30.011 -89.140 113.544  0.00 97.00      PROA   
ATOM   1346  HN  GLN P  88     -30.926 -88.777 113.366  0.00 97.00      PROA   
ATOM   1347  CA  GLN P  88     -29.620 -89.173 114.930  0.00 97.00      PROA   
ATOM   1348  HA  GLN P  88     -28.554 -89.006 114.997  0.00 97.00      PROA   
ATOM   1349  CB  GLN P  88     -30.344 -88.065 115.737  0.00 97.00      PROA   
ATOM   1350  HB1 GLN P  88     -29.963 -88.093 116.779  0.00 97.00      PROA   
ATOM   1351  HB2 GLN P  88     -31.435 -88.279 115.754  0.00 97.00      PROA   
ATOM   1352  CG  GLN P  88     -30.119 -86.646 115.169  0.00 97.00      PROA   
ATOM   1353  HG1 GLN P  88     -30.490 -86.581 114.125  0.00 97.00      PROA   
ATOM   1354  HG2 GLN P  88     -29.033 -86.417 115.163  0.00 97.00      PROA   
ATOM   1355  CD  GLN P  88     -30.891 -85.595 115.983  0.00 97.00      PROA   
ATOM   1356  OE1 GLN P  88     -32.123 -85.622 116.054  0.00 97.00      PROA   
ATOM   1357  NE2 GLN P  88     -30.149 -84.612 116.567  0.00 97.00      PROA   
ATOM   1358 HE21 GLN P  88     -30.623 -83.812 116.931  0.00 97.00      PROA   
ATOM   1359 HE22 GLN P  88     -29.155 -84.614 116.474  0.00 97.00      PROA   
ATOM   1360  C   GLN P  88     -29.942 -90.541 115.504  0.00 97.00      PROA   
ATOM   1361  O   GLN P  88     -31.082 -90.991 115.474  0.00 97.00      PROA   
ATOM   1362  N   VAL P  89     -28.916 -91.257 116.018  0.00 97.00      PROA   
ATOM   1363  HN  VAL P  89     -27.994 -90.883 116.010  0.00 97.00      PROA   
ATOM   1364  CA  VAL P  89     -29.036 -92.641 116.442  0.00 97.00      PROA   
ATOM   1365  HA  VAL P  89     -30.062 -92.970 116.346  0.00 97.00      PROA   
ATOM   1366  CB  VAL P  89     -28.158 -93.551 115.584  0.00 97.00      PROA   
ATOM   1367  HB  VAL P  89     -27.099 -93.203 115.629  0.00 97.00      PROA   
ATOM   1368  CG1 VAL P  89     -28.213 -95.016 116.054  0.00 97.00      PROA   
ATOM   1369 HG11 VAL P  89     -29.262 -95.374 116.102  0.00 97.00      PROA   
ATOM   1370 HG12 VAL P  89     -27.734 -95.149 117.044  0.00 97.00      PROA   
ATOM   1371 HG13 VAL P  89     -27.662 -95.644 115.325  0.00 97.00      PROA   
ATOM   1372  CG2 VAL P  89     -28.629 -93.460 114.117  0.00 97.00      PROA   
ATOM   1373 HG21 VAL P  89     -28.408 -92.461 113.689  0.00 97.00      PROA   
ATOM   1374 HG22 VAL P  89     -29.721 -93.643 114.047  0.00 97.00      PROA   
ATOM   1375 HG23 VAL P  89     -28.107 -94.220 113.499  0.00 97.00      PROA   
ATOM   1376  C   VAL P  89     -28.657 -92.760 117.906  0.00 97.00      PROA   
ATOM   1377  O   VAL P  89     -27.685 -92.152 118.353  0.00 97.00      PROA   
ATOM   1378  N   SER P  90     -29.436 -93.558 118.689  0.00 97.00      PROA   
ATOM   1379  HN  SER P  90     -30.262 -93.957 118.296  0.00 97.00      PROA   
ATOM   1380  CA  SER P  90     -29.244 -93.775 120.122  0.00 97.00      PROA   
ATOM   1381  HA  SER P  90     -29.373 -92.819 120.610  0.00 97.00      PROA   
ATOM   1382  CB  SER P  90     -30.279 -94.766 120.720  0.00 97.00      PROA   
ATOM   1383  HB1 SER P  90     -30.096 -94.903 121.809  0.00 97.00      PROA   
ATOM   1384  HB2 SER P  90     -30.207 -95.760 120.234  0.00 97.00      PROA   
ATOM   1385  OG  SER P  90     -31.604 -94.267 120.601  0.00 97.00      PROA   
ATOM   1386  HG1 SER P  90     -31.764 -94.066 119.671  0.00 97.00      PROA   
ATOM   1387  C   SER P  90     -27.878 -94.309 120.530  0.00 97.00      PROA   
ATOM   1388  O   SER P  90     -27.285 -93.807 121.483  0.00 97.00      PROA   
ATOM   1389  N   SER P  91     -27.336 -95.327 119.820  0.00 97.00      PROA   
ATOM   1390  HN  SER P  91     -27.821 -95.740 119.056  0.00 97.00      PROA   
ATOM   1391  CA  SER P  91     -25.992 -95.815 120.081  0.00 97.00      PROA   
ATOM   1392  HA  SER P  91     -25.351 -94.943 120.076  0.00 97.00      PROA   
ATOM   1393  CB  SER P  91     -25.801 -96.543 121.441  0.00 97.00      PROA   
ATOM   1394  HB1 SER P  91     -25.053 -97.361 121.400  0.00 97.00      PROA   
ATOM   1395  HB2 SER P  91     -26.764 -96.987 121.773  0.00 97.00      PROA   
ATOM   1396  OG  SER P  91     -25.344 -95.614 122.418  0.00 97.00      PROA   
ATOM   1397  HG1 SER P  91     -26.019 -94.928 122.469  0.00 97.00      PROA   
ATOM   1398  C   SER P  91     -25.485 -96.652 118.936  0.00 97.00      PROA   
ATOM   1399  O   SER P  91     -26.243 -97.092 118.077  0.00 97.00      PROA   
ATOM   1400  N   ARG P  92     -24.146 -96.858 118.885  0.00 97.00      PROA   
ATOM   1401  HN  ARG P  92     -23.554 -96.488 119.598  0.00 97.00      PROA   
ATOM   1402  CA  ARG P  92     -23.475 -97.523 117.781  0.00 97.00      PROA   
ATOM   1403  HA  ARG P  92     -23.971 -97.251 116.857  0.00 97.00      PROA   
ATOM   1404  CB  ARG P  92     -21.984 -97.085 117.713  0.00 97.00      PROA   
ATOM   1405  HB1 ARG P  92     -21.586 -97.368 116.714  0.00 97.00      PROA   
ATOM   1406  HB2 ARG P  92     -21.390 -97.629 118.482  0.00 97.00      PROA   
ATOM   1407  CG  ARG P  92     -21.755 -95.574 117.954  0.00 97.00      PROA   
ATOM   1408  HG1 ARG P  92     -21.965 -95.344 119.022  0.00 97.00      PROA   
ATOM   1409  HG2 ARG P  92     -22.476 -94.982 117.347  0.00 97.00      PROA   
ATOM   1410  CD  ARG P  92     -20.317 -95.099 117.675  0.00 97.00      PROA   
ATOM   1411  HD1 ARG P  92     -19.575 -95.854 118.006  0.00 97.00      PROA   
ATOM   1412  HD2 ARG P  92     -20.102 -94.144 118.206  0.00 97.00      PROA   
ATOM   1413  NE  ARG P  92     -20.167 -94.903 116.198  0.00 97.00      PROA   
ATOM   1414  HE  ARG P  92     -19.976 -95.683 115.610  0.00 97.00      PROA   
ATOM   1415  CZ  ARG P  92     -20.579 -93.787 115.570  0.00 97.00      PROA   
ATOM   1416  NH1 ARG P  92     -20.901 -92.645 116.197  0.00 97.00      PROA   
ATOM   1417 HH11 ARG P  92     -20.438 -92.428 117.052  0.00 97.00      PROA   
ATOM   1418 HH12 ARG P  92     -21.169 -91.900 115.589  0.00 97.00      PROA   
ATOM   1419  NH2 ARG P  92     -20.603 -93.739 114.225  0.00 97.00      PROA   
ATOM   1420 HH21 ARG P  92     -20.149 -94.454 113.707  0.00 97.00      PROA   
ATOM   1421 HH22 ARG P  92     -20.666 -92.826 113.825  0.00 97.00      PROA   
ATOM   1422  C   ARG P  92     -23.540 -99.040 117.934  0.00 97.00      PROA   
ATOM   1423  O   ARG P  92     -23.377 -99.786 116.969  0.00 97.00      PROA   
ATOM   1424  N   VAL P  93     -23.811 -99.528 119.164  0.00 97.00      PROA   
ATOM   1425  HN  VAL P  93     -23.987 -98.913 119.925  0.00 97.00      PROA   
ATOM   1426  CA  VAL P  93     -23.916-100.931 119.488  0.00 97.00      PROA   
ATOM   1427  HA  VAL P  93     -24.269-101.462 118.617  0.00 97.00      PROA   
ATOM   1428  CB  VAL P  93     -22.633-101.590 120.022  0.00 97.00      PROA   
ATOM   1429  HB  VAL P  93     -22.872-102.627 120.359  0.00 97.00      PROA   
ATOM   1430  CG1 VAL P  93     -21.585-101.703 118.894  0.00 97.00      PROA   
ATOM   1431 HG11 VAL P  93     -21.259-100.694 118.566  0.00 97.00      PROA   
ATOM   1432 HG12 VAL P  93     -22.002-102.236 118.017  0.00 97.00      PROA   
ATOM   1433 HG13 VAL P  93     -20.689-102.252 119.255  0.00 97.00      PROA   
ATOM   1434  CG2 VAL P  93     -22.047-100.819 121.227  0.00 97.00      PROA   
ATOM   1435 HG21 VAL P  93     -22.758-100.793 122.077  0.00 97.00      PROA   
ATOM   1436 HG22 VAL P  93     -21.792 -99.776 120.943  0.00 97.00      PROA   
ATOM   1437 HG23 VAL P  93     -21.117-101.316 121.578  0.00 97.00      PROA   
ATOM   1438  C   VAL P  93     -25.001-101.018 120.528  0.00 97.00      PROA   
ATOM   1439  O   VAL P  93     -25.144-100.125 121.360  0.00 97.00      PROA   
ATOM   1440  N   LEU P  94     -25.808-102.103 120.465  0.00 97.00      PROA   
ATOM   1441  HN  LEU P  94     -25.698-102.781 119.745  0.00 97.00      PROA   
ATOM   1442  CA  LEU P  94     -26.846-102.423 121.415  0.00 97.00      PROA   
ATOM   1443  HA  LEU P  94     -26.563-102.067 122.398  0.00 97.00      PROA   
ATOM   1444  CB  LEU P  94     -28.268-101.904 121.050  0.00 97.00      PROA   
ATOM   1445  HB1 LEU P  94     -28.945-102.202 121.884  0.00 97.00      PROA   
ATOM   1446  HB2 LEU P  94     -28.642-102.391 120.124  0.00 97.00      PROA   
ATOM   1447  CG  LEU P  94     -28.425-100.370 120.891  0.00 97.00      PROA   
ATOM   1448  HG  LEU P  94     -27.703 -99.877 121.583  0.00 97.00      PROA   
ATOM   1449  CD1 LEU P  94     -28.158 -99.872 119.457  0.00 97.00      PROA   
ATOM   1450 HD11 LEU P  94     -28.914-100.295 118.761  0.00 97.00      PROA   
ATOM   1451 HD12 LEU P  94     -27.151-100.163 119.102  0.00 97.00      PROA   
ATOM   1452 HD13 LEU P  94     -28.227 -98.764 119.424  0.00 97.00      PROA   
ATOM   1453  CD2 LEU P  94     -29.834 -99.938 121.341  0.00 97.00      PROA   
ATOM   1454 HD21 LEU P  94     -29.986-100.193 122.410  0.00 97.00      PROA   
ATOM   1455 HD22 LEU P  94     -30.606-100.469 120.746  0.00 97.00      PROA   
ATOM   1456 HD23 LEU P  94     -29.970 -98.844 121.217  0.00 97.00      PROA   
ATOM   1457  C   LEU P  94     -26.893-103.935 121.442  0.00 97.00      PROA   
ATOM   1458  O   LEU P  94     -26.329-104.601 120.577  0.00 97.00      PROA   
ATOM   1459  N   THR P  95     -27.569-104.513 122.458  0.00 97.00      PROA   
ATOM   1460  HN  THR P  95     -27.908-103.954 123.215  0.00 97.00      PROA   
ATOM   1461  CA  THR P  95     -27.867-105.929 122.590  0.00 97.00      PROA   
ATOM   1462  HA  THR P  95     -27.214-106.487 121.936  0.00 97.00      PROA   
ATOM   1463  CB  THR P  95     -27.718-106.464 124.021  0.00 97.00      PROA   
ATOM   1464  HB  THR P  95     -28.664-106.363 124.603  0.00 97.00      PROA   
ATOM   1465  OG1 THR P  95     -26.731-105.740 124.740  0.00 97.00      PROA   
ATOM   1466  HG1 THR P  95     -27.143-104.885 124.912  0.00 97.00      PROA   
ATOM   1467  CG2 THR P  95     -27.267-107.929 124.002  0.00 97.00      PROA   
ATOM   1468 HG21 THR P  95     -26.276-108.016 123.510  0.00 97.00      PROA   
ATOM   1469 HG22 THR P  95     -27.993-108.566 123.462  0.00 97.00      PROA   
ATOM   1470 HG23 THR P  95     -27.173-108.301 125.044  0.00 97.00      PROA   
ATOM   1471  C   THR P  95     -29.306-106.109 122.139  0.00 97.00      PROA   
ATOM   1472  O   THR P  95     -30.070-105.154 122.047  0.00 97.00      PROA   
ATOM   1473  N   GLU P  96     -29.727-107.353 121.828  0.00 97.00      PROA   
ATOM   1474  HN  GLU P  96     -29.075-108.110 121.792  0.00 97.00      PROA   
ATOM   1475  CA  GLU P  96     -31.106-107.692 121.539  0.00 97.00      PROA   
ATOM   1476  HA  GLU P  96     -31.408-107.049 120.726  0.00 97.00      PROA   
ATOM   1477  CB  GLU P  96     -31.259-109.171 121.085  0.00 97.00      PROA   
ATOM   1478  HB1 GLU P  96     -30.546-109.357 120.250  0.00 97.00      PROA   
ATOM   1479  HB2 GLU P  96     -32.286-109.313 120.682  0.00 97.00      PROA   
ATOM   1480  CG  GLU P  96     -30.997-110.189 122.218  0.00 97.00      PROA   
ATOM   1481  HG1 GLU P  96     -31.599-109.935 123.112  0.00 97.00      PROA   
ATOM   1482  HG2 GLU P  96     -29.927-110.142 122.507  0.00 97.00      PROA   
ATOM   1483  CD  GLU P  96     -31.341-111.636 121.865  0.00 97.00      PROA   
ATOM   1484  OE1 GLU P  96     -32.181-111.878 120.961  0.00 97.00      PROA   
ATOM   1485  OE2 GLU P  96     -30.765-112.535 122.536  0.00 97.00      PROA   
ATOM   1486  C   GLU P  96     -32.026-107.406 122.725  0.00 97.00      PROA   
ATOM   1487  O   GLU P  96     -31.635-107.493 123.887  0.00 97.00      PROA   
ATOM   1488  N   GLY P  97     -33.289-107.020 122.446  0.00 97.00      PROA   
ATOM   1489  HN  GLY P  97     -33.577-106.940 121.491  0.00 97.00      PROA   
ATOM   1490  CA  GLY P  97     -34.281-106.714 123.463  0.00 97.00      PROA   
ATOM   1491  HA1 GLY P  97     -34.077-107.291 124.354  0.00 97.00      PROA   
ATOM   1492  HA2 GLY P  97     -35.249-106.943 123.046  0.00 97.00      PROA   
ATOM   1493  C   GLY P  97     -34.293-105.262 123.853  0.00 97.00      PROA   
ATOM   1494  O   GLY P  97     -35.326-104.750 124.277  0.00 97.00      PROA   
ATOM   1495  N   GLU P  98     -33.142-104.563 123.730  0.00 97.00      PROA   
ATOM   1496  HN  GLU P  98     -32.302-105.029 123.461  0.00 97.00      PROA   
ATOM   1497  CA  GLU P  98     -32.994-103.149 124.007  0.00 97.00      PROA   
ATOM   1498  HA  GLU P  98     -33.278-103.021 125.038  0.00 97.00      PROA   
ATOM   1499  CB  GLU P  98     -31.512-102.703 123.899  0.00 97.00      PROA   
ATOM   1500  HB1 GLU P  98     -31.457-101.595 123.990  0.00 97.00      PROA   
ATOM   1501  HB2 GLU P  98     -31.117-102.979 122.898  0.00 97.00      PROA   
ATOM   1502  CG  GLU P  98     -30.617-103.309 125.003  0.00 97.00      PROA   
ATOM   1503  HG1 GLU P  98     -30.582-104.417 124.914  0.00 97.00      PROA   
ATOM   1504  HG2 GLU P  98     -31.023-103.049 126.003  0.00 97.00      PROA   
ATOM   1505  CD  GLU P  98     -29.196-102.755 124.930  0.00 97.00      PROA   
ATOM   1506  OE1 GLU P  98     -28.250-103.574 124.947  0.00 97.00      PROA   
ATOM   1507  OE2 GLU P  98     -29.026-101.510 124.882  0.00 97.00      PROA   
ATOM   1508  C   GLU P  98     -33.851-102.244 123.119  0.00 97.00      PROA   
ATOM   1509  O   GLU P  98     -33.939-102.487 121.920  0.00 97.00      PROA   
ATOM   1510  N   PRO P  99     -34.491-101.188 123.613  0.00 97.00      PROA   
ATOM   1511  CD  PRO P  99     -34.850-101.032 125.023  0.00 97.00      PROA   
ATOM   1512  HD1 PRO P  99     -33.971-100.615 125.560  0.00 97.00      PROA   
ATOM   1513  HD2 PRO P  99     -35.162-101.998 125.479  0.00 97.00      PROA   
ATOM   1514  CA  PRO P  99     -35.020-100.099 122.798  0.00 97.00      PROA   
ATOM   1515  HA  PRO P  99     -35.770-100.529 122.153  0.00 97.00      PROA   
ATOM   1516  CB  PRO P  99     -35.631 -99.129 123.823  0.00 97.00      PROA   
ATOM   1517  HB1 PRO P  99     -36.506 -98.586 123.412  0.00 97.00      PROA   
ATOM   1518  HB2 PRO P  99     -34.873 -98.396 124.178  0.00 97.00      PROA   
ATOM   1519  CG  PRO P  99     -36.007-100.035 125.001  0.00 97.00      PROA   
ATOM   1520  HG1 PRO P  99     -36.116 -99.486 125.956  0.00 97.00      PROA   
ATOM   1521  HG2 PRO P  99     -36.951-100.577 124.768  0.00 97.00      PROA   
ATOM   1522  C   PRO P  99     -33.989 -99.401 121.919  0.00 97.00      PROA   
ATOM   1523  O   PRO P  99     -32.915 -99.064 122.411  0.00 97.00      PROA   
ATOM   1524  N   LEU P 100     -34.302 -99.140 120.631  0.00 97.00      PROA   
ATOM   1525  HN  LEU P 100     -35.168 -99.463 120.252  0.00 97.00      PROA   
ATOM   1526  CA  LEU P 100     -33.436 -98.359 119.766  0.00 97.00      PROA   
ATOM   1527  HA  LEU P 100     -32.657 -97.891 120.352  0.00 97.00      PROA   
ATOM   1528  CB  LEU P 100     -32.755 -99.246 118.688  0.00 97.00      PROA   
ATOM   1529  HB1 LEU P 100     -33.524 -99.896 118.222  0.00 97.00      PROA   
ATOM   1530  HB2 LEU P 100     -32.046 -99.920 119.217  0.00 97.00      PROA   
ATOM   1531  CG  LEU P 100     -31.986 -98.526 117.552  0.00 97.00      PROA   
ATOM   1532  HG  LEU P 100     -32.717 -97.944 116.944  0.00 97.00      PROA   
ATOM   1533  CD1 LEU P 100     -30.923 -97.544 118.073  0.00 97.00      PROA   
ATOM   1534 HD11 LEU P 100     -30.238 -98.063 118.774  0.00 97.00      PROA   
ATOM   1535 HD12 LEU P 100     -31.399 -96.695 118.602  0.00 97.00      PROA   
ATOM   1536 HD13 LEU P 100     -30.326 -97.141 117.229  0.00 97.00      PROA   
ATOM   1537  CD2 LEU P 100     -31.330 -99.557 116.614  0.00 97.00      PROA   
ATOM   1538 HD21 LEU P 100     -32.086-100.272 116.230  0.00 97.00      PROA   
ATOM   1539 HD22 LEU P 100     -30.550-100.127 117.162  0.00 97.00      PROA   
ATOM   1540 HD23 LEU P 100     -30.852 -99.046 115.752  0.00 97.00      PROA   
ATOM   1541  C   LEU P 100     -34.233 -97.241 119.139  0.00 97.00      PROA   
ATOM   1542  O   LEU P 100     -35.123 -97.477 118.332  0.00 97.00      PROA   
ATOM   1543  N   ALA P 101     -33.913 -95.971 119.481  0.00 97.00      PROA   
ATOM   1544  HN  ALA P 101     -33.212 -95.778 120.165  0.00 97.00      PROA   
ATOM   1545  CA  ALA P 101     -34.589 -94.811 118.940  0.00 97.00      PROA   
ATOM   1546  HA  ALA P 101     -35.512 -95.117 118.469  0.00 97.00      PROA   
ATOM   1547  CB  ALA P 101     -34.966 -93.814 120.052  0.00 97.00      PROA   
ATOM   1548  HB1 ALA P 101     -34.066 -93.435 120.578  0.00 97.00      PROA   
ATOM   1549  HB2 ALA P 101     -35.609 -94.325 120.803  0.00 97.00      PROA   
ATOM   1550  HB3 ALA P 101     -35.534 -92.954 119.643  0.00 97.00      PROA   
ATOM   1551  C   ALA P 101     -33.741 -94.135 117.875  0.00 97.00      PROA   
ATOM   1552  O   ALA P 101     -32.541 -93.921 118.027  0.00 97.00      PROA   
ATOM   1553  N   LEU P 102     -34.382 -93.811 116.730  0.00 97.00      PROA   
ATOM   1554  HN  LEU P 102     -35.334 -94.083 116.604  0.00 97.00      PROA   
ATOM   1555  CA  LEU P 102     -33.781 -93.186 115.573  0.00 97.00      PROA   
ATOM   1556  HA  LEU P 102     -32.750 -92.934 115.780  0.00 97.00      PROA   
ATOM   1557  CB  LEU P 102     -33.884 -94.098 114.320  0.00 97.00      PROA   
ATOM   1558  HB1 LEU P 102     -33.320 -93.642 113.478  0.00 97.00      PROA   
ATOM   1559  HB2 LEU P 102     -34.953 -94.172 114.017  0.00 97.00      PROA   
ATOM   1560  CG  LEU P 102     -33.392 -95.553 114.509  0.00 97.00      PROA   
ATOM   1561  HG  LEU P 102     -33.938 -96.013 115.367  0.00 97.00      PROA   
ATOM   1562  CD1 LEU P 102     -33.727 -96.393 113.266  0.00 97.00      PROA   
ATOM   1563 HD11 LEU P 102     -33.177 -95.999 112.385  0.00 97.00      PROA   
ATOM   1564 HD12 LEU P 102     -34.816 -96.360 113.051  0.00 97.00      PROA   
ATOM   1565 HD13 LEU P 102     -33.428 -97.449 113.433  0.00 97.00      PROA   
ATOM   1566  CD2 LEU P 102     -31.885 -95.622 114.801  0.00 97.00      PROA   
ATOM   1567 HD21 LEU P 102     -31.635 -95.037 115.709  0.00 97.00      PROA   
ATOM   1568 HD22 LEU P 102     -31.316 -95.212 113.941  0.00 97.00      PROA   
ATOM   1569 HD23 LEU P 102     -31.571 -96.676 114.959  0.00 97.00      PROA   
ATOM   1570  C   LEU P 102     -34.544 -91.916 115.261  0.00 97.00      PROA   
ATOM   1571  O   LEU P 102     -35.770 -91.903 115.289  0.00 97.00      PROA   
ATOM   1572  N   ARG P 103     -33.847 -90.802 114.938  0.00 97.00      PROA   
ATOM   1573  HN  ARG P 103     -32.853 -90.772 115.027  0.00 97.00      PROA   
ATOM   1574  CA  ARG P 103     -34.513 -89.627 114.415  0.00 97.00      PROA   
ATOM   1575  HA  ARG P 103     -35.504 -89.898 114.084  0.00 97.00      PROA   
ATOM   1576  CB  ARG P 103     -34.689 -88.502 115.470  0.00 97.00      PROA   
ATOM   1577  HB1 ARG P 103     -33.694 -88.173 115.840  0.00 97.00      PROA   
ATOM   1578  HB2 ARG P 103     -35.250 -88.916 116.337  0.00 97.00      PROA   
ATOM   1579  CG  ARG P 103     -35.447 -87.296 114.897  0.00 97.00      PROA   
ATOM   1580  HG1 ARG P 103     -36.452 -87.637 114.556  0.00 97.00      PROA   
ATOM   1581  HG2 ARG P 103     -34.885 -86.923 114.013  0.00 97.00      PROA   
ATOM   1582  CD  ARG P 103     -35.597 -86.086 115.811  0.00 97.00      PROA   
ATOM   1583  HD1 ARG P 103     -34.596 -85.695 116.094  0.00 97.00      PROA   
ATOM   1584  HD2 ARG P 103     -36.189 -86.307 116.723  0.00 97.00      PROA   
ATOM   1585  NE  ARG P 103     -36.345 -85.100 114.969  0.00 97.00      PROA   
ATOM   1586  HE  ARG P 103     -36.961 -85.434 114.258  0.00 97.00      PROA   
ATOM   1587  CZ  ARG P 103     -36.054 -83.797 114.881  0.00 97.00      PROA   
ATOM   1588  NH1 ARG P 103     -35.111 -83.174 115.593  0.00 97.00      PROA   
ATOM   1589 HH11 ARG P 103     -34.427 -83.689 116.093  0.00 97.00      PROA   
ATOM   1590 HH12 ARG P 103     -35.003 -82.201 115.372  0.00 97.00      PROA   
ATOM   1591  NH2 ARG P 103     -36.705 -83.042 113.982  0.00 97.00      PROA   
ATOM   1592 HH21 ARG P 103     -37.378 -83.466 113.378  0.00 97.00      PROA   
ATOM   1593 HH22 ARG P 103     -36.351 -82.119 113.841  0.00 97.00      PROA   
ATOM   1594  C   ARG P 103     -33.811 -89.064 113.195  0.00 97.00      PROA   
ATOM   1595  O   ARG P 103     -32.696 -88.566 113.265  0.00 97.00      PROA   
ATOM   1596  N   CYS P 104     -34.497 -89.052 112.031  0.00 97.00      PROA   
ATOM   1597  HN  CYS P 104     -35.361 -89.550 111.959  0.00 97.00      PROA   
ATOM   1598  CA  CYS P 104     -34.143 -88.230 110.887  0.00 97.00      PROA   
ATOM   1599  HA  CYS P 104     -33.090 -88.379 110.691  0.00 97.00      PROA   
ATOM   1600  CB  CYS P 104     -34.968 -88.641 109.642  0.00 97.00      PROA   
ATOM   1601  HB1 CYS P 104     -36.012 -88.271 109.733  0.00 97.00      PROA   
ATOM   1602  HB2 CYS P 104     -35.029 -89.753 109.634  0.00 97.00      PROA   
ATOM   1603  SG  CYS P 104     -34.230 -88.107 108.070  0.00 97.00      PROA   
ATOM   1604  C   CYS P 104     -34.377 -86.757 111.200  0.00 97.00      PROA   
ATOM   1605  O   CYS P 104     -35.426 -86.391 111.717  0.00 97.00      PROA   
ATOM   1606  N   HSD P 105     -33.391 -85.876 110.925  0.00 97.00      PROA   
ATOM   1607  HN  HSD P 105     -32.539 -86.177 110.502  0.00 97.00      PROA   
ATOM   1608  CA  HSD P 105     -33.371 -84.534 111.472  0.00 97.00      PROA   
ATOM   1609  HA  HSD P 105     -34.381 -84.168 111.605  0.00 97.00      PROA   
ATOM   1610  CB  HSD P 105     -32.671 -84.573 112.855  0.00 97.00      PROA   
ATOM   1611  HB1 HSD P 105     -31.915 -85.388 112.797  0.00 97.00      PROA   
ATOM   1612  HB2 HSD P 105     -33.410 -84.880 113.626  0.00 97.00      PROA   
ATOM   1613  ND1 HSD P 105     -32.485 -82.211 113.818  0.00 97.00      PROA   
ATOM   1614  HD1 HSD P 105     -33.398 -81.862 113.591  0.00 97.00      PROA   
ATOM   1615  CG  HSD P 105     -31.916 -83.374 113.348  0.00 97.00      PROA   
ATOM   1616  CE1 HSD P 105     -31.508 -81.528 114.463  0.00 97.00      PROA   
ATOM   1617  HE1 HSD P 105     -31.679 -80.565 114.944  0.00 97.00      PROA   
ATOM   1618  NE2 HSD P 105     -30.354 -82.163 114.432  0.00 97.00      PROA   
ATOM   1619  CD2 HSD P 105     -30.611 -83.322 113.724  0.00 97.00      PROA   
ATOM   1620  HD2 HSD P 105     -29.829 -84.058 113.580  0.00 97.00      PROA   
ATOM   1621  C   HSD P 105     -32.711 -83.601 110.486  0.00 97.00      PROA   
ATOM   1622  O   HSD P 105     -31.864 -84.014 109.702  0.00 97.00      PROA   
ATOM   1623  N   ALA P 106     -33.133 -82.316 110.461  0.00 97.00      PROA   
ATOM   1624  HN  ALA P 106     -33.744 -81.946 111.164  0.00 97.00      PROA   
ATOM   1625  CA  ALA P 106     -32.872 -81.417 109.362  0.00 97.00      PROA   
ATOM   1626  HA  ALA P 106     -32.307 -81.921 108.594  0.00 97.00      PROA   
ATOM   1627  CB  ALA P 106     -34.209 -80.922 108.774  0.00 97.00      PROA   
ATOM   1628  HB1 ALA P 106     -34.839 -80.485 109.578  0.00 97.00      PROA   
ATOM   1629  HB2 ALA P 106     -34.770 -81.783 108.348  0.00 97.00      PROA   
ATOM   1630  HB3 ALA P 106     -34.059 -80.171 107.973  0.00 97.00      PROA   
ATOM   1631  C   ALA P 106     -32.037 -80.252 109.824  0.00 97.00      PROA   
ATOM   1632  O   ALA P 106     -32.075 -79.868 110.989  0.00 97.00      PROA   
ATOM   1633  N   TRP P 107     -31.206 -79.680 108.917  0.00 97.00      PROA   
ATOM   1634  HN  TRP P 107     -31.112 -80.065 108.000  0.00 97.00      PROA   
ATOM   1635  CA  TRP P 107     -30.336 -78.567 109.254  0.00 97.00      PROA   
ATOM   1636  HA  TRP P 107     -29.782 -78.915 110.113  0.00 97.00      PROA   
ATOM   1637  CB  TRP P 107     -29.237 -78.280 108.184  0.00 97.00      PROA   
ATOM   1638  HB1 TRP P 107     -29.737 -78.194 107.194  0.00 97.00      PROA   
ATOM   1639  HB2 TRP P 107     -28.567 -79.165 108.144  0.00 97.00      PROA   
ATOM   1640  CG  TRP P 107     -28.405 -77.054 108.425  0.00 97.00      PROA   
ATOM   1641  CD1 TRP P 107     -28.286 -75.976 107.589  0.00 97.00      PROA   
ATOM   1642  HD1 TRP P 107     -28.608 -75.970 106.557  0.00 97.00      PROA   
ATOM   1643  NE1 TRP P 107     -27.732 -74.924 108.274  0.00 97.00      PROA   
ATOM   1644  HE1 TRP P 107     -27.426 -74.078 107.894  0.00 97.00      PROA   
ATOM   1645  CE2 TRP P 107     -27.486 -75.293 109.563  0.00 97.00      PROA   
ATOM   1646  CD2 TRP P 107     -27.849 -76.652 109.691  0.00 97.00      PROA   
ATOM   1647  CE3 TRP P 107     -27.661 -77.297 110.915  0.00 97.00      PROA   
ATOM   1648  HE3 TRP P 107     -27.885 -78.347 111.041  0.00 97.00      PROA   
ATOM   1649  CZ3 TRP P 107     -27.211 -76.552 112.007  0.00 97.00      PROA   
ATOM   1650  HZ3 TRP P 107     -27.094 -77.026 112.973  0.00 97.00      PROA   
ATOM   1651  CZ2 TRP P 107     -27.038 -74.551 110.648  0.00 97.00      PROA   
ATOM   1652  HZ2 TRP P 107     -26.812 -73.499 110.563  0.00 97.00      PROA   
ATOM   1653  CH2 TRP P 107     -26.925 -75.197 111.880  0.00 97.00      PROA   
ATOM   1654  HH2 TRP P 107     -26.607 -74.642 112.752  0.00 97.00      PROA   
ATOM   1655  C   TRP P 107     -31.074 -77.317 109.740  0.00 97.00      PROA   
ATOM   1656  O   TRP P 107     -31.756 -76.612 108.995  0.00 97.00      PROA   
ATOM   1657  N   LYS P 108     -30.927 -77.066 111.065  0.00 97.00      PROA   
ATOM   1658  HN  LYS P 108     -30.309 -77.652 111.582  0.00 97.00      PROA   
ATOM   1659  CA  LYS P 108     -31.583 -76.048 111.856  0.00 97.00      PROA   
ATOM   1660  HA  LYS P 108     -31.259 -76.239 112.866  0.00 97.00      PROA   
ATOM   1661  CB  LYS P 108     -31.113 -74.628 111.427  0.00 97.00      PROA   
ATOM   1662  HB1 LYS P 108     -31.590 -74.349 110.465  0.00 97.00      PROA   
ATOM   1663  HB2 LYS P 108     -30.016 -74.706 111.231  0.00 97.00      PROA   
ATOM   1664  CG  LYS P 108     -31.297 -73.509 112.473  0.00 97.00      PROA   
ATOM   1665  HG1 LYS P 108     -32.383 -73.332 112.627  0.00 97.00      PROA   
ATOM   1666  HG2 LYS P 108     -30.858 -72.574 112.057  0.00 97.00      PROA   
ATOM   1667  CD  LYS P 108     -30.638 -73.854 113.828  0.00 97.00      PROA   
ATOM   1668  HD1 LYS P 108     -29.632 -74.296 113.641  0.00 97.00      PROA   
ATOM   1669  HD2 LYS P 108     -31.262 -74.643 114.305  0.00 97.00      PROA   
ATOM   1670  CE  LYS P 108     -30.505 -72.715 114.856  0.00 97.00      PROA   
ATOM   1671  HE1 LYS P 108     -30.225 -73.139 115.848  0.00 97.00      PROA   
ATOM   1672  HE2 LYS P 108     -31.455 -72.157 114.978  0.00 97.00      PROA   
ATOM   1673  NZ  LYS P 108     -29.427 -71.764 114.488  0.00 97.00      PROA   
ATOM   1674  HZ1 LYS P 108     -28.579 -72.286 114.196  0.00 97.00      PROA   
ATOM   1675  HZ2 LYS P 108     -29.120 -71.243 115.329  0.00 97.00      PROA   
ATOM   1676  HZ3 LYS P 108     -29.725 -71.100 113.744  0.00 97.00      PROA   
ATOM   1677  C   LYS P 108     -33.094 -76.265 111.837  0.00 97.00      PROA   
ATOM   1678  O   LYS P 108     -33.874 -75.329 111.695  0.00 97.00      PROA   
ATOM   1679  N   ASP P 109     -33.497 -77.552 112.008  0.00 97.00      PROA   
ATOM   1680  HN  ASP P 109     -32.786 -78.229 112.183  0.00 97.00      PROA   
ATOM   1681  CA  ASP P 109     -34.794 -78.196 111.842  0.00 97.00      PROA   
ATOM   1682  HA  ASP P 109     -34.533 -79.020 111.200  0.00 97.00      PROA   
ATOM   1683  CB  ASP P 109     -35.335 -78.780 113.175  0.00 97.00      PROA   
ATOM   1684  HB1 ASP P 109     -36.432 -78.656 113.288  0.00 97.00      PROA   
ATOM   1685  HB2 ASP P 109     -34.847 -78.244 114.021  0.00 97.00      PROA   
ATOM   1686  CG  ASP P 109     -35.047 -80.267 113.349  0.00 97.00      PROA   
ATOM   1687  OD1 ASP P 109     -34.781 -80.999 112.364  0.00 97.00      PROA   
ATOM   1688  OD2 ASP P 109     -35.211 -80.706 114.511  0.00 97.00      PROA   
ATOM   1689  C   ASP P 109     -35.908 -77.510 111.069  0.00 97.00      PROA   
ATOM   1690  O   ASP P 109     -36.558 -76.577 111.537  0.00 97.00      PROA   
ATOM   1691  N   LYS P 110     -36.163 -78.026 109.844  0.00 97.00      PROA   
ATOM   1692  HN  LYS P 110     -35.677 -78.843 109.546  0.00 97.00      PROA   
ATOM   1693  CA  LYS P 110     -37.178 -77.550 108.933  0.00 97.00      PROA   
ATOM   1694  HA  LYS P 110     -37.789 -76.806 109.425  0.00 97.00      PROA   
ATOM   1695  CB  LYS P 110     -36.564 -76.986 107.620  0.00 97.00      PROA   
ATOM   1696  HB1 LYS P 110     -37.371 -76.539 107.000  0.00 97.00      PROA   
ATOM   1697  HB2 LYS P 110     -36.111 -77.820 107.038  0.00 97.00      PROA   
ATOM   1698  CG  LYS P 110     -35.454 -75.932 107.840  0.00 97.00      PROA   
ATOM   1699  HG1 LYS P 110     -35.100 -75.583 106.844  0.00 97.00      PROA   
ATOM   1700  HG2 LYS P 110     -34.587 -76.422 108.338  0.00 97.00      PROA   
ATOM   1701  CD  LYS P 110     -35.900 -74.727 108.693  0.00 97.00      PROA   
ATOM   1702  HD1 LYS P 110     -36.337 -75.103 109.639  0.00 97.00      PROA   
ATOM   1703  HD2 LYS P 110     -36.708 -74.169 108.174  0.00 97.00      PROA   
ATOM   1704  CE  LYS P 110     -34.765 -73.779 109.106  0.00 97.00      PROA   
ATOM   1705  HE1 LYS P 110     -33.950 -74.337 109.606  0.00 97.00      PROA   
ATOM   1706  HE2 LYS P 110     -35.144 -72.989 109.790  0.00 97.00      PROA   
ATOM   1707  NZ  LYS P 110     -34.160 -73.133 107.928  0.00 97.00      PROA   
ATOM   1708  HZ1 LYS P 110     -34.908 -72.724 107.334  0.00 97.00      PROA   
ATOM   1709  HZ2 LYS P 110     -33.643 -73.863 107.397  0.00 97.00      PROA   
ATOM   1710  HZ3 LYS P 110     -33.499 -72.391 108.235  0.00 97.00      PROA   
ATOM   1711  C   LYS P 110     -38.041 -78.756 108.638  0.00 97.00      PROA   
ATOM   1712  O   LYS P 110     -37.524 -79.864 108.522  0.00 97.00      PROA   
ATOM   1713  N   LEU P 111     -39.384 -78.575 108.556  0.00 97.00      PROA   
ATOM   1714  HN  LEU P 111     -39.782 -77.666 108.664  0.00 97.00      PROA   
ATOM   1715  CA  LEU P 111     -40.367 -79.645 108.518  0.00 97.00      PROA   
ATOM   1716  HA  LEU P 111     -40.102 -80.359 109.286  0.00 97.00      PROA   
ATOM   1717  CB  LEU P 111     -41.803 -79.111 108.810  0.00 97.00      PROA   
ATOM   1718  HB1 LEU P 111     -42.535 -79.938 108.667  0.00 97.00      PROA   
ATOM   1719  HB2 LEU P 111     -42.050 -78.314 108.075  0.00 97.00      PROA   
ATOM   1720  CG  LEU P 111     -42.078 -78.564 110.240  0.00 97.00      PROA   
ATOM   1721  HG  LEU P 111     -43.182 -78.392 110.287  0.00 97.00      PROA   
ATOM   1722  CD1 LEU P 111     -41.738 -79.591 111.335  0.00 97.00      PROA   
ATOM   1723 HD11 LEU P 111     -40.643 -79.769 111.372  0.00 97.00      PROA   
ATOM   1724 HD12 LEU P 111     -42.252 -80.555 111.138  0.00 97.00      PROA   
ATOM   1725 HD13 LEU P 111     -42.062 -79.211 112.327  0.00 97.00      PROA   
ATOM   1726  CD2 LEU P 111     -41.425 -77.202 110.546  0.00 97.00      PROA   
ATOM   1727 HD21 LEU P 111     -41.638 -76.474 109.736  0.00 97.00      PROA   
ATOM   1728 HD22 LEU P 111     -40.327 -77.309 110.665  0.00 97.00      PROA   
ATOM   1729 HD23 LEU P 111     -41.829 -76.798 111.499  0.00 97.00      PROA   
ATOM   1730  C   LEU P 111     -40.411 -80.427 107.209  0.00 97.00      PROA   
ATOM   1731  O   LEU P 111     -41.383 -80.359 106.459  0.00 97.00      PROA   
ATOM   1732  N   VAL P 112     -39.364 -81.238 106.928  0.00 97.00      PROA   
ATOM   1733  HN  VAL P 112     -38.529 -81.152 107.470  0.00 97.00      PROA   
ATOM   1734  CA  VAL P 112     -39.304 -82.150 105.800  0.00 97.00      PROA   
ATOM   1735  HA  VAL P 112     -39.417 -81.528 104.923  0.00 97.00      PROA   
ATOM   1736  CB  VAL P 112     -37.962 -82.872 105.649  0.00 97.00      PROA   
ATOM   1737  HB  VAL P 112     -38.017 -83.578 104.786  0.00 97.00      PROA   
ATOM   1738  CG1 VAL P 112     -36.884 -81.822 105.309  0.00 97.00      PROA   
ATOM   1739 HG11 VAL P 112     -36.726 -81.130 106.163  0.00 97.00      PROA   
ATOM   1740 HG12 VAL P 112     -37.191 -81.231 104.421  0.00 97.00      PROA   
ATOM   1741 HG13 VAL P 112     -35.918 -82.319 105.080  0.00 97.00      PROA   
ATOM   1742  CG2 VAL P 112     -37.587 -83.679 106.913  0.00 97.00      PROA   
ATOM   1743 HG21 VAL P 112     -38.373 -84.419 107.163  0.00 97.00      PROA   
ATOM   1744 HG22 VAL P 112     -37.439 -83.008 107.785  0.00 97.00      PROA   
ATOM   1745 HG23 VAL P 112     -36.637 -84.231 106.740  0.00 97.00      PROA   
ATOM   1746  C   VAL P 112     -40.452 -83.147 105.757  0.00 97.00      PROA   
ATOM   1747  O   VAL P 112     -40.903 -83.679 106.771  0.00 97.00      PROA   
ATOM   1748  N   TYR P 113     -40.956 -83.382 104.528  0.00 97.00      PROA   
ATOM   1749  HN  TYR P 113     -40.555 -82.927 103.735  0.00 97.00      PROA   
ATOM   1750  CA  TYR P 113     -42.093 -84.221 104.242  0.00 97.00      PROA   
ATOM   1751  HA  TYR P 113     -42.500 -84.581 105.174  0.00 97.00      PROA   
ATOM   1752  CB  TYR P 113     -43.255 -83.472 103.514  0.00 97.00      PROA   
ATOM   1753  HB1 TYR P 113     -43.704 -82.758 104.240  0.00 97.00      PROA   
ATOM   1754  HB2 TYR P 113     -44.056 -84.175 103.205  0.00 97.00      PROA   
ATOM   1755  CG  TYR P 113     -42.817 -82.655 102.316  0.00 97.00      PROA   
ATOM   1756  CD1 TYR P 113     -42.253 -81.376 102.486  0.00 97.00      PROA   
ATOM   1757  HD1 TYR P 113     -42.094 -80.989 103.482  0.00 97.00      PROA   
ATOM   1758  CE1 TYR P 113     -41.878 -80.606 101.380  0.00 97.00      PROA   
ATOM   1759  HE1 TYR P 113     -41.424 -79.637 101.528  0.00 97.00      PROA   
ATOM   1760  CZ  TYR P 113     -42.105 -81.087 100.085  0.00 97.00      PROA   
ATOM   1761  OH  TYR P 113     -41.706 -80.324  98.972  0.00 97.00      PROA   
ATOM   1762  HH  TYR P 113     -40.946 -79.801  99.249  0.00 97.00      PROA   
ATOM   1763  CD2 TYR P 113     -43.059 -83.114 101.009  0.00 97.00      PROA   
ATOM   1764  HD2 TYR P 113     -43.519 -84.077 100.858  0.00 97.00      PROA   
ATOM   1765  CE2 TYR P 113     -42.709 -82.334  99.898  0.00 97.00      PROA   
ATOM   1766  HE2 TYR P 113     -42.882 -82.705  98.898  0.00 97.00      PROA   
ATOM   1767  C   TYR P 113     -41.604 -85.446 103.505  0.00 97.00      PROA   
ATOM   1768  O   TYR P 113     -40.487 -85.481 103.008  0.00 97.00      PROA   
ATOM   1769  N   ASN P 114     -42.416 -86.523 103.479  0.00 97.00      PROA   
ATOM   1770  HN  ASN P 114     -43.311 -86.453 103.917  0.00 97.00      PROA   
ATOM   1771  CA  ASN P 114     -42.093 -87.801 102.861  0.00 97.00      PROA   
ATOM   1772  HA  ASN P 114     -42.903 -88.454 103.143  0.00 97.00      PROA   
ATOM   1773  CB  ASN P 114     -42.015 -87.732 101.304  0.00 97.00      PROA   
ATOM   1774  HB1 ASN P 114     -41.794 -88.732 100.875  0.00 97.00      PROA   
ATOM   1775  HB2 ASN P 114     -41.203 -87.037 101.003  0.00 97.00      PROA   
ATOM   1776  CG  ASN P 114     -43.310 -87.222 100.659  0.00 97.00      PROA   
ATOM   1777  OD1 ASN P 114     -43.276 -86.360  99.774  0.00 97.00      PROA   
ATOM   1778  ND2 ASN P 114     -44.482 -87.751 101.099  0.00 97.00      PROA   
ATOM   1779 HD21 ASN P 114     -45.317 -87.445 100.645  0.00 97.00      PROA   
ATOM   1780 HD22 ASN P 114     -44.482 -88.479 101.783  0.00 97.00      PROA   
ATOM   1781  C   ASN P 114     -40.841 -88.465 103.422  0.00 97.00      PROA   
ATOM   1782  O   ASN P 114     -39.929 -88.846 102.689  0.00 97.00      PROA   
ATOM   1783  N   VAL P 115     -40.781 -88.622 104.762  0.00 97.00      PROA   
ATOM   1784  HN  VAL P 115     -41.573 -88.396 105.325  0.00 97.00      PROA   
ATOM   1785  CA  VAL P 115     -39.626 -89.142 105.462  0.00 97.00      PROA   
ATOM   1786  HA  VAL P 115     -38.753 -88.766 104.952  0.00 97.00      PROA   
ATOM   1787  CB  VAL P 115     -39.530 -88.638 106.899  0.00 97.00      PROA   
ATOM   1788  HB  VAL P 115     -40.450 -88.917 107.461  0.00 97.00      PROA   
ATOM   1789  CG1 VAL P 115     -38.299 -89.236 107.619  0.00 97.00      PROA   
ATOM   1790 HG11 VAL P 115     -37.376 -89.025 107.038  0.00 97.00      PROA   
ATOM   1791 HG12 VAL P 115     -38.395 -90.333 107.748  0.00 97.00      PROA   
ATOM   1792 HG13 VAL P 115     -38.189 -88.781 108.626  0.00 97.00      PROA   
ATOM   1793  CG2 VAL P 115     -39.424 -87.098 106.855  0.00 97.00      PROA   
ATOM   1794 HG21 VAL P 115     -40.357 -86.638 106.470  0.00 97.00      PROA   
ATOM   1795 HG22 VAL P 115     -38.580 -86.790 106.202  0.00 97.00      PROA   
ATOM   1796 HG23 VAL P 115     -39.237 -86.696 107.872  0.00 97.00      PROA   
ATOM   1797  C   VAL P 115     -39.571 -90.657 105.388  0.00 97.00      PROA   
ATOM   1798  O   VAL P 115     -40.485 -91.361 105.801  0.00 97.00      PROA   
ATOM   1799  N   LEU P 116     -38.456 -91.183 104.847  0.00 97.00      PROA   
ATOM   1800  HN  LEU P 116     -37.754 -90.565 104.499  0.00 97.00      PROA   
ATOM   1801  CA  LEU P 116     -38.204 -92.593 104.661  0.00 97.00      PROA   
ATOM   1802  HA  LEU P 116     -39.062 -93.172 104.966  0.00 97.00      PROA   
ATOM   1803  CB  LEU P 116     -37.842 -92.910 103.187  0.00 97.00      PROA   
ATOM   1804  HB1 LEU P 116     -37.430 -93.939 103.089  0.00 97.00      PROA   
ATOM   1805  HB2 LEU P 116     -37.051 -92.196 102.869  0.00 97.00      PROA   
ATOM   1806  CG  LEU P 116     -39.018 -92.791 102.192  0.00 97.00      PROA   
ATOM   1807  HG  LEU P 116     -39.567 -91.842 102.398  0.00 97.00      PROA   
ATOM   1808  CD1 LEU P 116     -38.505 -92.727 100.742  0.00 97.00      PROA   
ATOM   1809 HD11 LEU P 116     -37.948 -93.657 100.495  0.00 97.00      PROA   
ATOM   1810 HD12 LEU P 116     -37.828 -91.859 100.608  0.00 97.00      PROA   
ATOM   1811 HD13 LEU P 116     -39.358 -92.627 100.038  0.00 97.00      PROA   
ATOM   1812  CD2 LEU P 116     -39.992 -93.969 102.354  0.00 97.00      PROA   
ATOM   1813 HD21 LEU P 116     -40.377 -94.015 103.392  0.00 97.00      PROA   
ATOM   1814 HD22 LEU P 116     -39.474 -94.925 102.127  0.00 97.00      PROA   
ATOM   1815 HD23 LEU P 116     -40.850 -93.860 101.658  0.00 97.00      PROA   
ATOM   1816  C   LEU P 116     -37.029 -93.008 105.510  0.00 97.00      PROA   
ATOM   1817  O   LEU P 116     -35.956 -92.423 105.432  0.00 97.00      PROA   
ATOM   1818  N   TYR P 117     -37.209 -94.065 106.330  0.00 97.00      PROA   
ATOM   1819  HN  TYR P 117     -38.121 -94.459 106.435  0.00 97.00      PROA   
ATOM   1820  CA  TYR P 117     -36.144 -94.726 107.058  0.00 97.00      PROA   
ATOM   1821  HA  TYR P 117     -35.285 -94.071 107.113  0.00 97.00      PROA   
ATOM   1822  CB  TYR P 117     -36.552 -95.126 108.501  0.00 97.00      PROA   
ATOM   1823  HB1 TYR P 117     -35.812 -95.826 108.945  0.00 97.00      PROA   
ATOM   1824  HB2 TYR P 117     -37.544 -95.628 108.494  0.00 97.00      PROA   
ATOM   1825  CG  TYR P 117     -36.633 -93.911 109.398  0.00 97.00      PROA   
ATOM   1826  CD1 TYR P 117     -35.580 -93.623 110.287  0.00 97.00      PROA   
ATOM   1827  HD1 TYR P 117     -34.698 -94.247 110.297  0.00 97.00      PROA   
ATOM   1828  CE1 TYR P 117     -35.665 -92.542 111.171  0.00 97.00      PROA   
ATOM   1829  HE1 TYR P 117     -34.855 -92.335 111.856  0.00 97.00      PROA   
ATOM   1830  CZ  TYR P 117     -36.807 -91.739 111.179  0.00 97.00      PROA   
ATOM   1831  OH  TYR P 117     -36.878 -90.671 112.087  0.00 97.00      PROA   
ATOM   1832  HH  TYR P 117     -37.775 -90.324 112.090  0.00 97.00      PROA   
ATOM   1833  CD2 TYR P 117     -37.780 -93.094 109.423  0.00 97.00      PROA   
ATOM   1834  HD2 TYR P 117     -38.602 -93.308 108.756  0.00 97.00      PROA   
ATOM   1835  CE2 TYR P 117     -37.865 -92.007 110.304  0.00 97.00      PROA   
ATOM   1836  HE2 TYR P 117     -38.745 -91.380 110.312  0.00 97.00      PROA   
ATOM   1837  C   TYR P 117     -35.710 -95.964 106.301  0.00 97.00      PROA   
ATOM   1838  O   TYR P 117     -36.537 -96.769 105.887  0.00 97.00      PROA   
ATOM   1839  N   TYR P 118     -34.381 -96.125 106.099  0.00 97.00      PROA   
ATOM   1840  HN  TYR P 118     -33.740 -95.441 106.444  0.00 97.00      PROA   
ATOM   1841  CA  TYR P 118     -33.769 -97.176 105.313  0.00 97.00      PROA   
ATOM   1842  HA  TYR P 118     -34.532 -97.830 104.931  0.00 97.00      PROA   
ATOM   1843  CB  TYR P 118     -32.851 -96.671 104.148  0.00 97.00      PROA   
ATOM   1844  HB1 TYR P 118     -32.426 -97.545 103.607  0.00 97.00      PROA   
ATOM   1845  HB2 TYR P 118     -32.007 -96.093 104.579  0.00 97.00      PROA   
ATOM   1846  CG  TYR P 118     -33.508 -95.761 103.126  0.00 97.00      PROA   
ATOM   1847  CD1 TYR P 118     -33.923 -94.465 103.474  0.00 97.00      PROA   
ATOM   1848  HD1 TYR P 118     -33.857 -94.134 104.495  0.00 97.00      PROA   
ATOM   1849  CE1 TYR P 118     -34.392 -93.571 102.509  0.00 97.00      PROA   
ATOM   1850  HE1 TYR P 118     -34.700 -92.586 102.818  0.00 97.00      PROA   
ATOM   1851  CZ  TYR P 118     -34.435 -93.945 101.163  0.00 97.00      PROA   
ATOM   1852  OH  TYR P 118     -34.871 -93.012 100.201  0.00 97.00      PROA   
ATOM   1853  HH  TYR P 118     -35.098 -92.209 100.685  0.00 97.00      PROA   
ATOM   1854  CD2 TYR P 118     -33.554 -96.123 101.764  0.00 97.00      PROA   
ATOM   1855  HD2 TYR P 118     -33.200 -97.095 101.460  0.00 97.00      PROA   
ATOM   1856  CE2 TYR P 118     -34.017 -95.227 100.788  0.00 97.00      PROA   
ATOM   1857  HE2 TYR P 118     -34.033 -95.521  99.749  0.00 97.00      PROA   
ATOM   1858  C   TYR P 118     -32.881 -97.995 106.222  0.00 97.00      PROA   
ATOM   1859  O   TYR P 118     -32.266 -97.470 107.146  0.00 97.00      PROA   
ATOM   1860  N   ARG P 119     -32.795 -99.320 105.965  0.00 97.00      PROA   
ATOM   1861  HN  ARG P 119     -33.348 -99.729 105.241  0.00 97.00      PROA   
ATOM   1862  CA  ARG P 119     -31.823-100.195 106.578  0.00 97.00      PROA   
ATOM   1863  HA  ARG P 119     -31.007 -99.590 106.940  0.00 97.00      PROA   
ATOM   1864  CB  ARG P 119     -32.361-101.005 107.787  0.00 97.00      PROA   
ATOM   1865  HB1 ARG P 119     -33.349-101.441 107.518  0.00 97.00      PROA   
ATOM   1866  HB2 ARG P 119     -32.519-100.280 108.617  0.00 97.00      PROA   
ATOM   1867  CG  ARG P 119     -31.411-102.131 108.250  0.00 97.00      PROA   
ATOM   1868  HG1 ARG P 119     -30.380-101.710 108.269  0.00 97.00      PROA   
ATOM   1869  HG2 ARG P 119     -31.422-102.964 107.514  0.00 97.00      PROA   
ATOM   1870  CD  ARG P 119     -31.656-102.703 109.651  0.00 97.00      PROA   
ATOM   1871  HD1 ARG P 119     -31.768-101.906 110.406  0.00 97.00      PROA   
ATOM   1872  HD2 ARG P 119     -30.787-103.327 109.947  0.00 97.00      PROA   
ATOM   1873  NE  ARG P 119     -32.841-103.612 109.654  0.00 97.00      PROA   
ATOM   1874  HE  ARG P 119     -32.679-104.596 109.642  0.00 97.00      PROA   
ATOM   1875  CZ  ARG P 119     -34.071-103.249 110.074  0.00 97.00      PROA   
ATOM   1876  NH1 ARG P 119     -34.480-101.982 110.126  0.00 97.00      PROA   
ATOM   1877 HH11 ARG P 119     -33.871-101.295 109.745  0.00 97.00      PROA   
ATOM   1878 HH12 ARG P 119     -35.447-101.806 110.289  0.00 97.00      PROA   
ATOM   1879  NH2 ARG P 119     -34.887-104.230 110.486  0.00 97.00      PROA   
ATOM   1880 HH21 ARG P 119     -34.461-105.128 110.584  0.00 97.00      PROA   
ATOM   1881 HH22 ARG P 119     -35.649-104.004 111.090  0.00 97.00      PROA   
ATOM   1882  C   ARG P 119     -31.248-101.111 105.524  0.00 97.00      PROA   
ATOM   1883  O   ARG P 119     -31.982-101.805 104.824  0.00 97.00      PROA   
ATOM   1884  N   ASN P 120     -29.898-101.130 105.395  0.00 97.00      PROA   
ATOM   1885  HN  ASN P 120     -29.342-100.567 106.007  0.00 97.00      PROA   
ATOM   1886  CA  ASN P 120     -29.149-101.989 104.489  0.00 97.00      PROA   
ATOM   1887  HA  ASN P 120     -28.121-101.662 104.550  0.00 97.00      PROA   
ATOM   1888  CB  ASN P 120     -29.198-103.485 104.915  0.00 97.00      PROA   
ATOM   1889  HB1 ASN P 120     -28.589-104.108 104.227  0.00 97.00      PROA   
ATOM   1890  HB2 ASN P 120     -30.248-103.847 104.897  0.00 97.00      PROA   
ATOM   1891  CG  ASN P 120     -28.613-103.635 106.326  0.00 97.00      PROA   
ATOM   1892  OD1 ASN P 120     -27.775-102.839 106.753  0.00 97.00      PROA   
ATOM   1893  ND2 ASN P 120     -29.091-104.659 107.085  0.00 97.00      PROA   
ATOM   1894 HD21 ASN P 120     -28.765-104.746 108.026  0.00 97.00      PROA   
ATOM   1895 HD22 ASN P 120     -29.730-105.316 106.689  0.00 97.00      PROA   
ATOM   1896  C   ASN P 120     -29.551-101.800 103.034  0.00 97.00      PROA   
ATOM   1897  O   ASN P 120     -29.810-102.759 102.309  0.00 97.00      PROA   
ATOM   1898  N   GLY P 121     -29.623-100.524 102.584  0.00 97.00      PROA   
ATOM   1899  HN  GLY P 121     -29.379 -99.776 103.196  0.00 97.00      PROA   
ATOM   1900  CA  GLY P 121     -30.033-100.151 101.238  0.00 97.00      PROA   
ATOM   1901  HA1 GLY P 121     -29.733-100.923 100.542  0.00 97.00      PROA   
ATOM   1902  HA2 GLY P 121     -29.571 -99.200 101.017  0.00 97.00      PROA   
ATOM   1903  C   GLY P 121     -31.521 -99.955 101.094  0.00 97.00      PROA   
ATOM   1904  O   GLY P 121     -31.959 -99.051 100.387  0.00 97.00      PROA   
ATOM   1905  N   LYS P 122     -32.347-100.800 101.742  0.00 97.00      PROA   
ATOM   1906  HN  LYS P 122     -31.973-101.522 102.322  0.00 97.00      PROA   
ATOM   1907  CA  LYS P 122     -33.784-100.778 101.557  0.00 97.00      PROA   
ATOM   1908  HA  LYS P 122     -33.990-100.395 100.567  0.00 97.00      PROA   
ATOM   1909  CB  LYS P 122     -34.393-102.207 101.584  0.00 97.00      PROA   
ATOM   1910  HB1 LYS P 122     -33.957-102.761 102.446  0.00 97.00      PROA   
ATOM   1911  HB2 LYS P 122     -34.081-102.733 100.656  0.00 97.00      PROA   
ATOM   1912  CG  LYS P 122     -35.925-102.228 101.719  0.00 97.00      PROA   
ATOM   1913  HG1 LYS P 122     -36.356-101.488 101.006  0.00 97.00      PROA   
ATOM   1914  HG2 LYS P 122     -36.191-101.910 102.753  0.00 97.00      PROA   
ATOM   1915  CD  LYS P 122     -36.605-103.577 101.467  0.00 97.00      PROA   
ATOM   1916  HD1 LYS P 122     -36.185-104.329 102.172  0.00 97.00      PROA   
ATOM   1917  HD2 LYS P 122     -36.375-103.904 100.428  0.00 97.00      PROA   
ATOM   1918  CE  LYS P 122     -38.123-103.451 101.667  0.00 97.00      PROA   
ATOM   1919  HE1 LYS P 122     -38.538-102.676 100.986  0.00 97.00      PROA   
ATOM   1920  HE2 LYS P 122     -38.351-103.161 102.715  0.00 97.00      PROA   
ATOM   1921  NZ  LYS P 122     -38.815-104.727 101.381  0.00 97.00      PROA   
ATOM   1922  HZ1 LYS P 122     -38.436-105.471 102.000  0.00 97.00      PROA   
ATOM   1923  HZ2 LYS P 122     -38.658-104.988 100.387  0.00 97.00      PROA   
ATOM   1924  HZ3 LYS P 122     -39.835-104.617 101.555  0.00 97.00      PROA   
ATOM   1925  C   LYS P 122     -34.528 -99.872 102.521  0.00 97.00      PROA   
ATOM   1926  O   LYS P 122     -34.386 -99.978 103.733  0.00 97.00      PROA   
ATOM   1927  N   ALA P 123     -35.407 -98.985 101.990  0.00 97.00      PROA   
ATOM   1928  HN  ALA P 123     -35.438 -98.828 101.006  0.00 97.00      PROA   
ATOM   1929  CA  ALA P 123     -36.421 -98.290 102.762  0.00 97.00      PROA   
ATOM   1930  HA  ALA P 123     -35.927 -97.742 103.545  0.00 97.00      PROA   
ATOM   1931  CB  ALA P 123     -37.170 -97.263 101.891  0.00 97.00      PROA   
ATOM   1932  HB1 ALA P 123     -37.707 -97.765 101.059  0.00 97.00      PROA   
ATOM   1933  HB2 ALA P 123     -36.446 -96.545 101.449  0.00 97.00      PROA   
ATOM   1934  HB3 ALA P 123     -37.899 -96.684 102.495  0.00 97.00      PROA   
ATOM   1935  C   ALA P 123     -37.421 -99.249 103.401  0.00 97.00      PROA   
ATOM   1936  O   ALA P 123     -37.979-100.118 102.734  0.00 97.00      PROA   
ATOM   1937  N   PHE P 124     -37.664 -99.115 104.728  0.00 97.00      PROA   
ATOM   1938  HN  PHE P 124     -37.192 -98.413 105.259  0.00 97.00      PROA   
ATOM   1939  CA  PHE P 124     -38.521-100.037 105.451  0.00 97.00      PROA   
ATOM   1940  HA  PHE P 124     -39.027-100.691 104.755  0.00 97.00      PROA   
ATOM   1941  CB  PHE P 124     -37.704-100.943 106.433  0.00 97.00      PROA   
ATOM   1942  HB1 PHE P 124     -36.845-101.382 105.879  0.00 97.00      PROA   
ATOM   1943  HB2 PHE P 124     -38.349-101.783 106.771  0.00 97.00      PROA   
ATOM   1944  CG  PHE P 124     -37.159-100.242 107.662  0.00 97.00      PROA   
ATOM   1945  CD1 PHE P 124     -35.974 -99.492 107.598  0.00 97.00      PROA   
ATOM   1946  HD1 PHE P 124     -35.465 -99.397 106.651  0.00 97.00      PROA   
ATOM   1947  CE1 PHE P 124     -35.468 -98.849 108.735  0.00 97.00      PROA   
ATOM   1948  HE1 PHE P 124     -34.567 -98.258 108.667  0.00 97.00      PROA   
ATOM   1949  CZ  PHE P 124     -36.140 -98.965 109.958  0.00 97.00      PROA   
ATOM   1950  HZ  PHE P 124     -35.765 -98.454 110.833  0.00 97.00      PROA   
ATOM   1951  CD2 PHE P 124     -37.808-100.372 108.904  0.00 97.00      PROA   
ATOM   1952  HD2 PHE P 124     -38.717-100.951 108.972  0.00 97.00      PROA   
ATOM   1953  CE2 PHE P 124     -37.306 -99.735 110.045  0.00 97.00      PROA   
ATOM   1954  HE2 PHE P 124     -37.826 -99.823 110.988  0.00 97.00      PROA   
ATOM   1955  C   PHE P 124     -39.622 -99.299 106.185  0.00 97.00      PROA   
ATOM   1956  O   PHE P 124     -40.598 -99.929 106.591  0.00 97.00      PROA   
ATOM   1957  N   LYS P 125     -39.532 -97.958 106.361  0.00 97.00      PROA   
ATOM   1958  HN  LYS P 125     -38.735 -97.440 106.063  0.00 97.00      PROA   
ATOM   1959  CA  LYS P 125     -40.588 -97.266 107.076  0.00 97.00      PROA   
ATOM   1960  HA  LYS P 125     -41.520 -97.776 106.874  0.00 97.00      PROA   
ATOM   1961  CB  LYS P 125     -40.333 -97.307 108.605  0.00 97.00      PROA   
ATOM   1962  HB1 LYS P 125     -40.049 -96.318 109.015  0.00 97.00      PROA   
ATOM   1963  HB2 LYS P 125     -39.451 -97.967 108.775  0.00 97.00      PROA   
ATOM   1964  CG  LYS P 125     -41.496 -97.938 109.394  0.00 97.00      PROA   
ATOM   1965  HG1 LYS P 125     -41.182 -98.069 110.454  0.00 97.00      PROA   
ATOM   1966  HG2 LYS P 125     -41.698 -98.951 108.981  0.00 97.00      PROA   
ATOM   1967  CD  LYS P 125     -42.797 -97.120 109.355  0.00 97.00      PROA   
ATOM   1968  HD1 LYS P 125     -43.563 -97.658 109.958  0.00 97.00      PROA   
ATOM   1969  HD2 LYS P 125     -43.169 -97.070 108.307  0.00 97.00      PROA   
ATOM   1970  CE  LYS P 125     -42.616 -95.703 109.906  0.00 97.00      PROA   
ATOM   1971  HE1 LYS P 125     -41.889 -95.125 109.295  0.00 97.00      PROA   
ATOM   1972  HE2 LYS P 125     -42.256 -95.743 110.955  0.00 97.00      PROA   
ATOM   1973  NZ  LYS P 125     -43.889 -94.955 109.887  0.00 97.00      PROA   
ATOM   1974  HZ1 LYS P 125     -44.670 -95.532 110.251  0.00 97.00      PROA   
ATOM   1975  HZ2 LYS P 125     -44.090 -94.668 108.904  0.00 97.00      PROA   
ATOM   1976  HZ3 LYS P 125     -43.782 -94.090 110.457  0.00 97.00      PROA   
ATOM   1977  C   LYS P 125     -40.789 -95.844 106.591  0.00 97.00      PROA   
ATOM   1978  O   LYS P 125     -39.908 -94.997 106.689  0.00 97.00      PROA   
ATOM   1979  N   PHE P 126     -42.011 -95.556 106.085  0.00 97.00      PROA   
ATOM   1980  HN  PHE P 126     -42.671 -96.293 105.960  0.00 97.00      PROA   
ATOM   1981  CA  PHE P 126     -42.440 -94.268 105.577  0.00 97.00      PROA   
ATOM   1982  HA  PHE P 126     -41.565 -93.681 105.337  0.00 97.00      PROA   
ATOM   1983  CB  PHE P 126     -43.240 -94.502 104.256  0.00 97.00      PROA   
ATOM   1984  HB1 PHE P 126     -44.013 -95.282 104.437  0.00 97.00      PROA   
ATOM   1985  HB2 PHE P 126     -42.553 -94.896 103.478  0.00 97.00      PROA   
ATOM   1986  CG  PHE P 126     -43.924 -93.281 103.693  0.00 97.00      PROA   
ATOM   1987  CD1 PHE P 126     -43.164 -92.230 103.155  0.00 97.00      PROA   
ATOM   1988  HD1 PHE P 126     -42.086 -92.279 103.174  0.00 97.00      PROA   
ATOM   1989  CE1 PHE P 126     -43.793 -91.121 102.581  0.00 97.00      PROA   
ATOM   1990  HE1 PHE P 126     -43.191 -90.343 102.139  0.00 97.00      PROA   
ATOM   1991  CZ  PHE P 126     -45.191 -91.038 102.562  0.00 97.00      PROA   
ATOM   1992  HZ  PHE P 126     -45.685 -90.186 102.121  0.00 97.00      PROA   
ATOM   1993  CD2 PHE P 126     -45.328 -93.196 103.654  0.00 97.00      PROA   
ATOM   1994  HD2 PHE P 126     -45.928 -94.004 104.046  0.00 97.00      PROA   
ATOM   1995  CE2 PHE P 126     -45.958 -92.076 103.102  0.00 97.00      PROA   
ATOM   1996  HE2 PHE P 126     -47.036 -92.022 103.070  0.00 97.00      PROA   
ATOM   1997  C   PHE P 126     -43.251 -93.464 106.593  0.00 97.00      PROA   
ATOM   1998  O   PHE P 126     -44.058 -94.012 107.332  0.00 97.00      PROA   
ATOM   1999  N   PHE P 127     -43.066 -92.121 106.613  0.00 97.00      PROA   
ATOM   2000  HN  PHE P 127     -42.322 -91.720 106.082  0.00 97.00      PROA   
ATOM   2001  CA  PHE P 127     -43.912 -91.162 107.303  0.00 97.00      PROA   
ATOM   2002  HA  PHE P 127     -44.861 -91.622 107.541  0.00 97.00      PROA   
ATOM   2003  CB  PHE P 127     -43.260 -90.545 108.571  0.00 97.00      PROA   
ATOM   2004  HB1 PHE P 127     -43.909 -89.752 109.002  0.00 97.00      PROA   
ATOM   2005  HB2 PHE P 127     -42.291 -90.071 108.299  0.00 97.00      PROA   
ATOM   2006  CG  PHE P 127     -42.988 -91.540 109.668  0.00 97.00      PROA   
ATOM   2007  CD1 PHE P 127     -43.936 -91.745 110.689  0.00 97.00      PROA   
ATOM   2008  HD1 PHE P 127     -44.901 -91.262 110.627  0.00 97.00      PROA   
ATOM   2009  CE1 PHE P 127     -43.611 -92.492 111.829  0.00 97.00      PROA   
ATOM   2010  HE1 PHE P 127     -44.328 -92.603 112.629  0.00 97.00      PROA   
ATOM   2011  CZ  PHE P 127     -42.331 -93.045 111.957  0.00 97.00      PROA   
ATOM   2012  HZ  PHE P 127     -42.068 -93.597 112.847  0.00 97.00      PROA   
ATOM   2013  CD2 PHE P 127     -41.709 -92.109 109.808  0.00 97.00      PROA   
ATOM   2014  HD2 PHE P 127     -40.958 -91.918 109.055  0.00 97.00      PROA   
ATOM   2015  CE2 PHE P 127     -41.379 -92.852 110.949  0.00 97.00      PROA   
ATOM   2016  HE2 PHE P 127     -40.384 -93.257 111.065  0.00 97.00      PROA   
ATOM   2017  C   PHE P 127     -44.176 -89.992 106.369  0.00 97.00      PROA   
ATOM   2018  O   PHE P 127     -43.297 -89.562 105.634  0.00 97.00      PROA   
ATOM   2019  N   HSD P 128     -45.400 -89.414 106.375  0.00 97.00      PROA   
ATOM   2020  HN  HSD P 128     -46.155 -89.807 106.897  0.00 97.00      PROA   
ATOM   2021  CA  HSD P 128     -45.698 -88.182 105.654  0.00 97.00      PROA   
ATOM   2022  HA  HSD P 128     -45.380 -88.341 104.632  0.00 97.00      PROA   
ATOM   2023  CB  HSD P 128     -47.213 -87.876 105.601  0.00 97.00      PROA   
ATOM   2024  HB1 HSD P 128     -47.420 -86.791 105.472  0.00 97.00      PROA   
ATOM   2025  HB2 HSD P 128     -47.687 -88.194 106.553  0.00 97.00      PROA   
ATOM   2026  ND1 HSD P 128     -47.939 -88.073 103.179  0.00 97.00      PROA   
ATOM   2027  HD1 HSD P 128     -47.620 -87.167 102.899  0.00 97.00      PROA   
ATOM   2028  CG  HSD P 128     -47.859 -88.600 104.453  0.00 97.00      PROA   
ATOM   2029  CE1 HSD P 128     -48.638 -88.961 102.430  0.00 97.00      PROA   
ATOM   2030  HE1 HSD P 128     -48.872 -88.798 101.378  0.00 97.00      PROA   
ATOM   2031  NE2 HSD P 128     -49.024 -90.008 103.132  0.00 97.00      PROA   
ATOM   2032  CD2 HSD P 128     -48.544 -89.775 104.409  0.00 97.00      PROA   
ATOM   2033  HD2 HSD P 128     -48.753 -90.488 105.197  0.00 97.00      PROA   
ATOM   2034  C   HSD P 128     -44.923 -86.954 106.108  0.00 97.00      PROA   
ATOM   2035  O   HSD P 128     -44.578 -86.113 105.283  0.00 97.00      PROA   
ATOM   2036  N   TRP P 129     -44.638 -86.823 107.421  0.00 97.00      PROA   
ATOM   2037  HN  TRP P 129     -44.909 -87.529 108.065  0.00 97.00      PROA   
ATOM   2038  CA  TRP P 129     -43.978 -85.672 108.009  0.00 97.00      PROA   
ATOM   2039  HA  TRP P 129     -43.557 -85.047 107.231  0.00 97.00      PROA   
ATOM   2040  CB  TRP P 129     -44.924 -84.830 108.915  0.00 97.00      PROA   
ATOM   2041  HB1 TRP P 129     -44.407 -83.891 109.213  0.00 97.00      PROA   
ATOM   2042  HB2 TRP P 129     -45.146 -85.393 109.848  0.00 97.00      PROA   
ATOM   2043  CG  TRP P 129     -46.234 -84.479 108.280  0.00 97.00      PROA   
ATOM   2044  CD1 TRP P 129     -46.521 -83.345 107.565  0.00 97.00      PROA   
ATOM   2045  HD1 TRP P 129     -45.822 -82.540 107.390  0.00 97.00      PROA   
ATOM   2046  NE1 TRP P 129     -47.819 -83.397 107.122  0.00 97.00      PROA   
ATOM   2047  HE1 TRP P 129     -48.318 -82.670 106.703  0.00 97.00      PROA   
ATOM   2048  CE2 TRP P 129     -48.400 -84.559 107.536  0.00 97.00      PROA   
ATOM   2049  CD2 TRP P 129     -47.437 -85.270 108.286  0.00 97.00      PROA   
ATOM   2050  CE3 TRP P 129     -47.785 -86.492 108.864  0.00 97.00      PROA   
ATOM   2051  HE3 TRP P 129     -47.083 -87.044 109.472  0.00 97.00      PROA   
ATOM   2052  CZ3 TRP P 129     -49.078 -86.988 108.664  0.00 97.00      PROA   
ATOM   2053  HZ3 TRP P 129     -49.369 -87.927 109.114  0.00 97.00      PROA   
ATOM   2054  CZ2 TRP P 129     -49.679 -85.054 107.328  0.00 97.00      PROA   
ATOM   2055  HZ2 TRP P 129     -50.412 -84.506 106.755  0.00 97.00      PROA   
ATOM   2056  CH2 TRP P 129     -50.005 -86.284 107.901  0.00 97.00      PROA   
ATOM   2057  HH2 TRP P 129     -51.000 -86.685 107.766  0.00 97.00      PROA   
ATOM   2058  C   TRP P 129     -42.846 -86.204 108.855  0.00 97.00      PROA   
ATOM   2059  O   TRP P 129     -42.725 -87.410 109.062  0.00 97.00      PROA   
ATOM   2060  N   ASN P 130     -41.958 -85.313 109.357  0.00 97.00      PROA   
ATOM   2061  HN  ASN P 130     -42.001 -84.348 109.103  0.00 97.00      PROA   
ATOM   2062  CA  ASN P 130     -40.890 -85.686 110.266  0.00 97.00      PROA   
ATOM   2063  HA  ASN P 130     -40.300 -86.422 109.739  0.00 97.00      PROA   
ATOM   2064  CB  ASN P 130     -39.993 -84.456 110.594  0.00 97.00      PROA   
ATOM   2065  HB1 ASN P 130     -40.537 -83.746 111.252  0.00 97.00      PROA   
ATOM   2066  HB2 ASN P 130     -39.729 -83.920 109.656  0.00 97.00      PROA   
ATOM   2067  CG  ASN P 130     -38.701 -84.866 111.297  0.00 97.00      PROA   
ATOM   2068  OD1 ASN P 130     -38.441 -84.469 112.432  0.00 97.00      PROA   
ATOM   2069  ND2 ASN P 130     -37.880 -85.704 110.612  0.00 97.00      PROA   
ATOM   2070 HD21 ASN P 130     -37.010 -85.952 111.040  0.00 97.00      PROA   
ATOM   2071 HD22 ASN P 130     -38.106 -85.983 109.681  0.00 97.00      PROA   
ATOM   2072  C   ASN P 130     -41.393 -86.352 111.553  0.00 97.00      PROA   
ATOM   2073  O   ASN P 130     -42.312 -85.871 112.213  0.00 97.00      PROA   
ATOM   2074  N   SER P 131     -40.780 -87.498 111.925  0.00 97.00      PROA   
ATOM   2075  HN  SER P 131     -40.028 -87.874 111.389  0.00 97.00      PROA   
ATOM   2076  CA  SER P 131     -41.175 -88.282 113.076  0.00 97.00      PROA   
ATOM   2077  HA  SER P 131     -41.413 -87.623 113.899  0.00 97.00      PROA   
ATOM   2078  CB  SER P 131     -42.371 -89.241 112.783  0.00 97.00      PROA   
ATOM   2079  HB1 SER P 131     -42.148 -89.841 111.876  0.00 97.00      PROA   
ATOM   2080  HB2 SER P 131     -43.265 -88.617 112.568  0.00 97.00      PROA   
ATOM   2081  OG  SER P 131     -42.695 -90.121 113.864  0.00 97.00      PROA   
ATOM   2082  HG1 SER P 131     -42.041 -90.830 113.860  0.00 97.00      PROA   
ATOM   2083  C   SER P 131     -39.970 -89.090 113.442  0.00 97.00      PROA   
ATOM   2084  O   SER P 131     -39.098 -89.305 112.611  0.00 97.00      PROA   
ATOM   2085  N   ASN P 132     -39.913 -89.582 114.700  0.00 97.00      PROA   
ATOM   2086  HN  ASN P 132     -40.660 -89.394 115.333  0.00 97.00      PROA   
ATOM   2087  CA  ASN P 132     -38.920 -90.539 115.141  0.00 97.00      PROA   
ATOM   2088  HA  ASN P 132     -37.969 -90.272 114.701  0.00 97.00      PROA   
ATOM   2089  CB  ASN P 132     -38.747 -90.544 116.697  0.00 97.00      PROA   
ATOM   2090  HB1 ASN P 132     -38.631 -89.502 117.062  0.00 97.00      PROA   
ATOM   2091  HB2 ASN P 132     -37.811 -91.091 116.945  0.00 97.00      PROA   
ATOM   2092  CG  ASN P 132     -39.882 -91.253 117.455  0.00 97.00      PROA   
ATOM   2093  OD1 ASN P 132     -39.842 -92.473 117.637  0.00 97.00      PROA   
ATOM   2094  ND2 ASN P 132     -40.899 -90.491 117.935  0.00 97.00      PROA   
ATOM   2095 HD21 ASN P 132     -41.627 -90.959 118.432  0.00 97.00      PROA   
ATOM   2096 HD22 ASN P 132     -40.896 -89.500 117.816  0.00 97.00      PROA   
ATOM   2097  C   ASN P 132     -39.306 -91.914 114.624  0.00 97.00      PROA   
ATOM   2098  O   ASN P 132     -40.434 -92.141 114.193  0.00 97.00      PROA   
ATOM   2099  N   LEU P 133     -38.361 -92.871 114.694  0.00 97.00      PROA   
ATOM   2100  HN  LEU P 133     -37.421 -92.642 114.940  0.00 97.00      PROA   
ATOM   2101  CA  LEU P 133     -38.661 -94.274 114.578  0.00 97.00      PROA   
ATOM   2102  HA  LEU P 133     -39.730 -94.430 114.587  0.00 97.00      PROA   
ATOM   2103  CB  LEU P 133     -38.062 -94.859 113.277  0.00 97.00      PROA   
ATOM   2104  HB1 LEU P 133     -36.954 -94.893 113.319  0.00 97.00      PROA   
ATOM   2105  HB2 LEU P 133     -38.325 -94.136 112.468  0.00 97.00      PROA   
ATOM   2106  CG  LEU P 133     -38.612 -96.234 112.836  0.00 97.00      PROA   
ATOM   2107  HG  LEU P 133     -39.722 -96.221 112.953  0.00 97.00      PROA   
ATOM   2108  CD1 LEU P 133     -38.302 -96.451 111.348  0.00 97.00      PROA   
ATOM   2109 HD11 LEU P 133     -37.203 -96.454 111.190  0.00 97.00      PROA   
ATOM   2110 HD12 LEU P 133     -38.742 -95.636 110.737  0.00 97.00      PROA   
ATOM   2111 HD13 LEU P 133     -38.714 -97.422 111.004  0.00 97.00      PROA   
ATOM   2112  CD2 LEU P 133     -38.051 -97.410 113.652  0.00 97.00      PROA   
ATOM   2113 HD21 LEU P 133     -38.391 -97.367 114.705  0.00 97.00      PROA   
ATOM   2114 HD22 LEU P 133     -36.940 -97.386 113.637  0.00 97.00      PROA   
ATOM   2115 HD23 LEU P 133     -38.389 -98.376 113.223  0.00 97.00      PROA   
ATOM   2116  C   LEU P 133     -38.075 -94.919 115.813  0.00 97.00      PROA   
ATOM   2117  O   LEU P 133     -36.864 -94.939 115.998  0.00 97.00      PROA   
ATOM   2118  N   THR P 134     -38.934 -95.475 116.701  0.00 97.00      PROA   
ATOM   2119  HN  THR P 134     -39.919 -95.416 116.564  0.00 97.00      PROA   
ATOM   2120  CA  THR P 134     -38.486 -96.143 117.912  0.00 97.00      PROA   
ATOM   2121  HA  THR P 134     -37.418 -96.024 118.029  0.00 97.00      PROA   
ATOM   2122  CB  THR P 134     -39.129 -95.621 119.193  0.00 97.00      PROA   
ATOM   2123  HB  THR P 134     -40.239 -95.685 119.128  0.00 97.00      PROA   
ATOM   2124  OG1 THR P 134     -38.760 -94.265 119.407  0.00 97.00      PROA   
ATOM   2125  HG1 THR P 134     -39.159 -93.751 118.700  0.00 97.00      PROA   
ATOM   2126  CG2 THR P 134     -38.634 -96.403 120.427  0.00 97.00      PROA   
ATOM   2127 HG21 THR P 134     -37.523 -96.388 120.464  0.00 97.00      PROA   
ATOM   2128 HG22 THR P 134     -38.981 -97.456 120.417  0.00 97.00      PROA   
ATOM   2129 HG23 THR P 134     -39.019 -95.925 121.353  0.00 97.00      PROA   
ATOM   2130  C   THR P 134     -38.762 -97.618 117.769  0.00 97.00      PROA   
ATOM   2131  O   THR P 134     -39.898 -98.047 117.582  0.00 97.00      PROA   
ATOM   2132  N   ILE P 135     -37.696 -98.438 117.868  0.00 97.00      PROA   
ATOM   2133  HN  ILE P 135     -36.779 -98.054 117.985  0.00 97.00      PROA   
ATOM   2134  CA  ILE P 135     -37.763 -99.881 117.831  0.00 97.00      PROA   
ATOM   2135  HA  ILE P 135     -38.648-100.191 117.293  0.00 97.00      PROA   
ATOM   2136  CB  ILE P 135     -36.524-100.488 117.166  0.00 97.00      PROA   
ATOM   2137  HB  ILE P 135     -35.631-100.130 117.728  0.00 97.00      PROA   
ATOM   2138  CG2 ILE P 135     -36.555-102.031 117.242  0.00 97.00      PROA   
ATOM   2139 HG21 ILE P 135     -37.450-102.431 116.720  0.00 97.00      PROA   
ATOM   2140 HG22 ILE P 135     -36.568-102.382 118.291  0.00 97.00      PROA   
ATOM   2141 HG23 ILE P 135     -35.648-102.457 116.767  0.00 97.00      PROA   
ATOM   2142  CG1 ILE P 135     -36.343-100.009 115.701  0.00 97.00      PROA   
ATOM   2143 HG11 ILE P 135     -36.736 -98.979 115.580  0.00 97.00      PROA   
ATOM   2144 HG12 ILE P 135     -36.937-100.666 115.029  0.00 97.00      PROA   
ATOM   2145  CD  ILE P 135     -34.872 -99.978 115.264  0.00 97.00      PROA   
ATOM   2146  HD1 ILE P 135     -34.354-100.931 115.506  0.00 97.00      PROA   
ATOM   2147  HD2 ILE P 135     -34.346 -99.159 115.798  0.00 97.00      PROA   
ATOM   2148  HD3 ILE P 135     -34.784 -99.790 114.174  0.00 97.00      PROA   
ATOM   2149  C   ILE P 135     -37.865-100.344 119.272  0.00 97.00      PROA   
ATOM   2150  O   ILE P 135     -36.919-100.213 120.038  0.00 97.00      PROA   
ATOM   2151  N   LEU P 136     -39.032-100.891 119.683  0.00 97.00      PROA   
ATOM   2152  HN  LEU P 136     -39.812-100.920 119.062  0.00 97.00      PROA   
ATOM   2153  CA  LEU P 136     -39.320-101.319 121.044  0.00 97.00      PROA   
ATOM   2154  HA  LEU P 136     -39.167-100.458 121.680  0.00 97.00      PROA   
ATOM   2155  CB  LEU P 136     -40.787-101.813 121.200  0.00 97.00      PROA   
ATOM   2156  HB1 LEU P 136     -40.914-102.220 122.229  0.00 97.00      PROA   
ATOM   2157  HB2 LEU P 136     -40.977-102.640 120.483  0.00 97.00      PROA   
ATOM   2158  CG  LEU P 136     -41.908-100.746 121.034  0.00 97.00      PROA   
ATOM   2159  HG  LEU P 136     -42.855-101.253 121.346  0.00 97.00      PROA   
ATOM   2160  CD1 LEU P 136     -41.715 -99.543 121.974  0.00 97.00      PROA   
ATOM   2161 HD11 LEU P 136     -40.824 -98.953 121.672  0.00 97.00      PROA   
ATOM   2162 HD12 LEU P 136     -41.578 -99.885 123.021  0.00 97.00      PROA   
ATOM   2163 HD13 LEU P 136     -42.603 -98.878 121.932  0.00 97.00      PROA   
ATOM   2164  CD2 LEU P 136     -42.139-100.274 119.584  0.00 97.00      PROA   
ATOM   2165 HD21 LEU P 136     -42.227-101.141 118.897  0.00 97.00      PROA   
ATOM   2166 HD22 LEU P 136     -41.308 -99.623 119.246  0.00 97.00      PROA   
ATOM   2167 HD23 LEU P 136     -43.076 -99.681 119.527  0.00 97.00      PROA   
ATOM   2168  C   LEU P 136     -38.389-102.395 121.586  0.00 97.00      PROA   
ATOM   2169  O   LEU P 136     -37.990-102.347 122.749  0.00 97.00      PROA   
ATOM   2170  N   LYS P 137     -38.026-103.392 120.751  0.00 97.00      PROA   
ATOM   2171  HN  LYS P 137     -38.394-103.433 119.828  0.00 97.00      PROA   
ATOM   2172  CA  LYS P 137     -37.019-104.375 121.087  0.00 97.00      PROA   
ATOM   2173  HA  LYS P 137     -36.382-103.990 121.873  0.00 97.00      PROA   
ATOM   2174  CB  LYS P 137     -37.636-105.723 121.545  0.00 97.00      PROA   
ATOM   2175  HB1 LYS P 137     -36.835-106.490 121.627  0.00 97.00      PROA   
ATOM   2176  HB2 LYS P 137     -38.359-106.074 120.776  0.00 97.00      PROA   
ATOM   2177  CG  LYS P 137     -38.358-105.644 122.904  0.00 97.00      PROA   
ATOM   2178  HG1 LYS P 137     -39.201-104.922 122.840  0.00 97.00      PROA   
ATOM   2179  HG2 LYS P 137     -37.641-105.246 123.652  0.00 97.00      PROA   
ATOM   2180  CD  LYS P 137     -38.895-107.010 123.369  0.00 97.00      PROA   
ATOM   2181  HD1 LYS P 137     -38.061-107.748 123.360  0.00 97.00      PROA   
ATOM   2182  HD2 LYS P 137     -39.650-107.359 122.630  0.00 97.00      PROA   
ATOM   2183  CE  LYS P 137     -39.546-107.002 124.760  0.00 97.00      PROA   
ATOM   2184  HE1 LYS P 137     -39.941-108.016 124.995  0.00 97.00      PROA   
ATOM   2185  HE2 LYS P 137     -40.375-106.268 124.819  0.00 97.00      PROA   
ATOM   2186  NZ  LYS P 137     -38.540-106.674 125.796  0.00 97.00      PROA   
ATOM   2187  HZ1 LYS P 137     -38.409-105.645 125.885  0.00 97.00      PROA   
ATOM   2188  HZ2 LYS P 137     -37.640-107.107 125.506  0.00 97.00      PROA   
ATOM   2189  HZ3 LYS P 137     -38.826-107.082 126.709  0.00 97.00      PROA   
ATOM   2190  C   LYS P 137     -36.146-104.606 119.874  0.00 97.00      PROA   
ATOM   2191  O   LYS P 137     -36.603-105.133 118.861  0.00 97.00      PROA   
ATOM   2192  N   THR P 138     -34.846-104.224 119.938  0.00 97.00      PROA   
ATOM   2193  HN  THR P 138     -34.504-103.724 120.736  0.00 97.00      PROA   
ATOM   2194  CA  THR P 138     -33.899-104.426 118.850  0.00 97.00      PROA   
ATOM   2195  HA  THR P 138     -34.450-104.260 117.935  0.00 97.00      PROA   
ATOM   2196  CB  THR P 138     -32.741-103.426 118.838  0.00 97.00      PROA   
ATOM   2197  HB  THR P 138     -33.155-102.419 119.080  0.00 97.00      PROA   
ATOM   2198  OG1 THR P 138     -32.138-103.338 117.552  0.00 97.00      PROA   
ATOM   2199  HG1 THR P 138     -31.413-102.720 117.661  0.00 97.00      PROA   
ATOM   2200  CG2 THR P 138     -31.644-103.769 119.857  0.00 97.00      PROA   
ATOM   2201 HG21 THR P 138     -31.113-104.706 119.586  0.00 97.00      PROA   
ATOM   2202 HG22 THR P 138     -32.075-103.889 120.870  0.00 97.00      PROA   
ATOM   2203 HG23 THR P 138     -30.891-102.953 119.899  0.00 97.00      PROA   
ATOM   2204  C   THR P 138     -33.425-105.869 118.816  0.00 97.00      PROA   
ATOM   2205  O   THR P 138     -33.698-106.661 119.709  0.00 97.00      PROA   
ATOM   2206  N   ASN P 139     -32.758-106.266 117.715  0.00 97.00      PROA   
ATOM   2207  HN  ASN P 139     -32.469-105.597 117.037  0.00 97.00      PROA   
ATOM   2208  CA  ASN P 139     -32.460-107.655 117.451  0.00 97.00      PROA   
ATOM   2209  HA  ASN P 139     -31.978-108.069 118.327  0.00 97.00      PROA   
ATOM   2210  CB  ASN P 139     -33.743-108.481 117.123  0.00 97.00      PROA   
ATOM   2211  HB1 ASN P 139     -34.384-108.526 118.030  0.00 97.00      PROA   
ATOM   2212  HB2 ASN P 139     -33.489-109.527 116.855  0.00 97.00      PROA   
ATOM   2213  CG  ASN P 139     -34.529-107.855 115.962  0.00 97.00      PROA   
ATOM   2214  OD1 ASN P 139     -34.153-108.016 114.798  0.00 97.00      PROA   
ATOM   2215  ND2 ASN P 139     -35.651-107.149 116.272  0.00 97.00      PROA   
ATOM   2216 HD21 ASN P 139     -36.204-106.784 115.524  0.00 97.00      PROA   
ATOM   2217 HD22 ASN P 139     -35.908-106.999 117.226  0.00 97.00      PROA   
ATOM   2218  C   ASN P 139     -31.448-107.686 116.324  0.00 97.00      PROA   
ATOM   2219  O   ASN P 139     -31.110-106.653 115.751  0.00 97.00      PROA   
ATOM   2220  N   MET P 140     -30.932-108.887 115.969  0.00 97.00      PROA   
ATOM   2221  HN  MET P 140     -31.165-109.712 116.482  0.00 97.00      PROA   
ATOM   2222  CA  MET P 140     -29.971-109.083 114.894  0.00 97.00      PROA   
ATOM   2223  HA  MET P 140     -29.091-108.508 115.148  0.00 97.00      PROA   
ATOM   2224  CB  MET P 140     -29.552-110.570 114.800  0.00 97.00      PROA   
ATOM   2225  HB1 MET P 140     -30.440-111.196 114.561  0.00 97.00      PROA   
ATOM   2226  HB2 MET P 140     -29.203-110.870 115.813  0.00 97.00      PROA   
ATOM   2227  CG  MET P 140     -28.436-110.857 113.775  0.00 97.00      PROA   
ATOM   2228  HG1 MET P 140     -27.531-110.285 114.078  0.00 97.00      PROA   
ATOM   2229  HG2 MET P 140     -28.739-110.472 112.780  0.00 97.00      PROA   
ATOM   2230  SD  MET P 140     -28.021-112.620 113.585  0.00 97.00      PROA   
ATOM   2231  CE  MET P 140     -27.452-112.922 115.283  0.00 97.00      PROA   
ATOM   2232  HE1 MET P 140     -28.283-112.824 116.014  0.00 97.00      PROA   
ATOM   2233  HE2 MET P 140     -26.650-112.207 115.565  0.00 97.00      PROA   
ATOM   2234  HE3 MET P 140     -27.052-113.951 115.392  0.00 97.00      PROA   
ATOM   2235  C   MET P 140     -30.444-108.579 113.534  0.00 97.00      PROA   
ATOM   2236  O   MET P 140     -29.667-108.014 112.768  0.00 97.00      PROA   
ATOM   2237  N   SER P 141     -31.752-108.707 113.212  0.00 97.00      PROA   
ATOM   2238  HN  SER P 141     -32.398-109.108 113.857  0.00 97.00      PROA   
ATOM   2239  CA  SER P 141     -32.291-108.306 111.920  0.00 97.00      PROA   
ATOM   2240  HA  SER P 141     -31.568-108.533 111.147  0.00 97.00      PROA   
ATOM   2241  CB  SER P 141     -33.615-109.059 111.609  0.00 97.00      PROA   
ATOM   2242  HB1 SER P 141     -34.430-108.737 112.293  0.00 97.00      PROA   
ATOM   2243  HB2 SER P 141     -33.447-110.145 111.775  0.00 97.00      PROA   
ATOM   2244  OG  SER P 141     -34.026-108.890 110.253  0.00 97.00      PROA   
ATOM   2245  HG1 SER P 141     -34.168-107.948 110.120  0.00 97.00      PROA   
ATOM   2246  C   SER P 141     -32.569-106.810 111.899  0.00 97.00      PROA   
ATOM   2247  O   SER P 141     -33.040-106.284 110.898  0.00 97.00      PROA   
ATOM   2248  N   HSD P 142     -32.238-106.092 112.994  0.00 97.00      PROA   
ATOM   2249  HN  HSD P 142     -31.932-106.574 113.812  0.00 97.00      PROA   
ATOM   2250  CA  HSD P 142     -32.253-104.646 113.087  0.00 97.00      PROA   
ATOM   2251  HA  HSD P 142     -32.690-104.231 112.197  0.00 97.00      PROA   
ATOM   2252  CB  HSD P 142     -33.114-104.152 114.276  0.00 97.00      PROA   
ATOM   2253  HB1 HSD P 142     -32.873-103.096 114.523  0.00 97.00      PROA   
ATOM   2254  HB2 HSD P 142     -32.914-104.763 115.181  0.00 97.00      PROA   
ATOM   2255  ND1 HSD P 142     -35.464-103.171 114.164  0.00 97.00      PROA   
ATOM   2256  HD1 HSD P 142     -35.281-102.358 114.718  0.00 97.00      PROA   
ATOM   2257  CG  HSD P 142     -34.584-104.207 113.930  0.00 97.00      PROA   
ATOM   2258  CE1 HSD P 142     -36.629-103.491 113.552  0.00 97.00      PROA   
ATOM   2259  HE1 HSD P 142     -37.518-102.862 113.595  0.00 97.00      PROA   
ATOM   2260  NE2 HSD P 142     -36.566-104.658 112.946  0.00 97.00      PROA   
ATOM   2261  CD2 HSD P 142     -35.284-105.116 113.196  0.00 97.00      PROA   
ATOM   2262  HD2 HSD P 142     -34.986-106.071 112.785  0.00 97.00      PROA   
ATOM   2263  C   HSD P 142     -30.840-104.094 113.124  0.00 97.00      PROA   
ATOM   2264  O   HSD P 142     -30.626-102.913 113.380  0.00 97.00      PROA   
ATOM   2265  N   SER P 143     -29.827-104.930 112.814  0.00 97.00      PROA   
ATOM   2266  HN  SER P 143     -30.015-105.892 112.631  0.00 97.00      PROA   
ATOM   2267  CA  SER P 143     -28.430-104.536 112.742  0.00 97.00      PROA   
ATOM   2268  HA  SER P 143     -28.262-103.704 113.413  0.00 97.00      PROA   
ATOM   2269  CB  SER P 143     -27.531-105.727 113.158  0.00 97.00      PROA   
ATOM   2270  HB1 SER P 143     -27.521-106.517 112.378  0.00 97.00      PROA   
ATOM   2271  HB2 SER P 143     -27.968-106.177 114.074  0.00 97.00      PROA   
ATOM   2272  OG  SER P 143     -26.199-105.327 113.455  0.00 97.00      PROA   
ATOM   2273  HG1 SER P 143     -25.801-105.036 112.632  0.00 97.00      PROA   
ATOM   2274  C   SER P 143     -28.066-104.107 111.327  0.00 97.00      PROA   
ATOM   2275  O   SER P 143     -28.676-104.554 110.358  0.00 97.00      PROA   
ATOM   2276  N   GLY P 144     -27.038-103.230 111.175  0.00 97.00      PROA   
ATOM   2277  HN  GLY P 144     -26.577-102.837 111.971  0.00 97.00      PROA   
ATOM   2278  CA  GLY P 144     -26.493-102.838 109.884  0.00 97.00      PROA   
ATOM   2279  HA1 GLY P 144     -27.067-103.275 109.084  0.00 97.00      PROA   
ATOM   2280  HA2 GLY P 144     -25.459-103.153 109.873  0.00 97.00      PROA   
ATOM   2281  C   GLY P 144     -26.500-101.348 109.699  0.00 97.00      PROA   
ATOM   2282  O   GLY P 144     -26.440-100.589 110.658  0.00 97.00      PROA   
ATOM   2283  N   THR P 145     -26.539-100.883 108.429  0.00 97.00      PROA   
ATOM   2284  HN  THR P 145     -26.691-101.522 107.675  0.00 97.00      PROA   
ATOM   2285  CA  THR P 145     -26.426 -99.474 108.086  0.00 97.00      PROA   
ATOM   2286  HA  THR P 145     -25.968 -98.962 108.917  0.00 97.00      PROA   
ATOM   2287  CB  THR P 145     -25.506 -99.192 106.892  0.00 97.00      PROA   
ATOM   2288  HB  THR P 145     -24.503 -99.609 107.139  0.00 97.00      PROA   
ATOM   2289  OG1 THR P 145     -25.322 -97.798 106.661  0.00 97.00      PROA   
ATOM   2290  HG1 THR P 145     -25.945 -97.556 105.965  0.00 97.00      PROA   
ATOM   2291  CG2 THR P 145     -25.984 -99.848 105.582  0.00 97.00      PROA   
ATOM   2292 HG21 THR P 145     -26.962 -99.432 105.260  0.00 97.00      PROA   
ATOM   2293 HG22 THR P 145     -26.082-100.945 105.701  0.00 97.00      PROA   
ATOM   2294 HG23 THR P 145     -25.249 -99.648 104.772  0.00 97.00      PROA   
ATOM   2295  C   THR P 145     -27.799 -98.868 107.918  0.00 97.00      PROA   
ATOM   2296  O   THR P 145     -28.634 -99.368 107.178  0.00 97.00      PROA   
ATOM   2297  N   TYR P 146     -28.057 -97.749 108.625  0.00 97.00      PROA   
ATOM   2298  HN  TYR P 146     -27.365 -97.375 109.240  0.00 97.00      PROA   
ATOM   2299  CA  TYR P 146     -29.307 -97.025 108.575  0.00 97.00      PROA   
ATOM   2300  HA  TYR P 146     -30.022 -97.583 107.992  0.00 97.00      PROA   
ATOM   2301  CB  TYR P 146     -29.913 -96.727 109.968  0.00 97.00      PROA   
ATOM   2302  HB1 TYR P 146     -30.704 -95.952 109.886  0.00 97.00      PROA   
ATOM   2303  HB2 TYR P 146     -29.126 -96.352 110.658  0.00 97.00      PROA   
ATOM   2304  CG  TYR P 146     -30.559 -97.932 110.592  0.00 97.00      PROA   
ATOM   2305  CD1 TYR P 146     -29.798 -98.888 111.284  0.00 97.00      PROA   
ATOM   2306  HD1 TYR P 146     -28.720 -98.813 111.288  0.00 97.00      PROA   
ATOM   2307  CE1 TYR P 146     -30.431 -99.909 112.002  0.00 97.00      PROA   
ATOM   2308  HE1 TYR P 146     -29.839-100.640 112.528  0.00 97.00      PROA   
ATOM   2309  CZ  TYR P 146     -31.828 -99.967 112.056  0.00 97.00      PROA   
ATOM   2310  OH  TYR P 146     -32.465-100.977 112.800  0.00 97.00      PROA   
ATOM   2311  HH  TYR P 146     -31.768-101.526 113.174  0.00 97.00      PROA   
ATOM   2312  CD2 TYR P 146     -31.963 -98.033 110.613  0.00 97.00      PROA   
ATOM   2313  HD2 TYR P 146     -32.559 -97.293 110.100  0.00 97.00      PROA   
ATOM   2314  CE2 TYR P 146     -32.594 -99.044 111.345  0.00 97.00      PROA   
ATOM   2315  HE2 TYR P 146     -33.670 -99.095 111.389  0.00 97.00      PROA   
ATOM   2316  C   TYR P 146     -29.102 -95.701 107.884  0.00 97.00      PROA   
ATOM   2317  O   TYR P 146     -28.077 -95.051 108.043  0.00 97.00      PROA   
ATOM   2318  N   HSD P 147     -30.100 -95.266 107.088  0.00 97.00      PROA   
ATOM   2319  HN  HSD P 147     -30.938 -95.799 106.995  0.00 97.00      PROA   
ATOM   2320  CA  HSD P 147     -30.045 -94.005 106.376  0.00 97.00      PROA   
ATOM   2321  HA  HSD P 147     -29.389 -93.318 106.893  0.00 97.00      PROA   
ATOM   2322  CB  HSD P 147     -29.612 -94.162 104.891  0.00 97.00      PROA   
ATOM   2323  HB1 HSD P 147     -29.455 -93.155 104.448  0.00 97.00      PROA   
ATOM   2324  HB2 HSD P 147     -30.405 -94.666 104.302  0.00 97.00      PROA   
ATOM   2325  ND1 HSD P 147     -27.190 -94.519 104.161  0.00 97.00      PROA   
ATOM   2326  HD1 HSD P 147     -26.997 -93.568 103.913  0.00 97.00      PROA   
ATOM   2327  CG  HSD P 147     -28.368 -94.992 104.701  0.00 97.00      PROA   
ATOM   2328  CE1 HSD P 147     -26.360 -95.583 104.031  0.00 97.00      PROA   
ATOM   2329  HE1 HSD P 147     -25.347 -95.503 103.636  0.00 97.00      PROA   
ATOM   2330  NE2 HSD P 147     -26.925 -96.705 104.430  0.00 97.00      PROA   
ATOM   2331  CD2 HSD P 147     -28.189 -96.335 104.847  0.00 97.00      PROA   
ATOM   2332  HD2 HSD P 147     -28.876 -97.088 105.214  0.00 97.00      PROA   
ATOM   2333  C   HSD P 147     -31.446 -93.447 106.408  0.00 97.00      PROA   
ATOM   2334  O   HSD P 147     -32.398 -94.178 106.659  0.00 97.00      PROA   
ATOM   2335  N   CYS P 148     -31.626 -92.131 106.155  0.00 97.00      PROA   
ATOM   2336  HN  CYS P 148     -30.858 -91.495 106.091  0.00 97.00      PROA   
ATOM   2337  CA  CYS P 148     -32.948 -91.577 105.961  0.00 97.00      PROA   
ATOM   2338  HA  CYS P 148     -33.604 -92.379 105.670  0.00 97.00      PROA   
ATOM   2339  CB  CYS P 148     -33.558 -90.932 107.238  0.00 97.00      PROA   
ATOM   2340  HB1 CYS P 148     -33.534 -91.703 108.039  0.00 97.00      PROA   
ATOM   2341  HB2 CYS P 148     -34.631 -90.713 107.048  0.00 97.00      PROA   
ATOM   2342  SG  CYS P 148     -32.710 -89.434 107.845  0.00 97.00      PROA   
ATOM   2343  C   CYS P 148     -32.967 -90.612 104.799  0.00 97.00      PROA   
ATOM   2344  O   CYS P 148     -31.933 -90.141 104.335  0.00 97.00      PROA   
ATOM   2345  N   SER P 149     -34.181 -90.303 104.288  0.00 97.00      PROA   
ATOM   2346  HN  SER P 149     -35.003 -90.747 104.637  0.00 97.00      PROA   
ATOM   2347  CA  SER P 149     -34.354 -89.286 103.273  0.00 97.00      PROA   
ATOM   2348  HA  SER P 149     -33.579 -88.549 103.413  0.00 97.00      PROA   
ATOM   2349  CB  SER P 149     -34.335 -89.796 101.797  0.00 97.00      PROA   
ATOM   2350  HB1 SER P 149     -33.416 -90.403 101.656  0.00 97.00      PROA   
ATOM   2351  HB2 SER P 149     -34.287 -88.935 101.099  0.00 97.00      PROA   
ATOM   2352  OG  SER P 149     -35.466 -90.591 101.441  0.00 97.00      PROA   
ATOM   2353  HG1 SER P 149     -36.247 -90.138 101.767  0.00 97.00      PROA   
ATOM   2354  C   SER P 149     -35.669 -88.602 103.518  0.00 97.00      PROA   
ATOM   2355  O   SER P 149     -36.602 -89.214 104.018  0.00 97.00      PROA   
ATOM   2356  N   GLY P 150     -35.768 -87.310 103.140  0.00 97.00      PROA   
ATOM   2357  HN  GLY P 150     -34.979 -86.851 102.737  0.00 97.00      PROA   
ATOM   2358  CA  GLY P 150     -37.001 -86.549 103.186  0.00 97.00      PROA   
ATOM   2359  HA1 GLY P 150     -37.017 -85.985 104.107  0.00 97.00      PROA   
ATOM   2360  HA2 GLY P 150     -37.850 -87.206 103.054  0.00 97.00      PROA   
ATOM   2361  C   GLY P 150     -36.988 -85.585 102.043  0.00 97.00      PROA   
ATOM   2362  O   GLY P 150     -36.032 -85.534 101.282  0.00 97.00      PROA   
ATOM   2363  N   MET P 151     -38.062 -84.785 101.894  0.00 97.00      PROA   
ATOM   2364  HN  MET P 151     -38.866 -84.908 102.474  0.00 97.00      PROA   
ATOM   2365  CA  MET P 151     -38.236 -83.836 100.820  0.00 97.00      PROA   
ATOM   2366  HA  MET P 151     -37.362 -83.823 100.187  0.00 97.00      PROA   
ATOM   2367  CB  MET P 151     -39.492 -84.223  99.992  0.00 97.00      PROA   
ATOM   2368  HB1 MET P 151     -40.401 -83.721 100.377  0.00 97.00      PROA   
ATOM   2369  HB2 MET P 151     -39.663 -85.316 100.148  0.00 97.00      PROA   
ATOM   2370  CG  MET P 151     -39.371 -84.031  98.468  0.00 97.00      PROA   
ATOM   2371  HG1 MET P 151     -40.291 -84.460  98.010  0.00 97.00      PROA   
ATOM   2372  HG2 MET P 151     -38.512 -84.635  98.101  0.00 97.00      PROA   
ATOM   2373  SD  MET P 151     -39.193 -82.312  97.911  0.00 97.00      PROA   
ATOM   2374  CE  MET P 151     -39.352 -82.698  96.146  0.00 97.00      PROA   
ATOM   2375  HE1 MET P 151     -40.363 -83.101  95.923  0.00 97.00      PROA   
ATOM   2376  HE2 MET P 151     -38.603 -83.456  95.829  0.00 97.00      PROA   
ATOM   2377  HE3 MET P 151     -39.204 -81.787  95.527  0.00 97.00      PROA   
ATOM   2378  C   MET P 151     -38.413 -82.461 101.447  0.00 97.00      PROA   
ATOM   2379  O   MET P 151     -39.096 -82.303 102.455  0.00 97.00      PROA   
ATOM   2380  N   GLY P 152     -37.775 -81.425 100.852  0.00 97.00      PROA   
ATOM   2381  HN  GLY P 152     -37.157 -81.621 100.094  0.00 97.00      PROA   
ATOM   2382  CA  GLY P 152     -38.009 -80.023 101.183  0.00 97.00      PROA   
ATOM   2383  HA1 GLY P 152     -37.130 -79.625 101.660  0.00 97.00      PROA   
ATOM   2384  HA2 GLY P 152     -38.896 -79.933 101.795  0.00 97.00      PROA   
ATOM   2385  C   GLY P 152     -38.273 -79.246  99.924  0.00 97.00      PROA   
ATOM   2386  O   GLY P 152     -39.416 -78.954  99.589  0.00 97.00      PROA   
ATOM   2387  N   LYS P 153     -37.207 -78.867  99.188  0.00 97.00      PROA   
ATOM   2388  HN  LYS P 153     -36.280 -78.963  99.547  0.00 97.00      PROA   
ATOM   2389  CA  LYS P 153     -37.324 -78.366  97.828  0.00 97.00      PROA   
ATOM   2390  HA  LYS P 153     -38.366 -78.326  97.555  0.00 97.00      PROA   
ATOM   2391  CB  LYS P 153     -36.715 -76.948  97.670  0.00 97.00      PROA   
ATOM   2392  HB1 LYS P 153     -36.506 -76.729  96.600  0.00 97.00      PROA   
ATOM   2393  HB2 LYS P 153     -35.747 -76.909  98.214  0.00 97.00      PROA   
ATOM   2394  CG  LYS P 153     -37.637 -75.823  98.185  0.00 97.00      PROA   
ATOM   2395  HG1 LYS P 153     -37.088 -74.858  98.105  0.00 97.00      PROA   
ATOM   2396  HG2 LYS P 153     -37.871 -75.991  99.259  0.00 97.00      PROA   
ATOM   2397  CD  LYS P 153     -38.943 -75.732  97.376  0.00 97.00      PROA   
ATOM   2398  HD1 LYS P 153     -39.542 -76.651  97.562  0.00 97.00      PROA   
ATOM   2399  HD2 LYS P 153     -38.674 -75.710  96.295  0.00 97.00      PROA   
ATOM   2400  CE  LYS P 153     -39.809 -74.512  97.708  0.00 97.00      PROA   
ATOM   2401  HE1 LYS P 153     -39.265 -73.570  97.487  0.00 97.00      PROA   
ATOM   2402  HE2 LYS P 153     -40.107 -74.523  98.778  0.00 97.00      PROA   
ATOM   2403  NZ  LYS P 153     -41.044 -74.537  96.887  0.00 97.00      PROA   
ATOM   2404  HZ1 LYS P 153     -41.570 -75.411  97.091  0.00 97.00      PROA   
ATOM   2405  HZ2 LYS P 153     -40.786 -74.525  95.879  0.00 97.00      PROA   
ATOM   2406  HZ3 LYS P 153     -41.639 -73.714  97.103  0.00 97.00      PROA   
ATOM   2407  C   LYS P 153     -36.745 -79.329  96.817  0.00 97.00      PROA   
ATOM   2408  O   LYS P 153     -36.849 -79.120  95.609  0.00 97.00      PROA   
ATOM   2409  N   HSD P 154     -36.187 -80.452  97.303  0.00 97.00      PROA   
ATOM   2410  HN  HSD P 154     -36.094 -80.583  98.285  0.00 97.00      PROA   
ATOM   2411  CA  HSD P 154     -35.806 -81.592  96.511  0.00 97.00      PROA   
ATOM   2412  HA  HSD P 154     -36.615 -81.833  95.836  0.00 97.00      PROA   
ATOM   2413  CB  HSD P 154     -34.486 -81.398  95.721  0.00 97.00      PROA   
ATOM   2414  HB1 HSD P 154     -33.676 -81.096  96.421  0.00 97.00      PROA   
ATOM   2415  HB2 HSD P 154     -34.630 -80.566  94.998  0.00 97.00      PROA   
ATOM   2416  ND1 HSD P 154     -32.946 -83.368  95.220  0.00 97.00      PROA   
ATOM   2417  HD1 HSD P 154     -32.354 -83.265  96.021  0.00 97.00      PROA   
ATOM   2418  CG  HSD P 154     -34.069 -82.617  94.941  0.00 97.00      PROA   
ATOM   2419  CE1 HSD P 154     -32.918 -84.382  94.322  0.00 97.00      PROA   
ATOM   2420  HE1 HSD P 154     -32.131 -85.135  94.311  0.00 97.00      PROA   
ATOM   2421  NE2 HSD P 154     -33.943 -84.342  93.493  0.00 97.00      PROA   
ATOM   2422  CD2 HSD P 154     -34.659 -83.220  93.872  0.00 97.00      PROA   
ATOM   2423  HD2 HSD P 154     -35.553 -82.943  93.328  0.00 97.00      PROA   
ATOM   2424  C   HSD P 154     -35.687 -82.691  97.536  0.00 97.00      PROA   
ATOM   2425  O   HSD P 154     -35.758 -82.424  98.734  0.00 97.00      PROA   
ATOM   2426  N   ARG P 155     -35.531 -83.971  97.119  0.00 97.00      PROA   
ATOM   2427  HN  ARG P 155     -35.497 -84.199  96.148  0.00 97.00      PROA   
ATOM   2428  CA  ARG P 155     -35.184 -85.025  98.053  0.00 97.00      PROA   
ATOM   2429  HA  ARG P 155     -35.872 -84.937  98.882  0.00 97.00      PROA   
ATOM   2430  CB  ARG P 155     -35.366 -86.464  97.502  0.00 97.00      PROA   
ATOM   2431  HB1 ARG P 155     -36.457 -86.634  97.350  0.00 97.00      PROA   
ATOM   2432  HB2 ARG P 155     -35.036 -87.184  98.283  0.00 97.00      PROA   
ATOM   2433  CG  ARG P 155     -34.639 -86.753  96.169  0.00 97.00      PROA   
ATOM   2434  HG1 ARG P 155     -33.821 -86.016  96.042  0.00 97.00      PROA   
ATOM   2435  HG2 ARG P 155     -35.339 -86.608  95.317  0.00 97.00      PROA   
ATOM   2436  CD  ARG P 155     -33.975 -88.137  96.079  0.00 97.00      PROA   
ATOM   2437  HD1 ARG P 155     -33.154 -88.197  96.830  0.00 97.00      PROA   
ATOM   2438  HD2 ARG P 155     -33.563 -88.313  95.061  0.00 97.00      PROA   
ATOM   2439  NE  ARG P 155     -35.029 -89.162  96.362  0.00 97.00      PROA   
ATOM   2440  HE  ARG P 155     -35.981 -88.912  96.215  0.00 97.00      PROA   
ATOM   2441  CZ  ARG P 155     -34.794 -90.335  96.987  0.00 97.00      PROA   
ATOM   2442  NH1 ARG P 155     -33.560 -90.812  97.200  0.00 97.00      PROA   
ATOM   2443 HH11 ARG P 155     -32.785 -90.330  96.805  0.00 97.00      PROA   
ATOM   2444 HH12 ARG P 155     -33.466 -91.696  97.651  0.00 97.00      PROA   
ATOM   2445  NH2 ARG P 155     -35.834 -91.069  97.425  0.00 97.00      PROA   
ATOM   2446 HH21 ARG P 155     -36.761 -90.732  97.291  0.00 97.00      PROA   
ATOM   2447 HH22 ARG P 155     -35.645 -91.897  97.945  0.00 97.00      PROA   
ATOM   2448  C   ARG P 155     -33.781 -84.861  98.626  0.00 97.00      PROA   
ATOM   2449  O   ARG P 155     -32.820 -84.585  97.912  0.00 97.00      PROA   
ATOM   2450  N   TYR P 156     -33.639 -85.035  99.954  0.00 97.00      PROA   
ATOM   2451  HN  TYR P 156     -34.440 -85.206 100.525  0.00 97.00      PROA   
ATOM   2452  CA  TYR P 156     -32.380 -84.924 100.657  0.00 97.00      PROA   
ATOM   2453  HA  TYR P 156     -31.574 -84.742  99.961  0.00 97.00      PROA   
ATOM   2454  CB  TYR P 156     -32.412 -83.817 101.748  0.00 97.00      PROA   
ATOM   2455  HB1 TYR P 156     -31.412 -83.676 102.207  0.00 97.00      PROA   
ATOM   2456  HB2 TYR P 156     -33.136 -84.111 102.539  0.00 97.00      PROA   
ATOM   2457  CG  TYR P 156     -32.865 -82.484 101.194  0.00 97.00      PROA   
ATOM   2458  CD1 TYR P 156     -32.311 -81.953 100.014  0.00 97.00      PROA   
ATOM   2459  HD1 TYR P 156     -31.549 -82.502  99.482  0.00 97.00      PROA   
ATOM   2460  CE1 TYR P 156     -32.759 -80.730  99.500  0.00 97.00      PROA   
ATOM   2461  HE1 TYR P 156     -32.338 -80.346  98.582  0.00 97.00      PROA   
ATOM   2462  CZ  TYR P 156     -33.756 -80.013 100.172  0.00 97.00      PROA   
ATOM   2463  OH  TYR P 156     -34.208 -78.779  99.665  0.00 97.00      PROA   
ATOM   2464  HH  TYR P 156     -33.549 -78.461  99.045  0.00 97.00      PROA   
ATOM   2465  CD2 TYR P 156     -33.847 -81.739 101.871  0.00 97.00      PROA   
ATOM   2466  HD2 TYR P 156     -34.275 -82.121 102.787  0.00 97.00      PROA   
ATOM   2467  CE2 TYR P 156     -34.289 -80.512 101.365  0.00 97.00      PROA   
ATOM   2468  HE2 TYR P 156     -35.033 -79.946 101.904  0.00 97.00      PROA   
ATOM   2469  C   TYR P 156     -32.135 -86.262 101.312  0.00 97.00      PROA   
ATOM   2470  O   TYR P 156     -33.067 -86.895 101.790  0.00 97.00      PROA   
ATOM   2471  N   THR P 157     -30.866 -86.733 101.323  0.00 97.00      PROA   
ATOM   2472  HN  THR P 157     -30.133 -86.223 100.881  0.00 97.00      PROA   
ATOM   2473  CA  THR P 157     -30.452 -87.999 101.906  0.00 97.00      PROA   
ATOM   2474  HA  THR P 157     -31.305 -88.511 102.333  0.00 97.00      PROA   
ATOM   2475  CB  THR P 157     -29.756 -88.933 100.916  0.00 97.00      PROA   
ATOM   2476  HB  THR P 157     -29.216 -89.759 101.439  0.00 97.00      PROA   
ATOM   2477  OG1 THR P 157     -28.840 -88.225 100.085  0.00 97.00      PROA   
ATOM   2478  HG1 THR P 157     -28.136 -87.916 100.659  0.00 97.00      PROA   
ATOM   2479  CG2 THR P 157     -30.808 -89.570  99.995  0.00 97.00      PROA   
ATOM   2480 HG21 THR P 157     -31.378 -88.784  99.457  0.00 97.00      PROA   
ATOM   2481 HG22 THR P 157     -31.509 -90.195 100.583  0.00 97.00      PROA   
ATOM   2482 HG23 THR P 157     -30.303 -90.218  99.245  0.00 97.00      PROA   
ATOM   2483  C   THR P 157     -29.483 -87.716 103.029  0.00 97.00      PROA   
ATOM   2484  O   THR P 157     -28.623 -86.846 102.912  0.00 97.00      PROA   
ATOM   2485  N   SER P 158     -29.590 -88.461 104.153  0.00 97.00      PROA   
ATOM   2486  HN  SER P 158     -30.316 -89.142 104.256  0.00 97.00      PROA   
ATOM   2487  CA  SER P 158     -28.681 -88.330 105.276  0.00 97.00      PROA   
ATOM   2488  HA  SER P 158     -28.471 -87.278 105.410  0.00 97.00      PROA   
ATOM   2489  CB  SER P 158     -29.288 -88.874 106.603  0.00 97.00      PROA   
ATOM   2490  HB1 SER P 158     -30.297 -88.427 106.723  0.00 97.00      PROA   
ATOM   2491  HB2 SER P 158     -28.675 -88.556 107.472  0.00 97.00      PROA   
ATOM   2492  OG  SER P 158     -29.417 -90.296 106.634  0.00 97.00      PROA   
ATOM   2493  HG1 SER P 158     -28.537 -90.655 106.797  0.00 97.00      PROA   
ATOM   2494  C   SER P 158     -27.369 -89.047 105.031  0.00 97.00      PROA   
ATOM   2495  O   SER P 158     -27.215 -89.832 104.097  0.00 97.00      PROA   
ATOM   2496  N   ALA P 159     -26.398 -88.830 105.945  0.00 97.00      PROA   
ATOM   2497  HN  ALA P 159     -26.479 -88.091 106.611  0.00 97.00      PROA   
ATOM   2498  CA  ALA P 159     -25.298 -89.745 106.165  0.00 97.00      PROA   
ATOM   2499  HA  ALA P 159     -24.771 -89.855 105.227  0.00 97.00      PROA   
ATOM   2500  CB  ALA P 159     -24.331 -89.190 107.230  0.00 97.00      PROA   
ATOM   2501  HB1 ALA P 159     -24.849 -89.069 108.206  0.00 97.00      PROA   
ATOM   2502  HB2 ALA P 159     -23.952 -88.192 106.916  0.00 97.00      PROA   
ATOM   2503  HB3 ALA P 159     -23.461 -89.863 107.373  0.00 97.00      PROA   
ATOM   2504  C   ALA P 159     -25.793 -91.126 106.598  0.00 97.00      PROA   
ATOM   2505  O   ALA P 159     -26.844 -91.253 107.222  0.00 97.00      PROA   
ATOM   2506  N   GLY P 160     -25.052 -92.205 106.247  0.00 97.00      PROA   
ATOM   2507  HN  GLY P 160     -24.201 -92.093 105.741  0.00 97.00      PROA   
ATOM   2508  CA  GLY P 160     -25.355 -93.551 106.708  0.00 97.00      PROA   
ATOM   2509  HA1 GLY P 160     -24.904 -94.247 106.016  0.00 97.00      PROA   
ATOM   2510  HA2 GLY P 160     -26.424 -93.681 106.793  0.00 97.00      PROA   
ATOM   2511  C   GLY P 160     -24.719 -93.794 108.044  0.00 97.00      PROA   
ATOM   2512  O   GLY P 160     -23.546 -93.485 108.234  0.00 97.00      PROA   
ATOM   2513  N   ILE P 161     -25.475 -94.390 108.993  0.00 97.00      PROA   
ATOM   2514  HN  ILE P 161     -26.424 -94.632 108.795  0.00 97.00      PROA   
ATOM   2515  CA  ILE P 161     -24.996 -94.674 110.331  0.00 97.00      PROA   
ATOM   2516  HA  ILE P 161     -23.963 -94.373 110.419  0.00 97.00      PROA   
ATOM   2517  CB  ILE P 161     -25.794 -93.961 111.427  0.00 97.00      PROA   
ATOM   2518  HB  ILE P 161     -26.851 -94.318 111.396  0.00 97.00      PROA   
ATOM   2519  CG2 ILE P 161     -25.208 -94.303 112.818  0.00 97.00      PROA   
ATOM   2520 HG21 ILE P 161     -24.122 -94.074 112.848  0.00 97.00      PROA   
ATOM   2521 HG22 ILE P 161     -25.353 -95.373 113.071  0.00 97.00      PROA   
ATOM   2522 HG23 ILE P 161     -25.710 -93.693 113.598  0.00 97.00      PROA   
ATOM   2523  CG1 ILE P 161     -25.845 -92.422 111.207  0.00 97.00      PROA   
ATOM   2524 HG11 ILE P 161     -26.486 -91.986 112.006  0.00 97.00      PROA   
ATOM   2525 HG12 ILE P 161     -26.343 -92.202 110.239  0.00 97.00      PROA   
ATOM   2526  CD  ILE P 161     -24.483 -91.713 111.244  0.00 97.00      PROA   
ATOM   2527  HD1 ILE P 161     -23.809 -92.102 110.453  0.00 97.00      PROA   
ATOM   2528  HD2 ILE P 161     -23.984 -91.849 112.227  0.00 97.00      PROA   
ATOM   2529  HD3 ILE P 161     -24.614 -90.622 111.080  0.00 97.00      PROA   
ATOM   2530  C   ILE P 161     -25.053 -96.174 110.531  0.00 97.00      PROA   
ATOM   2531  O   ILE P 161     -26.114 -96.788 110.475  0.00 97.00      PROA   
ATOM   2532  N   SER P 162     -23.885 -96.809 110.774  0.00 97.00      PROA   
ATOM   2533  HN  SER P 162     -23.023 -96.307 110.789  0.00 97.00      PROA   
ATOM   2534  CA  SER P 162     -23.787 -98.243 110.964  0.00 97.00      PROA   
ATOM   2535  HA  SER P 162     -24.588 -98.726 110.425  0.00 97.00      PROA   
ATOM   2536  CB  SER P 162     -22.452 -98.813 110.418  0.00 97.00      PROA   
ATOM   2537  HB1 SER P 162     -22.417 -98.642 109.320  0.00 97.00      PROA   
ATOM   2538  HB2 SER P 162     -22.385 -99.908 110.596  0.00 97.00      PROA   
ATOM   2539  OG  SER P 162     -21.326 -98.158 110.999  0.00 97.00      PROA   
ATOM   2540  HG1 SER P 162     -21.457 -98.212 111.951  0.00 97.00      PROA   
ATOM   2541  C   SER P 162     -23.910 -98.630 112.424  0.00 97.00      PROA   
ATOM   2542  O   SER P 162     -23.085 -98.242 113.250  0.00 97.00      PROA   
ATOM   2543  N   VAL P 163     -24.931 -99.449 112.770  0.00 97.00      PROA   
ATOM   2544  HN  VAL P 163     -25.604 -99.742 112.093  0.00 97.00      PROA   
ATOM   2545  CA  VAL P 163     -25.109 -99.964 114.114  0.00 97.00      PROA   
ATOM   2546  HA  VAL P 163     -24.341 -99.550 114.748  0.00 97.00      PROA   
ATOM   2547  CB  VAL P 163     -26.446 -99.617 114.768  0.00 97.00      PROA   
ATOM   2548  HB  VAL P 163     -26.416 -99.929 115.839  0.00 97.00      PROA   
ATOM   2549  CG1 VAL P 163     -26.629 -98.087 114.739  0.00 97.00      PROA   
ATOM   2550 HG11 VAL P 163     -26.738 -97.716 113.697  0.00 97.00      PROA   
ATOM   2551 HG12 VAL P 163     -25.764 -97.577 115.212  0.00 97.00      PROA   
ATOM   2552 HG13 VAL P 163     -27.549 -97.817 115.299  0.00 97.00      PROA   
ATOM   2553  CG2 VAL P 163     -27.638-100.325 114.096  0.00 97.00      PROA   
ATOM   2554 HG21 VAL P 163     -27.605-101.422 114.254  0.00 97.00      PROA   
ATOM   2555 HG22 VAL P 163     -27.641-100.122 113.006  0.00 97.00      PROA   
ATOM   2556 HG23 VAL P 163     -28.592 -99.949 114.525  0.00 97.00      PROA   
ATOM   2557  C   VAL P 163     -24.900-101.460 114.077  0.00 97.00      PROA   
ATOM   2558  O   VAL P 163     -25.357-102.152 113.174  0.00 97.00      PROA   
ATOM   2559  N   THR P 164     -24.162-102.005 115.066  0.00 97.00      PROA   
ATOM   2560  HN  THR P 164     -23.787-101.423 115.787  0.00 97.00      PROA   
ATOM   2561  CA  THR P 164     -23.869-103.430 115.115  0.00 97.00      PROA   
ATOM   2562  HA  THR P 164     -24.320-103.936 114.276  0.00 97.00      PROA   
ATOM   2563  CB  THR P 164     -22.378-103.740 115.062  0.00 97.00      PROA   
ATOM   2564  HB  THR P 164     -21.863-103.375 115.978  0.00 97.00      PROA   
ATOM   2565  OG1 THR P 164     -21.777-103.096 113.946  0.00 97.00      PROA   
ATOM   2566  HG1 THR P 164     -22.155-102.217 113.897  0.00 97.00      PROA   
ATOM   2567  CG2 THR P 164     -22.144-105.252 114.879  0.00 97.00      PROA   
ATOM   2568 HG21 THR P 164     -22.600-105.586 113.922  0.00 97.00      PROA   
ATOM   2569 HG22 THR P 164     -22.581-105.846 115.704  0.00 97.00      PROA   
ATOM   2570 HG23 THR P 164     -21.053-105.461 114.826  0.00 97.00      PROA   
ATOM   2571  C   THR P 164     -24.474-103.969 116.396  0.00 97.00      PROA   
ATOM   2572  O   THR P 164     -24.052-103.597 117.483  0.00 97.00      PROA   
ATOM   2573  N   VAL P 165     -25.493-104.859 116.305  0.00 97.00      PROA   
ATOM   2574  HN  VAL P 165     -25.830-105.113 115.398  0.00 97.00      PROA   
ATOM   2575  CA  VAL P 165     -26.232-105.421 117.440  0.00 97.00      PROA   
ATOM   2576  HA  VAL P 165     -26.240-104.667 118.211  0.00 97.00      PROA   
ATOM   2577  CB  VAL P 165     -27.698-105.688 117.061  0.00 97.00      PROA   
ATOM   2578  HB  VAL P 165     -27.733-106.434 116.236  0.00 97.00      PROA   
ATOM   2579  CG1 VAL P 165     -28.572-106.199 118.229  0.00 97.00      PROA   
ATOM   2580 HG11 VAL P 165     -28.394-105.595 119.143  0.00 97.00      PROA   
ATOM   2581 HG12 VAL P 165     -28.381-107.268 118.447  0.00 97.00      PROA   
ATOM   2582 HG13 VAL P 165     -29.645-106.111 117.965  0.00 97.00      PROA   
ATOM   2583  CG2 VAL P 165     -28.316-104.362 116.565  0.00 97.00      PROA   
ATOM   2584 HG21 VAL P 165     -27.808-103.971 115.662  0.00 97.00      PROA   
ATOM   2585 HG22 VAL P 165     -28.259-103.597 117.369  0.00 97.00      PROA   
ATOM   2586 HG23 VAL P 165     -29.386-104.521 116.314  0.00 97.00      PROA   
ATOM   2587  C   VAL P 165     -25.500-106.668 117.977  0.00 97.00      PROA   
ATOM   2588  O   VAL P 165     -24.480-107.062 117.419  0.00 97.00      PROA   
ATOM   2589  N   LYS P 166     -25.955-107.317 119.085  0.00 97.00      PROA   
ATOM   2590  HN  LYS P 166     -26.756-106.988 119.581  0.00 97.00      PROA   
ATOM   2591  CA  LYS P 166     -25.471-108.621 119.512  0.00 97.00      PROA   
ATOM   2592  HA  LYS P 166     -25.067-109.165 118.667  0.00 97.00      PROA   
ATOM   2593  CB  LYS P 166     -24.503-108.619 120.741  0.00 97.00      PROA   
ATOM   2594  HB1 LYS P 166     -24.073-109.637 120.870  0.00 97.00      PROA   
ATOM   2595  HB2 LYS P 166     -25.084-108.388 121.665  0.00 97.00      PROA   
ATOM   2596  CG  LYS P 166     -23.375-107.571 120.740  0.00 97.00      PROA   
ATOM   2597  HG1 LYS P 166     -22.889-107.578 121.741  0.00 97.00      PROA   
ATOM   2598  HG2 LYS P 166     -23.876-106.585 120.648  0.00 97.00      PROA   
ATOM   2599  CD  LYS P 166     -22.281-107.796 119.673  0.00 97.00      PROA   
ATOM   2600  HD1 LYS P 166     -22.732-108.315 118.798  0.00 97.00      PROA   
ATOM   2601  HD2 LYS P 166     -21.515-108.485 120.089  0.00 97.00      PROA   
ATOM   2602  CE  LYS P 166     -21.574-106.522 119.174  0.00 97.00      PROA   
ATOM   2603  HE1 LYS P 166     -20.977-106.752 118.264  0.00 97.00      PROA   
ATOM   2604  HE2 LYS P 166     -20.916-106.082 119.950  0.00 97.00      PROA   
ATOM   2605  NZ  LYS P 166     -22.590-105.526 118.804  0.00 97.00      PROA   
ATOM   2606  HZ1 LYS P 166     -23.057-105.146 119.652  0.00 97.00      PROA   
ATOM   2607  HZ2 LYS P 166     -23.314-106.039 118.253  0.00 97.00      PROA   
ATOM   2608  HZ3 LYS P 166     -22.237-104.743 118.223  0.00 97.00      PROA   
ATOM   2609  C   LYS P 166     -26.691-109.335 120.033  0.00 97.00      PROA   
ATOM   2610  O   LYS P 166     -27.609-108.694 120.533  0.00 97.00      PROA   
ATOM   2611  N   GLU P 167     -26.647-110.690 120.040  0.00  0.00      PROA   
ATOM   2612  HN  GLU P 167     -25.891-111.182 119.616  0.00  0.00      PROA   
ATOM   2613  CA  GLU P 167     -27.585-111.519 120.765  0.00  0.00      PROA   
ATOM   2614  HA  GLU P 167     -28.453-110.934 121.031  0.00  0.00      PROA   
ATOM   2615  CB  GLU P 167     -28.048-112.754 119.946  0.00  0.00      PROA   
ATOM   2616  HB1 GLU P 167     -28.445-112.384 118.974  0.00  0.00      PROA   
ATOM   2617  HB2 GLU P 167     -28.893-113.233 120.490  0.00  0.00      PROA   
ATOM   2618  CG  GLU P 167     -26.959-113.816 119.684  0.00  0.00      PROA   
ATOM   2619  HG1 GLU P 167     -26.600-114.248 120.640  0.00  0.00      PROA   
ATOM   2620  HG2 GLU P 167     -26.096-113.346 119.166  0.00  0.00      PROA   
ATOM   2621  CD  GLU P 167     -27.520-114.955 118.831  0.00  0.00      PROA   
ATOM   2622  OE1 GLU P 167     -28.507-115.598 119.278  0.00  0.00      PROA   
ATOM   2623  OE2 GLU P 167     -26.963-115.205 117.729  0.00  0.00      PROA   
ATOM   2624  C   GLU P 167     -26.894-111.983 122.029  0.00  0.00      PROA   
ATOM   2625  O   GLU P 167     -25.667-111.954 122.123  0.00  0.00      PROA   
ATOM   2626  N   LEU P 168     -27.691-112.433 123.035  0.00  0.00      PROA   
ATOM   2627  HN  LEU P 168     -28.684-112.396 122.951  0.00  0.00      PROA   
ATOM   2628  CA  LEU P 168     -27.205-113.098 124.229  0.00  0.00      PROA   
ATOM   2629  HA  LEU P 168     -26.203-112.754 124.442  0.00  0.00      PROA   
ATOM   2630  CB  LEU P 168     -28.093-112.942 125.501  0.00  0.00      PROA   
ATOM   2631  HB1 LEU P 168     -27.678-113.595 126.304  0.00  0.00      PROA   
ATOM   2632  HB2 LEU P 168     -29.125-113.297 125.283  0.00  0.00      PROA   
ATOM   2633  CG  LEU P 168     -28.186-111.526 126.127  0.00  0.00      PROA   
ATOM   2634  HG  LEU P 168     -28.622-111.670 127.146  0.00  0.00      PROA   
ATOM   2635  CD1 LEU P 168     -26.804-110.874 126.332  0.00  0.00      PROA   
ATOM   2636 HD11 LEU P 168     -26.327-110.655 125.354  0.00  0.00      PROA   
ATOM   2637 HD12 LEU P 168     -26.140-111.551 126.910  0.00  0.00      PROA   
ATOM   2638 HD13 LEU P 168     -26.910-109.921 126.892  0.00  0.00      PROA   
ATOM   2639  CD2 LEU P 168     -29.168-110.602 125.383  0.00  0.00      PROA   
ATOM   2640 HD21 LEU P 168     -30.167-111.080 125.303  0.00  0.00      PROA   
ATOM   2641 HD22 LEU P 168     -28.796-110.389 124.362  0.00  0.00      PROA   
ATOM   2642 HD23 LEU P 168     -29.279-109.639 125.924  0.00  0.00      PROA   
ATOM   2643  C   LEU P 168     -27.143-114.571 123.932  0.00  0.00      PROA   
ATOM   2644  O   LEU P 168     -27.863-115.066 123.065  0.00  0.00      PROA   
ATOM   2645  N   PHE P 169     -26.261-115.301 124.661  0.00  0.00      PROA   
ATOM   2646  HN  PHE P 169     -25.669-114.872 125.338  0.00  0.00      PROA   
ATOM   2647  CA  PHE P 169     -26.156-116.739 124.570  0.00  0.00      PROA   
ATOM   2648  HA  PHE P 169     -27.076-117.087 124.120  0.00  0.00      PROA   
ATOM   2649  CB  PHE P 169     -25.070-117.331 123.594  0.00  0.00      PROA   
ATOM   2650  HB1 PHE P 169     -25.584-117.537 122.629  0.00  0.00      PROA   
ATOM   2651  HB2 PHE P 169     -24.692-118.307 123.959  0.00  0.00      PROA   
ATOM   2652  CG  PHE P 169     -23.903-116.416 123.238  0.00  0.00      PROA   
ATOM   2653  CD1 PHE P 169     -24.105-115.263 122.450  0.00  0.00      PROA   
ATOM   2654  HD1 PHE P 169     -25.099-115.007 122.120  0.00  0.00      PROA   
ATOM   2655  CE1 PHE P 169     -23.038-114.436 122.085  0.00  0.00      PROA   
ATOM   2656  HE1 PHE P 169     -23.219-113.546 121.499  0.00  0.00      PROA   
ATOM   2657  CZ  PHE P 169     -21.735-114.768 122.470  0.00  0.00      PROA   
ATOM   2658  HZ  PHE P 169     -20.909-114.133 122.186  0.00  0.00      PROA   
ATOM   2659  CD2 PHE P 169     -22.576-116.761 123.564  0.00  0.00      PROA   
ATOM   2660  HD2 PHE P 169     -22.371-117.674 124.101  0.00  0.00      PROA   
ATOM   2661  CE2 PHE P 169     -21.503-115.937 123.202  0.00  0.00      PROA   
ATOM   2662  HE2 PHE P 169     -20.495-116.209 123.481  0.00  0.00      PROA   
ATOM   2663  C   PHE P 169     -26.264-117.289 125.987  0.00  0.00      PROA   
ATOM   2664  O   PHE P 169     -27.398-117.624 126.331  0.00  0.00      PROA   
ATOM   2665  N   PRO P 170     -25.279-117.408 126.888  0.00  0.00      PROA   
ATOM   2666  CD  PRO P 170     -23.853-117.323 126.588  0.00  0.00      PROA   
ATOM   2667  HD1 PRO P 170     -23.597-116.324 126.182  0.00  0.00      PROA   
ATOM   2668  HD2 PRO P 170     -23.602-118.126 125.864  0.00  0.00      PROA   
ATOM   2669  CA  PRO P 170     -25.510-117.858 128.257  0.00  0.00      PROA   
ATOM   2670  HA  PRO P 170     -26.334-118.556 128.323  0.00  0.00      PROA   
ATOM   2671  CB  PRO P 170     -24.157-118.481 128.641  0.00  0.00      PROA   
ATOM   2672  HB1 PRO P 170     -24.114-119.514 128.229  0.00  0.00      PROA   
ATOM   2673  HB2 PRO P 170     -23.968-118.533 129.731  0.00  0.00      PROA   
ATOM   2674  CG  PRO P 170     -23.133-117.618 127.905  0.00  0.00      PROA   
ATOM   2675  HG1 PRO P 170     -22.963-116.676 128.468  0.00  0.00      PROA   
ATOM   2676  HG2 PRO P 170     -22.166-118.139 127.753  0.00  0.00      PROA   
ATOM   2677  C   PRO P 170     -25.785-116.645 129.118  0.00  0.00      PROA   
ATOM   2678  O   PRO P 170     -25.889-115.544 128.578  0.00  0.00      PROA   
ATOM   2679  N   ALA P 171     -25.868-116.841 130.456  0.00  0.00      PROA   
ATOM   2680  HN  ALA P 171     -25.777-117.755 130.843  0.00  0.00      PROA   
ATOM   2681  CA  ALA P 171     -26.066-115.791 131.422  0.00  0.00      PROA   
ATOM   2682  HA  ALA P 171     -25.216-115.135 131.346  0.00  0.00      PROA   
ATOM   2683  CB  ALA P 171     -27.379-114.987 131.272  0.00  0.00      PROA   
ATOM   2684  HB1 ALA P 171     -28.262-115.661 131.274  0.00  0.00      PROA   
ATOM   2685  HB2 ALA P 171     -27.379-114.421 130.317  0.00  0.00      PROA   
ATOM   2686  HB3 ALA P 171     -27.486-114.253 132.099  0.00  0.00      PROA   
ATOM   2687  C   ALA P 171     -26.124-116.499 132.756  0.00  0.00      PROA   
ATOM   2688  O   ALA P 171     -26.955-117.396 132.899  0.00  0.00      PROA   
ATOM   2689  N   PRO P 172     -25.263-116.198 133.738  0.00  0.00      PROA   
ATOM   2690  CD  PRO P 172     -24.372-115.033 133.723  0.00  0.00      PROA   
ATOM   2691  HD1 PRO P 172     -24.904-114.126 133.361  0.00  0.00      PROA   
ATOM   2692  HD2 PRO P 172     -23.508-115.262 133.064  0.00  0.00      PROA   
ATOM   2693  CA  PRO P 172     -25.219-116.884 135.023  0.00  0.00      PROA   
ATOM   2694  HA  PRO P 172     -25.081-117.941 134.841  0.00  0.00      PROA   
ATOM   2695  CB  PRO P 172     -24.019-116.262 135.753  0.00  0.00      PROA   
ATOM   2696  HB1 PRO P 172     -23.103-116.830 135.477  0.00  0.00      PROA   
ATOM   2697  HB2 PRO P 172     -24.115-116.265 136.858  0.00  0.00      PROA   
ATOM   2698  CG  PRO P 172     -23.911-114.848 135.172  0.00  0.00      PROA   
ATOM   2699  HG1 PRO P 172     -24.615-114.171 135.704  0.00  0.00      PROA   
ATOM   2700  HG2 PRO P 172     -22.884-114.442 135.242  0.00  0.00      PROA   
ATOM   2701  C   PRO P 172     -26.496-116.715 135.815  0.00  0.00      PROA   
ATOM   2702  O   PRO P 172     -27.005-115.597 135.898  0.00  0.00      PROA   
ATOM   2703  N   VAL P 173     -27.014-117.821 136.400  0.00 97.00      PROA   
ATOM   2704  HN  VAL P 173     -26.608-118.721 136.249  0.00 97.00      PROA   
ATOM   2705  CA  VAL P 173     -28.203-117.802 137.222  0.00 97.00      PROA   
ATOM   2706  HA  VAL P 173     -28.768-116.913 136.978  0.00 97.00      PROA   
ATOM   2707  CB  VAL P 173     -29.119-119.000 136.973  0.00 97.00      PROA   
ATOM   2708  HB  VAL P 173     -29.998-118.948 137.656  0.00 97.00      PROA   
ATOM   2709  CG1 VAL P 173     -29.646-118.915 135.524  0.00 97.00      PROA   
ATOM   2710 HG11 VAL P 173     -28.811-118.997 134.797  0.00 97.00      PROA   
ATOM   2711 HG12 VAL P 173     -30.169-117.952 135.351  0.00 97.00      PROA   
ATOM   2712 HG13 VAL P 173     -30.357-119.746 135.327  0.00 97.00      PROA   
ATOM   2713  CG2 VAL P 173     -28.389-120.338 137.217  0.00 97.00      PROA   
ATOM   2714 HG21 VAL P 173     -28.006-120.403 138.255  0.00 97.00      PROA   
ATOM   2715 HG22 VAL P 173     -27.538-120.463 136.516  0.00 97.00      PROA   
ATOM   2716 HG23 VAL P 173     -29.090-121.185 137.055  0.00 97.00      PROA   
ATOM   2717  C   VAL P 173     -27.825-117.692 138.684  0.00 97.00      PROA   
ATOM   2718  O   VAL P 173     -26.727-118.057 139.091  0.00 97.00      PROA   
ATOM   2719  N   LEU P 174     -28.751-117.166 139.516  0.00 97.00      PROA   
ATOM   2720  HN  LEU P 174     -29.622-116.834 139.167  0.00 97.00      PROA   
ATOM   2721  CA  LEU P 174     -28.565-117.071 140.947  0.00 97.00      PROA   
ATOM   2722  HA  LEU P 174     -27.528-117.228 141.205  0.00 97.00      PROA   
ATOM   2723  CB  LEU P 174     -28.985-115.666 141.451  0.00 97.00      PROA   
ATOM   2724  HB1 LEU P 174     -30.076-115.504 141.319  0.00 97.00      PROA   
ATOM   2725  HB2 LEU P 174     -28.469-114.936 140.781  0.00 97.00      PROA   
ATOM   2726  CG  LEU P 174     -28.573-115.289 142.894  0.00 97.00      PROA   
ATOM   2727  HG  LEU P 174     -27.500-115.563 143.031  0.00 97.00      PROA   
ATOM   2728  CD1 LEU P 174     -28.692-113.766 143.081  0.00 97.00      PROA   
ATOM   2729 HD11 LEU P 174     -29.743-113.443 142.928  0.00 97.00      PROA   
ATOM   2730 HD12 LEU P 174     -28.047-113.231 142.353  0.00 97.00      PROA   
ATOM   2731 HD13 LEU P 174     -28.383-113.483 144.108  0.00 97.00      PROA   
ATOM   2732  CD2 LEU P 174     -29.384-116.003 143.990  0.00 97.00      PROA   
ATOM   2733 HD21 LEU P 174     -29.142-117.084 144.029  0.00 97.00      PROA   
ATOM   2734 HD22 LEU P 174     -30.471-115.881 143.804  0.00 97.00      PROA   
ATOM   2735 HD23 LEU P 174     -29.147-115.562 144.979  0.00 97.00      PROA   
ATOM   2736  C   LEU P 174     -29.398-118.174 141.564  0.00 97.00      PROA   
ATOM   2737  O   LEU P 174     -30.626-118.127 141.564  0.00 97.00      PROA   
ATOM   2738  N   THR P 175     -28.729-119.218 142.108  0.00 97.00      PROA   
ATOM   2739  HN  THR P 175     -27.729-119.250 142.080  0.00 97.00      PROA   
ATOM   2740  CA  THR P 175     -29.375-120.359 142.727  0.00 97.00      PROA   
ATOM   2741  HA  THR P 175     -30.399-120.397 142.388  0.00 97.00      PROA   
ATOM   2742  CB  THR P 175     -28.771-121.709 142.353  0.00 97.00      PROA   
ATOM   2743  HB  THR P 175     -29.145-122.529 143.007  0.00 97.00      PROA   
ATOM   2744  OG1 THR P 175     -27.356-121.659 142.420  0.00 97.00      PROA   
ATOM   2745  HG1 THR P 175     -27.020-122.283 141.763  0.00 97.00      PROA   
ATOM   2746  CG2 THR P 175     -29.171-122.032 140.901  0.00 97.00      PROA   
ATOM   2747 HG21 THR P 175     -28.768-121.263 140.210  0.00 97.00      PROA   
ATOM   2748 HG22 THR P 175     -30.276-122.057 140.803  0.00 97.00      PROA   
ATOM   2749 HG23 THR P 175     -28.769-123.022 140.597  0.00 97.00      PROA   
ATOM   2750  C   THR P 175     -29.427-120.174 144.229  0.00 97.00      PROA   
ATOM   2751  O   THR P 175     -28.424-119.930 144.895  0.00 97.00      PROA   
ATOM   2752  N   ALA P 176     -30.647-120.278 144.791  0.00 97.00      PROA   
ATOM   2753  HN  ALA P 176     -31.449-120.442 144.225  0.00 97.00      PROA   
ATOM   2754  CA  ALA P 176     -30.904-120.176 146.207  0.00 97.00      PROA   
ATOM   2755  HA  ALA P 176     -29.971-120.146 146.756  0.00 97.00      PROA   
ATOM   2756  CB  ALA P 176     -31.735-118.918 146.529  0.00 97.00      PROA   
ATOM   2757  HB1 ALA P 176     -32.702-118.932 145.982  0.00 97.00      PROA   
ATOM   2758  HB2 ALA P 176     -31.174-118.013 146.204  0.00 97.00      PROA   
ATOM   2759  HB3 ALA P 176     -31.935-118.830 147.616  0.00 97.00      PROA   
ATOM   2760  C   ALA P 176     -31.644-121.438 146.597  0.00 97.00      PROA   
ATOM   2761  O   ALA P 176     -32.430-121.970 145.816  0.00 97.00      PROA   
ATOM   2762  N   SER P 177     -31.379-121.992 147.805  0.00 97.00      PROA   
ATOM   2763  HN  SER P 177     -30.732-121.575 148.441  0.00 97.00      PROA   
ATOM   2764  CA  SER P 177     -31.828-123.332 148.153  0.00 97.00      PROA   
ATOM   2765  HA  SER P 177     -31.964-123.909 147.247  0.00 97.00      PROA   
ATOM   2766  CB  SER P 177     -30.755-124.057 149.006  0.00 97.00      PROA   
ATOM   2767  HB1 SER P 177     -29.830-124.132 148.393  0.00 97.00      PROA   
ATOM   2768  HB2 SER P 177     -31.070-125.091 149.264  0.00 97.00      PROA   
ATOM   2769  OG  SER P 177     -30.433-123.336 150.194  0.00 97.00      PROA   
ATOM   2770  HG1 SER P 177     -31.140-123.510 150.822  0.00 97.00      PROA   
ATOM   2771  C   SER P 177     -33.147-123.379 148.900  0.00 97.00      PROA   
ATOM   2772  O   SER P 177     -33.618-124.465 149.236  0.00 97.00      PROA   
ATOM   2773  N   VAL P 178     -33.788-122.216 149.160  0.00 97.00      PROA   
ATOM   2774  HN  VAL P 178     -33.397-121.349 148.870  0.00 97.00      PROA   
ATOM   2775  CA  VAL P 178     -35.083-122.153 149.814  0.00 97.00      PROA   
ATOM   2776  HA  VAL P 178     -35.623-123.073 149.635  0.00 97.00      PROA   
ATOM   2777  CB  VAL P 178     -35.012-121.886 151.326  0.00 97.00      PROA   
ATOM   2778  HB  VAL P 178     -34.536-120.895 151.511  0.00 97.00      PROA   
ATOM   2779  CG1 VAL P 178     -36.426-121.891 151.945  0.00 97.00      PROA   
ATOM   2780 HG11 VAL P 178     -36.944-122.847 151.722  0.00 97.00      PROA   
ATOM   2781 HG12 VAL P 178     -37.040-121.055 151.564  0.00 97.00      PROA   
ATOM   2782 HG13 VAL P 178     -36.359-121.780 153.048  0.00 97.00      PROA   
ATOM   2783  CG2 VAL P 178     -34.156-122.960 152.031  0.00 97.00      PROA   
ATOM   2784 HG21 VAL P 178     -33.099-122.911 151.702  0.00 97.00      PROA   
ATOM   2785 HG22 VAL P 178     -34.556-123.973 151.811  0.00 97.00      PROA   
ATOM   2786 HG23 VAL P 178     -34.183-122.806 153.132  0.00 97.00      PROA   
ATOM   2787  C   VAL P 178     -35.833-121.022 149.136  0.00 97.00      PROA   
ATOM   2788  O   VAL P 178     -35.281-119.944 148.923  0.00 97.00      PROA   
ATOM   2789  N   THR P 179     -37.122-121.243 148.768  0.00 97.00      PROA   
ATOM   2790  HN  THR P 179     -37.548-122.136 148.893  0.00 97.00      PROA   
ATOM   2791  CA  THR P 179     -38.031-120.214 148.284  0.00 97.00      PROA   
ATOM   2792  HA  THR P 179     -37.523-119.679 147.492  0.00 97.00      PROA   
ATOM   2793  CB  THR P 179     -39.330-120.781 147.722  0.00 97.00      PROA   
ATOM   2794  HB  THR P 179     -40.081-119.978 147.526  0.00 97.00      PROA   
ATOM   2795  OG1 THR P 179     -39.892-121.741 148.611  0.00 97.00      PROA   
ATOM   2796  HG1 THR P 179     -40.099-121.258 149.414  0.00 97.00      PROA   
ATOM   2797  CG2 THR P 179     -39.038-121.487 146.388  0.00 97.00      PROA   
ATOM   2798 HG21 THR P 179     -38.316-122.317 146.535  0.00 97.00      PROA   
ATOM   2799 HG22 THR P 179     -38.620-120.770 145.653  0.00 97.00      PROA   
ATOM   2800 HG23 THR P 179     -39.978-121.911 145.975  0.00 97.00      PROA   
ATOM   2801  C   THR P 179     -38.406-119.199 149.349  0.00 97.00      PROA   
ATOM   2802  O   THR P 179     -38.621-119.543 150.508  0.00 97.00      PROA   
ATOM   2803  N   SER P 180     -38.560-117.918 148.954  0.00 97.00      PROA   
ATOM   2804  HN  SER P 180     -38.366-117.625 148.020  0.00 97.00      PROA   
ATOM   2805  CA  SER P 180     -39.157-116.872 149.758  0.00 97.00      PROA   
ATOM   2806  HA  SER P 180     -38.605-116.855 150.683  0.00 97.00      PROA   
ATOM   2807  CB  SER P 180     -38.981-115.501 149.069  0.00 97.00      PROA   
ATOM   2808  HB1 SER P 180     -37.912-115.204 149.141  0.00 97.00      PROA   
ATOM   2809  HB2 SER P 180     -39.588-114.706 149.544  0.00 97.00      PROA   
ATOM   2810  OG  SER P 180     -39.310-115.580 147.687  0.00 97.00      PROA   
ATOM   2811  HG1 SER P 180     -39.274-114.669 147.367  0.00 97.00      PROA   
ATOM   2812  C   SER P 180     -40.621-117.133 150.118  0.00 97.00      PROA   
ATOM   2813  O   SER P 180     -41.305-117.840 149.377  0.00 97.00      PROA   
ATOM   2814  N   PRO P 181     -41.164-116.641 151.235  0.00 97.00      PROA   
ATOM   2815  CD  PRO P 181     -42.616-116.735 151.432  0.00 97.00      PROA   
ATOM   2816  HD1 PRO P 181     -42.926-117.798 151.529  0.00 97.00      PROA   
ATOM   2817  HD2 PRO P 181     -43.142-116.264 150.570  0.00 97.00      PROA   
ATOM   2818  CA  PRO P 181     -40.552-115.681 152.147  0.00 97.00      PROA   
ATOM   2819  HA  PRO P 181     -39.913-114.999 151.614  0.00 97.00      PROA   
ATOM   2820  CB  PRO P 181     -41.754-114.931 152.744  0.00 97.00      PROA   
ATOM   2821  HB1 PRO P 181     -42.016-114.080 152.073  0.00 97.00      PROA   
ATOM   2822  HB2 PRO P 181     -41.564-114.535 153.761  0.00 97.00      PROA   
ATOM   2823  CG  PRO P 181     -42.899-115.949 152.714  0.00 97.00      PROA   
ATOM   2824  HG1 PRO P 181     -42.810-116.629 153.590  0.00 97.00      PROA   
ATOM   2825  HG2 PRO P 181     -43.899-115.474 152.719  0.00 97.00      PROA   
ATOM   2826  C   PRO P 181     -39.737-116.370 153.232  0.00 97.00      PROA   
ATOM   2827  O   PRO P 181     -40.264-117.184 153.987  0.00 97.00      PROA   
ATOM   2828  N   LEU P 182     -38.430-116.035 153.340  0.00 97.00      PROA   
ATOM   2829  HN  LEU P 182     -38.042-115.344 152.731  0.00 97.00      PROA   
ATOM   2830  CA  LEU P 182     -37.535-116.544 154.362  0.00 97.00      PROA   
ATOM   2831  HA  LEU P 182     -37.687-117.612 154.418  0.00 97.00      PROA   
ATOM   2832  CB  LEU P 182     -36.031-116.267 154.067  0.00 97.00      PROA   
ATOM   2833  HB1 LEU P 182     -35.432-116.738 154.879  0.00 97.00      PROA   
ATOM   2834  HB2 LEU P 182     -35.840-115.175 154.103  0.00 97.00      PROA   
ATOM   2835  CG  LEU P 182     -35.464-116.807 152.721  0.00 97.00      PROA   
ATOM   2836  HG  LEU P 182     -34.355-116.860 152.856  0.00 97.00      PROA   
ATOM   2837  CD1 LEU P 182     -35.945-118.231 152.387  0.00 97.00      PROA   
ATOM   2838 HD11 LEU P 182     -37.039-118.237 152.201  0.00 97.00      PROA   
ATOM   2839 HD12 LEU P 182     -35.721-118.926 153.222  0.00 97.00      PROA   
ATOM   2840 HD13 LEU P 182     -35.441-118.602 151.470  0.00 97.00      PROA   
ATOM   2841  CD2 LEU P 182     -35.694-115.858 151.528  0.00 97.00      PROA   
ATOM   2842 HD21 LEU P 182     -35.312-114.841 151.755  0.00 97.00      PROA   
ATOM   2843 HD22 LEU P 182     -36.771-115.784 151.285  0.00 97.00      PROA   
ATOM   2844 HD23 LEU P 182     -35.168-116.243 150.628  0.00 97.00      PROA   
ATOM   2845  C   LEU P 182     -37.877-115.970 155.727  0.00 97.00      PROA   
ATOM   2846  O   LEU P 182     -38.329-114.841 155.838  0.00 97.00      PROA   
ATOM   2847  N   LEU P 183     -37.681-116.731 156.824  0.00 97.00      PROA   
ATOM   2848  HN  LEU P 183     -37.347-117.667 156.755  0.00 97.00      PROA   
ATOM   2849  CA  LEU P 183     -37.863-116.203 158.165  0.00 97.00      PROA   
ATOM   2850  HA  LEU P 183     -38.780-115.630 158.174  0.00 97.00      PROA   
ATOM   2851  CB  LEU P 183     -37.997-117.318 159.229  0.00 97.00      PROA   
ATOM   2852  HB1 LEU P 183     -38.107-116.858 160.236  0.00 97.00      PROA   
ATOM   2853  HB2 LEU P 183     -37.067-117.929 159.231  0.00 97.00      PROA   
ATOM   2854  CG  LEU P 183     -39.205-118.265 159.023  0.00 97.00      PROA   
ATOM   2855  HG  LEU P 183     -39.089-118.782 158.041  0.00 97.00      PROA   
ATOM   2856  CD1 LEU P 183     -39.225-119.347 160.117  0.00 97.00      PROA   
ATOM   2857 HD11 LEU P 183     -39.344-118.873 161.115  0.00 97.00      PROA   
ATOM   2858 HD12 LEU P 183     -38.277-119.923 160.110  0.00 97.00      PROA   
ATOM   2859 HD13 LEU P 183     -40.071-120.047 159.954  0.00 97.00      PROA   
ATOM   2860  CD2 LEU P 183     -40.548-117.509 158.998  0.00 97.00      PROA   
ATOM   2861 HD21 LEU P 183     -40.596-116.818 158.131  0.00 97.00      PROA   
ATOM   2862 HD22 LEU P 183     -40.672-116.920 159.931  0.00 97.00      PROA   
ATOM   2863 HD23 LEU P 183     -41.392-118.226 158.916  0.00 97.00      PROA   
ATOM   2864  C   LEU P 183     -36.746-115.253 158.572  0.00 97.00      PROA   
ATOM   2865  O   LEU P 183     -35.577-115.472 158.268  0.00 97.00      PROA   
ATOM   2866  N   GLU P 184     -37.092-114.161 159.294  0.00 97.00      PROA   
ATOM   2867  HN  GLU P 184     -38.057-113.942 159.435  0.00 97.00      PROA   
ATOM   2868  CA  GLU P 184     -36.145-113.226 159.873  0.00 97.00      PROA   
ATOM   2869  HA  GLU P 184     -35.546-112.854 159.055  0.00 97.00      PROA   
ATOM   2870  CB  GLU P 184     -36.888-111.998 160.482  0.00 97.00      PROA   
ATOM   2871  HB1 GLU P 184     -37.676-112.388 161.164  0.00 97.00      PROA   
ATOM   2872  HB2 GLU P 184     -37.396-111.485 159.632  0.00 97.00      PROA   
ATOM   2873  CG  GLU P 184     -36.025-110.979 161.258  0.00 97.00      PROA   
ATOM   2874  HG1 GLU P 184     -35.131-110.724 160.662  0.00 97.00      PROA   
ATOM   2875  HG2 GLU P 184     -35.689-111.418 162.219  0.00 97.00      PROA   
ATOM   2876  CD  GLU P 184     -36.736-109.654 161.539  0.00 97.00      PROA   
ATOM   2877  OE1 GLU P 184     -37.166-108.970 160.578  0.00 97.00      PROA   
ATOM   2878  OE2 GLU P 184     -36.802-109.271 162.734  0.00 97.00      PROA   
ATOM   2879  C   GLU P 184     -35.183-113.900 160.852  0.00 97.00      PROA   
ATOM   2880  O   GLU P 184     -35.589-114.662 161.727  0.00 97.00      PROA   
ATOM   2881  N   GLY P 185     -33.864-113.649 160.677  0.00 97.00      PROA   
ATOM   2882  HN  GLY P 185     -33.609-112.947 160.012  0.00 97.00      PROA   
ATOM   2883  CA  GLY P 185     -32.780-114.258 161.434  0.00 97.00      PROA   
ATOM   2884  HA1 GLY P 185     -33.188-114.895 162.206  0.00 97.00      PROA   
ATOM   2885  HA2 GLY P 185     -32.183-113.464 161.846  0.00 97.00      PROA   
ATOM   2886  C   GLY P 185     -31.844-115.111 160.617  0.00 97.00      PROA   
ATOM   2887  O   GLY P 185     -30.726-115.370 161.057  0.00 97.00      PROA   
ATOM   2888  N   THR P 186     -32.241-115.585 159.415  0.00 97.00      PROA   
ATOM   2889  HN  THR P 186     -33.146-115.373 159.052  0.00 97.00      PROA   
ATOM   2890  CA  THR P 186     -31.452-116.576 158.685  0.00 97.00      PROA   
ATOM   2891  HA  THR P 186     -31.167-117.322 159.406  0.00 97.00      PROA   
ATOM   2892  CB  THR P 186     -32.247-117.320 157.612  0.00 97.00      PROA   
ATOM   2893  HB  THR P 186     -31.586-118.026 157.054  0.00 97.00      PROA   
ATOM   2894  OG1 THR P 186     -32.858-116.428 156.685  0.00 97.00      PROA   
ATOM   2895  HG1 THR P 186     -32.169-115.808 156.432  0.00 97.00      PROA   
ATOM   2896  CG2 THR P 186     -33.362-118.147 158.274  0.00 97.00      PROA   
ATOM   2897 HG21 THR P 186     -34.084-117.483 158.793  0.00 97.00      PROA   
ATOM   2898 HG22 THR P 186     -32.939-118.860 159.011  0.00 97.00      PROA   
ATOM   2899 HG23 THR P 186     -33.913-118.719 157.498  0.00 97.00      PROA   
ATOM   2900  C   THR P 186     -30.194-116.032 157.999  0.00 97.00      PROA   
ATOM   2901  O   THR P 186     -30.346-115.152 157.157  0.00 97.00      PROA   
ATOM   2902  N   PRO P 187     -28.951-116.485 158.212  0.00 97.00      PROA   
ATOM   2903  CD  PRO P 187     -28.538-117.317 159.351  0.00 97.00      PROA   
ATOM   2904  HD1 PRO P 187     -29.303-118.071 159.633  0.00 97.00      PROA   
ATOM   2905  HD2 PRO P 187     -28.325-116.650 160.217  0.00 97.00      PROA   
ATOM   2906  CA  PRO P 187     -27.915-116.451 157.171  0.00 97.00      PROA   
ATOM   2907  HA  PRO P 187     -27.766-115.425 156.866  0.00 97.00      PROA   
ATOM   2908  CB  PRO P 187     -26.679-117.043 157.862  0.00 97.00      PROA   
ATOM   2909  HB1 PRO P 187     -26.150-116.230 158.408  0.00 97.00      PROA   
ATOM   2910  HB2 PRO P 187     -25.963-117.517 157.162  0.00 97.00      PROA   
ATOM   2911  CG  PRO P 187     -27.258-118.021 158.889  0.00 97.00      PROA   
ATOM   2912  HG1 PRO P 187     -27.525-118.972 158.378  0.00 97.00      PROA   
ATOM   2913  HG2 PRO P 187     -26.562-118.231 159.724  0.00 97.00      PROA   
ATOM   2914  C   PRO P 187     -28.331-117.234 155.923  0.00 97.00      PROA   
ATOM   2915  O   PRO P 187     -29.102-118.184 156.046  0.00 97.00      PROA   
ATOM   2916  N   VAL P 188     -27.862-116.834 154.712  0.00 97.00      PROA   
ATOM   2917  HN  VAL P 188     -27.193-116.099 154.636  0.00 97.00      PROA   
ATOM   2918  CA  VAL P 188     -28.303-117.417 153.451  0.00 97.00      PROA   
ATOM   2919  HA  VAL P 188     -28.604-118.443 153.612  0.00 97.00      PROA   
ATOM   2920  CB  VAL P 188     -29.439-116.623 152.778  0.00 97.00      PROA   
ATOM   2921  HB  VAL P 188     -29.086-115.591 152.541  0.00 97.00      PROA   
ATOM   2922  CG1 VAL P 188     -29.898-117.300 151.468  0.00 97.00      PROA   
ATOM   2923 HG11 VAL P 188     -30.197-118.352 151.660  0.00 97.00      PROA   
ATOM   2924 HG12 VAL P 188     -29.098-117.287 150.702  0.00 97.00      PROA   
ATOM   2925 HG13 VAL P 188     -30.773-116.758 151.050  0.00 97.00      PROA   
ATOM   2926  CG2 VAL P 188     -30.648-116.493 153.730  0.00 97.00      PROA   
ATOM   2927 HG21 VAL P 188     -30.394-115.875 154.614  0.00 97.00      PROA   
ATOM   2928 HG22 VAL P 188     -30.977-117.496 154.075  0.00 97.00      PROA   
ATOM   2929 HG23 VAL P 188     -31.497-116.005 153.207  0.00 97.00      PROA   
ATOM   2930  C   VAL P 188     -27.096-117.405 152.534  0.00 97.00      PROA   
ATOM   2931  O   VAL P 188     -26.352-116.431 152.544  0.00 97.00      PROA   
ATOM   2932  N   THR P 189     -26.883-118.467 151.705  0.00 97.00      PROA   
ATOM   2933  HN  THR P 189     -27.507-119.243 151.705  0.00 97.00      PROA   
ATOM   2934  CA  THR P 189     -25.836-118.527 150.687  0.00 97.00      PROA   
ATOM   2935  HA  THR P 189     -25.238-117.636 150.783  0.00 97.00      PROA   
ATOM   2936  CB  THR P 189     -24.851-119.715 150.802  0.00 97.00      PROA   
ATOM   2937  HB  THR P 189     -24.083-119.468 151.569  0.00 97.00      PROA   
ATOM   2938  OG1 THR P 189     -24.176-120.064 149.592  0.00 97.00      PROA   
ATOM   2939  HG1 THR P 189     -23.479-119.413 149.449  0.00 97.00      PROA   
ATOM   2940  CG2 THR P 189     -25.603-120.984 151.231  0.00 97.00      PROA   
ATOM   2941 HG21 THR P 189     -26.400-121.217 150.492  0.00 97.00      PROA   
ATOM   2942 HG22 THR P 189     -26.048-120.873 152.239  0.00 97.00      PROA   
ATOM   2943 HG23 THR P 189     -24.895-121.841 151.259  0.00 97.00      PROA   
ATOM   2944  C   THR P 189     -26.496-118.432 149.326  0.00 97.00      PROA   
ATOM   2945  O   THR P 189     -27.547-119.024 149.089  0.00 97.00      PROA   
ATOM   2946  N   LEU P 190     -25.889-117.627 148.418  0.00 97.00      PROA   
ATOM   2947  HN  LEU P 190     -25.010-117.211 148.659  0.00 97.00      PROA   
ATOM   2948  CA  LEU P 190     -26.450-117.277 147.129  0.00 97.00      PROA   
ATOM   2949  HA  LEU P 190     -27.349-117.851 146.958  0.00 97.00      PROA   
ATOM   2950  CB  LEU P 190     -26.769-115.756 147.013  0.00 97.00      PROA   
ATOM   2951  HB1 LEU P 190     -27.123-115.557 145.978  0.00 97.00      PROA   
ATOM   2952  HB2 LEU P 190     -25.833-115.174 147.169  0.00 97.00      PROA   
ATOM   2953  CG  LEU P 190     -27.843-115.172 147.978  0.00 97.00      PROA   
ATOM   2954  HG  LEU P 190     -28.129-114.178 147.553  0.00 97.00      PROA   
ATOM   2955  CD1 LEU P 190     -29.127-116.020 148.042  0.00 97.00      PROA   
ATOM   2956 HD11 LEU P 190     -28.903-117.030 148.435  0.00 97.00      PROA   
ATOM   2957 HD12 LEU P 190     -29.584-116.127 147.038  0.00 97.00      PROA   
ATOM   2958 HD13 LEU P 190     -29.863-115.543 148.723  0.00 97.00      PROA   
ATOM   2959  CD2 LEU P 190     -27.305-114.875 149.394  0.00 97.00      PROA   
ATOM   2960 HD21 LEU P 190     -26.368-114.284 149.337  0.00 97.00      PROA   
ATOM   2961 HD22 LEU P 190     -27.095-115.812 149.944  0.00 97.00      PROA   
ATOM   2962 HD23 LEU P 190     -28.054-114.298 149.976  0.00 97.00      PROA   
ATOM   2963  C   LEU P 190     -25.469-117.637 146.025  0.00 97.00      PROA   
ATOM   2964  O   LEU P 190     -24.473-116.955 145.794  0.00 97.00      PROA   
ATOM   2965  N   SER P 191     -25.756-118.718 145.267  0.00 97.00      PROA   
ATOM   2966  HN  SER P 191     -26.594-119.242 145.420  0.00 97.00      PROA   
ATOM   2967  CA  SER P 191     -24.840-119.242 144.270  0.00 97.00      PROA   
ATOM   2968  HA  SER P 191     -23.832-118.992 144.568  0.00 97.00      PROA   
ATOM   2969  CB  SER P 191     -24.870-120.804 144.258  0.00 97.00      PROA   
ATOM   2970  HB1 SER P 191     -25.917-121.142 144.396  0.00 97.00      PROA   
ATOM   2971  HB2 SER P 191     -24.289-121.169 145.134  0.00 97.00      PROA   
ATOM   2972  OG  SER P 191     -24.352-121.412 143.076  0.00 97.00      PROA   
ATOM   2973  HG1 SER P 191     -25.079-121.399 142.444  0.00 97.00      PROA   
ATOM   2974  C   SER P 191     -25.044-118.608 142.901  0.00 97.00      PROA   
ATOM   2975  O   SER P 191     -25.943-118.967 142.153  0.00 97.00      PROA   
ATOM   2976  N   CYS P 192     -24.165-117.653 142.518  0.00 97.00      PROA   
ATOM   2977  HN  CYS P 192     -23.494-117.308 143.170  0.00 97.00      PROA   
ATOM   2978  CA  CYS P 192     -24.159-117.071 141.182  0.00 97.00      PROA   
ATOM   2979  HA  CYS P 192     -25.163-117.091 140.783  0.00 97.00      PROA   
ATOM   2980  CB  CYS P 192     -23.687-115.594 141.190  0.00 97.00      PROA   
ATOM   2981  HB1 CYS P 192     -23.611-115.223 140.145  0.00 97.00      PROA   
ATOM   2982  HB2 CYS P 192     -22.679-115.527 141.653  0.00 97.00      PROA   
ATOM   2983  SG  CYS P 192     -24.861-114.560 142.126  0.00 97.00      PROA   
ATOM   2984  C   CYS P 192     -23.280-117.910 140.266  0.00 97.00      PROA   
ATOM   2985  O   CYS P 192     -22.054-117.833 140.314  0.00 97.00      PROA   
ATOM   2986  N   GLU P 193     -23.910-118.771 139.427  0.00 97.00      PROA   
ATOM   2987  HN  GLU P 193     -24.905-118.751 139.346  0.00 97.00      PROA   
ATOM   2988  CA  GLU P 193     -23.255-119.936 138.857  0.00 97.00      PROA   
ATOM   2989  HA  GLU P 193     -22.221-119.937 139.173  0.00 97.00      PROA   
ATOM   2990  CB  GLU P 193     -23.900-121.229 139.421  0.00 97.00      PROA   
ATOM   2991  HB1 GLU P 193     -23.743-121.218 140.523  0.00 97.00      PROA   
ATOM   2992  HB2 GLU P 193     -23.357-122.110 139.015  0.00 97.00      PROA   
ATOM   2993  CG  GLU P 193     -25.417-121.365 139.152  0.00 97.00      PROA   
ATOM   2994  HG1 GLU P 193     -25.631-121.197 138.076  0.00 97.00      PROA   
ATOM   2995  HG2 GLU P 193     -26.003-120.637 139.750  0.00 97.00      PROA   
ATOM   2996  CD  GLU P 193     -25.877-122.773 139.488  0.00 97.00      PROA   
ATOM   2997  OE1 GLU P 193     -26.079-123.571 138.534  0.00 97.00      PROA   
ATOM   2998  OE2 GLU P 193     -25.980-123.100 140.697  0.00 97.00      PROA   
ATOM   2999  C   GLU P 193     -23.229-120.012 137.336  0.00 97.00      PROA   
ATOM   3000  O   GLU P 193     -24.202-119.695 136.655  0.00 97.00      PROA   
ATOM   3001  N   THR P 194     -22.080-120.470 136.765  0.00 97.00      PROA   
ATOM   3002  HN  THR P 194     -21.257-120.585 137.316  0.00 97.00      PROA   
ATOM   3003  CA  THR P 194     -21.937-120.755 135.340  0.00 97.00      PROA   
ATOM   3004  HA  THR P 194     -22.762-120.313 134.797  0.00 97.00      PROA   
ATOM   3005  CB  THR P 194     -20.625-120.222 134.741  0.00 97.00      PROA   
ATOM   3006  HB  THR P 194     -20.548-120.514 133.666  0.00 97.00      PROA   
ATOM   3007  OG1 THR P 194     -19.469-120.701 135.429  0.00 97.00      PROA   
ATOM   3008  HG1 THR P 194     -18.834-120.946 134.750  0.00 97.00      PROA   
ATOM   3009  CG2 THR P 194     -20.605-118.686 134.810  0.00 97.00      PROA   
ATOM   3010 HG21 THR P 194     -20.670-118.341 135.863  0.00 97.00      PROA   
ATOM   3011 HG22 THR P 194     -21.454-118.260 134.237  0.00 97.00      PROA   
ATOM   3012 HG23 THR P 194     -19.657-118.300 134.375  0.00 97.00      PROA   
ATOM   3013  C   THR P 194     -21.957-122.247 135.040  0.00 97.00      PROA   
ATOM   3014  O   THR P 194     -22.521-122.664 134.030  0.00 97.00      PROA   
ATOM   3015  N   LYS P 195     -21.270-123.067 135.874  0.00 97.00      PROA   
ATOM   3016  HN  LYS P 195     -20.863-122.658 136.685  0.00 97.00      PROA   
ATOM   3017  CA  LYS P 195     -20.901-124.460 135.628  0.00 97.00      PROA   
ATOM   3018  HA  LYS P 195     -20.341-124.752 136.504  0.00 97.00      PROA   
ATOM   3019  CB  LYS P 195     -22.097-125.460 135.543  0.00 97.00      PROA   
ATOM   3020  HB1 LYS P 195     -21.848-126.286 134.839  0.00 97.00      PROA   
ATOM   3021  HB2 LYS P 195     -22.989-124.948 135.124  0.00 97.00      PROA   
ATOM   3022  CG  LYS P 195     -22.486-126.160 136.864  0.00 97.00      PROA   
ATOM   3023  HG1 LYS P 195     -21.575-126.590 137.335  0.00 97.00      PROA   
ATOM   3024  HG2 LYS P 195     -23.146-127.016 136.589  0.00 97.00      PROA   
ATOM   3025  CD  LYS P 195     -23.257-125.311 137.888  0.00 97.00      PROA   
ATOM   3026  HD1 LYS P 195     -24.113-124.837 137.356  0.00 97.00      PROA   
ATOM   3027  HD2 LYS P 195     -22.611-124.496 138.279  0.00 97.00      PROA   
ATOM   3028  CE  LYS P 195     -23.793-126.175 139.047  0.00 97.00      PROA   
ATOM   3029  HE1 LYS P 195     -22.960-126.590 139.652  0.00 97.00      PROA   
ATOM   3030  HE2 LYS P 195     -24.401-127.010 138.636  0.00 97.00      PROA   
ATOM   3031  NZ  LYS P 195     -24.665-125.401 139.945  0.00 97.00      PROA   
ATOM   3032  HZ1 LYS P 195     -25.304-124.821 139.351  0.00 97.00      PROA   
ATOM   3033  HZ2 LYS P 195     -24.141-124.712 140.517  0.00 97.00      PROA   
ATOM   3034  HZ3 LYS P 195     -25.263-125.983 140.558  0.00 97.00      PROA   
ATOM   3035  C   LYS P 195     -19.913-124.697 134.481  0.00 97.00      PROA   
ATOM   3036  O   LYS P 195     -19.095-125.612 134.550  0.00 97.00      PROA   
ATOM   3037  N   LEU P 196     -19.930-123.856 133.427  0.00 97.00      PROA   
ATOM   3038  HN  LEU P 196     -20.665-123.184 133.365  0.00 97.00      PROA   
ATOM   3039  CA  LEU P 196     -19.061-123.946 132.273  0.00 97.00      PROA   
ATOM   3040  HA  LEU P 196     -18.726-124.968 132.166  0.00 97.00      PROA   
ATOM   3041  CB  LEU P 196     -19.777-123.506 130.962  0.00 97.00      PROA   
ATOM   3042  HB1 LEU P 196     -19.020-123.411 130.155  0.00 97.00      PROA   
ATOM   3043  HB2 LEU P 196     -20.236-122.505 131.118  0.00 97.00      PROA   
ATOM   3044  CG  LEU P 196     -20.857-124.464 130.385  0.00 97.00      PROA   
ATOM   3045  HG  LEU P 196     -21.153-124.028 129.398  0.00 97.00      PROA   
ATOM   3046  CD1 LEU P 196     -20.296-125.868 130.099  0.00 97.00      PROA   
ATOM   3047 HD11 LEU P 196     -20.023-126.376 131.049  0.00 97.00      PROA   
ATOM   3048 HD12 LEU P 196     -19.393-125.803 129.456  0.00 97.00      PROA   
ATOM   3049 HD13 LEU P 196     -21.058-126.486 129.579  0.00 97.00      PROA   
ATOM   3050  CD2 LEU P 196     -22.148-124.544 131.222  0.00 97.00      PROA   
ATOM   3051 HD21 LEU P 196     -22.551-123.528 131.414  0.00 97.00      PROA   
ATOM   3052 HD22 LEU P 196     -21.952-125.043 132.193  0.00 97.00      PROA   
ATOM   3053 HD23 LEU P 196     -22.917-125.135 130.681  0.00 97.00      PROA   
ATOM   3054  C   LEU P 196     -17.822-123.083 132.438  0.00 97.00      PROA   
ATOM   3055  O   LEU P 196     -17.864-122.000 133.021  0.00 97.00      PROA   
ATOM   3056  N   LEU P 197     -16.682-123.558 131.877  0.00 97.00      PROA   
ATOM   3057  HN  LEU P 197     -16.648-124.473 131.484  0.00 97.00      PROA   
ATOM   3058  CA  LEU P 197     -15.489-122.766 131.667  0.00 97.00      PROA   
ATOM   3059  HA  LEU P 197     -15.729-121.723 131.812  0.00 97.00      PROA   
ATOM   3060  CB  LEU P 197     -14.321-123.169 132.602  0.00 97.00      PROA   
ATOM   3061  HB1 LEU P 197     -14.089-124.246 132.448  0.00 97.00      PROA   
ATOM   3062  HB2 LEU P 197     -14.671-123.053 133.652  0.00 97.00      PROA   
ATOM   3063  CG  LEU P 197     -13.011-122.355 132.441  0.00 97.00      PROA   
ATOM   3064  HG  LEU P 197     -12.638-122.484 131.398  0.00 97.00      PROA   
ATOM   3065  CD1 LEU P 197     -13.218-120.849 132.690  0.00 97.00      PROA   
ATOM   3066 HD11 LEU P 197     -13.630-120.689 133.709  0.00 97.00      PROA   
ATOM   3067 HD12 LEU P 197     -13.917-120.416 131.946  0.00 97.00      PROA   
ATOM   3068 HD13 LEU P 197     -12.247-120.315 132.611  0.00 97.00      PROA   
ATOM   3069  CD2 LEU P 197     -11.920-122.898 133.380  0.00 97.00      PROA   
ATOM   3070 HD21 LEU P 197     -11.729-123.971 133.169  0.00 97.00      PROA   
ATOM   3071 HD22 LEU P 197     -12.241-122.796 134.438  0.00 97.00      PROA   
ATOM   3072 HD23 LEU P 197     -10.974-122.334 133.239  0.00 97.00      PROA   
ATOM   3073  C   LEU P 197     -15.093-122.953 130.219  0.00 97.00      PROA   
ATOM   3074  O   LEU P 197     -15.097-124.068 129.703  0.00 97.00      PROA   
ATOM   3075  N   LEU P 198     -14.768-121.838 129.524  0.00 97.00      PROA   
ATOM   3076  HN  LEU P 198     -14.741-120.951 129.975  0.00 97.00      PROA   
ATOM   3077  CA  LEU P 198     -14.407-121.803 128.123  0.00 97.00      PROA   
ATOM   3078  HA  LEU P 198     -14.131-122.794 127.788  0.00 97.00      PROA   
ATOM   3079  CB  LEU P 198     -15.488-121.180 127.185  0.00 97.00      PROA   
ATOM   3080  HB1 LEU P 198     -15.062-121.088 126.161  0.00 97.00      PROA   
ATOM   3081  HB2 LEU P 198     -15.737-120.155 127.538  0.00 97.00      PROA   
ATOM   3082  CG  LEU P 198     -16.827-121.953 127.012  0.00 97.00      PROA   
ATOM   3083  HG  LEU P 198     -17.361-121.444 126.170  0.00 97.00      PROA   
ATOM   3084  CD1 LEU P 198     -16.630-123.420 126.592  0.00 97.00      PROA   
ATOM   3085 HD11 LEU P 198     -16.156-123.999 127.410  0.00 97.00      PROA   
ATOM   3086 HD12 LEU P 198     -15.986-123.486 125.690  0.00 97.00      PROA   
ATOM   3087 HD13 LEU P 198     -17.612-123.887 126.363  0.00 97.00      PROA   
ATOM   3088  CD2 LEU P 198     -17.768-121.844 128.224  0.00 97.00      PROA   
ATOM   3089 HD21 LEU P 198     -17.832-120.793 128.574  0.00 97.00      PROA   
ATOM   3090 HD22 LEU P 198     -17.403-122.477 129.055  0.00 97.00      PROA   
ATOM   3091 HD23 LEU P 198     -18.786-122.190 127.950  0.00 97.00      PROA   
ATOM   3092  C   LEU P 198     -13.175-120.927 128.076  0.00 97.00      PROA   
ATOM   3093  O   LEU P 198     -12.841-120.270 129.061  0.00 97.00      PROA   
ATOM   3094  N   GLN P 199     -12.448-120.910 126.929  0.00 97.00      PROA   
ATOM   3095  HN  GLN P 199     -12.708-121.494 126.162  0.00 97.00      PROA   
ATOM   3096  CA  GLN P 199     -11.248-120.109 126.727  0.00 97.00      PROA   
ATOM   3097  HA  GLN P 199     -10.513-120.469 127.433  0.00 97.00      PROA   
ATOM   3098  CB  GLN P 199     -10.688-120.260 125.286  0.00 97.00      PROA   
ATOM   3099  HB1 GLN P 199      -9.750-119.666 125.209  0.00 97.00      PROA   
ATOM   3100  HB2 GLN P 199     -11.416-119.826 124.563  0.00 97.00      PROA   
ATOM   3101  CG  GLN P 199     -10.376-121.710 124.827  0.00 97.00      PROA   
ATOM   3102  HG1 GLN P 199      -9.716-121.702 123.934  0.00 97.00      PROA   
ATOM   3103  HG2 GLN P 199     -11.329-122.203 124.534  0.00 97.00      PROA   
ATOM   3104  CD  GLN P 199      -9.759-122.592 125.920  0.00 97.00      PROA   
ATOM   3105  OE1 GLN P 199     -10.403-123.523 126.415  0.00 97.00      PROA   
ATOM   3106  NE2 GLN P 199      -8.480-122.318 126.294  0.00 97.00      PROA   
ATOM   3107 HE21 GLN P 199      -8.065-122.910 126.982  0.00 97.00      PROA   
ATOM   3108 HE22 GLN P 199      -7.976-121.568 125.867  0.00 97.00      PROA   
ATOM   3109  C   GLN P 199     -11.467-118.626 127.019  0.00 97.00      PROA   
ATOM   3110  O   GLN P 199     -12.476-118.036 126.637  0.00 97.00      PROA   
ATOM   3111  N   ARG P 200     -10.521-118.004 127.756  0.00 97.00      PROA   
ATOM   3112  HN  ARG P 200      -9.678-118.460 128.027  0.00 97.00      PROA   
ATOM   3113  CA  ARG P 200     -10.760-116.736 128.399  0.00 97.00      PROA   
ATOM   3114  HA  ARG P 200     -11.526-116.184 127.875  0.00 97.00      PROA   
ATOM   3115  CB  ARG P 200     -11.175-117.023 129.866  0.00 97.00      PROA   
ATOM   3116  HB1 ARG P 200     -10.335-117.559 130.366  0.00 97.00      PROA   
ATOM   3117  HB2 ARG P 200     -12.035-117.730 129.861  0.00 97.00      PROA   
ATOM   3118  CG  ARG P 200     -11.542-115.792 130.705  0.00 97.00      PROA   
ATOM   3119  HG1 ARG P 200     -11.096-114.878 130.264  0.00 97.00      PROA   
ATOM   3120  HG2 ARG P 200     -11.056-115.929 131.693  0.00 97.00      PROA   
ATOM   3121  CD  ARG P 200     -13.044-115.544 130.905  0.00 97.00      PROA   
ATOM   3122  HD1 ARG P 200     -13.624-115.824 130.002  0.00 97.00      PROA   
ATOM   3123  HD2 ARG P 200     -13.232-114.465 131.116  0.00 97.00      PROA   
ATOM   3124  NE  ARG P 200     -13.512-116.387 132.055  0.00 97.00      PROA   
ATOM   3125  HE  ARG P 200     -13.779-117.334 131.904  0.00 97.00      PROA   
ATOM   3126  CZ  ARG P 200     -13.535-115.937 133.325  0.00 97.00      PROA   
ATOM   3127  NH1 ARG P 200     -13.131-114.704 133.654  0.00 97.00      PROA   
ATOM   3128 HH11 ARG P 200     -12.397-114.311 133.103  0.00 97.00      PROA   
ATOM   3129 HH12 ARG P 200     -13.124-114.449 134.621  0.00 97.00      PROA   
ATOM   3130  NH2 ARG P 200     -13.885-116.744 134.338  0.00 97.00      PROA   
ATOM   3131 HH21 ARG P 200     -13.999-117.716 134.169  0.00 97.00      PROA   
ATOM   3132 HH22 ARG P 200     -13.658-116.407 135.249  0.00 97.00      PROA   
ATOM   3133  C   ARG P 200      -9.443-115.983 128.392  0.00 97.00      PROA   
ATOM   3134  O   ARG P 200      -8.418-116.626 128.616  0.00 97.00      PROA   
ATOM   3135  N   PRO P 201      -9.361-114.668 128.156  0.00 97.00      PROA   
ATOM   3136  CD  PRO P 201     -10.398-113.869 127.488  0.00 97.00      PROA   
ATOM   3137  HD1 PRO P 201     -11.363-113.928 128.037  0.00 97.00      PROA   
ATOM   3138  HD2 PRO P 201     -10.529-114.239 126.446  0.00 97.00      PROA   
ATOM   3139  CA  PRO P 201      -8.150-113.902 128.429  0.00 97.00      PROA   
ATOM   3140  HA  PRO P 201      -7.275-114.439 128.089  0.00 97.00      PROA   
ATOM   3141  CB  PRO P 201      -8.344-112.601 127.623  0.00 97.00      PROA   
ATOM   3142  HB1 PRO P 201      -7.909-112.749 126.609  0.00 97.00      PROA   
ATOM   3143  HB2 PRO P 201      -7.864-111.716 128.084  0.00 97.00      PROA   
ATOM   3144  CG  PRO P 201      -9.866-112.433 127.476  0.00 97.00      PROA   
ATOM   3145  HG1 PRO P 201     -10.269-111.888 128.355  0.00 97.00      PROA   
ATOM   3146  HG2 PRO P 201     -10.148-111.879 126.559  0.00 97.00      PROA   
ATOM   3147  C   PRO P 201      -7.972-113.658 129.922  0.00 97.00      PROA   
ATOM   3148  O   PRO P 201      -7.040-114.211 130.503  0.00 97.00      PROA   
ATOM   3149  N   GLY P 202      -8.853-112.865 130.571  0.00 97.00      PROA   
ATOM   3150  HN  GLY P 202      -9.526-112.336 130.057  0.00 97.00      PROA   
ATOM   3151  CA  GLY P 202      -8.851-112.664 132.005  0.00 97.00      PROA   
ATOM   3152  HA1 GLY P 202      -9.434-111.779 132.157  0.00 97.00      PROA   
ATOM   3153  HA2 GLY P 202      -7.841-112.578 132.379  0.00 97.00      PROA   
ATOM   3154  C   GLY P 202      -9.567-113.757 132.733  0.00 97.00      PROA   
ATOM   3155  O   GLY P 202     -10.787-113.763 132.744  0.00 97.00      PROA   
ATOM   3156  N   LEU P 203      -8.825-114.686 133.370  0.00 97.00      PROA   
ATOM   3157  HN  LEU P 203      -7.833-114.609 133.321  0.00 97.00      PROA   
ATOM   3158  CA  LEU P 203      -9.321-115.871 134.057  0.00 97.00      PROA   
ATOM   3159  HA  LEU P 203      -9.930-116.401 133.345  0.00 97.00      PROA   
ATOM   3160  CB  LEU P 203      -8.163-116.837 134.444  0.00 97.00      PROA   
ATOM   3161  HB1 LEU P 203      -8.429-117.443 135.337  0.00 97.00      PROA   
ATOM   3162  HB2 LEU P 203      -7.274-116.225 134.713  0.00 97.00      PROA   
ATOM   3163  CG  LEU P 203      -7.754-117.858 133.340  0.00 97.00      PROA   
ATOM   3164  HG  LEU P 203      -6.855-118.398 133.728  0.00 97.00      PROA   
ATOM   3165  CD1 LEU P 203      -8.840-118.928 133.107  0.00 97.00      PROA   
ATOM   3166 HD11 LEU P 203      -9.764-118.467 132.700  0.00 97.00      PROA   
ATOM   3167 HD12 LEU P 203      -9.088-119.443 134.058  0.00 97.00      PROA   
ATOM   3168 HD13 LEU P 203      -8.479-119.686 132.380  0.00 97.00      PROA   
ATOM   3169  CD2 LEU P 203      -7.338-117.204 132.009  0.00 97.00      PROA   
ATOM   3170 HD21 LEU P 203      -6.533-116.459 132.176  0.00 97.00      PROA   
ATOM   3171 HD22 LEU P 203      -8.202-116.690 131.537  0.00 97.00      PROA   
ATOM   3172 HD23 LEU P 203      -6.965-117.972 131.299  0.00 97.00      PROA   
ATOM   3173  C   LEU P 203     -10.252-115.651 135.248  0.00 97.00      PROA   
ATOM   3174  O   LEU P 203     -11.141-116.468 135.477  0.00 97.00      PROA   
ATOM   3175  N   GLN P 204     -10.078-114.577 136.052  0.00 97.00      PROA   
ATOM   3176  HN  GLN P 204      -9.457-113.836 135.792  0.00 97.00      PROA   
ATOM   3177  CA  GLN P 204     -10.732-114.396 137.343  0.00 97.00      PROA   
ATOM   3178  HA  GLN P 204     -10.568-115.299 137.912  0.00 97.00      PROA   
ATOM   3179  CB  GLN P 204     -10.096-113.182 138.073  0.00 97.00      PROA   
ATOM   3180  HB1 GLN P 204     -10.379-112.250 137.536  0.00 97.00      PROA   
ATOM   3181  HB2 GLN P 204      -8.991-113.280 137.959  0.00 97.00      PROA   
ATOM   3182  CG  GLN P 204     -10.399-112.991 139.578  0.00 97.00      PROA   
ATOM   3183  HG1 GLN P 204     -11.418-112.569 139.701  0.00 97.00      PROA   
ATOM   3184  HG2 GLN P 204      -9.686-112.252 139.998  0.00 97.00      PROA   
ATOM   3185  CD  GLN P 204     -10.332-114.297 140.378  0.00 97.00      PROA   
ATOM   3186  OE1 GLN P 204     -11.271-115.097 140.423  0.00 97.00      PROA   
ATOM   3187  NE2 GLN P 204      -9.176-114.527 141.055  0.00 97.00      PROA   
ATOM   3188 HE21 GLN P 204      -9.117-115.362 141.598  0.00 97.00      PROA   
ATOM   3189 HE22 GLN P 204      -8.424-113.873 140.988  0.00 97.00      PROA   
ATOM   3190  C   GLN P 204     -12.235-114.164 137.232  0.00 97.00      PROA   
ATOM   3191  O   GLN P 204     -12.755-113.846 136.173  0.00 97.00      PROA   
ATOM   3192  N   LEU P 205     -12.994-114.306 138.339  0.00 97.00      PROA   
ATOM   3193  HN  LEU P 205     -12.596-114.653 139.187  0.00 97.00      PROA   
ATOM   3194  CA  LEU P 205     -14.311-113.715 138.433  0.00 97.00      PROA   
ATOM   3195  HA  LEU P 205     -14.460-113.027 137.613  0.00 97.00      PROA   
ATOM   3196  CB  LEU P 205     -15.474-114.737 138.419  0.00 97.00      PROA   
ATOM   3197  HB1 LEU P 205     -16.433-114.215 138.631  0.00 97.00      PROA   
ATOM   3198  HB2 LEU P 205     -15.297-115.488 139.219  0.00 97.00      PROA   
ATOM   3199  CG  LEU P 205     -15.657-115.481 137.076  0.00 97.00      PROA   
ATOM   3200  HG  LEU P 205     -14.667-115.898 136.785  0.00 97.00      PROA   
ATOM   3201  CD1 LEU P 205     -16.627-116.667 137.227  0.00 97.00      PROA   
ATOM   3202 HD11 LEU P 205     -17.629-116.302 137.540  0.00 97.00      PROA   
ATOM   3203 HD12 LEU P 205     -16.253-117.377 137.993  0.00 97.00      PROA   
ATOM   3204 HD13 LEU P 205     -16.733-117.206 136.262  0.00 97.00      PROA   
ATOM   3205  CD2 LEU P 205     -16.148-114.537 135.960  0.00 97.00      PROA   
ATOM   3206 HD21 LEU P 205     -15.414-113.727 135.771  0.00 97.00      PROA   
ATOM   3207 HD22 LEU P 205     -17.114-114.076 136.255  0.00 97.00      PROA   
ATOM   3208 HD23 LEU P 205     -16.301-115.101 135.016  0.00 97.00      PROA   
ATOM   3209  C   LEU P 205     -14.382-112.881 139.689  0.00 97.00      PROA   
ATOM   3210  O   LEU P 205     -14.381-113.388 140.809  0.00 97.00      PROA   
ATOM   3211  N   TYR P 206     -14.486-111.546 139.508  0.00 97.00      PROA   
ATOM   3212  HN  TYR P 206     -14.419-111.153 138.595  0.00 97.00      PROA   
ATOM   3213  CA  TYR P 206     -14.842-110.615 140.560  0.00 97.00      PROA   
ATOM   3214  HA  TYR P 206     -14.570-111.032 141.522  0.00 97.00      PROA   
ATOM   3215  CB  TYR P 206     -14.218-109.201 140.404  0.00 97.00      PROA   
ATOM   3216  HB1 TYR P 206     -14.403-108.577 141.303  0.00 97.00      PROA   
ATOM   3217  HB2 TYR P 206     -14.645-108.682 139.518  0.00 97.00      PROA   
ATOM   3218  CG  TYR P 206     -12.733-109.312 140.193  0.00 97.00      PROA   
ATOM   3219  CD1 TYR P 206     -11.832-109.344 141.275  0.00 97.00      PROA   
ATOM   3220  HD1 TYR P 206     -12.207-109.279 142.287  0.00 97.00      PROA   
ATOM   3221  CE1 TYR P 206     -10.453-109.471 141.046  0.00 97.00      PROA   
ATOM   3222  HE1 TYR P 206      -9.763-109.509 141.878  0.00 97.00      PROA   
ATOM   3223  CZ  TYR P 206      -9.972-109.576 139.732  0.00 97.00      PROA   
ATOM   3224  OH  TYR P 206      -8.602-109.799 139.478  0.00 97.00      PROA   
ATOM   3225  HH  TYR P 206      -8.516-110.058 138.551  0.00 97.00      PROA   
ATOM   3226  CD2 TYR P 206     -12.227-109.355 138.883  0.00 97.00      PROA   
ATOM   3227  HD2 TYR P 206     -12.895-109.299 138.036  0.00 97.00      PROA   
ATOM   3228  CE2 TYR P 206     -10.861-109.505 138.655  0.00 97.00      PROA   
ATOM   3229  HE2 TYR P 206     -10.511-109.577 137.639  0.00 97.00      PROA   
ATOM   3230  C   TYR P 206     -16.342-110.491 140.483  0.00 97.00      PROA   
ATOM   3231  O   TYR P 206     -16.931-110.674 139.418  0.00 97.00      PROA   
ATOM   3232  N   PHE P 207     -17.006-110.204 141.620  0.00 97.00      PROA   
ATOM   3233  HN  PHE P 207     -16.525-110.027 142.478  0.00 97.00      PROA   
ATOM   3234  CA  PHE P 207     -18.452-110.192 141.668  0.00 97.00      PROA   
ATOM   3235  HA  PHE P 207     -18.865-110.109 140.673  0.00 97.00      PROA   
ATOM   3236  CB  PHE P 207     -19.054-111.427 142.389  0.00 97.00      PROA   
ATOM   3237  HB1 PHE P 207     -20.150-111.319 142.535  0.00 97.00      PROA   
ATOM   3238  HB2 PHE P 207     -18.584-111.522 143.390  0.00 97.00      PROA   
ATOM   3239  CG  PHE P 207     -18.815-112.718 141.640  0.00 97.00      PROA   
ATOM   3240  CD1 PHE P 207     -17.597-113.411 141.766  0.00 97.00      PROA   
ATOM   3241  HD1 PHE P 207     -16.790-112.977 142.338  0.00 97.00      PROA   
ATOM   3242  CE1 PHE P 207     -17.423-114.666 141.173  0.00 97.00      PROA   
ATOM   3243  HE1 PHE P 207     -16.476-115.179 141.270  0.00 97.00      PROA   
ATOM   3244  CZ  PHE P 207     -18.468-115.250 140.448  0.00 97.00      PROA   
ATOM   3245  HZ  PHE P 207     -18.332-116.217 139.986  0.00 97.00      PROA   
ATOM   3246  CD2 PHE P 207     -19.856-113.315 140.905  0.00 97.00      PROA   
ATOM   3247  HD2 PHE P 207     -20.803-112.804 140.811  0.00 97.00      PROA   
ATOM   3248  CE2 PHE P 207     -19.686-114.573 140.313  0.00 97.00      PROA   
ATOM   3249  HE2 PHE P 207     -20.495-115.024 139.757  0.00 97.00      PROA   
ATOM   3250  C   PHE P 207     -18.894-108.973 142.415  0.00 97.00      PROA   
ATOM   3251  O   PHE P 207     -18.125-108.361 143.141  0.00 97.00      PROA   
ATOM   3252  N   SER P 208     -20.174-108.595 142.245  0.00 97.00      PROA   
ATOM   3253  HN  SER P 208     -20.756-109.044 141.575  0.00 97.00      PROA   
ATOM   3254  CA  SER P 208     -20.796-107.551 143.021  0.00 97.00      PROA   
ATOM   3255  HA  SER P 208     -20.333-107.515 143.998  0.00 97.00      PROA   
ATOM   3256  CB  SER P 208     -20.709-106.143 142.374  0.00 97.00      PROA   
ATOM   3257  HB1 SER P 208     -19.644-105.822 142.382  0.00 97.00      PROA   
ATOM   3258  HB2 SER P 208     -21.299-105.399 142.953  0.00 97.00      PROA   
ATOM   3259  OG  SER P 208     -21.150-106.172 141.021  0.00 97.00      PROA   
ATOM   3260  HG1 SER P 208     -21.418-105.279 140.779  0.00 97.00      PROA   
ATOM   3261  C   SER P 208     -22.226-107.963 143.235  0.00 97.00      PROA   
ATOM   3262  O   SER P 208     -22.780-108.756 142.478  0.00 97.00      PROA   
ATOM   3263  N   PHE P 209     -22.834-107.445 144.323  0.00 97.00      PROA   
ATOM   3264  HN  PHE P 209     -22.357-106.792 144.904  0.00 97.00      PROA   
ATOM   3265  CA  PHE P 209     -24.170-107.779 144.751  0.00 97.00      PROA   
ATOM   3266  HA  PHE P 209     -24.693-108.264 143.935  0.00 97.00      PROA   
ATOM   3267  CB  PHE P 209     -24.162-108.673 146.025  0.00 97.00      PROA   
ATOM   3268  HB1 PHE P 209     -24.807-108.282 146.839  0.00 97.00      PROA   
ATOM   3269  HB2 PHE P 209     -23.127-108.754 146.424  0.00 97.00      PROA   
ATOM   3270  CG  PHE P 209     -24.661-110.054 145.694  0.00 97.00      PROA   
ATOM   3271  CD1 PHE P 209     -26.042-110.271 145.557  0.00 97.00      PROA   
ATOM   3272  HD1 PHE P 209     -26.727-109.441 145.655  0.00 97.00      PROA   
ATOM   3273  CE1 PHE P 209     -26.540-111.554 145.305  0.00 97.00      PROA   
ATOM   3274  HE1 PHE P 209     -27.604-111.707 145.212  0.00 97.00      PROA   
ATOM   3275  CZ  PHE P 209     -25.658-112.636 145.192  0.00 97.00      PROA   
ATOM   3276  HZ  PHE P 209     -26.037-113.629 145.001  0.00 97.00      PROA   
ATOM   3277  CD2 PHE P 209     -23.783-111.147 145.576  0.00 97.00      PROA   
ATOM   3278  HD2 PHE P 209     -22.718-111.000 145.687  0.00 97.00      PROA   
ATOM   3279  CE2 PHE P 209     -24.280-112.433 145.326  0.00 97.00      PROA   
ATOM   3280  HE2 PHE P 209     -23.603-113.269 145.240  0.00 97.00      PROA   
ATOM   3281  C   PHE P 209     -24.888-106.478 145.007  0.00 97.00      PROA   
ATOM   3282  O   PHE P 209     -24.306-105.515 145.500  0.00 97.00      PROA   
ATOM   3283  N   TYR P 210     -26.183-106.419 144.627  0.00 97.00      PROA   
ATOM   3284  HN  TYR P 210     -26.630-107.207 144.210  0.00 97.00      PROA   
ATOM   3285  CA  TYR P 210     -26.971-105.209 144.662  0.00 97.00      PROA   
ATOM   3286  HA  TYR P 210     -26.523-104.480 145.324  0.00 97.00      PROA   
ATOM   3287  CB  TYR P 210     -27.204-104.608 143.243  0.00 97.00      PROA   
ATOM   3288  HB1 TYR P 210     -27.722-103.626 143.306  0.00 97.00      PROA   
ATOM   3289  HB2 TYR P 210     -27.848-105.299 142.660  0.00 97.00      PROA   
ATOM   3290  CG  TYR P 210     -25.930-104.443 142.438  0.00 97.00      PROA   
ATOM   3291  CD1 TYR P 210     -25.388-105.533 141.728  0.00 97.00      PROA   
ATOM   3292  HD1 TYR P 210     -25.857-106.501 141.807  0.00 97.00      PROA   
ATOM   3293  CE1 TYR P 210     -24.278-105.372 140.893  0.00 97.00      PROA   
ATOM   3294  HE1 TYR P 210     -23.886-106.221 140.352  0.00 97.00      PROA   
ATOM   3295  CZ  TYR P 210     -23.700-104.107 140.736  0.00 97.00      PROA   
ATOM   3296  OH  TYR P 210     -22.613-103.910 139.857  0.00 97.00      PROA   
ATOM   3297  HH  TYR P 210     -22.765-104.437 139.062  0.00 97.00      PROA   
ATOM   3298  CD2 TYR P 210     -25.340-103.177 142.266  0.00 97.00      PROA   
ATOM   3299  HD2 TYR P 210     -25.773-102.320 142.756  0.00 97.00      PROA   
ATOM   3300  CE2 TYR P 210     -24.226-103.012 141.430  0.00 97.00      PROA   
ATOM   3301  HE2 TYR P 210     -23.792-102.034 141.289  0.00 97.00      PROA   
ATOM   3302  C   TYR P 210     -28.320-105.603 145.219  0.00 97.00      PROA   
ATOM   3303  O   TYR P 210     -28.681-106.779 145.220  0.00 97.00      PROA   
ATOM   3304  N   MET P 211     -29.104-104.610 145.703  0.00 97.00      PROA   
ATOM   3305  HN  MET P 211     -28.775-103.669 145.744  0.00 97.00      PROA   
ATOM   3306  CA  MET P 211     -30.490-104.812 146.070  0.00 97.00      PROA   
ATOM   3307  HA  MET P 211     -30.804-105.813 145.822  0.00 97.00      PROA   
ATOM   3308  CB  MET P 211     -30.734-104.563 147.582  0.00 97.00      PROA   
ATOM   3309  HB1 MET P 211     -31.828-104.529 147.780  0.00 97.00      PROA   
ATOM   3310  HB2 MET P 211     -30.298-103.577 147.860  0.00 97.00      PROA   
ATOM   3311  CG  MET P 211     -30.126-105.652 148.487  0.00 97.00      PROA   
ATOM   3312  HG1 MET P 211     -29.090-105.871 148.149  0.00 97.00      PROA   
ATOM   3313  HG2 MET P 211     -30.719-106.578 148.329  0.00 97.00      PROA   
ATOM   3314  SD  MET P 211     -30.087-105.242 150.262  0.00 97.00      PROA   
ATOM   3315  CE  MET P 211     -31.877-105.160 150.548  0.00 97.00      PROA   
ATOM   3316  HE1 MET P 211     -32.373-106.098 150.219  0.00 97.00      PROA   
ATOM   3317  HE2 MET P 211     -32.339-104.313 149.999  0.00 97.00      PROA   
ATOM   3318  HE3 MET P 211     -32.094-105.022 151.628  0.00 97.00      PROA   
ATOM   3319  C   MET P 211     -31.325-103.840 145.273  0.00 97.00      PROA   
ATOM   3320  O   MET P 211     -31.386-102.663 145.619  0.00 97.00      PROA   
ATOM   3321  N   GLY P 212     -32.015-104.312 144.195  0.00 97.00      PROA   
ATOM   3322  HN  GLY P 212     -32.043-105.292 144.002  0.00 97.00      PROA   
ATOM   3323  CA  GLY P 212     -32.753-103.486 143.243  0.00 97.00      PROA   
ATOM   3324  HA1 GLY P 212     -33.721-103.273 143.673  0.00 97.00      PROA   
ATOM   3325  HA2 GLY P 212     -32.830-104.063 142.337  0.00 97.00      PROA   
ATOM   3326  C   GLY P 212     -32.078-102.187 142.857  0.00 97.00      PROA   
ATOM   3327  O   GLY P 212     -30.968-102.167 142.327  0.00 97.00      PROA   
ATOM   3328  N   SER P 213     -32.760-101.056 143.134  0.00 97.00      PROA   
ATOM   3329  HN  SER P 213     -33.677-101.134 143.518  0.00 97.00      PROA   
ATOM   3330  CA  SER P 213     -32.271 -99.712 142.870  0.00 97.00      PROA   
ATOM   3331  HA  SER P 213     -31.756 -99.732 141.918  0.00 97.00      PROA   
ATOM   3332  CB  SER P 213     -33.461 -98.714 142.740  0.00 97.00      PROA   
ATOM   3333  HB1 SER P 213     -34.005 -98.641 143.706  0.00 97.00      PROA   
ATOM   3334  HB2 SER P 213     -34.168 -99.106 141.978  0.00 97.00      PROA   
ATOM   3335  OG  SER P 213     -33.057 -97.412 142.320  0.00 97.00      PROA   
ATOM   3336  HG1 SER P 213     -32.376 -97.140 142.946  0.00 97.00      PROA   
ATOM   3337  C   SER P 213     -31.272 -99.196 143.919  0.00 97.00      PROA   
ATOM   3338  O   SER P 213     -31.190 -97.994 144.170  0.00 97.00      PROA   
ATOM   3339  N   LYS P 214     -30.449-100.063 144.554  0.00 97.00      PROA   
ATOM   3340  HN  LYS P 214     -30.545-101.048 144.439  0.00 97.00      PROA   
ATOM   3341  CA  LYS P 214     -29.324 -99.571 145.330  0.00 97.00      PROA   
ATOM   3342  HA  LYS P 214     -28.963 -98.680 144.831  0.00 97.00      PROA   
ATOM   3343  CB  LYS P 214     -29.671 -99.126 146.775  0.00 97.00      PROA   
ATOM   3344  HB1 LYS P 214     -30.290 -98.204 146.686  0.00 97.00      PROA   
ATOM   3345  HB2 LYS P 214     -28.742 -98.843 147.317  0.00 97.00      PROA   
ATOM   3346  CG  LYS P 214     -30.457-100.157 147.602  0.00 97.00      PROA   
ATOM   3347  HG1 LYS P 214     -29.936-101.138 147.541  0.00 97.00      PROA   
ATOM   3348  HG2 LYS P 214     -31.470-100.292 147.164  0.00 97.00      PROA   
ATOM   3349  CD  LYS P 214     -30.574 -99.775 149.089  0.00 97.00      PROA   
ATOM   3350  HD1 LYS P 214     -29.543 -99.762 149.514  0.00 97.00      PROA   
ATOM   3351  HD2 LYS P 214     -31.143-100.578 149.610  0.00 97.00      PROA   
ATOM   3352  CE  LYS P 214     -31.246 -98.416 149.341  0.00 97.00      PROA   
ATOM   3353  HE1 LYS P 214     -32.297 -98.427 148.983  0.00 97.00      PROA   
ATOM   3354  HE2 LYS P 214     -30.700 -97.595 148.830  0.00 97.00      PROA   
ATOM   3355  NZ  LYS P 214     -31.256 -98.102 150.790  0.00 97.00      PROA   
ATOM   3356  HZ1 LYS P 214     -30.274 -98.050 151.131  0.00 97.00      PROA   
ATOM   3357  HZ2 LYS P 214     -31.758 -98.853 151.303  0.00 97.00      PROA   
ATOM   3358  HZ3 LYS P 214     -31.726 -97.189 150.954  0.00 97.00      PROA   
ATOM   3359  C   LYS P 214     -28.122-100.495 145.347  0.00 97.00      PROA   
ATOM   3360  O   LYS P 214     -28.217-101.709 145.510  0.00 97.00      PROA   
ATOM   3361  N   THR P 215     -26.923 -99.886 145.198  0.00 97.00      PROA   
ATOM   3362  HN  THR P 215     -26.873 -98.910 144.995  0.00 97.00      PROA   
ATOM   3363  CA  THR P 215     -25.624-100.489 145.418  0.00 97.00      PROA   
ATOM   3364  HA  THR P 215     -25.563-101.379 144.807  0.00 97.00      PROA   
ATOM   3365  CB  THR P 215     -24.491 -99.537 145.040  0.00 97.00      PROA   
ATOM   3366  HB  THR P 215     -23.504 -99.883 145.428  0.00 97.00      PROA   
ATOM   3367  OG1 THR P 215     -24.750 -98.224 145.533  0.00 97.00      PROA   
ATOM   3368  HG1 THR P 215     -24.748 -98.294 146.489  0.00 97.00      PROA   
ATOM   3369  CG2 THR P 215     -24.383 -99.438 143.509  0.00 97.00      PROA   
ATOM   3370 HG21 THR P 215     -25.353 -99.134 143.064  0.00 97.00      PROA   
ATOM   3371 HG22 THR P 215     -24.073-100.410 143.076  0.00 97.00      PROA   
ATOM   3372 HG23 THR P 215     -23.623 -98.673 143.239  0.00 97.00      PROA   
ATOM   3373  C   THR P 215     -25.393-100.908 146.858  0.00 97.00      PROA   
ATOM   3374  O   THR P 215     -25.698-100.168 147.791  0.00 97.00      PROA   
ATOM   3375  N   LEU P 216     -24.769-102.090 147.056  0.00 97.00      PROA   
ATOM   3376  HN  LEU P 216     -24.627-102.730 146.304  0.00 97.00      PROA   
ATOM   3377  CA  LEU P 216     -24.135-102.453 148.309  0.00 97.00      PROA   
ATOM   3378  HA  LEU P 216     -24.606-101.909 149.114  0.00 97.00      PROA   
ATOM   3379  CB  LEU P 216     -24.250-103.968 148.600  0.00 97.00      PROA   
ATOM   3380  HB1 LEU P 216     -23.710-104.230 149.534  0.00 97.00      PROA   
ATOM   3381  HB2 LEU P 216     -23.783-104.535 147.767  0.00 97.00      PROA   
ATOM   3382  CG  LEU P 216     -25.712-104.457 148.763  0.00 97.00      PROA   
ATOM   3383  HG  LEU P 216     -26.261-104.257 147.813  0.00 97.00      PROA   
ATOM   3384  CD1 LEU P 216     -25.761-105.975 149.008  0.00 97.00      PROA   
ATOM   3385 HD11 LEU P 216     -25.242-106.227 149.957  0.00 97.00      PROA   
ATOM   3386 HD12 LEU P 216     -25.267-106.515 148.175  0.00 97.00      PROA   
ATOM   3387 HD13 LEU P 216     -26.814-106.317 149.082  0.00 97.00      PROA   
ATOM   3388  CD2 LEU P 216     -26.447-103.718 149.897  0.00 97.00      PROA   
ATOM   3389 HD21 LEU P 216     -26.531-102.634 149.681  0.00 97.00      PROA   
ATOM   3390 HD22 LEU P 216     -25.908-103.858 150.858  0.00 97.00      PROA   
ATOM   3391 HD23 LEU P 216     -27.470-104.126 150.011  0.00 97.00      PROA   
ATOM   3392  C   LEU P 216     -22.691-101.987 148.270  0.00 97.00      PROA   
ATOM   3393  O   LEU P 216     -22.256-101.401 147.282  0.00 97.00      PROA   
ATOM   3394  N   ARG P 217     -21.915-102.190 149.366  0.00 97.00      PROA   
ATOM   3395  HN  ARG P 217     -22.291-102.642 150.173  0.00 97.00      PROA   
ATOM   3396  CA  ARG P 217     -20.523-101.768 149.451  0.00 97.00      PROA   
ATOM   3397  HA  ARG P 217     -20.471-100.754 149.076  0.00 97.00      PROA   
ATOM   3398  CB  ARG P 217     -19.967-101.753 150.901  0.00 97.00      PROA   
ATOM   3399  HB1 ARG P 217     -18.876-101.524 150.866  0.00 97.00      PROA   
ATOM   3400  HB2 ARG P 217     -20.088-102.767 151.342  0.00 97.00      PROA   
ATOM   3401  CG  ARG P 217     -20.597-100.708 151.839  0.00 97.00      PROA   
ATOM   3402  HG1 ARG P 217     -21.693-100.881 151.914  0.00 97.00      PROA   
ATOM   3403  HG2 ARG P 217     -20.444 -99.696 151.402  0.00 97.00      PROA   
ATOM   3404  CD  ARG P 217     -19.982-100.771 153.247  0.00 97.00      PROA   
ATOM   3405  HD1 ARG P 217     -18.873-100.677 153.217  0.00 97.00      PROA   
ATOM   3406  HD2 ARG P 217     -20.234-101.744 153.723  0.00 97.00      PROA   
ATOM   3407  NE  ARG P 217     -20.575 -99.691 154.098  0.00 97.00      PROA   
ATOM   3408  HE  ARG P 217     -21.351 -99.908 154.683  0.00 97.00      PROA   
ATOM   3409  CZ  ARG P 217     -20.095 -98.431 154.171  0.00 97.00      PROA   
ATOM   3410  NH1 ARG P 217     -19.073 -98.000 153.418  0.00 97.00      PROA   
ATOM   3411 HH11 ARG P 217     -18.689 -98.618 152.740  0.00 97.00      PROA   
ATOM   3412 HH12 ARG P 217     -18.763 -97.057 153.513  0.00 97.00      PROA   
ATOM   3413  NH2 ARG P 217     -20.662 -97.571 155.038  0.00 97.00      PROA   
ATOM   3414 HH21 ARG P 217     -21.419 -97.882 155.605  0.00 97.00      PROA   
ATOM   3415 HH22 ARG P 217     -20.292 -96.650 155.118  0.00 97.00      PROA   
ATOM   3416  C   ARG P 217     -19.574-102.591 148.590  0.00 97.00      PROA   
ATOM   3417  O   ARG P 217     -18.806-103.416 149.083  0.00 97.00      PROA   
ATOM   3418  N   GLY P 218     -19.608-102.344 147.261  0.00 97.00      PROA   
ATOM   3419  HN  GLY P 218     -20.341-101.757 146.922  0.00 97.00      PROA   
ATOM   3420  CA  GLY P 218     -18.663-102.815 146.266  0.00 97.00      PROA   
ATOM   3421  HA1 GLY P 218     -18.961-102.377 145.325  0.00 97.00      PROA   
ATOM   3422  HA2 GLY P 218     -18.694-103.895 146.263  0.00 97.00      PROA   
ATOM   3423  C   GLY P 218     -17.241-102.386 146.501  0.00 97.00      PROA   
ATOM   3424  O   GLY P 218     -16.968-101.457 147.259  0.00 97.00      PROA   
ATOM   3425  N   ARG P 219     -16.314-103.057 145.786  0.00 97.00      PROA   
ATOM   3426  HN  ARG P 219     -16.592-103.792 145.172  0.00 97.00      PROA   
ATOM   3427  CA  ARG P 219     -14.894-102.803 145.814  0.00 97.00      PROA   
ATOM   3428  HA  ARG P 219     -14.732-101.859 145.314  0.00 97.00      PROA   
ATOM   3429  CB  ARG P 219     -14.247-102.751 147.246  0.00 97.00      PROA   
ATOM   3430  HB1 ARG P 219     -14.627-101.832 147.743  0.00 97.00      PROA   
ATOM   3431  HB2 ARG P 219     -13.152-102.607 147.168  0.00 97.00      PROA   
ATOM   3432  CG  ARG P 219     -14.587-103.927 148.192  0.00 97.00      PROA   
ATOM   3433  HG1 ARG P 219     -14.298-104.895 147.726  0.00 97.00      PROA   
ATOM   3434  HG2 ARG P 219     -15.687-103.947 148.341  0.00 97.00      PROA   
ATOM   3435  CD  ARG P 219     -13.949-103.843 149.588  0.00 97.00      PROA   
ATOM   3436  HD1 ARG P 219     -14.414-104.608 150.255  0.00 97.00      PROA   
ATOM   3437  HD2 ARG P 219     -14.077-102.831 150.027  0.00 97.00      PROA   
ATOM   3438  NE  ARG P 219     -12.494-104.148 149.420  0.00 97.00      PROA   
ATOM   3439  HE  ARG P 219     -12.115-104.213 148.495  0.00 97.00      PROA   
ATOM   3440  CZ  ARG P 219     -11.717-104.705 150.366  0.00 97.00      PROA   
ATOM   3441  NH1 ARG P 219     -11.980-104.514 151.656  0.00 97.00      PROA   
ATOM   3442 HH11 ARG P 219     -12.648-103.802 151.831  0.00 97.00      PROA   
ATOM   3443 HH12 ARG P 219     -11.281-104.777 152.315  0.00 97.00      PROA   
ATOM   3444  NH2 ARG P 219     -10.648-105.427 149.992  0.00 97.00      PROA   
ATOM   3445 HH21 ARG P 219     -10.234-106.062 150.633  0.00 97.00      PROA   
ATOM   3446 HH22 ARG P 219     -10.488-105.550 149.007  0.00 97.00      PROA   
ATOM   3447  C   ARG P 219     -14.316-103.878 144.924  0.00 97.00      PROA   
ATOM   3448  O   ARG P 219     -14.874-104.194 143.875  0.00 97.00      PROA   
ATOM   3449  N   ASP P 220     -13.195-104.493 145.337  0.00 97.00      PROA   
ATOM   3450  HN  ASP P 220     -12.684-104.138 146.120  0.00 97.00      PROA   
ATOM   3451  CA  ASP P 220     -12.632-105.735 144.868  0.00 97.00      PROA   
ATOM   3452  HA  ASP P 220     -12.712-105.782 143.790  0.00 97.00      PROA   
ATOM   3453  CB  ASP P 220     -11.120-105.788 145.273  0.00 97.00      PROA   
ATOM   3454  HB1 ASP P 220     -10.582-105.048 144.638  0.00 97.00      PROA   
ATOM   3455  HB2 ASP P 220     -10.672-106.778 145.074  0.00 97.00      PROA   
ATOM   3456  CG  ASP P 220     -10.832-105.361 146.719  0.00 97.00      PROA   
ATOM   3457  OD1 ASP P 220     -10.175-106.148 147.444  0.00 97.00      PROA   
ATOM   3458  OD2 ASP P 220     -11.187-104.214 147.092  0.00 97.00      PROA   
ATOM   3459  C   ASP P 220     -13.428-106.904 145.466  0.00 97.00      PROA   
ATOM   3460  O   ASP P 220     -12.903-107.766 146.168  0.00 97.00      PROA   
ATOM   3461  N   THR P 221     -14.759-106.945 145.213  0.00 97.00      PROA   
ATOM   3462  HN  THR P 221     -15.186-106.242 144.647  0.00 97.00      PROA   
ATOM   3463  CA  THR P 221     -15.668-107.853 145.895  0.00 97.00      PROA   
ATOM   3464  HA  THR P 221     -15.301-107.907 146.910  0.00 97.00      PROA   
ATOM   3465  CB  THR P 221     -17.094-107.314 146.032  0.00 97.00      PROA   
ATOM   3466  HB  THR P 221     -17.846-108.125 146.174  0.00 97.00      PROA   
ATOM   3467  OG1 THR P 221     -17.460-106.512 144.917  0.00 97.00      PROA   
ATOM   3468  HG1 THR P 221     -17.556-107.125 144.181  0.00 97.00      PROA   
ATOM   3469  CG2 THR P 221     -17.144-106.392 147.260  0.00 97.00      PROA   
ATOM   3470 HG21 THR P 221     -16.454-105.540 147.110  0.00 97.00      PROA   
ATOM   3471 HG22 THR P 221     -16.844-106.934 148.180  0.00 97.00      PROA   
ATOM   3472 HG23 THR P 221     -18.169-105.986 147.397  0.00 97.00      PROA   
ATOM   3473  C   THR P 221     -15.668-109.299 145.413  0.00 97.00      PROA   
ATOM   3474  O   THR P 221     -15.628-109.612 144.225  0.00 97.00      PROA   
ATOM   3475  N   SER P 222     -15.734-110.228 146.394  0.00 97.00      PROA   
ATOM   3476  HN  SER P 222     -15.669-109.940 147.347  0.00 97.00      PROA   
ATOM   3477  CA  SER P 222     -15.830-111.663 146.216  0.00 97.00      PROA   
ATOM   3478  HA  SER P 222     -15.187-111.944 145.392  0.00 97.00      PROA   
ATOM   3479  CB  SER P 222     -15.387-112.405 147.501  0.00 97.00      PROA   
ATOM   3480  HB1 SER P 222     -15.283-113.497 147.327  0.00 97.00      PROA   
ATOM   3481  HB2 SER P 222     -16.143-112.246 148.303  0.00 97.00      PROA   
ATOM   3482  OG  SER P 222     -14.150-111.882 147.978  0.00 97.00      PROA   
ATOM   3483  HG1 SER P 222     -13.576-111.759 147.217  0.00 97.00      PROA   
ATOM   3484  C   SER P 222     -17.255-112.081 145.885  0.00 97.00      PROA   
ATOM   3485  O   SER P 222     -18.173-111.265 145.892  0.00 97.00      PROA   
ATOM   3486  N   SER P 223     -17.466-113.385 145.572  0.00 97.00      PROA   
ATOM   3487  HN  SER P 223     -16.705-114.030 145.523  0.00 97.00      PROA   
ATOM   3488  CA  SER P 223     -18.712-113.968 145.098  0.00 97.00      PROA   
ATOM   3489  HA  SER P 223     -18.944-113.516 144.151  0.00 97.00      PROA   
ATOM   3490  CB  SER P 223     -18.537-115.490 144.896  0.00 97.00      PROA   
ATOM   3491  HB1 SER P 223     -19.417-115.924 144.374  0.00 97.00      PROA   
ATOM   3492  HB2 SER P 223     -18.424-115.998 145.878  0.00 97.00      PROA   
ATOM   3493  OG  SER P 223     -17.367-115.758 144.131  0.00 97.00      PROA   
ATOM   3494  HG1 SER P 223     -17.553-115.475 143.231  0.00 97.00      PROA   
ATOM   3495  C   SER P 223     -19.931-113.775 145.975  0.00 97.00      PROA   
ATOM   3496  O   SER P 223     -21.025-113.549 145.460  0.00 97.00      PROA   
ATOM   3497  N   GLU P 224     -19.772-113.867 147.312  0.00 97.00      PROA   
ATOM   3498  HN  GLU P 224     -18.865-113.972 147.706  0.00 97.00      PROA   
ATOM   3499  CA  GLU P 224     -20.874-113.875 148.249  0.00 97.00      PROA   
ATOM   3500  HA  GLU P 224     -21.800-113.664 147.730  0.00 97.00      PROA   
ATOM   3501  CB  GLU P 224     -21.045-115.238 148.975  0.00 97.00      PROA   
ATOM   3502  HB1 GLU P 224     -21.734-115.085 149.837  0.00 97.00      PROA   
ATOM   3503  HB2 GLU P 224     -20.074-115.575 149.397  0.00 97.00      PROA   
ATOM   3504  CG  GLU P 224     -21.642-116.359 148.093  0.00 97.00      PROA   
ATOM   3505  HG1 GLU P 224     -20.850-116.914 147.550  0.00 97.00      PROA   
ATOM   3506  HG2 GLU P 224     -22.352-115.934 147.353  0.00 97.00      PROA   
ATOM   3507  CD  GLU P 224     -22.435-117.322 148.969  0.00 97.00      PROA   
ATOM   3508  OE1 GLU P 224     -23.445-116.857 149.555  0.00 97.00      PROA   
ATOM   3509  OE2 GLU P 224     -22.039-118.510 149.081  0.00 97.00      PROA   
ATOM   3510  C   GLU P 224     -20.707-112.788 149.288  0.00 97.00      PROA   
ATOM   3511  O   GLU P 224     -19.636-112.211 149.470  0.00 97.00      PROA   
ATOM   3512  N   TYR P 225     -21.816-112.508 150.007  0.00 97.00      PROA   
ATOM   3513  HN  TYR P 225     -22.658-113.014 149.831  0.00 97.00      PROA   
ATOM   3514  CA  TYR P 225     -21.887-111.613 151.138  0.00 97.00      PROA   
ATOM   3515  HA  TYR P 225     -20.889-111.348 151.456  0.00 97.00      PROA   
ATOM   3516  CB  TYR P 225     -22.723-110.325 150.820  0.00 97.00      PROA   
ATOM   3517  HB1 TYR P 225     -22.308-109.848 149.905  0.00 97.00      PROA   
ATOM   3518  HB2 TYR P 225     -22.618-109.601 151.656  0.00 97.00      PROA   
ATOM   3519  CG  TYR P 225     -24.202-110.580 150.585  0.00 97.00      PROA   
ATOM   3520  CD1 TYR P 225     -25.149-110.288 151.586  0.00 97.00      PROA   
ATOM   3521  HD1 TYR P 225     -24.821-109.884 152.533  0.00 97.00      PROA   
ATOM   3522  CE1 TYR P 225     -26.511-110.540 151.378  0.00 97.00      PROA   
ATOM   3523  HE1 TYR P 225     -27.225-110.320 152.158  0.00 97.00      PROA   
ATOM   3524  CZ  TYR P 225     -26.943-111.101 150.170  0.00 97.00      PROA   
ATOM   3525  OH  TYR P 225     -28.306-111.405 149.970  0.00 97.00      PROA   
ATOM   3526  HH  TYR P 225     -28.803-111.042 150.708  0.00 97.00      PROA   
ATOM   3527  CD2 TYR P 225     -24.658-111.098 149.359  0.00 97.00      PROA   
ATOM   3528  HD2 TYR P 225     -23.953-111.316 148.571  0.00 97.00      PROA   
ATOM   3529  CE2 TYR P 225     -26.016-111.371 149.158  0.00 97.00      PROA   
ATOM   3530  HE2 TYR P 225     -26.349-111.804 148.226  0.00 97.00      PROA   
ATOM   3531  C   TYR P 225     -22.535-112.476 152.207  0.00 97.00      PROA   
ATOM   3532  O   TYR P 225     -23.138-113.497 151.881  0.00 97.00      PROA   
ATOM   3533  N   GLN P 226     -22.429-112.116 153.511  0.00 97.00      PROA   
ATOM   3534  HN  GLN P 226     -21.926-111.306 153.802  0.00 97.00      PROA   
ATOM   3535  CA  GLN P 226     -23.093-112.887 154.550  0.00 97.00      PROA   
ATOM   3536  HA  GLN P 226     -23.873-113.455 154.069  0.00 97.00      PROA   
ATOM   3537  CB  GLN P 226     -22.179-113.902 155.302  0.00 97.00      PROA   
ATOM   3538  HB1 GLN P 226     -22.558-114.081 156.334  0.00 97.00      PROA   
ATOM   3539  HB2 GLN P 226     -21.163-113.464 155.406  0.00 97.00      PROA   
ATOM   3540  CG  GLN P 226     -22.078-115.290 154.623  0.00 97.00      PROA   
ATOM   3541  HG1 GLN P 226     -21.518-115.997 155.268  0.00 97.00      PROA   
ATOM   3542  HG2 GLN P 226     -21.542-115.183 153.655  0.00 97.00      PROA   
ATOM   3543  CD  GLN P 226     -23.478-115.871 154.373  0.00 97.00      PROA   
ATOM   3544  OE1 GLN P 226     -24.402-115.667 155.169  0.00 97.00      PROA   
ATOM   3545  NE2 GLN P 226     -23.649-116.573 153.219  0.00 97.00      PROA   
ATOM   3546 HE21 GLN P 226     -24.590-116.740 152.922  0.00 97.00      PROA   
ATOM   3547 HE22 GLN P 226     -22.903-116.676 152.565  0.00 97.00      PROA   
ATOM   3548  C   GLN P 226     -23.898-112.040 155.494  0.00 97.00      PROA   
ATOM   3549  O   GLN P 226     -23.672-110.843 155.653  0.00 97.00      PROA   
ATOM   3550  N   ILE P 227     -24.926-112.685 156.100  0.00 97.00      PROA   
ATOM   3551  HN  ILE P 227     -25.030-113.671 155.983  0.00 97.00      PROA   
ATOM   3552  CA  ILE P 227     -26.016-112.006 156.765  0.00 97.00      PROA   
ATOM   3553  HA  ILE P 227     -25.818-110.944 156.766  0.00 97.00      PROA   
ATOM   3554  CB  ILE P 227     -27.371-112.237 156.090  0.00 97.00      PROA   
ATOM   3555  HB  ILE P 227     -27.838-113.184 156.449  0.00 97.00      PROA   
ATOM   3556  CG2 ILE P 227     -28.281-111.049 156.473  0.00 97.00      PROA   
ATOM   3557 HG21 ILE P 227     -27.866-110.100 156.074  0.00 97.00      PROA   
ATOM   3558 HG22 ILE P 227     -28.382-110.954 157.572  0.00 97.00      PROA   
ATOM   3559 HG23 ILE P 227     -29.294-111.178 156.047  0.00 97.00      PROA   
ATOM   3560  CG1 ILE P 227     -27.242-112.376 154.548  0.00 97.00      PROA   
ATOM   3561 HG11 ILE P 227     -26.592-113.243 154.294  0.00 97.00      PROA   
ATOM   3562 HG12 ILE P 227     -26.760-111.457 154.148  0.00 97.00      PROA   
ATOM   3563  CD  ILE P 227     -28.585-112.604 153.841  0.00 97.00      PROA   
ATOM   3564  HD1 ILE P 227     -29.219-111.694 153.888  0.00 97.00      PROA   
ATOM   3565  HD2 ILE P 227     -29.134-113.442 154.322  0.00 97.00      PROA   
ATOM   3566  HD3 ILE P 227     -28.421-112.859 152.773  0.00 97.00      PROA   
ATOM   3567  C   ILE P 227     -26.053-112.483 158.200  0.00 97.00      PROA   
ATOM   3568  O   ILE P 227     -26.088-113.678 158.480  0.00 97.00      PROA   
ATOM   3569  N   LEU P 228     -26.032-111.538 159.163  0.00 97.00      PROA   
ATOM   3570  HN  LEU P 228     -26.020-110.571 158.919  0.00 97.00      PROA   
ATOM   3571  CA  LEU P 228     -25.806-111.825 160.567  0.00 97.00      PROA   
ATOM   3572  HA  LEU P 228     -25.308-112.779 160.670  0.00 97.00      PROA   
ATOM   3573  CB  LEU P 228     -24.904-110.727 161.197  0.00 97.00      PROA   
ATOM   3574  HB1 LEU P 228     -24.832-110.914 162.291  0.00 97.00      PROA   
ATOM   3575  HB2 LEU P 228     -25.367-109.728 161.053  0.00 97.00      PROA   
ATOM   3576  CG  LEU P 228     -23.441-110.676 160.664  0.00 97.00      PROA   
ATOM   3577  HG  LEU P 228     -23.059-111.724 160.624  0.00 97.00      PROA   
ATOM   3578  CD1 LEU P 228     -23.276-110.053 159.262  0.00 97.00      PROA   
ATOM   3579 HD11 LEU P 228     -23.746-109.047 159.231  0.00 97.00      PROA   
ATOM   3580 HD12 LEU P 228     -23.726-110.687 158.475  0.00 97.00      PROA   
ATOM   3581 HD13 LEU P 228     -22.197-109.941 159.020  0.00 97.00      PROA   
ATOM   3582  CD2 LEU P 228     -22.545-109.902 161.649  0.00 97.00      PROA   
ATOM   3583 HD21 LEU P 228     -22.586-110.360 162.659  0.00 97.00      PROA   
ATOM   3584 HD22 LEU P 228     -22.883-108.846 161.720  0.00 97.00      PROA   
ATOM   3585 HD23 LEU P 228     -21.491-109.911 161.298  0.00 97.00      PROA   
ATOM   3586  C   LEU P 228     -27.125-111.923 161.318  0.00 97.00      PROA   
ATOM   3587  O   LEU P 228     -27.147-112.001 162.544  0.00 97.00      PROA   
ATOM   3588  N   THR P 229     -28.236-111.935 160.550  0.00 97.00      PROA   
ATOM   3589  HN  THR P 229     -28.081-111.947 159.567  0.00 97.00      PROA   
ATOM   3590  CA  THR P 229     -29.635-111.884 160.940  0.00 97.00      PROA   
ATOM   3591  HA  THR P 229     -30.001-112.893 161.055  0.00 97.00      PROA   
ATOM   3592  CB  THR P 229     -29.986-111.036 162.181  0.00 97.00      PROA   
ATOM   3593  HB  THR P 229     -29.364-110.112 162.175  0.00 97.00      PROA   
ATOM   3594  OG1 THR P 229     -29.712-111.770 163.364  0.00 97.00      PROA   
ATOM   3595  HG1 THR P 229     -28.777-111.986 163.314  0.00 97.00      PROA   
ATOM   3596  CG2 THR P 229     -31.472-110.617 162.292  0.00 97.00      PROA   
ATOM   3597 HG21 THR P 229     -32.138-111.498 162.335  0.00 97.00      PROA   
ATOM   3598 HG22 THR P 229     -31.790-109.975 161.451  0.00 97.00      PROA   
ATOM   3599 HG23 THR P 229     -31.621-110.036 163.228  0.00 97.00      PROA   
ATOM   3600  C   THR P 229     -30.266-111.272 159.722  0.00 97.00      PROA   
ATOM   3601  O   THR P 229     -30.222-110.054 159.565  0.00 97.00      PROA   
ATOM   3602  N   ALA P 230     -30.836-112.073 158.785  0.00 97.00      PROA   
ATOM   3603  HN  ALA P 230     -30.789-113.070 158.821  0.00 97.00      PROA   
ATOM   3604  CA  ALA P 230     -31.607-111.513 157.688  0.00 97.00      PROA   
ATOM   3605  HA  ALA P 230     -31.019-110.720 157.255  0.00 97.00      PROA   
ATOM   3606  CB  ALA P 230     -31.916-112.538 156.582  0.00 97.00      PROA   
ATOM   3607  HB1 ALA P 230     -32.534-113.373 156.977  0.00 97.00      PROA   
ATOM   3608  HB2 ALA P 230     -30.966-112.955 156.184  0.00 97.00      PROA   
ATOM   3609  HB3 ALA P 230     -32.452-112.055 155.739  0.00 97.00      PROA   
ATOM   3610  C   ALA P 230     -32.890-110.892 158.194  0.00 97.00      PROA   
ATOM   3611  O   ALA P 230     -33.503-111.415 159.109  0.00 97.00      PROA   
ATOM   3612  N   ARG P 231     -33.308-109.742 157.632  0.00 97.00      PROA   
ATOM   3613  HN  ARG P 231     -32.765-109.337 156.896  0.00 97.00      PROA   
ATOM   3614  CA  ARG P 231     -34.316-108.887 158.220  0.00 97.00      PROA   
ATOM   3615  HA  ARG P 231     -34.738-109.365 159.091  0.00 97.00      PROA   
ATOM   3616  CB  ARG P 231     -33.687-107.548 158.682  0.00 97.00      PROA   
ATOM   3617  HB1 ARG P 231     -34.493-106.846 158.962  0.00 97.00      PROA   
ATOM   3618  HB2 ARG P 231     -33.123-107.083 157.845  0.00 97.00      PROA   
ATOM   3619  CG  ARG P 231     -32.748-107.720 159.893  0.00 97.00      PROA   
ATOM   3620  HG1 ARG P 231     -31.769-108.079 159.512  0.00 97.00      PROA   
ATOM   3621  HG2 ARG P 231     -33.157-108.523 160.541  0.00 97.00      PROA   
ATOM   3622  CD  ARG P 231     -32.494-106.449 160.739  0.00 97.00      PROA   
ATOM   3623  HD1 ARG P 231     -32.044-105.669 160.086  0.00 97.00      PROA   
ATOM   3624  HD2 ARG P 231     -31.808-106.657 161.585  0.00 97.00      PROA   
ATOM   3625  NE  ARG P 231     -33.765-105.869 161.279  0.00 97.00      PROA   
ATOM   3626  HE  ARG P 231     -34.082-105.036 160.821  0.00 97.00      PROA   
ATOM   3627  CZ  ARG P 231     -34.777-106.632 161.725  0.00 97.00      PROA   
ATOM   3628  NH1 ARG P 231     -34.599-107.647 162.567  0.00 97.00      PROA   
ATOM   3629 HH11 ARG P 231     -33.688-107.836 162.906  0.00 97.00      PROA   
ATOM   3630 HH12 ARG P 231     -35.406-108.212 162.757  0.00 97.00      PROA   
ATOM   3631  NH2 ARG P 231     -36.008-106.428 161.234  0.00 97.00      PROA   
ATOM   3632 HH21 ARG P 231     -36.070-105.767 160.484  0.00 97.00      PROA   
ATOM   3633 HH22 ARG P 231     -36.613-107.224 161.235  0.00 97.00      PROA   
ATOM   3634  C   ARG P 231     -35.484-108.582 157.311  0.00 97.00      PROA   
ATOM   3635  O   ARG P 231     -35.437-108.731 156.099  0.00 97.00      PROA   
ATOM   3636  N   ARG P 232     -36.589-108.093 157.905  0.00 97.00      PROA   
ATOM   3637  HN  ARG P 232     -36.672-108.146 158.901  0.00 97.00      PROA   
ATOM   3638  CA  ARG P 232     -37.728-107.505 157.225  0.00 97.00      PROA   
ATOM   3639  HA  ARG P 232     -38.229-108.298 156.689  0.00 97.00      PROA   
ATOM   3640  CB  ARG P 232     -38.667-106.919 158.305  0.00 97.00      PROA   
ATOM   3641  HB1 ARG P 232     -39.193-106.008 157.953  0.00 97.00      PROA   
ATOM   3642  HB2 ARG P 232     -38.028-106.595 159.158  0.00 97.00      PROA   
ATOM   3643  CG  ARG P 232     -39.681-107.955 158.823  0.00 97.00      PROA   
ATOM   3644  HG1 ARG P 232     -39.876-107.778 159.906  0.00 97.00      PROA   
ATOM   3645  HG2 ARG P 232     -39.215-108.959 158.749  0.00 97.00      PROA   
ATOM   3646  CD  ARG P 232     -41.000-107.932 158.041  0.00 97.00      PROA   
ATOM   3647  HD1 ARG P 232     -41.659-108.782 158.310  0.00 97.00      PROA   
ATOM   3648  HD2 ARG P 232     -40.807-107.947 156.946  0.00 97.00      PROA   
ATOM   3649  NE  ARG P 232     -41.679-106.677 158.488  0.00 97.00      PROA   
ATOM   3650  HE  ARG P 232     -41.622-106.468 159.461  0.00 97.00      PROA   
ATOM   3651  CZ  ARG P 232     -42.005-105.643 157.686  0.00 97.00      PROA   
ATOM   3652  NH1 ARG P 232     -42.076-105.748 156.351  0.00 97.00      PROA   
ATOM   3653 HH11 ARG P 232     -41.844-106.617 155.926  0.00 97.00      PROA   
ATOM   3654 HH12 ARG P 232     -42.299-104.942 155.811  0.00 97.00      PROA   
ATOM   3655  NH2 ARG P 232     -42.232-104.447 158.261  0.00 97.00      PROA   
ATOM   3656 HH21 ARG P 232     -42.062-104.351 159.239  0.00 97.00      PROA   
ATOM   3657 HH22 ARG P 232     -42.401-103.658 157.678  0.00 97.00      PROA   
ATOM   3658  C   ARG P 232     -37.414-106.433 156.190  0.00 97.00      PROA   
ATOM   3659  O   ARG P 232     -37.991-106.410 155.109  0.00 97.00      PROA   
ATOM   3660  N   GLU P 233     -36.465-105.537 156.497  0.00 97.00      PROA   
ATOM   3661  HN  GLU P 233     -36.128-105.490 157.438  0.00 97.00      PROA   
ATOM   3662  CA  GLU P 233     -35.933-104.505 155.643  0.00 97.00      PROA   
ATOM   3663  HA  GLU P 233     -36.764-104.060 155.113  0.00 97.00      PROA   
ATOM   3664  CB  GLU P 233     -35.292-103.390 156.516  0.00 97.00      PROA   
ATOM   3665  HB1 GLU P 233     -36.108-102.789 156.977  0.00 97.00      PROA   
ATOM   3666  HB2 GLU P 233     -34.721-102.703 155.853  0.00 97.00      PROA   
ATOM   3667  CG  GLU P 233     -34.343-103.897 157.634  0.00 97.00      PROA   
ATOM   3668  HG1 GLU P 233     -33.554-103.131 157.797  0.00 97.00      PROA   
ATOM   3669  HG2 GLU P 233     -33.842-104.833 157.319  0.00 97.00      PROA   
ATOM   3670  CD  GLU P 233     -35.025-104.119 158.989  0.00 97.00      PROA   
ATOM   3671  OE1 GLU P 233     -36.048-104.841 159.052  0.00 97.00      PROA   
ATOM   3672  OE2 GLU P 233     -34.503-103.586 160.003  0.00 97.00      PROA   
ATOM   3673  C   GLU P 233     -35.001-105.017 154.548  0.00 97.00      PROA   
ATOM   3674  O   GLU P 233     -34.756-104.319 153.565  0.00 97.00      PROA   
ATOM   3675  N   ASP P 234     -34.513-106.276 154.656  0.00 97.00      PROA   
ATOM   3676  HN  ASP P 234     -34.628-106.798 155.497  0.00 97.00      PROA   
ATOM   3677  CA  ASP P 234     -33.772-106.967 153.613  0.00 97.00      PROA   
ATOM   3678  HA  ASP P 234     -33.062-106.273 153.182  0.00 97.00      PROA   
ATOM   3679  CB  ASP P 234     -32.994-108.207 154.154  0.00 97.00      PROA   
ATOM   3680  HB1 ASP P 234     -32.402-108.673 153.343  0.00 97.00      PROA   
ATOM   3681  HB2 ASP P 234     -33.705-108.974 154.520  0.00 97.00      PROA   
ATOM   3682  CG  ASP P 234     -32.006-107.914 155.285  0.00 97.00      PROA   
ATOM   3683  OD1 ASP P 234     -31.807-106.738 155.678  0.00 97.00      PROA   
ATOM   3684  OD2 ASP P 234     -31.408-108.916 155.760  0.00 97.00      PROA   
ATOM   3685  C   ASP P 234     -34.698-107.476 152.504  0.00 97.00      PROA   
ATOM   3686  O   ASP P 234     -34.238-107.872 151.437  0.00 97.00      PROA   
ATOM   3687  N   SER P 235     -36.036-107.503 152.731  0.00 97.00      PROA   
ATOM   3688  HN  SER P 235     -36.385-107.149 153.595  0.00 97.00      PROA   
ATOM   3689  CA  SER P 235     -37.013-108.086 151.813  0.00 97.00      PROA   
ATOM   3690  HA  SER P 235     -36.695-109.108 151.653  0.00 97.00      PROA   
ATOM   3691  CB  SER P 235     -38.467-108.133 152.390  0.00 97.00      PROA   
ATOM   3692  HB1 SER P 235     -38.422-108.545 153.419  0.00 97.00      PROA   
ATOM   3693  HB2 SER P 235     -39.097-108.807 151.775  0.00 97.00      PROA   
ATOM   3694  OG  SER P 235     -39.106-106.858 152.467  0.00 97.00      PROA   
ATOM   3695  HG1 SER P 235     -38.744-106.342 151.737  0.00 97.00      PROA   
ATOM   3696  C   SER P 235     -37.070-107.404 150.449  0.00 97.00      PROA   
ATOM   3697  O   SER P 235     -37.532-106.271 150.321  0.00 97.00      PROA   
ATOM   3698  N   GLY P 236     -36.622-108.079 149.369  0.00 97.00      PROA   
ATOM   3699  HN  GLY P 236     -36.216-108.987 149.433  0.00 97.00      PROA   
ATOM   3700  CA  GLY P 236     -36.692-107.425 148.079  0.00 97.00      PROA   
ATOM   3701  HA1 GLY P 236     -36.152-106.490 148.147  0.00 97.00      PROA   
ATOM   3702  HA2 GLY P 236     -37.735-107.308 147.817  0.00 97.00      PROA   
ATOM   3703  C   GLY P 236     -36.059-108.230 146.999  0.00 97.00      PROA   
ATOM   3704  O   GLY P 236     -36.150-109.450 146.969  0.00 97.00      PROA   
ATOM   3705  N   LEU P 237     -35.409-107.526 146.051  0.00 97.00      PROA   
ATOM   3706  HN  LEU P 237     -35.306-106.538 146.125  0.00 97.00      PROA   
ATOM   3707  CA  LEU P 237     -34.883-108.097 144.841  0.00 97.00      PROA   
ATOM   3708  HA  LEU P 237     -35.140-109.145 144.778  0.00 97.00      PROA   
ATOM   3709  CB  LEU P 237     -35.418-107.365 143.590  0.00 97.00      PROA   
ATOM   3710  HB1 LEU P 237     -34.982-107.846 142.694  0.00 97.00      PROA   
ATOM   3711  HB2 LEU P 237     -35.087-106.303 143.606  0.00 97.00      PROA   
ATOM   3712  CG  LEU P 237     -36.950-107.385 143.383  0.00 97.00      PROA   
ATOM   3713  HG  LEU P 237     -37.445-106.908 144.261  0.00 97.00      PROA   
ATOM   3714  CD1 LEU P 237     -37.308-106.565 142.131  0.00 97.00      PROA   
ATOM   3715 HD11 LEU P 237     -36.802-106.999 141.242  0.00 97.00      PROA   
ATOM   3716 HD12 LEU P 237     -36.960-105.517 142.242  0.00 97.00      PROA   
ATOM   3717 HD13 LEU P 237     -38.403-106.566 141.954  0.00 97.00      PROA   
ATOM   3718  CD2 LEU P 237     -37.482-108.820 143.247  0.00 97.00      PROA   
ATOM   3719 HD21 LEU P 237     -37.292-109.388 144.178  0.00 97.00      PROA   
ATOM   3720 HD22 LEU P 237     -36.973-109.335 142.405  0.00 97.00      PROA   
ATOM   3721 HD23 LEU P 237     -38.575-108.822 143.054  0.00 97.00      PROA   
ATOM   3722  C   LEU P 237     -33.376-107.998 144.885  0.00 97.00      PROA   
ATOM   3723  O   LEU P 237     -32.817-107.005 145.338  0.00 97.00      PROA   
ATOM   3724  N   TYR P 238     -32.693-109.082 144.457  0.00 97.00      PROA   
ATOM   3725  HN  TYR P 238     -33.196-109.882 144.133  0.00 97.00      PROA   
ATOM   3726  CA  TYR P 238     -31.259-109.256 144.546  0.00 97.00      PROA   
ATOM   3727  HA  TYR P 238     -30.793-108.321 144.826  0.00 97.00      PROA   
ATOM   3728  CB  TYR P 238     -30.874-110.378 145.547  0.00 97.00      PROA   
ATOM   3729  HB1 TYR P 238     -29.804-110.664 145.452  0.00 97.00      PROA   
ATOM   3730  HB2 TYR P 238     -31.495-111.283 145.366  0.00 97.00      PROA   
ATOM   3731  CG  TYR P 238     -31.109-109.918 146.958  0.00 97.00      PROA   
ATOM   3732  CD1 TYR P 238     -32.394-109.953 147.533  0.00 97.00      PROA   
ATOM   3733  HD1 TYR P 238     -33.232-110.305 146.948  0.00 97.00      PROA   
ATOM   3734  CE1 TYR P 238     -32.595-109.538 148.855  0.00 97.00      PROA   
ATOM   3735  HE1 TYR P 238     -33.585-109.567 149.286  0.00 97.00      PROA   
ATOM   3736  CZ  TYR P 238     -31.502-109.113 149.619  0.00 97.00      PROA   
ATOM   3737  OH  TYR P 238     -31.668-108.695 150.949  0.00 97.00      PROA   
ATOM   3738  HH  TYR P 238     -32.604-108.515 151.088  0.00 97.00      PROA   
ATOM   3739  CD2 TYR P 238     -30.025-109.485 147.740  0.00 97.00      PROA   
ATOM   3740  HD2 TYR P 238     -29.031-109.463 147.318  0.00 97.00      PROA   
ATOM   3741  CE2 TYR P 238     -30.221-109.089 149.066  0.00 97.00      PROA   
ATOM   3742  HE2 TYR P 238     -29.385-108.750 149.660  0.00 97.00      PROA   
ATOM   3743  C   TYR P 238     -30.695-109.660 143.209  0.00 97.00      PROA   
ATOM   3744  O   TYR P 238     -31.246-110.519 142.530  0.00 97.00      PROA   
ATOM   3745  N   TRP P 239     -29.547-109.074 142.803  0.00 97.00      PROA   
ATOM   3746  HN  TRP P 239     -29.117-108.343 143.325  0.00 97.00      PROA   
ATOM   3747  CA  TRP P 239     -28.879-109.503 141.592  0.00 97.00      PROA   
ATOM   3748  HA  TRP P 239     -29.102-110.549 141.422  0.00 97.00      PROA   
ATOM   3749  CB  TRP P 239     -29.324-108.713 140.325  0.00 97.00      PROA   
ATOM   3750  HB1 TRP P 239     -30.412-108.899 140.207  0.00 97.00      PROA   
ATOM   3751  HB2 TRP P 239     -28.840-109.141 139.422  0.00 97.00      PROA   
ATOM   3752  CG  TRP P 239     -29.129-107.227 140.331  0.00 97.00      PROA   
ATOM   3753  CD1 TRP P 239     -29.953-106.325 140.946  0.00 97.00      PROA   
ATOM   3754  HD1 TRP P 239     -30.804-106.598 141.546  0.00 97.00      PROA   
ATOM   3755  NE1 TRP P 239     -29.554-105.050 140.657  0.00 97.00      PROA   
ATOM   3756  HE1 TRP P 239     -30.025-104.233 140.912  0.00 97.00      PROA   
ATOM   3757  CE2 TRP P 239     -28.449-105.093 139.859  0.00 97.00      PROA   
ATOM   3758  CD2 TRP P 239     -28.145-106.456 139.625  0.00 97.00      PROA   
ATOM   3759  CE3 TRP P 239     -27.062-106.788 138.815  0.00 97.00      PROA   
ATOM   3760  HE3 TRP P 239     -26.811-107.819 138.612  0.00 97.00      PROA   
ATOM   3761  CZ3 TRP P 239     -26.282-105.756 138.289  0.00 97.00      PROA   
ATOM   3762  HZ3 TRP P 239     -25.408-105.992 137.701  0.00 97.00      PROA   
ATOM   3763  CZ2 TRP P 239     -27.683-104.069 139.323  0.00 97.00      PROA   
ATOM   3764  HZ2 TRP P 239     -27.909-103.035 139.530  0.00 97.00      PROA   
ATOM   3765  CH2 TRP P 239     -26.585-104.420 138.538  0.00 97.00      PROA   
ATOM   3766  HH2 TRP P 239     -25.940-103.647 138.142  0.00 97.00      PROA   
ATOM   3767  C   TRP P 239     -27.387-109.431 141.782  0.00 97.00      PROA   
ATOM   3768  O   TRP P 239     -26.879-108.740 142.663  0.00 97.00      PROA   
ATOM   3769  N   CYS P 240     -26.656-110.191 140.939  0.00 97.00      PROA   
ATOM   3770  HN  CYS P 240     -27.124-110.769 140.272  0.00 97.00      PROA   
ATOM   3771  CA  CYS P 240     -25.210-110.250 140.935  0.00 97.00      PROA   
ATOM   3772  HA  CYS P 240     -24.838-109.422 141.517  0.00 97.00      PROA   
ATOM   3773  CB  CYS P 240     -24.654-111.572 141.541  0.00 97.00      PROA   
ATOM   3774  HB1 CYS P 240     -24.885-111.539 142.628  0.00 97.00      PROA   
ATOM   3775  HB2 CYS P 240     -23.547-111.606 141.452  0.00 97.00      PROA   
ATOM   3776  SG  CYS P 240     -25.413-113.080 140.847  0.00 97.00      PROA   
ATOM   3777  C   CYS P 240     -24.685-110.051 139.530  0.00 97.00      PROA   
ATOM   3778  O   CYS P 240     -25.366-110.268 138.534  0.00 97.00      PROA   
ATOM   3779  N   GLU P 241     -23.428-109.582 139.420  0.00 97.00      PROA   
ATOM   3780  HN  GLU P 241     -22.892-109.372 140.233  0.00 97.00      PROA   
ATOM   3781  CA  GLU P 241     -22.826-109.225 138.157  0.00 97.00      PROA   
ATOM   3782  HA  GLU P 241     -23.485-109.491 137.341  0.00 97.00      PROA   
ATOM   3783  CB  GLU P 241     -22.623-107.696 138.088  0.00 97.00      PROA   
ATOM   3784  HB1 GLU P 241     -22.097-107.359 139.006  0.00 97.00      PROA   
ATOM   3785  HB2 GLU P 241     -23.652-107.270 138.126  0.00 97.00      PROA   
ATOM   3786  CG  GLU P 241     -21.861-107.167 136.858  0.00 97.00      PROA   
ATOM   3787  HG1 GLU P 241     -22.202-107.694 135.941  0.00 97.00      PROA   
ATOM   3788  HG2 GLU P 241     -20.769-107.317 136.979  0.00 97.00      PROA   
ATOM   3789  CD  GLU P 241     -22.120-105.685 136.635  0.00 97.00      PROA   
ATOM   3790  OE1 GLU P 241     -22.861-105.065 137.438  0.00 97.00      PROA   
ATOM   3791  OE2 GLU P 241     -21.609-105.163 135.610  0.00 97.00      PROA   
ATOM   3792  C   GLU P 241     -21.551-110.001 137.937  0.00 97.00      PROA   
ATOM   3793  O   GLU P 241     -20.807-110.280 138.875  0.00 97.00      PROA   
ATOM   3794  N   ALA P 242     -21.297-110.402 136.667  0.00 97.00      PROA   
ATOM   3795  HN  ALA P 242     -21.931-110.196 135.927  0.00 97.00      PROA   
ATOM   3796  CA  ALA P 242     -20.140-111.184 136.297  0.00 97.00      PROA   
ATOM   3797  HA  ALA P 242     -19.346-111.011 137.012  0.00 97.00      PROA   
ATOM   3798  CB  ALA P 242     -20.477-112.687 136.240  0.00 97.00      PROA   
ATOM   3799  HB1 ALA P 242     -21.282-112.877 135.499  0.00 97.00      PROA   
ATOM   3800  HB2 ALA P 242     -20.839-113.024 137.236  0.00 97.00      PROA   
ATOM   3801  HB3 ALA P 242     -19.586-113.291 135.973  0.00 97.00      PROA   
ATOM   3802  C   ALA P 242     -19.652-110.722 134.942  0.00 97.00      PROA   
ATOM   3803  O   ALA P 242     -20.438-110.384 134.061  0.00 97.00      PROA   
ATOM   3804  N   ALA P 243     -18.311-110.669 134.756  0.00 97.00      PROA   
ATOM   3805  HN  ALA P 243     -17.674-110.933 135.473  0.00 97.00      PROA   
ATOM   3806  CA  ALA P 243     -17.719-110.072 133.583  0.00 97.00      PROA   
ATOM   3807  HA  ALA P 243     -18.334-110.285 132.719  0.00 97.00      PROA   
ATOM   3808  CB  ALA P 243     -17.572-108.545 133.778  0.00 97.00      PROA   
ATOM   3809  HB1 ALA P 243     -16.936-108.324 134.662  0.00 97.00      PROA   
ATOM   3810  HB2 ALA P 243     -18.571-108.090 133.958  0.00 97.00      PROA   
ATOM   3811  HB3 ALA P 243     -17.125-108.058 132.887  0.00 97.00      PROA   
ATOM   3812  C   ALA P 243     -16.346-110.659 133.333  0.00 97.00      PROA   
ATOM   3813  O   ALA P 243     -15.744-111.296 134.194  0.00 97.00      PROA   
ATOM   3814  N   THR P 244     -15.818-110.443 132.105  0.00 97.00      PROA   
ATOM   3815  HN  THR P 244     -16.381-110.015 131.399  0.00 97.00      PROA   
ATOM   3816  CA  THR P 244     -14.409-110.550 131.761  0.00 97.00      PROA   
ATOM   3817  HA  THR P 244     -14.044-111.521 132.071  0.00 97.00      PROA   
ATOM   3818  CB  THR P 244     -14.180-110.367 130.270  0.00 97.00      PROA   
ATOM   3819  HB  THR P 244     -13.096-110.312 130.044  0.00 97.00      PROA   
ATOM   3820  OG1 THR P 244     -14.798-109.169 129.837  0.00 97.00      PROA   
ATOM   3821  HG1 THR P 244     -14.605-108.523 130.521  0.00 97.00      PROA   
ATOM   3822  CG2 THR P 244     -14.756-111.533 129.447  0.00 97.00      PROA   
ATOM   3823 HG21 THR P 244     -15.839-111.667 129.642  0.00 97.00      PROA   
ATOM   3824 HG22 THR P 244     -14.227-112.476 129.688  0.00 97.00      PROA   
ATOM   3825 HG23 THR P 244     -14.619-111.323 128.363  0.00 97.00      PROA   
ATOM   3826  C   THR P 244     -13.596-109.472 132.477  0.00 97.00      PROA   
ATOM   3827  O   THR P 244     -14.044-108.334 132.589  0.00 97.00      PROA   
ATOM   3828  N   GLU P 245     -12.361-109.806 132.919  0.00 97.00      PROA   
ATOM   3829  HN  GLU P 245     -12.009-110.722 132.741  0.00 97.00      PROA   
ATOM   3830  CA  GLU P 245     -11.420-108.989 133.680  0.00 97.00      PROA   
ATOM   3831  HA  GLU P 245     -11.850-108.747 134.642  0.00 97.00      PROA   
ATOM   3832  CB  GLU P 245     -10.168-109.907 133.814  0.00 97.00      PROA   
ATOM   3833  HB1 GLU P 245      -9.606-109.898 132.855  0.00 97.00      PROA   
ATOM   3834  HB2 GLU P 245     -10.578-110.939 133.936  0.00 97.00      PROA   
ATOM   3835  CG  GLU P 245      -9.176-109.629 134.963  0.00 97.00      PROA   
ATOM   3836  HG1 GLU P 245      -9.613-108.891 135.664  0.00 97.00      PROA   
ATOM   3837  HG2 GLU P 245      -8.239-109.202 134.546  0.00 97.00      PROA   
ATOM   3838  CD  GLU P 245      -8.783-110.877 135.769  0.00 97.00      PROA   
ATOM   3839  OE1 GLU P 245      -8.889-112.019 135.257  0.00 97.00      PROA   
ATOM   3840  OE2 GLU P 245      -8.352-110.683 136.933  0.00 97.00      PROA   
ATOM   3841  C   GLU P 245     -11.075-107.698 132.934  0.00 97.00      PROA   
ATOM   3842  O   GLU P 245     -11.074-106.591 133.471  0.00 97.00      PROA   
ATOM   3843  N   ASP P 246     -10.854-107.865 131.627  0.00 97.00      PROA   
ATOM   3844  HN  ASP P 246     -10.800-108.805 131.293  0.00 97.00      PROA   
ATOM   3845  CA  ASP P 246     -10.572-106.933 130.566  0.00 97.00      PROA   
ATOM   3846  HA  ASP P 246      -9.775-106.279 130.893  0.00 97.00      PROA   
ATOM   3847  CB  ASP P 246     -10.071-107.790 129.352  0.00 97.00      PROA   
ATOM   3848  HB1 ASP P 246      -8.999-108.045 129.509  0.00 97.00      PROA   
ATOM   3849  HB2 ASP P 246     -10.142-107.233 128.399  0.00 97.00      PROA   
ATOM   3850  CG  ASP P 246     -10.827-109.127 129.226  0.00 97.00      PROA   
ATOM   3851  OD1 ASP P 246     -10.575-110.061 130.036  0.00 97.00      PROA   
ATOM   3852  OD2 ASP P 246     -11.720-109.209 128.352  0.00 97.00      PROA   
ATOM   3853  C   ASP P 246     -11.751-106.027 130.167  0.00 97.00      PROA   
ATOM   3854  O   ASP P 246     -11.554-105.018 129.491  0.00 97.00      PROA   
ATOM   3855  N   GLY P 247     -13.005-106.331 130.582  0.00 97.00      PROA   
ATOM   3856  HN  GLY P 247     -13.130-107.095 131.212  0.00 97.00      PROA   
ATOM   3857  CA  GLY P 247     -14.180-105.495 130.309  0.00 97.00      PROA   
ATOM   3858  HA1 GLY P 247     -13.919-104.458 130.478  0.00 97.00      PROA   
ATOM   3859  HA2 GLY P 247     -14.968-105.827 130.969  0.00 97.00      PROA   
ATOM   3860  C   GLY P 247     -14.722-105.597 128.903  0.00 97.00      PROA   
ATOM   3861  O   GLY P 247     -15.529-104.776 128.466  0.00 97.00      PROA   
ATOM   3862  N   ASN P 248     -14.305-106.635 128.154  0.00 97.00      PROA   
ATOM   3863  HN  ASN P 248     -13.596-107.242 128.505  0.00 97.00      PROA   
ATOM   3864  CA  ASN P 248     -14.869-106.990 126.870  0.00 97.00      PROA   
ATOM   3865  HA  ASN P 248     -14.836-106.113 126.240  0.00 97.00      PROA   
ATOM   3866  CB  ASN P 248     -14.041-108.134 126.236  0.00 97.00      PROA   
ATOM   3867  HB1 ASN P 248     -14.590-108.641 125.416  0.00 97.00      PROA   
ATOM   3868  HB2 ASN P 248     -13.782-108.888 127.010  0.00 97.00      PROA   
ATOM   3869  CG  ASN P 248     -12.786-107.506 125.619  0.00 97.00      PROA   
ATOM   3870  OD1 ASN P 248     -12.868-106.452 124.978  0.00 97.00      PROA   
ATOM   3871  ND2 ASN P 248     -11.599-108.123 125.845  0.00 97.00      PROA   
ATOM   3872 HD21 ASN P 248     -10.773-107.695 125.487  0.00 97.00      PROA   
ATOM   3873 HD22 ASN P 248     -11.549-108.807 126.577  0.00 97.00      PROA   
ATOM   3874  C   ASN P 248     -16.332-107.379 126.950  0.00 97.00      PROA   
ATOM   3875  O   ASN P 248     -17.148-106.909 126.158  0.00 97.00      PROA   
ATOM   3876  N   VAL P 249     -16.692-108.218 127.942  0.00 97.00      PROA   
ATOM   3877  HN  VAL P 249     -15.996-108.575 128.562  0.00 97.00      PROA   
ATOM   3878  CA  VAL P 249     -18.023-108.755 128.116  0.00 97.00      PROA   
ATOM   3879  HA  VAL P 249     -18.723-108.220 127.491  0.00 97.00      PROA   
ATOM   3880  CB  VAL P 249     -18.089-110.243 127.785  0.00 97.00      PROA   
ATOM   3881  HB  VAL P 249     -17.465-110.823 128.501  0.00 97.00      PROA   
ATOM   3882  CG1 VAL P 249     -19.545-110.752 127.875  0.00 97.00      PROA   
ATOM   3883 HG11 VAL P 249     -20.199-110.175 127.187  0.00 97.00      PROA   
ATOM   3884 HG12 VAL P 249     -19.949-110.670 128.904  0.00 97.00      PROA   
ATOM   3885 HG13 VAL P 249     -19.586-111.820 127.577  0.00 97.00      PROA   
ATOM   3886  CG2 VAL P 249     -17.511-110.486 126.374  0.00 97.00      PROA   
ATOM   3887 HG21 VAL P 249     -16.460-110.144 126.285  0.00 97.00      PROA   
ATOM   3888 HG22 VAL P 249     -18.125-109.963 125.611  0.00 97.00      PROA   
ATOM   3889 HG23 VAL P 249     -17.519-111.573 126.153  0.00 97.00      PROA   
ATOM   3890  C   VAL P 249     -18.428-108.573 129.560  0.00 97.00      PROA   
ATOM   3891  O   VAL P 249     -17.739-109.016 130.471  0.00 97.00      PROA   
ATOM   3892  N   LEU P 250     -19.597-107.943 129.804  0.00 97.00      PROA   
ATOM   3893  HN  LEU P 250     -20.137-107.553 129.065  0.00 97.00      PROA   
ATOM   3894  CA  LEU P 250     -20.223-107.918 131.107  0.00 97.00      PROA   
ATOM   3895  HA  LEU P 250     -19.709-108.617 131.752  0.00 97.00      PROA   
ATOM   3896  CB  LEU P 250     -20.209-106.557 131.869  0.00 97.00      PROA   
ATOM   3897  HB1 LEU P 250     -19.153-106.401 132.191  0.00 97.00      PROA   
ATOM   3898  HB2 LEU P 250     -20.807-106.665 132.800  0.00 97.00      PROA   
ATOM   3899  CG  LEU P 250     -20.642-105.234 131.168  0.00 97.00      PROA   
ATOM   3900  HG  LEU P 250     -20.440-104.442 131.934  0.00 97.00      PROA   
ATOM   3901  CD1 LEU P 250     -19.805-104.845 129.934  0.00 97.00      PROA   
ATOM   3902 HD11 LEU P 250     -20.072-105.483 129.066  0.00 97.00      PROA   
ATOM   3903 HD12 LEU P 250     -18.722-104.959 130.148  0.00 97.00      PROA   
ATOM   3904 HD13 LEU P 250     -20.009-103.789 129.656  0.00 97.00      PROA   
ATOM   3905  CD2 LEU P 250     -22.149-105.140 130.866  0.00 97.00      PROA   
ATOM   3906 HD21 LEU P 250     -22.742-105.455 131.749  0.00 97.00      PROA   
ATOM   3907 HD22 LEU P 250     -22.415-105.781 130.002  0.00 97.00      PROA   
ATOM   3908 HD23 LEU P 250     -22.420-104.094 130.607  0.00 97.00      PROA   
ATOM   3909  C   LEU P 250     -21.598-108.498 130.925  0.00 97.00      PROA   
ATOM   3910  O   LEU P 250     -22.302-108.189 129.966  0.00 97.00      PROA   
ATOM   3911  N   LYS P 251     -21.987-109.435 131.815  0.00 97.00      PROA   
ATOM   3912  HN  LYS P 251     -21.404-109.710 132.578  0.00 97.00      PROA   
ATOM   3913  CA  LYS P 251     -23.170-110.225 131.598  0.00 97.00      PROA   
ATOM   3914  HA  LYS P 251     -23.835-109.725 130.907  0.00 97.00      PROA   
ATOM   3915  CB  LYS P 251     -22.796-111.587 130.993  0.00 97.00      PROA   
ATOM   3916  HB1 LYS P 251     -22.223-112.218 131.705  0.00 97.00      PROA   
ATOM   3917  HB2 LYS P 251     -22.101-111.350 130.151  0.00 97.00      PROA   
ATOM   3918  CG  LYS P 251     -24.001-112.339 130.412  0.00 97.00      PROA   
ATOM   3919  HG1 LYS P 251     -24.906-111.692 130.450  0.00 97.00      PROA   
ATOM   3920  HG2 LYS P 251     -24.203-113.222 131.053  0.00 97.00      PROA   
ATOM   3921  CD  LYS P 251     -23.775-112.763 128.949  0.00 97.00      PROA   
ATOM   3922  HD1 LYS P 251     -23.649-111.841 128.336  0.00 97.00      PROA   
ATOM   3923  HD2 LYS P 251     -24.682-113.291 128.582  0.00 97.00      PROA   
ATOM   3924  CE  LYS P 251     -22.547-113.670 128.768  0.00 97.00      PROA   
ATOM   3925  HE1 LYS P 251     -22.672-114.575 129.398  0.00 97.00      PROA   
ATOM   3926  HE2 LYS P 251     -21.608-113.157 129.066  0.00 97.00      PROA   
ATOM   3927  NZ  LYS P 251     -22.389-114.096 127.354  0.00 97.00      PROA   
ATOM   3928  HZ1 LYS P 251     -22.403-113.277 126.717  0.00 97.00      PROA   
ATOM   3929  HZ2 LYS P 251     -23.150-114.755 127.082  0.00 97.00      PROA   
ATOM   3930  HZ3 LYS P 251     -21.471-114.557 127.214  0.00 97.00      PROA   
ATOM   3931  C   LYS P 251     -23.895-110.361 132.910  0.00 97.00      PROA   
ATOM   3932  O   LYS P 251     -23.726-111.314 133.669  0.00 97.00      PROA   
ATOM   3933  N   ARG P 252     -24.732-109.348 133.205  0.00 97.00      PROA   
ATOM   3934  HN  ARG P 252     -24.847-108.600 132.554  0.00 97.00      PROA   
ATOM   3935  CA  ARG P 252     -25.524-109.249 134.411  0.00 97.00      PROA   
ATOM   3936  HA  ARG P 252     -24.838-109.365 135.238  0.00 97.00      PROA   
ATOM   3937  CB  ARG P 252     -26.156-107.839 134.520  0.00 97.00      PROA   
ATOM   3938  HB1 ARG P 252     -26.889-107.814 135.355  0.00 97.00      PROA   
ATOM   3939  HB2 ARG P 252     -26.705-107.610 133.579  0.00 97.00      PROA   
ATOM   3940  CG  ARG P 252     -25.113-106.733 134.783  0.00 97.00      PROA   
ATOM   3941  HG1 ARG P 252     -24.338-106.723 133.983  0.00 97.00      PROA   
ATOM   3942  HG2 ARG P 252     -24.597-106.986 135.738  0.00 97.00      PROA   
ATOM   3943  CD  ARG P 252     -25.730-105.328 134.886  0.00 97.00      PROA   
ATOM   3944  HD1 ARG P 252     -26.596-105.337 135.578  0.00 97.00      PROA   
ATOM   3945  HD2 ARG P 252     -26.041-104.967 133.882  0.00 97.00      PROA   
ATOM   3946  NE  ARG P 252     -24.680-104.443 135.473  0.00 97.00      PROA   
ATOM   3947  HE  ARG P 252     -24.023-104.846 136.112  0.00 97.00      PROA   
ATOM   3948  CZ  ARG P 252     -24.300-103.237 135.016  0.00 97.00      PROA   
ATOM   3949  NH1 ARG P 252     -25.126-102.415 134.376  0.00 97.00      PROA   
ATOM   3950 HH11 ARG P 252     -26.088-102.661 134.394  0.00 97.00      PROA   
ATOM   3951 HH12 ARG P 252     -24.816-101.477 134.262  0.00 97.00      PROA   
ATOM   3952  NH2 ARG P 252     -23.031-102.872 135.265  0.00 97.00      PROA   
ATOM   3953 HH21 ARG P 252     -22.444-103.611 135.607  0.00 97.00      PROA   
ATOM   3954 HH22 ARG P 252     -22.631-102.084 134.813  0.00 97.00      PROA   
ATOM   3955  C   ARG P 252     -26.575-110.337 134.582  0.00 97.00      PROA   
ATOM   3956  O   ARG P 252     -27.190-110.781 133.614  0.00 97.00      PROA   
ATOM   3957  N   SER P 253     -26.818-110.793 135.840  0.00 97.00      PROA   
ATOM   3958  HN  SER P 253     -26.281-110.483 136.622  0.00 97.00      PROA   
ATOM   3959  CA  SER P 253     -27.961-111.648 136.133  0.00 97.00      PROA   
ATOM   3960  HA  SER P 253     -28.020-112.374 135.339  0.00 97.00      PROA   
ATOM   3961  CB  SER P 253     -27.841-112.492 137.433  0.00 97.00      PROA   
ATOM   3962  HB1 SER P 253     -26.996-113.205 137.328  0.00 97.00      PROA   
ATOM   3963  HB2 SER P 253     -28.767-113.085 137.590  0.00 97.00      PROA   
ATOM   3964  OG  SER P 253     -27.627-111.695 138.586  0.00 97.00      PROA   
ATOM   3965  HG1 SER P 253     -26.784-111.246 138.449  0.00 97.00      PROA   
ATOM   3966  C   SER P 253     -29.243-110.818 136.182  0.00 97.00      PROA   
ATOM   3967  O   SER P 253     -29.212-109.700 136.697  0.00 97.00      PROA   
ATOM   3968  N   PRO P 254     -30.387-111.284 135.682  0.00 97.00      PROA   
ATOM   3969  CD  PRO P 254     -30.458-112.300 134.627  0.00 97.00      PROA   
ATOM   3970  HD1 PRO P 254     -30.341-113.302 135.094  0.00 97.00      PROA   
ATOM   3971  HD2 PRO P 254     -29.677-112.143 133.849  0.00 97.00      PROA   
ATOM   3972  CA  PRO P 254     -31.717-110.799 136.063  0.00 97.00      PROA   
ATOM   3973  HA  PRO P 254     -31.775-109.766 135.752  0.00 97.00      PROA   
ATOM   3974  CB  PRO P 254     -32.674-111.714 135.275  0.00 97.00      PROA   
ATOM   3975  HB1 PRO P 254     -33.615-111.198 135.002  0.00 97.00      PROA   
ATOM   3976  HB2 PRO P 254     -32.914-112.628 135.862  0.00 97.00      PROA   
ATOM   3977  CG  PRO P 254     -31.860-112.135 134.044  0.00 97.00      PROA   
ATOM   3978  HG1 PRO P 254     -32.237-113.062 133.569  0.00 97.00      PROA   
ATOM   3979  HG2 PRO P 254     -31.854-111.311 133.296  0.00 97.00      PROA   
ATOM   3980  C   PRO P 254     -31.993-110.832 137.565  0.00 97.00      PROA   
ATOM   3981  O   PRO P 254     -31.466-111.712 138.244  0.00 97.00      PROA   
ATOM   3982  N   GLU P 255     -32.814-109.892 138.106  0.00 97.00      PROA   
ATOM   3983  HN  GLU P 255     -33.190-109.150 137.555  0.00 97.00      PROA   
ATOM   3984  CA  GLU P 255     -33.178-109.850 139.514  0.00 97.00      PROA   
ATOM   3985  HA  GLU P 255     -32.256-109.779 140.069  0.00 97.00      PROA   
ATOM   3986  CB  GLU P 255     -34.035-108.606 139.890  0.00 97.00      PROA   
ATOM   3987  HB1 GLU P 255     -34.260-108.700 140.972  0.00 97.00      PROA   
ATOM   3988  HB2 GLU P 255     -35.004-108.631 139.346  0.00 97.00      PROA   
ATOM   3989  CG  GLU P 255     -33.343-107.238 139.644  0.00 97.00      PROA   
ATOM   3990  HG1 GLU P 255     -33.702-106.799 138.689  0.00 97.00      PROA   
ATOM   3991  HG2 GLU P 255     -32.245-107.374 139.574  0.00 97.00      PROA   
ATOM   3992  CD  GLU P 255     -33.593-106.229 140.772  0.00 97.00      PROA   
ATOM   3993  OE1 GLU P 255     -34.242-105.181 140.516  0.00 97.00      PROA   
ATOM   3994  OE2 GLU P 255     -33.109-106.491 141.904  0.00 97.00      PROA   
ATOM   3995  C   GLU P 255     -33.892-111.100 140.027  0.00 97.00      PROA   
ATOM   3996  O   GLU P 255     -34.749-111.679 139.362  0.00 97.00      PROA   
ATOM   3997  N   LEU P 256     -33.535-111.525 141.261  0.00 97.00      PROA   
ATOM   3998  HN  LEU P 256     -32.796-111.063 141.749  0.00 97.00      PROA   
ATOM   3999  CA  LEU P 256     -34.061-112.696 141.925  0.00 97.00      PROA   
ATOM   4000  HA  LEU P 256     -34.829-113.142 141.310  0.00 97.00      PROA   
ATOM   4001  CB  LEU P 256     -32.896-113.699 142.164  0.00 97.00      PROA   
ATOM   4002  HB1 LEU P 256     -32.144-113.246 142.844  0.00 97.00      PROA   
ATOM   4003  HB2 LEU P 256     -32.399-113.817 141.172  0.00 97.00      PROA   
ATOM   4004  CG  LEU P 256     -33.241-115.130 142.648  0.00 97.00      PROA   
ATOM   4005  HG  LEU P 256     -32.342-115.755 142.418  0.00 97.00      PROA   
ATOM   4006  CD1 LEU P 256     -33.438-115.229 144.171  0.00 97.00      PROA   
ATOM   4007 HD11 LEU P 256     -34.362-114.707 144.481  0.00 97.00      PROA   
ATOM   4008 HD12 LEU P 256     -32.579-114.773 144.706  0.00 97.00      PROA   
ATOM   4009 HD13 LEU P 256     -33.525-116.292 144.480  0.00 97.00      PROA   
ATOM   4010  CD2 LEU P 256     -34.420-115.758 141.884  0.00 97.00      PROA   
ATOM   4011 HD21 LEU P 256     -34.237-115.711 140.790  0.00 97.00      PROA   
ATOM   4012 HD22 LEU P 256     -35.365-115.223 142.115  0.00 97.00      PROA   
ATOM   4013 HD23 LEU P 256     -34.541-116.822 142.178  0.00 97.00      PROA   
ATOM   4014  C   LEU P 256     -34.693-112.231 143.223  0.00 97.00      PROA   
ATOM   4015  O   LEU P 256     -34.103-111.460 143.971  0.00 97.00      PROA   
ATOM   4016  N   GLU P 257     -35.938-112.671 143.526  0.00 97.00      PROA   
ATOM   4017  HN  GLU P 257     -36.415-113.321 142.941  0.00 97.00      PROA   
ATOM   4018  CA  GLU P 257     -36.680-112.186 144.675  0.00 97.00      PROA   
ATOM   4019  HA  GLU P 257     -36.395-111.161 144.859  0.00 97.00      PROA   
ATOM   4020  CB  GLU P 257     -38.213-112.216 144.432  0.00 97.00      PROA   
ATOM   4021  HB1 GLU P 257     -38.574-113.260 144.326  0.00 97.00      PROA   
ATOM   4022  HB2 GLU P 257     -38.382-111.723 143.445  0.00 97.00      PROA   
ATOM   4023  CG  GLU P 257     -39.042-111.421 145.470  0.00 97.00      PROA   
ATOM   4024  HG1 GLU P 257     -39.793-110.804 144.930  0.00 97.00      PROA   
ATOM   4025  HG2 GLU P 257     -38.395-110.736 146.054  0.00 97.00      PROA   
ATOM   4026  CD  GLU P 257     -39.807-112.310 146.442  0.00 97.00      PROA   
ATOM   4027  OE1 GLU P 257     -39.151-112.986 147.262  0.00 97.00      PROA   
ATOM   4028  OE2 GLU P 257     -41.062-112.294 146.403  0.00 97.00      PROA   
ATOM   4029  C   GLU P 257     -36.348-112.984 145.916  0.00 97.00      PROA   
ATOM   4030  O   GLU P 257     -36.343-114.213 145.908  0.00 97.00      PROA   
ATOM   4031  N   LEU P 258     -36.066-112.267 147.028  0.00 97.00      PROA   
ATOM   4032  HN  LEU P 258     -36.049-111.270 146.982  0.00 97.00      PROA   
ATOM   4033  CA  LEU P 258     -35.812-112.848 148.326  0.00 97.00      PROA   
ATOM   4034  HA  LEU P 258     -36.271-113.825 148.364  0.00 97.00      PROA   
ATOM   4035  CB  LEU P 258     -34.305-112.987 148.667  0.00 97.00      PROA   
ATOM   4036  HB1 LEU P 258     -34.177-113.369 149.704  0.00 97.00      PROA   
ATOM   4037  HB2 LEU P 258     -33.843-111.981 148.619  0.00 97.00      PROA   
ATOM   4038  CG  LEU P 258     -33.507-113.918 147.720  0.00 97.00      PROA   
ATOM   4039  HG  LEU P 258     -33.732-113.626 146.669  0.00 97.00      PROA   
ATOM   4040  CD1 LEU P 258     -31.993-113.734 147.915  0.00 97.00      PROA   
ATOM   4041 HD11 LEU P 258     -31.703-114.030 148.945  0.00 97.00      PROA   
ATOM   4042 HD12 LEU P 258     -31.704-112.676 147.755  0.00 97.00      PROA   
ATOM   4043 HD13 LEU P 258     -31.438-114.366 147.189  0.00 97.00      PROA   
ATOM   4044  CD2 LEU P 258     -33.883-115.401 147.899  0.00 97.00      PROA   
ATOM   4045 HD21 LEU P 258     -34.961-115.563 147.699  0.00 97.00      PROA   
ATOM   4046 HD22 LEU P 258     -33.657-115.729 148.936  0.00 97.00      PROA   
ATOM   4047 HD23 LEU P 258     -33.297-116.029 147.196  0.00 97.00      PROA   
ATOM   4048  C   LEU P 258     -36.495-112.002 149.382  0.00 97.00      PROA   
ATOM   4049  O   LEU P 258     -35.863-111.258 150.130  0.00 97.00      PROA   
ATOM   4050  N   GLN P 259     -37.838-112.101 149.478  0.00 97.00      PROA   
ATOM   4051  HN  GLN P 259     -38.359-112.554 148.751  0.00 97.00      PROA   
ATOM   4052  CA  GLN P 259     -38.604-111.635 150.615  0.00 97.00      PROA   
ATOM   4053  HA  GLN P 259     -38.349-110.594 150.736  0.00 97.00      PROA   
ATOM   4054  CB  GLN P 259     -40.140-111.712 150.403  0.00 97.00      PROA   
ATOM   4055  HB1 GLN P 259     -40.665-111.667 151.384  0.00 97.00      PROA   
ATOM   4056  HB2 GLN P 259     -40.380-112.694 149.939  0.00 97.00      PROA   
ATOM   4057  CG  GLN P 259     -40.709-110.586 149.516  0.00 97.00      PROA   
ATOM   4058  HG1 GLN P 259     -40.280-110.635 148.496  0.00 97.00      PROA   
ATOM   4059  HG2 GLN P 259     -40.467-109.590 149.943  0.00 97.00      PROA   
ATOM   4060  CD  GLN P 259     -42.237-110.711 149.460  0.00 97.00      PROA   
ATOM   4061  OE1 GLN P 259     -42.946-110.228 150.348  0.00 97.00      PROA   
ATOM   4062  NE2 GLN P 259     -42.755-111.388 148.400  0.00 97.00      PROA   
ATOM   4063 HE21 GLN P 259     -43.743-111.488 148.321  0.00 97.00      PROA   
ATOM   4064 HE22 GLN P 259     -42.137-111.773 147.709  0.00 97.00      PROA   
ATOM   4065  C   GLN P 259     -38.229-112.322 151.916  0.00 97.00      PROA   
ATOM   4066  O   GLN P 259     -38.011-113.529 151.960  0.00 97.00      PROA   
ATOM   4067  N   VAL P 260     -38.134-111.536 153.012  0.00 97.00      PROA   
ATOM   4068  HN  VAL P 260     -38.295-110.556 152.948  0.00 97.00      PROA   
ATOM   4069  CA  VAL P 260     -37.766-112.014 154.325  0.00 97.00      PROA   
ATOM   4070  HA  VAL P 260     -37.819-113.090 154.346  0.00 97.00      PROA   
ATOM   4071  CB  VAL P 260     -36.362-111.580 154.738  0.00 97.00      PROA   
ATOM   4072  HB  VAL P 260     -36.317-110.471 154.755  0.00 97.00      PROA   
ATOM   4073  CG1 VAL P 260     -36.013-112.133 156.137  0.00 97.00      PROA   
ATOM   4074 HG11 VAL P 260     -36.116-113.239 156.155  0.00 97.00      PROA   
ATOM   4075 HG12 VAL P 260     -36.663-111.696 156.922  0.00 97.00      PROA   
ATOM   4076 HG13 VAL P 260     -34.963-111.877 156.387  0.00 97.00      PROA   
ATOM   4077  CG2 VAL P 260     -35.325-112.058 153.697  0.00 97.00      PROA   
ATOM   4078 HG21 VAL P 260     -35.484-111.569 152.715  0.00 97.00      PROA   
ATOM   4079 HG22 VAL P 260     -35.386-113.156 153.561  0.00 97.00      PROA   
ATOM   4080 HG23 VAL P 260     -34.299-111.801 154.039  0.00 97.00      PROA   
ATOM   4081  C   VAL P 260     -38.808-111.453 155.275  0.00 97.00      PROA   
ATOM   4082  O   VAL P 260     -39.113-110.264 155.237  0.00 97.00      PROA   
ATOM   4083  N   LEU P 261     -39.410-112.310 156.135  0.00 97.00      PROA   
ATOM   4084  HN  LEU P 261     -39.136-113.271 156.153  0.00 97.00      PROA   
ATOM   4085  CA  LEU P 261     -40.497-111.928 157.014  0.00 97.00      PROA   
ATOM   4086  HA  LEU P 261     -40.610-110.856 156.979  0.00 97.00      PROA   
ATOM   4087  CB  LEU P 261     -41.852-112.563 156.616  0.00 97.00      PROA   
ATOM   4088  HB1 LEU P 261     -42.618-112.343 157.393  0.00 97.00      PROA   
ATOM   4089  HB2 LEU P 261     -41.730-113.668 156.560  0.00 97.00      PROA   
ATOM   4090  CG  LEU P 261     -42.427-112.064 155.267  0.00 97.00      PROA   
ATOM   4091  HG  LEU P 261     -41.706-112.328 154.458  0.00 97.00      PROA   
ATOM   4092  CD1 LEU P 261     -43.761-112.770 154.966  0.00 97.00      PROA   
ATOM   4093 HD11 LEU P 261     -44.514-112.505 155.739  0.00 97.00      PROA   
ATOM   4094 HD12 LEU P 261     -43.626-113.871 154.968  0.00 97.00      PROA   
ATOM   4095 HD13 LEU P 261     -44.148-112.458 153.973  0.00 97.00      PROA   
ATOM   4096  CD2 LEU P 261     -42.631-110.538 155.229  0.00 97.00      PROA   
ATOM   4097 HD21 LEU P 261     -43.100-110.242 154.267  0.00 97.00      PROA   
ATOM   4098 HD22 LEU P 261     -41.664-110.004 155.316  0.00 97.00      PROA   
ATOM   4099 HD23 LEU P 261     -43.296-110.220 156.060  0.00 97.00      PROA   
ATOM   4100  C   LEU P 261     -40.203-112.243 158.463  0.00 97.00      PROA   
ATOM   4101  O   LEU P 261     -39.780-113.335 158.829  0.00 97.00      PROA   
ATOM   4102  N   GLY P 262     -40.455-111.239 159.329  0.00 97.00      PROA   
ATOM   4103  HN  GLY P 262     -40.843-110.385 158.998  0.00 97.00      PROA   
ATOM   4104  CA  GLY P 262     -40.275-111.298 160.757  0.00 97.00      PROA   
ATOM   4105  HA1 GLY P 262     -39.320-110.855 160.995  0.00 97.00      PROA   
ATOM   4106  HA2 GLY P 262     -40.402-112.311 161.115  0.00 97.00      PROA   
ATOM   4107  C   GLY P 262     -41.326-110.434 161.367  0.00 97.00      PROA   
ATOM   4108  O   GLY P 262     -41.929-109.592 160.704  0.00 97.00      PROA   
ATOM   4109  N   HSD P 263     -41.550-110.612 162.681  0.00 97.00      PROA   
ATOM   4110  HN  HSD P 263     -41.012-111.268 163.203  0.00 97.00      PROA   
ATOM   4111  CA  HSD P 263     -42.488-109.833 163.450  0.00 97.00      PROA   
ATOM   4112  HA  HSD P 263     -42.837-108.984 162.877  0.00 97.00      PROA   
ATOM   4113  CB  HSD P 263     -43.696-110.675 163.924  0.00 97.00      PROA   
ATOM   4114  HB1 HSD P 263     -44.328-110.093 164.629  0.00 97.00      PROA   
ATOM   4115  HB2 HSD P 263     -43.327-111.578 164.458  0.00 97.00      PROA   
ATOM   4116  ND1 HSD P 263     -45.753-110.581 162.400  0.00 97.00      PROA   
ATOM   4117  HD1 HSD P 263     -46.207-109.811 162.848  0.00 97.00      PROA   
ATOM   4118  CG  HSD P 263     -44.538-111.134 162.756  0.00 97.00      PROA   
ATOM   4119  CE1 HSD P 263     -46.229-111.311 161.360  0.00 97.00      PROA   
ATOM   4120  HE1 HSD P 263     -47.180-111.100 160.870  0.00 97.00      PROA   
ATOM   4121  NE2 HSD P 263     -45.417-112.296 161.030  0.00 97.00      PROA   
ATOM   4122  CD2 HSD P 263     -44.358-112.190 161.914  0.00 97.00      PROA   
ATOM   4123  HD2 HSD P 263     -43.544-112.902 161.860  0.00 97.00      PROA   
ATOM   4124  C   HSD P 263     -41.684-109.321 164.611  0.00 97.00      PROA   
ATOM   4125  O   HSD P 263     -40.878-110.061 165.171  0.00 97.00      PROA   
ATOM   4126  N   GLN P 264     -41.841-108.022 164.965  0.00 97.00      PROA   
ATOM   4127  HN  GLN P 264     -42.517-107.445 164.513  0.00 97.00      PROA   
ATOM   4128  CA  GLN P 264     -40.989-107.335 165.919  0.00 97.00      PROA   
ATOM   4129  HA  GLN P 264     -39.988-107.395 165.513  0.00 97.00      PROA   
ATOM   4130  CB  GLN P 264     -41.332-105.826 166.002  0.00 97.00      PROA   
ATOM   4131  HB1 GLN P 264     -40.850-105.363 166.891  0.00 97.00      PROA   
ATOM   4132  HB2 GLN P 264     -42.435-105.745 166.131  0.00 97.00      PROA   
ATOM   4133  CG  GLN P 264     -40.869-105.051 164.743  0.00 97.00      PROA   
ATOM   4134  HG1 GLN P 264     -41.034-105.667 163.833  0.00 97.00      PROA   
ATOM   4135  HG2 GLN P 264     -39.783-104.829 164.807  0.00 97.00      PROA   
ATOM   4136  CD  GLN P 264     -41.651-103.749 164.531  0.00 97.00      PROA   
ATOM   4137  OE1 GLN P 264     -42.337-103.585 163.516  0.00 97.00      PROA   
ATOM   4138  NE2 GLN P 264     -41.541-102.801 165.501  0.00 97.00      PROA   
ATOM   4139 HE21 GLN P 264     -42.048-101.949 165.383  0.00 97.00      PROA   
ATOM   4140 HE22 GLN P 264     -40.961-102.967 166.297  0.00 97.00      PROA   
ATOM   4141  C   GLN P 264     -40.906-107.971 167.299  0.00 97.00      PROA   
ATOM   4142  O   GLN P 264     -41.904-108.360 167.902  0.00 97.00      PROA   
ATOM   4143  N   GLN P 265     -39.660-108.113 167.794  0.00 97.00      PROA   
ATOM   4144  HN  GLN P 265     -38.882-107.742 167.289  0.00 97.00      PROA   
ATOM   4145  CA  GLN P 265     -39.294-108.955 168.905  0.00 97.00      PROA   
ATOM   4146  HA  GLN P 265     -40.123-109.622 169.082  0.00 97.00      PROA   
ATOM   4147  CB  GLN P 265     -38.049-109.841 168.580  0.00 97.00      PROA   
ATOM   4148  HB1 GLN P 265     -38.375-110.626 167.862  0.00 97.00      PROA   
ATOM   4149  HB2 GLN P 265     -37.727-110.371 169.505  0.00 97.00      PROA   
ATOM   4150  CG  GLN P 265     -36.806-109.119 167.987  0.00 97.00      PROA   
ATOM   4151  HG1 GLN P 265     -35.930-109.802 168.047  0.00 97.00      PROA   
ATOM   4152  HG2 GLN P 265     -36.572-108.222 168.596  0.00 97.00      PROA   
ATOM   4153  CD  GLN P 265     -36.979-108.661 166.526  0.00 97.00      PROA   
ATOM   4154  OE1 GLN P 265     -37.360-107.516 166.260  0.00 97.00      PROA   
ATOM   4155  NE2 GLN P 265     -36.683-109.569 165.556  0.00 97.00      PROA   
ATOM   4156 HE21 GLN P 265     -36.815-109.308 164.597  0.00 97.00      PROA   
ATOM   4157 HE22 GLN P 265     -36.345-110.477 165.796  0.00 97.00      PROA   
ATOM   4158  C   GLN P 265     -39.035-108.149 170.168  0.00 97.00      PROA   
ATOM   4159  O   GLN P 265     -38.650-106.983 170.078  0.00 97.00      PROA   
ATOM   4160  N   PRO P 266     -39.215-108.704 171.372  0.00 97.00      PROA   
ATOM   4161  CD  PRO P 266     -39.969-109.941 171.602  0.00 97.00      PROA   
ATOM   4162  HD1 PRO P 266     -39.370-110.797 171.218  0.00 97.00      PROA   
ATOM   4163  HD2 PRO P 266     -40.966-109.912 171.109  0.00 97.00      PROA   
ATOM   4164  CA  PRO P 266     -38.494-108.298 172.579  0.00 97.00      PROA   
ATOM   4165  HA  PRO P 266     -38.925-107.357 172.889  0.00 97.00      PROA   
ATOM   4166  CB  PRO P 266     -38.763-109.433 173.584  0.00 97.00      PROA   
ATOM   4167  HB1 PRO P 266     -38.796-109.074 174.631  0.00 97.00      PROA   
ATOM   4168  HB2 PRO P 266     -37.987-110.226 173.497  0.00 97.00      PROA   
ATOM   4169  CG  PRO P 266     -40.096-110.029 173.121  0.00 97.00      PROA   
ATOM   4170  HG1 PRO P 266     -40.250-111.066 173.479  0.00 97.00      PROA   
ATOM   4171  HG2 PRO P 266     -40.940-109.387 173.461  0.00 97.00      PROA   
ATOM   4172  C   PRO P 266     -37.002-108.053 172.384  0.00 97.00      PROA   
ATOM   4173  O   PRO P 266     -36.347-108.837 171.700  0.00 97.00      PROA   
ATOM   4174  N   THR P 267     -36.447-106.974 172.976  0.00 97.00      PROA   
ATOM   4175  HN  THR P 267     -37.020-106.281 173.410  0.00 97.00      PROA   
ATOM   4176  CA  THR P 267     -35.011-106.740 173.069  0.00 97.00      PROA   
ATOM   4177  HA  THR P 267     -34.646-106.813 172.052  0.00 97.00      PROA   
ATOM   4178  CB  THR P 267     -34.659-105.347 173.582  0.00 97.00      PROA   
ATOM   4179  HB  THR P 267     -34.583-105.326 174.691  0.00 97.00      PROA   
ATOM   4180  OG1 THR P 267     -35.662-104.406 173.227  0.00 97.00      PROA   
ATOM   4181  HG1 THR P 267     -35.728-104.453 172.270  0.00 97.00      PROA   
ATOM   4182  CG2 THR P 267     -33.325-104.878 172.974  0.00 97.00      PROA   
ATOM   4183 HG21 THR P 267     -33.395-104.846 171.865  0.00 97.00      PROA   
ATOM   4184 HG22 THR P 267     -32.499-105.562 173.254  0.00 97.00      PROA   
ATOM   4185 HG23 THR P 267     -33.080-103.858 173.339  0.00 97.00      PROA   
ATOM   4186  C   THR P 267     -34.235-107.789 173.872  0.00 97.00      PROA   
ATOM   4187  O   THR P 267     -33.167-108.171 173.394  0.00 97.00      PROA   
ATOM   4188  N   PRO P 268     -34.646-108.317 175.034  0.00 97.00      PROA   
ATOM   4189  CD  PRO P 268     -35.621-107.713 175.955  0.00 97.00      PROA   
ATOM   4190  HD1 PRO P 268     -36.581-107.485 175.451  0.00 97.00      PROA   
ATOM   4191  HD2 PRO P 268     -35.190-106.787 176.396  0.00 97.00      PROA   
ATOM   4192  CA  PRO P 268     -34.026-109.506 175.613  0.00 97.00      PROA   
ATOM   4193  HA  PRO P 268     -32.950-109.459 175.518  0.00 97.00      PROA   
ATOM   4194  CB  PRO P 268     -34.484-109.485 177.082  0.00 97.00      PROA   
ATOM   4195  HB1 PRO P 268     -33.763-108.877 177.675  0.00 97.00      PROA   
ATOM   4196  HB2 PRO P 268     -34.551-110.493 177.538  0.00 97.00      PROA   
ATOM   4197  CG  PRO P 268     -35.835-108.766 177.043  0.00 97.00      PROA   
ATOM   4198  HG1 PRO P 268     -36.616-109.484 176.705  0.00 97.00      PROA   
ATOM   4199  HG2 PRO P 268     -36.129-108.331 178.019  0.00 97.00      PROA   
ATOM   4200  C   PRO P 268     -34.503-110.768 174.916  0.00 97.00      PROA   
ATOM   4201  O   PRO P 268     -35.637-110.820 174.443  0.00 97.00      PROA   
ATOM   4202  N   VAL P 269     -33.619-111.788 174.853  0.00 97.00      PROA   
ATOM   4203  HN  VAL P 269     -32.718-111.740 175.273  0.00 97.00      PROA   
ATOM   4204  CA  VAL P 269     -33.874-113.109 174.344  0.00 97.00      PROA   
ATOM   4205  HA  VAL P 269     -34.910-113.359 174.528  0.00 97.00      PROA   
ATOM   4206  CB  VAL P 269     -33.559-113.232 172.849  0.00 97.00      PROA   
ATOM   4207  HB  VAL P 269     -34.161-112.458 172.315  0.00 97.00      PROA   
ATOM   4208  CG1 VAL P 269     -32.067-112.959 172.566  0.00 97.00      PROA   
ATOM   4209 HG11 VAL P 269     -31.437-113.708 173.089  0.00 97.00      PROA   
ATOM   4210 HG12 VAL P 269     -31.776-111.945 172.911  0.00 97.00      PROA   
ATOM   4211 HG13 VAL P 269     -31.860-113.034 171.477  0.00 97.00      PROA   
ATOM   4212  CG2 VAL P 269     -33.990-114.615 172.321  0.00 97.00      PROA   
ATOM   4213 HG21 VAL P 269     -35.065-114.793 172.530  0.00 97.00      PROA   
ATOM   4214 HG22 VAL P 269     -33.395-115.410 172.815  0.00 97.00      PROA   
ATOM   4215 HG23 VAL P 269     -33.818-114.684 171.225  0.00 97.00      PROA   
ATOM   4216  C   VAL P 269     -33.003-114.032 175.232  0.00 97.00      PROA   
ATOM   4217  OT1 VAL P 269     -32.018-113.527 175.842  0.00 97.00      PROA   
ATOM   4218  OT2 VAL P 269     -33.325-115.245 175.338  0.00 97.00      PROA   
END
