# Supplementary material for: The solution structure of the unbound IgG Fc receptor CD64 resembles its crystal structure: Implications for function
Source: PLoS One. 2023 Sep 21;18(9):e0288351. doi: 10.1371/journal.pone.0288351 (PMC10513344; doi:10.1371/journal.pone.0288351)
Supplement: S1 File — (ZIP) [file pone.0288351.s003.zip › CD64V03 E11/Top100/EM_done_ready_for_EM_top100_0p11_E11.dcd_239152.pdb.pdb]

REMARK  FINAL COORDINATES WRITTEN BY NAMD AT TIMESTEP 2000
ATOM      1  N   LYS P   1      -5.217 -91.439  71.369  0.00 97.00      PROA   
ATOM      2  HT1 LYS P   1      -6.004 -90.884  70.971  0.00 97.00      PROA   
ATOM      3  HT2 LYS P   1      -5.165 -92.320  70.812  0.00 97.00      PROA   
ATOM      4  HT3 LYS P   1      -4.337 -90.899  71.260  0.00 97.00      PROA   
ATOM      5  CA  LYS P   1      -5.501 -91.732  72.795  0.00 97.00      PROA   
ATOM      6  HA  LYS P   1      -6.546 -91.992  72.864  0.00 97.00      PROA   
ATOM      7  CB  LYS P   1      -4.656 -92.934  73.312  0.00 97.00      PROA   
ATOM      8  HB1 LYS P   1      -4.716 -92.955  74.422  0.00 97.00      PROA   
ATOM      9  HB2 LYS P   1      -3.584 -92.802  73.050  0.00 97.00      PROA   
ATOM     10  CG  LYS P   1      -5.145 -94.308  72.805  0.00 97.00      PROA   
ATOM     11  HG1 LYS P   1      -4.852 -94.414  71.737  0.00 97.00      PROA   
ATOM     12  HG2 LYS P   1      -6.256 -94.355  72.847  0.00 97.00      PROA   
ATOM     13  CD  LYS P   1      -4.572 -95.516  73.577  0.00 97.00      PROA   
ATOM     14  HD1 LYS P   1      -3.463 -95.433  73.596  0.00 97.00      PROA   
ATOM     15  HD2 LYS P   1      -4.832 -96.434  73.002  0.00 97.00      PROA   
ATOM     16  CE  LYS P   1      -5.107 -95.650  75.014  0.00 97.00      PROA   
ATOM     17  HE1 LYS P   1      -6.218 -95.665  75.008  0.00 97.00      PROA   
ATOM     18  HE2 LYS P   1      -4.761 -94.805  75.645  0.00 97.00      PROA   
ATOM     19  NZ  LYS P   1      -4.643 -96.907  75.655  0.00 97.00      PROA   
ATOM     20  HZ1 LYS P   1      -3.604 -96.933  75.671  0.00 97.00      PROA   
ATOM     21  HZ2 LYS P   1      -4.999 -97.727  75.122  0.00 97.00      PROA   
ATOM     22  HZ3 LYS P   1      -5.002 -96.953  76.630  0.00 97.00      PROA   
ATOM     23  C   LYS P   1      -5.300 -90.504  73.641  0.00 97.00      PROA   
ATOM     24  O   LYS P   1      -4.738 -89.508  73.190  0.00 97.00      PROA   
ATOM     25  N   ALA P   2      -5.768 -90.554  74.905  0.00 97.00      PROA   
ATOM     26  HN  ALA P   2      -6.277 -91.327  75.274  0.00 97.00      PROA   
ATOM     27  CA  ALA P   2      -5.547 -89.541  75.893  0.00 97.00      PROA   
ATOM     28  HA  ALA P   2      -4.523 -89.192  75.847  0.00 97.00      PROA   
ATOM     29  CB  ALA P   2      -6.553 -88.377  75.769  0.00 97.00      PROA   
ATOM     30  HB1 ALA P   2      -7.595 -88.758  75.803  0.00 97.00      PROA   
ATOM     31  HB2 ALA P   2      -6.412 -87.858  74.796  0.00 97.00      PROA   
ATOM     32  HB3 ALA P   2      -6.415 -87.634  76.581  0.00 97.00      PROA   
ATOM     33  C   ALA P   2      -5.751 -90.302  77.179  0.00 97.00      PROA   
ATOM     34  O   ALA P   2      -6.107 -91.481  77.137  0.00 97.00      PROA   
ATOM     35  N   VAL P   3      -5.508 -89.648  78.341  0.00 97.00      PROA   
ATOM     36  HN  VAL P   3      -5.127 -88.729  78.340  0.00 97.00      PROA   
ATOM     37  CA  VAL P   3      -5.938 -90.093  79.652  0.00 97.00      PROA   
ATOM     38  HA  VAL P   3      -6.875 -90.621  79.546  0.00 97.00      PROA   
ATOM     39  CB  VAL P   3      -4.950 -90.952  80.457  0.00 97.00      PROA   
ATOM     40  HB  VAL P   3      -5.390 -91.141  81.466  0.00 97.00      PROA   
ATOM     41  CG1 VAL P   3      -4.765 -92.331  79.793  0.00 97.00      PROA   
ATOM     42 HG11 VAL P   3      -4.228 -92.225  78.828  0.00 97.00      PROA   
ATOM     43 HG12 VAL P   3      -5.750 -92.808  79.610  0.00 97.00      PROA   
ATOM     44 HG13 VAL P   3      -4.165 -92.993  80.454  0.00 97.00      PROA   
ATOM     45  CG2 VAL P   3      -3.589 -90.249  80.644  0.00 97.00      PROA   
ATOM     46 HG21 VAL P   3      -3.694 -89.322  81.241  0.00 97.00      PROA   
ATOM     47 HG22 VAL P   3      -3.140 -89.992  79.662  0.00 97.00      PROA   
ATOM     48 HG23 VAL P   3      -2.884 -90.923  81.177  0.00 97.00      PROA   
ATOM     49  C   VAL P   3      -6.219 -88.799  80.386  0.00 97.00      PROA   
ATOM     50  O   VAL P   3      -5.587 -87.781  80.106  0.00 97.00      PROA   
ATOM     51  N   ILE P   4      -7.203 -88.789  81.322  0.00 97.00      PROA   
ATOM     52  HN  ILE P   4      -7.771 -89.595  81.484  0.00 97.00      PROA   
ATOM     53  CA  ILE P   4      -7.613 -87.565  81.997  0.00 97.00      PROA   
ATOM     54  HA  ILE P   4      -7.194 -86.721  81.472  0.00 97.00      PROA   
ATOM     55  CB  ILE P   4      -9.128 -87.351  81.964  0.00 97.00      PROA   
ATOM     56  HB  ILE P   4      -9.629 -88.207  82.470  0.00 97.00      PROA   
ATOM     57  CG2 ILE P   4      -9.484 -86.032  82.693  0.00 97.00      PROA   
ATOM     58 HG21 ILE P   4      -8.854 -85.202  82.305  0.00 97.00      PROA   
ATOM     59 HG22 ILE P   4      -9.333 -86.122  83.788  0.00 97.00      PROA   
ATOM     60 HG23 ILE P   4     -10.543 -85.756  82.523  0.00 97.00      PROA   
ATOM     61  CG1 ILE P   4      -9.636 -87.306  80.501  0.00 97.00      PROA   
ATOM     62 HG11 ILE P   4      -9.190 -88.124  79.897  0.00 97.00      PROA   
ATOM     63 HG12 ILE P   4      -9.298 -86.344  80.066  0.00 97.00      PROA   
ATOM     64  CD  ILE P   4     -11.156 -87.423  80.357  0.00 97.00      PROA   
ATOM     65  HD1 ILE P   4     -11.694 -86.722  81.026  0.00 97.00      PROA   
ATOM     66  HD2 ILE P   4     -11.481 -88.458  80.598  0.00 97.00      PROA   
ATOM     67  HD3 ILE P   4     -11.452 -87.197  79.313  0.00 97.00      PROA   
ATOM     68  C   ILE P   4      -7.086 -87.507  83.427  0.00 97.00      PROA   
ATOM     69  O   ILE P   4      -7.191 -88.459  84.198  0.00 97.00      PROA   
ATOM     70  N   LYS P   5      -6.507 -86.346  83.820  0.00 97.00      PROA   
ATOM     71  HN  LYS P   5      -6.337 -85.629  83.145  0.00 97.00      PROA   
ATOM     72  CA  LYS P   5      -6.073 -86.081  85.179  0.00 97.00      PROA   
ATOM     73  HA  LYS P   5      -6.213 -86.959  85.792  0.00 97.00      PROA   
ATOM     74  CB  LYS P   5      -4.585 -85.649  85.241  0.00 97.00      PROA   
ATOM     75  HB1 LYS P   5      -4.285 -85.487  86.300  0.00 97.00      PROA   
ATOM     76  HB2 LYS P   5      -4.456 -84.685  84.698  0.00 97.00      PROA   
ATOM     77  CG  LYS P   5      -3.605 -86.650  84.605  0.00 97.00      PROA   
ATOM     78  HG1 LYS P   5      -2.592 -86.192  84.656  0.00 97.00      PROA   
ATOM     79  HG2 LYS P   5      -3.857 -86.774  83.528  0.00 97.00      PROA   
ATOM     80  CD  LYS P   5      -3.577 -88.032  85.284  0.00 97.00      PROA   
ATOM     81  HD1 LYS P   5      -4.612 -88.436  85.330  0.00 97.00      PROA   
ATOM     82  HD2 LYS P   5      -3.213 -87.918  86.329  0.00 97.00      PROA   
ATOM     83  CE  LYS P   5      -2.724 -89.068  84.539  0.00 97.00      PROA   
ATOM     84  HE1 LYS P   5      -3.147 -89.228  83.521  0.00 97.00      PROA   
ATOM     85  HE2 LYS P   5      -2.691 -90.039  85.073  0.00 97.00      PROA   
ATOM     86  NZ  LYS P   5      -1.342 -88.592  84.371  0.00 97.00      PROA   
ATOM     87  HZ1 LYS P   5      -0.740 -88.631  85.209  0.00 97.00      PROA   
ATOM     88  HZ2 LYS P   5      -1.382 -87.612  84.007  0.00 97.00      PROA   
ATOM     89  HZ3 LYS P   5      -0.905 -89.095  83.567  0.00 97.00      PROA   
ATOM     90  C   LYS P   5      -6.891 -84.959  85.785  0.00 97.00      PROA   
ATOM     91  O   LYS P   5      -6.806 -83.811  85.366  0.00 97.00      PROA   
ATOM     92  N   LEU P   6      -7.683 -85.251  86.841  0.00 97.00      PROA   
ATOM     93  HN  LEU P   6      -7.811 -86.189  87.152  0.00 97.00      PROA   
ATOM     94  CA  LEU P   6      -8.343 -84.236  87.639  0.00 97.00      PROA   
ATOM     95  HA  LEU P   6      -8.733 -83.475  86.977  0.00 97.00      PROA   
ATOM     96  CB  LEU P   6      -9.530 -84.810  88.457  0.00 97.00      PROA   
ATOM     97  HB1 LEU P   6     -10.077 -83.951  88.905  0.00 97.00      PROA   
ATOM     98  HB2 LEU P   6      -9.162 -85.444  89.292  0.00 97.00      PROA   
ATOM     99  CG  LEU P   6     -10.550 -85.655  87.648  0.00 97.00      PROA   
ATOM    100  HG  LEU P   6     -10.550 -85.293  86.594  0.00 97.00      PROA   
ATOM    101  CD1 LEU P   6     -10.220 -87.162  87.649  0.00 97.00      PROA   
ATOM    102 HD11 LEU P   6     -10.175 -87.538  88.693  0.00 97.00      PROA   
ATOM    103 HD12 LEU P   6      -9.251 -87.370  87.154  0.00 97.00      PROA   
ATOM    104 HD13 LEU P   6     -11.011 -87.727  87.111  0.00 97.00      PROA   
ATOM    105  CD2 LEU P   6     -11.971 -85.457  88.204  0.00 97.00      PROA   
ATOM    106 HD21 LEU P   6     -12.270 -84.390  88.149  0.00 97.00      PROA   
ATOM    107 HD22 LEU P   6     -12.013 -85.784  89.264  0.00 97.00      PROA   
ATOM    108 HD23 LEU P   6     -12.696 -86.062  87.620  0.00 97.00      PROA   
ATOM    109  C   LEU P   6      -7.323 -83.596  88.577  0.00 97.00      PROA   
ATOM    110  O   LEU P   6      -6.638 -84.293  89.321  0.00 97.00      PROA   
ATOM    111  N   GLN P   7      -7.151 -82.252  88.530  0.00 97.00      PROA   
ATOM    112  HN  GLN P   7      -7.673 -81.691  87.886  0.00 97.00      PROA   
ATOM    113  CA  GLN P   7      -6.178 -81.539  89.348  0.00 97.00      PROA   
ATOM    114  HA  GLN P   7      -5.239 -82.056  89.195  0.00 97.00      PROA   
ATOM    115  CB  GLN P   7      -5.937 -80.106  88.801  0.00 97.00      PROA   
ATOM    116  HB1 GLN P   7      -6.931 -79.650  88.602  0.00 97.00      PROA   
ATOM    117  HB2 GLN P   7      -5.435 -80.229  87.814  0.00 97.00      PROA   
ATOM    118  CG  GLN P   7      -5.120 -79.149  89.697  0.00 97.00      PROA   
ATOM    119  HG1 GLN P   7      -4.152 -79.626  89.963  0.00 97.00      PROA   
ATOM    120  HG2 GLN P   7      -5.674 -78.917  90.631  0.00 97.00      PROA   
ATOM    121  CD  GLN P   7      -4.805 -77.863  88.923  0.00 97.00      PROA   
ATOM    122  OE1 GLN P   7      -4.323 -77.916  87.788  0.00 97.00      PROA   
ATOM    123  NE2 GLN P   7      -5.073 -76.673  89.528  0.00 97.00      PROA   
ATOM    124 HE21 GLN P   7      -4.881 -75.841  89.009  0.00 97.00      PROA   
ATOM    125 HE22 GLN P   7      -5.451 -76.641  90.451  0.00 97.00      PROA   
ATOM    126  C   GLN P   7      -6.378 -81.604  90.862  0.00 97.00      PROA   
ATOM    127  O   GLN P   7      -5.422 -81.943  91.561  0.00 97.00      PROA   
ATOM    128  N   PRO P   8      -7.553 -81.386  91.450  0.00 97.00      PROA   
ATOM    129  CD  PRO P   8      -8.577 -80.476  90.952  0.00 97.00      PROA   
ATOM    130  HD1 PRO P   8      -9.195 -81.031  90.218  0.00 97.00      PROA   
ATOM    131  HD2 PRO P   8      -8.143 -79.564  90.489  0.00 97.00      PROA   
ATOM    132  CA  PRO P   8      -8.005 -82.118  92.627  0.00 97.00      PROA   
ATOM    133  HA  PRO P   8      -7.243 -82.068  93.390  0.00 97.00      PROA   
ATOM    134  CB  PRO P   8      -9.308 -81.401  93.056  0.00 97.00      PROA   
ATOM    135  HB1 PRO P   8      -9.287 -81.150  94.137  0.00 97.00      PROA   
ATOM    136  HB2 PRO P   8     -10.215 -82.009  92.855  0.00 97.00      PROA   
ATOM    137  CG  PRO P   8      -9.378 -80.122  92.204  0.00 97.00      PROA   
ATOM    138  HG1 PRO P   8     -10.422 -79.829  91.982  0.00 97.00      PROA   
ATOM    139  HG2 PRO P   8      -8.875 -79.290  92.743  0.00 97.00      PROA   
ATOM    140  C   PRO P   8      -8.275 -83.567  92.224  0.00 97.00      PROA   
ATOM    141  O   PRO P   8      -9.088 -83.699  91.312  0.00 97.00      PROA   
ATOM    142  N   PRO P   9      -7.709 -84.643  92.775  0.00 97.00      PROA   
ATOM    143  CD  PRO P   9      -6.768 -84.587  93.898  0.00 97.00      PROA   
ATOM    144  HD1 PRO P   9      -7.210 -84.048  94.764  0.00 97.00      PROA   
ATOM    145  HD2 PRO P   9      -5.833 -84.084  93.563  0.00 97.00      PROA   
ATOM    146  CA  PRO P   9      -7.867 -86.004  92.252  0.00 97.00      PROA   
ATOM    147  HA  PRO P   9      -7.810 -86.006  91.172  0.00 97.00      PROA   
ATOM    148  CB  PRO P   9      -6.669 -86.736  92.887  0.00 97.00      PROA   
ATOM    149  HB1 PRO P   9      -5.765 -86.531  92.267  0.00 97.00      PROA   
ATOM    150  HB2 PRO P   9      -6.788 -87.833  92.969  0.00 97.00      PROA   
ATOM    151  CG  PRO P   9      -6.490 -86.050  94.243  0.00 97.00      PROA   
ATOM    152  HG1 PRO P   9      -7.264 -86.422  94.948  0.00 97.00      PROA   
ATOM    153  HG2 PRO P   9      -5.485 -86.210  94.682  0.00 97.00      PROA   
ATOM    154  C   PRO P   9      -9.196 -86.636  92.657  0.00 97.00      PROA   
ATOM    155  O   PRO P   9      -9.227 -87.816  93.002  0.00 97.00      PROA   
ATOM    156  N   TRP P  10     -10.313 -85.883  92.616  0.00 97.00      PROA   
ATOM    157  HN  TRP P  10     -10.265 -84.961  92.239  0.00 97.00      PROA   
ATOM    158  CA  TRP P  10     -11.553 -86.274  93.244  0.00 97.00      PROA   
ATOM    159  HA  TRP P  10     -11.440 -87.238  93.719  0.00 97.00      PROA   
ATOM    160  CB  TRP P  10     -11.978 -85.235  94.313  0.00 97.00      PROA   
ATOM    161  HB1 TRP P  10     -12.856 -85.618  94.875  0.00 97.00      PROA   
ATOM    162  HB2 TRP P  10     -12.299 -84.303  93.793  0.00 97.00      PROA   
ATOM    163  CG  TRP P  10     -10.905 -84.861  95.296  0.00 97.00      PROA   
ATOM    164  CD1 TRP P  10     -10.595 -83.574  95.654  0.00 97.00      PROA   
ATOM    165  HD1 TRP P  10     -11.096 -82.697  95.267  0.00 97.00      PROA   
ATOM    166  NE1 TRP P  10      -9.626 -83.580  96.620  0.00 97.00      PROA   
ATOM    167  HE1 TRP P  10      -9.362 -82.813  97.164  0.00 97.00      PROA   
ATOM    168  CE2 TRP P  10      -9.263 -84.864  96.898  0.00 97.00      PROA   
ATOM    169  CD2 TRP P  10     -10.037 -85.713  96.074  0.00 97.00      PROA   
ATOM    170  CE3 TRP P  10      -9.853 -87.095  96.161  0.00 97.00      PROA   
ATOM    171  HE3 TRP P  10     -10.402 -87.781  95.534  0.00 97.00      PROA   
ATOM    172  CZ3 TRP P  10      -8.930 -87.601  97.080  0.00 97.00      PROA   
ATOM    173  HZ3 TRP P  10      -8.787 -88.670  97.158  0.00 97.00      PROA   
ATOM    174  CZ2 TRP P  10      -8.340 -85.364  97.808  0.00 97.00      PROA   
ATOM    175  HZ2 TRP P  10      -7.754 -84.708  98.433  0.00 97.00      PROA   
ATOM    176  CH2 TRP P  10      -8.187 -86.749  97.892  0.00 97.00      PROA   
ATOM    177  HH2 TRP P  10      -7.475 -87.170  98.587  0.00 97.00      PROA   
ATOM    178  C   TRP P  10     -12.646 -86.403  92.211  0.00 97.00      PROA   
ATOM    179  O   TRP P  10     -13.105 -85.424  91.625  0.00 97.00      PROA   
ATOM    180  N   VAL P  11     -13.108 -87.650  91.974  0.00 97.00      PROA   
ATOM    181  HN  VAL P  11     -12.682 -88.438  92.416  0.00 97.00      PROA   
ATOM    182  CA  VAL P  11     -14.121 -87.950  90.978  0.00 97.00      PROA   
ATOM    183  HA  VAL P  11     -13.970 -87.288  90.136  0.00 97.00      PROA   
ATOM    184  CB  VAL P  11     -13.943 -89.387  90.482  0.00 97.00      PROA   
ATOM    185  HB  VAL P  11     -14.193 -90.104  91.297  0.00 97.00      PROA   
ATOM    186  CG1 VAL P  11     -14.855 -89.654  89.274  0.00 97.00      PROA   
ATOM    187 HG11 VAL P  11     -14.663 -88.915  88.467  0.00 97.00      PROA   
ATOM    188 HG12 VAL P  11     -15.920 -89.589  89.569  0.00 97.00      PROA   
ATOM    189 HG13 VAL P  11     -14.671 -90.671  88.868  0.00 97.00      PROA   
ATOM    190  CG2 VAL P  11     -12.468 -89.618  90.069  0.00 97.00      PROA   
ATOM    191 HG21 VAL P  11     -11.781 -89.587  90.939  0.00 97.00      PROA   
ATOM    192 HG22 VAL P  11     -12.147 -88.853  89.331  0.00 97.00      PROA   
ATOM    193 HG23 VAL P  11     -12.359 -90.618  89.595  0.00 97.00      PROA   
ATOM    194  C   VAL P  11     -15.529 -87.674  91.528  0.00 97.00      PROA   
ATOM    195  O   VAL P  11     -16.497 -87.524  90.784  0.00 97.00      PROA   
ATOM    196  N   SER P  12     -15.647 -87.530  92.865  0.00 97.00      PROA   
ATOM    197  HN  SER P  12     -14.827 -87.617  93.421  0.00 97.00      PROA   
ATOM    198  CA  SER P  12     -16.859 -87.176  93.586  0.00 97.00      PROA   
ATOM    199  HA  SER P  12     -17.670 -87.007  92.891  0.00 97.00      PROA   
ATOM    200  CB  SER P  12     -17.288 -88.312  94.567  0.00 97.00      PROA   
ATOM    201  HB1 SER P  12     -16.397 -88.679  95.119  0.00 97.00      PROA   
ATOM    202  HB2 SER P  12     -17.693 -89.159  93.970  0.00 97.00      PROA   
ATOM    203  OG  SER P  12     -18.273 -87.922  95.522  0.00 97.00      PROA   
ATOM    204  HG1 SER P  12     -19.116 -87.902  95.058  0.00 97.00      PROA   
ATOM    205  C   SER P  12     -16.576 -85.864  94.305  0.00 97.00      PROA   
ATOM    206  O   SER P  12     -15.591 -85.753  95.032  0.00 97.00      PROA   
ATOM    207  N   VAL P  13     -17.420 -84.819  94.084  0.00 97.00      PROA   
ATOM    208  HN  VAL P  13     -18.204 -84.923  93.473  0.00 97.00      PROA   
ATOM    209  CA  VAL P  13     -17.100 -83.464  94.522  0.00 97.00      PROA   
ATOM    210  HA  VAL P  13     -16.515 -83.534  95.428  0.00 97.00      PROA   
ATOM    211  CB  VAL P  13     -16.269 -82.750  93.447  0.00 97.00      PROA   
ATOM    212  HB  VAL P  13     -15.464 -83.458  93.131  0.00 97.00      PROA   
ATOM    213  CG1 VAL P  13     -17.109 -82.414  92.195  0.00 97.00      PROA   
ATOM    214 HG11 VAL P  13     -17.892 -81.664  92.432  0.00 97.00      PROA   
ATOM    215 HG12 VAL P  13     -17.595 -83.322  91.786  0.00 97.00      PROA   
ATOM    216 HG13 VAL P  13     -16.456 -81.984  91.406  0.00 97.00      PROA   
ATOM    217  CG2 VAL P  13     -15.565 -81.501  94.012  0.00 97.00      PROA   
ATOM    218 HG21 VAL P  13     -14.997 -81.746  94.934  0.00 97.00      PROA   
ATOM    219 HG22 VAL P  13     -16.300 -80.704  94.242  0.00 97.00      PROA   
ATOM    220 HG23 VAL P  13     -14.857 -81.093  93.261  0.00 97.00      PROA   
ATOM    221  C   VAL P  13     -18.365 -82.688  94.881  0.00 97.00      PROA   
ATOM    222  O   VAL P  13     -19.460 -83.024  94.449  0.00 97.00      PROA   
ATOM    223  N   PHE P  14     -18.265 -81.625  95.720  0.00 97.00      PROA   
ATOM    224  HN  PHE P  14     -17.393 -81.374  96.137  0.00 97.00      PROA   
ATOM    225  CA  PHE P  14     -19.385 -80.740  96.010  0.00 97.00      PROA   
ATOM    226  HA  PHE P  14     -20.279 -81.343  96.066  0.00 97.00      PROA   
ATOM    227  CB  PHE P  14     -19.224 -79.961  97.344  0.00 97.00      PROA   
ATOM    228  HB1 PHE P  14     -20.035 -79.216  97.484  0.00 97.00      PROA   
ATOM    229  HB2 PHE P  14     -18.251 -79.421  97.350  0.00 97.00      PROA   
ATOM    230  CG  PHE P  14     -19.300 -80.867  98.541  0.00 97.00      PROA   
ATOM    231  CD1 PHE P  14     -20.442 -81.655  98.777  0.00 97.00      PROA   
ATOM    232  HD1 PHE P  14     -21.246 -81.663  98.058  0.00 97.00      PROA   
ATOM    233  CE1 PHE P  14     -20.559 -82.405  99.954  0.00 97.00      PROA   
ATOM    234  HE1 PHE P  14     -21.444 -82.999 100.131  0.00 97.00      PROA   
ATOM    235  CZ  PHE P  14     -19.528 -82.385 100.901  0.00 97.00      PROA   
ATOM    236  HZ  PHE P  14     -19.617 -82.960 101.811  0.00 97.00      PROA   
ATOM    237  CD2 PHE P  14     -18.279 -80.850  99.504  0.00 97.00      PROA   
ATOM    238  HD2 PHE P  14     -17.414 -80.223  99.351  0.00 97.00      PROA   
ATOM    239  CE2 PHE P  14     -18.380 -81.618 100.668  0.00 97.00      PROA   
ATOM    240  HE2 PHE P  14     -17.572 -81.610 101.385  0.00 97.00      PROA   
ATOM    241  C   PHE P  14     -19.632 -79.695  94.937  0.00 97.00      PROA   
ATOM    242  O   PHE P  14     -18.746 -79.331  94.167  0.00 97.00      PROA   
ATOM    243  N   GLN P  15     -20.869 -79.139  94.909  0.00 97.00      PROA   
ATOM    244  HN  GLN P  15     -21.624 -79.575  95.397  0.00 97.00      PROA   
ATOM    245  CA  GLN P  15     -21.177 -77.861  94.282  0.00 97.00      PROA   
ATOM    246  HA  GLN P  15     -20.973 -77.964  93.225  0.00 97.00      PROA   
ATOM    247  CB  GLN P  15     -22.671 -77.473  94.473  0.00 97.00      PROA   
ATOM    248  HB1 GLN P  15     -23.286 -78.217  93.916  0.00 97.00      PROA   
ATOM    249  HB2 GLN P  15     -22.854 -76.489  93.991  0.00 97.00      PROA   
ATOM    250  CG  GLN P  15     -23.127 -77.474  95.958  0.00 97.00      PROA   
ATOM    251  HG1 GLN P  15     -22.247 -77.563  96.630  0.00 97.00      PROA   
ATOM    252  HG2 GLN P  15     -23.766 -78.360  96.154  0.00 97.00      PROA   
ATOM    253  CD  GLN P  15     -23.920 -76.210  96.333  0.00 97.00      PROA   
ATOM    254  OE1 GLN P  15     -25.032 -75.978  95.847  0.00 97.00      PROA   
ATOM    255  NE2 GLN P  15     -23.329 -75.371  97.233  0.00 97.00      PROA   
ATOM    256 HE21 GLN P  15     -22.438 -75.603  97.622  0.00 97.00      PROA   
ATOM    257 HE22 GLN P  15     -23.775 -74.503  97.448  0.00 97.00      PROA   
ATOM    258  C   GLN P  15     -20.315 -76.716  94.821  0.00 97.00      PROA   
ATOM    259  O   GLN P  15     -19.942 -76.721  95.992  0.00 97.00      PROA   
ATOM    260  N   GLU P  16     -19.959 -75.734  93.953  0.00 97.00      PROA   
ATOM    261  HN  GLU P  16     -20.266 -75.802  93.004  0.00 97.00      PROA   
ATOM    262  CA  GLU P  16     -19.189 -74.530  94.255  0.00 97.00      PROA   
ATOM    263  HA  GLU P  16     -19.430 -73.844  93.456  0.00 97.00      PROA   
ATOM    264  CB  GLU P  16     -19.600 -73.790  95.574  0.00 97.00      PROA   
ATOM    265  HB1 GLU P  16     -19.353 -74.454  96.428  0.00 97.00      PROA   
ATOM    266  HB2 GLU P  16     -20.702 -73.638  95.570  0.00 97.00      PROA   
ATOM    267  CG  GLU P  16     -18.915 -72.423  95.824  0.00 97.00      PROA   
ATOM    268  HG1 GLU P  16     -19.371 -71.651  95.170  0.00 97.00      PROA   
ATOM    269  HG2 GLU P  16     -17.835 -72.474  95.581  0.00 97.00      PROA   
ATOM    270  CD  GLU P  16     -19.000 -71.936  97.277  0.00 97.00      PROA   
ATOM    271  OE1 GLU P  16     -19.605 -72.616  98.146  0.00 97.00      PROA   
ATOM    272  OE2 GLU P  16     -18.411 -70.853  97.541  0.00 97.00      PROA   
ATOM    273  C   GLU P  16     -17.681 -74.754  94.145  0.00 97.00      PROA   
ATOM    274  O   GLU P  16     -16.945 -73.861  93.733  0.00 97.00      PROA   
ATOM    275  N   GLU P  17     -17.176 -75.965  94.474  0.00 97.00      PROA   
ATOM    276  HN  GLU P  17     -17.787 -76.668  94.830  0.00 97.00      PROA   
ATOM    277  CA  GLU P  17     -15.773 -76.352  94.393  0.00 97.00      PROA   
ATOM    278  HA  GLU P  17     -15.225 -75.660  95.018  0.00 97.00      PROA   
ATOM    279  CB  GLU P  17     -15.580 -77.764  95.009  0.00 97.00      PROA   
ATOM    280  HB1 GLU P  17     -16.300 -78.438  94.487  0.00 97.00      PROA   
ATOM    281  HB2 GLU P  17     -15.896 -77.723  96.075  0.00 97.00      PROA   
ATOM    282  CG  GLU P  17     -14.175 -78.407  94.912  0.00 97.00      PROA   
ATOM    283  HG1 GLU P  17     -13.831 -78.477  93.862  0.00 97.00      PROA   
ATOM    284  HG2 GLU P  17     -14.235 -79.443  95.311  0.00 97.00      PROA   
ATOM    285  CD  GLU P  17     -13.119 -77.664  95.737  0.00 97.00      PROA   
ATOM    286  OE1 GLU P  17     -12.821 -76.483  95.427  0.00 97.00      PROA   
ATOM    287  OE2 GLU P  17     -12.576 -78.288  96.688  0.00 97.00      PROA   
ATOM    288  C   GLU P  17     -15.151 -76.256  92.997  0.00 97.00      PROA   
ATOM    289  O   GLU P  17     -15.806 -76.476  91.985  0.00 97.00      PROA   
ATOM    290  N   SER P  18     -13.846 -75.906  92.915  0.00 97.00      PROA   
ATOM    291  HN  SER P  18     -13.315 -75.852  93.763  0.00 97.00      PROA   
ATOM    292  CA  SER P  18     -13.134 -75.678  91.670  0.00 97.00      PROA   
ATOM    293  HA  SER P  18     -13.852 -75.421  90.905  0.00 97.00      PROA   
ATOM    294  CB  SER P  18     -12.110 -74.519  91.779  0.00 97.00      PROA   
ATOM    295  HB1 SER P  18     -11.320 -74.783  92.516  0.00 97.00      PROA   
ATOM    296  HB2 SER P  18     -12.635 -73.614  92.153  0.00 97.00      PROA   
ATOM    297  OG  SER P  18     -11.506 -74.213  90.521  0.00 97.00      PROA   
ATOM    298  HG1 SER P  18     -12.216 -73.919  89.944  0.00 97.00      PROA   
ATOM    299  C   SER P  18     -12.404 -76.934  91.240  0.00 97.00      PROA   
ATOM    300  O   SER P  18     -11.652 -77.534  92.004  0.00 97.00      PROA   
ATOM    301  N   VAL P  19     -12.604 -77.356  89.973  0.00 97.00      PROA   
ATOM    302  HN  VAL P  19     -13.194 -76.843  89.352  0.00 97.00      PROA   
ATOM    303  CA  VAL P  19     -11.980 -78.566  89.478  0.00 97.00      PROA   
ATOM    304  HA  VAL P  19     -11.051 -78.710  90.008  0.00 97.00      PROA   
ATOM    305  CB  VAL P  19     -12.841 -79.809  89.744  0.00 97.00      PROA   
ATOM    306  HB  VAL P  19     -12.895 -79.936  90.853  0.00 97.00      PROA   
ATOM    307  CG1 VAL P  19     -14.288 -79.623  89.242  0.00 97.00      PROA   
ATOM    308 HG11 VAL P  19     -14.294 -79.484  88.144  0.00 97.00      PROA   
ATOM    309 HG12 VAL P  19     -14.779 -78.750  89.718  0.00 97.00      PROA   
ATOM    310 HG13 VAL P  19     -14.894 -80.524  89.477  0.00 97.00      PROA   
ATOM    311  CG2 VAL P  19     -12.210 -81.087  89.153  0.00 97.00      PROA   
ATOM    312 HG21 VAL P  19     -11.182 -81.233  89.534  0.00 97.00      PROA   
ATOM    313 HG22 VAL P  19     -12.184 -81.038  88.045  0.00 97.00      PROA   
ATOM    314 HG23 VAL P  19     -12.816 -81.972  89.443  0.00 97.00      PROA   
ATOM    315  C   VAL P  19     -11.575 -78.382  88.031  0.00 97.00      PROA   
ATOM    316  O   VAL P  19     -12.372 -78.001  87.185  0.00 97.00      PROA   
ATOM    317  N   THR P  20     -10.289 -78.647  87.696  0.00 97.00      PROA   
ATOM    318  HN  THR P  20      -9.632 -78.943  88.385  0.00 97.00      PROA   
ATOM    319  CA  THR P  20      -9.810 -78.540  86.326  0.00 97.00      PROA   
ATOM    320  HA  THR P  20     -10.656 -78.372  85.681  0.00 97.00      PROA   
ATOM    321  CB  THR P  20      -8.853 -77.369  86.081  0.00 97.00      PROA   
ATOM    322  HB  THR P  20      -9.306 -76.474  86.568  0.00 97.00      PROA   
ATOM    323  OG1 THR P  20      -8.731 -77.036  84.700  0.00 97.00      PROA   
ATOM    324  HG1 THR P  20      -8.225 -77.730  84.267  0.00 97.00      PROA   
ATOM    325  CG2 THR P  20      -7.452 -77.567  86.675  0.00 97.00      PROA   
ATOM    326 HG21 THR P  20      -6.958 -78.465  86.253  0.00 97.00      PROA   
ATOM    327 HG22 THR P  20      -7.514 -77.671  87.776  0.00 97.00      PROA   
ATOM    328 HG23 THR P  20      -6.814 -76.686  86.448  0.00 97.00      PROA   
ATOM    329  C   THR P  20      -9.254 -79.889  85.948  0.00 97.00      PROA   
ATOM    330  O   THR P  20      -8.576 -80.545  86.729  0.00 97.00      PROA   
ATOM    331  N   LEU P  21      -9.604 -80.359  84.733  0.00 97.00      PROA   
ATOM    332  HN  LEU P  21     -10.168 -79.795  84.133  0.00 97.00      PROA   
ATOM    333  CA  LEU P  21      -9.362 -81.710  84.287  0.00 97.00      PROA   
ATOM    334  HA  LEU P  21      -8.842 -82.269  85.050  0.00 97.00      PROA   
ATOM    335  CB  LEU P  21     -10.681 -82.452  83.930  0.00 97.00      PROA   
ATOM    336  HB1 LEU P  21     -10.411 -83.483  83.613  0.00 97.00      PROA   
ATOM    337  HB2 LEU P  21     -11.186 -81.957  83.072  0.00 97.00      PROA   
ATOM    338  CG  LEU P  21     -11.724 -82.578  85.076  0.00 97.00      PROA   
ATOM    339  HG  LEU P  21     -11.173 -82.670  86.042  0.00 97.00      PROA   
ATOM    340  CD1 LEU P  21     -12.690 -81.378  85.166  0.00 97.00      PROA   
ATOM    341 HD11 LEU P  21     -13.252 -81.275  84.214  0.00 97.00      PROA   
ATOM    342 HD12 LEU P  21     -12.156 -80.429  85.366  0.00 97.00      PROA   
ATOM    343 HD13 LEU P  21     -13.424 -81.541  85.983  0.00 97.00      PROA   
ATOM    344  CD2 LEU P  21     -12.561 -83.858  84.890  0.00 97.00      PROA   
ATOM    345 HD21 LEU P  21     -11.910 -84.756  84.874  0.00 97.00      PROA   
ATOM    346 HD22 LEU P  21     -13.116 -83.807  83.930  0.00 97.00      PROA   
ATOM    347 HD23 LEU P  21     -13.295 -83.965  85.715  0.00 97.00      PROA   
ATOM    348  C   LEU P  21      -8.479 -81.645  83.061  0.00 97.00      PROA   
ATOM    349  O   LEU P  21      -8.824 -81.001  82.082  0.00 97.00      PROA   
ATOM    350  N   HSD P  22      -7.304 -82.311  83.081  0.00 97.00      PROA   
ATOM    351  HN  HSD P  22      -7.055 -82.856  83.880  0.00 97.00      PROA   
ATOM    352  CA  HSD P  22      -6.277 -82.175  82.065  0.00 97.00      PROA   
ATOM    353  HA  HSD P  22      -6.513 -81.342  81.419  0.00 97.00      PROA   
ATOM    354  CB  HSD P  22      -4.885 -81.920  82.695  0.00 97.00      PROA   
ATOM    355  HB1 HSD P  22      -4.100 -81.940  81.908  0.00 97.00      PROA   
ATOM    356  HB2 HSD P  22      -4.646 -82.712  83.437  0.00 97.00      PROA   
ATOM    357  ND1 HSD P  22      -5.095 -80.310  84.673  0.00 97.00      PROA   
ATOM    358  HD1 HSD P  22      -5.411 -80.976  85.351  0.00 97.00      PROA   
ATOM    359  CG  HSD P  22      -4.796 -80.574  83.352  0.00 97.00      PROA   
ATOM    360  CE1 HSD P  22      -4.807 -79.001  84.884  0.00 97.00      PROA   
ATOM    361  HE1 HSD P  22      -4.933 -78.511  85.846  0.00 97.00      PROA   
ATOM    362  NE2 HSD P  22      -4.331 -78.414  83.804  0.00 97.00      PROA   
ATOM    363  CD2 HSD P  22      -4.308 -79.411  82.845  0.00 97.00      PROA   
ATOM    364  HD2 HSD P  22      -3.920 -79.204  81.856  0.00 97.00      PROA   
ATOM    365  C   HSD P  22      -6.153 -83.415  81.211  0.00 97.00      PROA   
ATOM    366  O   HSD P  22      -6.014 -84.520  81.720  0.00 97.00      PROA   
ATOM    367  N   CYS P  23      -6.162 -83.248  79.869  0.00 97.00      PROA   
ATOM    368  HN  CYS P  23      -6.335 -82.342  79.484  0.00 97.00      PROA   
ATOM    369  CA  CYS P  23      -5.924 -84.313  78.912  0.00 97.00      PROA   
ATOM    370  HA  CYS P  23      -6.084 -85.272  79.386  0.00 97.00      PROA   
ATOM    371  CB  CYS P  23      -6.863 -84.206  77.692  0.00 97.00      PROA   
ATOM    372  HB1 CYS P  23      -6.569 -84.955  76.931  0.00 97.00      PROA   
ATOM    373  HB2 CYS P  23      -6.792 -83.191  77.246  0.00 97.00      PROA   
ATOM    374  SG  CYS P  23      -8.568 -84.537  78.175  0.00 97.00      PROA   
ATOM    375  C   CYS P  23      -4.498 -84.271  78.413  0.00 97.00      PROA   
ATOM    376  O   CYS P  23      -4.130 -83.467  77.560  0.00 97.00      PROA   
ATOM    377  N   GLU P  24      -3.654 -85.182  78.932  0.00 97.00      PROA   
ATOM    378  HN  GLU P  24      -3.970 -85.856  79.595  0.00 97.00      PROA   
ATOM    379  CA  GLU P  24      -2.233 -85.187  78.676  0.00 97.00      PROA   
ATOM    380  HA  GLU P  24      -1.908 -84.188  78.416  0.00 97.00      PROA   
ATOM    381  CB  GLU P  24      -1.468 -85.639  79.943  0.00 97.00      PROA   
ATOM    382  HB1 GLU P  24      -1.833 -85.000  80.780  0.00 97.00      PROA   
ATOM    383  HB2 GLU P  24      -0.381 -85.438  79.825  0.00 97.00      PROA   
ATOM    384  CG  GLU P  24      -1.674 -87.130  80.281  0.00 97.00      PROA   
ATOM    385  HG1 GLU P  24      -1.167 -87.781  79.538  0.00 97.00      PROA   
ATOM    386  HG2 GLU P  24      -2.758 -87.374  80.286  0.00 97.00      PROA   
ATOM    387  CD  GLU P  24      -1.114 -87.472  81.645  0.00 97.00      PROA   
ATOM    388  OE1 GLU P  24      -0.602 -88.615  81.794  0.00 97.00      PROA   
ATOM    389  OE2 GLU P  24      -1.223 -86.616  82.562  0.00 97.00      PROA   
ATOM    390  C   GLU P  24      -1.877 -86.118  77.541  0.00 97.00      PROA   
ATOM    391  O   GLU P  24      -2.640 -87.000  77.146  0.00 97.00      PROA   
ATOM    392  N   VAL P  25      -0.649 -85.926  77.015  0.00 97.00      PROA   
ATOM    393  HN  VAL P  25      -0.094 -85.151  77.304  0.00 97.00      PROA   
ATOM    394  CA  VAL P  25       0.068 -86.901  76.229  0.00 97.00      PROA   
ATOM    395  HA  VAL P  25      -0.259 -87.892  76.507  0.00 97.00      PROA   
ATOM    396  CB  VAL P  25      -0.020 -86.703  74.712  0.00 97.00      PROA   
ATOM    397  HB  VAL P  25       0.427 -85.722  74.425  0.00 97.00      PROA   
ATOM    398  CG1 VAL P  25       0.747 -87.837  74.001  0.00 97.00      PROA   
ATOM    399 HG11 VAL P  25       0.262 -88.814  74.207  0.00 97.00      PROA   
ATOM    400 HG12 VAL P  25       1.802 -87.890  74.334  0.00 97.00      PROA   
ATOM    401 HG13 VAL P  25       0.737 -87.663  72.905  0.00 97.00      PROA   
ATOM    402  CG2 VAL P  25      -1.491 -86.698  74.242  0.00 97.00      PROA   
ATOM    403 HG21 VAL P  25      -2.041 -85.831  74.661  0.00 97.00      PROA   
ATOM    404 HG22 VAL P  25      -2.001 -87.630  74.565  0.00 97.00      PROA   
ATOM    405 HG23 VAL P  25      -1.543 -86.638  73.134  0.00 97.00      PROA   
ATOM    406  C   VAL P  25       1.495 -86.628  76.678  0.00 97.00      PROA   
ATOM    407  O   VAL P  25       1.820 -85.443  76.749  0.00 97.00      PROA   
ATOM    408  N   PRO P  26       2.393 -87.572  76.993  0.00 97.00      PROA   
ATOM    409  CD  PRO P  26       1.985 -88.900  77.479  0.00 97.00      PROA   
ATOM    410  HD1 PRO P  26       2.057 -89.623  76.638  0.00 97.00      PROA   
ATOM    411  HD2 PRO P  26       0.957 -88.912  77.907  0.00 97.00      PROA   
ATOM    412  CA  PRO P  26       3.750 -87.235  77.452  0.00 97.00      PROA   
ATOM    413  HA  PRO P  26       3.677 -86.476  78.220  0.00 97.00      PROA   
ATOM    414  CB  PRO P  26       4.269 -88.559  78.040  0.00 97.00      PROA   
ATOM    415  HB1 PRO P  26       5.019 -88.390  78.839  0.00 97.00      PROA   
ATOM    416  HB2 PRO P  26       4.713 -89.206  77.252  0.00 97.00      PROA   
ATOM    417  CG  PRO P  26       3.004 -89.239  78.567  0.00 97.00      PROA   
ATOM    418  HG1 PRO P  26       3.129 -90.329  78.720  0.00 97.00      PROA   
ATOM    419  HG2 PRO P  26       2.697 -88.763  79.525  0.00 97.00      PROA   
ATOM    420  C   PRO P  26       4.714 -86.721  76.381  0.00 97.00      PROA   
ATOM    421  O   PRO P  26       5.904 -87.020  76.457  0.00 97.00      PROA   
ATOM    422  N   HSD P  27       4.247 -85.905  75.416  0.00 97.00      PROA   
ATOM    423  HN  HSD P  27       3.292 -85.616  75.458  0.00 97.00      PROA   
ATOM    424  CA  HSD P  27       5.075 -85.280  74.409  0.00 97.00      PROA   
ATOM    425  HA  HSD P  27       6.081 -85.676  74.449  0.00 97.00      PROA   
ATOM    426  CB  HSD P  27       4.527 -85.442  72.967  0.00 97.00      PROA   
ATOM    427  HB1 HSD P  27       5.061 -84.752  72.277  0.00 97.00      PROA   
ATOM    428  HB2 HSD P  27       3.447 -85.175  72.938  0.00 97.00      PROA   
ATOM    429  ND1 HSD P  27       3.783 -87.834  72.464  0.00 97.00      PROA   
ATOM    430  HD1 HSD P  27       2.913 -87.801  72.957  0.00 97.00      PROA   
ATOM    431  CG  HSD P  27       4.720 -86.824  72.399  0.00 97.00      PROA   
ATOM    432  CE1 HSD P  27       4.243 -88.851  71.693  0.00 97.00      PROA   
ATOM    433  HE1 HSD P  27       3.701 -89.786  71.553  0.00 97.00      PROA   
ATOM    434  NE2 HSD P  27       5.397 -88.562  71.127  0.00 97.00      PROA   
ATOM    435  CD2 HSD P  27       5.693 -87.283  71.564  0.00 97.00      PROA   
ATOM    436  HD2 HSD P  27       6.589 -86.791  71.207  0.00 97.00      PROA   
ATOM    437  C   HSD P  27       5.127 -83.809  74.721  0.00 97.00      PROA   
ATOM    438  O   HSD P  27       4.096 -83.148  74.800  0.00 97.00      PROA   
ATOM    439  N   LEU P  28       6.345 -83.250  74.905  0.00 97.00      PROA   
ATOM    440  HN  LEU P  28       7.165 -83.817  74.945  0.00 97.00      PROA   
ATOM    441  CA  LEU P  28       6.550 -81.829  75.120  0.00 97.00      PROA   
ATOM    442  HA  LEU P  28       5.961 -81.568  75.988  0.00 97.00      PROA   
ATOM    443  CB  LEU P  28       8.032 -81.506  75.452  0.00 97.00      PROA   
ATOM    444  HB1 LEU P  28       8.121 -80.426  75.701  0.00 97.00      PROA   
ATOM    445  HB2 LEU P  28       8.670 -81.707  74.566  0.00 97.00      PROA   
ATOM    446  CG  LEU P  28       8.624 -82.306  76.642  0.00 97.00      PROA   
ATOM    447  HG  LEU P  28       8.583 -83.395  76.401  0.00 97.00      PROA   
ATOM    448  CD1 LEU P  28      10.108 -81.946  76.849  0.00 97.00      PROA   
ATOM    449 HD11 LEU P  28      10.207 -80.870  77.106  0.00 97.00      PROA   
ATOM    450 HD12 LEU P  28      10.691 -82.146  75.926  0.00 97.00      PROA   
ATOM    451 HD13 LEU P  28      10.537 -82.547  77.678  0.00 97.00      PROA   
ATOM    452  CD2 LEU P  28       7.839 -82.087  77.948  0.00 97.00      PROA   
ATOM    453 HD21 LEU P  28       6.791 -82.435  77.845  0.00 97.00      PROA   
ATOM    454 HD22 LEU P  28       7.832 -81.008  78.212  0.00 97.00      PROA   
ATOM    455 HD23 LEU P  28       8.313 -82.649  78.780  0.00 97.00      PROA   
ATOM    456  C   LEU P  28       6.036 -80.917  74.000  0.00 97.00      PROA   
ATOM    457  O   LEU P  28       5.356 -79.950  74.346  0.00 97.00      PROA   
ATOM    458  N   PRO P  29       6.215 -81.119  72.688  0.00 97.00      PROA   
ATOM    459  CD  PRO P  29       7.251 -81.977  72.094  0.00 97.00      PROA   
ATOM    460  HD1 PRO P  29       7.211 -83.013  72.487  0.00 97.00      PROA   
ATOM    461  HD2 PRO P  29       8.249 -81.528  72.295  0.00 97.00      PROA   
ATOM    462  CA  PRO P  29       5.456 -80.393  71.667  0.00 97.00      PROA   
ATOM    463  HA  PRO P  29       5.353 -79.349  71.931  0.00 97.00      PROA   
ATOM    464  CB  PRO P  29       6.330 -80.575  70.411  0.00 97.00      PROA   
ATOM    465  HB1 PRO P  29       7.141 -79.810  70.432  0.00 97.00      PROA   
ATOM    466  HB2 PRO P  29       5.788 -80.469  69.453  0.00 97.00      PROA   
ATOM    467  CG  PRO P  29       6.961 -81.956  70.594  0.00 97.00      PROA   
ATOM    468  HG1 PRO P  29       6.213 -82.740  70.343  0.00 97.00      PROA   
ATOM    469  HG2 PRO P  29       7.870 -82.101  69.977  0.00 97.00      PROA   
ATOM    470  C   PRO P  29       4.053 -80.973  71.471  0.00 97.00      PROA   
ATOM    471  O   PRO P  29       3.592 -81.023  70.332  0.00 97.00      PROA   
ATOM    472  N   GLY P  30       3.341 -81.394  72.546  0.00 97.00      PROA   
ATOM    473  HN  GLY P  30       3.744 -81.310  73.456  0.00 97.00      PROA   
ATOM    474  CA  GLY P  30       2.055 -82.080  72.482  0.00 97.00      PROA   
ATOM    475  HA1 GLY P  30       1.901 -82.532  73.452  0.00 97.00      PROA   
ATOM    476  HA2 GLY P  30       2.089 -82.813  71.688  0.00 97.00      PROA   
ATOM    477  C   GLY P  30       0.886 -81.160  72.233  0.00 97.00      PROA   
ATOM    478  O   GLY P  30      -0.002 -81.041  73.070  0.00 97.00      PROA   
ATOM    479  N   SER P  31       0.888 -80.519  71.041  0.00 97.00      PROA   
ATOM    480  HN  SER P  31       1.694 -80.707  70.480  0.00 97.00      PROA   
ATOM    481  CA  SER P  31       0.002 -79.504  70.470  0.00 97.00      PROA   
ATOM    482  HA  SER P  31       0.495 -78.565  70.667  0.00 97.00      PROA   
ATOM    483  CB  SER P  31      -0.095 -79.671  68.924  0.00 97.00      PROA   
ATOM    484  HB1 SER P  31      -0.571 -80.651  68.698  0.00 97.00      PROA   
ATOM    485  HB2 SER P  31       0.930 -79.687  68.496  0.00 97.00      PROA   
ATOM    486  OG  SER P  31      -0.854 -78.646  68.279  0.00 97.00      PROA   
ATOM    487  HG1 SER P  31      -0.232 -78.013  67.912  0.00 97.00      PROA   
ATOM    488  C   SER P  31      -1.399 -79.378  71.046  0.00 97.00      PROA   
ATOM    489  O   SER P  31      -2.087 -80.364  71.262  0.00 97.00      PROA   
ATOM    490  N   SER P  32      -1.854 -78.127  71.287  0.00 97.00      PROA   
ATOM    491  HN  SER P  32      -1.315 -77.334  71.013  0.00 97.00      PROA   
ATOM    492  CA  SER P  32      -3.059 -77.797  72.023  0.00 97.00      PROA   
ATOM    493  HA  SER P  32      -3.144 -78.494  72.844  0.00 97.00      PROA   
ATOM    494  CB  SER P  32      -2.941 -76.372  72.625  0.00 97.00      PROA   
ATOM    495  HB1 SER P  32      -2.118 -76.380  73.373  0.00 97.00      PROA   
ATOM    496  HB2 SER P  32      -3.867 -76.059  73.151  0.00 97.00      PROA   
ATOM    497  OG  SER P  32      -2.601 -75.414  71.624  0.00 97.00      PROA   
ATOM    498  HG1 SER P  32      -3.378 -75.320  71.065  0.00 97.00      PROA   
ATOM    499  C   SER P  32      -4.348 -77.903  71.220  0.00 97.00      PROA   
ATOM    500  O   SER P  32      -5.121 -76.950  71.133  0.00 97.00      PROA   
ATOM    501  N   SER P  33      -4.626 -79.094  70.649  0.00 97.00      PROA   
ATOM    502  HN  SER P  33      -3.940 -79.818  70.684  0.00 97.00      PROA   
ATOM    503  CA  SER P  33      -5.871 -79.409  69.975  0.00 97.00      PROA   
ATOM    504  HA  SER P  33      -6.543 -78.563  70.029  0.00 97.00      PROA   
ATOM    505  CB  SER P  33      -5.648 -79.792  68.487  0.00 97.00      PROA   
ATOM    506  HB1 SER P  33      -4.989 -80.685  68.421  0.00 97.00      PROA   
ATOM    507  HB2 SER P  33      -5.129 -78.952  67.974  0.00 97.00      PROA   
ATOM    508  OG  SER P  33      -6.869 -80.066  67.800  0.00 97.00      PROA   
ATOM    509  HG1 SER P  33      -7.256 -79.221  67.553  0.00 97.00      PROA   
ATOM    510  C   SER P  33      -6.505 -80.562  70.724  0.00 97.00      PROA   
ATOM    511  O   SER P  33      -5.844 -81.543  71.052  0.00 97.00      PROA   
ATOM    512  N   THR P  34      -7.818 -80.451  71.042  0.00 97.00      PROA   
ATOM    513  HN  THR P  34      -8.354 -79.666  70.742  0.00 97.00      PROA   
ATOM    514  CA  THR P  34      -8.504 -81.424  71.875  0.00 97.00      PROA   
ATOM    515  HA  THR P  34      -8.055 -82.398  71.730  0.00 97.00      PROA   
ATOM    516  CB  THR P  34      -8.525 -81.070  73.364  0.00 97.00      PROA   
ATOM    517  HB  THR P  34      -9.196 -80.203  73.567  0.00 97.00      PROA   
ATOM    518  OG1 THR P  34      -7.235 -80.676  73.793  0.00 97.00      PROA   
ATOM    519  HG1 THR P  34      -7.140 -79.774  73.483  0.00 97.00      PROA   
ATOM    520  CG2 THR P  34      -8.986 -82.267  74.218  0.00 97.00      PROA   
ATOM    521 HG21 THR P  34      -8.479 -83.199  73.895  0.00 97.00      PROA   
ATOM    522 HG22 THR P  34     -10.081 -82.412  74.131  0.00 97.00      PROA   
ATOM    523 HG23 THR P  34      -8.758 -82.088  75.290  0.00 97.00      PROA   
ATOM    524  C   THR P  34      -9.935 -81.491  71.431  0.00 97.00      PROA   
ATOM    525  O   THR P  34     -10.547 -80.476  71.113  0.00 97.00      PROA   
ATOM    526  N   GLN P  35     -10.520 -82.707  71.450  0.00 97.00      PROA   
ATOM    527  HN  GLN P  35      -9.979 -83.538  71.566  0.00 97.00      PROA   
ATOM    528  CA  GLN P  35     -11.950 -82.883  71.390  0.00 97.00      PROA   
ATOM    529  HA  GLN P  35     -12.452 -81.939  71.230  0.00 97.00      PROA   
ATOM    530  CB  GLN P  35     -12.354 -83.893  70.288  0.00 97.00      PROA   
ATOM    531  HB1 GLN P  35     -13.464 -83.921  70.215  0.00 97.00      PROA   
ATOM    532  HB2 GLN P  35     -12.004 -84.910  70.576  0.00 97.00      PROA   
ATOM    533  CG  GLN P  35     -11.741 -83.546  68.914  0.00 97.00      PROA   
ATOM    534  HG1 GLN P  35     -10.630 -83.583  68.968  0.00 97.00      PROA   
ATOM    535  HG2 GLN P  35     -12.042 -82.525  68.604  0.00 97.00      PROA   
ATOM    536  CD  GLN P  35     -12.160 -84.577  67.866  0.00 97.00      PROA   
ATOM    537  OE1 GLN P  35     -11.743 -85.731  67.939  0.00 97.00      PROA   
ATOM    538  NE2 GLN P  35     -12.978 -84.163  66.863  0.00 97.00      PROA   
ATOM    539 HE21 GLN P  35     -13.230 -84.826  66.160  0.00 97.00      PROA   
ATOM    540 HE22 GLN P  35     -13.279 -83.212  66.828  0.00 97.00      PROA   
ATOM    541  C   GLN P  35     -12.339 -83.425  72.745  0.00 97.00      PROA   
ATOM    542  O   GLN P  35     -11.808 -84.437  73.178  0.00 97.00      PROA   
ATOM    543  N   TRP P  36     -13.268 -82.748  73.457  0.00 97.00      PROA   
ATOM    544  HN  TRP P  36     -13.657 -81.903  73.099  0.00 97.00      PROA   
ATOM    545  CA  TRP P  36     -13.788 -83.176  74.744  0.00 97.00      PROA   
ATOM    546  HA  TRP P  36     -13.209 -84.005  75.127  0.00 97.00      PROA   
ATOM    547  CB  TRP P  36     -13.804 -82.035  75.796  0.00 97.00      PROA   
ATOM    548  HB1 TRP P  36     -14.516 -82.278  76.613  0.00 97.00      PROA   
ATOM    549  HB2 TRP P  36     -14.179 -81.112  75.298  0.00 97.00      PROA   
ATOM    550  CG  TRP P  36     -12.495 -81.731  76.451  0.00 97.00      PROA   
ATOM    551  CD1 TRP P  36     -11.569 -80.808  76.050  0.00 97.00      PROA   
ATOM    552  HD1 TRP P  36     -11.596 -80.289  75.109  0.00 97.00      PROA   
ATOM    553  NE1 TRP P  36     -10.587 -80.690  76.994  0.00 97.00      PROA   
ATOM    554  HE1 TRP P  36      -9.843 -80.056  76.961  0.00 97.00      PROA   
ATOM    555  CE2 TRP P  36     -10.836 -81.550  78.020  0.00 97.00      PROA   
ATOM    556  CD2 TRP P  36     -12.032 -82.241  77.713  0.00 97.00      PROA   
ATOM    557  CE3 TRP P  36     -12.522 -83.195  78.605  0.00 97.00      PROA   
ATOM    558  HE3 TRP P  36     -13.425 -83.750  78.396  0.00 97.00      PROA   
ATOM    559  CZ3 TRP P  36     -11.810 -83.442  79.781  0.00 97.00      PROA   
ATOM    560  HZ3 TRP P  36     -12.159 -84.195  80.475  0.00 97.00      PROA   
ATOM    561  CZ2 TRP P  36     -10.140 -81.780  79.195  0.00 97.00      PROA   
ATOM    562  HZ2 TRP P  36      -9.229 -81.250  79.425  0.00 97.00      PROA   
ATOM    563  CH2 TRP P  36     -10.645 -82.740  80.074  0.00 97.00      PROA   
ATOM    564  HH2 TRP P  36     -10.106 -82.966  80.982  0.00 97.00      PROA   
ATOM    565  C   TRP P  36     -15.203 -83.661  74.556  0.00 97.00      PROA   
ATOM    566  O   TRP P  36     -15.912 -83.180  73.681  0.00 97.00      PROA   
ATOM    567  N   PHE P  37     -15.645 -84.647  75.369  0.00 97.00      PROA   
ATOM    568  HN  PHE P  37     -15.026 -85.070  76.029  0.00 97.00      PROA   
ATOM    569  CA  PHE P  37     -16.958 -85.248  75.257  0.00 97.00      PROA   
ATOM    570  HA  PHE P  37     -17.601 -84.597  74.685  0.00 97.00      PROA   
ATOM    571  CB  PHE P  37     -16.932 -86.664  74.606  0.00 97.00      PROA   
ATOM    572  HB1 PHE P  37     -17.968 -87.027  74.436  0.00 97.00      PROA   
ATOM    573  HB2 PHE P  37     -16.411 -87.385  75.270  0.00 97.00      PROA   
ATOM    574  CG  PHE P  37     -16.204 -86.654  73.281  0.00 97.00      PROA   
ATOM    575  CD1 PHE P  37     -16.913 -86.515  72.076  0.00 97.00      PROA   
ATOM    576  HD1 PHE P  37     -17.987 -86.406  72.098  0.00 97.00      PROA   
ATOM    577  CE1 PHE P  37     -16.241 -86.502  70.847  0.00 97.00      PROA   
ATOM    578  HE1 PHE P  37     -16.799 -86.387  69.929  0.00 97.00      PROA   
ATOM    579  CZ  PHE P  37     -14.846 -86.627  70.809  0.00 97.00      PROA   
ATOM    580  HZ  PHE P  37     -14.325 -86.600  69.863  0.00 97.00      PROA   
ATOM    581  CD2 PHE P  37     -14.805 -86.813  73.225  0.00 97.00      PROA   
ATOM    582  HD2 PHE P  37     -14.244 -86.923  74.140  0.00 97.00      PROA   
ATOM    583  CE2 PHE P  37     -14.128 -86.780  72.001  0.00 97.00      PROA   
ATOM    584  HE2 PHE P  37     -13.053 -86.854  71.981  0.00 97.00      PROA   
ATOM    585  C   PHE P  37     -17.547 -85.390  76.646  0.00 97.00      PROA   
ATOM    586  O   PHE P  37     -16.869 -85.820  77.575  0.00 97.00      PROA   
ATOM    587  N   LEU P  38     -18.849 -85.045  76.804  0.00 97.00      PROA   
ATOM    588  HN  LEU P  38     -19.351 -84.630  76.046  0.00 97.00      PROA   
ATOM    589  CA  LEU P  38     -19.635 -85.292  77.998  0.00 97.00      PROA   
ATOM    590  HA  LEU P  38     -19.021 -85.740  78.763  0.00 97.00      PROA   
ATOM    591  CB  LEU P  38     -20.336 -84.028  78.560  0.00 97.00      PROA   
ATOM    592  HB1 LEU P  38     -20.956 -84.298  79.444  0.00 97.00      PROA   
ATOM    593  HB2 LEU P  38     -21.010 -83.597  77.785  0.00 97.00      PROA   
ATOM    594  CG  LEU P  38     -19.368 -82.912  78.995  0.00 97.00      PROA   
ATOM    595  HG  LEU P  38     -18.776 -82.630  78.098  0.00 97.00      PROA   
ATOM    596  CD1 LEU P  38     -20.126 -81.659  79.470  0.00 97.00      PROA   
ATOM    597 HD11 LEU P  38     -20.738 -81.903  80.365  0.00 97.00      PROA   
ATOM    598 HD12 LEU P  38     -20.796 -81.279  78.671  0.00 97.00      PROA   
ATOM    599 HD13 LEU P  38     -19.409 -80.858  79.747  0.00 97.00      PROA   
ATOM    600  CD2 LEU P  38     -18.394 -83.381  80.086  0.00 97.00      PROA   
ATOM    601 HD21 LEU P  38     -17.773 -84.232  79.741  0.00 97.00      PROA   
ATOM    602 HD22 LEU P  38     -18.957 -83.692  80.992  0.00 97.00      PROA   
ATOM    603 HD23 LEU P  38     -17.720 -82.545  80.363  0.00 97.00      PROA   
ATOM    604  C   LEU P  38     -20.719 -86.263  77.618  0.00 97.00      PROA   
ATOM    605  O   LEU P  38     -21.598 -85.930  76.829  0.00 97.00      PROA   
ATOM    606  N   ASN P  39     -20.688 -87.502  78.167  0.00 97.00      PROA   
ATOM    607  HN  ASN P  39     -19.987 -87.729  78.843  0.00 97.00      PROA   
ATOM    608  CA  ASN P  39     -21.696 -88.526  77.905  0.00 97.00      PROA   
ATOM    609  HA  ASN P  39     -21.347 -89.431  78.383  0.00 97.00      PROA   
ATOM    610  CB  ASN P  39     -23.086 -88.154  78.504  0.00 97.00      PROA   
ATOM    611  HB1 ASN P  39     -23.780 -89.017  78.433  0.00 97.00      PROA   
ATOM    612  HB2 ASN P  39     -23.521 -87.300  77.943  0.00 97.00      PROA   
ATOM    613  CG  ASN P  39     -22.950 -87.779  79.986  0.00 97.00      PROA   
ATOM    614  OD1 ASN P  39     -22.150 -88.362  80.719  0.00 97.00      PROA   
ATOM    615  ND2 ASN P  39     -23.721 -86.752  80.435  0.00 97.00      PROA   
ATOM    616 HD21 ASN P  39     -23.605 -86.451  81.381  0.00 97.00      PROA   
ATOM    617 HD22 ASN P  39     -24.347 -86.285  79.812  0.00 97.00      PROA   
ATOM    618  C   ASN P  39     -21.839 -88.838  76.416  0.00 97.00      PROA   
ATOM    619  O   ASN P  39     -22.943 -88.990  75.895  0.00 97.00      PROA   
ATOM    620  N   GLY P  40     -20.699 -88.901  75.689  0.00 97.00      PROA   
ATOM    621  HN  GLY P  40     -19.825 -88.821  76.162  0.00 97.00      PROA   
ATOM    622  CA  GLY P  40     -20.658 -89.045  74.240  0.00 97.00      PROA   
ATOM    623  HA1 GLY P  40     -21.466 -89.696  73.930  0.00 97.00      PROA   
ATOM    624  HA2 GLY P  40     -19.692 -89.459  73.991  0.00 97.00      PROA   
ATOM    625  C   GLY P  40     -20.795 -87.753  73.458  0.00 97.00      PROA   
ATOM    626  O   GLY P  40     -20.354 -87.683  72.313  0.00 97.00      PROA   
ATOM    627  N   THR P  41     -21.403 -86.691  74.034  0.00 97.00      PROA   
ATOM    628  HN  THR P  41     -21.708 -86.744  74.984  0.00 97.00      PROA   
ATOM    629  CA  THR P  41     -21.686 -85.445  73.327  0.00 97.00      PROA   
ATOM    630  HA  THR P  41     -21.908 -85.682  72.296  0.00 97.00      PROA   
ATOM    631  CB  THR P  41     -22.889 -84.696  73.893  0.00 97.00      PROA   
ATOM    632  HB  THR P  41     -22.729 -84.466  74.971  0.00 97.00      PROA   
ATOM    633  OG1 THR P  41     -24.055 -85.499  73.770  0.00 97.00      PROA   
ATOM    634  HG1 THR P  41     -23.872 -86.318  74.232  0.00 97.00      PROA   
ATOM    635  CG2 THR P  41     -23.166 -83.381  73.133  0.00 97.00      PROA   
ATOM    636 HG21 THR P  41     -23.300 -83.583  72.049  0.00 97.00      PROA   
ATOM    637 HG22 THR P  41     -22.348 -82.645  73.265  0.00 97.00      PROA   
ATOM    638 HG23 THR P  41     -24.102 -82.920  73.517  0.00 97.00      PROA   
ATOM    639  C   THR P  41     -20.482 -84.529  73.345  0.00 97.00      PROA   
ATOM    640  O   THR P  41     -19.986 -84.159  74.401  0.00 97.00      PROA   
ATOM    641  N   ALA P  42     -19.979 -84.129  72.156  0.00 97.00      PROA   
ATOM    642  HN  ALA P  42     -20.387 -84.444  71.302  0.00 97.00      PROA   
ATOM    643  CA  ALA P  42     -18.831 -83.254  72.014  0.00 97.00      PROA   
ATOM    644  HA  ALA P  42     -18.024 -83.717  72.561  0.00 97.00      PROA   
ATOM    645  CB  ALA P  42     -18.403 -83.170  70.537  0.00 97.00      PROA   
ATOM    646  HB1 ALA P  42     -19.205 -82.703  69.925  0.00 97.00      PROA   
ATOM    647  HB2 ALA P  42     -18.215 -84.192  70.140  0.00 97.00      PROA   
ATOM    648  HB3 ALA P  42     -17.471 -82.578  70.424  0.00 97.00      PROA   
ATOM    649  C   ALA P  42     -19.012 -81.839  72.562  0.00 97.00      PROA   
ATOM    650  O   ALA P  42     -20.004 -81.163  72.295  0.00 97.00      PROA   
ATOM    651  N   ILE P  43     -18.006 -81.344  73.324  0.00 97.00      PROA   
ATOM    652  HN  ILE P  43     -17.220 -81.923  73.536  0.00 97.00      PROA   
ATOM    653  CA  ILE P  43     -17.935 -79.974  73.804  0.00 97.00      PROA   
ATOM    654  HA  ILE P  43     -18.939 -79.576  73.840  0.00 97.00      PROA   
ATOM    655  CB  ILE P  43     -17.291 -79.799  75.193  0.00 97.00      PROA   
ATOM    656  HB  ILE P  43     -16.183 -79.717  75.096  0.00 97.00      PROA   
ATOM    657  CG2 ILE P  43     -17.834 -78.500  75.839  0.00 97.00      PROA   
ATOM    658 HG21 ILE P  43     -18.935 -78.570  75.972  0.00 97.00      PROA   
ATOM    659 HG22 ILE P  43     -17.605 -77.602  75.233  0.00 97.00      PROA   
ATOM    660 HG23 ILE P  43     -17.383 -78.336  76.837  0.00 97.00      PROA   
ATOM    661  CG1 ILE P  43     -17.536 -81.012  76.128  0.00 97.00      PROA   
ATOM    662 HG11 ILE P  43     -17.145 -81.937  75.658  0.00 97.00      PROA   
ATOM    663 HG12 ILE P  43     -18.629 -81.146  76.279  0.00 97.00      PROA   
ATOM    664  CD  ILE P  43     -16.839 -80.858  77.489  0.00 97.00      PROA   
ATOM    665  HD1 ILE P  43     -15.819 -80.437  77.366  0.00 97.00      PROA   
ATOM    666  HD2 ILE P  43     -16.744 -81.841  77.995  0.00 97.00      PROA   
ATOM    667  HD3 ILE P  43     -17.422 -80.187  78.155  0.00 97.00      PROA   
ATOM    668  C   ILE P  43     -17.129 -79.197  72.774  0.00 97.00      PROA   
ATOM    669  O   ILE P  43     -16.311 -79.761  72.050  0.00 97.00      PROA   
ATOM    670  N   GLN P  44     -17.321 -77.862  72.695  0.00 97.00      PROA   
ATOM    671  HN  GLN P  44     -18.021 -77.413  73.247  0.00 97.00      PROA   
ATOM    672  CA  GLN P  44     -16.582 -77.004  71.789  0.00 97.00      PROA   
ATOM    673  HA  GLN P  44     -16.394 -77.537  70.866  0.00 97.00      PROA   
ATOM    674  CB  GLN P  44     -17.410 -75.729  71.476  0.00 97.00      PROA   
ATOM    675  HB1 GLN P  44     -16.850 -75.118  70.733  0.00 97.00      PROA   
ATOM    676  HB2 GLN P  44     -17.517 -75.117  72.401  0.00 97.00      PROA   
ATOM    677  CG  GLN P  44     -18.831 -75.985  70.906  0.00 97.00      PROA   
ATOM    678  HG1 GLN P  44     -19.266 -75.015  70.580  0.00 97.00      PROA   
ATOM    679  HG2 GLN P  44     -19.499 -76.403  71.690  0.00 97.00      PROA   
ATOM    680  CD  GLN P  44     -18.825 -76.911  69.681  0.00 97.00      PROA   
ATOM    681  OE1 GLN P  44     -18.584 -76.457  68.557  0.00 97.00      PROA   
ATOM    682  NE2 GLN P  44     -19.114 -78.227  69.878  0.00 97.00      PROA   
ATOM    683 HE21 GLN P  44     -19.105 -78.825  69.079  0.00 97.00      PROA   
ATOM    684 HE22 GLN P  44     -19.285 -78.584  70.796  0.00 97.00      PROA   
ATOM    685  C   GLN P  44     -15.225 -76.613  72.378  0.00 97.00      PROA   
ATOM    686  O   GLN P  44     -14.387 -76.017  71.702  0.00 97.00      PROA   
ATOM    687  N   THR P  45     -14.966 -76.975  73.659  0.00 97.00      PROA   
ATOM    688  HN  THR P  45     -15.679 -77.429  74.186  0.00 97.00      PROA   
ATOM    689  CA  THR P  45     -13.709 -76.768  74.369  0.00 97.00      PROA   
ATOM    690  HA  THR P  45     -13.523 -75.704  74.391  0.00 97.00      PROA   
ATOM    691  CB  THR P  45     -13.777 -77.286  75.807  0.00 97.00      PROA   
ATOM    692  HB  THR P  45     -13.937 -78.390  75.817  0.00 97.00      PROA   
ATOM    693  OG1 THR P  45     -14.867 -76.680  76.488  0.00 97.00      PROA   
ATOM    694  HG1 THR P  45     -14.830 -77.016  77.388  0.00 97.00      PROA   
ATOM    695  CG2 THR P  45     -12.502 -76.935  76.595  0.00 97.00      PROA   
ATOM    696 HG21 THR P  45     -12.351 -75.835  76.590  0.00 97.00      PROA   
ATOM    697 HG22 THR P  45     -11.605 -77.430  76.172  0.00 97.00      PROA   
ATOM    698 HG23 THR P  45     -12.593 -77.263  77.651  0.00 97.00      PROA   
ATOM    699  C   THR P  45     -12.538 -77.451  73.684  0.00 97.00      PROA   
ATOM    700  O   THR P  45     -12.444 -78.673  73.694  0.00 97.00      PROA   
ATOM    701  N   SER P  46     -11.610 -76.681  73.069  0.00 97.00      PROA   
ATOM    702  HN  SER P  46     -11.766 -75.703  72.953  0.00 97.00      PROA   
ATOM    703  CA  SER P  46     -10.470 -77.261  72.369  0.00 97.00      PROA   
ATOM    704  HA  SER P  46     -10.670 -78.298  72.147  0.00 97.00      PROA   
ATOM    705  CB  SER P  46     -10.219 -76.541  71.023  0.00 97.00      PROA   
ATOM    706  HB1 SER P  46      -9.308 -76.945  70.528  0.00 97.00      PROA   
ATOM    707  HB2 SER P  46     -10.076 -75.451  71.185  0.00 97.00      PROA   
ATOM    708  OG  SER P  46     -11.309 -76.754  70.127  0.00 97.00      PROA   
ATOM    709  HG1 SER P  46     -12.121 -76.528  70.590  0.00 97.00      PROA   
ATOM    710  C   SER P  46      -9.179 -77.225  73.171  0.00 97.00      PROA   
ATOM    711  O   SER P  46      -8.185 -77.838  72.783  0.00 97.00      PROA   
ATOM    712  N   THR P  47      -9.163 -76.539  74.336  0.00 97.00      PROA   
ATOM    713  HN  THR P  47      -9.990 -76.072  74.636  0.00 97.00      PROA   
ATOM    714  CA  THR P  47      -8.027 -76.518  75.255  0.00 97.00      PROA   
ATOM    715  HA  THR P  47      -7.179 -76.257  74.645  0.00 97.00      PROA   
ATOM    716  CB  THR P  47      -8.096 -75.409  76.323  0.00 97.00      PROA   
ATOM    717  HB  THR P  47      -7.919 -74.426  75.831  0.00 97.00      PROA   
ATOM    718  OG1 THR P  47      -7.137 -75.555  77.370  0.00 97.00      PROA   
ATOM    719  HG1 THR P  47      -7.413 -74.951  78.064  0.00 97.00      PROA   
ATOM    720  CG2 THR P  47      -9.484 -75.383  76.980  0.00 97.00      PROA   
ATOM    721 HG21 THR P  47      -9.749 -76.392  77.357  0.00 97.00      PROA   
ATOM    722 HG22 THR P  47     -10.259 -75.052  76.261  0.00 97.00      PROA   
ATOM    723 HG23 THR P  47      -9.498 -74.679  77.841  0.00 97.00      PROA   
ATOM    724  C   THR P  47      -7.764 -77.895  75.876  0.00 97.00      PROA   
ATOM    725  O   THR P  47      -8.729 -78.603  76.154  0.00 97.00      PROA   
ATOM    726  N   PRO P  48      -6.525 -78.321  76.158  0.00 97.00      PROA   
ATOM    727  CD  PRO P  48      -5.331 -77.860  75.437  0.00 97.00      PROA   
ATOM    728  HD1 PRO P  48      -4.866 -77.034  76.018  0.00 97.00      PROA   
ATOM    729  HD2 PRO P  48      -5.560 -77.521  74.402  0.00 97.00      PROA   
ATOM    730  CA  PRO P  48      -6.280 -79.587  76.843  0.00 97.00      PROA   
ATOM    731  HA  PRO P  48      -6.856 -80.360  76.353  0.00 97.00      PROA   
ATOM    732  CB  PRO P  48      -4.761 -79.790  76.701  0.00 97.00      PROA   
ATOM    733  HB1 PRO P  48      -4.486 -80.863  76.692  0.00 97.00      PROA   
ATOM    734  HB2 PRO P  48      -4.206 -79.281  77.522  0.00 97.00      PROA   
ATOM    735  CG  PRO P  48      -4.417 -79.083  75.391  0.00 97.00      PROA   
ATOM    736  HG1 PRO P  48      -3.343 -78.823  75.308  0.00 97.00      PROA   
ATOM    737  HG2 PRO P  48      -4.709 -79.728  74.533  0.00 97.00      PROA   
ATOM    738  C   PRO P  48      -6.644 -79.594  78.316  0.00 97.00      PROA   
ATOM    739  O   PRO P  48      -6.455 -80.636  78.931  0.00 97.00      PROA   
ATOM    740  N   THR P  49      -7.169 -78.493  78.905  0.00 97.00      PROA   
ATOM    741  HN  THR P  49      -7.280 -77.649  78.387  0.00 97.00      PROA   
ATOM    742  CA  THR P  49      -7.659 -78.506  80.275  0.00 97.00      PROA   
ATOM    743  HA  THR P  49      -7.719 -79.533  80.594  0.00 97.00      PROA   
ATOM    744  CB  THR P  49      -6.754 -77.796  81.286  0.00 97.00      PROA   
ATOM    745  HB  THR P  49      -5.709 -78.095  81.054  0.00 97.00      PROA   
ATOM    746  OG1 THR P  49      -7.029 -78.224  82.614  0.00 97.00      PROA   
ATOM    747  HG1 THR P  49      -6.198 -78.114  83.091  0.00 97.00      PROA   
ATOM    748  CG2 THR P  49      -6.831 -76.259  81.249  0.00 97.00      PROA   
ATOM    749 HG21 THR P  49      -7.828 -75.902  81.583  0.00 97.00      PROA   
ATOM    750 HG22 THR P  49      -6.632 -75.886  80.224  0.00 97.00      PROA   
ATOM    751 HG23 THR P  49      -6.072 -75.829  81.938  0.00 97.00      PROA   
ATOM    752  C   THR P  49      -9.070 -77.968  80.286  0.00 97.00      PROA   
ATOM    753  O   THR P  49      -9.367 -76.908  79.743  0.00 97.00      PROA   
ATOM    754  N   TYR P  50      -9.995 -78.718  80.920  0.00 97.00      PROA   
ATOM    755  HN  TYR P  50      -9.731 -79.590  81.332  0.00 97.00      PROA   
ATOM    756  CA  TYR P  50     -11.375 -78.323  81.075  0.00 97.00      PROA   
ATOM    757  HA  TYR P  50     -11.615 -77.542  80.367  0.00 97.00      PROA   
ATOM    758  CB  TYR P  50     -12.335 -79.525  80.862  0.00 97.00      PROA   
ATOM    759  HB1 TYR P  50     -12.193 -80.305  81.639  0.00 97.00      PROA   
ATOM    760  HB2 TYR P  50     -12.111 -79.988  79.877  0.00 97.00      PROA   
ATOM    761  CG  TYR P  50     -13.780 -79.093  80.845  0.00 97.00      PROA   
ATOM    762  CD1 TYR P  50     -14.553 -79.088  82.020  0.00 97.00      PROA   
ATOM    763  HD1 TYR P  50     -14.106 -79.382  82.958  0.00 97.00      PROA   
ATOM    764  CE1 TYR P  50     -15.906 -78.726  81.981  0.00 97.00      PROA   
ATOM    765  HE1 TYR P  50     -16.502 -78.751  82.880  0.00 97.00      PROA   
ATOM    766  CZ  TYR P  50     -16.493 -78.347  80.770  0.00 97.00      PROA   
ATOM    767  OH  TYR P  50     -17.857 -77.989  80.726  0.00 97.00      PROA   
ATOM    768  HH  TYR P  50     -18.217 -78.099  81.609  0.00 97.00      PROA   
ATOM    769  CD2 TYR P  50     -14.389 -78.735  79.630  0.00 97.00      PROA   
ATOM    770  HD2 TYR P  50     -13.814 -78.774  78.717  0.00 97.00      PROA   
ATOM    771  CE2 TYR P  50     -15.733 -78.345  79.596  0.00 97.00      PROA   
ATOM    772  HE2 TYR P  50     -16.199 -78.065  78.665  0.00 97.00      PROA   
ATOM    773  C   TYR P  50     -11.495 -77.770  82.475  0.00 97.00      PROA   
ATOM    774  O   TYR P  50     -11.379 -78.505  83.449  0.00 97.00      PROA   
ATOM    775  N   HSD P  51     -11.719 -76.443  82.602  0.00 97.00      PROA   
ATOM    776  HN  HSD P  51     -11.849 -75.873  81.796  0.00 97.00      PROA   
ATOM    777  CA  HSD P  51     -11.655 -75.749  83.871  0.00 97.00      PROA   
ATOM    778  HA  HSD P  51     -11.204 -76.383  84.621  0.00 97.00      PROA   
ATOM    779  CB  HSD P  51     -10.791 -74.463  83.757  0.00 97.00      PROA   
ATOM    780  HB1 HSD P  51     -11.175 -73.828  82.929  0.00 97.00      PROA   
ATOM    781  HB2 HSD P  51      -9.762 -74.779  83.477  0.00 97.00      PROA   
ATOM    782  ND1 HSD P  51     -11.666 -72.730  85.421  0.00 97.00      PROA   
ATOM    783  HD1 HSD P  51     -12.586 -72.642  85.036  0.00 97.00      PROA   
ATOM    784  CG  HSD P  51     -10.695 -73.619  85.006  0.00 97.00      PROA   
ATOM    785  CE1 HSD P  51     -11.160 -72.057  86.482  0.00 97.00      PROA   
ATOM    786  HE1 HSD P  51     -11.725 -71.294  87.016  0.00 97.00      PROA   
ATOM    787  NE2 HSD P  51      -9.933 -72.440  86.773  0.00 97.00      PROA   
ATOM    788  CD2 HSD P  51      -9.637 -73.418  85.839  0.00 97.00      PROA   
ATOM    789  HD2 HSD P  51      -8.661 -73.887  85.838  0.00 97.00      PROA   
ATOM    790  C   HSD P  51     -13.035 -75.386  84.356  0.00 97.00      PROA   
ATOM    791  O   HSD P  51     -13.688 -74.493  83.819  0.00 97.00      PROA   
ATOM    792  N   ILE P  52     -13.487 -76.049  85.442  0.00 97.00      PROA   
ATOM    793  HN  ILE P  52     -12.971 -76.799  85.853  0.00 97.00      PROA   
ATOM    794  CA  ILE P  52     -14.714 -75.717  86.127  0.00 97.00      PROA   
ATOM    795  HA  ILE P  52     -15.385 -75.202  85.454  0.00 97.00      PROA   
ATOM    796  CB  ILE P  52     -15.436 -76.955  86.645  0.00 97.00      PROA   
ATOM    797  HB  ILE P  52     -14.731 -77.544  87.268  0.00 97.00      PROA   
ATOM    798  CG2 ILE P  52     -16.636 -76.575  87.533  0.00 97.00      PROA   
ATOM    799 HG21 ILE P  52     -17.356 -75.943  86.972  0.00 97.00      PROA   
ATOM    800 HG22 ILE P  52     -16.324 -76.048  88.457  0.00 97.00      PROA   
ATOM    801 HG23 ILE P  52     -17.168 -77.498  87.841  0.00 97.00      PROA   
ATOM    802  CG1 ILE P  52     -15.889 -77.853  85.468  0.00 97.00      PROA   
ATOM    803 HG11 ILE P  52     -15.132 -77.842  84.657  0.00 97.00      PROA   
ATOM    804 HG12 ILE P  52     -16.829 -77.429  85.051  0.00 97.00      PROA   
ATOM    805  CD  ILE P  52     -16.131 -79.313  85.865  0.00 97.00      PROA   
ATOM    806  HD1 ILE P  52     -16.887 -79.380  86.674  0.00 97.00      PROA   
ATOM    807  HD2 ILE P  52     -15.191 -79.794  86.207  0.00 97.00      PROA   
ATOM    808  HD3 ILE P  52     -16.516 -79.881  84.994  0.00 97.00      PROA   
ATOM    809  C   ILE P  52     -14.335 -74.783  87.253  0.00 97.00      PROA   
ATOM    810  O   ILE P  52     -13.722 -75.179  88.241  0.00 97.00      PROA   
ATOM    811  N   THR P  53     -14.682 -73.485  87.106  0.00 97.00      PROA   
ATOM    812  HN  THR P  53     -15.105 -73.181  86.255  0.00 97.00      PROA   
ATOM    813  CA  THR P  53     -14.387 -72.442  88.079  0.00 97.00      PROA   
ATOM    814  HA  THR P  53     -13.316 -72.441  88.228  0.00 97.00      PROA   
ATOM    815  CB  THR P  53     -14.812 -71.060  87.593  0.00 97.00      PROA   
ATOM    816  HB  THR P  53     -15.922 -70.991  87.533  0.00 97.00      PROA   
ATOM    817  OG1 THR P  53     -14.287 -70.823  86.294  0.00 97.00      PROA   
ATOM    818  HG1 THR P  53     -14.540 -69.923  86.076  0.00 97.00      PROA   
ATOM    819  CG2 THR P  53     -14.271 -69.950  88.517  0.00 97.00      PROA   
ATOM    820 HG21 THR P  53     -13.165 -70.024  88.597  0.00 97.00      PROA   
ATOM    821 HG22 THR P  53     -14.706 -70.021  89.533  0.00 97.00      PROA   
ATOM    822 HG23 THR P  53     -14.526 -68.948  88.108  0.00 97.00      PROA   
ATOM    823  C   THR P  53     -15.026 -72.708  89.425  0.00 97.00      PROA   
ATOM    824  O   THR P  53     -14.392 -72.531  90.463  0.00 97.00      PROA   
ATOM    825  N   SER P  54     -16.298 -73.165  89.423  0.00 97.00      PROA   
ATOM    826  HN  SER P  54     -16.767 -73.362  88.567  0.00 97.00      PROA   
ATOM    827  CA  SER P  54     -17.055 -73.389  90.633  0.00 97.00      PROA   
ATOM    828  HA  SER P  54     -16.421 -73.891  91.350  0.00 97.00      PROA   
ATOM    829  CB  SER P  54     -17.689 -72.096  91.230  0.00 97.00      PROA   
ATOM    830  HB1 SER P  54     -18.225 -72.327  92.173  0.00 97.00      PROA   
ATOM    831  HB2 SER P  54     -18.418 -71.659  90.515  0.00 97.00      PROA   
ATOM    832  OG  SER P  54     -16.714 -71.094  91.495  0.00 97.00      PROA   
ATOM    833  HG1 SER P  54     -16.031 -71.516  92.023  0.00 97.00      PROA   
ATOM    834  C   SER P  54     -18.189 -74.303  90.238  0.00 97.00      PROA   
ATOM    835  O   SER P  54     -19.099 -73.890  89.526  0.00 97.00      PROA   
ATOM    836  N   ALA P  55     -18.139 -75.587  90.658  0.00 97.00      PROA   
ATOM    837  HN  ALA P  55     -17.381 -75.895  91.235  0.00 97.00      PROA   
ATOM    838  CA  ALA P  55     -18.979 -76.658  90.154  0.00 97.00      PROA   
ATOM    839  HA  ALA P  55     -18.787 -76.701  89.096  0.00 97.00      PROA   
ATOM    840  CB  ALA P  55     -18.536 -78.002  90.765  0.00 97.00      PROA   
ATOM    841  HB1 ALA P  55     -18.696 -78.006  91.865  0.00 97.00      PROA   
ATOM    842  HB2 ALA P  55     -17.450 -78.157  90.581  0.00 97.00      PROA   
ATOM    843  HB3 ALA P  55     -19.089 -78.849  90.311  0.00 97.00      PROA   
ATOM    844  C   ALA P  55     -20.489 -76.516  90.300  0.00 97.00      PROA   
ATOM    845  O   ALA P  55     -21.006 -76.117  91.339  0.00 97.00      PROA   
ATOM    846  N   SER P  56     -21.231 -76.883  89.223  0.00 97.00      PROA   
ATOM    847  HN  SER P  56     -20.768 -77.143  88.375  0.00 97.00      PROA   
ATOM    848  CA  SER P  56     -22.681 -76.979  89.183  0.00 97.00      PROA   
ATOM    849  HA  SER P  56     -23.082 -76.506  90.066  0.00 97.00      PROA   
ATOM    850  CB  SER P  56     -23.323 -76.287  87.945  0.00 97.00      PROA   
ATOM    851  HB1 SER P  56     -22.969 -75.236  87.905  0.00 97.00      PROA   
ATOM    852  HB2 SER P  56     -24.430 -76.270  88.047  0.00 97.00      PROA   
ATOM    853  OG  SER P  56     -22.975 -76.913  86.712  0.00 97.00      PROA   
ATOM    854  HG1 SER P  56     -23.692 -76.711  86.096  0.00 97.00      PROA   
ATOM    855  C   SER P  56     -23.087 -78.439  89.234  0.00 97.00      PROA   
ATOM    856  O   SER P  56     -22.259 -79.337  89.128  0.00 97.00      PROA   
ATOM    857  N   GLU P  57     -24.400 -78.718  89.414  0.00 97.00      PROA   
ATOM    858  HN  GLU P  57     -25.073 -77.984  89.475  0.00 97.00      PROA   
ATOM    859  CA  GLU P  57     -24.973 -80.054  89.399  0.00 97.00      PROA   
ATOM    860  HA  GLU P  57     -24.491 -80.651  90.161  0.00 97.00      PROA   
ATOM    861  CB  GLU P  57     -26.506 -79.955  89.648  0.00 97.00      PROA   
ATOM    862  HB1 GLU P  57     -26.957 -80.968  89.652  0.00 97.00      PROA   
ATOM    863  HB2 GLU P  57     -26.945 -79.399  88.784  0.00 97.00      PROA   
ATOM    864  CG  GLU P  57     -26.966 -79.164  90.908  0.00 97.00      PROA   
ATOM    865  HG1 GLU P  57     -28.064 -79.004  90.810  0.00 97.00      PROA   
ATOM    866  HG2 GLU P  57     -26.490 -78.162  90.942  0.00 97.00      PROA   
ATOM    867  CD  GLU P  57     -26.735 -79.843  92.263  0.00 97.00      PROA   
ATOM    868  OE1 GLU P  57     -27.745 -80.267  92.887  0.00 97.00      PROA   
ATOM    869  OE2 GLU P  57     -25.568 -79.874  92.735  0.00 97.00      PROA   
ATOM    870  C   GLU P  57     -24.748 -80.706  88.030  0.00 97.00      PROA   
ATOM    871  O   GLU P  57     -24.379 -81.869  87.895  0.00 97.00      PROA   
ATOM    872  N   ASP P  58     -24.954 -79.878  86.993  0.00 97.00      PROA   
ATOM    873  HN  ASP P  58     -25.289 -78.963  87.211  0.00 97.00      PROA   
ATOM    874  CA  ASP P  58     -24.954 -80.085  85.568  0.00 97.00      PROA   
ATOM    875  HA  ASP P  58     -25.511 -80.991  85.375  0.00 97.00      PROA   
ATOM    876  CB  ASP P  58     -25.714 -78.901  84.868  0.00 97.00      PROA   
ATOM    877  HB1 ASP P  58     -26.774 -79.219  84.734  0.00 97.00      PROA   
ATOM    878  HB2 ASP P  58     -25.298 -78.678  83.868  0.00 97.00      PROA   
ATOM    879  CG  ASP P  58     -25.784 -77.599  85.692  0.00 97.00      PROA   
ATOM    880  OD1 ASP P  58     -26.389 -77.597  86.798  0.00 97.00      PROA   
ATOM    881  OD2 ASP P  58     -25.244 -76.573  85.204  0.00 97.00      PROA   
ATOM    882  C   ASP P  58     -23.578 -80.341  84.959  0.00 97.00      PROA   
ATOM    883  O   ASP P  58     -23.487 -80.916  83.875  0.00 97.00      PROA   
ATOM    884  N   ASP P  59     -22.472 -80.009  85.669  0.00 97.00      PROA   
ATOM    885  HN  ASP P  59     -22.543 -79.391  86.449  0.00 97.00      PROA   
ATOM    886  CA  ASP P  59     -21.123 -80.488  85.383  0.00 97.00      PROA   
ATOM    887  HA  ASP P  59     -20.860 -80.176  84.379  0.00 97.00      PROA   
ATOM    888  CB  ASP P  59     -20.116 -79.886  86.405  0.00 97.00      PROA   
ATOM    889  HB1 ASP P  59     -19.158 -80.447  86.396  0.00 97.00      PROA   
ATOM    890  HB2 ASP P  59     -20.540 -79.934  87.429  0.00 97.00      PROA   
ATOM    891  CG  ASP P  59     -19.738 -78.440  86.086  0.00 97.00      PROA   
ATOM    892  OD1 ASP P  59     -19.442 -78.135  84.901  0.00 97.00      PROA   
ATOM    893  OD2 ASP P  59     -19.601 -77.658  87.060  0.00 97.00      PROA   
ATOM    894  C   ASP P  59     -20.990 -82.020  85.425  0.00 97.00      PROA   
ATOM    895  O   ASP P  59     -20.089 -82.586  84.814  0.00 97.00      PROA   
ATOM    896  N   SER P  60     -21.877 -82.738  86.152  0.00 97.00      PROA   
ATOM    897  HN  SER P  60     -22.600 -82.245  86.631  0.00 97.00      PROA   
ATOM    898  CA  SER P  60     -21.860 -84.196  86.298  0.00 97.00      PROA   
ATOM    899  HA  SER P  60     -20.901 -84.449  86.729  0.00 97.00      PROA   
ATOM    900  CB  SER P  60     -22.968 -84.734  87.239  0.00 97.00      PROA   
ATOM    901  HB1 SER P  60     -22.870 -85.835  87.363  0.00 97.00      PROA   
ATOM    902  HB2 SER P  60     -23.971 -84.508  86.818  0.00 97.00      PROA   
ATOM    903  OG  SER P  60     -22.885 -84.154  88.532  0.00 97.00      PROA   
ATOM    904  HG1 SER P  60     -23.290 -83.283  88.462  0.00 97.00      PROA   
ATOM    905  C   SER P  60     -22.010 -85.000  85.007  0.00 97.00      PROA   
ATOM    906  O   SER P  60     -22.807 -84.671  84.132  0.00 97.00      PROA   
ATOM    907  N   GLY P  61     -21.268 -86.130  84.885  0.00 97.00      PROA   
ATOM    908  HN  GLY P  61     -20.660 -86.416  85.625  0.00 97.00      PROA   
ATOM    909  CA  GLY P  61     -21.322 -86.968  83.696  0.00 97.00      PROA   
ATOM    910  HA1 GLY P  61     -21.557 -86.360  82.833  0.00 97.00      PROA   
ATOM    911  HA2 GLY P  61     -22.032 -87.762  83.877  0.00 97.00      PROA   
ATOM    912  C   GLY P  61     -19.986 -87.581  83.422  0.00 97.00      PROA   
ATOM    913  O   GLY P  61     -19.034 -87.367  84.161  0.00 97.00      PROA   
ATOM    914  N   GLU P  62     -19.869 -88.371  82.330  0.00 97.00      PROA   
ATOM    915  HN  GLU P  62     -20.650 -88.546  81.731  0.00 97.00      PROA   
ATOM    916  CA  GLU P  62     -18.614 -88.982  81.954  0.00 97.00      PROA   
ATOM    917  HA  GLU P  62     -18.007 -89.059  82.837  0.00 97.00      PROA   
ATOM    918  CB  GLU P  62     -18.740 -90.438  81.441  0.00 97.00      PROA   
ATOM    919  HB1 GLU P  62     -19.350 -90.989  82.192  0.00 97.00      PROA   
ATOM    920  HB2 GLU P  62     -17.716 -90.877  81.450  0.00 97.00      PROA   
ATOM    921  CG  GLU P  62     -19.392 -90.670  80.067  0.00 97.00      PROA   
ATOM    922  HG1 GLU P  62     -18.985 -89.980  79.298  0.00 97.00      PROA   
ATOM    923  HG2 GLU P  62     -20.490 -90.533  80.134  0.00 97.00      PROA   
ATOM    924  CD  GLU P  62     -19.115 -92.095  79.599  0.00 97.00      PROA   
ATOM    925  OE1 GLU P  62     -19.167 -93.036  80.427  0.00 97.00      PROA   
ATOM    926  OE2 GLU P  62     -18.851 -92.256  78.388  0.00 97.00      PROA   
ATOM    927  C   GLU P  62     -17.827 -88.104  81.017  0.00 97.00      PROA   
ATOM    928  O   GLU P  62     -18.276 -87.699  79.949  0.00 97.00      PROA   
ATOM    929  N   TYR P  63     -16.594 -87.782  81.455  0.00 97.00      PROA   
ATOM    930  HN  TYR P  63     -16.277 -88.130  82.336  0.00 97.00      PROA   
ATOM    931  CA  TYR P  63     -15.654 -86.933  80.769  0.00 97.00      PROA   
ATOM    932  HA  TYR P  63     -16.190 -86.269  80.103  0.00 97.00      PROA   
ATOM    933  CB  TYR P  63     -14.795 -86.099  81.760  0.00 97.00      PROA   
ATOM    934  HB1 TYR P  63     -13.869 -85.720  81.279  0.00 97.00      PROA   
ATOM    935  HB2 TYR P  63     -14.512 -86.730  82.627  0.00 97.00      PROA   
ATOM    936  CG  TYR P  63     -15.570 -84.923  82.292  0.00 97.00      PROA   
ATOM    937  CD1 TYR P  63     -16.648 -85.102  83.177  0.00 97.00      PROA   
ATOM    938  HD1 TYR P  63     -16.921 -86.093  83.503  0.00 97.00      PROA   
ATOM    939  CE1 TYR P  63     -17.398 -84.008  83.619  0.00 97.00      PROA   
ATOM    940  HE1 TYR P  63     -18.249 -84.170  84.263  0.00 97.00      PROA   
ATOM    941  CZ  TYR P  63     -17.044 -82.713  83.222  0.00 97.00      PROA   
ATOM    942  OH  TYR P  63     -17.813 -81.599  83.612  0.00 97.00      PROA   
ATOM    943  HH  TYR P  63     -18.616 -81.922  84.034  0.00 97.00      PROA   
ATOM    944  CD2 TYR P  63     -15.207 -83.614  81.926  0.00 97.00      PROA   
ATOM    945  HD2 TYR P  63     -14.369 -83.450  81.266  0.00 97.00      PROA   
ATOM    946  CE2 TYR P  63     -15.935 -82.517  82.395  0.00 97.00      PROA   
ATOM    947  HE2 TYR P  63     -15.673 -81.522  82.079  0.00 97.00      PROA   
ATOM    948  C   TYR P  63     -14.747 -87.792  79.931  0.00 97.00      PROA   
ATOM    949  O   TYR P  63     -14.263 -88.828  80.378  0.00 97.00      PROA   
ATOM    950  N   ARG P  64     -14.513 -87.390  78.663  0.00 97.00      PROA   
ATOM    951  HN  ARG P  64     -14.989 -86.604  78.275  0.00 97.00      PROA   
ATOM    952  CA  ARG P  64     -13.637 -88.137  77.787  0.00 97.00      PROA   
ATOM    953  HA  ARG P  64     -12.867 -88.626  78.368  0.00 97.00      PROA   
ATOM    954  CB  ARG P  64     -14.391 -89.163  76.897  0.00 97.00      PROA   
ATOM    955  HB1 ARG P  64     -13.678 -89.982  76.654  0.00 97.00      PROA   
ATOM    956  HB2 ARG P  64     -14.715 -88.710  75.933  0.00 97.00      PROA   
ATOM    957  CG  ARG P  64     -15.668 -89.737  77.544  0.00 97.00      PROA   
ATOM    958  HG1 ARG P  64     -16.425 -88.929  77.633  0.00 97.00      PROA   
ATOM    959  HG2 ARG P  64     -15.449 -90.099  78.574  0.00 97.00      PROA   
ATOM    960  CD  ARG P  64     -16.292 -90.877  76.750  0.00 97.00      PROA   
ATOM    961  HD1 ARG P  64     -16.334 -90.652  75.663  0.00 97.00      PROA   
ATOM    962  HD2 ARG P  64     -17.316 -91.078  77.116  0.00 97.00      PROA   
ATOM    963  NE  ARG P  64     -15.396 -92.048  76.969  0.00 97.00      PROA   
ATOM    964  HE  ARG P  64     -14.481 -91.887  77.336  0.00 97.00      PROA   
ATOM    965  CZ  ARG P  64     -15.795 -93.331  76.956  0.00 97.00      PROA   
ATOM    966  NH1 ARG P  64     -17.074 -93.705  77.052  0.00 97.00      PROA   
ATOM    967 HH11 ARG P  64     -17.709 -93.026  77.423  0.00 97.00      PROA   
ATOM    968 HH12 ARG P  64     -17.270 -94.649  77.292  0.00 97.00      PROA   
ATOM    969  NH2 ARG P  64     -14.843 -94.272  76.905  0.00 97.00      PROA   
ATOM    970 HH21 ARG P  64     -13.904 -93.958  76.775  0.00 97.00      PROA   
ATOM    971 HH22 ARG P  64     -15.116 -95.225  76.845  0.00 97.00      PROA   
ATOM    972  C   ARG P  64     -13.000 -87.128  76.871  0.00 97.00      PROA   
ATOM    973  O   ARG P  64     -13.574 -86.081  76.602  0.00 97.00      PROA   
ATOM    974  N   CYS P  65     -11.789 -87.421  76.349  0.00 97.00      PROA   
ATOM    975  HN  CYS P  65     -11.239 -88.179  76.690  0.00 97.00      PROA   
ATOM    976  CA  CYS P  65     -11.195 -86.597  75.322  0.00 97.00      PROA   
ATOM    977  HA  CYS P  65     -11.995 -86.113  74.785  0.00 97.00      PROA   
ATOM    978  CB  CYS P  65     -10.274 -85.506  75.915  0.00 97.00      PROA   
ATOM    979  HB1 CYS P  65     -10.936 -84.792  76.457  0.00 97.00      PROA   
ATOM    980  HB2 CYS P  65      -9.763 -84.927  75.119  0.00 97.00      PROA   
ATOM    981  SG  CYS P  65      -9.083 -86.175  77.110  0.00 97.00      PROA   
ATOM    982  C   CYS P  65     -10.457 -87.414  74.284  0.00 97.00      PROA   
ATOM    983  O   CYS P  65     -10.126 -88.579  74.476  0.00 97.00      PROA   
ATOM    984  N   GLN P  66     -10.209 -86.784  73.117  0.00 97.00      PROA   
ATOM    985  HN  GLN P  66     -10.572 -85.864  72.977  0.00 97.00      PROA   
ATOM    986  CA  GLN P  66      -9.442 -87.342  72.028  0.00 97.00      PROA   
ATOM    987  HA  GLN P  66      -8.969 -88.264  72.338  0.00 97.00      PROA   
ATOM    988  CB  GLN P  66     -10.379 -87.587  70.800  0.00 97.00      PROA   
ATOM    989  HB1 GLN P  66     -10.638 -86.638  70.293  0.00 97.00      PROA   
ATOM    990  HB2 GLN P  66     -11.326 -87.987  71.235  0.00 97.00      PROA   
ATOM    991  CG  GLN P  66      -9.875 -88.642  69.790  0.00 97.00      PROA   
ATOM    992  HG1 GLN P  66      -9.480 -89.497  70.379  0.00 97.00      PROA   
ATOM    993  HG2 GLN P  66      -9.055 -88.250  69.159  0.00 97.00      PROA   
ATOM    994  CD  GLN P  66     -10.984 -89.246  68.908  0.00 97.00      PROA   
ATOM    995  OE1 GLN P  66     -11.190 -90.457  68.967  0.00 97.00      PROA   
ATOM    996  NE2 GLN P  66     -11.709 -88.445  68.089  0.00 97.00      PROA   
ATOM    997 HE21 GLN P  66     -12.468 -88.838  67.572  0.00 97.00      PROA   
ATOM    998 HE22 GLN P  66     -11.539 -87.460  68.052  0.00 97.00      PROA   
ATOM    999  C   GLN P  66      -8.370 -86.291  71.764  0.00 97.00      PROA   
ATOM   1000  O   GLN P  66      -8.670 -85.181  71.329  0.00 97.00      PROA   
ATOM   1001  N   ARG P  67      -7.079 -86.607  72.058  0.00 97.00      PROA   
ATOM   1002  HN  ARG P  67      -6.842 -87.487  72.463  0.00 97.00      PROA   
ATOM   1003  CA  ARG P  67      -5.969 -85.678  71.895  0.00 97.00      PROA   
ATOM   1004  HA  ARG P  67      -6.330 -84.680  71.688  0.00 97.00      PROA   
ATOM   1005  CB  ARG P  67      -5.081 -85.643  73.173  0.00 97.00      PROA   
ATOM   1006  HB1 ARG P  67      -4.100 -85.158  72.976  0.00 97.00      PROA   
ATOM   1007  HB2 ARG P  67      -4.869 -86.695  73.473  0.00 97.00      PROA   
ATOM   1008  CG  ARG P  67      -5.727 -84.929  74.372  0.00 97.00      PROA   
ATOM   1009  HG1 ARG P  67      -5.209 -85.272  75.298  0.00 97.00      PROA   
ATOM   1010  HG2 ARG P  67      -6.789 -85.246  74.454  0.00 97.00      PROA   
ATOM   1011  CD  ARG P  67      -5.678 -83.397  74.302  0.00 97.00      PROA   
ATOM   1012  HD1 ARG P  67      -6.394 -82.955  75.024  0.00 97.00      PROA   
ATOM   1013  HD2 ARG P  67      -5.927 -83.024  73.286  0.00 97.00      PROA   
ATOM   1014  NE  ARG P  67      -4.321 -82.962  74.752  0.00 97.00      PROA   
ATOM   1015  HE  ARG P  67      -4.071 -83.120  75.707  0.00 97.00      PROA   
ATOM   1016  CZ  ARG P  67      -3.388 -82.398  73.968  0.00 97.00      PROA   
ATOM   1017  NH1 ARG P  67      -3.604 -82.090  72.686  0.00 97.00      PROA   
ATOM   1018 HH11 ARG P  67      -4.529 -82.128  72.318  0.00 97.00      PROA   
ATOM   1019 HH12 ARG P  67      -2.890 -81.587  72.198  0.00 97.00      PROA   
ATOM   1020  NH2 ARG P  67      -2.189 -82.100  74.497  0.00 97.00      PROA   
ATOM   1021 HH21 ARG P  67      -2.011 -82.326  75.449  0.00 97.00      PROA   
ATOM   1022 HH22 ARG P  67      -1.491 -81.698  73.904  0.00 97.00      PROA   
ATOM   1023  C   ARG P  67      -5.065 -86.098  70.759  0.00 97.00      PROA   
ATOM   1024  O   ARG P  67      -4.191 -86.934  70.965  0.00 97.00      PROA   
ATOM   1025  N   GLY P  68      -5.223 -85.482  69.555  0.00 97.00      PROA   
ATOM   1026  HN  GLY P  68      -5.951 -84.805  69.464  0.00 97.00      PROA   
ATOM   1027  CA  GLY P  68      -4.348 -85.584  68.381  0.00 97.00      PROA   
ATOM   1028  HA1 GLY P  68      -3.452 -85.026  68.613  0.00 97.00      PROA   
ATOM   1029  HA2 GLY P  68      -4.892 -85.146  67.557  0.00 97.00      PROA   
ATOM   1030  C   GLY P  68      -3.884 -86.945  67.897  0.00 97.00      PROA   
ATOM   1031  O   GLY P  68      -2.961 -87.029  67.088  0.00 97.00      PROA   
ATOM   1032  N   LEU P  69      -4.485 -88.043  68.391  0.00 97.00      PROA   
ATOM   1033  HN  LEU P  69      -5.234 -87.930  69.035  0.00 97.00      PROA   
ATOM   1034  CA  LEU P  69      -3.917 -89.368  68.291  0.00 97.00      PROA   
ATOM   1035  HA  LEU P  69      -3.334 -89.457  67.384  0.00 97.00      PROA   
ATOM   1036  CB  LEU P  69      -3.073 -89.719  69.548  0.00 97.00      PROA   
ATOM   1037  HB1 LEU P  69      -2.830 -90.804  69.569  0.00 97.00      PROA   
ATOM   1038  HB2 LEU P  69      -3.688 -89.469  70.443  0.00 97.00      PROA   
ATOM   1039  CG  LEU P  69      -1.739 -88.964  69.726  0.00 97.00      PROA   
ATOM   1040  HG  LEU P  69      -1.931 -87.868  69.677  0.00 97.00      PROA   
ATOM   1041  CD1 LEU P  69      -1.153 -89.259  71.118  0.00 97.00      PROA   
ATOM   1042 HD11 LEU P  69      -0.956 -90.347  71.232  0.00 97.00      PROA   
ATOM   1043 HD12 LEU P  69      -1.859 -88.937  71.913  0.00 97.00      PROA   
ATOM   1044 HD13 LEU P  69      -0.198 -88.713  71.247  0.00 97.00      PROA   
ATOM   1045  CD2 LEU P  69      -0.723 -89.326  68.631  0.00 97.00      PROA   
ATOM   1046 HD21 LEU P  69      -1.102 -89.029  67.632  0.00 97.00      PROA   
ATOM   1047 HD22 LEU P  69      -0.530 -90.420  68.633  0.00 97.00      PROA   
ATOM   1048 HD23 LEU P  69       0.237 -88.799  68.813  0.00 97.00      PROA   
ATOM   1049  C   LEU P  69      -5.047 -90.367  68.233  0.00 97.00      PROA   
ATOM   1050  O   LEU P  69      -6.109 -90.149  68.811  0.00 97.00      PROA   
ATOM   1051  N   SER P  70      -4.823 -91.509  67.540  0.00 97.00      PROA   
ATOM   1052  HN  SER P  70      -3.940 -91.651  67.095  0.00 97.00      PROA   
ATOM   1053  CA  SER P  70      -5.750 -92.625  67.390  0.00 97.00      PROA   
ATOM   1054  HA  SER P  70      -6.505 -92.281  66.699  0.00 97.00      PROA   
ATOM   1055  CB  SER P  70      -5.052 -93.839  66.719  0.00 97.00      PROA   
ATOM   1056  HB1 SER P  70      -4.798 -93.550  65.674  0.00 97.00      PROA   
ATOM   1057  HB2 SER P  70      -5.718 -94.727  66.674  0.00 97.00      PROA   
ATOM   1058  OG  SER P  70      -3.836 -94.166  67.392  0.00 97.00      PROA   
ATOM   1059  HG1 SER P  70      -3.399 -94.854  66.883  0.00 97.00      PROA   
ATOM   1060  C   SER P  70      -6.497 -93.075  68.647  0.00 97.00      PROA   
ATOM   1061  O   SER P  70      -5.899 -93.442  69.651  0.00 97.00      PROA   
ATOM   1062  N   GLY P  71      -7.851 -93.071  68.605  0.00 97.00      PROA   
ATOM   1063  HN  GLY P  71      -8.303 -92.813  67.755  0.00 97.00      PROA   
ATOM   1064  CA  GLY P  71      -8.715 -93.402  69.737  0.00 97.00      PROA   
ATOM   1065  HA1 GLY P  71      -8.304 -94.273  70.230  0.00 97.00      PROA   
ATOM   1066  HA2 GLY P  71      -9.694 -93.597  69.332  0.00 97.00      PROA   
ATOM   1067  C   GLY P  71      -8.864 -92.321  70.793  0.00 97.00      PROA   
ATOM   1068  O   GLY P  71      -8.009 -91.463  70.978  0.00 97.00      PROA   
ATOM   1069  N   ARG P  72      -9.994 -92.365  71.539  0.00 97.00      PROA   
ATOM   1070  HN  ARG P  72     -10.670 -93.074  71.364  0.00 97.00      PROA   
ATOM   1071  CA  ARG P  72     -10.359 -91.448  72.603  0.00 97.00      PROA   
ATOM   1072  HA  ARG P  72      -9.614 -90.663  72.670  0.00 97.00      PROA   
ATOM   1073  CB  ARG P  72     -11.760 -90.780  72.423  0.00 97.00      PROA   
ATOM   1074  HB1 ARG P  72     -11.769 -90.252  71.448  0.00 97.00      PROA   
ATOM   1075  HB2 ARG P  72     -11.868 -89.984  73.194  0.00 97.00      PROA   
ATOM   1076  CG  ARG P  72     -13.037 -91.659  72.548  0.00 97.00      PROA   
ATOM   1077  HG1 ARG P  72     -13.905 -91.006  72.295  0.00 97.00      PROA   
ATOM   1078  HG2 ARG P  72     -13.156 -91.957  73.611  0.00 97.00      PROA   
ATOM   1079  CD  ARG P  72     -13.145 -92.932  71.689  0.00 97.00      PROA   
ATOM   1080  HD1 ARG P  72     -14.191 -93.310  71.692  0.00 97.00      PROA   
ATOM   1081  HD2 ARG P  72     -12.461 -93.721  72.071  0.00 97.00      PROA   
ATOM   1082  NE  ARG P  72     -12.759 -92.549  70.299  0.00 97.00      PROA   
ATOM   1083  HE  ARG P  72     -12.372 -91.640  70.156  0.00 97.00      PROA   
ATOM   1084  CZ  ARG P  72     -12.665 -93.383  69.245  0.00 97.00      PROA   
ATOM   1085  NH1 ARG P  72     -13.145 -94.630  69.229  0.00 97.00      PROA   
ATOM   1086 HH11 ARG P  72     -13.687 -94.944  70.000  0.00 97.00      PROA   
ATOM   1087 HH12 ARG P  72     -13.038 -95.166  68.395  0.00 97.00      PROA   
ATOM   1088  NH2 ARG P  72     -12.055 -92.905  68.146  0.00 97.00      PROA   
ATOM   1089 HH21 ARG P  72     -11.713 -91.966  68.200  0.00 97.00      PROA   
ATOM   1090 HH22 ARG P  72     -12.052 -93.427  67.302  0.00 97.00      PROA   
ATOM   1091  C   ARG P  72     -10.347 -92.207  73.910  0.00 97.00      PROA   
ATOM   1092  O   ARG P  72     -10.383 -93.435  73.940  0.00 97.00      PROA   
ATOM   1093  N   SER P  73     -10.257 -91.441  75.019  0.00 97.00      PROA   
ATOM   1094  HN  SER P  73     -10.156 -90.453  74.901  0.00 97.00      PROA   
ATOM   1095  CA  SER P  73     -10.281 -91.813  76.418  0.00 97.00      PROA   
ATOM   1096  HA  SER P  73      -9.302 -92.233  76.605  0.00 97.00      PROA   
ATOM   1097  CB  SER P  73     -10.409 -90.545  77.308  0.00 97.00      PROA   
ATOM   1098  HB1 SER P  73     -10.899 -90.693  78.292  0.00 97.00      PROA   
ATOM   1099  HB2 SER P  73     -11.025 -89.810  76.761  0.00 97.00      PROA   
ATOM   1100  OG  SER P  73      -9.130 -89.989  77.573  0.00 97.00      PROA   
ATOM   1101  HG1 SER P  73      -8.784 -90.510  78.307  0.00 97.00      PROA   
ATOM   1102  C   SER P  73     -11.238 -92.846  76.970  0.00 97.00      PROA   
ATOM   1103  O   SER P  73     -12.269 -93.215  76.418  0.00 97.00      PROA   
ATOM   1104  N   ASP P  74     -10.848 -93.226  78.199  0.00 97.00      PROA   
ATOM   1105  HN  ASP P  74      -9.930 -92.939  78.476  0.00 97.00      PROA   
ATOM   1106  CA  ASP P  74     -11.564 -93.612  79.386  0.00 97.00      PROA   
ATOM   1107  HA  ASP P  74     -11.671 -94.682  79.324  0.00 97.00      PROA   
ATOM   1108  CB  ASP P  74     -10.646 -93.275  80.620  0.00 97.00      PROA   
ATOM   1109  HB1 ASP P  74      -9.946 -94.128  80.774  0.00 97.00      PROA   
ATOM   1110  HB2 ASP P  74     -11.232 -93.151  81.550  0.00 97.00      PROA   
ATOM   1111  CG  ASP P  74      -9.750 -92.031  80.423  0.00 97.00      PROA   
ATOM   1112  OD1 ASP P  74      -8.844 -92.066  79.546  0.00 97.00      PROA   
ATOM   1113  OD2 ASP P  74      -9.954 -91.031  81.157  0.00 97.00      PROA   
ATOM   1114  C   ASP P  74     -12.953 -92.974  79.566  0.00 97.00      PROA   
ATOM   1115  O   ASP P  74     -13.210 -91.879  79.063  0.00 97.00      PROA   
ATOM   1116  N   PRO P  75     -13.896 -93.622  80.247  0.00 97.00      PROA   
ATOM   1117  CD  PRO P  75     -13.918 -95.073  80.454  0.00 97.00      PROA   
ATOM   1118  HD1 PRO P  75     -13.149 -95.354  81.206  0.00 97.00      PROA   
ATOM   1119  HD2 PRO P  75     -13.724 -95.599  79.492  0.00 97.00      PROA   
ATOM   1120  CA  PRO P  75     -15.071 -92.974  80.803  0.00 97.00      PROA   
ATOM   1121  HA  PRO P  75     -15.385 -92.111  80.230  0.00 97.00      PROA   
ATOM   1122  CB  PRO P  75     -16.117 -94.099  80.733  0.00 97.00      PROA   
ATOM   1123  HB1 PRO P  75     -16.552 -94.114  79.711  0.00 97.00      PROA   
ATOM   1124  HB2 PRO P  75     -16.954 -93.978  81.447  0.00 97.00      PROA   
ATOM   1125  CG  PRO P  75     -15.328 -95.399  80.962  0.00 97.00      PROA   
ATOM   1126  HG1 PRO P  75     -15.287 -95.612  82.052  0.00 97.00      PROA   
ATOM   1127  HG2 PRO P  75     -15.787 -96.261  80.440  0.00 97.00      PROA   
ATOM   1128  C   PRO P  75     -14.837 -92.547  82.247  0.00 97.00      PROA   
ATOM   1129  O   PRO P  75     -15.261 -93.259  83.156  0.00 97.00      PROA   
ATOM   1130  N   ILE P  76     -14.206 -91.381  82.531  0.00 97.00      PROA   
ATOM   1131  HN  ILE P  76     -13.801 -90.801  81.826  0.00 97.00      PROA   
ATOM   1132  CA  ILE P  76     -14.146 -90.923  83.916  0.00 97.00      PROA   
ATOM   1133  HA  ILE P  76     -14.079 -91.792  84.556  0.00 97.00      PROA   
ATOM   1134  CB  ILE P  76     -12.912 -90.117  84.305  0.00 97.00      PROA   
ATOM   1135  HB  ILE P  76     -13.051 -89.725  85.341  0.00 97.00      PROA   
ATOM   1136  CG2 ILE P  76     -11.700 -91.078  84.349  0.00 97.00      PROA   
ATOM   1137 HG21 ILE P  76     -11.486 -91.476  83.335  0.00 97.00      PROA   
ATOM   1138 HG22 ILE P  76     -11.888 -91.931  85.033  0.00 97.00      PROA   
ATOM   1139 HG23 ILE P  76     -10.798 -90.537  84.702  0.00 97.00      PROA   
ATOM   1140  CG1 ILE P  76     -12.636 -88.925  83.367  0.00 97.00      PROA   
ATOM   1141 HG11 ILE P  76     -13.488 -88.785  82.676  0.00 97.00      PROA   
ATOM   1142 HG12 ILE P  76     -11.746 -89.164  82.744  0.00 97.00      PROA   
ATOM   1143  CD  ILE P  76     -12.408 -87.616  84.125  0.00 97.00      PROA   
ATOM   1144  HD1 ILE P  76     -11.528 -87.696  84.796  0.00 97.00      PROA   
ATOM   1145  HD2 ILE P  76     -13.303 -87.360  84.733  0.00 97.00      PROA   
ATOM   1146  HD3 ILE P  76     -12.234 -86.789  83.406  0.00 97.00      PROA   
ATOM   1147  C   ILE P  76     -15.444 -90.223  84.298  0.00 97.00      PROA   
ATOM   1148  O   ILE P  76     -15.697 -89.063  83.983  0.00 97.00      PROA   
ATOM   1149  N   GLN P  77     -16.326 -90.974  84.992  0.00 97.00      PROA   
ATOM   1150  HN  GLN P  77     -16.129 -91.939  85.147  0.00 97.00      PROA   
ATOM   1151  CA  GLN P  77     -17.664 -90.544  85.332  0.00 97.00      PROA   
ATOM   1152  HA  GLN P  77     -18.039 -89.916  84.545  0.00 97.00      PROA   
ATOM   1153  CB  GLN P  77     -18.606 -91.776  85.432  0.00 97.00      PROA   
ATOM   1154  HB1 GLN P  77     -19.653 -91.407  85.374  0.00 97.00      PROA   
ATOM   1155  HB2 GLN P  77     -18.480 -92.293  86.408  0.00 97.00      PROA   
ATOM   1156  CG  GLN P  77     -18.344 -92.814  84.305  0.00 97.00      PROA   
ATOM   1157  HG1 GLN P  77     -17.440 -93.414  84.538  0.00 97.00      PROA   
ATOM   1158  HG2 GLN P  77     -18.160 -92.301  83.342  0.00 97.00      PROA   
ATOM   1159  CD  GLN P  77     -19.511 -93.798  84.162  0.00 97.00      PROA   
ATOM   1160  OE1 GLN P  77     -19.952 -94.385  85.155  0.00 97.00      PROA   
ATOM   1161  NE2 GLN P  77     -20.009 -94.007  82.910  0.00 97.00      PROA   
ATOM   1162 HE21 GLN P  77     -19.602 -93.567  82.105  0.00 97.00      PROA   
ATOM   1163 HE22 GLN P  77     -20.776 -94.635  82.799  0.00 97.00      PROA   
ATOM   1164  C   GLN P  77     -17.635 -89.723  86.614  0.00 97.00      PROA   
ATOM   1165  O   GLN P  77     -17.388 -90.251  87.693  0.00 97.00      PROA   
ATOM   1166  N   LEU P  78     -17.879 -88.393  86.488  0.00 97.00      PROA   
ATOM   1167  HN  LEU P  78     -18.127 -88.029  85.591  0.00 97.00      PROA   
ATOM   1168  CA  LEU P  78     -17.738 -87.363  87.503  0.00 97.00      PROA   
ATOM   1169  HA  LEU P  78     -17.049 -87.703  88.263  0.00 97.00      PROA   
ATOM   1170  CB  LEU P  78     -17.213 -86.060  86.836  0.00 97.00      PROA   
ATOM   1171  HB1 LEU P  78     -17.972 -85.723  86.096  0.00 97.00      PROA   
ATOM   1172  HB2 LEU P  78     -16.293 -86.305  86.259  0.00 97.00      PROA   
ATOM   1173  CG  LEU P  78     -16.890 -84.868  87.770  0.00 97.00      PROA   
ATOM   1174  HG  LEU P  78     -17.695 -84.767  88.533  0.00 97.00      PROA   
ATOM   1175  CD1 LEU P  78     -15.554 -85.073  88.500  0.00 97.00      PROA   
ATOM   1176 HD11 LEU P  78     -14.728 -85.096  87.759  0.00 97.00      PROA   
ATOM   1177 HD12 LEU P  78     -15.553 -86.028  89.058  0.00 97.00      PROA   
ATOM   1178 HD13 LEU P  78     -15.369 -84.243  89.213  0.00 97.00      PROA   
ATOM   1179  CD2 LEU P  78     -16.854 -83.544  86.984  0.00 97.00      PROA   
ATOM   1180 HD21 LEU P  78     -17.836 -83.350  86.506  0.00 97.00      PROA   
ATOM   1181 HD22 LEU P  78     -16.076 -83.588  86.193  0.00 97.00      PROA   
ATOM   1182 HD23 LEU P  78     -16.622 -82.697  87.662  0.00 97.00      PROA   
ATOM   1183  C   LEU P  78     -19.078 -87.062  88.147  0.00 97.00      PROA   
ATOM   1184  O   LEU P  78     -20.085 -86.923  87.459  0.00 97.00      PROA   
ATOM   1185  N   GLU P  79     -19.116 -86.954  89.498  0.00 97.00      PROA   
ATOM   1186  HN  GLU P  79     -18.297 -87.107  90.048  0.00 97.00      PROA   
ATOM   1187  CA  GLU P  79     -20.339 -86.752  90.251  0.00 97.00      PROA   
ATOM   1188  HA  GLU P  79     -21.182 -86.639  89.583  0.00 97.00      PROA   
ATOM   1189  CB  GLU P  79     -20.594 -87.948  91.204  0.00 97.00      PROA   
ATOM   1190  HB1 GLU P  79     -21.495 -87.751  91.823  0.00 97.00      PROA   
ATOM   1191  HB2 GLU P  79     -19.716 -88.007  91.888  0.00 97.00      PROA   
ATOM   1192  CG  GLU P  79     -20.794 -89.304  90.482  0.00 97.00      PROA   
ATOM   1193  HG1 GLU P  79     -20.260 -89.311  89.509  0.00 97.00      PROA   
ATOM   1194  HG2 GLU P  79     -21.872 -89.474  90.280  0.00 97.00      PROA   
ATOM   1195  CD  GLU P  79     -20.222 -90.481  91.276  0.00 97.00      PROA   
ATOM   1196  OE1 GLU P  79     -19.038 -90.395  91.697  0.00 97.00      PROA   
ATOM   1197  OE2 GLU P  79     -20.929 -91.515  91.409  0.00 97.00      PROA   
ATOM   1198  C   GLU P  79     -20.264 -85.502  91.107  0.00 97.00      PROA   
ATOM   1199  O   GLU P  79     -19.318 -85.302  91.865  0.00 97.00      PROA   
ATOM   1200  N   VAL P  80     -21.327 -84.663  91.055  0.00  0.00      PROA   
ATOM   1201  HN  VAL P  80     -22.098 -84.846  90.451  0.00  0.00      PROA   
ATOM   1202  CA  VAL P  80     -21.448 -83.463  91.855  0.00  0.00      PROA   
ATOM   1203  HA  VAL P  80     -20.552 -83.343  92.437  0.00  0.00      PROA   
ATOM   1204  CB  VAL P  80     -21.627 -82.181  91.045  0.00  0.00      PROA   
ATOM   1205  HB  VAL P  80     -22.583 -82.202  90.477  0.00  0.00      PROA   
ATOM   1206  CG1 VAL P  80     -21.634 -80.962  91.994  0.00  0.00      PROA   
ATOM   1207 HG11 VAL P  80     -20.732 -80.984  92.640  0.00  0.00      PROA   
ATOM   1208 HG12 VAL P  80     -22.538 -80.957  92.638  0.00  0.00      PROA   
ATOM   1209 HG13 VAL P  80     -21.620 -80.015  91.420  0.00  0.00      PROA   
ATOM   1210  CG2 VAL P  80     -20.462 -82.084  90.033  0.00  0.00      PROA   
ATOM   1211 HG21 VAL P  80     -20.508 -82.900  89.283  0.00  0.00      PROA   
ATOM   1212 HG22 VAL P  80     -19.488 -82.141  90.562  0.00  0.00      PROA   
ATOM   1213 HG23 VAL P  80     -20.503 -81.118  89.489  0.00  0.00      PROA   
ATOM   1214  C   VAL P  80     -22.604 -83.710  92.797  0.00  0.00      PROA   
ATOM   1215  O   VAL P  80     -23.614 -84.297  92.409  0.00  0.00      PROA   
ATOM   1216  N   HSD P  81     -22.440 -83.307  94.084  0.00  0.00      PROA   
ATOM   1217  HN  HSD P  81     -21.627 -82.795  94.352  0.00  0.00      PROA   
ATOM   1218  CA  HSD P  81     -23.305 -83.678  95.180  0.00  0.00      PROA   
ATOM   1219  HA  HSD P  81     -24.249 -84.035  94.793  0.00  0.00      PROA   
ATOM   1220  CB  HSD P  81     -22.667 -84.750  96.094  0.00  0.00      PROA   
ATOM   1221  HB1 HSD P  81     -23.339 -85.011  96.940  0.00  0.00      PROA   
ATOM   1222  HB2 HSD P  81     -21.717 -84.355  96.517  0.00  0.00      PROA   
ATOM   1223  ND1 HSD P  81     -23.251 -87.003  95.058  0.00  0.00      PROA   
ATOM   1224  HD1 HSD P  81     -24.237 -86.962  95.226  0.00  0.00      PROA   
ATOM   1225  CG  HSD P  81     -22.338 -86.014  95.356  0.00  0.00      PROA   
ATOM   1226  CE1 HSD P  81     -22.548 -88.035  94.529  0.00  0.00      PROA   
ATOM   1227  HE1 HSD P  81     -23.018 -88.960  94.199  0.00  0.00      PROA   
ATOM   1228  NE2 HSD P  81     -21.254 -87.784  94.479  0.00  0.00      PROA   
ATOM   1229  CD2 HSD P  81     -21.124 -86.511  95.001  0.00  0.00      PROA   
ATOM   1230  HD2 HSD P  81     -20.146 -86.056  95.088  0.00  0.00      PROA   
ATOM   1231  C   HSD P  81     -23.570 -82.466  96.029  0.00  0.00      PROA   
ATOM   1232  O   HSD P  81     -22.937 -81.423  95.870  0.00  0.00      PROA   
ATOM   1233  N   ARG P  82     -24.552 -82.599  96.954  0.00  0.00      PROA   
ATOM   1234  HN  ARG P  82     -25.064 -83.450  97.037  0.00  0.00      PROA   
ATOM   1235  CA  ARG P  82     -24.905 -81.583  97.914  0.00  0.00      PROA   
ATOM   1236  HA  ARG P  82     -24.053 -80.937  98.078  0.00  0.00      PROA   
ATOM   1237  CB  ARG P  82     -26.132 -80.741  97.480  0.00  0.00      PROA   
ATOM   1238  HB1 ARG P  82     -25.904 -80.323  96.474  0.00  0.00      PROA   
ATOM   1239  HB2 ARG P  82     -26.246 -79.884  98.179  0.00  0.00      PROA   
ATOM   1240  CG  ARG P  82     -27.470 -81.505  97.402  0.00  0.00      PROA   
ATOM   1241  HG1 ARG P  82     -27.808 -81.764  98.429  0.00  0.00      PROA   
ATOM   1242  HG2 ARG P  82     -27.307 -82.458  96.852  0.00  0.00      PROA   
ATOM   1243  CD  ARG P  82     -28.596 -80.745  96.676  0.00  0.00      PROA   
ATOM   1244  HD1 ARG P  82     -29.530 -81.347  96.704  0.00  0.00      PROA   
ATOM   1245  HD2 ARG P  82     -28.330 -80.565  95.613  0.00  0.00      PROA   
ATOM   1246  NE  ARG P  82     -28.882 -79.450  97.380  0.00  0.00      PROA   
ATOM   1247  HE  ARG P  82     -29.430 -79.486  98.216  0.00  0.00      PROA   
ATOM   1248  CZ  ARG P  82     -28.429 -78.236  96.965  0.00  0.00      PROA   
ATOM   1249  NH1 ARG P  82     -27.676 -78.090  95.849  0.00  0.00      PROA   
ATOM   1250 HH11 ARG P  82     -27.354 -77.183  95.578  0.00  0.00      PROA   
ATOM   1251 HH12 ARG P  82     -27.440 -78.890  95.296  0.00  0.00      PROA   
ATOM   1252  NH2 ARG P  82     -28.736 -77.138  97.698  0.00  0.00      PROA   
ATOM   1253 HH21 ARG P  82     -28.406 -76.238  97.412  0.00  0.00      PROA   
ATOM   1254 HH22 ARG P  82     -29.287 -77.228  98.528  0.00  0.00      PROA   
ATOM   1255  C   ARG P  82     -25.204 -82.312  99.201  0.00  0.00      PROA   
ATOM   1256  O   ARG P  82     -25.380 -83.530  99.212  0.00  0.00      PROA   
ATOM   1257  N   GLY P  83     -25.229 -81.560 100.331  0.00  0.00      PROA   
ATOM   1258  HN  GLY P  83     -25.087 -80.574 100.281  0.00  0.00      PROA   
ATOM   1259  CA  GLY P  83     -25.419 -82.068 101.676  0.00  0.00      PROA   
ATOM   1260  HA1 GLY P  83     -25.022 -81.315 102.341  0.00  0.00      PROA   
ATOM   1261  HA2 GLY P  83     -24.906 -83.015 101.763  0.00  0.00      PROA   
ATOM   1262  C   GLY P  83     -26.873 -82.277 102.008  0.00  0.00      PROA   
ATOM   1263  O   GLY P  83     -27.641 -82.756 101.175  0.00  0.00      PROA   
ATOM   1264  N   TRP P  84     -27.246 -81.926 103.271  0.00  0.00      PROA   
ATOM   1265  HN  TRP P  84     -26.555 -81.584 103.903  0.00  0.00      PROA   
ATOM   1266  CA  TRP P  84     -28.585 -81.925 103.831  0.00  0.00      PROA   
ATOM   1267  HA  TRP P  84     -28.549 -81.149 104.582  0.00  0.00      PROA   
ATOM   1268  CB  TRP P  84     -29.772 -81.559 102.892  0.00  0.00      PROA   
ATOM   1269  HB1 TRP P  84     -30.723 -81.608 103.467  0.00  0.00      PROA   
ATOM   1270  HB2 TRP P  84     -29.844 -82.316 102.086  0.00  0.00      PROA   
ATOM   1271  CG  TRP P  84     -29.695 -80.202 102.265  0.00  0.00      PROA   
ATOM   1272  CD1 TRP P  84     -29.384 -79.902 100.964  0.00  0.00      PROA   
ATOM   1273  HD1 TRP P  84     -29.136 -80.627 100.203  0.00  0.00      PROA   
ATOM   1274  NE1 TRP P  84     -29.438 -78.549 100.775  0.00  0.00      PROA   
ATOM   1275  HE1 TRP P  84     -29.247 -78.090  99.935  0.00  0.00      PROA   
ATOM   1276  CE2 TRP P  84     -29.791 -77.937 101.943  0.00  0.00      PROA   
ATOM   1277  CD2 TRP P  84     -29.965 -78.949 102.914  0.00  0.00      PROA   
ATOM   1278  CE3 TRP P  84     -30.344 -78.600 104.209  0.00  0.00      PROA   
ATOM   1279  HE3 TRP P  84     -30.493 -79.348 104.973  0.00  0.00      PROA   
ATOM   1280  CZ3 TRP P  84     -30.542 -77.251 104.513  0.00  0.00      PROA   
ATOM   1281  HZ3 TRP P  84     -30.843 -76.969 105.511  0.00  0.00      PROA   
ATOM   1282  CZ2 TRP P  84     -29.980 -76.594 102.246  0.00  0.00      PROA   
ATOM   1283  HZ2 TRP P  84     -29.848 -75.817 101.508  0.00  0.00      PROA   
ATOM   1284  CH2 TRP P  84     -30.360 -76.265 103.548  0.00  0.00      PROA   
ATOM   1285  HH2 TRP P  84     -30.518 -75.228 103.811  0.00  0.00      PROA   
ATOM   1286  C   TRP P  84     -28.875 -83.208 104.571  0.00  0.00      PROA   
ATOM   1287  O   TRP P  84     -28.535 -84.292 104.106  0.00  0.00      PROA   
ATOM   1288  N   LEU P  85     -29.518 -83.077 105.761  0.00  0.00      PROA   
ATOM   1289  HN  LEU P  85     -29.736 -82.165 106.100  0.00  0.00      PROA   
ATOM   1290  CA  LEU P  85     -30.003 -84.143 106.616  0.00  0.00      PROA   
ATOM   1291  HA  LEU P  85     -30.565 -83.610 107.369  0.00  0.00      PROA   
ATOM   1292  CB  LEU P  85     -30.987 -85.170 105.991  0.00  0.00      PROA   
ATOM   1293  HB1 LEU P  85     -31.326 -85.886 106.776  0.00  0.00      PROA   
ATOM   1294  HB2 LEU P  85     -30.461 -85.758 105.209  0.00  0.00      PROA   
ATOM   1295  CG  LEU P  85     -32.273 -84.573 105.372  0.00  0.00      PROA   
ATOM   1296  HG  LEU P  85     -31.965 -83.984 104.480  0.00  0.00      PROA   
ATOM   1297  CD1 LEU P  85     -33.201 -85.709 104.903  0.00  0.00      PROA   
ATOM   1298 HD11 LEU P  85     -33.583 -86.280 105.775  0.00  0.00      PROA   
ATOM   1299 HD12 LEU P  85     -32.646 -86.408 104.245  0.00  0.00      PROA   
ATOM   1300 HD13 LEU P  85     -34.068 -85.296 104.344  0.00  0.00      PROA   
ATOM   1301  CD2 LEU P  85     -33.032 -83.614 106.309  0.00  0.00      PROA   
ATOM   1302 HD21 LEU P  85     -32.412 -82.726 106.545  0.00  0.00      PROA   
ATOM   1303 HD22 LEU P  85     -33.301 -84.129 107.255  0.00  0.00      PROA   
ATOM   1304 HD23 LEU P  85     -33.965 -83.262 105.821  0.00  0.00      PROA   
ATOM   1305  C   LEU P  85     -28.940 -84.879 107.388  0.00  0.00      PROA   
ATOM   1306  O   LEU P  85     -27.776 -84.958 106.998  0.00  0.00      PROA   
ATOM   1307  N   LEU P  86     -29.375 -85.426 108.546  0.00  0.00      PROA   
ATOM   1308  HN  LEU P  86     -30.327 -85.323 108.822  0.00  0.00      PROA   
ATOM   1309  CA  LEU P  86     -28.574 -86.185 109.463  0.00  0.00      PROA   
ATOM   1310  HA  LEU P  86     -27.823 -86.730 108.909  0.00  0.00      PROA   
ATOM   1311  CB  LEU P  86     -27.941 -85.291 110.564  0.00  0.00      PROA   
ATOM   1312  HB1 LEU P  86     -28.750 -84.730 111.083  0.00  0.00      PROA   
ATOM   1313  HB2 LEU P  86     -27.295 -84.541 110.055  0.00  0.00      PROA   
ATOM   1314  CG  LEU P  86     -27.076 -86.006 111.635  0.00  0.00      PROA   
ATOM   1315  HG  LEU P  86     -27.727 -86.721 112.189  0.00  0.00      PROA   
ATOM   1316  CD1 LEU P  86     -25.914 -86.813 111.019  0.00  0.00      PROA   
ATOM   1317 HD11 LEU P  86     -25.240 -86.140 110.447  0.00  0.00      PROA   
ATOM   1318 HD12 LEU P  86     -26.296 -87.597 110.334  0.00  0.00      PROA   
ATOM   1319 HD13 LEU P  86     -25.325 -87.308 111.819  0.00  0.00      PROA   
ATOM   1320  CD2 LEU P  86     -26.556 -84.998 112.680  0.00  0.00      PROA   
ATOM   1321 HD21 LEU P  86     -27.405 -84.465 113.158  0.00  0.00      PROA   
ATOM   1322 HD22 LEU P  86     -25.893 -84.249 112.197  0.00  0.00      PROA   
ATOM   1323 HD23 LEU P  86     -25.981 -85.525 113.471  0.00  0.00      PROA   
ATOM   1324  C   LEU P  86     -29.536 -87.162 110.084  0.00  0.00      PROA   
ATOM   1325  O   LEU P  86     -30.724 -86.879 110.216  0.00  0.00      PROA   
ATOM   1326  N   LEU P  87     -29.029 -88.351 110.467  0.00 97.00      PROA   
ATOM   1327  HN  LEU P  87     -28.065 -88.542 110.309  0.00 97.00      PROA   
ATOM   1328  CA  LEU P  87     -29.775 -89.391 111.134  0.00 97.00      PROA   
ATOM   1329  HA  LEU P  87     -30.818 -89.118 111.213  0.00 97.00      PROA   
ATOM   1330  CB  LEU P  87     -29.670 -90.735 110.377  0.00 97.00      PROA   
ATOM   1331  HB1 LEU P  87     -28.596 -91.003 110.261  0.00 97.00      PROA   
ATOM   1332  HB2 LEU P  87     -30.085 -90.598 109.353  0.00 97.00      PROA   
ATOM   1333  CG  LEU P  87     -30.402 -91.920 111.043  0.00 97.00      PROA   
ATOM   1334  HG  LEU P  87     -30.027 -92.032 112.085  0.00 97.00      PROA   
ATOM   1335  CD1 LEU P  87     -31.924 -91.707 111.113  0.00 97.00      PROA   
ATOM   1336 HD11 LEU P  87     -32.336 -91.550 110.094  0.00 97.00      PROA   
ATOM   1337 HD12 LEU P  87     -32.166 -90.825 111.737  0.00 97.00      PROA   
ATOM   1338 HD13 LEU P  87     -32.413 -92.598 111.560  0.00 97.00      PROA   
ATOM   1339  CD2 LEU P  87     -30.078 -93.229 110.315  0.00 97.00      PROA   
ATOM   1340 HD21 LEU P  87     -28.980 -93.387 110.265  0.00 97.00      PROA   
ATOM   1341 HD22 LEU P  87     -30.484 -93.206 109.282  0.00 97.00      PROA   
ATOM   1342 HD23 LEU P  87     -30.535 -94.076 110.867  0.00 97.00      PROA   
ATOM   1343  C   LEU P  87     -29.217 -89.535 112.530  0.00 97.00      PROA   
ATOM   1344  O   LEU P  87     -28.098 -89.998 112.737  0.00 97.00      PROA   
ATOM   1345  N   GLN P  88     -30.011 -89.140 113.543  0.00 97.00      PROA   
ATOM   1346  HN  GLN P  88     -30.926 -88.777 113.366  0.00 97.00      PROA   
ATOM   1347  CA  GLN P  88     -29.620 -89.173 114.930  0.00 97.00      PROA   
ATOM   1348  HA  GLN P  88     -28.554 -89.006 114.997  0.00 97.00      PROA   
ATOM   1349  CB  GLN P  88     -30.344 -88.065 115.737  0.00 97.00      PROA   
ATOM   1350  HB1 GLN P  88     -29.963 -88.093 116.779  0.00 97.00      PROA   
ATOM   1351  HB2 GLN P  88     -31.435 -88.279 115.754  0.00 97.00      PROA   
ATOM   1352  CG  GLN P  88     -30.119 -86.646 115.169  0.00 97.00      PROA   
ATOM   1353  HG1 GLN P  88     -30.490 -86.581 114.125  0.00 97.00      PROA   
ATOM   1354  HG2 GLN P  88     -29.033 -86.417 115.163  0.00 97.00      PROA   
ATOM   1355  CD  GLN P  88     -30.891 -85.595 115.983  0.00 97.00      PROA   
ATOM   1356  OE1 GLN P  88     -32.123 -85.622 116.054  0.00 97.00      PROA   
ATOM   1357  NE2 GLN P  88     -30.149 -84.612 116.567  0.00 97.00      PROA   
ATOM   1358 HE21 GLN P  88     -30.623 -83.812 116.931  0.00 97.00      PROA   
ATOM   1359 HE22 GLN P  88     -29.155 -84.614 116.474  0.00 97.00      PROA   
ATOM   1360  C   GLN P  88     -29.942 -90.541 115.504  0.00 97.00      PROA   
ATOM   1361  O   GLN P  88     -31.082 -90.991 115.474  0.00 97.00      PROA   
ATOM   1362  N   VAL P  89     -28.916 -91.257 116.018  0.00 97.00      PROA   
ATOM   1363  HN  VAL P  89     -27.993 -90.883 116.010  0.00 97.00      PROA   
ATOM   1364  CA  VAL P  89     -29.036 -92.641 116.442  0.00 97.00      PROA   
ATOM   1365  HA  VAL P  89     -30.062 -92.970 116.346  0.00 97.00      PROA   
ATOM   1366  CB  VAL P  89     -28.158 -93.551 115.584  0.00 97.00      PROA   
ATOM   1367  HB  VAL P  89     -27.099 -93.203 115.629  0.00 97.00      PROA   
ATOM   1368  CG1 VAL P  89     -28.213 -95.016 116.054  0.00 97.00      PROA   
ATOM   1369 HG11 VAL P  89     -29.262 -95.374 116.102  0.00 97.00      PROA   
ATOM   1370 HG12 VAL P  89     -27.734 -95.149 117.044  0.00 97.00      PROA   
ATOM   1371 HG13 VAL P  89     -27.662 -95.644 115.325  0.00 97.00      PROA   
ATOM   1372  CG2 VAL P  89     -28.629 -93.460 114.117  0.00 97.00      PROA   
ATOM   1373 HG21 VAL P  89     -28.408 -92.461 113.689  0.00 97.00      PROA   
ATOM   1374 HG22 VAL P  89     -29.721 -93.643 114.047  0.00 97.00      PROA   
ATOM   1375 HG23 VAL P  89     -28.107 -94.220 113.499  0.00 97.00      PROA   
ATOM   1376  C   VAL P  89     -28.657 -92.760 117.906  0.00 97.00      PROA   
ATOM   1377  O   VAL P  89     -27.685 -92.152 118.353  0.00 97.00      PROA   
ATOM   1378  N   SER P  90     -29.436 -93.558 118.689  0.00 97.00      PROA   
ATOM   1379  HN  SER P  90     -30.262 -93.957 118.296  0.00 97.00      PROA   
ATOM   1380  CA  SER P  90     -29.244 -93.775 120.122  0.00 97.00      PROA   
ATOM   1381  HA  SER P  90     -29.373 -92.819 120.610  0.00 97.00      PROA   
ATOM   1382  CB  SER P  90     -30.279 -94.766 120.720  0.00 97.00      PROA   
ATOM   1383  HB1 SER P  90     -30.096 -94.903 121.809  0.00 97.00      PROA   
ATOM   1384  HB2 SER P  90     -30.207 -95.760 120.234  0.00 97.00      PROA   
ATOM   1385  OG  SER P  90     -31.604 -94.267 120.601  0.00 97.00      PROA   
ATOM   1386  HG1 SER P  90     -31.764 -94.066 119.671  0.00 97.00      PROA   
ATOM   1387  C   SER P  90     -27.878 -94.309 120.530  0.00 97.00      PROA   
ATOM   1388  O   SER P  90     -27.285 -93.807 121.483  0.00 97.00      PROA   
ATOM   1389  N   SER P  91     -27.336 -95.327 119.820  0.00 97.00      PROA   
ATOM   1390  HN  SER P  91     -27.821 -95.740 119.056  0.00 97.00      PROA   
ATOM   1391  CA  SER P  91     -25.992 -95.815 120.081  0.00 97.00      PROA   
ATOM   1392  HA  SER P  91     -25.351 -94.943 120.076  0.00 97.00      PROA   
ATOM   1393  CB  SER P  91     -25.801 -96.543 121.441  0.00 97.00      PROA   
ATOM   1394  HB1 SER P  91     -25.053 -97.361 121.400  0.00 97.00      PROA   
ATOM   1395  HB2 SER P  91     -26.764 -96.987 121.773  0.00 97.00      PROA   
ATOM   1396  OG  SER P  91     -25.344 -95.614 122.418  0.00 97.00      PROA   
ATOM   1397  HG1 SER P  91     -26.019 -94.928 122.469  0.00 97.00      PROA   
ATOM   1398  C   SER P  91     -25.485 -96.652 118.936  0.00 97.00      PROA   
ATOM   1399  O   SER P  91     -26.243 -97.092 118.077  0.00 97.00      PROA   
ATOM   1400  N   ARG P  92     -24.146 -96.858 118.885  0.00 97.00      PROA   
ATOM   1401  HN  ARG P  92     -23.554 -96.488 119.598  0.00 97.00      PROA   
ATOM   1402  CA  ARG P  92     -23.475 -97.523 117.781  0.00 97.00      PROA   
ATOM   1403  HA  ARG P  92     -23.971 -97.251 116.857  0.00 97.00      PROA   
ATOM   1404  CB  ARG P  92     -21.984 -97.085 117.713  0.00 97.00      PROA   
ATOM   1405  HB1 ARG P  92     -21.586 -97.368 116.714  0.00 97.00      PROA   
ATOM   1406  HB2 ARG P  92     -21.390 -97.629 118.482  0.00 97.00      PROA   
ATOM   1407  CG  ARG P  92     -21.755 -95.574 117.954  0.00 97.00      PROA   
ATOM   1408  HG1 ARG P  92     -21.965 -95.344 119.022  0.00 97.00      PROA   
ATOM   1409  HG2 ARG P  92     -22.476 -94.982 117.347  0.00 97.00      PROA   
ATOM   1410  CD  ARG P  92     -20.317 -95.099 117.675  0.00 97.00      PROA   
ATOM   1411  HD1 ARG P  92     -19.575 -95.854 118.006  0.00 97.00      PROA   
ATOM   1412  HD2 ARG P  92     -20.102 -94.144 118.206  0.00 97.00      PROA   
ATOM   1413  NE  ARG P  92     -20.166 -94.903 116.198  0.00 97.00      PROA   
ATOM   1414  HE  ARG P  92     -19.976 -95.683 115.609  0.00 97.00      PROA   
ATOM   1415  CZ  ARG P  92     -20.579 -93.787 115.570  0.00 97.00      PROA   
ATOM   1416  NH1 ARG P  92     -20.901 -92.645 116.197  0.00 97.00      PROA   
ATOM   1417 HH11 ARG P  92     -20.438 -92.428 117.052  0.00 97.00      PROA   
ATOM   1418 HH12 ARG P  92     -21.169 -91.900 115.589  0.00 97.00      PROA   
ATOM   1419  NH2 ARG P  92     -20.603 -93.739 114.225  0.00 97.00      PROA   
ATOM   1420 HH21 ARG P  92     -20.149 -94.454 113.707  0.00 97.00      PROA   
ATOM   1421 HH22 ARG P  92     -20.666 -92.827 113.825  0.00 97.00      PROA   
ATOM   1422  C   ARG P  92     -23.540 -99.040 117.934  0.00 97.00      PROA   
ATOM   1423  O   ARG P  92     -23.377 -99.785 116.969  0.00 97.00      PROA   
ATOM   1424  N   VAL P  93     -23.810 -99.528 119.164  0.00 97.00      PROA   
ATOM   1425  HN  VAL P  93     -23.987 -98.913 119.925  0.00 97.00      PROA   
ATOM   1426  CA  VAL P  93     -23.916-100.931 119.488  0.00 97.00      PROA   
ATOM   1427  HA  VAL P  93     -24.269-101.462 118.617  0.00 97.00      PROA   
ATOM   1428  CB  VAL P  93     -22.633-101.590 120.022  0.00 97.00      PROA   
ATOM   1429  HB  VAL P  93     -22.872-102.627 120.359  0.00 97.00      PROA   
ATOM   1430  CG1 VAL P  93     -21.585-101.703 118.894  0.00 97.00      PROA   
ATOM   1431 HG11 VAL P  93     -21.259-100.694 118.566  0.00 97.00      PROA   
ATOM   1432 HG12 VAL P  93     -22.002-102.236 118.017  0.00 97.00      PROA   
ATOM   1433 HG13 VAL P  93     -20.689-102.252 119.255  0.00 97.00      PROA   
ATOM   1434  CG2 VAL P  93     -22.047-100.819 121.227  0.00 97.00      PROA   
ATOM   1435 HG21 VAL P  93     -22.758-100.793 122.077  0.00 97.00      PROA   
ATOM   1436 HG22 VAL P  93     -21.792 -99.776 120.943  0.00 97.00      PROA   
ATOM   1437 HG23 VAL P  93     -21.117-101.316 121.578  0.00 97.00      PROA   
ATOM   1438  C   VAL P  93     -25.001-101.018 120.528  0.00 97.00      PROA   
ATOM   1439  O   VAL P  93     -25.144-100.125 121.360  0.00 97.00      PROA   
ATOM   1440  N   LEU P  94     -25.808-102.103 120.465  0.00 97.00      PROA   
ATOM   1441  HN  LEU P  94     -25.698-102.781 119.745  0.00 97.00      PROA   
ATOM   1442  CA  LEU P  94     -26.846-102.423 121.415  0.00 97.00      PROA   
ATOM   1443  HA  LEU P  94     -26.563-102.067 122.398  0.00 97.00      PROA   
ATOM   1444  CB  LEU P  94     -28.268-101.904 121.050  0.00 97.00      PROA   
ATOM   1445  HB1 LEU P  94     -28.945-102.202 121.884  0.00 97.00      PROA   
ATOM   1446  HB2 LEU P  94     -28.642-102.391 120.124  0.00 97.00      PROA   
ATOM   1447  CG  LEU P  94     -28.425-100.370 120.891  0.00 97.00      PROA   
ATOM   1448  HG  LEU P  94     -27.703 -99.877 121.583  0.00 97.00      PROA   
ATOM   1449  CD1 LEU P  94     -28.158 -99.872 119.457  0.00 97.00      PROA   
ATOM   1450 HD11 LEU P  94     -28.914-100.295 118.761  0.00 97.00      PROA   
ATOM   1451 HD12 LEU P  94     -27.151-100.163 119.102  0.00 97.00      PROA   
ATOM   1452 HD13 LEU P  94     -28.227 -98.764 119.424  0.00 97.00      PROA   
ATOM   1453  CD2 LEU P  94     -29.834 -99.938 121.341  0.00 97.00      PROA   
ATOM   1454 HD21 LEU P  94     -29.986-100.193 122.410  0.00 97.00      PROA   
ATOM   1455 HD22 LEU P  94     -30.606-100.469 120.746  0.00 97.00      PROA   
ATOM   1456 HD23 LEU P  94     -29.970 -98.844 121.217  0.00 97.00      PROA   
ATOM   1457  C   LEU P  94     -26.893-103.936 121.442  0.00 97.00      PROA   
ATOM   1458  O   LEU P  94     -26.329-104.601 120.577  0.00 97.00      PROA   
ATOM   1459  N   THR P  95     -27.569-104.513 122.458  0.00 97.00      PROA   
ATOM   1460  HN  THR P  95     -27.908-103.954 123.215  0.00 97.00      PROA   
ATOM   1461  CA  THR P  95     -27.867-105.930 122.590  0.00 97.00      PROA   
ATOM   1462  HA  THR P  95     -27.214-106.487 121.936  0.00 97.00      PROA   
ATOM   1463  CB  THR P  95     -27.718-106.464 124.021  0.00 97.00      PROA   
ATOM   1464  HB  THR P  95     -28.664-106.363 124.603  0.00 97.00      PROA   
ATOM   1465  OG1 THR P  95     -26.731-105.740 124.740  0.00 97.00      PROA   
ATOM   1466  HG1 THR P  95     -27.143-104.885 124.912  0.00 97.00      PROA   
ATOM   1467  CG2 THR P  95     -27.268-107.931 124.003  0.00 97.00      PROA   
ATOM   1468 HG21 THR P  95     -26.277-108.017 123.511  0.00 97.00      PROA   
ATOM   1469 HG22 THR P  95     -27.994-108.568 123.464  0.00 97.00      PROA   
ATOM   1470 HG23 THR P  95     -27.173-108.304 125.045  0.00 97.00      PROA   
ATOM   1471  C   THR P  95     -29.306-106.109 122.139  0.00 97.00      PROA   
ATOM   1472  O   THR P  95     -30.070-105.154 122.047  0.00 97.00      PROA   
ATOM   1473  N   GLU P  96     -29.727-107.353 121.828  0.00 97.00      PROA   
ATOM   1474  HN  GLU P  96     -29.075-108.110 121.792  0.00 97.00      PROA   
ATOM   1475  CA  GLU P  96     -31.106-107.692 121.539  0.00 97.00      PROA   
ATOM   1476  HA  GLU P  96     -31.408-107.049 120.726  0.00 97.00      PROA   
ATOM   1477  CB  GLU P  96     -31.260-109.171 121.085  0.00 97.00      PROA   
ATOM   1478  HB1 GLU P  96     -30.546-109.357 120.249  0.00 97.00      PROA   
ATOM   1479  HB2 GLU P  96     -32.286-109.312 120.682  0.00 97.00      PROA   
ATOM   1480  CG  GLU P  96     -30.997-110.189 122.217  0.00 97.00      PROA   
ATOM   1481  HG1 GLU P  96     -31.599-109.935 123.112  0.00 97.00      PROA   
ATOM   1482  HG2 GLU P  96     -29.927-110.143 122.505  0.00 97.00      PROA   
ATOM   1483  CD  GLU P  96     -31.344-111.636 121.864  0.00 97.00      PROA   
ATOM   1484  OE1 GLU P  96     -32.183-111.877 120.958  0.00 97.00      PROA   
ATOM   1485  OE2 GLU P  96     -30.774-112.537 122.536  0.00 97.00      PROA   
ATOM   1486  C   GLU P  96     -32.026-107.406 122.725  0.00 97.00      PROA   
ATOM   1487  O   GLU P  96     -31.635-107.493 123.887  0.00 97.00      PROA   
ATOM   1488  N   GLY P  97     -33.289-107.020 122.446  0.00 97.00      PROA   
ATOM   1489  HN  GLY P  97     -33.577-106.940 121.491  0.00 97.00      PROA   
ATOM   1490  CA  GLY P  97     -34.281-106.714 123.463  0.00 97.00      PROA   
ATOM   1491  HA1 GLY P  97     -34.077-107.291 124.354  0.00 97.00      PROA   
ATOM   1492  HA2 GLY P  97     -35.249-106.943 123.046  0.00 97.00      PROA   
ATOM   1493  C   GLY P  97     -34.293-105.262 123.853  0.00 97.00      PROA   
ATOM   1494  O   GLY P  97     -35.326-104.750 124.277  0.00 97.00      PROA   
ATOM   1495  N   GLU P  98     -33.142-104.563 123.730  0.00 97.00      PROA   
ATOM   1496  HN  GLU P  98     -32.302-105.029 123.461  0.00 97.00      PROA   
ATOM   1497  CA  GLU P  98     -32.994-103.149 124.007  0.00 97.00      PROA   
ATOM   1498  HA  GLU P  98     -33.278-103.021 125.038  0.00 97.00      PROA   
ATOM   1499  CB  GLU P  98     -31.512-102.703 123.899  0.00 97.00      PROA   
ATOM   1500  HB1 GLU P  98     -31.457-101.595 123.990  0.00 97.00      PROA   
ATOM   1501  HB2 GLU P  98     -31.117-102.979 122.898  0.00 97.00      PROA   
ATOM   1502  CG  GLU P  98     -30.617-103.309 125.003  0.00 97.00      PROA   
ATOM   1503  HG1 GLU P  98     -30.582-104.417 124.914  0.00 97.00      PROA   
ATOM   1504  HG2 GLU P  98     -31.023-103.049 126.003  0.00 97.00      PROA   
ATOM   1505  CD  GLU P  98     -29.196-102.755 124.930  0.00 97.00      PROA   
ATOM   1506  OE1 GLU P  98     -28.251-103.574 124.947  0.00 97.00      PROA   
ATOM   1507  OE2 GLU P  98     -29.026-101.510 124.882  0.00 97.00      PROA   
ATOM   1508  C   GLU P  98     -33.851-102.244 123.119  0.00 97.00      PROA   
ATOM   1509  O   GLU P  98     -33.939-102.487 121.921  0.00 97.00      PROA   
ATOM   1510  N   PRO P  99     -34.491-101.188 123.613  0.00 97.00      PROA   
ATOM   1511  CD  PRO P  99     -34.850-101.032 125.023  0.00 97.00      PROA   
ATOM   1512  HD1 PRO P  99     -33.971-100.615 125.560  0.00 97.00      PROA   
ATOM   1513  HD2 PRO P  99     -35.162-101.998 125.479  0.00 97.00      PROA   
ATOM   1514  CA  PRO P  99     -35.020-100.099 122.798  0.00 97.00      PROA   
ATOM   1515  HA  PRO P  99     -35.771-100.529 122.153  0.00 97.00      PROA   
ATOM   1516  CB  PRO P  99     -35.631 -99.129 123.823  0.00 97.00      PROA   
ATOM   1517  HB1 PRO P  99     -36.506 -98.586 123.412  0.00 97.00      PROA   
ATOM   1518  HB2 PRO P  99     -34.873 -98.396 124.178  0.00 97.00      PROA   
ATOM   1519  CG  PRO P  99     -36.007-100.035 125.001  0.00 97.00      PROA   
ATOM   1520  HG1 PRO P  99     -36.116 -99.486 125.956  0.00 97.00      PROA   
ATOM   1521  HG2 PRO P  99     -36.951-100.577 124.768  0.00 97.00      PROA   
ATOM   1522  C   PRO P  99     -33.989 -99.401 121.919  0.00 97.00      PROA   
ATOM   1523  O   PRO P  99     -32.914 -99.064 122.411  0.00 97.00      PROA   
ATOM   1524  N   LEU P 100     -34.302 -99.140 120.631  0.00 97.00      PROA   
ATOM   1525  HN  LEU P 100     -35.168 -99.463 120.252  0.00 97.00      PROA   
ATOM   1526  CA  LEU P 100     -33.436 -98.359 119.766  0.00 97.00      PROA   
ATOM   1527  HA  LEU P 100     -32.657 -97.891 120.351  0.00 97.00      PROA   
ATOM   1528  CB  LEU P 100     -32.755 -99.246 118.689  0.00 97.00      PROA   
ATOM   1529  HB1 LEU P 100     -33.524 -99.896 118.222  0.00 97.00      PROA   
ATOM   1530  HB2 LEU P 100     -32.046 -99.920 119.217  0.00 97.00      PROA   
ATOM   1531  CG  LEU P 100     -31.986 -98.526 117.552  0.00 97.00      PROA   
ATOM   1532  HG  LEU P 100     -32.717 -97.944 116.944  0.00 97.00      PROA   
ATOM   1533  CD1 LEU P 100     -30.923 -97.544 118.073  0.00 97.00      PROA   
ATOM   1534 HD11 LEU P 100     -30.238 -98.063 118.774  0.00 97.00      PROA   
ATOM   1535 HD12 LEU P 100     -31.399 -96.695 118.602  0.00 97.00      PROA   
ATOM   1536 HD13 LEU P 100     -30.326 -97.141 117.229  0.00 97.00      PROA   
ATOM   1537  CD2 LEU P 100     -31.330 -99.557 116.614  0.00 97.00      PROA   
ATOM   1538 HD21 LEU P 100     -32.086-100.272 116.230  0.00 97.00      PROA   
ATOM   1539 HD22 LEU P 100     -30.550-100.127 117.162  0.00 97.00      PROA   
ATOM   1540 HD23 LEU P 100     -30.852 -99.046 115.752  0.00 97.00      PROA   
ATOM   1541  C   LEU P 100     -34.233 -97.241 119.139  0.00 97.00      PROA   
ATOM   1542  O   LEU P 100     -35.123 -97.477 118.332  0.00 97.00      PROA   
ATOM   1543  N   ALA P 101     -33.913 -95.971 119.481  0.00 97.00      PROA   
ATOM   1544  HN  ALA P 101     -33.212 -95.778 120.165  0.00 97.00      PROA   
ATOM   1545  CA  ALA P 101     -34.589 -94.811 118.940  0.00 97.00      PROA   
ATOM   1546  HA  ALA P 101     -35.512 -95.117 118.469  0.00 97.00      PROA   
ATOM   1547  CB  ALA P 101     -34.966 -93.814 120.052  0.00 97.00      PROA   
ATOM   1548  HB1 ALA P 101     -34.066 -93.435 120.578  0.00 97.00      PROA   
ATOM   1549  HB2 ALA P 101     -35.609 -94.325 120.803  0.00 97.00      PROA   
ATOM   1550  HB3 ALA P 101     -35.534 -92.954 119.643  0.00 97.00      PROA   
ATOM   1551  C   ALA P 101     -33.741 -94.135 117.874  0.00 97.00      PROA   
ATOM   1552  O   ALA P 101     -32.541 -93.921 118.027  0.00 97.00      PROA   
ATOM   1553  N   LEU P 102     -34.382 -93.811 116.730  0.00 97.00      PROA   
ATOM   1554  HN  LEU P 102     -35.334 -94.083 116.604  0.00 97.00      PROA   
ATOM   1555  CA  LEU P 102     -33.781 -93.186 115.574  0.00 97.00      PROA   
ATOM   1556  HA  LEU P 102     -32.750 -92.934 115.780  0.00 97.00      PROA   
ATOM   1557  CB  LEU P 102     -33.884 -94.098 114.320  0.00 97.00      PROA   
ATOM   1558  HB1 LEU P 102     -33.320 -93.642 113.478  0.00 97.00      PROA   
ATOM   1559  HB2 LEU P 102     -34.953 -94.172 114.017  0.00 97.00      PROA   
ATOM   1560  CG  LEU P 102     -33.392 -95.553 114.509  0.00 97.00      PROA   
ATOM   1561  HG  LEU P 102     -33.938 -96.013 115.367  0.00 97.00      PROA   
ATOM   1562  CD1 LEU P 102     -33.727 -96.393 113.266  0.00 97.00      PROA   
ATOM   1563 HD11 LEU P 102     -33.177 -95.999 112.385  0.00 97.00      PROA   
ATOM   1564 HD12 LEU P 102     -34.816 -96.360 113.051  0.00 97.00      PROA   
ATOM   1565 HD13 LEU P 102     -33.428 -97.449 113.433  0.00 97.00      PROA   
ATOM   1566  CD2 LEU P 102     -31.885 -95.622 114.801  0.00 97.00      PROA   
ATOM   1567 HD21 LEU P 102     -31.635 -95.037 115.709  0.00 97.00      PROA   
ATOM   1568 HD22 LEU P 102     -31.316 -95.212 113.941  0.00 97.00      PROA   
ATOM   1569 HD23 LEU P 102     -31.571 -96.676 114.959  0.00 97.00      PROA   
ATOM   1570  C   LEU P 102     -34.544 -91.915 115.261  0.00 97.00      PROA   
ATOM   1571  O   LEU P 102     -35.770 -91.903 115.289  0.00 97.00      PROA   
ATOM   1572  N   ARG P 103     -33.847 -90.802 114.938  0.00 97.00      PROA   
ATOM   1573  HN  ARG P 103     -32.852 -90.772 115.027  0.00 97.00      PROA   
ATOM   1574  CA  ARG P 103     -34.513 -89.627 114.415  0.00 97.00      PROA   
ATOM   1575  HA  ARG P 103     -35.504 -89.898 114.084  0.00 97.00      PROA   
ATOM   1576  CB  ARG P 103     -34.689 -88.502 115.470  0.00 97.00      PROA   
ATOM   1577  HB1 ARG P 103     -33.694 -88.173 115.840  0.00 97.00      PROA   
ATOM   1578  HB2 ARG P 103     -35.250 -88.916 116.337  0.00 97.00      PROA   
ATOM   1579  CG  ARG P 103     -35.447 -87.296 114.897  0.00 97.00      PROA   
ATOM   1580  HG1 ARG P 103     -36.452 -87.637 114.556  0.00 97.00      PROA   
ATOM   1581  HG2 ARG P 103     -34.885 -86.923 114.013  0.00 97.00      PROA   
ATOM   1582  CD  ARG P 103     -35.597 -86.086 115.811  0.00 97.00      PROA   
ATOM   1583  HD1 ARG P 103     -34.596 -85.695 116.094  0.00 97.00      PROA   
ATOM   1584  HD2 ARG P 103     -36.189 -86.307 116.723  0.00 97.00      PROA   
ATOM   1585  NE  ARG P 103     -36.346 -85.100 114.969  0.00 97.00      PROA   
ATOM   1586  HE  ARG P 103     -36.961 -85.434 114.258  0.00 97.00      PROA   
ATOM   1587  CZ  ARG P 103     -36.054 -83.797 114.881  0.00 97.00      PROA   
ATOM   1588  NH1 ARG P 103     -35.111 -83.174 115.593  0.00 97.00      PROA   
ATOM   1589 HH11 ARG P 103     -34.427 -83.689 116.094  0.00 97.00      PROA   
ATOM   1590 HH12 ARG P 103     -35.003 -82.201 115.372  0.00 97.00      PROA   
ATOM   1591  NH2 ARG P 103     -36.705 -83.042 113.982  0.00 97.00      PROA   
ATOM   1592 HH21 ARG P 103     -37.378 -83.466 113.378  0.00 97.00      PROA   
ATOM   1593 HH22 ARG P 103     -36.351 -82.119 113.841  0.00 97.00      PROA   
ATOM   1594  C   ARG P 103     -33.811 -89.064 113.195  0.00 97.00      PROA   
ATOM   1595  O   ARG P 103     -32.697 -88.566 113.265  0.00 97.00      PROA   
ATOM   1596  N   CYS P 104     -34.497 -89.052 112.031  0.00 97.00      PROA   
ATOM   1597  HN  CYS P 104     -35.361 -89.550 111.959  0.00 97.00      PROA   
ATOM   1598  CA  CYS P 104     -34.143 -88.230 110.887  0.00 97.00      PROA   
ATOM   1599  HA  CYS P 104     -33.090 -88.379 110.691  0.00 97.00      PROA   
ATOM   1600  CB  CYS P 104     -34.968 -88.641 109.642  0.00 97.00      PROA   
ATOM   1601  HB1 CYS P 104     -36.012 -88.271 109.733  0.00 97.00      PROA   
ATOM   1602  HB2 CYS P 104     -35.029 -89.753 109.634  0.00 97.00      PROA   
ATOM   1603  SG  CYS P 104     -34.229 -88.107 108.070  0.00 97.00      PROA   
ATOM   1604  C   CYS P 104     -34.376 -86.757 111.200  0.00 97.00      PROA   
ATOM   1605  O   CYS P 104     -35.426 -86.391 111.717  0.00 97.00      PROA   
ATOM   1606  N   HSD P 105     -33.390 -85.877 110.926  0.00 97.00      PROA   
ATOM   1607  HN  HSD P 105     -32.539 -86.177 110.502  0.00 97.00      PROA   
ATOM   1608  CA  HSD P 105     -33.370 -84.534 111.471  0.00 97.00      PROA   
ATOM   1609  HA  HSD P 105     -34.380 -84.168 111.605  0.00 97.00      PROA   
ATOM   1610  CB  HSD P 105     -32.671 -84.573 112.854  0.00 97.00      PROA   
ATOM   1611  HB1 HSD P 105     -31.915 -85.388 112.797  0.00 97.00      PROA   
ATOM   1612  HB2 HSD P 105     -33.410 -84.880 113.626  0.00 97.00      PROA   
ATOM   1613  ND1 HSD P 105     -32.485 -82.211 113.818  0.00 97.00      PROA   
ATOM   1614  HD1 HSD P 105     -33.398 -81.862 113.591  0.00 97.00      PROA   
ATOM   1615  CG  HSD P 105     -31.916 -83.374 113.348  0.00 97.00      PROA   
ATOM   1616  CE1 HSD P 105     -31.508 -81.528 114.463  0.00 97.00      PROA   
ATOM   1617  HE1 HSD P 105     -31.679 -80.565 114.944  0.00 97.00      PROA   
ATOM   1618  NE2 HSD P 105     -30.354 -82.163 114.432  0.00 97.00      PROA   
ATOM   1619  CD2 HSD P 105     -30.611 -83.322 113.724  0.00 97.00      PROA   
ATOM   1620  HD2 HSD P 105     -29.830 -84.058 113.580  0.00 97.00      PROA   
ATOM   1621  C   HSD P 105     -32.710 -83.602 110.485  0.00 97.00      PROA   
ATOM   1622  O   HSD P 105     -31.861 -84.014 109.700  0.00 97.00      PROA   
ATOM   1623  N   ALA P 106     -33.133 -82.317 110.461  0.00 97.00      PROA   
ATOM   1624  HN  ALA P 106     -33.743 -81.946 111.164  0.00 97.00      PROA   
ATOM   1625  CA  ALA P 106     -32.872 -81.417 109.362  0.00 97.00      PROA   
ATOM   1626  HA  ALA P 106     -32.308 -81.921 108.594  0.00 97.00      PROA   
ATOM   1627  CB  ALA P 106     -34.209 -80.922 108.774  0.00 97.00      PROA   
ATOM   1628  HB1 ALA P 106     -34.839 -80.485 109.578  0.00 97.00      PROA   
ATOM   1629  HB2 ALA P 106     -34.770 -81.783 108.348  0.00 97.00      PROA   
ATOM   1630  HB3 ALA P 106     -34.059 -80.171 107.973  0.00 97.00      PROA   
ATOM   1631  C   ALA P 106     -32.038 -80.252 109.824  0.00 97.00      PROA   
ATOM   1632  O   ALA P 106     -32.075 -79.868 110.990  0.00 97.00      PROA   
ATOM   1633  N   TRP P 107     -31.206 -79.680 108.917  0.00 97.00      PROA   
ATOM   1634  HN  TRP P 107     -31.113 -80.065 108.000  0.00 97.00      PROA   
ATOM   1635  CA  TRP P 107     -30.336 -78.567 109.254  0.00 97.00      PROA   
ATOM   1636  HA  TRP P 107     -29.782 -78.915 110.114  0.00 97.00      PROA   
ATOM   1637  CB  TRP P 107     -29.236 -78.281 108.185  0.00 97.00      PROA   
ATOM   1638  HB1 TRP P 107     -29.737 -78.194 107.196  0.00 97.00      PROA   
ATOM   1639  HB2 TRP P 107     -28.566 -79.166 108.142  0.00 97.00      PROA   
ATOM   1640  CG  TRP P 107     -28.405 -77.054 108.426  0.00 97.00      PROA   
ATOM   1641  CD1 TRP P 107     -28.287 -75.976 107.590  0.00 97.00      PROA   
ATOM   1642  HD1 TRP P 107     -28.608 -75.970 106.557  0.00 97.00      PROA   
ATOM   1643  NE1 TRP P 107     -27.733 -74.923 108.274  0.00 97.00      PROA   
ATOM   1644  HE1 TRP P 107     -27.426 -74.078 107.894  0.00 97.00      PROA   
ATOM   1645  CE2 TRP P 107     -27.486 -75.293 109.563  0.00 97.00      PROA   
ATOM   1646  CD2 TRP P 107     -27.850 -76.651 109.691  0.00 97.00      PROA   
ATOM   1647  CE3 TRP P 107     -27.661 -77.297 110.915  0.00 97.00      PROA   
ATOM   1648  HE3 TRP P 107     -27.885 -78.346 111.041  0.00 97.00      PROA   
ATOM   1649  CZ3 TRP P 107     -27.211 -76.552 112.008  0.00 97.00      PROA   
ATOM   1650  HZ3 TRP P 107     -27.094 -77.026 112.973  0.00 97.00      PROA   
ATOM   1651  CZ2 TRP P 107     -27.038 -74.551 110.649  0.00 97.00      PROA   
ATOM   1652  HZ2 TRP P 107     -26.812 -73.499 110.563  0.00 97.00      PROA   
ATOM   1653  CH2 TRP P 107     -26.925 -75.197 111.880  0.00 97.00      PROA   
ATOM   1654  HH2 TRP P 107     -26.606 -74.642 112.753  0.00 97.00      PROA   
ATOM   1655  C   TRP P 107     -31.074 -77.317 109.740  0.00 97.00      PROA   
ATOM   1656  O   TRP P 107     -31.756 -76.612 108.995  0.00 97.00      PROA   
ATOM   1657  N   LYS P 108     -30.927 -77.066 111.065  0.00 97.00      PROA   
ATOM   1658  HN  LYS P 108     -30.309 -77.652 111.582  0.00 97.00      PROA   
ATOM   1659  CA  LYS P 108     -31.583 -76.048 111.856  0.00 97.00      PROA   
ATOM   1660  HA  LYS P 108     -31.259 -76.239 112.866  0.00 97.00      PROA   
ATOM   1661  CB  LYS P 108     -31.113 -74.628 111.427  0.00 97.00      PROA   
ATOM   1662  HB1 LYS P 108     -31.590 -74.349 110.465  0.00 97.00      PROA   
ATOM   1663  HB2 LYS P 108     -30.016 -74.706 111.231  0.00 97.00      PROA   
ATOM   1664  CG  LYS P 108     -31.297 -73.509 112.473  0.00 97.00      PROA   
ATOM   1665  HG1 LYS P 108     -32.383 -73.332 112.627  0.00 97.00      PROA   
ATOM   1666  HG2 LYS P 108     -30.858 -72.574 112.057  0.00 97.00      PROA   
ATOM   1667  CD  LYS P 108     -30.638 -73.854 113.828  0.00 97.00      PROA   
ATOM   1668  HD1 LYS P 108     -29.632 -74.296 113.641  0.00 97.00      PROA   
ATOM   1669  HD2 LYS P 108     -31.262 -74.643 114.305  0.00 97.00      PROA   
ATOM   1670  CE  LYS P 108     -30.505 -72.715 114.856  0.00 97.00      PROA   
ATOM   1671  HE1 LYS P 108     -30.225 -73.139 115.848  0.00 97.00      PROA   
ATOM   1672  HE2 LYS P 108     -31.455 -72.157 114.978  0.00 97.00      PROA   
ATOM   1673  NZ  LYS P 108     -29.427 -71.764 114.488  0.00 97.00      PROA   
ATOM   1674  HZ1 LYS P 108     -28.579 -72.286 114.196  0.00 97.00      PROA   
ATOM   1675  HZ2 LYS P 108     -29.120 -71.243 115.329  0.00 97.00      PROA   
ATOM   1676  HZ3 LYS P 108     -29.725 -71.100 113.744  0.00 97.00      PROA   
ATOM   1677  C   LYS P 108     -33.094 -76.265 111.837  0.00 97.00      PROA   
ATOM   1678  O   LYS P 108     -33.874 -75.329 111.695  0.00 97.00      PROA   
ATOM   1679  N   ASP P 109     -33.497 -77.552 112.007  0.00 97.00      PROA   
ATOM   1680  HN  ASP P 109     -32.786 -78.229 112.183  0.00 97.00      PROA   
ATOM   1681  CA  ASP P 109     -34.794 -78.196 111.842  0.00 97.00      PROA   
ATOM   1682  HA  ASP P 109     -34.533 -79.020 111.200  0.00 97.00      PROA   
ATOM   1683  CB  ASP P 109     -35.335 -78.780 113.175  0.00 97.00      PROA   
ATOM   1684  HB1 ASP P 109     -36.432 -78.656 113.288  0.00 97.00      PROA   
ATOM   1685  HB2 ASP P 109     -34.847 -78.244 114.021  0.00 97.00      PROA   
ATOM   1686  CG  ASP P 109     -35.047 -80.267 113.349  0.00 97.00      PROA   
ATOM   1687  OD1 ASP P 109     -34.781 -80.999 112.364  0.00 97.00      PROA   
ATOM   1688  OD2 ASP P 109     -35.211 -80.706 114.511  0.00 97.00      PROA   
ATOM   1689  C   ASP P 109     -35.908 -77.510 111.069  0.00 97.00      PROA   
ATOM   1690  O   ASP P 109     -36.558 -76.577 111.537  0.00 97.00      PROA   
ATOM   1691  N   LYS P 110     -36.163 -78.026 109.844  0.00 97.00      PROA   
ATOM   1692  HN  LYS P 110     -35.677 -78.843 109.546  0.00 97.00      PROA   
ATOM   1693  CA  LYS P 110     -37.178 -77.550 108.933  0.00 97.00      PROA   
ATOM   1694  HA  LYS P 110     -37.789 -76.806 109.425  0.00 97.00      PROA   
ATOM   1695  CB  LYS P 110     -36.564 -76.986 107.620  0.00 97.00      PROA   
ATOM   1696  HB1 LYS P 110     -37.371 -76.539 107.000  0.00 97.00      PROA   
ATOM   1697  HB2 LYS P 110     -36.111 -77.820 107.038  0.00 97.00      PROA   
ATOM   1698  CG  LYS P 110     -35.454 -75.932 107.840  0.00 97.00      PROA   
ATOM   1699  HG1 LYS P 110     -35.100 -75.583 106.844  0.00 97.00      PROA   
ATOM   1700  HG2 LYS P 110     -34.587 -76.422 108.338  0.00 97.00      PROA   
ATOM   1701  CD  LYS P 110     -35.899 -74.727 108.693  0.00 97.00      PROA   
ATOM   1702  HD1 LYS P 110     -36.337 -75.103 109.639  0.00 97.00      PROA   
ATOM   1703  HD2 LYS P 110     -36.708 -74.169 108.174  0.00 97.00      PROA   
ATOM   1704  CE  LYS P 110     -34.765 -73.779 109.106  0.00 97.00      PROA   
ATOM   1705  HE1 LYS P 110     -33.950 -74.337 109.606  0.00 97.00      PROA   
ATOM   1706  HE2 LYS P 110     -35.144 -72.989 109.790  0.00 97.00      PROA   
ATOM   1707  NZ  LYS P 110     -34.160 -73.133 107.928  0.00 97.00      PROA   
ATOM   1708  HZ1 LYS P 110     -34.908 -72.724 107.334  0.00 97.00      PROA   
ATOM   1709  HZ2 LYS P 110     -33.643 -73.863 107.397  0.00 97.00      PROA   
ATOM   1710  HZ3 LYS P 110     -33.499 -72.391 108.235  0.00 97.00      PROA   
ATOM   1711  C   LYS P 110     -38.041 -78.756 108.638  0.00 97.00      PROA   
ATOM   1712  O   LYS P 110     -37.524 -79.864 108.522  0.00 97.00      PROA   
ATOM   1713  N   LEU P 111     -39.384 -78.575 108.556  0.00 97.00      PROA   
ATOM   1714  HN  LEU P 111     -39.782 -77.666 108.664  0.00 97.00      PROA   
ATOM   1715  CA  LEU P 111     -40.367 -79.645 108.518  0.00 97.00      PROA   
ATOM   1716  HA  LEU P 111     -40.102 -80.359 109.286  0.00 97.00      PROA   
ATOM   1717  CB  LEU P 111     -41.803 -79.111 108.810  0.00 97.00      PROA   
ATOM   1718  HB1 LEU P 111     -42.535 -79.938 108.667  0.00 97.00      PROA   
ATOM   1719  HB2 LEU P 111     -42.050 -78.314 108.075  0.00 97.00      PROA   
ATOM   1720  CG  LEU P 111     -42.078 -78.564 110.240  0.00 97.00      PROA   
ATOM   1721  HG  LEU P 111     -43.182 -78.392 110.287  0.00 97.00      PROA   
ATOM   1722  CD1 LEU P 111     -41.738 -79.591 111.335  0.00 97.00      PROA   
ATOM   1723 HD11 LEU P 111     -40.643 -79.769 111.372  0.00 97.00      PROA   
ATOM   1724 HD12 LEU P 111     -42.252 -80.555 111.138  0.00 97.00      PROA   
ATOM   1725 HD13 LEU P 111     -42.062 -79.211 112.327  0.00 97.00      PROA   
ATOM   1726  CD2 LEU P 111     -41.425 -77.202 110.546  0.00 97.00      PROA   
ATOM   1727 HD21 LEU P 111     -41.638 -76.474 109.736  0.00 97.00      PROA   
ATOM   1728 HD22 LEU P 111     -40.327 -77.309 110.665  0.00 97.00      PROA   
ATOM   1729 HD23 LEU P 111     -41.829 -76.798 111.499  0.00 97.00      PROA   
ATOM   1730  C   LEU P 111     -40.411 -80.427 107.209  0.00 97.00      PROA   
ATOM   1731  O   LEU P 111     -41.383 -80.359 106.459  0.00 97.00      PROA   
ATOM   1732  N   VAL P 112     -39.364 -81.238 106.928  0.00 97.00      PROA   
ATOM   1733  HN  VAL P 112     -38.529 -81.152 107.470  0.00 97.00      PROA   
ATOM   1734  CA  VAL P 112     -39.304 -82.150 105.800  0.00 97.00      PROA   
ATOM   1735  HA  VAL P 112     -39.417 -81.528 104.923  0.00 97.00      PROA   
ATOM   1736  CB  VAL P 112     -37.962 -82.872 105.649  0.00 97.00      PROA   
ATOM   1737  HB  VAL P 112     -38.017 -83.578 104.786  0.00 97.00      PROA   
ATOM   1738  CG1 VAL P 112     -36.883 -81.822 105.309  0.00 97.00      PROA   
ATOM   1739 HG11 VAL P 112     -36.726 -81.130 106.163  0.00 97.00      PROA   
ATOM   1740 HG12 VAL P 112     -37.191 -81.231 104.421  0.00 97.00      PROA   
ATOM   1741 HG13 VAL P 112     -35.918 -82.319 105.081  0.00 97.00      PROA   
ATOM   1742  CG2 VAL P 112     -37.587 -83.679 106.913  0.00 97.00      PROA   
ATOM   1743 HG21 VAL P 112     -38.373 -84.419 107.163  0.00 97.00      PROA   
ATOM   1744 HG22 VAL P 112     -37.439 -83.008 107.785  0.00 97.00      PROA   
ATOM   1745 HG23 VAL P 112     -36.637 -84.231 106.740  0.00 97.00      PROA   
ATOM   1746  C   VAL P 112     -40.452 -83.147 105.757  0.00 97.00      PROA   
ATOM   1747  O   VAL P 112     -40.903 -83.679 106.771  0.00 97.00      PROA   
ATOM   1748  N   TYR P 113     -40.956 -83.382 104.528  0.00 97.00      PROA   
ATOM   1749  HN  TYR P 113     -40.555 -82.927 103.735  0.00 97.00      PROA   
ATOM   1750  CA  TYR P 113     -42.093 -84.221 104.242  0.00 97.00      PROA   
ATOM   1751  HA  TYR P 113     -42.500 -84.581 105.174  0.00 97.00      PROA   
ATOM   1752  CB  TYR P 113     -43.255 -83.472 103.514  0.00 97.00      PROA   
ATOM   1753  HB1 TYR P 113     -43.704 -82.758 104.240  0.00 97.00      PROA   
ATOM   1754  HB2 TYR P 113     -44.056 -84.175 103.205  0.00 97.00      PROA   
ATOM   1755  CG  TYR P 113     -42.817 -82.655 102.316  0.00 97.00      PROA   
ATOM   1756  CD1 TYR P 113     -42.253 -81.376 102.486  0.00 97.00      PROA   
ATOM   1757  HD1 TYR P 113     -42.094 -80.989 103.482  0.00 97.00      PROA   
ATOM   1758  CE1 TYR P 113     -41.878 -80.606 101.380  0.00 97.00      PROA   
ATOM   1759  HE1 TYR P 113     -41.424 -79.637 101.528  0.00 97.00      PROA   
ATOM   1760  CZ  TYR P 113     -42.105 -81.087 100.085  0.00 97.00      PROA   
ATOM   1761  OH  TYR P 113     -41.706 -80.324  98.972  0.00 97.00      PROA   
ATOM   1762  HH  TYR P 113     -40.947 -79.801  99.249  0.00 97.00      PROA   
ATOM   1763  CD2 TYR P 113     -43.059 -83.114 101.009  0.00 97.00      PROA   
ATOM   1764  HD2 TYR P 113     -43.519 -84.077 100.858  0.00 97.00      PROA   
ATOM   1765  CE2 TYR P 113     -42.709 -82.334  99.898  0.00 97.00      PROA   
ATOM   1766  HE2 TYR P 113     -42.882 -82.705  98.898  0.00 97.00      PROA   
ATOM   1767  C   TYR P 113     -41.604 -85.446 103.505  0.00 97.00      PROA   
ATOM   1768  O   TYR P 113     -40.487 -85.481 103.008  0.00 97.00      PROA   
ATOM   1769  N   ASN P 114     -42.416 -86.523 103.479  0.00 97.00      PROA   
ATOM   1770  HN  ASN P 114     -43.311 -86.452 103.917  0.00 97.00      PROA   
ATOM   1771  CA  ASN P 114     -42.093 -87.801 102.861  0.00 97.00      PROA   
ATOM   1772  HA  ASN P 114     -42.903 -88.454 103.143  0.00 97.00      PROA   
ATOM   1773  CB  ASN P 114     -42.015 -87.732 101.304  0.00 97.00      PROA   
ATOM   1774  HB1 ASN P 114     -41.794 -88.732 100.875  0.00 97.00      PROA   
ATOM   1775  HB2 ASN P 114     -41.203 -87.037 101.003  0.00 97.00      PROA   
ATOM   1776  CG  ASN P 114     -43.310 -87.222 100.659  0.00 97.00      PROA   
ATOM   1777  OD1 ASN P 114     -43.276 -86.360  99.774  0.00 97.00      PROA   
ATOM   1778  ND2 ASN P 114     -44.482 -87.751 101.099  0.00 97.00      PROA   
ATOM   1779 HD21 ASN P 114     -45.317 -87.445 100.645  0.00 97.00      PROA   
ATOM   1780 HD22 ASN P 114     -44.482 -88.479 101.783  0.00 97.00      PROA   
ATOM   1781  C   ASN P 114     -40.841 -88.465 103.422  0.00 97.00      PROA   
ATOM   1782  O   ASN P 114     -39.929 -88.846 102.689  0.00 97.00      PROA   
ATOM   1783  N   VAL P 115     -40.781 -88.622 104.762  0.00 97.00      PROA   
ATOM   1784  HN  VAL P 115     -41.573 -88.396 105.325  0.00 97.00      PROA   
ATOM   1785  CA  VAL P 115     -39.626 -89.142 105.462  0.00 97.00      PROA   
ATOM   1786  HA  VAL P 115     -38.753 -88.766 104.952  0.00 97.00      PROA   
ATOM   1787  CB  VAL P 115     -39.530 -88.638 106.899  0.00 97.00      PROA   
ATOM   1788  HB  VAL P 115     -40.450 -88.917 107.461  0.00 97.00      PROA   
ATOM   1789  CG1 VAL P 115     -38.299 -89.236 107.619  0.00 97.00      PROA   
ATOM   1790 HG11 VAL P 115     -37.376 -89.025 107.038  0.00 97.00      PROA   
ATOM   1791 HG12 VAL P 115     -38.395 -90.333 107.748  0.00 97.00      PROA   
ATOM   1792 HG13 VAL P 115     -38.189 -88.781 108.626  0.00 97.00      PROA   
ATOM   1793  CG2 VAL P 115     -39.424 -87.098 106.855  0.00 97.00      PROA   
ATOM   1794 HG21 VAL P 115     -40.357 -86.638 106.470  0.00 97.00      PROA   
ATOM   1795 HG22 VAL P 115     -38.580 -86.789 106.202  0.00 97.00      PROA   
ATOM   1796 HG23 VAL P 115     -39.237 -86.696 107.873  0.00 97.00      PROA   
ATOM   1797  C   VAL P 115     -39.571 -90.657 105.388  0.00 97.00      PROA   
ATOM   1798  O   VAL P 115     -40.485 -91.361 105.801  0.00 97.00      PROA   
ATOM   1799  N   LEU P 116     -38.456 -91.183 104.847  0.00 97.00      PROA   
ATOM   1800  HN  LEU P 116     -37.754 -90.565 104.499  0.00 97.00      PROA   
ATOM   1801  CA  LEU P 116     -38.204 -92.593 104.661  0.00 97.00      PROA   
ATOM   1802  HA  LEU P 116     -39.062 -93.172 104.966  0.00 97.00      PROA   
ATOM   1803  CB  LEU P 116     -37.842 -92.910 103.187  0.00 97.00      PROA   
ATOM   1804  HB1 LEU P 116     -37.430 -93.939 103.089  0.00 97.00      PROA   
ATOM   1805  HB2 LEU P 116     -37.051 -92.196 102.869  0.00 97.00      PROA   
ATOM   1806  CG  LEU P 116     -39.018 -92.791 102.192  0.00 97.00      PROA   
ATOM   1807  HG  LEU P 116     -39.567 -91.842 102.398  0.00 97.00      PROA   
ATOM   1808  CD1 LEU P 116     -38.505 -92.727 100.742  0.00 97.00      PROA   
ATOM   1809 HD11 LEU P 116     -37.948 -93.657 100.495  0.00 97.00      PROA   
ATOM   1810 HD12 LEU P 116     -37.828 -91.859 100.608  0.00 97.00      PROA   
ATOM   1811 HD13 LEU P 116     -39.358 -92.627 100.038  0.00 97.00      PROA   
ATOM   1812  CD2 LEU P 116     -39.992 -93.969 102.354  0.00 97.00      PROA   
ATOM   1813 HD21 LEU P 116     -40.377 -94.015 103.392  0.00 97.00      PROA   
ATOM   1814 HD22 LEU P 116     -39.474 -94.925 102.127  0.00 97.00      PROA   
ATOM   1815 HD23 LEU P 116     -40.850 -93.860 101.658  0.00 97.00      PROA   
ATOM   1816  C   LEU P 116     -37.029 -93.008 105.510  0.00 97.00      PROA   
ATOM   1817  O   LEU P 116     -35.956 -92.423 105.432  0.00 97.00      PROA   
ATOM   1818  N   TYR P 117     -37.209 -94.065 106.330  0.00 97.00      PROA   
ATOM   1819  HN  TYR P 117     -38.121 -94.459 106.435  0.00 97.00      PROA   
ATOM   1820  CA  TYR P 117     -36.144 -94.727 107.058  0.00 97.00      PROA   
ATOM   1821  HA  TYR P 117     -35.285 -94.071 107.113  0.00 97.00      PROA   
ATOM   1822  CB  TYR P 117     -36.552 -95.126 108.501  0.00 97.00      PROA   
ATOM   1823  HB1 TYR P 117     -35.812 -95.826 108.945  0.00 97.00      PROA   
ATOM   1824  HB2 TYR P 117     -37.544 -95.628 108.494  0.00 97.00      PROA   
ATOM   1825  CG  TYR P 117     -36.633 -93.911 109.398  0.00 97.00      PROA   
ATOM   1826  CD1 TYR P 117     -35.580 -93.623 110.287  0.00 97.00      PROA   
ATOM   1827  HD1 TYR P 117     -34.698 -94.246 110.297  0.00 97.00      PROA   
ATOM   1828  CE1 TYR P 117     -35.664 -92.542 111.172  0.00 97.00      PROA   
ATOM   1829  HE1 TYR P 117     -34.855 -92.335 111.856  0.00 97.00      PROA   
ATOM   1830  CZ  TYR P 117     -36.807 -91.738 111.179  0.00 97.00      PROA   
ATOM   1831  OH  TYR P 117     -36.878 -90.671 112.087  0.00 97.00      PROA   
ATOM   1832  HH  TYR P 117     -37.775 -90.324 112.090  0.00 97.00      PROA   
ATOM   1833  CD2 TYR P 117     -37.780 -93.094 109.423  0.00 97.00      PROA   
ATOM   1834  HD2 TYR P 117     -38.602 -93.307 108.756  0.00 97.00      PROA   
ATOM   1835  CE2 TYR P 117     -37.865 -92.007 110.304  0.00 97.00      PROA   
ATOM   1836  HE2 TYR P 117     -38.745 -91.380 110.312  0.00 97.00      PROA   
ATOM   1837  C   TYR P 117     -35.710 -95.964 106.301  0.00 97.00      PROA   
ATOM   1838  O   TYR P 117     -36.537 -96.769 105.887  0.00 97.00      PROA   
ATOM   1839  N   TYR P 118     -34.381 -96.125 106.099  0.00 97.00      PROA   
ATOM   1840  HN  TYR P 118     -33.740 -95.441 106.444  0.00 97.00      PROA   
ATOM   1841  CA  TYR P 118     -33.769 -97.176 105.313  0.00 97.00      PROA   
ATOM   1842  HA  TYR P 118     -34.532 -97.830 104.931  0.00 97.00      PROA   
ATOM   1843  CB  TYR P 118     -32.851 -96.671 104.148  0.00 97.00      PROA   
ATOM   1844  HB1 TYR P 118     -32.426 -97.545 103.607  0.00 97.00      PROA   
ATOM   1845  HB2 TYR P 118     -32.007 -96.093 104.579  0.00 97.00      PROA   
ATOM   1846  CG  TYR P 118     -33.508 -95.761 103.126  0.00 97.00      PROA   
ATOM   1847  CD1 TYR P 118     -33.923 -94.465 103.474  0.00 97.00      PROA   
ATOM   1848  HD1 TYR P 118     -33.857 -94.134 104.495  0.00 97.00      PROA   
ATOM   1849  CE1 TYR P 118     -34.392 -93.571 102.509  0.00 97.00      PROA   
ATOM   1850  HE1 TYR P 118     -34.700 -92.586 102.818  0.00 97.00      PROA   
ATOM   1851  CZ  TYR P 118     -34.435 -93.945 101.163  0.00 97.00      PROA   
ATOM   1852  OH  TYR P 118     -34.871 -93.012 100.201  0.00 97.00      PROA   
ATOM   1853  HH  TYR P 118     -35.098 -92.209 100.685  0.00 97.00      PROA   
ATOM   1854  CD2 TYR P 118     -33.554 -96.123 101.764  0.00 97.00      PROA   
ATOM   1855  HD2 TYR P 118     -33.200 -97.095 101.460  0.00 97.00      PROA   
ATOM   1856  CE2 TYR P 118     -34.017 -95.227 100.788  0.00 97.00      PROA   
ATOM   1857  HE2 TYR P 118     -34.033 -95.521  99.749  0.00 97.00      PROA   
ATOM   1858  C   TYR P 118     -32.881 -97.995 106.222  0.00 97.00      PROA   
ATOM   1859  O   TYR P 118     -32.266 -97.470 107.146  0.00 97.00      PROA   
ATOM   1860  N   ARG P 119     -32.795 -99.320 105.965  0.00 97.00      PROA   
ATOM   1861  HN  ARG P 119     -33.348 -99.729 105.241  0.00 97.00      PROA   
ATOM   1862  CA  ARG P 119     -31.823-100.194 106.578  0.00 97.00      PROA   
ATOM   1863  HA  ARG P 119     -31.007 -99.590 106.940  0.00 97.00      PROA   
ATOM   1864  CB  ARG P 119     -32.361-101.005 107.787  0.00 97.00      PROA   
ATOM   1865  HB1 ARG P 119     -33.349-101.441 107.518  0.00 97.00      PROA   
ATOM   1866  HB2 ARG P 119     -32.519-100.280 108.617  0.00 97.00      PROA   
ATOM   1867  CG  ARG P 119     -31.411-102.131 108.250  0.00 97.00      PROA   
ATOM   1868  HG1 ARG P 119     -30.380-101.710 108.269  0.00 97.00      PROA   
ATOM   1869  HG2 ARG P 119     -31.422-102.964 107.514  0.00 97.00      PROA   
ATOM   1870  CD  ARG P 119     -31.656-102.703 109.651  0.00 97.00      PROA   
ATOM   1871  HD1 ARG P 119     -31.768-101.906 110.406  0.00 97.00      PROA   
ATOM   1872  HD2 ARG P 119     -30.787-103.327 109.947  0.00 97.00      PROA   
ATOM   1873  NE  ARG P 119     -32.842-103.612 109.654  0.00 97.00      PROA   
ATOM   1874  HE  ARG P 119     -32.679-104.596 109.642  0.00 97.00      PROA   
ATOM   1875  CZ  ARG P 119     -34.071-103.249 110.074  0.00 97.00      PROA   
ATOM   1876  NH1 ARG P 119     -34.480-101.982 110.126  0.00 97.00      PROA   
ATOM   1877 HH11 ARG P 119     -33.871-101.295 109.745  0.00 97.00      PROA   
ATOM   1878 HH12 ARG P 119     -35.447-101.806 110.289  0.00 97.00      PROA   
ATOM   1879  NH2 ARG P 119     -34.887-104.230 110.486  0.00 97.00      PROA   
ATOM   1880 HH21 ARG P 119     -34.461-105.128 110.584  0.00 97.00      PROA   
ATOM   1881 HH22 ARG P 119     -35.649-104.004 111.090  0.00 97.00      PROA   
ATOM   1882  C   ARG P 119     -31.248-101.111 105.524  0.00 97.00      PROA   
ATOM   1883  O   ARG P 119     -31.982-101.805 104.824  0.00 97.00      PROA   
ATOM   1884  N   ASN P 120     -29.898-101.130 105.395  0.00 97.00      PROA   
ATOM   1885  HN  ASN P 120     -29.342-100.567 106.007  0.00 97.00      PROA   
ATOM   1886  CA  ASN P 120     -29.149-101.989 104.489  0.00 97.00      PROA   
ATOM   1887  HA  ASN P 120     -28.121-101.662 104.550  0.00 97.00      PROA   
ATOM   1888  CB  ASN P 120     -29.198-103.485 104.915  0.00 97.00      PROA   
ATOM   1889  HB1 ASN P 120     -28.589-104.108 104.227  0.00 97.00      PROA   
ATOM   1890  HB2 ASN P 120     -30.248-103.847 104.897  0.00 97.00      PROA   
ATOM   1891  CG  ASN P 120     -28.613-103.635 106.326  0.00 97.00      PROA   
ATOM   1892  OD1 ASN P 120     -27.775-102.839 106.753  0.00 97.00      PROA   
ATOM   1893  ND2 ASN P 120     -29.091-104.659 107.085  0.00 97.00      PROA   
ATOM   1894 HD21 ASN P 120     -28.765-104.746 108.026  0.00 97.00      PROA   
ATOM   1895 HD22 ASN P 120     -29.730-105.316 106.689  0.00 97.00      PROA   
ATOM   1896  C   ASN P 120     -29.551-101.800 103.034  0.00 97.00      PROA   
ATOM   1897  O   ASN P 120     -29.810-102.759 102.309  0.00 97.00      PROA   
ATOM   1898  N   GLY P 121     -29.624-100.524 102.584  0.00 97.00      PROA   
ATOM   1899  HN  GLY P 121     -29.379 -99.776 103.196  0.00 97.00      PROA   
ATOM   1900  CA  GLY P 121     -30.033-100.151 101.238  0.00 97.00      PROA   
ATOM   1901  HA1 GLY P 121     -29.733-100.923 100.542  0.00 97.00      PROA   
ATOM   1902  HA2 GLY P 121     -29.571 -99.200 101.017  0.00 97.00      PROA   
ATOM   1903  C   GLY P 121     -31.521 -99.955 101.094  0.00 97.00      PROA   
ATOM   1904  O   GLY P 121     -31.959 -99.051 100.387  0.00 97.00      PROA   
ATOM   1905  N   LYS P 122     -32.347-100.800 101.742  0.00 97.00      PROA   
ATOM   1906  HN  LYS P 122     -31.973-101.522 102.322  0.00 97.00      PROA   
ATOM   1907  CA  LYS P 122     -33.784-100.778 101.557  0.00 97.00      PROA   
ATOM   1908  HA  LYS P 122     -33.990-100.395 100.567  0.00 97.00      PROA   
ATOM   1909  CB  LYS P 122     -34.393-102.207 101.584  0.00 97.00      PROA   
ATOM   1910  HB1 LYS P 122     -33.957-102.761 102.446  0.00 97.00      PROA   
ATOM   1911  HB2 LYS P 122     -34.081-102.733 100.656  0.00 97.00      PROA   
ATOM   1912  CG  LYS P 122     -35.925-102.228 101.719  0.00 97.00      PROA   
ATOM   1913  HG1 LYS P 122     -36.356-101.488 101.006  0.00 97.00      PROA   
ATOM   1914  HG2 LYS P 122     -36.191-101.910 102.753  0.00 97.00      PROA   
ATOM   1915  CD  LYS P 122     -36.605-103.577 101.467  0.00 97.00      PROA   
ATOM   1916  HD1 LYS P 122     -36.185-104.329 102.172  0.00 97.00      PROA   
ATOM   1917  HD2 LYS P 122     -36.375-103.904 100.428  0.00 97.00      PROA   
ATOM   1918  CE  LYS P 122     -38.123-103.451 101.667  0.00 97.00      PROA   
ATOM   1919  HE1 LYS P 122     -38.538-102.676 100.986  0.00 97.00      PROA   
ATOM   1920  HE2 LYS P 122     -38.351-103.161 102.715  0.00 97.00      PROA   
ATOM   1921  NZ  LYS P 122     -38.815-104.727 101.381  0.00 97.00      PROA   
ATOM   1922  HZ1 LYS P 122     -38.436-105.471 102.000  0.00 97.00      PROA   
ATOM   1923  HZ2 LYS P 122     -38.658-104.988 100.387  0.00 97.00      PROA   
ATOM   1924  HZ3 LYS P 122     -39.835-104.617 101.555  0.00 97.00      PROA   
ATOM   1925  C   LYS P 122     -34.528 -99.872 102.521  0.00 97.00      PROA   
ATOM   1926  O   LYS P 122     -34.386 -99.978 103.733  0.00 97.00      PROA   
ATOM   1927  N   ALA P 123     -35.407 -98.985 101.990  0.00 97.00      PROA   
ATOM   1928  HN  ALA P 123     -35.438 -98.828 101.006  0.00 97.00      PROA   
ATOM   1929  CA  ALA P 123     -36.421 -98.290 102.762  0.00 97.00      PROA   
ATOM   1930  HA  ALA P 123     -35.927 -97.742 103.545  0.00 97.00      PROA   
ATOM   1931  CB  ALA P 123     -37.170 -97.263 101.891  0.00 97.00      PROA   
ATOM   1932  HB1 ALA P 123     -37.707 -97.765 101.059  0.00 97.00      PROA   
ATOM   1933  HB2 ALA P 123     -36.446 -96.545 101.449  0.00 97.00      PROA   
ATOM   1934  HB3 ALA P 123     -37.899 -96.684 102.495  0.00 97.00      PROA   
ATOM   1935  C   ALA P 123     -37.421 -99.249 103.402  0.00 97.00      PROA   
ATOM   1936  O   ALA P 123     -37.979-100.118 102.734  0.00 97.00      PROA   
ATOM   1937  N   PHE P 124     -37.664 -99.115 104.728  0.00 97.00      PROA   
ATOM   1938  HN  PHE P 124     -37.192 -98.413 105.259  0.00 97.00      PROA   
ATOM   1939  CA  PHE P 124     -38.521-100.037 105.451  0.00 97.00      PROA   
ATOM   1940  HA  PHE P 124     -39.027-100.691 104.755  0.00 97.00      PROA   
ATOM   1941  CB  PHE P 124     -37.704-100.943 106.433  0.00 97.00      PROA   
ATOM   1942  HB1 PHE P 124     -36.845-101.382 105.879  0.00 97.00      PROA   
ATOM   1943  HB2 PHE P 124     -38.349-101.783 106.771  0.00 97.00      PROA   
ATOM   1944  CG  PHE P 124     -37.159-100.242 107.662  0.00 97.00      PROA   
ATOM   1945  CD1 PHE P 124     -35.974 -99.492 107.598  0.00 97.00      PROA   
ATOM   1946  HD1 PHE P 124     -35.465 -99.397 106.651  0.00 97.00      PROA   
ATOM   1947  CE1 PHE P 124     -35.468 -98.849 108.735  0.00 97.00      PROA   
ATOM   1948  HE1 PHE P 124     -34.567 -98.258 108.667  0.00 97.00      PROA   
ATOM   1949  CZ  PHE P 124     -36.140 -98.965 109.958  0.00 97.00      PROA   
ATOM   1950  HZ  PHE P 124     -35.765 -98.454 110.833  0.00 97.00      PROA   
ATOM   1951  CD2 PHE P 124     -37.808-100.372 108.904  0.00 97.00      PROA   
ATOM   1952  HD2 PHE P 124     -38.717-100.951 108.972  0.00 97.00      PROA   
ATOM   1953  CE2 PHE P 124     -37.306 -99.735 110.045  0.00 97.00      PROA   
ATOM   1954  HE2 PHE P 124     -37.826 -99.823 110.988  0.00 97.00      PROA   
ATOM   1955  C   PHE P 124     -39.622 -99.299 106.185  0.00 97.00      PROA   
ATOM   1956  O   PHE P 124     -40.598 -99.929 106.591  0.00 97.00      PROA   
ATOM   1957  N   LYS P 125     -39.532 -97.958 106.361  0.00 97.00      PROA   
ATOM   1958  HN  LYS P 125     -38.735 -97.440 106.063  0.00 97.00      PROA   
ATOM   1959  CA  LYS P 125     -40.588 -97.266 107.076  0.00 97.00      PROA   
ATOM   1960  HA  LYS P 125     -41.520 -97.776 106.874  0.00 97.00      PROA   
ATOM   1961  CB  LYS P 125     -40.333 -97.307 108.605  0.00 97.00      PROA   
ATOM   1962  HB1 LYS P 125     -40.049 -96.318 109.015  0.00 97.00      PROA   
ATOM   1963  HB2 LYS P 125     -39.451 -97.967 108.775  0.00 97.00      PROA   
ATOM   1964  CG  LYS P 125     -41.496 -97.938 109.394  0.00 97.00      PROA   
ATOM   1965  HG1 LYS P 125     -41.182 -98.069 110.454  0.00 97.00      PROA   
ATOM   1966  HG2 LYS P 125     -41.698 -98.951 108.981  0.00 97.00      PROA   
ATOM   1967  CD  LYS P 125     -42.797 -97.120 109.355  0.00 97.00      PROA   
ATOM   1968  HD1 LYS P 125     -43.563 -97.658 109.958  0.00 97.00      PROA   
ATOM   1969  HD2 LYS P 125     -43.169 -97.070 108.307  0.00 97.00      PROA   
ATOM   1970  CE  LYS P 125     -42.616 -95.703 109.906  0.00 97.00      PROA   
ATOM   1971  HE1 LYS P 125     -41.889 -95.125 109.295  0.00 97.00      PROA   
ATOM   1972  HE2 LYS P 125     -42.256 -95.743 110.956  0.00 97.00      PROA   
ATOM   1973  NZ  LYS P 125     -43.889 -94.955 109.887  0.00 97.00      PROA   
ATOM   1974  HZ1 LYS P 125     -44.670 -95.532 110.251  0.00 97.00      PROA   
ATOM   1975  HZ2 LYS P 125     -44.090 -94.668 108.904  0.00 97.00      PROA   
ATOM   1976  HZ3 LYS P 125     -43.782 -94.090 110.457  0.00 97.00      PROA   
ATOM   1977  C   LYS P 125     -40.789 -95.844 106.591  0.00 97.00      PROA   
ATOM   1978  O   LYS P 125     -39.908 -94.997 106.689  0.00 97.00      PROA   
ATOM   1979  N   PHE P 126     -42.011 -95.556 106.085  0.00 97.00      PROA   
ATOM   1980  HN  PHE P 126     -42.671 -96.293 105.960  0.00 97.00      PROA   
ATOM   1981  CA  PHE P 126     -42.440 -94.268 105.577  0.00 97.00      PROA   
ATOM   1982  HA  PHE P 126     -41.565 -93.681 105.337  0.00 97.00      PROA   
ATOM   1983  CB  PHE P 126     -43.240 -94.502 104.256  0.00 97.00      PROA   
ATOM   1984  HB1 PHE P 126     -44.013 -95.282 104.437  0.00 97.00      PROA   
ATOM   1985  HB2 PHE P 126     -42.553 -94.896 103.478  0.00 97.00      PROA   
ATOM   1986  CG  PHE P 126     -43.924 -93.281 103.693  0.00 97.00      PROA   
ATOM   1987  CD1 PHE P 126     -43.164 -92.230 103.155  0.00 97.00      PROA   
ATOM   1988  HD1 PHE P 126     -42.086 -92.279 103.174  0.00 97.00      PROA   
ATOM   1989  CE1 PHE P 126     -43.793 -91.121 102.581  0.00 97.00      PROA   
ATOM   1990  HE1 PHE P 126     -43.191 -90.343 102.139  0.00 97.00      PROA   
ATOM   1991  CZ  PHE P 126     -45.191 -91.038 102.562  0.00 97.00      PROA   
ATOM   1992  HZ  PHE P 126     -45.685 -90.186 102.121  0.00 97.00      PROA   
ATOM   1993  CD2 PHE P 126     -45.328 -93.196 103.654  0.00 97.00      PROA   
ATOM   1994  HD2 PHE P 126     -45.928 -94.004 104.046  0.00 97.00      PROA   
ATOM   1995  CE2 PHE P 126     -45.958 -92.076 103.102  0.00 97.00      PROA   
ATOM   1996  HE2 PHE P 126     -47.036 -92.022 103.070  0.00 97.00      PROA   
ATOM   1997  C   PHE P 126     -43.251 -93.464 106.593  0.00 97.00      PROA   
ATOM   1998  O   PHE P 126     -44.058 -94.012 107.332  0.00 97.00      PROA   
ATOM   1999  N   PHE P 127     -43.066 -92.121 106.613  0.00 97.00      PROA   
ATOM   2000  HN  PHE P 127     -42.322 -91.720 106.082  0.00 97.00      PROA   
ATOM   2001  CA  PHE P 127     -43.912 -91.162 107.303  0.00 97.00      PROA   
ATOM   2002  HA  PHE P 127     -44.861 -91.622 107.541  0.00 97.00      PROA   
ATOM   2003  CB  PHE P 127     -43.260 -90.545 108.571  0.00 97.00      PROA   
ATOM   2004  HB1 PHE P 127     -43.909 -89.752 109.002  0.00 97.00      PROA   
ATOM   2005  HB2 PHE P 127     -42.291 -90.071 108.299  0.00 97.00      PROA   
ATOM   2006  CG  PHE P 127     -42.988 -91.540 109.668  0.00 97.00      PROA   
ATOM   2007  CD1 PHE P 127     -43.936 -91.745 110.689  0.00 97.00      PROA   
ATOM   2008  HD1 PHE P 127     -44.901 -91.262 110.627  0.00 97.00      PROA   
ATOM   2009  CE1 PHE P 127     -43.611 -92.492 111.829  0.00 97.00      PROA   
ATOM   2010  HE1 PHE P 127     -44.328 -92.603 112.629  0.00 97.00      PROA   
ATOM   2011  CZ  PHE P 127     -42.331 -93.045 111.957  0.00 97.00      PROA   
ATOM   2012  HZ  PHE P 127     -42.068 -93.597 112.847  0.00 97.00      PROA   
ATOM   2013  CD2 PHE P 127     -41.709 -92.109 109.808  0.00 97.00      PROA   
ATOM   2014  HD2 PHE P 127     -40.958 -91.918 109.055  0.00 97.00      PROA   
ATOM   2015  CE2 PHE P 127     -41.379 -92.852 110.949  0.00 97.00      PROA   
ATOM   2016  HE2 PHE P 127     -40.384 -93.257 111.065  0.00 97.00      PROA   
ATOM   2017  C   PHE P 127     -44.176 -89.992 106.369  0.00 97.00      PROA   
ATOM   2018  O   PHE P 127     -43.297 -89.562 105.634  0.00 97.00      PROA   
ATOM   2019  N   HSD P 128     -45.400 -89.414 106.375  0.00 97.00      PROA   
ATOM   2020  HN  HSD P 128     -46.155 -89.807 106.897  0.00 97.00      PROA   
ATOM   2021  CA  HSD P 128     -45.698 -88.182 105.654  0.00 97.00      PROA   
ATOM   2022  HA  HSD P 128     -45.380 -88.341 104.632  0.00 97.00      PROA   
ATOM   2023  CB  HSD P 128     -47.213 -87.876 105.601  0.00 97.00      PROA   
ATOM   2024  HB1 HSD P 128     -47.420 -86.791 105.472  0.00 97.00      PROA   
ATOM   2025  HB2 HSD P 128     -47.687 -88.194 106.553  0.00 97.00      PROA   
ATOM   2026  ND1 HSD P 128     -47.939 -88.073 103.179  0.00 97.00      PROA   
ATOM   2027  HD1 HSD P 128     -47.620 -87.167 102.899  0.00 97.00      PROA   
ATOM   2028  CG  HSD P 128     -47.859 -88.600 104.453  0.00 97.00      PROA   
ATOM   2029  CE1 HSD P 128     -48.638 -88.961 102.430  0.00 97.00      PROA   
ATOM   2030  HE1 HSD P 128     -48.872 -88.798 101.378  0.00 97.00      PROA   
ATOM   2031  NE2 HSD P 128     -49.024 -90.008 103.132  0.00 97.00      PROA   
ATOM   2032  CD2 HSD P 128     -48.544 -89.775 104.409  0.00 97.00      PROA   
ATOM   2033  HD2 HSD P 128     -48.753 -90.488 105.197  0.00 97.00      PROA   
ATOM   2034  C   HSD P 128     -44.923 -86.954 106.108  0.00 97.00      PROA   
ATOM   2035  O   HSD P 128     -44.578 -86.113 105.283  0.00 97.00      PROA   
ATOM   2036  N   TRP P 129     -44.638 -86.823 107.421  0.00 97.00      PROA   
ATOM   2037  HN  TRP P 129     -44.909 -87.529 108.065  0.00 97.00      PROA   
ATOM   2038  CA  TRP P 129     -43.978 -85.672 108.009  0.00 97.00      PROA   
ATOM   2039  HA  TRP P 129     -43.557 -85.047 107.231  0.00 97.00      PROA   
ATOM   2040  CB  TRP P 129     -44.924 -84.830 108.915  0.00 97.00      PROA   
ATOM   2041  HB1 TRP P 129     -44.407 -83.891 109.213  0.00 97.00      PROA   
ATOM   2042  HB2 TRP P 129     -45.146 -85.393 109.848  0.00 97.00      PROA   
ATOM   2043  CG  TRP P 129     -46.235 -84.479 108.280  0.00 97.00      PROA   
ATOM   2044  CD1 TRP P 129     -46.521 -83.345 107.565  0.00 97.00      PROA   
ATOM   2045  HD1 TRP P 129     -45.822 -82.540 107.390  0.00 97.00      PROA   
ATOM   2046  NE1 TRP P 129     -47.819 -83.397 107.122  0.00 97.00      PROA   
ATOM   2047  HE1 TRP P 129     -48.318 -82.670 106.703  0.00 97.00      PROA   
ATOM   2048  CE2 TRP P 129     -48.400 -84.559 107.536  0.00 97.00      PROA   
ATOM   2049  CD2 TRP P 129     -47.437 -85.270 108.286  0.00 97.00      PROA   
ATOM   2050  CE3 TRP P 129     -47.785 -86.492 108.864  0.00 97.00      PROA   
ATOM   2051  HE3 TRP P 129     -47.083 -87.044 109.472  0.00 97.00      PROA   
ATOM   2052  CZ3 TRP P 129     -49.078 -86.988 108.664  0.00 97.00      PROA   
ATOM   2053  HZ3 TRP P 129     -49.369 -87.927 109.114  0.00 97.00      PROA   
ATOM   2054  CZ2 TRP P 129     -49.679 -85.054 107.328  0.00 97.00      PROA   
ATOM   2055  HZ2 TRP P 129     -50.412 -84.506 106.755  0.00 97.00      PROA   
ATOM   2056  CH2 TRP P 129     -50.005 -86.284 107.901  0.00 97.00      PROA   
ATOM   2057  HH2 TRP P 129     -51.000 -86.685 107.766  0.00 97.00      PROA   
ATOM   2058  C   TRP P 129     -42.846 -86.204 108.855  0.00 97.00      PROA   
ATOM   2059  O   TRP P 129     -42.725 -87.410 109.062  0.00 97.00      PROA   
ATOM   2060  N   ASN P 130     -41.958 -85.313 109.357  0.00 97.00      PROA   
ATOM   2061  HN  ASN P 130     -42.001 -84.348 109.103  0.00 97.00      PROA   
ATOM   2062  CA  ASN P 130     -40.890 -85.686 110.266  0.00 97.00      PROA   
ATOM   2063  HA  ASN P 130     -40.300 -86.422 109.739  0.00 97.00      PROA   
ATOM   2064  CB  ASN P 130     -39.993 -84.456 110.594  0.00 97.00      PROA   
ATOM   2065  HB1 ASN P 130     -40.537 -83.746 111.252  0.00 97.00      PROA   
ATOM   2066  HB2 ASN P 130     -39.729 -83.920 109.656  0.00 97.00      PROA   
ATOM   2067  CG  ASN P 130     -38.701 -84.866 111.297  0.00 97.00      PROA   
ATOM   2068  OD1 ASN P 130     -38.441 -84.469 112.432  0.00 97.00      PROA   
ATOM   2069  ND2 ASN P 130     -37.880 -85.703 110.612  0.00 97.00      PROA   
ATOM   2070 HD21 ASN P 130     -37.010 -85.952 111.039  0.00 97.00      PROA   
ATOM   2071 HD22 ASN P 130     -38.106 -85.983 109.681  0.00 97.00      PROA   
ATOM   2072  C   ASN P 130     -41.393 -86.352 111.553  0.00 97.00      PROA   
ATOM   2073  O   ASN P 130     -42.312 -85.871 112.213  0.00 97.00      PROA   
ATOM   2074  N   SER P 131     -40.780 -87.498 111.925  0.00 97.00      PROA   
ATOM   2075  HN  SER P 131     -40.028 -87.874 111.389  0.00 97.00      PROA   
ATOM   2076  CA  SER P 131     -41.175 -88.282 113.076  0.00 97.00      PROA   
ATOM   2077  HA  SER P 131     -41.413 -87.623 113.899  0.00 97.00      PROA   
ATOM   2078  CB  SER P 131     -42.371 -89.241 112.783  0.00 97.00      PROA   
ATOM   2079  HB1 SER P 131     -42.148 -89.841 111.876  0.00 97.00      PROA   
ATOM   2080  HB2 SER P 131     -43.265 -88.618 112.568  0.00 97.00      PROA   
ATOM   2081  OG  SER P 131     -42.695 -90.121 113.864  0.00 97.00      PROA   
ATOM   2082  HG1 SER P 131     -42.041 -90.830 113.860  0.00 97.00      PROA   
ATOM   2083  C   SER P 131     -39.970 -89.090 113.442  0.00 97.00      PROA   
ATOM   2084  O   SER P 131     -39.098 -89.305 112.611  0.00 97.00      PROA   
ATOM   2085  N   ASN P 132     -39.913 -89.582 114.700  0.00 97.00      PROA   
ATOM   2086  HN  ASN P 132     -40.660 -89.394 115.333  0.00 97.00      PROA   
ATOM   2087  CA  ASN P 132     -38.920 -90.539 115.141  0.00 97.00      PROA   
ATOM   2088  HA  ASN P 132     -37.969 -90.272 114.701  0.00 97.00      PROA   
ATOM   2089  CB  ASN P 132     -38.747 -90.544 116.697  0.00 97.00      PROA   
ATOM   2090  HB1 ASN P 132     -38.631 -89.502 117.062  0.00 97.00      PROA   
ATOM   2091  HB2 ASN P 132     -37.811 -91.091 116.945  0.00 97.00      PROA   
ATOM   2092  CG  ASN P 132     -39.882 -91.253 117.455  0.00 97.00      PROA   
ATOM   2093  OD1 ASN P 132     -39.842 -92.473 117.637  0.00 97.00      PROA   
ATOM   2094  ND2 ASN P 132     -40.898 -90.491 117.935  0.00 97.00      PROA   
ATOM   2095 HD21 ASN P 132     -41.627 -90.959 118.432  0.00 97.00      PROA   
ATOM   2096 HD22 ASN P 132     -40.896 -89.500 117.816  0.00 97.00      PROA   
ATOM   2097  C   ASN P 132     -39.306 -91.914 114.624  0.00 97.00      PROA   
ATOM   2098  O   ASN P 132     -40.434 -92.141 114.193  0.00 97.00      PROA   
ATOM   2099  N   LEU P 133     -38.361 -92.871 114.694  0.00 97.00      PROA   
ATOM   2100  HN  LEU P 133     -37.421 -92.643 114.940  0.00 97.00      PROA   
ATOM   2101  CA  LEU P 133     -38.661 -94.274 114.578  0.00 97.00      PROA   
ATOM   2102  HA  LEU P 133     -39.730 -94.430 114.587  0.00 97.00      PROA   
ATOM   2103  CB  LEU P 133     -38.062 -94.859 113.277  0.00 97.00      PROA   
ATOM   2104  HB1 LEU P 133     -36.954 -94.893 113.319  0.00 97.00      PROA   
ATOM   2105  HB2 LEU P 133     -38.325 -94.136 112.468  0.00 97.00      PROA   
ATOM   2106  CG  LEU P 133     -38.612 -96.234 112.836  0.00 97.00      PROA   
ATOM   2107  HG  LEU P 133     -39.722 -96.221 112.953  0.00 97.00      PROA   
ATOM   2108  CD1 LEU P 133     -38.302 -96.451 111.348  0.00 97.00      PROA   
ATOM   2109 HD11 LEU P 133     -37.203 -96.454 111.190  0.00 97.00      PROA   
ATOM   2110 HD12 LEU P 133     -38.742 -95.636 110.737  0.00 97.00      PROA   
ATOM   2111 HD13 LEU P 133     -38.714 -97.422 111.004  0.00 97.00      PROA   
ATOM   2112  CD2 LEU P 133     -38.051 -97.410 113.653  0.00 97.00      PROA   
ATOM   2113 HD21 LEU P 133     -38.391 -97.367 114.705  0.00 97.00      PROA   
ATOM   2114 HD22 LEU P 133     -36.940 -97.386 113.637  0.00 97.00      PROA   
ATOM   2115 HD23 LEU P 133     -38.389 -98.376 113.223  0.00 97.00      PROA   
ATOM   2116  C   LEU P 133     -38.075 -94.919 115.813  0.00 97.00      PROA   
ATOM   2117  O   LEU P 133     -36.864 -94.939 115.998  0.00 97.00      PROA   
ATOM   2118  N   THR P 134     -38.934 -95.474 116.701  0.00 97.00      PROA   
ATOM   2119  HN  THR P 134     -39.919 -95.416 116.564  0.00 97.00      PROA   
ATOM   2120  CA  THR P 134     -38.486 -96.143 117.912  0.00 97.00      PROA   
ATOM   2121  HA  THR P 134     -37.419 -96.024 118.029  0.00 97.00      PROA   
ATOM   2122  CB  THR P 134     -39.129 -95.621 119.193  0.00 97.00      PROA   
ATOM   2123  HB  THR P 134     -40.239 -95.685 119.128  0.00 97.00      PROA   
ATOM   2124  OG1 THR P 134     -38.760 -94.265 119.407  0.00 97.00      PROA   
ATOM   2125  HG1 THR P 134     -39.159 -93.751 118.700  0.00 97.00      PROA   
ATOM   2126  CG2 THR P 134     -38.634 -96.403 120.427  0.00 97.00      PROA   
ATOM   2127 HG21 THR P 134     -37.523 -96.388 120.464  0.00 97.00      PROA   
ATOM   2128 HG22 THR P 134     -38.981 -97.456 120.417  0.00 97.00      PROA   
ATOM   2129 HG23 THR P 134     -39.019 -95.925 121.353  0.00 97.00      PROA   
ATOM   2130  C   THR P 134     -38.762 -97.618 117.769  0.00 97.00      PROA   
ATOM   2131  O   THR P 134     -39.898 -98.047 117.582  0.00 97.00      PROA   
ATOM   2132  N   ILE P 135     -37.696 -98.438 117.868  0.00 97.00      PROA   
ATOM   2133  HN  ILE P 135     -36.779 -98.054 117.985  0.00 97.00      PROA   
ATOM   2134  CA  ILE P 135     -37.763 -99.881 117.831  0.00 97.00      PROA   
ATOM   2135  HA  ILE P 135     -38.648-100.191 117.293  0.00 97.00      PROA   
ATOM   2136  CB  ILE P 135     -36.524-100.488 117.166  0.00 97.00      PROA   
ATOM   2137  HB  ILE P 135     -35.631-100.130 117.728  0.00 97.00      PROA   
ATOM   2138  CG2 ILE P 135     -36.555-102.031 117.242  0.00 97.00      PROA   
ATOM   2139 HG21 ILE P 135     -37.450-102.431 116.720  0.00 97.00      PROA   
ATOM   2140 HG22 ILE P 135     -36.568-102.382 118.291  0.00 97.00      PROA   
ATOM   2141 HG23 ILE P 135     -35.648-102.457 116.767  0.00 97.00      PROA   
ATOM   2142  CG1 ILE P 135     -36.343-100.009 115.701  0.00 97.00      PROA   
ATOM   2143 HG11 ILE P 135     -36.736 -98.979 115.580  0.00 97.00      PROA   
ATOM   2144 HG12 ILE P 135     -36.938-100.666 115.029  0.00 97.00      PROA   
ATOM   2145  CD  ILE P 135     -34.872 -99.978 115.264  0.00 97.00      PROA   
ATOM   2146  HD1 ILE P 135     -34.355-100.931 115.506  0.00 97.00      PROA   
ATOM   2147  HD2 ILE P 135     -34.346 -99.159 115.798  0.00 97.00      PROA   
ATOM   2148  HD3 ILE P 135     -34.784 -99.790 114.174  0.00 97.00      PROA   
ATOM   2149  C   ILE P 135     -37.865-100.344 119.272  0.00 97.00      PROA   
ATOM   2150  O   ILE P 135     -36.919-100.213 120.038  0.00 97.00      PROA   
ATOM   2151  N   LEU P 136     -39.031-100.891 119.683  0.00 97.00      PROA   
ATOM   2152  HN  LEU P 136     -39.812-100.920 119.062  0.00 97.00      PROA   
ATOM   2153  CA  LEU P 136     -39.320-101.319 121.044  0.00 97.00      PROA   
ATOM   2154  HA  LEU P 136     -39.167-100.458 121.680  0.00 97.00      PROA   
ATOM   2155  CB  LEU P 136     -40.787-101.813 121.200  0.00 97.00      PROA   
ATOM   2156  HB1 LEU P 136     -40.914-102.220 122.229  0.00 97.00      PROA   
ATOM   2157  HB2 LEU P 136     -40.977-102.640 120.483  0.00 97.00      PROA   
ATOM   2158  CG  LEU P 136     -41.908-100.746 121.034  0.00 97.00      PROA   
ATOM   2159  HG  LEU P 136     -42.855-101.253 121.346  0.00 97.00      PROA   
ATOM   2160  CD1 LEU P 136     -41.715 -99.543 121.974  0.00 97.00      PROA   
ATOM   2161 HD11 LEU P 136     -40.824 -98.953 121.672  0.00 97.00      PROA   
ATOM   2162 HD12 LEU P 136     -41.578 -99.885 123.021  0.00 97.00      PROA   
ATOM   2163 HD13 LEU P 136     -42.603 -98.878 121.932  0.00 97.00      PROA   
ATOM   2164  CD2 LEU P 136     -42.139-100.274 119.584  0.00 97.00      PROA   
ATOM   2165 HD21 LEU P 136     -42.227-101.141 118.897  0.00 97.00      PROA   
ATOM   2166 HD22 LEU P 136     -41.308 -99.623 119.246  0.00 97.00      PROA   
ATOM   2167 HD23 LEU P 136     -43.076 -99.681 119.527  0.00 97.00      PROA   
ATOM   2168  C   LEU P 136     -38.389-102.395 121.586  0.00 97.00      PROA   
ATOM   2169  O   LEU P 136     -37.990-102.347 122.749  0.00 97.00      PROA   
ATOM   2170  N   LYS P 137     -38.026-103.392 120.751  0.00 97.00      PROA   
ATOM   2171  HN  LYS P 137     -38.394-103.433 119.828  0.00 97.00      PROA   
ATOM   2172  CA  LYS P 137     -37.019-104.375 121.087  0.00 97.00      PROA   
ATOM   2173  HA  LYS P 137     -36.382-103.990 121.873  0.00 97.00      PROA   
ATOM   2174  CB  LYS P 137     -37.636-105.723 121.545  0.00 97.00      PROA   
ATOM   2175  HB1 LYS P 137     -36.835-106.489 121.627  0.00 97.00      PROA   
ATOM   2176  HB2 LYS P 137     -38.359-106.074 120.776  0.00 97.00      PROA   
ATOM   2177  CG  LYS P 137     -38.358-105.644 122.904  0.00 97.00      PROA   
ATOM   2178  HG1 LYS P 137     -39.201-104.922 122.840  0.00 97.00      PROA   
ATOM   2179  HG2 LYS P 137     -37.641-105.246 123.652  0.00 97.00      PROA   
ATOM   2180  CD  LYS P 137     -38.895-107.010 123.369  0.00 97.00      PROA   
ATOM   2181  HD1 LYS P 137     -38.061-107.748 123.360  0.00 97.00      PROA   
ATOM   2182  HD2 LYS P 137     -39.650-107.359 122.630  0.00 97.00      PROA   
ATOM   2183  CE  LYS P 137     -39.546-107.002 124.760  0.00 97.00      PROA   
ATOM   2184  HE1 LYS P 137     -39.941-108.016 124.995  0.00 97.00      PROA   
ATOM   2185  HE2 LYS P 137     -40.375-106.268 124.819  0.00 97.00      PROA   
ATOM   2186  NZ  LYS P 137     -38.540-106.674 125.796  0.00 97.00      PROA   
ATOM   2187  HZ1 LYS P 137     -38.409-105.645 125.885  0.00 97.00      PROA   
ATOM   2188  HZ2 LYS P 137     -37.640-107.107 125.506  0.00 97.00      PROA   
ATOM   2189  HZ3 LYS P 137     -38.826-107.082 126.709  0.00 97.00      PROA   
ATOM   2190  C   LYS P 137     -36.146-104.606 119.874  0.00 97.00      PROA   
ATOM   2191  O   LYS P 137     -36.603-105.133 118.861  0.00 97.00      PROA   
ATOM   2192  N   THR P 138     -34.846-104.224 119.938  0.00 97.00      PROA   
ATOM   2193  HN  THR P 138     -34.504-103.724 120.736  0.00 97.00      PROA   
ATOM   2194  CA  THR P 138     -33.899-104.426 118.850  0.00 97.00      PROA   
ATOM   2195  HA  THR P 138     -34.450-104.260 117.935  0.00 97.00      PROA   
ATOM   2196  CB  THR P 138     -32.741-103.426 118.838  0.00 97.00      PROA   
ATOM   2197  HB  THR P 138     -33.155-102.419 119.080  0.00 97.00      PROA   
ATOM   2198  OG1 THR P 138     -32.138-103.338 117.552  0.00 97.00      PROA   
ATOM   2199  HG1 THR P 138     -31.413-102.719 117.661  0.00 97.00      PROA   
ATOM   2200  CG2 THR P 138     -31.644-103.769 119.857  0.00 97.00      PROA   
ATOM   2201 HG21 THR P 138     -31.113-104.706 119.586  0.00 97.00      PROA   
ATOM   2202 HG22 THR P 138     -32.075-103.889 120.870  0.00 97.00      PROA   
ATOM   2203 HG23 THR P 138     -30.892-102.953 119.899  0.00 97.00      PROA   
ATOM   2204  C   THR P 138     -33.425-105.869 118.816  0.00 97.00      PROA   
ATOM   2205  O   THR P 138     -33.698-106.661 119.709  0.00 97.00      PROA   
ATOM   2206  N   ASN P 139     -32.758-106.266 117.715  0.00 97.00      PROA   
ATOM   2207  HN  ASN P 139     -32.469-105.597 117.037  0.00 97.00      PROA   
ATOM   2208  CA  ASN P 139     -32.460-107.655 117.451  0.00 97.00      PROA   
ATOM   2209  HA  ASN P 139     -31.978-108.069 118.327  0.00 97.00      PROA   
ATOM   2210  CB  ASN P 139     -33.743-108.481 117.123  0.00 97.00      PROA   
ATOM   2211  HB1 ASN P 139     -34.384-108.526 118.030  0.00 97.00      PROA   
ATOM   2212  HB2 ASN P 139     -33.489-109.527 116.855  0.00 97.00      PROA   
ATOM   2213  CG  ASN P 139     -34.529-107.855 115.962  0.00 97.00      PROA   
ATOM   2214  OD1 ASN P 139     -34.153-108.016 114.798  0.00 97.00      PROA   
ATOM   2215  ND2 ASN P 139     -35.651-107.149 116.272  0.00 97.00      PROA   
ATOM   2216 HD21 ASN P 139     -36.204-106.784 115.524  0.00 97.00      PROA   
ATOM   2217 HD22 ASN P 139     -35.908-106.999 117.226  0.00 97.00      PROA   
ATOM   2218  C   ASN P 139     -31.448-107.686 116.324  0.00 97.00      PROA   
ATOM   2219  O   ASN P 139     -31.110-106.653 115.751  0.00 97.00      PROA   
ATOM   2220  N   MET P 140     -30.932-108.887 115.969  0.00 97.00      PROA   
ATOM   2221  HN  MET P 140     -31.165-109.712 116.482  0.00 97.00      PROA   
ATOM   2222  CA  MET P 140     -29.971-109.083 114.894  0.00 97.00      PROA   
ATOM   2223  HA  MET P 140     -29.091-108.508 115.148  0.00 97.00      PROA   
ATOM   2224  CB  MET P 140     -29.553-110.570 114.800  0.00 97.00      PROA   
ATOM   2225  HB1 MET P 140     -30.440-111.196 114.561  0.00 97.00      PROA   
ATOM   2226  HB2 MET P 140     -29.203-110.870 115.814  0.00 97.00      PROA   
ATOM   2227  CG  MET P 140     -28.436-110.857 113.775  0.00 97.00      PROA   
ATOM   2228  HG1 MET P 140     -27.531-110.285 114.078  0.00 97.00      PROA   
ATOM   2229  HG2 MET P 140     -28.739-110.472 112.780  0.00 97.00      PROA   
ATOM   2230  SD  MET P 140     -28.021-112.620 113.585  0.00 97.00      PROA   
ATOM   2231  CE  MET P 140     -27.453-112.921 115.283  0.00 97.00      PROA   
ATOM   2232  HE1 MET P 140     -28.283-112.824 116.014  0.00 97.00      PROA   
ATOM   2233  HE2 MET P 140     -26.650-112.206 115.565  0.00 97.00      PROA   
ATOM   2234  HE3 MET P 140     -27.052-113.950 115.391  0.00 97.00      PROA   
ATOM   2235  C   MET P 140     -30.444-108.579 113.534  0.00 97.00      PROA   
ATOM   2236  O   MET P 140     -29.667-108.014 112.768  0.00 97.00      PROA   
ATOM   2237  N   SER P 141     -31.752-108.707 113.212  0.00 97.00      PROA   
ATOM   2238  HN  SER P 141     -32.398-109.108 113.857  0.00 97.00      PROA   
ATOM   2239  CA  SER P 141     -32.291-108.306 111.921  0.00 97.00      PROA   
ATOM   2240  HA  SER P 141     -31.568-108.533 111.147  0.00 97.00      PROA   
ATOM   2241  CB  SER P 141     -33.615-109.059 111.609  0.00 97.00      PROA   
ATOM   2242  HB1 SER P 141     -34.430-108.737 112.293  0.00 97.00      PROA   
ATOM   2243  HB2 SER P 141     -33.447-110.145 111.775  0.00 97.00      PROA   
ATOM   2244  OG  SER P 141     -34.026-108.890 110.253  0.00 97.00      PROA   
ATOM   2245  HG1 SER P 141     -34.168-107.948 110.120  0.00 97.00      PROA   
ATOM   2246  C   SER P 141     -32.569-106.810 111.899  0.00 97.00      PROA   
ATOM   2247  O   SER P 141     -33.040-106.284 110.898  0.00 97.00      PROA   
ATOM   2248  N   HSD P 142     -32.238-106.092 112.994  0.00 97.00      PROA   
ATOM   2249  HN  HSD P 142     -31.932-106.574 113.812  0.00 97.00      PROA   
ATOM   2250  CA  HSD P 142     -32.253-104.647 113.087  0.00 97.00      PROA   
ATOM   2251  HA  HSD P 142     -32.690-104.231 112.197  0.00 97.00      PROA   
ATOM   2252  CB  HSD P 142     -33.114-104.153 114.276  0.00 97.00      PROA   
ATOM   2253  HB1 HSD P 142     -32.873-103.096 114.523  0.00 97.00      PROA   
ATOM   2254  HB2 HSD P 142     -32.915-104.763 115.181  0.00 97.00      PROA   
ATOM   2255  ND1 HSD P 142     -35.464-103.171 114.164  0.00 97.00      PROA   
ATOM   2256  HD1 HSD P 142     -35.281-102.358 114.718  0.00 97.00      PROA   
ATOM   2257  CG  HSD P 142     -34.584-104.207 113.930  0.00 97.00      PROA   
ATOM   2258  CE1 HSD P 142     -36.629-103.491 113.552  0.00 97.00      PROA   
ATOM   2259  HE1 HSD P 142     -37.518-102.862 113.595  0.00 97.00      PROA   
ATOM   2260  NE2 HSD P 142     -36.566-104.658 112.946  0.00 97.00      PROA   
ATOM   2261  CD2 HSD P 142     -35.284-105.116 113.196  0.00 97.00      PROA   
ATOM   2262  HD2 HSD P 142     -34.986-106.071 112.785  0.00 97.00      PROA   
ATOM   2263  C   HSD P 142     -30.840-104.094 113.124  0.00 97.00      PROA   
ATOM   2264  O   HSD P 142     -30.626-102.914 113.380  0.00 97.00      PROA   
ATOM   2265  N   SER P 143     -29.827-104.930 112.814  0.00 97.00      PROA   
ATOM   2266  HN  SER P 143     -30.015-105.892 112.631  0.00 97.00      PROA   
ATOM   2267  CA  SER P 143     -28.430-104.536 112.743  0.00 97.00      PROA   
ATOM   2268  HA  SER P 143     -28.262-103.704 113.413  0.00 97.00      PROA   
ATOM   2269  CB  SER P 143     -27.531-105.727 113.158  0.00 97.00      PROA   
ATOM   2270  HB1 SER P 143     -27.521-106.517 112.378  0.00 97.00      PROA   
ATOM   2271  HB2 SER P 143     -27.968-106.177 114.074  0.00 97.00      PROA   
ATOM   2272  OG  SER P 143     -26.199-105.327 113.455  0.00 97.00      PROA   
ATOM   2273  HG1 SER P 143     -25.801-105.036 112.632  0.00 97.00      PROA   
ATOM   2274  C   SER P 143     -28.066-104.107 111.327  0.00 97.00      PROA   
ATOM   2275  O   SER P 143     -28.676-104.554 110.358  0.00 97.00      PROA   
ATOM   2276  N   GLY P 144     -27.038-103.230 111.175  0.00 97.00      PROA   
ATOM   2277  HN  GLY P 144     -26.577-102.837 111.971  0.00 97.00      PROA   
ATOM   2278  CA  GLY P 144     -26.493-102.838 109.884  0.00 97.00      PROA   
ATOM   2279  HA1 GLY P 144     -27.067-103.275 109.084  0.00 97.00      PROA   
ATOM   2280  HA2 GLY P 144     -25.459-103.153 109.873  0.00 97.00      PROA   
ATOM   2281  C   GLY P 144     -26.500-101.348 109.699  0.00 97.00      PROA   
ATOM   2282  O   GLY P 144     -26.440-100.589 110.658  0.00 97.00      PROA   
ATOM   2283  N   THR P 145     -26.539-100.883 108.429  0.00 97.00      PROA   
ATOM   2284  HN  THR P 145     -26.691-101.522 107.675  0.00 97.00      PROA   
ATOM   2285  CA  THR P 145     -26.426 -99.474 108.086  0.00 97.00      PROA   
ATOM   2286  HA  THR P 145     -25.968 -98.962 108.917  0.00 97.00      PROA   
ATOM   2287  CB  THR P 145     -25.506 -99.192 106.892  0.00 97.00      PROA   
ATOM   2288  HB  THR P 145     -24.503 -99.609 107.139  0.00 97.00      PROA   
ATOM   2289  OG1 THR P 145     -25.322 -97.798 106.661  0.00 97.00      PROA   
ATOM   2290  HG1 THR P 145     -25.945 -97.556 105.965  0.00 97.00      PROA   
ATOM   2291  CG2 THR P 145     -25.984 -99.848 105.582  0.00 97.00      PROA   
ATOM   2292 HG21 THR P 145     -26.962 -99.432 105.260  0.00 97.00      PROA   
ATOM   2293 HG22 THR P 145     -26.082-100.945 105.701  0.00 97.00      PROA   
ATOM   2294 HG23 THR P 145     -25.249 -99.648 104.772  0.00 97.00      PROA   
ATOM   2295  C   THR P 145     -27.799 -98.868 107.918  0.00 97.00      PROA   
ATOM   2296  O   THR P 145     -28.634 -99.368 107.178  0.00 97.00      PROA   
ATOM   2297  N   TYR P 146     -28.057 -97.749 108.625  0.00 97.00      PROA   
ATOM   2298  HN  TYR P 146     -27.365 -97.375 109.240  0.00 97.00      PROA   
ATOM   2299  CA  TYR P 146     -29.307 -97.025 108.575  0.00 97.00      PROA   
ATOM   2300  HA  TYR P 146     -30.022 -97.583 107.992  0.00 97.00      PROA   
ATOM   2301  CB  TYR P 146     -29.913 -96.727 109.968  0.00 97.00      PROA   
ATOM   2302  HB1 TYR P 146     -30.704 -95.952 109.886  0.00 97.00      PROA   
ATOM   2303  HB2 TYR P 146     -29.126 -96.352 110.658  0.00 97.00      PROA   
ATOM   2304  CG  TYR P 146     -30.559 -97.932 110.592  0.00 97.00      PROA   
ATOM   2305  CD1 TYR P 146     -29.798 -98.888 111.284  0.00 97.00      PROA   
ATOM   2306  HD1 TYR P 146     -28.720 -98.813 111.288  0.00 97.00      PROA   
ATOM   2307  CE1 TYR P 146     -30.431 -99.909 112.002  0.00 97.00      PROA   
ATOM   2308  HE1 TYR P 146     -29.839-100.640 112.528  0.00 97.00      PROA   
ATOM   2309  CZ  TYR P 146     -31.828 -99.967 112.056  0.00 97.00      PROA   
ATOM   2310  OH  TYR P 146     -32.465-100.977 112.800  0.00 97.00      PROA   
ATOM   2311  HH  TYR P 146     -31.768-101.526 113.174  0.00 97.00      PROA   
ATOM   2312  CD2 TYR P 146     -31.963 -98.033 110.613  0.00 97.00      PROA   
ATOM   2313  HD2 TYR P 146     -32.559 -97.293 110.100  0.00 97.00      PROA   
ATOM   2314  CE2 TYR P 146     -32.594 -99.044 111.345  0.00 97.00      PROA   
ATOM   2315  HE2 TYR P 146     -33.670 -99.095 111.389  0.00 97.00      PROA   
ATOM   2316  C   TYR P 146     -29.102 -95.701 107.884  0.00 97.00      PROA   
ATOM   2317  O   TYR P 146     -28.077 -95.051 108.043  0.00 97.00      PROA   
ATOM   2318  N   HSD P 147     -30.100 -95.266 107.088  0.00 97.00      PROA   
ATOM   2319  HN  HSD P 147     -30.938 -95.799 106.995  0.00 97.00      PROA   
ATOM   2320  CA  HSD P 147     -30.045 -94.005 106.376  0.00 97.00      PROA   
ATOM   2321  HA  HSD P 147     -29.389 -93.318 106.893  0.00 97.00      PROA   
ATOM   2322  CB  HSD P 147     -29.612 -94.162 104.891  0.00 97.00      PROA   
ATOM   2323  HB1 HSD P 147     -29.455 -93.155 104.448  0.00 97.00      PROA   
ATOM   2324  HB2 HSD P 147     -30.405 -94.666 104.302  0.00 97.00      PROA   
ATOM   2325  ND1 HSD P 147     -27.190 -94.519 104.161  0.00 97.00      PROA   
ATOM   2326  HD1 HSD P 147     -26.997 -93.568 103.913  0.00 97.00      PROA   
ATOM   2327  CG  HSD P 147     -28.368 -94.992 104.701  0.00 97.00      PROA   
ATOM   2328  CE1 HSD P 147     -26.360 -95.583 104.031  0.00 97.00      PROA   
ATOM   2329  HE1 HSD P 147     -25.347 -95.503 103.636  0.00 97.00      PROA   
ATOM   2330  NE2 HSD P 147     -26.925 -96.705 104.430  0.00 97.00      PROA   
ATOM   2331  CD2 HSD P 147     -28.189 -96.335 104.847  0.00 97.00      PROA   
ATOM   2332  HD2 HSD P 147     -28.876 -97.088 105.214  0.00 97.00      PROA   
ATOM   2333  C   HSD P 147     -31.446 -93.447 106.408  0.00 97.00      PROA   
ATOM   2334  O   HSD P 147     -32.398 -94.178 106.659  0.00 97.00      PROA   
ATOM   2335  N   CYS P 148     -31.626 -92.131 106.154  0.00 97.00      PROA   
ATOM   2336  HN  CYS P 148     -30.858 -91.495 106.091  0.00 97.00      PROA   
ATOM   2337  CA  CYS P 148     -32.948 -91.577 105.961  0.00 97.00      PROA   
ATOM   2338  HA  CYS P 148     -33.604 -92.379 105.670  0.00 97.00      PROA   
ATOM   2339  CB  CYS P 148     -33.558 -90.932 107.238  0.00 97.00      PROA   
ATOM   2340  HB1 CYS P 148     -33.534 -91.703 108.039  0.00 97.00      PROA   
ATOM   2341  HB2 CYS P 148     -34.631 -90.713 107.048  0.00 97.00      PROA   
ATOM   2342  SG  CYS P 148     -32.710 -89.434 107.845  0.00 97.00      PROA   
ATOM   2343  C   CYS P 148     -32.967 -90.612 104.799  0.00 97.00      PROA   
ATOM   2344  O   CYS P 148     -31.933 -90.141 104.335  0.00 97.00      PROA   
ATOM   2345  N   SER P 149     -34.180 -90.303 104.288  0.00 97.00      PROA   
ATOM   2346  HN  SER P 149     -35.003 -90.747 104.637  0.00 97.00      PROA   
ATOM   2347  CA  SER P 149     -34.354 -89.285 103.273  0.00 97.00      PROA   
ATOM   2348  HA  SER P 149     -33.578 -88.549 103.413  0.00 97.00      PROA   
ATOM   2349  CB  SER P 149     -34.335 -89.796 101.797  0.00 97.00      PROA   
ATOM   2350  HB1 SER P 149     -33.416 -90.403 101.656  0.00 97.00      PROA   
ATOM   2351  HB2 SER P 149     -34.287 -88.935 101.099  0.00 97.00      PROA   
ATOM   2352  OG  SER P 149     -35.466 -90.591 101.441  0.00 97.00      PROA   
ATOM   2353  HG1 SER P 149     -36.247 -90.138 101.767  0.00 97.00      PROA   
ATOM   2354  C   SER P 149     -35.669 -88.602 103.518  0.00 97.00      PROA   
ATOM   2355  O   SER P 149     -36.602 -89.214 104.018  0.00 97.00      PROA   
ATOM   2356  N   GLY P 150     -35.767 -87.310 103.141  0.00 97.00      PROA   
ATOM   2357  HN  GLY P 150     -34.979 -86.851 102.738  0.00 97.00      PROA   
ATOM   2358  CA  GLY P 150     -37.001 -86.549 103.187  0.00 97.00      PROA   
ATOM   2359  HA1 GLY P 150     -37.017 -85.985 104.107  0.00 97.00      PROA   
ATOM   2360  HA2 GLY P 150     -37.849 -87.206 103.055  0.00 97.00      PROA   
ATOM   2361  C   GLY P 150     -36.988 -85.585 102.043  0.00 97.00      PROA   
ATOM   2362  O   GLY P 150     -36.032 -85.534 101.282  0.00 97.00      PROA   
ATOM   2363  N   MET P 151     -38.062 -84.785 101.894  0.00 97.00      PROA   
ATOM   2364  HN  MET P 151     -38.866 -84.909 102.474  0.00 97.00      PROA   
ATOM   2365  CA  MET P 151     -38.236 -83.836 100.820  0.00 97.00      PROA   
ATOM   2366  HA  MET P 151     -37.362 -83.823 100.187  0.00 97.00      PROA   
ATOM   2367  CB  MET P 151     -39.492 -84.223  99.992  0.00 97.00      PROA   
ATOM   2368  HB1 MET P 151     -40.401 -83.721 100.377  0.00 97.00      PROA   
ATOM   2369  HB2 MET P 151     -39.663 -85.316 100.148  0.00 97.00      PROA   
ATOM   2370  CG  MET P 151     -39.371 -84.031  98.467  0.00 97.00      PROA   
ATOM   2371  HG1 MET P 151     -40.291 -84.460  98.010  0.00 97.00      PROA   
ATOM   2372  HG2 MET P 151     -38.512 -84.635  98.101  0.00 97.00      PROA   
ATOM   2373  SD  MET P 151     -39.193 -82.312  97.911  0.00 97.00      PROA   
ATOM   2374  CE  MET P 151     -39.352 -82.698  96.146  0.00 97.00      PROA   
ATOM   2375  HE1 MET P 151     -40.363 -83.101  95.923  0.00 97.00      PROA   
ATOM   2376  HE2 MET P 151     -38.603 -83.456  95.829  0.00 97.00      PROA   
ATOM   2377  HE3 MET P 151     -39.204 -81.787  95.527  0.00 97.00      PROA   
ATOM   2378  C   MET P 151     -38.413 -82.461 101.447  0.00 97.00      PROA   
ATOM   2379  O   MET P 151     -39.096 -82.303 102.455  0.00 97.00      PROA   
ATOM   2380  N   GLY P 152     -37.775 -81.425 100.852  0.00 97.00      PROA   
ATOM   2381  HN  GLY P 152     -37.157 -81.621 100.094  0.00 97.00      PROA   
ATOM   2382  CA  GLY P 152     -38.009 -80.023 101.183  0.00 97.00      PROA   
ATOM   2383  HA1 GLY P 152     -37.130 -79.625 101.660  0.00 97.00      PROA   
ATOM   2384  HA2 GLY P 152     -38.896 -79.933 101.795  0.00 97.00      PROA   
ATOM   2385  C   GLY P 152     -38.273 -79.246  99.924  0.00 97.00      PROA   
ATOM   2386  O   GLY P 152     -39.416 -78.954  99.589  0.00 97.00      PROA   
ATOM   2387  N   LYS P 153     -37.207 -78.867  99.188  0.00 97.00      PROA   
ATOM   2388  HN  LYS P 153     -36.280 -78.963  99.547  0.00 97.00      PROA   
ATOM   2389  CA  LYS P 153     -37.324 -78.366  97.828  0.00 97.00      PROA   
ATOM   2390  HA  LYS P 153     -38.366 -78.326  97.555  0.00 97.00      PROA   
ATOM   2391  CB  LYS P 153     -36.715 -76.948  97.670  0.00 97.00      PROA   
ATOM   2392  HB1 LYS P 153     -36.506 -76.729  96.600  0.00 97.00      PROA   
ATOM   2393  HB2 LYS P 153     -35.747 -76.909  98.214  0.00 97.00      PROA   
ATOM   2394  CG  LYS P 153     -37.637 -75.823  98.185  0.00 97.00      PROA   
ATOM   2395  HG1 LYS P 153     -37.088 -74.858  98.105  0.00 97.00      PROA   
ATOM   2396  HG2 LYS P 153     -37.870 -75.991  99.259  0.00 97.00      PROA   
ATOM   2397  CD  LYS P 153     -38.943 -75.732  97.376  0.00 97.00      PROA   
ATOM   2398  HD1 LYS P 153     -39.542 -76.651  97.562  0.00 97.00      PROA   
ATOM   2399  HD2 LYS P 153     -38.673 -75.710  96.295  0.00 97.00      PROA   
ATOM   2400  CE  LYS P 153     -39.809 -74.512  97.708  0.00 97.00      PROA   
ATOM   2401  HE1 LYS P 153     -39.265 -73.570  97.487  0.00 97.00      PROA   
ATOM   2402  HE2 LYS P 153     -40.107 -74.523  98.778  0.00 97.00      PROA   
ATOM   2403  NZ  LYS P 153     -41.044 -74.537  96.887  0.00 97.00      PROA   
ATOM   2404  HZ1 LYS P 153     -41.570 -75.411  97.091  0.00 97.00      PROA   
ATOM   2405  HZ2 LYS P 153     -40.786 -74.525  95.879  0.00 97.00      PROA   
ATOM   2406  HZ3 LYS P 153     -41.639 -73.714  97.103  0.00 97.00      PROA   
ATOM   2407  C   LYS P 153     -36.745 -79.329  96.817  0.00 97.00      PROA   
ATOM   2408  O   LYS P 153     -36.849 -79.120  95.609  0.00 97.00      PROA   
ATOM   2409  N   HSD P 154     -36.187 -80.452  97.303  0.00 97.00      PROA   
ATOM   2410  HN  HSD P 154     -36.094 -80.583  98.285  0.00 97.00      PROA   
ATOM   2411  CA  HSD P 154     -35.806 -81.592  96.512  0.00 97.00      PROA   
ATOM   2412  HA  HSD P 154     -36.615 -81.833  95.836  0.00 97.00      PROA   
ATOM   2413  CB  HSD P 154     -34.486 -81.398  95.721  0.00 97.00      PROA   
ATOM   2414  HB1 HSD P 154     -33.676 -81.096  96.421  0.00 97.00      PROA   
ATOM   2415  HB2 HSD P 154     -34.630 -80.566  94.998  0.00 97.00      PROA   
ATOM   2416  ND1 HSD P 154     -32.946 -83.368  95.220  0.00 97.00      PROA   
ATOM   2417  HD1 HSD P 154     -32.354 -83.265  96.021  0.00 97.00      PROA   
ATOM   2418  CG  HSD P 154     -34.068 -82.617  94.941  0.00 97.00      PROA   
ATOM   2419  CE1 HSD P 154     -32.918 -84.382  94.323  0.00 97.00      PROA   
ATOM   2420  HE1 HSD P 154     -32.131 -85.135  94.311  0.00 97.00      PROA   
ATOM   2421  NE2 HSD P 154     -33.943 -84.342  93.493  0.00 97.00      PROA   
ATOM   2422  CD2 HSD P 154     -34.658 -83.220  93.872  0.00 97.00      PROA   
ATOM   2423  HD2 HSD P 154     -35.553 -82.943  93.328  0.00 97.00      PROA   
ATOM   2424  C   HSD P 154     -35.687 -82.691  97.536  0.00 97.00      PROA   
ATOM   2425  O   HSD P 154     -35.758 -82.423  98.734  0.00 97.00      PROA   
ATOM   2426  N   ARG P 155     -35.531 -83.970  97.119  0.00 97.00      PROA   
ATOM   2427  HN  ARG P 155     -35.497 -84.199  96.148  0.00 97.00      PROA   
ATOM   2428  CA  ARG P 155     -35.184 -85.025  98.052  0.00 97.00      PROA   
ATOM   2429  HA  ARG P 155     -35.871 -84.937  98.882  0.00 97.00      PROA   
ATOM   2430  CB  ARG P 155     -35.366 -86.464  97.502  0.00 97.00      PROA   
ATOM   2431  HB1 ARG P 155     -36.457 -86.634  97.350  0.00 97.00      PROA   
ATOM   2432  HB2 ARG P 155     -35.036 -87.184  98.283  0.00 97.00      PROA   
ATOM   2433  CG  ARG P 155     -34.639 -86.753  96.169  0.00 97.00      PROA   
ATOM   2434  HG1 ARG P 155     -33.821 -86.016  96.042  0.00 97.00      PROA   
ATOM   2435  HG2 ARG P 155     -35.339 -86.608  95.317  0.00 97.00      PROA   
ATOM   2436  CD  ARG P 155     -33.975 -88.137  96.079  0.00 97.00      PROA   
ATOM   2437  HD1 ARG P 155     -33.154 -88.197  96.830  0.00 97.00      PROA   
ATOM   2438  HD2 ARG P 155     -33.563 -88.313  95.061  0.00 97.00      PROA   
ATOM   2439  NE  ARG P 155     -35.029 -89.162  96.362  0.00 97.00      PROA   
ATOM   2440  HE  ARG P 155     -35.981 -88.912  96.215  0.00 97.00      PROA   
ATOM   2441  CZ  ARG P 155     -34.794 -90.335  96.987  0.00 97.00      PROA   
ATOM   2442  NH1 ARG P 155     -33.560 -90.812  97.200  0.00 97.00      PROA   
ATOM   2443 HH11 ARG P 155     -32.785 -90.329  96.805  0.00 97.00      PROA   
ATOM   2444 HH12 ARG P 155     -33.466 -91.696  97.651  0.00 97.00      PROA   
ATOM   2445  NH2 ARG P 155     -35.834 -91.068  97.425  0.00 97.00      PROA   
ATOM   2446 HH21 ARG P 155     -36.761 -90.732  97.290  0.00 97.00      PROA   
ATOM   2447 HH22 ARG P 155     -35.645 -91.897  97.945  0.00 97.00      PROA   
ATOM   2448  C   ARG P 155     -33.781 -84.861  98.625  0.00 97.00      PROA   
ATOM   2449  O   ARG P 155     -32.820 -84.585  97.912  0.00 97.00      PROA   
ATOM   2450  N   TYR P 156     -33.639 -85.036  99.953  0.00 97.00      PROA   
ATOM   2451  HN  TYR P 156     -34.440 -85.206 100.525  0.00 97.00      PROA   
ATOM   2452  CA  TYR P 156     -32.381 -84.925 100.656  0.00 97.00      PROA   
ATOM   2453  HA  TYR P 156     -31.574 -84.742  99.961  0.00 97.00      PROA   
ATOM   2454  CB  TYR P 156     -32.416 -83.819 101.746  0.00 97.00      PROA   
ATOM   2455  HB1 TYR P 156     -31.418 -83.686 102.208  0.00 97.00      PROA   
ATOM   2456  HB2 TYR P 156     -33.139 -84.111 102.537  0.00 97.00      PROA   
ATOM   2457  CG  TYR P 156     -32.865 -82.485 101.193  0.00 97.00      PROA   
ATOM   2458  CD1 TYR P 156     -32.311 -81.953 100.013  0.00 97.00      PROA   
ATOM   2459  HD1 TYR P 156     -31.548 -82.502  99.482  0.00 97.00      PROA   
ATOM   2460  CE1 TYR P 156     -32.758 -80.729  99.500  0.00 97.00      PROA   
ATOM   2461  HE1 TYR P 156     -32.337 -80.346  98.582  0.00 97.00      PROA   
ATOM   2462  CZ  TYR P 156     -33.754 -80.012 100.174  0.00 97.00      PROA   
ATOM   2463  OH  TYR P 156     -34.207 -78.779  99.665  0.00 97.00      PROA   
ATOM   2464  HH  TYR P 156     -33.549 -78.461  99.045  0.00 97.00      PROA   
ATOM   2465  CD2 TYR P 156     -33.847 -81.738 101.871  0.00 97.00      PROA   
ATOM   2466  HD2 TYR P 156     -34.275 -82.121 102.786  0.00 97.00      PROA   
ATOM   2467  CE2 TYR P 156     -34.288 -80.511 101.366  0.00 97.00      PROA   
ATOM   2468  HE2 TYR P 156     -35.033 -79.946 101.904  0.00 97.00      PROA   
ATOM   2469  C   TYR P 156     -32.135 -86.262 101.312  0.00 97.00      PROA   
ATOM   2470  O   TYR P 156     -33.066 -86.895 101.791  0.00 97.00      PROA   
ATOM   2471  N   THR P 157     -30.865 -86.732 101.324  0.00 97.00      PROA   
ATOM   2472  HN  THR P 157     -30.133 -86.223 100.881  0.00 97.00      PROA   
ATOM   2473  CA  THR P 157     -30.453 -88.000 101.906  0.00 97.00      PROA   
ATOM   2474  HA  THR P 157     -31.305 -88.511 102.333  0.00 97.00      PROA   
ATOM   2475  CB  THR P 157     -29.756 -88.933 100.916  0.00 97.00      PROA   
ATOM   2476  HB  THR P 157     -29.216 -89.759 101.439  0.00 97.00      PROA   
ATOM   2477  OG1 THR P 157     -28.840 -88.225 100.085  0.00 97.00      PROA   
ATOM   2478  HG1 THR P 157     -28.137 -87.916 100.659  0.00 97.00      PROA   
ATOM   2479  CG2 THR P 157     -30.808 -89.570  99.995  0.00 97.00      PROA   
ATOM   2480 HG21 THR P 157     -31.378 -88.784  99.457  0.00 97.00      PROA   
ATOM   2481 HG22 THR P 157     -31.509 -90.195 100.582  0.00 97.00      PROA   
ATOM   2482 HG23 THR P 157     -30.303 -90.218  99.245  0.00 97.00      PROA   
ATOM   2483  C   THR P 157     -29.482 -87.719 103.027  0.00 97.00      PROA   
ATOM   2484  O   THR P 157     -28.619 -86.855 102.906  0.00 97.00      PROA   
ATOM   2485  N   SER P 158     -29.590 -88.461 104.153  0.00 97.00      PROA   
ATOM   2486  HN  SER P 158     -30.317 -89.141 104.257  0.00 97.00      PROA   
ATOM   2487  CA  SER P 158     -28.681 -88.329 105.276  0.00 97.00      PROA   
ATOM   2488  HA  SER P 158     -28.471 -87.277 105.410  0.00 97.00      PROA   
ATOM   2489  CB  SER P 158     -29.288 -88.874 106.603  0.00 97.00      PROA   
ATOM   2490  HB1 SER P 158     -30.297 -88.427 106.723  0.00 97.00      PROA   
ATOM   2491  HB2 SER P 158     -28.674 -88.557 107.471  0.00 97.00      PROA   
ATOM   2492  OG  SER P 158     -29.417 -90.296 106.634  0.00 97.00      PROA   
ATOM   2493  HG1 SER P 158     -28.537 -90.655 106.797  0.00 97.00      PROA   
ATOM   2494  C   SER P 158     -27.369 -89.047 105.031  0.00 97.00      PROA   
ATOM   2495  O   SER P 158     -27.215 -89.832 104.097  0.00 97.00      PROA   
ATOM   2496  N   ALA P 159     -26.398 -88.830 105.945  0.00 97.00      PROA   
ATOM   2497  HN  ALA P 159     -26.479 -88.091 106.611  0.00 97.00      PROA   
ATOM   2498  CA  ALA P 159     -25.298 -89.745 106.165  0.00 97.00      PROA   
ATOM   2499  HA  ALA P 159     -24.771 -89.855 105.226  0.00 97.00      PROA   
ATOM   2500  CB  ALA P 159     -24.331 -89.190 107.230  0.00 97.00      PROA   
ATOM   2501  HB1 ALA P 159     -24.849 -89.069 108.206  0.00 97.00      PROA   
ATOM   2502  HB2 ALA P 159     -23.952 -88.192 106.916  0.00 97.00      PROA   
ATOM   2503  HB3 ALA P 159     -23.461 -89.863 107.373  0.00 97.00      PROA   
ATOM   2504  C   ALA P 159     -25.793 -91.126 106.598  0.00 97.00      PROA   
ATOM   2505  O   ALA P 159     -26.844 -91.253 107.222  0.00 97.00      PROA   
ATOM   2506  N   GLY P 160     -25.052 -92.205 106.247  0.00 97.00      PROA   
ATOM   2507  HN  GLY P 160     -24.201 -92.093 105.741  0.00 97.00      PROA   
ATOM   2508  CA  GLY P 160     -25.355 -93.551 106.708  0.00 97.00      PROA   
ATOM   2509  HA1 GLY P 160     -24.904 -94.247 106.016  0.00 97.00      PROA   
ATOM   2510  HA2 GLY P 160     -26.424 -93.681 106.793  0.00 97.00      PROA   
ATOM   2511  C   GLY P 160     -24.719 -93.794 108.044  0.00 97.00      PROA   
ATOM   2512  O   GLY P 160     -23.546 -93.485 108.234  0.00 97.00      PROA   
ATOM   2513  N   ILE P 161     -25.475 -94.390 108.993  0.00 97.00      PROA   
ATOM   2514  HN  ILE P 161     -26.424 -94.632 108.795  0.00 97.00      PROA   
ATOM   2515  CA  ILE P 161     -24.996 -94.674 110.331  0.00 97.00      PROA   
ATOM   2516  HA  ILE P 161     -23.963 -94.373 110.419  0.00 97.00      PROA   
ATOM   2517  CB  ILE P 161     -25.794 -93.961 111.427  0.00 97.00      PROA   
ATOM   2518  HB  ILE P 161     -26.851 -94.318 111.396  0.00 97.00      PROA   
ATOM   2519  CG2 ILE P 161     -25.208 -94.303 112.818  0.00 97.00      PROA   
ATOM   2520 HG21 ILE P 161     -24.122 -94.074 112.848  0.00 97.00      PROA   
ATOM   2521 HG22 ILE P 161     -25.353 -95.373 113.071  0.00 97.00      PROA   
ATOM   2522 HG23 ILE P 161     -25.710 -93.693 113.598  0.00 97.00      PROA   
ATOM   2523  CG1 ILE P 161     -25.845 -92.422 111.207  0.00 97.00      PROA   
ATOM   2524 HG11 ILE P 161     -26.486 -91.986 112.006  0.00 97.00      PROA   
ATOM   2525 HG12 ILE P 161     -26.343 -92.202 110.239  0.00 97.00      PROA   
ATOM   2526  CD  ILE P 161     -24.483 -91.713 111.244  0.00 97.00      PROA   
ATOM   2527  HD1 ILE P 161     -23.809 -92.102 110.453  0.00 97.00      PROA   
ATOM   2528  HD2 ILE P 161     -23.984 -91.849 112.227  0.00 97.00      PROA   
ATOM   2529  HD3 ILE P 161     -24.614 -90.622 111.080  0.00 97.00      PROA   
ATOM   2530  C   ILE P 161     -25.053 -96.174 110.530  0.00 97.00      PROA   
ATOM   2531  O   ILE P 161     -26.114 -96.788 110.476  0.00 97.00      PROA   
ATOM   2532  N   SER P 162     -23.885 -96.809 110.774  0.00 97.00      PROA   
ATOM   2533  HN  SER P 162     -23.024 -96.307 110.789  0.00 97.00      PROA   
ATOM   2534  CA  SER P 162     -23.787 -98.243 110.964  0.00 97.00      PROA   
ATOM   2535  HA  SER P 162     -24.588 -98.726 110.425  0.00 97.00      PROA   
ATOM   2536  CB  SER P 162     -22.452 -98.813 110.418  0.00 97.00      PROA   
ATOM   2537  HB1 SER P 162     -22.417 -98.642 109.320  0.00 97.00      PROA   
ATOM   2538  HB2 SER P 162     -22.385 -99.908 110.596  0.00 97.00      PROA   
ATOM   2539  OG  SER P 162     -21.326 -98.158 110.999  0.00 97.00      PROA   
ATOM   2540  HG1 SER P 162     -21.457 -98.212 111.951  0.00 97.00      PROA   
ATOM   2541  C   SER P 162     -23.910 -98.630 112.424  0.00 97.00      PROA   
ATOM   2542  O   SER P 162     -23.085 -98.242 113.250  0.00 97.00      PROA   
ATOM   2543  N   VAL P 163     -24.931 -99.449 112.770  0.00 97.00      PROA   
ATOM   2544  HN  VAL P 163     -25.604 -99.742 112.093  0.00 97.00      PROA   
ATOM   2545  CA  VAL P 163     -25.108 -99.964 114.114  0.00 97.00      PROA   
ATOM   2546  HA  VAL P 163     -24.341 -99.550 114.748  0.00 97.00      PROA   
ATOM   2547  CB  VAL P 163     -26.446 -99.617 114.768  0.00 97.00      PROA   
ATOM   2548  HB  VAL P 163     -26.416 -99.929 115.839  0.00 97.00      PROA   
ATOM   2549  CG1 VAL P 163     -26.629 -98.087 114.739  0.00 97.00      PROA   
ATOM   2550 HG11 VAL P 163     -26.738 -97.716 113.697  0.00 97.00      PROA   
ATOM   2551 HG12 VAL P 163     -25.764 -97.577 115.212  0.00 97.00      PROA   
ATOM   2552 HG13 VAL P 163     -27.549 -97.816 115.299  0.00 97.00      PROA   
ATOM   2553  CG2 VAL P 163     -27.638-100.325 114.096  0.00 97.00      PROA   
ATOM   2554 HG21 VAL P 163     -27.605-101.422 114.254  0.00 97.00      PROA   
ATOM   2555 HG22 VAL P 163     -27.641-100.122 113.006  0.00 97.00      PROA   
ATOM   2556 HG23 VAL P 163     -28.592 -99.949 114.525  0.00 97.00      PROA   
ATOM   2557  C   VAL P 163     -24.900-101.460 114.077  0.00 97.00      PROA   
ATOM   2558  O   VAL P 163     -25.357-102.152 113.174  0.00 97.00      PROA   
ATOM   2559  N   THR P 164     -24.163-102.005 115.066  0.00 97.00      PROA   
ATOM   2560  HN  THR P 164     -23.787-101.423 115.787  0.00 97.00      PROA   
ATOM   2561  CA  THR P 164     -23.869-103.430 115.115  0.00 97.00      PROA   
ATOM   2562  HA  THR P 164     -24.320-103.937 114.276  0.00 97.00      PROA   
ATOM   2563  CB  THR P 164     -22.378-103.740 115.063  0.00 97.00      PROA   
ATOM   2564  HB  THR P 164     -21.863-103.375 115.978  0.00 97.00      PROA   
ATOM   2565  OG1 THR P 164     -21.777-103.096 113.946  0.00 97.00      PROA   
ATOM   2566  HG1 THR P 164     -22.155-102.217 113.897  0.00 97.00      PROA   
ATOM   2567  CG2 THR P 164     -22.144-105.252 114.879  0.00 97.00      PROA   
ATOM   2568 HG21 THR P 164     -22.601-105.586 113.922  0.00 97.00      PROA   
ATOM   2569 HG22 THR P 164     -22.581-105.846 115.704  0.00 97.00      PROA   
ATOM   2570 HG23 THR P 164     -21.053-105.461 114.826  0.00 97.00      PROA   
ATOM   2571  C   THR P 164     -24.474-103.969 116.396  0.00 97.00      PROA   
ATOM   2572  O   THR P 164     -24.052-103.597 117.483  0.00 97.00      PROA   
ATOM   2573  N   VAL P 165     -25.493-104.859 116.305  0.00 97.00      PROA   
ATOM   2574  HN  VAL P 165     -25.830-105.113 115.398  0.00 97.00      PROA   
ATOM   2575  CA  VAL P 165     -26.232-105.421 117.440  0.00 97.00      PROA   
ATOM   2576  HA  VAL P 165     -26.239-104.666 118.211  0.00 97.00      PROA   
ATOM   2577  CB  VAL P 165     -27.698-105.688 117.061  0.00 97.00      PROA   
ATOM   2578  HB  VAL P 165     -27.733-106.434 116.237  0.00 97.00      PROA   
ATOM   2579  CG1 VAL P 165     -28.572-106.199 118.229  0.00 97.00      PROA   
ATOM   2580 HG11 VAL P 165     -28.394-105.595 119.143  0.00 97.00      PROA   
ATOM   2581 HG12 VAL P 165     -28.381-107.268 118.447  0.00 97.00      PROA   
ATOM   2582 HG13 VAL P 165     -29.645-106.111 117.965  0.00 97.00      PROA   
ATOM   2583  CG2 VAL P 165     -28.316-104.362 116.565  0.00 97.00      PROA   
ATOM   2584 HG21 VAL P 165     -27.808-103.971 115.662  0.00 97.00      PROA   
ATOM   2585 HG22 VAL P 165     -28.259-103.597 117.369  0.00 97.00      PROA   
ATOM   2586 HG23 VAL P 165     -29.386-104.521 116.314  0.00 97.00      PROA   
ATOM   2587  C   VAL P 165     -25.499-106.666 117.977  0.00 97.00      PROA   
ATOM   2588  O   VAL P 165     -24.480-107.061 117.420  0.00 97.00      PROA   
ATOM   2589  N   LYS P 166     -25.955-107.316 119.084  0.00 97.00      PROA   
ATOM   2590  HN  LYS P 166     -26.756-106.988 119.581  0.00 97.00      PROA   
ATOM   2591  CA  LYS P 166     -25.470-108.619 119.510  0.00 97.00      PROA   
ATOM   2592  HA  LYS P 166     -25.064-109.162 118.666  0.00 97.00      PROA   
ATOM   2593  CB  LYS P 166     -24.505-108.619 120.741  0.00 97.00      PROA   
ATOM   2594  HB1 LYS P 166     -24.075-109.637 120.870  0.00 97.00      PROA   
ATOM   2595  HB2 LYS P 166     -25.087-108.389 121.664  0.00 97.00      PROA   
ATOM   2596  CG  LYS P 166     -23.375-107.571 120.740  0.00 97.00      PROA   
ATOM   2597  HG1 LYS P 166     -22.889-107.578 121.742  0.00 97.00      PROA   
ATOM   2598  HG2 LYS P 166     -23.876-106.585 120.648  0.00 97.00      PROA   
ATOM   2599  CD  LYS P 166     -22.282-107.796 119.673  0.00 97.00      PROA   
ATOM   2600  HD1 LYS P 166     -22.732-108.315 118.798  0.00 97.00      PROA   
ATOM   2601  HD2 LYS P 166     -21.515-108.485 120.089  0.00 97.00      PROA   
ATOM   2602  CE  LYS P 166     -21.574-106.523 119.174  0.00 97.00      PROA   
ATOM   2603  HE1 LYS P 166     -20.977-106.752 118.264  0.00 97.00      PROA   
ATOM   2604  HE2 LYS P 166     -20.916-106.082 119.950  0.00 97.00      PROA   
ATOM   2605  NZ  LYS P 166     -22.590-105.526 118.804  0.00 97.00      PROA   
ATOM   2606  HZ1 LYS P 166     -23.057-105.146 119.652  0.00 97.00      PROA   
ATOM   2607  HZ2 LYS P 166     -23.313-106.039 118.253  0.00 97.00      PROA   
ATOM   2608  HZ3 LYS P 166     -22.237-104.743 118.223  0.00 97.00      PROA   
ATOM   2609  C   LYS P 166     -26.698-109.328 120.006  0.00 97.00      PROA   
ATOM   2610  O   LYS P 166     -27.599-108.695 120.546  0.00 97.00      PROA   
ATOM   2611  N   GLU P 167     -26.700-110.676 119.900  0.00  0.00      PROA   
ATOM   2612  HN  GLU P 167     -25.963-111.158 119.433  0.00  0.00      PROA   
ATOM   2613  CA  GLU P 167     -27.660-111.524 120.560  0.00  0.00      PROA   
ATOM   2614  HA  GLU P 167     -28.549-110.954 120.790  0.00  0.00      PROA   
ATOM   2615  CB  GLU P 167     -28.058-112.764 119.712  0.00  0.00      PROA   
ATOM   2616  HB1 GLU P 167     -28.421-112.402 118.725  0.00  0.00      PROA   
ATOM   2617  HB2 GLU P 167     -28.916-113.261 120.220  0.00  0.00      PROA   
ATOM   2618  CG  GLU P 167     -26.935-113.803 119.494  0.00  0.00      PROA   
ATOM   2619  HG1 GLU P 167     -26.552-114.183 120.464  0.00  0.00      PROA   
ATOM   2620  HG2 GLU P 167     -26.091-113.327 118.951  0.00  0.00      PROA   
ATOM   2621  CD  GLU P 167     -27.455-115.003 118.699  0.00  0.00      PROA   
ATOM   2622  OE1 GLU P 167     -28.427-115.651 119.172  0.00  0.00      PROA   
ATOM   2623  OE2 GLU P 167     -26.878-115.299 117.620  0.00  0.00      PROA   
ATOM   2624  C   GLU P 167     -27.012-111.983 121.840  0.00  0.00      PROA   
ATOM   2625  O   GLU P 167     -25.793-111.907 121.997  0.00  0.00      PROA   
ATOM   2626  N   LEU P 168     -27.836-112.497 122.785  0.00  0.00      PROA   
ATOM   2627  HN  LEU P 168     -28.826-112.475 122.670  0.00  0.00      PROA   
ATOM   2628  CA  LEU P 168     -27.374-113.255 123.923  0.00  0.00      PROA   
ATOM   2629  HA  LEU P 168     -26.395-112.895 124.208  0.00  0.00      PROA   
ATOM   2630  CB  LEU P 168     -28.303-113.245 125.169  0.00  0.00      PROA   
ATOM   2631  HB1 LEU P 168     -27.927-114.005 125.895  0.00  0.00      PROA   
ATOM   2632  HB2 LEU P 168     -29.330-113.547 124.870  0.00  0.00      PROA   
ATOM   2633  CG  LEU P 168     -28.385-111.912 125.962  0.00  0.00      PROA   
ATOM   2634  HG  LEU P 168     -28.915-112.156 126.915  0.00  0.00      PROA   
ATOM   2635  CD1 LEU P 168     -26.999-111.364 126.359  0.00  0.00      PROA   
ATOM   2636 HD11 LEU P 168     -26.435-111.043 125.458  0.00  0.00      PROA   
ATOM   2637 HD12 LEU P 168     -26.413-112.143 126.890  0.00  0.00      PROA   
ATOM   2638 HD13 LEU P 168     -27.112-110.487 127.030  0.00  0.00      PROA   
ATOM   2639  CD2 LEU P 168     -29.239-110.833 125.271  0.00  0.00      PROA   
ATOM   2640 HD21 LEU P 168     -30.246-111.232 125.027  0.00  0.00      PROA   
ATOM   2641 HD22 LEU P 168     -28.750-110.499 124.334  0.00  0.00      PROA   
ATOM   2642 HD23 LEU P 168     -29.359-109.951 125.935  0.00  0.00      PROA   
ATOM   2643  C   LEU P 168     -27.222-114.676 123.454  0.00  0.00      PROA   
ATOM   2644  O   LEU P 168     -27.976-115.159 122.610  0.00  0.00      PROA   
ATOM   2645  N   PHE P 169     -26.189-115.350 123.995  0.00  0.00      PROA   
ATOM   2646  HN  PHE P 169     -25.628-114.930 124.704  0.00  0.00      PROA   
ATOM   2647  CA  PHE P 169     -25.737-116.651 123.572  0.00  0.00      PROA   
ATOM   2648  HA  PHE P 169     -26.590-117.200 123.199  0.00  0.00      PROA   
ATOM   2649  CB  PHE P 169     -24.728-116.510 122.388  0.00  0.00      PROA   
ATOM   2650  HB1 PHE P 169     -25.349-116.179 121.522  0.00  0.00      PROA   
ATOM   2651  HB2 PHE P 169     -24.262-117.453 122.063  0.00  0.00      PROA   
ATOM   2652  CG  PHE P 169     -23.657-115.450 122.593  0.00  0.00      PROA   
ATOM   2653  CD1 PHE P 169     -23.474-114.458 121.610  0.00  0.00      PROA   
ATOM   2654  HD1 PHE P 169     -24.093-114.460 120.724  0.00  0.00      PROA   
ATOM   2655  CE1 PHE P 169     -22.506-113.460 121.762  0.00  0.00      PROA   
ATOM   2656  HE1 PHE P 169     -22.383-112.707 120.998  0.00  0.00      PROA   
ATOM   2657  CZ  PHE P 169     -21.694-113.443 122.901  0.00  0.00      PROA   
ATOM   2658  HZ  PHE P 169     -20.946-112.673 123.021  0.00  0.00      PROA   
ATOM   2659  CD2 PHE P 169     -22.819-115.427 123.726  0.00  0.00      PROA   
ATOM   2660  HD2 PHE P 169     -22.915-116.177 124.494  0.00  0.00      PROA   
ATOM   2661  CE2 PHE P 169     -21.851-114.428 123.883  0.00  0.00      PROA   
ATOM   2662  HE2 PHE P 169     -21.224-114.417 124.762  0.00  0.00      PROA   
ATOM   2663  C   PHE P 169     -25.347-117.343 124.880  0.00  0.00      PROA   
ATOM   2664  O   PHE P 169     -25.818-116.813 125.887  0.00  0.00      PROA   
ATOM   2665  N   PRO P 170     -24.626-118.476 125.055  0.00  0.00      PROA   
ATOM   2666  CD  PRO P 170     -23.752-119.100 124.058  0.00  0.00      PROA   
ATOM   2667  HD1 PRO P 170     -23.139-118.342 123.531  0.00  0.00      PROA   
ATOM   2668  HD2 PRO P 170     -24.377-119.677 123.344  0.00  0.00      PROA   
ATOM   2669  CA  PRO P 170     -24.459-119.124 126.358  0.00  0.00      PROA   
ATOM   2670  HA  PRO P 170     -25.442-119.384 126.725  0.00  0.00      PROA   
ATOM   2671  CB  PRO P 170     -23.608-120.373 126.086  0.00  0.00      PROA   
ATOM   2672  HB1 PRO P 170     -24.287-121.220 125.838  0.00  0.00      PROA   
ATOM   2673  HB2 PRO P 170     -22.963-120.673 126.936  0.00  0.00      PROA   
ATOM   2674  CG  PRO P 170     -22.801-120.015 124.840  0.00  0.00      PROA   
ATOM   2675  HG1 PRO P 170     -21.898-119.438 125.138  0.00  0.00      PROA   
ATOM   2676  HG2 PRO P 170     -22.493-120.909 124.262  0.00  0.00      PROA   
ATOM   2677  C   PRO P 170     -23.828-118.213 127.387  0.00  0.00      PROA   
ATOM   2678  O   PRO P 170     -22.998-117.381 127.025  0.00  0.00      PROA   
ATOM   2679  N   ALA P 171     -24.251-118.355 128.659  0.00  0.00      PROA   
ATOM   2680  HN  ALA P 171     -24.880-119.085 128.914  0.00  0.00      PROA   
ATOM   2681  CA  ALA P 171     -23.995-117.391 129.693  0.00  0.00      PROA   
ATOM   2682  HA  ALA P 171     -22.927-117.360 129.848  0.00  0.00      PROA   
ATOM   2683  CB  ALA P 171     -24.585-115.984 129.423  0.00  0.00      PROA   
ATOM   2684  HB1 ALA P 171     -25.675-116.041 129.214  0.00  0.00      PROA   
ATOM   2685  HB2 ALA P 171     -24.091-115.522 128.543  0.00  0.00      PROA   
ATOM   2686  HB3 ALA P 171     -24.420-115.315 130.295  0.00  0.00      PROA   
ATOM   2687  C   ALA P 171     -24.725-117.960 130.879  0.00  0.00      PROA   
ATOM   2688  O   ALA P 171     -25.866-118.391 130.707  0.00  0.00      PROA   
ATOM   2689  N   PRO P 172     -24.119-118.052 132.066  0.00  0.00      PROA   
ATOM   2690  CD  PRO P 172     -22.880-117.353 132.415  0.00  0.00      PROA   
ATOM   2691  HD1 PRO P 172     -22.876-116.314 132.020  0.00  0.00      PROA   
ATOM   2692  HD2 PRO P 172     -22.025-117.928 131.998  0.00  0.00      PROA   
ATOM   2693  CA  PRO P 172     -24.674-118.758 133.210  0.00  0.00      PROA   
ATOM   2694  HA  PRO P 172     -24.838-119.784 132.916  0.00  0.00      PROA   
ATOM   2695  CB  PRO P 172     -23.605-118.637 134.307  0.00  0.00      PROA   
ATOM   2696  HB1 PRO P 172     -22.913-119.505 134.227  0.00  0.00      PROA   
ATOM   2697  HB2 PRO P 172     -24.016-118.608 135.336  0.00  0.00      PROA   
ATOM   2698  CG  PRO P 172     -22.836-117.363 133.945  0.00  0.00      PROA   
ATOM   2699  HG1 PRO P 172     -23.378-116.476 134.341  0.00  0.00      PROA   
ATOM   2700  HG2 PRO P 172     -21.803-117.376 134.340  0.00  0.00      PROA   
ATOM   2701  C   PRO P 172     -26.000-118.199 133.665  0.00  0.00      PROA   
ATOM   2702  O   PRO P 172     -26.111-116.987 133.849  0.00  0.00      PROA   
ATOM   2703  N   VAL P 173     -27.004-119.085 133.858  0.00 97.00      PROA   
ATOM   2704  HN  VAL P 173     -26.881-120.054 133.649  0.00 97.00      PROA   
ATOM   2705  CA  VAL P 173     -28.282-118.727 134.427  0.00 97.00      PROA   
ATOM   2706  HA  VAL P 173     -28.478-117.690 134.191  0.00 97.00      PROA   
ATOM   2707  CB  VAL P 173     -29.444-119.546 133.868  0.00 97.00      PROA   
ATOM   2708  HB  VAL P 173     -30.390-119.251 134.379  0.00 97.00      PROA   
ATOM   2709  CG1 VAL P 173     -29.598-119.212 132.368  0.00 97.00      PROA   
ATOM   2710 HG11 VAL P 173     -28.693-119.519 131.803  0.00 97.00      PROA   
ATOM   2711 HG12 VAL P 173     -29.752-118.123 132.222  0.00 97.00      PROA   
ATOM   2712 HG13 VAL P 173     -30.469-119.754 131.944  0.00 97.00      PROA   
ATOM   2713  CG2 VAL P 173     -29.228-121.060 134.077  0.00 97.00      PROA   
ATOM   2714 HG21 VAL P 173     -29.114-121.305 135.152  0.00 97.00      PROA   
ATOM   2715 HG22 VAL P 173     -28.328-121.414 133.534  0.00 97.00      PROA   
ATOM   2716 HG23 VAL P 173     -30.103-121.623 133.687  0.00 97.00      PROA   
ATOM   2717  C   VAL P 173     -28.211-118.828 135.936  0.00 97.00      PROA   
ATOM   2718  O   VAL P 173     -27.390-119.553 136.491  0.00 97.00      PROA   
ATOM   2719  N   LEU P 174     -29.085-118.078 136.642  0.00 97.00      PROA   
ATOM   2720  HN  LEU P 174     -29.717-117.461 136.181  0.00 97.00      PROA   
ATOM   2721  CA  LEU P 174     -29.188-118.131 138.082  0.00 97.00      PROA   
ATOM   2722  HA  LEU P 174     -28.328-118.631 138.505  0.00 97.00      PROA   
ATOM   2723  CB  LEU P 174     -29.256-116.697 138.668  0.00 97.00      PROA   
ATOM   2724  HB1 LEU P 174     -30.189-116.182 138.359  0.00 97.00      PROA   
ATOM   2725  HB2 LEU P 174     -28.410-116.138 138.199  0.00 97.00      PROA   
ATOM   2726  CG  LEU P 174     -29.065-116.558 140.198  0.00 97.00      PROA   
ATOM   2727  HG  LEU P 174     -28.183-117.172 140.495  0.00 97.00      PROA   
ATOM   2728  CD1 LEU P 174     -28.749-115.091 140.545  0.00 97.00      PROA   
ATOM   2729 HD11 LEU P 174     -29.594-114.436 140.242  0.00 97.00      PROA   
ATOM   2730 HD12 LEU P 174     -27.833-114.754 140.018  0.00 97.00      PROA   
ATOM   2731 HD13 LEU P 174     -28.595-114.983 141.637  0.00 97.00      PROA   
ATOM   2732  CD2 LEU P 174     -30.270-117.032 141.029  0.00 97.00      PROA   
ATOM   2733 HD21 LEU P 174     -30.385-118.133 140.980  0.00 97.00      PROA   
ATOM   2734 HD22 LEU P 174     -31.202-116.553 140.664  0.00 97.00      PROA   
ATOM   2735 HD23 LEU P 174     -30.126-116.749 142.092  0.00 97.00      PROA   
ATOM   2736  C   LEU P 174     -30.430-118.938 138.396  0.00 97.00      PROA   
ATOM   2737  O   LEU P 174     -31.555-118.495 138.176  0.00 97.00      PROA   
ATOM   2738  N   THR P 175     -30.244-120.172 138.921  0.00 97.00      PROA   
ATOM   2739  HN  THR P 175     -29.320-120.525 139.074  0.00 97.00      PROA   
ATOM   2740  CA  THR P 175     -31.325-121.075 139.268  0.00 97.00      PROA   
ATOM   2741  HA  THR P 175     -32.214-120.759 138.743  0.00 97.00      PROA   
ATOM   2742  CB  THR P 175     -31.097-122.524 138.848  0.00 97.00      PROA   
ATOM   2743  HB  THR P 175     -31.836-123.215 139.318  0.00 97.00      PROA   
ATOM   2744  OG1 THR P 175     -29.784-122.940 139.180  0.00 97.00      PROA   
ATOM   2745  HG1 THR P 175     -29.523-123.601 138.525  0.00 97.00      PROA   
ATOM   2746  CG2 THR P 175     -31.258-122.616 137.319  0.00 97.00      PROA   
ATOM   2747 HG21 THR P 175     -30.501-121.981 136.813  0.00 97.00      PROA   
ATOM   2748 HG22 THR P 175     -32.269-122.276 137.017  0.00 97.00      PROA   
ATOM   2749 HG23 THR P 175     -31.124-123.665 136.975  0.00 97.00      PROA   
ATOM   2750  C   THR P 175     -31.637-120.969 140.745  0.00 97.00      PROA   
ATOM   2751  O   THR P 175     -30.773-121.102 141.609  0.00 97.00      PROA   
ATOM   2752  N   ALA P 176     -32.921-120.703 141.057  0.00 97.00      PROA   
ATOM   2753  HN  ALA P 176     -33.595-120.566 140.337  0.00 97.00      PROA   
ATOM   2754  CA  ALA P 176     -33.430-120.605 142.403  0.00 97.00      PROA   
ATOM   2755  HA  ALA P 176     -32.672-120.910 143.113  0.00 97.00      PROA   
ATOM   2756  CB  ALA P 176     -33.884-119.166 142.717  0.00 97.00      PROA   
ATOM   2757  HB1 ALA P 176     -34.669-118.833 142.004  0.00 97.00      PROA   
ATOM   2758  HB2 ALA P 176     -33.017-118.475 142.615  0.00 97.00      PROA   
ATOM   2759  HB3 ALA P 176     -34.274-119.080 143.752  0.00 97.00      PROA   
ATOM   2760  C   ALA P 176     -34.585-121.579 142.493  0.00 97.00      PROA   
ATOM   2761  O   ALA P 176     -35.312-121.781 141.522  0.00 97.00      PROA   
ATOM   2762  N   SER P 177     -34.767-122.257 143.652  0.00 97.00      PROA   
ATOM   2763  HN  SER P 177     -34.175-122.110 144.442  0.00 97.00      PROA   
ATOM   2764  CA  SER P 177     -35.667-123.396 143.745  0.00 97.00      PROA   
ATOM   2765  HA  SER P 177     -35.777-123.845 142.766  0.00 97.00      PROA   
ATOM   2766  CB  SER P 177     -35.075-124.479 144.685  0.00 97.00      PROA   
ATOM   2767  HB1 SER P 177     -34.109-124.814 144.249  0.00 97.00      PROA   
ATOM   2768  HB2 SER P 177     -35.739-125.367 144.752  0.00 97.00      PROA   
ATOM   2769  OG  SER P 177     -34.810-123.970 145.992  0.00 97.00      PROA   
ATOM   2770  HG1 SER P 177     -35.653-123.940 146.452  0.00 97.00      PROA   
ATOM   2771  C   SER P 177     -37.065-123.055 144.225  0.00 97.00      PROA   
ATOM   2772  O   SER P 177     -37.906-123.947 144.333  0.00 97.00      PROA   
ATOM   2773  N   VAL P 178     -37.360-121.765 144.503  0.00 97.00      PROA   
ATOM   2774  HN  VAL P 178     -36.670-121.056 144.397  0.00 97.00      PROA   
ATOM   2775  CA  VAL P 178     -38.681-121.322 144.910  0.00 97.00      PROA   
ATOM   2776  HA  VAL P 178     -39.426-122.005 144.523  0.00 97.00      PROA   
ATOM   2777  CB  VAL P 178     -38.856-121.179 146.431  0.00 97.00      PROA   
ATOM   2778  HB  VAL P 178     -38.151-120.408 146.819  0.00 97.00      PROA   
ATOM   2779  CG1 VAL P 178     -40.301-120.760 146.775  0.00 97.00      PROA   
ATOM   2780 HG11 VAL P 178     -41.027-121.483 146.344  0.00 97.00      PROA   
ATOM   2781 HG12 VAL P 178     -40.533-119.751 146.391  0.00 97.00      PROA   
ATOM   2782 HG13 VAL P 178     -40.441-120.740 147.876  0.00 97.00      PROA   
ATOM   2783  CG2 VAL P 178     -38.541-122.512 147.145  0.00 97.00      PROA   
ATOM   2784 HG21 VAL P 178     -37.475-122.789 147.024  0.00 97.00      PROA   
ATOM   2785 HG22 VAL P 178     -39.176-123.325 146.733  0.00 97.00      PROA   
ATOM   2786 HG23 VAL P 178     -38.754-122.420 148.232  0.00 97.00      PROA   
ATOM   2787  C   VAL P 178     -38.887-119.971 144.250  0.00 97.00      PROA   
ATOM   2788  O   VAL P 178     -37.999-119.121 144.275  0.00 97.00      PROA   
ATOM   2789  N   THR P 179     -40.072-119.742 143.627  0.00 97.00      PROA   
ATOM   2790  HN  THR P 179     -40.767-120.453 143.561  0.00 97.00      PROA   
ATOM   2791  CA  THR P 179     -40.497-118.447 143.113  0.00 97.00      PROA   
ATOM   2792  HA  THR P 179     -39.693-118.061 142.500  0.00 97.00      PROA   
ATOM   2793  CB  THR P 179     -41.756-118.530 142.257  0.00 97.00      PROA   
ATOM   2794  HB  THR P 179     -42.165-117.516 142.026  0.00 97.00      PROA   
ATOM   2795  OG1 THR P 179     -42.761-119.304 142.903  0.00 97.00      PROA   
ATOM   2796  HG1 THR P 179     -42.977-118.827 143.708  0.00 97.00      PROA   
ATOM   2797  CG2 THR P 179     -41.417-119.214 140.923  0.00 97.00      PROA   
ATOM   2798 HG21 THR P 179     -41.032-120.241 141.098  0.00 97.00      PROA   
ATOM   2799 HG22 THR P 179     -40.652-118.630 140.371  0.00 97.00      PROA   
ATOM   2800 HG23 THR P 179     -42.331-119.285 140.295  0.00 97.00      PROA   
ATOM   2801  C   THR P 179     -40.761-117.428 144.207  0.00 97.00      PROA   
ATOM   2802  O   THR P 179     -41.313-117.749 145.256  0.00 97.00      PROA   
ATOM   2803  N   SER P 180     -40.428-116.146 143.950  0.00 97.00      PROA   
ATOM   2804  HN  SER P 180     -39.960-115.879 143.110  0.00 97.00      PROA   
ATOM   2805  CA  SER P 180     -40.834-115.011 144.752  0.00 97.00      PROA   
ATOM   2806  HA  SER P 180     -40.514-115.227 145.758  0.00 97.00      PROA   
ATOM   2807  CB  SER P 180     -40.104-113.734 144.280  0.00 97.00      PROA   
ATOM   2808  HB1 SER P 180     -39.037-113.804 144.584  0.00 97.00      PROA   
ATOM   2809  HB2 SER P 180     -40.525-112.814 144.729  0.00 97.00      PROA   
ATOM   2810  OG  SER P 180     -40.138-113.623 142.862  0.00 97.00      PROA   
ATOM   2811  HG1 SER P 180     -39.759-112.756 142.668  0.00 97.00      PROA   
ATOM   2812  C   SER P 180     -42.349-114.802 144.803  0.00 97.00      PROA   
ATOM   2813  O   SER P 180     -43.042-115.206 143.868  0.00 97.00      PROA   
ATOM   2814  N   PRO P 181     -42.941-114.226 145.852  0.00 97.00      PROA   
ATOM   2815  CD  PRO P 181     -44.358-113.855 145.766  0.00 97.00      PROA   
ATOM   2816  HD1 PRO P 181     -44.991-114.763 145.673  0.00 97.00      PROA   
ATOM   2817  HD2 PRO P 181     -44.518-113.189 144.887  0.00 97.00      PROA   
ATOM   2818  CA  PRO P 181     -42.274-113.570 146.971  0.00 97.00      PROA   
ATOM   2819  HA  PRO P 181     -41.358-113.103 146.653  0.00 97.00      PROA   
ATOM   2820  CB  PRO P 181     -43.286-112.506 147.424  0.00 97.00      PROA   
ATOM   2821  HB1 PRO P 181     -43.126-111.580 146.826  0.00 97.00      PROA   
ATOM   2822  HB2 PRO P 181     -43.206-112.252 148.499  0.00 97.00      PROA   
ATOM   2823  CG  PRO P 181     -44.654-113.095 147.060  0.00 97.00      PROA   
ATOM   2824  HG1 PRO P 181     -44.967-113.815 147.848  0.00 97.00      PROA   
ATOM   2825  HG2 PRO P 181     -45.438-112.322 146.939  0.00 97.00      PROA   
ATOM   2826  C   PRO P 181     -41.959-114.547 148.096  0.00 97.00      PROA   
ATOM   2827  O   PRO P 181     -42.858-115.188 148.635  0.00 97.00      PROA   
ATOM   2828  N   LEU P 182     -40.667-114.660 148.481  0.00 97.00      PROA   
ATOM   2829  HN  LEU P 182     -39.965-114.099 148.044  0.00 97.00      PROA   
ATOM   2830  CA  LEU P 182     -40.210-115.490 149.582  0.00 97.00      PROA   
ATOM   2831  HA  LEU P 182     -40.690-116.452 149.477  0.00 97.00      PROA   
ATOM   2832  CB  LEU P 182     -38.667-115.700 149.604  0.00 97.00      PROA   
ATOM   2833  HB1 LEU P 182     -38.428-116.385 150.448  0.00 97.00      PROA   
ATOM   2834  HB2 LEU P 182     -38.163-114.733 149.808  0.00 97.00      PROA   
ATOM   2835  CG  LEU P 182     -38.019-116.317 148.329  0.00 97.00      PROA   
ATOM   2836  HG  LEU P 182     -37.035-116.734 148.659  0.00 97.00      PROA   
ATOM   2837  CD1 LEU P 182     -38.830-117.486 147.741  0.00 97.00      PROA   
ATOM   2838 HD11 LEU P 182     -39.807-117.126 147.357  0.00 97.00      PROA   
ATOM   2839 HD12 LEU P 182     -39.012-118.263 148.512  0.00 97.00      PROA   
ATOM   2840 HD13 LEU P 182     -38.280-117.947 146.893  0.00 97.00      PROA   
ATOM   2841  CD2 LEU P 182     -37.687-115.278 147.239  0.00 97.00      PROA   
ATOM   2842 HD21 LEU P 182     -37.070-114.454 147.655  0.00 97.00      PROA   
ATOM   2843 HD22 LEU P 182     -38.612-114.844 146.813  0.00 97.00      PROA   
ATOM   2844 HD23 LEU P 182     -37.126-115.760 146.412  0.00 97.00      PROA   
ATOM   2845  C   LEU P 182     -40.644-114.916 150.919  0.00 97.00      PROA   
ATOM   2846  O   LEU P 182     -40.741-113.709 151.083  0.00 97.00      PROA   
ATOM   2847  N   LEU P 183     -40.927-115.761 151.933  0.00 97.00      PROA   
ATOM   2848  HN  LEU P 183     -40.889-116.749 151.812  0.00 97.00      PROA   
ATOM   2849  CA  LEU P 183     -41.221-115.279 153.272  0.00 97.00      PROA   
ATOM   2850  HA  LEU P 183     -41.898-114.442 153.182  0.00 97.00      PROA   
ATOM   2851  CB  LEU P 183     -41.913-116.350 154.148  0.00 97.00      PROA   
ATOM   2852  HB1 LEU P 183     -42.089-115.937 155.167  0.00 97.00      PROA   
ATOM   2853  HB2 LEU P 183     -41.238-117.228 154.247  0.00 97.00      PROA   
ATOM   2854  CG  LEU P 183     -43.280-116.840 153.609  0.00 97.00      PROA   
ATOM   2855  HG  LEU P 183     -43.121-117.310 152.610  0.00 97.00      PROA   
ATOM   2856  CD1 LEU P 183     -43.863-117.917 154.541  0.00 97.00      PROA   
ATOM   2857 HD11 LEU P 183     -44.041-117.489 155.550  0.00 97.00      PROA   
ATOM   2858 HD12 LEU P 183     -43.159-118.769 154.638  0.00 97.00      PROA   
ATOM   2859 HD13 LEU P 183     -44.827-118.294 154.141  0.00 97.00      PROA   
ATOM   2860  CD2 LEU P 183     -44.289-115.689 153.431  0.00 97.00      PROA   
ATOM   2861 HD21 LEU P 183     -43.938-114.971 152.661  0.00 97.00      PROA   
ATOM   2862 HD22 LEU P 183     -44.424-115.146 154.391  0.00 97.00      PROA   
ATOM   2863 HD23 LEU P 183     -45.274-116.087 153.108  0.00 97.00      PROA   
ATOM   2864  C   LEU P 183     -39.981-114.768 153.990  0.00 97.00      PROA   
ATOM   2865  O   LEU P 183     -38.898-115.337 153.882  0.00 97.00      PROA   
ATOM   2866  N   GLU P 184     -40.121-113.667 154.764  0.00 97.00      PROA   
ATOM   2867  HN  GLU P 184     -40.980-113.154 154.751  0.00 97.00      PROA   
ATOM   2868  CA  GLU P 184     -39.081-113.124 155.618  0.00 97.00      PROA   
ATOM   2869  HA  GLU P 184     -38.236-112.920 154.975  0.00 97.00      PROA   
ATOM   2870  CB  GLU P 184     -39.524-111.758 156.224  0.00 97.00      PROA   
ATOM   2871  HB1 GLU P 184     -40.520-111.910 156.697  0.00 97.00      PROA   
ATOM   2872  HB2 GLU P 184     -39.658-111.060 155.365  0.00 97.00      PROA   
ATOM   2873  CG  GLU P 184     -38.576-111.121 157.265  0.00 97.00      PROA   
ATOM   2874  HG1 GLU P 184     -37.542-111.136 156.880  0.00 97.00      PROA   
ATOM   2875  HG2 GLU P 184     -38.604-111.699 158.210  0.00 97.00      PROA   
ATOM   2876  CD  GLU P 184     -38.891-109.654 157.570  0.00 97.00      PROA   
ATOM   2877  OE1 GLU P 184     -38.876-108.815 156.637  0.00 97.00      PROA   
ATOM   2878  OE2 GLU P 184     -39.090-109.340 158.770  0.00 97.00      PROA   
ATOM   2879  C   GLU P 184     -38.603-114.128 156.667  0.00 97.00      PROA   
ATOM   2880  O   GLU P 184     -39.400-114.766 157.353  0.00 97.00      PROA   
ATOM   2881  N   GLY P 185     -37.265-114.310 156.769  0.00 97.00      PROA   
ATOM   2882  HN  GLY P 185     -36.672-113.692 156.253  0.00 97.00      PROA   
ATOM   2883  CA  GLY P 185     -36.607-115.279 157.633  0.00 97.00      PROA   
ATOM   2884  HA1 GLY P 185     -37.345-115.792 158.232  0.00 97.00      PROA   
ATOM   2885  HA2 GLY P 185     -35.898-114.747 158.241  0.00 97.00      PROA   
ATOM   2886  C   GLY P 185     -35.825-116.341 156.904  0.00 97.00      PROA   
ATOM   2887  O   GLY P 185     -34.961-116.974 157.506  0.00 97.00      PROA   
ATOM   2888  N   THR P 186     -36.082-116.591 155.600  0.00 97.00      PROA   
ATOM   2889  HN  THR P 186     -36.780-116.077 155.105  0.00 97.00      PROA   
ATOM   2890  CA  THR P 186     -35.498-117.741 154.912  0.00 97.00      PROA   
ATOM   2891  HA  THR P 186     -35.616-118.580 155.577  0.00 97.00      PROA   
ATOM   2892  CB  THR P 186     -36.234-118.125 153.628  0.00 97.00      PROA   
ATOM   2893  HB  THR P 186     -35.718-118.974 153.120  0.00 97.00      PROA   
ATOM   2894  OG1 THR P 186     -36.331-117.031 152.721  0.00 97.00      PROA   
ATOM   2895  HG1 THR P 186     -35.448-116.655 152.676  0.00 97.00      PROA   
ATOM   2896  CG2 THR P 186     -37.663-118.582 153.968  0.00 97.00      PROA   
ATOM   2897 HG21 THR P 186     -38.241-117.751 154.422  0.00 97.00      PROA   
ATOM   2898 HG22 THR P 186     -37.646-119.434 154.677  0.00 97.00      PROA   
ATOM   2899 HG23 THR P 186     -38.184-118.898 153.040  0.00 97.00      PROA   
ATOM   2900  C   THR P 186     -34.018-117.596 154.541  0.00 97.00      PROA   
ATOM   2901  O   THR P 186     -33.710-116.668 153.799  0.00 97.00      PROA   
ATOM   2902  N   PRO P 187     -33.048-118.440 154.922  0.00 97.00      PROA   
ATOM   2903  CD  PRO P 187     -33.163-119.425 156.007  0.00 97.00      PROA   
ATOM   2904  HD1 PRO P 187     -34.163-119.904 156.049  0.00 97.00      PROA   
ATOM   2905  HD2 PRO P 187     -32.946-118.914 156.972  0.00 97.00      PROA   
ATOM   2906  CA  PRO P 187     -31.855-118.684 154.101  0.00 97.00      PROA   
ATOM   2907  HA  PRO P 187     -31.337-117.747 153.956  0.00 97.00      PROA   
ATOM   2908  CB  PRO P 187     -31.036-119.684 154.930  0.00 97.00      PROA   
ATOM   2909  HB1 PRO P 187     -30.413-119.119 155.659  0.00 97.00      PROA   
ATOM   2910  HB2 PRO P 187     -30.368-120.324 154.320  0.00 97.00      PROA   
ATOM   2911  CG  PRO P 187     -32.092-120.478 155.705  0.00 97.00      PROA   
ATOM   2912  HG1 PRO P 187     -32.521-121.261 155.041  0.00 97.00      PROA   
ATOM   2913  HG2 PRO P 187     -31.688-120.951 156.622  0.00 97.00      PROA   
ATOM   2914  C   PRO P 187     -32.214-119.217 152.712  0.00 97.00      PROA   
ATOM   2915  O   PRO P 187     -33.246-119.871 152.573  0.00 97.00      PROA   
ATOM   2916  N   VAL P 188     -31.398-118.923 151.665  0.00 97.00      PROA   
ATOM   2917  HN  VAL P 188     -30.536-118.441 151.804  0.00 97.00      PROA   
ATOM   2918  CA  VAL P 188     -31.717-119.258 150.283  0.00 97.00      PROA   
ATOM   2919  HA  VAL P 188     -32.345-120.138 150.259  0.00 97.00      PROA   
ATOM   2920  CB  VAL P 188     -32.385-118.101 149.515  0.00 97.00      PROA   
ATOM   2921  HB  VAL P 188     -31.691-117.228 149.474  0.00 97.00      PROA   
ATOM   2922  CG1 VAL P 188     -32.738-118.516 148.070  0.00 97.00      PROA   
ATOM   2923 HG11 VAL P 188     -33.378-119.423 148.074  0.00 97.00      PROA   
ATOM   2924 HG12 VAL P 188     -31.828-118.720 147.472  0.00 97.00      PROA   
ATOM   2925 HG13 VAL P 188     -33.296-117.697 147.568  0.00 97.00      PROA   
ATOM   2926  CG2 VAL P 188     -33.670-117.641 150.237  0.00 97.00      PROA   
ATOM   2927 HG21 VAL P 188     -33.434-117.191 151.221  0.00 97.00      PROA   
ATOM   2928 HG22 VAL P 188     -34.355-118.501 150.390  0.00 97.00      PROA   
ATOM   2929 HG23 VAL P 188     -34.197-116.874 149.631  0.00 97.00      PROA   
ATOM   2930  C   VAL P 188     -30.398-119.586 149.613  0.00 97.00      PROA   
ATOM   2931  O   VAL P 188     -29.411-118.908 149.878  0.00 97.00      PROA   
ATOM   2932  N   THR P 189     -30.348-120.610 148.713  0.00 97.00      PROA   
ATOM   2933  HN  THR P 189     -31.165-121.141 148.503  0.00 97.00      PROA   
ATOM   2934  CA  THR P 189     -29.178-120.948 147.905  0.00 97.00      PROA   
ATOM   2935  HA  THR P 189     -28.371-120.306 148.217  0.00 97.00      PROA   
ATOM   2936  CB  THR P 189     -28.653-122.396 148.053  0.00 97.00      PROA   
ATOM   2937  HB  THR P 189     -28.027-122.456 148.973  0.00 97.00      PROA   
ATOM   2938  OG1 THR P 189     -27.874-122.875 146.954  0.00 97.00      PROA   
ATOM   2939  HG1 THR P 189     -26.998-122.478 147.023  0.00 97.00      PROA   
ATOM   2940  CG2 THR P 189     -29.830-123.375 148.178  0.00 97.00      PROA   
ATOM   2941 HG21 THR P 189     -30.483-123.294 147.283  0.00 97.00      PROA   
ATOM   2942 HG22 THR P 189     -30.423-123.183 149.094  0.00 97.00      PROA   
ATOM   2943 HG23 THR P 189     -29.441-124.416 148.230  0.00 97.00      PROA   
ATOM   2944  C   THR P 189     -29.471-120.566 146.468  0.00 97.00      PROA   
ATOM   2945  O   THR P 189     -30.577-120.771 145.971  0.00 97.00      PROA   
ATOM   2946  N   LEU P 190     -28.468-119.952 145.793  0.00 97.00      PROA   
ATOM   2947  HN  LEU P 190     -27.577-119.859 146.240  0.00 97.00      PROA   
ATOM   2948  CA  LEU P 190     -28.607-119.366 144.475  0.00 97.00      PROA   
ATOM   2949  HA  LEU P 190     -29.580-119.606 144.073  0.00 97.00      PROA   
ATOM   2950  CB  LEU P 190     -28.412-117.819 144.490  0.00 97.00      PROA   
ATOM   2951  HB1 LEU P 190     -28.459-117.458 143.440  0.00 97.00      PROA   
ATOM   2952  HB2 LEU P 190     -27.399-117.583 144.884  0.00 97.00      PROA   
ATOM   2953  CG  LEU P 190     -29.437-116.975 145.304  0.00 97.00      PROA   
ATOM   2954  HG  LEU P 190     -29.306-115.919 144.958  0.00 97.00      PROA   
ATOM   2955  CD1 LEU P 190     -30.901-117.362 145.027  0.00 97.00      PROA   
ATOM   2956 HD11 LEU P 190     -31.086-118.411 145.328  0.00 97.00      PROA   
ATOM   2957 HD12 LEU P 190     -31.144-117.258 143.951  0.00 97.00      PROA   
ATOM   2958 HD13 LEU P 190     -31.583-116.712 145.613  0.00 97.00      PROA   
ATOM   2959  CD2 LEU P 190     -29.149-116.949 146.820  0.00 97.00      PROA   
ATOM   2960 HD21 LEU P 190     -28.086-116.693 147.010  0.00 97.00      PROA   
ATOM   2961 HD22 LEU P 190     -29.357-117.934 147.281  0.00 97.00      PROA   
ATOM   2962 HD23 LEU P 190     -29.790-116.195 147.322  0.00 97.00      PROA   
ATOM   2963  C   LEU P 190     -27.572-119.961 143.535  0.00 97.00      PROA   
ATOM   2964  O   LEU P 190     -26.389-119.627 143.576  0.00 97.00      PROA   
ATOM   2965  N   SER P 191     -28.007-120.845 142.611  0.00 97.00      PROA   
ATOM   2966  HN  SER P 191     -28.977-121.077 142.542  0.00 97.00      PROA   
ATOM   2967  CA  SER P 191     -27.105-121.580 141.742  0.00 97.00      PROA   
ATOM   2968  HA  SER P 191     -26.156-121.687 142.249  0.00 97.00      PROA   
ATOM   2969  CB  SER P 191     -27.607-123.044 141.535  0.00 97.00      PROA   
ATOM   2970  HB1 SER P 191     -28.712-123.031 141.434  0.00 97.00      PROA   
ATOM   2971  HB2 SER P 191     -27.367-123.628 142.450  0.00 97.00      PROA   
ATOM   2972  OG  SER P 191     -27.061-123.718 140.403  0.00 97.00      PROA   
ATOM   2973  HG1 SER P 191     -27.597-123.434 139.654  0.00 97.00      PROA   
ATOM   2974  C   SER P 191     -26.807-120.837 140.447  0.00 97.00      PROA   
ATOM   2975  O   SER P 191     -27.593-120.841 139.508  0.00 97.00      PROA   
ATOM   2976  N   CYS P 192     -25.618-120.198 140.352  0.00 97.00      PROA   
ATOM   2977  HN  CYS P 192     -25.029-120.127 141.153  0.00 97.00      PROA   
ATOM   2978  CA  CYS P 192     -25.150-119.575 139.121  0.00 97.00      PROA   
ATOM   2979  HA  CYS P 192     -26.003-119.244 138.545  0.00 97.00      PROA   
ATOM   2980  CB  CYS P 192     -24.262-118.333 139.396  0.00 97.00      PROA   
ATOM   2981  HB1 CYS P 192     -23.855-117.948 138.436  0.00 97.00      PROA   
ATOM   2982  HB2 CYS P 192     -23.405-118.623 140.042  0.00 97.00      PROA   
ATOM   2983  SG  CYS P 192     -25.234-117.029 140.220  0.00 97.00      PROA   
ATOM   2984  C   CYS P 192     -24.396-120.600 138.287  0.00 97.00      PROA   
ATOM   2985  O   CYS P 192     -23.244-120.927 138.568  0.00 97.00      PROA   
ATOM   2986  N   GLU P 193     -25.064-121.160 137.247  0.00 97.00      PROA   
ATOM   2987  HN  GLU P 193     -25.965-120.814 136.988  0.00 97.00      PROA   
ATOM   2988  CA  GLU P 193     -24.692-122.440 136.670  0.00 97.00      PROA   
ATOM   2989  HA  GLU P 193     -23.800-122.795 137.168  0.00 97.00      PROA   
ATOM   2990  CB  GLU P 193     -25.807-123.484 136.943  0.00 97.00      PROA   
ATOM   2991  HB1 GLU P 193     -25.892-123.588 138.048  0.00 97.00      PROA   
ATOM   2992  HB2 GLU P 193     -25.485-124.469 136.540  0.00 97.00      PROA   
ATOM   2993  CG  GLU P 193     -27.198-123.105 136.385  0.00 97.00      PROA   
ATOM   2994  HG1 GLU P 193     -27.115-122.814 135.317  0.00 97.00      PROA   
ATOM   2995  HG2 GLU P 193     -27.647-122.261 136.950  0.00 97.00      PROA   
ATOM   2996  CD  GLU P 193     -28.127-124.304 136.456  0.00 97.00      PROA   
ATOM   2997  OE1 GLU P 193     -28.356-124.937 135.391  0.00 97.00      PROA   
ATOM   2998  OE2 GLU P 193     -28.580-124.649 137.576  0.00 97.00      PROA   
ATOM   2999  C   GLU P 193     -24.367-122.435 135.183  0.00 97.00      PROA   
ATOM   3000  O   GLU P 193     -25.030-121.786 134.378  0.00 97.00      PROA   
ATOM   3001  N   THR P 194     -23.318-123.206 134.781  0.00 97.00      PROA   
ATOM   3002  HN  THR P 194     -22.708-123.613 135.455  0.00 97.00      PROA   
ATOM   3003  CA  THR P 194     -22.969-123.440 133.382  0.00 97.00      PROA   
ATOM   3004  HA  THR P 194     -23.484-122.724 132.755  0.00 97.00      PROA   
ATOM   3005  CB  THR P 194     -21.461-123.328 133.104  0.00 97.00      PROA   
ATOM   3006  HB  THR P 194     -21.250-123.567 132.033  0.00 97.00      PROA   
ATOM   3007  OG1 THR P 194     -20.681-124.194 133.928  0.00 97.00      PROA   
ATOM   3008  HG1 THR P 194     -20.022-124.592 133.353  0.00 97.00      PROA   
ATOM   3009  CG2 THR P 194     -20.987-121.888 133.362  0.00 97.00      PROA   
ATOM   3010 HG21 THR P 194     -21.167-121.601 134.419  0.00 97.00      PROA   
ATOM   3011 HG22 THR P 194     -21.522-121.178 132.700  0.00 97.00      PROA   
ATOM   3012 HG23 THR P 194     -19.897-121.806 133.160  0.00 97.00      PROA   
ATOM   3013  C   THR P 194     -23.381-124.825 132.902  0.00 97.00      PROA   
ATOM   3014  O   THR P 194     -23.816-124.977 131.763  0.00 97.00      PROA   
ATOM   3015  N   LYS P 195     -23.172-125.869 133.743  0.00 97.00      PROA   
ATOM   3016  HN  LYS P 195     -22.842-125.662 134.658  0.00 97.00      PROA   
ATOM   3017  CA  LYS P 195     -23.203-127.291 133.400  0.00 97.00      PROA   
ATOM   3018  HA  LYS P 195     -22.959-127.798 134.321  0.00 97.00      PROA   
ATOM   3019  CB  LYS P 195     -24.601-127.842 132.975  0.00 97.00      PROA   
ATOM   3020  HB1 LYS P 195     -24.472-128.663 132.234  0.00 97.00      PROA   
ATOM   3021  HB2 LYS P 195     -25.181-127.045 132.465  0.00 97.00      PROA   
ATOM   3022  CG  LYS P 195     -25.457-128.452 134.107  0.00 97.00      PROA   
ATOM   3023  HG1 LYS P 195     -24.843-129.181 134.680  0.00 97.00      PROA   
ATOM   3024  HG2 LYS P 195     -26.273-129.030 133.612  0.00 97.00      PROA   
ATOM   3025  CD  LYS P 195     -26.131-127.458 135.067  0.00 97.00      PROA   
ATOM   3026  HD1 LYS P 195     -26.667-126.703 134.448  0.00 97.00      PROA   
ATOM   3027  HD2 LYS P 195     -25.366-126.921 135.666  0.00 97.00      PROA   
ATOM   3028  CE  LYS P 195     -27.140-128.167 135.994  0.00 97.00      PROA   
ATOM   3029  HE1 LYS P 195     -26.624-128.863 136.685  0.00 97.00      PROA   
ATOM   3030  HE2 LYS P 195     -27.872-128.734 135.379  0.00 97.00      PROA   
ATOM   3031  NZ  LYS P 195     -27.904-127.204 136.803  0.00 97.00      PROA   
ATOM   3032  HZ1 LYS P 195     -28.193-126.415 136.178  0.00 97.00      PROA   
ATOM   3033  HZ2 LYS P 195     -27.329-126.757 137.542  0.00 97.00      PROA   
ATOM   3034  HZ3 LYS P 195     -28.768-127.595 137.219  0.00 97.00      PROA   
ATOM   3035  C   LYS P 195     -22.114-127.769 132.434  0.00 97.00      PROA   
ATOM   3036  O   LYS P 195     -21.649-128.903 132.540  0.00 97.00      PROA   
ATOM   3037  N   LEU P 196     -21.648-126.909 131.505  0.00 97.00      PROA   
ATOM   3038  HN  LEU P 196     -22.111-126.033 131.392  0.00 97.00      PROA   
ATOM   3039  CA  LEU P 196     -20.623-127.210 130.529  0.00 97.00      PROA   
ATOM   3040  HA  LEU P 196     -20.602-128.278 130.362  0.00 97.00      PROA   
ATOM   3041  CB  LEU P 196     -20.873-126.488 129.172  0.00 97.00      PROA   
ATOM   3042  HB1 LEU P 196     -19.969-126.597 128.536  0.00 97.00      PROA   
ATOM   3043  HB2 LEU P 196     -21.027-125.403 129.362  0.00 97.00      PROA   
ATOM   3044  CG  LEU P 196     -22.045-127.008 128.294  0.00 97.00      PROA   
ATOM   3045  HG  LEU P 196     -21.976-126.444 127.331  0.00 97.00      PROA   
ATOM   3046  CD1 LEU P 196     -21.893-128.500 127.947  0.00 97.00      PROA   
ATOM   3047 HD11 LEU P 196     -21.998-129.123 128.861  0.00 97.00      PROA   
ATOM   3048 HD12 LEU P 196     -20.898-128.694 127.493  0.00 97.00      PROA   
ATOM   3049 HD13 LEU P 196     -22.678-128.806 127.224  0.00 97.00      PROA   
ATOM   3050  CD2 LEU P 196     -23.446-126.713 128.863  0.00 97.00      PROA   
ATOM   3051 HD21 LEU P 196     -23.550-125.634 129.101  0.00 97.00      PROA   
ATOM   3052 HD22 LEU P 196     -23.625-127.303 129.785  0.00 97.00      PROA   
ATOM   3053 HD23 LEU P 196     -24.225-126.990 128.122  0.00 97.00      PROA   
ATOM   3054  C   LEU P 196     -19.244-126.806 131.023  0.00 97.00      PROA   
ATOM   3055  O   LEU P 196     -19.076-125.804 131.716  0.00 97.00      PROA   
ATOM   3056  N   LEU P 197     -18.212-127.593 130.627  0.00 97.00      PROA   
ATOM   3057  HN  LEU P 197     -18.378-128.445 130.138  0.00 97.00      PROA   
ATOM   3058  CA  LEU P 197     -16.819-127.221 130.739  0.00 97.00      PROA   
ATOM   3059  HA  LEU P 197     -16.753-126.166 130.964  0.00 97.00      PROA   
ATOM   3060  CB  LEU P 197     -16.057-128.033 131.816  0.00 97.00      PROA   
ATOM   3061  HB1 LEU P 197     -16.139-129.116 131.577  0.00 97.00      PROA   
ATOM   3062  HB2 LEU P 197     -16.570-127.871 132.791  0.00 97.00      PROA   
ATOM   3063  CG  LEU P 197     -14.559-127.681 132.000  0.00 97.00      PROA   
ATOM   3064  HG  LEU P 197     -14.030-127.863 131.035  0.00 97.00      PROA   
ATOM   3065  CD1 LEU P 197     -14.343-126.206 132.388  0.00 97.00      PROA   
ATOM   3066 HD11 LEU P 197     -14.893-125.979 133.326  0.00 97.00      PROA   
ATOM   3067 HD12 LEU P 197     -14.701-125.528 131.587  0.00 97.00      PROA   
ATOM   3068 HD13 LEU P 197     -13.262-126.012 132.555  0.00 97.00      PROA   
ATOM   3069  CD2 LEU P 197     -13.912-128.601 133.050  0.00 97.00      PROA   
ATOM   3070 HD21 LEU P 197     -14.018-129.664 132.748  0.00 97.00      PROA   
ATOM   3071 HD22 LEU P 197     -14.405-128.462 134.035  0.00 97.00      PROA   
ATOM   3072 HD23 LEU P 197     -12.832-128.368 133.155  0.00 97.00      PROA   
ATOM   3073  C   LEU P 197     -16.199-127.443 129.377  0.00 97.00      PROA   
ATOM   3074  O   LEU P 197     -16.434-128.465 128.737  0.00 97.00      PROA   
ATOM   3075  N   LEU P 198     -15.409-126.455 128.895  0.00 97.00      PROA   
ATOM   3076  HN  LEU P 198     -15.208-125.653 129.448  0.00 97.00      PROA   
ATOM   3077  CA  LEU P 198     -14.764-126.459 127.599  0.00 97.00      PROA   
ATOM   3078  HA  LEU P 198     -14.740-127.466 127.202  0.00 97.00      PROA   
ATOM   3079  CB  LEU P 198     -15.377-125.467 126.562  0.00 97.00      PROA   
ATOM   3080  HB1 LEU P 198     -14.735-125.459 125.652  0.00 97.00      PROA   
ATOM   3081  HB2 LEU P 198     -15.369-124.439 126.985  0.00 97.00      PROA   
ATOM   3082  CG  LEU P 198     -16.819-125.752 126.052  0.00 97.00      PROA   
ATOM   3083  HG  LEU P 198     -16.979-125.050 125.195  0.00 97.00      PROA   
ATOM   3084  CD1 LEU P 198     -16.996-127.178 125.499  0.00 97.00      PROA   
ATOM   3085 HD11 LEU P 198     -16.907-127.924 126.314  0.00 97.00      PROA   
ATOM   3086 HD12 LEU P 198     -16.226-127.398 124.730  0.00 97.00      PROA   
ATOM   3087 HD13 LEU P 198     -18.000-127.286 125.039  0.00 97.00      PROA   
ATOM   3088  CD2 LEU P 198     -17.916-125.413 127.075  0.00 97.00      PROA   
ATOM   3089 HD21 LEU P 198     -17.728-124.421 127.533  0.00 97.00      PROA   
ATOM   3090 HD22 LEU P 198     -17.949-126.178 127.875  0.00 97.00      PROA   
ATOM   3091 HD23 LEU P 198     -18.909-125.394 126.578  0.00 97.00      PROA   
ATOM   3092  C   LEU P 198     -13.343-126.030 127.887  0.00 97.00      PROA   
ATOM   3093  O   LEU P 198     -13.043-125.574 128.989  0.00 97.00      PROA   
ATOM   3094  N   GLN P 199     -12.419-126.184 126.903  0.00 97.00      PROA   
ATOM   3095  HN  GLN P 199     -12.674-126.607 126.037  0.00 97.00      PROA   
ATOM   3096  CA  GLN P 199     -11.018-125.806 127.026  0.00 97.00      PROA   
ATOM   3097  HA  GLN P 199     -10.595-126.425 127.805  0.00 97.00      PROA   
ATOM   3098  CB  GLN P 199     -10.236-126.048 125.704  0.00 97.00      PROA   
ATOM   3099  HB1 GLN P 199      -9.168-125.787 125.874  0.00 97.00      PROA   
ATOM   3100  HB2 GLN P 199     -10.625-125.360 124.918  0.00 97.00      PROA   
ATOM   3101  CG  GLN P 199     -10.292-127.491 125.137  0.00 97.00      PROA   
ATOM   3102  HG1 GLN P 199      -9.489-127.647 124.388  0.00 97.00      PROA   
ATOM   3103  HG2 GLN P 199     -11.265-127.631 124.616  0.00 97.00      PROA   
ATOM   3104  CD  GLN P 199     -10.223-128.587 126.208  0.00 97.00      PROA   
ATOM   3105  OE1 GLN P 199     -11.211-129.285 126.458  0.00 97.00      PROA   
ATOM   3106  NE2 GLN P 199      -9.032-128.764 126.841  0.00 97.00      PROA   
ATOM   3107 HE21 GLN P 199      -8.975-129.497 127.517  0.00 97.00      PROA   
ATOM   3108 HE22 GLN P 199      -8.244-128.195 126.609  0.00 97.00      PROA   
ATOM   3109  C   GLN P 199     -10.829-124.351 127.450  0.00 97.00      PROA   
ATOM   3110  O   GLN P 199     -11.503-123.444 126.965  0.00 97.00      PROA   
ATOM   3111  N   ARG P 200      -9.918-124.112 128.419  0.00 97.00      PROA   
ATOM   3112  HN  ARG P 200      -9.333-124.832 128.783  0.00 97.00      PROA   
ATOM   3113  CA  ARG P 200      -9.889-122.875 129.158  0.00 97.00      PROA   
ATOM   3114  HA  ARG P 200     -10.319-122.075 128.573  0.00 97.00      PROA   
ATOM   3115  CB  ARG P 200     -10.674-123.094 130.477  0.00 97.00      PROA   
ATOM   3116  HB1 ARG P 200     -10.166-123.901 131.054  0.00 97.00      PROA   
ATOM   3117  HB2 ARG P 200     -11.688-123.484 130.229  0.00 97.00      PROA   
ATOM   3118  CG  ARG P 200     -10.817-121.862 131.378  0.00 97.00      PROA   
ATOM   3119  HG1 ARG P 200     -10.030-121.118 131.142  0.00 97.00      PROA   
ATOM   3120  HG2 ARG P 200     -10.619-122.205 132.415  0.00 97.00      PROA   
ATOM   3121  CD  ARG P 200     -12.177-121.151 131.328  0.00 97.00      PROA   
ATOM   3122  HD1 ARG P 200     -12.609-121.176 130.307  0.00 97.00      PROA   
ATOM   3123  HD2 ARG P 200     -12.067-120.083 131.631  0.00 97.00      PROA   
ATOM   3124  NE  ARG P 200     -13.115-121.861 132.261  0.00 97.00      PROA   
ATOM   3125  HE  ARG P 200     -13.621-122.659 131.949  0.00 97.00      PROA   
ATOM   3126  CZ  ARG P 200     -13.270-121.501 133.550  0.00 97.00      PROA   
ATOM   3127  NH1 ARG P 200     -12.588-120.486 134.096  0.00 97.00      PROA   
ATOM   3128 HH11 ARG P 200     -11.669-120.323 133.741  0.00 97.00      PROA   
ATOM   3129 HH12 ARG P 200     -12.710-120.304 135.071  0.00 97.00      PROA   
ATOM   3130  NH2 ARG P 200     -14.058-122.207 134.375  0.00 97.00      PROA   
ATOM   3131 HH21 ARG P 200     -14.425-123.079 134.071  0.00 97.00      PROA   
ATOM   3132 HH22 ARG P 200     -13.938-122.016 135.347  0.00 97.00      PROA   
ATOM   3133  C   ARG P 200      -8.435-122.591 129.485  0.00 97.00      PROA   
ATOM   3134  O   ARG P 200      -7.729-123.543 129.813  0.00 97.00      PROA   
ATOM   3135  N   PRO P 201      -7.906-121.362 129.431  0.00 97.00      PROA   
ATOM   3136  CD  PRO P 201      -8.481-120.234 128.686  0.00 97.00      PROA   
ATOM   3137  HD1 PRO P 201      -9.512-120.006 129.037  0.00 97.00      PROA   
ATOM   3138  HD2 PRO P 201      -8.494-120.481 127.601  0.00 97.00      PROA   
ATOM   3139  CA  PRO P 201      -6.607-121.047 130.014  0.00 97.00      PROA   
ATOM   3140  HA  PRO P 201      -5.886-121.819 129.777  0.00 97.00      PROA   
ATOM   3141  CB  PRO P 201      -6.217-119.711 129.351  0.00 97.00      PROA   
ATOM   3142  HB1 PRO P 201      -5.641-119.934 128.423  0.00 97.00      PROA   
ATOM   3143  HB2 PRO P 201      -5.599-119.056 129.997  0.00 97.00      PROA   
ATOM   3144  CG  PRO P 201      -7.546-119.049 128.948  0.00 97.00      PROA   
ATOM   3145  HG1 PRO P 201      -7.940-118.455 129.798  0.00 97.00      PROA   
ATOM   3146  HG2 PRO P 201      -7.443-118.382 128.070  0.00 97.00      PROA   
ATOM   3147  C   PRO P 201      -6.686-120.960 131.532  0.00 97.00      PROA   
ATOM   3148  O   PRO P 201      -6.113-121.818 132.203  0.00 97.00      PROA   
ATOM   3149  N   GLY P 202      -7.398-119.963 132.100  0.00 97.00      PROA   
ATOM   3150  HN  GLY P 202      -7.752-119.216 131.539  0.00 97.00      PROA   
ATOM   3151  CA  GLY P 202      -7.641-119.855 133.524  0.00 97.00      PROA   
ATOM   3152  HA1 GLY P 202      -7.943-118.840 133.673  0.00 97.00      PROA   
ATOM   3153  HA2 GLY P 202      -6.757-120.123 134.084  0.00 97.00      PROA   
ATOM   3154  C   GLY P 202      -8.795-120.697 133.968  0.00 97.00      PROA   
ATOM   3155  O   GLY P 202      -9.931-120.308 133.755  0.00 97.00      PROA   
ATOM   3156  N   LEU P 203      -8.526-121.852 134.613  0.00 97.00      PROA   
ATOM   3157  HN  LEU P 203      -7.571-122.098 134.757  0.00 97.00      PROA   
ATOM   3158  CA  LEU P 203      -9.496-122.849 135.047  0.00 97.00      PROA   
ATOM   3159  HA  LEU P 203     -10.072-123.110 134.176  0.00 97.00      PROA   
ATOM   3160  CB  LEU P 203      -8.799-124.159 135.519  0.00 97.00      PROA   
ATOM   3161  HB1 LEU P 203      -9.422-124.696 136.266  0.00 97.00      PROA   
ATOM   3162  HB2 LEU P 203      -7.845-123.885 136.019  0.00 97.00      PROA   
ATOM   3163  CG  LEU P 203      -8.496-125.192 134.393  0.00 97.00      PROA   
ATOM   3164  HG  LEU P 203      -7.910-126.015 134.871  0.00 97.00      PROA   
ATOM   3165  CD1 LEU P 203      -9.782-125.837 133.835  0.00 97.00      PROA   
ATOM   3166 HD11 LEU P 203     -10.411-125.078 133.325  0.00 97.00      PROA   
ATOM   3167 HD12 LEU P 203     -10.373-126.297 134.654  0.00 97.00      PROA   
ATOM   3168 HD13 LEU P 203      -9.524-126.627 133.099  0.00 97.00      PROA   
ATOM   3169  CD2 LEU P 203      -7.627-124.633 133.251  0.00 97.00      PROA   
ATOM   3170 HD21 LEU P 203      -6.688-124.200 133.653  0.00 97.00      PROA   
ATOM   3171 HD22 LEU P 203      -8.171-123.841 132.694  0.00 97.00      PROA   
ATOM   3172 HD23 LEU P 203      -7.365-125.439 132.533  0.00 97.00      PROA   
ATOM   3173  C   LEU P 203     -10.546-122.407 136.064  0.00 97.00      PROA   
ATOM   3174  O   LEU P 203     -11.670-122.902 136.024  0.00 97.00      PROA   
ATOM   3175  N   GLN P 204     -10.227-121.495 137.011  0.00 97.00      PROA   
ATOM   3176  HN  GLN P 204      -9.369-120.982 136.962  0.00 97.00      PROA   
ATOM   3177  CA  GLN P 204     -11.054-121.185 138.172  0.00 97.00      PROA   
ATOM   3178  HA  GLN P 204     -11.300-122.124 138.647  0.00 97.00      PROA   
ATOM   3179  CB  GLN P 204     -10.249-120.288 139.150  0.00 97.00      PROA   
ATOM   3180  HB1 GLN P 204     -10.112-119.285 138.688  0.00 97.00      PROA   
ATOM   3181  HB2 GLN P 204      -9.229-120.732 139.230  0.00 97.00      PROA   
ATOM   3182  CG  GLN P 204     -10.792-120.095 140.585  0.00 97.00      PROA   
ATOM   3183  HG1 GLN P 204     -11.635-119.372 140.569  0.00 97.00      PROA   
ATOM   3184  HG2 GLN P 204      -9.994-119.652 141.216  0.00 97.00      PROA   
ATOM   3185  CD  GLN P 204     -11.300-121.396 141.218  0.00 97.00      PROA   
ATOM   3186  OE1 GLN P 204     -12.426-121.848 140.991  0.00 97.00      PROA   
ATOM   3187  NE2 GLN P 204     -10.442-122.027 142.063  0.00 97.00      PROA   
ATOM   3188 HE21 GLN P 204     -10.759-122.866 142.501  0.00 97.00      PROA   
ATOM   3189 HE22 GLN P 204      -9.530-121.650 142.215  0.00 97.00      PROA   
ATOM   3190  C   GLN P 204     -12.354-120.472 137.816  0.00 97.00      PROA   
ATOM   3191  O   GLN P 204     -12.513-119.943 136.727  0.00 97.00      PROA   
ATOM   3192  N   LEU P 205     -13.338-120.424 138.739  0.00 97.00      PROA   
ATOM   3193  HN  LEU P 205     -13.256-120.930 139.597  0.00 97.00      PROA   
ATOM   3194  CA  LEU P 205     -14.399-119.444 138.661  0.00 97.00      PROA   
ATOM   3195  HA  LEU P 205     -14.153-118.699 137.918  0.00 97.00      PROA   
ATOM   3196  CB  LEU P 205     -15.788-120.031 138.308  0.00 97.00      PROA   
ATOM   3197  HB1 LEU P 205     -16.564-119.239 138.403  0.00 97.00      PROA   
ATOM   3198  HB2 LEU P 205     -16.023-120.843 139.029  0.00 97.00      PROA   
ATOM   3199  CG  LEU P 205     -15.900-120.597 136.873  0.00 97.00      PROA   
ATOM   3200  HG  LEU P 205     -15.046-121.295 136.721  0.00 97.00      PROA   
ATOM   3201  CD1 LEU P 205     -17.195-121.410 136.698  0.00 97.00      PROA   
ATOM   3202 HD11 LEU P 205     -18.079-120.758 136.863  0.00 97.00      PROA   
ATOM   3203 HD12 LEU P 205     -17.228-122.246 137.427  0.00 97.00      PROA   
ATOM   3204 HD13 LEU P 205     -17.252-121.829 135.671  0.00 97.00      PROA   
ATOM   3205  CD2 LEU P 205     -15.828-119.483 135.811  0.00 97.00      PROA   
ATOM   3206 HD21 LEU P 205     -14.859-118.945 135.860  0.00 97.00      PROA   
ATOM   3207 HD22 LEU P 205     -16.646-118.750 135.977  0.00 97.00      PROA   
ATOM   3208 HD23 LEU P 205     -15.941-119.911 134.792  0.00 97.00      PROA   
ATOM   3209  C   LEU P 205     -14.478-118.705 139.975  0.00 97.00      PROA   
ATOM   3210  O   LEU P 205     -14.871-119.248 141.005  0.00 97.00      PROA   
ATOM   3211  N   TYR P 206     -14.127-117.400 139.942  0.00 97.00      PROA   
ATOM   3212  HN  TYR P 206     -13.750-117.000 139.112  0.00 97.00      PROA   
ATOM   3213  CA  TYR P 206     -14.397-116.466 141.017  0.00 97.00      PROA   
ATOM   3214  HA  TYR P 206     -14.478-117.003 141.954  0.00 97.00      PROA   
ATOM   3215  CB  TYR P 206     -13.352-115.324 141.152  0.00 97.00      PROA   
ATOM   3216  HB1 TYR P 206     -13.525-114.727 142.071  0.00 97.00      PROA   
ATOM   3217  HB2 TYR P 206     -13.401-114.645 140.273  0.00 97.00      PROA   
ATOM   3218  CG  TYR P 206     -11.963-115.899 141.205  0.00 97.00      PROA   
ATOM   3219  CD1 TYR P 206     -11.368-116.283 142.423  0.00 97.00      PROA   
ATOM   3220  HD1 TYR P 206     -11.912-116.158 143.349  0.00 97.00      PROA   
ATOM   3221  CE1 TYR P 206     -10.078-116.838 142.437  0.00 97.00      PROA   
ATOM   3222  HE1 TYR P 206      -9.628-117.146 143.371  0.00 97.00      PROA   
ATOM   3223  CZ  TYR P 206      -9.384-117.017 141.231  0.00 97.00      PROA   
ATOM   3224  OH  TYR P 206      -8.128-117.659 141.209  0.00 97.00      PROA   
ATOM   3225  HH  TYR P 206      -7.929-117.878 140.288  0.00 97.00      PROA   
ATOM   3226  CD2 TYR P 206     -11.228-116.029 140.016  0.00 97.00      PROA   
ATOM   3227  HD2 TYR P 206     -11.649-115.711 139.074  0.00 97.00      PROA   
ATOM   3228  CE2 TYR P 206      -9.958-116.601 140.027  0.00 97.00      PROA   
ATOM   3229  HE2 TYR P 206      -9.438-116.724 139.091  0.00 97.00      PROA   
ATOM   3230  C   TYR P 206     -15.735-115.858 140.680  0.00 97.00      PROA   
ATOM   3231  O   TYR P 206     -16.110-115.779 139.512  0.00 97.00      PROA   
ATOM   3232  N   PHE P 207     -16.505-115.437 141.703  0.00 97.00      PROA   
ATOM   3233  HN  PHE P 207     -16.188-115.475 142.650  0.00 97.00      PROA   
ATOM   3234  CA  PHE P 207     -17.854-114.959 141.486  0.00 97.00      PROA   
ATOM   3235  HA  PHE P 207     -17.999-114.690 140.449  0.00 97.00      PROA   
ATOM   3236  CB  PHE P 207     -18.944-115.971 141.927  0.00 97.00      PROA   
ATOM   3237  HB1 PHE P 207     -19.959-115.521 141.881  0.00 97.00      PROA   
ATOM   3238  HB2 PHE P 207     -18.751-116.270 142.978  0.00 97.00      PROA   
ATOM   3239  CG  PHE P 207     -18.957-117.224 141.082  0.00 97.00      PROA   
ATOM   3240  CD1 PHE P 207     -18.066-118.282 141.345  0.00 97.00      PROA   
ATOM   3241  HD1 PHE P 207     -17.306-118.167 142.104  0.00 97.00      PROA   
ATOM   3242  CE1 PHE P 207     -18.162-119.489 140.645  0.00 97.00      PROA   
ATOM   3243  HE1 PHE P 207     -17.461-120.285 140.850  0.00 97.00      PROA   
ATOM   3244  CZ  PHE P 207     -19.156-119.660 139.674  0.00 97.00      PROA   
ATOM   3245  HZ  PHE P 207     -19.227-120.590 139.130  0.00 97.00      PROA   
ATOM   3246  CD2 PHE P 207     -19.949-117.408 140.101  0.00 97.00      PROA   
ATOM   3247  HD2 PHE P 207     -20.651-116.614 139.898  0.00 97.00      PROA   
ATOM   3248  CE2 PHE P 207     -20.050-118.618 139.402  0.00 97.00      PROA   
ATOM   3249  HE2 PHE P 207     -20.819-118.749 138.655  0.00 97.00      PROA   
ATOM   3250  C   PHE P 207     -18.050-113.708 142.282  0.00 97.00      PROA   
ATOM   3251  O   PHE P 207     -17.304-113.420 143.206  0.00 97.00      PROA   
ATOM   3252  N   SER P 208     -19.086-112.925 141.927  0.00 97.00      PROA   
ATOM   3253  HN  SER P 208     -19.621-113.122 141.112  0.00 97.00      PROA   
ATOM   3254  CA  SER P 208     -19.509-111.782 142.697  0.00 97.00      PROA   
ATOM   3255  HA  SER P 208     -19.277-111.954 143.739  0.00 97.00      PROA   
ATOM   3256  CB  SER P 208     -18.859-110.444 142.254  0.00 97.00      PROA   
ATOM   3257  HB1 SER P 208     -17.774-110.487 142.497  0.00 97.00      PROA   
ATOM   3258  HB2 SER P 208     -19.302-109.584 142.801  0.00 97.00      PROA   
ATOM   3259  OG  SER P 208     -18.988-110.250 140.850  0.00 97.00      PROA   
ATOM   3260  HG1 SER P 208     -18.914-109.307 140.674  0.00 97.00      PROA   
ATOM   3261  C   SER P 208     -21.008-111.719 142.592  0.00 97.00      PROA   
ATOM   3262  O   SER P 208     -21.602-112.245 141.655  0.00 97.00      PROA   
ATOM   3263  N   PHE P 209     -21.645-111.096 143.605  0.00 97.00      PROA   
ATOM   3264  HN  PHE P 209     -21.127-110.666 144.339  0.00 97.00      PROA   
ATOM   3265  CA  PHE P 209     -23.078-111.002 143.736  0.00 97.00      PROA   
ATOM   3266  HA  PHE P 209     -23.537-111.243 142.785  0.00 97.00      PROA   
ATOM   3267  CB  PHE P 209     -23.616-111.921 144.871  0.00 97.00      PROA   
ATOM   3268  HB1 PHE P 209     -24.268-111.389 145.594  0.00 97.00      PROA   
ATOM   3269  HB2 PHE P 209     -22.765-112.356 145.440  0.00 97.00      PROA   
ATOM   3270  CG  PHE P 209     -24.430-113.044 144.288  0.00 97.00      PROA   
ATOM   3271  CD1 PHE P 209     -25.750-112.794 143.873  0.00 97.00      PROA   
ATOM   3272  HD1 PHE P 209     -26.153-111.794 143.944  0.00 97.00      PROA   
ATOM   3273  CE1 PHE P 209     -26.551-113.829 143.380  0.00 97.00      PROA   
ATOM   3274  HE1 PHE P 209     -27.565-113.622 143.074  0.00 97.00      PROA   
ATOM   3275  CZ  PHE P 209     -26.040-115.130 143.299  0.00 97.00      PROA   
ATOM   3276  HZ  PHE P 209     -26.653-115.934 142.921  0.00 97.00      PROA   
ATOM   3277  CD2 PHE P 209     -23.925-114.355 144.200  0.00 97.00      PROA   
ATOM   3278  HD2 PHE P 209     -22.916-114.568 144.522  0.00 97.00      PROA   
ATOM   3279  CE2 PHE P 209     -24.727-115.393 143.708  0.00 97.00      PROA   
ATOM   3280  HE2 PHE P 209     -24.336-116.398 143.647  0.00 97.00      PROA   
ATOM   3281  C   PHE P 209     -23.401-109.555 144.012  0.00 97.00      PROA   
ATOM   3282  O   PHE P 209     -22.671-108.863 144.718  0.00 97.00      PROA   
ATOM   3283  N   TYR P 210     -24.503-109.057 143.411  0.00 97.00      PROA   
ATOM   3284  HN  TYR P 210     -25.071-109.632 142.826  0.00 97.00      PROA   
ATOM   3285  CA  TYR P 210     -24.872-107.661 143.448  0.00 97.00      PROA   
ATOM   3286  HA  TYR P 210     -24.374-107.156 144.266  0.00 97.00      PROA   
ATOM   3287  CB  TYR P 210     -24.601-106.937 142.094  0.00 97.00      PROA   
ATOM   3288  HB1 TYR P 210     -24.796-105.846 142.181  0.00 97.00      PROA   
ATOM   3289  HB2 TYR P 210     -25.286-107.348 141.324  0.00 97.00      PROA   
ATOM   3290  CG  TYR P 210     -23.197-107.148 141.563  0.00 97.00      PROA   
ATOM   3291  CD1 TYR P 210     -22.877-108.313 140.838  0.00 97.00      PROA   
ATOM   3292  HD1 TYR P 210     -23.625-109.080 140.711  0.00 97.00      PROA   
ATOM   3293  CE1 TYR P 210     -21.619-108.474 140.247  0.00 97.00      PROA   
ATOM   3294  HE1 TYR P 210     -21.400-109.371 139.688  0.00 97.00      PROA   
ATOM   3295  CZ  TYR P 210     -20.662-107.458 140.355  0.00 97.00      PROA   
ATOM   3296  OH  TYR P 210     -19.406-107.574 139.722  0.00 97.00      PROA   
ATOM   3297  HH  TYR P 210     -19.540-107.977 138.855  0.00 97.00      PROA   
ATOM   3298  CD2 TYR P 210     -22.226-106.135 141.660  0.00 97.00      PROA   
ATOM   3299  HD2 TYR P 210     -22.471-105.213 142.163  0.00 97.00      PROA   
ATOM   3300  CE2 TYR P 210     -20.964-106.293 141.069  0.00 97.00      PROA   
ATOM   3301  HE2 TYR P 210     -20.232-105.502 141.132  0.00 97.00      PROA   
ATOM   3302  C   TYR P 210     -26.362-107.628 143.696  0.00 97.00      PROA   
ATOM   3303  O   TYR P 210     -27.057-108.621 143.486  0.00 97.00      PROA   
ATOM   3304  N   MET P 211     -26.889-106.464 144.144  0.00 97.00      PROA   
ATOM   3305  HN  MET P 211     -26.306-105.683 144.359  0.00 97.00      PROA   
ATOM   3306  CA  MET P 211     -28.315-106.225 144.224  0.00 97.00      PROA   
ATOM   3307  HA  MET P 211     -28.860-107.054 143.801  0.00 97.00      PROA   
ATOM   3308  CB  MET P 211     -28.788-105.997 145.684  0.00 97.00      PROA   
ATOM   3309  HB1 MET P 211     -29.835-105.621 145.679  0.00 97.00      PROA   
ATOM   3310  HB2 MET P 211     -28.142-105.224 146.155  0.00 97.00      PROA   
ATOM   3311  CG  MET P 211     -28.751-107.275 146.544  0.00 97.00      PROA   
ATOM   3312  HG1 MET P 211     -27.785-107.798 146.379  0.00 97.00      PROA   
ATOM   3313  HG2 MET P 211     -29.550-107.948 146.168  0.00 97.00      PROA   
ATOM   3314  SD  MET P 211     -28.967-107.001 148.333  0.00 97.00      PROA   
ATOM   3315  CE  MET P 211     -30.665-106.360 148.293  0.00 97.00      PROA   
ATOM   3316  HE1 MET P 211     -31.341-107.065 147.767  0.00 97.00      PROA   
ATOM   3317  HE2 MET P 211     -30.716-105.378 147.777  0.00 97.00      PROA   
ATOM   3318  HE3 MET P 211     -31.054-106.221 149.324  0.00 97.00      PROA   
ATOM   3319  C   MET P 211     -28.623-104.991 143.411  0.00 97.00      PROA   
ATOM   3320  O   MET P 211     -28.393-103.880 143.881  0.00 97.00      PROA   
ATOM   3321  N   GLY P 212     -29.178-105.151 142.175  0.00 97.00      PROA   
ATOM   3322  HN  GLY P 212     -29.463-106.056 141.862  0.00 97.00      PROA   
ATOM   3323  CA  GLY P 212     -29.407-104.077 141.212  0.00 97.00      PROA   
ATOM   3324  HA1 GLY P 212     -30.331-103.587 141.480  0.00 97.00      PROA   
ATOM   3325  HA2 GLY P 212     -29.462-104.545 140.244  0.00 97.00      PROA   
ATOM   3326  C   GLY P 212     -28.301-103.048 141.118  0.00 97.00      PROA   
ATOM   3327  O   GLY P 212     -27.152-103.358 140.807  0.00 97.00      PROA   
ATOM   3328  N   SER P 213     -28.647-101.774 141.402  0.00 97.00      PROA   
ATOM   3329  HN  SER P 213     -29.604-101.572 141.598  0.00 97.00      PROA   
ATOM   3330  CA  SER P 213     -27.726-100.649 141.398  0.00 97.00      PROA   
ATOM   3331  HA  SER P 213     -27.052-100.780 140.562  0.00 97.00      PROA   
ATOM   3332  CB  SER P 213     -28.497 -99.313 141.174  0.00 97.00      PROA   
ATOM   3333  HB1 SER P 213     -29.186 -99.123 142.025  0.00 97.00      PROA   
ATOM   3334  HB2 SER P 213     -29.111 -99.410 140.253  0.00 97.00      PROA   
ATOM   3335  OG  SER P 213     -27.634 -98.191 140.998  0.00 97.00      PROA   
ATOM   3336  HG1 SER P 213     -27.053 -98.191 141.767  0.00 97.00      PROA   
ATOM   3337  C   SER P 213     -26.864-100.546 142.668  0.00 97.00      PROA   
ATOM   3338  O   SER P 213     -26.475 -99.452 143.075  0.00 97.00      PROA   
ATOM   3339  N   LYS P 214     -26.501-101.668 143.332  0.00 97.00      PROA   
ATOM   3340  HN  LYS P 214     -26.868-102.561 143.083  0.00 97.00      PROA   
ATOM   3341  CA  LYS P 214     -25.472-101.613 144.356  0.00 97.00      PROA   
ATOM   3342  HA  LYS P 214     -24.760-100.860 144.044  0.00 97.00      PROA   
ATOM   3343  CB  LYS P 214     -25.966-101.163 145.756  0.00 97.00      PROA   
ATOM   3344  HB1 LYS P 214     -26.240-100.087 145.668  0.00 97.00      PROA   
ATOM   3345  HB2 LYS P 214     -25.133-101.229 146.490  0.00 97.00      PROA   
ATOM   3346  CG  LYS P 214     -27.188-101.928 146.292  0.00 97.00      PROA   
ATOM   3347  HG1 LYS P 214     -26.991-103.020 146.209  0.00 97.00      PROA   
ATOM   3348  HG2 LYS P 214     -28.076-101.702 145.662  0.00 97.00      PROA   
ATOM   3349  CD  LYS P 214     -27.496-101.615 147.768  0.00 97.00      PROA   
ATOM   3350  HD1 LYS P 214     -26.626-101.961 148.373  0.00 97.00      PROA   
ATOM   3351  HD2 LYS P 214     -28.381-102.218 148.074  0.00 97.00      PROA   
ATOM   3352  CE  LYS P 214     -27.758-100.127 148.056  0.00 97.00      PROA   
ATOM   3353  HE1 LYS P 214     -28.660 -99.777 147.512  0.00 97.00      PROA   
ATOM   3354  HE2 LYS P 214     -26.891 -99.501 147.758  0.00 97.00      PROA   
ATOM   3355  NZ  LYS P 214     -27.980 -99.911 149.506  0.00 97.00      PROA   
ATOM   3356  HZ1 LYS P 214     -27.126-100.200 150.026  0.00 97.00      PROA   
ATOM   3357  HZ2 LYS P 214     -28.786-100.486 149.822  0.00 97.00      PROA   
ATOM   3358  HZ3 LYS P 214     -28.172 -98.906 149.691  0.00 97.00      PROA   
ATOM   3359  C   LYS P 214     -24.644-102.876 144.481  0.00 97.00      PROA   
ATOM   3360  O   LYS P 214     -25.138-104.001 144.474  0.00 97.00      PROA   
ATOM   3361  N   THR P 215     -23.313-102.681 144.631  0.00 97.00      PROA   
ATOM   3362  HN  THR P 215     -22.925-101.765 144.561  0.00 97.00      PROA   
ATOM   3363  CA  THR P 215     -22.339-103.685 145.010  0.00 97.00      PROA   
ATOM   3364  HA  THR P 215     -22.425-104.510 144.316  0.00 97.00      PROA   
ATOM   3365  CB  THR P 215     -20.916-103.132 144.967  0.00 97.00      PROA   
ATOM   3366  HB  THR P 215     -20.189-103.801 145.484  0.00 97.00      PROA   
ATOM   3367  OG1 THR P 215     -20.859-101.837 145.560  0.00 97.00      PROA   
ATOM   3368  HG1 THR P 215     -21.084-101.958 146.484  0.00 97.00      PROA   
ATOM   3369  CG2 THR P 215     -20.460-102.986 143.506  0.00 97.00      PROA   
ATOM   3370 HG21 THR P 215     -21.171-102.359 142.930  0.00 97.00      PROA   
ATOM   3371 HG22 THR P 215     -20.376-103.979 143.021  0.00 97.00      PROA   
ATOM   3372 HG23 THR P 215     -19.463-102.495 143.475  0.00 97.00      PROA   
ATOM   3373  C   THR P 215     -22.561-104.238 146.406  0.00 97.00      PROA   
ATOM   3374  O   THR P 215     -22.816-103.493 147.350  0.00 97.00      PROA   
ATOM   3375  N   LEU P 216     -22.385-105.568 146.570  0.00 97.00      PROA   
ATOM   3376  HN  LEU P 216     -22.290-106.175 145.784  0.00 97.00      PROA   
ATOM   3377  CA  LEU P 216     -22.175-106.187 147.863  0.00 97.00      PROA   
ATOM   3378  HA  LEU P 216     -22.617-105.567 148.629  0.00 97.00      PROA   
ATOM   3379  CB  LEU P 216     -22.808-107.598 147.942  0.00 97.00      PROA   
ATOM   3380  HB1 LEU P 216     -22.586-108.073 148.920  0.00 97.00      PROA   
ATOM   3381  HB2 LEU P 216     -22.370-108.236 147.145  0.00 97.00      PROA   
ATOM   3382  CG  LEU P 216     -24.348-107.594 147.772  0.00 97.00      PROA   
ATOM   3383  HG  LEU P 216     -24.594-107.173 146.768  0.00 97.00      PROA   
ATOM   3384  CD1 LEU P 216     -24.910-109.025 147.816  0.00 97.00      PROA   
ATOM   3385 HD11 LEU P 216     -24.708-109.486 148.806  0.00 97.00      PROA   
ATOM   3386 HD12 LEU P 216     -24.440-109.648 147.028  0.00 97.00      PROA   
ATOM   3387 HD13 LEU P 216     -26.008-109.011 147.653  0.00 97.00      PROA   
ATOM   3388  CD2 LEU P 216     -25.046-106.723 148.833  0.00 97.00      PROA   
ATOM   3389 HD21 LEU P 216     -24.746-105.660 148.739  0.00 97.00      PROA   
ATOM   3390 HD22 LEU P 216     -24.793-107.084 149.852  0.00 97.00      PROA   
ATOM   3391 HD23 LEU P 216     -26.145-106.783 148.705  0.00 97.00      PROA   
ATOM   3392  C   LEU P 216     -20.685-106.215 148.148  0.00 97.00      PROA   
ATOM   3393  O   LEU P 216     -19.890-105.745 147.336  0.00 97.00      PROA   
ATOM   3394  N   ARG P 217     -20.261-106.721 149.335  0.00 97.00      PROA   
ATOM   3395  HN  ARG P 217     -20.919-107.071 149.998  0.00 97.00      PROA   
ATOM   3396  CA  ARG P 217     -18.858-106.778 149.726  0.00 97.00      PROA   
ATOM   3397  HA  ARG P 217     -18.419-105.816 149.493  0.00 97.00      PROA   
ATOM   3398  CB  ARG P 217     -18.646-107.028 151.243  0.00 97.00      PROA   
ATOM   3399  HB1 ARG P 217     -17.556-107.163 151.438  0.00 97.00      PROA   
ATOM   3400  HB2 ARG P 217     -19.162-107.971 151.528  0.00 97.00      PROA   
ATOM   3401  CG  ARG P 217     -19.111-105.889 152.170  0.00 97.00      PROA   
ATOM   3402  HG1 ARG P 217     -20.197-105.702 152.022  0.00 97.00      PROA   
ATOM   3403  HG2 ARG P 217     -18.566-104.959 151.896  0.00 97.00      PROA   
ATOM   3404  CD  ARG P 217     -18.860-106.230 153.649  0.00 97.00      PROA   
ATOM   3405  HD1 ARG P 217     -17.796-106.500 153.835  0.00 97.00      PROA   
ATOM   3406  HD2 ARG P 217     -19.493-107.094 153.949  0.00 97.00      PROA   
ATOM   3407  NE  ARG P 217     -19.261-105.066 154.502  0.00 97.00      PROA   
ATOM   3408  HE  ARG P 217     -20.172-105.053 154.903  0.00 97.00      PROA   
ATOM   3409  CZ  ARG P 217     -18.446-104.036 154.816  0.00 97.00      PROA   
ATOM   3410  NH1 ARG P 217     -17.205-103.918 154.321  0.00 97.00      PROA   
ATOM   3411 HH11 ARG P 217     -16.893-104.587 153.655  0.00 97.00      PROA   
ATOM   3412 HH12 ARG P 217     -16.649-103.134 154.587  0.00 97.00      PROA   
ATOM   3413  NH2 ARG P 217     -18.894-103.090 155.662  0.00 97.00      PROA   
ATOM   3414 HH21 ARG P 217     -19.812-103.170 156.037  0.00 97.00      PROA   
ATOM   3415 HH22 ARG P 217     -18.286-102.345 155.920  0.00 97.00      PROA   
ATOM   3416  C   ARG P 217     -18.045-107.814 148.959  0.00 97.00      PROA   
ATOM   3417  O   ARG P 217     -17.690-108.870 149.481  0.00 97.00      PROA   
ATOM   3418  N   GLY P 218     -17.717-107.494 147.687  0.00 97.00      PROA   
ATOM   3419  HN  GLY P 218     -18.147-106.682 147.294  0.00 97.00      PROA   
ATOM   3420  CA  GLY P 218     -16.773-108.188 146.833  0.00 97.00      PROA   
ATOM   3421  HA1 GLY P 218     -16.714-107.624 145.914  0.00 97.00      PROA   
ATOM   3422  HA2 GLY P 218     -17.131-109.197 146.692  0.00 97.00      PROA   
ATOM   3423  C   GLY P 218     -15.373-108.258 147.376  0.00 97.00      PROA   
ATOM   3424  O   GLY P 218     -14.997-107.513 148.279  0.00 97.00      PROA   
ATOM   3425  N   ARG P 219     -14.565-109.152 146.766  0.00 97.00      PROA   
ATOM   3426  HN  ARG P 219     -14.917-109.721 146.027  0.00 97.00      PROA   
ATOM   3427  CA  ARG P 219     -13.176-109.374 147.086  0.00 97.00      PROA   
ATOM   3428  HA  ARG P 219     -12.630-108.507 146.744  0.00 97.00      PROA   
ATOM   3429  CB  ARG P 219     -12.865-109.617 148.608  0.00 97.00      PROA   
ATOM   3430  HB1 ARG P 219     -13.042-108.654 149.136  0.00 97.00      PROA   
ATOM   3431  HB2 ARG P 219     -11.788-109.832 148.752  0.00 97.00      PROA   
ATOM   3432  CG  ARG P 219     -13.742-110.671 149.324  0.00 97.00      PROA   
ATOM   3433  HG1 ARG P 219     -13.670-111.652 148.805  0.00 97.00      PROA   
ATOM   3434  HG2 ARG P 219     -14.801-110.341 149.266  0.00 97.00      PROA   
ATOM   3435  CD  ARG P 219     -13.422-110.879 150.814  0.00 97.00      PROA   
ATOM   3436  HD1 ARG P 219     -14.230-111.488 151.285  0.00 97.00      PROA   
ATOM   3437  HD2 ARG P 219     -13.324-109.906 151.342  0.00 97.00      PROA   
ATOM   3438  NE  ARG P 219     -12.129-111.628 150.881  0.00 97.00      PROA   
ATOM   3439  HE  ARG P 219     -11.600-111.760 150.040  0.00 97.00      PROA   
ATOM   3440  CZ  ARG P 219     -11.780-112.461 151.877  0.00 97.00      PROA   
ATOM   3441  NH1 ARG P 219     -12.241-112.269 153.111  0.00 97.00      PROA   
ATOM   3442 HH11 ARG P 219     -12.681-111.390 153.245  0.00 97.00      PROA   
ATOM   3443 HH12 ARG P 219     -11.814-112.782 153.850  0.00 97.00      PROA   
ATOM   3444  NH2 ARG P 219     -10.930-113.467 151.621  0.00 97.00      PROA   
ATOM   3445 HH21 ARG P 219     -10.876-114.238 152.245  0.00 97.00      PROA   
ATOM   3446 HH22 ARG P 219     -10.609-113.579 150.675  0.00 97.00      PROA   
ATOM   3447  C   ARG P 219     -12.778-110.526 146.192  0.00 97.00      PROA   
ATOM   3448  O   ARG P 219     -13.170-110.583 145.028  0.00 97.00      PROA   
ATOM   3449  N   ASP P 220     -12.015-111.494 146.727  0.00 97.00      PROA   
ATOM   3450  HN  ASP P 220     -11.599-111.369 147.628  0.00 97.00      PROA   
ATOM   3451  CA  ASP P 220     -11.772-112.822 146.221  0.00 97.00      PROA   
ATOM   3452  HA  ASP P 220     -11.631-112.779 145.149  0.00 97.00      PROA   
ATOM   3453  CB  ASP P 220     -10.472-113.386 146.887  0.00 97.00      PROA   
ATOM   3454  HB1 ASP P 220      -9.611-112.825 146.458  0.00 97.00      PROA   
ATOM   3455  HB2 ASP P 220     -10.317-114.455 146.655  0.00 97.00      PROA   
ATOM   3456  CG  ASP P 220     -10.383-113.159 148.403  0.00 97.00      PROA   
ATOM   3457  OD1 ASP P 220     -10.167-114.156 149.135  0.00 97.00      PROA   
ATOM   3458  OD2 ASP P 220     -10.441-111.983 148.842  0.00 97.00      PROA   
ATOM   3459  C   ASP P 220     -12.996-113.702 146.515  0.00 97.00      PROA   
ATOM   3460  O   ASP P 220     -12.922-114.727 147.191  0.00 97.00      PROA   
ATOM   3461  N   THR P 221     -14.189-113.295 146.019  0.00 97.00      PROA   
ATOM   3462  HN  THR P 221     -14.250-112.459 145.474  0.00 97.00      PROA   
ATOM   3463  CA  THR P 221     -15.456-113.895 146.406  0.00 97.00      PROA   
ATOM   3464  HA  THR P 221     -15.349-114.123 147.457  0.00 97.00      PROA   
ATOM   3465  CB  THR P 221     -16.643-112.932 146.343  0.00 97.00      PROA   
ATOM   3466  HB  THR P 221     -17.620-113.462 146.244  0.00 97.00      PROA   
ATOM   3467  OG1 THR P 221     -16.500-111.993 145.286  0.00 97.00      PROA   
ATOM   3468  HG1 THR P 221     -16.620-112.498 144.476  0.00 97.00      PROA   
ATOM   3469  CG2 THR P 221     -16.670-112.115 147.645  0.00 97.00      PROA   
ATOM   3470 HG21 THR P 221     -15.737-111.525 147.729  0.00 97.00      PROA   
ATOM   3471 HG22 THR P 221     -16.754-112.777 148.531  0.00 97.00      PROA   
ATOM   3472 HG23 THR P 221     -17.526-111.407 147.639  0.00 97.00      PROA   
ATOM   3473  C   THR P 221     -15.796-115.234 145.758  0.00 97.00      PROA   
ATOM   3474  O   THR P 221     -15.601-115.474 144.569  0.00 97.00      PROA   
ATOM   3475  N   SER P 222     -16.351-116.145 146.590  0.00 97.00      PROA   
ATOM   3476  HN  SER P 222     -16.405-115.949 147.566  0.00 97.00      PROA   
ATOM   3477  CA  SER P 222     -16.841-117.459 146.223  0.00 97.00      PROA   
ATOM   3478  HA  SER P 222     -16.155-117.886 145.503  0.00 97.00      PROA   
ATOM   3479  CB  SER P 222     -16.931-118.377 147.467  0.00 97.00      PROA   
ATOM   3480  HB1 SER P 222     -17.131-119.432 147.184  0.00 97.00      PROA   
ATOM   3481  HB2 SER P 222     -17.755-118.027 148.130  0.00 97.00      PROA   
ATOM   3482  OG  SER P 222     -15.724-118.311 148.224  0.00 97.00      PROA   
ATOM   3483  HG1 SER P 222     -14.992-118.338 147.602  0.00 97.00      PROA   
ATOM   3484  C   SER P 222     -18.221-117.372 145.588  0.00 97.00      PROA   
ATOM   3485  O   SER P 222     -18.824-116.304 145.525  0.00 97.00      PROA   
ATOM   3486  N   SER P 223     -18.748-118.517 145.084  0.00 97.00      PROA   
ATOM   3487  HN  SER P 223     -18.229-119.370 145.097  0.00 97.00      PROA   
ATOM   3488  CA  SER P 223     -19.981-118.636 144.322  0.00 97.00      PROA   
ATOM   3489  HA  SER P 223     -19.857-118.080 143.410  0.00 97.00      PROA   
ATOM   3490  CB  SER P 223     -20.242-120.118 143.970  0.00 97.00      PROA   
ATOM   3491  HB1 SER P 223     -21.080-120.212 143.246  0.00 97.00      PROA   
ATOM   3492  HB2 SER P 223     -20.502-120.691 144.887  0.00 97.00      PROA   
ATOM   3493  OG  SER P 223     -19.074-120.707 143.407  0.00 97.00      PROA   
ATOM   3494  HG1 SER P 223     -18.969-120.328 142.530  0.00 97.00      PROA   
ATOM   3495  C   SER P 223     -21.240-118.108 144.976  0.00 97.00      PROA   
ATOM   3496  O   SER P 223     -22.076-117.511 144.300  0.00 97.00      PROA   
ATOM   3497  N   GLU P 224     -21.406-118.323 146.298  0.00 97.00      PROA   
ATOM   3498  HN  GLU P 224     -20.681-118.739 146.836  0.00 97.00      PROA   
ATOM   3499  CA  GLU P 224     -22.630-118.026 147.008  0.00 97.00      PROA   
ATOM   3500  HA  GLU P 224     -23.314-117.497 146.358  0.00 97.00      PROA   
ATOM   3501  CB  GLU P 224     -23.362-119.300 147.519  0.00 97.00      PROA   
ATOM   3502  HB1 GLU P 224     -24.138-118.980 148.251  0.00 97.00      PROA   
ATOM   3503  HB2 GLU P 224     -22.653-119.958 148.068  0.00 97.00      PROA   
ATOM   3504  CG  GLU P 224     -24.070-120.114 146.412  0.00 97.00      PROA   
ATOM   3505  HG1 GLU P 224     -23.390-120.864 145.960  0.00 97.00      PROA   
ATOM   3506  HG2 GLU P 224     -24.441-119.439 145.611  0.00 97.00      PROA   
ATOM   3507  CD  GLU P 224     -25.287-120.816 147.002  0.00 97.00      PROA   
ATOM   3508  OE1 GLU P 224     -26.207-120.083 147.445  0.00 97.00      PROA   
ATOM   3509  OE2 GLU P 224     -25.306-122.072 147.039  0.00 97.00      PROA   
ATOM   3510  C   GLU P 224     -22.365-117.114 148.186  0.00 97.00      PROA   
ATOM   3511  O   GLU P 224     -21.234-116.928 148.630  0.00 97.00      PROA   
ATOM   3512  N   TYR P 225     -23.462-116.531 148.717  0.00 97.00      PROA   
ATOM   3513  HN  TYR P 225     -24.360-116.725 148.329  0.00 97.00      PROA   
ATOM   3514  CA  TYR P 225     -23.495-115.727 149.916  0.00 97.00      PROA   
ATOM   3515  HA  TYR P 225     -22.555-115.819 150.443  0.00 97.00      PROA   
ATOM   3516  CB  TYR P 225     -23.809-114.222 149.610  0.00 97.00      PROA   
ATOM   3517  HB1 TYR P 225     -23.083-113.854 148.852  0.00 97.00      PROA   
ATOM   3518  HB2 TYR P 225     -23.669-113.620 150.533  0.00 97.00      PROA   
ATOM   3519  CG  TYR P 225     -25.209-113.969 149.078  0.00 97.00      PROA   
ATOM   3520  CD1 TYR P 225     -26.212-113.444 149.915  0.00 97.00      PROA   
ATOM   3521  HD1 TYR P 225     -25.987-113.223 150.949  0.00 97.00      PROA   
ATOM   3522  CE1 TYR P 225     -27.509-113.228 149.431  0.00 97.00      PROA   
ATOM   3523  HE1 TYR P 225     -28.270-112.833 150.087  0.00 97.00      PROA   
ATOM   3524  CZ  TYR P 225     -27.823-113.548 148.105  0.00 97.00      PROA   
ATOM   3525  OH  TYR P 225     -29.138-113.382 147.623  0.00 97.00      PROA   
ATOM   3526  HH  TYR P 225     -29.645-112.920 148.295  0.00 97.00      PROA   
ATOM   3527  CD2 TYR P 225     -25.529-114.241 147.734  0.00 97.00      PROA   
ATOM   3528  HD2 TYR P 225     -24.773-114.630 147.069  0.00 97.00      PROA   
ATOM   3529  CE2 TYR P 225     -26.830-114.047 147.255  0.00 97.00      PROA   
ATOM   3530  HE2 TYR P 225     -27.072-114.294 146.233  0.00 97.00      PROA   
ATOM   3531  C   TYR P 225     -24.588-116.393 150.734  0.00 97.00      PROA   
ATOM   3532  O   TYR P 225     -25.391-117.143 150.181  0.00 97.00      PROA   
ATOM   3533  N   GLN P 226     -24.658-116.163 152.070  0.00 97.00      PROA   
ATOM   3534  HN  GLN P 226     -24.006-115.577 152.545  0.00 97.00      PROA   
ATOM   3535  CA  GLN P 226     -25.731-116.734 152.867  0.00 97.00      PROA   
ATOM   3536  HA  GLN P 226     -26.526-116.990 152.185  0.00 97.00      PROA   
ATOM   3537  CB  GLN P 226     -25.354-118.032 153.644  0.00 97.00      PROA   
ATOM   3538  HB1 GLN P 226     -25.980-118.138 154.559  0.00 97.00      PROA   
ATOM   3539  HB2 GLN P 226     -24.299-117.953 153.986  0.00 97.00      PROA   
ATOM   3540  CG  GLN P 226     -25.540-119.336 152.830  0.00 97.00      PROA   
ATOM   3541  HG1 GLN P 226     -25.375-120.222 153.477  0.00 97.00      PROA   
ATOM   3542  HG2 GLN P 226     -24.804-119.354 151.998  0.00 97.00      PROA   
ATOM   3543  CD  GLN P 226     -26.963-119.417 152.259  0.00 97.00      PROA   
ATOM   3544  OE1 GLN P 226     -27.928-118.970 152.890  0.00 97.00      PROA   
ATOM   3545  NE2 GLN P 226     -27.091-119.958 151.016  0.00 97.00      PROA   
ATOM   3546 HE21 GLN P 226     -27.951-119.793 150.533  0.00 97.00      PROA   
ATOM   3547 HE22 GLN P 226     -26.291-120.260 150.503  0.00 97.00      PROA   
ATOM   3548  C   GLN P 226     -26.420-115.728 153.743  0.00 97.00      PROA   
ATOM   3549  O   GLN P 226     -25.878-114.679 154.085  0.00 97.00      PROA   
ATOM   3550  N   ILE P 227     -27.701-116.037 154.067  0.00 97.00      PROA   
ATOM   3551  HN  ILE P 227     -28.073-116.928 153.812  0.00 97.00      PROA   
ATOM   3552  CA  ILE P 227     -28.646-115.081 154.597  0.00 97.00      PROA   
ATOM   3553  HA  ILE P 227     -28.138-114.142 154.765  0.00 97.00      PROA   
ATOM   3554  CB  ILE P 227     -29.831-114.820 153.662  0.00 97.00      PROA   
ATOM   3555  HB  ILE P 227     -30.629-115.584 153.810  0.00 97.00      PROA   
ATOM   3556  CG2 ILE P 227     -30.392-113.426 154.013  0.00 97.00      PROA   
ATOM   3557 HG21 ILE P 227     -29.632-112.640 153.816  0.00 97.00      PROA   
ATOM   3558 HG22 ILE P 227     -30.691-113.366 155.078  0.00 97.00      PROA   
ATOM   3559 HG23 ILE P 227     -31.282-113.194 153.395  0.00 97.00      PROA   
ATOM   3560  CG1 ILE P 227     -29.424-114.906 152.164  0.00 97.00      PROA   
ATOM   3561 HG11 ILE P 227     -29.032-115.920 151.930  0.00 97.00      PROA   
ATOM   3562 HG12 ILE P 227     -28.611-114.172 151.975  0.00 97.00      PROA   
ATOM   3563  CD  ILE P 227     -30.589-114.645 151.200  0.00 97.00      PROA   
ATOM   3564  HD1 ILE P 227     -30.910-113.583 151.240  0.00 97.00      PROA   
ATOM   3565  HD2 ILE P 227     -31.457-115.286 151.466  0.00 97.00      PROA   
ATOM   3566  HD3 ILE P 227     -30.287-114.878 150.157  0.00 97.00      PROA   
ATOM   3567  C   ILE P 227     -29.133-115.602 155.932  0.00 97.00      PROA   
ATOM   3568  O   ILE P 227     -29.590-116.734 156.052  0.00 97.00      PROA   
ATOM   3569  N   LEU P 228     -29.029-114.771 156.991  0.00 97.00      PROA   
ATOM   3570  HN  LEU P 228     -28.670-113.848 156.873  0.00 97.00      PROA   
ATOM   3571  CA  LEU P 228     -29.207-115.195 158.366  0.00 97.00      PROA   
ATOM   3572  HA  LEU P 228     -29.058-116.264 158.441  0.00 97.00      PROA   
ATOM   3573  CB  LEU P 228     -28.168-114.488 159.280  0.00 97.00      PROA   
ATOM   3574  HB1 LEU P 228     -28.392-114.749 160.338  0.00 97.00      PROA   
ATOM   3575  HB2 LEU P 228     -28.261-113.385 159.178  0.00 97.00      PROA   
ATOM   3576  CG  LEU P 228     -26.682-114.883 159.037  0.00 97.00      PROA   
ATOM   3577  HG  LEU P 228     -26.639-115.994 158.939  0.00 97.00      PROA   
ATOM   3578  CD1 LEU P 228     -26.039-114.268 157.775  0.00 97.00      PROA   
ATOM   3579 HD11 LEU P 228     -26.161-113.165 157.781  0.00 97.00      PROA   
ATOM   3580 HD12 LEU P 228     -26.483-114.677 156.847  0.00 97.00      PROA   
ATOM   3581 HD13 LEU P 228     -24.953-114.498 157.751  0.00 97.00      PROA   
ATOM   3582  CD2 LEU P 228     -25.823-114.500 160.256  0.00 97.00      PROA   
ATOM   3583 HD21 LEU P 228     -26.217-114.976 161.178  0.00 97.00      PROA   
ATOM   3584 HD22 LEU P 228     -25.829-113.397 160.392  0.00 97.00      PROA   
ATOM   3585 HD23 LEU P 228     -24.774-114.830 160.107  0.00 97.00      PROA   
ATOM   3586  C   LEU P 228     -30.620-114.903 158.844  0.00 97.00      PROA   
ATOM   3587  O   LEU P 228     -30.926-115.040 160.027  0.00 97.00      PROA   
ATOM   3588  N   THR P 229     -31.491-114.510 157.889  0.00 97.00      PROA   
ATOM   3589  HN  THR P 229     -31.141-114.516 156.958  0.00 97.00      PROA   
ATOM   3590  CA  THR P 229     -32.857-114.030 158.019  0.00 97.00      PROA   
ATOM   3591  HA  THR P 229     -33.530-114.870 157.940  0.00 97.00      PROA   
ATOM   3592  CB  THR P 229     -33.188-113.186 159.268  0.00 97.00      PROA   
ATOM   3593  HB  THR P 229     -32.327-112.515 159.490  0.00 97.00      PROA   
ATOM   3594  OG1 THR P 229     -33.410-114.036 160.383  0.00 97.00      PROA   
ATOM   3595  HG1 THR P 229     -32.599-114.541 160.480  0.00 97.00      PROA   
ATOM   3596  CG2 THR P 229     -34.462-112.315 159.154  0.00 97.00      PROA   
ATOM   3597 HG21 THR P 229     -35.359-112.933 158.966  0.00 97.00      PROA   
ATOM   3598 HG22 THR P 229     -34.382-111.557 158.354  0.00 97.00      PROA   
ATOM   3599 HG23 THR P 229     -34.623-111.772 160.111  0.00 97.00      PROA   
ATOM   3600  C   THR P 229     -32.996-113.177 156.790  0.00 97.00      PROA   
ATOM   3601  O   THR P 229     -32.550-112.033 156.794  0.00 97.00      PROA   
ATOM   3602  N   ALA P 230     -33.570-113.696 155.673  0.00 97.00      PROA   
ATOM   3603  HN  ALA P 230     -33.839-114.654 155.594  0.00 97.00      PROA   
ATOM   3604  CA  ALA P 230     -33.881-112.854 154.530  0.00 97.00      PROA   
ATOM   3605  HA  ALA P 230     -32.999-112.272 154.312  0.00 97.00      PROA   
ATOM   3606  CB  ALA P 230     -34.245-113.658 153.269  0.00 97.00      PROA   
ATOM   3607  HB1 ALA P 230     -35.158-114.268 153.438  0.00 97.00      PROA   
ATOM   3608  HB2 ALA P 230     -33.405-114.337 153.004  0.00 97.00      PROA   
ATOM   3609  HB3 ALA P 230     -34.414-112.980 152.407  0.00 97.00      PROA   
ATOM   3610  C   ALA P 230     -34.989-111.880 154.863  0.00 97.00      PROA   
ATOM   3611  O   ALA P 230     -35.912-112.227 155.579  0.00 97.00      PROA   
ATOM   3612  N   ARG P 231     -34.904-110.627 154.379  0.00 97.00      PROA   
ATOM   3613  HN  ARG P 231     -34.120-110.378 153.811  0.00 97.00      PROA   
ATOM   3614  CA  ARG P 231     -35.704-109.526 154.871  0.00 97.00      PROA   
ATOM   3615  HA  ARG P 231     -36.427-109.889 155.585  0.00 97.00      PROA   
ATOM   3616  CB  ARG P 231     -34.808-108.492 155.602  0.00 97.00      PROA   
ATOM   3617  HB1 ARG P 231     -35.402-107.584 155.812  0.00 97.00      PROA   
ATOM   3618  HB2 ARG P 231     -33.965-108.189 154.946  0.00 97.00      PROA   
ATOM   3619  CG  ARG P 231     -34.248-109.028 156.935  0.00 97.00      PROA   
ATOM   3620  HG1 ARG P 231     -33.368-109.663 156.699  0.00 97.00      PROA   
ATOM   3621  HG2 ARG P 231     -35.012-109.691 157.393  0.00 97.00      PROA   
ATOM   3622  CD  ARG P 231     -33.804-107.959 157.961  0.00 97.00      PROA   
ATOM   3623  HD1 ARG P 231     -33.009-107.332 157.503  0.00 97.00      PROA   
ATOM   3624  HD2 ARG P 231     -33.412-108.427 158.887  0.00 97.00      PROA   
ATOM   3625  NE  ARG P 231     -34.922-107.030 158.325  0.00 97.00      PROA   
ATOM   3626  HE  ARG P 231     -34.863-106.114 157.922  0.00 97.00      PROA   
ATOM   3627  CZ  ARG P 231     -36.189-107.448 158.482  0.00 97.00      PROA   
ATOM   3628  NH1 ARG P 231     -36.514-108.512 159.211  0.00 97.00      PROA   
ATOM   3629 HH11 ARG P 231     -35.799-109.005 159.686  0.00 97.00      PROA   
ATOM   3630 HH12 ARG P 231     -37.476-108.795 159.178  0.00 97.00      PROA   
ATOM   3631  NH2 ARG P 231     -37.164-106.827 157.801  0.00 97.00      PROA   
ATOM   3632 HH21 ARG P 231     -36.860-106.140 157.138  0.00 97.00      PROA   
ATOM   3633 HH22 ARG P 231     -37.969-107.383 157.594  0.00 97.00      PROA   
ATOM   3634  C   ARG P 231     -36.500-108.807 153.807  0.00 97.00      PROA   
ATOM   3635  O   ARG P 231     -36.243-108.893 152.616  0.00 97.00      PROA   
ATOM   3636  N   ARG P 232     -37.502-108.021 154.243  0.00 97.00      PROA   
ATOM   3637  HN  ARG P 232     -37.808-108.101 155.194  0.00 97.00      PROA   
ATOM   3638  CA  ARG P 232     -38.234-107.057 153.443  0.00 97.00      PROA   
ATOM   3639  HA  ARG P 232     -38.827-107.612 152.731  0.00 97.00      PROA   
ATOM   3640  CB  ARG P 232     -39.157-106.261 154.395  0.00 97.00      PROA   
ATOM   3641  HB1 ARG P 232     -39.292-105.210 154.066  0.00 97.00      PROA   
ATOM   3642  HB2 ARG P 232     -38.646-106.212 155.384  0.00 97.00      PROA   
ATOM   3643  CG  ARG P 232     -40.525-106.940 154.587  0.00 97.00      PROA   
ATOM   3644  HG1 ARG P 232     -40.882-106.771 155.630  0.00 97.00      PROA   
ATOM   3645  HG2 ARG P 232     -40.384-108.034 154.478  0.00 97.00      PROA   
ATOM   3646  CD  ARG P 232     -41.574-106.445 153.585  0.00 97.00      PROA   
ATOM   3647  HD1 ARG P 232     -42.503-107.049 153.622  0.00 97.00      PROA   
ATOM   3648  HD2 ARG P 232     -41.166-106.459 152.550  0.00 97.00      PROA   
ATOM   3649  NE  ARG P 232     -41.916-105.065 154.050  0.00 97.00      PROA   
ATOM   3650  HE  ARG P 232     -42.007-104.943 155.034  0.00 97.00      PROA   
ATOM   3651  CZ  ARG P 232     -41.732-103.938 153.334  0.00 97.00      PROA   
ATOM   3652  NH1 ARG P 232     -41.545-103.938 152.006  0.00 97.00      PROA   
ATOM   3653 HH11 ARG P 232     -41.505-104.809 151.527  0.00 97.00      PROA   
ATOM   3654 HH12 ARG P 232     -41.390-103.073 151.536  0.00 97.00      PROA   
ATOM   3655  NH2 ARG P 232     -41.699-102.768 153.999  0.00 97.00      PROA   
ATOM   3656 HH21 ARG P 232     -41.719-102.788 154.995  0.00 97.00      PROA   
ATOM   3657 HH22 ARG P 232     -41.490-101.935 153.496  0.00 97.00      PROA   
ATOM   3658  C   ARG P 232     -37.394-106.088 152.623  0.00 97.00      PROA   
ATOM   3659  O   ARG P 232     -37.692-105.817 151.466  0.00 97.00      PROA   
ATOM   3660  N   GLU P 233     -36.305-105.567 153.205  0.00 97.00      PROA   
ATOM   3661  HN  GLU P 233     -36.178-105.685 154.191  0.00 97.00      PROA   
ATOM   3662  CA  GLU P 233     -35.314-104.717 152.596  0.00 97.00      PROA   
ATOM   3663  HA  GLU P 233     -35.835-103.997 151.982  0.00 97.00      PROA   
ATOM   3664  CB  GLU P 233     -34.564-103.922 153.703  0.00 97.00      PROA   
ATOM   3665  HB1 GLU P 233     -35.236-103.116 154.075  0.00 97.00      PROA   
ATOM   3666  HB2 GLU P 233     -33.683-103.421 153.245  0.00 97.00      PROA   
ATOM   3667  CG  GLU P 233     -34.077-104.773 154.905  0.00 97.00      PROA   
ATOM   3668  HG1 GLU P 233     -33.145-104.314 155.303  0.00 97.00      PROA   
ATOM   3669  HG2 GLU P 233     -33.831-105.801 154.575  0.00 97.00      PROA   
ATOM   3670  CD  GLU P 233     -35.067-104.838 156.075  0.00 97.00      PROA   
ATOM   3671  OE1 GLU P 233     -36.250-105.192 155.859  0.00 97.00      PROA   
ATOM   3672  OE2 GLU P 233     -34.636-104.563 157.224  0.00 97.00      PROA   
ATOM   3673  C   GLU P 233     -34.372-105.440 151.638  0.00 97.00      PROA   
ATOM   3674  O   GLU P 233     -33.721-104.804 150.809  0.00 97.00      PROA   
ATOM   3675  N   ASP P 234     -34.327-106.794 151.678  0.00 97.00      PROA   
ATOM   3676  HN  ASP P 234     -34.773-107.297 152.414  0.00 97.00      PROA   
ATOM   3677  CA  ASP P 234     -33.629-107.626 150.714  0.00 97.00      PROA   
ATOM   3678  HA  ASP P 234     -32.667-107.177 150.508  0.00 97.00      PROA   
ATOM   3679  CB  ASP P 234     -33.402-109.080 151.232  0.00 97.00      PROA   
ATOM   3680  HB1 ASP P 234     -32.822-109.666 150.493  0.00 97.00      PROA   
ATOM   3681  HB2 ASP P 234     -34.375-109.595 151.365  0.00 97.00      PROA   
ATOM   3682  CG  ASP P 234     -32.636-109.190 152.553  0.00 97.00      PROA   
ATOM   3683  OD1 ASP P 234     -32.176-108.165 153.117  0.00 97.00      PROA   
ATOM   3684  OD2 ASP P 234     -32.489-110.356 153.004  0.00 97.00      PROA   
ATOM   3685  C   ASP P 234     -34.408-107.743 149.399  0.00 97.00      PROA   
ATOM   3686  O   ASP P 234     -33.874-108.205 148.395  0.00 97.00      PROA   
ATOM   3687  N   SER P 235     -35.706-107.347 149.371  0.00 97.00      PROA   
ATOM   3688  HN  SER P 235     -36.105-106.949 150.193  0.00 97.00      PROA   
ATOM   3689  CA  SER P 235     -36.595-107.528 148.224  0.00 97.00      PROA   
ATOM   3690  HA  SER P 235     -36.578-108.587 148.002  0.00 97.00      PROA   
ATOM   3691  CB  SER P 235     -38.081-107.134 148.515  0.00 97.00      PROA   
ATOM   3692  HB1 SER P 235     -38.384-107.597 149.476  0.00 97.00      PROA   
ATOM   3693  HB2 SER P 235     -38.741-107.531 147.717  0.00 97.00      PROA   
ATOM   3694  OG  SER P 235     -38.300-105.728 148.629  0.00 97.00      PROA   
ATOM   3695  HG1 SER P 235     -37.652-105.316 148.046  0.00 97.00      PROA   
ATOM   3696  C   SER P 235     -36.148-106.788 146.968  0.00 97.00      PROA   
ATOM   3697  O   SER P 235     -36.202-105.561 146.896  0.00 97.00      PROA   
ATOM   3698  N   GLY P 236     -35.708-107.509 145.915  0.00 97.00      PROA   
ATOM   3699  HN  GLY P 236     -35.622-108.502 145.940  0.00 97.00      PROA   
ATOM   3700  CA  GLY P 236     -35.298-106.796 144.723  0.00 97.00      PROA   
ATOM   3701  HA1 GLY P 236     -34.526-106.091 145.002  0.00 97.00      PROA   
ATOM   3702  HA2 GLY P 236     -36.174-106.332 144.290  0.00 97.00      PROA   
ATOM   3703  C   GLY P 236     -34.726-107.699 143.687  0.00 97.00      PROA   
ATOM   3704  O   GLY P 236     -35.178-108.820 143.492  0.00 97.00      PROA   
ATOM   3705  N   LEU P 237     -33.706-107.190 142.968  0.00 97.00      PROA   
ATOM   3706  HN  LEU P 237     -33.324-106.295 143.181  0.00 97.00      PROA   
ATOM   3707  CA  LEU P 237     -33.134-107.832 141.815  0.00 97.00      PROA   
ATOM   3708  HA  LEU P 237     -33.680-108.733 141.578  0.00 97.00      PROA   
ATOM   3709  CB  LEU P 237     -33.140-106.895 140.587  0.00 97.00      PROA   
ATOM   3710  HB1 LEU P 237     -32.692-107.439 139.734  0.00 97.00      PROA   
ATOM   3711  HB2 LEU P 237     -32.512-106.000 140.792  0.00 97.00      PROA   
ATOM   3712  CG  LEU P 237     -34.524-106.405 140.101  0.00 97.00      PROA   
ATOM   3713  HG  LEU P 237     -35.025-105.844 140.924  0.00 97.00      PROA   
ATOM   3714  CD1 LEU P 237     -34.338-105.443 138.914  0.00 97.00      PROA   
ATOM   3715 HD11 LEU P 237     -33.813-105.966 138.086  0.00 97.00      PROA   
ATOM   3716 HD12 LEU P 237     -33.718-104.573 139.214  0.00 97.00      PROA   
ATOM   3717 HD13 LEU P 237     -35.317-105.078 138.540  0.00 97.00      PROA   
ATOM   3718  CD2 LEU P 237     -35.428-107.580 139.695  0.00 97.00      PROA   
ATOM   3719 HD21 LEU P 237     -35.624-108.231 140.568  0.00 97.00      PROA   
ATOM   3720 HD22 LEU P 237     -34.933-108.183 138.903  0.00 97.00      PROA   
ATOM   3721 HD23 LEU P 237     -36.400-107.216 139.305  0.00 97.00      PROA   
ATOM   3722  C   LEU P 237     -31.716-108.230 142.147  0.00 97.00      PROA   
ATOM   3723  O   LEU P 237     -30.990-107.499 142.813  0.00 97.00      PROA   
ATOM   3724  N   TYR P 238     -31.322-109.450 141.723  0.00 97.00      PROA   
ATOM   3725  HN  TYR P 238     -31.965-110.024 141.217  0.00 97.00      PROA   
ATOM   3726  CA  TYR P 238     -30.064-110.085 142.052  0.00 97.00      PROA   
ATOM   3727  HA  TYR P 238     -29.405-109.369 142.525  0.00 97.00      PROA   
ATOM   3728  CB  TYR P 238     -30.263-111.326 142.962  0.00 97.00      PROA   
ATOM   3729  HB1 TYR P 238     -29.338-111.937 143.031  0.00 97.00      PROA   
ATOM   3730  HB2 TYR P 238     -31.078-111.969 142.561  0.00 97.00      PROA   
ATOM   3731  CG  TYR P 238     -30.642-110.895 144.351  0.00 97.00      PROA   
ATOM   3732  CD1 TYR P 238     -31.967-110.545 144.671  0.00 97.00      PROA   
ATOM   3733  HD1 TYR P 238     -32.728-110.572 143.904  0.00 97.00      PROA   
ATOM   3734  CE1 TYR P 238     -32.308-110.164 145.974  0.00 97.00      PROA   
ATOM   3735  HE1 TYR P 238     -33.328-109.895 146.209  0.00 97.00      PROA   
ATOM   3736  CZ  TYR P 238     -31.327-110.161 146.973  0.00 97.00      PROA   
ATOM   3737  OH  TYR P 238     -31.637-109.788 148.290  0.00 97.00      PROA   
ATOM   3738  HH  TYR P 238     -32.480-109.323 148.276  0.00 97.00      PROA   
ATOM   3739  CD2 TYR P 238     -29.670-110.883 145.366  0.00 97.00      PROA   
ATOM   3740  HD2 TYR P 238     -28.651-111.161 145.140  0.00 97.00      PROA   
ATOM   3741  CE2 TYR P 238     -30.013-110.522 146.672  0.00 97.00      PROA   
ATOM   3742  HE2 TYR P 238     -29.261-110.507 147.447  0.00 97.00      PROA   
ATOM   3743  C   TYR P 238     -29.379-110.572 140.803  0.00 97.00      PROA   
ATOM   3744  O   TYR P 238     -30.008-111.166 139.935  0.00 97.00      PROA   
ATOM   3745  N   TRP P 239     -28.048-110.369 140.689  0.00 97.00      PROA   
ATOM   3746  HN  TRP P 239     -27.537-109.848 141.367  0.00 97.00      PROA   
ATOM   3747  CA  TRP P 239     -27.301-110.921 139.578  0.00 97.00      PROA   
ATOM   3748  HA  TRP P 239     -27.793-111.826 139.244  0.00 97.00      PROA   
ATOM   3749  CB  TRP P 239     -27.202-109.958 138.358  0.00 97.00      PROA   
ATOM   3750  HB1 TRP P 239     -28.243-109.774 138.020  0.00 97.00      PROA   
ATOM   3751  HB2 TRP P 239     -26.692-110.467 137.513  0.00 97.00      PROA   
ATOM   3752  CG  TRP P 239     -26.569-108.619 138.581  0.00 97.00      PROA   
ATOM   3753  CD1 TRP P 239     -27.188-107.535 139.140  0.00 97.00      PROA   
ATOM   3754  HD1 TRP P 239     -28.188-107.552 139.536  0.00 97.00      PROA   
ATOM   3755  NE1 TRP P 239     -26.366-106.444 139.087  0.00 97.00      PROA   
ATOM   3756  HE1 TRP P 239     -26.607-105.535 139.350  0.00 97.00      PROA   
ATOM   3757  CE2 TRP P 239     -25.184-106.798 138.506  0.00 97.00      PROA   
ATOM   3758  CD2 TRP P 239     -25.269-108.170 138.168  0.00 97.00      PROA   
ATOM   3759  CE3 TRP P 239     -24.192-108.789 137.535  0.00 97.00      PROA   
ATOM   3760  HE3 TRP P 239     -24.232-109.832 137.258  0.00 97.00      PROA   
ATOM   3761  CZ3 TRP P 239     -23.041-108.037 137.293  0.00 97.00      PROA   
ATOM   3762  HZ3 TRP P 239     -22.177-108.509 136.851  0.00 97.00      PROA   
ATOM   3763  CZ2 TRP P 239     -24.045-106.049 138.249  0.00 97.00      PROA   
ATOM   3764  HZ2 TRP P 239     -23.983-105.010 138.536  0.00 97.00      PROA   
ATOM   3765  CH2 TRP P 239     -22.966-106.691 137.643  0.00 97.00      PROA   
ATOM   3766  HH2 TRP P 239     -22.047-106.148 137.469  0.00 97.00      PROA   
ATOM   3767  C   TRP P 239     -25.935-111.348 140.047  0.00 97.00      PROA   
ATOM   3768  O   TRP P 239     -25.442-110.911 141.084  0.00 97.00      PROA   
ATOM   3769  N   CYS P 240     -25.310-112.255 139.266  0.00 97.00      PROA   
ATOM   3770  HN  CYS P 240     -25.779-112.610 138.459  0.00 97.00      PROA   
ATOM   3771  CA  CYS P 240     -23.986-112.779 139.521  0.00 97.00      PROA   
ATOM   3772  HA  CYS P 240     -23.511-112.151 140.258  0.00 97.00      PROA   
ATOM   3773  CB  CYS P 240     -24.002-114.242 140.053  0.00 97.00      PROA   
ATOM   3774  HB1 CYS P 240     -24.439-114.197 141.074  0.00 97.00      PROA   
ATOM   3775  HB2 CYS P 240     -22.967-114.628 140.165  0.00 97.00      PROA   
ATOM   3776  SG  CYS P 240     -25.021-115.379 139.052  0.00 97.00      PROA   
ATOM   3777  C   CYS P 240     -23.138-112.681 138.271  0.00 97.00      PROA   
ATOM   3778  O   CYS P 240     -23.624-112.608 137.148  0.00 97.00      PROA   
ATOM   3779  N   GLU P 241     -21.805-112.640 138.452  0.00 97.00      PROA   
ATOM   3780  HN  GLU P 241     -21.416-112.663 139.369  0.00 97.00      PROA   
ATOM   3781  CA  GLU P 241     -20.868-112.426 137.375  0.00 97.00      PROA   
ATOM   3782  HA  GLU P 241     -21.386-112.417 136.425  0.00 97.00      PROA   
ATOM   3783  CB  GLU P 241     -20.196-111.044 137.532  0.00 97.00      PROA   
ATOM   3784  HB1 GLU P 241     -19.802-110.950 138.565  0.00 97.00      PROA   
ATOM   3785  HB2 GLU P 241     -21.030-110.311 137.431  0.00 97.00      PROA   
ATOM   3786  CG  GLU P 241     -19.065-110.722 136.537  0.00 97.00      PROA   
ATOM   3787  HG1 GLU P 241     -19.348-111.057 135.516  0.00 97.00      PROA   
ATOM   3788  HG2 GLU P 241     -18.123-111.225 136.837  0.00 97.00      PROA   
ATOM   3789  CD  GLU P 241     -18.805-109.225 136.454  0.00 97.00      PROA   
ATOM   3790  OE1 GLU P 241     -19.474-108.446 137.175  0.00 97.00      PROA   
ATOM   3791  OE2 GLU P 241     -17.953-108.840 135.611  0.00 97.00      PROA   
ATOM   3792  C   GLU P 241     -19.875-113.560 137.300  0.00 97.00      PROA   
ATOM   3793  O   GLU P 241     -19.470-114.119 138.317  0.00 97.00      PROA   
ATOM   3794  N   ALA P 242     -19.491-113.949 136.059  0.00 97.00      PROA   
ATOM   3795  HN  ALA P 242     -19.858-113.506 135.246  0.00 97.00      PROA   
ATOM   3796  CA  ALA P 242     -18.577-115.041 135.816  0.00 97.00      PROA   
ATOM   3797  HA  ALA P 242     -17.940-115.176 136.680  0.00 97.00      PROA   
ATOM   3798  CB  ALA P 242     -19.337-116.347 135.515  0.00 97.00      PROA   
ATOM   3799  HB1 ALA P 242     -19.983-116.222 134.620  0.00 97.00      PROA   
ATOM   3800  HB2 ALA P 242     -19.989-116.605 136.377  0.00 97.00      PROA   
ATOM   3801  HB3 ALA P 242     -18.638-117.191 135.344  0.00 97.00      PROA   
ATOM   3802  C   ALA P 242     -17.694-114.686 134.640  0.00 97.00      PROA   
ATOM   3803  O   ALA P 242     -18.132-114.060 133.677  0.00 97.00      PROA   
ATOM   3804  N   ALA P 243     -16.395-115.060 134.711  0.00 97.00      PROA   
ATOM   3805  HN  ALA P 243     -16.038-115.557 135.496  0.00 97.00      PROA   
ATOM   3806  CA  ALA P 243     -15.413-114.621 133.750  0.00 97.00      PROA   
ATOM   3807  HA  ALA P 243     -15.864-114.573 132.767  0.00 97.00      PROA   
ATOM   3808  CB  ALA P 243     -14.851-113.238 134.153  0.00 97.00      PROA   
ATOM   3809  HB1 ALA P 243     -14.382-113.287 135.159  0.00 97.00      PROA   
ATOM   3810  HB2 ALA P 243     -15.677-112.495 134.201  0.00 97.00      PROA   
ATOM   3811  HB3 ALA P 243     -14.097-112.872 133.426  0.00 97.00      PROA   
ATOM   3812  C   ALA P 243     -14.265-115.606 133.686  0.00 97.00      PROA   
ATOM   3813  O   ALA P 243     -14.084-116.453 134.558  0.00 97.00      PROA   
ATOM   3814  N   THR P 244     -13.447-115.504 132.612  0.00 97.00      PROA   
ATOM   3815  HN  THR P 244     -13.687-114.876 131.872  0.00 97.00      PROA   
ATOM   3816  CA  THR P 244     -12.099-116.042 132.522  0.00 97.00      PROA   
ATOM   3817  HA  THR P 244     -12.124-117.095 132.772  0.00 97.00      PROA   
ATOM   3818  CB  THR P 244     -11.512-115.859 131.132  0.00 97.00      PROA   
ATOM   3819  HB  THR P 244     -10.442-116.146 131.118  0.00 97.00      PROA   
ATOM   3820  OG1 THR P 244     -11.627-114.502 130.743  0.00 97.00      PROA   
ATOM   3821  HG1 THR P 244     -11.396-113.994 131.524  0.00 97.00      PROA   
ATOM   3822  CG2 THR P 244     -12.229-116.725 130.082  0.00 97.00      PROA   
ATOM   3823 HG21 THR P 244     -13.316-116.512 130.055  0.00 97.00      PROA   
ATOM   3824 HG22 THR P 244     -12.078-117.802 130.299  0.00 97.00      PROA   
ATOM   3825 HG23 THR P 244     -11.806-116.509 129.075  0.00 97.00      PROA   
ATOM   3826  C   THR P 244     -11.168-115.329 133.502  0.00 97.00      PROA   
ATOM   3827  O   THR P 244     -11.259-114.115 133.667  0.00 97.00      PROA   
ATOM   3828  N   GLU P 245     -10.219-116.070 134.120  0.00 97.00      PROA   
ATOM   3829  HN  GLU P 245     -10.133-117.039 133.898  0.00 97.00      PROA   
ATOM   3830  CA  GLU P 245      -9.257-115.648 135.135  0.00 97.00      PROA   
ATOM   3831  HA  GLU P 245      -9.788-115.335 136.023  0.00 97.00      PROA   
ATOM   3832  CB  GLU P 245      -8.405-116.929 135.383  0.00 97.00      PROA   
ATOM   3833  HB1 GLU P 245      -7.677-117.048 134.552  0.00 97.00      PROA   
ATOM   3834  HB2 GLU P 245      -9.127-117.777 135.300  0.00 97.00      PROA   
ATOM   3835  CG  GLU P 245      -7.644-117.053 136.720  0.00 97.00      PROA   
ATOM   3836  HG1 GLU P 245      -7.974-116.255 137.414  0.00 97.00      PROA   
ATOM   3837  HG2 GLU P 245      -6.556-116.931 136.537  0.00 97.00      PROA   
ATOM   3838  CD  GLU P 245      -7.833-118.406 137.425  0.00 97.00      PROA   
ATOM   3839  OE1 GLU P 245      -8.172-119.421 136.768  0.00 97.00      PROA   
ATOM   3840  OE2 GLU P 245      -7.623-118.429 138.664  0.00 97.00      PROA   
ATOM   3841  C   GLU P 245      -8.383-114.498 134.628  0.00 97.00      PROA   
ATOM   3842  O   GLU P 245      -8.158-113.484 135.287  0.00 97.00      PROA   
ATOM   3843  N   ASP P 246      -7.950-114.653 133.373  0.00 97.00      PROA   
ATOM   3844  HN  ASP P 246      -8.117-115.539 132.942  0.00 97.00      PROA   
ATOM   3845  CA  ASP P 246      -7.178-113.804 132.505  0.00 97.00      PROA   
ATOM   3846  HA  ASP P 246      -6.307-113.463 133.050  0.00 97.00      PROA   
ATOM   3847  CB  ASP P 246      -6.716-114.707 131.308  0.00 97.00      PROA   
ATOM   3848  HB1 ASP P 246      -5.832-115.304 131.627  0.00 97.00      PROA   
ATOM   3849  HB2 ASP P 246      -6.408-114.103 130.433  0.00 97.00      PROA   
ATOM   3850  CG  ASP P 246      -7.800-115.716 130.883  0.00 97.00      PROA   
ATOM   3851  OD1 ASP P 246      -8.024-116.726 131.604  0.00 97.00      PROA   
ATOM   3852  OD2 ASP P 246      -8.467-115.453 129.856  0.00 97.00      PROA   
ATOM   3853  C   ASP P 246      -7.909-112.543 132.009  0.00 97.00      PROA   
ATOM   3854  O   ASP P 246      -7.273-111.615 131.509  0.00 97.00      PROA   
ATOM   3855  N   GLY P 247      -9.254-112.447 132.146  0.00 97.00      PROA   
ATOM   3856  HN  GLY P 247      -9.738-113.164 132.644  0.00 97.00      PROA   
ATOM   3857  CA  GLY P 247     -10.030-111.261 131.766  0.00 97.00      PROA   
ATOM   3858  HA1 GLY P 247      -9.507-110.377 132.106  0.00 97.00      PROA   
ATOM   3859  HA2 GLY P 247     -11.004-111.356 132.224  0.00 97.00      PROA   
ATOM   3860  C   GLY P 247     -10.265-111.101 130.282  0.00 97.00      PROA   
ATOM   3861  O   GLY P 247     -10.669-110.039 129.808  0.00 97.00      PROA   
ATOM   3862  N   ASN P 248     -10.035-112.173 129.502  0.00 97.00      PROA   
ATOM   3863  HN  ASN P 248      -9.638-112.997 129.900  0.00 97.00      PROA   
ATOM   3864  CA  ASN P 248     -10.393-112.253 128.102  0.00 97.00      PROA   
ATOM   3865  HA  ASN P 248      -9.960-111.399 127.601  0.00 97.00      PROA   
ATOM   3866  CB  ASN P 248      -9.840-113.565 127.497  0.00 97.00      PROA   
ATOM   3867  HB1 ASN P 248     -10.330-113.818 126.535  0.00 97.00      PROA   
ATOM   3868  HB2 ASN P 248      -9.996-114.405 128.207  0.00 97.00      PROA   
ATOM   3869  CG  ASN P 248      -8.352-113.343 127.202  0.00 97.00      PROA   
ATOM   3870  OD1 ASN P 248      -7.969-112.286 126.691  0.00 97.00      PROA   
ATOM   3871  ND2 ASN P 248      -7.487-114.325 127.565  0.00 97.00      PROA   
ATOM   3872 HD21 ASN P 248      -6.514-114.168 127.421  0.00 97.00      PROA   
ATOM   3873 HD22 ASN P 248      -7.806-115.028 128.205  0.00 97.00      PROA   
ATOM   3874  C   ASN P 248     -11.887-112.150 127.864  0.00 97.00      PROA   
ATOM   3875  O   ASN P 248     -12.331-111.395 126.999  0.00 97.00      PROA   
ATOM   3876  N   VAL P 249     -12.690-112.881 128.663  0.00 97.00      PROA   
ATOM   3877  HN  VAL P 249     -12.285-113.480 129.352  0.00 97.00      PROA   
ATOM   3878  CA  VAL P 249     -14.125-112.967 128.522  0.00 97.00      PROA   
ATOM   3879  HA  VAL P 249     -14.479-112.199 127.849  0.00 97.00      PROA   
ATOM   3880  CB  VAL P 249     -14.571-114.331 128.005  0.00 97.00      PROA   
ATOM   3881  HB  VAL P 249     -14.323-115.122 128.747  0.00 97.00      PROA   
ATOM   3882  CG1 VAL P 249     -16.098-114.344 127.763  0.00 97.00      PROA   
ATOM   3883 HG11 VAL P 249     -16.381-113.548 127.042  0.00 97.00      PROA   
ATOM   3884 HG12 VAL P 249     -16.667-114.195 128.703  0.00 97.00      PROA   
ATOM   3885 HG13 VAL P 249     -16.399-115.323 127.334  0.00 97.00      PROA   
ATOM   3886  CG2 VAL P 249     -13.809-114.668 126.706  0.00 97.00      PROA   
ATOM   3887 HG21 VAL P 249     -12.710-114.681 126.855  0.00 97.00      PROA   
ATOM   3888 HG22 VAL P 249     -14.056-113.931 125.913  0.00 97.00      PROA   
ATOM   3889 HG23 VAL P 249     -14.102-115.678 126.356  0.00 97.00      PROA   
ATOM   3890  C   VAL P 249     -14.754-112.746 129.878  0.00 97.00      PROA   
ATOM   3891  O   VAL P 249     -14.444-113.441 130.840  0.00 97.00      PROA   
ATOM   3892  N   LEU P 250     -15.698-111.786 129.979  0.00 97.00      PROA   
ATOM   3893  HN  LEU P 250     -15.921-111.200 129.206  0.00 97.00      PROA   
ATOM   3894  CA  LEU P 250     -16.549-111.634 131.137  0.00 97.00      PROA   
ATOM   3895  HA  LEU P 250     -16.424-112.497 131.776  0.00 97.00      PROA   
ATOM   3896  CB  LEU P 250     -16.282-110.397 132.049  0.00 97.00      PROA   
ATOM   3897  HB1 LEU P 250     -15.323-110.610 132.577  0.00 97.00      PROA   
ATOM   3898  HB2 LEU P 250     -17.069-110.357 132.834  0.00 97.00      PROA   
ATOM   3899  CG  LEU P 250     -16.130-108.967 131.448  0.00 97.00      PROA   
ATOM   3900  HG  LEU P 250     -15.863-108.328 132.329  0.00 97.00      PROA   
ATOM   3901  CD1 LEU P 250     -14.971-108.800 130.445  0.00 97.00      PROA   
ATOM   3902 HD11 LEU P 250     -15.229-109.267 129.472  0.00 97.00      PROA   
ATOM   3903 HD12 LEU P 250     -14.046-109.272 130.839  0.00 97.00      PROA   
ATOM   3904 HD13 LEU P 250     -14.778-107.722 130.266  0.00 97.00      PROA   
ATOM   3905  CD2 LEU P 250     -17.434-108.371 130.888  0.00 97.00      PROA   
ATOM   3906 HD21 LEU P 250     -18.269-108.527 131.602  0.00 97.00      PROA   
ATOM   3907 HD22 LEU P 250     -17.693-108.841 129.918  0.00 97.00      PROA   
ATOM   3908 HD23 LEU P 250     -17.310-107.282 130.713  0.00 97.00      PROA   
ATOM   3909  C   LEU P 250     -17.963-111.724 130.636  0.00 97.00      PROA   
ATOM   3910  O   LEU P 250     -18.318-111.150 129.609  0.00 97.00      PROA   
ATOM   3911  N   LYS P 251     -18.801-112.534 131.318  0.00 97.00      PROA   
ATOM   3912  HN  LYS P 251     -18.507-113.026 132.136  0.00 97.00      PROA   
ATOM   3913  CA  LYS P 251     -20.094-112.883 130.792  0.00 97.00      PROA   
ATOM   3914  HA  LYS P 251     -20.410-112.157 130.057  0.00 97.00      PROA   
ATOM   3915  CB  LYS P 251     -20.033-114.256 130.104  0.00 97.00      PROA   
ATOM   3916  HB1 LYS P 251     -19.847-115.079 130.827  0.00 97.00      PROA   
ATOM   3917  HB2 LYS P 251     -19.137-114.210 129.440  0.00 97.00      PROA   
ATOM   3918  CG  LYS P 251     -21.257-114.542 129.224  0.00 97.00      PROA   
ATOM   3919  HG1 LYS P 251     -21.909-113.640 129.175  0.00 97.00      PROA   
ATOM   3920  HG2 LYS P 251     -21.849-115.347 129.705  0.00 97.00      PROA   
ATOM   3921  CD  LYS P 251     -20.867-114.932 127.788  0.00 97.00      PROA   
ATOM   3922  HD1 LYS P 251     -20.337-114.068 127.325  0.00 97.00      PROA   
ATOM   3923  HD2 LYS P 251     -21.792-115.115 127.199  0.00 97.00      PROA   
ATOM   3924  CE  LYS P 251     -19.966-116.177 127.726  0.00 97.00      PROA   
ATOM   3925  HE1 LYS P 251     -20.493-117.027 128.207  0.00 97.00      PROA   
ATOM   3926  HE2 LYS P 251     -19.001-116.014 128.251  0.00 97.00      PROA   
ATOM   3927  NZ  LYS P 251     -19.651-116.551 126.323  0.00 97.00      PROA   
ATOM   3928  HZ1 LYS P 251     -19.277-115.737 125.800  0.00 97.00      PROA   
ATOM   3929  HZ2 LYS P 251     -20.501-116.910 125.837  0.00 97.00      PROA   
ATOM   3930  HZ3 LYS P 251     -18.909-117.275 126.299  0.00 97.00      PROA   
ATOM   3931  C   LYS P 251     -21.088-112.852 131.922  0.00 97.00      PROA   
ATOM   3932  O   LYS P 251     -21.385-113.850 132.577  0.00 97.00      PROA   
ATOM   3933  N   ARG P 252     -21.618-111.641 132.180  0.00 97.00      PROA   
ATOM   3934  HN  ARG P 252     -21.357-110.859 131.616  0.00 97.00      PROA   
ATOM   3935  CA  ARG P 252     -22.579-111.359 133.222  0.00 97.00      PROA   
ATOM   3936  HA  ARG P 252     -22.154-111.739 134.141  0.00 97.00      PROA   
ATOM   3937  CB  ARG P 252     -22.758-109.828 133.385  0.00 97.00      PROA   
ATOM   3938  HB1 ARG P 252     -23.608-109.616 134.068  0.00 97.00      PROA   
ATOM   3939  HB2 ARG P 252     -22.996-109.382 132.395  0.00 97.00      PROA   
ATOM   3940  CG  ARG P 252     -21.508-109.139 133.968  0.00 97.00      PROA   
ATOM   3941  HG1 ARG P 252     -20.614-109.334 133.332  0.00 97.00      PROA   
ATOM   3942  HG2 ARG P 252     -21.310-109.599 134.964  0.00 97.00      PROA   
ATOM   3943  CD  ARG P 252     -21.672-107.617 134.127  0.00 97.00      PROA   
ATOM   3944  HD1 ARG P 252     -22.626-107.384 134.641  0.00 97.00      PROA   
ATOM   3945  HD2 ARG P 252     -21.636-107.118 133.135  0.00 97.00      PROA   
ATOM   3946  NE  ARG P 252     -20.552-107.156 135.000  0.00 97.00      PROA   
ATOM   3947  HE  ARG P 252     -20.203-107.786 135.696  0.00 97.00      PROA   
ATOM   3948  CZ  ARG P 252     -19.733-106.114 134.772  0.00 97.00      PROA   
ATOM   3949  NH1 ARG P 252     -20.112-105.034 134.096  0.00 97.00      PROA   
ATOM   3950 HH11 ARG P 252     -21.084-104.955 133.907  0.00 97.00      PROA   
ATOM   3951 HH12 ARG P 252     -19.513-104.242 134.157  0.00 97.00      PROA   
ATOM   3952  NH2 ARG P 252     -18.497-106.196 135.294  0.00 97.00      PROA   
ATOM   3953 HH21 ARG P 252     -18.252-107.104 135.644  0.00 97.00      PROA   
ATOM   3954 HH22 ARG P 252     -17.788-105.556 135.022  0.00 97.00      PROA   
ATOM   3955  C   ARG P 252     -23.924-112.055 133.063  0.00 97.00      PROA   
ATOM   3956  O   ARG P 252     -24.424-112.219 131.951  0.00 97.00      PROA   
ATOM   3957  N   SER P 253     -24.558-112.479 134.190  0.00 97.00      PROA   
ATOM   3958  HN  SER P 253     -24.130-112.404 135.090  0.00 97.00      PROA   
ATOM   3959  CA  SER P 253     -25.941-112.932 134.161  0.00 97.00      PROA   
ATOM   3960  HA  SER P 253     -26.050-113.553 133.287  0.00 97.00      PROA   
ATOM   3961  CB  SER P 253     -26.366-113.842 135.347  0.00 97.00      PROA   
ATOM   3962  HB1 SER P 253     -25.778-114.783 135.315  0.00 97.00      PROA   
ATOM   3963  HB2 SER P 253     -27.440-114.110 135.258  0.00 97.00      PROA   
ATOM   3964  OG  SER P 253     -26.169-113.225 136.609  0.00 97.00      PROA   
ATOM   3965  HG1 SER P 253     -25.220-113.067 136.685  0.00 97.00      PROA   
ATOM   3966  C   SER P 253     -26.888-111.735 134.074  0.00 97.00      PROA   
ATOM   3967  O   SER P 253     -26.627-110.719 134.718  0.00 97.00      PROA   
ATOM   3968  N   PRO P 254     -27.985-111.775 133.319  0.00 97.00      PROA   
ATOM   3969  CD  PRO P 254     -28.137-112.651 132.153  0.00 97.00      PROA   
ATOM   3970  HD1 PRO P 254     -28.435-113.662 132.507  0.00 97.00      PROA   
ATOM   3971  HD2 PRO P 254     -27.198-112.712 131.558  0.00 97.00      PROA   
ATOM   3972  CA  PRO P 254     -29.152-110.908 133.505  0.00 97.00      PROA   
ATOM   3973  HA  PRO P 254     -28.823-109.896 133.318  0.00 97.00      PROA   
ATOM   3974  CB  PRO P 254     -30.152-111.416 132.449  0.00 97.00      PROA   
ATOM   3975  HB1 PRO P 254     -30.810-110.608 132.073  0.00 97.00      PROA   
ATOM   3976  HB2 PRO P 254     -30.779-112.235 132.867  0.00 97.00      PROA   
ATOM   3977  CG  PRO P 254     -29.262-112.007 131.347  0.00 97.00      PROA   
ATOM   3978  HG1 PRO P 254     -29.794-112.733 130.701  0.00 97.00      PROA   
ATOM   3979  HG2 PRO P 254     -28.845-111.188 130.719  0.00 97.00      PROA   
ATOM   3980  C   PRO P 254     -29.738-110.935 134.916  0.00 97.00      PROA   
ATOM   3981  O   PRO P 254     -29.664-111.976 135.568  0.00 97.00      PROA   
ATOM   3982  N   GLU P 255     -30.328-109.812 135.407  0.00 97.00      PROA   
ATOM   3983  HN  GLU P 255     -30.332-108.959 134.891  0.00 97.00      PROA   
ATOM   3984  CA  GLU P 255     -30.953-109.735 136.719  0.00 97.00      PROA   
ATOM   3985  HA  GLU P 255     -30.194-109.999 137.438  0.00 97.00      PROA   
ATOM   3986  CB  GLU P 255     -31.447-108.304 137.080  0.00 97.00      PROA   
ATOM   3987  HB1 GLU P 255     -31.916-108.382 138.083  0.00 97.00      PROA   
ATOM   3988  HB2 GLU P 255     -32.238-107.982 136.368  0.00 97.00      PROA   
ATOM   3989  CG  GLU P 255     -30.335-107.222 137.135  0.00 97.00      PROA   
ATOM   3990  HG1 GLU P 255     -30.329-106.637 136.191  0.00 97.00      PROA   
ATOM   3991  HG2 GLU P 255     -29.342-107.703 137.251  0.00 97.00      PROA   
ATOM   3992  CD  GLU P 255     -30.498-106.254 138.312  0.00 97.00      PROA   
ATOM   3993  OE1 GLU P 255     -30.726-105.039 138.071  0.00 97.00      PROA   
ATOM   3994  OE2 GLU P 255     -30.371-106.723 139.473  0.00 97.00      PROA   
ATOM   3995  C   GLU P 255     -32.108-110.712 136.936  0.00 97.00      PROA   
ATOM   3996  O   GLU P 255     -32.938-110.943 136.059  0.00 97.00      PROA   
ATOM   3997  N   LEU P 256     -32.170-111.300 138.152  0.00 97.00      PROA   
ATOM   3998  HN  LEU P 256     -31.446-111.131 138.821  0.00 97.00      PROA   
ATOM   3999  CA  LEU P 256     -33.158-112.273 138.560  0.00 97.00      PROA   
ATOM   4000  HA  LEU P 256     -33.875-112.411 137.765  0.00 97.00      PROA   
ATOM   4001  CB  LEU P 256     -32.434-113.611 138.885  0.00 97.00      PROA   
ATOM   4002  HB1 LEU P 256     -31.743-113.468 139.742  0.00 97.00      PROA   
ATOM   4003  HB2 LEU P 256     -31.797-113.828 137.994  0.00 97.00      PROA   
ATOM   4004  CG  LEU P 256     -33.295-114.879 139.119  0.00 97.00      PROA   
ATOM   4005  HG  LEU P 256     -32.603-115.748 138.983  0.00 97.00      PROA   
ATOM   4006  CD1 LEU P 256     -33.833-114.996 140.556  0.00 97.00      PROA   
ATOM   4007 HD11 LEU P 256     -34.598-114.221 140.752  0.00 97.00      PROA   
ATOM   4008 HD12 LEU P 256     -33.011-114.874 141.292  0.00 97.00      PROA   
ATOM   4009 HD13 LEU P 256     -34.305-115.989 140.711  0.00 97.00      PROA   
ATOM   4010  CD2 LEU P 256     -34.418-115.046 138.080  0.00 97.00      PROA   
ATOM   4011 HD21 LEU P 256     -34.001-114.998 137.052  0.00 97.00      PROA   
ATOM   4012 HD22 LEU P 256     -35.181-114.247 138.196  0.00 97.00      PROA   
ATOM   4013 HD23 LEU P 256     -34.918-116.028 138.214  0.00 97.00      PROA   
ATOM   4014  C   LEU P 256     -33.878-111.704 139.767  0.00 97.00      PROA   
ATOM   4015  O   LEU P 256     -33.255-111.210 140.699  0.00 97.00      PROA   
ATOM   4016  N   GLU P 257     -35.233-111.733 139.780  0.00 97.00      PROA   
ATOM   4017  HN  GLU P 257     -35.749-112.158 139.042  0.00 97.00      PROA   
ATOM   4018  CA  GLU P 257     -36.018-111.099 140.823  0.00 97.00      PROA   
ATOM   4019  HA  GLU P 257     -35.480-110.234 141.181  0.00 97.00      PROA   
ATOM   4020  CB  GLU P 257     -37.397-110.617 140.301  0.00 97.00      PROA   
ATOM   4021  HB1 GLU P 257     -38.030-111.479 140.003  0.00 97.00      PROA   
ATOM   4022  HB2 GLU P 257     -37.194-110.039 139.367  0.00 97.00      PROA   
ATOM   4023  CG  GLU P 257     -38.145-109.656 141.257  0.00 97.00      PROA   
ATOM   4024  HG1 GLU P 257     -38.538-108.799 140.669  0.00 97.00      PROA   
ATOM   4025  HG2 GLU P 257     -37.459-109.252 142.030  0.00 97.00      PROA   
ATOM   4026  CD  GLU P 257     -39.334-110.303 141.956  0.00 97.00      PROA   
ATOM   4027  OE1 GLU P 257     -39.106-111.201 142.794  0.00 97.00      PROA   
ATOM   4028  OE2 GLU P 257     -40.485-109.879 141.690  0.00 97.00      PROA   
ATOM   4029  C   GLU P 257     -36.218-112.031 141.997  0.00 97.00      PROA   
ATOM   4030  O   GLU P 257     -36.588-113.193 141.840  0.00 97.00      PROA   
ATOM   4031  N   LEU P 258     -35.975-111.510 143.221  0.00 97.00      PROA   
ATOM   4032  HN  LEU P 258     -35.643-110.571 143.302  0.00 97.00      PROA   
ATOM   4033  CA  LEU P 258     -36.194-112.215 144.463  0.00 97.00      PROA   
ATOM   4034  HA  LEU P 258     -36.926-112.991 144.295  0.00 97.00      PROA   
ATOM   4035  CB  LEU P 258     -34.910-112.855 145.056  0.00 97.00      PROA   
ATOM   4036  HB1 LEU P 258     -35.130-113.316 146.044  0.00 97.00      PROA   
ATOM   4037  HB2 LEU P 258     -34.163-112.051 145.216  0.00 97.00      PROA   
ATOM   4038  CG  LEU P 258     -34.253-113.938 144.165  0.00 97.00      PROA   
ATOM   4039  HG  LEU P 258     -34.148-113.529 143.134  0.00 97.00      PROA   
ATOM   4040  CD1 LEU P 258     -32.833-114.267 144.655  0.00 97.00      PROA   
ATOM   4041 HD11 LEU P 258     -32.874-114.699 145.678  0.00 97.00      PROA   
ATOM   4042 HD12 LEU P 258     -32.208-113.352 144.681  0.00 97.00      PROA   
ATOM   4043 HD13 LEU P 258     -32.358-115.003 143.973  0.00 97.00      PROA   
ATOM   4044  CD2 LEU P 258     -35.093-115.226 144.089  0.00 97.00      PROA   
ATOM   4045 HD21 LEU P 258     -36.101-115.019 143.675  0.00 97.00      PROA   
ATOM   4046 HD22 LEU P 258     -35.206-115.670 145.101  0.00 97.00      PROA   
ATOM   4047 HD23 LEU P 258     -34.592-115.969 143.433  0.00 97.00      PROA   
ATOM   4048  C   LEU P 258     -36.794-111.255 145.471  0.00 97.00      PROA   
ATOM   4049  O   LEU P 258     -36.139-110.801 146.408  0.00 97.00      PROA   
ATOM   4050  N   GLN P 259     -38.090-110.917 145.305  0.00 97.00      PROA   
ATOM   4051  HN  GLN P 259     -38.558-111.135 144.445  0.00 97.00      PROA   
ATOM   4052  CA  GLN P 259     -38.901-110.294 146.331  0.00 97.00      PROA   
ATOM   4053  HA  GLN P 259     -38.372-109.401 146.622  0.00 97.00      PROA   
ATOM   4054  CB  GLN P 259     -40.305-109.857 145.831  0.00 97.00      PROA   
ATOM   4055  HB1 GLN P 259     -40.987-109.700 146.697  0.00 97.00      PROA   
ATOM   4056  HB2 GLN P 259     -40.729-110.680 145.214  0.00 97.00      PROA   
ATOM   4057  CG  GLN P 259     -40.299-108.559 144.999  0.00 97.00      PROA   
ATOM   4058  HG1 GLN P 259     -39.699-108.686 144.077  0.00 97.00      PROA   
ATOM   4059  HG2 GLN P 259     -39.862-107.721 145.583  0.00 97.00      PROA   
ATOM   4060  CD  GLN P 259     -41.743-108.178 144.649  0.00 97.00      PROA   
ATOM   4061  OE1 GLN P 259     -42.442-107.542 145.444  0.00 97.00      PROA   
ATOM   4062  NE2 GLN P 259     -42.204-108.588 143.437  0.00 97.00      PROA   
ATOM   4063 HE21 GLN P 259     -43.136-108.357 143.166  0.00 97.00      PROA   
ATOM   4064 HE22 GLN P 259     -41.602-109.112 142.829  0.00 97.00      PROA   
ATOM   4065  C   GLN P 259     -39.041-111.139 147.584  0.00 97.00      PROA   
ATOM   4066  O   GLN P 259     -39.217-112.352 147.520  0.00 97.00      PROA   
ATOM   4067  N   VAL P 260     -38.947-110.490 148.766  0.00 97.00      PROA   
ATOM   4068  HN  VAL P 260     -38.781-109.510 148.794  0.00 97.00      PROA   
ATOM   4069  CA  VAL P 260     -39.031-111.136 150.056  0.00 97.00      PROA   
ATOM   4070  HA  VAL P 260     -39.413-112.136 149.936  0.00 97.00      PROA   
ATOM   4071  CB  VAL P 260     -37.683-111.205 150.771  0.00 97.00      PROA   
ATOM   4072  HB  VAL P 260     -37.306-110.174 150.930  0.00 97.00      PROA   
ATOM   4073  CG1 VAL P 260     -37.827-111.921 152.131  0.00 97.00      PROA   
ATOM   4074 HG11 VAL P 260     -38.264-112.933 151.995  0.00 97.00      PROA   
ATOM   4075 HG12 VAL P 260     -38.463-111.342 152.831  0.00 97.00      PROA   
ATOM   4076 HG13 VAL P 260     -36.828-112.035 152.599  0.00 97.00      PROA   
ATOM   4077  CG2 VAL P 260     -36.645-111.933 149.887  0.00 97.00      PROA   
ATOM   4078 HG21 VAL P 260     -36.434-111.365 148.960  0.00 97.00      PROA   
ATOM   4079 HG22 VAL P 260     -37.009-112.942 149.609  0.00 97.00      PROA   
ATOM   4080 HG23 VAL P 260     -35.688-112.044 150.441  0.00 97.00      PROA   
ATOM   4081  C   VAL P 260     -40.028-110.323 150.860  0.00 97.00      PROA   
ATOM   4082  O   VAL P 260     -39.939-109.099 150.912  0.00 97.00      PROA   
ATOM   4083  N   LEU P 261     -41.033-110.986 151.483  0.00 97.00      PROA   
ATOM   4084  HN  LEU P 261     -41.076-111.984 151.434  0.00 97.00      PROA   
ATOM   4085  CA  LEU P 261     -42.112-110.323 152.187  0.00 97.00      PROA   
ATOM   4086  HA  LEU P 261     -41.881-109.272 152.264  0.00 97.00      PROA   
ATOM   4087  CB  LEU P 261     -43.479-110.460 151.472  0.00 97.00      PROA   
ATOM   4088  HB1 LEU P 261     -44.288-110.048 152.116  0.00 97.00      PROA   
ATOM   4089  HB2 LEU P 261     -43.692-111.539 151.305  0.00 97.00      PROA   
ATOM   4090  CG  LEU P 261     -43.572-109.725 150.111  0.00 97.00      PROA   
ATOM   4091  HG  LEU P 261     -42.811-110.162 149.423  0.00 97.00      PROA   
ATOM   4092  CD1 LEU P 261     -44.961-109.941 149.486  0.00 97.00      PROA   
ATOM   4093 HD11 LEU P 261     -45.744-109.491 150.135  0.00 97.00      PROA   
ATOM   4094 HD12 LEU P 261     -45.174-111.025 149.380  0.00 97.00      PROA   
ATOM   4095 HD13 LEU P 261     -45.013-109.465 148.485  0.00 97.00      PROA   
ATOM   4096  CD2 LEU P 261     -43.286-108.215 150.224  0.00 97.00      PROA   
ATOM   4097 HD21 LEU P 261     -43.425-107.729 149.236  0.00 97.00      PROA   
ATOM   4098 HD22 LEU P 261     -42.244-108.031 150.553  0.00 97.00      PROA   
ATOM   4099 HD23 LEU P 261     -43.984-107.748 150.950  0.00 97.00      PROA   
ATOM   4100  C   LEU P 261     -42.245-110.798 153.616  0.00 97.00      PROA   
ATOM   4101  O   LEU P 261     -42.264-111.987 153.918  0.00 97.00      PROA   
ATOM   4102  N   GLY P 262     -42.355-109.818 154.538  0.00 97.00      PROA   
ATOM   4103  HN  GLY P 262     -42.384-108.866 154.248  0.00 97.00      PROA   
ATOM   4104  CA  GLY P 262     -42.511-110.014 155.956  0.00 97.00      PROA   
ATOM   4105  HA1 GLY P 262     -41.541-109.919 156.417  0.00 97.00      PROA   
ATOM   4106  HA2 GLY P 262     -43.015-110.949 156.157  0.00 97.00      PROA   
ATOM   4107  C   GLY P 262     -43.352-108.891 156.463  0.00 97.00      PROA   
ATOM   4108  O   GLY P 262     -43.512-107.864 155.809  0.00 97.00      PROA   
ATOM   4109  N   HSD P 263     -43.895-109.062 157.682  0.00 97.00      PROA   
ATOM   4110  HN  HSD P 263     -43.708-109.887 158.210  0.00 97.00      PROA   
ATOM   4111  CA  HSD P 263     -44.691-108.066 158.355  0.00 97.00      PROA   
ATOM   4112  HA  HSD P 263     -44.633-107.119 157.835  0.00 97.00      PROA   
ATOM   4113  CB  HSD P 263     -46.170-108.497 158.491  0.00 97.00      PROA   
ATOM   4114  HB1 HSD P 263     -46.729-107.783 159.134  0.00 97.00      PROA   
ATOM   4115  HB2 HSD P 263     -46.218-109.499 158.971  0.00 97.00      PROA   
ATOM   4116  ND1 HSD P 263     -47.725-107.654 156.639  0.00 97.00      PROA   
ATOM   4117  HD1 HSD P 263     -48.006-106.804 157.087  0.00 97.00      PROA   
ATOM   4118  CG  HSD P 263     -46.843-108.590 157.141  0.00 97.00      PROA   
ATOM   4119  CE1 HSD P 263     -48.169-108.128 155.448  0.00 97.00      PROA   
ATOM   4120  HE1 HSD P 263     -48.882-107.593 154.821  0.00 97.00      PROA   
ATOM   4121  NE2 HSD P 263     -47.646-109.303 155.154  0.00 97.00      PROA   
ATOM   4122  CD2 HSD P 263     -46.820-109.598 156.225  0.00 97.00      PROA   
ATOM   4123  HD2 HSD P 263     -46.271-110.531 156.234  0.00 97.00      PROA   
ATOM   4124  C   HSD P 263     -44.036-107.911 159.698  0.00 97.00      PROA   
ATOM   4125  O   HSD P 263     -43.633-108.902 160.302  0.00 97.00      PROA   
ATOM   4126  N   GLN P 264     -43.859-106.654 160.173  0.00 97.00      PROA   
ATOM   4127  HN  GLN P 264     -44.214-105.863 159.678  0.00 97.00      PROA   
ATOM   4128  CA  GLN P 264     -43.062-106.336 161.344  0.00 97.00      PROA   
ATOM   4129  HA  GLN P 264     -42.065-106.694 161.124  0.00 97.00      PROA   
ATOM   4130  CB  GLN P 264     -42.937-104.804 161.546  0.00 97.00      PROA   
ATOM   4131  HB1 GLN P 264     -42.537-104.575 162.558  0.00 97.00      PROA   
ATOM   4132  HB2 GLN P 264     -43.962-104.377 161.479  0.00 97.00      PROA   
ATOM   4133  CG  GLN P 264     -42.002-104.151 160.498  0.00 97.00      PROA   
ATOM   4134  HG1 GLN P 264     -42.150-104.627 159.505  0.00 97.00      PROA   
ATOM   4135  HG2 GLN P 264     -40.940-104.297 160.788  0.00 97.00      PROA   
ATOM   4136  CD  GLN P 264     -42.283-102.656 160.307  0.00 97.00      PROA   
ATOM   4137  OE1 GLN P 264     -42.654-102.220 159.211  0.00 97.00      PROA   
ATOM   4138  NE2 GLN P 264     -42.098-101.852 161.388  0.00 97.00      PROA   
ATOM   4139 HE21 GLN P 264     -42.283-100.876 161.284  0.00 97.00      PROA   
ATOM   4140 HE22 GLN P 264     -41.781-102.242 162.251  0.00 97.00      PROA   
ATOM   4141  C   GLN P 264     -43.474-107.042 162.627  0.00 97.00      PROA   
ATOM   4142  O   GLN P 264     -44.647-107.121 162.985  0.00 97.00      PROA   
ATOM   4143  N   GLN P 265     -42.467-107.609 163.322  0.00 97.00      PROA   
ATOM   4144  HN  GLN P 265     -41.524-107.482 163.017  0.00 97.00      PROA   
ATOM   4145  CA  GLN P 265     -42.622-108.586 164.370  0.00 97.00      PROA   
ATOM   4146  HA  GLN P 265     -43.632-108.957 164.309  0.00 97.00      PROA   
ATOM   4147  CB  GLN P 265     -41.668-109.807 164.174  0.00 97.00      PROA   
ATOM   4148  HB1 GLN P 265     -42.057-110.402 163.317  0.00 97.00      PROA   
ATOM   4149  HB2 GLN P 265     -41.728-110.465 165.070  0.00 97.00      PROA   
ATOM   4150  CG  GLN P 265     -40.168-109.496 163.911  0.00 97.00      PROA   
ATOM   4151  HG1 GLN P 265     -39.576-110.428 164.048  0.00 97.00      PROA   
ATOM   4152  HG2 GLN P 265     -39.806-108.760 164.658  0.00 97.00      PROA   
ATOM   4153  CD  GLN P 265     -39.876-108.924 162.511  0.00 97.00      PROA   
ATOM   4154  OE1 GLN P 265     -39.822-107.703 162.321  0.00 97.00      PROA   
ATOM   4155  NE2 GLN P 265     -39.673-109.822 161.509  0.00 97.00      PROA   
ATOM   4156 HE21 GLN P 265     -39.511-109.477 160.581  0.00 97.00      PROA   
ATOM   4157 HE22 GLN P 265     -39.689-110.802 161.694  0.00 97.00      PROA   
ATOM   4158  C   GLN P 265     -42.404-107.981 165.747  0.00 97.00      PROA   
ATOM   4159  O   GLN P 265     -41.671-107.000 165.873  0.00 97.00      PROA   
ATOM   4160  N   PRO P 266     -42.997-108.516 166.821  0.00 97.00      PROA   
ATOM   4161  CD  PRO P 266     -44.124-109.453 166.755  0.00 97.00      PROA   
ATOM   4162  HD1 PRO P 266     -43.749-110.433 166.387  0.00 97.00      PROA   
ATOM   4163  HD2 PRO P 266     -44.936-109.074 166.095  0.00 97.00      PROA   
ATOM   4164  CA  PRO P 266     -42.461-108.435 168.180  0.00 97.00      PROA   
ATOM   4165  HA  PRO P 266     -42.640-107.425 168.518  0.00 97.00      PROA   
ATOM   4166  CB  PRO P 266     -43.273-109.478 168.973  0.00 97.00      PROA   
ATOM   4167  HB1 PRO P 266     -43.417-109.186 170.032  0.00 97.00      PROA   
ATOM   4168  HB2 PRO P 266     -42.777-110.473 168.933  0.00 97.00      PROA   
ATOM   4169  CG  PRO P 266     -44.594-109.581 168.203  0.00 97.00      PROA   
ATOM   4170  HG1 PRO P 266     -45.130-110.531 168.396  0.00 97.00      PROA   
ATOM   4171  HG2 PRO P 266     -45.252-108.721 168.457  0.00 97.00      PROA   
ATOM   4172  C   PRO P 266     -40.961-108.677 168.294  0.00 97.00      PROA   
ATOM   4173  O   PRO P 266     -40.447-109.590 167.652  0.00 97.00      PROA   
ATOM   4174  N   THR P 267     -40.242-107.872 169.106  0.00 97.00      PROA   
ATOM   4175  HN  THR P 267     -40.654-107.056 169.508  0.00 97.00      PROA   
ATOM   4176  CA  THR P 267     -38.858-108.123 169.489  0.00 97.00      PROA   
ATOM   4177  HA  THR P 267     -38.325-108.252 168.556  0.00 97.00      PROA   
ATOM   4178  CB  THR P 267     -38.214-106.952 170.225  0.00 97.00      PROA   
ATOM   4179  HB  THR P 267     -38.375-107.020 171.323  0.00 97.00      PROA   
ATOM   4180  OG1 THR P 267     -38.781-105.717 169.809  0.00 97.00      PROA   
ATOM   4181  HG1 THR P 267     -38.653-105.685 168.858  0.00 97.00      PROA   
ATOM   4182  CG2 THR P 267     -36.703-106.906 169.934  0.00 97.00      PROA   
ATOM   4183 HG21 THR P 267     -36.523-106.790 168.843  0.00 97.00      PROA   
ATOM   4184 HG22 THR P 267     -36.207-107.836 170.276  0.00 97.00      PROA   
ATOM   4185 HG23 THR P 267     -36.242-106.044 170.460  0.00 97.00      PROA   
ATOM   4186  C   THR P 267     -38.631-109.410 170.286  0.00 97.00      PROA   
ATOM   4187  O   THR P 267     -37.655-110.091 169.970  0.00 97.00      PROA   
ATOM   4188  N   PRO P 268     -39.421-109.842 171.280  0.00 97.00      PROA   
ATOM   4189  CD  PRO P 268     -40.337-109.008 172.073  0.00 97.00      PROA   
ATOM   4190  HD1 PRO P 268     -41.051-108.452 171.433  0.00 97.00      PROA   
ATOM   4191  HD2 PRO P 268     -39.748-108.299 172.696  0.00 97.00      PROA   
ATOM   4192  CA  PRO P 268     -39.333-111.198 171.813  0.00 97.00      PROA   
ATOM   4193  HA  PRO P 268     -38.300-111.498 171.924  0.00 97.00      PROA   
ATOM   4194  CB  PRO P 268     -40.064-111.114 173.165  0.00 97.00      PROA   
ATOM   4195  HB1 PRO P 268     -39.336-110.807 173.949  0.00 97.00      PROA   
ATOM   4196  HB2 PRO P 268     -40.533-112.070 173.474  0.00 97.00      PROA   
ATOM   4197  CG  PRO P 268     -41.091-109.995 172.966  0.00 97.00      PROA   
ATOM   4198  HG1 PRO P 268     -41.962-110.400 172.405  0.00 97.00      PROA   
ATOM   4199  HG2 PRO P 268     -41.438-109.546 173.917  0.00 97.00      PROA   
ATOM   4200  C   PRO P 268     -40.013-112.196 170.892  0.00 97.00      PROA   
ATOM   4201  O   PRO P 268     -40.980-111.851 170.215  0.00 97.00      PROA   
ATOM   4202  N   VAL P 269     -39.491-113.442 170.868  0.00 97.00      PROA   
ATOM   4203  HN  VAL P 269     -38.731-113.713 171.449  0.00 97.00      PROA   
ATOM   4204  CA  VAL P 269     -40.024-114.577 170.163  0.00 97.00      PROA   
ATOM   4205  HA  VAL P 269     -41.100-114.488 170.122  0.00 97.00      PROA   
ATOM   4206  CB  VAL P 269     -39.450-114.710 168.748  0.00 97.00      PROA   
ATOM   4207  HB  VAL P 269     -39.657-113.754 168.211  0.00 97.00      PROA   
ATOM   4208  CG1 VAL P 269     -37.921-114.920 168.780  0.00 97.00      PROA   
ATOM   4209 HG11 VAL P 269     -37.678-115.862 169.314  0.00 97.00      PROA   
ATOM   4210 HG12 VAL P 269     -37.414-114.078 169.293  0.00 97.00      PROA   
ATOM   4211 HG13 VAL P 269     -37.520-114.996 167.746  0.00 97.00      PROA   
ATOM   4212  CG2 VAL P 269     -40.160-115.846 167.985  0.00 97.00      PROA   
ATOM   4213 HG21 VAL P 269     -41.257-115.678 167.969  0.00 97.00      PROA   
ATOM   4214 HG22 VAL P 269     -39.958-116.818 168.479  0.00 97.00      PROA   
ATOM   4215 HG23 VAL P 269     -39.789-115.905 166.939  0.00 97.00      PROA   
ATOM   4216  C   VAL P 269     -39.687-115.783 171.077  0.00 97.00      PROA   
ATOM   4217  OT1 VAL P 269     -38.749-115.660 171.914  0.00 97.00      PROA   
ATOM   4218  OT2 VAL P 269     -40.380-116.829 170.973  0.00 97.00      PROA   
END
