# Supplementary material for: The solution structure of the unbound IgG Fc receptor CD64 resembles its crystal structure: Implications for function
Source: PLoS One. 2023 Sep 21;18(9):e0288351. doi: 10.1371/journal.pone.0288351 (PMC10513344; doi:10.1371/journal.pone.0288351)
Supplement: S1 File — (ZIP) [file pone.0288351.s003.zip › CD64V03 E11/Top100/EM_done_ready_for_EM_top100_0p11_E11.dcd_242541.pdb.pdb]

REMARK  FINAL COORDINATES WRITTEN BY NAMD AT TIMESTEP 2000
ATOM      1  N   LYS P   1      -2.453 -56.642  90.538  0.00 97.00      PROA   
ATOM      2  HT1 LYS P   1      -2.377 -56.697  91.576  0.00 97.00      PROA   
ATOM      3  HT2 LYS P   1      -2.615 -55.637  90.307  0.00 97.00      PROA   
ATOM      4  HT3 LYS P   1      -1.559 -56.962  90.120  0.00 97.00      PROA   
ATOM      5  CA  LYS P   1      -3.593 -57.477  90.090  0.00 97.00      PROA   
ATOM      6  HA  LYS P   1      -4.402 -57.310  90.785  0.00 97.00      PROA   
ATOM      7  CB  LYS P   1      -4.074 -57.073  88.664  0.00 97.00      PROA   
ATOM      8  HB1 LYS P   1      -4.747 -57.870  88.281  0.00 97.00      PROA   
ATOM      9  HB2 LYS P   1      -3.214 -57.012  87.963  0.00 97.00      PROA   
ATOM     10  CG  LYS P   1      -4.868 -55.749  88.623  0.00 97.00      PROA   
ATOM     11  HG1 LYS P   1      -4.153 -54.905  88.745  0.00 97.00      PROA   
ATOM     12  HG2 LYS P   1      -5.578 -55.705  89.479  0.00 97.00      PROA   
ATOM     13  CD  LYS P   1      -5.656 -55.517  87.316  0.00 97.00      PROA   
ATOM     14  HD1 LYS P   1      -4.961 -55.630  86.455  0.00 97.00      PROA   
ATOM     15  HD2 LYS P   1      -6.014 -54.462  87.324  0.00 97.00      PROA   
ATOM     16  CE  LYS P   1      -6.861 -56.459  87.138  0.00 97.00      PROA   
ATOM     17  HE1 LYS P   1      -7.525 -56.401  88.026  0.00 97.00      PROA   
ATOM     18  HE2 LYS P   1      -6.525 -57.508  87.005  0.00 97.00      PROA   
ATOM     19  NZ  LYS P   1      -7.669 -56.092  85.946  0.00 97.00      PROA   
ATOM     20  HZ1 LYS P   1      -7.075 -56.127  85.093  0.00 97.00      PROA   
ATOM     21  HZ2 LYS P   1      -8.050 -55.132  86.061  0.00 97.00      PROA   
ATOM     22  HZ3 LYS P   1      -8.457 -56.762  85.842  0.00 97.00      PROA   
ATOM     23  C   LYS P   1      -3.246 -58.939  90.168  0.00 97.00      PROA   
ATOM     24  O   LYS P   1      -2.086 -59.307  90.344  0.00 97.00      PROA   
ATOM     25  N   ALA P   2      -4.264 -59.814  90.039  0.00 97.00      PROA   
ATOM     26  HN  ALA P   2      -5.219 -59.539  89.955  0.00 97.00      PROA   
ATOM     27  CA  ALA P   2      -4.108 -61.234  89.949  0.00 97.00      PROA   
ATOM     28  HA  ALA P   2      -3.274 -61.477  89.303  0.00 97.00      PROA   
ATOM     29  CB  ALA P   2      -3.967 -61.894  91.336  0.00 97.00      PROA   
ATOM     30  HB1 ALA P   2      -4.824 -61.620  91.986  0.00 97.00      PROA   
ATOM     31  HB2 ALA P   2      -3.037 -61.539  91.831  0.00 97.00      PROA   
ATOM     32  HB3 ALA P   2      -3.917 -63.000  91.256  0.00 97.00      PROA   
ATOM     33  C   ALA P   2      -5.392 -61.652  89.275  0.00 97.00      PROA   
ATOM     34  O   ALA P   2      -6.256 -60.807  89.038  0.00 97.00      PROA   
ATOM     35  N   VAL P   3      -5.527 -62.957  88.936  0.00 97.00      PROA   
ATOM     36  HN  VAL P   3      -4.772 -63.596  89.049  0.00 97.00      PROA   
ATOM     37  CA  VAL P   3      -6.776 -63.599  88.579  0.00 97.00      PROA   
ATOM     38  HA  VAL P   3      -7.576 -63.127  89.131  0.00 97.00      PROA   
ATOM     39  CB  VAL P   3      -7.137 -63.645  87.086  0.00 97.00      PROA   
ATOM     40  HB  VAL P   3      -8.075 -64.239  86.969  0.00 97.00      PROA   
ATOM     41  CG1 VAL P   3      -7.445 -62.229  86.559  0.00 97.00      PROA   
ATOM     42 HG11 VAL P   3      -6.521 -61.614  86.543  0.00 97.00      PROA   
ATOM     43 HG12 VAL P   3      -8.200 -61.733  87.203  0.00 97.00      PROA   
ATOM     44 HG13 VAL P   3      -7.842 -62.287  85.522  0.00 97.00      PROA   
ATOM     45  CG2 VAL P   3      -6.030 -64.312  86.242  0.00 97.00      PROA   
ATOM     46 HG21 VAL P   3      -5.896 -65.375  86.523  0.00 97.00      PROA   
ATOM     47 HG22 VAL P   3      -5.062 -63.785  86.372  0.00 97.00      PROA   
ATOM     48 HG23 VAL P   3      -6.299 -64.273  85.165  0.00 97.00      PROA   
ATOM     49  C   VAL P   3      -6.613 -65.005  89.116  0.00 97.00      PROA   
ATOM     50  O   VAL P   3      -5.495 -65.516  89.180  0.00 97.00      PROA   
ATOM     51  N   ILE P   4      -7.719 -65.660  89.555  0.00 97.00      PROA   
ATOM     52  HN  ILE P   4      -8.611 -65.210  89.581  0.00 97.00      PROA   
ATOM     53  CA  ILE P   4      -7.640 -66.970  90.187  0.00 97.00      PROA   
ATOM     54  HA  ILE P   4      -6.610 -67.175  90.436  0.00 97.00      PROA   
ATOM     55  CB  ILE P   4      -8.398 -67.033  91.515  0.00 97.00      PROA   
ATOM     56  HB  ILE P   4      -9.472 -66.802  91.333  0.00 97.00      PROA   
ATOM     57  CG2 ILE P   4      -8.262 -68.449  92.127  0.00 97.00      PROA   
ATOM     58 HG21 ILE P   4      -7.193 -68.752  92.147  0.00 97.00      PROA   
ATOM     59 HG22 ILE P   4      -8.841 -69.196  91.546  0.00 97.00      PROA   
ATOM     60 HG23 ILE P   4      -8.637 -68.471  93.168  0.00 97.00      PROA   
ATOM     61  CG1 ILE P   4      -7.849 -65.971  92.502  0.00 97.00      PROA   
ATOM     62 HG11 ILE P   4      -7.714 -64.990  91.999  0.00 97.00      PROA   
ATOM     63 HG12 ILE P   4      -6.851 -66.319  92.834  0.00 97.00      PROA   
ATOM     64  CD  ILE P   4      -8.738 -65.727  93.724  0.00 97.00      PROA   
ATOM     65  HD1 ILE P   4      -9.030 -66.673  94.223  0.00 97.00      PROA   
ATOM     66  HD2 ILE P   4      -9.661 -65.189  93.421  0.00 97.00      PROA   
ATOM     67  HD3 ILE P   4      -8.194 -65.103  94.463  0.00 97.00      PROA   
ATOM     68  C   ILE P   4      -8.100 -68.078  89.245  0.00 97.00      PROA   
ATOM     69  O   ILE P   4      -9.143 -67.993  88.601  0.00 97.00      PROA   
ATOM     70  N   LYS P   5      -7.310 -69.177  89.160  0.00 97.00      PROA   
ATOM     71  HN  LYS P   5      -6.417 -69.176  89.609  0.00 97.00      PROA   
ATOM     72  CA  LYS P   5      -7.666 -70.370  88.416  0.00 97.00      PROA   
ATOM     73  HA  LYS P   5      -8.599 -70.218  87.893  0.00 97.00      PROA   
ATOM     74  CB  LYS P   5      -6.569 -70.767  87.394  0.00 97.00      PROA   
ATOM     75  HB1 LYS P   5      -6.896 -71.665  86.823  0.00 97.00      PROA   
ATOM     76  HB2 LYS P   5      -5.633 -71.029  87.937  0.00 97.00      PROA   
ATOM     77  CG  LYS P   5      -6.205 -69.659  86.391  0.00 97.00      PROA   
ATOM     78  HG1 LYS P   5      -5.369 -70.047  85.767  0.00 97.00      PROA   
ATOM     79  HG2 LYS P   5      -5.819 -68.775  86.946  0.00 97.00      PROA   
ATOM     80  CD  LYS P   5      -7.365 -69.219  85.477  0.00 97.00      PROA   
ATOM     81  HD1 LYS P   5      -8.236 -68.939  86.108  0.00 97.00      PROA   
ATOM     82  HD2 LYS P   5      -7.672 -70.075  84.839  0.00 97.00      PROA   
ATOM     83  CE  LYS P   5      -7.034 -68.002  84.602  0.00 97.00      PROA   
ATOM     84  HE1 LYS P   5      -6.802 -67.131  85.257  0.00 97.00      PROA   
ATOM     85  HE2 LYS P   5      -7.873 -67.736  83.929  0.00 97.00      PROA   
ATOM     86  NZ  LYS P   5      -5.844 -68.256  83.773  0.00 97.00      PROA   
ATOM     87  HZ1 LYS P   5      -5.982 -68.867  82.952  0.00 97.00      PROA   
ATOM     88  HZ2 LYS P   5      -5.101 -68.653  84.392  0.00 97.00      PROA   
ATOM     89  HZ3 LYS P   5      -5.421 -67.342  83.498  0.00 97.00      PROA   
ATOM     90  C   LYS P   5      -7.849 -71.545  89.355  0.00 97.00      PROA   
ATOM     91  O   LYS P   5      -6.904 -72.021  89.971  0.00 97.00      PROA   
ATOM     92  N   LEU P   6      -9.082 -72.090  89.456  0.00 97.00      PROA   
ATOM     93  HN  LEU P   6      -9.873 -71.676  89.012  0.00 97.00      PROA   
ATOM     94  CA  LEU P   6      -9.340 -73.338  90.146  0.00 97.00      PROA   
ATOM     95  HA  LEU P   6      -8.762 -73.355  91.060  0.00 97.00      PROA   
ATOM     96  CB  LEU P   6     -10.836 -73.502  90.527  0.00 97.00      PROA   
ATOM     97  HB1 LEU P   6     -10.920 -74.392  91.189  0.00 97.00      PROA   
ATOM     98  HB2 LEU P   6     -11.452 -73.698  89.623  0.00 97.00      PROA   
ATOM     99  CG  LEU P   6     -11.471 -72.296  91.268  0.00 97.00      PROA   
ATOM    100  HG  LEU P   6     -10.670 -71.769  91.836  0.00 97.00      PROA   
ATOM    101  CD1 LEU P   6     -12.141 -71.286  90.314  0.00 97.00      PROA   
ATOM    102 HD11 LEU P   6     -12.919 -71.797  89.707  0.00 97.00      PROA   
ATOM    103 HD12 LEU P   6     -11.407 -70.819  89.629  0.00 97.00      PROA   
ATOM    104 HD13 LEU P   6     -12.632 -70.478  90.896  0.00 97.00      PROA   
ATOM    105  CD2 LEU P   6     -12.514 -72.783  92.289  0.00 97.00      PROA   
ATOM    106 HD21 LEU P   6     -12.048 -73.456  93.038  0.00 97.00      PROA   
ATOM    107 HD22 LEU P   6     -13.324 -73.336  91.770  0.00 97.00      PROA   
ATOM    108 HD23 LEU P   6     -12.964 -71.916  92.818  0.00 97.00      PROA   
ATOM    109  C   LEU P   6      -8.896 -74.500  89.262  0.00 97.00      PROA   
ATOM    110  O   LEU P   6      -9.309 -74.599  88.109  0.00 97.00      PROA   
ATOM    111  N   GLN P   7      -7.995 -75.385  89.756  0.00 97.00      PROA   
ATOM    112  HN  GLN P   7      -7.620 -75.274  90.677  0.00 97.00      PROA   
ATOM    113  CA  GLN P   7      -7.469 -76.507  88.987  0.00 97.00      PROA   
ATOM    114  HA  GLN P   7      -7.123 -76.080  88.055  0.00 97.00      PROA   
ATOM    115  CB  GLN P   7      -6.195 -77.088  89.658  0.00 97.00      PROA   
ATOM    116  HB1 GLN P   7      -6.410 -77.213  90.741  0.00 97.00      PROA   
ATOM    117  HB2 GLN P   7      -5.412 -76.301  89.573  0.00 97.00      PROA   
ATOM    118  CG  GLN P   7      -5.666 -78.426  89.097  0.00 97.00      PROA   
ATOM    119  HG1 GLN P   7      -5.514 -78.334  88.000  0.00 97.00      PROA   
ATOM    120  HG2 GLN P   7      -6.387 -79.247  89.292  0.00 97.00      PROA   
ATOM    121  CD  GLN P   7      -4.303 -78.745  89.726  0.00 97.00      PROA   
ATOM    122  OE1 GLN P   7      -3.408 -77.895  89.747  0.00 97.00      PROA   
ATOM    123  NE2 GLN P   7      -4.119 -79.986  90.255  0.00 97.00      PROA   
ATOM    124 HE21 GLN P   7      -3.235 -80.179  90.678  0.00 97.00      PROA   
ATOM    125 HE22 GLN P   7      -4.846 -80.670  90.222  0.00 97.00      PROA   
ATOM    126  C   GLN P   7      -8.478 -77.565  88.542  0.00 97.00      PROA   
ATOM    127  O   GLN P   7      -8.499 -77.884  87.353  0.00 97.00      PROA   
ATOM    128  N   PRO P   8      -9.382 -78.098  89.362  0.00 97.00      PROA   
ATOM    129  CD  PRO P   8      -9.186 -78.312  90.791  0.00 97.00      PROA   
ATOM    130  HD1 PRO P   8      -9.459 -77.373  91.313  0.00 97.00      PROA   
ATOM    131  HD2 PRO P   8      -8.144 -78.608  91.036  0.00 97.00      PROA   
ATOM    132  CA  PRO P   8     -10.734 -78.446  88.942  0.00 97.00      PROA   
ATOM    133  HA  PRO P   8     -10.684 -79.068  88.062  0.00 97.00      PROA   
ATOM    134  CB  PRO P   8     -11.338 -79.197  90.154  0.00 97.00      PROA   
ATOM    135  HB1 PRO P   8     -11.790 -80.161  89.840  0.00 97.00      PROA   
ATOM    136  HB2 PRO P   8     -12.112 -78.601  90.682  0.00 97.00      PROA   
ATOM    137  CG  PRO P   8     -10.165 -79.438  91.119  0.00 97.00      PROA   
ATOM    138  HG1 PRO P   8     -10.492 -79.434  92.177  0.00 97.00      PROA   
ATOM    139  HG2 PRO P   8      -9.692 -80.418  90.890  0.00 97.00      PROA   
ATOM    140  C   PRO P   8     -11.499 -77.156  88.651  0.00 97.00      PROA   
ATOM    141  O   PRO P   8     -11.544 -76.367  89.591  0.00 97.00      PROA   
ATOM    142  N   PRO P   9     -12.093 -76.851  87.495  0.00 97.00      PROA   
ATOM    143  CD  PRO P   9     -12.135 -77.750  86.336  0.00 97.00      PROA   
ATOM    144  HD1 PRO P   9     -12.575 -78.733  86.608  0.00 97.00      PROA   
ATOM    145  HD2 PRO P   9     -11.102 -77.881  85.942  0.00 97.00      PROA   
ATOM    146  CA  PRO P   9     -12.674 -75.537  87.199  0.00 97.00      PROA   
ATOM    147  HA  PRO P   9     -12.032 -74.747  87.564  0.00 97.00      PROA   
ATOM    148  CB  PRO P   9     -12.740 -75.552  85.660  0.00 97.00      PROA   
ATOM    149  HB1 PRO P   9     -11.737 -75.273  85.263  0.00 97.00      PROA   
ATOM    150  HB2 PRO P   9     -13.487 -74.863  85.223  0.00 97.00      PROA   
ATOM    151  CG  PRO P   9     -13.004 -77.019  85.313  0.00 97.00      PROA   
ATOM    152  HG1 PRO P   9     -14.075 -77.254  85.497  0.00 97.00      PROA   
ATOM    153  HG2 PRO P   9     -12.747 -77.271  84.265  0.00 97.00      PROA   
ATOM    154  C   PRO P   9     -14.054 -75.354  87.824  0.00 97.00      PROA   
ATOM    155  O   PRO P   9     -14.944 -74.804  87.178  0.00 97.00      PROA   
ATOM    156  N   TRP P  10     -14.262 -75.792  89.081  0.00 97.00      PROA   
ATOM    157  HN  TRP P  10     -13.491 -76.144  89.608  0.00 97.00      PROA   
ATOM    158  CA  TRP P  10     -15.576 -75.938  89.661  0.00 97.00      PROA   
ATOM    159  HA  TRP P  10     -16.330 -75.636  88.948  0.00 97.00      PROA   
ATOM    160  CB  TRP P  10     -15.834 -77.411  90.069  0.00 97.00      PROA   
ATOM    161  HB1 TRP P  10     -16.892 -77.529  90.385  0.00 97.00      PROA   
ATOM    162  HB2 TRP P  10     -15.196 -77.650  90.951  0.00 97.00      PROA   
ATOM    163  CG  TRP P  10     -15.536 -78.427  89.003  0.00 97.00      PROA   
ATOM    164  CD1 TRP P  10     -14.814 -79.575  89.206  0.00 97.00      PROA   
ATOM    165  HD1 TRP P  10     -14.390 -79.868  90.157  0.00 97.00      PROA   
ATOM    166  NE1 TRP P  10     -14.787 -80.318  88.057  0.00 97.00      PROA   
ATOM    167  HE1 TRP P  10     -14.496 -81.247  87.987  0.00 97.00      PROA   
ATOM    168  CE2 TRP P  10     -15.466 -79.664  87.072  0.00 97.00      PROA   
ATOM    169  CD2 TRP P  10     -15.949 -78.453  87.621  0.00 97.00      PROA   
ATOM    170  CE3 TRP P  10     -16.682 -77.585  86.808  0.00 97.00      PROA   
ATOM    171  HE3 TRP P  10     -17.049 -76.638  87.174  0.00 97.00      PROA   
ATOM    172  CZ3 TRP P  10     -16.942 -77.951  85.484  0.00 97.00      PROA   
ATOM    173  HZ3 TRP P  10     -17.515 -77.287  84.851  0.00 97.00      PROA   
ATOM    174  CZ2 TRP P  10     -15.717 -80.026  85.755  0.00 97.00      PROA   
ATOM    175  HZ2 TRP P  10     -15.345 -80.952  85.346  0.00 97.00      PROA   
ATOM    176  CH2 TRP P  10     -16.469 -79.153  84.967  0.00 97.00      PROA   
ATOM    177  HH2 TRP P  10     -16.680 -79.405  83.937  0.00 97.00      PROA   
ATOM    178  C   TRP P  10     -15.717 -75.051  90.874  0.00 97.00      PROA   
ATOM    179  O   TRP P  10     -15.097 -75.268  91.913  0.00 97.00      PROA   
ATOM    180  N   VAL P  11     -16.574 -74.012  90.765  0.00 97.00      PROA   
ATOM    181  HN  VAL P  11     -17.023 -73.817  89.894  0.00 97.00      PROA   
ATOM    182  CA  VAL P  11     -16.786 -73.039  91.821  0.00 97.00      PROA   
ATOM    183  HA  VAL P  11     -15.842 -72.878  92.323  0.00 97.00      PROA   
ATOM    184  CB  VAL P  11     -17.227 -71.707  91.210  0.00 97.00      PROA   
ATOM    185  HB  VAL P  11     -18.246 -71.809  90.773  0.00 97.00      PROA   
ATOM    186  CG1 VAL P  11     -17.240 -70.605  92.282  0.00 97.00      PROA   
ATOM    187 HG11 VAL P  11     -16.247 -70.523  92.772  0.00 97.00      PROA   
ATOM    188 HG12 VAL P  11     -18.002 -70.825  93.055  0.00 97.00      PROA   
ATOM    189 HG13 VAL P  11     -17.487 -69.624  91.824  0.00 97.00      PROA   
ATOM    190  CG2 VAL P  11     -16.251 -71.304  90.076  0.00 97.00      PROA   
ATOM    191 HG21 VAL P  11     -16.315 -71.990  89.207  0.00 97.00      PROA   
ATOM    192 HG22 VAL P  11     -15.205 -71.296  90.448  0.00 97.00      PROA   
ATOM    193 HG23 VAL P  11     -16.493 -70.283  89.713  0.00 97.00      PROA   
ATOM    194  C   VAL P  11     -17.774 -73.575  92.870  0.00 97.00      PROA   
ATOM    195  O   VAL P  11     -17.842 -73.094  93.999  0.00 97.00      PROA   
ATOM    196  N   SER P  12     -18.515 -74.649  92.521  0.00 97.00      PROA   
ATOM    197  HN  SER P  12     -18.391 -75.028  91.611  0.00 97.00      PROA   
ATOM    198  CA  SER P  12     -19.437 -75.371  93.383  0.00 97.00      PROA   
ATOM    199  HA  SER P  12     -19.429 -74.945  94.376  0.00 97.00      PROA   
ATOM    200  CB  SER P  12     -20.898 -75.303  92.836  0.00 97.00      PROA   
ATOM    201  HB1 SER P  12     -20.890 -75.493  91.741  0.00 97.00      PROA   
ATOM    202  HB2 SER P  12     -21.288 -74.273  93.000  0.00 97.00      PROA   
ATOM    203  OG  SER P  12     -21.796 -76.229  93.445  0.00 97.00      PROA   
ATOM    204  HG1 SER P  12     -22.024 -75.868  94.307  0.00 97.00      PROA   
ATOM    205  C   SER P  12     -18.921 -76.799  93.480  0.00 97.00      PROA   
ATOM    206  O   SER P  12     -18.681 -77.446  92.462  0.00 97.00      PROA   
ATOM    207  N   VAL P  13     -18.697 -77.315  94.721  0.00 97.00      PROA   
ATOM    208  HN  VAL P  13     -18.877 -76.766  95.536  0.00 97.00      PROA   
ATOM    209  CA  VAL P  13     -17.976 -78.568  94.916  0.00 97.00      PROA   
ATOM    210  HA  VAL P  13     -18.178 -79.208  94.070  0.00 97.00      PROA   
ATOM    211  CB  VAL P  13     -16.466 -78.297  94.984  0.00 97.00      PROA   
ATOM    212  HB  VAL P  13     -16.216 -77.616  94.134  0.00 97.00      PROA   
ATOM    213  CG1 VAL P  13     -16.066 -77.575  96.289  0.00 97.00      PROA   
ATOM    214 HG11 VAL P  13     -16.233 -78.227  97.172  0.00 97.00      PROA   
ATOM    215 HG12 VAL P  13     -16.645 -76.639  96.421  0.00 97.00      PROA   
ATOM    216 HG13 VAL P  13     -14.987 -77.314  96.262  0.00 97.00      PROA   
ATOM    217  CG2 VAL P  13     -15.649 -79.587  94.774  0.00 97.00      PROA   
ATOM    218 HG21 VAL P  13     -15.972 -80.118  93.854  0.00 97.00      PROA   
ATOM    219 HG22 VAL P  13     -15.757 -80.269  95.641  0.00 97.00      PROA   
ATOM    220 HG23 VAL P  13     -14.571 -79.341  94.677  0.00 97.00      PROA   
ATOM    221  C   VAL P  13     -18.483 -79.309  96.152  0.00 97.00      PROA   
ATOM    222  O   VAL P  13     -19.083 -78.721  97.044  0.00 97.00      PROA   
ATOM    223  N   PHE P  14     -18.286 -80.650  96.237  0.00 97.00      PROA   
ATOM    224  HN  PHE P  14     -17.859 -81.160  95.492  0.00 97.00      PROA   
ATOM    225  CA  PHE P  14     -18.605 -81.420  97.431  0.00 97.00      PROA   
ATOM    226  HA  PHE P  14     -19.514 -81.017  97.853  0.00 97.00      PROA   
ATOM    227  CB  PHE P  14     -18.815 -82.933  97.149  0.00 97.00      PROA   
ATOM    228  HB1 PHE P  14     -18.946 -83.511  98.088  0.00 97.00      PROA   
ATOM    229  HB2 PHE P  14     -17.929 -83.342  96.612  0.00 97.00      PROA   
ATOM    230  CG  PHE P  14     -20.055 -83.193  96.340  0.00 97.00      PROA   
ATOM    231  CD1 PHE P  14     -21.318 -82.786  96.809  0.00 97.00      PROA   
ATOM    232  HD1 PHE P  14     -21.395 -82.222  97.726  0.00 97.00      PROA   
ATOM    233  CE1 PHE P  14     -22.482 -83.134  96.112  0.00 97.00      PROA   
ATOM    234  HE1 PHE P  14     -23.448 -82.827  96.483  0.00 97.00      PROA   
ATOM    235  CZ  PHE P  14     -22.392 -83.882  94.931  0.00 97.00      PROA   
ATOM    236  HZ  PHE P  14     -23.288 -84.155  94.393  0.00 97.00      PROA   
ATOM    237  CD2 PHE P  14     -19.981 -83.950  95.161  0.00 97.00      PROA   
ATOM    238  HD2 PHE P  14     -19.021 -84.297  94.810  0.00 97.00      PROA   
ATOM    239  CE2 PHE P  14     -21.139 -84.277  94.448  0.00 97.00      PROA   
ATOM    240  HE2 PHE P  14     -21.059 -84.839  93.529  0.00 97.00      PROA   
ATOM    241  C   PHE P  14     -17.546 -81.334  98.516  0.00 97.00      PROA   
ATOM    242  O   PHE P  14     -16.378 -81.051  98.263  0.00 97.00      PROA   
ATOM    243  N   GLN P  15     -17.945 -81.644  99.774  0.00 97.00      PROA   
ATOM    244  HN  GLN P  15     -18.920 -81.674  99.996  0.00 97.00      PROA   
ATOM    245  CA  GLN P  15     -17.041 -82.040 100.845  0.00 97.00      PROA   
ATOM    246  HA  GLN P  15     -16.384 -81.202 101.036  0.00 97.00      PROA   
ATOM    247  CB  GLN P  15     -17.814 -82.385 102.150  0.00 97.00      PROA   
ATOM    248  HB1 GLN P  15     -18.293 -81.447 102.516  0.00 97.00      PROA   
ATOM    249  HB2 GLN P  15     -17.085 -82.692 102.931  0.00 97.00      PROA   
ATOM    250  CG  GLN P  15     -18.922 -83.455 101.950  0.00 97.00      PROA   
ATOM    251  HG1 GLN P  15     -18.829 -83.921 100.948  0.00 97.00      PROA   
ATOM    252  HG2 GLN P  15     -19.920 -82.973 101.984  0.00 97.00      PROA   
ATOM    253  CD  GLN P  15     -18.878 -84.558 103.023  0.00 97.00      PROA   
ATOM    254  OE1 GLN P  15     -19.131 -84.315 104.208  0.00 97.00      PROA   
ATOM    255  NE2 GLN P  15     -18.552 -85.810 102.589  0.00 97.00      PROA   
ATOM    256 HE21 GLN P  15     -18.376 -85.972 101.619  0.00 97.00      PROA   
ATOM    257 HE22 GLN P  15     -18.440 -86.540 103.262  0.00 97.00      PROA   
ATOM    258  C   GLN P  15     -16.176 -83.246 100.470  0.00 97.00      PROA   
ATOM    259  O   GLN P  15     -16.618 -84.114  99.722  0.00 97.00      PROA   
ATOM    260  N   GLU P  16     -14.911 -83.290 100.963  0.00 97.00      PROA   
ATOM    261  HN  GLU P  16     -14.598 -82.536 101.541  0.00 97.00      PROA   
ATOM    262  CA  GLU P  16     -13.933 -84.359 100.780  0.00 97.00      PROA   
ATOM    263  HA  GLU P  16     -13.232 -84.229 101.591  0.00 97.00      PROA   
ATOM    264  CB  GLU P  16     -14.495 -85.812 100.945  0.00 97.00      PROA   
ATOM    265  HB1 GLU P  16     -15.212 -85.997 100.119  0.00 97.00      PROA   
ATOM    266  HB2 GLU P  16     -15.061 -85.870 101.903  0.00 97.00      PROA   
ATOM    267  CG  GLU P  16     -13.444 -86.950 100.925  0.00 97.00      PROA   
ATOM    268  HG1 GLU P  16     -12.903 -86.977 101.894  0.00 97.00      PROA   
ATOM    269  HG2 GLU P  16     -12.695 -86.780 100.126  0.00 97.00      PROA   
ATOM    270  CD  GLU P  16     -14.034 -88.343 100.662  0.00 97.00      PROA   
ATOM    271  OE1 GLU P  16     -15.274 -88.495 100.507  0.00 97.00      PROA   
ATOM    272  OE2 GLU P  16     -13.211 -89.295 100.584  0.00 97.00      PROA   
ATOM    273  C   GLU P  16     -13.105 -84.184  99.507  0.00 97.00      PROA   
ATOM    274  O   GLU P  16     -11.922 -84.518  99.481  0.00 97.00      PROA   
ATOM    275  N   GLU P  17     -13.686 -83.622  98.423  0.00 97.00      PROA   
ATOM    276  HN  GLU P  17     -14.653 -83.382  98.457  0.00 97.00      PROA   
ATOM    277  CA  GLU P  17     -13.029 -83.355  97.149  0.00 97.00      PROA   
ATOM    278  HA  GLU P  17     -12.658 -84.304  96.787  0.00 97.00      PROA   
ATOM    279  CB  GLU P  17     -14.073 -82.855  96.114  0.00 97.00      PROA   
ATOM    280  HB1 GLU P  17     -14.593 -81.987  96.584  0.00 97.00      PROA   
ATOM    281  HB2 GLU P  17     -14.839 -83.652  95.981  0.00 97.00      PROA   
ATOM    282  CG  GLU P  17     -13.554 -82.402  94.728  0.00 97.00      PROA   
ATOM    283  HG1 GLU P  17     -12.798 -81.597  94.820  0.00 97.00      PROA   
ATOM    284  HG2 GLU P  17     -14.409 -81.989  94.150  0.00 97.00      PROA   
ATOM    285  CD  GLU P  17     -12.965 -83.552  93.904  0.00 97.00      PROA   
ATOM    286  OE1 GLU P  17     -11.935 -84.139  94.323  0.00 97.00      PROA   
ATOM    287  OE2 GLU P  17     -13.537 -83.846  92.821  0.00 97.00      PROA   
ATOM    288  C   GLU P  17     -11.818 -82.421  97.225  0.00 97.00      PROA   
ATOM    289  O   GLU P  17     -11.763 -81.505  98.037  0.00 97.00      PROA   
ATOM    290  N   SER P  18     -10.796 -82.650  96.367  0.00 97.00      PROA   
ATOM    291  HN  SER P  18     -10.928 -83.328  95.643  0.00 97.00      PROA   
ATOM    292  CA  SER P  18      -9.541 -81.919  96.373  0.00 97.00      PROA   
ATOM    293  HA  SER P  18      -9.388 -81.505  97.360  0.00 97.00      PROA   
ATOM    294  CB  SER P  18      -8.329 -82.825  96.038  0.00 97.00      PROA   
ATOM    295  HB1 SER P  18      -8.427 -83.218  95.002  0.00 97.00      PROA   
ATOM    296  HB2 SER P  18      -8.331 -83.694  96.731  0.00 97.00      PROA   
ATOM    297  OG  SER P  18      -7.085 -82.135  96.172  0.00 97.00      PROA   
ATOM    298  HG1 SER P  18      -7.012 -81.884  97.097  0.00 97.00      PROA   
ATOM    299  C   SER P  18      -9.586 -80.779  95.377  0.00 97.00      PROA   
ATOM    300  O   SER P  18      -9.916 -80.961  94.207  0.00 97.00      PROA   
ATOM    301  N   VAL P  19      -9.234 -79.556  95.826  0.00 97.00      PROA   
ATOM    302  HN  VAL P  19      -8.939 -79.425  96.772  0.00 97.00      PROA   
ATOM    303  CA  VAL P  19      -9.279 -78.396  94.961  0.00 97.00      PROA   
ATOM    304  HA  VAL P  19      -9.109 -78.722  93.946  0.00 97.00      PROA   
ATOM    305  CB  VAL P  19     -10.655 -77.713  94.984  0.00 97.00      PROA   
ATOM    306  HB  VAL P  19     -11.384 -78.438  94.547  0.00 97.00      PROA   
ATOM    307  CG1 VAL P  19     -11.124 -77.415  96.423  0.00 97.00      PROA   
ATOM    308 HG11 VAL P  19     -10.429 -76.704  96.909  0.00 97.00      PROA   
ATOM    309 HG12 VAL P  19     -11.183 -78.338  97.036  0.00 97.00      PROA   
ATOM    310 HG13 VAL P  19     -12.133 -76.952  96.408  0.00 97.00      PROA   
ATOM    311  CG2 VAL P  19     -10.681 -76.437  94.117  0.00 97.00      PROA   
ATOM    312 HG21 VAL P  19     -10.369 -76.657  93.079  0.00 97.00      PROA   
ATOM    313 HG22 VAL P  19     -10.013 -75.659  94.540  0.00 97.00      PROA   
ATOM    314 HG23 VAL P  19     -11.713 -76.025  94.089  0.00 97.00      PROA   
ATOM    315  C   VAL P  19      -8.118 -77.476  95.270  0.00 97.00      PROA   
ATOM    316  O   VAL P  19      -7.895 -77.084  96.407  0.00 97.00      PROA   
ATOM    317  N   THR P  20      -7.318 -77.100  94.243  0.00 97.00      PROA   
ATOM    318  HN  THR P  20      -7.486 -77.429  93.318  0.00 97.00      PROA   
ATOM    319  CA  THR P  20      -6.200 -76.187  94.429  0.00 97.00      PROA   
ATOM    320  HA  THR P  20      -6.243 -75.796  95.432  0.00 97.00      PROA   
ATOM    321  CB  THR P  20      -4.821 -76.840  94.288  0.00 97.00      PROA   
ATOM    322  HB  THR P  20      -4.851 -77.787  94.876  0.00 97.00      PROA   
ATOM    323  OG1 THR P  20      -3.780 -76.059  94.868  0.00 97.00      PROA   
ATOM    324  HG1 THR P  20      -3.633 -75.289  94.310  0.00 97.00      PROA   
ATOM    325  CG2 THR P  20      -4.438 -77.195  92.845  0.00 97.00      PROA   
ATOM    326 HG21 THR P  20      -4.423 -76.295  92.198  0.00 97.00      PROA   
ATOM    327 HG22 THR P  20      -5.155 -77.930  92.429  0.00 97.00      PROA   
ATOM    328 HG23 THR P  20      -3.425 -77.652  92.821  0.00 97.00      PROA   
ATOM    329  C   THR P  20      -6.432 -75.016  93.510  0.00 97.00      PROA   
ATOM    330  O   THR P  20      -6.846 -75.169  92.367  0.00 97.00      PROA   
ATOM    331  N   LEU P  21      -6.225 -73.793  94.038  0.00 97.00      PROA   
ATOM    332  HN  LEU P  21      -5.897 -73.713  94.978  0.00 97.00      PROA   
ATOM    333  CA  LEU P  21      -6.606 -72.557  93.397  0.00 97.00      PROA   
ATOM    334  HA  LEU P  21      -7.048 -72.758  92.433  0.00 97.00      PROA   
ATOM    335  CB  LEU P  21      -7.614 -71.740  94.254  0.00 97.00      PROA   
ATOM    336  HB1 LEU P  21      -7.867 -70.818  93.686  0.00 97.00      PROA   
ATOM    337  HB2 LEU P  21      -7.146 -71.428  95.212  0.00 97.00      PROA   
ATOM    338  CG  LEU P  21      -8.951 -72.454  94.598  0.00 97.00      PROA   
ATOM    339  HG  LEU P  21      -9.222 -73.121  93.746  0.00 97.00      PROA   
ATOM    340  CD1 LEU P  21      -8.886 -73.297  95.888  0.00 97.00      PROA   
ATOM    341 HD11 LEU P  21      -8.624 -72.648  96.750  0.00 97.00      PROA   
ATOM    342 HD12 LEU P  21      -8.137 -74.109  95.817  0.00 97.00      PROA   
ATOM    343 HD13 LEU P  21      -9.876 -73.758  96.093  0.00 97.00      PROA   
ATOM    344  CD2 LEU P  21     -10.078 -71.416  94.756  0.00 97.00      PROA   
ATOM    345 HD21 LEU P  21     -10.199 -70.820  93.829  0.00 97.00      PROA   
ATOM    346 HD22 LEU P  21      -9.837 -70.725  95.592  0.00 97.00      PROA   
ATOM    347 HD23 LEU P  21     -11.041 -71.920  94.984  0.00 97.00      PROA   
ATOM    348  C   LEU P  21      -5.353 -71.737  93.184  0.00 97.00      PROA   
ATOM    349  O   LEU P  21      -4.636 -71.443  94.129  0.00 97.00      PROA   
ATOM    350  N   HSD P  22      -5.050 -71.345  91.928  0.00 97.00      PROA   
ATOM    351  HN  HSD P  22      -5.666 -71.570  91.174  0.00 97.00      PROA   
ATOM    352  CA  HSD P  22      -3.789 -70.732  91.551  0.00 97.00      PROA   
ATOM    353  HA  HSD P  22      -3.086 -70.815  92.367  0.00 97.00      PROA   
ATOM    354  CB  HSD P  22      -3.171 -71.421  90.309  0.00 97.00      PROA   
ATOM    355  HB1 HSD P  22      -2.274 -70.861  89.968  0.00 97.00      PROA   
ATOM    356  HB2 HSD P  22      -3.903 -71.437  89.472  0.00 97.00      PROA   
ATOM    357  ND1 HSD P  22      -3.486 -73.957  90.460  0.00 97.00      PROA   
ATOM    358  HD1 HSD P  22      -4.438 -73.989  90.151  0.00 97.00      PROA   
ATOM    359  CG  HSD P  22      -2.715 -72.821  90.602  0.00 97.00      PROA   
ATOM    360  CE1 HSD P  22      -2.681 -75.011  90.746  0.00 97.00      PROA   
ATOM    361  HE1 HSD P  22      -3.017 -76.044  90.705  0.00 97.00      PROA   
ATOM    362  NE2 HSD P  22      -1.453 -74.636  91.044  0.00 97.00      PROA   
ATOM    363  CD2 HSD P  22      -1.472 -73.258  90.934  0.00 97.00      PROA   
ATOM    364  HD2 HSD P  22      -0.565 -72.688  91.093  0.00 97.00      PROA   
ATOM    365  C   HSD P  22      -3.947 -69.269  91.210  0.00 97.00      PROA   
ATOM    366  O   HSD P  22      -4.785 -68.897  90.399  0.00 97.00      PROA   
ATOM    367  N   CYS P  23      -3.100 -68.398  91.804  0.00 97.00      PROA   
ATOM    368  HN  CYS P  23      -2.465 -68.724  92.504  0.00 97.00      PROA   
ATOM    369  CA  CYS P  23      -3.031 -66.983  91.491  0.00 97.00      PROA   
ATOM    370  HA  CYS P  23      -3.944 -66.672  91.000  0.00 97.00      PROA   
ATOM    371  CB  CYS P  23      -2.839 -66.125  92.759  0.00 97.00      PROA   
ATOM    372  HB1 CYS P  23      -2.667 -65.070  92.470  0.00 97.00      PROA   
ATOM    373  HB2 CYS P  23      -1.962 -66.490  93.336  0.00 97.00      PROA   
ATOM    374  SG  CYS P  23      -4.314 -66.188  93.794  0.00 97.00      PROA   
ATOM    375  C   CYS P  23      -1.878 -66.700  90.554  0.00 97.00      PROA   
ATOM    376  O   CYS P  23      -0.718 -66.636  90.951  0.00 97.00      PROA   
ATOM    377  N   GLU P  24      -2.193 -66.495  89.261  0.00 97.00      PROA   
ATOM    378  HN  GLU P  24      -3.142 -66.511  88.955  0.00 97.00      PROA   
ATOM    379  CA  GLU P  24      -1.208 -66.359  88.215  0.00 97.00      PROA   
ATOM    380  HA  GLU P  24      -0.295 -66.860  88.509  0.00 97.00      PROA   
ATOM    381  CB  GLU P  24      -1.727 -67.011  86.911  0.00 97.00      PROA   
ATOM    382  HB1 GLU P  24      -2.049 -68.044  87.178  0.00 97.00      PROA   
ATOM    383  HB2 GLU P  24      -0.900 -67.103  86.174  0.00 97.00      PROA   
ATOM    384  CG  GLU P  24      -2.897 -66.238  86.267  0.00 97.00      PROA   
ATOM    385  HG1 GLU P  24      -2.551 -65.271  85.843  0.00 97.00      PROA   
ATOM    386  HG2 GLU P  24      -3.684 -66.034  87.024  0.00 97.00      PROA   
ATOM    387  CD  GLU P  24      -3.529 -67.027  85.141  0.00 97.00      PROA   
ATOM    388  OE1 GLU P  24      -3.966 -66.379  84.150  0.00 97.00      PROA   
ATOM    389  OE2 GLU P  24      -3.619 -68.277  85.269  0.00 97.00      PROA   
ATOM    390  C   GLU P  24      -0.892 -64.909  87.936  0.00 97.00      PROA   
ATOM    391  O   GLU P  24      -1.629 -63.991  88.297  0.00 97.00      PROA   
ATOM    392  N   VAL P  25       0.244 -64.702  87.236  0.00 97.00      PROA   
ATOM    393  HN  VAL P  25       0.856 -65.462  87.035  0.00 97.00      PROA   
ATOM    394  CA  VAL P  25       0.552 -63.491  86.514  0.00 97.00      PROA   
ATOM    395  HA  VAL P  25      -0.368 -63.010  86.218  0.00 97.00      PROA   
ATOM    396  CB  VAL P  25       1.469 -62.510  87.253  0.00 97.00      PROA   
ATOM    397  HB  VAL P  25       2.459 -62.983  87.452  0.00 97.00      PROA   
ATOM    398  CG1 VAL P  25       1.674 -61.249  86.389  0.00 97.00      PROA   
ATOM    399 HG11 VAL P  25       0.708 -60.717  86.254  0.00 97.00      PROA   
ATOM    400 HG12 VAL P  25       2.082 -61.497  85.390  0.00 97.00      PROA   
ATOM    401 HG13 VAL P  25       2.385 -60.563  86.894  0.00 97.00      PROA   
ATOM    402  CG2 VAL P  25       0.863 -62.112  88.617  0.00 97.00      PROA   
ATOM    403 HG21 VAL P  25       0.798 -62.987  89.295  0.00 97.00      PROA   
ATOM    404 HG22 VAL P  25      -0.157 -61.695  88.477  0.00 97.00      PROA   
ATOM    405 HG23 VAL P  25       1.492 -61.339  89.108  0.00 97.00      PROA   
ATOM    406  C   VAL P  25       1.303 -64.062  85.321  0.00 97.00      PROA   
ATOM    407  O   VAL P  25       2.136 -64.930  85.574  0.00 97.00      PROA   
ATOM    408  N   PRO P  26       1.116 -63.686  84.047  0.00 97.00      PROA   
ATOM    409  CD  PRO P  26      -0.163 -63.124  83.583  0.00 97.00      PROA   
ATOM    410  HD1 PRO P  26      -0.062 -62.019  83.515  0.00 97.00      PROA   
ATOM    411  HD2 PRO P  26      -1.021 -63.390  84.241  0.00 97.00      PROA   
ATOM    412  CA  PRO P  26       1.857 -64.304  82.936  0.00 97.00      PROA   
ATOM    413  HA  PRO P  26       1.817 -65.378  83.049  0.00 97.00      PROA   
ATOM    414  CB  PRO P  26       1.073 -63.855  81.690  0.00 97.00      PROA   
ATOM    415  HB1 PRO P  26       1.166 -64.585  80.860  0.00 97.00      PROA   
ATOM    416  HB2 PRO P  26       1.410 -62.855  81.337  0.00 97.00      PROA   
ATOM    417  CG  PRO P  26      -0.365 -63.731  82.195  0.00 97.00      PROA   
ATOM    418  HG1 PRO P  26      -1.003 -63.108  81.538  0.00 97.00      PROA   
ATOM    419  HG2 PRO P  26      -0.814 -64.744  82.294  0.00 97.00      PROA   
ATOM    420  C   PRO P  26       3.328 -63.905  82.804  0.00 97.00      PROA   
ATOM    421  O   PRO P  26       3.820 -63.803  81.682  0.00 97.00      PROA   
ATOM    422  N   HSD P  27       4.063 -63.734  83.921  0.00 97.00      PROA   
ATOM    423  HN  HSD P  27       3.639 -63.924  84.804  0.00 97.00      PROA   
ATOM    424  CA  HSD P  27       5.482 -63.452  83.923  0.00 97.00      PROA   
ATOM    425  HA  HSD P  27       5.829 -63.251  82.919  0.00 97.00      PROA   
ATOM    426  CB  HSD P  27       5.876 -62.263  84.840  0.00 97.00      PROA   
ATOM    427  HB1 HSD P  27       6.978 -62.247  84.988  0.00 97.00      PROA   
ATOM    428  HB2 HSD P  27       5.405 -62.382  85.840  0.00 97.00      PROA   
ATOM    429  ND1 HSD P  27       4.344 -60.241  84.536  0.00 97.00      PROA   
ATOM    430  HD1 HSD P  27       3.569 -60.592  85.063  0.00 97.00      PROA   
ATOM    431  CG  HSD P  27       5.517 -60.916  84.269  0.00 97.00      PROA   
ATOM    432  CE1 HSD P  27       4.467 -59.004  83.995  0.00 97.00      PROA   
ATOM    433  HE1 HSD P  27       3.687 -58.245  84.056  0.00 97.00      PROA   
ATOM    434  NE2 HSD P  27       5.637 -58.830  83.415  0.00 97.00      PROA   
ATOM    435  CD2 HSD P  27       6.301 -60.030  83.595  0.00 97.00      PROA   
ATOM    436  HD2 HSD P  27       7.317 -60.137  83.235  0.00 97.00      PROA   
ATOM    437  C   HSD P  27       6.182 -64.682  84.436  0.00 97.00      PROA   
ATOM    438  O   HSD P  27       5.905 -65.148  85.536  0.00 97.00      PROA   
ATOM    439  N   LEU P  28       7.122 -65.243  83.642  0.00 97.00      PROA   
ATOM    440  HN  LEU P  28       7.261 -64.919  82.709  0.00 97.00      PROA   
ATOM    441  CA  LEU P  28       7.939 -66.374  84.044  0.00 97.00      PROA   
ATOM    442  HA  LEU P  28       7.249 -67.164  84.306  0.00 97.00      PROA   
ATOM    443  CB  LEU P  28       8.817 -66.894  82.875  0.00 97.00      PROA   
ATOM    444  HB1 LEU P  28       9.350 -67.813  83.202  0.00 97.00      PROA   
ATOM    445  HB2 LEU P  28       9.579 -66.132  82.607  0.00 97.00      PROA   
ATOM    446  CG  LEU P  28       8.039 -67.246  81.579  0.00 97.00      PROA   
ATOM    447  HG  LEU P  28       7.525 -66.328  81.207  0.00 97.00      PROA   
ATOM    448  CD1 LEU P  28       9.010 -67.700  80.473  0.00 97.00      PROA   
ATOM    449 HD11 LEU P  28       9.542 -68.622  80.788  0.00 97.00      PROA   
ATOM    450 HD12 LEU P  28       9.761 -66.910  80.264  0.00 97.00      PROA   
ATOM    451 HD13 LEU P  28       8.453 -67.916  79.537  0.00 97.00      PROA   
ATOM    452  CD2 LEU P  28       6.962 -68.322  81.814  0.00 97.00      PROA   
ATOM    453 HD21 LEU P  28       6.198 -67.969  82.536  0.00 97.00      PROA   
ATOM    454 HD22 LEU P  28       7.429 -69.248  82.213  0.00 97.00      PROA   
ATOM    455 HD23 LEU P  28       6.452 -68.568  80.859  0.00 97.00      PROA   
ATOM    456  C   LEU P  28       8.789 -66.152  85.301  0.00 97.00      PROA   
ATOM    457  O   LEU P  28       8.746 -67.036  86.157  0.00 97.00      PROA   
ATOM    458  N   PRO P  29       9.518 -65.061  85.564  0.00 97.00      PROA   
ATOM    459  CD  PRO P  29       9.975 -64.083  84.566  0.00 97.00      PROA   
ATOM    460  HD1 PRO P  29       9.135 -63.665  83.976  0.00 97.00      PROA   
ATOM    461  HD2 PRO P  29      10.712 -64.573  83.892  0.00 97.00      PROA   
ATOM    462  CA  PRO P  29      10.060 -64.776  86.895  0.00 97.00      PROA   
ATOM    463  HA  PRO P  29      10.450 -65.674  87.355  0.00 97.00      PROA   
ATOM    464  CB  PRO P  29      11.183 -63.765  86.588  0.00 97.00      PROA   
ATOM    465  HB1 PRO P  29      12.091 -64.331  86.278  0.00 97.00      PROA   
ATOM    466  HB2 PRO P  29      11.461 -63.113  87.437  0.00 97.00      PROA   
ATOM    467  CG  PRO P  29      10.661 -62.986  85.380  0.00 97.00      PROA   
ATOM    468  HG1 PRO P  29       9.907 -62.240  85.718  0.00 97.00      PROA   
ATOM    469  HG2 PRO P  29      11.464 -62.470  84.818  0.00 97.00      PROA   
ATOM    470  C   PRO P  29       9.005 -64.183  87.833  0.00 97.00      PROA   
ATOM    471  O   PRO P  29       9.345 -63.297  88.614  0.00 97.00      PROA   
ATOM    472  N   GLY P  30       7.734 -64.658  87.804  0.00 97.00      PROA   
ATOM    473  HN  GLY P  30       7.510 -65.398  87.171  0.00 97.00      PROA   
ATOM    474  CA  GLY P  30       6.613 -64.096  88.547  0.00 97.00      PROA   
ATOM    475  HA1 GLY P  30       5.716 -64.494  88.095  0.00 97.00      PROA   
ATOM    476  HA2 GLY P  30       6.660 -63.017  88.487  0.00 97.00      PROA   
ATOM    477  C   GLY P  30       6.588 -64.492  90.003  0.00 97.00      PROA   
ATOM    478  O   GLY P  30       5.657 -65.152  90.452  0.00 97.00      PROA   
ATOM    479  N   SER P  31       7.629 -64.054  90.748  0.00 97.00      PROA   
ATOM    480  HN  SER P  31       8.315 -63.546  90.228  0.00 97.00      PROA   
ATOM    481  CA  SER P  31       8.007 -64.291  92.141  0.00 97.00      PROA   
ATOM    482  HA  SER P  31       8.729 -65.091  92.099  0.00 97.00      PROA   
ATOM    483  CB  SER P  31       8.725 -63.039  92.732  0.00 97.00      PROA   
ATOM    484  HB1 SER P  31       8.007 -62.190  92.753  0.00 97.00      PROA   
ATOM    485  HB2 SER P  31       9.566 -62.755  92.064  0.00 97.00      PROA   
ATOM    486  OG  SER P  31       9.227 -63.234  94.057  0.00 97.00      PROA   
ATOM    487  HG1 SER P  31      10.167 -63.419  93.985  0.00 97.00      PROA   
ATOM    488  C   SER P  31       6.924 -64.744  93.106  0.00 97.00      PROA   
ATOM    489  O   SER P  31       5.827 -64.205  93.126  0.00 97.00      PROA   
ATOM    490  N   SER P  32       7.236 -65.752  93.952  0.00 97.00      PROA   
ATOM    491  HN  SER P  32       8.166 -66.111  93.985  0.00 97.00      PROA   
ATOM    492  CA  SER P  32       6.295 -66.469  94.791  0.00 97.00      PROA   
ATOM    493  HA  SER P  32       5.381 -66.594  94.228  0.00 97.00      PROA   
ATOM    494  CB  SER P  32       6.845 -67.883  95.117  0.00 97.00      PROA   
ATOM    495  HB1 SER P  32       6.908 -68.458  94.167  0.00 97.00      PROA   
ATOM    496  HB2 SER P  32       6.178 -68.445  95.805  0.00 97.00      PROA   
ATOM    497  OG  SER P  32       8.161 -67.813  95.664  0.00 97.00      PROA   
ATOM    498  HG1 SER P  32       8.068 -67.436  96.544  0.00 97.00      PROA   
ATOM    499  C   SER P  32       5.922 -65.759  96.084  0.00 97.00      PROA   
ATOM    500  O   SER P  32       6.059 -66.312  97.174  0.00 97.00      PROA   
ATOM    501  N   SER P  33       5.395 -64.520  95.980  0.00 97.00      PROA   
ATOM    502  HN  SER P  33       5.367 -64.081  95.085  0.00 97.00      PROA   
ATOM    503  CA  SER P  33       4.855 -63.764  97.093  0.00 97.00      PROA   
ATOM    504  HA  SER P  33       4.911 -64.352  98.000  0.00 97.00      PROA   
ATOM    505  CB  SER P  33       5.606 -62.422  97.306  0.00 97.00      PROA   
ATOM    506  HB1 SER P  33       5.520 -61.792  96.393  0.00 97.00      PROA   
ATOM    507  HB2 SER P  33       6.685 -62.637  97.468  0.00 97.00      PROA   
ATOM    508  OG  SER P  33       5.110 -61.685  98.425  0.00 97.00      PROA   
ATOM    509  HG1 SER P  33       5.504 -62.063  99.215  0.00 97.00      PROA   
ATOM    510  C   SER P  33       3.394 -63.506  96.791  0.00 97.00      PROA   
ATOM    511  O   SER P  33       3.038 -63.105  95.687  0.00 97.00      PROA   
ATOM    512  N   THR P  34       2.499 -63.763  97.776  0.00 97.00      PROA   
ATOM    513  HN  THR P  34       2.800 -64.055  98.680  0.00 97.00      PROA   
ATOM    514  CA  THR P  34       1.063 -63.686  97.565  0.00 97.00      PROA   
ATOM    515  HA  THR P  34       0.852 -62.936  96.815  0.00 97.00      PROA   
ATOM    516  CB  THR P  34       0.415 -65.017  97.178  0.00 97.00      PROA   
ATOM    517  HB  THR P  34       0.400 -65.729  98.035  0.00 97.00      PROA   
ATOM    518  OG1 THR P  34       1.165 -65.650  96.157  0.00 97.00      PROA   
ATOM    519  HG1 THR P  34       1.914 -66.039  96.611  0.00 97.00      PROA   
ATOM    520  CG2 THR P  34      -1.028 -64.813  96.675  0.00 97.00      PROA   
ATOM    521 HG21 THR P  34      -1.080 -63.962  95.965  0.00 97.00      PROA   
ATOM    522 HG22 THR P  34      -1.712 -64.608  97.522  0.00 97.00      PROA   
ATOM    523 HG23 THR P  34      -1.394 -65.729  96.165  0.00 97.00      PROA   
ATOM    524  C   THR P  34       0.425 -63.259  98.854  0.00 97.00      PROA   
ATOM    525  O   THR P  34       0.824 -63.692  99.931  0.00 97.00      PROA   
ATOM    526  N   GLN P  35      -0.632 -62.426  98.762  0.00 97.00      PROA   
ATOM    527  HN  GLN P  35      -0.854 -61.968  97.903  0.00 97.00      PROA   
ATOM    528  CA  GLN P  35      -1.548 -62.207  99.853  0.00 97.00      PROA   
ATOM    529  HA  GLN P  35      -1.213 -62.711 100.750  0.00 97.00      PROA   
ATOM    530  CB  GLN P  35      -1.747 -60.697 100.136  0.00 97.00      PROA   
ATOM    531  HB1 GLN P  35      -2.380 -60.582 101.044  0.00 97.00      PROA   
ATOM    532  HB2 GLN P  35      -2.286 -60.232  99.281  0.00 97.00      PROA   
ATOM    533  CG  GLN P  35      -0.409 -59.949 100.325  0.00 97.00      PROA   
ATOM    534  HG1 GLN P  35       0.199 -60.007  99.396  0.00 97.00      PROA   
ATOM    535  HG2 GLN P  35       0.174 -60.404 101.151  0.00 97.00      PROA   
ATOM    536  CD  GLN P  35      -0.660 -58.465 100.590  0.00 97.00      PROA   
ATOM    537  OE1 GLN P  35      -1.116 -57.750  99.699  0.00 97.00      PROA   
ATOM    538  NE2 GLN P  35      -0.342 -57.979 101.818  0.00 97.00      PROA   
ATOM    539 HE21 GLN P  35      -0.476 -57.003 101.985  0.00 97.00      PROA   
ATOM    540 HE22 GLN P  35       0.046 -58.587 102.508  0.00 97.00      PROA   
ATOM    541  C   GLN P  35      -2.854 -62.817  99.402  0.00 97.00      PROA   
ATOM    542  O   GLN P  35      -3.364 -62.466  98.348  0.00 97.00      PROA   
ATOM    543  N   TRP P  36      -3.417 -63.762 100.187  0.00 97.00      PROA   
ATOM    544  HN  TRP P  36      -2.961 -64.059 101.022  0.00 97.00      PROA   
ATOM    545  CA  TRP P  36      -4.697 -64.395  99.919  0.00 97.00      PROA   
ATOM    546  HA  TRP P  36      -5.045 -64.134  98.929  0.00 97.00      PROA   
ATOM    547  CB  TRP P  36      -4.644 -65.940 100.053  0.00 97.00      PROA   
ATOM    548  HB1 TRP P  36      -5.667 -66.347 100.203  0.00 97.00      PROA   
ATOM    549  HB2 TRP P  36      -4.056 -66.188 100.966  0.00 97.00      PROA   
ATOM    550  CG  TRP P  36      -4.062 -66.678  98.890  0.00 97.00      PROA   
ATOM    551  CD1 TRP P  36      -2.756 -67.046  98.720  0.00 97.00      PROA   
ATOM    552  HD1 TRP P  36      -1.943 -66.708  99.336  0.00 97.00      PROA   
ATOM    553  NE1 TRP P  36      -2.637 -67.856  97.626  0.00 97.00      PROA   
ATOM    554  HE1 TRP P  36      -1.813 -68.291  97.329  0.00 97.00      PROA   
ATOM    555  CE2 TRP P  36      -3.857 -68.015  97.042  0.00 97.00      PROA   
ATOM    556  CD2 TRP P  36      -4.791 -67.274  97.804  0.00 97.00      PROA   
ATOM    557  CE3 TRP P  36      -6.133 -67.261  97.422  0.00 97.00      PROA   
ATOM    558  HE3 TRP P  36      -6.870 -66.695  97.974  0.00 97.00      PROA   
ATOM    559  CZ3 TRP P  36      -6.515 -67.983  96.288  0.00 97.00      PROA   
ATOM    560  HZ3 TRP P  36      -7.545 -67.967  95.961  0.00 97.00      PROA   
ATOM    561  CZ2 TRP P  36      -4.238 -68.747  95.929  0.00 97.00      PROA   
ATOM    562  HZ2 TRP P  36      -3.522 -69.311  95.352  0.00 97.00      PROA   
ATOM    563  CH2 TRP P  36      -5.585 -68.720  95.562  0.00 97.00      PROA   
ATOM    564  HH2 TRP P  36      -5.906 -69.253  94.679  0.00 97.00      PROA   
ATOM    565  C   TRP P  36      -5.710 -63.872 100.907  0.00 97.00      PROA   
ATOM    566  O   TRP P  36      -5.361 -63.530 102.029  0.00 97.00      PROA   
ATOM    567  N   PHE P  37      -6.997 -63.782 100.501  0.00 97.00      PROA   
ATOM    568  HN  PHE P  37      -7.244 -64.002  99.559  0.00 97.00      PROA   
ATOM    569  CA  PHE P  37      -8.058 -63.241 101.324  0.00 97.00      PROA   
ATOM    570  HA  PHE P  37      -7.743 -63.239 102.357  0.00 97.00      PROA   
ATOM    571  CB  PHE P  37      -8.490 -61.803 100.904  0.00 97.00      PROA   
ATOM    572  HB1 PHE P  37      -9.218 -61.391 101.636  0.00 97.00      PROA   
ATOM    573  HB2 PHE P  37      -8.969 -61.819  99.903  0.00 97.00      PROA   
ATOM    574  CG  PHE P  37      -7.305 -60.867 100.828  0.00 97.00      PROA   
ATOM    575  CD1 PHE P  37      -6.967 -60.050 101.921  0.00 97.00      PROA   
ATOM    576  HD1 PHE P  37      -7.554 -60.099 102.825  0.00 97.00      PROA   
ATOM    577  CE1 PHE P  37      -5.868 -59.184 101.854  0.00 97.00      PROA   
ATOM    578  HE1 PHE P  37      -5.615 -58.568 102.705  0.00 97.00      PROA   
ATOM    579  CZ  PHE P  37      -5.091 -59.125 100.691  0.00 97.00      PROA   
ATOM    580  HZ  PHE P  37      -4.232 -58.471 100.645  0.00 97.00      PROA   
ATOM    581  CD2 PHE P  37      -6.534 -60.771  99.653  0.00 97.00      PROA   
ATOM    582  HD2 PHE P  37      -6.780 -61.390  98.804  0.00 97.00      PROA   
ATOM    583  CE2 PHE P  37      -5.424 -59.924  99.590  0.00 97.00      PROA   
ATOM    584  HE2 PHE P  37      -4.816 -59.900  98.699  0.00 97.00      PROA   
ATOM    585  C   PHE P  37      -9.273 -64.139 101.204  0.00 97.00      PROA   
ATOM    586  O   PHE P  37      -9.641 -64.555 100.109  0.00 97.00      PROA   
ATOM    587  N   LEU P  38      -9.936 -64.440 102.348  0.00 97.00      PROA   
ATOM    588  HN  LEU P  38      -9.569 -64.146 103.230  0.00 97.00      PROA   
ATOM    589  CA  LEU P  38     -11.218 -65.116 102.412  0.00 97.00      PROA   
ATOM    590  HA  LEU P  38     -11.541 -65.397 101.423  0.00 97.00      PROA   
ATOM    591  CB  LEU P  38     -11.225 -66.360 103.340  0.00 97.00      PROA   
ATOM    592  HB1 LEU P  38     -12.246 -66.800 103.377  0.00 97.00      PROA   
ATOM    593  HB2 LEU P  38     -10.940 -66.058 104.373  0.00 97.00      PROA   
ATOM    594  CG  LEU P  38     -10.254 -67.474 102.905  0.00 97.00      PROA   
ATOM    595  HG  LEU P  38      -9.235 -67.031 102.900  0.00 97.00      PROA   
ATOM    596  CD1 LEU P  38     -10.253 -68.643 103.906  0.00 97.00      PROA   
ATOM    597 HD11 LEU P  38     -11.260 -69.111 103.946  0.00 97.00      PROA   
ATOM    598 HD12 LEU P  38      -9.982 -68.291 104.923  0.00 97.00      PROA   
ATOM    599 HD13 LEU P  38      -9.523 -69.418 103.591  0.00 97.00      PROA   
ATOM    600  CD2 LEU P  38     -10.560 -67.992 101.493  0.00 97.00      PROA   
ATOM    601 HD21 LEU P  38     -10.486 -67.185 100.736  0.00 97.00      PROA   
ATOM    602 HD22 LEU P  38     -11.584 -68.423 101.459  0.00 97.00      PROA   
ATOM    603 HD23 LEU P  38      -9.836 -68.789 101.228  0.00 97.00      PROA   
ATOM    604  C   LEU P  38     -12.205 -64.136 102.984  0.00 97.00      PROA   
ATOM    605  O   LEU P  38     -12.091 -63.750 104.144  0.00 97.00      PROA   
ATOM    606  N   ASN P  39     -13.208 -63.699 102.185  0.00 97.00      PROA   
ATOM    607  HN  ASN P  39     -13.302 -64.067 101.259  0.00 97.00      PROA   
ATOM    608  CA  ASN P  39     -14.247 -62.772 102.626  0.00 97.00      PROA   
ATOM    609  HA  ASN P  39     -14.829 -62.521 101.750  0.00 97.00      PROA   
ATOM    610  CB  ASN P  39     -15.196 -63.410 103.685  0.00 97.00      PROA   
ATOM    611  HB1 ASN P  39     -16.063 -62.744 103.875  0.00 97.00      PROA   
ATOM    612  HB2 ASN P  39     -14.647 -63.561 104.639  0.00 97.00      PROA   
ATOM    613  CG  ASN P  39     -15.735 -64.755 103.182  0.00 97.00      PROA   
ATOM    614  OD1 ASN P  39     -16.008 -64.928 101.994  0.00 97.00      PROA   
ATOM    615  ND2 ASN P  39     -15.856 -65.753 104.101  0.00 97.00      PROA   
ATOM    616 HD21 ASN P  39     -16.147 -66.654 103.785  0.00 97.00      PROA   
ATOM    617 HD22 ASN P  39     -15.608 -65.589 105.054  0.00 97.00      PROA   
ATOM    618  C   ASN P  39     -13.671 -61.463 103.166  0.00 97.00      PROA   
ATOM    619  O   ASN P  39     -14.120 -60.935 104.182  0.00 97.00      PROA   
ATOM    620  N   GLY P  40     -12.621 -60.932 102.497  0.00 97.00      PROA   
ATOM    621  HN  GLY P  40     -12.323 -61.367 101.651  0.00 97.00      PROA   
ATOM    622  CA  GLY P  40     -11.863 -59.772 102.951  0.00 97.00      PROA   
ATOM    623  HA1 GLY P  40     -12.542 -59.073 103.421  0.00 97.00      PROA   
ATOM    624  HA2 GLY P  40     -11.387 -59.347 102.080  0.00 97.00      PROA   
ATOM    625  C   GLY P  40     -10.761 -60.072 103.948  0.00 97.00      PROA   
ATOM    626  O   GLY P  40      -9.814 -59.298 104.063  0.00 97.00      PROA   
ATOM    627  N   THR P  41     -10.837 -61.192 104.704  0.00 97.00      PROA   
ATOM    628  HN  THR P  41     -11.584 -61.840 104.563  0.00 97.00      PROA   
ATOM    629  CA  THR P  41      -9.891 -61.509 105.769  0.00 97.00      PROA   
ATOM    630  HA  THR P  41      -9.578 -60.583 106.233  0.00 97.00      PROA   
ATOM    631  CB  THR P  41     -10.493 -62.386 106.863  0.00 97.00      PROA   
ATOM    632  HB  THR P  41     -10.874 -63.338 106.429  0.00 97.00      PROA   
ATOM    633  OG1 THR P  41     -11.578 -61.705 107.480  0.00 97.00      PROA   
ATOM    634  HG1 THR P  41     -12.200 -61.495 106.782  0.00 97.00      PROA   
ATOM    635  CG2 THR P  41      -9.475 -62.711 107.977  0.00 97.00      PROA   
ATOM    636 HG21 THR P  41      -9.060 -61.773 108.404  0.00 97.00      PROA   
ATOM    637 HG22 THR P  41      -8.641 -63.339 107.604  0.00 97.00      PROA   
ATOM    638 HG23 THR P  41      -9.982 -63.269 108.793  0.00 97.00      PROA   
ATOM    639  C   THR P  41      -8.660 -62.191 105.214  0.00 97.00      PROA   
ATOM    640  O   THR P  41      -8.749 -63.235 104.582  0.00 97.00      PROA   
ATOM    641  N   ALA P  42      -7.462 -61.610 105.445  0.00 97.00      PROA   
ATOM    642  HN  ALA P  42      -7.403 -60.755 105.954  0.00 97.00      PROA   
ATOM    643  CA  ALA P  42      -6.198 -62.145 104.977  0.00 97.00      PROA   
ATOM    644  HA  ALA P  42      -6.293 -62.263 103.908  0.00 97.00      PROA   
ATOM    645  CB  ALA P  42      -5.063 -61.136 105.234  0.00 97.00      PROA   
ATOM    646  HB1 ALA P  42      -4.926 -60.973 106.324  0.00 97.00      PROA   
ATOM    647  HB2 ALA P  42      -5.315 -60.158 104.767  0.00 97.00      PROA   
ATOM    648  HB3 ALA P  42      -4.106 -61.491 104.798  0.00 97.00      PROA   
ATOM    649  C   ALA P  42      -5.801 -63.501 105.560  0.00 97.00      PROA   
ATOM    650  O   ALA P  42      -5.852 -63.725 106.768  0.00 97.00      PROA   
ATOM    651  N   ILE P  43      -5.349 -64.434 104.688  0.00 97.00      PROA   
ATOM    652  HN  ILE P  43      -5.334 -64.227 103.710  0.00 97.00      PROA   
ATOM    653  CA  ILE P  43      -4.790 -65.719 105.074  0.00 97.00      PROA   
ATOM    654  HA  ILE P  43      -5.178 -65.977 106.049  0.00 97.00      PROA   
ATOM    655  CB  ILE P  43      -5.090 -66.881 104.107  0.00 97.00      PROA   
ATOM    656  HB  ILE P  43      -4.330 -66.909 103.291  0.00 97.00      PROA   
ATOM    657  CG2 ILE P  43      -5.031 -68.217 104.891  0.00 97.00      PROA   
ATOM    658 HG21 ILE P  43      -5.799 -68.223 105.693  0.00 97.00      PROA   
ATOM    659 HG22 ILE P  43      -4.037 -68.391 105.347  0.00 97.00      PROA   
ATOM    660 HG23 ILE P  43      -5.232 -69.076 104.223  0.00 97.00      PROA   
ATOM    661  CG1 ILE P  43      -6.459 -66.734 103.394  0.00 97.00      PROA   
ATOM    662 HG11 ILE P  43      -6.493 -65.776 102.836  0.00 97.00      PROA   
ATOM    663 HG12 ILE P  43      -7.271 -66.711 104.153  0.00 97.00      PROA   
ATOM    664  CD  ILE P  43      -6.724 -67.862 102.385  0.00 97.00      PROA   
ATOM    665  HD1 ILE P  43      -5.808 -68.097 101.804  0.00 97.00      PROA   
ATOM    666  HD2 ILE P  43      -7.518 -67.569 101.667  0.00 97.00      PROA   
ATOM    667  HD3 ILE P  43      -7.060 -68.783 102.907  0.00 97.00      PROA   
ATOM    668  C   ILE P  43      -3.285 -65.523 105.173  0.00 97.00      PROA   
ATOM    669  O   ILE P  43      -2.715 -64.642 104.534  0.00 97.00      PROA   
ATOM    670  N   GLN P  44      -2.588 -66.364 105.968  0.00 97.00      PROA   
ATOM    671  HN  GLN P  44      -3.057 -67.046 106.526  0.00 97.00      PROA   
ATOM    672  CA  GLN P  44      -1.145 -66.312 106.112  0.00 97.00      PROA   
ATOM    673  HA  GLN P  44      -0.820 -65.281 106.068  0.00 97.00      PROA   
ATOM    674  CB  GLN P  44      -0.728 -66.916 107.479  0.00 97.00      PROA   
ATOM    675  HB1 GLN P  44       0.373 -66.808 107.590  0.00 97.00      PROA   
ATOM    676  HB2 GLN P  44      -0.962 -68.005 107.492  0.00 97.00      PROA   
ATOM    677  CG  GLN P  44      -1.399 -66.269 108.721  0.00 97.00      PROA   
ATOM    678  HG1 GLN P  44      -0.915 -66.672 109.637  0.00 97.00      PROA   
ATOM    679  HG2 GLN P  44      -2.476 -66.534 108.768  0.00 97.00      PROA   
ATOM    680  CD  GLN P  44      -1.236 -64.742 108.759  0.00 97.00      PROA   
ATOM    681  OE1 GLN P  44      -0.199 -64.236 109.201  0.00 97.00      PROA   
ATOM    682  NE2 GLN P  44      -2.275 -63.982 108.315  0.00 97.00      PROA   
ATOM    683 HE21 GLN P  44      -2.162 -62.991 108.339  0.00 97.00      PROA   
ATOM    684 HE22 GLN P  44      -3.098 -64.406 107.940  0.00 97.00      PROA   
ATOM    685  C   GLN P  44      -0.448 -67.062 104.975  0.00 97.00      PROA   
ATOM    686  O   GLN P  44       0.773 -67.003 104.831  0.00 97.00      PROA   
ATOM    687  N   THR P  45      -1.224 -67.765 104.113  0.00 97.00      PROA   
ATOM    688  HN  THR P  45      -2.205 -67.815 104.278  0.00 97.00      PROA   
ATOM    689  CA  THR P  45      -0.759 -68.475 102.927  0.00 97.00      PROA   
ATOM    690  HA  THR P  45      -0.049 -69.221 103.255  0.00 97.00      PROA   
ATOM    691  CB  THR P  45      -1.906 -69.174 102.198  0.00 97.00      PROA   
ATOM    692  HB  THR P  45      -2.642 -68.426 101.817  0.00 97.00      PROA   
ATOM    693  OG1 THR P  45      -2.589 -70.043 103.091  0.00 97.00      PROA   
ATOM    694  HG1 THR P  45      -3.267 -70.476 102.566  0.00 97.00      PROA   
ATOM    695  CG2 THR P  45      -1.392 -70.039 101.033  0.00 97.00      PROA   
ATOM    696 HG21 THR P  45      -0.667 -70.789 101.416  0.00 97.00      PROA   
ATOM    697 HG22 THR P  45      -0.905 -69.428 100.247  0.00 97.00      PROA   
ATOM    698 HG23 THR P  45      -2.230 -70.587 100.554  0.00 97.00      PROA   
ATOM    699  C   THR P  45      -0.070 -67.554 101.935  0.00 97.00      PROA   
ATOM    700  O   THR P  45      -0.721 -66.735 101.296  0.00 97.00      PROA   
ATOM    701  N   SER P  46       1.271 -67.662 101.775  0.00 97.00      PROA   
ATOM    702  HN  SER P  46       1.805 -68.236 102.392  0.00 97.00      PROA   
ATOM    703  CA  SER P  46       2.009 -66.800 100.860  0.00 97.00      PROA   
ATOM    704  HA  SER P  46       1.420 -65.925 100.631  0.00 97.00      PROA   
ATOM    705  CB  SER P  46       3.330 -66.311 101.501  0.00 97.00      PROA   
ATOM    706  HB1 SER P  46       3.917 -65.710 100.773  0.00 97.00      PROA   
ATOM    707  HB2 SER P  46       3.949 -67.176 101.822  0.00 97.00      PROA   
ATOM    708  OG  SER P  46       3.066 -65.468 102.620  0.00 97.00      PROA   
ATOM    709  HG1 SER P  46       2.452 -65.928 103.200  0.00 97.00      PROA   
ATOM    710  C   SER P  46       2.344 -67.462  99.534  0.00 97.00      PROA   
ATOM    711  O   SER P  46       2.801 -66.800  98.602  0.00 97.00      PROA   
ATOM    712  N   THR P  47       2.091 -68.783  99.391  0.00 97.00      PROA   
ATOM    713  HN  THR P  47       1.699 -69.287 100.154  0.00 97.00      PROA   
ATOM    714  CA  THR P  47       2.259 -69.514  98.137  0.00 97.00      PROA   
ATOM    715  HA  THR P  47       3.257 -69.277  97.807  0.00 97.00      PROA   
ATOM    716  CB  THR P  47       2.254 -71.048  98.293  0.00 97.00      PROA   
ATOM    717  HB  THR P  47       3.200 -71.361  98.788  0.00 97.00      PROA   
ATOM    718  OG1 THR P  47       2.149 -71.753  97.057  0.00 97.00      PROA   
ATOM    719  HG1 THR P  47       1.942 -72.661  97.290  0.00 97.00      PROA   
ATOM    720  CG2 THR P  47       1.074 -71.492  99.170  0.00 97.00      PROA   
ATOM    721 HG21 THR P  47       0.125 -71.073  98.777  0.00 97.00      PROA   
ATOM    722 HG22 THR P  47       1.210 -71.159 100.217  0.00 97.00      PROA   
ATOM    723 HG23 THR P  47       0.985 -72.600  99.175  0.00 97.00      PROA   
ATOM    724  C   THR P  47       1.274 -69.045  97.060  0.00 97.00      PROA   
ATOM    725  O   THR P  47       0.138 -68.730  97.406  0.00 97.00      PROA   
ATOM    726  N   PRO P  48       1.606 -69.010  95.762  0.00 97.00      PROA   
ATOM    727  CD  PRO P  48       2.987 -68.841  95.287  0.00 97.00      PROA   
ATOM    728  HD1 PRO P  48       3.409 -69.846  95.070  0.00 97.00      PROA   
ATOM    729  HD2 PRO P  48       3.629 -68.304  96.021  0.00 97.00      PROA   
ATOM    730  CA  PRO P  48       0.638 -68.662  94.726  0.00 97.00      PROA   
ATOM    731  HA  PRO P  48       0.129 -67.755  95.021  0.00 97.00      PROA   
ATOM    732  CB  PRO P  48       1.504 -68.479  93.465  0.00 97.00      PROA   
ATOM    733  HB1 PRO P  48       1.056 -67.754  92.758  0.00 97.00      PROA   
ATOM    734  HB2 PRO P  48       1.663 -69.448  92.940  0.00 97.00      PROA   
ATOM    735  CG  PRO P  48       2.853 -68.012  94.011  0.00 97.00      PROA   
ATOM    736  HG1 PRO P  48       3.686 -68.170  93.299  0.00 97.00      PROA   
ATOM    737  HG2 PRO P  48       2.792 -66.933  94.278  0.00 97.00      PROA   
ATOM    738  C   PRO P  48      -0.411 -69.722  94.453  0.00 97.00      PROA   
ATOM    739  O   PRO P  48      -1.244 -69.474  93.591  0.00 97.00      PROA   
ATOM    740  N   THR P  49      -0.423 -70.881  95.155  0.00 97.00      PROA   
ATOM    741  HN  THR P  49       0.288 -71.070  95.826  0.00 97.00      PROA   
ATOM    742  CA  THR P  49      -1.493 -71.858  95.021  0.00 97.00      PROA   
ATOM    743  HA  THR P  49      -2.299 -71.392  94.478  0.00 97.00      PROA   
ATOM    744  CB  THR P  49      -1.118 -73.117  94.233  0.00 97.00      PROA   
ATOM    745  HB  THR P  49      -0.539 -72.784  93.343  0.00 97.00      PROA   
ATOM    746  OG1 THR P  49      -2.276 -73.789  93.752  0.00 97.00      PROA   
ATOM    747  HG1 THR P  49      -1.988 -74.246  92.953  0.00 97.00      PROA   
ATOM    748  CG2 THR P  49      -0.259 -74.130  95.011  0.00 97.00      PROA   
ATOM    749 HG21 THR P  49      -0.835 -74.578  95.848  0.00 97.00      PROA   
ATOM    750 HG22 THR P  49       0.650 -73.641  95.412  0.00 97.00      PROA   
ATOM    751 HG23 THR P  49       0.050 -74.957  94.335  0.00 97.00      PROA   
ATOM    752  C   THR P  49      -2.028 -72.177  96.396  0.00 97.00      PROA   
ATOM    753  O   THR P  49      -1.290 -72.487  97.326  0.00 97.00      PROA   
ATOM    754  N   TYR P  50      -3.365 -72.097  96.555  0.00 97.00      PROA   
ATOM    755  HN  TYR P  50      -3.941 -71.817  95.788  0.00 97.00      PROA   
ATOM    756  CA  TYR P  50      -4.045 -72.425  97.786  0.00 97.00      PROA   
ATOM    757  HA  TYR P  50      -3.340 -72.426  98.605  0.00 97.00      PROA   
ATOM    758  CB  TYR P  50      -5.185 -71.415  98.090  0.00 97.00      PROA   
ATOM    759  HB1 TYR P  50      -5.987 -71.461  97.322  0.00 97.00      PROA   
ATOM    760  HB2 TYR P  50      -4.763 -70.388  98.072  0.00 97.00      PROA   
ATOM    761  CG  TYR P  50      -5.785 -71.640  99.455  0.00 97.00      PROA   
ATOM    762  CD1 TYR P  50      -6.903 -72.475  99.631  0.00 97.00      PROA   
ATOM    763  HD1 TYR P  50      -7.336 -72.980  98.780  0.00 97.00      PROA   
ATOM    764  CE1 TYR P  50      -7.477 -72.639 100.899  0.00 97.00      PROA   
ATOM    765  HE1 TYR P  50      -8.352 -73.259 101.024  0.00 97.00      PROA   
ATOM    766  CZ  TYR P  50      -6.926 -71.986 102.005  0.00 97.00      PROA   
ATOM    767  OH  TYR P  50      -7.504 -72.144 103.281  0.00 97.00      PROA   
ATOM    768  HH  TYR P  50      -8.280 -72.703 103.184  0.00 97.00      PROA   
ATOM    769  CD2 TYR P  50      -5.257 -70.969 100.571  0.00 97.00      PROA   
ATOM    770  HD2 TYR P  50      -4.424 -70.296 100.439  0.00 97.00      PROA   
ATOM    771  CE2 TYR P  50      -5.812 -71.157 101.843  0.00 97.00      PROA   
ATOM    772  HE2 TYR P  50      -5.402 -70.646 102.699  0.00 97.00      PROA   
ATOM    773  C   TYR P  50      -4.588 -73.822  97.602  0.00 97.00      PROA   
ATOM    774  O   TYR P  50      -5.490 -74.041  96.802  0.00 97.00      PROA   
ATOM    775  N   HSD P  51      -4.031 -74.807  98.340  0.00 97.00      PROA   
ATOM    776  HN  HSD P  51      -3.326 -74.599  99.013  0.00 97.00      PROA   
ATOM    777  CA  HSD P  51      -4.309 -76.212  98.123  0.00 97.00      PROA   
ATOM    778  HA  HSD P  51      -4.827 -76.348  97.185  0.00 97.00      PROA   
ATOM    779  CB  HSD P  51      -2.993 -77.034  98.060  0.00 97.00      PROA   
ATOM    780  HB1 HSD P  51      -2.389 -76.844  98.974  0.00 97.00      PROA   
ATOM    781  HB2 HSD P  51      -2.405 -76.655  97.194  0.00 97.00      PROA   
ATOM    782  ND1 HSD P  51      -3.454 -79.397  98.921  0.00 97.00      PROA   
ATOM    783  HD1 HSD P  51      -3.734 -79.139  99.847  0.00 97.00      PROA   
ATOM    784  CG  HSD P  51      -3.155 -78.527  97.892  0.00 97.00      PROA   
ATOM    785  CE1 HSD P  51      -3.366 -80.651  98.418  0.00 97.00      PROA   
ATOM    786  HE1 HSD P  51      -3.564 -81.540  99.017  0.00 97.00      PROA   
ATOM    787  NE2 HSD P  51      -3.021 -80.653  97.145  0.00 97.00      PROA   
ATOM    788  CD2 HSD P  51      -2.881 -79.315  96.816  0.00 97.00      PROA   
ATOM    789  HD2 HSD P  51      -2.570 -79.033  95.818  0.00 97.00      PROA   
ATOM    790  C   HSD P  51      -5.192 -76.760  99.212  0.00 97.00      PROA   
ATOM    791  O   HSD P  51      -4.765 -76.947 100.350  0.00 97.00      PROA   
ATOM    792  N   ILE P  52      -6.454 -77.088  98.860  0.00 97.00      PROA   
ATOM    793  HN  ILE P  52      -6.810 -76.900  97.945  0.00 97.00      PROA   
ATOM    794  CA  ILE P  52      -7.377 -77.768  99.737  0.00 97.00      PROA   
ATOM    795  HA  ILE P  52      -7.101 -77.599 100.768  0.00 97.00      PROA   
ATOM    796  CB  ILE P  52      -8.809 -77.279  99.553  0.00 97.00      PROA   
ATOM    797  HB  ILE P  52      -9.080 -77.363  98.481  0.00 97.00      PROA   
ATOM    798  CG2 ILE P  52      -9.804 -78.141 100.354  0.00 97.00      PROA   
ATOM    799 HG21 ILE P  52      -9.553 -78.131 101.435  0.00 97.00      PROA   
ATOM    800 HG22 ILE P  52      -9.837 -79.189  99.991  0.00 97.00      PROA   
ATOM    801 HG23 ILE P  52     -10.824 -77.720 100.243  0.00 97.00      PROA   
ATOM    802  CG1 ILE P  52      -8.931 -75.789  99.955  0.00 97.00      PROA   
ATOM    803 HG11 ILE P  52      -8.018 -75.231  99.661  0.00 97.00      PROA   
ATOM    804 HG12 ILE P  52      -9.010 -75.735 101.064  0.00 97.00      PROA   
ATOM    805  CD  ILE P  52     -10.137 -75.078  99.332  0.00 97.00      PROA   
ATOM    806  HD1 ILE P  52     -11.080 -75.597  99.600  0.00 97.00      PROA   
ATOM    807  HD2 ILE P  52     -10.048 -75.040  98.226  0.00 97.00      PROA   
ATOM    808  HD3 ILE P  52     -10.201 -74.039  99.713  0.00 97.00      PROA   
ATOM    809  C   ILE P  52      -7.251 -79.242  99.430  0.00 97.00      PROA   
ATOM    810  O   ILE P  52      -7.672 -79.721  98.380  0.00 97.00      PROA   
ATOM    811  N   THR P  53      -6.628 -80.003 100.358  0.00 97.00      PROA   
ATOM    812  HN  THR P  53      -6.226 -79.569 101.161  0.00 97.00      PROA   
ATOM    813  CA  THR P  53      -6.402 -81.436 100.227  0.00 97.00      PROA   
ATOM    814  HA  THR P  53      -5.850 -81.587  99.310  0.00 97.00      PROA   
ATOM    815  CB  THR P  53      -5.587 -82.002 101.386  0.00 97.00      PROA   
ATOM    816  HB  THR P  53      -6.173 -81.960 102.332  0.00 97.00      PROA   
ATOM    817  OG1 THR P  53      -4.407 -81.231 101.567  0.00 97.00      PROA   
ATOM    818  HG1 THR P  53      -3.917 -81.672 102.265  0.00 97.00      PROA   
ATOM    819  CG2 THR P  53      -5.148 -83.453 101.106  0.00 97.00      PROA   
ATOM    820 HG21 THR P  53      -4.580 -83.505 100.153  0.00 97.00      PROA   
ATOM    821 HG22 THR P  53      -6.021 -84.133 101.036  0.00 97.00      PROA   
ATOM    822 HG23 THR P  53      -4.494 -83.824 101.925  0.00 97.00      PROA   
ATOM    823  C   THR P  53      -7.693 -82.217 100.107  0.00 97.00      PROA   
ATOM    824  O   THR P  53      -7.800 -83.124  99.282  0.00 97.00      PROA   
ATOM    825  N   SER P  54      -8.710 -81.856 100.920  0.00 97.00      PROA   
ATOM    826  HN  SER P  54      -8.619 -81.076 101.533  0.00 97.00      PROA   
ATOM    827  CA  SER P  54      -9.970 -82.561 100.966  0.00 97.00      PROA   
ATOM    828  HA  SER P  54     -10.286 -82.770  99.953  0.00 97.00      PROA   
ATOM    829  CB  SER P  54      -9.940 -83.852 101.839  0.00 97.00      PROA   
ATOM    830  HB1 SER P  54     -10.923 -84.366 101.805  0.00 97.00      PROA   
ATOM    831  HB2 SER P  54      -9.719 -83.597 102.897  0.00 97.00      PROA   
ATOM    832  OG  SER P  54      -8.935 -84.765 101.412  0.00 97.00      PROA   
ATOM    833  HG1 SER P  54      -9.069 -84.892 100.469  0.00 97.00      PROA   
ATOM    834  C   SER P  54     -10.946 -81.607 101.610  0.00 97.00      PROA   
ATOM    835  O   SER P  54     -10.846 -81.329 102.801  0.00 97.00      PROA   
ATOM    836  N   ALA P  55     -11.890 -81.045 100.823  0.00 97.00      PROA   
ATOM    837  HN  ALA P  55     -11.942 -81.288  99.853  0.00 97.00      PROA   
ATOM    838  CA  ALA P  55     -12.720 -79.916 101.200  0.00 97.00      PROA   
ATOM    839  HA  ALA P  55     -12.034 -79.118 101.429  0.00 97.00      PROA   
ATOM    840  CB  ALA P  55     -13.573 -79.469  99.998  0.00 97.00      PROA   
ATOM    841  HB1 ALA P  55     -14.291 -80.265  99.706  0.00 97.00      PROA   
ATOM    842  HB2 ALA P  55     -12.913 -79.270  99.124  0.00 97.00      PROA   
ATOM    843  HB3 ALA P  55     -14.132 -78.539 100.229  0.00 97.00      PROA   
ATOM    844  C   ALA P  55     -13.617 -80.061 102.424  0.00 97.00      PROA   
ATOM    845  O   ALA P  55     -14.280 -81.073 102.626  0.00 97.00      PROA   
ATOM    846  N   SER P  56     -13.661 -78.993 103.263  0.00 97.00      PROA   
ATOM    847  HN  SER P  56     -13.058 -78.213 103.095  0.00 97.00      PROA   
ATOM    848  CA  SER P  56     -14.555 -78.842 104.399  0.00 97.00      PROA   
ATOM    849  HA  SER P  56     -15.019 -79.795 104.602  0.00 97.00      PROA   
ATOM    850  CB  SER P  56     -13.841 -78.379 105.703  0.00 97.00      PROA   
ATOM    851  HB1 SER P  56     -13.004 -79.078 105.914  0.00 97.00      PROA   
ATOM    852  HB2 SER P  56     -14.545 -78.423 106.562  0.00 97.00      PROA   
ATOM    853  OG  SER P  56     -13.299 -77.064 105.607  0.00 97.00      PROA   
ATOM    854  HG1 SER P  56     -13.261 -76.722 106.511  0.00 97.00      PROA   
ATOM    855  C   SER P  56     -15.663 -77.872 104.039  0.00 97.00      PROA   
ATOM    856  O   SER P  56     -15.628 -77.216 103.003  0.00 97.00      PROA   
ATOM    857  N   GLU P  57     -16.704 -77.764 104.898  0.00 97.00      PROA   
ATOM    858  HN  GLU P  57     -16.717 -78.281 105.751  0.00 97.00      PROA   
ATOM    859  CA  GLU P  57     -17.803 -76.823 104.754  0.00 97.00      PROA   
ATOM    860  HA  GLU P  57     -18.289 -76.996 103.803  0.00 97.00      PROA   
ATOM    861  CB  GLU P  57     -18.797 -77.014 105.937  0.00 97.00      PROA   
ATOM    862  HB1 GLU P  57     -19.649 -76.311 105.835  0.00 97.00      PROA   
ATOM    863  HB2 GLU P  57     -18.251 -76.741 106.873  0.00 97.00      PROA   
ATOM    864  CG  GLU P  57     -19.325 -78.457 106.188  0.00 97.00      PROA   
ATOM    865  HG1 GLU P  57     -19.831 -78.451 107.181  0.00 97.00      PROA   
ATOM    866  HG2 GLU P  57     -18.487 -79.180 106.250  0.00 97.00      PROA   
ATOM    867  CD  GLU P  57     -20.342 -78.996 105.175  0.00 97.00      PROA   
ATOM    868  OE1 GLU P  57     -21.536 -79.124 105.556  0.00 97.00      PROA   
ATOM    869  OE2 GLU P  57     -19.934 -79.368 104.043  0.00 97.00      PROA   
ATOM    870  C   GLU P  57     -17.273 -75.386 104.796  0.00 97.00      PROA   
ATOM    871  O   GLU P  57     -17.646 -74.512 104.020  0.00 97.00      PROA   
ATOM    872  N   ASP P  58     -16.335 -75.180 105.735  0.00 97.00      PROA   
ATOM    873  HN  ASP P  58     -16.132 -75.948 106.340  0.00 97.00      PROA   
ATOM    874  CA  ASP P  58     -15.651 -73.995 106.184  0.00 97.00      PROA   
ATOM    875  HA  ASP P  58     -16.393 -73.217 106.291  0.00 97.00      PROA   
ATOM    876  CB  ASP P  58     -15.028 -74.257 107.603  0.00 97.00      PROA   
ATOM    877  HB1 ASP P  58     -15.764 -73.901 108.360  0.00 97.00      PROA   
ATOM    878  HB2 ASP P  58     -14.089 -73.691 107.751  0.00 97.00      PROA   
ATOM    879  CG  ASP P  58     -14.785 -75.742 107.939  0.00 97.00      PROA   
ATOM    880  OD1 ASP P  58     -15.767 -76.531 108.006  0.00 97.00      PROA   
ATOM    881  OD2 ASP P  58     -13.600 -76.102 108.160  0.00 97.00      PROA   
ATOM    882  C   ASP P  58     -14.638 -73.428 105.192  0.00 97.00      PROA   
ATOM    883  O   ASP P  58     -14.304 -72.247 105.269  0.00 97.00      PROA   
ATOM    884  N   ASP P  59     -14.191 -74.217 104.184  0.00 97.00      PROA   
ATOM    885  HN  ASP P  59     -14.317 -75.206 104.227  0.00 97.00      PROA   
ATOM    886  CA  ASP P  59     -13.504 -73.734 102.991  0.00 97.00      PROA   
ATOM    887  HA  ASP P  59     -12.603 -73.220 103.304  0.00 97.00      PROA   
ATOM    888  CB  ASP P  59     -13.136 -74.932 102.067  0.00 97.00      PROA   
ATOM    889  HB1 ASP P  59     -12.884 -74.581 101.044  0.00 97.00      PROA   
ATOM    890  HB2 ASP P  59     -13.992 -75.633 101.996  0.00 97.00      PROA   
ATOM    891  CG  ASP P  59     -11.901 -75.694 102.546  0.00 97.00      PROA   
ATOM    892  OD1 ASP P  59     -10.883 -75.044 102.898  0.00 97.00      PROA   
ATOM    893  OD2 ASP P  59     -11.920 -76.944 102.423  0.00 97.00      PROA   
ATOM    894  C   ASP P  59     -14.329 -72.729 102.168  0.00 97.00      PROA   
ATOM    895  O   ASP P  59     -13.774 -71.933 101.418  0.00 97.00      PROA   
ATOM    896  N   SER P  60     -15.678 -72.741 102.276  0.00 97.00      PROA   
ATOM    897  HN  SER P  60     -16.093 -73.399 102.899  0.00 97.00      PROA   
ATOM    898  CA  SER P  60     -16.587 -71.858 101.540  0.00 97.00      PROA   
ATOM    899  HA  SER P  60     -16.406 -72.040 100.489  0.00 97.00      PROA   
ATOM    900  CB  SER P  60     -18.084 -72.140 101.826  0.00 97.00      PROA   
ATOM    901  HB1 SER P  60     -18.729 -71.487 101.198  0.00 97.00      PROA   
ATOM    902  HB2 SER P  60     -18.313 -71.946 102.897  0.00 97.00      PROA   
ATOM    903  OG  SER P  60     -18.430 -73.484 101.534  0.00 97.00      PROA   
ATOM    904  HG1 SER P  60     -18.130 -74.009 102.283  0.00 97.00      PROA   
ATOM    905  C   SER P  60     -16.410 -70.359 101.784  0.00 97.00      PROA   
ATOM    906  O   SER P  60     -16.202 -69.910 102.909  0.00 97.00      PROA   
ATOM    907  N   GLY P  61     -16.550 -69.532 100.719  0.00 97.00      PROA   
ATOM    908  HN  GLY P  61     -16.770 -69.903  99.817  0.00 97.00      PROA   
ATOM    909  CA  GLY P  61     -16.393 -68.089 100.832  0.00 97.00      PROA   
ATOM    910  HA1 GLY P  61     -15.697 -67.861 101.627  0.00 97.00      PROA   
ATOM    911  HA2 GLY P  61     -17.373 -67.656 100.970  0.00 97.00      PROA   
ATOM    912  C   GLY P  61     -15.798 -67.524  99.582  0.00 97.00      PROA   
ATOM    913  O   GLY P  61     -15.526 -68.248  98.634  0.00 97.00      PROA   
ATOM    914  N   GLU P  62     -15.566 -66.191  99.542  0.00 97.00      PROA   
ATOM    915  HN  GLU P  62     -15.793 -65.603 100.319  0.00 97.00      PROA   
ATOM    916  CA  GLU P  62     -14.961 -65.550  98.398  0.00 97.00      PROA   
ATOM    917  HA  GLU P  62     -15.143 -66.168  97.539  0.00 97.00      PROA   
ATOM    918  CB  GLU P  62     -15.582 -64.180  98.029  0.00 97.00      PROA   
ATOM    919  HB1 GLU P  62     -16.685 -64.332  97.982  0.00 97.00      PROA   
ATOM    920  HB2 GLU P  62     -15.232 -63.928  97.002  0.00 97.00      PROA   
ATOM    921  CG  GLU P  62     -15.328 -62.990  98.971  0.00 97.00      PROA   
ATOM    922  HG1 GLU P  62     -14.258 -62.911  99.252  0.00 97.00      PROA   
ATOM    923  HG2 GLU P  62     -15.940 -63.089  99.890  0.00 97.00      PROA   
ATOM    924  CD  GLU P  62     -15.719 -61.691  98.275  0.00 97.00      PROA   
ATOM    925  OE1 GLU P  62     -16.756 -61.656  97.571  0.00 97.00      PROA   
ATOM    926  OE2 GLU P  62     -14.973 -60.703  98.451  0.00 97.00      PROA   
ATOM    927  C   GLU P  62     -13.462 -65.490  98.524  0.00 97.00      PROA   
ATOM    928  O   GLU P  62     -12.893 -64.965  99.476  0.00 97.00      PROA   
ATOM    929  N   TYR P  63     -12.791 -66.077  97.513  0.00 97.00      PROA   
ATOM    930  HN  TYR P  63     -13.299 -66.499  96.764  0.00 97.00      PROA   
ATOM    931  CA  TYR P  63     -11.359 -66.188  97.407  0.00 97.00      PROA   
ATOM    932  HA  TYR P  63     -10.920 -66.129  98.395  0.00 97.00      PROA   
ATOM    933  CB  TYR P  63     -10.928 -67.513  96.720  0.00 97.00      PROA   
ATOM    934  HB1 TYR P  63      -9.890 -67.454  96.332  0.00 97.00      PROA   
ATOM    935  HB2 TYR P  63     -11.611 -67.731  95.874  0.00 97.00      PROA   
ATOM    936  CG  TYR P  63     -11.013 -68.672  97.678  0.00 97.00      PROA   
ATOM    937  CD1 TYR P  63     -12.254 -69.157  98.126  0.00 97.00      PROA   
ATOM    938  HD1 TYR P  63     -13.169 -68.713  97.767  0.00 97.00      PROA   
ATOM    939  CE1 TYR P  63     -12.320 -70.195  99.061  0.00 97.00      PROA   
ATOM    940  HE1 TYR P  63     -13.281 -70.524  99.425  0.00 97.00      PROA   
ATOM    941  CZ  TYR P  63     -11.142 -70.798  99.519  0.00 97.00      PROA   
ATOM    942  OH  TYR P  63     -11.179 -71.811 100.497  0.00 97.00      PROA   
ATOM    943  HH  TYR P  63     -12.079 -71.869 100.834  0.00 97.00      PROA   
ATOM    944  CD2 TYR P  63      -9.839 -69.307  98.124  0.00 97.00      PROA   
ATOM    945  HD2 TYR P  63      -8.875 -68.967  97.777  0.00 97.00      PROA   
ATOM    946  CE2 TYR P  63      -9.906 -70.367  99.032  0.00 97.00      PROA   
ATOM    947  HE2 TYR P  63      -9.000 -70.822  99.396  0.00 97.00      PROA   
ATOM    948  C   TYR P  63     -10.841 -65.025  96.605  0.00 97.00      PROA   
ATOM    949  O   TYR P  63     -11.401 -64.668  95.571  0.00 97.00      PROA   
ATOM    950  N   ARG P  64      -9.756 -64.377  97.083  0.00 97.00      PROA   
ATOM    951  HN  ARG P  64      -9.369 -64.608  97.973  0.00 97.00      PROA   
ATOM    952  CA  ARG P  64      -9.172 -63.262  96.371  0.00 97.00      PROA   
ATOM    953  HA  ARG P  64      -9.324 -63.386  95.307  0.00 97.00      PROA   
ATOM    954  CB  ARG P  64      -9.708 -61.883  96.847  0.00 97.00      PROA   
ATOM    955  HB1 ARG P  64      -9.618 -61.176  95.993  0.00 97.00      PROA   
ATOM    956  HB2 ARG P  64      -9.096 -61.472  97.682  0.00 97.00      PROA   
ATOM    957  CG  ARG P  64     -11.160 -61.919  97.365  0.00 97.00      PROA   
ATOM    958  HG1 ARG P  64     -11.196 -62.504  98.309  0.00 97.00      PROA   
ATOM    959  HG2 ARG P  64     -11.818 -62.436  96.632  0.00 97.00      PROA   
ATOM    960  CD  ARG P  64     -11.738 -60.538  97.648  0.00 97.00      PROA   
ATOM    961  HD1 ARG P  64     -11.021 -59.893  98.199  0.00 97.00      PROA   
ATOM    962  HD2 ARG P  64     -12.668 -60.631  98.240  0.00 97.00      PROA   
ATOM    963  NE  ARG P  64     -12.002 -59.938  96.309  0.00 97.00      PROA   
ATOM    964  HE  ARG P  64     -11.573 -60.352  95.507  0.00 97.00      PROA   
ATOM    965  CZ  ARG P  64     -12.968 -59.043  96.048  0.00 97.00      PROA   
ATOM    966  NH1 ARG P  64     -13.997 -58.809  96.869  0.00 97.00      PROA   
ATOM    967 HH11 ARG P  64     -14.192 -59.518  97.548  0.00 97.00      PROA   
ATOM    968 HH12 ARG P  64     -14.790 -58.337  96.504  0.00 97.00      PROA   
ATOM    969  NH2 ARG P  64     -12.916 -58.403  94.873  0.00 97.00      PROA   
ATOM    970 HH21 ARG P  64     -12.104 -58.557  94.311  0.00 97.00      PROA   
ATOM    971 HH22 ARG P  64     -13.591 -57.700  94.680  0.00 97.00      PROA   
ATOM    972  C   ARG P  64      -7.698 -63.301  96.669  0.00 97.00      PROA   
ATOM    973  O   ARG P  64      -7.286 -63.793  97.712  0.00 97.00      PROA   
ATOM    974  N   CYS P  65      -6.853 -62.766  95.761  0.00 97.00      PROA   
ATOM    975  HN  CYS P  65      -7.155 -62.522  94.843  0.00 97.00      PROA   
ATOM    976  CA  CYS P  65      -5.449 -62.595  96.052  0.00 97.00      PROA   
ATOM    977  HA  CYS P  65      -5.343 -62.500  97.120  0.00 97.00      PROA   
ATOM    978  CB  CYS P  65      -4.610 -63.808  95.584  0.00 97.00      PROA   
ATOM    979  HB1 CYS P  65      -4.898 -64.664  96.235  0.00 97.00      PROA   
ATOM    980  HB2 CYS P  65      -3.525 -63.637  95.741  0.00 97.00      PROA   
ATOM    981  SG  CYS P  65      -4.959 -64.275  93.865  0.00 97.00      PROA   
ATOM    982  C   CYS P  65      -4.895 -61.309  95.480  0.00 97.00      PROA   
ATOM    983  O   CYS P  65      -5.475 -60.671  94.608  0.00 97.00      PROA   
ATOM    984  N   GLN P  66      -3.728 -60.891  96.013  0.00 97.00      PROA   
ATOM    985  HN  GLN P  66      -3.336 -61.399  96.779  0.00 97.00      PROA   
ATOM    986  CA  GLN P  66      -2.979 -59.744  95.556  0.00 97.00      PROA   
ATOM    987  HA  GLN P  66      -3.403 -59.363  94.637  0.00 97.00      PROA   
ATOM    988  CB  GLN P  66      -2.985 -58.640  96.665  0.00 97.00      PROA   
ATOM    989  HB1 GLN P  66      -2.307 -58.903  97.500  0.00 97.00      PROA   
ATOM    990  HB2 GLN P  66      -4.022 -58.651  97.078  0.00 97.00      PROA   
ATOM    991  CG  GLN P  66      -2.722 -57.203  96.163  0.00 97.00      PROA   
ATOM    992  HG1 GLN P  66      -3.311 -57.069  95.230  0.00 97.00      PROA   
ATOM    993  HG2 GLN P  66      -1.655 -57.039  95.922  0.00 97.00      PROA   
ATOM    994  CD  GLN P  66      -3.230 -56.103  97.114  0.00 97.00      PROA   
ATOM    995  OE1 GLN P  66      -4.081 -55.316  96.703  0.00 97.00      PROA   
ATOM    996  NE2 GLN P  66      -2.738 -56.018  98.374  0.00 97.00      PROA   
ATOM    997 HE21 GLN P  66      -3.124 -55.344  99.003  0.00 97.00      PROA   
ATOM    998 HE22 GLN P  66      -2.052 -56.667  98.702  0.00 97.00      PROA   
ATOM    999  C   GLN P  66      -1.591 -60.305  95.276  0.00 97.00      PROA   
ATOM   1000  O   GLN P  66      -0.886 -60.728  96.190  0.00 97.00      PROA   
ATOM   1001  N   ARG P  67      -1.172 -60.356  93.982  0.00 97.00      PROA   
ATOM   1002  HN  ARG P  67      -1.764 -60.064  93.235  0.00 97.00      PROA   
ATOM   1003  CA  ARG P  67       0.113 -60.911  93.576  0.00 97.00      PROA   
ATOM   1004  HA  ARG P  67       0.589 -61.422  94.401  0.00 97.00      PROA   
ATOM   1005  CB  ARG P  67      -0.060 -61.905  92.392  0.00 97.00      PROA   
ATOM   1006  HB1 ARG P  67       0.913 -62.129  91.900  0.00 97.00      PROA   
ATOM   1007  HB2 ARG P  67      -0.708 -61.419  91.626  0.00 97.00      PROA   
ATOM   1008  CG  ARG P  67      -0.709 -63.244  92.781  0.00 97.00      PROA   
ATOM   1009  HG1 ARG P  67      -1.119 -63.710  91.855  0.00 97.00      PROA   
ATOM   1010  HG2 ARG P  67      -1.567 -63.049  93.458  0.00 97.00      PROA   
ATOM   1011  CD  ARG P  67       0.239 -64.235  93.468  0.00 97.00      PROA   
ATOM   1012  HD1 ARG P  67      -0.339 -65.036  93.971  0.00 97.00      PROA   
ATOM   1013  HD2 ARG P  67       0.879 -63.734  94.226  0.00 97.00      PROA   
ATOM   1014  NE  ARG P  67       1.041 -64.913  92.405  0.00 97.00      PROA   
ATOM   1015  HE  ARG P  67       0.561 -65.515  91.768  0.00 97.00      PROA   
ATOM   1016  CZ  ARG P  67       2.362 -64.758  92.211  0.00 97.00      PROA   
ATOM   1017  NH1 ARG P  67       3.133 -64.019  93.013  0.00 97.00      PROA   
ATOM   1018 HH11 ARG P  67       2.768 -63.687  93.879  0.00 97.00      PROA   
ATOM   1019 HH12 ARG P  67       4.120 -64.031  92.855  0.00 97.00      PROA   
ATOM   1020  NH2 ARG P  67       2.946 -65.394  91.182  0.00 97.00      PROA   
ATOM   1021 HH21 ARG P  67       2.385 -65.945  90.574  0.00 97.00      PROA   
ATOM   1022 HH22 ARG P  67       3.925 -65.259  91.030  0.00 97.00      PROA   
ATOM   1023  C   ARG P  67       1.049 -59.828  93.090  0.00 97.00      PROA   
ATOM   1024  O   ARG P  67       0.971 -59.445  91.927  0.00 97.00      PROA   
ATOM   1025  N   GLY P  68       1.987 -59.357  93.958  0.00 97.00      PROA   
ATOM   1026  HN  GLY P  68       1.995 -59.723  94.887  0.00 97.00      PROA   
ATOM   1027  CA  GLY P  68       3.111 -58.461  93.654  0.00 97.00      PROA   
ATOM   1028  HA1 GLY P  68       3.832 -59.045  93.101  0.00 97.00      PROA   
ATOM   1029  HA2 GLY P  68       3.503 -58.134  94.606  0.00 97.00      PROA   
ATOM   1030  C   GLY P  68       2.877 -57.200  92.844  0.00 97.00      PROA   
ATOM   1031  O   GLY P  68       3.832 -56.586  92.372  0.00 97.00      PROA   
ATOM   1032  N   LEU P  69       1.610 -56.794  92.637  0.00 97.00      PROA   
ATOM   1033  HN  LEU P  69       0.867 -57.313  93.045  0.00 97.00      PROA   
ATOM   1034  CA  LEU P  69       1.243 -55.843  91.613  0.00 97.00      PROA   
ATOM   1035  HA  LEU P  69       2.048 -55.139  91.449  0.00 97.00      PROA   
ATOM   1036  CB  LEU P  69       0.834 -56.557  90.296  0.00 97.00      PROA   
ATOM   1037  HB1 LEU P  69       0.343 -55.846  89.596  0.00 97.00      PROA   
ATOM   1038  HB2 LEU P  69       0.108 -57.360  90.563  0.00 97.00      PROA   
ATOM   1039  CG  LEU P  69       1.960 -57.253  89.500  0.00 97.00      PROA   
ATOM   1040  HG  LEU P  69       2.502 -57.954  90.175  0.00 97.00      PROA   
ATOM   1041  CD1 LEU P  69       1.353 -58.096  88.364  0.00 97.00      PROA   
ATOM   1042 HD11 LEU P  69       0.782 -57.448  87.665  0.00 97.00      PROA   
ATOM   1043 HD12 LEU P  69       0.671 -58.870  88.776  0.00 97.00      PROA   
ATOM   1044 HD13 LEU P  69       2.162 -58.598  87.797  0.00 97.00      PROA   
ATOM   1045  CD2 LEU P  69       2.972 -56.244  88.935  0.00 97.00      PROA   
ATOM   1046 HD21 LEU P  69       3.480 -55.699  89.757  0.00 97.00      PROA   
ATOM   1047 HD22 LEU P  69       2.457 -55.510  88.279  0.00 97.00      PROA   
ATOM   1048 HD23 LEU P  69       3.742 -56.773  88.336  0.00 97.00      PROA   
ATOM   1049  C   LEU P  69       0.031 -55.078  92.087  0.00 97.00      PROA   
ATOM   1050  O   LEU P  69      -0.801 -55.609  92.820  0.00 97.00      PROA   
ATOM   1051  N   SER P  70      -0.102 -53.803  91.649  0.00 97.00      PROA   
ATOM   1052  HN  SER P  70       0.591 -53.415  91.043  0.00 97.00      PROA   
ATOM   1053  CA  SER P  70      -1.208 -52.899  91.941  0.00 97.00      PROA   
ATOM   1054  HA  SER P  70      -1.069 -52.596  92.968  0.00 97.00      PROA   
ATOM   1055  CB  SER P  70      -1.114 -51.609  91.081  0.00 97.00      PROA   
ATOM   1056  HB1 SER P  70      -0.208 -51.050  91.407  0.00 97.00      PROA   
ATOM   1057  HB2 SER P  70      -1.994 -50.947  91.228  0.00 97.00      PROA   
ATOM   1058  OG  SER P  70      -0.958 -51.928  89.697  0.00 97.00      PROA   
ATOM   1059  HG1 SER P  70      -0.807 -51.105  89.225  0.00 97.00      PROA   
ATOM   1060  C   SER P  70      -2.620 -53.486  91.857  0.00 97.00      PROA   
ATOM   1061  O   SER P  70      -3.041 -53.996  90.825  0.00 97.00      PROA   
ATOM   1062  N   GLY P  71      -3.397 -53.406  92.963  0.00 97.00      PROA   
ATOM   1063  HN  GLY P  71      -3.038 -52.940  93.769  0.00 97.00      PROA   
ATOM   1064  CA  GLY P  71      -4.738 -53.977  93.074  0.00 97.00      PROA   
ATOM   1065  HA1 GLY P  71      -5.271 -53.762  92.159  0.00 97.00      PROA   
ATOM   1066  HA2 GLY P  71      -5.202 -53.509  93.927  0.00 97.00      PROA   
ATOM   1067  C   GLY P  71      -4.800 -55.480  93.287  0.00 97.00      PROA   
ATOM   1068  O   GLY P  71      -3.903 -56.230  92.921  0.00 97.00      PROA   
ATOM   1069  N   ARG P  72      -5.917 -55.952  93.890  0.00 97.00      PROA   
ATOM   1070  HN  ARG P  72      -6.627 -55.316  94.176  0.00 97.00      PROA   
ATOM   1071  CA  ARG P  72      -6.206 -57.342  94.198  0.00 97.00      PROA   
ATOM   1072  HA  ARG P  72      -5.351 -57.952  93.933  0.00 97.00      PROA   
ATOM   1073  CB  ARG P  72      -6.553 -57.608  95.698  0.00 97.00      PROA   
ATOM   1074  HB1 ARG P  72      -5.705 -57.251  96.318  0.00 97.00      PROA   
ATOM   1075  HB2 ARG P  72      -6.594 -58.710  95.854  0.00 97.00      PROA   
ATOM   1076  CG  ARG P  72      -7.886 -57.054  96.274  0.00 97.00      PROA   
ATOM   1077  HG1 ARG P  72      -7.884 -57.278  97.367  0.00 97.00      PROA   
ATOM   1078  HG2 ARG P  72      -8.728 -57.626  95.829  0.00 97.00      PROA   
ATOM   1079  CD  ARG P  72      -8.198 -55.555  96.108  0.00 97.00      PROA   
ATOM   1080  HD1 ARG P  72      -9.038 -55.260  96.775  0.00 97.00      PROA   
ATOM   1081  HD2 ARG P  72      -8.461 -55.325  95.052  0.00 97.00      PROA   
ATOM   1082  NE  ARG P  72      -6.965 -54.811  96.501  0.00 97.00      PROA   
ATOM   1083  HE  ARG P  72      -6.133 -55.339  96.660  0.00 97.00      PROA   
ATOM   1084  CZ  ARG P  72      -6.795 -53.476  96.446  0.00 97.00      PROA   
ATOM   1085  NH1 ARG P  72      -7.786 -52.599  96.268  0.00 97.00      PROA   
ATOM   1086 HH11 ARG P  72      -8.723 -52.929  96.266  0.00 97.00      PROA   
ATOM   1087 HH12 ARG P  72      -7.561 -51.628  96.254  0.00 97.00      PROA   
ATOM   1088  NH2 ARG P  72      -5.539 -53.019  96.593  0.00 97.00      PROA   
ATOM   1089 HH21 ARG P  72      -4.826 -53.709  96.727  0.00 97.00      PROA   
ATOM   1090 HH22 ARG P  72      -5.361 -52.045  96.673  0.00 97.00      PROA   
ATOM   1091  C   ARG P  72      -7.372 -57.784  93.344  0.00 97.00      PROA   
ATOM   1092  O   ARG P  72      -8.115 -56.971  92.799  0.00 97.00      PROA   
ATOM   1093  N   SER P  73      -7.503 -59.121  93.199  0.00 97.00      PROA   
ATOM   1094  HN  SER P  73      -6.809 -59.709  93.614  0.00 97.00      PROA   
ATOM   1095  CA  SER P  73      -8.520 -59.893  92.514  0.00 97.00      PROA   
ATOM   1096  HA  SER P  73      -8.285 -59.781  91.465  0.00 97.00      PROA   
ATOM   1097  CB  SER P  73      -8.369 -61.401  92.858  0.00 97.00      PROA   
ATOM   1098  HB1 SER P  73      -9.299 -62.003  92.810  0.00 97.00      PROA   
ATOM   1099  HB2 SER P  73      -8.003 -61.475  93.897  0.00 97.00      PROA   
ATOM   1100  OG  SER P  73      -7.439 -62.022  91.984  0.00 97.00      PROA   
ATOM   1101  HG1 SER P  73      -7.947 -62.220  91.188  0.00 97.00      PROA   
ATOM   1102  C   SER P  73      -9.992 -59.558  92.601  0.00 97.00      PROA   
ATOM   1103  O   SER P  73     -10.506 -58.863  93.472  0.00 97.00      PROA   
ATOM   1104  N   ASP P  74     -10.672 -60.216  91.646  0.00 97.00      PROA   
ATOM   1105  HN  ASP P  74     -10.118 -60.649  90.935  0.00 97.00      PROA   
ATOM   1106  CA  ASP P  74     -11.987 -60.796  91.593  0.00 97.00      PROA   
ATOM   1107  HA  ASP P  74     -12.630 -60.020  91.214  0.00 97.00      PROA   
ATOM   1108  CB  ASP P  74     -11.944 -61.965  90.539  0.00 97.00      PROA   
ATOM   1109  HB1 ASP P  74     -12.105 -61.526  89.529  0.00 97.00      PROA   
ATOM   1110  HB2 ASP P  74     -12.745 -62.709  90.713  0.00 97.00      PROA   
ATOM   1111  CG  ASP P  74     -10.586 -62.701  90.463  0.00 97.00      PROA   
ATOM   1112  OD1 ASP P  74      -9.574 -62.069  90.054  0.00 97.00      PROA   
ATOM   1113  OD2 ASP P  74     -10.547 -63.910  90.804  0.00 97.00      PROA   
ATOM   1114  C   ASP P  74     -12.546 -61.308  92.933  0.00 97.00      PROA   
ATOM   1115  O   ASP P  74     -11.787 -61.672  93.831  0.00 97.00      PROA   
ATOM   1116  N   PRO P  75     -13.862 -61.330  93.135  0.00 97.00      PROA   
ATOM   1117  CD  PRO P  75     -14.826 -60.495  92.411  0.00 97.00      PROA   
ATOM   1118  HD1 PRO P  75     -14.954 -60.886  91.378  0.00 97.00      PROA   
ATOM   1119  HD2 PRO P  75     -14.470 -59.442  92.381  0.00 97.00      PROA   
ATOM   1120  CA  PRO P  75     -14.501 -62.133  94.164  0.00 97.00      PROA   
ATOM   1121  HA  PRO P  75     -13.870 -62.287  95.029  0.00 97.00      PROA   
ATOM   1122  CB  PRO P  75     -15.729 -61.277  94.517  0.00 97.00      PROA   
ATOM   1123  HB1 PRO P  75     -15.421 -60.501  95.250  0.00 97.00      PROA   
ATOM   1124  HB2 PRO P  75     -16.559 -61.850  94.974  0.00 97.00      PROA   
ATOM   1125  CG  PRO P  75     -16.137 -60.592  93.202  0.00 97.00      PROA   
ATOM   1126  HG1 PRO P  75     -16.849 -61.248  92.656  0.00 97.00      PROA   
ATOM   1127  HG2 PRO P  75     -16.611 -59.606  93.375  0.00 97.00      PROA   
ATOM   1128  C   PRO P  75     -14.931 -63.491  93.621  0.00 97.00      PROA   
ATOM   1129  O   PRO P  75     -16.104 -63.656  93.290  0.00 97.00      PROA   
ATOM   1130  N   ILE P  76     -14.047 -64.514  93.538  0.00 97.00      PROA   
ATOM   1131  HN  ILE P  76     -13.076 -64.408  93.747  0.00 97.00      PROA   
ATOM   1132  CA  ILE P  76     -14.529 -65.842  93.172  0.00 97.00      PROA   
ATOM   1133  HA  ILE P  76     -15.349 -65.725  92.478  0.00 97.00      PROA   
ATOM   1134  CB  ILE P  76     -13.553 -66.723  92.400  0.00 97.00      PROA   
ATOM   1135  HB  ILE P  76     -13.994 -67.744  92.297  0.00 97.00      PROA   
ATOM   1136  CG2 ILE P  76     -13.410 -66.150  90.971  0.00 97.00      PROA   
ATOM   1137 HG21 ILE P  76     -12.940 -65.146  91.003  0.00 97.00      PROA   
ATOM   1138 HG22 ILE P  76     -14.397 -66.065  90.472  0.00 97.00      PROA   
ATOM   1139 HG23 ILE P  76     -12.762 -66.811  90.359  0.00 97.00      PROA   
ATOM   1140  CG1 ILE P  76     -12.176 -66.856  93.080  0.00 97.00      PROA   
ATOM   1141 HG11 ILE P  76     -12.212 -66.412  94.094  0.00 97.00      PROA   
ATOM   1142 HG12 ILE P  76     -11.434 -66.271  92.494  0.00 97.00      PROA   
ATOM   1143  CD  ILE P  76     -11.715 -68.310  93.207  0.00 97.00      PROA   
ATOM   1144  HD1 ILE P  76     -11.617 -68.781  92.207  0.00 97.00      PROA   
ATOM   1145  HD2 ILE P  76     -12.442 -68.895  93.812  0.00 97.00      PROA   
ATOM   1146  HD3 ILE P  76     -10.732 -68.351  93.719  0.00 97.00      PROA   
ATOM   1147  C   ILE P  76     -15.113 -66.548  94.390  0.00 97.00      PROA   
ATOM   1148  O   ILE P  76     -14.420 -67.095  95.244  0.00 97.00      PROA   
ATOM   1149  N   GLN P  77     -16.459 -66.513  94.492  0.00 97.00      PROA   
ATOM   1150  HN  GLN P  77     -16.983 -65.979  93.833  0.00 97.00      PROA   
ATOM   1151  CA  GLN P  77     -17.197 -67.002  95.634  0.00 97.00      PROA   
ATOM   1152  HA  GLN P  77     -16.616 -66.838  96.522  0.00 97.00      PROA   
ATOM   1153  CB  GLN P  77     -18.520 -66.202  95.790  0.00 97.00      PROA   
ATOM   1154  HB1 GLN P  77     -18.898 -66.369  96.822  0.00 97.00      PROA   
ATOM   1155  HB2 GLN P  77     -19.292 -66.571  95.080  0.00 97.00      PROA   
ATOM   1156  CG  GLN P  77     -18.327 -64.681  95.534  0.00 97.00      PROA   
ATOM   1157  HG1 GLN P  77     -18.266 -64.479  94.444  0.00 97.00      PROA   
ATOM   1158  HG2 GLN P  77     -17.380 -64.331  95.988  0.00 97.00      PROA   
ATOM   1159  CD  GLN P  77     -19.504 -63.863  96.077  0.00 97.00      PROA   
ATOM   1160  OE1 GLN P  77     -20.663 -64.175  95.786  0.00 97.00      PROA   
ATOM   1161  NE2 GLN P  77     -19.214 -62.784  96.859  0.00 97.00      PROA   
ATOM   1162 HE21 GLN P  77     -18.266 -62.509  97.040  0.00 97.00      PROA   
ATOM   1163 HE22 GLN P  77     -19.967 -62.246  97.231  0.00 97.00      PROA   
ATOM   1164  C   GLN P  77     -17.432 -68.500  95.498  0.00 97.00      PROA   
ATOM   1165  O   GLN P  77     -18.197 -68.942  94.646  0.00 97.00      PROA   
ATOM   1166  N   LEU P  78     -16.741 -69.302  96.349  0.00 97.00      PROA   
ATOM   1167  HN  LEU P  78     -16.174 -68.882  97.057  0.00 97.00      PROA   
ATOM   1168  CA  LEU P  78     -16.638 -70.750  96.320  0.00 97.00      PROA   
ATOM   1169  HA  LEU P  78     -16.853 -71.103  95.322  0.00 97.00      PROA   
ATOM   1170  CB  LEU P  78     -15.202 -71.167  96.748  0.00 97.00      PROA   
ATOM   1171  HB1 LEU P  78     -15.041 -70.824  97.795  0.00 97.00      PROA   
ATOM   1172  HB2 LEU P  78     -14.471 -70.614  96.116  0.00 97.00      PROA   
ATOM   1173  CG  LEU P  78     -14.852 -72.674  96.677  0.00 97.00      PROA   
ATOM   1174  HG  LEU P  78     -15.702 -73.271  97.080  0.00 97.00      PROA   
ATOM   1175  CD1 LEU P  78     -14.588 -73.121  95.232  0.00 97.00      PROA   
ATOM   1176 HD11 LEU P  78     -13.693 -72.595  94.840  0.00 97.00      PROA   
ATOM   1177 HD12 LEU P  78     -15.450 -72.882  94.582  0.00 97.00      PROA   
ATOM   1178 HD13 LEU P  78     -14.403 -74.215  95.191  0.00 97.00      PROA   
ATOM   1179  CD2 LEU P  78     -13.627 -72.998  97.553  0.00 97.00      PROA   
ATOM   1180 HD21 LEU P  78     -13.829 -72.741  98.614  0.00 97.00      PROA   
ATOM   1181 HD22 LEU P  78     -12.744 -72.418  97.209  0.00 97.00      PROA   
ATOM   1182 HD23 LEU P  78     -13.385 -74.080  97.495  0.00 97.00      PROA   
ATOM   1183  C   LEU P  78     -17.624 -71.374  97.289  0.00 97.00      PROA   
ATOM   1184  O   LEU P  78     -17.754 -70.926  98.425  0.00 97.00      PROA   
ATOM   1185  N   GLU P  79     -18.346 -72.436  96.855  0.00 97.00      PROA   
ATOM   1186  HN  GLU P  79     -18.257 -72.768  95.917  0.00 97.00      PROA   
ATOM   1187  CA  GLU P  79     -19.379 -73.079  97.643  0.00 97.00      PROA   
ATOM   1188  HA  GLU P  79     -19.439 -72.633  98.626  0.00 97.00      PROA   
ATOM   1189  CB  GLU P  79     -20.755 -72.957  96.938  0.00 97.00      PROA   
ATOM   1190  HB1 GLU P  79     -21.526 -73.510  97.516  0.00 97.00      PROA   
ATOM   1191  HB2 GLU P  79     -20.654 -73.452  95.946  0.00 97.00      PROA   
ATOM   1192  CG  GLU P  79     -21.246 -71.499  96.755  0.00 97.00      PROA   
ATOM   1193  HG1 GLU P  79     -20.385 -70.801  96.692  0.00 97.00      PROA   
ATOM   1194  HG2 GLU P  79     -21.870 -71.192  97.621  0.00 97.00      PROA   
ATOM   1195  CD  GLU P  79     -22.030 -71.302  95.454  0.00 97.00      PROA   
ATOM   1196  OE1 GLU P  79     -21.514 -71.715  94.382  0.00 97.00      PROA   
ATOM   1197  OE2 GLU P  79     -23.118 -70.671  95.499  0.00 97.00      PROA   
ATOM   1198  C   GLU P  79     -19.084 -74.554  97.828  0.00 97.00      PROA   
ATOM   1199  O   GLU P  79     -18.860 -75.287  96.869  0.00 97.00      PROA   
ATOM   1200  N   VAL P  80     -19.139 -75.029  99.094  0.00  0.00      PROA   
ATOM   1201  HN  VAL P  80     -19.332 -74.425  99.864  0.00  0.00      PROA   
ATOM   1202  CA  VAL P  80     -18.944 -76.418  99.442  0.00  0.00      PROA   
ATOM   1203  HA  VAL P  80     -18.747 -76.979  98.547  0.00  0.00      PROA   
ATOM   1204  CB  VAL P  80     -17.796 -76.680 100.416  0.00  0.00      PROA   
ATOM   1205  HB  VAL P  80     -18.020 -76.258 101.421  0.00  0.00      PROA   
ATOM   1206  CG1 VAL P  80     -17.582 -78.205 100.545  0.00  0.00      PROA   
ATOM   1207 HG11 VAL P  80     -17.471 -78.658  99.538  0.00  0.00      PROA   
ATOM   1208 HG12 VAL P  80     -18.437 -78.688 101.063  0.00  0.00      PROA   
ATOM   1209 HG13 VAL P  80     -16.662 -78.428 101.122  0.00  0.00      PROA   
ATOM   1210  CG2 VAL P  80     -16.522 -75.987  99.883  0.00  0.00      PROA   
ATOM   1211 HG21 VAL P  80     -16.629 -74.882  99.891  0.00  0.00      PROA   
ATOM   1212 HG22 VAL P  80     -16.306 -76.316  98.846  0.00  0.00      PROA   
ATOM   1213 HG23 VAL P  80     -15.651 -76.250 100.519  0.00  0.00      PROA   
ATOM   1214  C   VAL P  80     -20.264 -76.864 100.017  0.00  0.00      PROA   
ATOM   1215  O   VAL P  80     -20.903 -76.125 100.764  0.00  0.00      PROA   
ATOM   1216  N   HSD P  81     -20.715 -78.083  99.630  0.00  0.00      PROA   
ATOM   1217  HN  HSD P  81     -20.159 -78.671  99.049  0.00  0.00      PROA   
ATOM   1218  CA  HSD P  81     -22.035 -78.588  99.919  0.00  0.00      PROA   
ATOM   1219  HA  HSD P  81     -22.498 -77.996 100.697  0.00  0.00      PROA   
ATOM   1220  CB  HSD P  81     -22.935 -78.623  98.661  0.00  0.00      PROA   
ATOM   1221  HB1 HSD P  81     -23.964 -78.953  98.923  0.00  0.00      PROA   
ATOM   1222  HB2 HSD P  81     -22.519 -79.344  97.922  0.00  0.00      PROA   
ATOM   1223  ND1 HSD P  81     -23.733 -76.212  98.430  0.00  0.00      PROA   
ATOM   1224  HD1 HSD P  81     -24.239 -76.168  99.293  0.00  0.00      PROA   
ATOM   1225  CG  HSD P  81     -23.013 -77.293  97.968  0.00  0.00      PROA   
ATOM   1226  CE1 HSD P  81     -23.632 -75.244  97.484  0.00  0.00      PROA   
ATOM   1227  HE1 HSD P  81     -24.100 -74.267  97.589  0.00  0.00      PROA   
ATOM   1228  NE2 HSD P  81     -22.910 -75.629  96.449  0.00  0.00      PROA   
ATOM   1229  CD2 HSD P  81     -22.523 -76.921  96.755  0.00  0.00      PROA   
ATOM   1230  HD2 HSD P  81     -21.919 -77.484  96.055  0.00  0.00      PROA   
ATOM   1231  C   HSD P  81     -21.882 -79.999 100.408  0.00  0.00      PROA   
ATOM   1232  O   HSD P  81     -20.827 -80.610 100.244  0.00  0.00      PROA   
ATOM   1233  N   ARG P  82     -22.956 -80.543 101.032  0.00  0.00      PROA   
ATOM   1234  HN  ARG P  82     -23.791 -80.017 101.174  0.00  0.00      PROA   
ATOM   1235  CA  ARG P  82     -23.012 -81.916 101.471  0.00  0.00      PROA   
ATOM   1236  HA  ARG P  82     -22.123 -82.431 101.133  0.00  0.00      PROA   
ATOM   1237  CB  ARG P  82     -23.053 -82.099 103.015  0.00  0.00      PROA   
ATOM   1238  HB1 ARG P  82     -22.011 -81.955 103.386  0.00  0.00      PROA   
ATOM   1239  HB2 ARG P  82     -23.332 -83.148 103.251  0.00  0.00      PROA   
ATOM   1240  CG  ARG P  82     -23.935 -81.104 103.801  0.00  0.00      PROA   
ATOM   1241  HG1 ARG P  82     -24.969 -81.090 103.401  0.00  0.00      PROA   
ATOM   1242  HG2 ARG P  82     -23.517 -80.082 103.661  0.00  0.00      PROA   
ATOM   1243  CD  ARG P  82     -24.001 -81.378 105.317  0.00  0.00      PROA   
ATOM   1244  HD1 ARG P  82     -24.611 -80.591 105.809  0.00  0.00      PROA   
ATOM   1245  HD2 ARG P  82     -22.986 -81.365 105.767  0.00  0.00      PROA   
ATOM   1246  NE  ARG P  82     -24.682 -82.692 105.579  0.00  0.00      PROA   
ATOM   1247  HE  ARG P  82     -25.680 -82.718 105.525  0.00  0.00      PROA   
ATOM   1248  CZ  ARG P  82     -24.031 -83.840 105.911  0.00  0.00      PROA   
ATOM   1249  NH1 ARG P  82     -22.680 -83.902 105.999  0.00  0.00      PROA   
ATOM   1250 HH11 ARG P  82     -22.233 -84.762 106.243  0.00  0.00      PROA   
ATOM   1251 HH12 ARG P  82     -22.131 -83.088 105.815  0.00  0.00      PROA   
ATOM   1252  NH2 ARG P  82     -24.755 -84.960 106.156  0.00  0.00      PROA   
ATOM   1253 HH21 ARG P  82     -24.288 -85.810 106.402  0.00  0.00      PROA   
ATOM   1254 HH22 ARG P  82     -25.752 -84.933 106.100  0.00  0.00      PROA   
ATOM   1255  C   ARG P  82     -24.158 -82.605 100.773  0.00  0.00      PROA   
ATOM   1256  O   ARG P  82     -23.984 -83.114  99.667  0.00  0.00      PROA   
ATOM   1257  N   GLY P  83     -25.360 -82.634 101.391  0.00  0.00      PROA   
ATOM   1258  HN  GLY P  83     -25.501 -82.212 102.283  0.00  0.00      PROA   
ATOM   1259  CA  GLY P  83     -26.514 -83.274 100.815  0.00  0.00      PROA   
ATOM   1260  HA1 GLY P  83     -26.323 -84.337 100.780  0.00  0.00      PROA   
ATOM   1261  HA2 GLY P  83     -26.709 -82.823  99.851  0.00  0.00      PROA   
ATOM   1262  C   GLY P  83     -27.701 -83.031 101.698  0.00  0.00      PROA   
ATOM   1263  O   GLY P  83     -28.836 -83.239 101.270  0.00  0.00      PROA   
ATOM   1264  N   TRP P  84     -27.455 -82.570 102.954  0.00  0.00      PROA   
ATOM   1265  HN  TRP P  84     -26.515 -82.441 103.259  0.00  0.00      PROA   
ATOM   1266  CA  TRP P  84     -28.450 -82.176 103.931  0.00  0.00      PROA   
ATOM   1267  HA  TRP P  84     -27.865 -81.717 104.714  0.00  0.00      PROA   
ATOM   1268  CB  TRP P  84     -29.477 -81.109 103.457  0.00  0.00      PROA   
ATOM   1269  HB1 TRP P  84     -30.076 -80.764 104.327  0.00  0.00      PROA   
ATOM   1270  HB2 TRP P  84     -30.180 -81.563 102.726  0.00  0.00      PROA   
ATOM   1271  CG  TRP P  84     -28.825 -79.912 102.837  0.00  0.00      PROA   
ATOM   1272  CD1 TRP P  84     -28.903 -79.507 101.530  0.00  0.00      PROA   
ATOM   1273  HD1 TRP P  84     -29.514 -79.973 100.771  0.00  0.00      PROA   
ATOM   1274  NE1 TRP P  84     -28.077 -78.436 101.328  0.00  0.00      PROA   
ATOM   1275  HE1 TRP P  84     -27.968 -77.960 100.482  0.00  0.00      PROA   
ATOM   1276  CE2 TRP P  84     -27.439 -78.121 102.494  0.00  0.00      PROA   
ATOM   1277  CD2 TRP P  84     -27.889 -79.030 103.478  0.00  0.00      PROA   
ATOM   1278  CE3 TRP P  84     -27.392 -78.934 104.777  0.00  0.00      PROA   
ATOM   1279  HE3 TRP P  84     -27.720 -79.605 105.557  0.00  0.00      PROA   
ATOM   1280  CZ3 TRP P  84     -26.449 -77.947 105.068  0.00  0.00      PROA   
ATOM   1281  HZ3 TRP P  84     -26.058 -77.868 106.072  0.00  0.00      PROA   
ATOM   1282  CZ2 TRP P  84     -26.498 -77.138 102.781  0.00  0.00      PROA   
ATOM   1283  HZ2 TRP P  84     -26.144 -76.449 102.030  0.00  0.00      PROA   
ATOM   1284  CH2 TRP P  84     -26.007 -77.066 104.085  0.00  0.00      PROA   
ATOM   1285  HH2 TRP P  84     -25.274 -76.313 104.337  0.00  0.00      PROA   
ATOM   1286  C   TRP P  84     -29.135 -83.351 104.573  0.00  0.00      PROA   
ATOM   1287  O   TRP P  84     -29.236 -84.425 103.989  0.00  0.00      PROA   
ATOM   1288  N   LEU P  85     -29.590 -83.151 105.832  0.00  0.00      PROA   
ATOM   1289  HN  LEU P  85     -29.506 -82.249 106.249  0.00  0.00      PROA   
ATOM   1290  CA  LEU P  85     -30.152 -84.151 106.714  0.00  0.00      PROA   
ATOM   1291  HA  LEU P  85     -30.638 -83.568 107.481  0.00  0.00      PROA   
ATOM   1292  CB  LEU P  85     -31.218 -85.135 106.152  0.00  0.00      PROA   
ATOM   1293  HB1 LEU P  85     -31.630 -85.740 106.992  0.00  0.00      PROA   
ATOM   1294  HB2 LEU P  85     -30.741 -85.843 105.440  0.00  0.00      PROA   
ATOM   1295  CG  LEU P  85     -32.423 -84.477 105.441  0.00  0.00      PROA   
ATOM   1296  HG  LEU P  85     -32.036 -83.974 104.527  0.00  0.00      PROA   
ATOM   1297  CD1 LEU P  85     -33.435 -85.548 104.995  0.00  0.00      PROA   
ATOM   1298 HD11 LEU P  85     -33.875 -86.055 105.879  0.00  0.00      PROA   
ATOM   1299 HD12 LEU P  85     -32.934 -86.311 104.364  0.00  0.00      PROA   
ATOM   1300 HD13 LEU P  85     -34.256 -85.084 104.408  0.00  0.00      PROA   
ATOM   1301  CD2 LEU P  85     -33.112 -83.396 106.294  0.00  0.00      PROA   
ATOM   1302 HD21 LEU P  85     -32.412 -82.564 106.508  0.00  0.00      PROA   
ATOM   1303 HD22 LEU P  85     -33.466 -83.826 107.255  0.00  0.00      PROA   
ATOM   1304 HD23 LEU P  85     -33.983 -82.979 105.749  0.00  0.00      PROA   
ATOM   1305  C   LEU P  85     -29.074 -84.935 107.406  0.00  0.00      PROA   
ATOM   1306  O   LEU P  85     -27.949 -85.070 106.928  0.00  0.00      PROA   
ATOM   1307  N   LEU P  86     -29.439 -85.448 108.597  0.00  0.00      PROA   
ATOM   1308  HN  LEU P  86     -30.363 -85.311 108.944  0.00  0.00      PROA   
ATOM   1309  CA  LEU P  86     -28.586 -86.202 109.464  0.00  0.00      PROA   
ATOM   1310  HA  LEU P  86     -27.878 -86.762 108.870  0.00  0.00      PROA   
ATOM   1311  CB  LEU P  86     -27.877 -85.306 110.515  0.00  0.00      PROA   
ATOM   1312  HB1 LEU P  86     -28.646 -84.738 111.084  0.00  0.00      PROA   
ATOM   1313  HB2 LEU P  86     -27.263 -84.562 109.961  0.00  0.00      PROA   
ATOM   1314  CG  LEU P  86     -26.948 -86.025 111.526  0.00  0.00      PROA   
ATOM   1315  HG  LEU P  86     -27.561 -86.746 112.113  0.00  0.00      PROA   
ATOM   1316  CD1 LEU P  86     -25.825 -86.825 110.833  0.00  0.00      PROA   
ATOM   1317 HD11 LEU P  86     -25.188 -86.149 110.225  0.00  0.00      PROA   
ATOM   1318 HD12 LEU P  86     -26.249 -87.606 110.168  0.00  0.00      PROA   
ATOM   1319 HD13 LEU P  86     -25.187 -87.325 111.592  0.00  0.00      PROA   
ATOM   1320  CD2 LEU P  86     -26.369 -85.022 112.545  0.00  0.00      PROA   
ATOM   1321 HD21 LEU P  86     -27.191 -84.494 113.074  0.00  0.00      PROA   
ATOM   1322 HD22 LEU P  86     -25.738 -84.268 112.028  0.00  0.00      PROA   
ATOM   1323 HD23 LEU P  86     -25.747 -85.551 113.297  0.00  0.00      PROA   
ATOM   1324  C   LEU P  86     -29.528 -87.152 110.141  0.00  0.00      PROA   
ATOM   1325  O   LEU P  86     -30.697 -86.842 110.352  0.00  0.00      PROA   
ATOM   1326  N   LEU P  87     -29.026 -88.354 110.476  0.00 97.00      PROA   
ATOM   1327  HN  LEU P  87     -28.067 -88.547 110.301  0.00 97.00      PROA   
ATOM   1328  CA  LEU P  87     -29.775 -89.393 111.137  0.00 97.00      PROA   
ATOM   1329  HA  LEU P  87     -30.817 -89.120 111.214  0.00 97.00      PROA   
ATOM   1330  CB  LEU P  87     -29.669 -90.736 110.378  0.00 97.00      PROA   
ATOM   1331  HB1 LEU P  87     -28.596 -91.003 110.261  0.00 97.00      PROA   
ATOM   1332  HB2 LEU P  87     -30.085 -90.598 109.354  0.00 97.00      PROA   
ATOM   1333  CG  LEU P  87     -30.402 -91.920 111.043  0.00 97.00      PROA   
ATOM   1334  HG  LEU P  87     -30.027 -92.033 112.085  0.00 97.00      PROA   
ATOM   1335  CD1 LEU P  87     -31.924 -91.708 111.113  0.00 97.00      PROA   
ATOM   1336 HD11 LEU P  87     -32.336 -91.550 110.094  0.00 97.00      PROA   
ATOM   1337 HD12 LEU P  87     -32.166 -90.825 111.737  0.00 97.00      PROA   
ATOM   1338 HD13 LEU P  87     -32.413 -92.598 111.559  0.00 97.00      PROA   
ATOM   1339  CD2 LEU P  87     -30.078 -93.229 110.315  0.00 97.00      PROA   
ATOM   1340 HD21 LEU P  87     -28.980 -93.387 110.265  0.00 97.00      PROA   
ATOM   1341 HD22 LEU P  87     -30.484 -93.205 109.282  0.00 97.00      PROA   
ATOM   1342 HD23 LEU P  87     -30.535 -94.076 110.867  0.00 97.00      PROA   
ATOM   1343  C   LEU P  87     -29.217 -89.537 112.532  0.00 97.00      PROA   
ATOM   1344  O   LEU P  87     -28.098 -90.000 112.739  0.00 97.00      PROA   
ATOM   1345  N   GLN P  88     -30.011 -89.140 113.543  0.00 97.00      PROA   
ATOM   1346  HN  GLN P  88     -30.926 -88.777 113.366  0.00 97.00      PROA   
ATOM   1347  CA  GLN P  88     -29.620 -89.173 114.930  0.00 97.00      PROA   
ATOM   1348  HA  GLN P  88     -28.554 -89.006 114.998  0.00 97.00      PROA   
ATOM   1349  CB  GLN P  88     -30.344 -88.065 115.737  0.00 97.00      PROA   
ATOM   1350  HB1 GLN P  88     -29.962 -88.093 116.779  0.00 97.00      PROA   
ATOM   1351  HB2 GLN P  88     -31.435 -88.279 115.754  0.00 97.00      PROA   
ATOM   1352  CG  GLN P  88     -30.120 -86.645 115.169  0.00 97.00      PROA   
ATOM   1353  HG1 GLN P  88     -30.491 -86.581 114.125  0.00 97.00      PROA   
ATOM   1354  HG2 GLN P  88     -29.033 -86.417 115.163  0.00 97.00      PROA   
ATOM   1355  CD  GLN P  88     -30.891 -85.595 115.983  0.00 97.00      PROA   
ATOM   1356  OE1 GLN P  88     -32.123 -85.622 116.054  0.00 97.00      PROA   
ATOM   1357  NE2 GLN P  88     -30.149 -84.612 116.567  0.00 97.00      PROA   
ATOM   1358 HE21 GLN P  88     -30.623 -83.812 116.931  0.00 97.00      PROA   
ATOM   1359 HE22 GLN P  88     -29.155 -84.614 116.474  0.00 97.00      PROA   
ATOM   1360  C   GLN P  88     -29.942 -90.541 115.505  0.00 97.00      PROA   
ATOM   1361  O   GLN P  88     -31.082 -90.991 115.474  0.00 97.00      PROA   
ATOM   1362  N   VAL P  89     -28.916 -91.257 116.018  0.00 97.00      PROA   
ATOM   1363  HN  VAL P  89     -27.994 -90.883 116.010  0.00 97.00      PROA   
ATOM   1364  CA  VAL P  89     -29.036 -92.641 116.442  0.00 97.00      PROA   
ATOM   1365  HA  VAL P  89     -30.062 -92.970 116.346  0.00 97.00      PROA   
ATOM   1366  CB  VAL P  89     -28.158 -93.551 115.584  0.00 97.00      PROA   
ATOM   1367  HB  VAL P  89     -27.099 -93.203 115.629  0.00 97.00      PROA   
ATOM   1368  CG1 VAL P  89     -28.213 -95.016 116.054  0.00 97.00      PROA   
ATOM   1369 HG11 VAL P  89     -29.262 -95.374 116.101  0.00 97.00      PROA   
ATOM   1370 HG12 VAL P  89     -27.734 -95.149 117.044  0.00 97.00      PROA   
ATOM   1371 HG13 VAL P  89     -27.662 -95.644 115.325  0.00 97.00      PROA   
ATOM   1372  CG2 VAL P  89     -28.629 -93.460 114.117  0.00 97.00      PROA   
ATOM   1373 HG21 VAL P  89     -28.408 -92.461 113.689  0.00 97.00      PROA   
ATOM   1374 HG22 VAL P  89     -29.721 -93.643 114.047  0.00 97.00      PROA   
ATOM   1375 HG23 VAL P  89     -28.107 -94.220 113.499  0.00 97.00      PROA   
ATOM   1376  C   VAL P  89     -28.657 -92.760 117.906  0.00 97.00      PROA   
ATOM   1377  O   VAL P  89     -27.685 -92.152 118.352  0.00 97.00      PROA   
ATOM   1378  N   SER P  90     -29.436 -93.558 118.689  0.00 97.00      PROA   
ATOM   1379  HN  SER P  90     -30.262 -93.957 118.296  0.00 97.00      PROA   
ATOM   1380  CA  SER P  90     -29.244 -93.775 120.122  0.00 97.00      PROA   
ATOM   1381  HA  SER P  90     -29.373 -92.819 120.610  0.00 97.00      PROA   
ATOM   1382  CB  SER P  90     -30.279 -94.766 120.720  0.00 97.00      PROA   
ATOM   1383  HB1 SER P  90     -30.096 -94.903 121.809  0.00 97.00      PROA   
ATOM   1384  HB2 SER P  90     -30.207 -95.760 120.234  0.00 97.00      PROA   
ATOM   1385  OG  SER P  90     -31.604 -94.267 120.601  0.00 97.00      PROA   
ATOM   1386  HG1 SER P  90     -31.764 -94.066 119.672  0.00 97.00      PROA   
ATOM   1387  C   SER P  90     -27.878 -94.309 120.530  0.00 97.00      PROA   
ATOM   1388  O   SER P  90     -27.285 -93.807 121.483  0.00 97.00      PROA   
ATOM   1389  N   SER P  91     -27.336 -95.327 119.820  0.00 97.00      PROA   
ATOM   1390  HN  SER P  91     -27.821 -95.740 119.056  0.00 97.00      PROA   
ATOM   1391  CA  SER P  91     -25.992 -95.815 120.081  0.00 97.00      PROA   
ATOM   1392  HA  SER P  91     -25.351 -94.943 120.076  0.00 97.00      PROA   
ATOM   1393  CB  SER P  91     -25.801 -96.543 121.441  0.00 97.00      PROA   
ATOM   1394  HB1 SER P  91     -25.053 -97.361 121.400  0.00 97.00      PROA   
ATOM   1395  HB2 SER P  91     -26.764 -96.987 121.773  0.00 97.00      PROA   
ATOM   1396  OG  SER P  91     -25.344 -95.614 122.418  0.00 97.00      PROA   
ATOM   1397  HG1 SER P  91     -26.019 -94.928 122.469  0.00 97.00      PROA   
ATOM   1398  C   SER P  91     -25.485 -96.652 118.936  0.00 97.00      PROA   
ATOM   1399  O   SER P  91     -26.243 -97.092 118.077  0.00 97.00      PROA   
ATOM   1400  N   ARG P  92     -24.146 -96.858 118.885  0.00 97.00      PROA   
ATOM   1401  HN  ARG P  92     -23.554 -96.488 119.598  0.00 97.00      PROA   
ATOM   1402  CA  ARG P  92     -23.475 -97.523 117.781  0.00 97.00      PROA   
ATOM   1403  HA  ARG P  92     -23.971 -97.251 116.857  0.00 97.00      PROA   
ATOM   1404  CB  ARG P  92     -21.984 -97.085 117.713  0.00 97.00      PROA   
ATOM   1405  HB1 ARG P  92     -21.586 -97.368 116.714  0.00 97.00      PROA   
ATOM   1406  HB2 ARG P  92     -21.390 -97.629 118.482  0.00 97.00      PROA   
ATOM   1407  CG  ARG P  92     -21.755 -95.574 117.954  0.00 97.00      PROA   
ATOM   1408  HG1 ARG P  92     -21.965 -95.344 119.022  0.00 97.00      PROA   
ATOM   1409  HG2 ARG P  92     -22.476 -94.982 117.347  0.00 97.00      PROA   
ATOM   1410  CD  ARG P  92     -20.317 -95.099 117.675  0.00 97.00      PROA   
ATOM   1411  HD1 ARG P  92     -19.575 -95.854 118.006  0.00 97.00      PROA   
ATOM   1412  HD2 ARG P  92     -20.102 -94.144 118.206  0.00 97.00      PROA   
ATOM   1413  NE  ARG P  92     -20.167 -94.903 116.198  0.00 97.00      PROA   
ATOM   1414  HE  ARG P  92     -19.976 -95.683 115.610  0.00 97.00      PROA   
ATOM   1415  CZ  ARG P  92     -20.579 -93.787 115.570  0.00 97.00      PROA   
ATOM   1416  NH1 ARG P  92     -20.901 -92.645 116.197  0.00 97.00      PROA   
ATOM   1417 HH11 ARG P  92     -20.438 -92.428 117.052  0.00 97.00      PROA   
ATOM   1418 HH12 ARG P  92     -21.169 -91.900 115.589  0.00 97.00      PROA   
ATOM   1419  NH2 ARG P  92     -20.603 -93.739 114.225  0.00 97.00      PROA   
ATOM   1420 HH21 ARG P  92     -20.149 -94.454 113.707  0.00 97.00      PROA   
ATOM   1421 HH22 ARG P  92     -20.666 -92.827 113.825  0.00 97.00      PROA   
ATOM   1422  C   ARG P  92     -23.540 -99.040 117.934  0.00 97.00      PROA   
ATOM   1423  O   ARG P  92     -23.377 -99.786 116.969  0.00 97.00      PROA   
ATOM   1424  N   VAL P  93     -23.811 -99.528 119.164  0.00 97.00      PROA   
ATOM   1425  HN  VAL P  93     -23.987 -98.913 119.925  0.00 97.00      PROA   
ATOM   1426  CA  VAL P  93     -23.916-100.931 119.488  0.00 97.00      PROA   
ATOM   1427  HA  VAL P  93     -24.269-101.462 118.617  0.00 97.00      PROA   
ATOM   1428  CB  VAL P  93     -22.633-101.590 120.022  0.00 97.00      PROA   
ATOM   1429  HB  VAL P  93     -22.872-102.627 120.359  0.00 97.00      PROA   
ATOM   1430  CG1 VAL P  93     -21.585-101.703 118.894  0.00 97.00      PROA   
ATOM   1431 HG11 VAL P  93     -21.259-100.694 118.566  0.00 97.00      PROA   
ATOM   1432 HG12 VAL P  93     -22.002-102.236 118.017  0.00 97.00      PROA   
ATOM   1433 HG13 VAL P  93     -20.689-102.252 119.255  0.00 97.00      PROA   
ATOM   1434  CG2 VAL P  93     -22.047-100.819 121.227  0.00 97.00      PROA   
ATOM   1435 HG21 VAL P  93     -22.758-100.793 122.077  0.00 97.00      PROA   
ATOM   1436 HG22 VAL P  93     -21.792 -99.776 120.943  0.00 97.00      PROA   
ATOM   1437 HG23 VAL P  93     -21.117-101.316 121.578  0.00 97.00      PROA   
ATOM   1438  C   VAL P  93     -25.001-101.018 120.528  0.00 97.00      PROA   
ATOM   1439  O   VAL P  93     -25.144-100.125 121.360  0.00 97.00      PROA   
ATOM   1440  N   LEU P  94     -25.808-102.103 120.465  0.00 97.00      PROA   
ATOM   1441  HN  LEU P  94     -25.698-102.781 119.745  0.00 97.00      PROA   
ATOM   1442  CA  LEU P  94     -26.846-102.423 121.415  0.00 97.00      PROA   
ATOM   1443  HA  LEU P  94     -26.563-102.067 122.398  0.00 97.00      PROA   
ATOM   1444  CB  LEU P  94     -28.268-101.904 121.050  0.00 97.00      PROA   
ATOM   1445  HB1 LEU P  94     -28.945-102.202 121.884  0.00 97.00      PROA   
ATOM   1446  HB2 LEU P  94     -28.642-102.391 120.124  0.00 97.00      PROA   
ATOM   1447  CG  LEU P  94     -28.425-100.370 120.891  0.00 97.00      PROA   
ATOM   1448  HG  LEU P  94     -27.703 -99.877 121.583  0.00 97.00      PROA   
ATOM   1449  CD1 LEU P  94     -28.158 -99.872 119.457  0.00 97.00      PROA   
ATOM   1450 HD11 LEU P  94     -28.914-100.295 118.761  0.00 97.00      PROA   
ATOM   1451 HD12 LEU P  94     -27.151-100.163 119.102  0.00 97.00      PROA   
ATOM   1452 HD13 LEU P  94     -28.227 -98.764 119.424  0.00 97.00      PROA   
ATOM   1453  CD2 LEU P  94     -29.834 -99.938 121.341  0.00 97.00      PROA   
ATOM   1454 HD21 LEU P  94     -29.986-100.193 122.410  0.00 97.00      PROA   
ATOM   1455 HD22 LEU P  94     -30.606-100.469 120.746  0.00 97.00      PROA   
ATOM   1456 HD23 LEU P  94     -29.970 -98.844 121.217  0.00 97.00      PROA   
ATOM   1457  C   LEU P  94     -26.893-103.935 121.441  0.00 97.00      PROA   
ATOM   1458  O   LEU P  94     -26.329-104.601 120.577  0.00 97.00      PROA   
ATOM   1459  N   THR P  95     -27.569-104.513 122.458  0.00 97.00      PROA   
ATOM   1460  HN  THR P  95     -27.908-103.954 123.215  0.00 97.00      PROA   
ATOM   1461  CA  THR P  95     -27.867-105.929 122.590  0.00 97.00      PROA   
ATOM   1462  HA  THR P  95     -27.214-106.487 121.936  0.00 97.00      PROA   
ATOM   1463  CB  THR P  95     -27.718-106.463 124.021  0.00 97.00      PROA   
ATOM   1464  HB  THR P  95     -28.664-106.363 124.603  0.00 97.00      PROA   
ATOM   1465  OG1 THR P  95     -26.731-105.740 124.740  0.00 97.00      PROA   
ATOM   1466  HG1 THR P  95     -27.143-104.885 124.912  0.00 97.00      PROA   
ATOM   1467  CG2 THR P  95     -27.267-107.929 124.002  0.00 97.00      PROA   
ATOM   1468 HG21 THR P  95     -26.276-108.016 123.510  0.00 97.00      PROA   
ATOM   1469 HG22 THR P  95     -27.993-108.566 123.463  0.00 97.00      PROA   
ATOM   1470 HG23 THR P  95     -27.172-108.301 125.044  0.00 97.00      PROA   
ATOM   1471  C   THR P  95     -29.306-106.109 122.139  0.00 97.00      PROA   
ATOM   1472  O   THR P  95     -30.070-105.154 122.047  0.00 97.00      PROA   
ATOM   1473  N   GLU P  96     -29.727-107.353 121.828  0.00 97.00      PROA   
ATOM   1474  HN  GLU P  96     -29.075-108.110 121.792  0.00 97.00      PROA   
ATOM   1475  CA  GLU P  96     -31.106-107.692 121.539  0.00 97.00      PROA   
ATOM   1476  HA  GLU P  96     -31.408-107.049 120.726  0.00 97.00      PROA   
ATOM   1477  CB  GLU P  96     -31.260-109.171 121.085  0.00 97.00      PROA   
ATOM   1478  HB1 GLU P  96     -30.546-109.357 120.250  0.00 97.00      PROA   
ATOM   1479  HB2 GLU P  96     -32.286-109.312 120.682  0.00 97.00      PROA   
ATOM   1480  CG  GLU P  96     -30.998-110.189 122.218  0.00 97.00      PROA   
ATOM   1481  HG1 GLU P  96     -31.599-109.934 123.113  0.00 97.00      PROA   
ATOM   1482  HG2 GLU P  96     -29.929-110.142 122.506  0.00 97.00      PROA   
ATOM   1483  CD  GLU P  96     -31.346-111.636 121.866  0.00 97.00      PROA   
ATOM   1484  OE1 GLU P  96     -32.182-111.877 120.959  0.00 97.00      PROA   
ATOM   1485  OE2 GLU P  96     -30.776-112.536 122.539  0.00 97.00      PROA   
ATOM   1486  C   GLU P  96     -32.026-107.406 122.725  0.00 97.00      PROA   
ATOM   1487  O   GLU P  96     -31.635-107.492 123.887  0.00 97.00      PROA   
ATOM   1488  N   GLY P  97     -33.290-107.020 122.446  0.00 97.00      PROA   
ATOM   1489  HN  GLY P  97     -33.577-106.940 121.491  0.00 97.00      PROA   
ATOM   1490  CA  GLY P  97     -34.281-106.714 123.463  0.00 97.00      PROA   
ATOM   1491  HA1 GLY P  97     -34.077-107.291 124.354  0.00 97.00      PROA   
ATOM   1492  HA2 GLY P  97     -35.249-106.943 123.046  0.00 97.00      PROA   
ATOM   1493  C   GLY P  97     -34.293-105.262 123.853  0.00 97.00      PROA   
ATOM   1494  O   GLY P  97     -35.326-104.750 124.277  0.00 97.00      PROA   
ATOM   1495  N   GLU P  98     -33.142-104.563 123.730  0.00 97.00      PROA   
ATOM   1496  HN  GLU P  98     -32.302-105.029 123.461  0.00 97.00      PROA   
ATOM   1497  CA  GLU P  98     -32.994-103.149 124.007  0.00 97.00      PROA   
ATOM   1498  HA  GLU P  98     -33.278-103.021 125.038  0.00 97.00      PROA   
ATOM   1499  CB  GLU P  98     -31.512-102.703 123.899  0.00 97.00      PROA   
ATOM   1500  HB1 GLU P  98     -31.457-101.595 123.990  0.00 97.00      PROA   
ATOM   1501  HB2 GLU P  98     -31.117-102.979 122.898  0.00 97.00      PROA   
ATOM   1502  CG  GLU P  98     -30.617-103.309 125.003  0.00 97.00      PROA   
ATOM   1503  HG1 GLU P  98     -30.582-104.417 124.914  0.00 97.00      PROA   
ATOM   1504  HG2 GLU P  98     -31.023-103.049 126.003  0.00 97.00      PROA   
ATOM   1505  CD  GLU P  98     -29.196-102.755 124.930  0.00 97.00      PROA   
ATOM   1506  OE1 GLU P  98     -28.251-103.574 124.947  0.00 97.00      PROA   
ATOM   1507  OE2 GLU P  98     -29.026-101.510 124.882  0.00 97.00      PROA   
ATOM   1508  C   GLU P  98     -33.851-102.244 123.119  0.00 97.00      PROA   
ATOM   1509  O   GLU P  98     -33.939-102.486 121.920  0.00 97.00      PROA   
ATOM   1510  N   PRO P  99     -34.491-101.188 123.613  0.00 97.00      PROA   
ATOM   1511  CD  PRO P  99     -34.850-101.032 125.022  0.00 97.00      PROA   
ATOM   1512  HD1 PRO P  99     -33.971-100.615 125.560  0.00 97.00      PROA   
ATOM   1513  HD2 PRO P  99     -35.162-101.998 125.479  0.00 97.00      PROA   
ATOM   1514  CA  PRO P  99     -35.020-100.099 122.798  0.00 97.00      PROA   
ATOM   1515  HA  PRO P  99     -35.770-100.529 122.153  0.00 97.00      PROA   
ATOM   1516  CB  PRO P  99     -35.631 -99.129 123.823  0.00 97.00      PROA   
ATOM   1517  HB1 PRO P  99     -36.505 -98.586 123.412  0.00 97.00      PROA   
ATOM   1518  HB2 PRO P  99     -34.873 -98.396 124.178  0.00 97.00      PROA   
ATOM   1519  CG  PRO P  99     -36.007-100.035 125.001  0.00 97.00      PROA   
ATOM   1520  HG1 PRO P  99     -36.116 -99.486 125.956  0.00 97.00      PROA   
ATOM   1521  HG2 PRO P  99     -36.951-100.577 124.768  0.00 97.00      PROA   
ATOM   1522  C   PRO P  99     -33.989 -99.401 121.919  0.00 97.00      PROA   
ATOM   1523  O   PRO P  99     -32.915 -99.064 122.411  0.00 97.00      PROA   
ATOM   1524  N   LEU P 100     -34.302 -99.140 120.631  0.00 97.00      PROA   
ATOM   1525  HN  LEU P 100     -35.168 -99.463 120.252  0.00 97.00      PROA   
ATOM   1526  CA  LEU P 100     -33.436 -98.359 119.766  0.00 97.00      PROA   
ATOM   1527  HA  LEU P 100     -32.657 -97.891 120.352  0.00 97.00      PROA   
ATOM   1528  CB  LEU P 100     -32.755 -99.246 118.689  0.00 97.00      PROA   
ATOM   1529  HB1 LEU P 100     -33.524 -99.896 118.222  0.00 97.00      PROA   
ATOM   1530  HB2 LEU P 100     -32.046 -99.920 119.217  0.00 97.00      PROA   
ATOM   1531  CG  LEU P 100     -31.986 -98.526 117.552  0.00 97.00      PROA   
ATOM   1532  HG  LEU P 100     -32.717 -97.944 116.944  0.00 97.00      PROA   
ATOM   1533  CD1 LEU P 100     -30.923 -97.544 118.073  0.00 97.00      PROA   
ATOM   1534 HD11 LEU P 100     -30.238 -98.063 118.774  0.00 97.00      PROA   
ATOM   1535 HD12 LEU P 100     -31.399 -96.695 118.602  0.00 97.00      PROA   
ATOM   1536 HD13 LEU P 100     -30.326 -97.141 117.229  0.00 97.00      PROA   
ATOM   1537  CD2 LEU P 100     -31.330 -99.557 116.614  0.00 97.00      PROA   
ATOM   1538 HD21 LEU P 100     -32.086-100.272 116.230  0.00 97.00      PROA   
ATOM   1539 HD22 LEU P 100     -30.550-100.127 117.162  0.00 97.00      PROA   
ATOM   1540 HD23 LEU P 100     -30.852 -99.046 115.752  0.00 97.00      PROA   
ATOM   1541  C   LEU P 100     -34.233 -97.241 119.139  0.00 97.00      PROA   
ATOM   1542  O   LEU P 100     -35.123 -97.478 118.332  0.00 97.00      PROA   
ATOM   1543  N   ALA P 101     -33.913 -95.971 119.481  0.00 97.00      PROA   
ATOM   1544  HN  ALA P 101     -33.212 -95.778 120.165  0.00 97.00      PROA   
ATOM   1545  CA  ALA P 101     -34.589 -94.811 118.940  0.00 97.00      PROA   
ATOM   1546  HA  ALA P 101     -35.512 -95.117 118.469  0.00 97.00      PROA   
ATOM   1547  CB  ALA P 101     -34.966 -93.814 120.052  0.00 97.00      PROA   
ATOM   1548  HB1 ALA P 101     -34.066 -93.435 120.578  0.00 97.00      PROA   
ATOM   1549  HB2 ALA P 101     -35.609 -94.325 120.803  0.00 97.00      PROA   
ATOM   1550  HB3 ALA P 101     -35.534 -92.954 119.643  0.00 97.00      PROA   
ATOM   1551  C   ALA P 101     -33.741 -94.135 117.874  0.00 97.00      PROA   
ATOM   1552  O   ALA P 101     -32.541 -93.921 118.027  0.00 97.00      PROA   
ATOM   1553  N   LEU P 102     -34.382 -93.811 116.730  0.00 97.00      PROA   
ATOM   1554  HN  LEU P 102     -35.334 -94.083 116.604  0.00 97.00      PROA   
ATOM   1555  CA  LEU P 102     -33.781 -93.186 115.573  0.00 97.00      PROA   
ATOM   1556  HA  LEU P 102     -32.750 -92.934 115.780  0.00 97.00      PROA   
ATOM   1557  CB  LEU P 102     -33.884 -94.098 114.320  0.00 97.00      PROA   
ATOM   1558  HB1 LEU P 102     -33.320 -93.642 113.478  0.00 97.00      PROA   
ATOM   1559  HB2 LEU P 102     -34.953 -94.172 114.017  0.00 97.00      PROA   
ATOM   1560  CG  LEU P 102     -33.392 -95.553 114.509  0.00 97.00      PROA   
ATOM   1561  HG  LEU P 102     -33.938 -96.013 115.367  0.00 97.00      PROA   
ATOM   1562  CD1 LEU P 102     -33.727 -96.393 113.266  0.00 97.00      PROA   
ATOM   1563 HD11 LEU P 102     -33.177 -95.999 112.385  0.00 97.00      PROA   
ATOM   1564 HD12 LEU P 102     -34.816 -96.360 113.051  0.00 97.00      PROA   
ATOM   1565 HD13 LEU P 102     -33.428 -97.449 113.433  0.00 97.00      PROA   
ATOM   1566  CD2 LEU P 102     -31.885 -95.622 114.801  0.00 97.00      PROA   
ATOM   1567 HD21 LEU P 102     -31.635 -95.037 115.709  0.00 97.00      PROA   
ATOM   1568 HD22 LEU P 102     -31.316 -95.212 113.941  0.00 97.00      PROA   
ATOM   1569 HD23 LEU P 102     -31.571 -96.676 114.959  0.00 97.00      PROA   
ATOM   1570  C   LEU P 102     -34.544 -91.916 115.261  0.00 97.00      PROA   
ATOM   1571  O   LEU P 102     -35.770 -91.903 115.289  0.00 97.00      PROA   
ATOM   1572  N   ARG P 103     -33.847 -90.802 114.938  0.00 97.00      PROA   
ATOM   1573  HN  ARG P 103     -32.853 -90.772 115.027  0.00 97.00      PROA   
ATOM   1574  CA  ARG P 103     -34.513 -89.627 114.415  0.00 97.00      PROA   
ATOM   1575  HA  ARG P 103     -35.504 -89.898 114.084  0.00 97.00      PROA   
ATOM   1576  CB  ARG P 103     -34.689 -88.502 115.470  0.00 97.00      PROA   
ATOM   1577  HB1 ARG P 103     -33.694 -88.172 115.840  0.00 97.00      PROA   
ATOM   1578  HB2 ARG P 103     -35.250 -88.916 116.337  0.00 97.00      PROA   
ATOM   1579  CG  ARG P 103     -35.447 -87.296 114.897  0.00 97.00      PROA   
ATOM   1580  HG1 ARG P 103     -36.452 -87.637 114.556  0.00 97.00      PROA   
ATOM   1581  HG2 ARG P 103     -34.885 -86.923 114.013  0.00 97.00      PROA   
ATOM   1582  CD  ARG P 103     -35.597 -86.086 115.811  0.00 97.00      PROA   
ATOM   1583  HD1 ARG P 103     -34.596 -85.695 116.094  0.00 97.00      PROA   
ATOM   1584  HD2 ARG P 103     -36.189 -86.307 116.723  0.00 97.00      PROA   
ATOM   1585  NE  ARG P 103     -36.346 -85.100 114.969  0.00 97.00      PROA   
ATOM   1586  HE  ARG P 103     -36.961 -85.434 114.258  0.00 97.00      PROA   
ATOM   1587  CZ  ARG P 103     -36.054 -83.797 114.882  0.00 97.00      PROA   
ATOM   1588  NH1 ARG P 103     -35.111 -83.174 115.593  0.00 97.00      PROA   
ATOM   1589 HH11 ARG P 103     -34.428 -83.689 116.094  0.00 97.00      PROA   
ATOM   1590 HH12 ARG P 103     -35.004 -82.201 115.372  0.00 97.00      PROA   
ATOM   1591  NH2 ARG P 103     -36.705 -83.042 113.982  0.00 97.00      PROA   
ATOM   1592 HH21 ARG P 103     -37.378 -83.466 113.378  0.00 97.00      PROA   
ATOM   1593 HH22 ARG P 103     -36.351 -82.119 113.841  0.00 97.00      PROA   
ATOM   1594  C   ARG P 103     -33.811 -89.064 113.195  0.00 97.00      PROA   
ATOM   1595  O   ARG P 103     -32.696 -88.566 113.265  0.00 97.00      PROA   
ATOM   1596  N   CYS P 104     -34.497 -89.052 112.031  0.00 97.00      PROA   
ATOM   1597  HN  CYS P 104     -35.361 -89.550 111.959  0.00 97.00      PROA   
ATOM   1598  CA  CYS P 104     -34.143 -88.230 110.887  0.00 97.00      PROA   
ATOM   1599  HA  CYS P 104     -33.090 -88.379 110.691  0.00 97.00      PROA   
ATOM   1600  CB  CYS P 104     -34.968 -88.641 109.642  0.00 97.00      PROA   
ATOM   1601  HB1 CYS P 104     -36.012 -88.271 109.733  0.00 97.00      PROA   
ATOM   1602  HB2 CYS P 104     -35.029 -89.753 109.634  0.00 97.00      PROA   
ATOM   1603  SG  CYS P 104     -34.229 -88.107 108.070  0.00 97.00      PROA   
ATOM   1604  C   CYS P 104     -34.377 -86.757 111.200  0.00 97.00      PROA   
ATOM   1605  O   CYS P 104     -35.426 -86.391 111.717  0.00 97.00      PROA   
ATOM   1606  N   HSD P 105     -33.391 -85.876 110.925  0.00 97.00      PROA   
ATOM   1607  HN  HSD P 105     -32.539 -86.177 110.502  0.00 97.00      PROA   
ATOM   1608  CA  HSD P 105     -33.371 -84.534 111.472  0.00 97.00      PROA   
ATOM   1609  HA  HSD P 105     -34.381 -84.168 111.605  0.00 97.00      PROA   
ATOM   1610  CB  HSD P 105     -32.671 -84.573 112.855  0.00 97.00      PROA   
ATOM   1611  HB1 HSD P 105     -31.915 -85.388 112.797  0.00 97.00      PROA   
ATOM   1612  HB2 HSD P 105     -33.410 -84.880 113.626  0.00 97.00      PROA   
ATOM   1613  ND1 HSD P 105     -32.485 -82.211 113.818  0.00 97.00      PROA   
ATOM   1614  HD1 HSD P 105     -33.398 -81.862 113.591  0.00 97.00      PROA   
ATOM   1615  CG  HSD P 105     -31.916 -83.374 113.348  0.00 97.00      PROA   
ATOM   1616  CE1 HSD P 105     -31.508 -81.528 114.463  0.00 97.00      PROA   
ATOM   1617  HE1 HSD P 105     -31.679 -80.565 114.944  0.00 97.00      PROA   
ATOM   1618  NE2 HSD P 105     -30.354 -82.163 114.432  0.00 97.00      PROA   
ATOM   1619  CD2 HSD P 105     -30.611 -83.322 113.724  0.00 97.00      PROA   
ATOM   1620  HD2 HSD P 105     -29.829 -84.058 113.580  0.00 97.00      PROA   
ATOM   1621  C   HSD P 105     -32.711 -83.601 110.486  0.00 97.00      PROA   
ATOM   1622  O   HSD P 105     -31.863 -84.014 109.701  0.00 97.00      PROA   
ATOM   1623  N   ALA P 106     -33.133 -82.316 110.461  0.00 97.00      PROA   
ATOM   1624  HN  ALA P 106     -33.744 -81.946 111.164  0.00 97.00      PROA   
ATOM   1625  CA  ALA P 106     -32.873 -81.416 109.363  0.00 97.00      PROA   
ATOM   1626  HA  ALA P 106     -32.307 -81.921 108.595  0.00 97.00      PROA   
ATOM   1627  CB  ALA P 106     -34.209 -80.922 108.775  0.00 97.00      PROA   
ATOM   1628  HB1 ALA P 106     -34.839 -80.484 109.578  0.00 97.00      PROA   
ATOM   1629  HB2 ALA P 106     -34.770 -81.783 108.348  0.00 97.00      PROA   
ATOM   1630  HB3 ALA P 106     -34.059 -80.171 107.973  0.00 97.00      PROA   
ATOM   1631  C   ALA P 106     -32.038 -80.252 109.825  0.00 97.00      PROA   
ATOM   1632  O   ALA P 106     -32.075 -79.868 110.990  0.00 97.00      PROA   
ATOM   1633  N   TRP P 107     -31.206 -79.680 108.917  0.00 97.00      PROA   
ATOM   1634  HN  TRP P 107     -31.113 -80.065 108.000  0.00 97.00      PROA   
ATOM   1635  CA  TRP P 107     -30.336 -78.567 109.254  0.00 97.00      PROA   
ATOM   1636  HA  TRP P 107     -29.782 -78.915 110.114  0.00 97.00      PROA   
ATOM   1637  CB  TRP P 107     -29.236 -78.281 108.184  0.00 97.00      PROA   
ATOM   1638  HB1 TRP P 107     -29.737 -78.194 107.194  0.00 97.00      PROA   
ATOM   1639  HB2 TRP P 107     -28.566 -79.166 108.142  0.00 97.00      PROA   
ATOM   1640  CG  TRP P 107     -28.405 -77.054 108.426  0.00 97.00      PROA   
ATOM   1641  CD1 TRP P 107     -28.287 -75.976 107.590  0.00 97.00      PROA   
ATOM   1642  HD1 TRP P 107     -28.608 -75.970 106.557  0.00 97.00      PROA   
ATOM   1643  NE1 TRP P 107     -27.732 -74.923 108.274  0.00 97.00      PROA   
ATOM   1644  HE1 TRP P 107     -27.426 -74.078 107.893  0.00 97.00      PROA   
ATOM   1645  CE2 TRP P 107     -27.486 -75.293 109.563  0.00 97.00      PROA   
ATOM   1646  CD2 TRP P 107     -27.850 -76.651 109.691  0.00 97.00      PROA   
ATOM   1647  CE3 TRP P 107     -27.661 -77.297 110.915  0.00 97.00      PROA   
ATOM   1648  HE3 TRP P 107     -27.885 -78.347 111.041  0.00 97.00      PROA   
ATOM   1649  CZ3 TRP P 107     -27.211 -76.552 112.007  0.00 97.00      PROA   
ATOM   1650  HZ3 TRP P 107     -27.094 -77.026 112.973  0.00 97.00      PROA   
ATOM   1651  CZ2 TRP P 107     -27.038 -74.551 110.648  0.00 97.00      PROA   
ATOM   1652  HZ2 TRP P 107     -26.812 -73.499 110.563  0.00 97.00      PROA   
ATOM   1653  CH2 TRP P 107     -26.925 -75.197 111.880  0.00 97.00      PROA   
ATOM   1654  HH2 TRP P 107     -26.606 -74.642 112.752  0.00 97.00      PROA   
ATOM   1655  C   TRP P 107     -31.074 -77.317 109.740  0.00 97.00      PROA   
ATOM   1656  O   TRP P 107     -31.757 -76.612 108.995  0.00 97.00      PROA   
ATOM   1657  N   LYS P 108     -30.927 -77.066 111.065  0.00 97.00      PROA   
ATOM   1658  HN  LYS P 108     -30.309 -77.652 111.582  0.00 97.00      PROA   
ATOM   1659  CA  LYS P 108     -31.583 -76.048 111.856  0.00 97.00      PROA   
ATOM   1660  HA  LYS P 108     -31.259 -76.239 112.866  0.00 97.00      PROA   
ATOM   1661  CB  LYS P 108     -31.113 -74.628 111.427  0.00 97.00      PROA   
ATOM   1662  HB1 LYS P 108     -31.590 -74.349 110.465  0.00 97.00      PROA   
ATOM   1663  HB2 LYS P 108     -30.016 -74.706 111.231  0.00 97.00      PROA   
ATOM   1664  CG  LYS P 108     -31.297 -73.509 112.474  0.00 97.00      PROA   
ATOM   1665  HG1 LYS P 108     -32.383 -73.332 112.627  0.00 97.00      PROA   
ATOM   1666  HG2 LYS P 108     -30.858 -72.574 112.057  0.00 97.00      PROA   
ATOM   1667  CD  LYS P 108     -30.638 -73.854 113.827  0.00 97.00      PROA   
ATOM   1668  HD1 LYS P 108     -29.632 -74.296 113.641  0.00 97.00      PROA   
ATOM   1669  HD2 LYS P 108     -31.262 -74.642 114.305  0.00 97.00      PROA   
ATOM   1670  CE  LYS P 108     -30.505 -72.715 114.856  0.00 97.00      PROA   
ATOM   1671  HE1 LYS P 108     -30.225 -73.139 115.848  0.00 97.00      PROA   
ATOM   1672  HE2 LYS P 108     -31.455 -72.157 114.978  0.00 97.00      PROA   
ATOM   1673  NZ  LYS P 108     -29.427 -71.764 114.488  0.00 97.00      PROA   
ATOM   1674  HZ1 LYS P 108     -28.578 -72.286 114.196  0.00 97.00      PROA   
ATOM   1675  HZ2 LYS P 108     -29.120 -71.243 115.329  0.00 97.00      PROA   
ATOM   1676  HZ3 LYS P 108     -29.725 -71.100 113.744  0.00 97.00      PROA   
ATOM   1677  C   LYS P 108     -33.094 -76.265 111.837  0.00 97.00      PROA   
ATOM   1678  O   LYS P 108     -33.874 -75.329 111.695  0.00 97.00      PROA   
ATOM   1679  N   ASP P 109     -33.497 -77.552 112.008  0.00 97.00      PROA   
ATOM   1680  HN  ASP P 109     -32.786 -78.229 112.183  0.00 97.00      PROA   
ATOM   1681  CA  ASP P 109     -34.794 -78.196 111.842  0.00 97.00      PROA   
ATOM   1682  HA  ASP P 109     -34.533 -79.020 111.200  0.00 97.00      PROA   
ATOM   1683  CB  ASP P 109     -35.335 -78.780 113.175  0.00 97.00      PROA   
ATOM   1684  HB1 ASP P 109     -36.432 -78.656 113.288  0.00 97.00      PROA   
ATOM   1685  HB2 ASP P 109     -34.847 -78.244 114.021  0.00 97.00      PROA   
ATOM   1686  CG  ASP P 109     -35.047 -80.267 113.349  0.00 97.00      PROA   
ATOM   1687  OD1 ASP P 109     -34.782 -80.999 112.364  0.00 97.00      PROA   
ATOM   1688  OD2 ASP P 109     -35.211 -80.706 114.511  0.00 97.00      PROA   
ATOM   1689  C   ASP P 109     -35.908 -77.510 111.069  0.00 97.00      PROA   
ATOM   1690  O   ASP P 109     -36.558 -76.577 111.537  0.00 97.00      PROA   
ATOM   1691  N   LYS P 110     -36.163 -78.026 109.844  0.00 97.00      PROA   
ATOM   1692  HN  LYS P 110     -35.677 -78.843 109.546  0.00 97.00      PROA   
ATOM   1693  CA  LYS P 110     -37.178 -77.550 108.933  0.00 97.00      PROA   
ATOM   1694  HA  LYS P 110     -37.789 -76.806 109.425  0.00 97.00      PROA   
ATOM   1695  CB  LYS P 110     -36.564 -76.986 107.620  0.00 97.00      PROA   
ATOM   1696  HB1 LYS P 110     -37.371 -76.539 107.000  0.00 97.00      PROA   
ATOM   1697  HB2 LYS P 110     -36.111 -77.820 107.038  0.00 97.00      PROA   
ATOM   1698  CG  LYS P 110     -35.454 -75.932 107.840  0.00 97.00      PROA   
ATOM   1699  HG1 LYS P 110     -35.100 -75.583 106.844  0.00 97.00      PROA   
ATOM   1700  HG2 LYS P 110     -34.587 -76.422 108.338  0.00 97.00      PROA   
ATOM   1701  CD  LYS P 110     -35.900 -74.727 108.693  0.00 97.00      PROA   
ATOM   1702  HD1 LYS P 110     -36.337 -75.103 109.639  0.00 97.00      PROA   
ATOM   1703  HD2 LYS P 110     -36.708 -74.169 108.174  0.00 97.00      PROA   
ATOM   1704  CE  LYS P 110     -34.765 -73.779 109.106  0.00 97.00      PROA   
ATOM   1705  HE1 LYS P 110     -33.950 -74.337 109.606  0.00 97.00      PROA   
ATOM   1706  HE2 LYS P 110     -35.144 -72.989 109.790  0.00 97.00      PROA   
ATOM   1707  NZ  LYS P 110     -34.160 -73.133 107.928  0.00 97.00      PROA   
ATOM   1708  HZ1 LYS P 110     -34.908 -72.724 107.334  0.00 97.00      PROA   
ATOM   1709  HZ2 LYS P 110     -33.643 -73.863 107.397  0.00 97.00      PROA   
ATOM   1710  HZ3 LYS P 110     -33.499 -72.391 108.235  0.00 97.00      PROA   
ATOM   1711  C   LYS P 110     -38.041 -78.756 108.638  0.00 97.00      PROA   
ATOM   1712  O   LYS P 110     -37.524 -79.864 108.522  0.00 97.00      PROA   
ATOM   1713  N   LEU P 111     -39.384 -78.575 108.556  0.00 97.00      PROA   
ATOM   1714  HN  LEU P 111     -39.782 -77.666 108.664  0.00 97.00      PROA   
ATOM   1715  CA  LEU P 111     -40.367 -79.645 108.518  0.00 97.00      PROA   
ATOM   1716  HA  LEU P 111     -40.102 -80.359 109.286  0.00 97.00      PROA   
ATOM   1717  CB  LEU P 111     -41.803 -79.111 108.810  0.00 97.00      PROA   
ATOM   1718  HB1 LEU P 111     -42.535 -79.938 108.667  0.00 97.00      PROA   
ATOM   1719  HB2 LEU P 111     -42.050 -78.314 108.075  0.00 97.00      PROA   
ATOM   1720  CG  LEU P 111     -42.078 -78.564 110.240  0.00 97.00      PROA   
ATOM   1721  HG  LEU P 111     -43.182 -78.392 110.287  0.00 97.00      PROA   
ATOM   1722  CD1 LEU P 111     -41.738 -79.591 111.335  0.00 97.00      PROA   
ATOM   1723 HD11 LEU P 111     -40.643 -79.769 111.372  0.00 97.00      PROA   
ATOM   1724 HD12 LEU P 111     -42.252 -80.555 111.138  0.00 97.00      PROA   
ATOM   1725 HD13 LEU P 111     -42.062 -79.211 112.327  0.00 97.00      PROA   
ATOM   1726  CD2 LEU P 111     -41.425 -77.202 110.546  0.00 97.00      PROA   
ATOM   1727 HD21 LEU P 111     -41.638 -76.474 109.736  0.00 97.00      PROA   
ATOM   1728 HD22 LEU P 111     -40.327 -77.309 110.665  0.00 97.00      PROA   
ATOM   1729 HD23 LEU P 111     -41.829 -76.798 111.499  0.00 97.00      PROA   
ATOM   1730  C   LEU P 111     -40.411 -80.427 107.209  0.00 97.00      PROA   
ATOM   1731  O   LEU P 111     -41.383 -80.359 106.459  0.00 97.00      PROA   
ATOM   1732  N   VAL P 112     -39.364 -81.238 106.928  0.00 97.00      PROA   
ATOM   1733  HN  VAL P 112     -38.529 -81.152 107.470  0.00 97.00      PROA   
ATOM   1734  CA  VAL P 112     -39.304 -82.150 105.800  0.00 97.00      PROA   
ATOM   1735  HA  VAL P 112     -39.417 -81.528 104.923  0.00 97.00      PROA   
ATOM   1736  CB  VAL P 112     -37.962 -82.872 105.649  0.00 97.00      PROA   
ATOM   1737  HB  VAL P 112     -38.017 -83.578 104.786  0.00 97.00      PROA   
ATOM   1738  CG1 VAL P 112     -36.884 -81.821 105.309  0.00 97.00      PROA   
ATOM   1739 HG11 VAL P 112     -36.726 -81.130 106.163  0.00 97.00      PROA   
ATOM   1740 HG12 VAL P 112     -37.192 -81.231 104.421  0.00 97.00      PROA   
ATOM   1741 HG13 VAL P 112     -35.920 -82.319 105.079  0.00 97.00      PROA   
ATOM   1742  CG2 VAL P 112     -37.587 -83.679 106.913  0.00 97.00      PROA   
ATOM   1743 HG21 VAL P 112     -38.373 -84.419 107.163  0.00 97.00      PROA   
ATOM   1744 HG22 VAL P 112     -37.439 -83.008 107.784  0.00 97.00      PROA   
ATOM   1745 HG23 VAL P 112     -36.637 -84.231 106.740  0.00 97.00      PROA   
ATOM   1746  C   VAL P 112     -40.452 -83.147 105.757  0.00 97.00      PROA   
ATOM   1747  O   VAL P 112     -40.903 -83.679 106.771  0.00 97.00      PROA   
ATOM   1748  N   TYR P 113     -40.956 -83.382 104.528  0.00 97.00      PROA   
ATOM   1749  HN  TYR P 113     -40.555 -82.927 103.735  0.00 97.00      PROA   
ATOM   1750  CA  TYR P 113     -42.093 -84.221 104.242  0.00 97.00      PROA   
ATOM   1751  HA  TYR P 113     -42.500 -84.581 105.174  0.00 97.00      PROA   
ATOM   1752  CB  TYR P 113     -43.255 -83.472 103.514  0.00 97.00      PROA   
ATOM   1753  HB1 TYR P 113     -43.704 -82.758 104.240  0.00 97.00      PROA   
ATOM   1754  HB2 TYR P 113     -44.056 -84.175 103.205  0.00 97.00      PROA   
ATOM   1755  CG  TYR P 113     -42.817 -82.655 102.316  0.00 97.00      PROA   
ATOM   1756  CD1 TYR P 113     -42.253 -81.376 102.486  0.00 97.00      PROA   
ATOM   1757  HD1 TYR P 113     -42.094 -80.989 103.482  0.00 97.00      PROA   
ATOM   1758  CE1 TYR P 113     -41.878 -80.606 101.380  0.00 97.00      PROA   
ATOM   1759  HE1 TYR P 113     -41.424 -79.637 101.528  0.00 97.00      PROA   
ATOM   1760  CZ  TYR P 113     -42.105 -81.087 100.085  0.00 97.00      PROA   
ATOM   1761  OH  TYR P 113     -41.706 -80.324  98.972  0.00 97.00      PROA   
ATOM   1762  HH  TYR P 113     -40.947 -79.801  99.249  0.00 97.00      PROA   
ATOM   1763  CD2 TYR P 113     -43.059 -83.114 101.009  0.00 97.00      PROA   
ATOM   1764  HD2 TYR P 113     -43.519 -84.077 100.858  0.00 97.00      PROA   
ATOM   1765  CE2 TYR P 113     -42.709 -82.334  99.898  0.00 97.00      PROA   
ATOM   1766  HE2 TYR P 113     -42.882 -82.705  98.898  0.00 97.00      PROA   
ATOM   1767  C   TYR P 113     -41.604 -85.446 103.505  0.00 97.00      PROA   
ATOM   1768  O   TYR P 113     -40.487 -85.481 103.008  0.00 97.00      PROA   
ATOM   1769  N   ASN P 114     -42.416 -86.523 103.479  0.00 97.00      PROA   
ATOM   1770  HN  ASN P 114     -43.311 -86.453 103.917  0.00 97.00      PROA   
ATOM   1771  CA  ASN P 114     -42.093 -87.801 102.861  0.00 97.00      PROA   
ATOM   1772  HA  ASN P 114     -42.903 -88.454 103.143  0.00 97.00      PROA   
ATOM   1773  CB  ASN P 114     -42.015 -87.732 101.304  0.00 97.00      PROA   
ATOM   1774  HB1 ASN P 114     -41.794 -88.732 100.875  0.00 97.00      PROA   
ATOM   1775  HB2 ASN P 114     -41.203 -87.037 101.003  0.00 97.00      PROA   
ATOM   1776  CG  ASN P 114     -43.310 -87.222 100.659  0.00 97.00      PROA   
ATOM   1777  OD1 ASN P 114     -43.276 -86.360  99.774  0.00 97.00      PROA   
ATOM   1778  ND2 ASN P 114     -44.482 -87.751 101.099  0.00 97.00      PROA   
ATOM   1779 HD21 ASN P 114     -45.317 -87.445 100.645  0.00 97.00      PROA   
ATOM   1780 HD22 ASN P 114     -44.482 -88.479 101.783  0.00 97.00      PROA   
ATOM   1781  C   ASN P 114     -40.841 -88.465 103.422  0.00 97.00      PROA   
ATOM   1782  O   ASN P 114     -39.929 -88.846 102.689  0.00 97.00      PROA   
ATOM   1783  N   VAL P 115     -40.781 -88.622 104.762  0.00 97.00      PROA   
ATOM   1784  HN  VAL P 115     -41.573 -88.396 105.325  0.00 97.00      PROA   
ATOM   1785  CA  VAL P 115     -39.626 -89.142 105.462  0.00 97.00      PROA   
ATOM   1786  HA  VAL P 115     -38.753 -88.766 104.952  0.00 97.00      PROA   
ATOM   1787  CB  VAL P 115     -39.530 -88.638 106.899  0.00 97.00      PROA   
ATOM   1788  HB  VAL P 115     -40.450 -88.917 107.461  0.00 97.00      PROA   
ATOM   1789  CG1 VAL P 115     -38.299 -89.236 107.619  0.00 97.00      PROA   
ATOM   1790 HG11 VAL P 115     -37.376 -89.025 107.038  0.00 97.00      PROA   
ATOM   1791 HG12 VAL P 115     -38.395 -90.333 107.748  0.00 97.00      PROA   
ATOM   1792 HG13 VAL P 115     -38.189 -88.781 108.626  0.00 97.00      PROA   
ATOM   1793  CG2 VAL P 115     -39.424 -87.098 106.855  0.00 97.00      PROA   
ATOM   1794 HG21 VAL P 115     -40.357 -86.638 106.470  0.00 97.00      PROA   
ATOM   1795 HG22 VAL P 115     -38.580 -86.789 106.202  0.00 97.00      PROA   
ATOM   1796 HG23 VAL P 115     -39.237 -86.696 107.873  0.00 97.00      PROA   
ATOM   1797  C   VAL P 115     -39.571 -90.657 105.388  0.00 97.00      PROA   
ATOM   1798  O   VAL P 115     -40.485 -91.361 105.801  0.00 97.00      PROA   
ATOM   1799  N   LEU P 116     -38.456 -91.183 104.847  0.00 97.00      PROA   
ATOM   1800  HN  LEU P 116     -37.754 -90.565 104.499  0.00 97.00      PROA   
ATOM   1801  CA  LEU P 116     -38.204 -92.593 104.661  0.00 97.00      PROA   
ATOM   1802  HA  LEU P 116     -39.062 -93.172 104.966  0.00 97.00      PROA   
ATOM   1803  CB  LEU P 116     -37.842 -92.910 103.187  0.00 97.00      PROA   
ATOM   1804  HB1 LEU P 116     -37.430 -93.939 103.089  0.00 97.00      PROA   
ATOM   1805  HB2 LEU P 116     -37.051 -92.196 102.869  0.00 97.00      PROA   
ATOM   1806  CG  LEU P 116     -39.018 -92.791 102.192  0.00 97.00      PROA   
ATOM   1807  HG  LEU P 116     -39.567 -91.842 102.398  0.00 97.00      PROA   
ATOM   1808  CD1 LEU P 116     -38.505 -92.727 100.742  0.00 97.00      PROA   
ATOM   1809 HD11 LEU P 116     -37.948 -93.657 100.495  0.00 97.00      PROA   
ATOM   1810 HD12 LEU P 116     -37.828 -91.859 100.608  0.00 97.00      PROA   
ATOM   1811 HD13 LEU P 116     -39.358 -92.627 100.038  0.00 97.00      PROA   
ATOM   1812  CD2 LEU P 116     -39.992 -93.969 102.354  0.00 97.00      PROA   
ATOM   1813 HD21 LEU P 116     -40.377 -94.015 103.392  0.00 97.00      PROA   
ATOM   1814 HD22 LEU P 116     -39.474 -94.925 102.127  0.00 97.00      PROA   
ATOM   1815 HD23 LEU P 116     -40.850 -93.860 101.658  0.00 97.00      PROA   
ATOM   1816  C   LEU P 116     -37.029 -93.008 105.510  0.00 97.00      PROA   
ATOM   1817  O   LEU P 116     -35.956 -92.423 105.432  0.00 97.00      PROA   
ATOM   1818  N   TYR P 117     -37.209 -94.065 106.330  0.00 97.00      PROA   
ATOM   1819  HN  TYR P 117     -38.121 -94.459 106.435  0.00 97.00      PROA   
ATOM   1820  CA  TYR P 117     -36.144 -94.726 107.058  0.00 97.00      PROA   
ATOM   1821  HA  TYR P 117     -35.285 -94.071 107.113  0.00 97.00      PROA   
ATOM   1822  CB  TYR P 117     -36.552 -95.126 108.501  0.00 97.00      PROA   
ATOM   1823  HB1 TYR P 117     -35.812 -95.826 108.945  0.00 97.00      PROA   
ATOM   1824  HB2 TYR P 117     -37.544 -95.628 108.494  0.00 97.00      PROA   
ATOM   1825  CG  TYR P 117     -36.633 -93.911 109.398  0.00 97.00      PROA   
ATOM   1826  CD1 TYR P 117     -35.580 -93.623 110.287  0.00 97.00      PROA   
ATOM   1827  HD1 TYR P 117     -34.698 -94.247 110.297  0.00 97.00      PROA   
ATOM   1828  CE1 TYR P 117     -35.665 -92.542 111.172  0.00 97.00      PROA   
ATOM   1829  HE1 TYR P 117     -34.855 -92.335 111.856  0.00 97.00      PROA   
ATOM   1830  CZ  TYR P 117     -36.807 -91.739 111.179  0.00 97.00      PROA   
ATOM   1831  OH  TYR P 117     -36.878 -90.671 112.087  0.00 97.00      PROA   
ATOM   1832  HH  TYR P 117     -37.775 -90.324 112.090  0.00 97.00      PROA   
ATOM   1833  CD2 TYR P 117     -37.780 -93.094 109.423  0.00 97.00      PROA   
ATOM   1834  HD2 TYR P 117     -38.602 -93.308 108.756  0.00 97.00      PROA   
ATOM   1835  CE2 TYR P 117     -37.865 -92.007 110.304  0.00 97.00      PROA   
ATOM   1836  HE2 TYR P 117     -38.745 -91.380 110.312  0.00 97.00      PROA   
ATOM   1837  C   TYR P 117     -35.710 -95.964 106.301  0.00 97.00      PROA   
ATOM   1838  O   TYR P 117     -36.537 -96.769 105.887  0.00 97.00      PROA   
ATOM   1839  N   TYR P 118     -34.381 -96.125 106.099  0.00 97.00      PROA   
ATOM   1840  HN  TYR P 118     -33.740 -95.441 106.444  0.00 97.00      PROA   
ATOM   1841  CA  TYR P 118     -33.769 -97.176 105.313  0.00 97.00      PROA   
ATOM   1842  HA  TYR P 118     -34.532 -97.830 104.931  0.00 97.00      PROA   
ATOM   1843  CB  TYR P 118     -32.851 -96.671 104.148  0.00 97.00      PROA   
ATOM   1844  HB1 TYR P 118     -32.426 -97.545 103.607  0.00 97.00      PROA   
ATOM   1845  HB2 TYR P 118     -32.007 -96.093 104.579  0.00 97.00      PROA   
ATOM   1846  CG  TYR P 118     -33.508 -95.761 103.126  0.00 97.00      PROA   
ATOM   1847  CD1 TYR P 118     -33.923 -94.465 103.474  0.00 97.00      PROA   
ATOM   1848  HD1 TYR P 118     -33.857 -94.134 104.495  0.00 97.00      PROA   
ATOM   1849  CE1 TYR P 118     -34.392 -93.571 102.509  0.00 97.00      PROA   
ATOM   1850  HE1 TYR P 118     -34.700 -92.587 102.818  0.00 97.00      PROA   
ATOM   1851  CZ  TYR P 118     -34.435 -93.945 101.163  0.00 97.00      PROA   
ATOM   1852  OH  TYR P 118     -34.871 -93.012 100.201  0.00 97.00      PROA   
ATOM   1853  HH  TYR P 118     -35.098 -92.209 100.685  0.00 97.00      PROA   
ATOM   1854  CD2 TYR P 118     -33.554 -96.123 101.764  0.00 97.00      PROA   
ATOM   1855  HD2 TYR P 118     -33.200 -97.095 101.460  0.00 97.00      PROA   
ATOM   1856  CE2 TYR P 118     -34.017 -95.227 100.788  0.00 97.00      PROA   
ATOM   1857  HE2 TYR P 118     -34.033 -95.521  99.749  0.00 97.00      PROA   
ATOM   1858  C   TYR P 118     -32.881 -97.995 106.222  0.00 97.00      PROA   
ATOM   1859  O   TYR P 118     -32.266 -97.470 107.146  0.00 97.00      PROA   
ATOM   1860  N   ARG P 119     -32.795 -99.320 105.965  0.00 97.00      PROA   
ATOM   1861  HN  ARG P 119     -33.348 -99.729 105.240  0.00 97.00      PROA   
ATOM   1862  CA  ARG P 119     -31.823-100.194 106.578  0.00 97.00      PROA   
ATOM   1863  HA  ARG P 119     -31.007 -99.590 106.940  0.00 97.00      PROA   
ATOM   1864  CB  ARG P 119     -32.361-101.005 107.787  0.00 97.00      PROA   
ATOM   1865  HB1 ARG P 119     -33.349-101.441 107.518  0.00 97.00      PROA   
ATOM   1866  HB2 ARG P 119     -32.519-100.280 108.617  0.00 97.00      PROA   
ATOM   1867  CG  ARG P 119     -31.411-102.131 108.250  0.00 97.00      PROA   
ATOM   1868  HG1 ARG P 119     -30.380-101.710 108.269  0.00 97.00      PROA   
ATOM   1869  HG2 ARG P 119     -31.422-102.964 107.514  0.00 97.00      PROA   
ATOM   1870  CD  ARG P 119     -31.656-102.703 109.651  0.00 97.00      PROA   
ATOM   1871  HD1 ARG P 119     -31.768-101.906 110.406  0.00 97.00      PROA   
ATOM   1872  HD2 ARG P 119     -30.787-103.327 109.947  0.00 97.00      PROA   
ATOM   1873  NE  ARG P 119     -32.841-103.612 109.654  0.00 97.00      PROA   
ATOM   1874  HE  ARG P 119     -32.679-104.596 109.642  0.00 97.00      PROA   
ATOM   1875  CZ  ARG P 119     -34.071-103.249 110.074  0.00 97.00      PROA   
ATOM   1876  NH1 ARG P 119     -34.480-101.982 110.126  0.00 97.00      PROA   
ATOM   1877 HH11 ARG P 119     -33.871-101.295 109.745  0.00 97.00      PROA   
ATOM   1878 HH12 ARG P 119     -35.447-101.806 110.289  0.00 97.00      PROA   
ATOM   1879  NH2 ARG P 119     -34.887-104.230 110.486  0.00 97.00      PROA   
ATOM   1880 HH21 ARG P 119     -34.461-105.128 110.584  0.00 97.00      PROA   
ATOM   1881 HH22 ARG P 119     -35.649-104.004 111.090  0.00 97.00      PROA   
ATOM   1882  C   ARG P 119     -31.248-101.111 105.524  0.00 97.00      PROA   
ATOM   1883  O   ARG P 119     -31.982-101.805 104.824  0.00 97.00      PROA   
ATOM   1884  N   ASN P 120     -29.898-101.130 105.395  0.00 97.00      PROA   
ATOM   1885  HN  ASN P 120     -29.342-100.567 106.007  0.00 97.00      PROA   
ATOM   1886  CA  ASN P 120     -29.150-101.989 104.489  0.00 97.00      PROA   
ATOM   1887  HA  ASN P 120     -28.121-101.662 104.550  0.00 97.00      PROA   
ATOM   1888  CB  ASN P 120     -29.198-103.485 104.915  0.00 97.00      PROA   
ATOM   1889  HB1 ASN P 120     -28.589-104.108 104.227  0.00 97.00      PROA   
ATOM   1890  HB2 ASN P 120     -30.248-103.847 104.897  0.00 97.00      PROA   
ATOM   1891  CG  ASN P 120     -28.613-103.635 106.326  0.00 97.00      PROA   
ATOM   1892  OD1 ASN P 120     -27.775-102.839 106.753  0.00 97.00      PROA   
ATOM   1893  ND2 ASN P 120     -29.091-104.659 107.085  0.00 97.00      PROA   
ATOM   1894 HD21 ASN P 120     -28.765-104.746 108.026  0.00 97.00      PROA   
ATOM   1895 HD22 ASN P 120     -29.730-105.316 106.689  0.00 97.00      PROA   
ATOM   1896  C   ASN P 120     -29.551-101.800 103.034  0.00 97.00      PROA   
ATOM   1897  O   ASN P 120     -29.810-102.759 102.309  0.00 97.00      PROA   
ATOM   1898  N   GLY P 121     -29.623-100.524 102.584  0.00 97.00      PROA   
ATOM   1899  HN  GLY P 121     -29.379 -99.776 103.196  0.00 97.00      PROA   
ATOM   1900  CA  GLY P 121     -30.033-100.151 101.238  0.00 97.00      PROA   
ATOM   1901  HA1 GLY P 121     -29.733-100.923 100.542  0.00 97.00      PROA   
ATOM   1902  HA2 GLY P 121     -29.571 -99.200 101.017  0.00 97.00      PROA   
ATOM   1903  C   GLY P 121     -31.521 -99.955 101.094  0.00 97.00      PROA   
ATOM   1904  O   GLY P 121     -31.959 -99.051 100.387  0.00 97.00      PROA   
ATOM   1905  N   LYS P 122     -32.347-100.800 101.742  0.00 97.00      PROA   
ATOM   1906  HN  LYS P 122     -31.973-101.522 102.322  0.00 97.00      PROA   
ATOM   1907  CA  LYS P 122     -33.784-100.778 101.557  0.00 97.00      PROA   
ATOM   1908  HA  LYS P 122     -33.990-100.395 100.567  0.00 97.00      PROA   
ATOM   1909  CB  LYS P 122     -34.393-102.207 101.584  0.00 97.00      PROA   
ATOM   1910  HB1 LYS P 122     -33.957-102.761 102.446  0.00 97.00      PROA   
ATOM   1911  HB2 LYS P 122     -34.081-102.733 100.656  0.00 97.00      PROA   
ATOM   1912  CG  LYS P 122     -35.925-102.228 101.719  0.00 97.00      PROA   
ATOM   1913  HG1 LYS P 122     -36.356-101.488 101.006  0.00 97.00      PROA   
ATOM   1914  HG2 LYS P 122     -36.191-101.910 102.753  0.00 97.00      PROA   
ATOM   1915  CD  LYS P 122     -36.605-103.577 101.467  0.00 97.00      PROA   
ATOM   1916  HD1 LYS P 122     -36.185-104.329 102.172  0.00 97.00      PROA   
ATOM   1917  HD2 LYS P 122     -36.375-103.904 100.428  0.00 97.00      PROA   
ATOM   1918  CE  LYS P 122     -38.123-103.451 101.667  0.00 97.00      PROA   
ATOM   1919  HE1 LYS P 122     -38.538-102.676 100.986  0.00 97.00      PROA   
ATOM   1920  HE2 LYS P 122     -38.351-103.161 102.715  0.00 97.00      PROA   
ATOM   1921  NZ  LYS P 122     -38.815-104.727 101.381  0.00 97.00      PROA   
ATOM   1922  HZ1 LYS P 122     -38.436-105.471 102.000  0.00 97.00      PROA   
ATOM   1923  HZ2 LYS P 122     -38.658-104.988 100.387  0.00 97.00      PROA   
ATOM   1924  HZ3 LYS P 122     -39.835-104.617 101.555  0.00 97.00      PROA   
ATOM   1925  C   LYS P 122     -34.528 -99.872 102.521  0.00 97.00      PROA   
ATOM   1926  O   LYS P 122     -34.386 -99.978 103.733  0.00 97.00      PROA   
ATOM   1927  N   ALA P 123     -35.407 -98.985 101.990  0.00 97.00      PROA   
ATOM   1928  HN  ALA P 123     -35.438 -98.828 101.006  0.00 97.00      PROA   
ATOM   1929  CA  ALA P 123     -36.421 -98.290 102.762  0.00 97.00      PROA   
ATOM   1930  HA  ALA P 123     -35.927 -97.742 103.545  0.00 97.00      PROA   
ATOM   1931  CB  ALA P 123     -37.170 -97.263 101.891  0.00 97.00      PROA   
ATOM   1932  HB1 ALA P 123     -37.707 -97.765 101.059  0.00 97.00      PROA   
ATOM   1933  HB2 ALA P 123     -36.446 -96.545 101.449  0.00 97.00      PROA   
ATOM   1934  HB3 ALA P 123     -37.899 -96.684 102.495  0.00 97.00      PROA   
ATOM   1935  C   ALA P 123     -37.421 -99.249 103.401  0.00 97.00      PROA   
ATOM   1936  O   ALA P 123     -37.979-100.118 102.734  0.00 97.00      PROA   
ATOM   1937  N   PHE P 124     -37.664 -99.115 104.728  0.00 97.00      PROA   
ATOM   1938  HN  PHE P 124     -37.192 -98.413 105.259  0.00 97.00      PROA   
ATOM   1939  CA  PHE P 124     -38.521-100.037 105.451  0.00 97.00      PROA   
ATOM   1940  HA  PHE P 124     -39.027-100.691 104.755  0.00 97.00      PROA   
ATOM   1941  CB  PHE P 124     -37.704-100.943 106.433  0.00 97.00      PROA   
ATOM   1942  HB1 PHE P 124     -36.845-101.382 105.879  0.00 97.00      PROA   
ATOM   1943  HB2 PHE P 124     -38.349-101.783 106.771  0.00 97.00      PROA   
ATOM   1944  CG  PHE P 124     -37.159-100.242 107.662  0.00 97.00      PROA   
ATOM   1945  CD1 PHE P 124     -35.974 -99.492 107.598  0.00 97.00      PROA   
ATOM   1946  HD1 PHE P 124     -35.466 -99.397 106.651  0.00 97.00      PROA   
ATOM   1947  CE1 PHE P 124     -35.468 -98.849 108.735  0.00 97.00      PROA   
ATOM   1948  HE1 PHE P 124     -34.567 -98.258 108.667  0.00 97.00      PROA   
ATOM   1949  CZ  PHE P 124     -36.140 -98.965 109.958  0.00 97.00      PROA   
ATOM   1950  HZ  PHE P 124     -35.765 -98.454 110.833  0.00 97.00      PROA   
ATOM   1951  CD2 PHE P 124     -37.808-100.372 108.904  0.00 97.00      PROA   
ATOM   1952  HD2 PHE P 124     -38.717-100.951 108.972  0.00 97.00      PROA   
ATOM   1953  CE2 PHE P 124     -37.306 -99.735 110.045  0.00 97.00      PROA   
ATOM   1954  HE2 PHE P 124     -37.826 -99.823 110.988  0.00 97.00      PROA   
ATOM   1955  C   PHE P 124     -39.622 -99.299 106.185  0.00 97.00      PROA   
ATOM   1956  O   PHE P 124     -40.598 -99.929 106.591  0.00 97.00      PROA   
ATOM   1957  N   LYS P 125     -39.532 -97.958 106.361  0.00 97.00      PROA   
ATOM   1958  HN  LYS P 125     -38.735 -97.440 106.063  0.00 97.00      PROA   
ATOM   1959  CA  LYS P 125     -40.588 -97.266 107.076  0.00 97.00      PROA   
ATOM   1960  HA  LYS P 125     -41.520 -97.776 106.874  0.00 97.00      PROA   
ATOM   1961  CB  LYS P 125     -40.333 -97.307 108.605  0.00 97.00      PROA   
ATOM   1962  HB1 LYS P 125     -40.049 -96.318 109.015  0.00 97.00      PROA   
ATOM   1963  HB2 LYS P 125     -39.451 -97.967 108.775  0.00 97.00      PROA   
ATOM   1964  CG  LYS P 125     -41.496 -97.938 109.394  0.00 97.00      PROA   
ATOM   1965  HG1 LYS P 125     -41.182 -98.069 110.454  0.00 97.00      PROA   
ATOM   1966  HG2 LYS P 125     -41.698 -98.951 108.981  0.00 97.00      PROA   
ATOM   1967  CD  LYS P 125     -42.797 -97.120 109.355  0.00 97.00      PROA   
ATOM   1968  HD1 LYS P 125     -43.563 -97.658 109.958  0.00 97.00      PROA   
ATOM   1969  HD2 LYS P 125     -43.169 -97.070 108.307  0.00 97.00      PROA   
ATOM   1970  CE  LYS P 125     -42.616 -95.703 109.906  0.00 97.00      PROA   
ATOM   1971  HE1 LYS P 125     -41.889 -95.125 109.295  0.00 97.00      PROA   
ATOM   1972  HE2 LYS P 125     -42.256 -95.743 110.956  0.00 97.00      PROA   
ATOM   1973  NZ  LYS P 125     -43.889 -94.955 109.887  0.00 97.00      PROA   
ATOM   1974  HZ1 LYS P 125     -44.670 -95.532 110.251  0.00 97.00      PROA   
ATOM   1975  HZ2 LYS P 125     -44.090 -94.668 108.904  0.00 97.00      PROA   
ATOM   1976  HZ3 LYS P 125     -43.782 -94.090 110.457  0.00 97.00      PROA   
ATOM   1977  C   LYS P 125     -40.789 -95.844 106.591  0.00 97.00      PROA   
ATOM   1978  O   LYS P 125     -39.908 -94.997 106.689  0.00 97.00      PROA   
ATOM   1979  N   PHE P 126     -42.011 -95.556 106.085  0.00 97.00      PROA   
ATOM   1980  HN  PHE P 126     -42.671 -96.293 105.960  0.00 97.00      PROA   
ATOM   1981  CA  PHE P 126     -42.440 -94.268 105.577  0.00 97.00      PROA   
ATOM   1982  HA  PHE P 126     -41.565 -93.681 105.337  0.00 97.00      PROA   
ATOM   1983  CB  PHE P 126     -43.240 -94.502 104.256  0.00 97.00      PROA   
ATOM   1984  HB1 PHE P 126     -44.013 -95.282 104.437  0.00 97.00      PROA   
ATOM   1985  HB2 PHE P 126     -42.553 -94.896 103.478  0.00 97.00      PROA   
ATOM   1986  CG  PHE P 126     -43.924 -93.281 103.693  0.00 97.00      PROA   
ATOM   1987  CD1 PHE P 126     -43.164 -92.230 103.155  0.00 97.00      PROA   
ATOM   1988  HD1 PHE P 126     -42.086 -92.279 103.174  0.00 97.00      PROA   
ATOM   1989  CE1 PHE P 126     -43.793 -91.121 102.581  0.00 97.00      PROA   
ATOM   1990  HE1 PHE P 126     -43.191 -90.343 102.139  0.00 97.00      PROA   
ATOM   1991  CZ  PHE P 126     -45.191 -91.038 102.562  0.00 97.00      PROA   
ATOM   1992  HZ  PHE P 126     -45.685 -90.186 102.121  0.00 97.00      PROA   
ATOM   1993  CD2 PHE P 126     -45.328 -93.196 103.654  0.00 97.00      PROA   
ATOM   1994  HD2 PHE P 126     -45.928 -94.004 104.046  0.00 97.00      PROA   
ATOM   1995  CE2 PHE P 126     -45.958 -92.076 103.102  0.00 97.00      PROA   
ATOM   1996  HE2 PHE P 126     -47.036 -92.022 103.070  0.00 97.00      PROA   
ATOM   1997  C   PHE P 126     -43.251 -93.464 106.593  0.00 97.00      PROA   
ATOM   1998  O   PHE P 126     -44.058 -94.012 107.332  0.00 97.00      PROA   
ATOM   1999  N   PHE P 127     -43.066 -92.121 106.613  0.00 97.00      PROA   
ATOM   2000  HN  PHE P 127     -42.322 -91.720 106.082  0.00 97.00      PROA   
ATOM   2001  CA  PHE P 127     -43.912 -91.162 107.303  0.00 97.00      PROA   
ATOM   2002  HA  PHE P 127     -44.861 -91.622 107.541  0.00 97.00      PROA   
ATOM   2003  CB  PHE P 127     -43.260 -90.545 108.571  0.00 97.00      PROA   
ATOM   2004  HB1 PHE P 127     -43.909 -89.752 109.002  0.00 97.00      PROA   
ATOM   2005  HB2 PHE P 127     -42.291 -90.071 108.299  0.00 97.00      PROA   
ATOM   2006  CG  PHE P 127     -42.988 -91.540 109.668  0.00 97.00      PROA   
ATOM   2007  CD1 PHE P 127     -43.936 -91.745 110.688  0.00 97.00      PROA   
ATOM   2008  HD1 PHE P 127     -44.901 -91.262 110.627  0.00 97.00      PROA   
ATOM   2009  CE1 PHE P 127     -43.611 -92.492 111.829  0.00 97.00      PROA   
ATOM   2010  HE1 PHE P 127     -44.328 -92.603 112.629  0.00 97.00      PROA   
ATOM   2011  CZ  PHE P 127     -42.331 -93.045 111.957  0.00 97.00      PROA   
ATOM   2012  HZ  PHE P 127     -42.068 -93.597 112.847  0.00 97.00      PROA   
ATOM   2013  CD2 PHE P 127     -41.709 -92.109 109.808  0.00 97.00      PROA   
ATOM   2014  HD2 PHE P 127     -40.958 -91.918 109.055  0.00 97.00      PROA   
ATOM   2015  CE2 PHE P 127     -41.379 -92.852 110.949  0.00 97.00      PROA   
ATOM   2016  HE2 PHE P 127     -40.384 -93.257 111.065  0.00 97.00      PROA   
ATOM   2017  C   PHE P 127     -44.176 -89.992 106.369  0.00 97.00      PROA   
ATOM   2018  O   PHE P 127     -43.297 -89.562 105.633  0.00 97.00      PROA   
ATOM   2019  N   HSD P 128     -45.400 -89.414 106.375  0.00 97.00      PROA   
ATOM   2020  HN  HSD P 128     -46.155 -89.807 106.897  0.00 97.00      PROA   
ATOM   2021  CA  HSD P 128     -45.698 -88.182 105.654  0.00 97.00      PROA   
ATOM   2022  HA  HSD P 128     -45.380 -88.341 104.632  0.00 97.00      PROA   
ATOM   2023  CB  HSD P 128     -47.213 -87.876 105.601  0.00 97.00      PROA   
ATOM   2024  HB1 HSD P 128     -47.420 -86.791 105.472  0.00 97.00      PROA   
ATOM   2025  HB2 HSD P 128     -47.687 -88.194 106.553  0.00 97.00      PROA   
ATOM   2026  ND1 HSD P 128     -47.939 -88.073 103.180  0.00 97.00      PROA   
ATOM   2027  HD1 HSD P 128     -47.620 -87.167 102.899  0.00 97.00      PROA   
ATOM   2028  CG  HSD P 128     -47.859 -88.600 104.453  0.00 97.00      PROA   
ATOM   2029  CE1 HSD P 128     -48.638 -88.961 102.430  0.00 97.00      PROA   
ATOM   2030  HE1 HSD P 128     -48.872 -88.798 101.378  0.00 97.00      PROA   
ATOM   2031  NE2 HSD P 128     -49.024 -90.008 103.132  0.00 97.00      PROA   
ATOM   2032  CD2 HSD P 128     -48.544 -89.775 104.409  0.00 97.00      PROA   
ATOM   2033  HD2 HSD P 128     -48.753 -90.488 105.197  0.00 97.00      PROA   
ATOM   2034  C   HSD P 128     -44.923 -86.954 106.108  0.00 97.00      PROA   
ATOM   2035  O   HSD P 128     -44.578 -86.113 105.283  0.00 97.00      PROA   
ATOM   2036  N   TRP P 129     -44.638 -86.823 107.421  0.00 97.00      PROA   
ATOM   2037  HN  TRP P 129     -44.909 -87.529 108.065  0.00 97.00      PROA   
ATOM   2038  CA  TRP P 129     -43.978 -85.672 108.009  0.00 97.00      PROA   
ATOM   2039  HA  TRP P 129     -43.557 -85.047 107.231  0.00 97.00      PROA   
ATOM   2040  CB  TRP P 129     -44.924 -84.830 108.915  0.00 97.00      PROA   
ATOM   2041  HB1 TRP P 129     -44.407 -83.891 109.213  0.00 97.00      PROA   
ATOM   2042  HB2 TRP P 129     -45.146 -85.393 109.848  0.00 97.00      PROA   
ATOM   2043  CG  TRP P 129     -46.234 -84.479 108.280  0.00 97.00      PROA   
ATOM   2044  CD1 TRP P 129     -46.521 -83.345 107.565  0.00 97.00      PROA   
ATOM   2045  HD1 TRP P 129     -45.822 -82.540 107.390  0.00 97.00      PROA   
ATOM   2046  NE1 TRP P 129     -47.819 -83.397 107.122  0.00 97.00      PROA   
ATOM   2047  HE1 TRP P 129     -48.318 -82.670 106.703  0.00 97.00      PROA   
ATOM   2048  CE2 TRP P 129     -48.400 -84.559 107.536  0.00 97.00      PROA   
ATOM   2049  CD2 TRP P 129     -47.437 -85.270 108.286  0.00 97.00      PROA   
ATOM   2050  CE3 TRP P 129     -47.785 -86.492 108.864  0.00 97.00      PROA   
ATOM   2051  HE3 TRP P 129     -47.083 -87.044 109.472  0.00 97.00      PROA   
ATOM   2052  CZ3 TRP P 129     -49.078 -86.988 108.665  0.00 97.00      PROA   
ATOM   2053  HZ3 TRP P 129     -49.369 -87.927 109.114  0.00 97.00      PROA   
ATOM   2054  CZ2 TRP P 129     -49.679 -85.054 107.328  0.00 97.00      PROA   
ATOM   2055  HZ2 TRP P 129     -50.412 -84.506 106.755  0.00 97.00      PROA   
ATOM   2056  CH2 TRP P 129     -50.005 -86.284 107.901  0.00 97.00      PROA   
ATOM   2057  HH2 TRP P 129     -51.000 -86.685 107.766  0.00 97.00      PROA   
ATOM   2058  C   TRP P 129     -42.846 -86.204 108.855  0.00 97.00      PROA   
ATOM   2059  O   TRP P 129     -42.725 -87.410 109.062  0.00 97.00      PROA   
ATOM   2060  N   ASN P 130     -41.958 -85.313 109.357  0.00 97.00      PROA   
ATOM   2061  HN  ASN P 130     -42.001 -84.348 109.103  0.00 97.00      PROA   
ATOM   2062  CA  ASN P 130     -40.890 -85.686 110.266  0.00 97.00      PROA   
ATOM   2063  HA  ASN P 130     -40.300 -86.422 109.739  0.00 97.00      PROA   
ATOM   2064  CB  ASN P 130     -39.993 -84.456 110.594  0.00 97.00      PROA   
ATOM   2065  HB1 ASN P 130     -40.537 -83.746 111.252  0.00 97.00      PROA   
ATOM   2066  HB2 ASN P 130     -39.729 -83.920 109.656  0.00 97.00      PROA   
ATOM   2067  CG  ASN P 130     -38.701 -84.866 111.297  0.00 97.00      PROA   
ATOM   2068  OD1 ASN P 130     -38.441 -84.469 112.432  0.00 97.00      PROA   
ATOM   2069  ND2 ASN P 130     -37.880 -85.704 110.612  0.00 97.00      PROA   
ATOM   2070 HD21 ASN P 130     -37.010 -85.952 111.040  0.00 97.00      PROA   
ATOM   2071 HD22 ASN P 130     -38.106 -85.983 109.681  0.00 97.00      PROA   
ATOM   2072  C   ASN P 130     -41.393 -86.352 111.553  0.00 97.00      PROA   
ATOM   2073  O   ASN P 130     -42.312 -85.871 112.213  0.00 97.00      PROA   
ATOM   2074  N   SER P 131     -40.780 -87.498 111.925  0.00 97.00      PROA   
ATOM   2075  HN  SER P 131     -40.028 -87.874 111.389  0.00 97.00      PROA   
ATOM   2076  CA  SER P 131     -41.175 -88.282 113.076  0.00 97.00      PROA   
ATOM   2077  HA  SER P 131     -41.413 -87.623 113.899  0.00 97.00      PROA   
ATOM   2078  CB  SER P 131     -42.371 -89.241 112.783  0.00 97.00      PROA   
ATOM   2079  HB1 SER P 131     -42.148 -89.841 111.876  0.00 97.00      PROA   
ATOM   2080  HB2 SER P 131     -43.265 -88.617 112.568  0.00 97.00      PROA   
ATOM   2081  OG  SER P 131     -42.695 -90.121 113.864  0.00 97.00      PROA   
ATOM   2082  HG1 SER P 131     -42.041 -90.830 113.860  0.00 97.00      PROA   
ATOM   2083  C   SER P 131     -39.970 -89.090 113.442  0.00 97.00      PROA   
ATOM   2084  O   SER P 131     -39.098 -89.305 112.611  0.00 97.00      PROA   
ATOM   2085  N   ASN P 132     -39.913 -89.582 114.700  0.00 97.00      PROA   
ATOM   2086  HN  ASN P 132     -40.660 -89.394 115.333  0.00 97.00      PROA   
ATOM   2087  CA  ASN P 132     -38.920 -90.539 115.141  0.00 97.00      PROA   
ATOM   2088  HA  ASN P 132     -37.969 -90.272 114.701  0.00 97.00      PROA   
ATOM   2089  CB  ASN P 132     -38.747 -90.544 116.697  0.00 97.00      PROA   
ATOM   2090  HB1 ASN P 132     -38.630 -89.502 117.062  0.00 97.00      PROA   
ATOM   2091  HB2 ASN P 132     -37.811 -91.091 116.945  0.00 97.00      PROA   
ATOM   2092  CG  ASN P 132     -39.882 -91.253 117.455  0.00 97.00      PROA   
ATOM   2093  OD1 ASN P 132     -39.842 -92.473 117.637  0.00 97.00      PROA   
ATOM   2094  ND2 ASN P 132     -40.899 -90.491 117.935  0.00 97.00      PROA   
ATOM   2095 HD21 ASN P 132     -41.627 -90.959 118.432  0.00 97.00      PROA   
ATOM   2096 HD22 ASN P 132     -40.896 -89.500 117.816  0.00 97.00      PROA   
ATOM   2097  C   ASN P 132     -39.306 -91.914 114.624  0.00 97.00      PROA   
ATOM   2098  O   ASN P 132     -40.434 -92.141 114.193  0.00 97.00      PROA   
ATOM   2099  N   LEU P 133     -38.361 -92.871 114.694  0.00 97.00      PROA   
ATOM   2100  HN  LEU P 133     -37.421 -92.642 114.940  0.00 97.00      PROA   
ATOM   2101  CA  LEU P 133     -38.661 -94.274 114.578  0.00 97.00      PROA   
ATOM   2102  HA  LEU P 133     -39.730 -94.430 114.587  0.00 97.00      PROA   
ATOM   2103  CB  LEU P 133     -38.062 -94.859 113.277  0.00 97.00      PROA   
ATOM   2104  HB1 LEU P 133     -36.954 -94.893 113.319  0.00 97.00      PROA   
ATOM   2105  HB2 LEU P 133     -38.325 -94.136 112.468  0.00 97.00      PROA   
ATOM   2106  CG  LEU P 133     -38.612 -96.234 112.836  0.00 97.00      PROA   
ATOM   2107  HG  LEU P 133     -39.722 -96.221 112.953  0.00 97.00      PROA   
ATOM   2108  CD1 LEU P 133     -38.302 -96.451 111.348  0.00 97.00      PROA   
ATOM   2109 HD11 LEU P 133     -37.203 -96.454 111.190  0.00 97.00      PROA   
ATOM   2110 HD12 LEU P 133     -38.742 -95.636 110.737  0.00 97.00      PROA   
ATOM   2111 HD13 LEU P 133     -38.714 -97.422 111.004  0.00 97.00      PROA   
ATOM   2112  CD2 LEU P 133     -38.051 -97.410 113.653  0.00 97.00      PROA   
ATOM   2113 HD21 LEU P 133     -38.391 -97.367 114.705  0.00 97.00      PROA   
ATOM   2114 HD22 LEU P 133     -36.940 -97.386 113.637  0.00 97.00      PROA   
ATOM   2115 HD23 LEU P 133     -38.389 -98.376 113.223  0.00 97.00      PROA   
ATOM   2116  C   LEU P 133     -38.075 -94.919 115.813  0.00 97.00      PROA   
ATOM   2117  O   LEU P 133     -36.864 -94.939 115.998  0.00 97.00      PROA   
ATOM   2118  N   THR P 134     -38.934 -95.474 116.701  0.00 97.00      PROA   
ATOM   2119  HN  THR P 134     -39.919 -95.416 116.564  0.00 97.00      PROA   
ATOM   2120  CA  THR P 134     -38.486 -96.143 117.912  0.00 97.00      PROA   
ATOM   2121  HA  THR P 134     -37.418 -96.024 118.029  0.00 97.00      PROA   
ATOM   2122  CB  THR P 134     -39.129 -95.621 119.193  0.00 97.00      PROA   
ATOM   2123  HB  THR P 134     -40.239 -95.685 119.128  0.00 97.00      PROA   
ATOM   2124  OG1 THR P 134     -38.760 -94.265 119.407  0.00 97.00      PROA   
ATOM   2125  HG1 THR P 134     -39.159 -93.751 118.700  0.00 97.00      PROA   
ATOM   2126  CG2 THR P 134     -38.634 -96.403 120.427  0.00 97.00      PROA   
ATOM   2127 HG21 THR P 134     -37.523 -96.388 120.464  0.00 97.00      PROA   
ATOM   2128 HG22 THR P 134     -38.981 -97.456 120.417  0.00 97.00      PROA   
ATOM   2129 HG23 THR P 134     -39.019 -95.925 121.353  0.00 97.00      PROA   
ATOM   2130  C   THR P 134     -38.762 -97.618 117.769  0.00 97.00      PROA   
ATOM   2131  O   THR P 134     -39.898 -98.047 117.582  0.00 97.00      PROA   
ATOM   2132  N   ILE P 135     -37.696 -98.438 117.868  0.00 97.00      PROA   
ATOM   2133  HN  ILE P 135     -36.779 -98.054 117.985  0.00 97.00      PROA   
ATOM   2134  CA  ILE P 135     -37.764 -99.881 117.831  0.00 97.00      PROA   
ATOM   2135  HA  ILE P 135     -38.648-100.191 117.293  0.00 97.00      PROA   
ATOM   2136  CB  ILE P 135     -36.524-100.488 117.166  0.00 97.00      PROA   
ATOM   2137  HB  ILE P 135     -35.631-100.130 117.728  0.00 97.00      PROA   
ATOM   2138  CG2 ILE P 135     -36.555-102.031 117.242  0.00 97.00      PROA   
ATOM   2139 HG21 ILE P 135     -37.450-102.431 116.720  0.00 97.00      PROA   
ATOM   2140 HG22 ILE P 135     -36.568-102.382 118.291  0.00 97.00      PROA   
ATOM   2141 HG23 ILE P 135     -35.648-102.457 116.767  0.00 97.00      PROA   
ATOM   2142  CG1 ILE P 135     -36.343-100.009 115.701  0.00 97.00      PROA   
ATOM   2143 HG11 ILE P 135     -36.736 -98.979 115.580  0.00 97.00      PROA   
ATOM   2144 HG12 ILE P 135     -36.938-100.666 115.029  0.00 97.00      PROA   
ATOM   2145  CD  ILE P 135     -34.872 -99.978 115.264  0.00 97.00      PROA   
ATOM   2146  HD1 ILE P 135     -34.355-100.931 115.506  0.00 97.00      PROA   
ATOM   2147  HD2 ILE P 135     -34.346 -99.159 115.798  0.00 97.00      PROA   
ATOM   2148  HD3 ILE P 135     -34.784 -99.790 114.174  0.00 97.00      PROA   
ATOM   2149  C   ILE P 135     -37.865-100.344 119.272  0.00 97.00      PROA   
ATOM   2150  O   ILE P 135     -36.919-100.213 120.038  0.00 97.00      PROA   
ATOM   2151  N   LEU P 136     -39.032-100.891 119.683  0.00 97.00      PROA   
ATOM   2152  HN  LEU P 136     -39.812-100.920 119.062  0.00 97.00      PROA   
ATOM   2153  CA  LEU P 136     -39.320-101.319 121.044  0.00 97.00      PROA   
ATOM   2154  HA  LEU P 136     -39.167-100.458 121.680  0.00 97.00      PROA   
ATOM   2155  CB  LEU P 136     -40.787-101.813 121.200  0.00 97.00      PROA   
ATOM   2156  HB1 LEU P 136     -40.914-102.220 122.229  0.00 97.00      PROA   
ATOM   2157  HB2 LEU P 136     -40.977-102.640 120.483  0.00 97.00      PROA   
ATOM   2158  CG  LEU P 136     -41.908-100.746 121.034  0.00 97.00      PROA   
ATOM   2159  HG  LEU P 136     -42.855-101.253 121.346  0.00 97.00      PROA   
ATOM   2160  CD1 LEU P 136     -41.715 -99.543 121.974  0.00 97.00      PROA   
ATOM   2161 HD11 LEU P 136     -40.824 -98.953 121.672  0.00 97.00      PROA   
ATOM   2162 HD12 LEU P 136     -41.578 -99.885 123.021  0.00 97.00      PROA   
ATOM   2163 HD13 LEU P 136     -42.603 -98.878 121.932  0.00 97.00      PROA   
ATOM   2164  CD2 LEU P 136     -42.139-100.274 119.584  0.00 97.00      PROA   
ATOM   2165 HD21 LEU P 136     -42.227-101.141 118.897  0.00 97.00      PROA   
ATOM   2166 HD22 LEU P 136     -41.308 -99.623 119.246  0.00 97.00      PROA   
ATOM   2167 HD23 LEU P 136     -43.076 -99.681 119.527  0.00 97.00      PROA   
ATOM   2168  C   LEU P 136     -38.389-102.395 121.585  0.00 97.00      PROA   
ATOM   2169  O   LEU P 136     -37.990-102.347 122.749  0.00 97.00      PROA   
ATOM   2170  N   LYS P 137     -38.026-103.392 120.751  0.00 97.00      PROA   
ATOM   2171  HN  LYS P 137     -38.394-103.433 119.828  0.00 97.00      PROA   
ATOM   2172  CA  LYS P 137     -37.019-104.375 121.087  0.00 97.00      PROA   
ATOM   2173  HA  LYS P 137     -36.382-103.990 121.873  0.00 97.00      PROA   
ATOM   2174  CB  LYS P 137     -37.636-105.723 121.545  0.00 97.00      PROA   
ATOM   2175  HB1 LYS P 137     -36.835-106.489 121.627  0.00 97.00      PROA   
ATOM   2176  HB2 LYS P 137     -38.359-106.074 120.776  0.00 97.00      PROA   
ATOM   2177  CG  LYS P 137     -38.358-105.644 122.904  0.00 97.00      PROA   
ATOM   2178  HG1 LYS P 137     -39.201-104.923 122.840  0.00 97.00      PROA   
ATOM   2179  HG2 LYS P 137     -37.641-105.246 123.652  0.00 97.00      PROA   
ATOM   2180  CD  LYS P 137     -38.895-107.010 123.369  0.00 97.00      PROA   
ATOM   2181  HD1 LYS P 137     -38.061-107.748 123.359  0.00 97.00      PROA   
ATOM   2182  HD2 LYS P 137     -39.650-107.359 122.630  0.00 97.00      PROA   
ATOM   2183  CE  LYS P 137     -39.546-107.002 124.760  0.00 97.00      PROA   
ATOM   2184  HE1 LYS P 137     -39.941-108.016 124.995  0.00 97.00      PROA   
ATOM   2185  HE2 LYS P 137     -40.375-106.268 124.819  0.00 97.00      PROA   
ATOM   2186  NZ  LYS P 137     -38.540-106.674 125.796  0.00 97.00      PROA   
ATOM   2187  HZ1 LYS P 137     -38.409-105.645 125.885  0.00 97.00      PROA   
ATOM   2188  HZ2 LYS P 137     -37.640-107.107 125.506  0.00 97.00      PROA   
ATOM   2189  HZ3 LYS P 137     -38.826-107.082 126.709  0.00 97.00      PROA   
ATOM   2190  C   LYS P 137     -36.146-104.606 119.874  0.00 97.00      PROA   
ATOM   2191  O   LYS P 137     -36.603-105.133 118.862  0.00 97.00      PROA   
ATOM   2192  N   THR P 138     -34.846-104.223 119.938  0.00 97.00      PROA   
ATOM   2193  HN  THR P 138     -34.504-103.724 120.736  0.00 97.00      PROA   
ATOM   2194  CA  THR P 138     -33.899-104.426 118.850  0.00 97.00      PROA   
ATOM   2195  HA  THR P 138     -34.450-104.260 117.935  0.00 97.00      PROA   
ATOM   2196  CB  THR P 138     -32.741-103.426 118.838  0.00 97.00      PROA   
ATOM   2197  HB  THR P 138     -33.155-102.419 119.080  0.00 97.00      PROA   
ATOM   2198  OG1 THR P 138     -32.138-103.338 117.552  0.00 97.00      PROA   
ATOM   2199  HG1 THR P 138     -31.413-102.719 117.661  0.00 97.00      PROA   
ATOM   2200  CG2 THR P 138     -31.644-103.769 119.857  0.00 97.00      PROA   
ATOM   2201 HG21 THR P 138     -31.113-104.706 119.586  0.00 97.00      PROA   
ATOM   2202 HG22 THR P 138     -32.075-103.889 120.870  0.00 97.00      PROA   
ATOM   2203 HG23 THR P 138     -30.892-102.953 119.899  0.00 97.00      PROA   
ATOM   2204  C   THR P 138     -33.426-105.868 118.816  0.00 97.00      PROA   
ATOM   2205  O   THR P 138     -33.698-106.661 119.710  0.00 97.00      PROA   
ATOM   2206  N   ASN P 139     -32.759-106.265 117.716  0.00 97.00      PROA   
ATOM   2207  HN  ASN P 139     -32.469-105.596 117.037  0.00 97.00      PROA   
ATOM   2208  CA  ASN P 139     -32.462-107.653 117.453  0.00 97.00      PROA   
ATOM   2209  HA  ASN P 139     -31.978-108.068 118.328  0.00 97.00      PROA   
ATOM   2210  CB  ASN P 139     -33.743-108.481 117.123  0.00 97.00      PROA   
ATOM   2211  HB1 ASN P 139     -34.385-108.526 118.030  0.00 97.00      PROA   
ATOM   2212  HB2 ASN P 139     -33.489-109.526 116.856  0.00 97.00      PROA   
ATOM   2213  CG  ASN P 139     -34.529-107.855 115.962  0.00 97.00      PROA   
ATOM   2214  OD1 ASN P 139     -34.153-108.016 114.798  0.00 97.00      PROA   
ATOM   2215  ND2 ASN P 139     -35.652-107.149 116.272  0.00 97.00      PROA   
ATOM   2216 HD21 ASN P 139     -36.204-106.784 115.524  0.00 97.00      PROA   
ATOM   2217 HD22 ASN P 139     -35.908-106.999 117.226  0.00 97.00      PROA   
ATOM   2218  C   ASN P 139     -31.453-107.680 116.328  0.00 97.00      PROA   
ATOM   2219  O   ASN P 139     -31.113-106.649 115.753  0.00 97.00      PROA   
ATOM   2220  N   MET P 140     -30.939-108.877 115.976  0.00 97.00      PROA   
ATOM   2221  HN  MET P 140     -31.166-109.708 116.483  0.00 97.00      PROA   
ATOM   2222  CA  MET P 140     -29.987-109.052 114.905  0.00 97.00      PROA   
ATOM   2223  HA  MET P 140     -29.096-108.495 115.155  0.00 97.00      PROA   
ATOM   2224  CB  MET P 140     -29.581-110.507 114.825  0.00 97.00      PROA   
ATOM   2225  HB1 MET P 140     -30.459-111.157 114.570  0.00 97.00      PROA   
ATOM   2226  HB2 MET P 140     -29.231-110.828 115.841  0.00 97.00      PROA   
ATOM   2227  CG  MET P 140     -28.467-110.682 113.838  0.00 97.00      PROA   
ATOM   2228  HG1 MET P 140     -27.517-110.206 114.094  0.00 97.00      PROA   
ATOM   2229  HG2 MET P 140     -28.743-110.458 112.787  0.00 97.00      PROA   
ATOM   2230  SD  MET P 140     -28.211-112.257 113.989  0.00 97.00      PROA   
ATOM   2231  CE  MET P 140     -27.451-112.870 115.423  0.00 97.00      PROA   
ATOM   2232  HE1 MET P 140     -28.272-112.824 116.137  0.00 97.00      PROA   
ATOM   2233  HE2 MET P 140     -26.616-112.192 115.634  0.00 97.00      PROA   
ATOM   2234  HE3 MET P 140     -27.079-113.924 115.381  0.00 97.00      PROA   
ATOM   2235  C   MET P 140     -30.451-108.567 113.537  0.00 97.00      PROA   
ATOM   2236  O   MET P 140     -29.670-108.010 112.768  0.00 97.00      PROA   
ATOM   2237  N   SER P 141     -31.754-108.705 113.211  0.00 97.00      PROA   
ATOM   2238  HN  SER P 141     -32.399-109.108 113.856  0.00 97.00      PROA   
ATOM   2239  CA  SER P 141     -32.292-108.306 111.920  0.00 97.00      PROA   
ATOM   2240  HA  SER P 141     -31.568-108.533 111.147  0.00 97.00      PROA   
ATOM   2241  CB  SER P 141     -33.615-109.059 111.609  0.00 97.00      PROA   
ATOM   2242  HB1 SER P 141     -34.430-108.737 112.293  0.00 97.00      PROA   
ATOM   2243  HB2 SER P 141     -33.447-110.145 111.774  0.00 97.00      PROA   
ATOM   2244  OG  SER P 141     -34.026-108.890 110.253  0.00 97.00      PROA   
ATOM   2245  HG1 SER P 141     -34.168-107.948 110.120  0.00 97.00      PROA   
ATOM   2246  C   SER P 141     -32.569-106.810 111.899  0.00 97.00      PROA   
ATOM   2247  O   SER P 141     -33.040-106.284 110.897  0.00 97.00      PROA   
ATOM   2248  N   HSD P 142     -32.238-106.091 112.994  0.00 97.00      PROA   
ATOM   2249  HN  HSD P 142     -31.932-106.574 113.811  0.00 97.00      PROA   
ATOM   2250  CA  HSD P 142     -32.253-104.646 113.087  0.00 97.00      PROA   
ATOM   2251  HA  HSD P 142     -32.690-104.231 112.197  0.00 97.00      PROA   
ATOM   2252  CB  HSD P 142     -33.114-104.152 114.276  0.00 97.00      PROA   
ATOM   2253  HB1 HSD P 142     -32.873-103.096 114.523  0.00 97.00      PROA   
ATOM   2254  HB2 HSD P 142     -32.914-104.763 115.181  0.00 97.00      PROA   
ATOM   2255  ND1 HSD P 142     -35.464-103.172 114.164  0.00 97.00      PROA   
ATOM   2256  HD1 HSD P 142     -35.281-102.358 114.718  0.00 97.00      PROA   
ATOM   2257  CG  HSD P 142     -34.584-104.207 113.930  0.00 97.00      PROA   
ATOM   2258  CE1 HSD P 142     -36.629-103.491 113.552  0.00 97.00      PROA   
ATOM   2259  HE1 HSD P 142     -37.518-102.862 113.595  0.00 97.00      PROA   
ATOM   2260  NE2 HSD P 142     -36.566-104.658 112.946  0.00 97.00      PROA   
ATOM   2261  CD2 HSD P 142     -35.284-105.116 113.196  0.00 97.00      PROA   
ATOM   2262  HD2 HSD P 142     -34.986-106.071 112.785  0.00 97.00      PROA   
ATOM   2263  C   HSD P 142     -30.840-104.094 113.124  0.00 97.00      PROA   
ATOM   2264  O   HSD P 142     -30.626-102.913 113.380  0.00 97.00      PROA   
ATOM   2265  N   SER P 143     -29.827-104.930 112.814  0.00 97.00      PROA   
ATOM   2266  HN  SER P 143     -30.015-105.892 112.631  0.00 97.00      PROA   
ATOM   2267  CA  SER P 143     -28.430-104.536 112.743  0.00 97.00      PROA   
ATOM   2268  HA  SER P 143     -28.262-103.704 113.413  0.00 97.00      PROA   
ATOM   2269  CB  SER P 143     -27.531-105.727 113.158  0.00 97.00      PROA   
ATOM   2270  HB1 SER P 143     -27.521-106.517 112.378  0.00 97.00      PROA   
ATOM   2271  HB2 SER P 143     -27.968-106.177 114.074  0.00 97.00      PROA   
ATOM   2272  OG  SER P 143     -26.199-105.327 113.455  0.00 97.00      PROA   
ATOM   2273  HG1 SER P 143     -25.801-105.036 112.632  0.00 97.00      PROA   
ATOM   2274  C   SER P 143     -28.066-104.107 111.327  0.00 97.00      PROA   
ATOM   2275  O   SER P 143     -28.676-104.554 110.358  0.00 97.00      PROA   
ATOM   2276  N   GLY P 144     -27.038-103.230 111.175  0.00 97.00      PROA   
ATOM   2277  HN  GLY P 144     -26.577-102.837 111.971  0.00 97.00      PROA   
ATOM   2278  CA  GLY P 144     -26.493-102.838 109.884  0.00 97.00      PROA   
ATOM   2279  HA1 GLY P 144     -27.068-103.275 109.084  0.00 97.00      PROA   
ATOM   2280  HA2 GLY P 144     -25.459-103.153 109.873  0.00 97.00      PROA   
ATOM   2281  C   GLY P 144     -26.500-101.348 109.699  0.00 97.00      PROA   
ATOM   2282  O   GLY P 144     -26.440-100.589 110.658  0.00 97.00      PROA   
ATOM   2283  N   THR P 145     -26.539-100.883 108.429  0.00 97.00      PROA   
ATOM   2284  HN  THR P 145     -26.691-101.522 107.675  0.00 97.00      PROA   
ATOM   2285  CA  THR P 145     -26.426 -99.474 108.086  0.00 97.00      PROA   
ATOM   2286  HA  THR P 145     -25.968 -98.962 108.917  0.00 97.00      PROA   
ATOM   2287  CB  THR P 145     -25.506 -99.192 106.892  0.00 97.00      PROA   
ATOM   2288  HB  THR P 145     -24.503 -99.609 107.139  0.00 97.00      PROA   
ATOM   2289  OG1 THR P 145     -25.322 -97.798 106.661  0.00 97.00      PROA   
ATOM   2290  HG1 THR P 145     -25.945 -97.556 105.965  0.00 97.00      PROA   
ATOM   2291  CG2 THR P 145     -25.984 -99.848 105.582  0.00 97.00      PROA   
ATOM   2292 HG21 THR P 145     -26.962 -99.432 105.260  0.00 97.00      PROA   
ATOM   2293 HG22 THR P 145     -26.082-100.945 105.701  0.00 97.00      PROA   
ATOM   2294 HG23 THR P 145     -25.249 -99.648 104.772  0.00 97.00      PROA   
ATOM   2295  C   THR P 145     -27.799 -98.868 107.918  0.00 97.00      PROA   
ATOM   2296  O   THR P 145     -28.634 -99.368 107.178  0.00 97.00      PROA   
ATOM   2297  N   TYR P 146     -28.057 -97.749 108.625  0.00 97.00      PROA   
ATOM   2298  HN  TYR P 146     -27.365 -97.375 109.240  0.00 97.00      PROA   
ATOM   2299  CA  TYR P 146     -29.307 -97.025 108.575  0.00 97.00      PROA   
ATOM   2300  HA  TYR P 146     -30.022 -97.583 107.991  0.00 97.00      PROA   
ATOM   2301  CB  TYR P 146     -29.913 -96.727 109.968  0.00 97.00      PROA   
ATOM   2302  HB1 TYR P 146     -30.704 -95.952 109.886  0.00 97.00      PROA   
ATOM   2303  HB2 TYR P 146     -29.126 -96.352 110.658  0.00 97.00      PROA   
ATOM   2304  CG  TYR P 146     -30.559 -97.932 110.592  0.00 97.00      PROA   
ATOM   2305  CD1 TYR P 146     -29.798 -98.888 111.284  0.00 97.00      PROA   
ATOM   2306  HD1 TYR P 146     -28.720 -98.813 111.288  0.00 97.00      PROA   
ATOM   2307  CE1 TYR P 146     -30.431 -99.909 112.002  0.00 97.00      PROA   
ATOM   2308  HE1 TYR P 146     -29.839-100.640 112.528  0.00 97.00      PROA   
ATOM   2309  CZ  TYR P 146     -31.828 -99.967 112.056  0.00 97.00      PROA   
ATOM   2310  OH  TYR P 146     -32.465-100.977 112.800  0.00 97.00      PROA   
ATOM   2311  HH  TYR P 146     -31.768-101.526 113.174  0.00 97.00      PROA   
ATOM   2312  CD2 TYR P 146     -31.963 -98.033 110.613  0.00 97.00      PROA   
ATOM   2313  HD2 TYR P 146     -32.559 -97.293 110.100  0.00 97.00      PROA   
ATOM   2314  CE2 TYR P 146     -32.594 -99.044 111.345  0.00 97.00      PROA   
ATOM   2315  HE2 TYR P 146     -33.670 -99.095 111.389  0.00 97.00      PROA   
ATOM   2316  C   TYR P 146     -29.102 -95.701 107.884  0.00 97.00      PROA   
ATOM   2317  O   TYR P 146     -28.077 -95.051 108.043  0.00 97.00      PROA   
ATOM   2318  N   HSD P 147     -30.100 -95.266 107.088  0.00 97.00      PROA   
ATOM   2319  HN  HSD P 147     -30.938 -95.799 106.995  0.00 97.00      PROA   
ATOM   2320  CA  HSD P 147     -30.045 -94.005 106.376  0.00 97.00      PROA   
ATOM   2321  HA  HSD P 147     -29.389 -93.318 106.893  0.00 97.00      PROA   
ATOM   2322  CB  HSD P 147     -29.612 -94.162 104.891  0.00 97.00      PROA   
ATOM   2323  HB1 HSD P 147     -29.455 -93.155 104.447  0.00 97.00      PROA   
ATOM   2324  HB2 HSD P 147     -30.405 -94.666 104.302  0.00 97.00      PROA   
ATOM   2325  ND1 HSD P 147     -27.190 -94.519 104.161  0.00 97.00      PROA   
ATOM   2326  HD1 HSD P 147     -26.997 -93.568 103.913  0.00 97.00      PROA   
ATOM   2327  CG  HSD P 147     -28.368 -94.992 104.701  0.00 97.00      PROA   
ATOM   2328  CE1 HSD P 147     -26.360 -95.583 104.031  0.00 97.00      PROA   
ATOM   2329  HE1 HSD P 147     -25.347 -95.503 103.636  0.00 97.00      PROA   
ATOM   2330  NE2 HSD P 147     -26.925 -96.705 104.430  0.00 97.00      PROA   
ATOM   2331  CD2 HSD P 147     -28.189 -96.335 104.847  0.00 97.00      PROA   
ATOM   2332  HD2 HSD P 147     -28.876 -97.088 105.214  0.00 97.00      PROA   
ATOM   2333  C   HSD P 147     -31.446 -93.447 106.408  0.00 97.00      PROA   
ATOM   2334  O   HSD P 147     -32.398 -94.178 106.659  0.00 97.00      PROA   
ATOM   2335  N   CYS P 148     -31.626 -92.131 106.154  0.00 97.00      PROA   
ATOM   2336  HN  CYS P 148     -30.858 -91.495 106.091  0.00 97.00      PROA   
ATOM   2337  CA  CYS P 148     -32.948 -91.577 105.961  0.00 97.00      PROA   
ATOM   2338  HA  CYS P 148     -33.604 -92.379 105.670  0.00 97.00      PROA   
ATOM   2339  CB  CYS P 148     -33.558 -90.932 107.238  0.00 97.00      PROA   
ATOM   2340  HB1 CYS P 148     -33.534 -91.703 108.039  0.00 97.00      PROA   
ATOM   2341  HB2 CYS P 148     -34.631 -90.713 107.048  0.00 97.00      PROA   
ATOM   2342  SG  CYS P 148     -32.710 -89.434 107.845  0.00 97.00      PROA   
ATOM   2343  C   CYS P 148     -32.967 -90.612 104.799  0.00 97.00      PROA   
ATOM   2344  O   CYS P 148     -31.933 -90.141 104.335  0.00 97.00      PROA   
ATOM   2345  N   SER P 149     -34.181 -90.303 104.288  0.00 97.00      PROA   
ATOM   2346  HN  SER P 149     -35.003 -90.747 104.637  0.00 97.00      PROA   
ATOM   2347  CA  SER P 149     -34.354 -89.285 103.273  0.00 97.00      PROA   
ATOM   2348  HA  SER P 149     -33.578 -88.549 103.413  0.00 97.00      PROA   
ATOM   2349  CB  SER P 149     -34.335 -89.796 101.797  0.00 97.00      PROA   
ATOM   2350  HB1 SER P 149     -33.416 -90.403 101.656  0.00 97.00      PROA   
ATOM   2351  HB2 SER P 149     -34.287 -88.934 101.099  0.00 97.00      PROA   
ATOM   2352  OG  SER P 149     -35.466 -90.591 101.441  0.00 97.00      PROA   
ATOM   2353  HG1 SER P 149     -36.247 -90.138 101.767  0.00 97.00      PROA   
ATOM   2354  C   SER P 149     -35.669 -88.602 103.518  0.00 97.00      PROA   
ATOM   2355  O   SER P 149     -36.602 -89.214 104.018  0.00 97.00      PROA   
ATOM   2356  N   GLY P 150     -35.768 -87.310 103.141  0.00 97.00      PROA   
ATOM   2357  HN  GLY P 150     -34.979 -86.851 102.738  0.00 97.00      PROA   
ATOM   2358  CA  GLY P 150     -37.001 -86.549 103.187  0.00 97.00      PROA   
ATOM   2359  HA1 GLY P 150     -37.017 -85.985 104.107  0.00 97.00      PROA   
ATOM   2360  HA2 GLY P 150     -37.850 -87.206 103.055  0.00 97.00      PROA   
ATOM   2361  C   GLY P 150     -36.988 -85.585 102.043  0.00 97.00      PROA   
ATOM   2362  O   GLY P 150     -36.032 -85.534 101.282  0.00 97.00      PROA   
ATOM   2363  N   MET P 151     -38.062 -84.785 101.894  0.00 97.00      PROA   
ATOM   2364  HN  MET P 151     -38.866 -84.909 102.474  0.00 97.00      PROA   
ATOM   2365  CA  MET P 151     -38.236 -83.836 100.820  0.00 97.00      PROA   
ATOM   2366  HA  MET P 151     -37.362 -83.823 100.187  0.00 97.00      PROA   
ATOM   2367  CB  MET P 151     -39.492 -84.223  99.992  0.00 97.00      PROA   
ATOM   2368  HB1 MET P 151     -40.401 -83.721 100.377  0.00 97.00      PROA   
ATOM   2369  HB2 MET P 151     -39.663 -85.316 100.148  0.00 97.00      PROA   
ATOM   2370  CG  MET P 151     -39.371 -84.031  98.468  0.00 97.00      PROA   
ATOM   2371  HG1 MET P 151     -40.291 -84.460  98.010  0.00 97.00      PROA   
ATOM   2372  HG2 MET P 151     -38.512 -84.635  98.101  0.00 97.00      PROA   
ATOM   2373  SD  MET P 151     -39.193 -82.312  97.911  0.00 97.00      PROA   
ATOM   2374  CE  MET P 151     -39.352 -82.698  96.146  0.00 97.00      PROA   
ATOM   2375  HE1 MET P 151     -40.363 -83.101  95.923  0.00 97.00      PROA   
ATOM   2376  HE2 MET P 151     -38.603 -83.456  95.829  0.00 97.00      PROA   
ATOM   2377  HE3 MET P 151     -39.204 -81.787  95.527  0.00 97.00      PROA   
ATOM   2378  C   MET P 151     -38.413 -82.461 101.447  0.00 97.00      PROA   
ATOM   2379  O   MET P 151     -39.096 -82.303 102.455  0.00 97.00      PROA   
ATOM   2380  N   GLY P 152     -37.775 -81.425 100.852  0.00 97.00      PROA   
ATOM   2381  HN  GLY P 152     -37.157 -81.621 100.094  0.00 97.00      PROA   
ATOM   2382  CA  GLY P 152     -38.009 -80.023 101.183  0.00 97.00      PROA   
ATOM   2383  HA1 GLY P 152     -37.129 -79.625 101.660  0.00 97.00      PROA   
ATOM   2384  HA2 GLY P 152     -38.896 -79.933 101.795  0.00 97.00      PROA   
ATOM   2385  C   GLY P 152     -38.273 -79.246  99.924  0.00 97.00      PROA   
ATOM   2386  O   GLY P 152     -39.416 -78.954  99.589  0.00 97.00      PROA   
ATOM   2387  N   LYS P 153     -37.207 -78.867  99.188  0.00 97.00      PROA   
ATOM   2388  HN  LYS P 153     -36.280 -78.963  99.547  0.00 97.00      PROA   
ATOM   2389  CA  LYS P 153     -37.324 -78.366  97.828  0.00 97.00      PROA   
ATOM   2390  HA  LYS P 153     -38.366 -78.326  97.555  0.00 97.00      PROA   
ATOM   2391  CB  LYS P 153     -36.715 -76.948  97.670  0.00 97.00      PROA   
ATOM   2392  HB1 LYS P 153     -36.506 -76.729  96.600  0.00 97.00      PROA   
ATOM   2393  HB2 LYS P 153     -35.747 -76.909  98.214  0.00 97.00      PROA   
ATOM   2394  CG  LYS P 153     -37.637 -75.823  98.185  0.00 97.00      PROA   
ATOM   2395  HG1 LYS P 153     -37.088 -74.858  98.105  0.00 97.00      PROA   
ATOM   2396  HG2 LYS P 153     -37.871 -75.992  99.259  0.00 97.00      PROA   
ATOM   2397  CD  LYS P 153     -38.943 -75.732  97.376  0.00 97.00      PROA   
ATOM   2398  HD1 LYS P 153     -39.542 -76.651  97.562  0.00 97.00      PROA   
ATOM   2399  HD2 LYS P 153     -38.674 -75.711  96.295  0.00 97.00      PROA   
ATOM   2400  CE  LYS P 153     -39.809 -74.512  97.708  0.00 97.00      PROA   
ATOM   2401  HE1 LYS P 153     -39.265 -73.570  97.487  0.00 97.00      PROA   
ATOM   2402  HE2 LYS P 153     -40.107 -74.523  98.778  0.00 97.00      PROA   
ATOM   2403  NZ  LYS P 153     -41.044 -74.537  96.887  0.00 97.00      PROA   
ATOM   2404  HZ1 LYS P 153     -41.570 -75.411  97.091  0.00 97.00      PROA   
ATOM   2405  HZ2 LYS P 153     -40.786 -74.525  95.879  0.00 97.00      PROA   
ATOM   2406  HZ3 LYS P 153     -41.639 -73.714  97.103  0.00 97.00      PROA   
ATOM   2407  C   LYS P 153     -36.745 -79.329  96.817  0.00 97.00      PROA   
ATOM   2408  O   LYS P 153     -36.849 -79.120  95.609  0.00 97.00      PROA   
ATOM   2409  N   HSD P 154     -36.187 -80.452  97.303  0.00 97.00      PROA   
ATOM   2410  HN  HSD P 154     -36.094 -80.583  98.285  0.00 97.00      PROA   
ATOM   2411  CA  HSD P 154     -35.806 -81.592  96.511  0.00 97.00      PROA   
ATOM   2412  HA  HSD P 154     -36.615 -81.833  95.836  0.00 97.00      PROA   
ATOM   2413  CB  HSD P 154     -34.486 -81.398  95.721  0.00 97.00      PROA   
ATOM   2414  HB1 HSD P 154     -33.676 -81.096  96.421  0.00 97.00      PROA   
ATOM   2415  HB2 HSD P 154     -34.630 -80.566  94.998  0.00 97.00      PROA   
ATOM   2416  ND1 HSD P 154     -32.946 -83.368  95.220  0.00 97.00      PROA   
ATOM   2417  HD1 HSD P 154     -32.354 -83.265  96.021  0.00 97.00      PROA   
ATOM   2418  CG  HSD P 154     -34.069 -82.617  94.941  0.00 97.00      PROA   
ATOM   2419  CE1 HSD P 154     -32.918 -84.382  94.322  0.00 97.00      PROA   
ATOM   2420  HE1 HSD P 154     -32.131 -85.135  94.311  0.00 97.00      PROA   
ATOM   2421  NE2 HSD P 154     -33.943 -84.342  93.493  0.00 97.00      PROA   
ATOM   2422  CD2 HSD P 154     -34.659 -83.220  93.872  0.00 97.00      PROA   
ATOM   2423  HD2 HSD P 154     -35.553 -82.943  93.328  0.00 97.00      PROA   
ATOM   2424  C   HSD P 154     -35.687 -82.691  97.536  0.00 97.00      PROA   
ATOM   2425  O   HSD P 154     -35.758 -82.424  98.734  0.00 97.00      PROA   
ATOM   2426  N   ARG P 155     -35.531 -83.971  97.119  0.00 97.00      PROA   
ATOM   2427  HN  ARG P 155     -35.497 -84.199  96.148  0.00 97.00      PROA   
ATOM   2428  CA  ARG P 155     -35.184 -85.025  98.052  0.00 97.00      PROA   
ATOM   2429  HA  ARG P 155     -35.871 -84.937  98.882  0.00 97.00      PROA   
ATOM   2430  CB  ARG P 155     -35.366 -86.464  97.502  0.00 97.00      PROA   
ATOM   2431  HB1 ARG P 155     -36.458 -86.634  97.350  0.00 97.00      PROA   
ATOM   2432  HB2 ARG P 155     -35.036 -87.184  98.283  0.00 97.00      PROA   
ATOM   2433  CG  ARG P 155     -34.639 -86.753  96.169  0.00 97.00      PROA   
ATOM   2434  HG1 ARG P 155     -33.821 -86.016  96.042  0.00 97.00      PROA   
ATOM   2435  HG2 ARG P 155     -35.339 -86.608  95.317  0.00 97.00      PROA   
ATOM   2436  CD  ARG P 155     -33.975 -88.137  96.079  0.00 97.00      PROA   
ATOM   2437  HD1 ARG P 155     -33.154 -88.197  96.830  0.00 97.00      PROA   
ATOM   2438  HD2 ARG P 155     -33.563 -88.313  95.061  0.00 97.00      PROA   
ATOM   2439  NE  ARG P 155     -35.029 -89.162  96.362  0.00 97.00      PROA   
ATOM   2440  HE  ARG P 155     -35.981 -88.912  96.215  0.00 97.00      PROA   
ATOM   2441  CZ  ARG P 155     -34.794 -90.335  96.987  0.00 97.00      PROA   
ATOM   2442  NH1 ARG P 155     -33.560 -90.812  97.200  0.00 97.00      PROA   
ATOM   2443 HH11 ARG P 155     -32.785 -90.330  96.805  0.00 97.00      PROA   
ATOM   2444 HH12 ARG P 155     -33.466 -91.696  97.651  0.00 97.00      PROA   
ATOM   2445  NH2 ARG P 155     -35.834 -91.069  97.425  0.00 97.00      PROA   
ATOM   2446 HH21 ARG P 155     -36.761 -90.732  97.291  0.00 97.00      PROA   
ATOM   2447 HH22 ARG P 155     -35.645 -91.897  97.945  0.00 97.00      PROA   
ATOM   2448  C   ARG P 155     -33.781 -84.861  98.626  0.00 97.00      PROA   
ATOM   2449  O   ARG P 155     -32.820 -84.585  97.912  0.00 97.00      PROA   
ATOM   2450  N   TYR P 156     -33.638 -85.035  99.954  0.00 97.00      PROA   
ATOM   2451  HN  TYR P 156     -34.440 -85.206 100.525  0.00 97.00      PROA   
ATOM   2452  CA  TYR P 156     -32.380 -84.924 100.657  0.00 97.00      PROA   
ATOM   2453  HA  TYR P 156     -31.573 -84.742  99.961  0.00 97.00      PROA   
ATOM   2454  CB  TYR P 156     -32.412 -83.817 101.748  0.00 97.00      PROA   
ATOM   2455  HB1 TYR P 156     -31.413 -83.677 102.208  0.00 97.00      PROA   
ATOM   2456  HB2 TYR P 156     -33.136 -84.111 102.538  0.00 97.00      PROA   
ATOM   2457  CG  TYR P 156     -32.865 -82.485 101.194  0.00 97.00      PROA   
ATOM   2458  CD1 TYR P 156     -32.310 -81.953 100.014  0.00 97.00      PROA   
ATOM   2459  HD1 TYR P 156     -31.548 -82.502  99.483  0.00 97.00      PROA   
ATOM   2460  CE1 TYR P 156     -32.758 -80.729  99.500  0.00 97.00      PROA   
ATOM   2461  HE1 TYR P 156     -32.337 -80.347  98.582  0.00 97.00      PROA   
ATOM   2462  CZ  TYR P 156     -33.755 -80.013 100.174  0.00 97.00      PROA   
ATOM   2463  OH  TYR P 156     -34.208 -78.779  99.665  0.00 97.00      PROA   
ATOM   2464  HH  TYR P 156     -33.549 -78.461  99.045  0.00 97.00      PROA   
ATOM   2465  CD2 TYR P 156     -33.847 -81.739 101.871  0.00 97.00      PROA   
ATOM   2466  HD2 TYR P 156     -34.275 -82.121 102.787  0.00 97.00      PROA   
ATOM   2467  CE2 TYR P 156     -34.289 -80.512 101.366  0.00 97.00      PROA   
ATOM   2468  HE2 TYR P 156     -35.033 -79.946 101.904  0.00 97.00      PROA   
ATOM   2469  C   TYR P 156     -32.134 -86.261 101.314  0.00 97.00      PROA   
ATOM   2470  O   TYR P 156     -33.065 -86.894 101.795  0.00 97.00      PROA   
ATOM   2471  N   THR P 157     -30.865 -86.732 101.324  0.00 97.00      PROA   
ATOM   2472  HN  THR P 157     -30.133 -86.223 100.881  0.00 97.00      PROA   
ATOM   2473  CA  THR P 157     -30.452 -88.000 101.906  0.00 97.00      PROA   
ATOM   2474  HA  THR P 157     -31.305 -88.511 102.333  0.00 97.00      PROA   
ATOM   2475  CB  THR P 157     -29.756 -88.933 100.916  0.00 97.00      PROA   
ATOM   2476  HB  THR P 157     -29.215 -89.759 101.439  0.00 97.00      PROA   
ATOM   2477  OG1 THR P 157     -28.840 -88.225 100.085  0.00 97.00      PROA   
ATOM   2478  HG1 THR P 157     -28.137 -87.916 100.659  0.00 97.00      PROA   
ATOM   2479  CG2 THR P 157     -30.808 -89.570  99.995  0.00 97.00      PROA   
ATOM   2480 HG21 THR P 157     -31.378 -88.784  99.457  0.00 97.00      PROA   
ATOM   2481 HG22 THR P 157     -31.509 -90.195 100.582  0.00 97.00      PROA   
ATOM   2482 HG23 THR P 157     -30.303 -90.218  99.245  0.00 97.00      PROA   
ATOM   2483  C   THR P 157     -29.481 -87.721 103.027  0.00 97.00      PROA   
ATOM   2484  O   THR P 157     -28.613 -86.861 102.903  0.00 97.00      PROA   
ATOM   2485  N   SER P 158     -29.591 -88.461 104.154  0.00 97.00      PROA   
ATOM   2486  HN  SER P 158     -30.317 -89.141 104.257  0.00 97.00      PROA   
ATOM   2487  CA  SER P 158     -28.681 -88.329 105.276  0.00 97.00      PROA   
ATOM   2488  HA  SER P 158     -28.472 -87.278 105.409  0.00 97.00      PROA   
ATOM   2489  CB  SER P 158     -29.288 -88.874 106.603  0.00 97.00      PROA   
ATOM   2490  HB1 SER P 158     -30.297 -88.427 106.723  0.00 97.00      PROA   
ATOM   2491  HB2 SER P 158     -28.674 -88.557 107.471  0.00 97.00      PROA   
ATOM   2492  OG  SER P 158     -29.417 -90.296 106.634  0.00 97.00      PROA   
ATOM   2493  HG1 SER P 158     -28.537 -90.655 106.797  0.00 97.00      PROA   
ATOM   2494  C   SER P 158     -27.369 -89.047 105.031  0.00 97.00      PROA   
ATOM   2495  O   SER P 158     -27.215 -89.831 104.097  0.00 97.00      PROA   
ATOM   2496  N   ALA P 159     -26.398 -88.830 105.945  0.00 97.00      PROA   
ATOM   2497  HN  ALA P 159     -26.479 -88.091 106.611  0.00 97.00      PROA   
ATOM   2498  CA  ALA P 159     -25.298 -89.745 106.165  0.00 97.00      PROA   
ATOM   2499  HA  ALA P 159     -24.771 -89.854 105.226  0.00 97.00      PROA   
ATOM   2500  CB  ALA P 159     -24.331 -89.189 107.230  0.00 97.00      PROA   
ATOM   2501  HB1 ALA P 159     -24.849 -89.069 108.206  0.00 97.00      PROA   
ATOM   2502  HB2 ALA P 159     -23.952 -88.192 106.916  0.00 97.00      PROA   
ATOM   2503  HB3 ALA P 159     -23.461 -89.862 107.373  0.00 97.00      PROA   
ATOM   2504  C   ALA P 159     -25.793 -91.125 106.597  0.00 97.00      PROA   
ATOM   2505  O   ALA P 159     -26.844 -91.253 107.223  0.00 97.00      PROA   
ATOM   2506  N   GLY P 160     -25.052 -92.205 106.247  0.00 97.00      PROA   
ATOM   2507  HN  GLY P 160     -24.201 -92.093 105.741  0.00 97.00      PROA   
ATOM   2508  CA  GLY P 160     -25.355 -93.551 106.708  0.00 97.00      PROA   
ATOM   2509  HA1 GLY P 160     -24.904 -94.247 106.016  0.00 97.00      PROA   
ATOM   2510  HA2 GLY P 160     -26.424 -93.681 106.793  0.00 97.00      PROA   
ATOM   2511  C   GLY P 160     -24.719 -93.794 108.044  0.00 97.00      PROA   
ATOM   2512  O   GLY P 160     -23.546 -93.484 108.234  0.00 97.00      PROA   
ATOM   2513  N   ILE P 161     -25.475 -94.390 108.993  0.00 97.00      PROA   
ATOM   2514  HN  ILE P 161     -26.424 -94.632 108.795  0.00 97.00      PROA   
ATOM   2515  CA  ILE P 161     -24.996 -94.674 110.331  0.00 97.00      PROA   
ATOM   2516  HA  ILE P 161     -23.963 -94.373 110.419  0.00 97.00      PROA   
ATOM   2517  CB  ILE P 161     -25.794 -93.961 111.427  0.00 97.00      PROA   
ATOM   2518  HB  ILE P 161     -26.851 -94.318 111.396  0.00 97.00      PROA   
ATOM   2519  CG2 ILE P 161     -25.208 -94.303 112.818  0.00 97.00      PROA   
ATOM   2520 HG21 ILE P 161     -24.122 -94.074 112.849  0.00 97.00      PROA   
ATOM   2521 HG22 ILE P 161     -25.353 -95.373 113.071  0.00 97.00      PROA   
ATOM   2522 HG23 ILE P 161     -25.710 -93.693 113.598  0.00 97.00      PROA   
ATOM   2523  CG1 ILE P 161     -25.845 -92.422 111.207  0.00 97.00      PROA   
ATOM   2524 HG11 ILE P 161     -26.486 -91.986 112.006  0.00 97.00      PROA   
ATOM   2525 HG12 ILE P 161     -26.343 -92.202 110.239  0.00 97.00      PROA   
ATOM   2526  CD  ILE P 161     -24.483 -91.713 111.244  0.00 97.00      PROA   
ATOM   2527  HD1 ILE P 161     -23.809 -92.102 110.453  0.00 97.00      PROA   
ATOM   2528  HD2 ILE P 161     -23.984 -91.849 112.227  0.00 97.00      PROA   
ATOM   2529  HD3 ILE P 161     -24.614 -90.622 111.080  0.00 97.00      PROA   
ATOM   2530  C   ILE P 161     -25.053 -96.174 110.531  0.00 97.00      PROA   
ATOM   2531  O   ILE P 161     -26.114 -96.788 110.476  0.00 97.00      PROA   
ATOM   2532  N   SER P 162     -23.885 -96.809 110.774  0.00 97.00      PROA   
ATOM   2533  HN  SER P 162     -23.023 -96.307 110.789  0.00 97.00      PROA   
ATOM   2534  CA  SER P 162     -23.787 -98.243 110.964  0.00 97.00      PROA   
ATOM   2535  HA  SER P 162     -24.588 -98.726 110.425  0.00 97.00      PROA   
ATOM   2536  CB  SER P 162     -22.452 -98.813 110.418  0.00 97.00      PROA   
ATOM   2537  HB1 SER P 162     -22.417 -98.642 109.320  0.00 97.00      PROA   
ATOM   2538  HB2 SER P 162     -22.385 -99.908 110.596  0.00 97.00      PROA   
ATOM   2539  OG  SER P 162     -21.326 -98.158 110.999  0.00 97.00      PROA   
ATOM   2540  HG1 SER P 162     -21.457 -98.212 111.951  0.00 97.00      PROA   
ATOM   2541  C   SER P 162     -23.910 -98.630 112.424  0.00 97.00      PROA   
ATOM   2542  O   SER P 162     -23.085 -98.242 113.250  0.00 97.00      PROA   
ATOM   2543  N   VAL P 163     -24.931 -99.449 112.770  0.00 97.00      PROA   
ATOM   2544  HN  VAL P 163     -25.604 -99.742 112.093  0.00 97.00      PROA   
ATOM   2545  CA  VAL P 163     -25.109 -99.964 114.114  0.00 97.00      PROA   
ATOM   2546  HA  VAL P 163     -24.341 -99.550 114.748  0.00 97.00      PROA   
ATOM   2547  CB  VAL P 163     -26.446 -99.617 114.768  0.00 97.00      PROA   
ATOM   2548  HB  VAL P 163     -26.416 -99.929 115.839  0.00 97.00      PROA   
ATOM   2549  CG1 VAL P 163     -26.629 -98.087 114.739  0.00 97.00      PROA   
ATOM   2550 HG11 VAL P 163     -26.738 -97.716 113.697  0.00 97.00      PROA   
ATOM   2551 HG12 VAL P 163     -25.764 -97.577 115.212  0.00 97.00      PROA   
ATOM   2552 HG13 VAL P 163     -27.549 -97.817 115.299  0.00 97.00      PROA   
ATOM   2553  CG2 VAL P 163     -27.638-100.325 114.096  0.00 97.00      PROA   
ATOM   2554 HG21 VAL P 163     -27.605-101.422 114.254  0.00 97.00      PROA   
ATOM   2555 HG22 VAL P 163     -27.641-100.122 113.006  0.00 97.00      PROA   
ATOM   2556 HG23 VAL P 163     -28.592 -99.949 114.525  0.00 97.00      PROA   
ATOM   2557  C   VAL P 163     -24.900-101.460 114.077  0.00 97.00      PROA   
ATOM   2558  O   VAL P 163     -25.357-102.152 113.174  0.00 97.00      PROA   
ATOM   2559  N   THR P 164     -24.162-102.005 115.066  0.00 97.00      PROA   
ATOM   2560  HN  THR P 164     -23.787-101.423 115.787  0.00 97.00      PROA   
ATOM   2561  CA  THR P 164     -23.869-103.430 115.115  0.00 97.00      PROA   
ATOM   2562  HA  THR P 164     -24.320-103.936 114.276  0.00 97.00      PROA   
ATOM   2563  CB  THR P 164     -22.378-103.740 115.062  0.00 97.00      PROA   
ATOM   2564  HB  THR P 164     -21.863-103.375 115.978  0.00 97.00      PROA   
ATOM   2565  OG1 THR P 164     -21.777-103.096 113.946  0.00 97.00      PROA   
ATOM   2566  HG1 THR P 164     -22.155-102.217 113.897  0.00 97.00      PROA   
ATOM   2567  CG2 THR P 164     -22.144-105.252 114.879  0.00 97.00      PROA   
ATOM   2568 HG21 THR P 164     -22.600-105.586 113.922  0.00 97.00      PROA   
ATOM   2569 HG22 THR P 164     -22.581-105.846 115.704  0.00 97.00      PROA   
ATOM   2570 HG23 THR P 164     -21.054-105.461 114.826  0.00 97.00      PROA   
ATOM   2571  C   THR P 164     -24.474-103.969 116.396  0.00 97.00      PROA   
ATOM   2572  O   THR P 164     -24.052-103.597 117.483  0.00 97.00      PROA   
ATOM   2573  N   VAL P 165     -25.493-104.859 116.305  0.00 97.00      PROA   
ATOM   2574  HN  VAL P 165     -25.830-105.113 115.398  0.00 97.00      PROA   
ATOM   2575  CA  VAL P 165     -26.231-105.421 117.440  0.00 97.00      PROA   
ATOM   2576  HA  VAL P 165     -26.240-104.666 118.211  0.00 97.00      PROA   
ATOM   2577  CB  VAL P 165     -27.697-105.688 117.061  0.00 97.00      PROA   
ATOM   2578  HB  VAL P 165     -27.733-106.434 116.237  0.00 97.00      PROA   
ATOM   2579  CG1 VAL P 165     -28.572-106.200 118.229  0.00 97.00      PROA   
ATOM   2580 HG11 VAL P 165     -28.394-105.595 119.143  0.00 97.00      PROA   
ATOM   2581 HG12 VAL P 165     -28.381-107.268 118.447  0.00 97.00      PROA   
ATOM   2582 HG13 VAL P 165     -29.645-106.111 117.965  0.00 97.00      PROA   
ATOM   2583  CG2 VAL P 165     -28.316-104.362 116.565  0.00 97.00      PROA   
ATOM   2584 HG21 VAL P 165     -27.808-103.971 115.662  0.00 97.00      PROA   
ATOM   2585 HG22 VAL P 165     -28.259-103.597 117.369  0.00 97.00      PROA   
ATOM   2586 HG23 VAL P 165     -29.386-104.521 116.314  0.00 97.00      PROA   
ATOM   2587  C   VAL P 165     -25.499-106.667 117.977  0.00 97.00      PROA   
ATOM   2588  O   VAL P 165     -24.479-107.061 117.419  0.00 97.00      PROA   
ATOM   2589  N   LYS P 166     -25.955-107.318 119.083  0.00 97.00      PROA   
ATOM   2590  HN  LYS P 166     -26.755-106.988 119.581  0.00 97.00      PROA   
ATOM   2591  CA  LYS P 166     -25.469-108.621 119.509  0.00 97.00      PROA   
ATOM   2592  HA  LYS P 166     -25.064-109.165 118.665  0.00 97.00      PROA   
ATOM   2593  CB  LYS P 166     -24.505-108.620 120.741  0.00 97.00      PROA   
ATOM   2594  HB1 LYS P 166     -24.075-109.638 120.870  0.00 97.00      PROA   
ATOM   2595  HB2 LYS P 166     -25.087-108.389 121.663  0.00 97.00      PROA   
ATOM   2596  CG  LYS P 166     -23.376-107.571 120.740  0.00 97.00      PROA   
ATOM   2597  HG1 LYS P 166     -22.889-107.578 121.742  0.00 97.00      PROA   
ATOM   2598  HG2 LYS P 166     -23.877-106.585 120.648  0.00 97.00      PROA   
ATOM   2599  CD  LYS P 166     -22.282-107.796 119.673  0.00 97.00      PROA   
ATOM   2600  HD1 LYS P 166     -22.732-108.315 118.798  0.00 97.00      PROA   
ATOM   2601  HD2 LYS P 166     -21.515-108.485 120.089  0.00 97.00      PROA   
ATOM   2602  CE  LYS P 166     -21.574-106.522 119.174  0.00 97.00      PROA   
ATOM   2603  HE1 LYS P 166     -20.977-106.752 118.264  0.00 97.00      PROA   
ATOM   2604  HE2 LYS P 166     -20.916-106.082 119.950  0.00 97.00      PROA   
ATOM   2605  NZ  LYS P 166     -22.590-105.526 118.804  0.00 97.00      PROA   
ATOM   2606  HZ1 LYS P 166     -23.057-105.146 119.652  0.00 97.00      PROA   
ATOM   2607  HZ2 LYS P 166     -23.313-106.039 118.253  0.00 97.00      PROA   
ATOM   2608  HZ3 LYS P 166     -22.237-104.743 118.223  0.00 97.00      PROA   
ATOM   2609  C   LYS P 166     -26.702-109.326 120.008  0.00 97.00      PROA   
ATOM   2610  O   LYS P 166     -27.596-108.683 120.545  0.00 97.00      PROA   
ATOM   2611  N   GLU P 167     -26.732-110.675 119.913  0.00  0.00      PROA   
ATOM   2612  HN  GLU P 167     -26.014-111.189 119.452  0.00  0.00      PROA   
ATOM   2613  CA  GLU P 167     -27.728-111.464 120.599  0.00  0.00      PROA   
ATOM   2614  HA  GLU P 167     -28.531-110.828 120.939  0.00  0.00      PROA   
ATOM   2615  CB  GLU P 167     -28.354-112.587 119.727  0.00  0.00      PROA   
ATOM   2616  HB1 GLU P 167     -28.720-112.129 118.782  0.00  0.00      PROA   
ATOM   2617  HB2 GLU P 167     -29.245-112.965 120.278  0.00  0.00      PROA   
ATOM   2618  CG  GLU P 167     -27.444-113.788 119.396  0.00  0.00      PROA   
ATOM   2619  HG1 GLU P 167     -27.030-114.240 120.321  0.00  0.00      PROA   
ATOM   2620  HG2 GLU P 167     -26.596-113.453 118.761  0.00  0.00      PROA   
ATOM   2621  CD  GLU P 167     -28.255-114.870 118.678  0.00  0.00      PROA   
ATOM   2622  OE1 GLU P 167     -29.221-115.390 119.298  0.00  0.00      PROA   
ATOM   2623  OE2 GLU P 167     -27.912-115.206 117.514  0.00  0.00      PROA   
ATOM   2624  C   GLU P 167     -27.041-112.061 121.798  0.00  0.00      PROA   
ATOM   2625  O   GLU P 167     -25.821-112.225 121.815  0.00  0.00      PROA   
ATOM   2626  N   LEU P 168     -27.842-112.412 122.833  0.00  0.00      PROA   
ATOM   2627  HN  LEU P 168     -28.818-112.212 122.813  0.00  0.00      PROA   
ATOM   2628  CA  LEU P 168     -27.416-113.233 123.941  0.00  0.00      PROA   
ATOM   2629  HA  LEU P 168     -26.356-113.097 124.100  0.00  0.00      PROA   
ATOM   2630  CB  LEU P 168     -28.180-113.020 125.281  0.00  0.00      PROA   
ATOM   2631  HB1 LEU P 168     -27.772-113.748 126.021  0.00  0.00      PROA   
ATOM   2632  HB2 LEU P 168     -29.260-113.247 125.145  0.00  0.00      PROA   
ATOM   2633  CG  LEU P 168     -28.066-111.623 125.947  0.00  0.00      PROA   
ATOM   2634  HG  LEU P 168     -28.345-111.770 127.020  0.00  0.00      PROA   
ATOM   2635  CD1 LEU P 168     -26.628-111.068 125.938  0.00  0.00      PROA   
ATOM   2636 HD11 LEU P 168     -26.304-110.844 124.900  0.00  0.00      PROA   
ATOM   2637 HD12 LEU P 168     -25.927-111.808 126.380  0.00  0.00      PROA   
ATOM   2638 HD13 LEU P 168     -26.573-110.131 126.532  0.00  0.00      PROA   
ATOM   2639  CD2 LEU P 168     -29.086-110.612 125.391  0.00  0.00      PROA   
ATOM   2640 HD21 LEU P 168     -30.117-111.019 125.463  0.00  0.00      PROA   
ATOM   2641 HD22 LEU P 168     -28.864-110.393 124.330  0.00  0.00      PROA   
ATOM   2642 HD23 LEU P 168     -29.042-109.662 125.964  0.00  0.00      PROA   
ATOM   2643  C   LEU P 168     -27.663-114.652 123.515  0.00  0.00      PROA   
ATOM   2644  O   LEU P 168     -28.613-114.928 122.782  0.00  0.00      PROA   
ATOM   2645  N   PHE P 169     -26.788-115.576 123.982  0.00  0.00      PROA   
ATOM   2646  HN  PHE P 169     -26.035-115.289 124.569  0.00  0.00      PROA   
ATOM   2647  CA  PHE P 169     -26.819-117.004 123.723  0.00  0.00      PROA   
ATOM   2648  HA  PHE P 169     -25.807-117.316 123.931  0.00  0.00      PROA   
ATOM   2649  CB  PHE P 169     -27.651-117.849 124.746  0.00  0.00      PROA   
ATOM   2650  HB1 PHE P 169     -27.078-117.877 125.700  0.00  0.00      PROA   
ATOM   2651  HB2 PHE P 169     -27.775-118.902 124.418  0.00  0.00      PROA   
ATOM   2652  CG  PHE P 169     -29.008-117.257 125.065  0.00  0.00      PROA   
ATOM   2653  CD1 PHE P 169     -29.159-116.355 126.136  0.00  0.00      PROA   
ATOM   2654  HD1 PHE P 169     -28.296-116.067 126.718  0.00  0.00      PROA   
ATOM   2655  CE1 PHE P 169     -30.410-115.805 126.443  0.00  0.00      PROA   
ATOM   2656  HE1 PHE P 169     -30.506-115.101 127.256  0.00  0.00      PROA   
ATOM   2657  CZ  PHE P 169     -31.535-116.170 125.695  0.00  0.00      PROA   
ATOM   2658  HZ  PHE P 169     -32.501-115.748 125.930  0.00  0.00      PROA   
ATOM   2659  CD2 PHE P 169     -30.155-117.636 124.342  0.00  0.00      PROA   
ATOM   2660  HD2 PHE P 169     -30.075-118.352 123.539  0.00  0.00      PROA   
ATOM   2661  CE2 PHE P 169     -31.408-117.090 124.648  0.00  0.00      PROA   
ATOM   2662  HE2 PHE P 169     -32.277-117.382 124.077  0.00  0.00      PROA   
ATOM   2663  C   PHE P 169     -27.053-117.422 122.276  0.00  0.00      PROA   
ATOM   2664  O   PHE P 169     -28.034-118.118 122.018  0.00  0.00      PROA   
ATOM   2665  N   PRO P 170     -26.231-117.047 121.282  0.00  0.00      PROA   
ATOM   2666  CD  PRO P 170     -24.999-116.269 121.477  0.00  0.00      PROA   
ATOM   2667  HD1 PRO P 170     -24.454-116.590 122.390  0.00  0.00      PROA   
ATOM   2668  HD2 PRO P 170     -25.272-115.195 121.552  0.00  0.00      PROA   
ATOM   2669  CA  PRO P 170     -26.260-117.658 119.957  0.00  0.00      PROA   
ATOM   2670  HA  PRO P 170     -27.246-117.520 119.535  0.00  0.00      PROA   
ATOM   2671  CB  PRO P 170     -25.165-116.927 119.170  0.00  0.00      PROA   
ATOM   2672  HB1 PRO P 170     -25.596-116.005 118.724  0.00  0.00      PROA   
ATOM   2673  HB2 PRO P 170     -24.719-117.534 118.357  0.00  0.00      PROA   
ATOM   2674  CG  PRO P 170     -24.141-116.515 120.231  0.00  0.00      PROA   
ATOM   2675  HG1 PRO P 170     -23.448-117.362 120.421  0.00  0.00      PROA   
ATOM   2676  HG2 PRO P 170     -23.560-115.621 119.933  0.00  0.00      PROA   
ATOM   2677  C   PRO P 170     -25.995-119.144 120.039  0.00  0.00      PROA   
ATOM   2678  O   PRO P 170     -25.240-119.557 120.916  0.00  0.00      PROA   
ATOM   2679  N   ALA P 171     -26.616-119.939 119.143  0.00  0.00      PROA   
ATOM   2680  HN  ALA P 171     -27.208-119.556 118.438  0.00  0.00      PROA   
ATOM   2681  CA  ALA P 171     -26.534-121.377 119.156  0.00  0.00      PROA   
ATOM   2682  HA  ALA P 171     -25.529-121.632 118.864  0.00  0.00      PROA   
ATOM   2683  CB  ALA P 171     -26.932-122.067 120.485  0.00  0.00      PROA   
ATOM   2684  HB1 ALA P 171     -27.943-121.744 120.814  0.00  0.00      PROA   
ATOM   2685  HB2 ALA P 171     -26.210-121.814 121.288  0.00  0.00      PROA   
ATOM   2686  HB3 ALA P 171     -26.930-123.172 120.372  0.00  0.00      PROA   
ATOM   2687  C   ALA P 171     -27.541-121.812 118.130  0.00  0.00      PROA   
ATOM   2688  O   ALA P 171     -28.650-121.277 118.137  0.00  0.00      PROA   
ATOM   2689  N   PRO P 172     -27.218-122.719 117.205  0.00  0.00      PROA   
ATOM   2690  CD  PRO P 172     -25.994-123.526 117.221  0.00  0.00      PROA   
ATOM   2691  HD1 PRO P 172     -25.775-123.905 118.243  0.00  0.00      PROA   
ATOM   2692  HD2 PRO P 172     -25.155-122.897 116.856  0.00  0.00      PROA   
ATOM   2693  CA  PRO P 172     -28.117-123.135 116.144  0.00  0.00      PROA   
ATOM   2694  HA  PRO P 172     -28.423-122.253 115.602  0.00  0.00      PROA   
ATOM   2695  CB  PRO P 172     -27.283-124.090 115.278  0.00  0.00      PROA   
ATOM   2696  HB1 PRO P 172     -26.740-123.492 114.512  0.00  0.00      PROA   
ATOM   2697  HB2 PRO P 172     -27.881-124.866 114.760  0.00  0.00      PROA   
ATOM   2698  CG  PRO P 172     -26.261-124.682 116.252  0.00  0.00      PROA   
ATOM   2699  HG1 PRO P 172     -26.716-125.534 116.803  0.00  0.00      PROA   
ATOM   2700  HG2 PRO P 172     -25.346-125.024 115.734  0.00  0.00      PROA   
ATOM   2701  C   PRO P 172     -29.361-123.810 116.668  0.00  0.00      PROA   
ATOM   2702  O   PRO P 172     -29.252-124.730 117.478  0.00  0.00      PROA   
ATOM   2703  N   VAL P 173     -30.547-123.367 116.193  0.00 97.00      PROA   
ATOM   2704  HN  VAL P 173     -30.597-122.572 115.591  0.00 97.00      PROA   
ATOM   2705  CA  VAL P 173     -31.800-124.037 116.452  0.00 97.00      PROA   
ATOM   2706  HA  VAL P 173     -31.721-124.546 117.402  0.00 97.00      PROA   
ATOM   2707  CB  VAL P 173     -32.988-123.081 116.547  0.00 97.00      PROA   
ATOM   2708  HB  VAL P 173     -33.925-123.664 116.703  0.00 97.00      PROA   
ATOM   2709  CG1 VAL P 173     -32.787-122.177 117.783  0.00 97.00      PROA   
ATOM   2710 HG11 VAL P 173     -31.881-121.546 117.664  0.00 97.00      PROA   
ATOM   2711 HG12 VAL P 173     -32.673-122.787 118.702  0.00 97.00      PROA   
ATOM   2712 HG13 VAL P 173     -33.661-121.504 117.908  0.00 97.00      PROA   
ATOM   2713  CG2 VAL P 173     -33.145-122.237 115.264  0.00 97.00      PROA   
ATOM   2714 HG21 VAL P 173     -33.286-122.881 114.374  0.00 97.00      PROA   
ATOM   2715 HG22 VAL P 173     -32.258-121.591 115.099  0.00 97.00      PROA   
ATOM   2716 HG23 VAL P 173     -34.033-121.576 115.356  0.00 97.00      PROA   
ATOM   2717  C   VAL P 173     -32.031-125.102 115.401  0.00 97.00      PROA   
ATOM   2718  O   VAL P 173     -31.502-125.036 114.295  0.00 97.00      PROA   
ATOM   2719  N   LEU P 174     -32.837-126.131 115.740  0.00 97.00      PROA   
ATOM   2720  HN  LEU P 174     -33.225-126.196 116.655  0.00 97.00      PROA   
ATOM   2721  CA  LEU P 174     -33.212-127.179 114.817  0.00 97.00      PROA   
ATOM   2722  HA  LEU P 174     -32.573-127.162 113.946  0.00 97.00      PROA   
ATOM   2723  CB  LEU P 174     -33.075-128.566 115.495  0.00 97.00      PROA   
ATOM   2724  HB1 LEU P 174     -33.803-128.678 116.326  0.00 97.00      PROA   
ATOM   2725  HB2 LEU P 174     -32.058-128.580 115.956  0.00 97.00      PROA   
ATOM   2726  CG  LEU P 174     -33.145-129.805 114.571  0.00 97.00      PROA   
ATOM   2727  HG  LEU P 174     -32.485-129.619 113.691  0.00 97.00      PROA   
ATOM   2728  CD1 LEU P 174     -32.590-131.033 115.315  0.00 97.00      PROA   
ATOM   2729 HD11 LEU P 174     -33.202-131.243 116.218  0.00 97.00      PROA   
ATOM   2730 HD12 LEU P 174     -31.541-130.857 115.632  0.00 97.00      PROA   
ATOM   2731 HD13 LEU P 174     -32.619-131.924 114.656  0.00 97.00      PROA   
ATOM   2732  CD2 LEU P 174     -34.555-130.122 114.044  0.00 97.00      PROA   
ATOM   2733 HD21 LEU P 174     -34.893-129.357 113.316  0.00 97.00      PROA   
ATOM   2734 HD22 LEU P 174     -35.278-130.168 114.884  0.00 97.00      PROA   
ATOM   2735 HD23 LEU P 174     -34.552-131.105 113.532  0.00 97.00      PROA   
ATOM   2736  C   LEU P 174     -34.634-126.886 114.389  0.00 97.00      PROA   
ATOM   2737  O   LEU P 174     -35.577-127.019 115.167  0.00 97.00      PROA   
ATOM   2738  N   THR P 175     -34.819-126.464 113.116  0.00 97.00      PROA   
ATOM   2739  HN  THR P 175     -34.038-126.341 112.504  0.00 97.00      PROA   
ATOM   2740  CA  THR P 175     -36.114-126.132 112.554  0.00 97.00      PROA   
ATOM   2741  HA  THR P 175     -36.802-125.951 113.366  0.00 97.00      PROA   
ATOM   2742  CB  THR P 175     -36.131-124.859 111.713  0.00 97.00      PROA   
ATOM   2743  HB  THR P 175     -37.074-124.759 111.128  0.00 97.00      PROA   
ATOM   2744  OG1 THR P 175     -35.022-124.827 110.831  0.00 97.00      PROA   
ATOM   2745  HG1 THR P 175     -34.794-123.898 110.698  0.00 97.00      PROA   
ATOM   2746  CG2 THR P 175     -36.023-123.652 112.663  0.00 97.00      PROA   
ATOM   2747 HG21 THR P 175     -35.068-123.688 113.226  0.00 97.00      PROA   
ATOM   2748 HG22 THR P 175     -36.864-123.654 113.386  0.00 97.00      PROA   
ATOM   2749 HG23 THR P 175     -36.057-122.700 112.090  0.00 97.00      PROA   
ATOM   2750  C   THR P 175     -36.662-127.313 111.780  0.00 97.00      PROA   
ATOM   2751  O   THR P 175     -36.022-127.869 110.892  0.00 97.00      PROA   
ATOM   2752  N   ALA P 176     -37.893-127.728 112.137  0.00 97.00      PROA   
ATOM   2753  HN  ALA P 176     -38.378-127.281 112.883  0.00 97.00      PROA   
ATOM   2754  CA  ALA P 176     -38.608-128.805 111.498  0.00 97.00      PROA   
ATOM   2755  HA  ALA P 176     -38.078-129.133 110.613  0.00 97.00      PROA   
ATOM   2756  CB  ALA P 176     -38.792-129.994 112.462  0.00 97.00      PROA   
ATOM   2757  HB1 ALA P 176     -39.342-129.682 113.376  0.00 97.00      PROA   
ATOM   2758  HB2 ALA P 176     -37.792-130.370 112.778  0.00 97.00      PROA   
ATOM   2759  HB3 ALA P 176     -39.338-130.829 111.977  0.00 97.00      PROA   
ATOM   2760  C   ALA P 176     -39.943-128.235 111.068  0.00 97.00      PROA   
ATOM   2761  O   ALA P 176     -40.504-127.375 111.745  0.00 97.00      PROA   
ATOM   2762  N   SER P 177     -40.476-128.658 109.896  0.00 97.00      PROA   
ATOM   2763  HN  SER P 177     -40.022-129.345 109.333  0.00 97.00      PROA   
ATOM   2764  CA  SER P 177     -41.602-127.978 109.274  0.00 97.00      PROA   
ATOM   2765  HA  SER P 177     -41.624-126.947 109.604  0.00 97.00      PROA   
ATOM   2766  CB  SER P 177     -41.441-127.966 107.731  0.00 97.00      PROA   
ATOM   2767  HB1 SER P 177     -40.506-127.412 107.493  0.00 97.00      PROA   
ATOM   2768  HB2 SER P 177     -42.281-127.432 107.238  0.00 97.00      PROA   
ATOM   2769  OG  SER P 177     -41.317-129.282 107.192  0.00 97.00      PROA   
ATOM   2770  HG1 SER P 177     -42.204-129.651 107.160  0.00 97.00      PROA   
ATOM   2771  C   SER P 177     -42.958-128.570 109.610  0.00 97.00      PROA   
ATOM   2772  O   SER P 177     -43.976-128.066 109.138  0.00 97.00      PROA   
ATOM   2773  N   VAL P 178     -43.013-129.633 110.445  0.00 97.00      PROA   
ATOM   2774  HN  VAL P 178     -42.180-130.019 110.826  0.00 97.00      PROA   
ATOM   2775  CA  VAL P 178     -44.260-130.237 110.879  0.00 97.00      PROA   
ATOM   2776  HA  VAL P 178     -45.050-129.498 110.844  0.00 97.00      PROA   
ATOM   2777  CB  VAL P 178     -44.677-131.473 110.066  0.00 97.00      PROA   
ATOM   2778  HB  VAL P 178     -43.907-132.271 110.174  0.00 97.00      PROA   
ATOM   2779  CG1 VAL P 178     -46.036-132.015 110.559  0.00 97.00      PROA   
ATOM   2780 HG11 VAL P 178     -46.809-131.217 110.519  0.00 97.00      PROA   
ATOM   2781 HG12 VAL P 178     -45.970-132.396 111.594  0.00 97.00      PROA   
ATOM   2782 HG13 VAL P 178     -46.369-132.855 109.913  0.00 97.00      PROA   
ATOM   2783  CG2 VAL P 178     -44.793-131.127 108.566  0.00 97.00      PROA   
ATOM   2784 HG21 VAL P 178     -43.809-130.849 108.141  0.00 97.00      PROA   
ATOM   2785 HG22 VAL P 178     -45.501-130.284 108.422  0.00 97.00      PROA   
ATOM   2786 HG23 VAL P 178     -45.177-132.005 108.002  0.00 97.00      PROA   
ATOM   2787  C   VAL P 178     -44.045-130.635 112.327  0.00 97.00      PROA   
ATOM   2788  O   VAL P 178     -43.015-131.211 112.671  0.00 97.00      PROA   
ATOM   2789  N   THR P 179     -45.017-130.324 113.224  0.00 97.00      PROA   
ATOM   2790  HN  THR P 179     -45.825-129.808 112.951  0.00 97.00      PROA   
ATOM   2791  CA  THR P 179     -45.051-130.796 114.601  0.00 97.00      PROA   
ATOM   2792  HA  THR P 179     -44.085-130.587 115.041  0.00 97.00      PROA   
ATOM   2793  CB  THR P 179     -46.119-130.105 115.442  0.00 97.00      PROA   
ATOM   2794  HB  THR P 179     -46.250-130.602 116.433  0.00 97.00      PROA   
ATOM   2795  OG1 THR P 179     -47.369-130.083 114.760  0.00 97.00      PROA   
ATOM   2796  HG1 THR P 179     -47.621-131.003 114.654  0.00 97.00      PROA   
ATOM   2797  CG2 THR P 179     -45.696-128.650 115.700  0.00 97.00      PROA   
ATOM   2798 HG21 THR P 179     -45.580-128.101 114.742  0.00 97.00      PROA   
ATOM   2799 HG22 THR P 179     -44.735-128.618 116.253  0.00 97.00      PROA   
ATOM   2800 HG23 THR P 179     -46.472-128.135 116.306  0.00 97.00      PROA   
ATOM   2801  C   THR P 179     -45.287-132.292 114.714  0.00 97.00      PROA   
ATOM   2802  O   THR P 179     -46.078-132.869 113.974  0.00 97.00      PROA   
ATOM   2803  N   SER P 180     -44.644-132.945 115.705  0.00 97.00      PROA   
ATOM   2804  HN  SER P 180     -43.982-132.489 116.297  0.00 97.00      PROA   
ATOM   2805  CA  SER P 180     -44.936-134.298 116.127  0.00 97.00      PROA   
ATOM   2806  HA  SER P 180     -44.860-134.909 115.243  0.00 97.00      PROA   
ATOM   2807  CB  SER P 180     -43.874-134.785 117.137  0.00 97.00      PROA   
ATOM   2808  HB1 SER P 180     -42.922-134.961 116.592  0.00 97.00      PROA   
ATOM   2809  HB2 SER P 180     -44.162-135.732 117.633  0.00 97.00      PROA   
ATOM   2810  OG  SER P 180     -43.621-133.794 118.127  0.00 97.00      PROA   
ATOM   2811  HG1 SER P 180     -43.035-134.219 118.766  0.00 97.00      PROA   
ATOM   2812  C   SER P 180     -46.353-134.481 116.674  0.00 97.00      PROA   
ATOM   2813  O   SER P 180     -46.933-133.516 117.174  0.00 97.00      PROA   
ATOM   2814  N   PRO P 181     -46.989-135.652 116.589  0.00 97.00      PROA   
ATOM   2815  CD  PRO P 181     -48.253-135.839 117.313  0.00 97.00      PROA   
ATOM   2816  HD1 PRO P 181     -49.039-135.172 116.898  0.00 97.00      PROA   
ATOM   2817  HD2 PRO P 181     -48.101-135.619 118.395  0.00 97.00      PROA   
ATOM   2818  CA  PRO P 181     -46.414-136.923 116.162  0.00 97.00      PROA   
ATOM   2819  HA  PRO P 181     -45.377-136.988 116.440  0.00 97.00      PROA   
ATOM   2820  CB  PRO P 181     -47.239-137.971 116.926  0.00 97.00      PROA   
ATOM   2821  HB1 PRO P 181     -46.775-138.132 117.927  0.00 97.00      PROA   
ATOM   2822  HB2 PRO P 181     -47.305-138.945 116.404  0.00 97.00      PROA   
ATOM   2823  CG  PRO P 181     -48.610-137.314 117.122  0.00 97.00      PROA   
ATOM   2824  HG1 PRO P 181     -49.210-137.431 116.193  0.00 97.00      PROA   
ATOM   2825  HG2 PRO P 181     -49.173-137.738 117.976  0.00 97.00      PROA   
ATOM   2826  C   PRO P 181     -46.530-137.119 114.657  0.00 97.00      PROA   
ATOM   2827  O   PRO P 181     -47.630-137.105 114.109  0.00 97.00      PROA   
ATOM   2828  N   LEU P 182     -45.386-137.328 113.965  0.00 97.00      PROA   
ATOM   2829  HN  LEU P 182     -44.512-137.368 114.447  0.00 97.00      PROA   
ATOM   2830  CA  LEU P 182     -45.329-137.604 112.541  0.00 97.00      PROA   
ATOM   2831  HA  LEU P 182     -45.978-136.892 112.051  0.00 97.00      PROA   
ATOM   2832  CB  LEU P 182     -43.899-137.474 111.939  0.00 97.00      PROA   
ATOM   2833  HB1 LEU P 182     -43.973-137.655 110.843  0.00 97.00      PROA   
ATOM   2834  HB2 LEU P 182     -43.245-138.265 112.361  0.00 97.00      PROA   
ATOM   2835  CG  LEU P 182     -43.176-136.108 112.120  0.00 97.00      PROA   
ATOM   2836  HG  LEU P 182     -42.383-136.074 111.332  0.00 97.00      PROA   
ATOM   2837  CD1 LEU P 182     -44.097-134.897 111.882  0.00 97.00      PROA   
ATOM   2838 HD11 LEU P 182     -44.886-134.851 112.661  0.00 97.00      PROA   
ATOM   2839 HD12 LEU P 182     -44.580-134.963 110.886  0.00 97.00      PROA   
ATOM   2840 HD13 LEU P 182     -43.513-133.954 111.933  0.00 97.00      PROA   
ATOM   2841  CD2 LEU P 182     -42.433-135.974 113.465  0.00 97.00      PROA   
ATOM   2842 HD21 LEU P 182     -41.741-136.828 113.618  0.00 97.00      PROA   
ATOM   2843 HD22 LEU P 182     -43.148-135.945 114.309  0.00 97.00      PROA   
ATOM   2844 HD23 LEU P 182     -41.846-135.032 113.484  0.00 97.00      PROA   
ATOM   2845  C   LEU P 182     -45.868-138.989 112.227  0.00 97.00      PROA   
ATOM   2846  O   LEU P 182     -45.731-139.910 113.018  0.00 97.00      PROA   
ATOM   2847  N   LEU P 183     -46.508-139.193 111.057  0.00 97.00      PROA   
ATOM   2848  HN  LEU P 183     -46.662-138.449 110.412  0.00 97.00      PROA   
ATOM   2849  CA  LEU P 183     -46.933-140.517 110.636  0.00 97.00      PROA   
ATOM   2850  HA  LEU P 183     -47.385-141.006 111.487  0.00 97.00      PROA   
ATOM   2851  CB  LEU P 183     -47.988-140.471 109.506  0.00 97.00      PROA   
ATOM   2852  HB1 LEU P 183     -48.256-141.508 109.206  0.00 97.00      PROA   
ATOM   2853  HB2 LEU P 183     -47.548-139.961 108.621  0.00 97.00      PROA   
ATOM   2854  CG  LEU P 183     -49.306-139.748 109.884  0.00 97.00      PROA   
ATOM   2855  HG  LEU P 183     -49.070-138.687 110.135  0.00 97.00      PROA   
ATOM   2856  CD1 LEU P 183     -50.268-139.738 108.683  0.00 97.00      PROA   
ATOM   2857 HD11 LEU P 183     -50.533-140.780 108.401  0.00 97.00      PROA   
ATOM   2858 HD12 LEU P 183     -49.793-139.245 107.809  0.00 97.00      PROA   
ATOM   2859 HD13 LEU P 183     -51.200-139.193 108.938  0.00 97.00      PROA   
ATOM   2860  CD2 LEU P 183     -49.992-140.379 111.110  0.00 97.00      PROA   
ATOM   2861 HD21 LEU P 183     -49.359-140.275 112.015  0.00 97.00      PROA   
ATOM   2862 HD22 LEU P 183     -50.181-141.459 110.929  0.00 97.00      PROA   
ATOM   2863 HD23 LEU P 183     -50.963-139.878 111.307  0.00 97.00      PROA   
ATOM   2864  C   LEU P 183     -45.765-141.389 110.197  0.00 97.00      PROA   
ATOM   2865  O   LEU P 183     -44.829-140.926 109.549  0.00 97.00      PROA   
ATOM   2866  N   GLU P 184     -45.805-142.698 110.537  0.00 97.00      PROA   
ATOM   2867  HN  GLU P 184     -46.516-143.031 111.157  0.00 97.00      PROA   
ATOM   2868  CA  GLU P 184     -44.847-143.693 110.091  0.00 97.00      PROA   
ATOM   2869  HA  GLU P 184     -43.875-143.341 110.406  0.00 97.00      PROA   
ATOM   2870  CB  GLU P 184     -45.089-145.052 110.814  0.00 97.00      PROA   
ATOM   2871  HB1 GLU P 184     -46.164-145.311 110.686  0.00 97.00      PROA   
ATOM   2872  HB2 GLU P 184     -44.909-144.869 111.898  0.00 97.00      PROA   
ATOM   2873  CG  GLU P 184     -44.235-146.250 110.343  0.00 97.00      PROA   
ATOM   2874  HG1 GLU P 184     -43.175-145.946 110.283  0.00 97.00      PROA   
ATOM   2875  HG2 GLU P 184     -44.560-146.578 109.335  0.00 97.00      PROA   
ATOM   2876  CD  GLU P 184     -44.277-147.450 111.292  0.00 97.00      PROA   
ATOM   2877  OE1 GLU P 184     -43.909-147.304 112.483  0.00 97.00      PROA   
ATOM   2878  OE2 GLU P 184     -44.620-148.559 110.812  0.00 97.00      PROA   
ATOM   2879  C   GLU P 184     -44.798-143.814 108.567  0.00 97.00      PROA   
ATOM   2880  O   GLU P 184     -45.826-143.911 107.899  0.00 97.00      PROA   
ATOM   2881  N   GLY P 185     -43.573-143.765 107.993  0.00 97.00      PROA   
ATOM   2882  HN  GLY P 185     -42.776-143.783 108.597  0.00 97.00      PROA   
ATOM   2883  CA  GLY P 185     -43.310-143.770 106.562  0.00 97.00      PROA   
ATOM   2884  HA1 GLY P 185     -44.239-143.883 106.021  0.00 97.00      PROA   
ATOM   2885  HA2 GLY P 185     -42.627-144.575 106.357  0.00 97.00      PROA   
ATOM   2886  C   GLY P 185     -42.654-142.517 106.039  0.00 97.00      PROA   
ATOM   2887  O   GLY P 185     -42.073-142.547 104.956  0.00 97.00      PROA   
ATOM   2888  N   THR P 186     -42.715-141.374 106.759  0.00 97.00      PROA   
ATOM   2889  HN  THR P 186     -43.183-141.346 107.641  0.00 97.00      PROA   
ATOM   2890  CA  THR P 186     -42.276-140.095 106.204  0.00 97.00      PROA   
ATOM   2891  HA  THR P 186     -42.692-140.041 105.212  0.00 97.00      PROA   
ATOM   2892  CB  THR P 186     -42.829-138.882 106.951  0.00 97.00      PROA   
ATOM   2893  HB  THR P 186     -42.423-137.937 106.517  0.00 97.00      PROA   
ATOM   2894  OG1 THR P 186     -42.519-138.924 108.341  0.00 97.00      PROA   
ATOM   2895  HG1 THR P 186     -41.582-139.135 108.389  0.00 97.00      PROA   
ATOM   2896  CG2 THR P 186     -44.360-138.842 106.812  0.00 97.00      PROA   
ATOM   2897 HG21 THR P 186     -44.818-139.734 107.285  0.00 97.00      PROA   
ATOM   2898 HG22 THR P 186     -44.658-138.810 105.744  0.00 97.00      PROA   
ATOM   2899 HG23 THR P 186     -44.757-137.938 107.322  0.00 97.00      PROA   
ATOM   2900  C   THR P 186     -40.757-139.906 106.123  0.00 97.00      PROA   
ATOM   2901  O   THR P 186     -40.125-139.961 107.174  0.00 97.00      PROA   
ATOM   2902  N   PRO P 187     -40.079-139.630 105.001  0.00 97.00      PROA   
ATOM   2903  CD  PRO P 187     -40.601-139.795 103.636  0.00 97.00      PROA   
ATOM   2904  HD1 PRO P 187     -41.671-139.514 103.549  0.00 97.00      PROA   
ATOM   2905  HD2 PRO P 187     -40.460-140.855 103.330  0.00 97.00      PROA   
ATOM   2906  CA  PRO P 187     -38.837-138.847 105.008  0.00 97.00      PROA   
ATOM   2907  HA  PRO P 187     -38.111-139.356 105.627  0.00 97.00      PROA   
ATOM   2908  CB  PRO P 187     -38.419-138.805 103.531  0.00 97.00      PROA   
ATOM   2909  HB1 PRO P 187     -37.835-139.723 103.298  0.00 97.00      PROA   
ATOM   2910  HB2 PRO P 187     -37.804-137.922 103.269  0.00 97.00      PROA   
ATOM   2911  CG  PRO P 187     -39.745-138.867 102.768  0.00 97.00      PROA   
ATOM   2912  HG1 PRO P 187     -40.204-137.853 102.748  0.00 97.00      PROA   
ATOM   2913  HG2 PRO P 187     -39.629-139.241 101.731  0.00 97.00      PROA   
ATOM   2914  C   PRO P 187     -39.040-137.454 105.608  0.00 97.00      PROA   
ATOM   2915  O   PRO P 187     -40.145-136.922 105.518  0.00 97.00      PROA   
ATOM   2916  N   VAL P 188     -38.002-136.860 106.253  0.00 97.00      PROA   
ATOM   2917  HN  VAL P 188     -37.097-137.278 106.267  0.00 97.00      PROA   
ATOM   2918  CA  VAL P 188     -38.126-135.602 106.980  0.00 97.00      PROA   
ATOM   2919  HA  VAL P 188     -38.913-135.006 106.541  0.00 97.00      PROA   
ATOM   2920  CB  VAL P 188     -38.375-135.793 108.488  0.00 97.00      PROA   
ATOM   2921  HB  VAL P 188     -37.514-136.336 108.945  0.00 97.00      PROA   
ATOM   2922  CG1 VAL P 188     -38.537-134.436 109.207  0.00 97.00      PROA   
ATOM   2923 HG11 VAL P 188     -39.348-133.842 108.734  0.00 97.00      PROA   
ATOM   2924 HG12 VAL P 188     -37.599-133.848 109.182  0.00 97.00      PROA   
ATOM   2925 HG13 VAL P 188     -38.802-134.603 110.273  0.00 97.00      PROA   
ATOM   2926  CG2 VAL P 188     -39.641-136.645 108.724  0.00 97.00      PROA   
ATOM   2927 HG21 VAL P 188     -39.498-137.680 108.356  0.00 97.00      PROA   
ATOM   2928 HG22 VAL P 188     -40.512-136.194 108.204  0.00 97.00      PROA   
ATOM   2929 HG23 VAL P 188     -39.870-136.699 109.810  0.00 97.00      PROA   
ATOM   2930  C   VAL P 188     -36.807-134.876 106.796  0.00 97.00      PROA   
ATOM   2931  O   VAL P 188     -35.764-135.518 106.835  0.00 97.00      PROA   
ATOM   2932  N   THR P 189     -36.815-133.524 106.616  0.00 97.00      PROA   
ATOM   2933  HN  THR P 189     -37.674-133.019 106.599  0.00 97.00      PROA   
ATOM   2934  CA  THR P 189     -35.618-132.689 106.554  0.00 97.00      PROA   
ATOM   2935  HA  THR P 189     -34.763-133.344 106.589  0.00 97.00      PROA   
ATOM   2936  CB  THR P 189     -35.453-131.841 105.270  0.00 97.00      PROA   
ATOM   2937  HB  THR P 189     -35.035-132.489 104.466  0.00 97.00      PROA   
ATOM   2938  OG1 THR P 189     -34.607-130.696 105.403  0.00 97.00      PROA   
ATOM   2939  HG1 THR P 189     -33.695-131.007 105.397  0.00 97.00      PROA   
ATOM   2940  CG2 THR P 189     -36.815-131.294 104.821  0.00 97.00      PROA   
ATOM   2941 HG21 THR P 189     -37.259-130.678 105.632  0.00 97.00      PROA   
ATOM   2942 HG22 THR P 189     -37.512-132.110 104.546  0.00 97.00      PROA   
ATOM   2943 HG23 THR P 189     -36.677-130.643 103.929  0.00 97.00      PROA   
ATOM   2944  C   THR P 189     -35.552-131.864 107.824  0.00 97.00      PROA   
ATOM   2945  O   THR P 189     -36.564-131.361 108.306  0.00 97.00      PROA   
ATOM   2946  N   LEU P 190     -34.333-131.759 108.410  0.00 97.00      PROA   
ATOM   2947  HN  LEU P 190     -33.541-132.153 107.941  0.00 97.00      PROA   
ATOM   2948  CA  LEU P 190     -34.097-131.158 109.707  0.00 97.00      PROA   
ATOM   2949  HA  LEU P 190     -35.008-130.701 110.065  0.00 97.00      PROA   
ATOM   2950  CB  LEU P 190     -33.580-132.190 110.754  0.00 97.00      PROA   
ATOM   2951  HB1 LEU P 190     -33.354-131.641 111.694  0.00 97.00      PROA   
ATOM   2952  HB2 LEU P 190     -32.630-132.638 110.387  0.00 97.00      PROA   
ATOM   2953  CG  LEU P 190     -34.530-133.364 111.135  0.00 97.00      PROA   
ATOM   2954  HG  LEU P 190     -34.114-133.802 112.077  0.00 97.00      PROA   
ATOM   2955  CD1 LEU P 190     -35.967-132.907 111.447  0.00 97.00      PROA   
ATOM   2956 HD11 LEU P 190     -36.427-132.441 110.554  0.00 97.00      PROA   
ATOM   2957 HD12 LEU P 190     -35.979-132.168 112.273  0.00 97.00      PROA   
ATOM   2958 HD13 LEU P 190     -36.589-133.779 111.735  0.00 97.00      PROA   
ATOM   2959  CD2 LEU P 190     -34.527-134.517 110.109  0.00 97.00      PROA   
ATOM   2960 HD21 LEU P 190     -33.488-134.824 109.873  0.00 97.00      PROA   
ATOM   2961 HD22 LEU P 190     -35.024-134.213 109.168  0.00 97.00      PROA   
ATOM   2962 HD23 LEU P 190     -35.073-135.395 110.515  0.00 97.00      PROA   
ATOM   2963  C   LEU P 190     -33.060-130.054 109.583  0.00 97.00      PROA   
ATOM   2964  O   LEU P 190     -31.861-130.301 109.462  0.00 97.00      PROA   
ATOM   2965  N   SER P 191     -33.498-128.779 109.657  0.00 97.00      PROA   
ATOM   2966  HN  SER P 191     -34.465-128.578 109.809  0.00 97.00      PROA   
ATOM   2967  CA  SER P 191     -32.631-127.637 109.424  0.00 97.00      PROA   
ATOM   2968  HA  SER P 191     -31.837-127.942 108.756  0.00 97.00      PROA   
ATOM   2969  CB  SER P 191     -33.390-126.516 108.645  0.00 97.00      PROA   
ATOM   2970  HB1 SER P 191     -34.428-126.454 109.032  0.00 97.00      PROA   
ATOM   2971  HB2 SER P 191     -33.454-126.817 107.577  0.00 97.00      PROA   
ATOM   2972  OG  SER P 191     -32.803-125.218 108.724  0.00 97.00      PROA   
ATOM   2973  HG1 SER P 191     -33.118-124.847 109.556  0.00 97.00      PROA   
ATOM   2974  C   SER P 191     -31.947-127.155 110.696  0.00 97.00      PROA   
ATOM   2975  O   SER P 191     -32.528-126.451 111.511  0.00 97.00      PROA   
ATOM   2976  N   CYS P 192     -30.652-127.500 110.879  0.00 97.00      PROA   
ATOM   2977  HN  CYS P 192     -30.220-128.146 110.254  0.00 97.00      PROA   
ATOM   2978  CA  CYS P 192     -29.842-126.986 111.976  0.00 97.00      PROA   
ATOM   2979  HA  CYS P 192     -30.482-126.775 112.820  0.00 97.00      PROA   
ATOM   2980  CB  CYS P 192     -28.773-128.009 112.442  0.00 97.00      PROA   
ATOM   2981  HB1 CYS P 192     -28.123-127.542 113.213  0.00 97.00      PROA   
ATOM   2982  HB2 CYS P 192     -28.132-128.298 111.580  0.00 97.00      PROA   
ATOM   2983  SG  CYS P 192     -29.576-129.493 113.131  0.00 97.00      PROA   
ATOM   2984  C   CYS P 192     -29.186-125.679 111.554  0.00 97.00      PROA   
ATOM   2985  O   CYS P 192     -28.204-125.669 110.814  0.00 97.00      PROA   
ATOM   2986  N   GLU P 193     -29.756-124.531 112.001  0.00 97.00      PROA   
ATOM   2987  HN  GLU P 193     -30.498-124.570 112.669  0.00 97.00      PROA   
ATOM   2988  CA  GLU P 193     -29.569-123.251 111.341  0.00 97.00      PROA   
ATOM   2989  HA  GLU P 193     -28.882-123.386 110.517  0.00 97.00      PROA   
ATOM   2990  CB  GLU P 193     -30.913-122.771 110.734  0.00 97.00      PROA   
ATOM   2991  HB1 GLU P 193     -31.220-123.533 109.982  0.00 97.00      PROA   
ATOM   2992  HB2 GLU P 193     -30.743-121.816 110.190  0.00 97.00      PROA   
ATOM   2993  CG  GLU P 193     -32.063-122.609 111.754  0.00 97.00      PROA   
ATOM   2994  HG1 GLU P 193     -31.725-121.999 112.617  0.00 97.00      PROA   
ATOM   2995  HG2 GLU P 193     -32.416-123.592 112.129  0.00 97.00      PROA   
ATOM   2996  CD  GLU P 193     -33.225-121.874 111.110  0.00 97.00      PROA   
ATOM   2997  OE1 GLU P 193     -33.385-120.657 111.396  0.00 97.00      PROA   
ATOM   2998  OE2 GLU P 193     -33.941-122.489 110.280  0.00 97.00      PROA   
ATOM   2999  C   GLU P 193     -28.982-122.136 112.196  0.00 97.00      PROA   
ATOM   3000  O   GLU P 193     -29.331-121.964 113.361  0.00 97.00      PROA   
ATOM   3001  N   THR P 194     -28.069-121.321 111.600  0.00 97.00      PROA   
ATOM   3002  HN  THR P 194     -27.695-121.555 110.707  0.00 97.00      PROA   
ATOM   3003  CA  THR P 194     -27.527-120.115 112.221  0.00 97.00      PROA   
ATOM   3004  HA  THR P 194     -27.751-120.119 113.280  0.00 97.00      PROA   
ATOM   3005  CB  THR P 194     -26.005-119.973 112.051  0.00 97.00      PROA   
ATOM   3006  HB  THR P 194     -25.658-119.010 112.498  0.00 97.00      PROA   
ATOM   3007  OG1 THR P 194     -25.596-120.016 110.684  0.00 97.00      PROA   
ATOM   3008  HG1 THR P 194     -24.944-119.318 110.576  0.00 97.00      PROA   
ATOM   3009  CG2 THR P 194     -25.289-121.117 112.788  0.00 97.00      PROA   
ATOM   3010 HG21 THR P 194     -25.594-122.100 112.374  0.00 97.00      PROA   
ATOM   3011 HG22 THR P 194     -25.527-121.091 113.870  0.00 97.00      PROA   
ATOM   3012 HG23 THR P 194     -24.188-121.014 112.666  0.00 97.00      PROA   
ATOM   3013  C   THR P 194     -28.132-118.842 111.645  0.00 97.00      PROA   
ATOM   3014  O   THR P 194     -28.374-117.889 112.383  0.00 97.00      PROA   
ATOM   3015  N   LYS P 195     -28.312-118.781 110.303  0.00 97.00      PROA   
ATOM   3016  HN  LYS P 195     -28.119-119.604 109.777  0.00 97.00      PROA   
ATOM   3017  CA  LYS P 195     -28.585-117.585 109.507  0.00 97.00      PROA   
ATOM   3018  HA  LYS P 195     -28.630-117.940 108.488  0.00 97.00      PROA   
ATOM   3019  CB  LYS P 195     -29.966-116.908 109.776  0.00 97.00      PROA   
ATOM   3020  HB1 LYS P 195     -29.882-115.808 109.621  0.00 97.00      PROA   
ATOM   3021  HB2 LYS P 195     -30.256-117.054 110.838  0.00 97.00      PROA   
ATOM   3022  CG  LYS P 195     -31.127-117.358 108.863  0.00 97.00      PROA   
ATOM   3023  HG1 LYS P 195     -30.801-117.303 107.801  0.00 97.00      PROA   
ATOM   3024  HG2 LYS P 195     -31.943-116.608 108.993  0.00 97.00      PROA   
ATOM   3025  CD  LYS P 195     -31.736-118.738 109.159  0.00 97.00      PROA   
ATOM   3026  HD1 LYS P 195     -31.973-118.775 110.246  0.00 97.00      PROA   
ATOM   3027  HD2 LYS P 195     -30.996-119.540 108.948  0.00 97.00      PROA   
ATOM   3028  CE  LYS P 195     -33.026-118.970 108.346  0.00 97.00      PROA   
ATOM   3029  HE1 LYS P 195     -32.809-119.027 107.261  0.00 97.00      PROA   
ATOM   3030  HE2 LYS P 195     -33.737-118.136 108.537  0.00 97.00      PROA   
ATOM   3031  NZ  LYS P 195     -33.701-120.217 108.742  0.00 97.00      PROA   
ATOM   3032  HZ1 LYS P 195     -33.693-120.270 109.788  0.00 97.00      PROA   
ATOM   3033  HZ2 LYS P 195     -33.189-121.065 108.432  0.00 97.00      PROA   
ATOM   3034  HZ3 LYS P 195     -34.690-120.275 108.441  0.00 97.00      PROA   
ATOM   3035  C   LYS P 195     -27.464-116.542 109.464  0.00 97.00      PROA   
ATOM   3036  O   LYS P 195     -27.285-115.867 108.453  0.00 97.00      PROA   
ATOM   3037  N   LEU P 196     -26.654-116.418 110.535  0.00 97.00      PROA   
ATOM   3038  HN  LEU P 196     -26.894-116.905 111.372  0.00 97.00      PROA   
ATOM   3039  CA  LEU P 196     -25.557-115.481 110.646  0.00 97.00      PROA   
ATOM   3040  HA  LEU P 196     -25.740-114.646 109.984  0.00 97.00      PROA   
ATOM   3041  CB  LEU P 196     -25.378-114.950 112.090  0.00 97.00      PROA   
ATOM   3042  HB1 LEU P 196     -24.428-114.381 112.172  0.00 97.00      PROA   
ATOM   3043  HB2 LEU P 196     -25.338-115.800 112.806  0.00 97.00      PROA   
ATOM   3044  CG  LEU P 196     -26.459-113.980 112.567  0.00 97.00      PROA   
ATOM   3045  HG  LEU P 196     -26.070-113.629 113.558  0.00 97.00      PROA   
ATOM   3046  CD1 LEU P 196     -26.531-112.725 111.646  0.00 97.00      PROA   
ATOM   3047 HD11 LEU P 196     -26.965-112.987 110.674  0.00 97.00      PROA   
ATOM   3048 HD12 LEU P 196     -25.548-112.236 111.560  0.00 97.00      PROA   
ATOM   3049 HD13 LEU P 196     -27.181-111.921 112.005  0.00 97.00      PROA   
ATOM   3050  CD2 LEU P 196     -27.814-114.733 112.772  0.00 97.00      PROA   
ATOM   3051 HD21 LEU P 196     -27.728-115.546 113.497  0.00 97.00      PROA   
ATOM   3052 HD22 LEU P 196     -28.303-114.957 111.830  0.00 97.00      PROA   
ATOM   3053 HD23 LEU P 196     -28.645-114.203 113.211  0.00 97.00      PROA   
ATOM   3054  C   LEU P 196     -24.243-116.106 110.237  0.00 97.00      PROA   
ATOM   3055  O   LEU P 196     -23.993-117.288 110.473  0.00 97.00      PROA   
ATOM   3056  N   LEU P 197     -23.352-115.282 109.634  0.00 97.00      PROA   
ATOM   3057  HN  LEU P 197     -23.605-114.352 109.380  0.00 97.00      PROA   
ATOM   3058  CA  LEU P 197     -21.956-115.604 109.438  0.00 97.00      PROA   
ATOM   3059  HA  LEU P 197     -21.708-116.471 110.035  0.00 97.00      PROA   
ATOM   3060  CB  LEU P 197     -21.600-115.873 107.954  0.00 97.00      PROA   
ATOM   3061  HB1 LEU P 197     -21.868-114.979 107.350  0.00 97.00      PROA   
ATOM   3062  HB2 LEU P 197     -22.236-116.714 107.597  0.00 97.00      PROA   
ATOM   3063  CG  LEU P 197     -20.121-116.237 107.667  0.00 97.00      PROA   
ATOM   3064  HG  LEU P 197     -19.475-115.390 107.997  0.00 97.00      PROA   
ATOM   3065  CD1 LEU P 197     -19.667-117.502 108.419  0.00 97.00      PROA   
ATOM   3066 HD11 LEU P 197     -20.320-118.358 108.143  0.00 97.00      PROA   
ATOM   3067 HD12 LEU P 197     -19.717-117.350 109.516  0.00 97.00      PROA   
ATOM   3068 HD13 LEU P 197     -18.620-117.751 108.146  0.00 97.00      PROA   
ATOM   3069  CD2 LEU P 197     -19.893-116.414 106.155  0.00 97.00      PROA   
ATOM   3070 HD21 LEU P 197     -20.168-115.485 105.613  0.00 97.00      PROA   
ATOM   3071 HD22 LEU P 197     -20.517-117.248 105.770  0.00 97.00      PROA   
ATOM   3072 HD23 LEU P 197     -18.826-116.643 105.950  0.00 97.00      PROA   
ATOM   3073  C   LEU P 197     -21.160-114.433 109.967  0.00 97.00      PROA   
ATOM   3074  O   LEU P 197     -21.488-113.278 109.705  0.00 97.00      PROA   
ATOM   3075  N   LEU P 198     -20.101-114.720 110.759  0.00 97.00      PROA   
ATOM   3076  HN  LEU P 198     -19.837-115.665 110.928  0.00 97.00      PROA   
ATOM   3077  CA  LEU P 198     -19.245-113.742 111.396  0.00 97.00      PROA   
ATOM   3078  HA  LEU P 198     -19.365-112.779 110.917  0.00 97.00      PROA   
ATOM   3079  CB  LEU P 198     -19.428-113.622 112.941  0.00 97.00      PROA   
ATOM   3080  HB1 LEU P 198     -18.643-112.942 113.342  0.00 97.00      PROA   
ATOM   3081  HB2 LEU P 198     -19.277-114.619 113.410  0.00 97.00      PROA   
ATOM   3082  CG  LEU P 198     -20.778-113.057 113.468  0.00 97.00      PROA   
ATOM   3083  HG  LEU P 198     -20.623-112.879 114.562  0.00 97.00      PROA   
ATOM   3084  CD1 LEU P 198     -21.153-111.701 112.844  0.00 97.00      PROA   
ATOM   3085 HD11 LEU P 198     -21.379-111.819 111.765  0.00 97.00      PROA   
ATOM   3086 HD12 LEU P 198     -20.320-110.976 112.956  0.00 97.00      PROA   
ATOM   3087 HD13 LEU P 198     -22.055-111.288 113.343  0.00 97.00      PROA   
ATOM   3088  CD2 LEU P 198     -21.946-114.054 113.374  0.00 97.00      PROA   
ATOM   3089 HD21 LEU P 198     -21.636-115.052 113.743  0.00 97.00      PROA   
ATOM   3090 HD22 LEU P 198     -22.289-114.149 112.326  0.00 97.00      PROA   
ATOM   3091 HD23 LEU P 198     -22.803-113.698 113.984  0.00 97.00      PROA   
ATOM   3092  C   LEU P 198     -17.843-114.236 111.119  0.00 97.00      PROA   
ATOM   3093  O   LEU P 198     -17.659-115.363 110.662  0.00 97.00      PROA   
ATOM   3094  N   GLN P 199     -16.809-113.392 111.371  0.00 97.00      PROA   
ATOM   3095  HN  GLN P 199     -16.985-112.463 111.689  0.00 97.00      PROA   
ATOM   3096  CA  GLN P 199     -15.406-113.727 111.168  0.00 97.00      PROA   
ATOM   3097  HA  GLN P 199     -15.278-113.901 110.109  0.00 97.00      PROA   
ATOM   3098  CB  GLN P 199     -14.465-112.572 111.612  0.00 97.00      PROA   
ATOM   3099  HB1 GLN P 199     -13.416-112.867 111.388  0.00 97.00      PROA   
ATOM   3100  HB2 GLN P 199     -14.545-112.438 112.715  0.00 97.00      PROA   
ATOM   3101  CG  GLN P 199     -14.726-111.193 110.949  0.00 97.00      PROA   
ATOM   3102  HG1 GLN P 199     -13.851-110.524 111.085  0.00 97.00      PROA   
ATOM   3103  HG2 GLN P 199     -15.593-110.714 111.455  0.00 97.00      PROA   
ATOM   3104  CD  GLN P 199     -15.092-111.272 109.462  0.00 97.00      PROA   
ATOM   3105  OE1 GLN P 199     -16.237-111.003 109.081  0.00 97.00      PROA   
ATOM   3106  NE2 GLN P 199     -14.105-111.626 108.595  0.00 97.00      PROA   
ATOM   3107 HE21 GLN P 199     -14.332-111.647 107.623  0.00 97.00      PROA   
ATOM   3108 HE22 GLN P 199     -13.184-111.824 108.928  0.00 97.00      PROA   
ATOM   3109  C   GLN P 199     -14.989-115.006 111.891  0.00 97.00      PROA   
ATOM   3110  O   GLN P 199     -15.351-115.244 113.042  0.00 97.00      PROA   
ATOM   3111  N   ARG P 200     -14.242-115.887 111.189  0.00 97.00      PROA   
ATOM   3112  HN  ARG P 200     -13.904-115.683 110.275  0.00 97.00      PROA   
ATOM   3113  CA  ARG P 200     -14.084-117.259 111.602  0.00 97.00      PROA   
ATOM   3114  HA  ARG P 200     -14.217-117.350 112.670  0.00 97.00      PROA   
ATOM   3115  CB  ARG P 200     -15.127-118.108 110.829  0.00 97.00      PROA   
ATOM   3116  HB1 ARG P 200     -14.920-118.006 109.739  0.00 97.00      PROA   
ATOM   3117  HB2 ARG P 200     -16.137-117.668 110.994  0.00 97.00      PROA   
ATOM   3118  CG  ARG P 200     -15.164-119.599 111.184  0.00 97.00      PROA   
ATOM   3119  HG1 ARG P 200     -14.205-119.910 111.646  0.00 97.00      PROA   
ATOM   3120  HG2 ARG P 200     -15.239-120.149 110.223  0.00 97.00      PROA   
ATOM   3121  CD  ARG P 200     -16.306-120.037 112.113  0.00 97.00      PROA   
ATOM   3122  HD1 ARG P 200     -16.538-119.256 112.865  0.00 97.00      PROA   
ATOM   3123  HD2 ARG P 200     -16.026-120.969 112.657  0.00 97.00      PROA   
ATOM   3124  NE  ARG P 200     -17.531-120.272 111.275  0.00 97.00      PROA   
ATOM   3125  HE  ARG P 200     -18.130-119.513 111.043  0.00 97.00      PROA   
ATOM   3126  CZ  ARG P 200     -17.839-121.479 110.760  0.00 97.00      PROA   
ATOM   3127  NH1 ARG P 200     -17.066-122.555 110.950  0.00 97.00      PROA   
ATOM   3128 HH11 ARG P 200     -16.085-122.394 111.033  0.00 97.00      PROA   
ATOM   3129 HH12 ARG P 200     -17.323-123.409 110.497  0.00 97.00      PROA   
ATOM   3130  NH2 ARG P 200     -18.898-121.635 109.952  0.00 97.00      PROA   
ATOM   3131 HH21 ARG P 200     -19.382-120.832 109.623  0.00 97.00      PROA   
ATOM   3132 HH22 ARG P 200     -18.921-122.490 109.439  0.00 97.00      PROA   
ATOM   3133  C   ARG P 200     -12.689-117.686 111.187  0.00 97.00      PROA   
ATOM   3134  O   ARG P 200     -12.277-117.300 110.094  0.00 97.00      PROA   
ATOM   3135  N   PRO P 201     -11.907-118.455 111.955  0.00 97.00      PROA   
ATOM   3136  CD  PRO P 201     -12.078-118.644 113.402  0.00 97.00      PROA   
ATOM   3137  HD1 PRO P 201     -13.083-119.062 113.634  0.00 97.00      PROA   
ATOM   3138  HD2 PRO P 201     -11.944-117.666 113.916  0.00 97.00      PROA   
ATOM   3139  CA  PRO P 201     -10.700-119.095 111.443  0.00 97.00      PROA   
ATOM   3140  HA  PRO P 201     -10.132-118.404 110.834  0.00 97.00      PROA   
ATOM   3141  CB  PRO P 201      -9.916-119.479 112.714  0.00 97.00      PROA   
ATOM   3142  HB1 PRO P 201      -9.242-118.633 112.980  0.00 97.00      PROA   
ATOM   3143  HB2 PRO P 201      -9.302-120.393 112.600  0.00 97.00      PROA   
ATOM   3144  CG  PRO P 201     -10.974-119.619 113.822  0.00 97.00      PROA   
ATOM   3145  HG1 PRO P 201     -11.380-120.651 113.822  0.00 97.00      PROA   
ATOM   3146  HG2 PRO P 201     -10.570-119.400 114.830  0.00 97.00      PROA   
ATOM   3147  C   PRO P 201     -11.036-120.292 110.564  0.00 97.00      PROA   
ATOM   3148  O   PRO P 201     -10.796-120.226 109.360  0.00 97.00      PROA   
ATOM   3149  N   GLY P 202     -11.609-121.381 111.123  0.00 97.00      PROA   
ATOM   3150  HN  GLY P 202     -11.684-121.455 112.116  0.00 97.00      PROA   
ATOM   3151  CA  GLY P 202     -12.081-122.521 110.365  0.00 97.00      PROA   
ATOM   3152  HA1 GLY P 202     -12.179-123.306 111.086  0.00 97.00      PROA   
ATOM   3153  HA2 GLY P 202     -11.394-122.760 109.566  0.00 97.00      PROA   
ATOM   3154  C   GLY P 202     -13.450-122.304 109.805  0.00 97.00      PROA   
ATOM   3155  O   GLY P 202     -14.416-122.406 110.543  0.00 97.00      PROA   
ATOM   3156  N   LEU P 203     -13.561-122.023 108.490  0.00 97.00      PROA   
ATOM   3157  HN  LEU P 203     -12.724-121.964 107.951  0.00 97.00      PROA   
ATOM   3158  CA  LEU P 203     -14.785-121.695 107.772  0.00 97.00      PROA   
ATOM   3159  HA  LEU P 203     -15.233-120.871 108.300  0.00 97.00      PROA   
ATOM   3160  CB  LEU P 203     -14.486-121.180 106.333  0.00 97.00      PROA   
ATOM   3161  HB1 LEU P 203     -15.337-121.389 105.649  0.00 97.00      PROA   
ATOM   3162  HB2 LEU P 203     -13.604-121.733 105.942  0.00 97.00      PROA   
ATOM   3163  CG  LEU P 203     -14.211-119.651 106.219  0.00 97.00      PROA   
ATOM   3164  HG  LEU P 203     -13.914-119.463 105.158  0.00 97.00      PROA   
ATOM   3165  CD1 LEU P 203     -15.480-118.812 106.474  0.00 97.00      PROA   
ATOM   3166 HD11 LEU P 203     -15.827-118.934 107.521  0.00 97.00      PROA   
ATOM   3167 HD12 LEU P 203     -16.297-119.125 105.790  0.00 97.00      PROA   
ATOM   3168 HD13 LEU P 203     -15.268-117.735 106.300  0.00 97.00      PROA   
ATOM   3169  CD2 LEU P 203     -13.047-119.159 107.100  0.00 97.00      PROA   
ATOM   3170 HD21 LEU P 203     -12.127-119.742 106.889  0.00 97.00      PROA   
ATOM   3171 HD22 LEU P 203     -13.295-119.268 108.177  0.00 97.00      PROA   
ATOM   3172 HD23 LEU P 203     -12.838-118.086 106.901  0.00 97.00      PROA   
ATOM   3173  C   LEU P 203     -15.884-122.755 107.742  0.00 97.00      PROA   
ATOM   3174  O   LEU P 203     -17.062-122.402 107.729  0.00 97.00      PROA   
ATOM   3175  N   GLN P 204     -15.556-124.067 107.706  0.00 97.00      PROA   
ATOM   3176  HN  GLN P 204     -14.613-124.365 107.862  0.00 97.00      PROA   
ATOM   3177  CA  GLN P 204     -16.496-125.146 107.426  0.00 97.00      PROA   
ATOM   3178  HA  GLN P 204     -17.021-124.884 106.519  0.00 97.00      PROA   
ATOM   3179  CB  GLN P 204     -15.710-126.470 107.223  0.00 97.00      PROA   
ATOM   3180  HB1 GLN P 204     -15.278-126.785 108.197  0.00 97.00      PROA   
ATOM   3181  HB2 GLN P 204     -14.843-126.232 106.563  0.00 97.00      PROA   
ATOM   3182  CG  GLN P 204     -16.454-127.677 106.604  0.00 97.00      PROA   
ATOM   3183  HG1 GLN P 204     -17.103-128.146 107.373  0.00 97.00      PROA   
ATOM   3184  HG2 GLN P 204     -15.709-128.439 106.295  0.00 97.00      PROA   
ATOM   3185  CD  GLN P 204     -17.338-127.294 105.411  0.00 97.00      PROA   
ATOM   3186  OE1 GLN P 204     -18.473-126.830 105.549  0.00 97.00      PROA   
ATOM   3187  NE2 GLN P 204     -16.806-127.508 104.178  0.00 97.00      PROA   
ATOM   3188 HE21 GLN P 204     -17.372-127.284 103.387  0.00 97.00      PROA   
ATOM   3189 HE22 GLN P 204     -15.879-127.867 104.093  0.00 97.00      PROA   
ATOM   3190  C   GLN P 204     -17.524-125.356 108.533  0.00 97.00      PROA   
ATOM   3191  O   GLN P 204     -17.362-124.889 109.649  0.00 97.00      PROA   
ATOM   3192  N   LEU P 205     -18.627-126.085 108.260  0.00 97.00      PROA   
ATOM   3193  HN  LEU P 205     -18.815-126.395 107.330  0.00 97.00      PROA   
ATOM   3194  CA  LEU P 205     -19.419-126.679 109.316  0.00 97.00      PROA   
ATOM   3195  HA  LEU P 205     -18.885-126.612 110.253  0.00 97.00      PROA   
ATOM   3196  CB  LEU P 205     -20.812-126.032 109.511  0.00 97.00      PROA   
ATOM   3197  HB1 LEU P 205     -21.403-126.631 110.239  0.00 97.00      PROA   
ATOM   3198  HB2 LEU P 205     -21.346-126.038 108.536  0.00 97.00      PROA   
ATOM   3199  CG  LEU P 205     -20.777-124.582 110.046  0.00 97.00      PROA   
ATOM   3200  HG  LEU P 205     -20.081-124.003 109.399  0.00 97.00      PROA   
ATOM   3201  CD1 LEU P 205     -22.162-123.919 109.940  0.00 97.00      PROA   
ATOM   3202 HD11 LEU P 205     -22.900-124.477 110.554  0.00 97.00      PROA   
ATOM   3203 HD12 LEU P 205     -22.508-123.914 108.885  0.00 97.00      PROA   
ATOM   3204 HD13 LEU P 205     -22.119-122.872 110.306  0.00 97.00      PROA   
ATOM   3205  CD2 LEU P 205     -20.273-124.520 111.501  0.00 97.00      PROA   
ATOM   3206 HD21 LEU P 205     -19.237-124.908 111.582  0.00 97.00      PROA   
ATOM   3207 HD22 LEU P 205     -20.930-125.133 112.154  0.00 97.00      PROA   
ATOM   3208 HD23 LEU P 205     -20.287-123.474 111.872  0.00 97.00      PROA   
ATOM   3209  C   LEU P 205     -19.577-128.153 109.035  0.00 97.00      PROA   
ATOM   3210  O   LEU P 205     -20.261-128.570 108.102  0.00 97.00      PROA   
ATOM   3211  N   TYR P 206     -18.954-128.990 109.895  0.00 97.00      PROA   
ATOM   3212  HN  TYR P 206     -18.352-128.629 110.603  0.00 97.00      PROA   
ATOM   3213  CA  TYR P 206     -19.209-130.415 109.960  0.00 97.00      PROA   
ATOM   3214  HA  TYR P 206     -19.574-130.764 109.003  0.00 97.00      PROA   
ATOM   3215  CB  TYR P 206     -17.985-131.266 110.399  0.00 97.00      PROA   
ATOM   3216  HB1 TYR P 206     -18.191-132.352 110.294  0.00 97.00      PROA   
ATOM   3217  HB2 TYR P 206     -17.724-131.055 111.460  0.00 97.00      PROA   
ATOM   3218  CG  TYR P 206     -16.787-130.920 109.559  0.00 97.00      PROA   
ATOM   3219  CD1 TYR P 206     -16.523-131.577 108.341  0.00 97.00      PROA   
ATOM   3220  HD1 TYR P 206     -17.188-132.358 107.998  0.00 97.00      PROA   
ATOM   3221  CE1 TYR P 206     -15.408-131.216 107.568  0.00 97.00      PROA   
ATOM   3222  HE1 TYR P 206     -15.214-131.711 106.626  0.00 97.00      PROA   
ATOM   3223  CZ  TYR P 206     -14.559-130.189 108.007  0.00 97.00      PROA   
ATOM   3224  OH  TYR P 206     -13.488-129.742 107.205  0.00 97.00      PROA   
ATOM   3225  HH  TYR P 206     -13.175-128.906 107.575  0.00 97.00      PROA   
ATOM   3226  CD2 TYR P 206     -15.891-129.938 110.011  0.00 97.00      PROA   
ATOM   3227  HD2 TYR P 206     -16.053-129.443 110.958  0.00 97.00      PROA   
ATOM   3228  CE2 TYR P 206     -14.798-129.563 109.234  0.00 97.00      PROA   
ATOM   3229  HE2 TYR P 206     -14.154-128.777 109.592  0.00 97.00      PROA   
ATOM   3230  C   TYR P 206     -20.299-130.570 110.990  0.00 97.00      PROA   
ATOM   3231  O   TYR P 206     -20.426-129.747 111.895  0.00 97.00      PROA   
ATOM   3232  N   PHE P 207     -21.135-131.619 110.862  0.00 97.00      PROA   
ATOM   3233  HN  PHE P 207     -21.013-132.304 110.144  0.00 97.00      PROA   
ATOM   3234  CA  PHE P 207     -22.285-131.778 111.726  0.00 97.00      PROA   
ATOM   3235  HA  PHE P 207     -22.176-131.179 112.618  0.00 97.00      PROA   
ATOM   3236  CB  PHE P 207     -23.630-131.446 111.027  0.00 97.00      PROA   
ATOM   3237  HB1 PHE P 207     -24.497-131.713 111.668  0.00 97.00      PROA   
ATOM   3238  HB2 PHE P 207     -23.702-132.036 110.090  0.00 97.00      PROA   
ATOM   3239  CG  PHE P 207     -23.757-129.984 110.665  0.00 97.00      PROA   
ATOM   3240  CD1 PHE P 207     -23.179-129.478 109.486  0.00 97.00      PROA   
ATOM   3241  HD1 PHE P 207     -22.566-130.120 108.872  0.00 97.00      PROA   
ATOM   3242  CE1 PHE P 207     -23.402-128.155 109.090  0.00 97.00      PROA   
ATOM   3243  HE1 PHE P 207     -22.940-127.780 108.188  0.00 97.00      PROA   
ATOM   3244  CZ  PHE P 207     -24.213-127.318 109.865  0.00 97.00      PROA   
ATOM   3245  HZ  PHE P 207     -24.382-126.295 109.561  0.00 97.00      PROA   
ATOM   3246  CD2 PHE P 207     -24.567-129.130 111.437  0.00 97.00      PROA   
ATOM   3247  HD2 PHE P 207     -25.033-129.506 112.336  0.00 97.00      PROA   
ATOM   3248  CE2 PHE P 207     -24.796-127.806 111.041  0.00 97.00      PROA   
ATOM   3249  HE2 PHE P 207     -25.426-127.163 111.638  0.00 97.00      PROA   
ATOM   3250  C   PHE P 207     -22.350-133.203 112.176  0.00 97.00      PROA   
ATOM   3251  O   PHE P 207     -21.742-134.083 111.585  0.00 97.00      PROA   
ATOM   3252  N   SER P 208     -23.110-133.459 113.257  0.00 97.00      PROA   
ATOM   3253  HN  SER P 208     -23.515-132.719 113.784  0.00 97.00      PROA   
ATOM   3254  CA  SER P 208     -23.410-134.794 113.710  0.00 97.00      PROA   
ATOM   3255  HA  SER P 208     -23.417-135.462 112.859  0.00 97.00      PROA   
ATOM   3256  CB  SER P 208     -22.417-135.343 114.769  0.00 97.00      PROA   
ATOM   3257  HB1 SER P 208     -21.431-135.492 114.277  0.00 97.00      PROA   
ATOM   3258  HB2 SER P 208     -22.758-136.324 115.166  0.00 97.00      PROA   
ATOM   3259  OG  SER P 208     -22.242-134.417 115.836  0.00 97.00      PROA   
ATOM   3260  HG1 SER P 208     -21.934-134.908 116.605  0.00 97.00      PROA   
ATOM   3261  C   SER P 208     -24.815-134.764 114.247  0.00 97.00      PROA   
ATOM   3262  O   SER P 208     -25.326-133.715 114.631  0.00 97.00      PROA   
ATOM   3263  N   PHE P 209     -25.478-135.939 114.233  0.00 97.00      PROA   
ATOM   3264  HN  PHE P 209     -25.024-136.771 113.928  0.00 97.00      PROA   
ATOM   3265  CA  PHE P 209     -26.856-136.105 114.623  0.00 97.00      PROA   
ATOM   3266  HA  PHE P 209     -27.174-135.235 115.184  0.00 97.00      PROA   
ATOM   3267  CB  PHE P 209     -27.779-136.352 113.394  0.00 97.00      PROA   
ATOM   3268  HB1 PHE P 209     -28.423-137.249 113.503  0.00 97.00      PROA   
ATOM   3269  HB2 PHE P 209     -27.162-136.488 112.479  0.00 97.00      PROA   
ATOM   3270  CG  PHE P 209     -28.695-135.176 113.188  0.00 97.00      PROA   
ATOM   3271  CD1 PHE P 209     -29.830-135.036 114.004  0.00 97.00      PROA   
ATOM   3272  HD1 PHE P 209     -30.014-135.753 114.793  0.00 97.00      PROA   
ATOM   3273  CE1 PHE P 209     -30.730-133.985 113.801  0.00 97.00      PROA   
ATOM   3274  HE1 PHE P 209     -31.602-133.898 114.430  0.00 97.00      PROA   
ATOM   3275  CZ  PHE P 209     -30.506-133.062 112.771  0.00 97.00      PROA   
ATOM   3276  HZ  PHE P 209     -31.198-132.251 112.607  0.00 97.00      PROA   
ATOM   3277  CD2 PHE P 209     -28.477-134.241 112.158  0.00 97.00      PROA   
ATOM   3278  HD2 PHE P 209     -27.614-134.338 111.515  0.00 97.00      PROA   
ATOM   3279  CE2 PHE P 209     -29.379-133.190 111.951  0.00 97.00      PROA   
ATOM   3280  HE2 PHE P 209     -29.209-132.478 111.157  0.00 97.00      PROA   
ATOM   3281  C   PHE P 209     -26.906-137.270 115.579  0.00 97.00      PROA   
ATOM   3282  O   PHE P 209     -26.186-138.254 115.422  0.00 97.00      PROA   
ATOM   3283  N   TYR P 210     -27.745-137.153 116.631  0.00 97.00      PROA   
ATOM   3284  HN  TYR P 210     -28.305-136.336 116.750  0.00 97.00      PROA   
ATOM   3285  CA  TYR P 210     -27.804-138.105 117.716  0.00 97.00      PROA   
ATOM   3286  HA  TYR P 210     -27.368-139.050 117.419  0.00 97.00      PROA   
ATOM   3287  CB  TYR P 210     -27.139-137.566 119.019  0.00 97.00      PROA   
ATOM   3288  HB1 TYR P 210     -27.106-138.353 119.803  0.00 97.00      PROA   
ATOM   3289  HB2 TYR P 210     -27.743-136.719 119.407  0.00 97.00      PROA   
ATOM   3290  CG  TYR P 210     -25.740-137.022 118.806  0.00 97.00      PROA   
ATOM   3291  CD1 TYR P 210     -25.550-135.706 118.339  0.00 97.00      PROA   
ATOM   3292  HD1 TYR P 210     -26.410-135.107 118.080  0.00 97.00      PROA   
ATOM   3293  CE1 TYR P 210     -24.270-135.151 118.241  0.00 97.00      PROA   
ATOM   3294  HE1 TYR P 210     -24.151-134.137 117.889  0.00 97.00      PROA   
ATOM   3295  CZ  TYR P 210     -23.154-135.899 118.632  0.00 97.00      PROA   
ATOM   3296  OH  TYR P 210     -21.858-135.341 118.595  0.00 97.00      PROA   
ATOM   3297  HH  TYR P 210     -21.913-134.424 118.893  0.00 97.00      PROA   
ATOM   3298  CD2 TYR P 210     -24.608-137.759 119.198  0.00 97.00      PROA   
ATOM   3299  HD2 TYR P 210     -24.737-138.748 119.611  0.00 97.00      PROA   
ATOM   3300  CE2 TYR P 210     -23.323-137.206 119.102  0.00 97.00      PROA   
ATOM   3301  HE2 TYR P 210     -22.462-137.772 119.424  0.00 97.00      PROA   
ATOM   3302  C   TYR P 210     -29.272-138.319 118.005  0.00 97.00      PROA   
ATOM   3303  O   TYR P 210     -30.113-137.508 117.621  0.00 97.00      PROA   
ATOM   3304  N   MET P 211     -29.609-139.428 118.707  0.00 97.00      PROA   
ATOM   3305  HN  MET P 211     -28.921-140.102 118.966  0.00 97.00      PROA   
ATOM   3306  CA  MET P 211     -30.940-139.651 119.232  0.00 97.00      PROA   
ATOM   3307  HA  MET P 211     -31.563-138.788 119.058  0.00 97.00      PROA   
ATOM   3308  CB  MET P 211     -31.613-140.900 118.603  0.00 97.00      PROA   
ATOM   3309  HB1 MET P 211     -32.535-141.149 119.172  0.00 97.00      PROA   
ATOM   3310  HB2 MET P 211     -30.913-141.762 118.676  0.00 97.00      PROA   
ATOM   3311  CG  MET P 211     -32.010-140.701 117.127  0.00 97.00      PROA   
ATOM   3312  HG1 MET P 211     -31.166-140.228 116.583  0.00 97.00      PROA   
ATOM   3313  HG2 MET P 211     -32.853-139.977 117.109  0.00 97.00      PROA   
ATOM   3314  SD  MET P 211     -32.489-142.226 116.250  0.00 97.00      PROA   
ATOM   3315  CE  MET P 211     -33.970-142.627 117.218  0.00 97.00      PROA   
ATOM   3316  HE1 MET P 211     -34.674-141.769 117.237  0.00 97.00      PROA   
ATOM   3317  HE2 MET P 211     -33.713-142.888 118.266  0.00 97.00      PROA   
ATOM   3318  HE3 MET P 211     -34.504-143.494 116.774  0.00 97.00      PROA   
ATOM   3319  C   MET P 211     -30.819-139.858 120.722  0.00 97.00      PROA   
ATOM   3320  O   MET P 211     -30.446-140.944 121.157  0.00 97.00      PROA   
ATOM   3321  N   GLY P 212     -31.158-138.828 121.549  0.00 97.00      PROA   
ATOM   3322  HN  GLY P 212     -31.569-137.995 121.177  0.00 97.00      PROA   
ATOM   3323  CA  GLY P 212     -30.969-138.815 122.997  0.00 97.00      PROA   
ATOM   3324  HA1 GLY P 212     -31.799-139.344 123.441  0.00 97.00      PROA   
ATOM   3325  HA2 GLY P 212     -30.945-137.779 123.291  0.00 97.00      PROA   
ATOM   3326  C   GLY P 212     -29.669-139.420 123.483  0.00 97.00      PROA   
ATOM   3327  O   GLY P 212     -28.577-138.976 123.132  0.00 97.00      PROA   
ATOM   3328  N   SER P 213     -29.779-140.476 124.316  0.00 97.00      PROA   
ATOM   3329  HN  SER P 213     -30.689-140.761 124.608  0.00 97.00      PROA   
ATOM   3330  CA  SER P 213     -28.653-141.213 124.867  0.00 97.00      PROA   
ATOM   3331  HA  SER P 213     -27.880-140.496 125.112  0.00 97.00      PROA   
ATOM   3332  CB  SER P 213     -29.063-141.930 126.188  0.00 97.00      PROA   
ATOM   3333  HB1 SER P 213     -29.839-142.699 125.979  0.00 97.00      PROA   
ATOM   3334  HB2 SER P 213     -29.503-141.178 126.877  0.00 97.00      PROA   
ATOM   3335  OG  SER P 213     -27.961-142.536 126.862  0.00 97.00      PROA   
ATOM   3336  HG1 SER P 213     -27.545-143.111 126.209  0.00 97.00      PROA   
ATOM   3337  C   SER P 213     -28.038-142.230 123.891  0.00 97.00      PROA   
ATOM   3338  O   SER P 213     -27.504-143.257 124.308  0.00 97.00      PROA   
ATOM   3339  N   LYS P 214     -28.054-141.985 122.560  0.00 97.00      PROA   
ATOM   3340  HN  LYS P 214     -28.552-141.210 122.180  0.00 97.00      PROA   
ATOM   3341  CA  LYS P 214     -27.243-142.785 121.658  0.00 97.00      PROA   
ATOM   3342  HA  LYS P 214     -26.340-143.046 122.195  0.00 97.00      PROA   
ATOM   3343  CB  LYS P 214     -27.878-144.135 121.233  0.00 97.00      PROA   
ATOM   3344  HB1 LYS P 214     -27.892-144.783 122.140  0.00 97.00      PROA   
ATOM   3345  HB2 LYS P 214     -27.228-144.639 120.484  0.00 97.00      PROA   
ATOM   3346  CG  LYS P 214     -29.313-144.038 120.689  0.00 97.00      PROA   
ATOM   3347  HG1 LYS P 214     -29.344-143.253 119.901  0.00 97.00      PROA   
ATOM   3348  HG2 LYS P 214     -29.999-143.719 121.503  0.00 97.00      PROA   
ATOM   3349  CD  LYS P 214     -29.812-145.354 120.064  0.00 97.00      PROA   
ATOM   3350  HD1 LYS P 214     -29.164-145.576 119.185  0.00 97.00      PROA   
ATOM   3351  HD2 LYS P 214     -30.847-145.189 119.687  0.00 97.00      PROA   
ATOM   3352  CE  LYS P 214     -29.796-146.554 121.025  0.00 97.00      PROA   
ATOM   3353  HE1 LYS P 214     -30.485-146.382 121.878  0.00 97.00      PROA   
ATOM   3354  HE2 LYS P 214     -28.774-146.741 121.419  0.00 97.00      PROA   
ATOM   3355  NZ  LYS P 214     -30.229-147.787 120.324  0.00 97.00      PROA   
ATOM   3356  HZ1 LYS P 214     -29.569-147.982 119.544  0.00 97.00      PROA   
ATOM   3357  HZ2 LYS P 214     -31.184-147.647 119.937  0.00 97.00      PROA   
ATOM   3358  HZ3 LYS P 214     -30.231-148.591 120.983  0.00 97.00      PROA   
ATOM   3359  C   LYS P 214     -26.744-142.041 120.436  0.00 97.00      PROA   
ATOM   3360  O   LYS P 214     -27.459-141.294 119.771  0.00 97.00      PROA   
ATOM   3361  N   THR P 215     -25.453-142.276 120.104  0.00 97.00      PROA   
ATOM   3362  HN  THR P 215     -24.871-142.828 120.697  0.00 97.00      PROA   
ATOM   3363  CA  THR P 215     -24.806-141.893 118.865  0.00 97.00      PROA   
ATOM   3364  HA  THR P 215     -24.937-140.828 118.736  0.00 97.00      PROA   
ATOM   3365  CB  THR P 215     -23.314-142.220 118.888  0.00 97.00      PROA   
ATOM   3366  HB  THR P 215     -22.856-142.162 117.872  0.00 97.00      PROA   
ATOM   3367  OG1 THR P 215     -23.090-143.520 119.426  0.00 97.00      PROA   
ATOM   3368  HG1 THR P 215     -23.500-144.136 118.816  0.00 97.00      PROA   
ATOM   3369  CG2 THR P 215     -22.576-141.218 119.791  0.00 97.00      PROA   
ATOM   3370 HG21 THR P 215     -23.017-141.203 120.809  0.00 97.00      PROA   
ATOM   3371 HG22 THR P 215     -22.620-140.197 119.361  0.00 97.00      PROA   
ATOM   3372 HG23 THR P 215     -21.508-141.515 119.881  0.00 97.00      PROA   
ATOM   3373  C   THR P 215     -25.394-142.576 117.645  0.00 97.00      PROA   
ATOM   3374  O   THR P 215     -25.652-143.779 117.653  0.00 97.00      PROA   
ATOM   3375  N   LEU P 216     -25.542-141.820 116.535  0.00 97.00      PROA   
ATOM   3376  HN  LEU P 216     -25.437-140.829 116.570  0.00 97.00      PROA   
ATOM   3377  CA  LEU P 216     -25.713-142.380 115.209  0.00 97.00      PROA   
ATOM   3378  HA  LEU P 216     -26.144-143.367 115.294  0.00 97.00      PROA   
ATOM   3379  CB  LEU P 216     -26.638-141.510 114.325  0.00 97.00      PROA   
ATOM   3380  HB1 LEU P 216     -26.707-141.929 113.299  0.00 97.00      PROA   
ATOM   3381  HB2 LEU P 216     -26.209-140.488 114.247  0.00 97.00      PROA   
ATOM   3382  CG  LEU P 216     -28.083-141.392 114.872  0.00 97.00      PROA   
ATOM   3383  HG  LEU P 216     -28.043-140.918 115.881  0.00 97.00      PROA   
ATOM   3384  CD1 LEU P 216     -28.938-140.482 113.974  0.00 97.00      PROA   
ATOM   3385 HD11 LEU P 216     -29.026-140.920 112.956  0.00 97.00      PROA   
ATOM   3386 HD12 LEU P 216     -28.476-139.477 113.893  0.00 97.00      PROA   
ATOM   3387 HD13 LEU P 216     -29.958-140.374 114.399  0.00 97.00      PROA   
ATOM   3388  CD2 LEU P 216     -28.760-142.767 115.022  0.00 97.00      PROA   
ATOM   3389 HD21 LEU P 216     -28.226-143.398 115.761  0.00 97.00      PROA   
ATOM   3390 HD22 LEU P 216     -28.782-143.292 114.044  0.00 97.00      PROA   
ATOM   3391 HD23 LEU P 216     -29.803-142.637 115.371  0.00 97.00      PROA   
ATOM   3392  C   LEU P 216     -24.341-142.570 114.587  0.00 97.00      PROA   
ATOM   3393  O   LEU P 216     -23.329-142.266 115.214  0.00 97.00      PROA   
ATOM   3394  N   ARG P 217     -24.262-143.124 113.349  0.00 97.00      PROA   
ATOM   3395  HN  ARG P 217     -25.091-143.393 112.864  0.00 97.00      PROA   
ATOM   3396  CA  ARG P 217     -23.001-143.373 112.662  0.00 97.00      PROA   
ATOM   3397  HA  ARG P 217     -22.330-143.832 113.377  0.00 97.00      PROA   
ATOM   3398  CB  ARG P 217     -23.131-144.346 111.460  0.00 97.00      PROA   
ATOM   3399  HB1 ARG P 217     -22.151-144.397 110.930  0.00 97.00      PROA   
ATOM   3400  HB2 ARG P 217     -23.882-143.939 110.748  0.00 97.00      PROA   
ATOM   3401  CG  ARG P 217     -23.503-145.796 111.821  0.00 97.00      PROA   
ATOM   3402  HG1 ARG P 217     -24.476-145.813 112.359  0.00 97.00      PROA   
ATOM   3403  HG2 ARG P 217     -22.728-146.203 112.510  0.00 97.00      PROA   
ATOM   3404  CD  ARG P 217     -23.607-146.680 110.567  0.00 97.00      PROA   
ATOM   3405  HD1 ARG P 217     -22.680-146.637 109.954  0.00 97.00      PROA   
ATOM   3406  HD2 ARG P 217     -24.455-146.337 109.935  0.00 97.00      PROA   
ATOM   3407  NE  ARG P 217     -23.898-148.091 110.976  0.00 97.00      PROA   
ATOM   3408  HE  ARG P 217     -24.843-148.405 110.988  0.00 97.00      PROA   
ATOM   3409  CZ  ARG P 217     -22.953-149.004 111.287  0.00 97.00      PROA   
ATOM   3410  NH1 ARG P 217     -21.646-148.705 111.334  0.00 97.00      PROA   
ATOM   3411 HH11 ARG P 217     -21.368-147.762 111.187  0.00 97.00      PROA   
ATOM   3412 HH12 ARG P 217     -20.992-149.420 111.572  0.00 97.00      PROA   
ATOM   3413  NH2 ARG P 217     -23.334-150.266 111.557  0.00 97.00      PROA   
ATOM   3414 HH21 ARG P 217     -24.301-150.499 111.521  0.00 97.00      PROA   
ATOM   3415 HH22 ARG P 217     -22.638-150.949 111.757  0.00 97.00      PROA   
ATOM   3416  C   ARG P 217     -22.304-142.109 112.174  0.00 97.00      PROA   
ATOM   3417  O   ARG P 217     -22.288-141.801 110.983  0.00 97.00      PROA   
ATOM   3418  N   GLY P 218     -21.687-141.365 113.118  0.00 97.00      PROA   
ATOM   3419  HN  GLY P 218     -21.851-141.609 114.073  0.00 97.00      PROA   
ATOM   3420  CA  GLY P 218     -20.773-140.261 112.893  0.00 97.00      PROA   
ATOM   3421  HA1 GLY P 218     -20.427-139.943 113.866  0.00 97.00      PROA   
ATOM   3422  HA2 GLY P 218     -21.309-139.490 112.359  0.00 97.00      PROA   
ATOM   3423  C   GLY P 218     -19.545-140.616 112.102  0.00 97.00      PROA   
ATOM   3424  O   GLY P 218     -19.190-141.784 111.958  0.00 97.00      PROA   
ATOM   3425  N   ARG P 219     -18.851-139.564 111.618  0.00 97.00      PROA   
ATOM   3426  HN  ARG P 219     -19.175-138.635 111.778  0.00 97.00      PROA   
ATOM   3427  CA  ARG P 219     -17.626-139.651 110.861  0.00 97.00      PROA   
ATOM   3428  HA  ARG P 219     -16.852-139.964 111.547  0.00 97.00      PROA   
ATOM   3429  CB  ARG P 219     -17.660-140.632 109.633  0.00 97.00      PROA   
ATOM   3430  HB1 ARG P 219     -17.720-141.665 110.040  0.00 97.00      PROA   
ATOM   3431  HB2 ARG P 219     -16.700-140.592 109.082  0.00 97.00      PROA   
ATOM   3432  CG  ARG P 219     -18.860-140.477 108.669  0.00 97.00      PROA   
ATOM   3433  HG1 ARG P 219     -18.907-139.439 108.273  0.00 97.00      PROA   
ATOM   3434  HG2 ARG P 219     -19.793-140.655 109.243  0.00 97.00      PROA   
ATOM   3435  CD  ARG P 219     -18.873-141.456 107.483  0.00 97.00      PROA   
ATOM   3436  HD1 ARG P 219     -19.865-141.411 106.975  0.00 97.00      PROA   
ATOM   3437  HD2 ARG P 219     -18.666-142.494 107.819  0.00 97.00      PROA   
ATOM   3438  NE  ARG P 219     -17.806-141.005 106.536  0.00 97.00      PROA   
ATOM   3439  HE  ARG P 219     -17.173-140.284 106.824  0.00 97.00      PROA   
ATOM   3440  CZ  ARG P 219     -17.834-141.201 105.206  0.00 97.00      PROA   
ATOM   3441  NH1 ARG P 219     -18.463-142.255 104.691  0.00 97.00      PROA   
ATOM   3442 HH11 ARG P 219     -18.719-142.939 105.363  0.00 97.00      PROA   
ATOM   3443 HH12 ARG P 219     -18.299-142.469 103.733  0.00 97.00      PROA   
ATOM   3444  NH2 ARG P 219     -17.189-140.340 104.404  0.00 97.00      PROA   
ATOM   3445 HH21 ARG P 219     -17.418-140.299 103.439  0.00 97.00      PROA   
ATOM   3446 HH22 ARG P 219     -16.731-139.555 104.832  0.00 97.00      PROA   
ATOM   3447  C   ARG P 219     -17.329-138.217 110.487  0.00 97.00      PROA   
ATOM   3448  O   ARG P 219     -17.502-137.308 111.296  0.00 97.00      PROA   
ATOM   3449  N   ASP P 220     -16.903-137.976 109.236  0.00 97.00      PROA   
ATOM   3450  HN  ASP P 220     -16.643-138.733 108.637  0.00 97.00      PROA   
ATOM   3451  CA  ASP P 220     -16.864-136.717 108.533  0.00 97.00      PROA   
ATOM   3452  HA  ASP P 220     -16.521-135.941 109.205  0.00 97.00      PROA   
ATOM   3453  CB  ASP P 220     -15.861-136.839 107.337  0.00 97.00      PROA   
ATOM   3454  HB1 ASP P 220     -14.835-136.883 107.769  0.00 97.00      PROA   
ATOM   3455  HB2 ASP P 220     -15.899-135.957 106.672  0.00 97.00      PROA   
ATOM   3456  CG  ASP P 220     -16.005-138.127 106.513  0.00 97.00      PROA   
ATOM   3457  OD1 ASP P 220     -16.148-138.015 105.271  0.00 97.00      PROA   
ATOM   3458  OD2 ASP P 220     -15.888-139.233 107.097  0.00 97.00      PROA   
ATOM   3459  C   ASP P 220     -18.281-136.361 108.061  0.00 97.00      PROA   
ATOM   3460  O   ASP P 220     -18.555-136.192 106.874  0.00 97.00      PROA   
ATOM   3461  N   THR P 221     -19.246-136.263 109.007  0.00 97.00      PROA   
ATOM   3462  HN  THR P 221     -19.024-136.407 109.971  0.00 97.00      PROA   
ATOM   3463  CA  THR P 221     -20.662-136.163 108.689  0.00 97.00      PROA   
ATOM   3464  HA  THR P 221     -20.801-136.800 107.827  0.00 97.00      PROA   
ATOM   3465  CB  THR P 221     -21.581-136.758 109.757  0.00 97.00      PROA   
ATOM   3466  HB  THR P 221     -22.613-136.338 109.716  0.00 97.00      PROA   
ATOM   3467  OG1 THR P 221     -21.047-136.585 111.063  0.00 97.00      PROA   
ATOM   3468  HG1 THR P 221     -21.122-135.643 111.248  0.00 97.00      PROA   
ATOM   3469  CG2 THR P 221     -21.671-138.274 109.526  0.00 97.00      PROA   
ATOM   3470 HG21 THR P 221     -20.664-138.724 109.632  0.00 97.00      PROA   
ATOM   3471 HG22 THR P 221     -22.057-138.503 108.512  0.00 97.00      PROA   
ATOM   3472 HG23 THR P 221     -22.338-138.742 110.281  0.00 97.00      PROA   
ATOM   3473  C   THR P 221     -21.157-134.794 108.233  0.00 97.00      PROA   
ATOM   3474  O   THR P 221     -20.803-133.742 108.760  0.00 97.00      PROA   
ATOM   3475  N   SER P 222     -22.039-134.819 107.208  0.00 97.00      PROA   
ATOM   3476  HN  SER P 222     -22.228-135.681 106.744  0.00 97.00      PROA   
ATOM   3477  CA  SER P 222     -22.724-133.677 106.635  0.00 97.00      PROA   
ATOM   3478  HA  SER P 222     -22.026-132.852 106.590  0.00 97.00      PROA   
ATOM   3479  CB  SER P 222     -23.237-134.005 105.211  0.00 97.00      PROA   
ATOM   3480  HB1 SER P 222     -23.604-133.096 104.689  0.00 97.00      PROA   
ATOM   3481  HB2 SER P 222     -24.074-134.737 105.275  0.00 97.00      PROA   
ATOM   3482  OG  SER P 222     -22.205-134.611 104.436  0.00 97.00      PROA   
ATOM   3483  HG1 SER P 222     -21.394-134.123 104.603  0.00 97.00      PROA   
ATOM   3484  C   SER P 222     -23.912-133.264 107.491  0.00 97.00      PROA   
ATOM   3485  O   SER P 222     -24.249-133.926 108.470  0.00 97.00      PROA   
ATOM   3486  N   SER P 223     -24.571-132.132 107.138  0.00 97.00      PROA   
ATOM   3487  HN  SER P 223     -24.260-131.576 106.368  0.00 97.00      PROA   
ATOM   3488  CA  SER P 223     -25.639-131.486 107.885  0.00 97.00      PROA   
ATOM   3489  HA  SER P 223     -25.233-131.169 108.828  0.00 97.00      PROA   
ATOM   3490  CB  SER P 223     -26.144-130.244 107.116  0.00 97.00      PROA   
ATOM   3491  HB1 SER P 223     -26.835-129.643 107.745  0.00 97.00      PROA   
ATOM   3492  HB2 SER P 223     -26.686-130.555 106.196  0.00 97.00      PROA   
ATOM   3493  OG  SER P 223     -25.048-129.427 106.720  0.00 97.00      PROA   
ATOM   3494  HG1 SER P 223     -24.704-129.018 107.519  0.00 97.00      PROA   
ATOM   3495  C   SER P 223     -26.854-132.332 108.206  0.00 97.00      PROA   
ATOM   3496  O   SER P 223     -27.402-132.223 109.302  0.00 97.00      PROA   
ATOM   3497  N   GLU P 224     -27.302-133.183 107.260  0.00 97.00      PROA   
ATOM   3498  HN  GLU P 224     -26.795-133.308 106.414  0.00 97.00      PROA   
ATOM   3499  CA  GLU P 224     -28.543-133.917 107.369  0.00 97.00      PROA   
ATOM   3500  HA  GLU P 224     -28.965-133.782 108.356  0.00 97.00      PROA   
ATOM   3501  CB  GLU P 224     -29.613-133.463 106.336  0.00 97.00      PROA   
ATOM   3502  HB1 GLU P 224     -30.423-134.227 106.322  0.00 97.00      PROA   
ATOM   3503  HB2 GLU P 224     -29.176-133.437 105.314  0.00 97.00      PROA   
ATOM   3504  CG  GLU P 224     -30.264-132.096 106.654  0.00 97.00      PROA   
ATOM   3505  HG1 GLU P 224     -29.690-131.259 106.210  0.00 97.00      PROA   
ATOM   3506  HG2 GLU P 224     -30.327-131.943 107.753  0.00 97.00      PROA   
ATOM   3507  CD  GLU P 224     -31.692-132.082 106.120  0.00 97.00      PROA   
ATOM   3508  OE1 GLU P 224     -32.497-132.903 106.627  0.00 97.00      PROA   
ATOM   3509  OE2 GLU P 224     -31.988-131.279 105.199  0.00 97.00      PROA   
ATOM   3510  C   GLU P 224     -28.309-135.403 107.202  0.00 97.00      PROA   
ATOM   3511  O   GLU P 224     -27.265-135.855 106.734  0.00 97.00      PROA   
ATOM   3512  N   TYR P 225     -29.333-136.192 107.595  0.00 97.00      PROA   
ATOM   3513  HN  TYR P 225     -30.164-135.776 107.956  0.00 97.00      PROA   
ATOM   3514  CA  TYR P 225     -29.412-137.623 107.421  0.00 97.00      PROA   
ATOM   3515  HA  TYR P 225     -28.628-137.953 106.755  0.00 97.00      PROA   
ATOM   3516  CB  TYR P 225     -29.332-138.389 108.786  0.00 97.00      PROA   
ATOM   3517  HB1 TYR P 225     -28.417-138.060 109.327  0.00 97.00      PROA   
ATOM   3518  HB2 TYR P 225     -29.238-139.479 108.593  0.00 97.00      PROA   
ATOM   3519  CG  TYR P 225     -30.522-138.164 109.703  0.00 97.00      PROA   
ATOM   3520  CD1 TYR P 225     -31.525-139.144 109.834  0.00 97.00      PROA   
ATOM   3521  HD1 TYR P 225     -31.451-140.064 109.273  0.00 97.00      PROA   
ATOM   3522  CE1 TYR P 225     -32.633-138.929 110.663  0.00 97.00      PROA   
ATOM   3523  HE1 TYR P 225     -33.400-139.685 110.747  0.00 97.00      PROA   
ATOM   3524  CZ  TYR P 225     -32.759-137.723 111.364  0.00 97.00      PROA   
ATOM   3525  OH  TYR P 225     -33.896-137.477 112.162  0.00 97.00      PROA   
ATOM   3526  HH  TYR P 225     -34.407-138.289 112.211  0.00 97.00      PROA   
ATOM   3527  CD2 TYR P 225     -30.640-136.977 110.451  0.00 97.00      PROA   
ATOM   3528  HD2 TYR P 225     -29.877-136.217 110.379  0.00 97.00      PROA   
ATOM   3529  CE2 TYR P 225     -31.758-136.751 111.263  0.00 97.00      PROA   
ATOM   3530  HE2 TYR P 225     -31.856-135.822 111.803  0.00 97.00      PROA   
ATOM   3531  C   TYR P 225     -30.754-137.802 106.734  0.00 97.00      PROA   
ATOM   3532  O   TYR P 225     -31.584-136.895 106.773  0.00 97.00      PROA   
ATOM   3533  N   GLN P 226     -31.017-138.957 106.071  0.00 97.00      PROA   
ATOM   3534  HN  GLN P 226     -30.353-139.698 106.006  0.00 97.00      PROA   
ATOM   3535  CA  GLN P 226     -32.317-139.183 105.458  0.00 97.00      PROA   
ATOM   3536  HA  GLN P 226     -33.009-138.506 105.932  0.00 97.00      PROA   
ATOM   3537  CB  GLN P 226     -32.378-138.907 103.925  0.00 97.00      PROA   
ATOM   3538  HB1 GLN P 226     -33.169-139.526 103.446  0.00 97.00      PROA   
ATOM   3539  HB2 GLN P 226     -31.412-139.210 103.466  0.00 97.00      PROA   
ATOM   3540  CG  GLN P 226     -32.688-137.435 103.557  0.00 97.00      PROA   
ATOM   3541  HG1 GLN P 226     -32.839-137.333 102.462  0.00 97.00      PROA   
ATOM   3542  HG2 GLN P 226     -31.832-136.795 103.863  0.00 97.00      PROA   
ATOM   3543  CD  GLN P 226     -33.964-136.959 104.265  0.00 97.00      PROA   
ATOM   3544  OE1 GLN P 226     -34.910-137.733 104.459  0.00 97.00      PROA   
ATOM   3545  NE2 GLN P 226     -33.975-135.669 104.701  0.00 97.00      PROA   
ATOM   3546 HE21 GLN P 226     -34.676-135.419 105.369  0.00 97.00      PROA   
ATOM   3547 HE22 GLN P 226     -33.178-135.081 104.583  0.00 97.00      PROA   
ATOM   3548  C   GLN P 226     -32.922-140.508 105.821  0.00 97.00      PROA   
ATOM   3549  O   GLN P 226     -32.239-141.456 106.204  0.00 97.00      PROA   
ATOM   3550  N   ILE P 227     -34.276-140.552 105.756  0.00 97.00      PROA   
ATOM   3551  HN  ILE P 227     -34.778-139.774 105.383  0.00 97.00      PROA   
ATOM   3552  CA  ILE P 227     -35.074-141.587 106.375  0.00 97.00      PROA   
ATOM   3553  HA  ILE P 227     -34.415-142.331 106.800  0.00 97.00      PROA   
ATOM   3554  CB  ILE P 227     -35.982-141.062 107.491  0.00 97.00      PROA   
ATOM   3555  HB  ILE P 227     -36.940-140.672 107.075  0.00 97.00      PROA   
ATOM   3556  CG2 ILE P 227     -36.285-142.250 108.430  0.00 97.00      PROA   
ATOM   3557 HG21 ILE P 227     -35.350-142.618 108.904  0.00 97.00      PROA   
ATOM   3558 HG22 ILE P 227     -36.755-143.090 107.882  0.00 97.00      PROA   
ATOM   3559 HG23 ILE P 227     -36.974-141.943 109.241  0.00 97.00      PROA   
ATOM   3560  CG1 ILE P 227     -35.334-139.880 108.265  0.00 97.00      PROA   
ATOM   3561 HG11 ILE P 227     -35.135-139.032 107.574  0.00 97.00      PROA   
ATOM   3562 HG12 ILE P 227     -34.362-140.219 108.683  0.00 97.00      PROA   
ATOM   3563  CD  ILE P 227     -36.218-139.334 109.395  0.00 97.00      PROA   
ATOM   3564  HD1 ILE P 227     -36.305-140.068 110.224  0.00 97.00      PROA   
ATOM   3565  HD2 ILE P 227     -37.238-139.114 109.011  0.00 97.00      PROA   
ATOM   3566  HD3 ILE P 227     -35.787-138.396 109.804  0.00 97.00      PROA   
ATOM   3567  C   ILE P 227     -35.898-142.247 105.291  0.00 97.00      PROA   
ATOM   3568  O   ILE P 227     -36.603-141.591 104.530  0.00 97.00      PROA   
ATOM   3569  N   LEU P 228     -35.815-143.590 105.187  0.00 97.00      PROA   
ATOM   3570  HN  LEU P 228     -35.250-144.110 105.824  0.00 97.00      PROA   
ATOM   3571  CA  LEU P 228     -36.330-144.342 104.060  0.00 97.00      PROA   
ATOM   3572  HA  LEU P 228     -36.432-143.692 103.201  0.00 97.00      PROA   
ATOM   3573  CB  LEU P 228     -35.350-145.491 103.694  0.00 97.00      PROA   
ATOM   3574  HB1 LEU P 228     -35.816-146.113 102.897  0.00 97.00      PROA   
ATOM   3575  HB2 LEU P 228     -35.183-146.143 104.578  0.00 97.00      PROA   
ATOM   3576  CG  LEU P 228     -33.965-145.040 103.143  0.00 97.00      PROA   
ATOM   3577  HG  LEU P 228     -34.145-144.233 102.394  0.00 97.00      PROA   
ATOM   3578  CD1 LEU P 228     -32.983-144.497 104.203  0.00 97.00      PROA   
ATOM   3579 HD11 LEU P 228     -32.863-145.231 105.027  0.00 97.00      PROA   
ATOM   3580 HD12 LEU P 228     -33.326-143.533 104.625  0.00 97.00      PROA   
ATOM   3581 HD13 LEU P 228     -31.987-144.322 103.744  0.00 97.00      PROA   
ATOM   3582  CD2 LEU P 228     -33.283-146.206 102.401  0.00 97.00      PROA   
ATOM   3583 HD21 LEU P 228     -33.933-146.584 101.585  0.00 97.00      PROA   
ATOM   3584 HD22 LEU P 228     -33.077-147.036 103.109  0.00 97.00      PROA   
ATOM   3585 HD23 LEU P 228     -32.320-145.871 101.961  0.00 97.00      PROA   
ATOM   3586  C   LEU P 228     -37.711-144.901 104.367  0.00 97.00      PROA   
ATOM   3587  O   LEU P 228     -38.252-145.699 103.604  0.00 97.00      PROA   
ATOM   3588  N   THR P 229     -38.286-144.448 105.502  0.00 97.00      PROA   
ATOM   3589  HN  THR P 229     -37.780-143.743 105.990  0.00 97.00      PROA   
ATOM   3590  CA  THR P 229     -39.515-144.868 106.152  0.00 97.00      PROA   
ATOM   3591  HA  THR P 229     -40.328-144.257 105.788  0.00 97.00      PROA   
ATOM   3592  CB  THR P 229     -39.881-146.365 106.060  0.00 97.00      PROA   
ATOM   3593  HB  THR P 229     -38.952-146.971 106.157  0.00 97.00      PROA   
ATOM   3594  OG1 THR P 229     -40.483-146.642 104.804  0.00 97.00      PROA   
ATOM   3595  HG1 THR P 229     -39.831-146.377 104.149  0.00 97.00      PROA   
ATOM   3596  CG2 THR P 229     -40.894-146.861 107.119  0.00 97.00      PROA   
ATOM   3597 HG21 THR P 229     -41.854-146.315 107.048  0.00 97.00      PROA   
ATOM   3598 HG22 THR P 229     -40.507-146.761 108.148  0.00 97.00      PROA   
ATOM   3599 HG23 THR P 229     -41.107-147.939 106.948  0.00 97.00      PROA   
ATOM   3600  C   THR P 229     -39.238-144.510 107.584  0.00 97.00      PROA   
ATOM   3601  O   THR P 229     -38.565-145.267 108.278  0.00 97.00      PROA   
ATOM   3602  N   ALA P 230     -39.696-143.332 108.083  0.00 97.00      PROA   
ATOM   3603  HN  ALA P 230     -40.145-142.640 107.520  0.00 97.00      PROA   
ATOM   3604  CA  ALA P 230     -39.602-143.031 109.502  0.00 97.00      PROA   
ATOM   3605  HA  ALA P 230     -38.591-143.249 109.808  0.00 97.00      PROA   
ATOM   3606  CB  ALA P 230     -39.892-141.555 109.827  0.00 97.00      PROA   
ATOM   3607  HB1 ALA P 230     -40.930-141.282 109.539  0.00 97.00      PROA   
ATOM   3608  HB2 ALA P 230     -39.184-140.904 109.269  0.00 97.00      PROA   
ATOM   3609  HB3 ALA P 230     -39.750-141.357 110.910  0.00 97.00      PROA   
ATOM   3610  C   ALA P 230     -40.516-143.929 110.304  0.00 97.00      PROA   
ATOM   3611  O   ALA P 230     -41.608-144.242 109.861  0.00 97.00      PROA   
ATOM   3612  N   ARG P 231     -40.076-144.395 111.488  0.00 97.00      PROA   
ATOM   3613  HN  ARG P 231     -39.165-144.128 111.805  0.00 97.00      PROA   
ATOM   3614  CA  ARG P 231     -40.696-145.495 112.194  0.00 97.00      PROA   
ATOM   3615  HA  ARG P 231     -41.599-145.794 111.684  0.00 97.00      PROA   
ATOM   3616  CB  ARG P 231     -39.749-146.722 112.220  0.00 97.00      PROA   
ATOM   3617  HB1 ARG P 231     -40.161-147.482 112.908  0.00 97.00      PROA   
ATOM   3618  HB2 ARG P 231     -38.754-146.426 112.615  0.00 97.00      PROA   
ATOM   3619  CG  ARG P 231     -39.572-147.366 110.830  0.00 97.00      PROA   
ATOM   3620  HG1 ARG P 231     -38.822-146.765 110.274  0.00 97.00      PROA   
ATOM   3621  HG2 ARG P 231     -40.532-147.275 110.279  0.00 97.00      PROA   
ATOM   3622  CD  ARG P 231     -39.105-148.841 110.821  0.00 97.00      PROA   
ATOM   3623  HD1 ARG P 231     -38.122-148.907 111.338  0.00 97.00      PROA   
ATOM   3624  HD2 ARG P 231     -39.000-149.225 109.786  0.00 97.00      PROA   
ATOM   3625  NE  ARG P 231     -40.043-149.733 111.575  0.00 97.00      PROA   
ATOM   3626  HE  ARG P 231     -39.715-150.035 112.472  0.00 97.00      PROA   
ATOM   3627  CZ  ARG P 231     -41.377-149.580 111.534  0.00 97.00      PROA   
ATOM   3628  NH1 ARG P 231     -42.053-149.425 110.398  0.00 97.00      PROA   
ATOM   3629 HH11 ARG P 231     -41.560-149.453 109.540  0.00 97.00      PROA   
ATOM   3630 HH12 ARG P 231     -43.030-149.219 110.489  0.00 97.00      PROA   
ATOM   3631  NH2 ARG P 231     -42.054-149.483 112.689  0.00 97.00      PROA   
ATOM   3632 HH21 ARG P 231     -41.492-149.439 113.517  0.00 97.00      PROA   
ATOM   3633 HH22 ARG P 231     -42.907-148.964 112.649  0.00 97.00      PROA   
ATOM   3634  C   ARG P 231     -41.109-145.175 113.612  0.00 97.00      PROA   
ATOM   3635  O   ARG P 231     -40.662-144.222 114.233  0.00 97.00      PROA   
ATOM   3636  N   ARG P 232     -41.981-146.026 114.185  0.00 97.00      PROA   
ATOM   3637  HN  ARG P 232     -42.466-146.688 113.610  0.00 97.00      PROA   
ATOM   3638  CA  ARG P 232     -42.328-146.065 115.593  0.00 97.00      PROA   
ATOM   3639  HA  ARG P 232     -42.885-145.167 115.814  0.00 97.00      PROA   
ATOM   3640  CB  ARG P 232     -43.216-147.310 115.822  0.00 97.00      PROA   
ATOM   3641  HB1 ARG P 232     -43.058-147.758 116.825  0.00 97.00      PROA   
ATOM   3642  HB2 ARG P 232     -42.898-148.083 115.086  0.00 97.00      PROA   
ATOM   3643  CG  ARG P 232     -44.710-147.012 115.600  0.00 97.00      PROA   
ATOM   3644  HG1 ARG P 232     -45.207-147.907 115.160  0.00 97.00      PROA   
ATOM   3645  HG2 ARG P 232     -44.790-146.207 114.843  0.00 97.00      PROA   
ATOM   3646  CD  ARG P 232     -45.426-146.592 116.889  0.00 97.00      PROA   
ATOM   3647  HD1 ARG P 232     -46.453-146.224 116.694  0.00 97.00      PROA   
ATOM   3648  HD2 ARG P 232     -44.847-145.804 117.420  0.00 97.00      PROA   
ATOM   3649  NE  ARG P 232     -45.541-147.853 117.683  0.00 97.00      PROA   
ATOM   3650  HE  ARG P 232     -45.783-148.674 117.172  0.00 97.00      PROA   
ATOM   3651  CZ  ARG P 232     -44.989-148.060 118.896  0.00 97.00      PROA   
ATOM   3652  NH1 ARG P 232     -44.566-147.063 119.685  0.00 97.00      PROA   
ATOM   3653 HH11 ARG P 232     -44.627-146.128 119.351  0.00 97.00      PROA   
ATOM   3654 HH12 ARG P 232     -44.145-147.281 120.561  0.00 97.00      PROA   
ATOM   3655  NH2 ARG P 232     -44.829-149.333 119.305  0.00 97.00      PROA   
ATOM   3656 HH21 ARG P 232     -45.035-150.067 118.664  0.00 97.00      PROA   
ATOM   3657 HH22 ARG P 232     -44.356-149.504 120.164  0.00 97.00      PROA   
ATOM   3658  C   ARG P 232     -41.162-146.086 116.572  0.00 97.00      PROA   
ATOM   3659  O   ARG P 232     -41.177-145.398 117.586  0.00 97.00      PROA   
ATOM   3660  N   GLU P 233     -40.113-146.863 116.268  0.00 97.00      PROA   
ATOM   3661  HN  GLU P 233     -40.198-147.524 115.522  0.00 97.00      PROA   
ATOM   3662  CA  GLU P 233     -38.867-146.963 116.985  0.00 97.00      PROA   
ATOM   3663  HA  GLU P 233     -39.099-146.980 118.040  0.00 97.00      PROA   
ATOM   3664  CB  GLU P 233     -38.180-148.316 116.642  0.00 97.00      PROA   
ATOM   3665  HB1 GLU P 233     -38.719-149.131 117.176  0.00 97.00      PROA   
ATOM   3666  HB2 GLU P 233     -37.143-148.299 117.043  0.00 97.00      PROA   
ATOM   3667  CG  GLU P 233     -38.118-148.654 115.129  0.00 97.00      PROA   
ATOM   3668  HG1 GLU P 233     -37.199-149.252 114.943  0.00 97.00      PROA   
ATOM   3669  HG2 GLU P 233     -38.043-147.726 114.530  0.00 97.00      PROA   
ATOM   3670  CD  GLU P 233     -39.296-149.493 114.620  0.00 97.00      PROA   
ATOM   3671  OE1 GLU P 233     -40.468-149.103 114.839  0.00 97.00      PROA   
ATOM   3672  OE2 GLU P 233     -39.035-150.536 113.966  0.00 97.00      PROA   
ATOM   3673  C   GLU P 233     -37.943-145.762 116.807  0.00 97.00      PROA   
ATOM   3674  O   GLU P 233     -37.029-145.557 117.605  0.00 97.00      PROA   
ATOM   3675  N   ASP P 234     -38.199-144.898 115.795  0.00 97.00      PROA   
ATOM   3676  HN  ASP P 234     -38.871-145.120 115.092  0.00 97.00      PROA   
ATOM   3677  CA  ASP P 234     -37.531-143.620 115.611  0.00 97.00      PROA   
ATOM   3678  HA  ASP P 234     -36.474-143.759 115.792  0.00 97.00      PROA   
ATOM   3679  CB  ASP P 234     -37.723-143.048 114.172  0.00 97.00      PROA   
ATOM   3680  HB1 ASP P 234     -37.156-142.103 114.056  0.00 97.00      PROA   
ATOM   3681  HB2 ASP P 234     -38.790-142.812 113.993  0.00 97.00      PROA   
ATOM   3682  CG  ASP P 234     -37.255-143.964 113.038  0.00 97.00      PROA   
ATOM   3683  OD1 ASP P 234     -36.697-145.062 113.286  0.00 97.00      PROA   
ATOM   3684  OD2 ASP P 234     -37.448-143.530 111.872  0.00 97.00      PROA   
ATOM   3685  C   ASP P 234     -38.062-142.560 116.582  0.00 97.00      PROA   
ATOM   3686  O   ASP P 234     -37.465-141.498 116.736  0.00 97.00      PROA   
ATOM   3687  N   SER P 235     -39.216-142.806 117.252  0.00 97.00      PROA   
ATOM   3688  HN  SER P 235     -39.664-143.688 117.130  0.00 97.00      PROA   
ATOM   3689  CA  SER P 235     -39.897-141.830 118.102  0.00 97.00      PROA   
ATOM   3690  HA  SER P 235     -40.068-140.964 117.477  0.00 97.00      PROA   
ATOM   3691  CB  SER P 235     -41.290-142.315 118.622  0.00 97.00      PROA   
ATOM   3692  HB1 SER P 235     -41.858-142.732 117.765  0.00 97.00      PROA   
ATOM   3693  HB2 SER P 235     -41.862-141.456 119.030  0.00 97.00      PROA   
ATOM   3694  OG  SER P 235     -41.219-143.330 119.623  0.00 97.00      PROA   
ATOM   3695  HG1 SER P 235     -40.401-143.163 120.105  0.00 97.00      PROA   
ATOM   3696  C   SER P 235     -39.078-141.374 119.305  0.00 97.00      PROA   
ATOM   3697  O   SER P 235     -38.852-142.131 120.248  0.00 97.00      PROA   
ATOM   3698  N   GLY P 236     -38.617-140.105 119.330  0.00 97.00      PROA   
ATOM   3699  HN  GLY P 236     -38.754-139.467 118.576  0.00 97.00      PROA   
ATOM   3700  CA  GLY P 236     -37.851-139.681 120.483  0.00 97.00      PROA   
ATOM   3701  HA1 GLY P 236     -37.010-140.352 120.593  0.00 97.00      PROA   
ATOM   3702  HA2 GLY P 236     -38.511-139.666 121.340  0.00 97.00      PROA   
ATOM   3703  C   GLY P 236     -37.307-138.304 120.330  0.00 97.00      PROA   
ATOM   3704  O   GLY P 236     -37.946-137.419 119.775  0.00 97.00      PROA   
ATOM   3705  N   LEU P 237     -36.086-138.095 120.862  0.00 97.00      PROA   
ATOM   3706  HN  LEU P 237     -35.566-138.844 121.263  0.00 97.00      PROA   
ATOM   3707  CA  LEU P 237     -35.464-136.804 120.971  0.00 97.00      PROA   
ATOM   3708  HA  LEU P 237     -36.138-136.032 120.628  0.00 97.00      PROA   
ATOM   3709  CB  LEU P 237     -35.042-136.500 122.426  0.00 97.00      PROA   
ATOM   3710  HB1 LEU P 237     -34.572-135.499 122.449  0.00 97.00      PROA   
ATOM   3711  HB2 LEU P 237     -34.284-137.243 122.760  0.00 97.00      PROA   
ATOM   3712  CG  LEU P 237     -36.174-136.466 123.478  0.00 97.00      PROA   
ATOM   3713  HG  LEU P 237     -36.685-137.456 123.501  0.00 97.00      PROA   
ATOM   3714  CD1 LEU P 237     -35.569-136.210 124.871  0.00 97.00      PROA   
ATOM   3715 HD11 LEU P 237     -35.026-135.241 124.871  0.00 97.00      PROA   
ATOM   3716 HD12 LEU P 237     -34.843-137.008 125.130  0.00 97.00      PROA   
ATOM   3717 HD13 LEU P 237     -36.362-136.174 125.648  0.00 97.00      PROA   
ATOM   3718  CD2 LEU P 237     -37.219-135.388 123.147  0.00 97.00      PROA   
ATOM   3719 HD21 LEU P 237     -37.708-135.615 122.180  0.00 97.00      PROA   
ATOM   3720 HD22 LEU P 237     -36.729-134.394 123.075  0.00 97.00      PROA   
ATOM   3721 HD23 LEU P 237     -38.002-135.341 123.932  0.00 97.00      PROA   
ATOM   3722  C   LEU P 237     -34.250-136.783 120.072  0.00 97.00      PROA   
ATOM   3723  O   LEU P 237     -33.519-137.763 119.968  0.00 97.00      PROA   
ATOM   3724  N   TYR P 238     -34.058-135.657 119.352  0.00 97.00      PROA   
ATOM   3725  HN  TYR P 238     -34.705-134.901 119.443  0.00 97.00      PROA   
ATOM   3726  CA  TYR P 238     -33.049-135.479 118.330  0.00 97.00      PROA   
ATOM   3727  HA  TYR P 238     -32.350-136.304 118.358  0.00 97.00      PROA   
ATOM   3728  CB  TYR P 238     -33.675-135.343 116.917  0.00 97.00      PROA   
ATOM   3729  HB1 TYR P 238     -32.932-134.986 116.171  0.00 97.00      PROA   
ATOM   3730  HB2 TYR P 238     -34.521-134.621 116.940  0.00 97.00      PROA   
ATOM   3731  CG  TYR P 238     -34.201-136.671 116.452  0.00 97.00      PROA   
ATOM   3732  CD1 TYR P 238     -35.455-137.149 116.876  0.00 97.00      PROA   
ATOM   3733  HD1 TYR P 238     -36.049-136.559 117.559  0.00 97.00      PROA   
ATOM   3734  CE1 TYR P 238     -35.940-138.381 116.420  0.00 97.00      PROA   
ATOM   3735  HE1 TYR P 238     -36.903-138.739 116.753  0.00 97.00      PROA   
ATOM   3736  CZ  TYR P 238     -35.182-139.127 115.511  0.00 97.00      PROA   
ATOM   3737  OH  TYR P 238     -35.641-140.364 115.030  0.00 97.00      PROA   
ATOM   3738  HH  TYR P 238     -36.346-140.664 115.613  0.00 97.00      PROA   
ATOM   3739  CD2 TYR P 238     -33.453-137.437 115.541  0.00 97.00      PROA   
ATOM   3740  HD2 TYR P 238     -32.493-137.079 115.196  0.00 97.00      PROA   
ATOM   3741  CE2 TYR P 238     -33.944-138.657 115.070  0.00 97.00      PROA   
ATOM   3742  HE2 TYR P 238     -33.362-139.245 114.375  0.00 97.00      PROA   
ATOM   3743  C   TYR P 238     -32.267-134.216 118.579  0.00 97.00      PROA   
ATOM   3744  O   TYR P 238     -32.838-133.175 118.881  0.00 97.00      PROA   
ATOM   3745  N   TRP P 239     -30.926-134.259 118.420  0.00 97.00      PROA   
ATOM   3746  HN  TRP P 239     -30.448-135.109 118.220  0.00 97.00      PROA   
ATOM   3747  CA  TRP P 239     -30.124-133.057 118.517  0.00 97.00      PROA   
ATOM   3748  HA  TRP P 239     -30.728-132.210 118.218  0.00 97.00      PROA   
ATOM   3749  CB  TRP P 239     -29.597-132.776 119.955  0.00 97.00      PROA   
ATOM   3750  HB1 TRP P 239     -30.493-132.649 120.597  0.00 97.00      PROA   
ATOM   3751  HB2 TRP P 239     -29.062-131.804 119.980  0.00 97.00      PROA   
ATOM   3752  CG  TRP P 239     -28.742-133.827 120.596  0.00 97.00      PROA   
ATOM   3753  CD1 TRP P 239     -29.205-134.965 121.198  0.00 97.00      PROA   
ATOM   3754  HD1 TRP P 239     -30.241-135.256 121.218  0.00 97.00      PROA   
ATOM   3755  NE1 TRP P 239     -28.172-135.643 121.782  0.00 97.00      PROA   
ATOM   3756  HE1 TRP P 239     -28.256-136.441 122.338  0.00 97.00      PROA   
ATOM   3757  CE2 TRP P 239     -27.008-134.968 121.561  0.00 97.00      PROA   
ATOM   3758  CD2 TRP P 239     -27.322-133.807 120.814  0.00 97.00      PROA   
ATOM   3759  CE3 TRP P 239     -26.307-132.919 120.465  0.00 97.00      PROA   
ATOM   3760  HE3 TRP P 239     -26.519-132.022 119.903  0.00 97.00      PROA   
ATOM   3761  CZ3 TRP P 239     -24.996-133.228 120.834  0.00 97.00      PROA   
ATOM   3762  HZ3 TRP P 239     -24.189-132.581 120.529  0.00 97.00      PROA   
ATOM   3763  CZ2 TRP P 239     -25.707-135.265 121.940  0.00 97.00      PROA   
ATOM   3764  HZ2 TRP P 239     -25.476-136.166 122.487  0.00 97.00      PROA   
ATOM   3765  CH2 TRP P 239     -24.699-134.380 121.558  0.00 97.00      PROA   
ATOM   3766  HH2 TRP P 239     -23.669-134.605 121.798  0.00 97.00      PROA   
ATOM   3767  C   TRP P 239     -28.992-133.121 117.525  0.00 97.00      PROA   
ATOM   3768  O   TRP P 239     -28.615-134.185 117.041  0.00 97.00      PROA   
ATOM   3769  N   CYS P 240     -28.444-131.932 117.192  0.00 97.00      PROA   
ATOM   3770  HN  CYS P 240     -28.823-131.094 117.581  0.00 97.00      PROA   
ATOM   3771  CA  CYS P 240     -27.334-131.771 116.278  0.00 97.00      PROA   
ATOM   3772  HA  CYS P 240     -26.880-132.737 116.127  0.00 97.00      PROA   
ATOM   3773  CB  CYS P 240     -27.763-131.204 114.893  0.00 97.00      PROA   
ATOM   3774  HB1 CYS P 240     -28.361-132.002 114.401  0.00 97.00      PROA   
ATOM   3775  HB2 CYS P 240     -26.874-131.028 114.250  0.00 97.00      PROA   
ATOM   3776  SG  CYS P 240     -28.801-129.705 114.999  0.00 97.00      PROA   
ATOM   3777  C   CYS P 240     -26.270-130.894 116.900  0.00 97.00      PROA   
ATOM   3778  O   CYS P 240     -26.513-130.102 117.804  0.00 97.00      PROA   
ATOM   3779  N   GLU P 241     -25.016-131.052 116.437  0.00 97.00      PROA   
ATOM   3780  HN  GLU P 241     -24.817-131.723 115.729  0.00 97.00      PROA   
ATOM   3781  CA  GLU P 241     -23.873-130.380 117.010  0.00 97.00      PROA   
ATOM   3782  HA  GLU P 241     -24.194-129.676 117.766  0.00 97.00      PROA   
ATOM   3783  CB  GLU P 241     -22.960-131.408 117.714  0.00 97.00      PROA   
ATOM   3784  HB1 GLU P 241     -22.751-132.244 117.014  0.00 97.00      PROA   
ATOM   3785  HB2 GLU P 241     -23.582-131.821 118.541  0.00 97.00      PROA   
ATOM   3786  CG  GLU P 241     -21.623-130.869 118.257  0.00 97.00      PROA   
ATOM   3787  HG1 GLU P 241     -21.778-129.883 118.744  0.00 97.00      PROA   
ATOM   3788  HG2 GLU P 241     -20.884-130.758 117.437  0.00 97.00      PROA   
ATOM   3789  CD  GLU P 241     -21.035-131.794 119.311  0.00 97.00      PROA   
ATOM   3790  OE1 GLU P 241     -21.642-132.855 119.604  0.00 97.00      PROA   
ATOM   3791  OE2 GLU P 241     -19.980-131.413 119.881  0.00 97.00      PROA   
ATOM   3792  C   GLU P 241     -23.152-129.570 115.962  0.00 97.00      PROA   
ATOM   3793  O   GLU P 241     -23.070-129.963 114.799  0.00 97.00      PROA   
ATOM   3794  N   ALA P 242     -22.639-128.380 116.360  0.00 97.00      PROA   
ATOM   3795  HN  ALA P 242     -22.745-128.065 117.299  0.00 97.00      PROA   
ATOM   3796  CA  ALA P 242     -21.953-127.472 115.471  0.00 97.00      PROA   
ATOM   3797  HA  ALA P 242     -21.531-128.029 114.645  0.00 97.00      PROA   
ATOM   3798  CB  ALA P 242     -22.907-126.386 114.938  0.00 97.00      PROA   
ATOM   3799  HB1 ALA P 242     -23.335-125.800 115.779  0.00 97.00      PROA   
ATOM   3800  HB2 ALA P 242     -23.748-126.866 114.390  0.00 97.00      PROA   
ATOM   3801  HB3 ALA P 242     -22.388-125.697 114.241  0.00 97.00      PROA   
ATOM   3802  C   ALA P 242     -20.813-126.820 116.222  0.00 97.00      PROA   
ATOM   3803  O   ALA P 242     -20.921-126.513 117.407  0.00 97.00      PROA   
ATOM   3804  N   ALA P 243     -19.661-126.620 115.540  0.00 97.00      PROA   
ATOM   3805  HN  ALA P 243     -19.571-126.879 114.583  0.00 97.00      PROA   
ATOM   3806  CA  ALA P 243     -18.448-126.184 116.187  0.00 97.00      PROA   
ATOM   3807  HA  ALA P 243     -18.689-125.480 116.973  0.00 97.00      PROA   
ATOM   3808  CB  ALA P 243     -17.685-127.398 116.766  0.00 97.00      PROA   
ATOM   3809  HB1 ALA P 243     -17.431-128.119 115.960  0.00 97.00      PROA   
ATOM   3810  HB2 ALA P 243     -18.326-127.928 117.504  0.00 97.00      PROA   
ATOM   3811  HB3 ALA P 243     -16.750-127.091 117.277  0.00 97.00      PROA   
ATOM   3812  C   ALA P 243     -17.547-125.480 115.194  0.00 97.00      PROA   
ATOM   3813  O   ALA P 243     -17.717-125.574 113.980  0.00 97.00      PROA   
ATOM   3814  N   THR P 244     -16.544-124.738 115.718  0.00 97.00      PROA   
ATOM   3815  HN  THR P 244     -16.503-124.598 116.707  0.00 97.00      PROA   
ATOM   3816  CA  THR P 244     -15.351-124.309 115.005  0.00 97.00      PROA   
ATOM   3817  HA  THR P 244     -15.647-123.801 114.097  0.00 97.00      PROA   
ATOM   3818  CB  THR P 244     -14.492-123.385 115.853  0.00 97.00      PROA   
ATOM   3819  HB  THR P 244     -13.525-123.179 115.353  0.00 97.00      PROA   
ATOM   3820  OG1 THR P 244     -14.238-123.989 117.109  0.00 97.00      PROA   
ATOM   3821  HG1 THR P 244     -14.051-124.911 116.913  0.00 97.00      PROA   
ATOM   3822  CG2 THR P 244     -15.172-122.027 116.100  0.00 97.00      PROA   
ATOM   3823 HG21 THR P 244     -16.165-122.153 116.578  0.00 97.00      PROA   
ATOM   3824 HG22 THR P 244     -15.300-121.478 115.146  0.00 97.00      PROA   
ATOM   3825 HG23 THR P 244     -14.535-121.412 116.775  0.00 97.00      PROA   
ATOM   3826  C   THR P 244     -14.484-125.512 114.632  0.00 97.00      PROA   
ATOM   3827  O   THR P 244     -14.340-126.438 115.426  0.00 97.00      PROA   
ATOM   3828  N   GLU P 245     -13.847-125.481 113.438  0.00 97.00      PROA   
ATOM   3829  HN  GLU P 245     -13.933-124.674 112.858  0.00 97.00      PROA   
ATOM   3830  CA  GLU P 245     -13.021-126.517 112.825  0.00 97.00      PROA   
ATOM   3831  HA  GLU P 245     -13.625-127.394 112.637  0.00 97.00      PROA   
ATOM   3832  CB  GLU P 245     -12.525-125.854 111.506  0.00 97.00      PROA   
ATOM   3833  HB1 GLU P 245     -11.699-125.149 111.740  0.00 97.00      PROA   
ATOM   3834  HB2 GLU P 245     -13.386-125.235 111.153  0.00 97.00      PROA   
ATOM   3835  CG  GLU P 245     -12.068-126.771 110.352  0.00 97.00      PROA   
ATOM   3836  HG1 GLU P 245     -12.340-127.821 110.579  0.00 97.00      PROA   
ATOM   3837  HG2 GLU P 245     -10.964-126.711 110.247  0.00 97.00      PROA   
ATOM   3838  CD  GLU P 245     -12.671-126.408 108.986  0.00 97.00      PROA   
ATOM   3839  OE1 GLU P 245     -13.094-125.245 108.769  0.00 97.00      PROA   
ATOM   3840  OE2 GLU P 245     -12.702-127.322 108.123  0.00 97.00      PROA   
ATOM   3841  C   GLU P 245     -11.842-126.893 113.726  0.00 97.00      PROA   
ATOM   3842  O   GLU P 245     -11.529-128.056 113.973  0.00 97.00      PROA   
ATOM   3843  N   ASP P 246     -11.229-125.847 114.289  0.00 97.00      PROA   
ATOM   3844  HN  ASP P 246     -11.500-124.939 113.972  0.00 97.00      PROA   
ATOM   3845  CA  ASP P 246     -10.145-125.753 115.231  0.00 97.00      PROA   
ATOM   3846  HA  ASP P 246      -9.337-126.383 114.884  0.00 97.00      PROA   
ATOM   3847  CB  ASP P 246      -9.677-124.256 115.211  0.00 97.00      PROA   
ATOM   3848  HB1 ASP P 246      -9.017-124.097 114.329  0.00 97.00      PROA   
ATOM   3849  HB2 ASP P 246      -9.090-123.997 116.113  0.00 97.00      PROA   
ATOM   3850  CG  ASP P 246     -10.855-123.275 115.063  0.00 97.00      PROA   
ATOM   3851  OD1 ASP P 246     -11.421-123.150 113.941  0.00 97.00      PROA   
ATOM   3852  OD2 ASP P 246     -11.249-122.680 116.092  0.00 97.00      PROA   
ATOM   3853  C   ASP P 246     -10.483-126.218 116.660  0.00 97.00      PROA   
ATOM   3854  O   ASP P 246      -9.582-126.452 117.464  0.00 97.00      PROA   
ATOM   3855  N   GLY P 247     -11.778-126.390 117.023  0.00 97.00      PROA   
ATOM   3856  HN  GLY P 247     -12.488-126.292 116.329  0.00 97.00      PROA   
ATOM   3857  CA  GLY P 247     -12.196-126.892 118.337  0.00 97.00      PROA   
ATOM   3858  HA1 GLY P 247     -11.567-127.729 118.609  0.00 97.00      PROA   
ATOM   3859  HA2 GLY P 247     -13.235-127.178 118.254  0.00 97.00      PROA   
ATOM   3860  C   GLY P 247     -12.115-125.885 119.460  0.00 97.00      PROA   
ATOM   3861  O   GLY P 247     -12.186-126.233 120.639  0.00 97.00      PROA   
ATOM   3862  N   ASN P 248     -11.982-124.590 119.119  0.00 97.00      PROA   
ATOM   3863  HN  ASN P 248     -11.851-124.344 118.161  0.00 97.00      PROA   
ATOM   3864  CA  ASN P 248     -12.085-123.488 120.052  0.00 97.00      PROA   
ATOM   3865  HA  ASN P 248     -11.393-123.674 120.861  0.00 97.00      PROA   
ATOM   3866  CB  ASN P 248     -11.726-122.164 119.335  0.00 97.00      PROA   
ATOM   3867  HB1 ASN P 248     -12.073-121.277 119.903  0.00 97.00      PROA   
ATOM   3868  HB2 ASN P 248     -12.186-122.143 118.325  0.00 97.00      PROA   
ATOM   3869  CG  ASN P 248     -10.197-122.083 119.260  0.00 97.00      PROA   
ATOM   3870  OD1 ASN P 248      -9.507-122.397 120.237  0.00 97.00      PROA   
ATOM   3871  ND2 ASN P 248      -9.646-121.702 118.080  0.00 97.00      PROA   
ATOM   3872 HD21 ASN P 248      -8.651-121.694 118.008  0.00 97.00      PROA   
ATOM   3873 HD22 ASN P 248     -10.220-121.720 117.258  0.00 97.00      PROA   
ATOM   3874  C   ASN P 248     -13.451-123.384 120.700  0.00 97.00      PROA   
ATOM   3875  O   ASN P 248     -13.555-123.236 121.917  0.00 97.00      PROA   
ATOM   3876  N   VAL P 249     -14.525-123.504 119.895  0.00 97.00      PROA   
ATOM   3877  HN  VAL P 249     -14.393-123.623 118.912  0.00 97.00      PROA   
ATOM   3878  CA  VAL P 249     -15.895-123.348 120.330  0.00 97.00      PROA   
ATOM   3879  HA  VAL P 249     -15.943-123.353 121.409  0.00 97.00      PROA   
ATOM   3880  CB  VAL P 249     -16.521-122.060 119.803  0.00 97.00      PROA   
ATOM   3881  HB  VAL P 249     -16.590-122.093 118.693  0.00 97.00      PROA   
ATOM   3882  CG1 VAL P 249     -17.943-121.877 120.380  0.00 97.00      PROA   
ATOM   3883 HG11 VAL P 249     -17.911-121.863 121.490  0.00 97.00      PROA   
ATOM   3884 HG12 VAL P 249     -18.630-122.684 120.052  0.00 97.00      PROA   
ATOM   3885 HG13 VAL P 249     -18.364-120.910 120.034  0.00 97.00      PROA   
ATOM   3886  CG2 VAL P 249     -15.623-120.859 120.170  0.00 97.00      PROA   
ATOM   3887 HG21 VAL P 249     -14.600-120.958 119.754  0.00 97.00      PROA   
ATOM   3888 HG22 VAL P 249     -15.555-120.752 121.272  0.00 97.00      PROA   
ATOM   3889 HG23 VAL P 249     -16.058-119.930 119.748  0.00 97.00      PROA   
ATOM   3890  C   VAL P 249     -16.700-124.515 119.806  0.00 97.00      PROA   
ATOM   3891  O   VAL P 249     -16.729-124.776 118.608  0.00 97.00      PROA   
ATOM   3892  N   LEU P 250     -17.416-125.229 120.700  0.00 97.00      PROA   
ATOM   3893  HN  LEU P 250     -17.362-125.037 121.675  0.00 97.00      PROA   
ATOM   3894  CA  LEU P 250     -18.413-126.203 120.315  0.00 97.00      PROA   
ATOM   3895  HA  LEU P 250     -18.596-126.111 119.254  0.00 97.00      PROA   
ATOM   3896  CB  LEU P 250     -18.058-127.703 120.549  0.00 97.00      PROA   
ATOM   3897  HB1 LEU P 250     -17.281-127.954 119.789  0.00 97.00      PROA   
ATOM   3898  HB2 LEU P 250     -18.948-128.322 120.303  0.00 97.00      PROA   
ATOM   3899  CG  LEU P 250     -17.493-128.196 121.916  0.00 97.00      PROA   
ATOM   3900  HG  LEU P 250     -17.262-129.279 121.741  0.00 97.00      PROA   
ATOM   3901  CD1 LEU P 250     -16.162-127.549 122.344  0.00 97.00      PROA   
ATOM   3902 HD11 LEU P 250     -16.330-126.511 122.699  0.00 97.00      PROA   
ATOM   3903 HD12 LEU P 250     -15.449-127.529 121.493  0.00 97.00      PROA   
ATOM   3904 HD13 LEU P 250     -15.711-128.126 123.179  0.00 97.00      PROA   
ATOM   3905  CD2 LEU P 250     -18.513-128.175 123.069  0.00 97.00      PROA   
ATOM   3906 HD21 LEU P 250     -19.479-128.612 122.741  0.00 97.00      PROA   
ATOM   3907 HD22 LEU P 250     -18.684-127.138 123.420  0.00 97.00      PROA   
ATOM   3908 HD23 LEU P 250     -18.127-128.763 123.929  0.00 97.00      PROA   
ATOM   3909  C   LEU P 250     -19.696-125.773 120.968  0.00 97.00      PROA   
ATOM   3910  O   LEU P 250     -19.724-125.384 122.134  0.00 97.00      PROA   
ATOM   3911  N   LYS P 251     -20.800-125.754 120.191  0.00 97.00      PROA   
ATOM   3912  HN  LYS P 251     -20.774-126.040 119.234  0.00 97.00      PROA   
ATOM   3913  CA  LYS P 251     -22.019-125.134 120.640  0.00 97.00      PROA   
ATOM   3914  HA  LYS P 251     -22.030-125.064 121.718  0.00 97.00      PROA   
ATOM   3915  CB  LYS P 251     -22.130-123.710 120.072  0.00 97.00      PROA   
ATOM   3916  HB1 LYS P 251     -22.262-123.708 118.969  0.00 97.00      PROA   
ATOM   3917  HB2 LYS P 251     -21.139-123.238 120.273  0.00 97.00      PROA   
ATOM   3918  CG  LYS P 251     -23.203-122.867 120.772  0.00 97.00      PROA   
ATOM   3919  HG1 LYS P 251     -23.624-123.428 121.637  0.00 97.00      PROA   
ATOM   3920  HG2 LYS P 251     -24.034-122.698 120.057  0.00 97.00      PROA   
ATOM   3921  CD  LYS P 251     -22.646-121.530 121.292  0.00 97.00      PROA   
ATOM   3922  HD1 LYS P 251     -21.867-121.751 122.057  0.00 97.00      PROA   
ATOM   3923  HD2 LYS P 251     -23.462-120.973 121.800  0.00 97.00      PROA   
ATOM   3924  CE  LYS P 251     -22.042-120.655 120.181  0.00 97.00      PROA   
ATOM   3925  HE1 LYS P 251     -22.819-120.456 119.415  0.00 97.00      PROA   
ATOM   3926  HE2 LYS P 251     -21.178-121.153 119.691  0.00 97.00      PROA   
ATOM   3927  NZ  LYS P 251     -21.561-119.355 120.714  0.00 97.00      PROA   
ATOM   3928  HZ1 LYS P 251     -20.931-119.499 121.526  0.00 97.00      PROA   
ATOM   3929  HZ2 LYS P 251     -22.363-118.756 121.005  0.00 97.00      PROA   
ATOM   3930  HZ3 LYS P 251     -21.001-118.855 119.998  0.00 97.00      PROA   
ATOM   3931  C   LYS P 251     -23.173-126.007 120.227  0.00 97.00      PROA   
ATOM   3932  O   LYS P 251     -23.792-125.841 119.178  0.00 97.00      PROA   
ATOM   3933  N   ARG P 252     -23.467-127.003 121.084  0.00 97.00      PROA   
ATOM   3934  HN  ARG P 252     -22.944-127.095 121.930  0.00 97.00      PROA   
ATOM   3935  CA  ARG P 252     -24.520-127.976 120.897  0.00 97.00      PROA   
ATOM   3936  HA  ARG P 252     -24.364-128.413 119.921  0.00 97.00      PROA   
ATOM   3937  CB  ARG P 252     -24.392-129.110 121.945  0.00 97.00      PROA   
ATOM   3938  HB1 ARG P 252     -25.287-129.768 121.906  0.00 97.00      PROA   
ATOM   3939  HB2 ARG P 252     -24.341-128.664 122.963  0.00 97.00      PROA   
ATOM   3940  CG  ARG P 252     -23.151-129.999 121.716  0.00 97.00      PROA   
ATOM   3941  HG1 ARG P 252     -22.220-129.387 121.727  0.00 97.00      PROA   
ATOM   3942  HG2 ARG P 252     -23.244-130.440 120.698  0.00 97.00      PROA   
ATOM   3943  CD  ARG P 252     -23.010-131.123 122.756  0.00 97.00      PROA   
ATOM   3944  HD1 ARG P 252     -23.970-131.668 122.867  0.00 97.00      PROA   
ATOM   3945  HD2 ARG P 252     -22.686-130.709 123.735  0.00 97.00      PROA   
ATOM   3946  NE  ARG P 252     -21.998-132.079 122.217  0.00 97.00      PROA   
ATOM   3947  HE  ARG P 252     -21.927-132.183 121.223  0.00 97.00      PROA   
ATOM   3948  CZ  ARG P 252     -20.946-132.592 122.878  0.00 97.00      PROA   
ATOM   3949  NH1 ARG P 252     -20.952-132.800 124.191  0.00 97.00      PROA   
ATOM   3950 HH11 ARG P 252     -21.832-132.715 124.643  0.00 97.00      PROA   
ATOM   3951 HH12 ARG P 252     -20.218-133.366 124.553  0.00 97.00      PROA   
ATOM   3952  NH2 ARG P 252     -19.874-132.925 122.138  0.00 97.00      PROA   
ATOM   3953 HH21 ARG P 252     -19.899-132.587 121.194  0.00 97.00      PROA   
ATOM   3954 HH22 ARG P 252     -19.006-133.140 122.570  0.00 97.00      PROA   
ATOM   3955  C   ARG P 252     -25.931-127.402 120.879  0.00 97.00      PROA   
ATOM   3956  O   ARG P 252     -26.241-126.462 121.609  0.00 97.00      PROA   
ATOM   3957  N   SER P 253     -26.837-127.971 120.039  0.00 97.00      PROA   
ATOM   3958  HN  SER P 253     -26.577-128.693 119.400  0.00 97.00      PROA   
ATOM   3959  CA  SER P 253     -28.256-127.656 120.124  0.00 97.00      PROA   
ATOM   3960  HA  SER P 253     -28.333-126.590 120.263  0.00 97.00      PROA   
ATOM   3961  CB  SER P 253     -29.078-127.947 118.837  0.00 97.00      PROA   
ATOM   3962  HB1 SER P 253     -28.710-127.298 118.015  0.00 97.00      PROA   
ATOM   3963  HB2 SER P 253     -30.150-127.708 119.005  0.00 97.00      PROA   
ATOM   3964  OG  SER P 253     -28.989-129.301 118.424  0.00 97.00      PROA   
ATOM   3965  HG1 SER P 253     -28.058-129.458 118.220  0.00 97.00      PROA   
ATOM   3966  C   SER P 253     -28.890-128.387 121.308  0.00 97.00      PROA   
ATOM   3967  O   SER P 253     -28.539-129.540 121.555  0.00 97.00      PROA   
ATOM   3968  N   PRO P 254     -29.812-127.798 122.069  0.00 97.00      PROA   
ATOM   3969  CD  PRO P 254     -29.932-126.345 122.222  0.00 97.00      PROA   
ATOM   3970  HD1 PRO P 254     -30.501-125.944 121.355  0.00 97.00      PROA   
ATOM   3971  HD2 PRO P 254     -28.935-125.853 122.291  0.00 97.00      PROA   
ATOM   3972  CA  PRO P 254     -30.778-128.516 122.905  0.00 97.00      PROA   
ATOM   3973  HA  PRO P 254     -30.210-129.042 123.658  0.00 97.00      PROA   
ATOM   3974  CB  PRO P 254     -31.653-127.392 123.493  0.00 97.00      PROA   
ATOM   3975  HB1 PRO P 254     -32.040-127.646 124.499  0.00 97.00      PROA   
ATOM   3976  HB2 PRO P 254     -32.508-127.167 122.817  0.00 97.00      PROA   
ATOM   3977  CG  PRO P 254     -30.724-126.170 123.516  0.00 97.00      PROA   
ATOM   3978  HG1 PRO P 254     -31.272-125.208 123.554  0.00 97.00      PROA   
ATOM   3979  HG2 PRO P 254     -30.032-126.239 124.385  0.00 97.00      PROA   
ATOM   3980  C   PRO P 254     -31.607-129.559 122.156  0.00 97.00      PROA   
ATOM   3981  O   PRO P 254     -31.879-129.360 120.973  0.00 97.00      PROA   
ATOM   3982  N   GLU P 255     -32.020-130.673 122.819  0.00 97.00      PROA   
ATOM   3983  HN  GLU P 255     -31.745-130.850 123.761  0.00 97.00      PROA   
ATOM   3984  CA  GLU P 255     -32.844-131.711 122.218  0.00 97.00      PROA   
ATOM   3985  HA  GLU P 255     -32.305-132.073 121.358  0.00 97.00      PROA   
ATOM   3986  CB  GLU P 255     -33.077-132.930 123.159  0.00 97.00      PROA   
ATOM   3987  HB1 GLU P 255     -33.728-133.634 122.599  0.00 97.00      PROA   
ATOM   3988  HB2 GLU P 255     -33.635-132.612 124.066  0.00 97.00      PROA   
ATOM   3989  CG  GLU P 255     -31.787-133.681 123.587  0.00 97.00      PROA   
ATOM   3990  HG1 GLU P 255     -31.482-133.360 124.605  0.00 97.00      PROA   
ATOM   3991  HG2 GLU P 255     -30.960-133.446 122.885  0.00 97.00      PROA   
ATOM   3992  CD  GLU P 255     -31.951-135.205 123.582  0.00 97.00      PROA   
ATOM   3993  OE1 GLU P 255     -31.863-135.829 124.673  0.00 97.00      PROA   
ATOM   3994  OE2 GLU P 255     -32.144-135.766 122.472  0.00 97.00      PROA   
ATOM   3995  C   GLU P 255     -34.202-131.233 121.706  0.00 97.00      PROA   
ATOM   3996  O   GLU P 255     -34.887-130.426 122.332  0.00 97.00      PROA   
ATOM   3997  N   LEU P 256     -34.612-131.758 120.529  0.00 97.00      PROA   
ATOM   3998  HN  LEU P 256     -34.005-132.368 120.020  0.00 97.00      PROA   
ATOM   3999  CA  LEU P 256     -35.844-131.425 119.850  0.00 97.00      PROA   
ATOM   4000  HA  LEU P 256     -36.416-130.741 120.459  0.00 97.00      PROA   
ATOM   4001  CB  LEU P 256     -35.499-130.782 118.477  0.00 97.00      PROA   
ATOM   4002  HB1 LEU P 256     -34.962-131.516 117.840  0.00 97.00      PROA   
ATOM   4003  HB2 LEU P 256     -34.770-129.967 118.706  0.00 97.00      PROA   
ATOM   4004  CG  LEU P 256     -36.641-130.123 117.660  0.00 97.00      PROA   
ATOM   4005  HG  LEU P 256     -36.140-129.444 116.926  0.00 97.00      PROA   
ATOM   4006  CD1 LEU P 256     -37.447-131.128 116.817  0.00 97.00      PROA   
ATOM   4007 HD11 LEU P 256     -38.049-131.790 117.467  0.00 97.00      PROA   
ATOM   4008 HD12 LEU P 256     -36.767-131.756 116.205  0.00 97.00      PROA   
ATOM   4009 HD13 LEU P 256     -38.142-130.590 116.139  0.00 97.00      PROA   
ATOM   4010  CD2 LEU P 256     -37.563-129.238 118.518  0.00 97.00      PROA   
ATOM   4011 HD21 LEU P 256     -36.963-128.497 119.087  0.00 97.00      PROA   
ATOM   4012 HD22 LEU P 256     -38.143-129.857 119.235  0.00 97.00      PROA   
ATOM   4013 HD23 LEU P 256     -38.279-128.693 117.869  0.00 97.00      PROA   
ATOM   4014  C   LEU P 256     -36.635-132.711 119.697  0.00 97.00      PROA   
ATOM   4015  O   LEU P 256     -36.102-133.734 119.284  0.00 97.00      PROA   
ATOM   4016  N   GLU P 257     -37.943-132.707 120.052  0.00 97.00      PROA   
ATOM   4017  HN  GLU P 257     -38.394-131.875 120.361  0.00 97.00      PROA   
ATOM   4018  CA  GLU P 257     -38.751-133.913 120.068  0.00 97.00      PROA   
ATOM   4019  HA  GLU P 257     -38.114-134.750 120.311  0.00 97.00      PROA   
ATOM   4020  CB  GLU P 257     -39.874-133.846 121.137  0.00 97.00      PROA   
ATOM   4021  HB1 GLU P 257     -40.611-133.055 120.886  0.00 97.00      PROA   
ATOM   4022  HB2 GLU P 257     -39.382-133.526 122.087  0.00 97.00      PROA   
ATOM   4023  CG  GLU P 257     -40.560-135.202 121.433  0.00 97.00      PROA   
ATOM   4024  HG1 GLU P 257     -40.644-135.328 122.534  0.00 97.00      PROA   
ATOM   4025  HG2 GLU P 257     -39.958-136.046 121.038  0.00 97.00      PROA   
ATOM   4026  CD  GLU P 257     -41.968-135.304 120.861  0.00 97.00      PROA   
ATOM   4027  OE1 GLU P 257     -42.097-135.339 119.619  0.00 97.00      PROA   
ATOM   4028  OE2 GLU P 257     -42.931-135.390 121.662  0.00 97.00      PROA   
ATOM   4029  C   GLU P 257     -39.360-134.179 118.710  0.00 97.00      PROA   
ATOM   4030  O   GLU P 257     -39.936-133.295 118.079  0.00 97.00      PROA   
ATOM   4031  N   LEU P 258     -39.239-135.441 118.239  0.00 97.00      PROA   
ATOM   4032  HN  LEU P 258     -38.735-136.120 118.769  0.00 97.00      PROA   
ATOM   4033  CA  LEU P 258     -39.830-135.908 117.006  0.00 97.00      PROA   
ATOM   4034  HA  LEU P 258     -40.669-135.273 116.762  0.00 97.00      PROA   
ATOM   4035  CB  LEU P 258     -38.846-135.924 115.806  0.00 97.00      PROA   
ATOM   4036  HB1 LEU P 258     -39.338-136.362 114.909  0.00 97.00      PROA   
ATOM   4037  HB2 LEU P 258     -37.986-136.572 116.070  0.00 97.00      PROA   
ATOM   4038  CG  LEU P 258     -38.285-134.537 115.406  0.00 97.00      PROA   
ATOM   4039  HG  LEU P 258     -37.907-134.034 116.325  0.00 97.00      PROA   
ATOM   4040  CD1 LEU P 258     -37.084-134.681 114.456  0.00 97.00      PROA   
ATOM   4041 HD11 LEU P 258     -37.405-135.163 113.508  0.00 97.00      PROA   
ATOM   4042 HD12 LEU P 258     -36.293-135.303 114.920  0.00 97.00      PROA   
ATOM   4043 HD13 LEU P 258     -36.661-133.681 114.226  0.00 97.00      PROA   
ATOM   4044  CD2 LEU P 258     -39.354-133.632 114.766  0.00 97.00      PROA   
ATOM   4045 HD21 LEU P 258     -40.200-133.464 115.463  0.00 97.00      PROA   
ATOM   4046 HD22 LEU P 258     -39.744-134.100 113.837  0.00 97.00      PROA   
ATOM   4047 HD23 LEU P 258     -38.913-132.647 114.506  0.00 97.00      PROA   
ATOM   4048  C   LEU P 258     -40.383-137.302 117.227  0.00 97.00      PROA   
ATOM   4049  O   LEU P 258     -39.831-138.302 116.773  0.00 97.00      PROA   
ATOM   4050  N   GLN P 259     -41.524-137.406 117.942  0.00 97.00      PROA   
ATOM   4051  HN  GLN P 259     -41.861-136.619 118.463  0.00 97.00      PROA   
ATOM   4052  CA  GLN P 259     -42.356-138.591 117.968  0.00 97.00      PROA   
ATOM   4053  HA  GLN P 259     -41.709-139.398 118.275  0.00 97.00      PROA   
ATOM   4054  CB  GLN P 259     -43.516-138.512 118.997  0.00 97.00      PROA   
ATOM   4055  HB1 GLN P 259     -44.295-139.269 118.754  0.00 97.00      PROA   
ATOM   4056  HB2 GLN P 259     -43.987-137.507 118.917  0.00 97.00      PROA   
ATOM   4057  CG  GLN P 259     -43.077-138.745 120.457  0.00 97.00      PROA   
ATOM   4058  HG1 GLN P 259     -42.359-137.967 120.781  0.00 97.00      PROA   
ATOM   4059  HG2 GLN P 259     -42.585-139.735 120.565  0.00 97.00      PROA   
ATOM   4060  CD  GLN P 259     -44.315-138.740 121.363  0.00 97.00      PROA   
ATOM   4061  OE1 GLN P 259     -44.996-139.760 121.513  0.00 97.00      PROA   
ATOM   4062  NE2 GLN P 259     -44.624-137.561 121.968  0.00 97.00      PROA   
ATOM   4063 HE21 GLN P 259     -45.417-137.515 122.569  0.00 97.00      PROA   
ATOM   4064 HE22 GLN P 259     -44.047-136.757 121.806  0.00 97.00      PROA   
ATOM   4065  C   GLN P 259     -42.903-138.974 116.604  0.00 97.00      PROA   
ATOM   4066  O   GLN P 259     -43.321-138.125 115.824  0.00 97.00      PROA   
ATOM   4067  N   VAL P 260     -42.890-140.289 116.294  0.00 97.00      PROA   
ATOM   4068  HN  VAL P 260     -42.526-140.958 116.935  0.00 97.00      PROA   
ATOM   4069  CA  VAL P 260     -43.347-140.832 115.035  0.00 97.00      PROA   
ATOM   4070  HA  VAL P 260     -43.907-140.082 114.501  0.00 97.00      PROA   
ATOM   4071  CB  VAL P 260     -42.202-141.316 114.150  0.00 97.00      PROA   
ATOM   4072  HB  VAL P 260     -41.647-142.116 114.684  0.00 97.00      PROA   
ATOM   4073  CG1 VAL P 260     -42.744-141.865 112.813  0.00 97.00      PROA   
ATOM   4074 HG11 VAL P 260     -43.356-141.096 112.296  0.00 97.00      PROA   
ATOM   4075 HG12 VAL P 260     -43.359-142.775 112.965  0.00 97.00      PROA   
ATOM   4076 HG13 VAL P 260     -41.897-142.137 112.151  0.00 97.00      PROA   
ATOM   4077  CG2 VAL P 260     -41.200-140.167 113.893  0.00 97.00      PROA   
ATOM   4078 HG21 VAL P 260     -40.704-139.846 114.831  0.00 97.00      PROA   
ATOM   4079 HG22 VAL P 260     -41.715-139.294 113.447  0.00 97.00      PROA   
ATOM   4080 HG23 VAL P 260     -40.408-140.505 113.191  0.00 97.00      PROA   
ATOM   4081  C   VAL P 260     -44.277-141.977 115.392  0.00 97.00      PROA   
ATOM   4082  O   VAL P 260     -43.937-142.824 116.214  0.00 97.00      PROA   
ATOM   4083  N   LEU P 261     -45.497-142.011 114.805  0.00 97.00      PROA   
ATOM   4084  HN  LEU P 261     -45.745-141.315 114.131  0.00 97.00      PROA   
ATOM   4085  CA  LEU P 261     -46.519-142.983 115.140  0.00 97.00      PROA   
ATOM   4086  HA  LEU P 261     -46.086-143.733 115.783  0.00 97.00      PROA   
ATOM   4087  CB  LEU P 261     -47.728-142.361 115.883  0.00 97.00      PROA   
ATOM   4088  HB1 LEU P 261     -48.533-143.120 116.000  0.00 97.00      PROA   
ATOM   4089  HB2 LEU P 261     -48.134-141.524 115.274  0.00 97.00      PROA   
ATOM   4090  CG  LEU P 261     -47.408-141.826 117.301  0.00 97.00      PROA   
ATOM   4091  HG  LEU P 261     -46.646-141.017 117.208  0.00 97.00      PROA   
ATOM   4092  CD1 LEU P 261     -48.672-141.220 117.936  0.00 97.00      PROA   
ATOM   4093 HD11 LEU P 261     -49.445-142.008 118.069  0.00 97.00      PROA   
ATOM   4094 HD12 LEU P 261     -49.090-140.424 117.285  0.00 97.00      PROA   
ATOM   4095 HD13 LEU P 261     -48.435-140.783 118.929  0.00 97.00      PROA   
ATOM   4096  CD2 LEU P 261     -46.829-142.906 118.234  0.00 97.00      PROA   
ATOM   4097 HD21 LEU P 261     -46.677-142.487 119.251  0.00 97.00      PROA   
ATOM   4098 HD22 LEU P 261     -45.851-143.270 117.863  0.00 97.00      PROA   
ATOM   4099 HD23 LEU P 261     -47.531-143.764 118.308  0.00 97.00      PROA   
ATOM   4100  C   LEU P 261     -47.011-143.741 113.930  0.00 97.00      PROA   
ATOM   4101  O   LEU P 261     -47.341-143.182 112.889  0.00 97.00      PROA   
ATOM   4102  N   GLY P 262     -47.076-145.081 114.081  0.00 97.00      PROA   
ATOM   4103  HN  GLY P 262     -46.845-145.492 114.957  0.00 97.00      PROA   
ATOM   4104  CA  GLY P 262     -47.529-146.017 113.083  0.00 97.00      PROA   
ATOM   4105  HA1 GLY P 262     -46.663-146.421 112.584  0.00 97.00      PROA   
ATOM   4106  HA2 GLY P 262     -48.251-145.552 112.426  0.00 97.00      PROA   
ATOM   4107  C   GLY P 262     -48.187-147.143 113.807  0.00 97.00      PROA   
ATOM   4108  O   GLY P 262     -47.998-147.332 115.006  0.00 97.00      PROA   
ATOM   4109  N   HSD P 263     -48.968-147.948 113.064  0.00 97.00      PROA   
ATOM   4110  HN  HSD P 263     -49.063-147.798 112.084  0.00 97.00      PROA   
ATOM   4111  CA  HSD P 263     -49.641-149.114 113.579  0.00 97.00      PROA   
ATOM   4112  HA  HSD P 263     -49.286-149.349 114.574  0.00 97.00      PROA   
ATOM   4113  CB  HSD P 263     -51.178-148.939 113.602  0.00 97.00      PROA   
ATOM   4114  HB1 HSD P 263     -51.678-149.896 113.866  0.00 97.00      PROA   
ATOM   4115  HB2 HSD P 263     -51.528-148.636 112.591  0.00 97.00      PROA   
ATOM   4116  ND1 HSD P 263     -52.146-148.112 115.825  0.00 97.00      PROA   
ATOM   4117  HD1 HSD P 263     -52.315-149.011 116.230  0.00 97.00      PROA   
ATOM   4118  CG  HSD P 263     -51.594-147.867 114.582  0.00 97.00      PROA   
ATOM   4119  CE1 HSD P 263     -52.454-146.907 116.365  0.00 97.00      PROA   
ATOM   4120  HE1 HSD P 263     -52.907-146.793 117.350  0.00 97.00      PROA   
ATOM   4121  NE2 HSD P 263     -52.152-145.908 115.559  0.00 97.00      PROA   
ATOM   4122  CD2 HSD P 263     -51.621-146.513 114.433  0.00 97.00      PROA   
ATOM   4123  HD2 HSD P 263     -51.297-145.901 113.600  0.00 97.00      PROA   
ATOM   4124  C   HSD P 263     -49.226-150.222 112.653  0.00 97.00      PROA   
ATOM   4125  O   HSD P 263     -49.165-150.018 111.443  0.00 97.00      PROA   
ATOM   4126  N   GLN P 264     -48.873-151.408 113.206  0.00 97.00      PROA   
ATOM   4127  HN  GLN P 264     -48.952-151.561 114.188  0.00 97.00      PROA   
ATOM   4128  CA  GLN P 264     -48.256-152.493 112.465  0.00 97.00      PROA   
ATOM   4129  HA  GLN P 264     -47.336-152.087 112.064  0.00 97.00      PROA   
ATOM   4130  CB  GLN P 264     -47.843-153.657 113.402  0.00 97.00      PROA   
ATOM   4131  HB1 GLN P 264     -47.596-154.566 112.811  0.00 97.00      PROA   
ATOM   4132  HB2 GLN P 264     -48.722-153.893 114.042  0.00 97.00      PROA   
ATOM   4133  CG  GLN P 264     -46.612-153.298 114.272  0.00 97.00      PROA   
ATOM   4134  HG1 GLN P 264     -46.674-152.238 114.602  0.00 97.00      PROA   
ATOM   4135  HG2 GLN P 264     -45.678-153.414 113.683  0.00 97.00      PROA   
ATOM   4136  CD  GLN P 264     -46.525-154.144 115.548  0.00 97.00      PROA   
ATOM   4137  OE1 GLN P 264     -46.585-153.610 116.662  0.00 97.00      PROA   
ATOM   4138  NE2 GLN P 264     -46.373-155.486 115.387  0.00 97.00      PROA   
ATOM   4139 HE21 GLN P 264     -46.321-156.053 116.208  0.00 97.00      PROA   
ATOM   4140 HE22 GLN P 264     -46.312-155.874 114.469  0.00 97.00      PROA   
ATOM   4141  C   GLN P 264     -49.039-152.992 111.260  0.00 97.00      PROA   
ATOM   4142  O   GLN P 264     -50.247-153.214 111.309  0.00 97.00      PROA   
ATOM   4143  N   GLN P 265     -48.324-153.134 110.126  0.00 97.00      PROA   
ATOM   4144  HN  GLN P 265     -47.336-152.985 110.143  0.00 97.00      PROA   
ATOM   4145  CA  GLN P 265     -48.876-153.276 108.802  0.00 97.00      PROA   
ATOM   4146  HA  GLN P 265     -49.914-152.989 108.860  0.00 97.00      PROA   
ATOM   4147  CB  GLN P 265     -48.188-152.317 107.778  0.00 97.00      PROA   
ATOM   4148  HB1 GLN P 265     -48.532-151.283 108.004  0.00 97.00      PROA   
ATOM   4149  HB2 GLN P 265     -48.552-152.555 106.754  0.00 97.00      PROA   
ATOM   4150  CG  GLN P 265     -46.633-152.320 107.743  0.00 97.00      PROA   
ATOM   4151  HG1 GLN P 265     -46.293-151.804 106.819  0.00 97.00      PROA   
ATOM   4152  HG2 GLN P 265     -46.265-153.365 107.695  0.00 97.00      PROA   
ATOM   4153  CD  GLN P 265     -45.973-151.646 108.961  0.00 97.00      PROA   
ATOM   4154  OE1 GLN P 265     -45.624-152.309 109.943  0.00 97.00      PROA   
ATOM   4155  NE2 GLN P 265     -45.787-150.299 108.894  0.00 97.00      PROA   
ATOM   4156 HE21 GLN P 265     -45.387-149.829 109.684  0.00 97.00      PROA   
ATOM   4157 HE22 GLN P 265     -46.048-149.790 108.076  0.00 97.00      PROA   
ATOM   4158  C   GLN P 265     -48.790-154.708 108.301  0.00 97.00      PROA   
ATOM   4159  O   GLN P 265     -47.899-155.448 108.719  0.00 97.00      PROA   
ATOM   4160  N   PRO P 266     -49.672-155.163 107.403  0.00 97.00      PROA   
ATOM   4161  CD  PRO P 266     -50.942-154.500 107.091  0.00 97.00      PROA   
ATOM   4162  HD1 PRO P 266     -50.726-153.574 106.514  0.00 97.00      PROA   
ATOM   4163  HD2 PRO P 266     -51.517-154.259 108.012  0.00 97.00      PROA   
ATOM   4164  CA  PRO P 266     -49.390-156.235 106.447  0.00 97.00      PROA   
ATOM   4165  HA  PRO P 266     -49.406-157.157 107.009  0.00 97.00      PROA   
ATOM   4166  CB  PRO P 266     -50.539-156.144 105.424  0.00 97.00      PROA   
ATOM   4167  HB1 PRO P 266     -50.810-157.132 105.002  0.00 97.00      PROA   
ATOM   4168  HB2 PRO P 266     -50.271-155.455 104.593  0.00 97.00      PROA   
ATOM   4169  CG  PRO P 266     -51.686-155.504 106.213  0.00 97.00      PROA   
ATOM   4170  HG1 PRO P 266     -52.441-155.024 105.559  0.00 97.00      PROA   
ATOM   4171  HG2 PRO P 266     -52.180-156.266 106.856  0.00 97.00      PROA   
ATOM   4172  C   PRO P 266     -48.025-156.154 105.775  0.00 97.00      PROA   
ATOM   4173  O   PRO P 266     -47.610-155.066 105.380  0.00 97.00      PROA   
ATOM   4174  N   THR P 267     -47.311-157.292 105.635  0.00 97.00      PROA   
ATOM   4175  HN  THR P 267     -47.604-158.134 106.083  0.00 97.00      PROA   
ATOM   4176  CA  THR P 267     -46.108-157.407 104.819  0.00 97.00      PROA   
ATOM   4177  HA  THR P 267     -45.453-156.619 105.168  0.00 97.00      PROA   
ATOM   4178  CB  THR P 267     -45.374-158.730 105.012  0.00 97.00      PROA   
ATOM   4179  HB  THR P 267     -45.745-159.511 104.312  0.00 97.00      PROA   
ATOM   4180  OG1 THR P 267     -45.575-159.237 106.324  0.00 97.00      PROA   
ATOM   4181  HG1 THR P 267     -45.270-158.543 106.915  0.00 97.00      PROA   
ATOM   4182  CG2 THR P 267     -43.862-158.536 104.801  0.00 97.00      PROA   
ATOM   4183 HG21 THR P 267     -43.462-157.793 105.525  0.00 97.00      PROA   
ATOM   4184 HG22 THR P 267     -43.648-158.176 103.775  0.00 97.00      PROA   
ATOM   4185 HG23 THR P 267     -43.330-159.498 104.957  0.00 97.00      PROA   
ATOM   4186  C   THR P 267     -46.315-157.154 103.323  0.00 97.00      PROA   
ATOM   4187  O   THR P 267     -45.467-156.462 102.758  0.00 97.00      PROA   
ATOM   4188  N   PRO P 268     -47.348-157.617 102.606  0.00 97.00      PROA   
ATOM   4189  CD  PRO P 268     -48.193-158.768 102.962  0.00 97.00      PROA   
ATOM   4190  HD1 PRO P 268     -48.640-158.658 103.970  0.00 97.00      PROA   
ATOM   4191  HD2 PRO P 268     -47.589-159.702 102.910  0.00 97.00      PROA   
ATOM   4192  CA  PRO P 268     -47.654-157.122 101.267  0.00 97.00      PROA   
ATOM   4193  HA  PRO P 268     -46.749-157.002 100.689  0.00 97.00      PROA   
ATOM   4194  CB  PRO P 268     -48.587-158.195 100.677  0.00 97.00      PROA   
ATOM   4195  HB1 PRO P 268     -47.967-158.983 100.193  0.00 97.00      PROA   
ATOM   4196  HB2 PRO P 268     -49.298-157.797  99.927  0.00 97.00      PROA   
ATOM   4197  CG  PRO P 268     -49.293-158.790 101.899  0.00 97.00      PROA   
ATOM   4198  HG1 PRO P 268     -50.113-158.105 102.210  0.00 97.00      PROA   
ATOM   4199  HG2 PRO P 268     -49.703-159.802 101.717  0.00 97.00      PROA   
ATOM   4200  C   PRO P 268     -48.352-155.774 101.328  0.00 97.00      PROA   
ATOM   4201  O   PRO P 268     -49.081-155.499 102.280  0.00 97.00      PROA   
ATOM   4202  N   VAL P 269     -48.116-154.930 100.299  0.00 97.00      PROA   
ATOM   4203  HN  VAL P 269     -47.551-155.184  99.520  0.00 97.00      PROA   
ATOM   4204  CA  VAL P 269     -48.741-153.654 100.081  0.00 97.00      PROA   
ATOM   4205  HA  VAL P 269     -49.747-153.686 100.476  0.00 97.00      PROA   
ATOM   4206  CB  VAL P 269     -47.959-152.501 100.721  0.00 97.00      PROA   
ATOM   4207  HB  VAL P 269     -47.853-152.730 101.809  0.00 97.00      PROA   
ATOM   4208  CG1 VAL P 269     -46.544-152.379 100.117  0.00 97.00      PROA   
ATOM   4209 HG11 VAL P 269     -46.612-152.157  99.032  0.00 97.00      PROA   
ATOM   4210 HG12 VAL P 269     -45.971-153.319 100.253  0.00 97.00      PROA   
ATOM   4211 HG13 VAL P 269     -45.986-151.551 100.604  0.00 97.00      PROA   
ATOM   4212  CG2 VAL P 269     -48.745-151.181 100.590  0.00 97.00      PROA   
ATOM   4213 HG21 VAL P 269     -49.757-151.285 101.032  0.00 97.00      PROA   
ATOM   4214 HG22 VAL P 269     -48.851-150.909  99.520  0.00 97.00      PROA   
ATOM   4215 HG23 VAL P 269     -48.208-150.355 101.106  0.00 97.00      PROA   
ATOM   4216  C   VAL P 269     -48.846-153.541  98.539  0.00 97.00      PROA   
ATOM   4217  OT1 VAL P 269     -48.074-154.246  97.830  0.00 97.00      PROA   
ATOM   4218  OT2 VAL P 269     -49.717-152.774  98.049  0.00 97.00      PROA   
END
