# Supplementary material for: The solution structure of the unbound IgG Fc receptor CD64 resembles its crystal structure: Implications for function
Source: PLoS One. 2023 Sep 21;18(9):e0288351. doi: 10.1371/journal.pone.0288351 (PMC10513344; doi:10.1371/journal.pone.0288351)
Supplement: S1 File — (ZIP) [file pone.0288351.s003.zip › CD64V03 E11/Top100/EM_done_ready_for_EM_top100_0p11_E11.dcd_24293.pdb.pdb]

REMARK  FINAL COORDINATES WRITTEN BY NAMD AT TIMESTEP 2000
ATOM      1  N   LYS P   1      -6.448 -49.290 101.952  0.00 97.00      PROA   
ATOM      2  HT1 LYS P   1      -6.840 -49.226 102.915  0.00 97.00      PROA   
ATOM      3  HT2 LYS P   1      -6.738 -48.420 101.455  0.00 97.00      PROA   
ATOM      4  HT3 LYS P   1      -5.412 -49.334 102.014  0.00 97.00      PROA   
ATOM      5  CA  LYS P   1      -7.002 -50.491 101.281  0.00 97.00      PROA   
ATOM      6  HA  LYS P   1      -8.051 -50.539 101.532  0.00 97.00      PROA   
ATOM      7  CB  LYS P   1      -6.868 -50.395  99.732  0.00 97.00      PROA   
ATOM      8  HB1 LYS P   1      -7.064 -51.400  99.298  0.00 97.00      PROA   
ATOM      9  HB2 LYS P   1      -5.832 -50.117  99.444  0.00 97.00      PROA   
ATOM     10  CG  LYS P   1      -7.867 -49.416  99.077  0.00 97.00      PROA   
ATOM     11  HG1 LYS P   1      -7.529 -48.377  99.285  0.00 97.00      PROA   
ATOM     12  HG2 LYS P   1      -8.873 -49.534  99.539  0.00 97.00      PROA   
ATOM     13  CD  LYS P   1      -8.006 -49.573  97.548  0.00 97.00      PROA   
ATOM     14  HD1 LYS P   1      -6.993 -49.526  97.091  0.00 97.00      PROA   
ATOM     15  HD2 LYS P   1      -8.586 -48.699  97.172  0.00 97.00      PROA   
ATOM     16  CE  LYS P   1      -8.711 -50.871  97.114  0.00 97.00      PROA   
ATOM     17  HE1 LYS P   1      -9.696 -50.958  97.620  0.00 97.00      PROA   
ATOM     18  HE2 LYS P   1      -8.095 -51.759  97.368  0.00 97.00      PROA   
ATOM     19  NZ  LYS P   1      -8.953 -50.898  95.648  0.00 97.00      PROA   
ATOM     20  HZ1 LYS P   1      -8.051 -50.810  95.139  0.00 97.00      PROA   
ATOM     21  HZ2 LYS P   1      -9.577 -50.111  95.380  0.00 97.00      PROA   
ATOM     22  HZ3 LYS P   1      -9.407 -51.797  95.388  0.00 97.00      PROA   
ATOM     23  C   LYS P   1      -6.365 -51.744 101.819  0.00 97.00      PROA   
ATOM     24  O   LYS P   1      -5.361 -51.691 102.526  0.00 97.00      PROA   
ATOM     25  N   ALA P   2      -6.951 -52.913 101.491  0.00 97.00      PROA   
ATOM     26  HN  ALA P   2      -7.798 -52.977 100.968  0.00 97.00      PROA   
ATOM     27  CA  ALA P   2      -6.412 -54.205 101.793  0.00 97.00      PROA   
ATOM     28  HA  ALA P   2      -5.345 -54.214 101.612  0.00 97.00      PROA   
ATOM     29  CB  ALA P   2      -6.752 -54.657 103.229  0.00 97.00      PROA   
ATOM     30  HB1 ALA P   2      -7.849 -54.625 103.397  0.00 97.00      PROA   
ATOM     31  HB2 ALA P   2      -6.275 -53.973 103.963  0.00 97.00      PROA   
ATOM     32  HB3 ALA P   2      -6.389 -55.686 103.426  0.00 97.00      PROA   
ATOM     33  C   ALA P   2      -7.094 -55.080 100.771  0.00 97.00      PROA   
ATOM     34  O   ALA P   2      -7.941 -54.591 100.021  0.00 97.00      PROA   
ATOM     35  N   VAL P   3      -6.720 -56.381 100.709  0.00 97.00      PROA   
ATOM     36  HN  VAL P   3      -5.964 -56.722 101.259  0.00 97.00      PROA   
ATOM     37  CA  VAL P   3      -7.459 -57.428 100.032  0.00 97.00      PROA   
ATOM     38  HA  VAL P   3      -8.513 -57.199 100.091  0.00 97.00      PROA   
ATOM     39  CB  VAL P   3      -7.077 -57.722  98.572  0.00 97.00      PROA   
ATOM     40  HB  VAL P   3      -7.672 -58.600  98.224  0.00 97.00      PROA   
ATOM     41  CG1 VAL P   3      -7.464 -56.539  97.662  0.00 97.00      PROA   
ATOM     42 HG11 VAL P   3      -6.827 -55.657  97.884  0.00 97.00      PROA   
ATOM     43 HG12 VAL P   3      -8.529 -56.265  97.816  0.00 97.00      PROA   
ATOM     44 HG13 VAL P   3      -7.317 -56.815  96.596  0.00 97.00      PROA   
ATOM     45  CG2 VAL P   3      -5.579 -58.058  98.422  0.00 97.00      PROA   
ATOM     46 HG21 VAL P   3      -5.319 -58.988  98.964  0.00 97.00      PROA   
ATOM     47 HG22 VAL P   3      -4.948 -57.231  98.810  0.00 97.00      PROA   
ATOM     48 HG23 VAL P   3      -5.329 -58.204  97.349  0.00 97.00      PROA   
ATOM     49  C   VAL P   3      -7.203 -58.649 100.890  0.00 97.00      PROA   
ATOM     50  O   VAL P   3      -6.148 -58.754 101.514  0.00 97.00      PROA   
ATOM     51  N   ILE P   4      -8.178 -59.590 100.980  0.00 97.00      PROA   
ATOM     52  HN  ILE P   4      -9.066 -59.459 100.542  0.00 97.00      PROA   
ATOM     53  CA  ILE P   4      -8.061 -60.740 101.866  0.00 97.00      PROA   
ATOM     54  HA  ILE P   4      -7.243 -60.571 102.550  0.00 97.00      PROA   
ATOM     55  CB  ILE P   4      -9.294 -60.932 102.752  0.00 97.00      PROA   
ATOM     56  HB  ILE P   4     -10.188 -61.085 102.105  0.00 97.00      PROA   
ATOM     57  CG2 ILE P   4      -9.093 -62.164 103.668  0.00 97.00      PROA   
ATOM     58 HG21 ILE P   4      -8.112 -62.095 104.186  0.00 97.00      PROA   
ATOM     59 HG22 ILE P   4      -9.131 -63.109 103.087  0.00 97.00      PROA   
ATOM     60 HG23 ILE P   4      -9.880 -62.217 104.444  0.00 97.00      PROA   
ATOM     61  CG1 ILE P   4      -9.547 -59.666 103.610  0.00 97.00      PROA   
ATOM     62 HG11 ILE P   4      -9.455 -58.744 102.998  0.00 97.00      PROA   
ATOM     63 HG12 ILE P   4      -8.757 -59.634 104.387  0.00 97.00      PROA   
ATOM     64  CD  ILE P   4     -10.922 -59.622 104.280  0.00 97.00      PROA   
ATOM     65  HD1 ILE P   4     -11.155 -60.563 104.816  0.00 97.00      PROA   
ATOM     66  HD2 ILE P   4     -11.711 -59.447 103.517  0.00 97.00      PROA   
ATOM     67  HD3 ILE P   4     -10.955 -58.791 105.014  0.00 97.00      PROA   
ATOM     68  C   ILE P   4      -7.741 -62.016 101.095  0.00 97.00      PROA   
ATOM     69  O   ILE P   4      -8.361 -62.337 100.083  0.00 97.00      PROA   
ATOM     70  N   LYS P   5      -6.747 -62.796 101.586  0.00 97.00      PROA   
ATOM     71  HN  LYS P   5      -6.189 -62.461 102.345  0.00 97.00      PROA   
ATOM     72  CA  LYS P   5      -6.406 -64.100 101.050  0.00 97.00      PROA   
ATOM     73  HA  LYS P   5      -7.003 -64.311 100.176  0.00 97.00      PROA   
ATOM     74  CB  LYS P   5      -4.904 -64.201 100.677  0.00 97.00      PROA   
ATOM     75  HB1 LYS P   5      -4.693 -65.203 100.241  0.00 97.00      PROA   
ATOM     76  HB2 LYS P   5      -4.285 -64.091 101.596  0.00 97.00      PROA   
ATOM     77  CG  LYS P   5      -4.422 -63.128  99.686  0.00 97.00      PROA   
ATOM     78  HG1 LYS P   5      -3.326 -63.272  99.557  0.00 97.00      PROA   
ATOM     79  HG2 LYS P   5      -4.572 -62.121 100.136  0.00 97.00      PROA   
ATOM     80  CD  LYS P   5      -5.110 -63.178  98.308  0.00 97.00      PROA   
ATOM     81  HD1 LYS P   5      -6.212 -63.147  98.452  0.00 97.00      PROA   
ATOM     82  HD2 LYS P   5      -4.862 -64.141  97.811  0.00 97.00      PROA   
ATOM     83  CE  LYS P   5      -4.743 -62.002  97.392  0.00 97.00      PROA   
ATOM     84  HE1 LYS P   5      -5.066 -61.049  97.870  0.00 97.00      PROA   
ATOM     85  HE2 LYS P   5      -5.221 -62.087  96.396  0.00 97.00      PROA   
ATOM     86  NZ  LYS P   5      -3.286 -61.921  97.195  0.00 97.00      PROA   
ATOM     87  HZ1 LYS P   5      -2.874 -62.614  96.548  0.00 97.00      PROA   
ATOM     88  HZ2 LYS P   5      -2.831 -61.995  98.134  0.00 97.00      PROA   
ATOM     89  HZ3 LYS P   5      -3.035 -60.947  96.916  0.00 97.00      PROA   
ATOM     90  C   LYS P   5      -6.686 -65.182 102.074  0.00 97.00      PROA   
ATOM     91  O   LYS P   5      -6.037 -65.263 103.109  0.00 97.00      PROA   
ATOM     92  N   LEU P   6      -7.645 -66.091 101.788  0.00 97.00      PROA   
ATOM     93  HN  LEU P   6      -8.224 -66.003 100.981  0.00 97.00      PROA   
ATOM     94  CA  LEU P   6      -7.858 -67.290 102.575  0.00 97.00      PROA   
ATOM     95  HA  LEU P   6      -7.774 -67.034 103.623  0.00 97.00      PROA   
ATOM     96  CB  LEU P   6      -9.264 -67.903 102.345  0.00 97.00      PROA   
ATOM     97  HB1 LEU P   6      -9.408 -68.709 103.098  0.00 97.00      PROA   
ATOM     98  HB2 LEU P   6      -9.329 -68.370 101.339  0.00 97.00      PROA   
ATOM     99  CG  LEU P   6     -10.453 -66.914 102.474  0.00 97.00      PROA   
ATOM    100  HG  LEU P   6     -10.162 -66.105 103.183  0.00 97.00      PROA   
ATOM    101  CD1 LEU P   6     -10.851 -66.269 101.131  0.00 97.00      PROA   
ATOM    102 HD11 LEU P   6     -11.107 -67.060 100.394  0.00 97.00      PROA   
ATOM    103 HD12 LEU P   6     -10.032 -65.649 100.715  0.00 97.00      PROA   
ATOM    104 HD13 LEU P   6     -11.741 -65.620 101.267  0.00 97.00      PROA   
ATOM    105  CD2 LEU P   6     -11.681 -67.625 103.068  0.00 97.00      PROA   
ATOM    106 HD21 LEU P   6     -11.451 -68.038 104.072  0.00 97.00      PROA   
ATOM    107 HD22 LEU P   6     -11.994 -68.459 102.405  0.00 97.00      PROA   
ATOM    108 HD23 LEU P   6     -12.528 -66.913 103.160  0.00 97.00      PROA   
ATOM    109  C   LEU P   6      -6.778 -68.313 102.232  0.00 97.00      PROA   
ATOM    110  O   LEU P   6      -6.582 -68.644 101.065  0.00 97.00      PROA   
ATOM    111  N   GLN P   7      -6.007 -68.805 103.233  0.00 97.00      PROA   
ATOM    112  HN  GLN P   7      -6.134 -68.496 104.176  0.00 97.00      PROA   
ATOM    113  CA  GLN P   7      -4.921 -69.753 103.016  0.00 97.00      PROA   
ATOM    114  HA  GLN P   7      -4.312 -69.319 102.234  0.00 97.00      PROA   
ATOM    115  CB  GLN P   7      -3.989 -69.820 104.257  0.00 97.00      PROA   
ATOM    116  HB1 GLN P   7      -4.633 -69.913 105.158  0.00 97.00      PROA   
ATOM    117  HB2 GLN P   7      -3.484 -68.829 104.321  0.00 97.00      PROA   
ATOM    118  CG  GLN P   7      -2.939 -70.953 104.275  0.00 97.00      PROA   
ATOM    119  HG1 GLN P   7      -2.335 -70.914 103.343  0.00 97.00      PROA   
ATOM    120  HG2 GLN P   7      -3.433 -71.945 104.341  0.00 97.00      PROA   
ATOM    121  CD  GLN P   7      -1.981 -70.748 105.455  0.00 97.00      PROA   
ATOM    122  OE1 GLN P   7      -1.445 -69.652 105.644  0.00 97.00      PROA   
ATOM    123  NE2 GLN P   7      -1.745 -71.807 106.277  0.00 97.00      PROA   
ATOM    124 HE21 GLN P   7      -1.134 -71.659 107.053  0.00 97.00      PROA   
ATOM    125 HE22 GLN P   7      -2.176 -72.692 106.108  0.00 97.00      PROA   
ATOM    126  C   GLN P   7      -5.308 -71.120 102.452  0.00 97.00      PROA   
ATOM    127  O   GLN P   7      -4.704 -71.531 101.461  0.00 97.00      PROA   
ATOM    128  N   PRO P   8      -6.315 -71.846 102.934  0.00 97.00      PROA   
ATOM    129  CD  PRO P   8      -6.742 -71.857 104.328  0.00 97.00      PROA   
ATOM    130  HD1 PRO P   8      -7.453 -71.018 104.470  0.00 97.00      PROA   
ATOM    131  HD2 PRO P   8      -5.888 -71.770 105.033  0.00 97.00      PROA   
ATOM    132  CA  PRO P   8      -7.189 -72.657 102.094  0.00 97.00      PROA   
ATOM    133  HA  PRO P   8      -6.586 -73.302 101.474  0.00 97.00      PROA   
ATOM    134  CB  PRO P   8      -8.060 -73.455 103.093  0.00 97.00      PROA   
ATOM    135  HB1 PRO P   8      -8.057 -74.538 102.849  0.00 97.00      PROA   
ATOM    136  HB2 PRO P   8      -9.114 -73.103 103.115  0.00 97.00      PROA   
ATOM    137  CG  PRO P   8      -7.436 -73.209 104.477  0.00 97.00      PROA   
ATOM    138  HG1 PRO P   8      -8.196 -73.220 105.282  0.00 97.00      PROA   
ATOM    139  HG2 PRO P   8      -6.677 -73.995 104.686  0.00 97.00      PROA   
ATOM    140  C   PRO P   8      -8.040 -71.722 101.236  0.00 97.00      PROA   
ATOM    141  O   PRO P   8      -8.708 -70.911 101.874  0.00 97.00      PROA   
ATOM    142  N   PRO P   9      -8.100 -71.733  99.902  0.00 97.00      PROA   
ATOM    143  CD  PRO P   9      -7.379 -72.693  99.060  0.00 97.00      PROA   
ATOM    144  HD1 PRO P   9      -7.626 -73.739  99.344  0.00 97.00      PROA   
ATOM    145  HD2 PRO P   9      -6.285 -72.511  99.158  0.00 97.00      PROA   
ATOM    146  CA  PRO P   9      -8.798 -70.715  99.110  0.00 97.00      PROA   
ATOM    147  HA  PRO P   9      -8.620 -69.729  99.514  0.00 97.00      PROA   
ATOM    148  CB  PRO P   9      -8.153 -70.887  97.721  0.00 97.00      PROA   
ATOM    149  HB1 PRO P   9      -7.188 -70.329  97.713  0.00 97.00      PROA   
ATOM    150  HB2 PRO P   9      -8.769 -70.524  96.877  0.00 97.00      PROA   
ATOM    151  CG  PRO P   9      -7.843 -72.384  97.637  0.00 97.00      PROA   
ATOM    152  HG1 PRO P   9      -8.780 -72.942  97.420  0.00 97.00      PROA   
ATOM    153  HG2 PRO P   9      -7.084 -72.628  96.869  0.00 97.00      PROA   
ATOM    154  C   PRO P   9     -10.307 -70.943  99.065  0.00 97.00      PROA   
ATOM    155  O   PRO P   9     -10.914 -70.777  98.009  0.00 97.00      PROA   
ATOM    156  N   TRP P  10     -10.942 -71.313 100.194  0.00 97.00      PROA   
ATOM    157  HN  TRP P  10     -10.433 -71.343 101.052  0.00 97.00      PROA   
ATOM    158  CA  TRP P  10     -12.289 -71.833 100.210  0.00 97.00      PROA   
ATOM    159  HA  TRP P  10     -12.687 -71.860  99.205  0.00 97.00      PROA   
ATOM    160  CB  TRP P  10     -12.317 -73.267 100.799  0.00 97.00      PROA   
ATOM    161  HB1 TRP P  10     -13.333 -73.698 100.678  0.00 97.00      PROA   
ATOM    162  HB2 TRP P  10     -12.111 -73.203 101.893  0.00 97.00      PROA   
ATOM    163  CG  TRP P  10     -11.317 -74.217 100.203  0.00 97.00      PROA   
ATOM    164  CD1 TRP P  10     -10.499 -75.040 100.932  0.00 97.00      PROA   
ATOM    165  HD1 TRP P  10     -10.493 -75.092 102.013  0.00 97.00      PROA   
ATOM    166  NE1 TRP P  10      -9.763 -75.830 100.091  0.00 97.00      PROA   
ATOM    167  HE1 TRP P  10      -9.245 -76.614 100.357  0.00 97.00      PROA   
ATOM    168  CE2 TRP P  10     -10.063 -75.526  98.797  0.00 97.00      PROA   
ATOM    169  CD2 TRP P  10     -11.035 -74.499  98.816  0.00 97.00      PROA   
ATOM    170  CE3 TRP P  10     -11.515 -73.997  97.604  0.00 97.00      PROA   
ATOM    171  HE3 TRP P  10     -12.237 -73.196  97.567  0.00 97.00      PROA   
ATOM    172  CZ3 TRP P  10     -11.042 -74.544  96.407  0.00 97.00      PROA   
ATOM    173  HZ3 TRP P  10     -11.413 -74.164  95.465  0.00 97.00      PROA   
ATOM    174  CZ2 TRP P  10      -9.587 -76.066  97.609  0.00 97.00      PROA   
ATOM    175  HZ2 TRP P  10      -8.845 -76.850  97.605  0.00 97.00      PROA   
ATOM    176  CH2 TRP P  10     -10.095 -75.563  96.411  0.00 97.00      PROA   
ATOM    177  HH2 TRP P  10      -9.743 -75.960  95.468  0.00 97.00      PROA   
ATOM    178  C   TRP P  10     -13.188 -70.938 101.029  0.00 97.00      PROA   
ATOM    179  O   TRP P  10     -13.075 -70.847 102.249  0.00 97.00      PROA   
ATOM    180  N   VAL P  11     -14.137 -70.255 100.353  0.00 97.00      PROA   
ATOM    181  HN  VAL P  11     -14.174 -70.296  99.355  0.00 97.00      PROA   
ATOM    182  CA  VAL P  11     -15.047 -69.316 100.984  0.00 97.00      PROA   
ATOM    183  HA  VAL P  11     -14.511 -68.809 101.775  0.00 97.00      PROA   
ATOM    184  CB  VAL P  11     -15.488 -68.264  99.965  0.00 97.00      PROA   
ATOM    185  HB  VAL P  11     -16.133 -68.734  99.188  0.00 97.00      PROA   
ATOM    186  CG1 VAL P  11     -16.269 -67.138 100.662  0.00 97.00      PROA   
ATOM    187 HG11 VAL P  11     -15.665 -66.690 101.480  0.00 97.00      PROA   
ATOM    188 HG12 VAL P  11     -17.213 -67.528 101.088  0.00 97.00      PROA   
ATOM    189 HG13 VAL P  11     -16.524 -66.337  99.935  0.00 97.00      PROA   
ATOM    190  CG2 VAL P  11     -14.244 -67.663  99.263  0.00 97.00      PROA   
ATOM    191 HG21 VAL P  11     -13.728 -68.405  98.621  0.00 97.00      PROA   
ATOM    192 HG22 VAL P  11     -13.523 -67.278 100.014  0.00 97.00      PROA   
ATOM    193 HG23 VAL P  11     -14.548 -66.815  98.614  0.00 97.00      PROA   
ATOM    194  C   VAL P  11     -16.228 -70.054 101.635  0.00 97.00      PROA   
ATOM    195  O   VAL P  11     -16.923 -69.525 102.501  0.00 97.00      PROA   
ATOM    196  N   SER P  12     -16.426 -71.339 101.268  0.00 97.00      PROA   
ATOM    197  HN  SER P  12     -15.810 -71.735 100.596  0.00 97.00      PROA   
ATOM    198  CA  SER P  12     -17.419 -72.245 101.822  0.00 97.00      PROA   
ATOM    199  HA  SER P  12     -17.973 -71.754 102.610  0.00 97.00      PROA   
ATOM    200  CB  SER P  12     -18.435 -72.711 100.731  0.00 97.00      PROA   
ATOM    201  HB1 SER P  12     -17.883 -72.984  99.807  0.00 97.00      PROA   
ATOM    202  HB2 SER P  12     -19.106 -71.857 100.488  0.00 97.00      PROA   
ATOM    203  OG  SER P  12     -19.241 -73.823 101.119  0.00 97.00      PROA   
ATOM    204  HG1 SER P  12     -19.919 -73.483 101.708  0.00 97.00      PROA   
ATOM    205  C   SER P  12     -16.656 -73.409 102.439  0.00 97.00      PROA   
ATOM    206  O   SER P  12     -15.824 -74.028 101.777  0.00 97.00      PROA   
ATOM    207  N   VAL P  13     -16.896 -73.710 103.745  0.00 97.00      PROA   
ATOM    208  HN  VAL P  13     -17.561 -73.182 104.271  0.00 97.00      PROA   
ATOM    209  CA  VAL P  13     -16.048 -74.632 104.491  0.00 97.00      PROA   
ATOM    210  HA  VAL P  13     -15.672 -75.376 103.803  0.00 97.00      PROA   
ATOM    211  CB  VAL P  13     -14.860 -73.875 105.100  0.00 97.00      PROA   
ATOM    212  HB  VAL P  13     -14.435 -73.227 104.295  0.00 97.00      PROA   
ATOM    213  CG1 VAL P  13     -15.296 -72.949 106.257  0.00 97.00      PROA   
ATOM    214 HG11 VAL P  13     -15.671 -73.540 107.118  0.00 97.00      PROA   
ATOM    215 HG12 VAL P  13     -16.091 -72.249 105.930  0.00 97.00      PROA   
ATOM    216 HG13 VAL P  13     -14.430 -72.350 106.610  0.00 97.00      PROA   
ATOM    217  CG2 VAL P  13     -13.737 -74.836 105.534  0.00 97.00      PROA   
ATOM    218 HG21 VAL P  13     -13.458 -75.523 104.707  0.00 97.00      PROA   
ATOM    219 HG22 VAL P  13     -14.047 -75.437 106.412  0.00 97.00      PROA   
ATOM    220 HG23 VAL P  13     -12.836 -74.258 105.829  0.00 97.00      PROA   
ATOM    221  C   VAL P  13     -16.851 -75.387 105.550  0.00 97.00      PROA   
ATOM    222  O   VAL P  13     -17.917 -74.952 105.971  0.00 97.00      PROA   
ATOM    223  N   PHE P  14     -16.375 -76.576 106.004  0.00 97.00      PROA   
ATOM    224  HN  PHE P  14     -15.542 -76.980 105.630  0.00 97.00      PROA   
ATOM    225  CA  PHE P  14     -16.986 -77.301 107.107  0.00 97.00      PROA   
ATOM    226  HA  PHE P  14     -18.050 -77.187 107.015  0.00 97.00      PROA   
ATOM    227  CB  PHE P  14     -16.654 -78.817 107.113  0.00 97.00      PROA   
ATOM    228  HB1 PHE P  14     -17.046 -79.319 108.023  0.00 97.00      PROA   
ATOM    229  HB2 PHE P  14     -15.550 -78.958 107.087  0.00 97.00      PROA   
ATOM    230  CG  PHE P  14     -17.279 -79.541 105.952  0.00 97.00      PROA   
ATOM    231  CD1 PHE P  14     -18.673 -79.535 105.764  0.00 97.00      PROA   
ATOM    232  HD1 PHE P  14     -19.297 -78.948 106.415  0.00 97.00      PROA   
ATOM    233  CE1 PHE P  14     -19.261 -80.307 104.756  0.00 97.00      PROA   
ATOM    234  HE1 PHE P  14     -20.334 -80.303 104.627  0.00 97.00      PROA   
ATOM    235  CZ  PHE P  14     -18.457 -81.085 103.914  0.00 97.00      PROA   
ATOM    236  HZ  PHE P  14     -18.907 -81.684 103.137  0.00 97.00      PROA   
ATOM    237  CD2 PHE P  14     -16.487 -80.333 105.107  0.00 97.00      PROA   
ATOM    238  HD2 PHE P  14     -15.419 -80.372 105.262  0.00 97.00      PROA   
ATOM    239  CE2 PHE P  14     -17.067 -81.085 104.081  0.00 97.00      PROA   
ATOM    240  HE2 PHE P  14     -16.437 -81.668 103.425  0.00 97.00      PROA   
ATOM    241  C   PHE P  14     -16.604 -76.773 108.479  0.00 97.00      PROA   
ATOM    242  O   PHE P  14     -15.567 -76.143 108.664  0.00 97.00      PROA   
ATOM    243  N   GLN P  15     -17.437 -77.086 109.502  0.00 97.00      PROA   
ATOM    244  HN  GLN P  15     -18.361 -77.418 109.312  0.00 97.00      PROA   
ATOM    245  CA  GLN P  15     -17.051 -77.065 110.906  0.00 97.00      PROA   
ATOM    246  HA  GLN P  15     -16.792 -76.045 111.153  0.00 97.00      PROA   
ATOM    247  CB  GLN P  15     -18.213 -77.530 111.829  0.00 97.00      PROA   
ATOM    248  HB1 GLN P  15     -19.030 -76.774 111.749  0.00 97.00      PROA   
ATOM    249  HB2 GLN P  15     -17.868 -77.510 112.885  0.00 97.00      PROA   
ATOM    250  CG  GLN P  15     -18.789 -78.921 111.446  0.00 97.00      PROA   
ATOM    251  HG1 GLN P  15     -18.138 -79.415 110.696  0.00 97.00      PROA   
ATOM    252  HG2 GLN P  15     -19.781 -78.798 110.971  0.00 97.00      PROA   
ATOM    253  CD  GLN P  15     -18.958 -79.847 112.663  0.00 97.00      PROA   
ATOM    254  OE1 GLN P  15     -19.775 -79.598 113.555  0.00 97.00      PROA   
ATOM    255  NE2 GLN P  15     -18.163 -80.956 112.690  0.00 97.00      PROA   
ATOM    256 HE21 GLN P  15     -17.531 -81.134 111.938  0.00 97.00      PROA   
ATOM    257 HE22 GLN P  15     -18.186 -81.545 113.497  0.00 97.00      PROA   
ATOM    258  C   GLN P  15     -15.833 -77.947 111.194  0.00 97.00      PROA   
ATOM    259  O   GLN P  15     -15.646 -78.976 110.548  0.00 97.00      PROA   
ATOM    260  N   GLU P  16     -14.966 -77.528 112.153  0.00 97.00      PROA   
ATOM    261  HN  GLU P  16     -15.155 -76.666 112.622  0.00 97.00      PROA   
ATOM    262  CA  GLU P  16     -13.773 -78.227 112.626  0.00 97.00      PROA   
ATOM    263  HA  GLU P  16     -13.578 -77.802 113.599  0.00 97.00      PROA   
ATOM    264  CB  GLU P  16     -13.955 -79.764 112.872  0.00 97.00      PROA   
ATOM    265  HB1 GLU P  16     -14.144 -80.246 111.891  0.00 97.00      PROA   
ATOM    266  HB2 GLU P  16     -14.857 -79.920 113.506  0.00 97.00      PROA   
ATOM    267  CG  GLU P  16     -12.757 -80.489 113.535  0.00 97.00      PROA   
ATOM    268  HG1 GLU P  16     -12.728 -80.250 114.619  0.00 97.00      PROA   
ATOM    269  HG2 GLU P  16     -11.799 -80.152 113.091  0.00 97.00      PROA   
ATOM    270  CD  GLU P  16     -12.784 -82.015 113.377  0.00 97.00      PROA   
ATOM    271  OE1 GLU P  16     -13.731 -82.580 112.772  0.00 97.00      PROA   
ATOM    272  OE2 GLU P  16     -11.801 -82.645 113.854  0.00 97.00      PROA   
ATOM    273  C   GLU P  16     -12.534 -77.901 111.793  0.00 97.00      PROA   
ATOM    274  O   GLU P  16     -11.428 -77.827 112.323  0.00 97.00      PROA   
ATOM    275  N   GLU P  17     -12.682 -77.660 110.470  0.00 97.00      PROA   
ATOM    276  HN  GLU P  17     -13.584 -77.751 110.056  0.00 97.00      PROA   
ATOM    277  CA  GLU P  17     -11.612 -77.304 109.546  0.00 97.00      PROA   
ATOM    278  HA  GLU P  17     -10.887 -78.107 109.589  0.00 97.00      PROA   
ATOM    279  CB  GLU P  17     -12.161 -77.270 108.094  0.00 97.00      PROA   
ATOM    280  HB1 GLU P  17     -13.041 -76.584 108.106  0.00 97.00      PROA   
ATOM    281  HB2 GLU P  17     -12.549 -78.283 107.846  0.00 97.00      PROA   
ATOM    282  CG  GLU P  17     -11.205 -76.795 106.973  0.00 97.00      PROA   
ATOM    283  HG1 GLU P  17     -10.808 -75.782 107.180  0.00 97.00      PROA   
ATOM    284  HG2 GLU P  17     -11.778 -76.740 106.023  0.00 97.00      PROA   
ATOM    285  CD  GLU P  17     -10.033 -77.754 106.740  0.00 97.00      PROA   
ATOM    286  OE1 GLU P  17      -9.194 -77.930 107.660  0.00 97.00      PROA   
ATOM    287  OE2 GLU P  17      -9.954 -78.314 105.614  0.00 97.00      PROA   
ATOM    288  C   GLU P  17     -10.853 -76.021 109.893  0.00 97.00      PROA   
ATOM    289  O   GLU P  17     -11.410 -75.070 110.429  0.00 97.00      PROA   
ATOM    290  N   SER P  18      -9.533 -75.974 109.597  0.00 97.00      PROA   
ATOM    291  HN  SER P  18      -9.142 -76.719 109.054  0.00 97.00      PROA   
ATOM    292  CA  SER P  18      -8.653 -74.872 109.945  0.00 97.00      PROA   
ATOM    293  HA  SER P  18      -9.076 -74.346 110.789  0.00 97.00      PROA   
ATOM    294  CB  SER P  18      -7.233 -75.354 110.342  0.00 97.00      PROA   
ATOM    295  HB1 SER P  18      -6.746 -75.847 109.472  0.00 97.00      PROA   
ATOM    296  HB2 SER P  18      -7.326 -76.111 111.151  0.00 97.00      PROA   
ATOM    297  OG  SER P  18      -6.410 -74.284 110.808  0.00 97.00      PROA   
ATOM    298  HG1 SER P  18      -6.832 -73.942 111.601  0.00 97.00      PROA   
ATOM    299  C   SER P  18      -8.531 -73.904 108.787  0.00 97.00      PROA   
ATOM    300  O   SER P  18      -8.235 -74.287 107.658  0.00 97.00      PROA   
ATOM    301  N   VAL P  19      -8.749 -72.599 109.053  0.00 97.00      PROA   
ATOM    302  HN  VAL P  19      -8.960 -72.296 109.981  0.00 97.00      PROA   
ATOM    303  CA  VAL P  19      -8.693 -71.599 108.007  0.00 97.00      PROA   
ATOM    304  HA  VAL P  19      -8.003 -71.940 107.249  0.00 97.00      PROA   
ATOM    305  CB  VAL P  19     -10.051 -71.409 107.317  0.00 97.00      PROA   
ATOM    306  HB  VAL P  19     -10.290 -72.369 106.798  0.00 97.00      PROA   
ATOM    307  CG1 VAL P  19     -11.182 -71.157 108.337  0.00 97.00      PROA   
ATOM    308 HG11 VAL P  19     -10.993 -70.217 108.889  0.00 97.00      PROA   
ATOM    309 HG12 VAL P  19     -11.273 -71.990 109.064  0.00 97.00      PROA   
ATOM    310 HG13 VAL P  19     -12.155 -71.057 107.812  0.00 97.00      PROA   
ATOM    311  CG2 VAL P  19     -10.009 -70.294 106.251  0.00 97.00      PROA   
ATOM    312 HG21 VAL P  19      -9.214 -70.490 105.507  0.00 97.00      PROA   
ATOM    313 HG22 VAL P  19      -9.831 -69.306 106.722  0.00 97.00      PROA   
ATOM    314 HG23 VAL P  19     -10.982 -70.250 105.717  0.00 97.00      PROA   
ATOM    315  C   VAL P  19      -8.078 -70.325 108.543  0.00 97.00      PROA   
ATOM    316  O   VAL P  19      -8.505 -69.782 109.553  0.00 97.00      PROA   
ATOM    317  N   THR P  20      -7.026 -69.798 107.871  0.00 97.00      PROA   
ATOM    318  HN  THR P  20      -6.666 -70.244 107.057  0.00 97.00      PROA   
ATOM    319  CA  THR P  20      -6.392 -68.555 108.283  0.00 97.00      PROA   
ATOM    320  HA  THR P  20      -6.983 -68.113 109.067  0.00 97.00      PROA   
ATOM    321  CB  THR P  20      -4.984 -68.726 108.862  0.00 97.00      PROA   
ATOM    322  HB  THR P  20      -5.031 -69.574 109.584  0.00 97.00      PROA   
ATOM    323  OG1 THR P  20      -4.559 -67.597 109.621  0.00 97.00      PROA   
ATOM    324  HG1 THR P  20      -4.377 -66.875 109.012  0.00 97.00      PROA   
ATOM    325  CG2 THR P  20      -3.910 -69.061 107.817  0.00 97.00      PROA   
ATOM    326 HG21 THR P  20      -3.835 -68.266 107.047  0.00 97.00      PROA   
ATOM    327 HG22 THR P  20      -4.144 -70.024 107.323  0.00 97.00      PROA   
ATOM    328 HG23 THR P  20      -2.918 -69.157 108.308  0.00 97.00      PROA   
ATOM    329  C   THR P  20      -6.473 -67.611 107.111  0.00 97.00      PROA   
ATOM    330  O   THR P  20      -6.268 -67.992 105.964  0.00 97.00      PROA   
ATOM    331  N   LEU P  21      -6.850 -66.346 107.388  0.00 97.00      PROA   
ATOM    332  HN  LEU P  21      -7.017 -66.081 108.336  0.00 97.00      PROA   
ATOM    333  CA  LEU P  21      -7.201 -65.367 106.387  0.00 97.00      PROA   
ATOM    334  HA  LEU P  21      -7.089 -65.786 105.399  0.00 97.00      PROA   
ATOM    335  CB  LEU P  21      -8.660 -64.856 106.556  0.00 97.00      PROA   
ATOM    336  HB1 LEU P  21      -8.855 -64.124 105.743  0.00 97.00      PROA   
ATOM    337  HB2 LEU P  21      -8.776 -64.324 107.525  0.00 97.00      PROA   
ATOM    338  CG  LEU P  21      -9.773 -65.938 106.481  0.00 97.00      PROA   
ATOM    339  HG  LEU P  21      -9.446 -66.730 105.766  0.00 97.00      PROA   
ATOM    340  CD1 LEU P  21     -10.088 -66.596 107.841  0.00 97.00      PROA   
ATOM    341 HD11 LEU P  21     -10.423 -65.823 108.565  0.00 97.00      PROA   
ATOM    342 HD12 LEU P  21      -9.208 -67.118 108.263  0.00 97.00      PROA   
ATOM    343 HD13 LEU P  21     -10.907 -67.337 107.726  0.00 97.00      PROA   
ATOM    344  CD2 LEU P  21     -11.074 -65.320 105.932  0.00 97.00      PROA   
ATOM    345 HD21 LEU P  21     -10.909 -64.881 104.928  0.00 97.00      PROA   
ATOM    346 HD22 LEU P  21     -11.425 -64.518 106.615  0.00 97.00      PROA   
ATOM    347 HD23 LEU P  21     -11.869 -66.092 105.858  0.00 97.00      PROA   
ATOM    348  C   LEU P  21      -6.246 -64.202 106.521  0.00 97.00      PROA   
ATOM    349  O   LEU P  21      -6.139 -63.606 107.582  0.00 97.00      PROA   
ATOM    350  N   HSD P  22      -5.517 -63.844 105.441  0.00 97.00      PROA   
ATOM    351  HN  HSD P  22      -5.643 -64.326 104.575  0.00 97.00      PROA   
ATOM    352  CA  HSD P  22      -4.428 -62.886 105.479  0.00 97.00      PROA   
ATOM    353  HA  HSD P  22      -4.178 -62.660 106.505  0.00 97.00      PROA   
ATOM    354  CB  HSD P  22      -3.160 -63.439 104.782  0.00 97.00      PROA   
ATOM    355  HB1 HSD P  22      -2.384 -62.646 104.717  0.00 97.00      PROA   
ATOM    356  HB2 HSD P  22      -3.400 -63.768 103.747  0.00 97.00      PROA   
ATOM    357  ND1 HSD P  22      -2.846 -65.913 105.359  0.00 97.00      PROA   
ATOM    358  HD1 HSD P  22      -3.510 -66.284 104.708  0.00 97.00      PROA   
ATOM    359  CG  HSD P  22      -2.545 -64.578 105.541  0.00 97.00      PROA   
ATOM    360  CE1 HSD P  22      -2.019 -66.613 106.175  0.00 97.00      PROA   
ATOM    361  HE1 HSD P  22      -2.022 -67.698 106.235  0.00 97.00      PROA   
ATOM    362  NE2 HSD P  22      -1.202 -65.830 106.851  0.00 97.00      PROA   
ATOM    363  CD2 HSD P  22      -1.523 -64.550 106.436  0.00 97.00      PROA   
ATOM    364  HD2 HSD P  22      -0.968 -63.701 106.816  0.00 97.00      PROA   
ATOM    365  C   HSD P  22      -4.784 -61.592 104.783  0.00 97.00      PROA   
ATOM    366  O   HSD P  22      -5.226 -61.591 103.642  0.00 97.00      PROA   
ATOM    367  N   CYS P  23      -4.555 -60.442 105.457  0.00 97.00      PROA   
ATOM    368  HN  CYS P  23      -4.248 -60.477 106.407  0.00 97.00      PROA   
ATOM    369  CA  CYS P  23      -4.717 -59.117 104.888  0.00 97.00      PROA   
ATOM    370  HA  CYS P  23      -5.353 -59.170 104.015  0.00 97.00      PROA   
ATOM    371  CB  CYS P  23      -5.350 -58.135 105.897  0.00 97.00      PROA   
ATOM    372  HB1 CYS P  23      -5.342 -57.112 105.474  0.00 97.00      PROA   
ATOM    373  HB2 CYS P  23      -4.769 -58.139 106.845  0.00 97.00      PROA   
ATOM    374  SG  CYS P  23      -7.062 -58.590 106.233  0.00 97.00      PROA   
ATOM    375  C   CYS P  23      -3.381 -58.554 104.460  0.00 97.00      PROA   
ATOM    376  O   CYS P  23      -2.588 -58.075 105.266  0.00 97.00      PROA   
ATOM    377  N   GLU P  24      -3.115 -58.579 103.141  0.00 97.00      PROA   
ATOM    378  HN  GLU P  24      -3.782 -58.933 102.490  0.00 97.00      PROA   
ATOM    379  CA  GLU P  24      -1.835 -58.218 102.580  0.00 97.00      PROA   
ATOM    380  HA  GLU P  24      -1.061 -58.362 103.322  0.00 97.00      PROA   
ATOM    381  CB  GLU P  24      -1.518 -59.117 101.360  0.00 97.00      PROA   
ATOM    382  HB1 GLU P  24      -1.649 -60.171 101.699  0.00 97.00      PROA   
ATOM    383  HB2 GLU P  24      -0.454 -58.996 101.062  0.00 97.00      PROA   
ATOM    384  CG  GLU P  24      -2.422 -58.832 100.143  0.00 97.00      PROA   
ATOM    385  HG1 GLU P  24      -2.184 -57.847  99.690  0.00 97.00      PROA   
ATOM    386  HG2 GLU P  24      -3.490 -58.834 100.451  0.00 97.00      PROA   
ATOM    387  CD  GLU P  24      -2.248 -59.882  99.067  0.00 97.00      PROA   
ATOM    388  OE1 GLU P  24      -2.337 -59.505  97.866  0.00 97.00      PROA   
ATOM    389  OE2 GLU P  24      -2.062 -61.075  99.425  0.00 97.00      PROA   
ATOM    390  C   GLU P  24      -1.811 -56.775 102.134  0.00 97.00      PROA   
ATOM    391  O   GLU P  24      -2.839 -56.124 101.950  0.00 97.00      PROA   
ATOM    392  N   VAL P  25      -0.577 -56.267 101.926  0.00 97.00      PROA   
ATOM    393  HN  VAL P  25       0.232 -56.798 102.166  0.00 97.00      PROA   
ATOM    394  CA  VAL P  25      -0.297 -55.092 101.138  0.00 97.00      PROA   
ATOM    395  HA  VAL P  25      -1.072 -54.968 100.396  0.00 97.00      PROA   
ATOM    396  CB  VAL P  25      -0.102 -53.802 101.944  0.00 97.00      PROA   
ATOM    397  HB  VAL P  25       0.774 -53.902 102.626  0.00 97.00      PROA   
ATOM    398  CG1 VAL P  25       0.140 -52.625 100.977  0.00 97.00      PROA   
ATOM    399 HG11 VAL P  25      -0.759 -52.456 100.347  0.00 97.00      PROA   
ATOM    400 HG12 VAL P  25       1.006 -52.812 100.312  0.00 97.00      PROA   
ATOM    401 HG13 VAL P  25       0.342 -51.701 101.558  0.00 97.00      PROA   
ATOM    402  CG2 VAL P  25      -1.341 -53.508 102.818  0.00 97.00      PROA   
ATOM    403 HG21 VAL P  25      -1.479 -54.291 103.590  0.00 97.00      PROA   
ATOM    404 HG22 VAL P  25      -2.255 -53.465 102.188  0.00 97.00      PROA   
ATOM    405 HG23 VAL P  25      -1.226 -52.530 103.334  0.00 97.00      PROA   
ATOM    406  C   VAL P  25       1.032 -55.485 100.512  0.00 97.00      PROA   
ATOM    407  O   VAL P  25       1.851 -56.005 101.269  0.00 97.00      PROA   
ATOM    408  N   PRO P  26       1.354 -55.305  99.223  0.00 97.00      PROA   
ATOM    409  CD  PRO P  26       0.329 -55.240  98.169  0.00 97.00      PROA   
ATOM    410  HD1 PRO P  26       0.163 -54.175  97.901  0.00 97.00      PROA   
ATOM    411  HD2 PRO P  26      -0.633 -55.715  98.465  0.00 97.00      PROA   
ATOM    412  CA  PRO P  26       2.649 -55.740  98.676  0.00 97.00      PROA   
ATOM    413  HA  PRO P  26       2.840 -56.753  99.002  0.00 97.00      PROA   
ATOM    414  CB  PRO P  26       2.431 -55.687  97.154  0.00 97.00      PROA   
ATOM    415  HB1 PRO P  26       3.074 -56.416  96.620  0.00 97.00      PROA   
ATOM    416  HB2 PRO P  26       2.621 -54.667  96.752  0.00 97.00      PROA   
ATOM    417  CG  PRO P  26       0.943 -56.000  96.992  0.00 97.00      PROA   
ATOM    418  HG1 PRO P  26       0.537 -55.683  96.012  0.00 97.00      PROA   
ATOM    419  HG2 PRO P  26       0.775 -57.092  97.126  0.00 97.00      PROA   
ATOM    420  C   PRO P  26       3.862 -54.892  99.064  0.00 97.00      PROA   
ATOM    421  O   PRO P  26       4.765 -54.732  98.245  0.00 97.00      PROA   
ATOM    422  N   HSD P  27       3.938 -54.390 100.313  0.00 97.00      PROA   
ATOM    423  HN  HSD P  27       3.224 -54.631 100.967  0.00 97.00      PROA   
ATOM    424  CA  HSD P  27       5.075 -53.657 100.825  0.00 97.00      PROA   
ATOM    425  HA  HSD P  27       5.776 -53.442 100.030  0.00 97.00      PROA   
ATOM    426  CB  HSD P  27       4.690 -52.329 101.530  0.00 97.00      PROA   
ATOM    427  HB1 HSD P  27       5.559 -51.937 102.103  0.00 97.00      PROA   
ATOM    428  HB2 HSD P  27       3.864 -52.508 102.253  0.00 97.00      PROA   
ATOM    429  ND1 HSD P  27       3.001 -50.961 100.186  0.00 97.00      PROA   
ATOM    430  HD1 HSD P  27       2.191 -51.500 100.418  0.00 97.00      PROA   
ATOM    431  CG  HSD P  27       4.296 -51.231 100.576  0.00 97.00      PROA   
ATOM    432  CE1 HSD P  27       3.034 -49.804  99.478  0.00 97.00      PROA   
ATOM    433  HE1 HSD P  27       2.146 -49.343  99.047  0.00 97.00      PROA   
ATOM    434  NE2 HSD P  27       4.252 -49.306  99.398  0.00 97.00      PROA   
ATOM    435  CD2 HSD P  27       5.044 -50.199 100.096  0.00 97.00      PROA   
ATOM    436  HD2 HSD P  27       6.102 -49.997 100.211  0.00 97.00      PROA   
ATOM    437  C   HSD P  27       5.755 -54.537 101.839  0.00 97.00      PROA   
ATOM    438  O   HSD P  27       5.139 -54.970 102.807  0.00 97.00      PROA   
ATOM    439  N   LEU P  28       7.062 -54.824 101.641  0.00 97.00      PROA   
ATOM    440  HN  LEU P  28       7.521 -54.557 100.797  0.00 97.00      PROA   
ATOM    441  CA  LEU P  28       7.867 -55.583 102.582  0.00 97.00      PROA   
ATOM    442  HA  LEU P  28       7.363 -56.530 102.714  0.00 97.00      PROA   
ATOM    443  CB  LEU P  28       9.280 -55.885 102.017  0.00 97.00      PROA   
ATOM    444  HB1 LEU P  28       9.823 -56.544 102.730  0.00 97.00      PROA   
ATOM    445  HB2 LEU P  28       9.856 -54.941 101.916  0.00 97.00      PROA   
ATOM    446  CG  LEU P  28       9.295 -56.586 100.633  0.00 97.00      PROA   
ATOM    447  HG  LEU P  28       8.790 -55.926  99.889  0.00 97.00      PROA   
ATOM    448  CD1 LEU P  28      10.742 -56.790 100.147  0.00 97.00      PROA   
ATOM    449 HD11 LEU P  28      11.290 -57.454 100.848  0.00 97.00      PROA   
ATOM    450 HD12 LEU P  28      11.275 -55.818 100.087  0.00 97.00      PROA   
ATOM    451 HD13 LEU P  28      10.748 -57.259  99.141  0.00 97.00      PROA   
ATOM    452  CD2 LEU P  28       8.546 -57.932 100.648  0.00 97.00      PROA   
ATOM    453 HD21 LEU P  28       7.475 -57.790 100.900  0.00 97.00      PROA   
ATOM    454 HD22 LEU P  28       9.002 -58.613 101.398  0.00 97.00      PROA   
ATOM    455 HD23 LEU P  28       8.608 -58.416  99.651  0.00 97.00      PROA   
ATOM    456  C   LEU P  28       7.964 -54.983 103.990  0.00 97.00      PROA   
ATOM    457  O   LEU P  28       7.765 -55.753 104.931  0.00 97.00      PROA   
ATOM    458  N   PRO P  29       8.186 -53.694 104.273  0.00 97.00      PROA   
ATOM    459  CD  PRO P  29       8.778 -52.712 103.353  0.00 97.00      PROA   
ATOM    460  HD1 PRO P  29       8.222 -52.648 102.395  0.00 97.00      PROA   
ATOM    461  HD2 PRO P  29       9.839 -52.989 103.164  0.00 97.00      PROA   
ATOM    462  CA  PRO P  29       7.971 -53.130 105.608  0.00 97.00      PROA   
ATOM    463  HA  PRO P  29       8.326 -53.805 106.375  0.00 97.00      PROA   
ATOM    464  CB  PRO P  29       8.809 -51.837 105.562  0.00 97.00      PROA   
ATOM    465  HB1 PRO P  29       9.870 -52.096 105.781  0.00 97.00      PROA   
ATOM    466  HB2 PRO P  29       8.494 -51.058 106.280  0.00 97.00      PROA   
ATOM    467  CG  PRO P  29       8.712 -51.382 104.105  0.00 97.00      PROA   
ATOM    468  HG1 PRO P  29       7.724 -50.900 103.932  0.00 97.00      PROA   
ATOM    469  HG2 PRO P  29       9.521 -50.683 103.815  0.00 97.00      PROA   
ATOM    470  C   PRO P  29       6.493 -52.838 105.879  0.00 97.00      PROA   
ATOM    471  O   PRO P  29       6.201 -51.825 106.510  0.00 97.00      PROA   
ATOM    472  N   GLY P  30       5.544 -53.706 105.446  0.00 97.00      PROA   
ATOM    473  HN  GLY P  30       5.830 -54.531 104.962  0.00 97.00      PROA   
ATOM    474  CA  GLY P  30       4.106 -53.482 105.526  0.00 97.00      PROA   
ATOM    475  HA1 GLY P  30       3.647 -54.191 104.852  0.00 97.00      PROA   
ATOM    476  HA2 GLY P  30       3.896 -52.458 105.249  0.00 97.00      PROA   
ATOM    477  C   GLY P  30       3.526 -53.735 106.896  0.00 97.00      PROA   
ATOM    478  O   GLY P  30       2.697 -54.622 107.067  0.00 97.00      PROA   
ATOM    479  N   SER P  31       3.963 -52.913 107.879  0.00 97.00      PROA   
ATOM    480  HN  SER P  31       4.654 -52.255 107.581  0.00 97.00      PROA   
ATOM    481  CA  SER P  31       3.713 -52.889 109.320  0.00 97.00      PROA   
ATOM    482  HA  SER P  31       4.554 -53.407 109.755  0.00 97.00      PROA   
ATOM    483  CB  SER P  31       3.736 -51.424 109.852  0.00 97.00      PROA   
ATOM    484  HB1 SER P  31       2.896 -50.860 109.390  0.00 97.00      PROA   
ATOM    485  HB2 SER P  31       4.685 -50.938 109.536  0.00 97.00      PROA   
ATOM    486  OG  SER P  31       3.613 -51.324 111.273  0.00 97.00      PROA   
ATOM    487  HG1 SER P  31       4.495 -51.194 111.632  0.00 97.00      PROA   
ATOM    488  C   SER P  31       2.467 -53.587 109.839  0.00 97.00      PROA   
ATOM    489  O   SER P  31       1.385 -53.441 109.293  0.00 97.00      PROA   
ATOM    490  N   SER P  32       2.609 -54.357 110.943  0.00 97.00      PROA   
ATOM    491  HN  SER P  32       3.480 -54.384 111.428  0.00 97.00      PROA   
ATOM    492  CA  SER P  32       1.610 -55.268 111.468  0.00 97.00      PROA   
ATOM    493  HA  SER P  32       1.117 -55.736 110.627  0.00 97.00      PROA   
ATOM    494  CB  SER P  32       2.293 -56.386 112.297  0.00 97.00      PROA   
ATOM    495  HB1 SER P  32       2.926 -56.990 111.610  0.00 97.00      PROA   
ATOM    496  HB2 SER P  32       1.557 -57.074 112.764  0.00 97.00      PROA   
ATOM    497  OG  SER P  32       3.150 -55.838 113.298  0.00 97.00      PROA   
ATOM    498  HG1 SER P  32       2.574 -55.438 113.956  0.00 97.00      PROA   
ATOM    499  C   SER P  32       0.521 -54.609 112.303  0.00 97.00      PROA   
ATOM    500  O   SER P  32       0.285 -54.988 113.449  0.00 97.00      PROA   
ATOM    501  N   SER P  33      -0.199 -53.628 111.720  0.00 97.00      PROA   
ATOM    502  HN  SER P  33       0.070 -53.303 110.816  0.00 97.00      PROA   
ATOM    503  CA  SER P  33      -1.360 -52.997 112.319  0.00 97.00      PROA   
ATOM    504  HA  SER P  33      -1.572 -53.451 113.277  0.00 97.00      PROA   
ATOM    505  CB  SER P  33      -1.160 -51.469 112.509  0.00 97.00      PROA   
ATOM    506  HB1 SER P  33      -0.981 -50.986 111.523  0.00 97.00      PROA   
ATOM    507  HB2 SER P  33      -0.258 -51.300 113.137  0.00 97.00      PROA   
ATOM    508  OG  SER P  33      -2.280 -50.841 113.135  0.00 97.00      PROA   
ATOM    509  HG1 SER P  33      -2.206 -50.997 114.080  0.00 97.00      PROA   
ATOM    510  C   SER P  33      -2.535 -53.263 111.402  0.00 97.00      PROA   
ATOM    511  O   SER P  33      -2.440 -53.101 110.189  0.00 97.00      PROA   
ATOM    512  N   THR P  34      -3.680 -53.713 111.971  0.00 97.00      PROA   
ATOM    513  HN  THR P  34      -3.758 -53.809 112.960  0.00 97.00      PROA   
ATOM    514  CA  THR P  34      -4.829 -54.132 111.187  0.00 97.00      PROA   
ATOM    515  HA  THR P  34      -4.861 -53.563 110.268  0.00 97.00      PROA   
ATOM    516  CB  THR P  34      -4.864 -55.632 110.880  0.00 97.00      PROA   
ATOM    517  HB  THR P  34      -5.083 -56.231 111.794  0.00 97.00      PROA   
ATOM    518  OG1 THR P  34      -3.598 -56.069 110.421  0.00 97.00      PROA   
ATOM    519  HG1 THR P  34      -3.065 -56.148 111.214  0.00 97.00      PROA   
ATOM    520  CG2 THR P  34      -5.919 -55.960 109.806  0.00 97.00      PROA   
ATOM    521 HG21 THR P  34      -5.859 -55.240 108.963  0.00 97.00      PROA   
ATOM    522 HG22 THR P  34      -6.940 -55.918 110.234  0.00 97.00      PROA   
ATOM    523 HG23 THR P  34      -5.766 -56.987 109.412  0.00 97.00      PROA   
ATOM    524  C   THR P  34      -6.068 -53.829 111.976  0.00 97.00      PROA   
ATOM    525  O   THR P  34      -6.105 -54.009 113.189  0.00 97.00      PROA   
ATOM    526  N   GLN P  35      -7.141 -53.402 111.280  0.00 97.00      PROA   
ATOM    527  HN  GLN P  35      -7.058 -53.120 110.326  0.00 97.00      PROA   
ATOM    528  CA  GLN P  35      -8.475 -53.402 111.828  0.00 97.00      PROA   
ATOM    529  HA  GLN P  35      -8.467 -53.686 112.871  0.00 97.00      PROA   
ATOM    530  CB  GLN P  35      -9.161 -52.023 111.659  0.00 97.00      PROA   
ATOM    531  HB1 GLN P  35     -10.143 -52.044 112.181  0.00 97.00      PROA   
ATOM    532  HB2 GLN P  35      -9.352 -51.839 110.577  0.00 97.00      PROA   
ATOM    533  CG  GLN P  35      -8.297 -50.862 112.198  0.00 97.00      PROA   
ATOM    534  HG1 GLN P  35      -7.342 -50.798 111.633  0.00 97.00      PROA   
ATOM    535  HG2 GLN P  35      -8.059 -51.026 113.269  0.00 97.00      PROA   
ATOM    536  CD  GLN P  35      -9.013 -49.527 111.998  0.00 97.00      PROA   
ATOM    537  OE1 GLN P  35      -9.181 -49.084 110.863  0.00 97.00      PROA   
ATOM    538  NE2 GLN P  35      -9.424 -48.857 113.107  0.00 97.00      PROA   
ATOM    539 HE21 GLN P  35      -9.866 -47.970 112.981  0.00 97.00      PROA   
ATOM    540 HE22 GLN P  35      -9.251 -49.241 114.012  0.00 97.00      PROA   
ATOM    541  C   GLN P  35      -9.228 -54.446 111.037  0.00 97.00      PROA   
ATOM    542  O   GLN P  35      -9.274 -54.378 109.818  0.00 97.00      PROA   
ATOM    543  N   TRP P  36      -9.822 -55.452 111.718  0.00 97.00      PROA   
ATOM    544  HN  TRP P  36      -9.736 -55.506 112.709  0.00 97.00      PROA   
ATOM    545  CA  TRP P  36     -10.630 -56.491 111.105  0.00 97.00      PROA   
ATOM    546  HA  TRP P  36     -10.544 -56.449 110.028  0.00 97.00      PROA   
ATOM    547  CB  TRP P  36     -10.249 -57.914 111.593  0.00 97.00      PROA   
ATOM    548  HB1 TRP P  36     -11.085 -58.620 111.405  0.00 97.00      PROA   
ATOM    549  HB2 TRP P  36     -10.098 -57.872 112.696  0.00 97.00      PROA   
ATOM    550  CG  TRP P  36      -9.034 -58.518 110.963  0.00 97.00      PROA   
ATOM    551  CD1 TRP P  36      -7.749 -58.449 111.424  0.00 97.00      PROA   
ATOM    552  HD1 TRP P  36      -7.422 -57.808 112.222  0.00 97.00      PROA   
ATOM    553  NE1 TRP P  36      -6.943 -59.267 110.683  0.00 97.00      PROA   
ATOM    554  HE1 TRP P  36      -5.993 -59.430 110.852  0.00 97.00      PROA   
ATOM    555  CE2 TRP P  36      -7.678 -59.870 109.709  0.00 97.00      PROA   
ATOM    556  CD2 TRP P  36      -9.010 -59.415 109.840  0.00 97.00      PROA   
ATOM    557  CE3 TRP P  36      -9.986 -59.879 108.956  0.00 97.00      PROA   
ATOM    558  HE3 TRP P  36     -11.010 -59.542 109.021  0.00 97.00      PROA   
ATOM    559  CZ3 TRP P  36      -9.611 -60.783 107.959  0.00 97.00      PROA   
ATOM    560  HZ3 TRP P  36     -10.345 -61.137 107.248  0.00 97.00      PROA   
ATOM    561  CZ2 TRP P  36      -7.310 -60.782 108.732  0.00 97.00      PROA   
ATOM    562  HZ2 TRP P  36      -6.291 -61.127 108.637  0.00 97.00      PROA   
ATOM    563  CH2 TRP P  36      -8.298 -61.233 107.856  0.00 97.00      PROA   
ATOM    564  HH2 TRP P  36      -8.035 -61.918 107.064  0.00 97.00      PROA   
ATOM    565  C   TRP P  36     -12.077 -56.247 111.454  0.00 97.00      PROA   
ATOM    566  O   TRP P  36     -12.377 -55.712 112.513  0.00 97.00      PROA   
ATOM    567  N   PHE P  37     -13.014 -56.623 110.554  0.00 97.00      PROA   
ATOM    568  HN  PHE P  37     -12.741 -56.994 109.668  0.00 97.00      PROA   
ATOM    569  CA  PHE P  37     -14.432 -56.391 110.733  0.00 97.00      PROA   
ATOM    570  HA  PHE P  37     -14.633 -56.195 111.776  0.00 97.00      PROA   
ATOM    571  CB  PHE P  37     -14.979 -55.219 109.864  0.00 97.00      PROA   
ATOM    572  HB1 PHE P  37     -16.038 -55.008 110.125  0.00 97.00      PROA   
ATOM    573  HB2 PHE P  37     -14.929 -55.481 108.786  0.00 97.00      PROA   
ATOM    574  CG  PHE P  37     -14.174 -53.955 110.064  0.00 97.00      PROA   
ATOM    575  CD1 PHE P  37     -14.591 -52.980 110.986  0.00 97.00      PROA   
ATOM    576  HD1 PHE P  37     -15.490 -53.140 111.562  0.00 97.00      PROA   
ATOM    577  CE1 PHE P  37     -13.846 -51.809 111.177  0.00 97.00      PROA   
ATOM    578  HE1 PHE P  37     -14.175 -51.073 111.895  0.00 97.00      PROA   
ATOM    579  CZ  PHE P  37     -12.669 -51.600 110.446  0.00 97.00      PROA   
ATOM    580  HZ  PHE P  37     -12.084 -50.706 110.605  0.00 97.00      PROA   
ATOM    581  CD2 PHE P  37     -13.007 -53.715 109.312  0.00 97.00      PROA   
ATOM    582  HD2 PHE P  37     -12.672 -54.452 108.599  0.00 97.00      PROA   
ATOM    583  CE2 PHE P  37     -12.249 -52.557 109.515  0.00 97.00      PROA   
ATOM    584  HE2 PHE P  37     -11.332 -52.413 108.965  0.00 97.00      PROA   
ATOM    585  C   PHE P  37     -15.183 -57.647 110.338  0.00 97.00      PROA   
ATOM    586  O   PHE P  37     -14.892 -58.256 109.312  0.00 97.00      PROA   
ATOM    587  N   LEU P  38     -16.191 -58.047 111.152  0.00 97.00      PROA   
ATOM    588  HN  LEU P  38     -16.354 -57.572 112.016  0.00 97.00      PROA   
ATOM    589  CA  LEU P  38     -17.140 -59.100 110.842  0.00 97.00      PROA   
ATOM    590  HA  LEU P  38     -16.895 -59.558 109.898  0.00 97.00      PROA   
ATOM    591  CB  LEU P  38     -17.247 -60.190 111.942  0.00 97.00      PROA   
ATOM    592  HB1 LEU P  38     -18.023 -60.937 111.661  0.00 97.00      PROA   
ATOM    593  HB2 LEU P  38     -17.552 -59.721 112.905  0.00 97.00      PROA   
ATOM    594  CG  LEU P  38     -15.936 -60.955 112.200  0.00 97.00      PROA   
ATOM    595  HG  LEU P  38     -15.178 -60.204 112.507  0.00 97.00      PROA   
ATOM    596  CD1 LEU P  38     -16.089 -61.966 113.351  0.00 97.00      PROA   
ATOM    597 HD11 LEU P  38     -16.847 -62.734 113.084  0.00 97.00      PROA   
ATOM    598 HD12 LEU P  38     -16.410 -61.455 114.282  0.00 97.00      PROA   
ATOM    599 HD13 LEU P  38     -15.124 -62.481 113.540  0.00 97.00      PROA   
ATOM    600  CD2 LEU P  38     -15.423 -61.668 110.941  0.00 97.00      PROA   
ATOM    601 HD21 LEU P  38     -15.223 -60.952 110.118  0.00 97.00      PROA   
ATOM    602 HD22 LEU P  38     -16.170 -62.414 110.594  0.00 97.00      PROA   
ATOM    603 HD23 LEU P  38     -14.480 -62.202 111.177  0.00 97.00      PROA   
ATOM    604  C   LEU P  38     -18.494 -58.454 110.731  0.00 97.00      PROA   
ATOM    605  O   LEU P  38     -19.022 -57.952 111.718  0.00 97.00      PROA   
ATOM    606  N   ASN P  39     -19.098 -58.444 109.518  0.00 97.00      PROA   
ATOM    607  HN  ASN P  39     -18.664 -58.903 108.742  0.00 97.00      PROA   
ATOM    608  CA  ASN P  39     -20.423 -57.877 109.280  0.00 97.00      PROA   
ATOM    609  HA  ASN P  39     -20.587 -57.910 108.213  0.00 97.00      PROA   
ATOM    610  CB  ASN P  39     -21.550 -58.696 109.980  0.00 97.00      PROA   
ATOM    611  HB1 ASN P  39     -22.547 -58.341 109.648  0.00 97.00      PROA   
ATOM    612  HB2 ASN P  39     -21.476 -58.573 111.082  0.00 97.00      PROA   
ATOM    613  CG  ASN P  39     -21.436 -60.183 109.619  0.00 97.00      PROA   
ATOM    614  OD1 ASN P  39     -21.085 -60.540 108.494  0.00 97.00      PROA   
ATOM    615  ND2 ASN P  39     -21.700 -61.080 110.609  0.00 97.00      PROA   
ATOM    616 HD21 ASN P  39     -21.574 -62.051 110.414  0.00 97.00      PROA   
ATOM    617 HD22 ASN P  39     -21.964 -60.760 111.517  0.00 97.00      PROA   
ATOM    618  C   ASN P  39     -20.513 -56.409 109.697  0.00 97.00      PROA   
ATOM    619  O   ASN P  39     -21.494 -55.971 110.298  0.00 97.00      PROA   
ATOM    620  N   GLY P  40     -19.450 -55.623 109.410  0.00 97.00      PROA   
ATOM    621  HN  GLY P  40     -18.700 -56.008 108.878  0.00 97.00      PROA   
ATOM    622  CA  GLY P  40     -19.308 -54.243 109.858  0.00 97.00      PROA   
ATOM    623  HA1 GLY P  40     -20.280 -53.768 109.843  0.00 97.00      PROA   
ATOM    624  HA2 GLY P  40     -18.616 -53.763 109.182  0.00 97.00      PROA   
ATOM    625  C   GLY P  40     -18.743 -54.074 111.255  0.00 97.00      PROA   
ATOM    626  O   GLY P  40     -18.186 -53.023 111.565  0.00 97.00      PROA   
ATOM    627  N   THR P  41     -18.864 -55.085 112.146  0.00 97.00      PROA   
ATOM    628  HN  THR P  41     -19.271 -55.953 111.865  0.00 97.00      PROA   
ATOM    629  CA  THR P  41     -18.459 -54.977 113.544  0.00 97.00      PROA   
ATOM    630  HA  THR P  41     -18.640 -53.962 113.874  0.00 97.00      PROA   
ATOM    631  CB  THR P  41     -19.244 -55.903 114.468  0.00 97.00      PROA   
ATOM    632  HB  THR P  41     -19.128 -56.962 114.144  0.00 97.00      PROA   
ATOM    633  OG1 THR P  41     -20.625 -55.567 114.423  0.00 97.00      PROA   
ATOM    634  HG1 THR P  41     -20.893 -55.635 113.506  0.00 97.00      PROA   
ATOM    635  CG2 THR P  41     -18.798 -55.774 115.940  0.00 97.00      PROA   
ATOM    636 HG21 THR P  41     -18.878 -54.719 116.276  0.00 97.00      PROA   
ATOM    637 HG22 THR P  41     -17.755 -56.123 116.088  0.00 97.00      PROA   
ATOM    638 HG23 THR P  41     -19.457 -56.394 116.585  0.00 97.00      PROA   
ATOM    639  C   THR P  41     -16.981 -55.260 113.703  0.00 97.00      PROA   
ATOM    640  O   THR P  41     -16.501 -56.327 113.341  0.00 97.00      PROA   
ATOM    641  N   ALA P  42     -16.212 -54.299 114.261  0.00 97.00      PROA   
ATOM    642  HN  ALA P  42     -16.613 -53.431 114.544  0.00 97.00      PROA   
ATOM    643  CA  ALA P  42     -14.785 -54.426 114.477  0.00 97.00      PROA   
ATOM    644  HA  ALA P  42     -14.350 -54.662 113.518  0.00 97.00      PROA   
ATOM    645  CB  ALA P  42     -14.192 -53.081 114.937  0.00 97.00      PROA   
ATOM    646  HB1 ALA P  42     -14.612 -52.786 115.923  0.00 97.00      PROA   
ATOM    647  HB2 ALA P  42     -14.446 -52.286 114.201  0.00 97.00      PROA   
ATOM    648  HB3 ALA P  42     -13.087 -53.138 115.018  0.00 97.00      PROA   
ATOM    649  C   ALA P  42     -14.363 -55.518 115.460  0.00 97.00      PROA   
ATOM    650  O   ALA P  42     -14.897 -55.639 116.561  0.00 97.00      PROA   
ATOM    651  N   ILE P  43     -13.341 -56.324 115.079  0.00 97.00      PROA   
ATOM    652  HN  ILE P  43     -12.938 -56.210 114.172  0.00 97.00      PROA   
ATOM    653  CA  ILE P  43     -12.710 -57.313 115.936  0.00 97.00      PROA   
ATOM    654  HA  ILE P  43     -13.418 -57.598 116.702  0.00 97.00      PROA   
ATOM    655  CB  ILE P  43     -12.229 -58.589 115.219  0.00 97.00      PROA   
ATOM    656  HB  ILE P  43     -11.202 -58.436 114.809  0.00 97.00      PROA   
ATOM    657  CG2 ILE P  43     -12.191 -59.756 116.239  0.00 97.00      PROA   
ATOM    658 HG21 ILE P  43     -13.209 -59.945 116.640  0.00 97.00      PROA   
ATOM    659 HG22 ILE P  43     -11.506 -59.551 117.084  0.00 97.00      PROA   
ATOM    660 HG23 ILE P  43     -11.838 -60.689 115.758  0.00 97.00      PROA   
ATOM    661  CG1 ILE P  43     -13.110 -58.965 114.000  0.00 97.00      PROA   
ATOM    662 HG11 ILE P  43     -13.132 -58.125 113.276  0.00 97.00      PROA   
ATOM    663 HG12 ILE P  43     -14.153 -59.144 114.340  0.00 97.00      PROA   
ATOM    664  CD  ILE P  43     -12.589 -60.202 113.252  0.00 97.00      PROA   
ATOM    665  HD1 ILE P  43     -11.482 -60.172 113.160  0.00 97.00      PROA   
ATOM    666  HD2 ILE P  43     -13.015 -60.251 112.229  0.00 97.00      PROA   
ATOM    667  HD3 ILE P  43     -12.875 -61.132 113.786  0.00 97.00      PROA   
ATOM    668  C   ILE P  43     -11.521 -56.624 116.588  0.00 97.00      PROA   
ATOM    669  O   ILE P  43     -10.971 -55.663 116.054  0.00 97.00      PROA   
ATOM    670  N   GLN P  44     -11.071 -57.114 117.764  0.00 97.00      PROA   
ATOM    671  HN  GLN P  44     -11.549 -57.861 118.222  0.00 97.00      PROA   
ATOM    672  CA  GLN P  44      -9.919 -56.576 118.462  0.00 97.00      PROA   
ATOM    673  HA  GLN P  44      -9.887 -55.503 118.324  0.00 97.00      PROA   
ATOM    674  CB  GLN P  44     -10.029 -56.887 119.979  0.00 97.00      PROA   
ATOM    675  HB1 GLN P  44      -9.168 -56.411 120.499  0.00 97.00      PROA   
ATOM    676  HB2 GLN P  44      -9.954 -57.986 120.141  0.00 97.00      PROA   
ATOM    677  CG  GLN P  44     -11.331 -56.390 120.664  0.00 97.00      PROA   
ATOM    678  HG1 GLN P  44     -11.231 -56.529 121.763  0.00 97.00      PROA   
ATOM    679  HG2 GLN P  44     -12.203 -56.990 120.330  0.00 97.00      PROA   
ATOM    680  CD  GLN P  44     -11.601 -54.898 120.420  0.00 97.00      PROA   
ATOM    681  OE1 GLN P  44     -11.047 -54.041 121.117  0.00 97.00      PROA   
ATOM    682  NE2 GLN P  44     -12.481 -54.565 119.435  0.00 97.00      PROA   
ATOM    683 HE21 GLN P  44     -12.651 -53.594 119.279  0.00 97.00      PROA   
ATOM    684 HE22 GLN P  44     -12.905 -55.268 118.866  0.00 97.00      PROA   
ATOM    685  C   GLN P  44      -8.615 -57.152 117.905  0.00 97.00      PROA   
ATOM    686  O   GLN P  44      -7.523 -56.706 118.258  0.00 97.00      PROA   
ATOM    687  N   THR P  45      -8.705 -58.144 116.986  0.00 97.00      PROA   
ATOM    688  HN  THR P  45      -9.604 -58.500 116.747  0.00 97.00      PROA   
ATOM    689  CA  THR P  45      -7.588 -58.762 116.282  0.00 97.00      PROA   
ATOM    690  HA  THR P  45      -6.939 -59.200 117.027  0.00 97.00      PROA   
ATOM    691  CB  THR P  45      -8.056 -59.863 115.329  0.00 97.00      PROA   
ATOM    692  HB  THR P  45      -8.703 -59.436 114.526  0.00 97.00      PROA   
ATOM    693  OG1 THR P  45      -8.821 -60.825 116.040  0.00 97.00      PROA   
ATOM    694  HG1 THR P  45      -9.050 -61.502 115.398  0.00 97.00      PROA   
ATOM    695  CG2 THR P  45      -6.866 -60.609 114.698  0.00 97.00      PROA   
ATOM    696 HG21 THR P  45      -6.229 -61.041 115.499  0.00 97.00      PROA   
ATOM    697 HG22 THR P  45      -6.251 -59.943 114.060  0.00 97.00      PROA   
ATOM    698 HG23 THR P  45      -7.223 -61.442 114.058  0.00 97.00      PROA   
ATOM    699  C   THR P  45      -6.786 -57.757 115.473  0.00 97.00      PROA   
ATOM    700  O   THR P  45      -7.262 -57.258 114.460  0.00 97.00      PROA   
ATOM    701  N   SER P  46      -5.542 -57.431 115.897  0.00 97.00      PROA   
ATOM    702  HN  SER P  46      -5.219 -57.739 116.789  0.00 97.00      PROA   
ATOM    703  CA  SER P  46      -4.719 -56.457 115.191  0.00 97.00      PROA   
ATOM    704  HA  SER P  46      -5.342 -55.849 114.553  0.00 97.00      PROA   
ATOM    705  CB  SER P  46      -4.008 -55.506 116.182  0.00 97.00      PROA   
ATOM    706  HB1 SER P  46      -3.330 -54.811 115.639  0.00 97.00      PROA   
ATOM    707  HB2 SER P  46      -3.403 -56.087 116.912  0.00 97.00      PROA   
ATOM    708  OG  SER P  46      -4.958 -54.702 116.878  0.00 97.00      PROA   
ATOM    709  HG1 SER P  46      -5.626 -55.286 117.249  0.00 97.00      PROA   
ATOM    710  C   SER P  46      -3.660 -57.086 114.299  0.00 97.00      PROA   
ATOM    711  O   SER P  46      -3.018 -56.395 113.509  0.00 97.00      PROA   
ATOM    712  N   THR P  47      -3.472 -58.424 114.367  0.00 97.00      PROA   
ATOM    713  HN  THR P  47      -4.023 -58.960 114.999  0.00 97.00      PROA   
ATOM    714  CA  THR P  47      -2.571 -59.166 113.488  0.00 97.00      PROA   
ATOM    715  HA  THR P  47      -1.631 -58.643 113.545  0.00 97.00      PROA   
ATOM    716  CB  THR P  47      -2.253 -60.596 113.969  0.00 97.00      PROA   
ATOM    717  HB  THR P  47      -1.589 -60.535 114.861  0.00 97.00      PROA   
ATOM    718  OG1 THR P  47      -1.600 -61.402 112.989  0.00 97.00      PROA   
ATOM    719  HG1 THR P  47      -1.650 -62.303 113.316  0.00 97.00      PROA   
ATOM    720  CG2 THR P  47      -3.543 -61.325 114.370  0.00 97.00      PROA   
ATOM    721 HG21 THR P  47      -4.282 -61.279 113.544  0.00 97.00      PROA   
ATOM    722 HG22 THR P  47      -3.989 -60.875 115.279  0.00 97.00      PROA   
ATOM    723 HG23 THR P  47      -3.337 -62.396 114.588  0.00 97.00      PROA   
ATOM    724  C   THR P  47      -3.043 -59.144 112.029  0.00 97.00      PROA   
ATOM    725  O   THR P  47      -4.250 -59.193 111.806  0.00 97.00      PROA   
ATOM    726  N   PRO P  48      -2.179 -59.116 111.005  0.00 97.00      PROA   
ATOM    727  CD  PRO P  48      -0.830 -58.544 111.104  0.00 97.00      PROA   
ATOM    728  HD1 PRO P  48      -0.113 -59.369 111.308  0.00 97.00      PROA   
ATOM    729  HD2 PRO P  48      -0.753 -57.763 111.893  0.00 97.00      PROA   
ATOM    730  CA  PRO P  48      -2.624 -59.200 109.617  0.00 97.00      PROA   
ATOM    731  HA  PRO P  48      -3.426 -58.490 109.469  0.00 97.00      PROA   
ATOM    732  CB  PRO P  48      -1.361 -58.854 108.808  0.00 97.00      PROA   
ATOM    733  HB1 PRO P  48      -1.608 -58.382 107.837  0.00 97.00      PROA   
ATOM    734  HB2 PRO P  48      -0.737 -59.758 108.625  0.00 97.00      PROA   
ATOM    735  CG  PRO P  48      -0.577 -57.922 109.732  0.00 97.00      PROA   
ATOM    736  HG1 PRO P  48       0.498 -57.859 109.473  0.00 97.00      PROA   
ATOM    737  HG2 PRO P  48      -1.027 -56.904 109.701  0.00 97.00      PROA   
ATOM    738  C   PRO P  48      -3.124 -60.567 109.190  0.00 97.00      PROA   
ATOM    739  O   PRO P  48      -3.507 -60.684 108.033  0.00 97.00      PROA   
ATOM    740  N   THR P  49      -3.155 -61.598 110.068  0.00 97.00      PROA   
ATOM    741  HN  THR P  49      -2.804 -61.483 110.993  0.00 97.00      PROA   
ATOM    742  CA  THR P  49      -3.755 -62.881 109.736  0.00 97.00      PROA   
ATOM    743  HA  THR P  49      -4.316 -62.757 108.824  0.00 97.00      PROA   
ATOM    744  CB  THR P  49      -2.754 -64.010 109.472  0.00 97.00      PROA   
ATOM    745  HB  THR P  49      -1.942 -63.584 108.843  0.00 97.00      PROA   
ATOM    746  OG1 THR P  49      -3.352 -65.066 108.729  0.00 97.00      PROA   
ATOM    747  HG1 THR P  49      -2.627 -65.471 108.240  0.00 97.00      PROA   
ATOM    748  CG2 THR P  49      -2.115 -64.611 110.736  0.00 97.00      PROA   
ATOM    749 HG21 THR P  49      -2.872 -65.148 111.347  0.00 97.00      PROA   
ATOM    750 HG22 THR P  49      -1.647 -63.815 111.350  0.00 97.00      PROA   
ATOM    751 HG23 THR P  49      -1.332 -65.346 110.448  0.00 97.00      PROA   
ATOM    752  C   THR P  49      -4.755 -63.236 110.811  0.00 97.00      PROA   
ATOM    753  O   THR P  49      -4.467 -63.202 112.004  0.00 97.00      PROA   
ATOM    754  N   TYR P  50      -5.988 -63.587 110.394  0.00 97.00      PROA   
ATOM    755  HN  TYR P  50      -6.204 -63.582 109.417  0.00 97.00      PROA   
ATOM    756  CA  TYR P  50      -7.043 -64.012 111.284  0.00 97.00      PROA   
ATOM    757  HA  TYR P  50      -6.813 -63.709 112.296  0.00 97.00      PROA   
ATOM    758  CB  TYR P  50      -8.413 -63.412 110.865  0.00 97.00      PROA   
ATOM    759  HB1 TYR P  50      -8.737 -63.787 109.871  0.00 97.00      PROA   
ATOM    760  HB2 TYR P  50      -8.309 -62.309 110.790  0.00 97.00      PROA   
ATOM    761  CG  TYR P  50      -9.487 -63.701 111.883  0.00 97.00      PROA   
ATOM    762  CD1 TYR P  50     -10.307 -64.839 111.775  0.00 97.00      PROA   
ATOM    763  HD1 TYR P  50     -10.160 -65.532 110.960  0.00 97.00      PROA   
ATOM    764  CE1 TYR P  50     -11.329 -65.071 112.705  0.00 97.00      PROA   
ATOM    765  HE1 TYR P  50     -11.974 -65.931 112.601  0.00 97.00      PROA   
ATOM    766  CZ  TYR P  50     -11.529 -64.178 113.762  0.00 97.00      PROA   
ATOM    767  OH  TYR P  50     -12.562 -64.405 114.695  0.00 97.00      PROA   
ATOM    768  HH  TYR P  50     -13.035 -65.194 114.421  0.00 97.00      PROA   
ATOM    769  CD2 TYR P  50      -9.716 -62.798 112.935  0.00 97.00      PROA   
ATOM    770  HD2 TYR P  50      -9.117 -61.902 113.004  0.00 97.00      PROA   
ATOM    771  CE2 TYR P  50     -10.717 -63.046 113.881  0.00 97.00      PROA   
ATOM    772  HE2 TYR P  50     -10.888 -62.355 114.692  0.00 97.00      PROA   
ATOM    773  C   TYR P  50      -7.063 -65.521 111.215  0.00 97.00      PROA   
ATOM    774  O   TYR P  50      -7.414 -66.094 110.191  0.00 97.00      PROA   
ATOM    775  N   HSD P  51      -6.671 -66.198 112.317  0.00 97.00      PROA   
ATOM    776  HN  HSD P  51      -6.428 -65.710 113.151  0.00 97.00      PROA   
ATOM    777  CA  HSD P  51      -6.448 -67.629 112.327  0.00 97.00      PROA   
ATOM    778  HA  HSD P  51      -6.430 -68.011 111.317  0.00 97.00      PROA   
ATOM    779  CB  HSD P  51      -5.086 -67.974 112.988  0.00 97.00      PROA   
ATOM    780  HB1 HSD P  51      -5.035 -67.515 114.000  0.00 97.00      PROA   
ATOM    781  HB2 HSD P  51      -4.289 -67.499 112.373  0.00 97.00      PROA   
ATOM    782  ND1 HSD P  51      -5.263 -70.271 114.097  0.00 97.00      PROA   
ATOM    783  HD1 HSD P  51      -5.989 -70.038 114.747  0.00 97.00      PROA   
ATOM    784  CG  HSD P  51      -4.764 -69.445 113.109  0.00 97.00      PROA   
ATOM    785  CE1 HSD P  51      -4.637 -71.465 113.968  0.00 97.00      PROA   
ATOM    786  HE1 HSD P  51      -4.850 -72.312 114.620  0.00 97.00      PROA   
ATOM    787  NE2 HSD P  51      -3.765 -71.464 112.980  0.00 97.00      PROA   
ATOM    788  CD2 HSD P  51      -3.840 -70.189 112.444  0.00 97.00      PROA   
ATOM    789  HD2 HSD P  51      -3.193 -69.910 111.621  0.00 97.00      PROA   
ATOM    790  C   HSD P  51      -7.556 -68.339 113.060  0.00 97.00      PROA   
ATOM    791  O   HSD P  51      -7.660 -68.274 114.283  0.00 97.00      PROA   
ATOM    792  N   ILE P  52      -8.388 -69.095 112.311  0.00 97.00      PROA   
ATOM    793  HN  ILE P  52      -8.325 -69.117 111.314  0.00 97.00      PROA   
ATOM    794  CA  ILE P  52      -9.400 -69.961 112.868  0.00 97.00      PROA   
ATOM    795  HA  ILE P  52      -9.676 -69.620 113.856  0.00 97.00      PROA   
ATOM    796  CB  ILE P  52     -10.663 -69.990 112.017  0.00 97.00      PROA   
ATOM    797  HB  ILE P  52     -10.386 -70.253 110.975  0.00 97.00      PROA   
ATOM    798  CG2 ILE P  52     -11.654 -71.058 112.519  0.00 97.00      PROA   
ATOM    799 HG21 ILE P  52     -11.933 -70.871 113.577  0.00 97.00      PROA   
ATOM    800 HG22 ILE P  52     -11.248 -72.085 112.419  0.00 97.00      PROA   
ATOM    801 HG23 ILE P  52     -12.582 -71.008 111.913  0.00 97.00      PROA   
ATOM    802  CG1 ILE P  52     -11.333 -68.594 111.989  0.00 97.00      PROA   
ATOM    803 HG11 ILE P  52     -10.564 -67.794 111.972  0.00 97.00      PROA   
ATOM    804 HG12 ILE P  52     -11.917 -68.472 112.928  0.00 97.00      PROA   
ATOM    805  CD  ILE P  52     -12.261 -68.379 110.789  0.00 97.00      PROA   
ATOM    806  HD1 ILE P  52     -13.054 -69.155 110.763  0.00 97.00      PROA   
ATOM    807  HD2 ILE P  52     -11.692 -68.410 109.837  0.00 97.00      PROA   
ATOM    808  HD3 ILE P  52     -12.755 -67.390 110.868  0.00 97.00      PROA   
ATOM    809  C   ILE P  52      -8.773 -71.332 112.979  0.00 97.00      PROA   
ATOM    810  O   ILE P  52      -8.533 -72.014 111.986  0.00 97.00      PROA   
ATOM    811  N   THR P  53      -8.469 -71.760 114.225  0.00 97.00      PROA   
ATOM    812  HN  THR P  53      -8.602 -71.149 115.002  0.00 97.00      PROA   
ATOM    813  CA  THR P  53      -7.848 -73.044 114.522  0.00 97.00      PROA   
ATOM    814  HA  THR P  53      -6.922 -73.085 113.966  0.00 97.00      PROA   
ATOM    815  CB  THR P  53      -7.533 -73.205 116.006  0.00 97.00      PROA   
ATOM    816  HB  THR P  53      -8.474 -73.276 116.599  0.00 97.00      PROA   
ATOM    817  OG1 THR P  53      -6.807 -72.075 116.470  0.00 97.00      PROA   
ATOM    818  HG1 THR P  53      -6.593 -72.267 117.386  0.00 97.00      PROA   
ATOM    819  CG2 THR P  53      -6.660 -74.449 116.261  0.00 97.00      PROA   
ATOM    820 HG21 THR P  53      -5.728 -74.395 115.658  0.00 97.00      PROA   
ATOM    821 HG22 THR P  53      -7.197 -75.382 116.000  0.00 97.00      PROA   
ATOM    822 HG23 THR P  53      -6.378 -74.509 117.335  0.00 97.00      PROA   
ATOM    823  C   THR P  53      -8.694 -74.214 114.069  0.00 97.00      PROA   
ATOM    824  O   THR P  53      -8.178 -75.174 113.499  0.00 97.00      PROA   
ATOM    825  N   SER P  54     -10.024 -74.139 114.298  0.00 97.00      PROA   
ATOM    826  HN  SER P  54     -10.425 -73.322 114.703  0.00 97.00      PROA   
ATOM    827  CA  SER P  54     -10.938 -75.213 113.989  0.00 97.00      PROA   
ATOM    828  HA  SER P  54     -10.695 -75.604 113.010  0.00 97.00      PROA   
ATOM    829  CB  SER P  54     -10.978 -76.340 115.065  0.00 97.00      PROA   
ATOM    830  HB1 SER P  54     -11.669 -77.150 114.753  0.00 97.00      PROA   
ATOM    831  HB2 SER P  54     -11.335 -75.934 116.035  0.00 97.00      PROA   
ATOM    832  OG  SER P  54      -9.693 -76.904 115.298  0.00 97.00      PROA   
ATOM    833  HG1 SER P  54      -9.346 -77.151 114.436  0.00 97.00      PROA   
ATOM    834  C   SER P  54     -12.309 -74.581 113.950  0.00 97.00      PROA   
ATOM    835  O   SER P  54     -12.836 -74.183 114.984  0.00 97.00      PROA   
ATOM    836  N   ALA P  55     -12.901 -74.435 112.745  0.00 97.00      PROA   
ATOM    837  HN  ALA P  55     -12.443 -74.765 111.918  0.00 97.00      PROA   
ATOM    838  CA  ALA P  55     -14.070 -73.613 112.490  0.00 97.00      PROA   
ATOM    839  HA  ALA P  55     -13.795 -72.617 112.790  0.00 97.00      PROA   
ATOM    840  CB  ALA P  55     -14.367 -73.580 110.978  0.00 97.00      PROA   
ATOM    841  HB1 ALA P  55     -14.642 -74.591 110.609  0.00 97.00      PROA   
ATOM    842  HB2 ALA P  55     -13.459 -73.253 110.425  0.00 97.00      PROA   
ATOM    843  HB3 ALA P  55     -15.187 -72.870 110.747  0.00 97.00      PROA   
ATOM    844  C   ALA P  55     -15.354 -73.937 113.245  0.00 97.00      PROA   
ATOM    845  O   ALA P  55     -15.752 -75.090 113.384  0.00 97.00      PROA   
ATOM    846  N   SER P  56     -16.047 -72.875 113.730  0.00 97.00      PROA   
ATOM    847  HN  SER P  56     -15.656 -71.956 113.649  0.00 97.00      PROA   
ATOM    848  CA  SER P  56     -17.364 -72.927 114.342  0.00 97.00      PROA   
ATOM    849  HA  SER P  56     -17.608 -73.958 114.549  0.00 97.00      PROA   
ATOM    850  CB  SER P  56     -17.466 -72.142 115.683  0.00 97.00      PROA   
ATOM    851  HB1 SER P  56     -16.669 -72.505 116.366  0.00 97.00      PROA   
ATOM    852  HB2 SER P  56     -18.446 -72.339 116.170  0.00 97.00      PROA   
ATOM    853  OG  SER P  56     -17.298 -70.735 115.521  0.00 97.00      PROA   
ATOM    854  HG1 SER P  56     -17.764 -70.322 116.261  0.00 97.00      PROA   
ATOM    855  C   SER P  56     -18.395 -72.415 113.356  0.00 97.00      PROA   
ATOM    856  O   SER P  56     -18.064 -71.883 112.301  0.00 97.00      PROA   
ATOM    857  N   GLU P  57     -19.701 -72.579 113.674  0.00 97.00      PROA   
ATOM    858  HN  GLU P  57     -19.967 -72.994 114.541  0.00 97.00      PROA   
ATOM    859  CA  GLU P  57     -20.815 -72.070 112.891  0.00 97.00      PROA   
ATOM    860  HA  GLU P  57     -20.754 -72.476 111.890  0.00 97.00      PROA   
ATOM    861  CB  GLU P  57     -22.151 -72.472 113.581  0.00 97.00      PROA   
ATOM    862  HB1 GLU P  57     -23.012 -72.101 112.988  0.00 97.00      PROA   
ATOM    863  HB2 GLU P  57     -22.181 -71.952 114.571  0.00 97.00      PROA   
ATOM    864  CG  GLU P  57     -22.347 -73.979 113.917  0.00 97.00      PROA   
ATOM    865  HG1 GLU P  57     -23.231 -74.054 114.591  0.00 97.00      PROA   
ATOM    866  HG2 GLU P  57     -21.473 -74.377 114.473  0.00 97.00      PROA   
ATOM    867  CD  GLU P  57     -22.615 -74.910 112.730  0.00 97.00      PROA   
ATOM    868  OE1 GLU P  57     -23.772 -75.397 112.611  0.00 97.00      PROA   
ATOM    869  OE2 GLU P  57     -21.654 -75.217 111.981  0.00 97.00      PROA   
ATOM    870  C   GLU P  57     -20.751 -70.541 112.819  0.00 97.00      PROA   
ATOM    871  O   GLU P  57     -20.942 -69.910 111.784  0.00 97.00      PROA   
ATOM    872  N   ASP P  58     -20.430 -69.955 113.985  0.00 97.00      PROA   
ATOM    873  HN  ASP P  58     -20.335 -70.556 114.776  0.00 97.00      PROA   
ATOM    874  CA  ASP P  58     -20.355 -68.576 114.392  0.00 97.00      PROA   
ATOM    875  HA  ASP P  58     -21.236 -68.080 114.012  0.00 97.00      PROA   
ATOM    876  CB  ASP P  58     -20.400 -68.491 115.961  0.00 97.00      PROA   
ATOM    877  HB1 ASP P  58     -21.463 -68.333 116.255  0.00 97.00      PROA   
ATOM    878  HB2 ASP P  58     -19.811 -67.637 116.345  0.00 97.00      PROA   
ATOM    879  CG  ASP P  58     -19.964 -69.777 116.692  0.00 97.00      PROA   
ATOM    880  OD1 ASP P  58     -20.630 -70.837 116.531  0.00 97.00      PROA   
ATOM    881  OD2 ASP P  58     -18.961 -69.705 117.447  0.00 97.00      PROA   
ATOM    882  C   ASP P  58     -19.186 -67.796 113.795  0.00 97.00      PROA   
ATOM    883  O   ASP P  58     -19.239 -66.568 113.732  0.00 97.00      PROA   
ATOM    884  N   ASP P  59     -18.144 -68.478 113.260  0.00 97.00      PROA   
ATOM    885  HN  ASP P  59     -18.018 -69.446 113.469  0.00 97.00      PROA   
ATOM    886  CA  ASP P  59     -17.140 -67.903 112.370  0.00 97.00      PROA   
ATOM    887  HA  ASP P  59     -16.646 -67.095 112.896  0.00 97.00      PROA   
ATOM    888  CB  ASP P  59     -16.100 -68.989 111.969  0.00 97.00      PROA   
ATOM    889  HB1 ASP P  59     -15.510 -68.666 111.085  0.00 97.00      PROA   
ATOM    890  HB2 ASP P  59     -16.618 -69.937 111.717  0.00 97.00      PROA   
ATOM    891  CG  ASP P  59     -15.067 -69.256 113.064  0.00 97.00      PROA   
ATOM    892  OD1 ASP P  59     -14.526 -68.279 113.642  0.00 97.00      PROA   
ATOM    893  OD2 ASP P  59     -14.706 -70.449 113.228  0.00 97.00      PROA   
ATOM    894  C   ASP P  59     -17.728 -67.303 111.081  0.00 97.00      PROA   
ATOM    895  O   ASP P  59     -17.119 -66.438 110.461  0.00 97.00      PROA   
ATOM    896  N   SER P  60     -18.925 -67.750 110.635  0.00 97.00      PROA   
ATOM    897  HN  SER P  60     -19.393 -68.450 111.168  0.00 97.00      PROA   
ATOM    898  CA  SER P  60     -19.594 -67.284 109.416  0.00 97.00      PROA   
ATOM    899  HA  SER P  60     -18.915 -67.488 108.599  0.00 97.00      PROA   
ATOM    900  CB  SER P  60     -20.928 -68.019 109.127  0.00 97.00      PROA   
ATOM    901  HB1 SER P  60     -21.361 -67.673 108.163  0.00 97.00      PROA   
ATOM    902  HB2 SER P  60     -21.658 -67.819 109.941  0.00 97.00      PROA   
ATOM    903  OG  SER P  60     -20.741 -69.423 109.027  0.00 97.00      PROA   
ATOM    904  HG1 SER P  60     -20.695 -69.751 109.932  0.00 97.00      PROA   
ATOM    905  C   SER P  60     -19.938 -65.796 109.367  0.00 97.00      PROA   
ATOM    906  O   SER P  60     -20.387 -65.206 110.348  0.00 97.00      PROA   
ATOM    907  N   GLY P  61     -19.786 -65.159 108.180  0.00 97.00      PROA   
ATOM    908  HN  GLY P  61     -19.470 -65.660 107.375  0.00 97.00      PROA   
ATOM    909  CA  GLY P  61     -20.075 -63.741 108.019  0.00 97.00      PROA   
ATOM    910  HA1 GLY P  61     -19.901 -63.226 108.954  0.00 97.00      PROA   
ATOM    911  HA2 GLY P  61     -21.084 -63.644 107.647  0.00 97.00      PROA   
ATOM    912  C   GLY P  61     -19.144 -63.124 107.024  0.00 97.00      PROA   
ATOM    913  O   GLY P  61     -18.297 -63.798 106.456  0.00 97.00      PROA   
ATOM    914  N   GLU P  62     -19.271 -61.798 106.783  0.00 97.00      PROA   
ATOM    915  HN  GLU P  62     -19.968 -61.252 107.247  0.00 97.00      PROA   
ATOM    916  CA  GLU P  62     -18.400 -61.096 105.868  0.00 97.00      PROA   
ATOM    917  HA  GLU P  62     -18.005 -61.813 105.173  0.00 97.00      PROA   
ATOM    918  CB  GLU P  62     -19.114 -60.046 104.982  0.00 97.00      PROA   
ATOM    919  HB1 GLU P  62     -19.994 -60.557 104.529  0.00 97.00      PROA   
ATOM    920  HB2 GLU P  62     -18.414 -59.784 104.157  0.00 97.00      PROA   
ATOM    921  CG  GLU P  62     -19.630 -58.760 105.652  0.00 97.00      PROA   
ATOM    922  HG1 GLU P  62     -18.865 -58.309 106.316  0.00 97.00      PROA   
ATOM    923  HG2 GLU P  62     -20.545 -58.975 106.243  0.00 97.00      PROA   
ATOM    924  CD  GLU P  62     -19.982 -57.729 104.585  0.00 97.00      PROA   
ATOM    925  OE1 GLU P  62     -20.556 -58.101 103.534  0.00 97.00      PROA   
ATOM    926  OE2 GLU P  62     -19.679 -56.539 104.821  0.00 97.00      PROA   
ATOM    927  C   GLU P  62     -17.193 -60.534 106.572  0.00 97.00      PROA   
ATOM    928  O   GLU P  62     -17.275 -59.769 107.529  0.00 97.00      PROA   
ATOM    929  N   TYR P  63     -16.011 -60.954 106.079  0.00 97.00      PROA   
ATOM    930  HN  TYR P  63     -15.996 -61.584 105.305  0.00 97.00      PROA   
ATOM    931  CA  TYR P  63     -14.713 -60.595 106.589  0.00 97.00      PROA   
ATOM    932  HA  TYR P  63     -14.802 -60.309 107.629  0.00 97.00      PROA   
ATOM    933  CB  TYR P  63     -13.693 -61.759 106.452  0.00 97.00      PROA   
ATOM    934  HB1 TYR P  63     -12.646 -61.396 106.515  0.00 97.00      PROA   
ATOM    935  HB2 TYR P  63     -13.836 -62.264 105.475  0.00 97.00      PROA   
ATOM    936  CG  TYR P  63     -13.902 -62.792 107.528  0.00 97.00      PROA   
ATOM    937  CD1 TYR P  63     -15.040 -63.618 107.532  0.00 97.00      PROA   
ATOM    938  HD1 TYR P  63     -15.772 -63.533 106.745  0.00 97.00      PROA   
ATOM    939  CE1 TYR P  63     -15.254 -64.534 108.568  0.00 97.00      PROA   
ATOM    940  HE1 TYR P  63     -16.155 -65.127 108.576  0.00 97.00      PROA   
ATOM    941  CZ  TYR P  63     -14.303 -64.671 109.586  0.00 97.00      PROA   
ATOM    942  OH  TYR P  63     -14.518 -65.549 110.666  0.00 97.00      PROA   
ATOM    943  HH  TYR P  63     -15.424 -65.870 110.614  0.00 97.00      PROA   
ATOM    944  CD2 TYR P  63     -12.941 -62.962 108.541  0.00 97.00      PROA   
ATOM    945  HD2 TYR P  63     -12.048 -62.355 108.546  0.00 97.00      PROA   
ATOM    946  CE2 TYR P  63     -13.138 -63.901 109.557  0.00 97.00      PROA   
ATOM    947  HE2 TYR P  63     -12.414 -63.998 110.349  0.00 97.00      PROA   
ATOM    948  C   TYR P  63     -14.205 -59.402 105.826  0.00 97.00      PROA   
ATOM    949  O   TYR P  63     -14.305 -59.341 104.603  0.00 97.00      PROA   
ATOM    950  N   ARG P  64     -13.663 -58.393 106.542  0.00 97.00      PROA   
ATOM    951  HN  ARG P  64     -13.678 -58.405 107.540  0.00 97.00      PROA   
ATOM    952  CA  ARG P  64     -13.128 -57.215 105.897  0.00 97.00      PROA   
ATOM    953  HA  ARG P  64     -12.742 -57.475 104.920  0.00 97.00      PROA   
ATOM    954  CB  ARG P  64     -14.155 -56.054 105.792  0.00 97.00      PROA   
ATOM    955  HB1 ARG P  64     -13.872 -55.435 104.912  0.00 97.00      PROA   
ATOM    956  HB2 ARG P  64     -14.118 -55.392 106.687  0.00 97.00      PROA   
ATOM    957  CG  ARG P  64     -15.620 -56.521 105.672  0.00 97.00      PROA   
ATOM    958  HG1 ARG P  64     -15.929 -56.999 106.626  0.00 97.00      PROA   
ATOM    959  HG2 ARG P  64     -15.716 -57.288 104.872  0.00 97.00      PROA   
ATOM    960  CD  ARG P  64     -16.596 -55.389 105.379  0.00 97.00      PROA   
ATOM    961  HD1 ARG P  64     -16.400 -54.497 106.011  0.00 97.00      PROA   
ATOM    962  HD2 ARG P  64     -17.635 -55.729 105.549  0.00 97.00      PROA   
ATOM    963  NE  ARG P  64     -16.367 -55.029 103.951  0.00 97.00      PROA   
ATOM    964  HE  ARG P  64     -15.531 -55.348 103.506  0.00 97.00      PROA   
ATOM    965  CZ  ARG P  64     -17.304 -54.529 103.127  0.00 97.00      PROA   
ATOM    966  NH1 ARG P  64     -18.614 -54.577 103.386  0.00 97.00      PROA   
ATOM    967 HH11 ARG P  64     -18.908 -55.248 104.069  0.00 97.00      PROA   
ATOM    968 HH12 ARG P  64     -19.246 -54.426 102.636  0.00 97.00      PROA   
ATOM    969  NH2 ARG P  64     -16.890 -54.014 101.962  0.00 97.00      PROA   
ATOM    970 HH21 ARG P  64     -15.902 -53.941 101.827  0.00 97.00      PROA   
ATOM    971 HH22 ARG P  64     -17.559 -53.594 101.360  0.00 97.00      PROA   
ATOM    972  C   ARG P  64     -11.996 -56.739 106.765  0.00 97.00      PROA   
ATOM    973  O   ARG P  64     -11.991 -56.973 107.967  0.00 97.00      PROA   
ATOM    974  N   CYS P  65     -11.000 -56.038 106.181  0.00 97.00      PROA   
ATOM    975  HN  CYS P  65     -10.903 -55.989 105.191  0.00 97.00      PROA   
ATOM    976  CA  CYS P  65      -9.977 -55.388 106.968  0.00 97.00      PROA   
ATOM    977  HA  CYS P  65     -10.397 -55.170 107.936  0.00 97.00      PROA   
ATOM    978  CB  CYS P  65      -8.738 -56.293 107.165  0.00 97.00      PROA   
ATOM    979  HB1 CYS P  65      -9.060 -57.135 107.819  0.00 97.00      PROA   
ATOM    980  HB2 CYS P  65      -7.928 -55.760 107.704  0.00 97.00      PROA   
ATOM    981  SG  CYS P  65      -8.136 -56.998 105.605  0.00 97.00      PROA   
ATOM    982  C   CYS P  65      -9.576 -54.047 106.396  0.00 97.00      PROA   
ATOM    983  O   CYS P  65      -9.840 -53.716 105.245  0.00 97.00      PROA   
ATOM    984  N   GLN P  66      -8.929 -53.222 107.246  0.00 97.00      PROA   
ATOM    985  HN  GLN P  66      -8.813 -53.503 108.197  0.00 97.00      PROA   
ATOM    986  CA  GLN P  66      -8.378 -51.937 106.885  0.00 97.00      PROA   
ATOM    987  HA  GLN P  66      -8.419 -51.800 105.813  0.00 97.00      PROA   
ATOM    988  CB  GLN P  66      -9.170 -50.805 107.618  0.00 97.00      PROA   
ATOM    989  HB1 GLN P  66      -8.903 -50.754 108.692  0.00 97.00      PROA   
ATOM    990  HB2 GLN P  66     -10.239 -51.120 107.567  0.00 97.00      PROA   
ATOM    991  CG  GLN P  66      -9.087 -49.411 106.956  0.00 97.00      PROA   
ATOM    992  HG1 GLN P  66      -9.199 -49.562 105.860  0.00 97.00      PROA   
ATOM    993  HG2 GLN P  66      -8.109 -48.926 107.137  0.00 97.00      PROA   
ATOM    994  CD  GLN P  66     -10.234 -48.461 107.347  0.00 97.00      PROA   
ATOM    995  OE1 GLN P  66     -10.976 -48.038 106.462  0.00 97.00      PROA   
ATOM    996  NE2 GLN P  66     -10.409 -48.108 108.643  0.00 97.00      PROA   
ATOM    997 HE21 GLN P  66     -11.196 -47.546 108.893  0.00 97.00      PROA   
ATOM    998 HE22 GLN P  66      -9.805 -48.463 109.358  0.00 97.00      PROA   
ATOM    999  C   GLN P  66      -6.922 -52.032 107.324  0.00 97.00      PROA   
ATOM   1000  O   GLN P  66      -6.627 -52.117 108.515  0.00 97.00      PROA   
ATOM   1001  N   ARG P  67      -5.963 -52.056 106.358  0.00 97.00      PROA   
ATOM   1002  HN  ARG P  67      -6.205 -52.042 105.391  0.00 97.00      PROA   
ATOM   1003  CA  ARG P  67      -4.541 -52.189 106.642  0.00 97.00      PROA   
ATOM   1004  HA  ARG P  67      -4.378 -52.440 107.681  0.00 97.00      PROA   
ATOM   1005  CB  ARG P  67      -3.895 -53.285 105.746  0.00 97.00      PROA   
ATOM   1006  HB1 ARG P  67      -2.785 -53.217 105.753  0.00 97.00      PROA   
ATOM   1007  HB2 ARG P  67      -4.225 -53.109 104.696  0.00 97.00      PROA   
ATOM   1008  CG  ARG P  67      -4.282 -54.724 106.130  0.00 97.00      PROA   
ATOM   1009  HG1 ARG P  67      -4.092 -55.379 105.248  0.00 97.00      PROA   
ATOM   1010  HG2 ARG P  67      -5.372 -54.763 106.339  0.00 97.00      PROA   
ATOM   1011  CD  ARG P  67      -3.530 -55.282 107.345  0.00 97.00      PROA   
ATOM   1012  HD1 ARG P  67      -4.046 -56.181 107.738  0.00 97.00      PROA   
ATOM   1013  HD2 ARG P  67      -3.457 -54.533 108.162  0.00 97.00      PROA   
ATOM   1014  NE  ARG P  67      -2.190 -55.748 106.879  0.00 97.00      PROA   
ATOM   1015  HE  ARG P  67      -2.156 -56.528 106.256  0.00 97.00      PROA   
ATOM   1016  CZ  ARG P  67      -1.014 -55.183 107.206  0.00 97.00      PROA   
ATOM   1017  NH1 ARG P  67      -0.911 -54.164 108.062  0.00 97.00      PROA   
ATOM   1018 HH11 ARG P  67      -1.700 -53.896 108.608  0.00 97.00      PROA   
ATOM   1019 HH12 ARG P  67       0.006 -53.863 108.324  0.00 97.00      PROA   
ATOM   1020  NH2 ARG P  67       0.114 -55.680 106.672  0.00 97.00      PROA   
ATOM   1021 HH21 ARG P  67       0.054 -56.436 106.030  0.00 97.00      PROA   
ATOM   1022 HH22 ARG P  67       0.985 -55.243 106.903  0.00 97.00      PROA   
ATOM   1023  C   ARG P  67      -3.800 -50.906 106.346  0.00 97.00      PROA   
ATOM   1024  O   ARG P  67      -3.437 -50.673 105.197  0.00 97.00      PROA   
ATOM   1025  N   GLY P  68      -3.514 -50.077 107.389  0.00 97.00      PROA   
ATOM   1026  HN  GLY P  68      -3.835 -50.336 108.298  0.00 97.00      PROA   
ATOM   1027  CA  GLY P  68      -2.648 -48.891 107.372  0.00 97.00      PROA   
ATOM   1028  HA1 GLY P  68      -1.632 -49.250 107.304  0.00 97.00      PROA   
ATOM   1029  HA2 GLY P  68      -2.830 -48.370 108.301  0.00 97.00      PROA   
ATOM   1030  C   GLY P  68      -2.804 -47.854 106.275  0.00 97.00      PROA   
ATOM   1031  O   GLY P  68      -1.932 -47.004 106.104  0.00 97.00      PROA   
ATOM   1032  N   LEU P  69      -3.895 -47.908 105.489  0.00 97.00      PROA   
ATOM   1033  HN  LEU P  69      -4.580 -48.606 105.667  0.00 97.00      PROA   
ATOM   1034  CA  LEU P  69      -3.988 -47.226 104.219  0.00 97.00      PROA   
ATOM   1035  HA  LEU P  69      -3.406 -46.313 104.241  0.00 97.00      PROA   
ATOM   1036  CB  LEU P  69      -3.555 -48.149 103.046  0.00 97.00      PROA   
ATOM   1037  HB1 LEU P  69      -3.839 -47.703 102.067  0.00 97.00      PROA   
ATOM   1038  HB2 LEU P  69      -4.089 -49.118 103.171  0.00 97.00      PROA   
ATOM   1039  CG  LEU P  69      -2.054 -48.501 102.952  0.00 97.00      PROA   
ATOM   1040  HG  LEU P  69      -1.718 -48.921 103.927  0.00 97.00      PROA   
ATOM   1041  CD1 LEU P  69      -1.840 -49.593 101.889  0.00 97.00      PROA   
ATOM   1042 HD11 LEU P  69      -2.176 -49.234 100.893  0.00 97.00      PROA   
ATOM   1043 HD12 LEU P  69      -2.409 -50.510 102.153  0.00 97.00      PROA   
ATOM   1044 HD13 LEU P  69      -0.763 -49.848 101.827  0.00 97.00      PROA   
ATOM   1045  CD2 LEU P  69      -1.193 -47.268 102.634  0.00 97.00      PROA   
ATOM   1046 HD21 LEU P  69      -1.272 -46.516 103.445  0.00 97.00      PROA   
ATOM   1047 HD22 LEU P  69      -1.523 -46.805 101.679  0.00 97.00      PROA   
ATOM   1048 HD23 LEU P  69      -0.128 -47.564 102.531  0.00 97.00      PROA   
ATOM   1049  C   LEU P  69      -5.433 -46.865 103.976  0.00 97.00      PROA   
ATOM   1050  O   LEU P  69      -6.339 -47.573 104.409  0.00 97.00      PROA   
ATOM   1051  N   SER P  70      -5.675 -45.748 103.248  0.00 97.00      PROA   
ATOM   1052  HN  SER P  70      -4.908 -45.208 102.904  0.00 97.00      PROA   
ATOM   1053  CA  SER P  70      -6.984 -45.238 102.856  0.00 97.00      PROA   
ATOM   1054  HA  SER P  70      -7.409 -44.817 103.755  0.00 97.00      PROA   
ATOM   1055  CB  SER P  70      -6.843 -44.071 101.842  0.00 97.00      PROA   
ATOM   1056  HB1 SER P  70      -6.362 -43.218 102.371  0.00 97.00      PROA   
ATOM   1057  HB2 SER P  70      -7.831 -43.726 101.467  0.00 97.00      PROA   
ATOM   1058  OG  SER P  70      -6.001 -44.441 100.750  0.00 97.00      PROA   
ATOM   1059  HG1 SER P  70      -5.869 -43.659 100.207  0.00 97.00      PROA   
ATOM   1060  C   SER P  70      -7.999 -46.262 102.344  0.00 97.00      PROA   
ATOM   1061  O   SER P  70      -7.759 -46.972 101.374  0.00 97.00      PROA   
ATOM   1062  N   GLY P  71      -9.184 -46.346 102.992  0.00 97.00      PROA   
ATOM   1063  HN  GLY P  71      -9.364 -45.719 103.747  0.00 97.00      PROA   
ATOM   1064  CA  GLY P  71     -10.232 -47.316 102.677  0.00 97.00      PROA   
ATOM   1065  HA1 GLY P  71     -10.327 -47.371 101.602  0.00 97.00      PROA   
ATOM   1066  HA2 GLY P  71     -11.136 -46.954 103.140  0.00 97.00      PROA   
ATOM   1067  C   GLY P  71      -9.996 -48.730 103.178  0.00 97.00      PROA   
ATOM   1068  O   GLY P  71      -8.873 -49.172 103.385  0.00 97.00      PROA   
ATOM   1069  N   ARG P  72     -11.102 -49.489 103.368  0.00 97.00      PROA   
ATOM   1070  HN  ARG P  72     -12.000 -49.100 103.193  0.00 97.00      PROA   
ATOM   1071  CA  ARG P  72     -11.131 -50.864 103.837  0.00 97.00      PROA   
ATOM   1072  HA  ARG P  72     -10.125 -51.179 104.084  0.00 97.00      PROA   
ATOM   1073  CB  ARG P  72     -12.040 -51.096 105.086  0.00 97.00      PROA   
ATOM   1074  HB1 ARG P  72     -11.689 -50.427 105.898  0.00 97.00      PROA   
ATOM   1075  HB2 ARG P  72     -11.863 -52.131 105.456  0.00 97.00      PROA   
ATOM   1076  CG  ARG P  72     -13.581 -50.964 104.934  0.00 97.00      PROA   
ATOM   1077  HG1 ARG P  72     -14.018 -51.078 105.954  0.00 97.00      PROA   
ATOM   1078  HG2 ARG P  72     -13.950 -51.819 104.328  0.00 97.00      PROA   
ATOM   1079  CD  ARG P  72     -14.156 -49.673 104.323  0.00 97.00      PROA   
ATOM   1080  HD1 ARG P  72     -15.252 -49.614 104.509  0.00 97.00      PROA   
ATOM   1081  HD2 ARG P  72     -13.960 -49.637 103.229  0.00 97.00      PROA   
ATOM   1082  NE  ARG P  72     -13.475 -48.533 105.003  0.00 97.00      PROA   
ATOM   1083  HE  ARG P  72     -12.701 -48.739 105.599  0.00 97.00      PROA   
ATOM   1084  CZ  ARG P  72     -13.647 -47.226 104.723  0.00 97.00      PROA   
ATOM   1085  NH1 ARG P  72     -14.637 -46.745 103.967  0.00 97.00      PROA   
ATOM   1086 HH11 ARG P  72     -15.351 -47.364 103.661  0.00 97.00      PROA   
ATOM   1087 HH12 ARG P  72     -14.687 -45.758 103.828  0.00 97.00      PROA   
ATOM   1088  NH2 ARG P  72     -12.759 -46.370 105.258  0.00 97.00      PROA   
ATOM   1089 HH21 ARG P  72     -12.034 -46.771 105.819  0.00 97.00      PROA   
ATOM   1090 HH22 ARG P  72     -12.894 -45.389 105.182  0.00 97.00      PROA   
ATOM   1091  C   ARG P  72     -11.625 -51.739 102.708  0.00 97.00      PROA   
ATOM   1092  O   ARG P  72     -12.220 -51.268 101.742  0.00 97.00      PROA   
ATOM   1093  N   SER P  73     -11.327 -53.051 102.827  0.00 97.00      PROA   
ATOM   1094  HN  SER P  73     -10.772 -53.338 103.608  0.00 97.00      PROA   
ATOM   1095  CA  SER P  73     -11.685 -54.173 101.983  0.00 97.00      PROA   
ATOM   1096  HA  SER P  73     -11.037 -54.083 101.122  0.00 97.00      PROA   
ATOM   1097  CB  SER P  73     -11.326 -55.510 102.688  0.00 97.00      PROA   
ATOM   1098  HB1 SER P  73     -11.943 -56.387 102.405  0.00 97.00      PROA   
ATOM   1099  HB2 SER P  73     -11.467 -55.367 103.774  0.00 97.00      PROA   
ATOM   1100  OG  SER P  73      -9.976 -55.865 102.428  0.00 97.00      PROA   
ATOM   1101  HG1 SER P  73      -9.997 -56.288 101.562  0.00 97.00      PROA   
ATOM   1102  C   SER P  73     -13.067 -54.337 101.390  0.00 97.00      PROA   
ATOM   1103  O   SER P  73     -14.079 -53.775 101.798  0.00 97.00      PROA   
ATOM   1104  N   ASP P  74     -13.045 -55.263 100.417  0.00 97.00      PROA   
ATOM   1105  HN  ASP P  74     -12.138 -55.550 100.106  0.00 97.00      PROA   
ATOM   1106  CA  ASP P  74     -13.994 -56.247  99.968  0.00 97.00      PROA   
ATOM   1107  HA  ASP P  74     -14.570 -55.763  99.197  0.00 97.00      PROA   
ATOM   1108  CB  ASP P  74     -13.178 -57.424  99.314  0.00 97.00      PROA   
ATOM   1109  HB1 ASP P  74     -12.970 -57.154  98.254  0.00 97.00      PROA   
ATOM   1110  HB2 ASP P  74     -13.749 -58.372  99.312  0.00 97.00      PROA   
ATOM   1111  CG  ASP P  74     -11.796 -57.674  99.960  0.00 97.00      PROA   
ATOM   1112  OD1 ASP P  74     -10.909 -56.783  99.864  0.00 97.00      PROA   
ATOM   1113  OD2 ASP P  74     -11.607 -58.768 100.551  0.00 97.00      PROA   
ATOM   1114  C   ASP P  74     -14.947 -56.794 101.045  0.00 97.00      PROA   
ATOM   1115  O   ASP P  74     -14.614 -56.807 102.230  0.00 97.00      PROA   
ATOM   1116  N   PRO P  75     -16.156 -57.231 100.697  0.00 97.00      PROA   
ATOM   1117  CD  PRO P  75     -16.864 -56.828  99.478  0.00 97.00      PROA   
ATOM   1118  HD1 PRO P  75     -16.404 -57.329  98.598  0.00 97.00      PROA   
ATOM   1119  HD2 PRO P  75     -16.818 -55.723  99.358  0.00 97.00      PROA   
ATOM   1120  CA  PRO P  75     -16.963 -58.106 101.532  0.00 97.00      PROA   
ATOM   1121  HA  PRO P  75     -16.777 -57.966 102.589  0.00 97.00      PROA   
ATOM   1122  CB  PRO P  75     -18.391 -57.675 101.156  0.00 97.00      PROA   
ATOM   1123  HB1 PRO P  75     -18.659 -56.779 101.756  0.00 97.00      PROA   
ATOM   1124  HB2 PRO P  75     -19.159 -58.447 101.355  0.00 97.00      PROA   
ATOM   1125  CG  PRO P  75     -18.317 -57.282  99.671  0.00 97.00      PROA   
ATOM   1126  HG1 PRO P  75     -18.508 -58.181  99.047  0.00 97.00      PROA   
ATOM   1127  HG2 PRO P  75     -19.053 -56.496  99.412  0.00 97.00      PROA   
ATOM   1128  C   PRO P  75     -16.734 -59.572 101.182  0.00 97.00      PROA   
ATOM   1129  O   PRO P  75     -17.542 -60.143 100.452  0.00 97.00      PROA   
ATOM   1130  N   ILE P  76     -15.679 -60.249 101.696  0.00 97.00      PROA   
ATOM   1131  HN  ILE P  76     -14.974 -59.811 102.250  0.00 97.00      PROA   
ATOM   1132  CA  ILE P  76     -15.583 -61.689 101.476  0.00 97.00      PROA   
ATOM   1133  HA  ILE P  76     -15.997 -61.910 100.502  0.00 97.00      PROA   
ATOM   1134  CB  ILE P  76     -14.174 -62.263 101.384  0.00 97.00      PROA   
ATOM   1135  HB  ILE P  76     -14.241 -63.377 101.344  0.00 97.00      PROA   
ATOM   1136  CG2 ILE P  76     -13.550 -61.803 100.046  0.00 97.00      PROA   
ATOM   1137 HG21 ILE P  76     -13.421 -60.701 100.038  0.00 97.00      PROA   
ATOM   1138 HG22 ILE P  76     -14.187 -62.093  99.184  0.00 97.00      PROA   
ATOM   1139 HG23 ILE P  76     -12.549 -62.265  99.913  0.00 97.00      PROA   
ATOM   1140  CG1 ILE P  76     -13.274 -61.873 102.573  0.00 97.00      PROA   
ATOM   1141 HG11 ILE P  76     -13.878 -61.378 103.357  0.00 97.00      PROA   
ATOM   1142 HG12 ILE P  76     -12.524 -61.131 102.222  0.00 97.00      PROA   
ATOM   1143  CD  ILE P  76     -12.565 -63.077 103.199  0.00 97.00      PROA   
ATOM   1144  HD1 ILE P  76     -11.906 -63.576 102.458  0.00 97.00      PROA   
ATOM   1145  HD2 ILE P  76     -13.309 -63.813 103.573  0.00 97.00      PROA   
ATOM   1146  HD3 ILE P  76     -11.948 -62.746 104.059  0.00 97.00      PROA   
ATOM   1147  C   ILE P  76     -16.453 -62.437 102.478  0.00 97.00      PROA   
ATOM   1148  O   ILE P  76     -16.108 -62.648 103.638  0.00 97.00      PROA   
ATOM   1149  N   GLN P  77     -17.656 -62.839 102.017  0.00 97.00      PROA   
ATOM   1150  HN  GLN P  77     -17.941 -62.568 101.100  0.00 97.00      PROA   
ATOM   1151  CA  GLN P  77     -18.680 -63.443 102.841  0.00 97.00      PROA   
ATOM   1152  HA  GLN P  77     -18.629 -63.017 103.826  0.00 97.00      PROA   
ATOM   1153  CB  GLN P  77     -20.085 -63.113 102.265  0.00 97.00      PROA   
ATOM   1154  HB1 GLN P  77     -20.832 -63.304 103.065  0.00 97.00      PROA   
ATOM   1155  HB2 GLN P  77     -20.326 -63.777 101.406  0.00 97.00      PROA   
ATOM   1156  CG  GLN P  77     -20.194 -61.642 101.774  0.00 97.00      PROA   
ATOM   1157  HG1 GLN P  77     -19.699 -61.528 100.787  0.00 97.00      PROA   
ATOM   1158  HG2 GLN P  77     -19.682 -60.960 102.481  0.00 97.00      PROA   
ATOM   1159  CD  GLN P  77     -21.655 -61.214 101.596  0.00 97.00      PROA   
ATOM   1160  OE1 GLN P  77     -22.431 -61.915 100.938  0.00 97.00      PROA   
ATOM   1161  NE2 GLN P  77     -22.040 -60.034 102.163  0.00 97.00      PROA   
ATOM   1162 HE21 GLN P  77     -21.383 -59.447 102.644  0.00 97.00      PROA   
ATOM   1163 HE22 GLN P  77     -22.990 -59.744 102.067  0.00 97.00      PROA   
ATOM   1164  C   GLN P  77     -18.432 -64.940 102.962  0.00 97.00      PROA   
ATOM   1165  O   GLN P  77     -18.585 -65.683 101.998  0.00 97.00      PROA   
ATOM   1166  N   LEU P  78     -18.025 -65.391 104.177  0.00 97.00      PROA   
ATOM   1167  HN  LEU P  78     -17.970 -64.747 104.939  0.00 97.00      PROA   
ATOM   1168  CA  LEU P  78     -17.552 -66.720 104.518  0.00 97.00      PROA   
ATOM   1169  HA  LEU P  78     -17.191 -67.210 103.626  0.00 97.00      PROA   
ATOM   1170  CB  LEU P  78     -16.413 -66.600 105.571  0.00 97.00      PROA   
ATOM   1171  HB1 LEU P  78     -16.839 -66.133 106.487  0.00 97.00      PROA   
ATOM   1172  HB2 LEU P  78     -15.645 -65.895 105.182  0.00 97.00      PROA   
ATOM   1173  CG  LEU P  78     -15.696 -67.908 105.989  0.00 97.00      PROA   
ATOM   1174  HG  LEU P  78     -16.450 -68.713 106.137  0.00 97.00      PROA   
ATOM   1175  CD1 LEU P  78     -14.700 -68.368 104.915  0.00 97.00      PROA   
ATOM   1176 HD11 LEU P  78     -13.893 -67.613 104.811  0.00 97.00      PROA   
ATOM   1177 HD12 LEU P  78     -15.202 -68.485 103.936  0.00 97.00      PROA   
ATOM   1178 HD13 LEU P  78     -14.242 -69.339 105.200  0.00 97.00      PROA   
ATOM   1179  CD2 LEU P  78     -14.965 -67.732 107.334  0.00 97.00      PROA   
ATOM   1180 HD21 LEU P  78     -15.685 -67.463 108.135  0.00 97.00      PROA   
ATOM   1181 HD22 LEU P  78     -14.204 -66.926 107.255  0.00 97.00      PROA   
ATOM   1182 HD23 LEU P  78     -14.454 -68.673 107.624  0.00 97.00      PROA   
ATOM   1183  C   LEU P  78     -18.670 -67.547 105.120  0.00 97.00      PROA   
ATOM   1184  O   LEU P  78     -19.414 -67.069 105.973  0.00 97.00      PROA   
ATOM   1185  N   GLU P  79     -18.813 -68.822 104.682  0.00 97.00      PROA   
ATOM   1186  HN  GLU P  79     -18.229 -69.185 103.960  0.00 97.00      PROA   
ATOM   1187  CA  GLU P  79     -19.890 -69.694 105.100  0.00 97.00      PROA   
ATOM   1188  HA  GLU P  79     -20.503 -69.209 105.850  0.00 97.00      PROA   
ATOM   1189  CB  GLU P  79     -20.777 -70.094 103.895  0.00 97.00      PROA   
ATOM   1190  HB1 GLU P  79     -21.553 -70.818 104.225  0.00 97.00      PROA   
ATOM   1191  HB2 GLU P  79     -20.115 -70.615 103.167  0.00 97.00      PROA   
ATOM   1192  CG  GLU P  79     -21.488 -68.903 103.210  0.00 97.00      PROA   
ATOM   1193  HG1 GLU P  79     -20.904 -67.969 103.346  0.00 97.00      PROA   
ATOM   1194  HG2 GLU P  79     -22.493 -68.746 103.656  0.00 97.00      PROA   
ATOM   1195  CD  GLU P  79     -21.616 -69.091 101.695  0.00 97.00      PROA   
ATOM   1196  OE1 GLU P  79     -20.584 -69.406 101.046  0.00 97.00      PROA   
ATOM   1197  OE2 GLU P  79     -22.728 -68.853 101.154  0.00 97.00      PROA   
ATOM   1198  C   GLU P  79     -19.407 -70.996 105.695  0.00 97.00      PROA   
ATOM   1199  O   GLU P  79     -18.521 -71.667 105.167  0.00 97.00      PROA   
ATOM   1200  N   VAL P  80     -20.154 -71.429 106.742  0.00  0.00      PROA   
ATOM   1201  HN  VAL P  80     -20.861 -70.839 107.123  0.00  0.00      PROA   
ATOM   1202  CA  VAL P  80     -20.107 -72.741 107.341  0.00  0.00      PROA   
ATOM   1203  HA  VAL P  80     -19.458 -73.373 106.762  0.00  0.00      PROA   
ATOM   1204  CB  VAL P  80     -19.623 -72.673 108.792  0.00  0.00      PROA   
ATOM   1205  HB  VAL P  80     -20.306 -72.033 109.394  0.00  0.00      PROA   
ATOM   1206  CG1 VAL P  80     -19.588 -74.068 109.439  0.00  0.00      PROA   
ATOM   1207 HG11 VAL P  80     -18.907 -74.730 108.866  0.00  0.00      PROA   
ATOM   1208 HG12 VAL P  80     -20.602 -74.516 109.468  0.00  0.00      PROA   
ATOM   1209 HG13 VAL P  80     -19.211 -73.999 110.482  0.00  0.00      PROA   
ATOM   1210  CG2 VAL P  80     -18.218 -72.029 108.811  0.00  0.00      PROA   
ATOM   1211 HG21 VAL P  80     -18.253 -70.968 108.487  0.00  0.00      PROA   
ATOM   1212 HG22 VAL P  80     -17.536 -72.588 108.137  0.00  0.00      PROA   
ATOM   1213 HG23 VAL P  80     -17.795 -72.060 109.834  0.00  0.00      PROA   
ATOM   1214  C   VAL P  80     -21.530 -73.268 107.224  0.00  0.00      PROA   
ATOM   1215  O   VAL P  80     -22.461 -72.620 107.700  0.00  0.00      PROA   
ATOM   1216  N   HSD P  81     -21.733 -74.436 106.541  0.00  0.00      PROA   
ATOM   1217  HN  HSD P  81     -20.964 -74.965 106.188  0.00  0.00      PROA   
ATOM   1218  CA  HSD P  81     -23.051 -74.949 106.190  0.00  0.00      PROA   
ATOM   1219  HA  HSD P  81     -23.814 -74.342 106.655  0.00  0.00      PROA   
ATOM   1220  CB  HSD P  81     -23.285 -74.964 104.656  0.00  0.00      PROA   
ATOM   1221  HB1 HSD P  81     -24.262 -75.439 104.418  0.00  0.00      PROA   
ATOM   1222  HB2 HSD P  81     -22.486 -75.558 104.164  0.00  0.00      PROA   
ATOM   1223  ND1 HSD P  81     -24.126 -72.573 104.340  0.00  0.00      PROA   
ATOM   1224  HD1 HSD P  81     -24.727 -72.543 105.140  0.00  0.00      PROA   
ATOM   1225  CG  HSD P  81     -23.308 -73.624 103.981  0.00  0.00      PROA   
ATOM   1226  CE1 HSD P  81     -23.983 -71.624 103.380  0.00  0.00      PROA   
ATOM   1227  HE1 HSD P  81     -24.519 -70.679 103.401  0.00  0.00      PROA   
ATOM   1228  NE2 HSD P  81     -23.138 -71.994 102.435  0.00  0.00      PROA   
ATOM   1229  CD2 HSD P  81     -22.707 -73.248 102.820  0.00  0.00      PROA   
ATOM   1230  HD2 HSD P  81     -22.015 -73.795 102.193  0.00  0.00      PROA   
ATOM   1231  C   HSD P  81     -23.282 -76.389 106.612  0.00  0.00      PROA   
ATOM   1232  O   HSD P  81     -22.701 -77.314 106.044  0.00  0.00      PROA   
ATOM   1233  N   ARG P  82     -24.211 -76.592 107.583  0.00  0.00      PROA   
ATOM   1234  HN  ARG P  82     -24.543 -75.796 108.084  0.00  0.00      PROA   
ATOM   1235  CA  ARG P  82     -24.988 -77.788 107.893  0.00  0.00      PROA   
ATOM   1236  HA  ARG P  82     -25.803 -77.387 108.465  0.00  0.00      PROA   
ATOM   1237  CB  ARG P  82     -24.322 -78.816 108.859  0.00  0.00      PROA   
ATOM   1238  HB1 ARG P  82     -25.134 -79.406 109.346  0.00  0.00      PROA   
ATOM   1239  HB2 ARG P  82     -23.853 -78.240 109.679  0.00  0.00      PROA   
ATOM   1240  CG  ARG P  82     -23.309 -79.828 108.275  0.00  0.00      PROA   
ATOM   1241  HG1 ARG P  82     -23.148 -79.660 107.189  0.00  0.00      PROA   
ATOM   1242  HG2 ARG P  82     -23.786 -80.834 108.360  0.00  0.00      PROA   
ATOM   1243  CD  ARG P  82     -21.964 -79.919 109.012  0.00  0.00      PROA   
ATOM   1244  HD1 ARG P  82     -21.526 -80.929 108.858  0.00  0.00      PROA   
ATOM   1245  HD2 ARG P  82     -22.059 -79.731 110.100  0.00  0.00      PROA   
ATOM   1246  NE  ARG P  82     -21.012 -78.954 108.387  0.00  0.00      PROA   
ATOM   1247  HE  ARG P  82     -20.530 -79.255 107.564  0.00  0.00      PROA   
ATOM   1248  CZ  ARG P  82     -20.936 -77.640 108.713  0.00  0.00      PROA   
ATOM   1249  NH1 ARG P  82     -21.536 -77.125 109.805  0.00  0.00      PROA   
ATOM   1250 HH11 ARG P  82     -21.450 -76.148 110.005  0.00  0.00      PROA   
ATOM   1251 HH12 ARG P  82     -22.054 -77.721 110.418  0.00  0.00      PROA   
ATOM   1252  NH2 ARG P  82     -20.248 -76.815 107.893  0.00  0.00      PROA   
ATOM   1253 HH21 ARG P  82     -20.185 -75.840 108.105  0.00  0.00      PROA   
ATOM   1254 HH22 ARG P  82     -19.809 -77.177 107.071  0.00  0.00      PROA   
ATOM   1255  C   ARG P  82     -25.622 -78.469 106.690  0.00  0.00      PROA   
ATOM   1256  O   ARG P  82     -25.805 -77.856 105.638  0.00  0.00      PROA   
ATOM   1257  N   GLY P  83     -26.020 -79.760 106.857  0.00  0.00      PROA   
ATOM   1258  HN  GLY P  83     -25.884 -80.203 107.739  0.00  0.00      PROA   
ATOM   1259  CA  GLY P  83     -26.661 -80.606 105.876  0.00  0.00      PROA   
ATOM   1260  HA1 GLY P  83     -27.408 -80.018 105.359  0.00  0.00      PROA   
ATOM   1261  HA2 GLY P  83     -27.080 -81.430 106.428  0.00  0.00      PROA   
ATOM   1262  C   GLY P  83     -25.668 -81.116 104.865  0.00  0.00      PROA   
ATOM   1263  O   GLY P  83     -24.822 -80.357 104.391  0.00  0.00      PROA   
ATOM   1264  N   TRP P  84     -25.715 -82.413 104.457  0.00  0.00      PROA   
ATOM   1265  HN  TRP P  84     -25.069 -82.708 103.755  0.00  0.00      PROA   
ATOM   1266  CA  TRP P  84     -26.545 -83.500 104.929  0.00  0.00      PROA   
ATOM   1267  HA  TRP P  84     -26.530 -83.502 106.006  0.00  0.00      PROA   
ATOM   1268  CB  TRP P  84     -26.047 -84.852 104.310  0.00  0.00      PROA   
ATOM   1269  HB1 TRP P  84     -26.094 -84.721 103.203  0.00  0.00      PROA   
ATOM   1270  HB2 TRP P  84     -26.783 -85.651 104.551  0.00  0.00      PROA   
ATOM   1271  CG  TRP P  84     -24.671 -85.401 104.592  0.00  0.00      PROA   
ATOM   1272  CD1 TRP P  84     -24.418 -86.693 104.200  0.00  0.00      PROA   
ATOM   1273  HD1 TRP P  84     -25.150 -87.360 103.768  0.00  0.00      PROA   
ATOM   1274  NE1 TRP P  84     -23.110 -87.009 104.405  0.00  0.00      PROA   
ATOM   1275  HE1 TRP P  84     -22.703 -87.872 104.197  0.00  0.00      PROA   
ATOM   1276  CE2 TRP P  84     -22.456 -85.942 104.932  0.00  0.00      PROA   
ATOM   1277  CD2 TRP P  84     -23.402 -84.894 105.084  0.00  0.00      PROA   
ATOM   1278  CE3 TRP P  84     -22.960 -83.677 105.618  0.00  0.00      PROA   
ATOM   1279  HE3 TRP P  84     -23.620 -82.844 105.783  0.00  0.00      PROA   
ATOM   1280  CZ3 TRP P  84     -21.609 -83.519 105.943  0.00  0.00      PROA   
ATOM   1281  HZ3 TRP P  84     -21.261 -82.572 106.332  0.00  0.00      PROA   
ATOM   1282  CZ2 TRP P  84     -21.116 -85.789 105.266  0.00  0.00      PROA   
ATOM   1283  HZ2 TRP P  84     -20.402 -86.587 105.125  0.00  0.00      PROA   
ATOM   1284  CH2 TRP P  84     -20.703 -84.557 105.765  0.00  0.00      PROA   
ATOM   1285  HH2 TRP P  84     -19.660 -84.407 106.008  0.00  0.00      PROA   
ATOM   1286  C   TRP P  84     -27.954 -83.309 104.401  0.00  0.00      PROA   
ATOM   1287  O   TRP P  84     -28.083 -82.722 103.326  0.00  0.00      PROA   
ATOM   1288  N   LEU P  85     -29.076 -83.794 105.010  0.00  0.00      PROA   
ATOM   1289  HN  LEU P  85     -29.893 -83.762 104.437  0.00  0.00      PROA   
ATOM   1290  CA  LEU P  85     -29.488 -84.199 106.350  0.00  0.00      PROA   
ATOM   1291  HA  LEU P  85     -29.572 -83.265 106.886  0.00  0.00      PROA   
ATOM   1292  CB  LEU P  85     -30.919 -84.825 106.328  0.00  0.00      PROA   
ATOM   1293  HB1 LEU P  85     -31.367 -84.793 107.344  0.00  0.00      PROA   
ATOM   1294  HB2 LEU P  85     -30.846 -85.894 106.018  0.00  0.00      PROA   
ATOM   1295  CG  LEU P  85     -31.943 -84.154 105.371  0.00  0.00      PROA   
ATOM   1296  HG  LEU P  85     -31.566 -84.303 104.335  0.00  0.00      PROA   
ATOM   1297  CD1 LEU P  85     -33.310 -84.866 105.452  0.00  0.00      PROA   
ATOM   1298 HD11 LEU P  85     -33.745 -84.745 106.467  0.00  0.00      PROA   
ATOM   1299 HD12 LEU P  85     -33.196 -85.949 105.240  0.00  0.00      PROA   
ATOM   1300 HD13 LEU P  85     -34.013 -84.431 104.712  0.00  0.00      PROA   
ATOM   1301  CD2 LEU P  85     -32.120 -82.636 105.587  0.00  0.00      PROA   
ATOM   1302 HD21 LEU P  85     -31.150 -82.101 105.524  0.00  0.00      PROA   
ATOM   1303 HD22 LEU P  85     -32.572 -82.438 106.579  0.00  0.00      PROA   
ATOM   1304 HD23 LEU P  85     -32.794 -82.220 104.809  0.00  0.00      PROA   
ATOM   1305  C   LEU P  85     -28.614 -85.098 107.211  0.00  0.00      PROA   
ATOM   1306  O   LEU P  85     -27.503 -85.489 106.868  0.00  0.00      PROA   
ATOM   1307  N   LEU P  86     -29.143 -85.451 108.412  0.00  0.00      PROA   
ATOM   1308  HN  LEU P  86     -30.050 -85.142 108.690  0.00  0.00      PROA   
ATOM   1309  CA  LEU P  86     -28.458 -86.264 109.383  0.00  0.00      PROA   
ATOM   1310  HA  LEU P  86     -27.735 -86.888 108.872  0.00  0.00      PROA   
ATOM   1311  CB  LEU P  86     -27.768 -85.391 110.469  0.00  0.00      PROA   
ATOM   1312  HB1 LEU P  86     -28.541 -84.773 110.977  0.00  0.00      PROA   
ATOM   1313  HB2 LEU P  86     -27.077 -84.691 109.947  0.00  0.00      PROA   
ATOM   1314  CG  LEU P  86     -26.945 -86.133 111.554  0.00  0.00      PROA   
ATOM   1315  HG  LEU P  86     -27.638 -86.784 112.134  0.00  0.00      PROA   
ATOM   1316  CD1 LEU P  86     -25.842 -87.030 110.958  0.00  0.00      PROA   
ATOM   1317 HD11 LEU P  86     -25.130 -86.420 110.364  0.00  0.00      PROA   
ATOM   1318 HD12 LEU P  86     -26.276 -87.809 110.298  0.00  0.00      PROA   
ATOM   1319 HD13 LEU P  86     -25.281 -87.538 111.770  0.00  0.00      PROA   
ATOM   1320  CD2 LEU P  86     -26.347 -85.130 112.562  0.00  0.00      PROA   
ATOM   1321 HD21 LEU P  86     -27.153 -84.525 113.028  0.00  0.00      PROA   
ATOM   1322 HD22 LEU P  86     -25.639 -84.445 112.049  0.00  0.00      PROA   
ATOM   1323 HD23 LEU P  86     -25.801 -85.670 113.364  0.00  0.00      PROA   
ATOM   1324  C   LEU P  86     -29.489 -87.163 110.018  0.00  0.00      PROA   
ATOM   1325  O   LEU P  86     -30.670 -86.831 110.093  0.00  0.00      PROA   
ATOM   1326  N   LEU P  87     -29.026 -88.352 110.460  0.00 97.00      PROA   
ATOM   1327  HN  LEU P  87     -28.063 -88.548 110.315  0.00 97.00      PROA   
ATOM   1328  CA  LEU P  87     -29.778 -89.386 111.132  0.00 97.00      PROA   
ATOM   1329  HA  LEU P  87     -30.819 -89.111 111.210  0.00 97.00      PROA   
ATOM   1330  CB  LEU P  87     -29.671 -90.734 110.377  0.00 97.00      PROA   
ATOM   1331  HB1 LEU P  87     -28.597 -91.002 110.262  0.00 97.00      PROA   
ATOM   1332  HB2 LEU P  87     -30.085 -90.598 109.353  0.00 97.00      PROA   
ATOM   1333  CG  LEU P  87     -30.402 -91.919 111.043  0.00 97.00      PROA   
ATOM   1334  HG  LEU P  87     -30.028 -92.032 112.085  0.00 97.00      PROA   
ATOM   1335  CD1 LEU P  87     -31.924 -91.707 111.113  0.00 97.00      PROA   
ATOM   1336 HD11 LEU P  87     -32.336 -91.550 110.095  0.00 97.00      PROA   
ATOM   1337 HD12 LEU P  87     -32.166 -90.825 111.737  0.00 97.00      PROA   
ATOM   1338 HD13 LEU P  87     -32.413 -92.598 111.559  0.00 97.00      PROA   
ATOM   1339  CD2 LEU P  87     -30.078 -93.228 110.316  0.00 97.00      PROA   
ATOM   1340 HD21 LEU P  87     -28.980 -93.387 110.265  0.00 97.00      PROA   
ATOM   1341 HD22 LEU P  87     -30.484 -93.206 109.283  0.00 97.00      PROA   
ATOM   1342 HD23 LEU P  87     -30.535 -94.076 110.866  0.00 97.00      PROA   
ATOM   1343  C   LEU P  87     -29.217 -89.532 112.529  0.00 97.00      PROA   
ATOM   1344  O   LEU P  87     -28.099 -89.998 112.735  0.00 97.00      PROA   
ATOM   1345  N   GLN P  88     -30.012 -89.140 113.543  0.00 97.00      PROA   
ATOM   1346  HN  GLN P  88     -30.927 -88.776 113.365  0.00 97.00      PROA   
ATOM   1347  CA  GLN P  88     -29.621 -89.174 114.930  0.00 97.00      PROA   
ATOM   1348  HA  GLN P  88     -28.554 -89.006 114.997  0.00 97.00      PROA   
ATOM   1349  CB  GLN P  88     -30.344 -88.065 115.737  0.00 97.00      PROA   
ATOM   1350  HB1 GLN P  88     -29.963 -88.094 116.779  0.00 97.00      PROA   
ATOM   1351  HB2 GLN P  88     -31.435 -88.280 115.754  0.00 97.00      PROA   
ATOM   1352  CG  GLN P  88     -30.119 -86.645 115.169  0.00 97.00      PROA   
ATOM   1353  HG1 GLN P  88     -30.490 -86.581 114.125  0.00 97.00      PROA   
ATOM   1354  HG2 GLN P  88     -29.032 -86.417 115.163  0.00 97.00      PROA   
ATOM   1355  CD  GLN P  88     -30.891 -85.595 115.983  0.00 97.00      PROA   
ATOM   1356  OE1 GLN P  88     -32.124 -85.622 116.054  0.00 97.00      PROA   
ATOM   1357  NE2 GLN P  88     -30.149 -84.612 116.567  0.00 97.00      PROA   
ATOM   1358 HE21 GLN P  88     -30.624 -83.811 116.931  0.00 97.00      PROA   
ATOM   1359 HE22 GLN P  88     -29.154 -84.614 116.474  0.00 97.00      PROA   
ATOM   1360  C   GLN P  88     -29.942 -90.541 115.505  0.00 97.00      PROA   
ATOM   1361  O   GLN P  88     -31.081 -90.990 115.473  0.00 97.00      PROA   
ATOM   1362  N   VAL P  89     -28.916 -91.256 116.018  0.00 97.00      PROA   
ATOM   1363  HN  VAL P  89     -27.994 -90.883 116.010  0.00 97.00      PROA   
ATOM   1364  CA  VAL P  89     -29.036 -92.641 116.442  0.00 97.00      PROA   
ATOM   1365  HA  VAL P  89     -30.062 -92.970 116.347  0.00 97.00      PROA   
ATOM   1366  CB  VAL P  89     -28.158 -93.551 115.584  0.00 97.00      PROA   
ATOM   1367  HB  VAL P  89     -27.100 -93.204 115.629  0.00 97.00      PROA   
ATOM   1368  CG1 VAL P  89     -28.213 -95.016 116.054  0.00 97.00      PROA   
ATOM   1369 HG11 VAL P  89     -29.262 -95.374 116.102  0.00 97.00      PROA   
ATOM   1370 HG12 VAL P  89     -27.734 -95.149 117.043  0.00 97.00      PROA   
ATOM   1371 HG13 VAL P  89     -27.662 -95.644 115.326  0.00 97.00      PROA   
ATOM   1372  CG2 VAL P  89     -28.629 -93.460 114.117  0.00 97.00      PROA   
ATOM   1373 HG21 VAL P  89     -28.408 -92.462 113.689  0.00 97.00      PROA   
ATOM   1374 HG22 VAL P  89     -29.721 -93.643 114.047  0.00 97.00      PROA   
ATOM   1375 HG23 VAL P  89     -28.107 -94.220 113.499  0.00 97.00      PROA   
ATOM   1376  C   VAL P  89     -28.657 -92.759 117.906  0.00 97.00      PROA   
ATOM   1377  O   VAL P  89     -27.685 -92.153 118.353  0.00 97.00      PROA   
ATOM   1378  N   SER P  90     -29.436 -93.558 118.689  0.00 97.00      PROA   
ATOM   1379  HN  SER P  90     -30.262 -93.957 118.296  0.00 97.00      PROA   
ATOM   1380  CA  SER P  90     -29.244 -93.775 120.122  0.00 97.00      PROA   
ATOM   1381  HA  SER P  90     -29.373 -92.819 120.610  0.00 97.00      PROA   
ATOM   1382  CB  SER P  90     -30.280 -94.766 120.721  0.00 97.00      PROA   
ATOM   1383  HB1 SER P  90     -30.096 -94.903 121.809  0.00 97.00      PROA   
ATOM   1384  HB2 SER P  90     -30.207 -95.761 120.234  0.00 97.00      PROA   
ATOM   1385  OG  SER P  90     -31.605 -94.267 120.601  0.00 97.00      PROA   
ATOM   1386  HG1 SER P  90     -31.764 -94.066 119.671  0.00 97.00      PROA   
ATOM   1387  C   SER P  90     -27.878 -94.309 120.530  0.00 97.00      PROA   
ATOM   1388  O   SER P  90     -27.285 -93.806 121.484  0.00 97.00      PROA   
ATOM   1389  N   SER P  91     -27.336 -95.327 119.821  0.00 97.00      PROA   
ATOM   1390  HN  SER P  91     -27.822 -95.740 119.055  0.00 97.00      PROA   
ATOM   1391  CA  SER P  91     -25.992 -95.815 120.080  0.00 97.00      PROA   
ATOM   1392  HA  SER P  91     -25.351 -94.943 120.076  0.00 97.00      PROA   
ATOM   1393  CB  SER P  91     -25.801 -96.543 121.441  0.00 97.00      PROA   
ATOM   1394  HB1 SER P  91     -25.053 -97.361 121.400  0.00 97.00      PROA   
ATOM   1395  HB2 SER P  91     -26.764 -96.987 121.773  0.00 97.00      PROA   
ATOM   1396  OG  SER P  91     -25.344 -95.614 122.418  0.00 97.00      PROA   
ATOM   1397  HG1 SER P  91     -26.019 -94.928 122.469  0.00 97.00      PROA   
ATOM   1398  C   SER P  91     -25.484 -96.652 118.937  0.00 97.00      PROA   
ATOM   1399  O   SER P  91     -26.243 -97.092 118.077  0.00 97.00      PROA   
ATOM   1400  N   ARG P  92     -24.146 -96.858 118.885  0.00 97.00      PROA   
ATOM   1401  HN  ARG P  92     -23.554 -96.488 119.598  0.00 97.00      PROA   
ATOM   1402  CA  ARG P  92     -23.475 -97.523 117.781  0.00 97.00      PROA   
ATOM   1403  HA  ARG P  92     -23.971 -97.251 116.857  0.00 97.00      PROA   
ATOM   1404  CB  ARG P  92     -21.984 -97.085 117.713  0.00 97.00      PROA   
ATOM   1405  HB1 ARG P  92     -21.586 -97.368 116.714  0.00 97.00      PROA   
ATOM   1406  HB2 ARG P  92     -21.390 -97.629 118.482  0.00 97.00      PROA   
ATOM   1407  CG  ARG P  92     -21.755 -95.574 117.954  0.00 97.00      PROA   
ATOM   1408  HG1 ARG P  92     -21.965 -95.344 119.022  0.00 97.00      PROA   
ATOM   1409  HG2 ARG P  92     -22.476 -94.982 117.347  0.00 97.00      PROA   
ATOM   1410  CD  ARG P  92     -20.317 -95.099 117.675  0.00 97.00      PROA   
ATOM   1411  HD1 ARG P  92     -19.575 -95.854 118.006  0.00 97.00      PROA   
ATOM   1412  HD2 ARG P  92     -20.102 -94.144 118.206  0.00 97.00      PROA   
ATOM   1413  NE  ARG P  92     -20.167 -94.903 116.198  0.00 97.00      PROA   
ATOM   1414  HE  ARG P  92     -19.976 -95.683 115.609  0.00 97.00      PROA   
ATOM   1415  CZ  ARG P  92     -20.579 -93.787 115.570  0.00 97.00      PROA   
ATOM   1416  NH1 ARG P  92     -20.901 -92.645 116.197  0.00 97.00      PROA   
ATOM   1417 HH11 ARG P  92     -20.438 -92.428 117.052  0.00 97.00      PROA   
ATOM   1418 HH12 ARG P  92     -21.169 -91.900 115.589  0.00 97.00      PROA   
ATOM   1419  NH2 ARG P  92     -20.603 -93.739 114.225  0.00 97.00      PROA   
ATOM   1420 HH21 ARG P  92     -20.149 -94.454 113.707  0.00 97.00      PROA   
ATOM   1421 HH22 ARG P  92     -20.666 -92.827 113.825  0.00 97.00      PROA   
ATOM   1422  C   ARG P  92     -23.540 -99.040 117.934  0.00 97.00      PROA   
ATOM   1423  O   ARG P  92     -23.377 -99.785 116.969  0.00 97.00      PROA   
ATOM   1424  N   VAL P  93     -23.811 -99.528 119.164  0.00 97.00      PROA   
ATOM   1425  HN  VAL P  93     -23.987 -98.913 119.925  0.00 97.00      PROA   
ATOM   1426  CA  VAL P  93     -23.916-100.931 119.488  0.00 97.00      PROA   
ATOM   1427  HA  VAL P  93     -24.269-101.462 118.617  0.00 97.00      PROA   
ATOM   1428  CB  VAL P  93     -22.633-101.590 120.022  0.00 97.00      PROA   
ATOM   1429  HB  VAL P  93     -22.872-102.627 120.359  0.00 97.00      PROA   
ATOM   1430  CG1 VAL P  93     -21.585-101.703 118.894  0.00 97.00      PROA   
ATOM   1431 HG11 VAL P  93     -21.259-100.694 118.566  0.00 97.00      PROA   
ATOM   1432 HG12 VAL P  93     -22.002-102.236 118.017  0.00 97.00      PROA   
ATOM   1433 HG13 VAL P  93     -20.689-102.252 119.255  0.00 97.00      PROA   
ATOM   1434  CG2 VAL P  93     -22.047-100.819 121.227  0.00 97.00      PROA   
ATOM   1435 HG21 VAL P  93     -22.758-100.793 122.077  0.00 97.00      PROA   
ATOM   1436 HG22 VAL P  93     -21.792 -99.776 120.943  0.00 97.00      PROA   
ATOM   1437 HG23 VAL P  93     -21.117-101.316 121.577  0.00 97.00      PROA   
ATOM   1438  C   VAL P  93     -25.001-101.018 120.528  0.00 97.00      PROA   
ATOM   1439  O   VAL P  93     -25.144-100.125 121.360  0.00 97.00      PROA   
ATOM   1440  N   LEU P  94     -25.808-102.103 120.465  0.00 97.00      PROA   
ATOM   1441  HN  LEU P  94     -25.698-102.781 119.745  0.00 97.00      PROA   
ATOM   1442  CA  LEU P  94     -26.846-102.423 121.415  0.00 97.00      PROA   
ATOM   1443  HA  LEU P  94     -26.563-102.067 122.398  0.00 97.00      PROA   
ATOM   1444  CB  LEU P  94     -28.268-101.904 121.050  0.00 97.00      PROA   
ATOM   1445  HB1 LEU P  94     -28.945-102.202 121.884  0.00 97.00      PROA   
ATOM   1446  HB2 LEU P  94     -28.642-102.391 120.124  0.00 97.00      PROA   
ATOM   1447  CG  LEU P  94     -28.425-100.370 120.891  0.00 97.00      PROA   
ATOM   1448  HG  LEU P  94     -27.703 -99.877 121.583  0.00 97.00      PROA   
ATOM   1449  CD1 LEU P  94     -28.158 -99.872 119.457  0.00 97.00      PROA   
ATOM   1450 HD11 LEU P  94     -28.914-100.295 118.761  0.00 97.00      PROA   
ATOM   1451 HD12 LEU P  94     -27.151-100.163 119.102  0.00 97.00      PROA   
ATOM   1452 HD13 LEU P  94     -28.227 -98.764 119.424  0.00 97.00      PROA   
ATOM   1453  CD2 LEU P  94     -29.834 -99.938 121.341  0.00 97.00      PROA   
ATOM   1454 HD21 LEU P  94     -29.986-100.193 122.410  0.00 97.00      PROA   
ATOM   1455 HD22 LEU P  94     -30.606-100.469 120.746  0.00 97.00      PROA   
ATOM   1456 HD23 LEU P  94     -29.970 -98.844 121.217  0.00 97.00      PROA   
ATOM   1457  C   LEU P  94     -26.893-103.936 121.442  0.00 97.00      PROA   
ATOM   1458  O   LEU P  94     -26.329-104.601 120.577  0.00 97.00      PROA   
ATOM   1459  N   THR P  95     -27.569-104.513 122.458  0.00 97.00      PROA   
ATOM   1460  HN  THR P  95     -27.908-103.954 123.215  0.00 97.00      PROA   
ATOM   1461  CA  THR P  95     -27.867-105.930 122.590  0.00 97.00      PROA   
ATOM   1462  HA  THR P  95     -27.214-106.487 121.936  0.00 97.00      PROA   
ATOM   1463  CB  THR P  95     -27.718-106.464 124.021  0.00 97.00      PROA   
ATOM   1464  HB  THR P  95     -28.664-106.363 124.603  0.00 97.00      PROA   
ATOM   1465  OG1 THR P  95     -26.731-105.740 124.740  0.00 97.00      PROA   
ATOM   1466  HG1 THR P  95     -27.143-104.885 124.912  0.00 97.00      PROA   
ATOM   1467  CG2 THR P  95     -27.268-107.930 124.003  0.00 97.00      PROA   
ATOM   1468 HG21 THR P  95     -26.277-108.017 123.510  0.00 97.00      PROA   
ATOM   1469 HG22 THR P  95     -27.994-108.567 123.463  0.00 97.00      PROA   
ATOM   1470 HG23 THR P  95     -27.173-108.304 125.045  0.00 97.00      PROA   
ATOM   1471  C   THR P  95     -29.306-106.109 122.139  0.00 97.00      PROA   
ATOM   1472  O   THR P  95     -30.070-105.154 122.047  0.00 97.00      PROA   
ATOM   1473  N   GLU P  96     -29.726-107.353 121.828  0.00 97.00      PROA   
ATOM   1474  HN  GLU P  96     -29.075-108.110 121.792  0.00 97.00      PROA   
ATOM   1475  CA  GLU P  96     -31.106-107.692 121.539  0.00 97.00      PROA   
ATOM   1476  HA  GLU P  96     -31.408-107.049 120.726  0.00 97.00      PROA   
ATOM   1477  CB  GLU P  96     -31.260-109.171 121.084  0.00 97.00      PROA   
ATOM   1478  HB1 GLU P  96     -30.546-109.357 120.249  0.00 97.00      PROA   
ATOM   1479  HB2 GLU P  96     -32.286-109.313 120.682  0.00 97.00      PROA   
ATOM   1480  CG  GLU P  96     -30.997-110.189 122.216  0.00 97.00      PROA   
ATOM   1481  HG1 GLU P  96     -31.599-109.935 123.111  0.00 97.00      PROA   
ATOM   1482  HG2 GLU P  96     -29.927-110.141 122.504  0.00 97.00      PROA   
ATOM   1483  CD  GLU P  96     -31.341-111.637 121.864  0.00 97.00      PROA   
ATOM   1484  OE1 GLU P  96     -32.182-111.879 120.961  0.00 97.00      PROA   
ATOM   1485  OE2 GLU P  96     -30.761-112.536 122.531  0.00 97.00      PROA   
ATOM   1486  C   GLU P  96     -32.026-107.406 122.725  0.00 97.00      PROA   
ATOM   1487  O   GLU P  96     -31.635-107.493 123.887  0.00 97.00      PROA   
ATOM   1488  N   GLY P  97     -33.290-107.020 122.446  0.00 97.00      PROA   
ATOM   1489  HN  GLY P  97     -33.577-106.940 121.491  0.00 97.00      PROA   
ATOM   1490  CA  GLY P  97     -34.281-106.714 123.463  0.00 97.00      PROA   
ATOM   1491  HA1 GLY P  97     -34.077-107.291 124.354  0.00 97.00      PROA   
ATOM   1492  HA2 GLY P  97     -35.249-106.943 123.046  0.00 97.00      PROA   
ATOM   1493  C   GLY P  97     -34.293-105.262 123.853  0.00 97.00      PROA   
ATOM   1494  O   GLY P  97     -35.326-104.750 124.277  0.00 97.00      PROA   
ATOM   1495  N   GLU P  98     -33.142-104.563 123.730  0.00 97.00      PROA   
ATOM   1496  HN  GLU P  98     -32.302-105.029 123.461  0.00 97.00      PROA   
ATOM   1497  CA  GLU P  98     -32.994-103.149 124.007  0.00 97.00      PROA   
ATOM   1498  HA  GLU P  98     -33.278-103.021 125.038  0.00 97.00      PROA   
ATOM   1499  CB  GLU P  98     -31.512-102.703 123.899  0.00 97.00      PROA   
ATOM   1500  HB1 GLU P  98     -31.457-101.595 123.990  0.00 97.00      PROA   
ATOM   1501  HB2 GLU P  98     -31.117-102.979 122.898  0.00 97.00      PROA   
ATOM   1502  CG  GLU P  98     -30.617-103.309 125.003  0.00 97.00      PROA   
ATOM   1503  HG1 GLU P  98     -30.582-104.417 124.914  0.00 97.00      PROA   
ATOM   1504  HG2 GLU P  98     -31.023-103.049 126.003  0.00 97.00      PROA   
ATOM   1505  CD  GLU P  98     -29.196-102.755 124.930  0.00 97.00      PROA   
ATOM   1506  OE1 GLU P  98     -28.250-103.574 124.947  0.00 97.00      PROA   
ATOM   1507  OE2 GLU P  98     -29.026-101.510 124.882  0.00 97.00      PROA   
ATOM   1508  C   GLU P  98     -33.851-102.244 123.119  0.00 97.00      PROA   
ATOM   1509  O   GLU P  98     -33.939-102.487 121.920  0.00 97.00      PROA   
ATOM   1510  N   PRO P  99     -34.491-101.188 123.613  0.00 97.00      PROA   
ATOM   1511  CD  PRO P  99     -34.850-101.032 125.023  0.00 97.00      PROA   
ATOM   1512  HD1 PRO P  99     -33.971-100.615 125.560  0.00 97.00      PROA   
ATOM   1513  HD2 PRO P  99     -35.162-101.998 125.479  0.00 97.00      PROA   
ATOM   1514  CA  PRO P  99     -35.020-100.099 122.798  0.00 97.00      PROA   
ATOM   1515  HA  PRO P  99     -35.770-100.529 122.153  0.00 97.00      PROA   
ATOM   1516  CB  PRO P  99     -35.631 -99.129 123.823  0.00 97.00      PROA   
ATOM   1517  HB1 PRO P  99     -36.505 -98.586 123.412  0.00 97.00      PROA   
ATOM   1518  HB2 PRO P  99     -34.873 -98.396 124.178  0.00 97.00      PROA   
ATOM   1519  CG  PRO P  99     -36.007-100.035 125.001  0.00 97.00      PROA   
ATOM   1520  HG1 PRO P  99     -36.116 -99.486 125.956  0.00 97.00      PROA   
ATOM   1521  HG2 PRO P  99     -36.951-100.577 124.768  0.00 97.00      PROA   
ATOM   1522  C   PRO P  99     -33.989 -99.401 121.919  0.00 97.00      PROA   
ATOM   1523  O   PRO P  99     -32.915 -99.064 122.411  0.00 97.00      PROA   
ATOM   1524  N   LEU P 100     -34.302 -99.140 120.631  0.00 97.00      PROA   
ATOM   1525  HN  LEU P 100     -35.168 -99.463 120.252  0.00 97.00      PROA   
ATOM   1526  CA  LEU P 100     -33.436 -98.359 119.766  0.00 97.00      PROA   
ATOM   1527  HA  LEU P 100     -32.657 -97.891 120.352  0.00 97.00      PROA   
ATOM   1528  CB  LEU P 100     -32.755 -99.246 118.689  0.00 97.00      PROA   
ATOM   1529  HB1 LEU P 100     -33.524 -99.896 118.222  0.00 97.00      PROA   
ATOM   1530  HB2 LEU P 100     -32.046 -99.920 119.217  0.00 97.00      PROA   
ATOM   1531  CG  LEU P 100     -31.986 -98.526 117.552  0.00 97.00      PROA   
ATOM   1532  HG  LEU P 100     -32.717 -97.944 116.944  0.00 97.00      PROA   
ATOM   1533  CD1 LEU P 100     -30.923 -97.544 118.073  0.00 97.00      PROA   
ATOM   1534 HD11 LEU P 100     -30.238 -98.063 118.774  0.00 97.00      PROA   
ATOM   1535 HD12 LEU P 100     -31.399 -96.695 118.603  0.00 97.00      PROA   
ATOM   1536 HD13 LEU P 100     -30.326 -97.141 117.229  0.00 97.00      PROA   
ATOM   1537  CD2 LEU P 100     -31.330 -99.557 116.614  0.00 97.00      PROA   
ATOM   1538 HD21 LEU P 100     -32.086-100.272 116.230  0.00 97.00      PROA   
ATOM   1539 HD22 LEU P 100     -30.550-100.127 117.162  0.00 97.00      PROA   
ATOM   1540 HD23 LEU P 100     -30.852 -99.046 115.752  0.00 97.00      PROA   
ATOM   1541  C   LEU P 100     -34.233 -97.241 119.139  0.00 97.00      PROA   
ATOM   1542  O   LEU P 100     -35.124 -97.477 118.332  0.00 97.00      PROA   
ATOM   1543  N   ALA P 101     -33.913 -95.971 119.481  0.00 97.00      PROA   
ATOM   1544  HN  ALA P 101     -33.212 -95.778 120.165  0.00 97.00      PROA   
ATOM   1545  CA  ALA P 101     -34.589 -94.811 118.940  0.00 97.00      PROA   
ATOM   1546  HA  ALA P 101     -35.512 -95.117 118.469  0.00 97.00      PROA   
ATOM   1547  CB  ALA P 101     -34.966 -93.814 120.052  0.00 97.00      PROA   
ATOM   1548  HB1 ALA P 101     -34.066 -93.435 120.578  0.00 97.00      PROA   
ATOM   1549  HB2 ALA P 101     -35.609 -94.325 120.803  0.00 97.00      PROA   
ATOM   1550  HB3 ALA P 101     -35.534 -92.954 119.643  0.00 97.00      PROA   
ATOM   1551  C   ALA P 101     -33.741 -94.135 117.874  0.00 97.00      PROA   
ATOM   1552  O   ALA P 101     -32.541 -93.921 118.027  0.00 97.00      PROA   
ATOM   1553  N   LEU P 102     -34.381 -93.811 116.730  0.00 97.00      PROA   
ATOM   1554  HN  LEU P 102     -35.334 -94.083 116.604  0.00 97.00      PROA   
ATOM   1555  CA  LEU P 102     -33.781 -93.186 115.573  0.00 97.00      PROA   
ATOM   1556  HA  LEU P 102     -32.750 -92.934 115.780  0.00 97.00      PROA   
ATOM   1557  CB  LEU P 102     -33.884 -94.098 114.320  0.00 97.00      PROA   
ATOM   1558  HB1 LEU P 102     -33.320 -93.642 113.478  0.00 97.00      PROA   
ATOM   1559  HB2 LEU P 102     -34.953 -94.172 114.017  0.00 97.00      PROA   
ATOM   1560  CG  LEU P 102     -33.392 -95.553 114.509  0.00 97.00      PROA   
ATOM   1561  HG  LEU P 102     -33.938 -96.013 115.367  0.00 97.00      PROA   
ATOM   1562  CD1 LEU P 102     -33.727 -96.393 113.266  0.00 97.00      PROA   
ATOM   1563 HD11 LEU P 102     -33.177 -95.999 112.385  0.00 97.00      PROA   
ATOM   1564 HD12 LEU P 102     -34.816 -96.360 113.051  0.00 97.00      PROA   
ATOM   1565 HD13 LEU P 102     -33.428 -97.449 113.433  0.00 97.00      PROA   
ATOM   1566  CD2 LEU P 102     -31.885 -95.622 114.801  0.00 97.00      PROA   
ATOM   1567 HD21 LEU P 102     -31.635 -95.037 115.709  0.00 97.00      PROA   
ATOM   1568 HD22 LEU P 102     -31.316 -95.212 113.941  0.00 97.00      PROA   
ATOM   1569 HD23 LEU P 102     -31.571 -96.676 114.959  0.00 97.00      PROA   
ATOM   1570  C   LEU P 102     -34.544 -91.916 115.261  0.00 97.00      PROA   
ATOM   1571  O   LEU P 102     -35.770 -91.903 115.289  0.00 97.00      PROA   
ATOM   1572  N   ARG P 103     -33.847 -90.802 114.938  0.00 97.00      PROA   
ATOM   1573  HN  ARG P 103     -32.852 -90.772 115.027  0.00 97.00      PROA   
ATOM   1574  CA  ARG P 103     -34.513 -89.627 114.416  0.00 97.00      PROA   
ATOM   1575  HA  ARG P 103     -35.504 -89.898 114.084  0.00 97.00      PROA   
ATOM   1576  CB  ARG P 103     -34.689 -88.502 115.470  0.00 97.00      PROA   
ATOM   1577  HB1 ARG P 103     -33.694 -88.173 115.840  0.00 97.00      PROA   
ATOM   1578  HB2 ARG P 103     -35.250 -88.916 116.337  0.00 97.00      PROA   
ATOM   1579  CG  ARG P 103     -35.447 -87.296 114.897  0.00 97.00      PROA   
ATOM   1580  HG1 ARG P 103     -36.452 -87.637 114.556  0.00 97.00      PROA   
ATOM   1581  HG2 ARG P 103     -34.885 -86.923 114.013  0.00 97.00      PROA   
ATOM   1582  CD  ARG P 103     -35.597 -86.086 115.811  0.00 97.00      PROA   
ATOM   1583  HD1 ARG P 103     -34.596 -85.695 116.094  0.00 97.00      PROA   
ATOM   1584  HD2 ARG P 103     -36.189 -86.307 116.723  0.00 97.00      PROA   
ATOM   1585  NE  ARG P 103     -36.346 -85.100 114.969  0.00 97.00      PROA   
ATOM   1586  HE  ARG P 103     -36.961 -85.434 114.258  0.00 97.00      PROA   
ATOM   1587  CZ  ARG P 103     -36.054 -83.797 114.881  0.00 97.00      PROA   
ATOM   1588  NH1 ARG P 103     -35.111 -83.174 115.593  0.00 97.00      PROA   
ATOM   1589 HH11 ARG P 103     -34.427 -83.689 116.093  0.00 97.00      PROA   
ATOM   1590 HH12 ARG P 103     -35.003 -82.201 115.372  0.00 97.00      PROA   
ATOM   1591  NH2 ARG P 103     -36.705 -83.042 113.982  0.00 97.00      PROA   
ATOM   1592 HH21 ARG P 103     -37.378 -83.466 113.378  0.00 97.00      PROA   
ATOM   1593 HH22 ARG P 103     -36.351 -82.119 113.841  0.00 97.00      PROA   
ATOM   1594  C   ARG P 103     -33.812 -89.064 113.195  0.00 97.00      PROA   
ATOM   1595  O   ARG P 103     -32.696 -88.566 113.265  0.00 97.00      PROA   
ATOM   1596  N   CYS P 104     -34.497 -89.052 112.031  0.00 97.00      PROA   
ATOM   1597  HN  CYS P 104     -35.361 -89.550 111.959  0.00 97.00      PROA   
ATOM   1598  CA  CYS P 104     -34.143 -88.231 110.887  0.00 97.00      PROA   
ATOM   1599  HA  CYS P 104     -33.090 -88.379 110.691  0.00 97.00      PROA   
ATOM   1600  CB  CYS P 104     -34.968 -88.641 109.642  0.00 97.00      PROA   
ATOM   1601  HB1 CYS P 104     -36.012 -88.271 109.733  0.00 97.00      PROA   
ATOM   1602  HB2 CYS P 104     -35.029 -89.753 109.633  0.00 97.00      PROA   
ATOM   1603  SG  CYS P 104     -34.229 -88.107 108.069  0.00 97.00      PROA   
ATOM   1604  C   CYS P 104     -34.376 -86.757 111.200  0.00 97.00      PROA   
ATOM   1605  O   CYS P 104     -35.425 -86.391 111.717  0.00 97.00      PROA   
ATOM   1606  N   HSD P 105     -33.388 -85.878 110.926  0.00 97.00      PROA   
ATOM   1607  HN  HSD P 105     -32.538 -86.178 110.501  0.00 97.00      PROA   
ATOM   1608  CA  HSD P 105     -33.370 -84.534 111.471  0.00 97.00      PROA   
ATOM   1609  HA  HSD P 105     -34.380 -84.168 111.605  0.00 97.00      PROA   
ATOM   1610  CB  HSD P 105     -32.671 -84.573 112.855  0.00 97.00      PROA   
ATOM   1611  HB1 HSD P 105     -31.915 -85.388 112.797  0.00 97.00      PROA   
ATOM   1612  HB2 HSD P 105     -33.410 -84.880 113.626  0.00 97.00      PROA   
ATOM   1613  ND1 HSD P 105     -32.485 -82.211 113.818  0.00 97.00      PROA   
ATOM   1614  HD1 HSD P 105     -33.398 -81.862 113.591  0.00 97.00      PROA   
ATOM   1615  CG  HSD P 105     -31.916 -83.374 113.348  0.00 97.00      PROA   
ATOM   1616  CE1 HSD P 105     -31.508 -81.528 114.463  0.00 97.00      PROA   
ATOM   1617  HE1 HSD P 105     -31.679 -80.565 114.944  0.00 97.00      PROA   
ATOM   1618  NE2 HSD P 105     -30.354 -82.163 114.432  0.00 97.00      PROA   
ATOM   1619  CD2 HSD P 105     -30.611 -83.322 113.724  0.00 97.00      PROA   
ATOM   1620  HD2 HSD P 105     -29.829 -84.058 113.580  0.00 97.00      PROA   
ATOM   1621  C   HSD P 105     -32.709 -83.602 110.486  0.00 97.00      PROA   
ATOM   1622  O   HSD P 105     -31.858 -84.013 109.703  0.00 97.00      PROA   
ATOM   1623  N   ALA P 106     -33.133 -82.317 110.461  0.00 97.00      PROA   
ATOM   1624  HN  ALA P 106     -33.743 -81.946 111.164  0.00 97.00      PROA   
ATOM   1625  CA  ALA P 106     -32.873 -81.417 109.363  0.00 97.00      PROA   
ATOM   1626  HA  ALA P 106     -32.307 -81.922 108.595  0.00 97.00      PROA   
ATOM   1627  CB  ALA P 106     -34.209 -80.922 108.774  0.00 97.00      PROA   
ATOM   1628  HB1 ALA P 106     -34.839 -80.485 109.578  0.00 97.00      PROA   
ATOM   1629  HB2 ALA P 106     -34.770 -81.783 108.348  0.00 97.00      PROA   
ATOM   1630  HB3 ALA P 106     -34.059 -80.171 107.973  0.00 97.00      PROA   
ATOM   1631  C   ALA P 106     -32.038 -80.252 109.825  0.00 97.00      PROA   
ATOM   1632  O   ALA P 106     -32.075 -79.868 110.990  0.00 97.00      PROA   
ATOM   1633  N   TRP P 107     -31.206 -79.680 108.917  0.00 97.00      PROA   
ATOM   1634  HN  TRP P 107     -31.113 -80.065 108.000  0.00 97.00      PROA   
ATOM   1635  CA  TRP P 107     -30.336 -78.567 109.254  0.00 97.00      PROA   
ATOM   1636  HA  TRP P 107     -29.782 -78.915 110.113  0.00 97.00      PROA   
ATOM   1637  CB  TRP P 107     -29.238 -78.280 108.185  0.00 97.00      PROA   
ATOM   1638  HB1 TRP P 107     -29.738 -78.194 107.194  0.00 97.00      PROA   
ATOM   1639  HB2 TRP P 107     -28.567 -79.165 108.143  0.00 97.00      PROA   
ATOM   1640  CG  TRP P 107     -28.412 -77.051 108.428  0.00 97.00      PROA   
ATOM   1641  CD1 TRP P 107     -28.288 -75.975 107.590  0.00 97.00      PROA   
ATOM   1642  HD1 TRP P 107     -28.607 -75.970 106.557  0.00 97.00      PROA   
ATOM   1643  NE1 TRP P 107     -27.730 -74.924 108.273  0.00 97.00      PROA   
ATOM   1644  HE1 TRP P 107     -27.426 -74.078 107.894  0.00 97.00      PROA   
ATOM   1645  CE2 TRP P 107     -27.486 -75.292 109.564  0.00 97.00      PROA   
ATOM   1646  CD2 TRP P 107     -27.856 -76.649 109.694  0.00 97.00      PROA   
ATOM   1647  CE3 TRP P 107     -27.663 -77.297 110.916  0.00 97.00      PROA   
ATOM   1648  HE3 TRP P 107     -27.885 -78.346 111.041  0.00 97.00      PROA   
ATOM   1649  CZ3 TRP P 107     -27.210 -76.552 112.007  0.00 97.00      PROA   
ATOM   1650  HZ3 TRP P 107     -27.093 -77.026 112.973  0.00 97.00      PROA   
ATOM   1651  CZ2 TRP P 107     -27.037 -74.551 110.648  0.00 97.00      PROA   
ATOM   1652  HZ2 TRP P 107     -26.811 -73.499 110.563  0.00 97.00      PROA   
ATOM   1653  CH2 TRP P 107     -26.927 -75.197 111.880  0.00 97.00      PROA   
ATOM   1654  HH2 TRP P 107     -26.607 -74.642 112.752  0.00 97.00      PROA   
ATOM   1655  C   TRP P 107     -31.075 -77.317 109.740  0.00 97.00      PROA   
ATOM   1656  O   TRP P 107     -31.757 -76.612 108.995  0.00 97.00      PROA   
ATOM   1657  N   LYS P 108     -30.927 -77.067 111.065  0.00 97.00      PROA   
ATOM   1658  HN  LYS P 108     -30.309 -77.652 111.582  0.00 97.00      PROA   
ATOM   1659  CA  LYS P 108     -31.583 -76.048 111.856  0.00 97.00      PROA   
ATOM   1660  HA  LYS P 108     -31.259 -76.239 112.866  0.00 97.00      PROA   
ATOM   1661  CB  LYS P 108     -31.113 -74.628 111.427  0.00 97.00      PROA   
ATOM   1662  HB1 LYS P 108     -31.590 -74.349 110.466  0.00 97.00      PROA   
ATOM   1663  HB2 LYS P 108     -30.016 -74.706 111.231  0.00 97.00      PROA   
ATOM   1664  CG  LYS P 108     -31.296 -73.509 112.473  0.00 97.00      PROA   
ATOM   1665  HG1 LYS P 108     -32.383 -73.332 112.627  0.00 97.00      PROA   
ATOM   1666  HG2 LYS P 108     -30.858 -72.574 112.057  0.00 97.00      PROA   
ATOM   1667  CD  LYS P 108     -30.638 -73.854 113.828  0.00 97.00      PROA   
ATOM   1668  HD1 LYS P 108     -29.632 -74.296 113.641  0.00 97.00      PROA   
ATOM   1669  HD2 LYS P 108     -31.262 -74.643 114.305  0.00 97.00      PROA   
ATOM   1670  CE  LYS P 108     -30.505 -72.715 114.856  0.00 97.00      PROA   
ATOM   1671  HE1 LYS P 108     -30.225 -73.139 115.848  0.00 97.00      PROA   
ATOM   1672  HE2 LYS P 108     -31.455 -72.157 114.978  0.00 97.00      PROA   
ATOM   1673  NZ  LYS P 108     -29.427 -71.764 114.488  0.00 97.00      PROA   
ATOM   1674  HZ1 LYS P 108     -28.578 -72.286 114.196  0.00 97.00      PROA   
ATOM   1675  HZ2 LYS P 108     -29.120 -71.243 115.329  0.00 97.00      PROA   
ATOM   1676  HZ3 LYS P 108     -29.725 -71.101 113.744  0.00 97.00      PROA   
ATOM   1677  C   LYS P 108     -33.094 -76.265 111.837  0.00 97.00      PROA   
ATOM   1678  O   LYS P 108     -33.874 -75.329 111.695  0.00 97.00      PROA   
ATOM   1679  N   ASP P 109     -33.497 -77.552 112.008  0.00 97.00      PROA   
ATOM   1680  HN  ASP P 109     -32.786 -78.229 112.183  0.00 97.00      PROA   
ATOM   1681  CA  ASP P 109     -34.794 -78.196 111.842  0.00 97.00      PROA   
ATOM   1682  HA  ASP P 109     -34.533 -79.020 111.200  0.00 97.00      PROA   
ATOM   1683  CB  ASP P 109     -35.335 -78.780 113.176  0.00 97.00      PROA   
ATOM   1684  HB1 ASP P 109     -36.432 -78.656 113.288  0.00 97.00      PROA   
ATOM   1685  HB2 ASP P 109     -34.847 -78.244 114.021  0.00 97.00      PROA   
ATOM   1686  CG  ASP P 109     -35.047 -80.267 113.349  0.00 97.00      PROA   
ATOM   1687  OD1 ASP P 109     -34.781 -80.999 112.364  0.00 97.00      PROA   
ATOM   1688  OD2 ASP P 109     -35.211 -80.706 114.511  0.00 97.00      PROA   
ATOM   1689  C   ASP P 109     -35.908 -77.510 111.069  0.00 97.00      PROA   
ATOM   1690  O   ASP P 109     -36.558 -76.577 111.537  0.00 97.00      PROA   
ATOM   1691  N   LYS P 110     -36.163 -78.026 109.844  0.00 97.00      PROA   
ATOM   1692  HN  LYS P 110     -35.677 -78.843 109.546  0.00 97.00      PROA   
ATOM   1693  CA  LYS P 110     -37.178 -77.550 108.933  0.00 97.00      PROA   
ATOM   1694  HA  LYS P 110     -37.789 -76.806 109.425  0.00 97.00      PROA   
ATOM   1695  CB  LYS P 110     -36.564 -76.986 107.620  0.00 97.00      PROA   
ATOM   1696  HB1 LYS P 110     -37.371 -76.539 107.000  0.00 97.00      PROA   
ATOM   1697  HB2 LYS P 110     -36.111 -77.820 107.038  0.00 97.00      PROA   
ATOM   1698  CG  LYS P 110     -35.454 -75.932 107.840  0.00 97.00      PROA   
ATOM   1699  HG1 LYS P 110     -35.100 -75.583 106.844  0.00 97.00      PROA   
ATOM   1700  HG2 LYS P 110     -34.587 -76.422 108.338  0.00 97.00      PROA   
ATOM   1701  CD  LYS P 110     -35.900 -74.727 108.693  0.00 97.00      PROA   
ATOM   1702  HD1 LYS P 110     -36.337 -75.103 109.639  0.00 97.00      PROA   
ATOM   1703  HD2 LYS P 110     -36.708 -74.169 108.174  0.00 97.00      PROA   
ATOM   1704  CE  LYS P 110     -34.765 -73.779 109.106  0.00 97.00      PROA   
ATOM   1705  HE1 LYS P 110     -33.950 -74.337 109.606  0.00 97.00      PROA   
ATOM   1706  HE2 LYS P 110     -35.144 -72.989 109.790  0.00 97.00      PROA   
ATOM   1707  NZ  LYS P 110     -34.160 -73.133 107.928  0.00 97.00      PROA   
ATOM   1708  HZ1 LYS P 110     -34.908 -72.724 107.334  0.00 97.00      PROA   
ATOM   1709  HZ2 LYS P 110     -33.643 -73.863 107.397  0.00 97.00      PROA   
ATOM   1710  HZ3 LYS P 110     -33.499 -72.391 108.235  0.00 97.00      PROA   
ATOM   1711  C   LYS P 110     -38.041 -78.756 108.638  0.00 97.00      PROA   
ATOM   1712  O   LYS P 110     -37.524 -79.864 108.522  0.00 97.00      PROA   
ATOM   1713  N   LEU P 111     -39.384 -78.575 108.556  0.00 97.00      PROA   
ATOM   1714  HN  LEU P 111     -39.782 -77.666 108.664  0.00 97.00      PROA   
ATOM   1715  CA  LEU P 111     -40.367 -79.645 108.518  0.00 97.00      PROA   
ATOM   1716  HA  LEU P 111     -40.102 -80.359 109.286  0.00 97.00      PROA   
ATOM   1717  CB  LEU P 111     -41.803 -79.111 108.810  0.00 97.00      PROA   
ATOM   1718  HB1 LEU P 111     -42.535 -79.939 108.667  0.00 97.00      PROA   
ATOM   1719  HB2 LEU P 111     -42.050 -78.314 108.075  0.00 97.00      PROA   
ATOM   1720  CG  LEU P 111     -42.078 -78.564 110.240  0.00 97.00      PROA   
ATOM   1721  HG  LEU P 111     -43.182 -78.392 110.287  0.00 97.00      PROA   
ATOM   1722  CD1 LEU P 111     -41.738 -79.591 111.335  0.00 97.00      PROA   
ATOM   1723 HD11 LEU P 111     -40.643 -79.769 111.372  0.00 97.00      PROA   
ATOM   1724 HD12 LEU P 111     -42.252 -80.555 111.138  0.00 97.00      PROA   
ATOM   1725 HD13 LEU P 111     -42.062 -79.211 112.327  0.00 97.00      PROA   
ATOM   1726  CD2 LEU P 111     -41.425 -77.202 110.546  0.00 97.00      PROA   
ATOM   1727 HD21 LEU P 111     -41.638 -76.474 109.736  0.00 97.00      PROA   
ATOM   1728 HD22 LEU P 111     -40.327 -77.309 110.665  0.00 97.00      PROA   
ATOM   1729 HD23 LEU P 111     -41.829 -76.798 111.499  0.00 97.00      PROA   
ATOM   1730  C   LEU P 111     -40.411 -80.427 107.209  0.00 97.00      PROA   
ATOM   1731  O   LEU P 111     -41.383 -80.359 106.459  0.00 97.00      PROA   
ATOM   1732  N   VAL P 112     -39.364 -81.238 106.928  0.00 97.00      PROA   
ATOM   1733  HN  VAL P 112     -38.529 -81.152 107.470  0.00 97.00      PROA   
ATOM   1734  CA  VAL P 112     -39.304 -82.150 105.800  0.00 97.00      PROA   
ATOM   1735  HA  VAL P 112     -39.417 -81.528 104.923  0.00 97.00      PROA   
ATOM   1736  CB  VAL P 112     -37.962 -82.872 105.649  0.00 97.00      PROA   
ATOM   1737  HB  VAL P 112     -38.017 -83.578 104.786  0.00 97.00      PROA   
ATOM   1738  CG1 VAL P 112     -36.883 -81.822 105.309  0.00 97.00      PROA   
ATOM   1739 HG11 VAL P 112     -36.726 -81.130 106.163  0.00 97.00      PROA   
ATOM   1740 HG12 VAL P 112     -37.190 -81.232 104.421  0.00 97.00      PROA   
ATOM   1741 HG13 VAL P 112     -35.917 -82.320 105.081  0.00 97.00      PROA   
ATOM   1742  CG2 VAL P 112     -37.587 -83.679 106.913  0.00 97.00      PROA   
ATOM   1743 HG21 VAL P 112     -38.373 -84.419 107.163  0.00 97.00      PROA   
ATOM   1744 HG22 VAL P 112     -37.439 -83.008 107.785  0.00 97.00      PROA   
ATOM   1745 HG23 VAL P 112     -36.637 -84.231 106.740  0.00 97.00      PROA   
ATOM   1746  C   VAL P 112     -40.452 -83.147 105.757  0.00 97.00      PROA   
ATOM   1747  O   VAL P 112     -40.903 -83.679 106.771  0.00 97.00      PROA   
ATOM   1748  N   TYR P 113     -40.956 -83.381 104.528  0.00 97.00      PROA   
ATOM   1749  HN  TYR P 113     -40.555 -82.927 103.735  0.00 97.00      PROA   
ATOM   1750  CA  TYR P 113     -42.093 -84.221 104.242  0.00 97.00      PROA   
ATOM   1751  HA  TYR P 113     -42.500 -84.581 105.174  0.00 97.00      PROA   
ATOM   1752  CB  TYR P 113     -43.255 -83.472 103.514  0.00 97.00      PROA   
ATOM   1753  HB1 TYR P 113     -43.704 -82.758 104.240  0.00 97.00      PROA   
ATOM   1754  HB2 TYR P 113     -44.056 -84.175 103.205  0.00 97.00      PROA   
ATOM   1755  CG  TYR P 113     -42.817 -82.655 102.316  0.00 97.00      PROA   
ATOM   1756  CD1 TYR P 113     -42.253 -81.376 102.486  0.00 97.00      PROA   
ATOM   1757  HD1 TYR P 113     -42.094 -80.989 103.482  0.00 97.00      PROA   
ATOM   1758  CE1 TYR P 113     -41.878 -80.606 101.380  0.00 97.00      PROA   
ATOM   1759  HE1 TYR P 113     -41.424 -79.637 101.528  0.00 97.00      PROA   
ATOM   1760  CZ  TYR P 113     -42.105 -81.087 100.085  0.00 97.00      PROA   
ATOM   1761  OH  TYR P 113     -41.706 -80.324  98.972  0.00 97.00      PROA   
ATOM   1762  HH  TYR P 113     -40.947 -79.801  99.249  0.00 97.00      PROA   
ATOM   1763  CD2 TYR P 113     -43.059 -83.114 101.009  0.00 97.00      PROA   
ATOM   1764  HD2 TYR P 113     -43.519 -84.077 100.858  0.00 97.00      PROA   
ATOM   1765  CE2 TYR P 113     -42.709 -82.334  99.898  0.00 97.00      PROA   
ATOM   1766  HE2 TYR P 113     -42.882 -82.705  98.898  0.00 97.00      PROA   
ATOM   1767  C   TYR P 113     -41.604 -85.446 103.505  0.00 97.00      PROA   
ATOM   1768  O   TYR P 113     -40.487 -85.480 103.008  0.00 97.00      PROA   
ATOM   1769  N   ASN P 114     -42.416 -86.523 103.479  0.00 97.00      PROA   
ATOM   1770  HN  ASN P 114     -43.311 -86.453 103.917  0.00 97.00      PROA   
ATOM   1771  CA  ASN P 114     -42.093 -87.801 102.860  0.00 97.00      PROA   
ATOM   1772  HA  ASN P 114     -42.903 -88.454 103.143  0.00 97.00      PROA   
ATOM   1773  CB  ASN P 114     -42.015 -87.732 101.304  0.00 97.00      PROA   
ATOM   1774  HB1 ASN P 114     -41.794 -88.732 100.875  0.00 97.00      PROA   
ATOM   1775  HB2 ASN P 114     -41.203 -87.037 101.003  0.00 97.00      PROA   
ATOM   1776  CG  ASN P 114     -43.310 -87.222 100.659  0.00 97.00      PROA   
ATOM   1777  OD1 ASN P 114     -43.276 -86.360  99.774  0.00 97.00      PROA   
ATOM   1778  ND2 ASN P 114     -44.482 -87.751 101.099  0.00 97.00      PROA   
ATOM   1779 HD21 ASN P 114     -45.317 -87.445 100.645  0.00 97.00      PROA   
ATOM   1780 HD22 ASN P 114     -44.482 -88.479 101.783  0.00 97.00      PROA   
ATOM   1781  C   ASN P 114     -40.841 -88.465 103.422  0.00 97.00      PROA   
ATOM   1782  O   ASN P 114     -39.929 -88.846 102.689  0.00 97.00      PROA   
ATOM   1783  N   VAL P 115     -40.781 -88.622 104.762  0.00 97.00      PROA   
ATOM   1784  HN  VAL P 115     -41.573 -88.396 105.325  0.00 97.00      PROA   
ATOM   1785  CA  VAL P 115     -39.626 -89.142 105.462  0.00 97.00      PROA   
ATOM   1786  HA  VAL P 115     -38.753 -88.766 104.952  0.00 97.00      PROA   
ATOM   1787  CB  VAL P 115     -39.530 -88.638 106.899  0.00 97.00      PROA   
ATOM   1788  HB  VAL P 115     -40.450 -88.917 107.461  0.00 97.00      PROA   
ATOM   1789  CG1 VAL P 115     -38.299 -89.236 107.619  0.00 97.00      PROA   
ATOM   1790 HG11 VAL P 115     -37.376 -89.025 107.038  0.00 97.00      PROA   
ATOM   1791 HG12 VAL P 115     -38.395 -90.333 107.748  0.00 97.00      PROA   
ATOM   1792 HG13 VAL P 115     -38.189 -88.781 108.626  0.00 97.00      PROA   
ATOM   1793  CG2 VAL P 115     -39.424 -87.098 106.855  0.00 97.00      PROA   
ATOM   1794 HG21 VAL P 115     -40.357 -86.638 106.470  0.00 97.00      PROA   
ATOM   1795 HG22 VAL P 115     -38.580 -86.790 106.202  0.00 97.00      PROA   
ATOM   1796 HG23 VAL P 115     -39.237 -86.696 107.872  0.00 97.00      PROA   
ATOM   1797  C   VAL P 115     -39.571 -90.657 105.388  0.00 97.00      PROA   
ATOM   1798  O   VAL P 115     -40.485 -91.361 105.801  0.00 97.00      PROA   
ATOM   1799  N   LEU P 116     -38.456 -91.183 104.847  0.00 97.00      PROA   
ATOM   1800  HN  LEU P 116     -37.754 -90.565 104.499  0.00 97.00      PROA   
ATOM   1801  CA  LEU P 116     -38.204 -92.593 104.661  0.00 97.00      PROA   
ATOM   1802  HA  LEU P 116     -39.062 -93.172 104.966  0.00 97.00      PROA   
ATOM   1803  CB  LEU P 116     -37.842 -92.910 103.187  0.00 97.00      PROA   
ATOM   1804  HB1 LEU P 116     -37.430 -93.939 103.089  0.00 97.00      PROA   
ATOM   1805  HB2 LEU P 116     -37.051 -92.196 102.869  0.00 97.00      PROA   
ATOM   1806  CG  LEU P 116     -39.018 -92.791 102.192  0.00 97.00      PROA   
ATOM   1807  HG  LEU P 116     -39.567 -91.842 102.398  0.00 97.00      PROA   
ATOM   1808  CD1 LEU P 116     -38.505 -92.727 100.742  0.00 97.00      PROA   
ATOM   1809 HD11 LEU P 116     -37.948 -93.657 100.495  0.00 97.00      PROA   
ATOM   1810 HD12 LEU P 116     -37.828 -91.859 100.608  0.00 97.00      PROA   
ATOM   1811 HD13 LEU P 116     -39.358 -92.627 100.038  0.00 97.00      PROA   
ATOM   1812  CD2 LEU P 116     -39.992 -93.969 102.354  0.00 97.00      PROA   
ATOM   1813 HD21 LEU P 116     -40.377 -94.015 103.392  0.00 97.00      PROA   
ATOM   1814 HD22 LEU P 116     -39.474 -94.925 102.127  0.00 97.00      PROA   
ATOM   1815 HD23 LEU P 116     -40.850 -93.860 101.658  0.00 97.00      PROA   
ATOM   1816  C   LEU P 116     -37.029 -93.008 105.510  0.00 97.00      PROA   
ATOM   1817  O   LEU P 116     -35.956 -92.423 105.432  0.00 97.00      PROA   
ATOM   1818  N   TYR P 117     -37.209 -94.065 106.330  0.00 97.00      PROA   
ATOM   1819  HN  TYR P 117     -38.121 -94.459 106.435  0.00 97.00      PROA   
ATOM   1820  CA  TYR P 117     -36.144 -94.726 107.058  0.00 97.00      PROA   
ATOM   1821  HA  TYR P 117     -35.285 -94.071 107.113  0.00 97.00      PROA   
ATOM   1822  CB  TYR P 117     -36.552 -95.126 108.501  0.00 97.00      PROA   
ATOM   1823  HB1 TYR P 117     -35.812 -95.826 108.945  0.00 97.00      PROA   
ATOM   1824  HB2 TYR P 117     -37.544 -95.628 108.494  0.00 97.00      PROA   
ATOM   1825  CG  TYR P 117     -36.633 -93.911 109.398  0.00 97.00      PROA   
ATOM   1826  CD1 TYR P 117     -35.580 -93.623 110.287  0.00 97.00      PROA   
ATOM   1827  HD1 TYR P 117     -34.698 -94.247 110.297  0.00 97.00      PROA   
ATOM   1828  CE1 TYR P 117     -35.665 -92.542 111.171  0.00 97.00      PROA   
ATOM   1829  HE1 TYR P 117     -34.855 -92.335 111.856  0.00 97.00      PROA   
ATOM   1830  CZ  TYR P 117     -36.807 -91.739 111.179  0.00 97.00      PROA   
ATOM   1831  OH  TYR P 117     -36.878 -90.671 112.087  0.00 97.00      PROA   
ATOM   1832  HH  TYR P 117     -37.775 -90.324 112.090  0.00 97.00      PROA   
ATOM   1833  CD2 TYR P 117     -37.780 -93.094 109.423  0.00 97.00      PROA   
ATOM   1834  HD2 TYR P 117     -38.602 -93.308 108.756  0.00 97.00      PROA   
ATOM   1835  CE2 TYR P 117     -37.865 -92.007 110.304  0.00 97.00      PROA   
ATOM   1836  HE2 TYR P 117     -38.745 -91.380 110.312  0.00 97.00      PROA   
ATOM   1837  C   TYR P 117     -35.710 -95.964 106.301  0.00 97.00      PROA   
ATOM   1838  O   TYR P 117     -36.537 -96.770 105.887  0.00 97.00      PROA   
ATOM   1839  N   TYR P 118     -34.381 -96.125 106.099  0.00 97.00      PROA   
ATOM   1840  HN  TYR P 118     -33.740 -95.441 106.444  0.00 97.00      PROA   
ATOM   1841  CA  TYR P 118     -33.769 -97.176 105.313  0.00 97.00      PROA   
ATOM   1842  HA  TYR P 118     -34.532 -97.830 104.931  0.00 97.00      PROA   
ATOM   1843  CB  TYR P 118     -32.851 -96.671 104.148  0.00 97.00      PROA   
ATOM   1844  HB1 TYR P 118     -32.426 -97.545 103.607  0.00 97.00      PROA   
ATOM   1845  HB2 TYR P 118     -32.007 -96.093 104.579  0.00 97.00      PROA   
ATOM   1846  CG  TYR P 118     -33.508 -95.761 103.126  0.00 97.00      PROA   
ATOM   1847  CD1 TYR P 118     -33.923 -94.465 103.474  0.00 97.00      PROA   
ATOM   1848  HD1 TYR P 118     -33.857 -94.134 104.495  0.00 97.00      PROA   
ATOM   1849  CE1 TYR P 118     -34.392 -93.571 102.509  0.00 97.00      PROA   
ATOM   1850  HE1 TYR P 118     -34.700 -92.586 102.818  0.00 97.00      PROA   
ATOM   1851  CZ  TYR P 118     -34.435 -93.945 101.163  0.00 97.00      PROA   
ATOM   1852  OH  TYR P 118     -34.871 -93.012 100.201  0.00 97.00      PROA   
ATOM   1853  HH  TYR P 118     -35.098 -92.209 100.685  0.00 97.00      PROA   
ATOM   1854  CD2 TYR P 118     -33.554 -96.123 101.764  0.00 97.00      PROA   
ATOM   1855  HD2 TYR P 118     -33.200 -97.095 101.460  0.00 97.00      PROA   
ATOM   1856  CE2 TYR P 118     -34.017 -95.227 100.788  0.00 97.00      PROA   
ATOM   1857  HE2 TYR P 118     -34.033 -95.521  99.749  0.00 97.00      PROA   
ATOM   1858  C   TYR P 118     -32.881 -97.995 106.222  0.00 97.00      PROA   
ATOM   1859  O   TYR P 118     -32.266 -97.470 107.146  0.00 97.00      PROA   
ATOM   1860  N   ARG P 119     -32.795 -99.320 105.965  0.00 97.00      PROA   
ATOM   1861  HN  ARG P 119     -33.348 -99.729 105.241  0.00 97.00      PROA   
ATOM   1862  CA  ARG P 119     -31.823-100.195 106.578  0.00 97.00      PROA   
ATOM   1863  HA  ARG P 119     -31.007 -99.590 106.940  0.00 97.00      PROA   
ATOM   1864  CB  ARG P 119     -32.361-101.005 107.787  0.00 97.00      PROA   
ATOM   1865  HB1 ARG P 119     -33.349-101.441 107.518  0.00 97.00      PROA   
ATOM   1866  HB2 ARG P 119     -32.519-100.280 108.617  0.00 97.00      PROA   
ATOM   1867  CG  ARG P 119     -31.411-102.131 108.250  0.00 97.00      PROA   
ATOM   1868  HG1 ARG P 119     -30.380-101.710 108.269  0.00 97.00      PROA   
ATOM   1869  HG2 ARG P 119     -31.422-102.964 107.514  0.00 97.00      PROA   
ATOM   1870  CD  ARG P 119     -31.656-102.703 109.651  0.00 97.00      PROA   
ATOM   1871  HD1 ARG P 119     -31.768-101.906 110.406  0.00 97.00      PROA   
ATOM   1872  HD2 ARG P 119     -30.787-103.327 109.947  0.00 97.00      PROA   
ATOM   1873  NE  ARG P 119     -32.841-103.612 109.654  0.00 97.00      PROA   
ATOM   1874  HE  ARG P 119     -32.679-104.596 109.642  0.00 97.00      PROA   
ATOM   1875  CZ  ARG P 119     -34.071-103.249 110.074  0.00 97.00      PROA   
ATOM   1876  NH1 ARG P 119     -34.480-101.982 110.126  0.00 97.00      PROA   
ATOM   1877 HH11 ARG P 119     -33.871-101.295 109.745  0.00 97.00      PROA   
ATOM   1878 HH12 ARG P 119     -35.447-101.806 110.289  0.00 97.00      PROA   
ATOM   1879  NH2 ARG P 119     -34.887-104.230 110.486  0.00 97.00      PROA   
ATOM   1880 HH21 ARG P 119     -34.461-105.128 110.584  0.00 97.00      PROA   
ATOM   1881 HH22 ARG P 119     -35.649-104.004 111.090  0.00 97.00      PROA   
ATOM   1882  C   ARG P 119     -31.248-101.111 105.524  0.00 97.00      PROA   
ATOM   1883  O   ARG P 119     -31.982-101.805 104.824  0.00 97.00      PROA   
ATOM   1884  N   ASN P 120     -29.898-101.130 105.395  0.00 97.00      PROA   
ATOM   1885  HN  ASN P 120     -29.342-100.567 106.007  0.00 97.00      PROA   
ATOM   1886  CA  ASN P 120     -29.149-101.989 104.489  0.00 97.00      PROA   
ATOM   1887  HA  ASN P 120     -28.121-101.662 104.550  0.00 97.00      PROA   
ATOM   1888  CB  ASN P 120     -29.198-103.485 104.915  0.00 97.00      PROA   
ATOM   1889  HB1 ASN P 120     -28.589-104.108 104.227  0.00 97.00      PROA   
ATOM   1890  HB2 ASN P 120     -30.247-103.847 104.897  0.00 97.00      PROA   
ATOM   1891  CG  ASN P 120     -28.613-103.636 106.326  0.00 97.00      PROA   
ATOM   1892  OD1 ASN P 120     -27.774-102.840 106.753  0.00 97.00      PROA   
ATOM   1893  ND2 ASN P 120     -29.090-104.660 107.085  0.00 97.00      PROA   
ATOM   1894 HD21 ASN P 120     -28.765-104.746 108.027  0.00 97.00      PROA   
ATOM   1895 HD22 ASN P 120     -29.730-105.317 106.689  0.00 97.00      PROA   
ATOM   1896  C   ASN P 120     -29.551-101.800 103.034  0.00 97.00      PROA   
ATOM   1897  O   ASN P 120     -29.810-102.759 102.309  0.00 97.00      PROA   
ATOM   1898  N   GLY P 121     -29.623-100.524 102.584  0.00 97.00      PROA   
ATOM   1899  HN  GLY P 121     -29.379 -99.776 103.196  0.00 97.00      PROA   
ATOM   1900  CA  GLY P 121     -30.033-100.151 101.239  0.00 97.00      PROA   
ATOM   1901  HA1 GLY P 121     -29.733-100.923 100.542  0.00 97.00      PROA   
ATOM   1902  HA2 GLY P 121     -29.571 -99.200 101.017  0.00 97.00      PROA   
ATOM   1903  C   GLY P 121     -31.521 -99.955 101.094  0.00 97.00      PROA   
ATOM   1904  O   GLY P 121     -31.959 -99.051 100.387  0.00 97.00      PROA   
ATOM   1905  N   LYS P 122     -32.347-100.800 101.742  0.00 97.00      PROA   
ATOM   1906  HN  LYS P 122     -31.973-101.522 102.322  0.00 97.00      PROA   
ATOM   1907  CA  LYS P 122     -33.784-100.778 101.557  0.00 97.00      PROA   
ATOM   1908  HA  LYS P 122     -33.990-100.395 100.567  0.00 97.00      PROA   
ATOM   1909  CB  LYS P 122     -34.393-102.207 101.584  0.00 97.00      PROA   
ATOM   1910  HB1 LYS P 122     -33.957-102.761 102.446  0.00 97.00      PROA   
ATOM   1911  HB2 LYS P 122     -34.081-102.733 100.656  0.00 97.00      PROA   
ATOM   1912  CG  LYS P 122     -35.925-102.228 101.719  0.00 97.00      PROA   
ATOM   1913  HG1 LYS P 122     -36.356-101.488 101.006  0.00 97.00      PROA   
ATOM   1914  HG2 LYS P 122     -36.191-101.910 102.753  0.00 97.00      PROA   
ATOM   1915  CD  LYS P 122     -36.605-103.577 101.467  0.00 97.00      PROA   
ATOM   1916  HD1 LYS P 122     -36.185-104.329 102.172  0.00 97.00      PROA   
ATOM   1917  HD2 LYS P 122     -36.375-103.904 100.428  0.00 97.00      PROA   
ATOM   1918  CE  LYS P 122     -38.123-103.451 101.667  0.00 97.00      PROA   
ATOM   1919  HE1 LYS P 122     -38.538-102.676 100.986  0.00 97.00      PROA   
ATOM   1920  HE2 LYS P 122     -38.351-103.161 102.715  0.00 97.00      PROA   
ATOM   1921  NZ  LYS P 122     -38.815-104.727 101.381  0.00 97.00      PROA   
ATOM   1922  HZ1 LYS P 122     -38.436-105.471 102.000  0.00 97.00      PROA   
ATOM   1923  HZ2 LYS P 122     -38.658-104.988 100.387  0.00 97.00      PROA   
ATOM   1924  HZ3 LYS P 122     -39.835-104.617 101.555  0.00 97.00      PROA   
ATOM   1925  C   LYS P 122     -34.528 -99.872 102.521  0.00 97.00      PROA   
ATOM   1926  O   LYS P 122     -34.386 -99.978 103.733  0.00 97.00      PROA   
ATOM   1927  N   ALA P 123     -35.407 -98.985 101.990  0.00 97.00      PROA   
ATOM   1928  HN  ALA P 123     -35.438 -98.828 101.006  0.00 97.00      PROA   
ATOM   1929  CA  ALA P 123     -36.421 -98.290 102.762  0.00 97.00      PROA   
ATOM   1930  HA  ALA P 123     -35.927 -97.742 103.545  0.00 97.00      PROA   
ATOM   1931  CB  ALA P 123     -37.170 -97.263 101.891  0.00 97.00      PROA   
ATOM   1932  HB1 ALA P 123     -37.707 -97.765 101.059  0.00 97.00      PROA   
ATOM   1933  HB2 ALA P 123     -36.446 -96.545 101.449  0.00 97.00      PROA   
ATOM   1934  HB3 ALA P 123     -37.899 -96.684 102.495  0.00 97.00      PROA   
ATOM   1935  C   ALA P 123     -37.421 -99.249 103.402  0.00 97.00      PROA   
ATOM   1936  O   ALA P 123     -37.979-100.118 102.734  0.00 97.00      PROA   
ATOM   1937  N   PHE P 124     -37.664 -99.115 104.728  0.00 97.00      PROA   
ATOM   1938  HN  PHE P 124     -37.192 -98.413 105.259  0.00 97.00      PROA   
ATOM   1939  CA  PHE P 124     -38.521-100.037 105.451  0.00 97.00      PROA   
ATOM   1940  HA  PHE P 124     -39.027-100.691 104.755  0.00 97.00      PROA   
ATOM   1941  CB  PHE P 124     -37.704-100.943 106.433  0.00 97.00      PROA   
ATOM   1942  HB1 PHE P 124     -36.845-101.382 105.879  0.00 97.00      PROA   
ATOM   1943  HB2 PHE P 124     -38.349-101.783 106.771  0.00 97.00      PROA   
ATOM   1944  CG  PHE P 124     -37.159-100.242 107.662  0.00 97.00      PROA   
ATOM   1945  CD1 PHE P 124     -35.974 -99.492 107.598  0.00 97.00      PROA   
ATOM   1946  HD1 PHE P 124     -35.465 -99.397 106.651  0.00 97.00      PROA   
ATOM   1947  CE1 PHE P 124     -35.468 -98.849 108.735  0.00 97.00      PROA   
ATOM   1948  HE1 PHE P 124     -34.567 -98.258 108.667  0.00 97.00      PROA   
ATOM   1949  CZ  PHE P 124     -36.140 -98.965 109.958  0.00 97.00      PROA   
ATOM   1950  HZ  PHE P 124     -35.765 -98.454 110.833  0.00 97.00      PROA   
ATOM   1951  CD2 PHE P 124     -37.808-100.372 108.904  0.00 97.00      PROA   
ATOM   1952  HD2 PHE P 124     -38.717-100.951 108.972  0.00 97.00      PROA   
ATOM   1953  CE2 PHE P 124     -37.306 -99.735 110.045  0.00 97.00      PROA   
ATOM   1954  HE2 PHE P 124     -37.826 -99.823 110.988  0.00 97.00      PROA   
ATOM   1955  C   PHE P 124     -39.622 -99.299 106.185  0.00 97.00      PROA   
ATOM   1956  O   PHE P 124     -40.598 -99.929 106.591  0.00 97.00      PROA   
ATOM   1957  N   LYS P 125     -39.532 -97.958 106.361  0.00 97.00      PROA   
ATOM   1958  HN  LYS P 125     -38.735 -97.440 106.063  0.00 97.00      PROA   
ATOM   1959  CA  LYS P 125     -40.588 -97.266 107.076  0.00 97.00      PROA   
ATOM   1960  HA  LYS P 125     -41.520 -97.776 106.874  0.00 97.00      PROA   
ATOM   1961  CB  LYS P 125     -40.333 -97.307 108.605  0.00 97.00      PROA   
ATOM   1962  HB1 LYS P 125     -40.049 -96.318 109.015  0.00 97.00      PROA   
ATOM   1963  HB2 LYS P 125     -39.451 -97.967 108.775  0.00 97.00      PROA   
ATOM   1964  CG  LYS P 125     -41.496 -97.938 109.394  0.00 97.00      PROA   
ATOM   1965  HG1 LYS P 125     -41.182 -98.069 110.454  0.00 97.00      PROA   
ATOM   1966  HG2 LYS P 125     -41.698 -98.951 108.981  0.00 97.00      PROA   
ATOM   1967  CD  LYS P 125     -42.797 -97.120 109.355  0.00 97.00      PROA   
ATOM   1968  HD1 LYS P 125     -43.563 -97.658 109.958  0.00 97.00      PROA   
ATOM   1969  HD2 LYS P 125     -43.169 -97.070 108.307  0.00 97.00      PROA   
ATOM   1970  CE  LYS P 125     -42.616 -95.703 109.906  0.00 97.00      PROA   
ATOM   1971  HE1 LYS P 125     -41.889 -95.125 109.295  0.00 97.00      PROA   
ATOM   1972  HE2 LYS P 125     -42.256 -95.743 110.955  0.00 97.00      PROA   
ATOM   1973  NZ  LYS P 125     -43.889 -94.955 109.887  0.00 97.00      PROA   
ATOM   1974  HZ1 LYS P 125     -44.670 -95.532 110.251  0.00 97.00      PROA   
ATOM   1975  HZ2 LYS P 125     -44.090 -94.668 108.904  0.00 97.00      PROA   
ATOM   1976  HZ3 LYS P 125     -43.782 -94.090 110.457  0.00 97.00      PROA   
ATOM   1977  C   LYS P 125     -40.789 -95.844 106.591  0.00 97.00      PROA   
ATOM   1978  O   LYS P 125     -39.908 -94.997 106.689  0.00 97.00      PROA   
ATOM   1979  N   PHE P 126     -42.011 -95.556 106.085  0.00 97.00      PROA   
ATOM   1980  HN  PHE P 126     -42.671 -96.293 105.960  0.00 97.00      PROA   
ATOM   1981  CA  PHE P 126     -42.440 -94.268 105.577  0.00 97.00      PROA   
ATOM   1982  HA  PHE P 126     -41.565 -93.681 105.337  0.00 97.00      PROA   
ATOM   1983  CB  PHE P 126     -43.240 -94.502 104.256  0.00 97.00      PROA   
ATOM   1984  HB1 PHE P 126     -44.013 -95.282 104.437  0.00 97.00      PROA   
ATOM   1985  HB2 PHE P 126     -42.553 -94.896 103.478  0.00 97.00      PROA   
ATOM   1986  CG  PHE P 126     -43.924 -93.281 103.693  0.00 97.00      PROA   
ATOM   1987  CD1 PHE P 126     -43.164 -92.230 103.155  0.00 97.00      PROA   
ATOM   1988  HD1 PHE P 126     -42.086 -92.279 103.174  0.00 97.00      PROA   
ATOM   1989  CE1 PHE P 126     -43.793 -91.121 102.581  0.00 97.00      PROA   
ATOM   1990  HE1 PHE P 126     -43.191 -90.343 102.139  0.00 97.00      PROA   
ATOM   1991  CZ  PHE P 126     -45.191 -91.038 102.562  0.00 97.00      PROA   
ATOM   1992  HZ  PHE P 126     -45.685 -90.186 102.121  0.00 97.00      PROA   
ATOM   1993  CD2 PHE P 126     -45.328 -93.196 103.654  0.00 97.00      PROA   
ATOM   1994  HD2 PHE P 126     -45.928 -94.004 104.046  0.00 97.00      PROA   
ATOM   1995  CE2 PHE P 126     -45.958 -92.076 103.102  0.00 97.00      PROA   
ATOM   1996  HE2 PHE P 126     -47.036 -92.022 103.070  0.00 97.00      PROA   
ATOM   1997  C   PHE P 126     -43.251 -93.464 106.593  0.00 97.00      PROA   
ATOM   1998  O   PHE P 126     -44.058 -94.012 107.332  0.00 97.00      PROA   
ATOM   1999  N   PHE P 127     -43.066 -92.121 106.613  0.00 97.00      PROA   
ATOM   2000  HN  PHE P 127     -42.322 -91.720 106.082  0.00 97.00      PROA   
ATOM   2001  CA  PHE P 127     -43.912 -91.162 107.303  0.00 97.00      PROA   
ATOM   2002  HA  PHE P 127     -44.861 -91.622 107.541  0.00 97.00      PROA   
ATOM   2003  CB  PHE P 127     -43.260 -90.545 108.571  0.00 97.00      PROA   
ATOM   2004  HB1 PHE P 127     -43.909 -89.752 109.002  0.00 97.00      PROA   
ATOM   2005  HB2 PHE P 127     -42.291 -90.071 108.299  0.00 97.00      PROA   
ATOM   2006  CG  PHE P 127     -42.988 -91.540 109.668  0.00 97.00      PROA   
ATOM   2007  CD1 PHE P 127     -43.936 -91.745 110.689  0.00 97.00      PROA   
ATOM   2008  HD1 PHE P 127     -44.901 -91.262 110.627  0.00 97.00      PROA   
ATOM   2009  CE1 PHE P 127     -43.611 -92.492 111.829  0.00 97.00      PROA   
ATOM   2010  HE1 PHE P 127     -44.328 -92.603 112.629  0.00 97.00      PROA   
ATOM   2011  CZ  PHE P 127     -42.331 -93.045 111.957  0.00 97.00      PROA   
ATOM   2012  HZ  PHE P 127     -42.068 -93.597 112.847  0.00 97.00      PROA   
ATOM   2013  CD2 PHE P 127     -41.709 -92.109 109.808  0.00 97.00      PROA   
ATOM   2014  HD2 PHE P 127     -40.958 -91.918 109.054  0.00 97.00      PROA   
ATOM   2015  CE2 PHE P 127     -41.379 -92.852 110.949  0.00 97.00      PROA   
ATOM   2016  HE2 PHE P 127     -40.384 -93.257 111.065  0.00 97.00      PROA   
ATOM   2017  C   PHE P 127     -44.176 -89.992 106.369  0.00 97.00      PROA   
ATOM   2018  O   PHE P 127     -43.297 -89.562 105.634  0.00 97.00      PROA   
ATOM   2019  N   HSD P 128     -45.400 -89.414 106.375  0.00 97.00      PROA   
ATOM   2020  HN  HSD P 128     -46.155 -89.807 106.897  0.00 97.00      PROA   
ATOM   2021  CA  HSD P 128     -45.698 -88.182 105.654  0.00 97.00      PROA   
ATOM   2022  HA  HSD P 128     -45.380 -88.341 104.632  0.00 97.00      PROA   
ATOM   2023  CB  HSD P 128     -47.213 -87.876 105.601  0.00 97.00      PROA   
ATOM   2024  HB1 HSD P 128     -47.420 -86.791 105.472  0.00 97.00      PROA   
ATOM   2025  HB2 HSD P 128     -47.687 -88.194 106.553  0.00 97.00      PROA   
ATOM   2026  ND1 HSD P 128     -47.939 -88.073 103.180  0.00 97.00      PROA   
ATOM   2027  HD1 HSD P 128     -47.620 -87.167 102.899  0.00 97.00      PROA   
ATOM   2028  CG  HSD P 128     -47.859 -88.600 104.453  0.00 97.00      PROA   
ATOM   2029  CE1 HSD P 128     -48.638 -88.961 102.430  0.00 97.00      PROA   
ATOM   2030  HE1 HSD P 128     -48.872 -88.798 101.378  0.00 97.00      PROA   
ATOM   2031  NE2 HSD P 128     -49.024 -90.008 103.132  0.00 97.00      PROA   
ATOM   2032  CD2 HSD P 128     -48.544 -89.775 104.409  0.00 97.00      PROA   
ATOM   2033  HD2 HSD P 128     -48.753 -90.488 105.197  0.00 97.00      PROA   
ATOM   2034  C   HSD P 128     -44.923 -86.954 106.108  0.00 97.00      PROA   
ATOM   2035  O   HSD P 128     -44.578 -86.113 105.283  0.00 97.00      PROA   
ATOM   2036  N   TRP P 129     -44.638 -86.823 107.421  0.00 97.00      PROA   
ATOM   2037  HN  TRP P 129     -44.909 -87.529 108.065  0.00 97.00      PROA   
ATOM   2038  CA  TRP P 129     -43.978 -85.672 108.009  0.00 97.00      PROA   
ATOM   2039  HA  TRP P 129     -43.557 -85.047 107.231  0.00 97.00      PROA   
ATOM   2040  CB  TRP P 129     -44.924 -84.830 108.915  0.00 97.00      PROA   
ATOM   2041  HB1 TRP P 129     -44.407 -83.891 109.213  0.00 97.00      PROA   
ATOM   2042  HB2 TRP P 129     -45.146 -85.393 109.848  0.00 97.00      PROA   
ATOM   2043  CG  TRP P 129     -46.234 -84.479 108.280  0.00 97.00      PROA   
ATOM   2044  CD1 TRP P 129     -46.521 -83.345 107.565  0.00 97.00      PROA   
ATOM   2045  HD1 TRP P 129     -45.822 -82.540 107.390  0.00 97.00      PROA   
ATOM   2046  NE1 TRP P 129     -47.819 -83.397 107.122  0.00 97.00      PROA   
ATOM   2047  HE1 TRP P 129     -48.318 -82.670 106.703  0.00 97.00      PROA   
ATOM   2048  CE2 TRP P 129     -48.400 -84.559 107.536  0.00 97.00      PROA   
ATOM   2049  CD2 TRP P 129     -47.437 -85.270 108.286  0.00 97.00      PROA   
ATOM   2050  CE3 TRP P 129     -47.785 -86.492 108.864  0.00 97.00      PROA   
ATOM   2051  HE3 TRP P 129     -47.083 -87.044 109.472  0.00 97.00      PROA   
ATOM   2052  CZ3 TRP P 129     -49.078 -86.988 108.665  0.00 97.00      PROA   
ATOM   2053  HZ3 TRP P 129     -49.369 -87.927 109.114  0.00 97.00      PROA   
ATOM   2054  CZ2 TRP P 129     -49.679 -85.054 107.328  0.00 97.00      PROA   
ATOM   2055  HZ2 TRP P 129     -50.412 -84.506 106.755  0.00 97.00      PROA   
ATOM   2056  CH2 TRP P 129     -50.005 -86.284 107.901  0.00 97.00      PROA   
ATOM   2057  HH2 TRP P 129     -51.000 -86.685 107.766  0.00 97.00      PROA   
ATOM   2058  C   TRP P 129     -42.846 -86.204 108.855  0.00 97.00      PROA   
ATOM   2059  O   TRP P 129     -42.725 -87.410 109.062  0.00 97.00      PROA   
ATOM   2060  N   ASN P 130     -41.958 -85.313 109.357  0.00 97.00      PROA   
ATOM   2061  HN  ASN P 130     -42.001 -84.348 109.103  0.00 97.00      PROA   
ATOM   2062  CA  ASN P 130     -40.890 -85.686 110.266  0.00 97.00      PROA   
ATOM   2063  HA  ASN P 130     -40.300 -86.422 109.739  0.00 97.00      PROA   
ATOM   2064  CB  ASN P 130     -39.993 -84.456 110.594  0.00 97.00      PROA   
ATOM   2065  HB1 ASN P 130     -40.537 -83.746 111.252  0.00 97.00      PROA   
ATOM   2066  HB2 ASN P 130     -39.729 -83.920 109.656  0.00 97.00      PROA   
ATOM   2067  CG  ASN P 130     -38.701 -84.866 111.297  0.00 97.00      PROA   
ATOM   2068  OD1 ASN P 130     -38.441 -84.469 112.432  0.00 97.00      PROA   
ATOM   2069  ND2 ASN P 130     -37.880 -85.704 110.612  0.00 97.00      PROA   
ATOM   2070 HD21 ASN P 130     -37.010 -85.952 111.040  0.00 97.00      PROA   
ATOM   2071 HD22 ASN P 130     -38.106 -85.983 109.681  0.00 97.00      PROA   
ATOM   2072  C   ASN P 130     -41.393 -86.352 111.553  0.00 97.00      PROA   
ATOM   2073  O   ASN P 130     -42.312 -85.871 112.213  0.00 97.00      PROA   
ATOM   2074  N   SER P 131     -40.780 -87.498 111.925  0.00 97.00      PROA   
ATOM   2075  HN  SER P 131     -40.028 -87.874 111.389  0.00 97.00      PROA   
ATOM   2076  CA  SER P 131     -41.175 -88.282 113.076  0.00 97.00      PROA   
ATOM   2077  HA  SER P 131     -41.413 -87.623 113.899  0.00 97.00      PROA   
ATOM   2078  CB  SER P 131     -42.371 -89.241 112.783  0.00 97.00      PROA   
ATOM   2079  HB1 SER P 131     -42.148 -89.841 111.876  0.00 97.00      PROA   
ATOM   2080  HB2 SER P 131     -43.265 -88.617 112.568  0.00 97.00      PROA   
ATOM   2081  OG  SER P 131     -42.695 -90.121 113.864  0.00 97.00      PROA   
ATOM   2082  HG1 SER P 131     -42.041 -90.830 113.860  0.00 97.00      PROA   
ATOM   2083  C   SER P 131     -39.970 -89.090 113.442  0.00 97.00      PROA   
ATOM   2084  O   SER P 131     -39.098 -89.305 112.611  0.00 97.00      PROA   
ATOM   2085  N   ASN P 132     -39.913 -89.582 114.700  0.00 97.00      PROA   
ATOM   2086  HN  ASN P 132     -40.660 -89.394 115.333  0.00 97.00      PROA   
ATOM   2087  CA  ASN P 132     -38.920 -90.539 115.141  0.00 97.00      PROA   
ATOM   2088  HA  ASN P 132     -37.969 -90.272 114.701  0.00 97.00      PROA   
ATOM   2089  CB  ASN P 132     -38.747 -90.544 116.697  0.00 97.00      PROA   
ATOM   2090  HB1 ASN P 132     -38.631 -89.502 117.062  0.00 97.00      PROA   
ATOM   2091  HB2 ASN P 132     -37.811 -91.091 116.945  0.00 97.00      PROA   
ATOM   2092  CG  ASN P 132     -39.882 -91.253 117.455  0.00 97.00      PROA   
ATOM   2093  OD1 ASN P 132     -39.842 -92.473 117.637  0.00 97.00      PROA   
ATOM   2094  ND2 ASN P 132     -40.899 -90.491 117.935  0.00 97.00      PROA   
ATOM   2095 HD21 ASN P 132     -41.627 -90.959 118.432  0.00 97.00      PROA   
ATOM   2096 HD22 ASN P 132     -40.896 -89.500 117.816  0.00 97.00      PROA   
ATOM   2097  C   ASN P 132     -39.306 -91.914 114.624  0.00 97.00      PROA   
ATOM   2098  O   ASN P 132     -40.434 -92.141 114.193  0.00 97.00      PROA   
ATOM   2099  N   LEU P 133     -38.361 -92.871 114.694  0.00 97.00      PROA   
ATOM   2100  HN  LEU P 133     -37.421 -92.643 114.940  0.00 97.00      PROA   
ATOM   2101  CA  LEU P 133     -38.661 -94.274 114.578  0.00 97.00      PROA   
ATOM   2102  HA  LEU P 133     -39.730 -94.430 114.587  0.00 97.00      PROA   
ATOM   2103  CB  LEU P 133     -38.062 -94.859 113.277  0.00 97.00      PROA   
ATOM   2104  HB1 LEU P 133     -36.954 -94.893 113.319  0.00 97.00      PROA   
ATOM   2105  HB2 LEU P 133     -38.325 -94.136 112.468  0.00 97.00      PROA   
ATOM   2106  CG  LEU P 133     -38.612 -96.234 112.836  0.00 97.00      PROA   
ATOM   2107  HG  LEU P 133     -39.722 -96.221 112.953  0.00 97.00      PROA   
ATOM   2108  CD1 LEU P 133     -38.302 -96.451 111.348  0.00 97.00      PROA   
ATOM   2109 HD11 LEU P 133     -37.203 -96.454 111.190  0.00 97.00      PROA   
ATOM   2110 HD12 LEU P 133     -38.742 -95.636 110.737  0.00 97.00      PROA   
ATOM   2111 HD13 LEU P 133     -38.714 -97.422 111.004  0.00 97.00      PROA   
ATOM   2112  CD2 LEU P 133     -38.051 -97.410 113.652  0.00 97.00      PROA   
ATOM   2113 HD21 LEU P 133     -38.391 -97.367 114.705  0.00 97.00      PROA   
ATOM   2114 HD22 LEU P 133     -36.940 -97.386 113.637  0.00 97.00      PROA   
ATOM   2115 HD23 LEU P 133     -38.389 -98.376 113.223  0.00 97.00      PROA   
ATOM   2116  C   LEU P 133     -38.075 -94.919 115.813  0.00 97.00      PROA   
ATOM   2117  O   LEU P 133     -36.864 -94.939 115.998  0.00 97.00      PROA   
ATOM   2118  N   THR P 134     -38.934 -95.475 116.701  0.00 97.00      PROA   
ATOM   2119  HN  THR P 134     -39.919 -95.416 116.564  0.00 97.00      PROA   
ATOM   2120  CA  THR P 134     -38.486 -96.143 117.912  0.00 97.00      PROA   
ATOM   2121  HA  THR P 134     -37.419 -96.024 118.029  0.00 97.00      PROA   
ATOM   2122  CB  THR P 134     -39.129 -95.621 119.193  0.00 97.00      PROA   
ATOM   2123  HB  THR P 134     -40.239 -95.685 119.128  0.00 97.00      PROA   
ATOM   2124  OG1 THR P 134     -38.760 -94.265 119.407  0.00 97.00      PROA   
ATOM   2125  HG1 THR P 134     -39.159 -93.751 118.700  0.00 97.00      PROA   
ATOM   2126  CG2 THR P 134     -38.634 -96.403 120.427  0.00 97.00      PROA   
ATOM   2127 HG21 THR P 134     -37.523 -96.388 120.464  0.00 97.00      PROA   
ATOM   2128 HG22 THR P 134     -38.981 -97.456 120.417  0.00 97.00      PROA   
ATOM   2129 HG23 THR P 134     -39.019 -95.925 121.353  0.00 97.00      PROA   
ATOM   2130  C   THR P 134     -38.762 -97.618 117.769  0.00 97.00      PROA   
ATOM   2131  O   THR P 134     -39.898 -98.047 117.582  0.00 97.00      PROA   
ATOM   2132  N   ILE P 135     -37.696 -98.438 117.868  0.00 97.00      PROA   
ATOM   2133  HN  ILE P 135     -36.779 -98.054 117.985  0.00 97.00      PROA   
ATOM   2134  CA  ILE P 135     -37.764 -99.881 117.831  0.00 97.00      PROA   
ATOM   2135  HA  ILE P 135     -38.648-100.191 117.293  0.00 97.00      PROA   
ATOM   2136  CB  ILE P 135     -36.524-100.488 117.166  0.00 97.00      PROA   
ATOM   2137  HB  ILE P 135     -35.631-100.130 117.728  0.00 97.00      PROA   
ATOM   2138  CG2 ILE P 135     -36.555-102.031 117.242  0.00 97.00      PROA   
ATOM   2139 HG21 ILE P 135     -37.450-102.431 116.720  0.00 97.00      PROA   
ATOM   2140 HG22 ILE P 135     -36.568-102.382 118.291  0.00 97.00      PROA   
ATOM   2141 HG23 ILE P 135     -35.648-102.457 116.767  0.00 97.00      PROA   
ATOM   2142  CG1 ILE P 135     -36.343-100.009 115.701  0.00 97.00      PROA   
ATOM   2143 HG11 ILE P 135     -36.736 -98.979 115.580  0.00 97.00      PROA   
ATOM   2144 HG12 ILE P 135     -36.938-100.666 115.029  0.00 97.00      PROA   
ATOM   2145  CD  ILE P 135     -34.872 -99.978 115.264  0.00 97.00      PROA   
ATOM   2146  HD1 ILE P 135     -34.355-100.931 115.506  0.00 97.00      PROA   
ATOM   2147  HD2 ILE P 135     -34.346 -99.159 115.798  0.00 97.00      PROA   
ATOM   2148  HD3 ILE P 135     -34.784 -99.790 114.174  0.00 97.00      PROA   
ATOM   2149  C   ILE P 135     -37.865-100.344 119.272  0.00 97.00      PROA   
ATOM   2150  O   ILE P 135     -36.919-100.213 120.038  0.00 97.00      PROA   
ATOM   2151  N   LEU P 136     -39.032-100.891 119.683  0.00 97.00      PROA   
ATOM   2152  HN  LEU P 136     -39.812-100.920 119.062  0.00 97.00      PROA   
ATOM   2153  CA  LEU P 136     -39.320-101.319 121.044  0.00 97.00      PROA   
ATOM   2154  HA  LEU P 136     -39.167-100.458 121.680  0.00 97.00      PROA   
ATOM   2155  CB  LEU P 136     -40.787-101.813 121.200  0.00 97.00      PROA   
ATOM   2156  HB1 LEU P 136     -40.914-102.220 122.229  0.00 97.00      PROA   
ATOM   2157  HB2 LEU P 136     -40.977-102.640 120.483  0.00 97.00      PROA   
ATOM   2158  CG  LEU P 136     -41.908-100.746 121.034  0.00 97.00      PROA   
ATOM   2159  HG  LEU P 136     -42.855-101.253 121.346  0.00 97.00      PROA   
ATOM   2160  CD1 LEU P 136     -41.715 -99.543 121.974  0.00 97.00      PROA   
ATOM   2161 HD11 LEU P 136     -40.824 -98.953 121.672  0.00 97.00      PROA   
ATOM   2162 HD12 LEU P 136     -41.578 -99.885 123.021  0.00 97.00      PROA   
ATOM   2163 HD13 LEU P 136     -42.603 -98.878 121.932  0.00 97.00      PROA   
ATOM   2164  CD2 LEU P 136     -42.139-100.274 119.584  0.00 97.00      PROA   
ATOM   2165 HD21 LEU P 136     -42.227-101.141 118.897  0.00 97.00      PROA   
ATOM   2166 HD22 LEU P 136     -41.308 -99.623 119.246  0.00 97.00      PROA   
ATOM   2167 HD23 LEU P 136     -43.076 -99.681 119.527  0.00 97.00      PROA   
ATOM   2168  C   LEU P 136     -38.389-102.395 121.585  0.00 97.00      PROA   
ATOM   2169  O   LEU P 136     -37.990-102.347 122.749  0.00 97.00      PROA   
ATOM   2170  N   LYS P 137     -38.026-103.392 120.751  0.00 97.00      PROA   
ATOM   2171  HN  LYS P 137     -38.394-103.433 119.828  0.00 97.00      PROA   
ATOM   2172  CA  LYS P 137     -37.019-104.375 121.087  0.00 97.00      PROA   
ATOM   2173  HA  LYS P 137     -36.382-103.990 121.873  0.00 97.00      PROA   
ATOM   2174  CB  LYS P 137     -37.636-105.723 121.545  0.00 97.00      PROA   
ATOM   2175  HB1 LYS P 137     -36.835-106.489 121.627  0.00 97.00      PROA   
ATOM   2176  HB2 LYS P 137     -38.359-106.074 120.776  0.00 97.00      PROA   
ATOM   2177  CG  LYS P 137     -38.358-105.644 122.904  0.00 97.00      PROA   
ATOM   2178  HG1 LYS P 137     -39.201-104.922 122.840  0.00 97.00      PROA   
ATOM   2179  HG2 LYS P 137     -37.641-105.246 123.652  0.00 97.00      PROA   
ATOM   2180  CD  LYS P 137     -38.895-107.010 123.369  0.00 97.00      PROA   
ATOM   2181  HD1 LYS P 137     -38.061-107.748 123.359  0.00 97.00      PROA   
ATOM   2182  HD2 LYS P 137     -39.650-107.359 122.630  0.00 97.00      PROA   
ATOM   2183  CE  LYS P 137     -39.546-107.002 124.760  0.00 97.00      PROA   
ATOM   2184  HE1 LYS P 137     -39.941-108.016 124.995  0.00 97.00      PROA   
ATOM   2185  HE2 LYS P 137     -40.375-106.268 124.819  0.00 97.00      PROA   
ATOM   2186  NZ  LYS P 137     -38.540-106.674 125.796  0.00 97.00      PROA   
ATOM   2187  HZ1 LYS P 137     -38.409-105.645 125.885  0.00 97.00      PROA   
ATOM   2188  HZ2 LYS P 137     -37.640-107.107 125.506  0.00 97.00      PROA   
ATOM   2189  HZ3 LYS P 137     -38.826-107.082 126.709  0.00 97.00      PROA   
ATOM   2190  C   LYS P 137     -36.146-104.606 119.873  0.00 97.00      PROA   
ATOM   2191  O   LYS P 137     -36.603-105.133 118.862  0.00 97.00      PROA   
ATOM   2192  N   THR P 138     -34.846-104.224 119.938  0.00 97.00      PROA   
ATOM   2193  HN  THR P 138     -34.504-103.724 120.736  0.00 97.00      PROA   
ATOM   2194  CA  THR P 138     -33.899-104.426 118.850  0.00 97.00      PROA   
ATOM   2195  HA  THR P 138     -34.450-104.260 117.935  0.00 97.00      PROA   
ATOM   2196  CB  THR P 138     -32.741-103.426 118.838  0.00 97.00      PROA   
ATOM   2197  HB  THR P 138     -33.155-102.419 119.080  0.00 97.00      PROA   
ATOM   2198  OG1 THR P 138     -32.138-103.338 117.552  0.00 97.00      PROA   
ATOM   2199  HG1 THR P 138     -31.413-102.719 117.661  0.00 97.00      PROA   
ATOM   2200  CG2 THR P 138     -31.644-103.769 119.857  0.00 97.00      PROA   
ATOM   2201 HG21 THR P 138     -31.113-104.706 119.586  0.00 97.00      PROA   
ATOM   2202 HG22 THR P 138     -32.075-103.889 120.870  0.00 97.00      PROA   
ATOM   2203 HG23 THR P 138     -30.891-102.953 119.899  0.00 97.00      PROA   
ATOM   2204  C   THR P 138     -33.425-105.869 118.816  0.00 97.00      PROA   
ATOM   2205  O   THR P 138     -33.698-106.661 119.709  0.00 97.00      PROA   
ATOM   2206  N   ASN P 139     -32.759-106.266 117.716  0.00 97.00      PROA   
ATOM   2207  HN  ASN P 139     -32.469-105.596 117.037  0.00 97.00      PROA   
ATOM   2208  CA  ASN P 139     -32.460-107.654 117.452  0.00 97.00      PROA   
ATOM   2209  HA  ASN P 139     -31.978-108.069 118.327  0.00 97.00      PROA   
ATOM   2210  CB  ASN P 139     -33.743-108.481 117.123  0.00 97.00      PROA   
ATOM   2211  HB1 ASN P 139     -34.384-108.526 118.030  0.00 97.00      PROA   
ATOM   2212  HB2 ASN P 139     -33.489-109.526 116.855  0.00 97.00      PROA   
ATOM   2213  CG  ASN P 139     -34.529-107.855 115.962  0.00 97.00      PROA   
ATOM   2214  OD1 ASN P 139     -34.153-108.016 114.798  0.00 97.00      PROA   
ATOM   2215  ND2 ASN P 139     -35.651-107.149 116.272  0.00 97.00      PROA   
ATOM   2216 HD21 ASN P 139     -36.204-106.784 115.524  0.00 97.00      PROA   
ATOM   2217 HD22 ASN P 139     -35.908-106.999 117.226  0.00 97.00      PROA   
ATOM   2218  C   ASN P 139     -31.449-107.684 116.325  0.00 97.00      PROA   
ATOM   2219  O   ASN P 139     -31.111-106.651 115.752  0.00 97.00      PROA   
ATOM   2220  N   MET P 140     -30.933-108.883 115.971  0.00 97.00      PROA   
ATOM   2221  HN  MET P 140     -31.165-109.710 116.481  0.00 97.00      PROA   
ATOM   2222  CA  MET P 140     -29.974-109.071 114.897  0.00 97.00      PROA   
ATOM   2223  HA  MET P 140     -29.091-108.503 115.150  0.00 97.00      PROA   
ATOM   2224  CB  MET P 140     -29.564-110.546 114.813  0.00 97.00      PROA   
ATOM   2225  HB1 MET P 140     -30.450-111.180 114.568  0.00 97.00      PROA   
ATOM   2226  HB2 MET P 140     -29.213-110.857 115.824  0.00 97.00      PROA   
ATOM   2227  CG  MET P 140     -28.455-110.839 113.813  0.00 97.00      PROA   
ATOM   2228  HG1 MET P 140     -27.527-110.292 114.086  0.00 97.00      PROA   
ATOM   2229  HG2 MET P 140     -28.740-110.496 112.791  0.00 97.00      PROA   
ATOM   2230  SD  MET P 140     -28.222-112.614 113.869  0.00 97.00      PROA   
ATOM   2231  CE  MET P 140     -27.440-112.925 115.379  0.00 97.00      PROA   
ATOM   2232  HE1 MET P 140     -28.261-112.829 116.101  0.00 97.00      PROA   
ATOM   2233  HE2 MET P 140     -26.635-112.196 115.578  0.00 97.00      PROA   
ATOM   2234  HE3 MET P 140     -27.045-113.958 115.409  0.00 97.00      PROA   
ATOM   2235  C   MET P 140     -30.445-108.575 113.534  0.00 97.00      PROA   
ATOM   2236  O   MET P 140     -29.666-108.014 112.767  0.00 97.00      PROA   
ATOM   2237  N   SER P 141     -31.752-108.707 113.211  0.00 97.00      PROA   
ATOM   2238  HN  SER P 141     -32.398-109.108 113.857  0.00 97.00      PROA   
ATOM   2239  CA  SER P 141     -32.291-108.306 111.920  0.00 97.00      PROA   
ATOM   2240  HA  SER P 141     -31.568-108.533 111.147  0.00 97.00      PROA   
ATOM   2241  CB  SER P 141     -33.615-109.059 111.609  0.00 97.00      PROA   
ATOM   2242  HB1 SER P 141     -34.430-108.737 112.293  0.00 97.00      PROA   
ATOM   2243  HB2 SER P 141     -33.447-110.145 111.775  0.00 97.00      PROA   
ATOM   2244  OG  SER P 141     -34.026-108.890 110.253  0.00 97.00      PROA   
ATOM   2245  HG1 SER P 141     -34.168-107.948 110.120  0.00 97.00      PROA   
ATOM   2246  C   SER P 141     -32.569-106.810 111.899  0.00 97.00      PROA   
ATOM   2247  O   SER P 141     -33.040-106.284 110.897  0.00 97.00      PROA   
ATOM   2248  N   HSD P 142     -32.238-106.092 112.994  0.00 97.00      PROA   
ATOM   2249  HN  HSD P 142     -31.932-106.574 113.812  0.00 97.00      PROA   
ATOM   2250  CA  HSD P 142     -32.253-104.646 113.087  0.00 97.00      PROA   
ATOM   2251  HA  HSD P 142     -32.690-104.231 112.197  0.00 97.00      PROA   
ATOM   2252  CB  HSD P 142     -33.114-104.153 114.276  0.00 97.00      PROA   
ATOM   2253  HB1 HSD P 142     -32.873-103.096 114.523  0.00 97.00      PROA   
ATOM   2254  HB2 HSD P 142     -32.914-104.763 115.181  0.00 97.00      PROA   
ATOM   2255  ND1 HSD P 142     -35.464-103.172 114.164  0.00 97.00      PROA   
ATOM   2256  HD1 HSD P 142     -35.281-102.358 114.718  0.00 97.00      PROA   
ATOM   2257  CG  HSD P 142     -34.584-104.207 113.930  0.00 97.00      PROA   
ATOM   2258  CE1 HSD P 142     -36.629-103.491 113.552  0.00 97.00      PROA   
ATOM   2259  HE1 HSD P 142     -37.518-102.862 113.595  0.00 97.00      PROA   
ATOM   2260  NE2 HSD P 142     -36.566-104.658 112.946  0.00 97.00      PROA   
ATOM   2261  CD2 HSD P 142     -35.284-105.116 113.196  0.00 97.00      PROA   
ATOM   2262  HD2 HSD P 142     -34.986-106.071 112.785  0.00 97.00      PROA   
ATOM   2263  C   HSD P 142     -30.840-104.094 113.124  0.00 97.00      PROA   
ATOM   2264  O   HSD P 142     -30.626-102.913 113.380  0.00 97.00      PROA   
ATOM   2265  N   SER P 143     -29.827-104.930 112.814  0.00 97.00      PROA   
ATOM   2266  HN  SER P 143     -30.015-105.892 112.631  0.00 97.00      PROA   
ATOM   2267  CA  SER P 143     -28.430-104.536 112.742  0.00 97.00      PROA   
ATOM   2268  HA  SER P 143     -28.262-103.704 113.413  0.00 97.00      PROA   
ATOM   2269  CB  SER P 143     -27.531-105.727 113.158  0.00 97.00      PROA   
ATOM   2270  HB1 SER P 143     -27.520-106.517 112.377  0.00 97.00      PROA   
ATOM   2271  HB2 SER P 143     -27.968-106.177 114.074  0.00 97.00      PROA   
ATOM   2272  OG  SER P 143     -26.199-105.327 113.455  0.00 97.00      PROA   
ATOM   2273  HG1 SER P 143     -25.801-105.036 112.632  0.00 97.00      PROA   
ATOM   2274  C   SER P 143     -28.066-104.107 111.327  0.00 97.00      PROA   
ATOM   2275  O   SER P 143     -28.676-104.554 110.358  0.00 97.00      PROA   
ATOM   2276  N   GLY P 144     -27.038-103.231 111.175  0.00 97.00      PROA   
ATOM   2277  HN  GLY P 144     -26.577-102.837 111.971  0.00 97.00      PROA   
ATOM   2278  CA  GLY P 144     -26.493-102.839 109.884  0.00 97.00      PROA   
ATOM   2279  HA1 GLY P 144     -27.067-103.275 109.084  0.00 97.00      PROA   
ATOM   2280  HA2 GLY P 144     -25.459-103.153 109.873  0.00 97.00      PROA   
ATOM   2281  C   GLY P 144     -26.500-101.348 109.699  0.00 97.00      PROA   
ATOM   2282  O   GLY P 144     -26.440-100.589 110.658  0.00 97.00      PROA   
ATOM   2283  N   THR P 145     -26.539-100.883 108.429  0.00 97.00      PROA   
ATOM   2284  HN  THR P 145     -26.691-101.522 107.675  0.00 97.00      PROA   
ATOM   2285  CA  THR P 145     -26.426 -99.475 108.086  0.00 97.00      PROA   
ATOM   2286  HA  THR P 145     -25.968 -98.962 108.917  0.00 97.00      PROA   
ATOM   2287  CB  THR P 145     -25.506 -99.192 106.892  0.00 97.00      PROA   
ATOM   2288  HB  THR P 145     -24.503 -99.609 107.139  0.00 97.00      PROA   
ATOM   2289  OG1 THR P 145     -25.322 -97.798 106.661  0.00 97.00      PROA   
ATOM   2290  HG1 THR P 145     -25.945 -97.556 105.965  0.00 97.00      PROA   
ATOM   2291  CG2 THR P 145     -25.984 -99.848 105.582  0.00 97.00      PROA   
ATOM   2292 HG21 THR P 145     -26.962 -99.432 105.260  0.00 97.00      PROA   
ATOM   2293 HG22 THR P 145     -26.082-100.945 105.701  0.00 97.00      PROA   
ATOM   2294 HG23 THR P 145     -25.249 -99.648 104.772  0.00 97.00      PROA   
ATOM   2295  C   THR P 145     -27.799 -98.868 107.918  0.00 97.00      PROA   
ATOM   2296  O   THR P 145     -28.634 -99.368 107.178  0.00 97.00      PROA   
ATOM   2297  N   TYR P 146     -28.057 -97.749 108.625  0.00 97.00      PROA   
ATOM   2298  HN  TYR P 146     -27.365 -97.375 109.240  0.00 97.00      PROA   
ATOM   2299  CA  TYR P 146     -29.307 -97.025 108.575  0.00 97.00      PROA   
ATOM   2300  HA  TYR P 146     -30.022 -97.583 107.992  0.00 97.00      PROA   
ATOM   2301  CB  TYR P 146     -29.913 -96.727 109.968  0.00 97.00      PROA   
ATOM   2302  HB1 TYR P 146     -30.704 -95.952 109.886  0.00 97.00      PROA   
ATOM   2303  HB2 TYR P 146     -29.126 -96.352 110.658  0.00 97.00      PROA   
ATOM   2304  CG  TYR P 146     -30.559 -97.932 110.592  0.00 97.00      PROA   
ATOM   2305  CD1 TYR P 146     -29.798 -98.888 111.284  0.00 97.00      PROA   
ATOM   2306  HD1 TYR P 146     -28.720 -98.813 111.288  0.00 97.00      PROA   
ATOM   2307  CE1 TYR P 146     -30.431 -99.909 112.002  0.00 97.00      PROA   
ATOM   2308  HE1 TYR P 146     -29.839-100.640 112.528  0.00 97.00      PROA   
ATOM   2309  CZ  TYR P 146     -31.828 -99.967 112.056  0.00 97.00      PROA   
ATOM   2310  OH  TYR P 146     -32.465-100.977 112.800  0.00 97.00      PROA   
ATOM   2311  HH  TYR P 146     -31.768-101.526 113.174  0.00 97.00      PROA   
ATOM   2312  CD2 TYR P 146     -31.963 -98.033 110.613  0.00 97.00      PROA   
ATOM   2313  HD2 TYR P 146     -32.559 -97.293 110.100  0.00 97.00      PROA   
ATOM   2314  CE2 TYR P 146     -32.594 -99.044 111.345  0.00 97.00      PROA   
ATOM   2315  HE2 TYR P 146     -33.670 -99.095 111.389  0.00 97.00      PROA   
ATOM   2316  C   TYR P 146     -29.102 -95.701 107.884  0.00 97.00      PROA   
ATOM   2317  O   TYR P 146     -28.077 -95.051 108.043  0.00 97.00      PROA   
ATOM   2318  N   HSD P 147     -30.100 -95.266 107.088  0.00 97.00      PROA   
ATOM   2319  HN  HSD P 147     -30.938 -95.799 106.995  0.00 97.00      PROA   
ATOM   2320  CA  HSD P 147     -30.045 -94.005 106.376  0.00 97.00      PROA   
ATOM   2321  HA  HSD P 147     -29.389 -93.318 106.893  0.00 97.00      PROA   
ATOM   2322  CB  HSD P 147     -29.612 -94.162 104.891  0.00 97.00      PROA   
ATOM   2323  HB1 HSD P 147     -29.455 -93.155 104.448  0.00 97.00      PROA   
ATOM   2324  HB2 HSD P 147     -30.405 -94.666 104.302  0.00 97.00      PROA   
ATOM   2325  ND1 HSD P 147     -27.190 -94.519 104.161  0.00 97.00      PROA   
ATOM   2326  HD1 HSD P 147     -26.997 -93.568 103.913  0.00 97.00      PROA   
ATOM   2327  CG  HSD P 147     -28.368 -94.992 104.701  0.00 97.00      PROA   
ATOM   2328  CE1 HSD P 147     -26.360 -95.583 104.031  0.00 97.00      PROA   
ATOM   2329  HE1 HSD P 147     -25.347 -95.503 103.636  0.00 97.00      PROA   
ATOM   2330  NE2 HSD P 147     -26.925 -96.705 104.430  0.00 97.00      PROA   
ATOM   2331  CD2 HSD P 147     -28.189 -96.335 104.847  0.00 97.00      PROA   
ATOM   2332  HD2 HSD P 147     -28.876 -97.088 105.214  0.00 97.00      PROA   
ATOM   2333  C   HSD P 147     -31.446 -93.448 106.408  0.00 97.00      PROA   
ATOM   2334  O   HSD P 147     -32.398 -94.178 106.659  0.00 97.00      PROA   
ATOM   2335  N   CYS P 148     -31.626 -92.131 106.155  0.00 97.00      PROA   
ATOM   2336  HN  CYS P 148     -30.858 -91.495 106.091  0.00 97.00      PROA   
ATOM   2337  CA  CYS P 148     -32.948 -91.577 105.961  0.00 97.00      PROA   
ATOM   2338  HA  CYS P 148     -33.604 -92.379 105.670  0.00 97.00      PROA   
ATOM   2339  CB  CYS P 148     -33.558 -90.932 107.238  0.00 97.00      PROA   
ATOM   2340  HB1 CYS P 148     -33.534 -91.703 108.039  0.00 97.00      PROA   
ATOM   2341  HB2 CYS P 148     -34.631 -90.713 107.048  0.00 97.00      PROA   
ATOM   2342  SG  CYS P 148     -32.710 -89.434 107.845  0.00 97.00      PROA   
ATOM   2343  C   CYS P 148     -32.967 -90.612 104.799  0.00 97.00      PROA   
ATOM   2344  O   CYS P 148     -31.933 -90.142 104.334  0.00 97.00      PROA   
ATOM   2345  N   SER P 149     -34.180 -90.303 104.288  0.00 97.00      PROA   
ATOM   2346  HN  SER P 149     -35.003 -90.747 104.637  0.00 97.00      PROA   
ATOM   2347  CA  SER P 149     -34.354 -89.285 103.273  0.00 97.00      PROA   
ATOM   2348  HA  SER P 149     -33.578 -88.549 103.414  0.00 97.00      PROA   
ATOM   2349  CB  SER P 149     -34.335 -89.796 101.797  0.00 97.00      PROA   
ATOM   2350  HB1 SER P 149     -33.416 -90.403 101.656  0.00 97.00      PROA   
ATOM   2351  HB2 SER P 149     -34.287 -88.934 101.099  0.00 97.00      PROA   
ATOM   2352  OG  SER P 149     -35.466 -90.591 101.441  0.00 97.00      PROA   
ATOM   2353  HG1 SER P 149     -36.247 -90.138 101.767  0.00 97.00      PROA   
ATOM   2354  C   SER P 149     -35.668 -88.601 103.518  0.00 97.00      PROA   
ATOM   2355  O   SER P 149     -36.602 -89.213 104.018  0.00 97.00      PROA   
ATOM   2356  N   GLY P 150     -35.766 -87.308 103.143  0.00 97.00      PROA   
ATOM   2357  HN  GLY P 150     -34.978 -86.850 102.738  0.00 97.00      PROA   
ATOM   2358  CA  GLY P 150     -37.000 -86.548 103.187  0.00 97.00      PROA   
ATOM   2359  HA1 GLY P 150     -37.018 -85.985 104.107  0.00 97.00      PROA   
ATOM   2360  HA2 GLY P 150     -37.849 -87.206 103.055  0.00 97.00      PROA   
ATOM   2361  C   GLY P 150     -36.988 -85.585 102.043  0.00 97.00      PROA   
ATOM   2362  O   GLY P 150     -36.032 -85.534 101.282  0.00 97.00      PROA   
ATOM   2363  N   MET P 151     -38.062 -84.785 101.894  0.00 97.00      PROA   
ATOM   2364  HN  MET P 151     -38.866 -84.908 102.474  0.00 97.00      PROA   
ATOM   2365  CA  MET P 151     -38.236 -83.836 100.820  0.00 97.00      PROA   
ATOM   2366  HA  MET P 151     -37.362 -83.823 100.187  0.00 97.00      PROA   
ATOM   2367  CB  MET P 151     -39.492 -84.223  99.992  0.00 97.00      PROA   
ATOM   2368  HB1 MET P 151     -40.401 -83.721 100.377  0.00 97.00      PROA   
ATOM   2369  HB2 MET P 151     -39.663 -85.316 100.148  0.00 97.00      PROA   
ATOM   2370  CG  MET P 151     -39.371 -84.031  98.468  0.00 97.00      PROA   
ATOM   2371  HG1 MET P 151     -40.291 -84.460  98.010  0.00 97.00      PROA   
ATOM   2372  HG2 MET P 151     -38.512 -84.635  98.101  0.00 97.00      PROA   
ATOM   2373  SD  MET P 151     -39.193 -82.312  97.911  0.00 97.00      PROA   
ATOM   2374  CE  MET P 151     -39.352 -82.698  96.146  0.00 97.00      PROA   
ATOM   2375  HE1 MET P 151     -40.363 -83.101  95.923  0.00 97.00      PROA   
ATOM   2376  HE2 MET P 151     -38.603 -83.456  95.829  0.00 97.00      PROA   
ATOM   2377  HE3 MET P 151     -39.204 -81.787  95.527  0.00 97.00      PROA   
ATOM   2378  C   MET P 151     -38.413 -82.461 101.447  0.00 97.00      PROA   
ATOM   2379  O   MET P 151     -39.096 -82.303 102.455  0.00 97.00      PROA   
ATOM   2380  N   GLY P 152     -37.775 -81.425 100.852  0.00 97.00      PROA   
ATOM   2381  HN  GLY P 152     -37.157 -81.621 100.094  0.00 97.00      PROA   
ATOM   2382  CA  GLY P 152     -38.009 -80.023 101.183  0.00 97.00      PROA   
ATOM   2383  HA1 GLY P 152     -37.130 -79.625 101.660  0.00 97.00      PROA   
ATOM   2384  HA2 GLY P 152     -38.896 -79.933 101.795  0.00 97.00      PROA   
ATOM   2385  C   GLY P 152     -38.273 -79.246  99.924  0.00 97.00      PROA   
ATOM   2386  O   GLY P 152     -39.416 -78.954  99.589  0.00 97.00      PROA   
ATOM   2387  N   LYS P 153     -37.207 -78.867  99.188  0.00 97.00      PROA   
ATOM   2388  HN  LYS P 153     -36.280 -78.963  99.547  0.00 97.00      PROA   
ATOM   2389  CA  LYS P 153     -37.324 -78.366  97.828  0.00 97.00      PROA   
ATOM   2390  HA  LYS P 153     -38.366 -78.326  97.555  0.00 97.00      PROA   
ATOM   2391  CB  LYS P 153     -36.715 -76.948  97.670  0.00 97.00      PROA   
ATOM   2392  HB1 LYS P 153     -36.506 -76.729  96.600  0.00 97.00      PROA   
ATOM   2393  HB2 LYS P 153     -35.747 -76.909  98.214  0.00 97.00      PROA   
ATOM   2394  CG  LYS P 153     -37.637 -75.823  98.185  0.00 97.00      PROA   
ATOM   2395  HG1 LYS P 153     -37.088 -74.858  98.105  0.00 97.00      PROA   
ATOM   2396  HG2 LYS P 153     -37.870 -75.991  99.259  0.00 97.00      PROA   
ATOM   2397  CD  LYS P 153     -38.943 -75.732  97.376  0.00 97.00      PROA   
ATOM   2398  HD1 LYS P 153     -39.542 -76.651  97.562  0.00 97.00      PROA   
ATOM   2399  HD2 LYS P 153     -38.674 -75.710  96.295  0.00 97.00      PROA   
ATOM   2400  CE  LYS P 153     -39.809 -74.512  97.708  0.00 97.00      PROA   
ATOM   2401  HE1 LYS P 153     -39.265 -73.570  97.487  0.00 97.00      PROA   
ATOM   2402  HE2 LYS P 153     -40.107 -74.523  98.778  0.00 97.00      PROA   
ATOM   2403  NZ  LYS P 153     -41.044 -74.537  96.887  0.00 97.00      PROA   
ATOM   2404  HZ1 LYS P 153     -41.570 -75.411  97.091  0.00 97.00      PROA   
ATOM   2405  HZ2 LYS P 153     -40.786 -74.525  95.879  0.00 97.00      PROA   
ATOM   2406  HZ3 LYS P 153     -41.639 -73.714  97.103  0.00 97.00      PROA   
ATOM   2407  C   LYS P 153     -36.745 -79.329  96.817  0.00 97.00      PROA   
ATOM   2408  O   LYS P 153     -36.849 -79.120  95.609  0.00 97.00      PROA   
ATOM   2409  N   HSD P 154     -36.187 -80.452  97.303  0.00 97.00      PROA   
ATOM   2410  HN  HSD P 154     -36.094 -80.583  98.285  0.00 97.00      PROA   
ATOM   2411  CA  HSD P 154     -35.806 -81.592  96.512  0.00 97.00      PROA   
ATOM   2412  HA  HSD P 154     -36.615 -81.833  95.836  0.00 97.00      PROA   
ATOM   2413  CB  HSD P 154     -34.486 -81.398  95.721  0.00 97.00      PROA   
ATOM   2414  HB1 HSD P 154     -33.676 -81.096  96.421  0.00 97.00      PROA   
ATOM   2415  HB2 HSD P 154     -34.630 -80.566  94.998  0.00 97.00      PROA   
ATOM   2416  ND1 HSD P 154     -32.946 -83.368  95.220  0.00 97.00      PROA   
ATOM   2417  HD1 HSD P 154     -32.354 -83.265  96.021  0.00 97.00      PROA   
ATOM   2418  CG  HSD P 154     -34.069 -82.617  94.941  0.00 97.00      PROA   
ATOM   2419  CE1 HSD P 154     -32.918 -84.382  94.322  0.00 97.00      PROA   
ATOM   2420  HE1 HSD P 154     -32.131 -85.135  94.311  0.00 97.00      PROA   
ATOM   2421  NE2 HSD P 154     -33.943 -84.342  93.493  0.00 97.00      PROA   
ATOM   2422  CD2 HSD P 154     -34.659 -83.220  93.872  0.00 97.00      PROA   
ATOM   2423  HD2 HSD P 154     -35.553 -82.943  93.328  0.00 97.00      PROA   
ATOM   2424  C   HSD P 154     -35.687 -82.691  97.536  0.00 97.00      PROA   
ATOM   2425  O   HSD P 154     -35.758 -82.423  98.734  0.00 97.00      PROA   
ATOM   2426  N   ARG P 155     -35.531 -83.971  97.119  0.00 97.00      PROA   
ATOM   2427  HN  ARG P 155     -35.497 -84.199  96.148  0.00 97.00      PROA   
ATOM   2428  CA  ARG P 155     -35.184 -85.026  98.052  0.00 97.00      PROA   
ATOM   2429  HA  ARG P 155     -35.872 -84.937  98.882  0.00 97.00      PROA   
ATOM   2430  CB  ARG P 155     -35.366 -86.464  97.502  0.00 97.00      PROA   
ATOM   2431  HB1 ARG P 155     -36.457 -86.634  97.350  0.00 97.00      PROA   
ATOM   2432  HB2 ARG P 155     -35.036 -87.184  98.283  0.00 97.00      PROA   
ATOM   2433  CG  ARG P 155     -34.639 -86.752  96.169  0.00 97.00      PROA   
ATOM   2434  HG1 ARG P 155     -33.821 -86.016  96.042  0.00 97.00      PROA   
ATOM   2435  HG2 ARG P 155     -35.339 -86.608  95.317  0.00 97.00      PROA   
ATOM   2436  CD  ARG P 155     -33.975 -88.137  96.079  0.00 97.00      PROA   
ATOM   2437  HD1 ARG P 155     -33.154 -88.198  96.830  0.00 97.00      PROA   
ATOM   2438  HD2 ARG P 155     -33.563 -88.313  95.061  0.00 97.00      PROA   
ATOM   2439  NE  ARG P 155     -35.029 -89.162  96.362  0.00 97.00      PROA   
ATOM   2440  HE  ARG P 155     -35.981 -88.912  96.215  0.00 97.00      PROA   
ATOM   2441  CZ  ARG P 155     -34.794 -90.335  96.987  0.00 97.00      PROA   
ATOM   2442  NH1 ARG P 155     -33.560 -90.812  97.200  0.00 97.00      PROA   
ATOM   2443 HH11 ARG P 155     -32.785 -90.330  96.805  0.00 97.00      PROA   
ATOM   2444 HH12 ARG P 155     -33.466 -91.696  97.651  0.00 97.00      PROA   
ATOM   2445  NH2 ARG P 155     -35.834 -91.069  97.425  0.00 97.00      PROA   
ATOM   2446 HH21 ARG P 155     -36.761 -90.732  97.291  0.00 97.00      PROA   
ATOM   2447 HH22 ARG P 155     -35.645 -91.897  97.945  0.00 97.00      PROA   
ATOM   2448  C   ARG P 155     -33.781 -84.861  98.625  0.00 97.00      PROA   
ATOM   2449  O   ARG P 155     -32.820 -84.585  97.912  0.00 97.00      PROA   
ATOM   2450  N   TYR P 156     -33.638 -85.036  99.954  0.00 97.00      PROA   
ATOM   2451  HN  TYR P 156     -34.440 -85.206 100.525  0.00 97.00      PROA   
ATOM   2452  CA  TYR P 156     -32.381 -84.924 100.657  0.00 97.00      PROA   
ATOM   2453  HA  TYR P 156     -31.574 -84.742  99.961  0.00 97.00      PROA   
ATOM   2454  CB  TYR P 156     -32.413 -83.817 101.747  0.00 97.00      PROA   
ATOM   2455  HB1 TYR P 156     -31.411 -83.675 102.203  0.00 97.00      PROA   
ATOM   2456  HB2 TYR P 156     -33.135 -84.111 102.540  0.00 97.00      PROA   
ATOM   2457  CG  TYR P 156     -32.866 -82.485 101.194  0.00 97.00      PROA   
ATOM   2458  CD1 TYR P 156     -32.312 -81.953 100.013  0.00 97.00      PROA   
ATOM   2459  HD1 TYR P 156     -31.549 -82.503  99.482  0.00 97.00      PROA   
ATOM   2460  CE1 TYR P 156     -32.760 -80.729  99.500  0.00 97.00      PROA   
ATOM   2461  HE1 TYR P 156     -32.338 -80.347  98.582  0.00 97.00      PROA   
ATOM   2462  CZ  TYR P 156     -33.756 -80.013 100.173  0.00 97.00      PROA   
ATOM   2463  OH  TYR P 156     -34.208 -78.779  99.665  0.00 97.00      PROA   
ATOM   2464  HH  TYR P 156     -33.549 -78.461  99.045  0.00 97.00      PROA   
ATOM   2465  CD2 TYR P 156     -33.848 -81.739 101.871  0.00 97.00      PROA   
ATOM   2466  HD2 TYR P 156     -34.276 -82.121 102.786  0.00 97.00      PROA   
ATOM   2467  CE2 TYR P 156     -34.290 -80.512 101.365  0.00 97.00      PROA   
ATOM   2468  HE2 TYR P 156     -35.033 -79.946 101.904  0.00 97.00      PROA   
ATOM   2469  C   TYR P 156     -32.134 -86.261 101.315  0.00 97.00      PROA   
ATOM   2470  O   TYR P 156     -33.065 -86.892 101.800  0.00 97.00      PROA   
ATOM   2471  N   THR P 157     -30.866 -86.732 101.323  0.00 97.00      PROA   
ATOM   2472  HN  THR P 157     -30.133 -86.224 100.880  0.00 97.00      PROA   
ATOM   2473  CA  THR P 157     -30.452 -88.000 101.907  0.00 97.00      PROA   
ATOM   2474  HA  THR P 157     -31.305 -88.511 102.333  0.00 97.00      PROA   
ATOM   2475  CB  THR P 157     -29.755 -88.933 100.916  0.00 97.00      PROA   
ATOM   2476  HB  THR P 157     -29.216 -89.758 101.440  0.00 97.00      PROA   
ATOM   2477  OG1 THR P 157     -28.840 -88.225 100.085  0.00 97.00      PROA   
ATOM   2478  HG1 THR P 157     -28.136 -87.916 100.659  0.00 97.00      PROA   
ATOM   2479  CG2 THR P 157     -30.808 -89.570  99.995  0.00 97.00      PROA   
ATOM   2480 HG21 THR P 157     -31.378 -88.784  99.457  0.00 97.00      PROA   
ATOM   2481 HG22 THR P 157     -31.509 -90.195 100.583  0.00 97.00      PROA   
ATOM   2482 HG23 THR P 157     -30.303 -90.218  99.245  0.00 97.00      PROA   
ATOM   2483  C   THR P 157     -29.482 -87.716 103.028  0.00 97.00      PROA   
ATOM   2484  O   THR P 157     -28.623 -86.846 102.911  0.00 97.00      PROA   
ATOM   2485  N   SER P 158     -29.589 -88.461 104.153  0.00 97.00      PROA   
ATOM   2486  HN  SER P 158     -30.316 -89.142 104.256  0.00 97.00      PROA   
ATOM   2487  CA  SER P 158     -28.682 -88.331 105.275  0.00 97.00      PROA   
ATOM   2488  HA  SER P 158     -28.472 -87.280 105.406  0.00 97.00      PROA   
ATOM   2489  CB  SER P 158     -29.288 -88.875 106.602  0.00 97.00      PROA   
ATOM   2490  HB1 SER P 158     -30.297 -88.427 106.723  0.00 97.00      PROA   
ATOM   2491  HB2 SER P 158     -28.674 -88.558 107.470  0.00 97.00      PROA   
ATOM   2492  OG  SER P 158     -29.418 -90.296 106.634  0.00 97.00      PROA   
ATOM   2493  HG1 SER P 158     -28.537 -90.656 106.797  0.00 97.00      PROA   
ATOM   2494  C   SER P 158     -27.369 -89.048 105.032  0.00 97.00      PROA   
ATOM   2495  O   SER P 158     -27.214 -89.831 104.097  0.00 97.00      PROA   
ATOM   2496  N   ALA P 159     -26.400 -88.831 105.947  0.00 97.00      PROA   
ATOM   2497  HN  ALA P 159     -26.480 -88.091 106.611  0.00 97.00      PROA   
ATOM   2498  CA  ALA P 159     -25.297 -89.746 106.166  0.00 97.00      PROA   
ATOM   2499  HA  ALA P 159     -24.771 -89.854 105.226  0.00 97.00      PROA   
ATOM   2500  CB  ALA P 159     -24.331 -89.190 107.230  0.00 97.00      PROA   
ATOM   2501  HB1 ALA P 159     -24.849 -89.069 108.206  0.00 97.00      PROA   
ATOM   2502  HB2 ALA P 159     -23.953 -88.192 106.917  0.00 97.00      PROA   
ATOM   2503  HB3 ALA P 159     -23.460 -89.862 107.373  0.00 97.00      PROA   
ATOM   2504  C   ALA P 159     -25.793 -91.125 106.597  0.00 97.00      PROA   
ATOM   2505  O   ALA P 159     -26.844 -91.253 107.222  0.00 97.00      PROA   
ATOM   2506  N   GLY P 160     -25.052 -92.205 106.247  0.00 97.00      PROA   
ATOM   2507  HN  GLY P 160     -24.201 -92.093 105.741  0.00 97.00      PROA   
ATOM   2508  CA  GLY P 160     -25.355 -93.551 106.708  0.00 97.00      PROA   
ATOM   2509  HA1 GLY P 160     -24.904 -94.247 106.016  0.00 97.00      PROA   
ATOM   2510  HA2 GLY P 160     -26.424 -93.681 106.793  0.00 97.00      PROA   
ATOM   2511  C   GLY P 160     -24.719 -93.794 108.044  0.00 97.00      PROA   
ATOM   2512  O   GLY P 160     -23.546 -93.485 108.234  0.00 97.00      PROA   
ATOM   2513  N   ILE P 161     -25.475 -94.390 108.993  0.00 97.00      PROA   
ATOM   2514  HN  ILE P 161     -26.424 -94.632 108.795  0.00 97.00      PROA   
ATOM   2515  CA  ILE P 161     -24.996 -94.674 110.331  0.00 97.00      PROA   
ATOM   2516  HA  ILE P 161     -23.963 -94.373 110.419  0.00 97.00      PROA   
ATOM   2517  CB  ILE P 161     -25.794 -93.961 111.426  0.00 97.00      PROA   
ATOM   2518  HB  ILE P 161     -26.851 -94.318 111.395  0.00 97.00      PROA   
ATOM   2519  CG2 ILE P 161     -25.208 -94.303 112.818  0.00 97.00      PROA   
ATOM   2520 HG21 ILE P 161     -24.122 -94.074 112.848  0.00 97.00      PROA   
ATOM   2521 HG22 ILE P 161     -25.353 -95.373 113.071  0.00 97.00      PROA   
ATOM   2522 HG23 ILE P 161     -25.710 -93.693 113.598  0.00 97.00      PROA   
ATOM   2523  CG1 ILE P 161     -25.845 -92.422 111.208  0.00 97.00      PROA   
ATOM   2524 HG11 ILE P 161     -26.486 -91.986 112.006  0.00 97.00      PROA   
ATOM   2525 HG12 ILE P 161     -26.343 -92.202 110.239  0.00 97.00      PROA   
ATOM   2526  CD  ILE P 161     -24.483 -91.713 111.244  0.00 97.00      PROA   
ATOM   2527  HD1 ILE P 161     -23.809 -92.103 110.453  0.00 97.00      PROA   
ATOM   2528  HD2 ILE P 161     -23.984 -91.849 112.227  0.00 97.00      PROA   
ATOM   2529  HD3 ILE P 161     -24.614 -90.622 111.080  0.00 97.00      PROA   
ATOM   2530  C   ILE P 161     -25.053 -96.174 110.530  0.00 97.00      PROA   
ATOM   2531  O   ILE P 161     -26.114 -96.788 110.475  0.00 97.00      PROA   
ATOM   2532  N   SER P 162     -23.885 -96.809 110.774  0.00 97.00      PROA   
ATOM   2533  HN  SER P 162     -23.023 -96.307 110.789  0.00 97.00      PROA   
ATOM   2534  CA  SER P 162     -23.786 -98.243 110.964  0.00 97.00      PROA   
ATOM   2535  HA  SER P 162     -24.588 -98.726 110.425  0.00 97.00      PROA   
ATOM   2536  CB  SER P 162     -22.452 -98.813 110.418  0.00 97.00      PROA   
ATOM   2537  HB1 SER P 162     -22.417 -98.642 109.320  0.00 97.00      PROA   
ATOM   2538  HB2 SER P 162     -22.385 -99.908 110.596  0.00 97.00      PROA   
ATOM   2539  OG  SER P 162     -21.326 -98.158 110.999  0.00 97.00      PROA   
ATOM   2540  HG1 SER P 162     -21.457 -98.212 111.951  0.00 97.00      PROA   
ATOM   2541  C   SER P 162     -23.910 -98.630 112.424  0.00 97.00      PROA   
ATOM   2542  O   SER P 162     -23.085 -98.243 113.250  0.00 97.00      PROA   
ATOM   2543  N   VAL P 163     -24.931 -99.449 112.770  0.00 97.00      PROA   
ATOM   2544  HN  VAL P 163     -25.604 -99.742 112.093  0.00 97.00      PROA   
ATOM   2545  CA  VAL P 163     -25.108 -99.964 114.114  0.00 97.00      PROA   
ATOM   2546  HA  VAL P 163     -24.341 -99.550 114.748  0.00 97.00      PROA   
ATOM   2547  CB  VAL P 163     -26.446 -99.617 114.768  0.00 97.00      PROA   
ATOM   2548  HB  VAL P 163     -26.416 -99.929 115.839  0.00 97.00      PROA   
ATOM   2549  CG1 VAL P 163     -26.629 -98.087 114.739  0.00 97.00      PROA   
ATOM   2550 HG11 VAL P 163     -26.738 -97.716 113.697  0.00 97.00      PROA   
ATOM   2551 HG12 VAL P 163     -25.764 -97.577 115.212  0.00 97.00      PROA   
ATOM   2552 HG13 VAL P 163     -27.549 -97.816 115.299  0.00 97.00      PROA   
ATOM   2553  CG2 VAL P 163     -27.638-100.325 114.096  0.00 97.00      PROA   
ATOM   2554 HG21 VAL P 163     -27.605-101.422 114.254  0.00 97.00      PROA   
ATOM   2555 HG22 VAL P 163     -27.641-100.122 113.006  0.00 97.00      PROA   
ATOM   2556 HG23 VAL P 163     -28.592 -99.949 114.525  0.00 97.00      PROA   
ATOM   2557  C   VAL P 163     -24.900-101.460 114.077  0.00 97.00      PROA   
ATOM   2558  O   VAL P 163     -25.357-102.152 113.174  0.00 97.00      PROA   
ATOM   2559  N   THR P 164     -24.162-102.005 115.066  0.00 97.00      PROA   
ATOM   2560  HN  THR P 164     -23.787-101.423 115.787  0.00 97.00      PROA   
ATOM   2561  CA  THR P 164     -23.869-103.430 115.115  0.00 97.00      PROA   
ATOM   2562  HA  THR P 164     -24.320-103.936 114.276  0.00 97.00      PROA   
ATOM   2563  CB  THR P 164     -22.378-103.741 115.062  0.00 97.00      PROA   
ATOM   2564  HB  THR P 164     -21.863-103.375 115.978  0.00 97.00      PROA   
ATOM   2565  OG1 THR P 164     -21.777-103.096 113.946  0.00 97.00      PROA   
ATOM   2566  HG1 THR P 164     -22.155-102.217 113.897  0.00 97.00      PROA   
ATOM   2567  CG2 THR P 164     -22.144-105.252 114.879  0.00 97.00      PROA   
ATOM   2568 HG21 THR P 164     -22.600-105.586 113.922  0.00 97.00      PROA   
ATOM   2569 HG22 THR P 164     -22.581-105.846 115.704  0.00 97.00      PROA   
ATOM   2570 HG23 THR P 164     -21.053-105.461 114.826  0.00 97.00      PROA   
ATOM   2571  C   THR P 164     -24.474-103.969 116.396  0.00 97.00      PROA   
ATOM   2572  O   THR P 164     -24.052-103.597 117.483  0.00 97.00      PROA   
ATOM   2573  N   VAL P 165     -25.493-104.859 116.305  0.00 97.00      PROA   
ATOM   2574  HN  VAL P 165     -25.830-105.113 115.398  0.00 97.00      PROA   
ATOM   2575  CA  VAL P 165     -26.232-105.421 117.440  0.00 97.00      PROA   
ATOM   2576  HA  VAL P 165     -26.240-104.666 118.211  0.00 97.00      PROA   
ATOM   2577  CB  VAL P 165     -27.698-105.688 117.061  0.00 97.00      PROA   
ATOM   2578  HB  VAL P 165     -27.733-106.434 116.237  0.00 97.00      PROA   
ATOM   2579  CG1 VAL P 165     -28.572-106.200 118.229  0.00 97.00      PROA   
ATOM   2580 HG11 VAL P 165     -28.394-105.595 119.143  0.00 97.00      PROA   
ATOM   2581 HG12 VAL P 165     -28.381-107.268 118.447  0.00 97.00      PROA   
ATOM   2582 HG13 VAL P 165     -29.645-106.111 117.965  0.00 97.00      PROA   
ATOM   2583  CG2 VAL P 165     -28.316-104.362 116.565  0.00 97.00      PROA   
ATOM   2584 HG21 VAL P 165     -27.808-103.971 115.662  0.00 97.00      PROA   
ATOM   2585 HG22 VAL P 165     -28.259-103.597 117.369  0.00 97.00      PROA   
ATOM   2586 HG23 VAL P 165     -29.386-104.521 116.314  0.00 97.00      PROA   
ATOM   2587  C   VAL P 165     -25.499-106.666 117.977  0.00 97.00      PROA   
ATOM   2588  O   VAL P 165     -24.480-107.061 117.420  0.00 97.00      PROA   
ATOM   2589  N   LYS P 166     -25.956-107.316 119.084  0.00 97.00      PROA   
ATOM   2590  HN  LYS P 166     -26.756-106.987 119.581  0.00 97.00      PROA   
ATOM   2591  CA  LYS P 166     -25.471-108.618 119.510  0.00 97.00      PROA   
ATOM   2592  HA  LYS P 166     -25.065-109.162 118.666  0.00 97.00      PROA   
ATOM   2593  CB  LYS P 166     -24.504-108.619 120.741  0.00 97.00      PROA   
ATOM   2594  HB1 LYS P 166     -24.075-109.637 120.869  0.00 97.00      PROA   
ATOM   2595  HB2 LYS P 166     -25.086-108.389 121.664  0.00 97.00      PROA   
ATOM   2596  CG  LYS P 166     -23.375-107.571 120.740  0.00 97.00      PROA   
ATOM   2597  HG1 LYS P 166     -22.889-107.578 121.742  0.00 97.00      PROA   
ATOM   2598  HG2 LYS P 166     -23.876-106.585 120.648  0.00 97.00      PROA   
ATOM   2599  CD  LYS P 166     -22.281-107.796 119.673  0.00 97.00      PROA   
ATOM   2600  HD1 LYS P 166     -22.732-108.315 118.798  0.00 97.00      PROA   
ATOM   2601  HD2 LYS P 166     -21.515-108.485 120.089  0.00 97.00      PROA   
ATOM   2602  CE  LYS P 166     -21.574-106.522 119.174  0.00 97.00      PROA   
ATOM   2603  HE1 LYS P 166     -20.977-106.752 118.264  0.00 97.00      PROA   
ATOM   2604  HE2 LYS P 166     -20.916-106.082 119.950  0.00 97.00      PROA   
ATOM   2605  NZ  LYS P 166     -22.590-105.526 118.804  0.00 97.00      PROA   
ATOM   2606  HZ1 LYS P 166     -23.057-105.146 119.652  0.00 97.00      PROA   
ATOM   2607  HZ2 LYS P 166     -23.313-106.039 118.253  0.00 97.00      PROA   
ATOM   2608  HZ3 LYS P 166     -22.237-104.743 118.223  0.00 97.00      PROA   
ATOM   2609  C   LYS P 166     -26.694-109.334 120.014  0.00 97.00      PROA   
ATOM   2610  O   LYS P 166     -27.603-108.703 120.543  0.00 97.00      PROA   
ATOM   2611  N   GLU P 167     -26.660-110.685 119.941  0.00  0.00      PROA   
ATOM   2612  HN  GLU P 167     -25.914-111.148 119.470  0.00  0.00      PROA   
ATOM   2613  CA  GLU P 167     -27.559-111.566 120.649  0.00  0.00      PROA   
ATOM   2614  HA  GLU P 167     -28.413-111.004 120.998  0.00  0.00      PROA   
ATOM   2615  CB  GLU P 167     -28.061-112.741 119.771  0.00  0.00      PROA   
ATOM   2616  HB1 GLU P 167     -28.614-112.294 118.914  0.00  0.00      PROA   
ATOM   2617  HB2 GLU P 167     -28.785-113.346 120.362  0.00  0.00      PROA   
ATOM   2618  CG  GLU P 167     -26.949-113.665 119.226  0.00  0.00      PROA   
ATOM   2619  HG1 GLU P 167     -26.404-114.148 120.064  0.00  0.00      PROA   
ATOM   2620  HG2 GLU P 167     -26.224-113.062 118.637  0.00  0.00      PROA   
ATOM   2621  CD  GLU P 167     -27.516-114.761 118.316  0.00  0.00      PROA   
ATOM   2622  OE1 GLU P 167     -28.762-114.831 118.143  0.00  0.00      PROA   
ATOM   2623  OE2 GLU P 167     -26.692-115.545 117.772  0.00  0.00      PROA   
ATOM   2624  C   GLU P 167     -26.797-112.081 121.845  0.00  0.00      PROA   
ATOM   2625  O   GLU P 167     -25.568-112.012 121.883  0.00  0.00      PROA   
ATOM   2626  N   LEU P 168     -27.525-112.588 122.874  0.00  0.00      PROA   
ATOM   2627  HN  LEU P 168     -28.518-112.651 122.822  0.00  0.00      PROA   
ATOM   2628  CA  LEU P 168     -26.943-113.022 124.129  0.00  0.00      PROA   
ATOM   2629  HA  LEU P 168     -26.163-112.323 124.393  0.00  0.00      PROA   
ATOM   2630  CB  LEU P 168     -27.968-113.110 125.303  0.00  0.00      PROA   
ATOM   2631  HB1 LEU P 168     -27.555-113.747 126.121  0.00  0.00      PROA   
ATOM   2632  HB2 LEU P 168     -28.894-113.604 124.937  0.00  0.00      PROA   
ATOM   2633  CG  LEU P 168     -28.343-111.775 126.006  0.00  0.00      PROA   
ATOM   2634  HG  LEU P 168     -28.967-112.062 126.888  0.00  0.00      PROA   
ATOM   2635  CD1 LEU P 168     -27.117-111.028 126.570  0.00  0.00      PROA   
ATOM   2636 HD11 LEU P 168     -26.474-110.652 125.748  0.00  0.00      PROA   
ATOM   2637 HD12 LEU P 168     -26.516-111.704 127.215  0.00  0.00      PROA   
ATOM   2638 HD13 LEU P 168     -27.446-110.160 127.179  0.00  0.00      PROA   
ATOM   2639  CD2 LEU P 168     -29.223-110.851 125.151  0.00  0.00      PROA   
ATOM   2640 HD21 LEU P 168     -30.144-111.383 124.832  0.00  0.00      PROA   
ATOM   2641 HD22 LEU P 168     -28.667-110.522 124.251  0.00  0.00      PROA   
ATOM   2642 HD23 LEU P 168     -29.519-109.951 125.731  0.00  0.00      PROA   
ATOM   2643  C   LEU P 168     -26.288-114.378 124.016  0.00  0.00      PROA   
ATOM   2644  O   LEU P 168     -25.454-114.712 124.857  0.00  0.00      PROA   
ATOM   2645  N   PHE P 169     -26.636-115.185 122.984  0.00  0.00      PROA   
ATOM   2646  HN  PHE P 169     -27.291-114.897 122.290  0.00  0.00      PROA   
ATOM   2647  CA  PHE P 169     -26.146-116.543 122.866  0.00  0.00      PROA   
ATOM   2648  HA  PHE P 169     -25.403-116.736 123.627  0.00  0.00      PROA   
ATOM   2649  CB  PHE P 169     -27.265-117.614 123.090  0.00  0.00      PROA   
ATOM   2650  HB1 PHE P 169     -27.511-117.630 124.175  0.00  0.00      PROA   
ATOM   2651  HB2 PHE P 169     -26.907-118.630 122.816  0.00  0.00      PROA   
ATOM   2652  CG  PHE P 169     -28.558-117.313 122.350  0.00  0.00      PROA   
ATOM   2653  CD1 PHE P 169     -29.483-116.378 122.859  0.00  0.00      PROA   
ATOM   2654  HD1 PHE P 169     -29.270-115.863 123.784  0.00  0.00      PROA   
ATOM   2655  CE1 PHE P 169     -30.662-116.083 122.164  0.00  0.00      PROA   
ATOM   2656  HE1 PHE P 169     -31.350-115.349 122.556  0.00  0.00      PROA   
ATOM   2657  CZ  PHE P 169     -30.948-116.741 120.963  0.00  0.00      PROA   
ATOM   2658  HZ  PHE P 169     -31.855-116.512 120.424  0.00  0.00      PROA   
ATOM   2659  CD2 PHE P 169     -28.882-117.994 121.161  0.00  0.00      PROA   
ATOM   2660  HD2 PHE P 169     -28.201-118.735 120.767  0.00  0.00      PROA   
ATOM   2661  CE2 PHE P 169     -30.061-117.703 120.465  0.00  0.00      PROA   
ATOM   2662  HE2 PHE P 169     -30.285-118.219 119.543  0.00  0.00      PROA   
ATOM   2663  C   PHE P 169     -25.462-116.753 121.531  0.00  0.00      PROA   
ATOM   2664  O   PHE P 169     -26.136-116.885 120.512  0.00  0.00      PROA   
ATOM   2665  N   PRO P 170     -24.127-116.844 121.513  0.00  0.00      PROA   
ATOM   2666  CD  PRO P 170     -23.396-115.696 122.091  0.00  0.00      PROA   
ATOM   2667  HD1 PRO P 170     -22.675-116.074 122.844  0.00  0.00      PROA   
ATOM   2668  HD2 PRO P 170     -24.045-114.937 122.574  0.00  0.00      PROA   
ATOM   2669  CA  PRO P 170     -23.478-117.232 120.268  0.00  0.00      PROA   
ATOM   2670  HA  PRO P 170     -24.133-117.822 119.640  0.00  0.00      PROA   
ATOM   2671  CB  PRO P 170     -23.072-115.878 119.680  0.00  0.00      PROA   
ATOM   2672  HB1 PRO P 170     -23.964-115.412 119.207  0.00  0.00      PROA   
ATOM   2673  HB2 PRO P 170     -22.269-115.957 118.923  0.00  0.00      PROA   
ATOM   2674  CG  PRO P 170     -22.665-115.036 120.905  0.00  0.00      PROA   
ATOM   2675  HG1 PRO P 170     -21.568-115.094 121.067  0.00  0.00      PROA   
ATOM   2676  HG2 PRO P 170     -22.962-113.976 120.775  0.00  0.00      PROA   
ATOM   2677  C   PRO P 170     -22.256-118.106 120.529  0.00  0.00      PROA   
ATOM   2678  O   PRO P 170     -21.483-117.845 121.450  0.00  0.00      PROA   
ATOM   2679  N   ALA P 171     -22.066-119.159 119.697  0.00  0.00      PROA   
ATOM   2680  HN  ALA P 171     -22.714-119.361 118.966  0.00  0.00      PROA   
ATOM   2681  CA  ALA P 171     -20.926-120.044 119.767  0.00  0.00      PROA   
ATOM   2682  HA  ALA P 171     -20.062-119.462 119.493  0.00  0.00      PROA   
ATOM   2683  CB  ALA P 171     -20.680-120.743 121.128  0.00  0.00      PROA   
ATOM   2684  HB1 ALA P 171     -21.593-121.268 121.479  0.00  0.00      PROA   
ATOM   2685  HB2 ALA P 171     -20.388-120.003 121.900  0.00  0.00      PROA   
ATOM   2686  HB3 ALA P 171     -19.852-121.480 121.048  0.00  0.00      PROA   
ATOM   2687  C   ALA P 171     -21.208-121.152 118.782  0.00  0.00      PROA   
ATOM   2688  O   ALA P 171     -22.257-121.781 118.911  0.00  0.00      PROA   
ATOM   2689  N   PRO P 172     -20.367-121.442 117.782  0.00  0.00      PROA   
ATOM   2690  CD  PRO P 172     -19.094-120.755 117.539  0.00  0.00      PROA   
ATOM   2691  HD1 PRO P 172     -18.523-120.624 118.485  0.00  0.00      PROA   
ATOM   2692  HD2 PRO P 172     -19.309-119.766 117.080  0.00  0.00      PROA   
ATOM   2693  CA  PRO P 172     -20.497-122.632 116.954  0.00  0.00      PROA   
ATOM   2694  HA  PRO P 172     -21.490-122.658 116.528  0.00  0.00      PROA   
ATOM   2695  CB  PRO P 172     -19.410-122.471 115.881  0.00  0.00      PROA   
ATOM   2696  HB1 PRO P 172     -19.828-121.876 115.040  0.00  0.00      PROA   
ATOM   2697  HB2 PRO P 172     -19.034-123.434 115.480  0.00  0.00      PROA   
ATOM   2698  CG  PRO P 172     -18.313-121.647 116.567  0.00  0.00      PROA   
ATOM   2699  HG1 PRO P 172     -17.642-122.323 117.140  0.00  0.00      PROA   
ATOM   2700  HG2 PRO P 172     -17.714-121.060 115.845  0.00  0.00      PROA   
ATOM   2701  C   PRO P 172     -20.298-123.895 117.766  0.00  0.00      PROA   
ATOM   2702  O   PRO P 172     -19.328-123.976 118.520  0.00  0.00      PROA   
ATOM   2703  N   VAL P 173     -21.210-124.883 117.620  0.00 97.00      PROA   
ATOM   2704  HN  VAL P 173     -22.021-124.759 117.051  0.00 97.00      PROA   
ATOM   2705  CA  VAL P 173     -21.110-126.157 118.297  0.00 97.00      PROA   
ATOM   2706  HA  VAL P 173     -20.480-126.030 119.167  0.00 97.00      PROA   
ATOM   2707  CB  VAL P 173     -22.459-126.678 118.793  0.00 97.00      PROA   
ATOM   2708  HB  VAL P 173     -22.323-127.675 119.273  0.00 97.00      PROA   
ATOM   2709  CG1 VAL P 173     -22.989-125.708 119.871  0.00 97.00      PROA   
ATOM   2710 HG11 VAL P 173     -23.176-124.703 119.437  0.00 97.00      PROA   
ATOM   2711 HG12 VAL P 173     -22.258-125.603 120.699  0.00 97.00      PROA   
ATOM   2712 HG13 VAL P 173     -23.946-126.087 120.288  0.00 97.00      PROA   
ATOM   2713  CG2 VAL P 173     -23.472-126.826 117.638  0.00 97.00      PROA   
ATOM   2714 HG21 VAL P 173     -23.096-127.518 116.859  0.00 97.00      PROA   
ATOM   2715 HG22 VAL P 173     -23.688-125.845 117.166  0.00 97.00      PROA   
ATOM   2716 HG23 VAL P 173     -24.430-127.233 118.027  0.00 97.00      PROA   
ATOM   2717  C   VAL P 173     -20.423-127.167 117.404  0.00 97.00      PROA   
ATOM   2718  O   VAL P 173     -20.421-127.046 116.183  0.00 97.00      PROA   
ATOM   2719  N   LEU P 174     -19.807-128.203 118.014  0.00 97.00      PROA   
ATOM   2720  HN  LEU P 174     -19.778-128.268 119.007  0.00 97.00      PROA   
ATOM   2721  CA  LEU P 174     -19.177-129.286 117.292  0.00 97.00      PROA   
ATOM   2722  HA  LEU P 174     -19.049-129.023 116.251  0.00 97.00      PROA   
ATOM   2723  CB  LEU P 174     -17.782-129.595 117.893  0.00 97.00      PROA   
ATOM   2724  HB1 LEU P 174     -17.871-129.989 118.927  0.00 97.00      PROA   
ATOM   2725  HB2 LEU P 174     -17.260-128.610 117.969  0.00 97.00      PROA   
ATOM   2726  CG  LEU P 174     -16.851-130.512 117.064  0.00 97.00      PROA   
ATOM   2727  HG  LEU P 174     -16.865-130.155 116.007  0.00 97.00      PROA   
ATOM   2728  CD1 LEU P 174     -15.407-130.378 117.580  0.00 97.00      PROA   
ATOM   2729 HD11 LEU P 174     -15.349-130.699 118.641  0.00 97.00      PROA   
ATOM   2730 HD12 LEU P 174     -15.062-129.326 117.507  0.00 97.00      PROA   
ATOM   2731 HD13 LEU P 174     -14.728-131.019 116.981  0.00 97.00      PROA   
ATOM   2732  CD2 LEU P 174     -17.259-131.995 117.066  0.00 97.00      PROA   
ATOM   2733 HD21 LEU P 174     -18.195-132.155 116.495  0.00 97.00      PROA   
ATOM   2734 HD22 LEU P 174     -17.403-132.353 118.107  0.00 97.00      PROA   
ATOM   2735 HD23 LEU P 174     -16.461-132.604 116.595  0.00 97.00      PROA   
ATOM   2736  C   LEU P 174     -20.117-130.469 117.385  0.00 97.00      PROA   
ATOM   2737  O   LEU P 174     -20.289-131.069 118.445  0.00 97.00      PROA   
ATOM   2738  N   THR P 175     -20.765-130.831 116.253  0.00 97.00      PROA   
ATOM   2739  HN  THR P 175     -20.630-130.318 115.405  0.00 97.00      PROA   
ATOM   2740  CA  THR P 175     -21.705-131.933 116.176  0.00 97.00      PROA   
ATOM   2741  HA  THR P 175     -22.041-132.166 117.175  0.00 97.00      PROA   
ATOM   2742  CB  THR P 175     -22.972-131.628 115.381  0.00 97.00      PROA   
ATOM   2743  HB  THR P 175     -23.558-132.551 115.161  0.00 97.00      PROA   
ATOM   2744  OG1 THR P 175     -22.655-130.969 114.167  0.00 97.00      PROA   
ATOM   2745  HG1 THR P 175     -23.403-130.397 113.952  0.00 97.00      PROA   
ATOM   2746  CG2 THR P 175     -23.855-130.686 116.221  0.00 97.00      PROA   
ATOM   2747 HG21 THR P 175     -23.324-129.731 116.415  0.00 97.00      PROA   
ATOM   2748 HG22 THR P 175     -24.106-131.159 117.192  0.00 97.00      PROA   
ATOM   2749 HG23 THR P 175     -24.802-130.460 115.686  0.00 97.00      PROA   
ATOM   2750  C   THR P 175     -21.010-133.172 115.654  0.00 97.00      PROA   
ATOM   2751  O   THR P 175     -20.374-133.175 114.604  0.00 97.00      PROA   
ATOM   2752  N   ALA P 176     -21.120-134.274 116.423  0.00 97.00      PROA   
ATOM   2753  HN  ALA P 176     -21.613-134.236 117.287  0.00 97.00      PROA   
ATOM   2754  CA  ALA P 176     -20.568-135.563 116.085  0.00 97.00      PROA   
ATOM   2755  HA  ALA P 176     -20.181-135.551 115.074  0.00 97.00      PROA   
ATOM   2756  CB  ALA P 176     -19.444-135.957 117.065  0.00 97.00      PROA   
ATOM   2757  HB1 ALA P 176     -19.821-135.983 118.109  0.00 97.00      PROA   
ATOM   2758  HB2 ALA P 176     -18.631-135.199 117.015  0.00 97.00      PROA   
ATOM   2759  HB3 ALA P 176     -19.012-136.946 116.810  0.00 97.00      PROA   
ATOM   2760  C   ALA P 176     -21.718-136.546 116.143  0.00 97.00      PROA   
ATOM   2761  O   ALA P 176     -22.621-136.406 116.965  0.00 97.00      PROA   
ATOM   2762  N   SER P 177     -21.750-137.553 115.236  0.00 97.00      PROA   
ATOM   2763  HN  SER P 177     -21.028-137.668 114.557  0.00 97.00      PROA   
ATOM   2764  CA  SER P 177     -22.935-138.374 115.040  0.00 97.00      PROA   
ATOM   2765  HA  SER P 177     -23.811-137.816 115.346  0.00 97.00      PROA   
ATOM   2766  CB  SER P 177     -23.111-138.720 113.538  0.00 97.00      PROA   
ATOM   2767  HB1 SER P 177     -23.235-137.764 112.983  0.00 97.00      PROA   
ATOM   2768  HB2 SER P 177     -24.023-139.329 113.364  0.00 97.00      PROA   
ATOM   2769  OG  SER P 177     -21.970-139.390 113.003  0.00 97.00      PROA   
ATOM   2770  HG1 SER P 177     -22.030-140.306 113.287  0.00 97.00      PROA   
ATOM   2771  C   SER P 177     -22.944-139.666 115.834  0.00 97.00      PROA   
ATOM   2772  O   SER P 177     -23.904-140.430 115.743  0.00 97.00      PROA   
ATOM   2773  N   VAL P 178     -21.897-139.936 116.646  0.00 97.00      PROA   
ATOM   2774  HN  VAL P 178     -21.135-139.299 116.716  0.00 97.00      PROA   
ATOM   2775  CA  VAL P 178     -21.833-141.112 117.496  0.00 97.00      PROA   
ATOM   2776  HA  VAL P 178     -22.836-141.441 117.731  0.00 97.00      PROA   
ATOM   2777  CB  VAL P 178     -21.037-142.281 116.892  0.00 97.00      PROA   
ATOM   2778  HB  VAL P 178     -19.979-141.972 116.732  0.00 97.00      PROA   
ATOM   2779  CG1 VAL P 178     -21.070-143.503 117.834  0.00 97.00      PROA   
ATOM   2780 HG11 VAL P 178     -22.118-143.793 118.058  0.00 97.00      PROA   
ATOM   2781 HG12 VAL P 178     -20.546-143.297 118.785  0.00 97.00      PROA   
ATOM   2782 HG13 VAL P 178     -20.564-144.368 117.355  0.00 97.00      PROA   
ATOM   2783  CG2 VAL P 178     -21.623-142.692 115.524  0.00 97.00      PROA   
ATOM   2784 HG21 VAL P 178     -21.510-141.880 114.778  0.00 97.00      PROA   
ATOM   2785 HG22 VAL P 178     -22.701-142.939 115.628  0.00 97.00      PROA   
ATOM   2786 HG23 VAL P 178     -21.095-143.591 115.139  0.00 97.00      PROA   
ATOM   2787  C   VAL P 178     -21.166-140.659 118.781  0.00 97.00      PROA   
ATOM   2788  O   VAL P 178     -20.157-139.959 118.749  0.00 97.00      PROA   
ATOM   2789  N   THR P 179     -21.727-141.042 119.957  0.00 97.00      PROA   
ATOM   2790  HN  THR P 179     -22.577-141.563 119.979  0.00 97.00      PROA   
ATOM   2791  CA  THR P 179     -21.113-140.853 121.264  0.00 97.00      PROA   
ATOM   2792  HA  THR P 179     -20.815-139.815 121.337  0.00 97.00      PROA   
ATOM   2793  CB  THR P 179     -22.061-141.158 122.419  0.00 97.00      PROA   
ATOM   2794  HB  THR P 179     -21.525-141.184 123.398  0.00 97.00      PROA   
ATOM   2795  OG1 THR P 179     -22.725-142.402 122.216  0.00 97.00      PROA   
ATOM   2796  HG1 THR P 179     -22.032-143.067 122.214  0.00 97.00      PROA   
ATOM   2797  CG2 THR P 179     -23.133-140.059 122.498  0.00 97.00      PROA   
ATOM   2798 HG21 THR P 179     -23.715-140.013 121.554  0.00 97.00      PROA   
ATOM   2799 HG22 THR P 179     -22.662-139.071 122.681  0.00 97.00      PROA   
ATOM   2800 HG23 THR P 179     -23.834-140.277 123.332  0.00 97.00      PROA   
ATOM   2801  C   THR P 179     -19.868-141.698 121.468  0.00 97.00      PROA   
ATOM   2802  O   THR P 179     -19.810-142.853 121.057  0.00 97.00      PROA   
ATOM   2803  N   SER P 180     -18.859-141.150 122.178  0.00 97.00      PROA   
ATOM   2804  HN  SER P 180     -18.889-140.205 122.497  0.00 97.00      PROA   
ATOM   2805  CA  SER P 180     -17.719-141.880 122.689  0.00 97.00      PROA   
ATOM   2806  HA  SER P 180     -17.277-142.376 121.841  0.00 97.00      PROA   
ATOM   2807  CB  SER P 180     -16.674-140.901 123.269  0.00 97.00      PROA   
ATOM   2808  HB1 SER P 180     -16.188-140.363 122.427  0.00 97.00      PROA   
ATOM   2809  HB2 SER P 180     -15.881-141.418 123.844  0.00 97.00      PROA   
ATOM   2810  OG  SER P 180     -17.295-139.926 124.098  0.00 97.00      PROA   
ATOM   2811  HG1 SER P 180     -16.567-139.433 124.497  0.00 97.00      PROA   
ATOM   2812  C   SER P 180     -18.086-142.969 123.698  0.00 97.00      PROA   
ATOM   2813  O   SER P 180     -19.119-142.852 124.360  0.00 97.00      PROA   
ATOM   2814  N   PRO P 181     -17.333-144.062 123.854  0.00 97.00      PROA   
ATOM   2815  CD  PRO P 181     -17.603-144.969 124.975  0.00 97.00      PROA   
ATOM   2816  HD1 PRO P 181     -18.599-145.448 124.854  0.00 97.00      PROA   
ATOM   2817  HD2 PRO P 181     -17.569-144.402 125.934  0.00 97.00      PROA   
ATOM   2818  CA  PRO P 181     -16.020-144.300 123.265  0.00 97.00      PROA   
ATOM   2819  HA  PRO P 181     -15.472-143.380 123.164  0.00 97.00      PROA   
ATOM   2820  CB  PRO P 181     -15.329-145.225 124.280  0.00 97.00      PROA   
ATOM   2821  HB1 PRO P 181     -14.833-144.598 125.057  0.00 97.00      PROA   
ATOM   2822  HB2 PRO P 181     -14.572-145.891 123.824  0.00 97.00      PROA   
ATOM   2823  CG  PRO P 181     -16.476-146.003 124.936  0.00 97.00      PROA   
ATOM   2824  HG1 PRO P 181     -16.772-146.847 124.276  0.00 97.00      PROA   
ATOM   2825  HG2 PRO P 181     -16.213-146.396 125.938  0.00 97.00      PROA   
ATOM   2826  C   PRO P 181     -16.123-144.960 121.898  0.00 97.00      PROA   
ATOM   2827  O   PRO P 181     -16.695-146.041 121.768  0.00 97.00      PROA   
ATOM   2828  N   LEU P 182     -15.549-144.324 120.851  0.00 97.00      PROA   
ATOM   2829  HN  LEU P 182     -15.062-143.463 120.997  0.00 97.00      PROA   
ATOM   2830  CA  LEU P 182     -15.495-144.851 119.500  0.00 97.00      PROA   
ATOM   2831  HA  LEU P 182     -16.482-145.219 119.260  0.00 97.00      PROA   
ATOM   2832  CB  LEU P 182     -15.083-143.793 118.435  0.00 97.00      PROA   
ATOM   2833  HB1 LEU P 182     -15.121-144.282 117.436  0.00 97.00      PROA   
ATOM   2834  HB2 LEU P 182     -14.033-143.478 118.610  0.00 97.00      PROA   
ATOM   2835  CG  LEU P 182     -15.958-142.509 118.338  0.00 97.00      PROA   
ATOM   2836  HG  LEU P 182     -15.764-142.083 117.322  0.00 97.00      PROA   
ATOM   2837  CD1 LEU P 182     -17.468-142.795 118.425  0.00 97.00      PROA   
ATOM   2838 HD11 LEU P 182     -17.732-143.184 119.430  0.00 97.00      PROA   
ATOM   2839 HD12 LEU P 182     -17.770-143.541 117.662  0.00 97.00      PROA   
ATOM   2840 HD13 LEU P 182     -18.046-141.861 118.259  0.00 97.00      PROA   
ATOM   2841  CD2 LEU P 182     -15.551-141.406 119.337  0.00 97.00      PROA   
ATOM   2842 HD21 LEU P 182     -14.470-141.174 119.246  0.00 97.00      PROA   
ATOM   2843 HD22 LEU P 182     -15.758-141.721 120.378  0.00 97.00      PROA   
ATOM   2844 HD23 LEU P 182     -16.132-140.481 119.140  0.00 97.00      PROA   
ATOM   2845  C   LEU P 182     -14.544-146.032 119.408  0.00 97.00      PROA   
ATOM   2846  O   LEU P 182     -13.546-146.091 120.111  0.00 97.00      PROA   
ATOM   2847  N   LEU P 183     -14.818-147.027 118.538  0.00 97.00      PROA   
ATOM   2848  HN  LEU P 183     -15.643-147.017 117.980  0.00 97.00      PROA   
ATOM   2849  CA  LEU P 183     -13.888-148.118 118.306  0.00 97.00      PROA   
ATOM   2850  HA  LEU P 183     -13.519-148.450 119.266  0.00 97.00      PROA   
ATOM   2851  CB  LEU P 183     -14.557-149.331 117.616  0.00 97.00      PROA   
ATOM   2852  HB1 LEU P 183     -13.796-150.123 117.439  0.00 97.00      PROA   
ATOM   2853  HB2 LEU P 183     -14.954-149.010 116.628  0.00 97.00      PROA   
ATOM   2854  CG  LEU P 183     -15.711-149.976 118.423  0.00 97.00      PROA   
ATOM   2855  HG  LEU P 183     -16.514-149.216 118.565  0.00 97.00      PROA   
ATOM   2856  CD1 LEU P 183     -16.319-151.150 117.634  0.00 97.00      PROA   
ATOM   2857 HD11 LEU P 183     -15.550-151.936 117.473  0.00 97.00      PROA   
ATOM   2858 HD12 LEU P 183     -16.685-150.805 116.645  0.00 97.00      PROA   
ATOM   2859 HD13 LEU P 183     -17.168-151.595 118.194  0.00 97.00      PROA   
ATOM   2860  CD2 LEU P 183     -15.261-150.449 119.819  0.00 97.00      PROA   
ATOM   2861 HD21 LEU P 183     -14.943-149.590 120.443  0.00 97.00      PROA   
ATOM   2862 HD22 LEU P 183     -14.410-151.158 119.726  0.00 97.00      PROA   
ATOM   2863 HD23 LEU P 183     -16.096-150.965 120.338  0.00 97.00      PROA   
ATOM   2864  C   LEU P 183     -12.675-147.686 117.495  0.00 97.00      PROA   
ATOM   2865  O   LEU P 183     -12.780-146.901 116.556  0.00 97.00      PROA   
ATOM   2866  N   GLU P 184     -11.477-148.212 117.841  0.00 97.00      PROA   
ATOM   2867  HN  GLU P 184     -11.394-148.760 118.673  0.00 97.00      PROA   
ATOM   2868  CA  GLU P 184     -10.246-148.012 117.098  0.00 97.00      PROA   
ATOM   2869  HA  GLU P 184     -10.091-146.944 117.049  0.00 97.00      PROA   
ATOM   2870  CB  GLU P 184      -9.033-148.609 117.873  0.00 97.00      PROA   
ATOM   2871  HB1 GLU P 184      -9.287-149.661 118.132  0.00 97.00      PROA   
ATOM   2872  HB2 GLU P 184      -8.953-148.033 118.824  0.00 97.00      PROA   
ATOM   2873  CG  GLU P 184      -7.670-148.595 117.145  0.00 97.00      PROA   
ATOM   2874  HG1 GLU P 184      -7.491-147.594 116.716  0.00 97.00      PROA   
ATOM   2875  HG2 GLU P 184      -7.672-149.334 116.318  0.00 97.00      PROA   
ATOM   2876  CD  GLU P 184      -6.478-148.880 118.062  0.00 97.00      PROA   
ATOM   2877  OE1 GLU P 184      -6.268-148.133 119.048  0.00 97.00      PROA   
ATOM   2878  OE2 GLU P 184      -5.713-149.825 117.744  0.00 97.00      PROA   
ATOM   2879  C   GLU P 184     -10.349-148.507 115.655  0.00 97.00      PROA   
ATOM   2880  O   GLU P 184     -10.808-149.616 115.389  0.00 97.00      PROA   
ATOM   2881  N   GLY P 185      -9.950-147.647 114.687  0.00 97.00      PROA   
ATOM   2882  HN  GLY P 185      -9.497-146.803 114.975  0.00 97.00      PROA   
ATOM   2883  CA  GLY P 185     -10.049-147.882 113.255  0.00 97.00      PROA   
ATOM   2884  HA1 GLY P 185     -10.432-148.876 113.074  0.00 97.00      PROA   
ATOM   2885  HA2 GLY P 185      -9.070-147.747 112.832  0.00 97.00      PROA   
ATOM   2886  C   GLY P 185     -10.958-146.928 112.523  0.00 97.00      PROA   
ATOM   2887  O   GLY P 185     -10.844-146.799 111.306  0.00 97.00      PROA   
ATOM   2888  N   THR P 186     -11.891-146.228 113.208  0.00 97.00      PROA   
ATOM   2889  HN  THR P 186     -11.984-146.326 114.197  0.00 97.00      PROA   
ATOM   2890  CA  THR P 186     -12.922-145.452 112.521  0.00 97.00      PROA   
ATOM   2891  HA  THR P 186     -13.301-146.085 111.737  0.00 97.00      PROA   
ATOM   2892  CB  THR P 186     -14.126-145.120 113.402  0.00 97.00      PROA   
ATOM   2893  HB  THR P 186     -14.857-144.487 112.844  0.00 97.00      PROA   
ATOM   2894  OG1 THR P 186     -13.744-144.443 114.596  0.00 97.00      PROA   
ATOM   2895  HG1 THR P 186     -13.144-143.747 114.316  0.00 97.00      PROA   
ATOM   2896  CG2 THR P 186     -14.845-146.418 113.807  0.00 97.00      PROA   
ATOM   2897 HG21 THR P 186     -14.178-147.059 114.419  0.00 97.00      PROA   
ATOM   2898 HG22 THR P 186     -15.164-146.988 112.910  0.00 97.00      PROA   
ATOM   2899 HG23 THR P 186     -15.743-146.173 114.414  0.00 97.00      PROA   
ATOM   2900  C   THR P 186     -12.446-144.128 111.913  0.00 97.00      PROA   
ATOM   2901  O   THR P 186     -11.964-143.297 112.677  0.00 97.00      PROA   
ATOM   2902  N   PRO P 187     -12.569-143.792 110.621  0.00 97.00      PROA   
ATOM   2903  CD  PRO P 187     -12.855-144.731 109.527  0.00 97.00      PROA   
ATOM   2904  HD1 PRO P 187     -13.581-145.520 109.816  0.00 97.00      PROA   
ATOM   2905  HD2 PRO P 187     -11.898-145.196 109.202  0.00 97.00      PROA   
ATOM   2906  CA  PRO P 187     -12.726-142.398 110.186  0.00 97.00      PROA   
ATOM   2907  HA  PRO P 187     -11.866-141.833 110.517  0.00 97.00      PROA   
ATOM   2908  CB  PRO P 187     -12.807-142.498 108.656  0.00 97.00      PROA   
ATOM   2909  HB1 PRO P 187     -11.774-142.505 108.243  0.00 97.00      PROA   
ATOM   2910  HB2 PRO P 187     -13.366-141.665 108.186  0.00 97.00      PROA   
ATOM   2911  CG  PRO P 187     -13.442-143.868 108.405  0.00 97.00      PROA   
ATOM   2912  HG1 PRO P 187     -14.544-143.792 108.537  0.00 97.00      PROA   
ATOM   2913  HG2 PRO P 187     -13.216-144.270 107.397  0.00 97.00      PROA   
ATOM   2914  C   PRO P 187     -13.961-141.740 110.805  0.00 97.00      PROA   
ATOM   2915  O   PRO P 187     -14.925-142.444 111.102  0.00 97.00      PROA   
ATOM   2916  N   VAL P 188     -13.943-140.402 111.040  0.00 97.00      PROA   
ATOM   2917  HN  VAL P 188     -13.178-139.837 110.742  0.00 97.00      PROA   
ATOM   2918  CA  VAL P 188     -15.004-139.699 111.752  0.00 97.00      PROA   
ATOM   2919  HA  VAL P 188     -15.941-140.218 111.609  0.00 97.00      PROA   
ATOM   2920  CB  VAL P 188     -14.713-139.519 113.254  0.00 97.00      PROA   
ATOM   2921  HB  VAL P 188     -13.788-138.908 113.387  0.00 97.00      PROA   
ATOM   2922  CG1 VAL P 188     -15.881-138.806 113.971  0.00 97.00      PROA   
ATOM   2923 HG11 VAL P 188     -16.830-139.356 113.805  0.00 97.00      PROA   
ATOM   2924 HG12 VAL P 188     -16.001-137.764 113.614  0.00 97.00      PROA   
ATOM   2925 HG13 VAL P 188     -15.685-138.767 115.063  0.00 97.00      PROA   
ATOM   2926  CG2 VAL P 188     -14.467-140.887 113.927  0.00 97.00      PROA   
ATOM   2927 HG21 VAL P 188     -13.541-141.358 113.543  0.00 97.00      PROA   
ATOM   2928 HG22 VAL P 188     -15.323-141.568 113.738  0.00 97.00      PROA   
ATOM   2929 HG23 VAL P 188     -14.354-140.759 115.024  0.00 97.00      PROA   
ATOM   2930  C   VAL P 188     -15.107-138.329 111.111  0.00 97.00      PROA   
ATOM   2931  O   VAL P 188     -14.079-137.744 110.790  0.00 97.00      PROA   
ATOM   2932  N   THR P 189     -16.340-137.773 110.932  0.00 97.00      PROA   
ATOM   2933  HN  THR P 189     -17.162-138.261 111.211  0.00 97.00      PROA   
ATOM   2934  CA  THR P 189     -16.573-136.414 110.447  0.00 97.00      PROA   
ATOM   2935  HA  THR P 189     -15.616-135.992 110.188  0.00 97.00      PROA   
ATOM   2936  CB  THR P 189     -17.451-136.293 109.178  0.00 97.00      PROA   
ATOM   2937  HB  THR P 189     -16.817-136.496 108.285  0.00 97.00      PROA   
ATOM   2938  OG1 THR P 189     -18.083-135.024 108.995  0.00 97.00      PROA   
ATOM   2939  HG1 THR P 189     -17.413-134.410 108.673  0.00 97.00      PROA   
ATOM   2940  CG2 THR P 189     -18.595-137.316 109.228  0.00 97.00      PROA   
ATOM   2941 HG21 THR P 189     -19.210-137.148 110.137  0.00 97.00      PROA   
ATOM   2942 HG22 THR P 189     -18.212-138.356 109.222  0.00 97.00      PROA   
ATOM   2943 HG23 THR P 189     -19.248-137.184 108.338  0.00 97.00      PROA   
ATOM   2944  C   THR P 189     -17.086-135.581 111.605  0.00 97.00      PROA   
ATOM   2945  O   THR P 189     -17.898-136.041 112.406  0.00 97.00      PROA   
ATOM   2946  N   LEU P 190     -16.563-134.336 111.727  0.00 97.00      PROA   
ATOM   2947  HN  LEU P 190     -15.942-134.005 111.014  0.00 97.00      PROA   
ATOM   2948  CA  LEU P 190     -16.799-133.455 112.853  0.00 97.00      PROA   
ATOM   2949  HA  LEU P 190     -17.544-133.891 113.503  0.00 97.00      PROA   
ATOM   2950  CB  LEU P 190     -15.499-133.169 113.665  0.00 97.00      PROA   
ATOM   2951  HB1 LEU P 190     -15.747-132.433 114.460  0.00 97.00      PROA   
ATOM   2952  HB2 LEU P 190     -14.746-132.700 112.993  0.00 97.00      PROA   
ATOM   2953  CG  LEU P 190     -14.808-134.376 114.365  0.00 97.00      PROA   
ATOM   2954  HG  LEU P 190     -14.096-133.934 115.106  0.00 97.00      PROA   
ATOM   2955  CD1 LEU P 190     -15.788-135.262 115.155  0.00 97.00      PROA   
ATOM   2956 HD11 LEU P 190     -16.537-135.712 114.474  0.00 97.00      PROA   
ATOM   2957 HD12 LEU P 190     -16.324-134.675 115.927  0.00 97.00      PROA   
ATOM   2958 HD13 LEU P 190     -15.238-136.089 115.651  0.00 97.00      PROA   
ATOM   2959  CD2 LEU P 190     -13.938-135.225 113.415  0.00 97.00      PROA   
ATOM   2960 HD21 LEU P 190     -13.252-134.577 112.833  0.00 97.00      PROA   
ATOM   2961 HD22 LEU P 190     -14.566-135.796 112.704  0.00 97.00      PROA   
ATOM   2962 HD23 LEU P 190     -13.331-135.953 113.995  0.00 97.00      PROA   
ATOM   2963  C   LEU P 190     -17.350-132.127 112.364  0.00 97.00      PROA   
ATOM   2964  O   LEU P 190     -16.631-131.282 111.833  0.00 97.00      PROA   
ATOM   2965  N   SER P 191     -18.662-131.883 112.573  0.00 97.00      PROA   
ATOM   2966  HN  SER P 191     -19.236-132.547 113.053  0.00 97.00      PROA   
ATOM   2967  CA  SER P 191     -19.337-130.713 112.040  0.00 97.00      PROA   
ATOM   2968  HA  SER P 191     -18.825-130.404 111.140  0.00 97.00      PROA   
ATOM   2969  CB  SER P 191     -20.780-131.076 111.565  0.00 97.00      PROA   
ATOM   2970  HB1 SER P 191     -21.225-131.789 112.289  0.00 97.00      PROA   
ATOM   2971  HB2 SER P 191     -20.703-131.604 110.589  0.00 97.00      PROA   
ATOM   2972  OG  SER P 191     -21.668-129.969 111.421  0.00 97.00      PROA   
ATOM   2973  HG1 SER P 191     -22.008-129.798 112.307  0.00 97.00      PROA   
ATOM   2974  C   SER P 191     -19.277-129.523 112.988  0.00 97.00      PROA   
ATOM   2975  O   SER P 191     -20.030-129.427 113.948  0.00 97.00      PROA   
ATOM   2976  N   CYS P 192     -18.383-128.547 112.710  0.00 97.00      PROA   
ATOM   2977  HN  CYS P 192     -17.716-128.680 111.980  0.00 97.00      PROA   
ATOM   2978  CA  CYS P 192     -18.323-127.292 113.449  0.00 97.00      PROA   
ATOM   2979  HA  CYS P 192     -18.659-127.463 114.462  0.00 97.00      PROA   
ATOM   2980  CB  CYS P 192     -16.881-126.726 113.523  0.00 97.00      PROA   
ATOM   2981  HB1 CYS P 192     -16.898-125.729 114.013  0.00 97.00      PROA   
ATOM   2982  HB2 CYS P 192     -16.478-126.597 112.495  0.00 97.00      PROA   
ATOM   2983  SG  CYS P 192     -15.804-127.856 114.464  0.00 97.00      PROA   
ATOM   2984  C   CYS P 192     -19.264-126.282 112.812  0.00 97.00      PROA   
ATOM   2985  O   CYS P 192     -18.961-125.694 111.775  0.00 97.00      PROA   
ATOM   2986  N   GLU P 193     -20.464-126.090 113.418  0.00 97.00      PROA   
ATOM   2987  HN  GLU P 193     -20.648-126.513 114.304  0.00 97.00      PROA   
ATOM   2988  CA  GLU P 193     -21.621-125.554 112.722  0.00 97.00      PROA   
ATOM   2989  HA  GLU P 193     -21.329-125.305 111.712  0.00 97.00      PROA   
ATOM   2990  CB  GLU P 193     -22.721-126.643 112.618  0.00 97.00      PROA   
ATOM   2991  HB1 GLU P 193     -22.291-127.485 112.029  0.00 97.00      PROA   
ATOM   2992  HB2 GLU P 193     -23.579-126.236 112.040  0.00 97.00      PROA   
ATOM   2993  CG  GLU P 193     -23.207-127.203 113.975  0.00 97.00      PROA   
ATOM   2994  HG1 GLU P 193     -23.472-126.371 114.658  0.00 97.00      PROA   
ATOM   2995  HG2 GLU P 193     -22.429-127.828 114.460  0.00 97.00      PROA   
ATOM   2996  CD  GLU P 193     -24.460-128.036 113.770  0.00 97.00      PROA   
ATOM   2997  OE1 GLU P 193     -25.568-127.521 114.081  0.00 97.00      PROA   
ATOM   2998  OE2 GLU P 193     -24.349-129.174 113.249  0.00 97.00      PROA   
ATOM   2999  C   GLU P 193     -22.227-124.286 113.309  0.00 97.00      PROA   
ATOM   3000  O   GLU P 193     -22.348-124.127 114.522  0.00 97.00      PROA   
ATOM   3001  N   THR P 194     -22.650-123.342 112.422  0.00 97.00      PROA   
ATOM   3002  HN  THR P 194     -22.415-123.420 111.457  0.00 97.00      PROA   
ATOM   3003  CA  THR P 194     -23.393-122.144 112.801  0.00 97.00      PROA   
ATOM   3004  HA  THR P 194     -23.325-121.999 113.872  0.00 97.00      PROA   
ATOM   3005  CB  THR P 194     -22.886-120.868 112.108  0.00 97.00      PROA   
ATOM   3006  HB  THR P 194     -23.524-119.997 112.396  0.00 97.00      PROA   
ATOM   3007  OG1 THR P 194     -22.879-120.978 110.685  0.00 97.00      PROA   
ATOM   3008  HG1 THR P 194     -23.233-120.150 110.349  0.00 97.00      PROA   
ATOM   3009  CG2 THR P 194     -21.448-120.563 112.559  0.00 97.00      PROA   
ATOM   3010 HG21 THR P 194     -20.768-121.398 112.288  0.00 97.00      PROA   
ATOM   3011 HG22 THR P 194     -21.410-120.408 113.657  0.00 97.00      PROA   
ATOM   3012 HG23 THR P 194     -21.082-119.640 112.060  0.00 97.00      PROA   
ATOM   3013  C   THR P 194     -24.873-122.244 112.461  0.00 97.00      PROA   
ATOM   3014  O   THR P 194     -25.713-121.776 113.226  0.00 97.00      PROA   
ATOM   3015  N   LYS P 195     -25.208-122.789 111.265  0.00 97.00      PROA   
ATOM   3016  HN  LYS P 195     -24.474-123.172 110.713  0.00 97.00      PROA   
ATOM   3017  CA  LYS P 195     -26.510-122.719 110.603  0.00 97.00      PROA   
ATOM   3018  HA  LYS P 195     -26.368-123.240 109.668  0.00 97.00      PROA   
ATOM   3019  CB  LYS P 195     -27.668-123.472 111.332  0.00 97.00      PROA   
ATOM   3020  HB1 LYS P 195     -28.633-122.948 111.145  0.00 97.00      PROA   
ATOM   3021  HB2 LYS P 195     -27.503-123.446 112.429  0.00 97.00      PROA   
ATOM   3022  CG  LYS P 195     -27.909-124.931 110.886  0.00 97.00      PROA   
ATOM   3023  HG1 LYS P 195     -27.977-124.970 109.776  0.00 97.00      PROA   
ATOM   3024  HG2 LYS P 195     -28.908-125.224 111.285  0.00 97.00      PROA   
ATOM   3025  CD  LYS P 195     -26.900-125.976 111.390  0.00 97.00      PROA   
ATOM   3026  HD1 LYS P 195     -26.805-125.848 112.492  0.00 97.00      PROA   
ATOM   3027  HD2 LYS P 195     -25.900-125.795 110.941  0.00 97.00      PROA   
ATOM   3028  CE  LYS P 195     -27.376-127.411 111.082  0.00 97.00      PROA   
ATOM   3029  HE1 LYS P 195     -27.396-127.598 109.989  0.00 97.00      PROA   
ATOM   3030  HE2 LYS P 195     -28.395-127.560 111.500  0.00 97.00      PROA   
ATOM   3031  NZ  LYS P 195     -26.499-128.418 111.701  0.00 97.00      PROA   
ATOM   3032  HZ1 LYS P 195     -26.289-128.106 112.678  0.00 97.00      PROA   
ATOM   3033  HZ2 LYS P 195     -25.571-128.479 111.240  0.00 97.00      PROA   
ATOM   3034  HZ3 LYS P 195     -26.920-129.362 111.765  0.00 97.00      PROA   
ATOM   3035  C   LYS P 195     -26.962-121.322 110.164  0.00 97.00      PROA   
ATOM   3036  O   LYS P 195     -27.635-121.182 109.144  0.00 97.00      PROA   
ATOM   3037  N   LEU P 196     -26.568-120.255 110.890  0.00 97.00      PROA   
ATOM   3038  HN  LEU P 196     -26.102-120.415 111.757  0.00 97.00      PROA   
ATOM   3039  CA  LEU P 196     -26.909-118.878 110.603  0.00 97.00      PROA   
ATOM   3040  HA  LEU P 196     -27.826-118.856 110.032  0.00 97.00      PROA   
ATOM   3041  CB  LEU P 196     -27.097-118.037 111.899  0.00 97.00      PROA   
ATOM   3042  HB1 LEU P 196     -27.164-116.963 111.623  0.00 97.00      PROA   
ATOM   3043  HB2 LEU P 196     -26.203-118.166 112.548  0.00 97.00      PROA   
ATOM   3044  CG  LEU P 196     -28.370-118.310 112.747  0.00 97.00      PROA   
ATOM   3045  HG  LEU P 196     -28.372-117.532 113.551  0.00 97.00      PROA   
ATOM   3046  CD1 LEU P 196     -29.663-118.114 111.935  0.00 97.00      PROA   
ATOM   3047 HD11 LEU P 196     -29.744-118.889 111.144  0.00 97.00      PROA   
ATOM   3048 HD12 LEU P 196     -29.673-117.112 111.457  0.00 97.00      PROA   
ATOM   3049 HD13 LEU P 196     -30.548-118.199 112.599  0.00 97.00      PROA   
ATOM   3050  CD2 LEU P 196     -28.372-119.670 113.470  0.00 97.00      PROA   
ATOM   3051 HD21 LEU P 196     -27.441-119.799 114.061  0.00 97.00      PROA   
ATOM   3052 HD22 LEU P 196     -28.451-120.500 112.739  0.00 97.00      PROA   
ATOM   3053 HD23 LEU P 196     -29.241-119.736 114.158  0.00 97.00      PROA   
ATOM   3054  C   LEU P 196     -25.841-118.202 109.760  0.00 97.00      PROA   
ATOM   3055  O   LEU P 196     -24.646-118.463 109.903  0.00 97.00      PROA   
ATOM   3056  N   LEU P 197     -26.277-117.275 108.871  0.00 97.00      PROA   
ATOM   3057  HN  LEU P 197     -27.250-117.139 108.710  0.00 97.00      PROA   
ATOM   3058  CA  LEU P 197     -25.415-116.325 108.201  0.00 97.00      PROA   
ATOM   3059  HA  LEU P 197     -24.447-116.327 108.682  0.00 97.00      PROA   
ATOM   3060  CB  LEU P 197     -25.248-116.619 106.689  0.00 97.00      PROA   
ATOM   3061  HB1 LEU P 197     -26.250-116.622 106.208  0.00 97.00      PROA   
ATOM   3062  HB2 LEU P 197     -24.829-117.645 106.586  0.00 97.00      PROA   
ATOM   3063  CG  LEU P 197     -24.328-115.647 105.906  0.00 97.00      PROA   
ATOM   3064  HG  LEU P 197     -24.752-114.618 105.982  0.00 97.00      PROA   
ATOM   3065  CD1 LEU P 197     -22.893-115.612 106.465  0.00 97.00      PROA   
ATOM   3066 HD11 LEU P 197     -22.456-116.633 106.443  0.00 97.00      PROA   
ATOM   3067 HD12 LEU P 197     -22.883-115.238 107.509  0.00 97.00      PROA   
ATOM   3068 HD13 LEU P 197     -22.261-114.941 105.846  0.00 97.00      PROA   
ATOM   3069  CD2 LEU P 197     -24.302-116.014 104.412  0.00 97.00      PROA   
ATOM   3070 HD21 LEU P 197     -25.329-115.989 103.991  0.00 97.00      PROA   
ATOM   3071 HD22 LEU P 197     -23.889-117.036 104.278  0.00 97.00      PROA   
ATOM   3072 HD23 LEU P 197     -23.669-115.297 103.849  0.00 97.00      PROA   
ATOM   3073  C   LEU P 197     -26.031-114.960 108.404  0.00 97.00      PROA   
ATOM   3074  O   LEU P 197     -27.239-114.786 108.261  0.00 97.00      PROA   
ATOM   3075  N   LEU P 198     -25.197-113.961 108.776  0.00 97.00      PROA   
ATOM   3076  HN  LEU P 198     -24.218-114.122 108.856  0.00 97.00      PROA   
ATOM   3077  CA  LEU P 198     -25.596-112.601 109.056  0.00 97.00      PROA   
ATOM   3078  HA  LEU P 198     -26.580-112.409 108.648  0.00 97.00      PROA   
ATOM   3079  CB  LEU P 198     -25.537-112.212 110.554  0.00 97.00      PROA   
ATOM   3080  HB1 LEU P 198     -25.752-111.122 110.665  0.00 97.00      PROA   
ATOM   3081  HB2 LEU P 198     -24.521-112.394 110.966  0.00 97.00      PROA   
ATOM   3082  CG  LEU P 198     -26.537-112.920 111.484  0.00 97.00      PROA   
ATOM   3083  HG  LEU P 198     -26.384-112.335 112.419  0.00 97.00      PROA   
ATOM   3084  CD1 LEU P 198     -28.001-112.801 110.984  0.00 97.00      PROA   
ATOM   3085 HD11 LEU P 198     -28.164-113.378 110.073  0.00 97.00      PROA   
ATOM   3086 HD12 LEU P 198     -28.284-111.738 110.852  0.00 97.00      PROA   
ATOM   3087 HD13 LEU P 198     -28.722-113.246 111.699  0.00 97.00      PROA   
ATOM   3088  CD2 LEU P 198     -26.183-114.371 111.855  0.00 97.00      PROA   
ATOM   3089 HD21 LEU P 198     -25.109-114.452 112.113  0.00 97.00      PROA   
ATOM   3090 HD22 LEU P 198     -26.410-115.036 111.003  0.00 97.00      PROA   
ATOM   3091 HD23 LEU P 198     -26.780-114.720 112.726  0.00 97.00      PROA   
ATOM   3092  C   LEU P 198     -24.596-111.747 108.319  0.00 97.00      PROA   
ATOM   3093  O   LEU P 198     -23.583-112.255 107.840  0.00 97.00      PROA   
ATOM   3094  N   GLN P 199     -24.863-110.422 108.188  0.00 97.00      PROA   
ATOM   3095  HN  GLN P 199     -25.716-110.044 108.540  0.00 97.00      PROA   
ATOM   3096  CA  GLN P 199     -23.989-109.474 107.512  0.00 97.00      PROA   
ATOM   3097  HA  GLN P 199     -23.940-109.781 106.477  0.00 97.00      PROA   
ATOM   3098  CB  GLN P 199     -24.543-108.023 107.588  0.00 97.00      PROA   
ATOM   3099  HB1 GLN P 199     -23.860-107.357 107.014  0.00 97.00      PROA   
ATOM   3100  HB2 GLN P 199     -24.528-107.681 108.648  0.00 97.00      PROA   
ATOM   3101  CG  GLN P 199     -25.982-107.816 107.045  0.00 97.00      PROA   
ATOM   3102  HG1 GLN P 199     -26.178-106.740 106.859  0.00 97.00      PROA   
ATOM   3103  HG2 GLN P 199     -26.705-108.158 107.817  0.00 97.00      PROA   
ATOM   3104  CD  GLN P 199     -26.295-108.626 105.780  0.00 97.00      PROA   
ATOM   3105  OE1 GLN P 199     -27.086-109.575 105.821  0.00 97.00      PROA   
ATOM   3106  NE2 GLN P 199     -25.686-108.241 104.627  0.00 97.00      PROA   
ATOM   3107 HE21 GLN P 199     -25.912-108.747 103.796  0.00 97.00      PROA   
ATOM   3108 HE22 GLN P 199     -25.061-107.462 104.619  0.00 97.00      PROA   
ATOM   3109  C   GLN P 199     -22.562-109.486 108.057  0.00 97.00      PROA   
ATOM   3110  O   GLN P 199     -22.333-109.533 109.264  0.00 97.00      PROA   
ATOM   3111  N   ARG P 200     -21.563-109.490 107.147  0.00 97.00      PROA   
ATOM   3112  HN  ARG P 200     -21.737-109.403 106.170  0.00 97.00      PROA   
ATOM   3113  CA  ARG P 200     -20.213-109.857 107.493  0.00 97.00      PROA   
ATOM   3114  HA  ARG P 200     -20.027-109.673 108.540  0.00 97.00      PROA   
ATOM   3115  CB  ARG P 200     -20.027-111.356 107.142  0.00 97.00      PROA   
ATOM   3116  HB1 ARG P 200     -20.193-111.481 106.047  0.00 97.00      PROA   
ATOM   3117  HB2 ARG P 200     -20.829-111.942 107.646  0.00 97.00      PROA   
ATOM   3118  CG  ARG P 200     -18.663-111.958 107.503  0.00 97.00      PROA   
ATOM   3119  HG1 ARG P 200     -17.902-111.158 107.603  0.00 97.00      PROA   
ATOM   3120  HG2 ARG P 200     -18.352-112.575 106.634  0.00 97.00      PROA   
ATOM   3121  CD  ARG P 200     -18.627-112.816 108.776  0.00 97.00      PROA   
ATOM   3122  HD1 ARG P 200     -19.307-112.414 109.554  0.00 97.00      PROA   
ATOM   3123  HD2 ARG P 200     -17.594-112.839 109.197  0.00 97.00      PROA   
ATOM   3124  NE  ARG P 200     -19.074-114.205 108.422  0.00 97.00      PROA   
ATOM   3125  HE  ARG P 200     -20.044-114.429 108.406  0.00 97.00      PROA   
ATOM   3126  CZ  ARG P 200     -18.213-115.176 108.059  0.00 97.00      PROA   
ATOM   3127  NH1 ARG P 200     -16.893-114.967 107.978  0.00 97.00      PROA   
ATOM   3128 HH11 ARG P 200     -16.600-114.052 107.710  0.00 97.00      PROA   
ATOM   3129 HH12 ARG P 200     -16.315-115.715 107.652  0.00 97.00      PROA   
ATOM   3130  NH2 ARG P 200     -18.655-116.383 107.673  0.00 97.00      PROA   
ATOM   3131 HH21 ARG P 200     -19.628-116.521 107.526  0.00 97.00      PROA   
ATOM   3132 HH22 ARG P 200     -17.982-116.955 107.210  0.00 97.00      PROA   
ATOM   3133  C   ARG P 200     -19.293-109.024 106.620  0.00 97.00      PROA   
ATOM   3134  O   ARG P 200     -19.624-108.849 105.448  0.00 97.00      PROA   
ATOM   3135  N   PRO P 201     -18.155-108.484 107.074  0.00 97.00      PROA   
ATOM   3136  CD  PRO P 201     -17.841-108.257 108.492  0.00 97.00      PROA   
ATOM   3137  HD1 PRO P 201     -17.868-109.210 109.064  0.00 97.00      PROA   
ATOM   3138  HD2 PRO P 201     -18.574-107.535 108.917  0.00 97.00      PROA   
ATOM   3139  CA  PRO P 201     -17.142-107.935 106.180  0.00 97.00      PROA   
ATOM   3140  HA  PRO P 201     -17.603-107.338 105.403  0.00 97.00      PROA   
ATOM   3141  CB  PRO P 201     -16.269-107.059 107.100  0.00 97.00      PROA   
ATOM   3142  HB1 PRO P 201     -16.689-106.027 107.104  0.00 97.00      PROA   
ATOM   3143  HB2 PRO P 201     -15.208-107.003 106.787  0.00 97.00      PROA   
ATOM   3144  CG  PRO P 201     -16.433-107.654 108.509  0.00 97.00      PROA   
ATOM   3145  HG1 PRO P 201     -15.691-108.464 108.661  0.00 97.00      PROA   
ATOM   3146  HG2 PRO P 201     -16.300-106.900 109.309  0.00 97.00      PROA   
ATOM   3147  C   PRO P 201     -16.356-109.040 105.485  0.00 97.00      PROA   
ATOM   3148  O   PRO P 201     -16.494-109.189 104.273  0.00 97.00      PROA   
ATOM   3149  N   GLY P 202     -15.552-109.839 106.221  0.00 97.00      PROA   
ATOM   3150  HN  GLY P 202     -15.367-109.623 107.177  0.00 97.00      PROA   
ATOM   3151  CA  GLY P 202     -14.857-110.992 105.687  0.00 97.00      PROA   
ATOM   3152  HA1 GLY P 202     -14.093-111.206 106.405  0.00 97.00      PROA   
ATOM   3153  HA2 GLY P 202     -14.469-110.783 104.700  0.00 97.00      PROA   
ATOM   3154  C   GLY P 202     -15.727-112.208 105.638  0.00 97.00      PROA   
ATOM   3155  O   GLY P 202     -15.942-112.825 106.668  0.00 97.00      PROA   
ATOM   3156  N   LEU P 203     -16.224-112.585 104.442  0.00 97.00      PROA   
ATOM   3157  HN  LEU P 203     -15.996-112.033 103.644  0.00 97.00      PROA   
ATOM   3158  CA  LEU P 203     -17.154-113.678 104.194  0.00 97.00      PROA   
ATOM   3159  HA  LEU P 203     -18.000-113.507 104.837  0.00 97.00      PROA   
ATOM   3160  CB  LEU P 203     -17.701-113.647 102.737  0.00 97.00      PROA   
ATOM   3161  HB1 LEU P 203     -17.986-114.666 102.395  0.00 97.00      PROA   
ATOM   3162  HB2 LEU P 203     -16.888-113.291 102.068  0.00 97.00      PROA   
ATOM   3163  CG  LEU P 203     -18.958-112.754 102.518  0.00 97.00      PROA   
ATOM   3164  HG  LEU P 203     -19.159-112.756 101.419  0.00 97.00      PROA   
ATOM   3165  CD1 LEU P 203     -20.215-113.345 103.192  0.00 97.00      PROA   
ATOM   3166 HD11 LEU P 203     -20.098-113.358 104.296  0.00 97.00      PROA   
ATOM   3167 HD12 LEU P 203     -20.393-114.382 102.840  0.00 97.00      PROA   
ATOM   3168 HD13 LEU P 203     -21.106-112.731 102.944  0.00 97.00      PROA   
ATOM   3169  CD2 LEU P 203     -18.759-111.284 102.931  0.00 97.00      PROA   
ATOM   3170 HD21 LEU P 203     -17.874-110.853 102.418  0.00 97.00      PROA   
ATOM   3171 HD22 LEU P 203     -18.606-111.201 104.028  0.00 97.00      PROA   
ATOM   3172 HD23 LEU P 203     -19.651-110.681 102.661  0.00 97.00      PROA   
ATOM   3173  C   LEU P 203     -16.692-115.087 104.561  0.00 97.00      PROA   
ATOM   3174  O   LEU P 203     -17.516-115.908 104.957  0.00 97.00      PROA   
ATOM   3175  N   GLN P 204     -15.389-115.427 104.426  0.00 97.00      PROA   
ATOM   3176  HN  GLN P 204     -14.694-114.730 104.245  0.00 97.00      PROA   
ATOM   3177  CA  GLN P 204     -14.879-116.791 104.503  0.00 97.00      PROA   
ATOM   3178  HA  GLN P 204     -15.477-117.393 103.835  0.00 97.00      PROA   
ATOM   3179  CB  GLN P 204     -13.393-116.808 104.051  0.00 97.00      PROA   
ATOM   3180  HB1 GLN P 204     -12.778-116.286 104.816  0.00 97.00      PROA   
ATOM   3181  HB2 GLN P 204     -13.330-116.185 103.128  0.00 97.00      PROA   
ATOM   3182  CG  GLN P 204     -12.736-118.174 103.744  0.00 97.00      PROA   
ATOM   3183  HG1 GLN P 204     -12.483-118.687 104.695  0.00 97.00      PROA   
ATOM   3184  HG2 GLN P 204     -11.783-118.001 103.202  0.00 97.00      PROA   
ATOM   3185  CD  GLN P 204     -13.639-119.109 102.931  0.00 97.00      PROA   
ATOM   3186  OE1 GLN P 204     -14.522-119.797 103.453  0.00 97.00      PROA   
ATOM   3187  NE2 GLN P 204     -13.407-119.154 101.592  0.00 97.00      PROA   
ATOM   3188 HE21 GLN P 204     -13.971-119.770 101.047  0.00 97.00      PROA   
ATOM   3189 HE22 GLN P 204     -12.699-118.574 101.192  0.00 97.00      PROA   
ATOM   3190  C   GLN P 204     -14.969-117.392 105.901  0.00 97.00      PROA   
ATOM   3191  O   GLN P 204     -15.144-116.692 106.886  0.00 97.00      PROA   
ATOM   3192  N   LEU P 205     -14.839-118.729 106.039  0.00 97.00      PROA   
ATOM   3193  HN  LEU P 205     -14.787-119.320 105.236  0.00 97.00      PROA   
ATOM   3194  CA  LEU P 205     -14.493-119.327 107.311  0.00 97.00      PROA   
ATOM   3195  HA  LEU P 205     -14.179-118.558 108.001  0.00 97.00      PROA   
ATOM   3196  CB  LEU P 205     -15.641-120.127 107.974  0.00 97.00      PROA   
ATOM   3197  HB1 LEU P 205     -15.254-120.663 108.869  0.00 97.00      PROA   
ATOM   3198  HB2 LEU P 205     -16.015-120.881 107.247  0.00 97.00      PROA   
ATOM   3199  CG  LEU P 205     -16.833-119.265 108.449  0.00 97.00      PROA   
ATOM   3200  HG  LEU P 205     -17.146-118.625 107.593  0.00 97.00      PROA   
ATOM   3201  CD1 LEU P 205     -18.038-120.146 108.827  0.00 97.00      PROA   
ATOM   3202 HD11 LEU P 205     -17.767-120.822 109.666  0.00 97.00      PROA   
ATOM   3203 HD12 LEU P 205     -18.352-120.764 107.960  0.00 97.00      PROA   
ATOM   3204 HD13 LEU P 205     -18.894-119.515 109.144  0.00 97.00      PROA   
ATOM   3205  CD2 LEU P 205     -16.449-118.359 109.635  0.00 97.00      PROA   
ATOM   3206 HD21 LEU P 205     -15.645-117.651 109.352  0.00 97.00      PROA   
ATOM   3207 HD22 LEU P 205     -16.089-118.980 110.482  0.00 97.00      PROA   
ATOM   3208 HD23 LEU P 205     -17.329-117.774 109.976  0.00 97.00      PROA   
ATOM   3209  C   LEU P 205     -13.294-120.222 107.118  0.00 97.00      PROA   
ATOM   3210  O   LEU P 205     -13.360-121.275 106.486  0.00 97.00      PROA   
ATOM   3211  N   TYR P 206     -12.150-119.816 107.713  0.00 97.00      PROA   
ATOM   3212  HN  TYR P 206     -12.103-118.928 108.163  0.00 97.00      PROA   
ATOM   3213  CA  TYR P 206     -10.984-120.660 107.879  0.00 97.00      PROA   
ATOM   3214  HA  TYR P 206     -10.977-121.425 107.113  0.00 97.00      PROA   
ATOM   3215  CB  TYR P 206      -9.632-119.895 107.871  0.00 97.00      PROA   
ATOM   3216  HB1 TYR P 206      -8.772-120.597 107.856  0.00 97.00      PROA   
ATOM   3217  HB2 TYR P 206      -9.545-119.247 108.771  0.00 97.00      PROA   
ATOM   3218  CG  TYR P 206      -9.548-119.006 106.661  0.00 97.00      PROA   
ATOM   3219  CD1 TYR P 206      -9.035-119.471 105.434  0.00 97.00      PROA   
ATOM   3220  HD1 TYR P 206      -8.681-120.489 105.353  0.00 97.00      PROA   
ATOM   3221  CE1 TYR P 206      -8.992-118.622 104.317  0.00 97.00      PROA   
ATOM   3222  HE1 TYR P 206      -8.610-118.985 103.372  0.00 97.00      PROA   
ATOM   3223  CZ  TYR P 206      -9.471-117.307 104.421  0.00 97.00      PROA   
ATOM   3224  OH  TYR P 206      -9.526-116.466 103.290  0.00 97.00      PROA   
ATOM   3225  HH  TYR P 206     -10.079-115.706 103.519  0.00 97.00      PROA   
ATOM   3226  CD2 TYR P 206      -9.965-117.668 106.762  0.00 97.00      PROA   
ATOM   3227  HD2 TYR P 206     -10.332-117.278 107.700  0.00 97.00      PROA   
ATOM   3228  CE2 TYR P 206      -9.944-116.833 105.648  0.00 97.00      PROA   
ATOM   3229  HE2 TYR P 206     -10.311-115.825 105.750  0.00 97.00      PROA   
ATOM   3230  C   TYR P 206     -11.161-121.313 109.226  0.00 97.00      PROA   
ATOM   3231  O   TYR P 206     -11.811-120.757 110.110  0.00 97.00      PROA   
ATOM   3232  N   PHE P 207     -10.609-122.529 109.410  0.00 97.00      PROA   
ATOM   3233  HN  PHE P 207     -10.057-122.967 108.701  0.00 97.00      PROA   
ATOM   3234  CA  PHE P 207     -10.834-123.285 110.622  0.00 97.00      PROA   
ATOM   3235  HA  PHE P 207     -11.184-122.639 111.414  0.00 97.00      PROA   
ATOM   3236  CB  PHE P 207     -11.817-124.471 110.434  0.00 97.00      PROA   
ATOM   3237  HB1 PHE P 207     -11.858-125.113 111.340  0.00 97.00      PROA   
ATOM   3238  HB2 PHE P 207     -11.466-125.097 109.588  0.00 97.00      PROA   
ATOM   3239  CG  PHE P 207     -13.226-124.020 110.125  0.00 97.00      PROA   
ATOM   3240  CD1 PHE P 207     -13.605-123.680 108.813  0.00 97.00      PROA   
ATOM   3241  HD1 PHE P 207     -12.862-123.658 108.030  0.00 97.00      PROA   
ATOM   3242  CE1 PHE P 207     -14.938-123.385 108.506  0.00 97.00      PROA   
ATOM   3243  HE1 PHE P 207     -15.208-123.113 107.496  0.00 97.00      PROA   
ATOM   3244  CZ  PHE P 207     -15.915-123.432 109.508  0.00 97.00      PROA   
ATOM   3245  HZ  PHE P 207     -16.943-123.199 109.272  0.00 97.00      PROA   
ATOM   3246  CD2 PHE P 207     -14.218-124.060 111.122  0.00 97.00      PROA   
ATOM   3247  HD2 PHE P 207     -13.949-124.335 112.131  0.00 97.00      PROA   
ATOM   3248  CE2 PHE P 207     -15.554-123.769 110.818  0.00 97.00      PROA   
ATOM   3249  HE2 PHE P 207     -16.307-123.810 111.591  0.00 97.00      PROA   
ATOM   3250  C   PHE P 207      -9.527-123.851 111.081  0.00 97.00      PROA   
ATOM   3251  O   PHE P 207      -8.572-123.935 110.323  0.00 97.00      PROA   
ATOM   3252  N   SER P 208      -9.464-124.258 112.362  0.00 97.00      PROA   
ATOM   3253  HN  SER P 208     -10.217-124.090 112.990  0.00 97.00      PROA   
ATOM   3254  CA  SER P 208      -8.339-124.977 112.905  0.00 97.00      PROA   
ATOM   3255  HA  SER P 208      -7.878-125.557 112.116  0.00 97.00      PROA   
ATOM   3256  CB  SER P 208      -7.261-124.070 113.555  0.00 97.00      PROA   
ATOM   3257  HB1 SER P 208      -6.777-123.473 112.751  0.00 97.00      PROA   
ATOM   3258  HB2 SER P 208      -6.476-124.677 114.055  0.00 97.00      PROA   
ATOM   3259  OG  SER P 208      -7.846-123.164 114.484  0.00 97.00      PROA   
ATOM   3260  HG1 SER P 208      -7.160-122.891 115.102  0.00 97.00      PROA   
ATOM   3261  C   SER P 208      -8.891-125.962 113.898  0.00 97.00      PROA   
ATOM   3262  O   SER P 208      -9.986-125.785 114.427  0.00 97.00      PROA   
ATOM   3263  N   PHE P 209      -8.136-127.056 114.129  0.00 97.00      PROA   
ATOM   3264  HN  PHE P 209      -7.246-127.155 113.693  0.00 97.00      PROA   
ATOM   3265  CA  PHE P 209      -8.525-128.154 114.978  0.00 97.00      PROA   
ATOM   3266  HA  PHE P 209      -9.350-127.843 115.605  0.00 97.00      PROA   
ATOM   3267  CB  PHE P 209      -8.891-129.422 114.152  0.00 97.00      PROA   
ATOM   3268  HB1 PHE P 209      -8.355-130.333 114.488  0.00 97.00      PROA   
ATOM   3269  HB2 PHE P 209      -8.642-129.259 113.080  0.00 97.00      PROA   
ATOM   3270  CG  PHE P 209     -10.363-129.709 114.267  0.00 97.00      PROA   
ATOM   3271  CD1 PHE P 209     -10.854-130.331 115.428  0.00 97.00      PROA   
ATOM   3272  HD1 PHE P 209     -10.177-130.564 116.237  0.00 97.00      PROA   
ATOM   3273  CE1 PHE P 209     -12.209-130.662 115.541  0.00 97.00      PROA   
ATOM   3274  HE1 PHE P 209     -12.568-131.149 116.434  0.00 97.00      PROA   
ATOM   3275  CZ  PHE P 209     -13.088-130.377 114.489  0.00 97.00      PROA   
ATOM   3276  HZ  PHE P 209     -14.134-130.633 114.568  0.00 97.00      PROA   
ATOM   3277  CD2 PHE P 209     -11.256-129.424 113.216  0.00 97.00      PROA   
ATOM   3278  HD2 PHE P 209     -10.895-128.955 112.313  0.00 97.00      PROA   
ATOM   3279  CE2 PHE P 209     -12.612-129.757 113.327  0.00 97.00      PROA   
ATOM   3280  HE2 PHE P 209     -13.292-129.541 112.517  0.00 97.00      PROA   
ATOM   3281  C   PHE P 209      -7.365-128.428 115.902  0.00 97.00      PROA   
ATOM   3282  O   PHE P 209      -6.203-128.330 115.514  0.00 97.00      PROA   
ATOM   3283  N   TYR P 210      -7.673-128.740 117.180  0.00 97.00      PROA   
ATOM   3284  HN  TYR P 210      -8.623-128.793 117.479  0.00 97.00      PROA   
ATOM   3285  CA  TYR P 210      -6.687-128.883 118.227  0.00 97.00      PROA   
ATOM   3286  HA  TYR P 210      -5.704-129.048 117.805  0.00 97.00      PROA   
ATOM   3287  CB  TYR P 210      -6.681-127.674 119.210  0.00 97.00      PROA   
ATOM   3288  HB1 TYR P 210      -5.848-127.760 119.940  0.00 97.00      PROA   
ATOM   3289  HB2 TYR P 210      -7.636-127.665 119.776  0.00 97.00      PROA   
ATOM   3290  CG  TYR P 210      -6.592-126.329 118.515  0.00 97.00      PROA   
ATOM   3291  CD1 TYR P 210      -7.751-125.715 117.998  0.00 97.00      PROA   
ATOM   3292  HD1 TYR P 210      -8.694-126.236 118.050  0.00 97.00      PROA   
ATOM   3293  CE1 TYR P 210      -7.706-124.427 117.454  0.00 97.00      PROA   
ATOM   3294  HE1 TYR P 210      -8.609-123.975 117.071  0.00 97.00      PROA   
ATOM   3295  CZ  TYR P 210      -6.499-123.720 117.437  0.00 97.00      PROA   
ATOM   3296  OH  TYR P 210      -6.440-122.398 116.944  0.00 97.00      PROA   
ATOM   3297  HH  TYR P 210      -7.233-121.930 117.233  0.00 97.00      PROA   
ATOM   3298  CD2 TYR P 210      -5.388-125.602 118.494  0.00 97.00      PROA   
ATOM   3299  HD2 TYR P 210      -4.502-126.031 118.936  0.00 97.00      PROA   
ATOM   3300  CE2 TYR P 210      -5.339-124.311 117.950  0.00 97.00      PROA   
ATOM   3301  HE2 TYR P 210      -4.414-123.753 117.955  0.00 97.00      PROA   
ATOM   3302  C   TYR P 210      -7.087-130.111 119.013  0.00 97.00      PROA   
ATOM   3303  O   TYR P 210      -8.230-130.560 118.939  0.00 97.00      PROA   
ATOM   3304  N   MET P 211      -6.141-130.678 119.799  0.00 97.00      PROA   
ATOM   3305  HN  MET P 211      -5.205-130.333 119.808  0.00 97.00      PROA   
ATOM   3306  CA  MET P 211      -6.438-131.720 120.758  0.00 97.00      PROA   
ATOM   3307  HA  MET P 211      -7.501-131.898 120.805  0.00 97.00      PROA   
ATOM   3308  CB  MET P 211      -5.715-133.050 120.417  0.00 97.00      PROA   
ATOM   3309  HB1 MET P 211      -5.806-133.752 121.276  0.00 97.00      PROA   
ATOM   3310  HB2 MET P 211      -4.635-132.840 120.250  0.00 97.00      PROA   
ATOM   3311  CG  MET P 211      -6.288-133.754 119.172  0.00 97.00      PROA   
ATOM   3312  HG1 MET P 211      -6.426-133.007 118.362  0.00 97.00      PROA   
ATOM   3313  HG2 MET P 211      -7.298-134.129 119.442  0.00 97.00      PROA   
ATOM   3314  SD  MET P 211      -5.273-135.127 118.533  0.00 97.00      PROA   
ATOM   3315  CE  MET P 211      -5.409-136.237 119.962  0.00 97.00      PROA   
ATOM   3316  HE1 MET P 211      -6.474-136.423 120.216  0.00 97.00      PROA   
ATOM   3317  HE2 MET P 211      -4.907-135.813 120.856  0.00 97.00      PROA   
ATOM   3318  HE3 MET P 211      -4.937-137.217 119.741  0.00 97.00      PROA   
ATOM   3319  C   MET P 211      -5.976-131.246 122.115  0.00 97.00      PROA   
ATOM   3320  O   MET P 211      -4.783-131.297 122.403  0.00 97.00      PROA   
ATOM   3321  N   GLY P 212      -6.913-130.795 122.997  0.00 97.00      PROA   
ATOM   3322  HN  GLY P 212      -7.887-130.872 122.784  0.00 97.00      PROA   
ATOM   3323  CA  GLY P 212      -6.623-130.176 124.288  0.00 97.00      PROA   
ATOM   3324  HA1 GLY P 212      -6.444-130.968 125.000  0.00 97.00      PROA   
ATOM   3325  HA2 GLY P 212      -7.489-129.589 124.544  0.00 97.00      PROA   
ATOM   3326  C   GLY P 212      -5.450-129.219 124.295  0.00 97.00      PROA   
ATOM   3327  O   GLY P 212      -5.425-128.219 123.580  0.00 97.00      PROA   
ATOM   3328  N   SER P 213      -4.432-129.532 125.125  0.00 97.00      PROA   
ATOM   3329  HN  SER P 213      -4.528-130.327 125.719  0.00 97.00      PROA   
ATOM   3330  CA  SER P 213      -3.206-128.760 125.254  0.00 97.00      PROA   
ATOM   3331  HA  SER P 213      -3.473-127.712 125.206  0.00 97.00      PROA   
ATOM   3332  CB  SER P 213      -2.546-129.013 126.642  0.00 97.00      PROA   
ATOM   3333  HB1 SER P 213      -2.230-130.075 126.726  0.00 97.00      PROA   
ATOM   3334  HB2 SER P 213      -3.301-128.817 127.434  0.00 97.00      PROA   
ATOM   3335  OG  SER P 213      -1.428-128.162 126.894  0.00 97.00      PROA   
ATOM   3336  HG1 SER P 213      -0.837-128.286 126.143  0.00 97.00      PROA   
ATOM   3337  C   SER P 213      -2.185-129.022 124.135  0.00 97.00      PROA   
ATOM   3338  O   SER P 213      -0.977-128.917 124.350  0.00 97.00      PROA   
ATOM   3339  N   LYS P 214      -2.611-129.343 122.891  0.00 97.00      PROA   
ATOM   3340  HN  LYS P 214      -3.573-129.520 122.702  0.00 97.00      PROA   
ATOM   3341  CA  LYS P 214      -1.686-129.320 121.771  0.00 97.00      PROA   
ATOM   3342  HA  LYS P 214      -0.983-128.520 121.961  0.00 97.00      PROA   
ATOM   3343  CB  LYS P 214      -0.825-130.600 121.608  0.00 97.00      PROA   
ATOM   3344  HB1 LYS P 214      -0.119-130.622 122.469  0.00 97.00      PROA   
ATOM   3345  HB2 LYS P 214      -0.210-130.526 120.685  0.00 97.00      PROA   
ATOM   3346  CG  LYS P 214      -1.615-131.919 121.599  0.00 97.00      PROA   
ATOM   3347  HG1 LYS P 214      -2.445-131.834 120.864  0.00 97.00      PROA   
ATOM   3348  HG2 LYS P 214      -2.072-132.087 122.599  0.00 97.00      PROA   
ATOM   3349  CD  LYS P 214      -0.756-133.134 121.202  0.00 97.00      PROA   
ATOM   3350  HD1 LYS P 214      -0.412-132.974 120.154  0.00 97.00      PROA   
ATOM   3351  HD2 LYS P 214      -1.407-134.037 121.209  0.00 97.00      PROA   
ATOM   3352  CE  LYS P 214       0.464-133.367 122.108  0.00 97.00      PROA   
ATOM   3353  HE1 LYS P 214       0.142-133.593 123.147  0.00 97.00      PROA   
ATOM   3354  HE2 LYS P 214       1.131-132.480 122.122  0.00 97.00      PROA   
ATOM   3355  NZ  LYS P 214       1.266-134.513 121.615  0.00 97.00      PROA   
ATOM   3356  HZ1 LYS P 214       1.607-134.299 120.656  0.00 97.00      PROA   
ATOM   3357  HZ2 LYS P 214       0.670-135.365 121.585  0.00 97.00      PROA   
ATOM   3358  HZ3 LYS P 214       2.080-134.675 122.242  0.00 97.00      PROA   
ATOM   3359  C   LYS P 214      -2.317-128.949 120.444  0.00 97.00      PROA   
ATOM   3360  O   LYS P 214      -3.391-129.410 120.064  0.00 97.00      PROA   
ATOM   3361  N   THR P 215      -1.601-128.088 119.684  0.00 97.00      PROA   
ATOM   3362  HN  THR P 215      -0.769-127.670 120.042  0.00 97.00      PROA   
ATOM   3363  CA  THR P 215      -1.849-127.765 118.293  0.00 97.00      PROA   
ATOM   3364  HA  THR P 215      -2.873-127.427 118.208  0.00 97.00      PROA   
ATOM   3365  CB  THR P 215      -0.911-126.667 117.796  0.00 97.00      PROA   
ATOM   3366  HB  THR P 215      -0.918-126.580 116.684  0.00 97.00      PROA   
ATOM   3367  OG1 THR P 215       0.424-126.907 118.235  0.00 97.00      PROA   
ATOM   3368  HG1 THR P 215       0.700-127.723 117.814  0.00 97.00      PROA   
ATOM   3369  CG2 THR P 215      -1.345-125.310 118.374  0.00 97.00      PROA   
ATOM   3370 HG21 THR P 215      -1.395-125.350 119.482  0.00 97.00      PROA   
ATOM   3371 HG22 THR P 215      -2.337-125.015 117.976  0.00 97.00      PROA   
ATOM   3372 HG23 THR P 215      -0.606-124.530 118.088  0.00 97.00      PROA   
ATOM   3373  C   THR P 215      -1.682-128.951 117.363  0.00 97.00      PROA   
ATOM   3374  O   THR P 215      -0.724-129.714 117.472  0.00 97.00      PROA   
ATOM   3375  N   LEU P 216      -2.587-129.078 116.367  0.00 97.00      PROA   
ATOM   3376  HN  LEU P 216      -3.417-128.525 116.353  0.00 97.00      PROA   
ATOM   3377  CA  LEU P 216      -2.363-129.894 115.190  0.00 97.00      PROA   
ATOM   3378  HA  LEU P 216      -1.660-130.677 115.431  0.00 97.00      PROA   
ATOM   3379  CB  LEU P 216      -3.671-130.542 114.676  0.00 97.00      PROA   
ATOM   3380  HB1 LEU P 216      -3.485-131.115 113.743  0.00 97.00      PROA   
ATOM   3381  HB2 LEU P 216      -4.406-129.742 114.443  0.00 97.00      PROA   
ATOM   3382  CG  LEU P 216      -4.318-131.517 115.693  0.00 97.00      PROA   
ATOM   3383  HG  LEU P 216      -4.569-130.949 116.619  0.00 97.00      PROA   
ATOM   3384  CD1 LEU P 216      -5.633-132.095 115.141  0.00 97.00      PROA   
ATOM   3385 HD11 LEU P 216      -5.436-132.689 114.224  0.00 97.00      PROA   
ATOM   3386 HD12 LEU P 216      -6.339-131.276 114.893  0.00 97.00      PROA   
ATOM   3387 HD13 LEU P 216      -6.105-132.759 115.895  0.00 97.00      PROA   
ATOM   3388  CD2 LEU P 216      -3.366-132.662 116.084  0.00 97.00      PROA   
ATOM   3389 HD21 LEU P 216      -2.461-132.275 116.596  0.00 97.00      PROA   
ATOM   3390 HD22 LEU P 216      -3.057-133.230 115.181  0.00 97.00      PROA   
ATOM   3391 HD23 LEU P 216      -3.879-133.360 116.774  0.00 97.00      PROA   
ATOM   3392  C   LEU P 216      -1.697-129.037 114.129  0.00 97.00      PROA   
ATOM   3393  O   LEU P 216      -1.433-127.859 114.361  0.00 97.00      PROA   
ATOM   3394  N   ARG P 217      -1.357-129.615 112.948  0.00 97.00      PROA   
ATOM   3395  HN  ARG P 217      -1.551-130.580 112.785  0.00 97.00      PROA   
ATOM   3396  CA  ARG P 217      -0.696-128.897 111.866  0.00 97.00      PROA   
ATOM   3397  HA  ARG P 217       0.111-128.324 112.306  0.00 97.00      PROA   
ATOM   3398  CB  ARG P 217      -0.069-129.830 110.795  0.00 97.00      PROA   
ATOM   3399  HB1 ARG P 217       0.319-129.206 109.957  0.00 97.00      PROA   
ATOM   3400  HB2 ARG P 217      -0.864-130.492 110.386  0.00 97.00      PROA   
ATOM   3401  CG  ARG P 217       1.114-130.689 111.278  0.00 97.00      PROA   
ATOM   3402  HG1 ARG P 217       0.789-131.337 112.122  0.00 97.00      PROA   
ATOM   3403  HG2 ARG P 217       1.915-130.015 111.657  0.00 97.00      PROA   
ATOM   3404  CD  ARG P 217       1.664-131.576 110.148  0.00 97.00      PROA   
ATOM   3405  HD1 ARG P 217       1.934-130.978 109.249  0.00 97.00      PROA   
ATOM   3406  HD2 ARG P 217       0.896-132.323 109.849  0.00 97.00      PROA   
ATOM   3407  NE  ARG P 217       2.854-132.335 110.648  0.00 97.00      PROA   
ATOM   3408  HE  ARG P 217       2.727-133.260 110.993  0.00 97.00      PROA   
ATOM   3409  CZ  ARG P 217       4.121-131.869 110.617  0.00 97.00      PROA   
ATOM   3410  NH1 ARG P 217       4.428-130.632 110.201  0.00 97.00      PROA   
ATOM   3411 HH11 ARG P 217       3.688-130.015 109.957  0.00 97.00      PROA   
ATOM   3412 HH12 ARG P 217       5.382-130.341 110.203  0.00 97.00      PROA   
ATOM   3413  NH2 ARG P 217       5.119-132.680 111.016  0.00 97.00      PROA   
ATOM   3414 HH21 ARG P 217       4.903-133.601 111.323  0.00 97.00      PROA   
ATOM   3415 HH22 ARG P 217       6.058-132.351 110.967  0.00 97.00      PROA   
ATOM   3416  C   ARG P 217      -1.592-127.893 111.152  0.00 97.00      PROA   
ATOM   3417  O   ARG P 217      -2.039-128.114 110.027  0.00 97.00      PROA   
ATOM   3418  N   GLY P 218      -1.843-126.741 111.814  0.00 97.00      PROA   
ATOM   3419  HN  GLY P 218      -1.552-126.688 112.768  0.00 97.00      PROA   
ATOM   3420  CA  GLY P 218      -2.464-125.547 111.273  0.00 97.00      PROA   
ATOM   3421  HA1 GLY P 218      -2.448-124.807 112.059  0.00 97.00      PROA   
ATOM   3422  HA2 GLY P 218      -3.461-125.808 110.951  0.00 97.00      PROA   
ATOM   3423  C   GLY P 218      -1.737-124.938 110.106  0.00 97.00      PROA   
ATOM   3424  O   GLY P 218      -0.567-125.224 109.858  0.00 97.00      PROA   
ATOM   3425  N   ARG P 219      -2.445-124.032 109.398  0.00 97.00      PROA   
ATOM   3426  HN  ARG P 219      -3.388-123.825 109.652  0.00 97.00      PROA   
ATOM   3427  CA  ARG P 219      -1.953-123.292 108.262  0.00 97.00      PROA   
ATOM   3428  HA  ARG P 219      -1.236-122.576 108.638  0.00 97.00      PROA   
ATOM   3429  CB  ARG P 219      -1.283-124.157 107.134  0.00 97.00      PROA   
ATOM   3430  HB1 ARG P 219      -0.328-124.550 107.547  0.00 97.00      PROA   
ATOM   3431  HB2 ARG P 219      -0.987-123.514 106.281  0.00 97.00      PROA   
ATOM   3432  CG  ARG P 219      -2.086-125.387 106.648  0.00 97.00      PROA   
ATOM   3433  HG1 ARG P 219      -3.088-125.075 106.283  0.00 97.00      PROA   
ATOM   3434  HG2 ARG P 219      -2.244-126.063 107.515  0.00 97.00      PROA   
ATOM   3435  CD  ARG P 219      -1.401-126.220 105.552  0.00 97.00      PROA   
ATOM   3436  HD1 ARG P 219      -1.947-127.184 105.422  0.00 97.00      PROA   
ATOM   3437  HD2 ARG P 219      -0.338-126.417 105.805  0.00 97.00      PROA   
ATOM   3438  NE  ARG P 219      -1.485-125.425 104.287  0.00 97.00      PROA   
ATOM   3439  HE  ARG P 219      -1.807-124.478 104.329  0.00 97.00      PROA   
ATOM   3440  CZ  ARG P 219      -1.524-125.957 103.053  0.00 97.00      PROA   
ATOM   3441  NH1 ARG P 219      -0.936-127.124 102.801  0.00 97.00      PROA   
ATOM   3442 HH11 ARG P 219      -0.337-127.439 103.526  0.00 97.00      PROA   
ATOM   3443 HH12 ARG P 219      -0.821-127.389 101.848  0.00 97.00      PROA   
ATOM   3444  NH2 ARG P 219      -2.132-125.279 102.067  0.00 97.00      PROA   
ATOM   3445 HH21 ARG P 219      -2.415-125.755 101.242  0.00 97.00      PROA   
ATOM   3446 HH22 ARG P 219      -2.567-124.404 102.300  0.00 97.00      PROA   
ATOM   3447  C   ARG P 219      -3.156-122.506 107.794  0.00 97.00      PROA   
ATOM   3448  O   ARG P 219      -3.916-121.978 108.603  0.00 97.00      PROA   
ATOM   3449  N   ASP P 220      -3.376-122.436 106.470  0.00 97.00      PROA   
ATOM   3450  HN  ASP P 220      -2.682-122.755 105.825  0.00 97.00      PROA   
ATOM   3451  CA  ASP P 220      -4.585-122.048 105.786  0.00 97.00      PROA   
ATOM   3452  HA  ASP P 220      -5.025-121.196 106.288  0.00 97.00      PROA   
ATOM   3453  CB  ASP P 220      -4.224-121.647 104.315  0.00 97.00      PROA   
ATOM   3454  HB1 ASP P 220      -3.676-120.678 104.362  0.00 97.00      PROA   
ATOM   3455  HB2 ASP P 220      -5.126-121.485 103.697  0.00 97.00      PROA   
ATOM   3456  CG  ASP P 220      -3.267-122.616 103.607  0.00 97.00      PROA   
ATOM   3457  OD1 ASP P 220      -3.617-123.076 102.492  0.00 97.00      PROA   
ATOM   3458  OD2 ASP P 220      -2.145-122.842 104.124  0.00 97.00      PROA   
ATOM   3459  C   ASP P 220      -5.585-123.212 105.835  0.00 97.00      PROA   
ATOM   3460  O   ASP P 220      -6.034-123.736 104.818  0.00 97.00      PROA   
ATOM   3461  N   THR P 221      -5.946-123.671 107.058  0.00 97.00      PROA   
ATOM   3462  HN  THR P 221      -5.577-123.249 107.884  0.00 97.00      PROA   
ATOM   3463  CA  THR P 221      -6.696-124.902 107.253  0.00 97.00      PROA   
ATOM   3464  HA  THR P 221      -6.320-125.581 106.501  0.00 97.00      PROA   
ATOM   3465  CB  THR P 221      -6.403-125.602 108.582  0.00 97.00      PROA   
ATOM   3466  HB  THR P 221      -7.228-126.281 108.899  0.00 97.00      PROA   
ATOM   3467  OG1 THR P 221      -6.127-124.667 109.616  0.00 97.00      PROA   
ATOM   3468  HG1 THR P 221      -6.968-124.240 109.806  0.00 97.00      PROA   
ATOM   3469  CG2 THR P 221      -5.128-126.444 108.411  0.00 97.00      PROA   
ATOM   3470 HG21 THR P 221      -4.278-125.780 108.163  0.00 97.00      PROA   
ATOM   3471 HG22 THR P 221      -5.246-127.189 107.599  0.00 97.00      PROA   
ATOM   3472 HG23 THR P 221      -4.887-126.975 109.357  0.00 97.00      PROA   
ATOM   3473  C   THR P 221      -8.196-124.830 106.986  0.00 97.00      PROA   
ATOM   3474  O   THR P 221      -8.898-123.888 107.346  0.00 97.00      PROA   
ATOM   3475  N   SER P 222      -8.710-125.898 106.333  0.00 97.00      PROA   
ATOM   3476  HN  SER P 222      -8.096-126.596 105.974  0.00 97.00      PROA   
ATOM   3477  CA  SER P 222     -10.109-126.125 106.025  0.00 97.00      PROA   
ATOM   3478  HA  SER P 222     -10.547-125.180 105.731  0.00 97.00      PROA   
ATOM   3479  CB  SER P 222     -10.255-127.150 104.874  0.00 97.00      PROA   
ATOM   3480  HB1 SER P 222     -11.301-127.203 104.504  0.00 97.00      PROA   
ATOM   3481  HB2 SER P 222      -9.957-128.161 105.234  0.00 97.00      PROA   
ATOM   3482  OG  SER P 222      -9.388-126.814 103.793  0.00 97.00      PROA   
ATOM   3483  HG1 SER P 222      -9.445-125.863 103.662  0.00 97.00      PROA   
ATOM   3484  C   SER P 222     -10.859-126.652 107.238  0.00 97.00      PROA   
ATOM   3485  O   SER P 222     -10.268-126.927 108.280  0.00 97.00      PROA   
ATOM   3486  N   SER P 223     -12.205-126.793 107.126  0.00 97.00      PROA   
ATOM   3487  HN  SER P 223     -12.681-126.522 106.291  0.00 97.00      PROA   
ATOM   3488  CA  SER P 223     -13.127-127.150 108.193  0.00 97.00      PROA   
ATOM   3489  HA  SER P 223     -13.090-126.370 108.932  0.00 97.00      PROA   
ATOM   3490  CB  SER P 223     -14.565-127.243 107.637  0.00 97.00      PROA   
ATOM   3491  HB1 SER P 223     -15.304-127.343 108.462  0.00 97.00      PROA   
ATOM   3492  HB2 SER P 223     -14.663-128.125 106.968  0.00 97.00      PROA   
ATOM   3493  OG  SER P 223     -14.878-126.082 106.874  0.00 97.00      PROA   
ATOM   3494  HG1 SER P 223     -14.970-125.357 107.499  0.00 97.00      PROA   
ATOM   3495  C   SER P 223     -12.851-128.446 108.927  0.00 97.00      PROA   
ATOM   3496  O   SER P 223     -13.018-128.507 110.144  0.00 97.00      PROA   
ATOM   3497  N   GLU P 224     -12.432-129.506 108.206  0.00 97.00      PROA   
ATOM   3498  HN  GLU P 224     -12.230-129.409 107.237  0.00 97.00      PROA   
ATOM   3499  CA  GLU P 224     -12.299-130.840 108.750  0.00 97.00      PROA   
ATOM   3500  HA  GLU P 224     -12.453-130.817 109.821  0.00 97.00      PROA   
ATOM   3501  CB  GLU P 224     -13.323-131.846 108.152  0.00 97.00      PROA   
ATOM   3502  HB1 GLU P 224     -12.996-132.874 108.429  0.00 97.00      PROA   
ATOM   3503  HB2 GLU P 224     -13.313-131.794 107.041  0.00 97.00      PROA   
ATOM   3504  CG  GLU P 224     -14.771-131.661 108.663  0.00 97.00      PROA   
ATOM   3505  HG1 GLU P 224     -15.334-130.941 108.037  0.00 97.00      PROA   
ATOM   3506  HG2 GLU P 224     -14.767-131.297 109.713  0.00 97.00      PROA   
ATOM   3507  CD  GLU P 224     -15.482-133.009 108.661  0.00 97.00      PROA   
ATOM   3508  OE1 GLU P 224     -15.023-133.895 109.426  0.00 97.00      PROA   
ATOM   3509  OE2 GLU P 224     -16.463-133.178 107.894  0.00 97.00      PROA   
ATOM   3510  C   GLU P 224     -10.903-131.378 108.526  0.00 97.00      PROA   
ATOM   3511  O   GLU P 224     -10.122-130.866 107.727  0.00 97.00      PROA   
ATOM   3512  N   TYR P 225     -10.585-132.467 109.260  0.00 97.00      PROA   
ATOM   3513  HN  TYR P 225     -11.259-132.854 109.885  0.00 97.00      PROA   
ATOM   3514  CA  TYR P 225      -9.373-133.244 109.140  0.00 97.00      PROA   
ATOM   3515  HA  TYR P 225      -8.842-132.953 108.244  0.00 97.00      PROA   
ATOM   3516  CB  TYR P 225      -8.451-133.098 110.398  0.00 97.00      PROA   
ATOM   3517  HB1 TYR P 225      -8.266-132.016 110.581  0.00 97.00      PROA   
ATOM   3518  HB2 TYR P 225      -7.470-133.580 110.195  0.00 97.00      PROA   
ATOM   3519  CG  TYR P 225      -9.027-133.695 111.671  0.00 97.00      PROA   
ATOM   3520  CD1 TYR P 225      -8.569-134.936 112.154  0.00 97.00      PROA   
ATOM   3521  HD1 TYR P 225      -7.805-135.473 111.611  0.00 97.00      PROA   
ATOM   3522  CE1 TYR P 225      -9.114-135.497 113.316  0.00 97.00      PROA   
ATOM   3523  HE1 TYR P 225      -8.760-136.454 113.669  0.00 97.00      PROA   
ATOM   3524  CZ  TYR P 225     -10.133-134.829 114.004  0.00 97.00      PROA   
ATOM   3525  OH  TYR P 225     -10.722-135.410 115.147  0.00 97.00      PROA   
ATOM   3526  HH  TYR P 225     -10.214-136.191 115.380  0.00 97.00      PROA   
ATOM   3527  CD2 TYR P 225     -10.019-133.014 112.401  0.00 97.00      PROA   
ATOM   3528  HD2 TYR P 225     -10.376-132.054 112.059  0.00 97.00      PROA   
ATOM   3529  CE2 TYR P 225     -10.579-133.584 113.550  0.00 97.00      PROA   
ATOM   3530  HE2 TYR P 225     -11.366-133.068 114.081  0.00 97.00      PROA   
ATOM   3531  C   TYR P 225      -9.899-134.658 108.966  0.00 97.00      PROA   
ATOM   3532  O   TYR P 225     -11.058-134.919 109.284  0.00 97.00      PROA   
ATOM   3533  N   GLN P 226      -9.086-135.614 108.449  0.00 97.00      PROA   
ATOM   3534  HN  GLN P 226      -8.151-135.422 108.163  0.00 97.00      PROA   
ATOM   3535  CA  GLN P 226      -9.541-136.990 108.331  0.00 97.00      PROA   
ATOM   3536  HA  GLN P 226     -10.370-137.106 109.011  0.00 97.00      PROA   
ATOM   3537  CB  GLN P 226     -10.045-137.398 106.914  0.00 97.00      PROA   
ATOM   3538  HB1 GLN P 226      -9.909-138.490 106.748  0.00 97.00      PROA   
ATOM   3539  HB2 GLN P 226      -9.428-136.878 106.149  0.00 97.00      PROA   
ATOM   3540  CG  GLN P 226     -11.544-137.097 106.662  0.00 97.00      PROA   
ATOM   3541  HG1 GLN P 226     -11.865-137.521 105.689  0.00 97.00      PROA   
ATOM   3542  HG2 GLN P 226     -11.695-135.996 106.644  0.00 97.00      PROA   
ATOM   3543  CD  GLN P 226     -12.411-137.717 107.767  0.00 97.00      PROA   
ATOM   3544  OE1 GLN P 226     -12.102-138.796 108.288  0.00 97.00      PROA   
ATOM   3545  NE2 GLN P 226     -13.496-136.998 108.166  0.00 97.00      PROA   
ATOM   3546 HE21 GLN P 226     -13.919-137.255 109.035  0.00 97.00      PROA   
ATOM   3547 HE22 GLN P 226     -13.692-136.104 107.771  0.00 97.00      PROA   
ATOM   3548  C   GLN P 226      -8.569-137.987 108.896  0.00 97.00      PROA   
ATOM   3549  O   GLN P 226      -7.374-137.732 109.026  0.00 97.00      PROA   
ATOM   3550  N   ILE P 227      -9.125-139.153 109.309  0.00 97.00      PROA   
ATOM   3551  HN  ILE P 227     -10.091-139.332 109.128  0.00 97.00      PROA   
ATOM   3552  CA  ILE P 227      -8.457-140.095 110.179  0.00 97.00      PROA   
ATOM   3553  HA  ILE P 227      -7.446-139.755 110.354  0.00 97.00      PROA   
ATOM   3554  CB  ILE P 227      -9.146-140.258 111.536  0.00 97.00      PROA   
ATOM   3555  HB  ILE P 227      -9.970-141.006 111.477  0.00 97.00      PROA   
ATOM   3556  CG2 ILE P 227      -8.079-140.757 112.534  0.00 97.00      PROA   
ATOM   3557 HG21 ILE P 227      -7.276-140.000 112.655  0.00 97.00      PROA   
ATOM   3558 HG22 ILE P 227      -7.618-141.705 112.193  0.00 97.00      PROA   
ATOM   3559 HG23 ILE P 227      -8.527-140.934 113.531  0.00 97.00      PROA   
ATOM   3560  CG1 ILE P 227      -9.800-138.934 112.023  0.00 97.00      PROA   
ATOM   3561 HG11 ILE P 227     -10.572-138.597 111.297  0.00 97.00      PROA   
ATOM   3562 HG12 ILE P 227      -9.014-138.149 112.078  0.00 97.00      PROA   
ATOM   3563  CD  ILE P 227     -10.495-139.062 113.385  0.00 97.00      PROA   
ATOM   3564  HD1 ILE P 227      -9.755-139.209 114.199  0.00 97.00      PROA   
ATOM   3565  HD2 ILE P 227     -11.190-139.929 113.380  0.00 97.00      PROA   
ATOM   3566  HD3 ILE P 227     -11.081-138.145 113.608  0.00 97.00      PROA   
ATOM   3567  C   ILE P 227      -8.391-141.424 109.458  0.00 97.00      PROA   
ATOM   3568  O   ILE P 227      -9.395-141.949 108.985  0.00 97.00      PROA   
ATOM   3569  N   LEU P 228      -7.177-142.003 109.345  0.00 97.00      PROA   
ATOM   3570  HN  LEU P 228      -6.374-141.571 109.749  0.00 97.00      PROA   
ATOM   3571  CA  LEU P 228      -6.902-143.130 108.476  0.00 97.00      PROA   
ATOM   3572  HA  LEU P 228      -7.654-143.187 107.701  0.00 97.00      PROA   
ATOM   3573  CB  LEU P 228      -5.512-142.958 107.802  0.00 97.00      PROA   
ATOM   3574  HB1 LEU P 228      -5.282-143.881 107.225  0.00 97.00      PROA   
ATOM   3575  HB2 LEU P 228      -4.726-142.839 108.579  0.00 97.00      PROA   
ATOM   3576  CG  LEU P 228      -5.398-141.773 106.797  0.00 97.00      PROA   
ATOM   3577  HG  LEU P 228      -6.307-141.790 106.151  0.00 97.00      PROA   
ATOM   3578  CD1 LEU P 228      -5.296-140.374 107.442  0.00 97.00      PROA   
ATOM   3579 HD11 LEU P 228      -4.466-140.351 108.180  0.00 97.00      PROA   
ATOM   3580 HD12 LEU P 228      -6.237-140.085 107.948  0.00 97.00      PROA   
ATOM   3581 HD13 LEU P 228      -5.090-139.611 106.663  0.00 97.00      PROA   
ATOM   3582  CD2 LEU P 228      -4.181-141.975 105.876  0.00 97.00      PROA   
ATOM   3583 HD21 LEU P 228      -4.249-142.945 105.343  0.00 97.00      PROA   
ATOM   3584 HD22 LEU P 228      -3.245-141.960 106.476  0.00 97.00      PROA   
ATOM   3585 HD23 LEU P 228      -4.129-141.159 105.124  0.00 97.00      PROA   
ATOM   3586  C   LEU P 228      -6.956-144.437 109.252  0.00 97.00      PROA   
ATOM   3587  O   LEU P 228      -6.596-145.493 108.735  0.00 97.00      PROA   
ATOM   3588  N   THR P 229      -7.435-144.350 110.512  0.00 97.00      PROA   
ATOM   3589  HN  THR P 229      -7.768-143.453 110.786  0.00 97.00      PROA   
ATOM   3590  CA  THR P 229      -7.494-145.360 111.555  0.00 97.00      PROA   
ATOM   3591  HA  THR P 229      -8.444-145.870 111.492  0.00 97.00      PROA   
ATOM   3592  CB  THR P 229      -6.336-146.379 111.612  0.00 97.00      PROA   
ATOM   3593  HB  THR P 229      -5.381-145.853 111.385  0.00 97.00      PROA   
ATOM   3594  OG1 THR P 229      -6.541-147.401 110.648  0.00 97.00      PROA   
ATOM   3595  HG1 THR P 229      -6.594-146.944 109.805  0.00 97.00      PROA   
ATOM   3596  CG2 THR P 229      -6.172-147.114 112.964  0.00 97.00      PROA   
ATOM   3597 HG21 THR P 229      -7.083-147.683 113.227  0.00 97.00      PROA   
ATOM   3598 HG22 THR P 229      -5.938-146.422 113.792  0.00 97.00      PROA   
ATOM   3599 HG23 THR P 229      -5.333-147.839 112.888  0.00 97.00      PROA   
ATOM   3600  C   THR P 229      -7.476-144.514 112.796  0.00 97.00      PROA   
ATOM   3601  O   THR P 229      -6.406-144.082 113.219  0.00 97.00      PROA   
ATOM   3602  N   ALA P 230      -8.645-144.197 113.412  0.00 97.00      PROA   
ATOM   3603  HN  ALA P 230      -9.539-144.432 113.035  0.00 97.00      PROA   
ATOM   3604  CA  ALA P 230      -8.656-143.534 114.705  0.00 97.00      PROA   
ATOM   3605  HA  ALA P 230      -7.979-142.697 114.642  0.00 97.00      PROA   
ATOM   3606  CB  ALA P 230     -10.044-142.997 115.097  0.00 97.00      PROA   
ATOM   3607  HB1 ALA P 230     -10.779-143.826 115.187  0.00 97.00      PROA   
ATOM   3608  HB2 ALA P 230     -10.402-142.286 114.320  0.00 97.00      PROA   
ATOM   3609  HB3 ALA P 230      -9.994-142.447 116.059  0.00 97.00      PROA   
ATOM   3610  C   ALA P 230      -8.131-144.453 115.785  0.00 97.00      PROA   
ATOM   3611  O   ALA P 230      -8.392-145.644 115.756  0.00 97.00      PROA   
ATOM   3612  N   ARG P 231      -7.348-143.927 116.746  0.00 97.00      PROA   
ATOM   3613  HN  ARG P 231      -7.142-142.949 116.722  0.00 97.00      PROA   
ATOM   3614  CA  ARG P 231      -6.531-144.724 117.635  0.00 97.00      PROA   
ATOM   3615  HA  ARG P 231      -6.733-145.772 117.476  0.00 97.00      PROA   
ATOM   3616  CB  ARG P 231      -5.027-144.491 117.340  0.00 97.00      PROA   
ATOM   3617  HB1 ARG P 231      -4.424-144.965 118.137  0.00 97.00      PROA   
ATOM   3618  HB2 ARG P 231      -4.799-143.404 117.360  0.00 97.00      PROA   
ATOM   3619  CG  ARG P 231      -4.589-145.077 115.983  0.00 97.00      PROA   
ATOM   3620  HG1 ARG P 231      -4.882-144.354 115.194  0.00 97.00      PROA   
ATOM   3621  HG2 ARG P 231      -5.169-146.007 115.801  0.00 97.00      PROA   
ATOM   3622  CD  ARG P 231      -3.077-145.367 115.826  0.00 97.00      PROA   
ATOM   3623  HD1 ARG P 231      -2.515-144.418 115.967  0.00 97.00      PROA   
ATOM   3624  HD2 ARG P 231      -2.847-145.782 114.824  0.00 97.00      PROA   
ATOM   3625  NE  ARG P 231      -2.575-146.318 116.869  0.00 97.00      PROA   
ATOM   3626  HE  ARG P 231      -2.029-145.902 117.598  0.00 97.00      PROA   
ATOM   3627  CZ  ARG P 231      -3.294-147.370 117.296  0.00 97.00      PROA   
ATOM   3628  NH1 ARG P 231      -3.896-148.219 116.466  0.00 97.00      PROA   
ATOM   3629 HH11 ARG P 231      -3.789-148.093 115.490  0.00 97.00      PROA   
ATOM   3630 HH12 ARG P 231      -4.488-148.908 116.891  0.00 97.00      PROA   
ATOM   3631  NH2 ARG P 231      -3.498-147.524 118.613  0.00 97.00      PROA   
ATOM   3632 HH21 ARG P 231      -3.168-146.776 119.193  0.00 97.00      PROA   
ATOM   3633 HH22 ARG P 231      -4.334-148.008 118.869  0.00 97.00      PROA   
ATOM   3634  C   ARG P 231      -6.778-144.474 119.105  0.00 97.00      PROA   
ATOM   3635  O   ARG P 231      -7.337-143.471 119.521  0.00 97.00      PROA   
ATOM   3636  N   ARG P 232      -6.312-145.408 119.954  0.00 97.00      PROA   
ATOM   3637  HN  ARG P 232      -6.021-146.296 119.593  0.00 97.00      PROA   
ATOM   3638  CA  ARG P 232      -6.214-145.271 121.395  0.00 97.00      PROA   
ATOM   3639  HA  ARG P 232      -7.219-145.253 121.787  0.00 97.00      PROA   
ATOM   3640  CB  ARG P 232      -5.456-146.508 121.933  0.00 97.00      PROA   
ATOM   3641  HB1 ARG P 232      -4.837-146.266 122.822  0.00 97.00      PROA   
ATOM   3642  HB2 ARG P 232      -4.743-146.829 121.140  0.00 97.00      PROA   
ATOM   3643  CG  ARG P 232      -6.400-147.683 122.244  0.00 97.00      PROA   
ATOM   3644  HG1 ARG P 232      -5.887-148.645 122.016  0.00 97.00      PROA   
ATOM   3645  HG2 ARG P 232      -7.266-147.619 121.554  0.00 97.00      PROA   
ATOM   3646  CD  ARG P 232      -6.888-147.679 123.698  0.00 97.00      PROA   
ATOM   3647  HD1 ARG P 232      -7.689-148.426 123.871  0.00 97.00      PROA   
ATOM   3648  HD2 ARG P 232      -7.257-146.669 123.985  0.00 97.00      PROA   
ATOM   3649  NE  ARG P 232      -5.696-148.102 124.495  0.00 97.00      PROA   
ATOM   3650  HE  ARG P 232      -5.149-148.840 124.109  0.00 97.00      PROA   
ATOM   3651  CZ  ARG P 232      -5.089-147.357 125.440  0.00 97.00      PROA   
ATOM   3652  NH1 ARG P 232      -5.673-146.299 126.022  0.00 97.00      PROA   
ATOM   3653 HH11 ARG P 232      -6.581-146.027 125.721  0.00 97.00      PROA   
ATOM   3654 HH12 ARG P 232      -5.164-145.773 126.698  0.00 97.00      PROA   
ATOM   3655  NH2 ARG P 232      -3.827-147.677 125.780  0.00 97.00      PROA   
ATOM   3656 HH21 ARG P 232      -3.361-148.388 125.260  0.00 97.00      PROA   
ATOM   3657 HH22 ARG P 232      -3.339-147.092 126.421  0.00 97.00      PROA   
ATOM   3658  C   ARG P 232      -5.542-144.004 121.905  0.00 97.00      PROA   
ATOM   3659  O   ARG P 232      -6.006-143.381 122.853  0.00 97.00      PROA   
ATOM   3660  N   GLU P 233      -4.444-143.583 121.262  0.00 97.00      PROA   
ATOM   3661  HN  GLU P 233      -4.006-144.192 120.599  0.00 97.00      PROA   
ATOM   3662  CA  GLU P 233      -3.707-142.367 121.499  0.00 97.00      PROA   
ATOM   3663  HA  GLU P 233      -3.632-142.235 122.569  0.00 97.00      PROA   
ATOM   3664  CB  GLU P 233      -2.260-142.523 120.951  0.00 97.00      PROA   
ATOM   3665  HB1 GLU P 233      -1.688-143.177 121.647  0.00 97.00      PROA   
ATOM   3666  HB2 GLU P 233      -1.766-141.528 120.964  0.00 97.00      PROA   
ATOM   3667  CG  GLU P 233      -2.163-143.104 119.515  0.00 97.00      PROA   
ATOM   3668  HG1 GLU P 233      -1.263-142.672 119.025  0.00 97.00      PROA   
ATOM   3669  HG2 GLU P 233      -3.047-142.805 118.919  0.00 97.00      PROA   
ATOM   3670  CD  GLU P 233      -2.004-144.628 119.459  0.00 97.00      PROA   
ATOM   3671  OE1 GLU P 233      -2.824-145.354 120.069  0.00 97.00      PROA   
ATOM   3672  OE2 GLU P 233      -1.063-145.094 118.765  0.00 97.00      PROA   
ATOM   3673  C   GLU P 233      -4.403-141.105 120.997  0.00 97.00      PROA   
ATOM   3674  O   GLU P 233      -4.069-140.000 121.424  0.00 97.00      PROA   
ATOM   3675  N   ASP P 234      -5.435-141.241 120.130  0.00 97.00      PROA   
ATOM   3676  HN  ASP P 234      -5.635-142.122 119.708  0.00 97.00      PROA   
ATOM   3677  CA  ASP P 234      -6.310-140.159 119.711  0.00 97.00      PROA   
ATOM   3678  HA  ASP P 234      -5.702-139.286 119.512  0.00 97.00      PROA   
ATOM   3679  CB  ASP P 234      -7.120-140.509 118.424  0.00 97.00      PROA   
ATOM   3680  HB1 ASP P 234      -7.732-139.642 118.108  0.00 97.00      PROA   
ATOM   3681  HB2 ASP P 234      -7.818-141.345 118.628  0.00 97.00      PROA   
ATOM   3682  CG  ASP P 234      -6.276-140.897 117.208  0.00 97.00      PROA   
ATOM   3683  OD1 ASP P 234      -5.021-140.858 117.256  0.00 97.00      PROA   
ATOM   3684  OD2 ASP P 234      -6.922-141.226 116.178  0.00 97.00      PROA   
ATOM   3685  C   ASP P 234      -7.334-139.808 120.795  0.00 97.00      PROA   
ATOM   3686  O   ASP P 234      -7.996-138.776 120.720  0.00 97.00      PROA   
ATOM   3687  N   SER P 235      -7.513-140.668 121.829  0.00 97.00      PROA   
ATOM   3688  HN  SER P 235      -6.941-141.484 121.880  0.00 97.00      PROA   
ATOM   3689  CA  SER P 235      -8.546-140.520 122.853  0.00 97.00      PROA   
ATOM   3690  HA  SER P 235      -9.484-140.462 122.318  0.00 97.00      PROA   
ATOM   3691  CB  SER P 235      -8.638-141.736 123.832  0.00 97.00      PROA   
ATOM   3692  HB1 SER P 235      -8.643-142.670 123.232  0.00 97.00      PROA   
ATOM   3693  HB2 SER P 235      -9.587-141.690 124.406  0.00 97.00      PROA   
ATOM   3694  OG  SER P 235      -7.553-141.827 124.756  0.00 97.00      PROA   
ATOM   3695  HG1 SER P 235      -7.276-140.918 124.919  0.00 97.00      PROA   
ATOM   3696  C   SER P 235      -8.415-139.251 123.689  0.00 97.00      PROA   
ATOM   3697  O   SER P 235      -7.501-139.114 124.502  0.00 97.00      PROA   
ATOM   3698  N   GLY P 236      -9.339-138.279 123.539  0.00 97.00      PROA   
ATOM   3699  HN  GLY P 236     -10.080-138.339 122.874  0.00 97.00      PROA   
ATOM   3700  CA  GLY P 236      -9.210-137.085 124.347  0.00 97.00      PROA   
ATOM   3701  HA1 GLY P 236      -8.233-136.658 124.163  0.00 97.00      PROA   
ATOM   3702  HA2 GLY P 236      -9.379-137.356 125.381  0.00 97.00      PROA   
ATOM   3703  C   GLY P 236     -10.222-136.050 123.999  0.00 97.00      PROA   
ATOM   3704  O   GLY P 236     -11.369-136.350 123.694  0.00 97.00      PROA   
ATOM   3705  N   LEU P 237      -9.799-134.772 124.069  0.00 97.00      PROA   
ATOM   3706  HN  LEU P 237      -8.848-134.556 124.270  0.00 97.00      PROA   
ATOM   3707  CA  LEU P 237     -10.662-133.629 123.941  0.00 97.00      PROA   
ATOM   3708  HA  LEU P 237     -11.691-133.944 123.847  0.00 97.00      PROA   
ATOM   3709  CB  LEU P 237     -10.528-132.681 125.153  0.00 97.00      PROA   
ATOM   3710  HB1 LEU P 237     -11.211-131.824 125.001  0.00 97.00      PROA   
ATOM   3711  HB2 LEU P 237      -9.489-132.286 125.209  0.00 97.00      PROA   
ATOM   3712  CG  LEU P 237     -10.888-133.274 126.535  0.00 97.00      PROA   
ATOM   3713  HG  LEU P 237     -10.226-134.145 126.745  0.00 97.00      PROA   
ATOM   3714  CD1 LEU P 237     -10.643-132.215 127.626  0.00 97.00      PROA   
ATOM   3715 HD11 LEU P 237     -11.269-131.320 127.425  0.00 97.00      PROA   
ATOM   3716 HD12 LEU P 237      -9.580-131.896 127.623  0.00 97.00      PROA   
ATOM   3717 HD13 LEU P 237     -10.899-132.613 128.630  0.00 97.00      PROA   
ATOM   3718  CD2 LEU P 237     -12.348-133.753 126.579  0.00 97.00      PROA   
ATOM   3719 HD21 LEU P 237     -12.505-134.569 125.847  0.00 97.00      PROA   
ATOM   3720 HD22 LEU P 237     -13.031-132.913 126.331  0.00 97.00      PROA   
ATOM   3721 HD23 LEU P 237     -12.610-134.135 127.587  0.00 97.00      PROA   
ATOM   3722  C   LEU P 237     -10.291-132.894 122.674  0.00 97.00      PROA   
ATOM   3723  O   LEU P 237      -9.120-132.768 122.332  0.00 97.00      PROA   
ATOM   3724  N   TYR P 238     -11.319-132.444 121.921  0.00 97.00      PROA   
ATOM   3725  HN  TYR P 238     -12.257-132.607 122.225  0.00 97.00      PROA   
ATOM   3726  CA  TYR P 238     -11.196-131.846 120.609  0.00 97.00      PROA   
ATOM   3727  HA  TYR P 238     -10.156-131.634 120.399  0.00 97.00      PROA   
ATOM   3728  CB  TYR P 238     -11.802-132.750 119.503  0.00 97.00      PROA   
ATOM   3729  HB1 TYR P 238     -11.911-132.203 118.541  0.00 97.00      PROA   
ATOM   3730  HB2 TYR P 238     -12.807-133.115 119.813  0.00 97.00      PROA   
ATOM   3731  CG  TYR P 238     -10.919-133.942 119.264  0.00 97.00      PROA   
ATOM   3732  CD1 TYR P 238     -10.972-135.069 120.105  0.00 97.00      PROA   
ATOM   3733  HD1 TYR P 238     -11.650-135.078 120.947  0.00 97.00      PROA   
ATOM   3734  CE1 TYR P 238     -10.156-136.180 119.860  0.00 97.00      PROA   
ATOM   3735  HE1 TYR P 238     -10.204-137.040 120.512  0.00 97.00      PROA   
ATOM   3736  CZ  TYR P 238      -9.303-136.180 118.750  0.00 97.00      PROA   
ATOM   3737  OH  TYR P 238      -8.476-137.279 118.473  0.00 97.00      PROA   
ATOM   3738  HH  TYR P 238      -8.425-137.819 119.269  0.00 97.00      PROA   
ATOM   3739  CD2 TYR P 238     -10.053-133.958 118.158  0.00 97.00      PROA   
ATOM   3740  HD2 TYR P 238     -10.009-133.105 117.495  0.00 97.00      PROA   
ATOM   3741  CE2 TYR P 238      -9.253-135.074 117.900  0.00 97.00      PROA   
ATOM   3742  HE2 TYR P 238      -8.583-135.079 117.052  0.00 97.00      PROA   
ATOM   3743  C   TYR P 238     -11.943-130.540 120.557  0.00 97.00      PROA   
ATOM   3744  O   TYR P 238     -13.069-130.442 121.029  0.00 97.00      PROA   
ATOM   3745  N   TRP P 239     -11.348-129.495 119.939  0.00 97.00      PROA   
ATOM   3746  HN  TRP P 239     -10.416-129.550 119.593  0.00 97.00      PROA   
ATOM   3747  CA  TRP P 239     -12.056-128.247 119.738  0.00 97.00      PROA   
ATOM   3748  HA  TRP P 239     -13.115-128.456 119.660  0.00 97.00      PROA   
ATOM   3749  CB  TRP P 239     -11.859-127.228 120.898  0.00 97.00      PROA   
ATOM   3750  HB1 TRP P 239     -12.262-127.712 121.812  0.00 97.00      PROA   
ATOM   3751  HB2 TRP P 239     -12.488-126.329 120.724  0.00 97.00      PROA   
ATOM   3752  CG  TRP P 239     -10.458-126.796 121.210  0.00 97.00      PROA   
ATOM   3753  CD1 TRP P 239      -9.555-127.513 121.946  0.00 97.00      PROA   
ATOM   3754  HD1 TRP P 239      -9.742-128.501 122.331  0.00 97.00      PROA   
ATOM   3755  NE1 TRP P 239      -8.418-126.780 122.139  0.00 97.00      PROA   
ATOM   3756  HE1 TRP P 239      -7.660-127.040 122.698  0.00 97.00      PROA   
ATOM   3757  CE2 TRP P 239      -8.548-125.573 121.519  0.00 97.00      PROA   
ATOM   3758  CD2 TRP P 239      -9.829-125.538 120.918  0.00 97.00      PROA   
ATOM   3759  CE3 TRP P 239     -10.232-124.397 120.227  0.00 97.00      PROA   
ATOM   3760  HE3 TRP P 239     -11.207-124.340 119.765  0.00 97.00      PROA   
ATOM   3761  CZ3 TRP P 239      -9.335-123.333 120.117  0.00 97.00      PROA   
ATOM   3762  HZ3 TRP P 239      -9.607-122.462 119.543  0.00 97.00      PROA   
ATOM   3763  CZ2 TRP P 239      -7.664-124.509 121.423  0.00 97.00      PROA   
ATOM   3764  HZ2 TRP P 239      -6.681-124.557 121.864  0.00 97.00      PROA   
ATOM   3765  CH2 TRP P 239      -8.073-123.386 120.703  0.00 97.00      PROA   
ATOM   3766  HH2 TRP P 239      -7.391-122.556 120.570  0.00 97.00      PROA   
ATOM   3767  C   TRP P 239     -11.660-127.648 118.414  0.00 97.00      PROA   
ATOM   3768  O   TRP P 239     -10.624-127.975 117.839  0.00 97.00      PROA   
ATOM   3769  N   CYS P 240     -12.530-126.753 117.897  0.00 97.00      PROA   
ATOM   3770  HN  CYS P 240     -13.380-126.561 118.386  0.00 97.00      PROA   
ATOM   3771  CA  CYS P 240     -12.332-126.045 116.651  0.00 97.00      PROA   
ATOM   3772  HA  CYS P 240     -11.300-126.157 116.361  0.00 97.00      PROA   
ATOM   3773  CB  CYS P 240     -13.232-126.578 115.498  0.00 97.00      PROA   
ATOM   3774  HB1 CYS P 240     -12.856-127.595 115.253  0.00 97.00      PROA   
ATOM   3775  HB2 CYS P 240     -13.101-125.961 114.584  0.00 97.00      PROA   
ATOM   3776  SG  CYS P 240     -14.997-126.720 115.945  0.00 97.00      PROA   
ATOM   3777  C   CYS P 240     -12.557-124.563 116.854  0.00 97.00      PROA   
ATOM   3778  O   CYS P 240     -13.230-124.117 117.777  0.00 97.00      PROA   
ATOM   3779  N   GLU P 241     -11.945-123.738 115.984  0.00 97.00      PROA   
ATOM   3780  HN  GLU P 241     -11.370-124.104 115.257  0.00 97.00      PROA   
ATOM   3781  CA  GLU P 241     -11.961-122.300 116.114  0.00 97.00      PROA   
ATOM   3782  HA  GLU P 241     -12.611-122.006 116.927  0.00 97.00      PROA   
ATOM   3783  CB  GLU P 241     -10.546-121.791 116.464  0.00 97.00      PROA   
ATOM   3784  HB1 GLU P 241      -9.819-122.220 115.744  0.00 97.00      PROA   
ATOM   3785  HB2 GLU P 241     -10.323-122.236 117.461  0.00 97.00      PROA   
ATOM   3786  CG  GLU P 241     -10.365-120.261 116.500  0.00 97.00      PROA   
ATOM   3787  HG1 GLU P 241     -11.234-119.784 117.000  0.00 97.00      PROA   
ATOM   3788  HG2 GLU P 241     -10.268-119.854 115.472  0.00 97.00      PROA   
ATOM   3789  CD  GLU P 241      -9.128-119.864 117.292  0.00 97.00      PROA   
ATOM   3790  OE1 GLU P 241      -8.404-120.762 117.788  0.00 97.00      PROA   
ATOM   3791  OE2 GLU P 241      -8.925-118.633 117.453  0.00 97.00      PROA   
ATOM   3792  C   GLU P 241     -12.529-121.660 114.871  0.00 97.00      PROA   
ATOM   3793  O   GLU P 241     -12.321-122.138 113.757  0.00 97.00      PROA   
ATOM   3794  N   ALA P 242     -13.304-120.562 115.053  0.00 97.00      PROA   
ATOM   3795  HN  ALA P 242     -13.488-120.211 115.967  0.00 97.00      PROA   
ATOM   3796  CA  ALA P 242     -13.950-119.857 113.971  0.00 97.00      PROA   
ATOM   3797  HA  ALA P 242     -13.398-120.021 113.055  0.00 97.00      PROA   
ATOM   3798  CB  ALA P 242     -15.409-120.321 113.795  0.00 97.00      PROA   
ATOM   3799  HB1 ALA P 242     -15.989-120.146 114.726  0.00 97.00      PROA   
ATOM   3800  HB2 ALA P 242     -15.428-121.412 113.579  0.00 97.00      PROA   
ATOM   3801  HB3 ALA P 242     -15.902-119.793 112.954  0.00 97.00      PROA   
ATOM   3802  C   ALA P 242     -13.923-118.374 114.270  0.00 97.00      PROA   
ATOM   3803  O   ALA P 242     -14.063-117.950 115.414  0.00 97.00      PROA   
ATOM   3804  N   ALA P 243     -13.705-117.540 113.225  0.00 97.00      PROA   
ATOM   3805  HN  ALA P 243     -13.582-117.885 112.300  0.00 97.00      PROA   
ATOM   3806  CA  ALA P 243     -13.470-116.128 113.404  0.00 97.00      PROA   
ATOM   3807  HA  ALA P 243     -14.081-115.759 114.217  0.00 97.00      PROA   
ATOM   3808  CB  ALA P 243     -11.974-115.867 113.691  0.00 97.00      PROA   
ATOM   3809  HB1 ALA P 243     -11.345-116.240 112.854  0.00 97.00      PROA   
ATOM   3810  HB2 ALA P 243     -11.667-116.411 114.612  0.00 97.00      PROA   
ATOM   3811  HB3 ALA P 243     -11.765-114.788 113.841  0.00 97.00      PROA   
ATOM   3812  C   ALA P 243     -13.858-115.370 112.151  0.00 97.00      PROA   
ATOM   3813  O   ALA P 243     -14.032-115.937 111.074  0.00 97.00      PROA   
ATOM   3814  N   THR P 244     -14.003-114.031 112.283  0.00 97.00      PROA   
ATOM   3815  HN  THR P 244     -13.960-113.621 113.194  0.00 97.00      PROA   
ATOM   3816  CA  THR P 244     -13.977-113.067 111.195  0.00 97.00      PROA   
ATOM   3817  HA  THR P 244     -14.695-113.367 110.442  0.00 97.00      PROA   
ATOM   3818  CB  THR P 244     -14.299-111.663 111.680  0.00 97.00      PROA   
ATOM   3819  HB  THR P 244     -14.140-110.922 110.871  0.00 97.00      PROA   
ATOM   3820  OG1 THR P 244     -13.461-111.333 112.773  0.00 97.00      PROA   
ATOM   3821  HG1 THR P 244     -12.591-111.662 112.533  0.00 97.00      PROA   
ATOM   3822  CG2 THR P 244     -15.763-111.528 112.135  0.00 97.00      PROA   
ATOM   3823 HG21 THR P 244     -16.007-112.260 112.931  0.00 97.00      PROA   
ATOM   3824 HG22 THR P 244     -16.450-111.683 111.280  0.00 97.00      PROA   
ATOM   3825 HG23 THR P 244     -15.932-110.505 112.538  0.00 97.00      PROA   
ATOM   3826  C   THR P 244     -12.590-113.015 110.555  0.00 97.00      PROA   
ATOM   3827  O   THR P 244     -11.584-113.070 111.257  0.00 97.00      PROA   
ATOM   3828  N   GLU P 245     -12.523-112.847 109.213  0.00 97.00      PROA   
ATOM   3829  HN  GLU P 245     -13.366-112.732 108.692  0.00 97.00      PROA   
ATOM   3830  CA  GLU P 245     -11.338-112.829 108.361  0.00 97.00      PROA   
ATOM   3831  HA  GLU P 245     -10.850-113.793 108.404  0.00 97.00      PROA   
ATOM   3832  CB  GLU P 245     -11.913-112.529 106.944  0.00 97.00      PROA   
ATOM   3833  HB1 GLU P 245     -12.148-111.445 106.868  0.00 97.00      PROA   
ATOM   3834  HB2 GLU P 245     -12.890-113.071 106.908  0.00 97.00      PROA   
ATOM   3835  CG  GLU P 245     -11.076-112.933 105.713  0.00 97.00      PROA   
ATOM   3836  HG1 GLU P 245     -10.226-113.568 106.030  0.00 97.00      PROA   
ATOM   3837  HG2 GLU P 245     -10.668-112.021 105.228  0.00 97.00      PROA   
ATOM   3838  CD  GLU P 245     -11.867-113.698 104.640  0.00 97.00      PROA   
ATOM   3839  OE1 GLU P 245     -13.116-113.585 104.573  0.00 97.00      PROA   
ATOM   3840  OE2 GLU P 245     -11.199-114.414 103.852  0.00 97.00      PROA   
ATOM   3841  C   GLU P 245     -10.357-111.737 108.796  0.00 97.00      PROA   
ATOM   3842  O   GLU P 245      -9.151-111.932 108.929  0.00 97.00      PROA   
ATOM   3843  N   ASP P 246     -10.937-110.572 109.098  0.00 97.00      PROA   
ATOM   3844  HN  ASP P 246     -11.909-110.480 108.887  0.00 97.00      PROA   
ATOM   3845  CA  ASP P 246     -10.409-109.330 109.601  0.00 97.00      PROA   
ATOM   3846  HA  ASP P 246      -9.552-109.058 108.999  0.00 97.00      PROA   
ATOM   3847  CB  ASP P 246     -11.540-108.262 109.404  0.00 97.00      PROA   
ATOM   3848  HB1 ASP P 246     -11.530-107.918 108.344  0.00 97.00      PROA   
ATOM   3849  HB2 ASP P 246     -11.379-107.372 110.041  0.00 97.00      PROA   
ATOM   3850  CG  ASP P 246     -12.944-108.838 109.666  0.00 97.00      PROA   
ATOM   3851  OD1 ASP P 246     -13.470-109.605 108.813  0.00 97.00      PROA   
ATOM   3852  OD2 ASP P 246     -13.487-108.570 110.763  0.00 97.00      PROA   
ATOM   3853  C   ASP P 246      -9.925-109.374 111.062  0.00 97.00      PROA   
ATOM   3854  O   ASP P 246      -9.205-108.479 111.503  0.00 97.00      PROA   
ATOM   3855  N   GLY P 247     -10.277-110.415 111.857  0.00 97.00      PROA   
ATOM   3856  HN  GLY P 247     -10.776-111.180 111.454  0.00 97.00      PROA   
ATOM   3857  CA  GLY P 247      -9.812-110.578 113.239  0.00 97.00      PROA   
ATOM   3858  HA1 GLY P 247      -8.755-110.353 113.283  0.00 97.00      PROA   
ATOM   3859  HA2 GLY P 247     -10.020-111.599 113.527  0.00 97.00      PROA   
ATOM   3860  C   GLY P 247     -10.501-109.695 114.253  0.00 97.00      PROA   
ATOM   3861  O   GLY P 247     -10.044-109.542 115.386  0.00 97.00      PROA   
ATOM   3862  N   ASN P 248     -11.647-109.099 113.874  0.00 97.00      PROA   
ATOM   3863  HN  ASN P 248     -11.955-109.180 112.929  0.00 97.00      PROA   
ATOM   3864  CA  ASN P 248     -12.529-108.386 114.773  0.00 97.00      PROA   
ATOM   3865  HA  ASN P 248     -11.942-107.642 115.291  0.00 97.00      PROA   
ATOM   3866  CB  ASN P 248     -13.659-107.707 113.962  0.00 97.00      PROA   
ATOM   3867  HB1 ASN P 248     -14.512-107.410 114.607  0.00 97.00      PROA   
ATOM   3868  HB2 ASN P 248     -14.031-108.398 113.177  0.00 97.00      PROA   
ATOM   3869  CG  ASN P 248     -13.081-106.422 113.357  0.00 97.00      PROA   
ATOM   3870  OD1 ASN P 248     -12.356-105.685 114.033  0.00 97.00      PROA   
ATOM   3871  ND2 ASN P 248     -13.361-106.162 112.054  0.00 97.00      PROA   
ATOM   3872 HD21 ASN P 248     -12.949-105.354 111.639  0.00 97.00      PROA   
ATOM   3873 HD22 ASN P 248     -13.719-106.906 111.486  0.00 97.00      PROA   
ATOM   3874  C   ASN P 248     -13.113-109.270 115.857  0.00 97.00      PROA   
ATOM   3875  O   ASN P 248     -13.106-108.905 117.032  0.00 97.00      PROA   
ATOM   3876  N   VAL P 249     -13.594-110.472 115.479  0.00 97.00      PROA   
ATOM   3877  HN  VAL P 249     -13.579-110.726 114.513  0.00 97.00      PROA   
ATOM   3878  CA  VAL P 249     -14.258-111.401 116.363  0.00 97.00      PROA   
ATOM   3879  HA  VAL P 249     -14.112-111.104 117.392  0.00 97.00      PROA   
ATOM   3880  CB  VAL P 249     -15.754-111.498 116.076  0.00 97.00      PROA   
ATOM   3881  HB  VAL P 249     -15.923-111.920 115.060  0.00 97.00      PROA   
ATOM   3882  CG1 VAL P 249     -16.445-112.414 117.112  0.00 97.00      PROA   
ATOM   3883 HG11 VAL P 249     -16.274-112.031 118.140  0.00 97.00      PROA   
ATOM   3884 HG12 VAL P 249     -16.073-113.458 117.053  0.00 97.00      PROA   
ATOM   3885 HG13 VAL P 249     -17.538-112.431 116.925  0.00 97.00      PROA   
ATOM   3886  CG2 VAL P 249     -16.377-110.086 116.094  0.00 97.00      PROA   
ATOM   3887 HG21 VAL P 249     -15.911-109.411 115.348  0.00 97.00      PROA   
ATOM   3888 HG22 VAL P 249     -16.275-109.633 117.102  0.00 97.00      PROA   
ATOM   3889 HG23 VAL P 249     -17.455-110.154 115.841  0.00 97.00      PROA   
ATOM   3890  C   VAL P 249     -13.649-112.770 116.166  0.00 97.00      PROA   
ATOM   3891  O   VAL P 249     -13.611-113.290 115.057  0.00 97.00      PROA   
ATOM   3892  N   LEU P 250     -13.188-113.411 117.261  0.00 97.00      PROA   
ATOM   3893  HN  LEU P 250     -13.187-112.971 118.154  0.00 97.00      PROA   
ATOM   3894  CA  LEU P 250     -12.812-114.807 117.259  0.00 97.00      PROA   
ATOM   3895  HA  LEU P 250     -13.134-115.252 116.327  0.00 97.00      PROA   
ATOM   3896  CB  LEU P 250     -11.289-115.125 117.370  0.00 97.00      PROA   
ATOM   3897  HB1 LEU P 250     -10.846-114.834 116.389  0.00 97.00      PROA   
ATOM   3898  HB2 LEU P 250     -11.162-116.226 117.456  0.00 97.00      PROA   
ATOM   3899  CG  LEU P 250     -10.400-114.451 118.457  0.00 97.00      PROA   
ATOM   3900  HG  LEU P 250      -9.364-114.810 118.224  0.00 97.00      PROA   
ATOM   3901  CD1 LEU P 250     -10.335-112.913 118.386  0.00 97.00      PROA   
ATOM   3902 HD11 LEU P 250     -11.276-112.466 118.767  0.00 97.00      PROA   
ATOM   3903 HD12 LEU P 250     -10.173-112.579 117.340  0.00 97.00      PROA   
ATOM   3904 HD13 LEU P 250      -9.500-112.540 119.017  0.00 97.00      PROA   
ATOM   3905  CD2 LEU P 250     -10.684-114.925 119.894  0.00 97.00      PROA   
ATOM   3906 HD21 LEU P 250     -10.763-116.031 119.929  0.00 97.00      PROA   
ATOM   3907 HD22 LEU P 250     -11.627-114.482 120.272  0.00 97.00      PROA   
ATOM   3908 HD23 LEU P 250      -9.864-114.603 120.570  0.00 97.00      PROA   
ATOM   3909  C   LEU P 250     -13.650-115.471 118.316  0.00 97.00      PROA   
ATOM   3910  O   LEU P 250     -13.831-114.948 119.413  0.00 97.00      PROA   
ATOM   3911  N   LYS P 251     -14.262-116.624 117.972  0.00 97.00      PROA   
ATOM   3912  HN  LYS P 251     -14.141-117.036 117.070  0.00 97.00      PROA   
ATOM   3913  CA  LYS P 251     -15.272-117.212 118.813  0.00 97.00      PROA   
ATOM   3914  HA  LYS P 251     -15.175-116.849 119.826  0.00 97.00      PROA   
ATOM   3915  CB  LYS P 251     -16.672-116.831 118.306  0.00 97.00      PROA   
ATOM   3916  HB1 LYS P 251     -16.897-117.287 117.319  0.00 97.00      PROA   
ATOM   3917  HB2 LYS P 251     -16.632-115.727 118.143  0.00 97.00      PROA   
ATOM   3918  CG  LYS P 251     -17.781-117.117 119.328  0.00 97.00      PROA   
ATOM   3919  HG1 LYS P 251     -17.331-117.451 120.291  0.00 97.00      PROA   
ATOM   3920  HG2 LYS P 251     -18.400-117.956 118.948  0.00 97.00      PROA   
ATOM   3921  CD  LYS P 251     -18.650-115.878 119.608  0.00 97.00      PROA   
ATOM   3922  HD1 LYS P 251     -18.000-115.091 120.054  0.00 97.00      PROA   
ATOM   3923  HD2 LYS P 251     -19.427-116.145 120.359  0.00 97.00      PROA   
ATOM   3924  CE  LYS P 251     -19.331-115.323 118.346  0.00 97.00      PROA   
ATOM   3925  HE1 LYS P 251     -19.961-116.119 117.897  0.00 97.00      PROA   
ATOM   3926  HE2 LYS P 251     -18.589-114.988 117.590  0.00 97.00      PROA   
ATOM   3927  NZ  LYS P 251     -20.196-114.158 118.661  0.00 97.00      PROA   
ATOM   3928  HZ1 LYS P 251     -19.674-113.445 119.205  0.00 97.00      PROA   
ATOM   3929  HZ2 LYS P 251     -21.031-114.460 119.209  0.00 97.00      PROA   
ATOM   3930  HZ3 LYS P 251     -20.509-113.690 117.791  0.00 97.00      PROA   
ATOM   3931  C   LYS P 251     -15.057-118.701 118.838  0.00 97.00      PROA   
ATOM   3932  O   LYS P 251     -15.632-119.470 118.070  0.00 97.00      PROA   
ATOM   3933  N   ARG P 252     -14.169-119.132 119.755  0.00 97.00      PROA   
ATOM   3934  HN  ARG P 252     -13.733-118.473 120.365  0.00 97.00      PROA   
ATOM   3935  CA  ARG P 252     -13.788-120.512 119.957  0.00 97.00      PROA   
ATOM   3936  HA  ARG P 252     -13.481-120.890 118.992  0.00 97.00      PROA   
ATOM   3937  CB  ARG P 252     -12.565-120.594 120.905  0.00 97.00      PROA   
ATOM   3938  HB1 ARG P 252     -12.374-121.652 121.188  0.00 97.00      PROA   
ATOM   3939  HB2 ARG P 252     -12.786-120.027 121.837  0.00 97.00      PROA   
ATOM   3940  CG  ARG P 252     -11.274-120.042 120.266  0.00 97.00      PROA   
ATOM   3941  HG1 ARG P 252     -11.413-118.985 119.944  0.00 97.00      PROA   
ATOM   3942  HG2 ARG P 252     -11.077-120.643 119.349  0.00 97.00      PROA   
ATOM   3943  CD  ARG P 252     -10.056-120.113 121.203  0.00 97.00      PROA   
ATOM   3944  HD1 ARG P 252      -9.969-121.125 121.648  0.00 97.00      PROA   
ATOM   3945  HD2 ARG P 252     -10.135-119.345 122.002  0.00 97.00      PROA   
ATOM   3946  NE  ARG P 252      -8.850-119.879 120.353  0.00 97.00      PROA   
ATOM   3947  HE  ARG P 252      -8.878-120.180 119.398  0.00 97.00      PROA   
ATOM   3948  CZ  ARG P 252      -7.839-119.032 120.610  0.00 97.00      PROA   
ATOM   3949  NH1 ARG P 252      -7.457-118.718 121.844  0.00 97.00      PROA   
ATOM   3950 HH11 ARG P 252      -7.845-119.268 122.575  0.00 97.00      PROA   
ATOM   3951 HH12 ARG P 252      -6.582-118.254 121.932  0.00 97.00      PROA   
ATOM   3952  NH2 ARG P 252      -7.193-118.526 119.545  0.00 97.00      PROA   
ATOM   3953 HH21 ARG P 252      -7.647-118.689 118.666  0.00 97.00      PROA   
ATOM   3954 HH22 ARG P 252      -6.561-117.767 119.648  0.00 97.00      PROA   
ATOM   3955  C   ARG P 252     -14.910-121.427 120.427  0.00 97.00      PROA   
ATOM   3956  O   ARG P 252     -15.770-121.025 121.210  0.00 97.00      PROA   
ATOM   3957  N   SER P 253     -14.924-122.706 119.963  0.00 97.00      PROA   
ATOM   3958  HN  SER P 253     -14.266-123.022 119.281  0.00 97.00      PROA   
ATOM   3959  CA  SER P 253     -15.805-123.714 120.536  0.00 97.00      PROA   
ATOM   3960  HA  SER P 253     -16.765-123.246 120.682  0.00 97.00      PROA   
ATOM   3961  CB  SER P 253     -16.097-124.936 119.620  0.00 97.00      PROA   
ATOM   3962  HB1 SER P 253     -16.641-124.592 118.714  0.00 97.00      PROA   
ATOM   3963  HB2 SER P 253     -16.748-125.664 120.150  0.00 97.00      PROA   
ATOM   3964  OG  SER P 253     -14.918-125.612 119.215  0.00 97.00      PROA   
ATOM   3965  HG1 SER P 253     -14.406-124.975 118.701  0.00 97.00      PROA   
ATOM   3966  C   SER P 253     -15.250-124.203 121.874  0.00 97.00      PROA   
ATOM   3967  O   SER P 253     -14.035-124.362 121.994  0.00 97.00      PROA   
ATOM   3968  N   PRO P 254     -16.056-124.460 122.903  0.00 97.00      PROA   
ATOM   3969  CD  PRO P 254     -17.376-123.845 123.074  0.00 97.00      PROA   
ATOM   3970  HD1 PRO P 254     -18.110-124.407 122.456  0.00 97.00      PROA   
ATOM   3971  HD2 PRO P 254     -17.372-122.770 122.784  0.00 97.00      PROA   
ATOM   3972  CA  PRO P 254     -15.709-125.329 124.031  0.00 97.00      PROA   
ATOM   3973  HA  PRO P 254     -14.881-124.860 124.544  0.00 97.00      PROA   
ATOM   3974  CB  PRO P 254     -16.997-125.355 124.877  0.00 97.00      PROA   
ATOM   3975  HB1 PRO P 254     -16.785-125.477 125.957  0.00 97.00      PROA   
ATOM   3976  HB2 PRO P 254     -17.669-126.175 124.540  0.00 97.00      PROA   
ATOM   3977  CG  PRO P 254     -17.677-124.016 124.561  0.00 97.00      PROA   
ATOM   3978  HG1 PRO P 254     -18.764-124.019 124.779  0.00 97.00      PROA   
ATOM   3979  HG2 PRO P 254     -17.186-123.199 125.134  0.00 97.00      PROA   
ATOM   3980  C   PRO P 254     -15.253-126.731 123.630  0.00 97.00      PROA   
ATOM   3981  O   PRO P 254     -15.728-127.239 122.615  0.00 97.00      PROA   
ATOM   3982  N   GLU P 255     -14.341-127.376 124.406  0.00 97.00      PROA   
ATOM   3983  HN  GLU P 255     -13.923-126.931 125.195  0.00 97.00      PROA   
ATOM   3984  CA  GLU P 255     -13.866-128.725 124.143  0.00 97.00      PROA   
ATOM   3985  HA  GLU P 255     -13.442-128.714 123.152  0.00 97.00      PROA   
ATOM   3986  CB  GLU P 255     -12.741-129.180 125.117  0.00 97.00      PROA   
ATOM   3987  HB1 GLU P 255     -12.482-130.220 124.827  0.00 97.00      PROA   
ATOM   3988  HB2 GLU P 255     -13.127-129.214 126.159  0.00 97.00      PROA   
ATOM   3989  CG  GLU P 255     -11.451-128.318 125.074  0.00 97.00      PROA   
ATOM   3990  HG1 GLU P 255     -11.450-127.596 125.918  0.00 97.00      PROA   
ATOM   3991  HG2 GLU P 255     -11.408-127.744 124.126  0.00 97.00      PROA   
ATOM   3992  CD  GLU P 255     -10.168-129.154 125.143  0.00 97.00      PROA   
ATOM   3993  OE1 GLU P 255      -9.410-129.022 126.141  0.00 97.00      PROA   
ATOM   3994  OE2 GLU P 255      -9.921-129.921 124.176  0.00 97.00      PROA   
ATOM   3995  C   GLU P 255     -14.956-129.796 124.132  0.00 97.00      PROA   
ATOM   3996  O   GLU P 255     -15.874-129.799 124.950  0.00 97.00      PROA   
ATOM   3997  N   LEU P 256     -14.846-130.749 123.178  0.00 97.00      PROA   
ATOM   3998  HN  LEU P 256     -14.118-130.683 122.496  0.00 97.00      PROA   
ATOM   3999  CA  LEU P 256     -15.777-131.835 122.970  0.00 97.00      PROA   
ATOM   4000  HA  LEU P 256     -16.540-131.804 123.733  0.00 97.00      PROA   
ATOM   4001  CB  LEU P 256     -16.408-131.685 121.556  0.00 97.00      PROA   
ATOM   4002  HB1 LEU P 256     -15.620-131.776 120.780  0.00 97.00      PROA   
ATOM   4003  HB2 LEU P 256     -16.782-130.634 121.508  0.00 97.00      PROA   
ATOM   4004  CG  LEU P 256     -17.611-132.590 121.184  0.00 97.00      PROA   
ATOM   4005  HG  LEU P 256     -18.109-132.093 120.314  0.00 97.00      PROA   
ATOM   4006  CD1 LEU P 256     -17.194-133.985 120.686  0.00 97.00      PROA   
ATOM   4007 HD11 LEU P 256     -16.767-134.584 121.511  0.00 97.00      PROA   
ATOM   4008 HD12 LEU P 256     -16.435-133.902 119.880  0.00 97.00      PROA   
ATOM   4009 HD13 LEU P 256     -18.076-134.530 120.288  0.00 97.00      PROA   
ATOM   4010  CD2 LEU P 256     -18.665-132.680 122.301  0.00 97.00      PROA   
ATOM   4011 HD21 LEU P 256     -18.979-131.663 122.617  0.00 97.00      PROA   
ATOM   4012 HD22 LEU P 256     -18.258-133.220 123.181  0.00 97.00      PROA   
ATOM   4013 HD23 LEU P 256     -19.559-133.230 121.937  0.00 97.00      PROA   
ATOM   4014  C   LEU P 256     -14.999-133.128 123.116  0.00 97.00      PROA   
ATOM   4015  O   LEU P 256     -13.922-133.284 122.553  0.00 97.00      PROA   
ATOM   4016  N   GLU P 257     -15.514-134.102 123.906  0.00 97.00      PROA   
ATOM   4017  HN  GLU P 257     -16.401-133.998 124.345  0.00 97.00      PROA   
ATOM   4018  CA  GLU P 257     -14.789-135.321 124.215  0.00 97.00      PROA   
ATOM   4019  HA  GLU P 257     -13.733-135.099 124.228  0.00 97.00      PROA   
ATOM   4020  CB  GLU P 257     -15.172-135.887 125.609  0.00 97.00      PROA   
ATOM   4021  HB1 GLU P 257     -16.232-136.217 125.623  0.00 97.00      PROA   
ATOM   4022  HB2 GLU P 257     -15.100-135.032 126.323  0.00 97.00      PROA   
ATOM   4023  CG  GLU P 257     -14.218-136.985 126.139  0.00 97.00      PROA   
ATOM   4024  HG1 GLU P 257     -13.976-136.766 127.201  0.00 97.00      PROA   
ATOM   4025  HG2 GLU P 257     -13.268-136.995 125.568  0.00 97.00      PROA   
ATOM   4026  CD  GLU P 257     -14.823-138.382 126.097  0.00 97.00      PROA   
ATOM   4027  OE1 GLU P 257     -15.037-138.897 124.979  0.00 97.00      PROA   
ATOM   4028  OE2 GLU P 257     -15.042-138.970 127.184  0.00 97.00      PROA   
ATOM   4029  C   GLU P 257     -15.022-136.377 123.158  0.00 97.00      PROA   
ATOM   4030  O   GLU P 257     -16.153-136.650 122.760  0.00 97.00      PROA   
ATOM   4031  N   LEU P 258     -13.920-137.003 122.688  0.00 97.00      PROA   
ATOM   4032  HN  LEU P 258     -13.017-136.728 123.014  0.00 97.00      PROA   
ATOM   4033  CA  LEU P 258     -13.947-138.097 121.744  0.00 97.00      PROA   
ATOM   4034  HA  LEU P 258     -14.911-138.580 121.801  0.00 97.00      PROA   
ATOM   4035  CB  LEU P 258     -13.689-137.664 120.275  0.00 97.00      PROA   
ATOM   4036  HB1 LEU P 258     -13.649-138.556 119.612  0.00 97.00      PROA   
ATOM   4037  HB2 LEU P 258     -12.701-137.163 120.229  0.00 97.00      PROA   
ATOM   4038  CG  LEU P 258     -14.740-136.689 119.690  0.00 97.00      PROA   
ATOM   4039  HG  LEU P 258     -14.885-135.854 120.414  0.00 97.00      PROA   
ATOM   4040  CD1 LEU P 258     -14.237-136.057 118.383  0.00 97.00      PROA   
ATOM   4041 HD11 LEU P 258     -14.092-136.842 117.611  0.00 97.00      PROA   
ATOM   4042 HD12 LEU P 258     -13.272-135.537 118.547  0.00 97.00      PROA   
ATOM   4043 HD13 LEU P 258     -14.979-135.319 118.009  0.00 97.00      PROA   
ATOM   4044  CD2 LEU P 258     -16.104-137.365 119.456  0.00 97.00      PROA   
ATOM   4045 HD21 LEU P 258     -16.514-137.770 120.403  0.00 97.00      PROA   
ATOM   4046 HD22 LEU P 258     -15.998-138.196 118.727  0.00 97.00      PROA   
ATOM   4047 HD23 LEU P 258     -16.828-136.628 119.048  0.00 97.00      PROA   
ATOM   4048  C   LEU P 258     -12.914-139.126 122.158  0.00 97.00      PROA   
ATOM   4049  O   LEU P 258     -11.855-139.268 121.550  0.00 97.00      PROA   
ATOM   4050  N   GLN P 259     -13.206-139.896 123.228  0.00 97.00      PROA   
ATOM   4051  HN  GLN P 259     -13.972-139.651 123.826  0.00 97.00      PROA   
ATOM   4052  CA  GLN P 259     -12.508-141.122 123.556  0.00 97.00      PROA   
ATOM   4053  HA  GLN P 259     -11.465-140.858 123.625  0.00 97.00      PROA   
ATOM   4054  CB  GLN P 259     -12.924-141.726 124.924  0.00 97.00      PROA   
ATOM   4055  HB1 GLN P 259     -12.625-142.797 124.977  0.00 97.00      PROA   
ATOM   4056  HB2 GLN P 259     -14.033-141.682 125.004  0.00 97.00      PROA   
ATOM   4057  CG  GLN P 259     -12.305-141.009 126.141  0.00 97.00      PROA   
ATOM   4058  HG1 GLN P 259     -12.638-139.953 126.186  0.00 97.00      PROA   
ATOM   4059  HG2 GLN P 259     -11.197-141.018 126.079  0.00 97.00      PROA   
ATOM   4060  CD  GLN P 259     -12.708-141.750 127.422  0.00 97.00      PROA   
ATOM   4061  OE1 GLN P 259     -12.073-142.735 127.811  0.00 97.00      PROA   
ATOM   4062  NE2 GLN P 259     -13.797-141.275 128.085  0.00 97.00      PROA   
ATOM   4063 HE21 GLN P 259     -14.090-141.724 128.925  0.00 97.00      PROA   
ATOM   4064 HE22 GLN P 259     -14.288-140.478 127.724  0.00 97.00      PROA   
ATOM   4065  C   GLN P 259     -12.611-142.182 122.473  0.00 97.00      PROA   
ATOM   4066  O   GLN P 259     -13.665-142.387 121.880  0.00 97.00      PROA   
ATOM   4067  N   VAL P 260     -11.484-142.871 122.191  0.00 97.00      PROA   
ATOM   4068  HN  VAL P 260     -10.635-142.673 122.671  0.00 97.00      PROA   
ATOM   4069  CA  VAL P 260     -11.390-143.897 121.177  0.00 97.00      PROA   
ATOM   4070  HA  VAL P 260     -12.380-144.187 120.865  0.00 97.00      PROA   
ATOM   4071  CB  VAL P 260     -10.599-143.445 119.952  0.00 97.00      PROA   
ATOM   4072  HB  VAL P 260      -9.567-143.183 120.266  0.00 97.00      PROA   
ATOM   4073  CG1 VAL P 260     -10.548-144.569 118.895  0.00 97.00      PROA   
ATOM   4074 HG11 VAL P 260     -11.575-144.889 118.616  0.00 97.00      PROA   
ATOM   4075 HG12 VAL P 260      -9.982-145.448 119.261  0.00 97.00      PROA   
ATOM   4076 HG13 VAL P 260     -10.041-144.197 117.981  0.00 97.00      PROA   
ATOM   4077  CG2 VAL P 260     -11.226-142.167 119.349  0.00 97.00      PROA   
ATOM   4078 HG21 VAL P 260     -11.155-141.312 120.051  0.00 97.00      PROA   
ATOM   4079 HG22 VAL P 260     -12.293-142.336 119.103  0.00 97.00      PROA   
ATOM   4080 HG23 VAL P 260     -10.689-141.885 118.418  0.00 97.00      PROA   
ATOM   4081  C   VAL P 260     -10.720-145.081 121.847  0.00 97.00      PROA   
ATOM   4082  O   VAL P 260      -9.695-144.928 122.507  0.00 97.00      PROA   
ATOM   4083  N   LEU P 261     -11.307-146.296 121.725  0.00 97.00      PROA   
ATOM   4084  HN  LEU P 261     -12.135-146.396 121.173  0.00 97.00      PROA   
ATOM   4085  CA  LEU P 261     -10.834-147.485 122.406  0.00 97.00      PROA   
ATOM   4086  HA  LEU P 261      -9.883-147.266 122.863  0.00 97.00      PROA   
ATOM   4087  CB  LEU P 261     -11.796-147.971 123.518  0.00 97.00      PROA   
ATOM   4088  HB1 LEU P 261     -11.452-148.952 123.916  0.00 97.00      PROA   
ATOM   4089  HB2 LEU P 261     -12.809-148.117 123.081  0.00 97.00      PROA   
ATOM   4090  CG  LEU P 261     -11.918-147.014 124.730  0.00 97.00      PROA   
ATOM   4091  HG  LEU P 261     -12.322-146.039 124.368  0.00 97.00      PROA   
ATOM   4092  CD1 LEU P 261     -12.907-147.587 125.760  0.00 97.00      PROA   
ATOM   4093 HD11 LEU P 261     -12.521-148.548 126.163  0.00 97.00      PROA   
ATOM   4094 HD12 LEU P 261     -13.894-147.775 125.288  0.00 97.00      PROA   
ATOM   4095 HD13 LEU P 261     -13.042-146.876 126.603  0.00 97.00      PROA   
ATOM   4096  CD2 LEU P 261     -10.566-146.734 125.412  0.00 97.00      PROA   
ATOM   4097 HD21 LEU P 261     -10.719-146.094 126.307  0.00 97.00      PROA   
ATOM   4098 HD22 LEU P 261      -9.875-146.203 124.726  0.00 97.00      PROA   
ATOM   4099 HD23 LEU P 261     -10.096-147.687 125.735  0.00 97.00      PROA   
ATOM   4100  C   LEU P 261     -10.556-148.623 121.451  0.00 97.00      PROA   
ATOM   4101  O   LEU P 261     -11.355-148.970 120.586  0.00 97.00      PROA   
ATOM   4102  N   GLY P 262      -9.370-149.243 121.629  0.00 97.00      PROA   
ATOM   4103  HN  GLY P 262      -8.772-148.964 122.373  0.00 97.00      PROA   
ATOM   4104  CA  GLY P 262      -8.886-150.363 120.863  0.00 97.00      PROA   
ATOM   4105  HA1 GLY P 262      -8.227-149.985 120.096  0.00 97.00      PROA   
ATOM   4106  HA2 GLY P 262      -9.711-150.957 120.494  0.00 97.00      PROA   
ATOM   4107  C   GLY P 262      -8.060-151.198 121.782  0.00 97.00      PROA   
ATOM   4108  O   GLY P 262      -7.629-150.750 122.842  0.00 97.00      PROA   
ATOM   4109  N   HSD P 263      -7.795-152.450 121.367  0.00 97.00      PROA   
ATOM   4110  HN  HSD P 263      -8.118-152.769 120.480  0.00 97.00      PROA   
ATOM   4111  CA  HSD P 263      -6.971-153.381 122.096  0.00 97.00      PROA   
ATOM   4112  HA  HSD P 263      -6.457-152.880 122.906  0.00 97.00      PROA   
ATOM   4113  CB  HSD P 263      -7.787-154.571 122.653  0.00 97.00      PROA   
ATOM   4114  HB1 HSD P 263      -7.113-155.342 123.084  0.00 97.00      PROA   
ATOM   4115  HB2 HSD P 263      -8.361-155.042 121.825  0.00 97.00      PROA   
ATOM   4116  ND1 HSD P 263      -8.603-154.296 125.065  0.00 97.00      PROA   
ATOM   4117  HD1 HSD P 263      -7.816-154.721 125.514  0.00 97.00      PROA   
ATOM   4118  CG  HSD P 263      -8.771-154.117 123.706  0.00 97.00      PROA   
ATOM   4119  CE1 HSD P 263      -9.726-153.830 125.667  0.00 97.00      PROA   
ATOM   4120  HE1 HSD P 263      -9.874-153.845 126.747  0.00 97.00      PROA   
ATOM   4121  NE2 HSD P 263     -10.605-153.376 124.796  0.00 97.00      PROA   
ATOM   4122  CD2 HSD P 263     -10.009-153.566 123.562  0.00 97.00      PROA   
ATOM   4123  HD2 HSD P 263     -10.539-153.279 122.663  0.00 97.00      PROA   
ATOM   4124  C   HSD P 263      -5.948-153.836 121.095  0.00 97.00      PROA   
ATOM   4125  O   HSD P 263      -6.286-154.073 119.938  0.00 97.00      PROA   
ATOM   4126  N   GLN P 264      -4.657-153.911 121.501  0.00 97.00      PROA   
ATOM   4127  HN  GLN P 264      -4.405-153.737 122.451  0.00 97.00      PROA   
ATOM   4128  CA  GLN P 264      -3.538-154.129 120.602  0.00 97.00      PROA   
ATOM   4129  HA  GLN P 264      -3.562-153.305 119.901  0.00 97.00      PROA   
ATOM   4130  CB  GLN P 264      -2.182-154.023 121.347  0.00 97.00      PROA   
ATOM   4131  HB1 GLN P 264      -1.357-154.421 120.717  0.00 97.00      PROA   
ATOM   4132  HB2 GLN P 264      -2.255-154.661 122.257  0.00 97.00      PROA   
ATOM   4133  CG  GLN P 264      -1.838-152.562 121.729  0.00 97.00      PROA   
ATOM   4134  HG1 GLN P 264      -2.755-152.024 122.048  0.00 97.00      PROA   
ATOM   4135  HG2 GLN P 264      -1.420-152.025 120.851  0.00 97.00      PROA   
ATOM   4136  CD  GLN P 264      -0.854-152.475 122.902  0.00 97.00      PROA   
ATOM   4137  OE1 GLN P 264      -1.185-151.929 123.961  0.00 97.00      PROA   
ATOM   4138  NE2 GLN P 264       0.380-153.014 122.711  0.00 97.00      PROA   
ATOM   4139 HE21 GLN P 264       1.031-152.972 123.467  0.00 97.00      PROA   
ATOM   4140 HE22 GLN P 264       0.613-153.430 121.834  0.00 97.00      PROA   
ATOM   4141  C   GLN P 264      -3.616-155.388 119.752  0.00 97.00      PROA   
ATOM   4142  O   GLN P 264      -3.933-156.479 120.222  0.00 97.00      PROA   
ATOM   4143  N   GLN P 265      -3.352-155.216 118.440  0.00 97.00      PROA   
ATOM   4144  HN  GLN P 265      -3.055-154.321 118.110  0.00 97.00      PROA   
ATOM   4145  CA  GLN P 265      -3.666-156.157 117.395  0.00 97.00      PROA   
ATOM   4146  HA  GLN P 265      -4.360-156.870 117.809  0.00 97.00      PROA   
ATOM   4147  CB  GLN P 265      -4.376-155.468 116.186  0.00 97.00      PROA   
ATOM   4148  HB1 GLN P 265      -5.409-155.209 116.507  0.00 97.00      PROA   
ATOM   4149  HB2 GLN P 265      -4.477-156.203 115.356  0.00 97.00      PROA   
ATOM   4150  CG  GLN P 265      -3.707-154.188 115.610  0.00 97.00      PROA   
ATOM   4151  HG1 GLN P 265      -4.158-153.960 114.619  0.00 97.00      PROA   
ATOM   4152  HG2 GLN P 265      -2.625-154.376 115.447  0.00 97.00      PROA   
ATOM   4153  CD  GLN P 265      -3.836-152.947 116.512  0.00 97.00      PROA   
ATOM   4154  OE1 GLN P 265      -2.946-152.651 117.318  0.00 97.00      PROA   
ATOM   4155  NE2 GLN P 265      -4.963-152.197 116.371  0.00 97.00      PROA   
ATOM   4156 HE21 GLN P 265      -5.087-151.400 116.967  0.00 97.00      PROA   
ATOM   4157 HE22 GLN P 265      -5.651-152.438 115.691  0.00 97.00      PROA   
ATOM   4158  C   GLN P 265      -2.431-156.899 116.910  0.00 97.00      PROA   
ATOM   4159  O   GLN P 265      -1.325-156.366 116.998  0.00 97.00      PROA   
ATOM   4160  N   PRO P 266      -2.545-158.124 116.381  0.00 97.00      PROA   
ATOM   4161  CD  PRO P 266      -3.731-158.974 116.527  0.00 97.00      PROA   
ATOM   4162  HD1 PRO P 266      -4.548-158.552 115.901  0.00 97.00      PROA   
ATOM   4163  HD2 PRO P 266      -4.054-159.051 117.588  0.00 97.00      PROA   
ATOM   4164  CA  PRO P 266      -1.616-158.682 115.398  0.00 97.00      PROA   
ATOM   4165  HA  PRO P 266      -0.717-158.940 115.939  0.00 97.00      PROA   
ATOM   4166  CB  PRO P 266      -2.348-159.917 114.841  0.00 97.00      PROA   
ATOM   4167  HB1 PRO P 266      -1.651-160.727 114.550  0.00 97.00      PROA   
ATOM   4168  HB2 PRO P 266      -2.971-159.640 113.961  0.00 97.00      PROA   
ATOM   4169  CG  PRO P 266      -3.293-160.329 115.974  0.00 97.00      PROA   
ATOM   4170  HG1 PRO P 266      -4.146-160.943 115.620  0.00 97.00      PROA   
ATOM   4171  HG2 PRO P 266      -2.732-160.886 116.757  0.00 97.00      PROA   
ATOM   4172  C   PRO P 266      -1.199-157.721 114.291  0.00 97.00      PROA   
ATOM   4173  O   PRO P 266      -2.047-157.003 113.765  0.00 97.00      PROA   
ATOM   4174  N   THR P 267       0.100-157.694 113.921  0.00 97.00      PROA   
ATOM   4175  HN  THR P 267       0.790-158.182 114.452  0.00 97.00      PROA   
ATOM   4176  CA  THR P 267       0.599-157.003 112.738  0.00 97.00      PROA   
ATOM   4177  HA  THR P 267       0.234-155.988 112.827  0.00 97.00      PROA   
ATOM   4178  CB  THR P 267       2.121-156.939 112.675  0.00 97.00      PROA   
ATOM   4179  HB  THR P 267       2.548-157.825 112.156  0.00 97.00      PROA   
ATOM   4180  OG1 THR P 267       2.684-156.924 113.980  0.00 97.00      PROA   
ATOM   4181  HG1 THR P 267       2.288-156.167 114.420  0.00 97.00      PROA   
ATOM   4182  CG2 THR P 267       2.570-155.659 111.947  0.00 97.00      PROA   
ATOM   4183 HG21 THR P 267       2.192-154.759 112.478  0.00 97.00      PROA   
ATOM   4184 HG22 THR P 267       2.186-155.640 110.907  0.00 97.00      PROA   
ATOM   4185 HG23 THR P 267       3.679-155.609 111.916  0.00 97.00      PROA   
ATOM   4186  C   THR P 267       0.057-157.531 111.406  0.00 97.00      PROA   
ATOM   4187  O   THR P 267      -0.277-156.687 110.573  0.00 97.00      PROA   
ATOM   4188  N   PRO P 268      -0.087-158.828 111.100  0.00 97.00      PROA   
ATOM   4189  CD  PRO P 268       0.625-159.945 111.740  0.00 97.00      PROA   
ATOM   4190  HD1 PRO P 268       0.487-159.949 112.840  0.00 97.00      PROA   
ATOM   4191  HD2 PRO P 268       1.708-159.888 111.490  0.00 97.00      PROA   
ATOM   4192  CA  PRO P 268      -0.863-159.277 109.948  0.00 97.00      PROA   
ATOM   4193  HA  PRO P 268      -0.665-158.652 109.089  0.00 97.00      PROA   
ATOM   4194  CB  PRO P 268      -0.401-160.729 109.732  0.00 97.00      PROA   
ATOM   4195  HB1 PRO P 268       0.494-160.727 109.070  0.00 97.00      PROA   
ATOM   4196  HB2 PRO P 268      -1.176-161.376 109.273  0.00 97.00      PROA   
ATOM   4197  CG  PRO P 268       0.007-161.204 111.129  0.00 97.00      PROA   
ATOM   4198  HG1 PRO P 268      -0.909-161.474 111.701  0.00 97.00      PROA   
ATOM   4199  HG2 PRO P 268       0.702-162.066 111.112  0.00 97.00      PROA   
ATOM   4200  C   PRO P 268      -2.353-159.221 110.235  0.00 97.00      PROA   
ATOM   4201  O   PRO P 268      -2.768-159.400 111.379  0.00 97.00      PROA   
ATOM   4202  N   VAL P 269      -3.158-158.962 109.180  0.00 97.00      PROA   
ATOM   4203  HN  VAL P 269      -2.807-158.855 108.255  0.00 97.00      PROA   
ATOM   4204  CA  VAL P 269      -4.595-158.966 109.182  0.00 97.00      PROA   
ATOM   4205  HA  VAL P 269      -4.941-159.692 109.904  0.00 97.00      PROA   
ATOM   4206  CB  VAL P 269      -5.185-157.586 109.497  0.00 97.00      PROA   
ATOM   4207  HB  VAL P 269      -4.770-157.261 110.481  0.00 97.00      PROA   
ATOM   4208  CG1 VAL P 269      -4.773-156.544 108.434  0.00 97.00      PROA   
ATOM   4209 HG11 VAL P 269      -5.165-156.841 107.439  0.00 97.00      PROA   
ATOM   4210 HG12 VAL P 269      -3.670-156.456 108.371  0.00 97.00      PROA   
ATOM   4211 HG13 VAL P 269      -5.193-155.547 108.688  0.00 97.00      PROA   
ATOM   4212  CG2 VAL P 269      -6.718-157.675 109.635  0.00 97.00      PROA   
ATOM   4213 HG21 VAL P 269      -6.996-158.425 110.404  0.00 97.00      PROA   
ATOM   4214 HG22 VAL P 269      -7.167-157.976 108.667  0.00 97.00      PROA   
ATOM   4215 HG23 VAL P 269      -7.141-156.689 109.922  0.00 97.00      PROA   
ATOM   4216  C   VAL P 269      -4.975-159.486 107.773  0.00 97.00      PROA   
ATOM   4217  OT1 VAL P 269      -4.122-159.392 106.846  0.00 97.00      PROA   
ATOM   4218  OT2 VAL P 269      -6.107-160.014 107.611  0.00 97.00      PROA   
END
