# Supplementary material for: The solution structure of the unbound IgG Fc receptor CD64 resembles its crystal structure: Implications for function
Source: PLoS One. 2023 Sep 21;18(9):e0288351. doi: 10.1371/journal.pone.0288351 (PMC10513344; doi:10.1371/journal.pone.0288351)
Supplement: S1 File — (ZIP) [file pone.0288351.s003.zip › CD64V03 E11/Top100/EM_done_ready_for_EM_top100_0p11_E11.dcd_248202.pdb.pdb]

REMARK  FINAL COORDINATES WRITTEN BY NAMD AT TIMESTEP 2000
ATOM      1  N   LYS P   1       4.457 -76.803  88.498  0.00 97.00      PROA   
ATOM      2  HT1 LYS P   1       3.761 -76.550  87.765  0.00 97.00      PROA   
ATOM      3  HT2 LYS P   1       5.044 -77.565  88.095  0.00 97.00      PROA   
ATOM      4  HT3 LYS P   1       5.046 -75.972  88.701  0.00 97.00      PROA   
ATOM      5  CA  LYS P   1       3.740 -77.269  89.709  0.00 97.00      PROA   
ATOM      6  HA  LYS P   1       2.928 -77.898  89.375  0.00 97.00      PROA   
ATOM      7  CB  LYS P   1       4.668 -78.109  90.636  0.00 97.00      PROA   
ATOM      8  HB1 LYS P   1       4.171 -78.223  91.623  0.00 97.00      PROA   
ATOM      9  HB2 LYS P   1       5.627 -77.578  90.817  0.00 97.00      PROA   
ATOM     10  CG  LYS P   1       4.958 -79.532  90.108  0.00 97.00      PROA   
ATOM     11  HG1 LYS P   1       5.679 -79.455  89.264  0.00 97.00      PROA   
ATOM     12  HG2 LYS P   1       4.026 -79.984  89.703  0.00 97.00      PROA   
ATOM     13  CD  LYS P   1       5.556 -80.493  91.157  0.00 97.00      PROA   
ATOM     14  HD1 LYS P   1       6.450 -80.012  91.614  0.00 97.00      PROA   
ATOM     15  HD2 LYS P   1       5.903 -81.404  90.618  0.00 97.00      PROA   
ATOM     16  CE  LYS P   1       4.567 -80.905  92.263  0.00 97.00      PROA   
ATOM     17  HE1 LYS P   1       3.643 -81.325  91.811  0.00 97.00      PROA   
ATOM     18  HE2 LYS P   1       4.297 -80.034  92.896  0.00 97.00      PROA   
ATOM     19  NZ  LYS P   1       5.145 -81.944  93.154  0.00 97.00      PROA   
ATOM     20  HZ1 LYS P   1       6.020 -81.589  93.590  0.00 97.00      PROA   
ATOM     21  HZ2 LYS P   1       5.359 -82.801  92.604  0.00 97.00      PROA   
ATOM     22  HZ3 LYS P   1       4.461 -82.180  93.901  0.00 97.00      PROA   
ATOM     23  C   LYS P   1       3.121 -76.110  90.442  0.00 97.00      PROA   
ATOM     24  O   LYS P   1       3.420 -74.950  90.162  0.00 97.00      PROA   
ATOM     25  N   ALA P   2       2.230 -76.408  91.409  0.00 97.00      PROA   
ATOM     26  HN  ALA P   2       1.928 -77.336  91.613  0.00 97.00      PROA   
ATOM     27  CA  ALA P   2       1.647 -75.450  92.299  0.00 97.00      PROA   
ATOM     28  HA  ALA P   2       2.400 -74.749  92.636  0.00 97.00      PROA   
ATOM     29  CB  ALA P   2       0.437 -74.729  91.669  0.00 97.00      PROA   
ATOM     30  HB1 ALA P   2      -0.315 -75.467  91.317  0.00 97.00      PROA   
ATOM     31  HB2 ALA P   2       0.767 -74.134  90.791  0.00 97.00      PROA   
ATOM     32  HB3 ALA P   2      -0.047 -74.042  92.393  0.00 97.00      PROA   
ATOM     33  C   ALA P   2       1.223 -76.314  93.460  0.00 97.00      PROA   
ATOM     34  O   ALA P   2       1.364 -77.536  93.392  0.00 97.00      PROA   
ATOM     35  N   VAL P   3       0.716 -75.693  94.553  0.00 97.00      PROA   
ATOM     36  HN  VAL P   3       0.707 -74.700  94.618  0.00 97.00      PROA   
ATOM     37  CA  VAL P   3      -0.022 -76.346  95.615  0.00 97.00      PROA   
ATOM     38  HA  VAL P   3      -0.575 -77.173  95.192  0.00 97.00      PROA   
ATOM     39  CB  VAL P   3       0.786 -76.834  96.829  0.00 97.00      PROA   
ATOM     40  HB  VAL P   3       0.071 -77.235  97.588  0.00 97.00      PROA   
ATOM     41  CG1 VAL P   3       1.708 -78.005  96.432  0.00 97.00      PROA   
ATOM     42 HG11 VAL P   3       2.516 -77.648  95.760  0.00 97.00      PROA   
ATOM     43 HG12 VAL P   3       1.127 -78.796  95.914  0.00 97.00      PROA   
ATOM     44 HG13 VAL P   3       2.178 -78.442  97.339  0.00 97.00      PROA   
ATOM     45  CG2 VAL P   3       1.599 -75.696  97.480  0.00 97.00      PROA   
ATOM     46 HG21 VAL P   3       0.934 -74.911  97.892  0.00 97.00      PROA   
ATOM     47 HG22 VAL P   3       2.285 -75.230  96.743  0.00 97.00      PROA   
ATOM     48 HG23 VAL P   3       2.214 -76.097  98.314  0.00 97.00      PROA   
ATOM     49  C   VAL P   3      -1.021 -75.295  96.047  0.00 97.00      PROA   
ATOM     50  O   VAL P   3      -0.742 -74.100  95.949  0.00 97.00      PROA   
ATOM     51  N   ILE P   4      -2.234 -75.705  96.501  0.00 97.00      PROA   
ATOM     52  HN  ILE P   4      -2.487 -76.672  96.497  0.00 97.00      PROA   
ATOM     53  CA  ILE P   4      -3.293 -74.763  96.833  0.00 97.00      PROA   
ATOM     54  HA  ILE P   4      -3.030 -73.791  96.442  0.00 97.00      PROA   
ATOM     55  CB  ILE P   4      -4.628 -75.115  96.171  0.00 97.00      PROA   
ATOM     56  HB  ILE P   4      -4.947 -76.126  96.512  0.00 97.00      PROA   
ATOM     57  CG2 ILE P   4      -5.698 -74.067  96.565  0.00 97.00      PROA   
ATOM     58 HG21 ILE P   4      -5.308 -73.042  96.386  0.00 97.00      PROA   
ATOM     59 HG22 ILE P   4      -5.986 -74.166  97.631  0.00 97.00      PROA   
ATOM     60 HG23 ILE P   4      -6.615 -74.188  95.957  0.00 97.00      PROA   
ATOM     61  CG1 ILE P   4      -4.471 -75.166  94.630  0.00 97.00      PROA   
ATOM     62 HG11 ILE P   4      -3.556 -75.724  94.339  0.00 97.00      PROA   
ATOM     63 HG12 ILE P   4      -4.354 -74.121  94.279  0.00 97.00      PROA   
ATOM     64  CD  ILE P   4      -5.645 -75.821  93.898  0.00 97.00      PROA   
ATOM     65  HD1 ILE P   4      -6.621 -75.409  94.222  0.00 97.00      PROA   
ATOM     66  HD2 ILE P   4      -5.645 -76.916  94.086  0.00 97.00      PROA   
ATOM     67  HD3 ILE P   4      -5.547 -75.653  92.807  0.00 97.00      PROA   
ATOM     68  C   ILE P   4      -3.457 -74.608  98.341  0.00 97.00      PROA   
ATOM     69  O   ILE P   4      -3.520 -75.579  99.091  0.00 97.00      PROA   
ATOM     70  N   LYS P   5      -3.548 -73.343  98.821  0.00 97.00      PROA   
ATOM     71  HN  LYS P   5      -3.387 -72.571  98.206  0.00 97.00      PROA   
ATOM     72  CA  LYS P   5      -3.836 -73.025 100.206  0.00 97.00      PROA   
ATOM     73  HA  LYS P   5      -3.889 -73.931 100.793  0.00 97.00      PROA   
ATOM     74  CB  LYS P   5      -2.768 -72.083 100.821  0.00 97.00      PROA   
ATOM     75  HB1 LYS P   5      -3.008 -71.891 101.891  0.00 97.00      PROA   
ATOM     76  HB2 LYS P   5      -2.783 -71.106 100.287  0.00 97.00      PROA   
ATOM     77  CG  LYS P   5      -1.327 -72.614 100.733  0.00 97.00      PROA   
ATOM     78  HG1 LYS P   5      -0.662 -71.821 101.144  0.00 97.00      PROA   
ATOM     79  HG2 LYS P   5      -1.052 -72.752  99.664  0.00 97.00      PROA   
ATOM     80  CD  LYS P   5      -1.085 -73.931 101.496  0.00 97.00      PROA   
ATOM     81  HD1 LYS P   5      -1.828 -74.686 101.159  0.00 97.00      PROA   
ATOM     82  HD2 LYS P   5      -1.248 -73.759 102.582  0.00 97.00      PROA   
ATOM     83  CE  LYS P   5       0.307 -74.533 101.261  0.00 97.00      PROA   
ATOM     84  HE1 LYS P   5       0.427 -74.770 100.179  0.00 97.00      PROA   
ATOM     85  HE2 LYS P   5       0.464 -75.456 101.853  0.00 97.00      PROA   
ATOM     86  NZ  LYS P   5       1.365 -73.574 101.619  0.00 97.00      PROA   
ATOM     87  HZ1 LYS P   5       1.541 -73.445 102.629  0.00 97.00      PROA   
ATOM     88  HZ2 LYS P   5       1.128 -72.655 101.178  0.00 97.00      PROA   
ATOM     89  HZ3 LYS P   5       2.240 -73.830 101.112  0.00 97.00      PROA   
ATOM     90  C   LYS P   5      -5.173 -72.321 100.321  0.00 97.00      PROA   
ATOM     91  O   LYS P   5      -5.342 -71.197  99.864  0.00 97.00      PROA   
ATOM     92  N   LEU P   6      -6.165 -72.950 100.990  0.00 97.00      PROA   
ATOM     93  HN  LEU P   6      -6.064 -73.888 101.312  0.00 97.00      PROA   
ATOM     94  CA  LEU P   6      -7.409 -72.300 101.354  0.00 97.00      PROA   
ATOM     95  HA  LEU P   6      -7.738 -71.693 100.521  0.00 97.00      PROA   
ATOM     96  CB  LEU P   6      -8.534 -73.319 101.675  0.00 97.00      PROA   
ATOM     97  HB1 LEU P   6      -9.484 -72.751 101.780  0.00 97.00      PROA   
ATOM     98  HB2 LEU P   6      -8.339 -73.827 102.643  0.00 97.00      PROA   
ATOM     99  CG  LEU P   6      -8.755 -74.425 100.609  0.00 97.00      PROA   
ATOM    100  HG  LEU P   6      -8.455 -74.022  99.615  0.00 97.00      PROA   
ATOM    101  CD1 LEU P   6      -7.938 -75.703 100.887  0.00 97.00      PROA   
ATOM    102 HD11 LEU P   6      -8.193 -76.103 101.892  0.00 97.00      PROA   
ATOM    103 HD12 LEU P   6      -6.848 -75.511 100.847  0.00 97.00      PROA   
ATOM    104 HD13 LEU P   6      -8.179 -76.483 100.133  0.00 97.00      PROA   
ATOM    105  CD2 LEU P   6     -10.246 -74.796 100.523  0.00 97.00      PROA   
ATOM    106 HD21 LEU P   6     -10.858 -73.912 100.250  0.00 97.00      PROA   
ATOM    107 HD22 LEU P   6     -10.598 -75.183 101.502  0.00 97.00      PROA   
ATOM    108 HD23 LEU P   6     -10.399 -75.586  99.757  0.00 97.00      PROA   
ATOM    109  C   LEU P   6      -7.167 -71.393 102.557  0.00 97.00      PROA   
ATOM    110  O   LEU P   6      -6.646 -71.836 103.578  0.00 97.00      PROA   
ATOM    111  N   GLN P   7      -7.485 -70.079 102.455  0.00 97.00      PROA   
ATOM    112  HN  GLN P   7      -7.862 -69.708 101.605  0.00 97.00      PROA   
ATOM    113  CA  GLN P   7      -7.259 -69.113 103.523  0.00 97.00      PROA   
ATOM    114  HA  GLN P   7      -6.224 -69.240 103.811  0.00 97.00      PROA   
ATOM    115  CB  GLN P   7      -7.348 -67.660 102.985  0.00 97.00      PROA   
ATOM    116  HB1 GLN P   7      -8.264 -67.586 102.359  0.00 97.00      PROA   
ATOM    117  HB2 GLN P   7      -6.478 -67.527 102.302  0.00 97.00      PROA   
ATOM    118  CG  GLN P   7      -7.373 -66.530 104.038  0.00 97.00      PROA   
ATOM    119  HG1 GLN P   7      -6.499 -66.635 104.715  0.00 97.00      PROA   
ATOM    120  HG2 GLN P   7      -8.303 -66.577 104.642  0.00 97.00      PROA   
ATOM    121  CD  GLN P   7      -7.253 -65.170 103.337  0.00 97.00      PROA   
ATOM    122  OE1 GLN P   7      -6.365 -64.972 102.503  0.00 97.00      PROA   
ATOM    123  NE2 GLN P   7      -8.151 -64.202 103.665  0.00 97.00      PROA   
ATOM    124 HE21 GLN P   7      -8.077 -63.326 103.190  0.00 97.00      PROA   
ATOM    125 HE22 GLN P   7      -8.859 -64.371 104.350  0.00 97.00      PROA   
ATOM    126  C   GLN P   7      -8.024 -69.343 104.827  0.00 97.00      PROA   
ATOM    127  O   GLN P   7      -7.386 -69.353 105.880  0.00 97.00      PROA   
ATOM    128  N   PRO P   8      -9.328 -69.608 104.867  0.00 97.00      PROA   
ATOM    129  CD  PRO P   8     -10.310 -69.105 103.914  0.00 97.00      PROA   
ATOM    130  HD1 PRO P   8     -10.329 -69.800 103.050  0.00 97.00      PROA   
ATOM    131  HD2 PRO P   8     -10.084 -68.070 103.580  0.00 97.00      PROA   
ATOM    132  CA  PRO P   8      -9.927 -70.529 105.826  0.00 97.00      PROA   
ATOM    133  HA  PRO P   8      -9.618 -70.253 106.823  0.00 97.00      PROA   
ATOM    134  CB  PRO P   8     -11.453 -70.367 105.623  0.00 97.00      PROA   
ATOM    135  HB1 PRO P   8     -11.968 -70.195 106.591  0.00 97.00      PROA   
ATOM    136  HB2 PRO P   8     -11.913 -71.251 105.132  0.00 97.00      PROA   
ATOM    137  CG  PRO P   8     -11.621 -69.151 104.697  0.00 97.00      PROA   
ATOM    138  HG1 PRO P   8     -12.512 -69.246 104.046  0.00 97.00      PROA   
ATOM    139  HG2 PRO P   8     -11.719 -68.228 105.310  0.00 97.00      PROA   
ATOM    140  C   PRO P   8      -9.468 -71.947 105.490  0.00 97.00      PROA   
ATOM    141  O   PRO P   8      -9.730 -72.308 104.344  0.00 97.00      PROA   
ATOM    142  N   PRO P   9      -8.834 -72.775 106.323  0.00 97.00      PROA   
ATOM    143  CD  PRO P   9      -8.524 -72.450 107.719  0.00 97.00      PROA   
ATOM    144  HD1 PRO P   9      -9.443 -72.167 108.277  0.00 97.00      PROA   
ATOM    145  HD2 PRO P   9      -7.782 -71.620 107.742  0.00 97.00      PROA   
ATOM    146  CA  PRO P   9      -8.264 -74.063 105.913  0.00 97.00      PROA   
ATOM    147  HA  PRO P   9      -7.774 -73.974 104.954  0.00 97.00      PROA   
ATOM    148  CB  PRO P   9      -7.256 -74.345 107.044  0.00 97.00      PROA   
ATOM    149  HB1 PRO P   9      -6.318 -73.784 106.825  0.00 97.00      PROA   
ATOM    150  HB2 PRO P   9      -6.997 -75.412 107.176  0.00 97.00      PROA   
ATOM    151  CG  PRO P   9      -7.907 -73.729 108.285  0.00 97.00      PROA   
ATOM    152  HG1 PRO P   9      -8.712 -74.403 108.651  0.00 97.00      PROA   
ATOM    153  HG2 PRO P   9      -7.187 -73.538 109.104  0.00 97.00      PROA   
ATOM    154  C   PRO P   9      -9.318 -75.162 105.807  0.00 97.00      PROA   
ATOM    155  O   PRO P   9      -9.062 -76.290 106.222  0.00 97.00      PROA   
ATOM    156  N   TRP P  10     -10.509 -74.868 105.248  0.00 97.00      PROA   
ATOM    157  HN  TRP P  10     -10.645 -73.970 104.835  0.00 97.00      PROA   
ATOM    158  CA  TRP P  10     -11.666 -75.725 105.356  0.00 97.00      PROA   
ATOM    159  HA  TRP P  10     -11.419 -76.610 105.927  0.00 97.00      PROA   
ATOM    160  CB  TRP P  10     -12.832 -74.984 106.059  0.00 97.00      PROA   
ATOM    161  HB1 TRP P  10     -13.661 -75.697 106.253  0.00 97.00      PROA   
ATOM    162  HB2 TRP P  10     -13.223 -74.203 105.367  0.00 97.00      PROA   
ATOM    163  CG  TRP P  10     -12.468 -74.308 107.350  0.00 97.00      PROA   
ATOM    164  CD1 TRP P  10     -12.816 -73.022 107.677  0.00 97.00      PROA   
ATOM    165  HD1 TRP P  10     -13.394 -72.366 107.040  0.00 97.00      PROA   
ATOM    166  NE1 TRP P  10     -12.397 -72.735 108.948  0.00 97.00      PROA   
ATOM    167  HE1 TRP P  10     -12.673 -71.961 109.476  0.00 97.00      PROA   
ATOM    168  CE2 TRP P  10     -11.746 -73.812 109.471  0.00 97.00      PROA   
ATOM    169  CD2 TRP P  10     -11.754 -74.831 108.489  0.00 97.00      PROA   
ATOM    170  CE3 TRP P  10     -11.139 -76.052 108.775  0.00 97.00      PROA   
ATOM    171  HE3 TRP P  10     -11.097 -76.850 108.050  0.00 97.00      PROA   
ATOM    172  CZ3 TRP P  10     -10.559 -76.243 110.033  0.00 97.00      PROA   
ATOM    173  HZ3 TRP P  10     -10.087 -77.188 110.264  0.00 97.00      PROA   
ATOM    174  CZ2 TRP P  10     -11.164 -73.997 110.718  0.00 97.00      PROA   
ATOM    175  HZ2 TRP P  10     -11.163 -73.214 111.460  0.00 97.00      PROA   
ATOM    176  CH2 TRP P  10     -10.574 -75.232 110.989  0.00 97.00      PROA   
ATOM    177  HH2 TRP P  10     -10.109 -75.407 111.950  0.00 97.00      PROA   
ATOM    178  C   TRP P  10     -12.113 -76.178 103.988  0.00 97.00      PROA   
ATOM    179  O   TRP P  10     -12.610 -75.400 103.176  0.00 97.00      PROA   
ATOM    180  N   VAL P  11     -11.957 -77.490 103.706  0.00 97.00      PROA   
ATOM    181  HN  VAL P  11     -11.498 -78.095 104.355  0.00 97.00      PROA   
ATOM    182  CA  VAL P  11     -12.291 -78.075 102.420  0.00 97.00      PROA   
ATOM    183  HA  VAL P  11     -12.057 -77.351 101.651  0.00 97.00      PROA   
ATOM    184  CB  VAL P  11     -11.423 -79.313 102.179  0.00 97.00      PROA   
ATOM    185  HB  VAL P  11     -11.710 -80.121 102.889  0.00 97.00      PROA   
ATOM    186  CG1 VAL P  11     -11.598 -79.817 100.737  0.00 97.00      PROA   
ATOM    187 HG11 VAL P  11     -11.371 -79.009 100.009  0.00 97.00      PROA   
ATOM    188 HG12 VAL P  11     -12.636 -80.165 100.571  0.00 97.00      PROA   
ATOM    189 HG13 VAL P  11     -10.913 -80.669 100.539  0.00 97.00      PROA   
ATOM    190  CG2 VAL P  11      -9.934 -78.961 102.419  0.00 97.00      PROA   
ATOM    191 HG21 VAL P  11      -9.725 -78.737 103.485  0.00 97.00      PROA   
ATOM    192 HG22 VAL P  11      -9.637 -78.086 101.804  0.00 97.00      PROA   
ATOM    193 HG23 VAL P  11      -9.290 -79.819 102.128  0.00 97.00      PROA   
ATOM    194  C   VAL P  11     -13.797 -78.369 102.326  0.00 97.00      PROA   
ATOM    195  O   VAL P  11     -14.357 -78.536 101.245  0.00 97.00      PROA   
ATOM    196  N   SER P  12     -14.495 -78.365 103.483  0.00 97.00      PROA   
ATOM    197  HN  SER P  12     -14.003 -78.182 104.327  0.00 97.00      PROA   
ATOM    198  CA  SER P  12     -15.934 -78.525 103.616  0.00 97.00      PROA   
ATOM    199  HA  SER P  12     -16.390 -78.620 102.641  0.00 97.00      PROA   
ATOM    200  CB  SER P  12     -16.288 -79.799 104.445  0.00 97.00      PROA   
ATOM    201  HB1 SER P  12     -15.635 -79.849 105.342  0.00 97.00      PROA   
ATOM    202  HB2 SER P  12     -16.079 -80.696 103.820  0.00 97.00      PROA   
ATOM    203  OG  SER P  12     -17.646 -79.859 104.878  0.00 97.00      PROA   
ATOM    204  HG1 SER P  12     -18.169 -80.120 104.114  0.00 97.00      PROA   
ATOM    205  C   SER P  12     -16.460 -77.250 104.258  0.00 97.00      PROA   
ATOM    206  O   SER P  12     -15.971 -76.832 105.307  0.00 97.00      PROA   
ATOM    207  N   VAL P  13     -17.453 -76.573 103.617  0.00 97.00      PROA   
ATOM    208  HN  VAL P  13     -17.822 -76.917 102.755  0.00 97.00      PROA   
ATOM    209  CA  VAL P  13     -17.850 -75.227 104.014  0.00 97.00      PROA   
ATOM    210  HA  VAL P  13     -17.705 -75.135 105.081  0.00 97.00      PROA   
ATOM    211  CB  VAL P  13     -16.969 -74.191 103.303  0.00 97.00      PROA   
ATOM    212  HB  VAL P  13     -15.910 -74.533 103.407  0.00 97.00      PROA   
ATOM    213  CG1 VAL P  13     -17.281 -74.106 101.792  0.00 97.00      PROA   
ATOM    214 HG11 VAL P  13     -18.304 -73.711 101.620  0.00 97.00      PROA   
ATOM    215 HG12 VAL P  13     -17.196 -75.101 101.311  0.00 97.00      PROA   
ATOM    216 HG13 VAL P  13     -16.565 -73.418 101.295  0.00 97.00      PROA   
ATOM    217  CG2 VAL P  13     -17.058 -72.810 103.981  0.00 97.00      PROA   
ATOM    218 HG21 VAL P  13     -16.870 -72.889 105.072  0.00 97.00      PROA   
ATOM    219 HG22 VAL P  13     -18.055 -72.353 103.818  0.00 97.00      PROA   
ATOM    220 HG23 VAL P  13     -16.302 -72.124 103.544  0.00 97.00      PROA   
ATOM    221  C   VAL P  13     -19.337 -74.992 103.756  0.00 97.00      PROA   
ATOM    222  O   VAL P  13     -19.958 -75.677 102.951  0.00 97.00      PROA   
ATOM    223  N   PHE P  14     -19.978 -74.022 104.459  0.00 97.00      PROA   
ATOM    224  HN  PHE P  14     -19.507 -73.497 105.165  0.00 97.00      PROA   
ATOM    225  CA  PHE P  14     -21.352 -73.628 104.186  0.00 97.00      PROA   
ATOM    226  HA  PHE P  14     -21.908 -74.518 103.936  0.00 97.00      PROA   
ATOM    227  CB  PHE P  14     -22.043 -72.932 105.391  0.00 97.00      PROA   
ATOM    228  HB1 PHE P  14     -23.048 -72.545 105.119  0.00 97.00      PROA   
ATOM    229  HB2 PHE P  14     -21.423 -72.074 105.736  0.00 97.00      PROA   
ATOM    230  CG  PHE P  14     -22.273 -73.878 106.537  0.00 97.00      PROA   
ATOM    231  CD1 PHE P  14     -23.044 -75.042 106.367  0.00 97.00      PROA   
ATOM    232  HD1 PHE P  14     -23.422 -75.298 105.389  0.00 97.00      PROA   
ATOM    233  CE1 PHE P  14     -23.356 -75.857 107.462  0.00 97.00      PROA   
ATOM    234  HE1 PHE P  14     -23.957 -76.743 107.324  0.00 97.00      PROA   
ATOM    235  CZ  PHE P  14     -22.886 -75.522 108.739  0.00 97.00      PROA   
ATOM    236  HZ  PHE P  14     -23.126 -76.146 109.586  0.00 97.00      PROA   
ATOM    237  CD2 PHE P  14     -21.817 -73.550 107.823  0.00 97.00      PROA   
ATOM    238  HD2 PHE P  14     -21.252 -72.641 107.972  0.00 97.00      PROA   
ATOM    239  CE2 PHE P  14     -22.103 -74.375 108.916  0.00 97.00      PROA   
ATOM    240  HE2 PHE P  14     -21.721 -74.118 109.892  0.00 97.00      PROA   
ATOM    241  C   PHE P  14     -21.495 -72.679 103.009  0.00 97.00      PROA   
ATOM    242  O   PHE P  14     -20.567 -71.968 102.632  0.00 97.00      PROA   
ATOM    243  N   GLN P  15     -22.720 -72.612 102.432  0.00 97.00      PROA   
ATOM    244  HN  GLN P  15     -23.397 -73.325 102.614  0.00 97.00      PROA   
ATOM    245  CA  GLN P  15     -23.182 -71.499 101.615  0.00 97.00      PROA   
ATOM    246  HA  GLN P  15     -22.541 -71.453 100.745  0.00 97.00      PROA   
ATOM    247  CB  GLN P  15     -24.652 -71.698 101.150  0.00 97.00      PROA   
ATOM    248  HB1 GLN P  15     -24.674 -72.579 100.467  0.00 97.00      PROA   
ATOM    249  HB2 GLN P  15     -24.962 -70.820 100.542  0.00 97.00      PROA   
ATOM    250  CG  GLN P  15     -25.642 -71.960 102.319  0.00 97.00      PROA   
ATOM    251  HG1 GLN P  15     -25.147 -71.764 103.292  0.00 97.00      PROA   
ATOM    252  HG2 GLN P  15     -25.939 -73.028 102.327  0.00 97.00      PROA   
ATOM    253  CD  GLN P  15     -26.914 -71.100 102.219  0.00 97.00      PROA   
ATOM    254  OE1 GLN P  15     -27.731 -71.255 101.305  0.00 97.00      PROA   
ATOM    255  NE2 GLN P  15     -27.089 -70.163 103.196  0.00 97.00      PROA   
ATOM    256 HE21 GLN P  15     -26.417 -70.078 103.931  0.00 97.00      PROA   
ATOM    257 HE22 GLN P  15     -27.862 -69.534 103.128  0.00 97.00      PROA   
ATOM    258  C   GLN P  15     -23.089 -70.156 102.344  0.00 97.00      PROA   
ATOM    259  O   GLN P  15     -23.254 -70.100 103.560  0.00 97.00      PROA   
ATOM    260  N   GLU P  16     -22.788 -69.057 101.603  0.00 97.00      PROA   
ATOM    261  HN  GLU P  16     -22.633 -69.173 100.621  0.00 97.00      PROA   
ATOM    262  CA  GLU P  16     -22.698 -67.678 102.073  0.00 97.00      PROA   
ATOM    263  HA  GLU P  16     -22.819 -67.079 101.182  0.00 97.00      PROA   
ATOM    264  CB  GLU P  16     -23.847 -67.226 103.037  0.00 97.00      PROA   
ATOM    265  HB1 GLU P  16     -23.752 -67.807 103.977  0.00 97.00      PROA   
ATOM    266  HB2 GLU P  16     -24.826 -67.488 102.574  0.00 97.00      PROA   
ATOM    267  CG  GLU P  16     -23.866 -65.722 103.409  0.00 97.00      PROA   
ATOM    268  HG1 GLU P  16     -24.257 -65.130 102.556  0.00 97.00      PROA   
ATOM    269  HG2 GLU P  16     -22.842 -65.358 103.628  0.00 97.00      PROA   
ATOM    270  CD  GLU P  16     -24.707 -65.394 104.650  0.00 97.00      PROA   
ATOM    271  OE1 GLU P  16     -25.326 -66.302 105.263  0.00 97.00      PROA   
ATOM    272  OE2 GLU P  16     -24.709 -64.190 105.023  0.00 97.00      PROA   
ATOM    273  C   GLU P  16     -21.307 -67.328 102.601  0.00 97.00      PROA   
ATOM    274  O   GLU P  16     -20.842 -66.203 102.437  0.00 97.00      PROA   
ATOM    275  N   GLU P  17     -20.584 -68.289 103.220  0.00 97.00      PROA   
ATOM    276  HN  GLU P  17     -20.990 -69.187 103.366  0.00 97.00      PROA   
ATOM    277  CA  GLU P  17     -19.235 -68.129 103.750  0.00 97.00      PROA   
ATOM    278  HA  GLU P  17     -19.279 -67.326 104.472  0.00 97.00      PROA   
ATOM    279  CB  GLU P  17     -18.819 -69.410 104.523  0.00 97.00      PROA   
ATOM    280  HB1 GLU P  17     -18.967 -70.264 103.823  0.00 97.00      PROA   
ATOM    281  HB2 GLU P  17     -19.535 -69.556 105.362  0.00 97.00      PROA   
ATOM    282  CG  GLU P  17     -17.370 -69.486 105.063  0.00 97.00      PROA   
ATOM    283  HG1 GLU P  17     -16.626 -69.358 104.252  0.00 97.00      PROA   
ATOM    284  HG2 GLU P  17     -17.211 -70.495 105.502  0.00 97.00      PROA   
ATOM    285  CD  GLU P  17     -17.088 -68.463 106.168  0.00 97.00      PROA   
ATOM    286  OE1 GLU P  17     -17.136 -67.237 105.893  0.00 97.00      PROA   
ATOM    287  OE2 GLU P  17     -16.798 -68.905 107.312  0.00 97.00      PROA   
ATOM    288  C   GLU P  17     -18.176 -67.723 102.720  0.00 97.00      PROA   
ATOM    289  O   GLU P  17     -18.233 -68.102 101.557  0.00 97.00      PROA   
ATOM    290  N   SER P  18     -17.174 -66.916 103.138  0.00 97.00      PROA   
ATOM    291  HN  SER P  18     -17.095 -66.726 104.118  0.00 97.00      PROA   
ATOM    292  CA  SER P  18     -16.148 -66.364 102.270  0.00 97.00      PROA   
ATOM    293  HA  SER P  18     -16.530 -66.338 101.260  0.00 97.00      PROA   
ATOM    294  CB  SER P  18     -15.749 -64.920 102.671  0.00 97.00      PROA   
ATOM    295  HB1 SER P  18     -15.294 -64.923 103.686  0.00 97.00      PROA   
ATOM    296  HB2 SER P  18     -16.667 -64.295 102.713  0.00 97.00      PROA   
ATOM    297  OG  SER P  18     -14.837 -64.334 101.740  0.00 97.00      PROA   
ATOM    298  HG1 SER P  18     -15.302 -64.284 100.900  0.00 97.00      PROA   
ATOM    299  C   SER P  18     -14.910 -67.235 102.293  0.00 97.00      PROA   
ATOM    300  O   SER P  18     -14.376 -67.567 103.349  0.00 97.00      PROA   
ATOM    301  N   VAL P  19     -14.407 -67.620 101.100  0.00 97.00      PROA   
ATOM    302  HN  VAL P  19     -14.831 -67.319 100.248  0.00 97.00      PROA   
ATOM    303  CA  VAL P  19     -13.247 -68.483 101.017  0.00 97.00      PROA   
ATOM    304  HA  VAL P  19     -12.633 -68.311 101.887  0.00 97.00      PROA   
ATOM    305  CB  VAL P  19     -13.632 -69.969 101.031  0.00 97.00      PROA   
ATOM    306  HB  VAL P  19     -14.086 -70.177 102.031  0.00 97.00      PROA   
ATOM    307  CG1 VAL P  19     -14.708 -70.293  99.973  0.00 97.00      PROA   
ATOM    308 HG11 VAL P  19     -14.313 -70.097  98.958  0.00 97.00      PROA   
ATOM    309 HG12 VAL P  19     -15.628 -69.693 100.125  0.00 97.00      PROA   
ATOM    310 HG13 VAL P  19     -14.988 -71.366 100.030  0.00 97.00      PROA   
ATOM    311  CG2 VAL P  19     -12.403 -70.887 100.871  0.00 97.00      PROA   
ATOM    312 HG21 VAL P  19     -11.644 -70.671 101.646  0.00 97.00      PROA   
ATOM    313 HG22 VAL P  19     -11.945 -70.761  99.868  0.00 97.00      PROA   
ATOM    314 HG23 VAL P  19     -12.712 -71.949 100.976  0.00 97.00      PROA   
ATOM    315  C   VAL P  19     -12.381 -68.071  99.846  0.00 97.00      PROA   
ATOM    316  O   VAL P  19     -12.839 -67.955  98.718  0.00 97.00      PROA   
ATOM    317  N   THR P  20     -11.070 -67.826 100.085  0.00 97.00      PROA   
ATOM    318  HN  THR P  20     -10.695 -67.904 101.005  0.00 97.00      PROA   
ATOM    319  CA  THR P  20     -10.146 -67.464  99.021  0.00 97.00      PROA   
ATOM    320  HA  THR P  20     -10.652 -67.576  98.077  0.00 97.00      PROA   
ATOM    321  CB  THR P  20      -9.662 -66.010  99.071  0.00 97.00      PROA   
ATOM    322  HB  THR P  20     -10.563 -65.376  99.246  0.00 97.00      PROA   
ATOM    323  OG1 THR P  20      -9.114 -65.568  97.832  0.00 97.00      PROA   
ATOM    324  HG1 THR P  20      -8.263 -65.999  97.708  0.00 97.00      PROA   
ATOM    325  CG2 THR P  20      -8.659 -65.720 100.196  0.00 97.00      PROA   
ATOM    326 HG21 THR P  20      -7.750 -66.347 100.097  0.00 97.00      PROA   
ATOM    327 HG22 THR P  20      -9.125 -65.909 101.183  0.00 97.00      PROA   
ATOM    328 HG23 THR P  20      -8.346 -64.654 100.161  0.00 97.00      PROA   
ATOM    329  C   THR P  20      -9.041 -68.488  99.030  0.00 97.00      PROA   
ATOM    330  O   THR P  20      -8.556 -68.900 100.078  0.00 97.00      PROA   
ATOM    331  N   LEU P  21      -8.668 -68.975  97.829  0.00 97.00      PROA   
ATOM    332  HN  LEU P  21      -9.098 -68.619  97.000  0.00 97.00      PROA   
ATOM    333  CA  LEU P  21      -7.798 -70.113  97.649  0.00 97.00      PROA   
ATOM    334  HA  LEU P  21      -7.473 -70.489  98.608  0.00 97.00      PROA   
ATOM    335  CB  LEU P  21      -8.492 -71.261  96.865  0.00 97.00      PROA   
ATOM    336  HB1 LEU P  21      -7.766 -72.099  96.784  0.00 97.00      PROA   
ATOM    337  HB2 LEU P  21      -8.741 -70.931  95.833  0.00 97.00      PROA   
ATOM    338  CG  LEU P  21      -9.791 -71.833  97.499  0.00 97.00      PROA   
ATOM    339  HG  LEU P  21      -9.692 -71.779  98.609  0.00 97.00      PROA   
ATOM    340  CD1 LEU P  21     -11.069 -71.078  97.077  0.00 97.00      PROA   
ATOM    341 HD11 LEU P  21     -11.188 -71.127  95.974  0.00 97.00      PROA   
ATOM    342 HD12 LEU P  21     -11.043 -70.014  97.382  0.00 97.00      PROA   
ATOM    343 HD13 LEU P  21     -11.961 -71.549  97.540  0.00 97.00      PROA   
ATOM    344  CD2 LEU P  21      -9.958 -73.315  97.115  0.00 97.00      PROA   
ATOM    345 HD21 LEU P  21      -9.083 -73.910  97.449  0.00 97.00      PROA   
ATOM    346 HD22 LEU P  21     -10.049 -73.410  96.013  0.00 97.00      PROA   
ATOM    347 HD23 LEU P  21     -10.873 -73.736  97.581  0.00 97.00      PROA   
ATOM    348  C   LEU P  21      -6.579 -69.650  96.883  0.00 97.00      PROA   
ATOM    349  O   LEU P  21      -6.699 -69.116  95.791  0.00 97.00      PROA   
ATOM    350  N   HSD P  22      -5.363 -69.840  97.439  0.00 97.00      PROA   
ATOM    351  HN  HSD P  22      -5.286 -70.307  98.319  0.00 97.00      PROA   
ATOM    352  CA  HSD P  22      -4.134 -69.274  96.915  0.00 97.00      PROA   
ATOM    353  HA  HSD P  22      -4.365 -68.544  96.152  0.00 97.00      PROA   
ATOM    354  CB  HSD P  22      -3.315 -68.568  98.025  0.00 97.00      PROA   
ATOM    355  HB1 HSD P  22      -2.328 -68.249  97.627  0.00 97.00      PROA   
ATOM    356  HB2 HSD P  22      -3.135 -69.264  98.873  0.00 97.00      PROA   
ATOM    357  ND1 HSD P  22      -4.879 -67.276  99.587  0.00 97.00      PROA   
ATOM    358  HD1 HSD P  22      -5.182 -68.054 100.140  0.00 97.00      PROA   
ATOM    359  CG  HSD P  22      -3.993 -67.328  98.530  0.00 97.00      PROA   
ATOM    360  CE1 HSD P  22      -5.192 -65.969  99.769  0.00 97.00      PROA   
ATOM    361  HE1 HSD P  22      -5.868 -65.622 100.546  0.00 97.00      PROA   
ATOM    362  NE2 HSD P  22      -4.562 -65.181  98.921  0.00 97.00      PROA   
ATOM    363  CD2 HSD P  22      -3.793 -66.037  98.154  0.00 97.00      PROA   
ATOM    364  HD2 HSD P  22      -3.136 -65.639  97.390  0.00 97.00      PROA   
ATOM    365  C   HSD P  22      -3.235 -70.325  96.307  0.00 97.00      PROA   
ATOM    366  O   HSD P  22      -2.930 -71.332  96.932  0.00 97.00      PROA   
ATOM    367  N   CYS P  23      -2.753 -70.087  95.066  0.00 97.00      PROA   
ATOM    368  HN  CYS P  23      -3.066 -69.285  94.559  0.00 97.00      PROA   
ATOM    369  CA  CYS P  23      -1.780 -70.928  94.394  0.00 97.00      PROA   
ATOM    370  HA  CYS P  23      -1.764 -71.907  94.852  0.00 97.00      PROA   
ATOM    371  CB  CYS P  23      -2.107 -71.094  92.895  0.00 97.00      PROA   
ATOM    372  HB1 CYS P  23      -1.280 -71.633  92.393  0.00 97.00      PROA   
ATOM    373  HB2 CYS P  23      -2.229 -70.096  92.420  0.00 97.00      PROA   
ATOM    374  SG  CYS P  23      -3.616 -72.056  92.679  0.00 97.00      PROA   
ATOM    375  C   CYS P  23      -0.394 -70.335  94.509  0.00 97.00      PROA   
ATOM    376  O   CYS P  23      -0.025 -69.399  93.804  0.00 97.00      PROA   
ATOM    377  N   GLU P  24       0.428 -70.905  95.410  0.00 97.00      PROA   
ATOM    378  HN  GLU P  24       0.133 -71.689  95.950  0.00 97.00      PROA   
ATOM    379  CA  GLU P  24       1.726 -70.374  95.750  0.00 97.00      PROA   
ATOM    380  HA  GLU P  24       1.748 -69.311  95.549  0.00 97.00      PROA   
ATOM    381  CB  GLU P  24       2.012 -70.595  97.255  0.00 97.00      PROA   
ATOM    382  HB1 GLU P  24       1.134 -70.189  97.808  0.00 97.00      PROA   
ATOM    383  HB2 GLU P  24       2.901 -70.003  97.566  0.00 97.00      PROA   
ATOM    384  CG  GLU P  24       2.236 -72.077  97.622  0.00 97.00      PROA   
ATOM    385  HG1 GLU P  24       3.199 -72.448  97.213  0.00 97.00      PROA   
ATOM    386  HG2 GLU P  24       1.411 -72.700  97.213  0.00 97.00      PROA   
ATOM    387  CD  GLU P  24       2.269 -72.276  99.122  0.00 97.00      PROA   
ATOM    388  OE1 GLU P  24       3.048 -73.160  99.574  0.00 97.00      PROA   
ATOM    389  OE2 GLU P  24       1.496 -71.580  99.831  0.00 97.00      PROA   
ATOM    390  C   GLU P  24       2.823 -71.035  94.949  0.00 97.00      PROA   
ATOM    391  O   GLU P  24       2.661 -72.107  94.366  0.00 97.00      PROA   
ATOM    392  N   VAL P  25       4.000 -70.374  94.948  0.00 97.00      PROA   
ATOM    393  HN  VAL P  25       4.069 -69.470  95.360  0.00 97.00      PROA   
ATOM    394  CA  VAL P  25       5.273 -70.967  94.615  0.00 97.00      PROA   
ATOM    395  HA  VAL P  25       5.240 -72.025  94.832  0.00 97.00      PROA   
ATOM    396  CB  VAL P  25       5.750 -70.718  93.179  0.00 97.00      PROA   
ATOM    397  HB  VAL P  25       5.890 -69.626  93.004  0.00 97.00      PROA   
ATOM    398  CG1 VAL P  25       7.090 -71.445  92.950  0.00 97.00      PROA   
ATOM    399 HG11 VAL P  25       6.950 -72.543  93.036  0.00 97.00      PROA   
ATOM    400 HG12 VAL P  25       7.858 -71.129  93.683  0.00 97.00      PROA   
ATOM    401 HG13 VAL P  25       7.468 -71.217  91.932  0.00 97.00      PROA   
ATOM    402  CG2 VAL P  25       4.706 -71.222  92.159  0.00 97.00      PROA   
ATOM    403 HG21 VAL P  25       3.762 -70.644  92.235  0.00 97.00      PROA   
ATOM    404 HG22 VAL P  25       4.480 -72.295  92.336  0.00 97.00      PROA   
ATOM    405 HG23 VAL P  25       5.095 -71.113  91.123  0.00 97.00      PROA   
ATOM    406  C   VAL P  25       6.188 -70.220  95.573  0.00 97.00      PROA   
ATOM    407  O   VAL P  25       6.008 -69.006  95.655  0.00 97.00      PROA   
ATOM    408  N   PRO P  26       7.152 -70.789  96.312  0.00 97.00      PROA   
ATOM    409  CD  PRO P  26       7.087 -72.202  96.717  0.00 97.00      PROA   
ATOM    410  HD1 PRO P  26       7.751 -72.794  96.050  0.00 97.00      PROA   
ATOM    411  HD2 PRO P  26       6.054 -72.617  96.693  0.00 97.00      PROA   
ATOM    412  CA  PRO P  26       7.981 -70.009  97.244  0.00 97.00      PROA   
ATOM    413  HA  PRO P  26       7.334 -69.380  97.841  0.00 97.00      PROA   
ATOM    414  CB  PRO P  26       8.651 -71.086  98.115  0.00 97.00      PROA   
ATOM    415  HB1 PRO P  26       8.892 -70.706  99.128  0.00 97.00      PROA   
ATOM    416  HB2 PRO P  26       9.579 -71.474  97.639  0.00 97.00      PROA   
ATOM    417  CG  PRO P  26       7.619 -72.214  98.150  0.00 97.00      PROA   
ATOM    418  HG1 PRO P  26       8.052 -73.190  98.444  0.00 97.00      PROA   
ATOM    419  HG2 PRO P  26       6.798 -71.946  98.853  0.00 97.00      PROA   
ATOM    420  C   PRO P  26       9.044 -69.111  96.608  0.00 97.00      PROA   
ATOM    421  O   PRO P  26      10.119 -68.958  97.185  0.00 97.00      PROA   
ATOM    422  N   HSD P  27       8.754 -68.462  95.463  0.00 97.00      PROA   
ATOM    423  HN  HSD P  27       7.833 -68.545  95.090  0.00 97.00      PROA   
ATOM    424  CA  HSD P  27       9.638 -67.514  94.821  0.00 97.00      PROA   
ATOM    425  HA  HSD P  27      10.608 -67.516  95.300  0.00 97.00      PROA   
ATOM    426  CB  HSD P  27       9.826 -67.773  93.302  0.00 97.00      PROA   
ATOM    427  HB1 HSD P  27      10.309 -66.892  92.825  0.00 97.00      PROA   
ATOM    428  HB2 HSD P  27       8.836 -67.917  92.815  0.00 97.00      PROA   
ATOM    429  ND1 HSD P  27      10.266 -70.234  92.774  0.00 97.00      PROA   
ATOM    430  HD1 HSD P  27       9.322 -70.553  92.870  0.00 97.00      PROA   
ATOM    431  CG  HSD P  27      10.716 -68.949  92.996  0.00 97.00      PROA   
ATOM    432  CE1 HSD P  27      11.332 -70.960  92.356  0.00 97.00      PROA   
ATOM    433  HE1 HSD P  27      11.271 -72.018  92.100  0.00 97.00      PROA   
ATOM    434  NE2 HSD P  27      12.429 -70.233  92.279  0.00 97.00      PROA   
ATOM    435  CD2 HSD P  27      12.039 -68.966  92.673  0.00 97.00      PROA   
ATOM    436  HD2 HSD P  27      12.761 -68.158  92.662  0.00 97.00      PROA   
ATOM    437  C   HSD P  27       9.026 -66.149  94.985  0.00 97.00      PROA   
ATOM    438  O   HSD P  27       7.892 -65.918  94.578  0.00 97.00      PROA   
ATOM    439  N   LEU P  28       9.772 -65.197  95.589  0.00 97.00      PROA   
ATOM    440  HN  LEU P  28      10.646 -65.425  96.010  0.00 97.00      PROA   
ATOM    441  CA  LEU P  28       9.346 -63.816  95.731  0.00 97.00      PROA   
ATOM    442  HA  LEU P  28       8.403 -63.845  96.259  0.00 97.00      PROA   
ATOM    443  CB  LEU P  28      10.337 -62.996  96.600  0.00 97.00      PROA   
ATOM    444  HB1 LEU P  28       9.923 -61.976  96.758  0.00 97.00      PROA   
ATOM    445  HB2 LEU P  28      11.308 -62.893  96.070  0.00 97.00      PROA   
ATOM    446  CG  LEU P  28      10.634 -63.598  97.998  0.00 97.00      PROA   
ATOM    447  HG  LEU P  28      11.089 -64.608  97.867  0.00 97.00      PROA   
ATOM    448  CD1 LEU P  28      11.665 -62.734  98.750  0.00 97.00      PROA   
ATOM    449 HD11 LEU P  28      11.257 -61.715  98.920  0.00 97.00      PROA   
ATOM    450 HD12 LEU P  28      12.604 -62.647  98.164  0.00 97.00      PROA   
ATOM    451 HD13 LEU P  28      11.902 -63.188  99.735  0.00 97.00      PROA   
ATOM    452  CD2 LEU P  28       9.362 -63.765  98.849  0.00 97.00      PROA   
ATOM    453 HD21 LEU P  28       8.650 -64.465  98.367  0.00 97.00      PROA   
ATOM    454 HD22 LEU P  28       8.860 -62.783  98.983  0.00 97.00      PROA   
ATOM    455 HD23 LEU P  28       9.621 -64.167  99.852  0.00 97.00      PROA   
ATOM    456  C   LEU P  28       9.046 -63.085  94.417  0.00 97.00      PROA   
ATOM    457  O   LEU P  28       7.987 -62.458  94.366  0.00 97.00      PROA   
ATOM    458  N   PRO P  29       9.805 -63.124  93.315  0.00 97.00      PROA   
ATOM    459  CD  PRO P  29      11.225 -63.503  93.274  0.00 97.00      PROA   
ATOM    460  HD1 PRO P  29      11.403 -64.505  93.715  0.00 97.00      PROA   
ATOM    461  HD2 PRO P  29      11.820 -62.734  93.816  0.00 97.00      PROA   
ATOM    462  CA  PRO P  29       9.327 -62.662  92.010  0.00 97.00      PROA   
ATOM    463  HA  PRO P  29       8.758 -61.747  92.108  0.00 97.00      PROA   
ATOM    464  CB  PRO P  29      10.639 -62.430  91.237  0.00 97.00      PROA   
ATOM    465  HB1 PRO P  29      11.037 -61.425  91.509  0.00 97.00      PROA   
ATOM    466  HB2 PRO P  29      10.539 -62.469  90.136  0.00 97.00      PROA   
ATOM    467  CG  PRO P  29      11.589 -63.493  91.789  0.00 97.00      PROA   
ATOM    468  HG1 PRO P  29      11.345 -64.479  91.336  0.00 97.00      PROA   
ATOM    469  HG2 PRO P  29      12.656 -63.256  91.609  0.00 97.00      PROA   
ATOM    470  C   PRO P  29       8.438 -63.701  91.321  0.00 97.00      PROA   
ATOM    471  O   PRO P  29       8.535 -63.842  90.104  0.00 97.00      PROA   
ATOM    472  N   GLY P  30       7.552 -64.421  92.053  0.00 97.00      PROA   
ATOM    473  HN  GLY P  30       7.488 -64.253  93.036  0.00 97.00      PROA   
ATOM    474  CA  GLY P  30       6.745 -65.524  91.543  0.00 97.00      PROA   
ATOM    475  HA1 GLY P  30       6.381 -66.062  92.407  0.00 97.00      PROA   
ATOM    476  HA2 GLY P  30       7.362 -66.141  90.905  0.00 97.00      PROA   
ATOM    477  C   GLY P  30       5.536 -65.081  90.756  0.00 97.00      PROA   
ATOM    478  O   GLY P  30       4.406 -65.349  91.149  0.00 97.00      PROA   
ATOM    479  N   SER P  31       5.796 -64.409  89.611  0.00 97.00      PROA   
ATOM    480  HN  SER P  31       6.769 -64.253  89.443  0.00 97.00      PROA   
ATOM    481  CA  SER P  31       4.922 -63.755  88.637  0.00 97.00      PROA   
ATOM    482  HA  SER P  31       4.918 -62.714  88.924  0.00 97.00      PROA   
ATOM    483  CB  SER P  31       5.533 -63.846  87.206  0.00 97.00      PROA   
ATOM    484  HB1 SER P  31       5.578 -64.915  86.902  0.00 97.00      PROA   
ATOM    485  HB2 SER P  31       6.575 -63.458  87.232  0.00 97.00      PROA   
ATOM    486  OG  SER P  31       4.793 -63.130  86.215  0.00 97.00      PROA   
ATOM    487  HG1 SER P  31       5.239 -62.291  86.071  0.00 97.00      PROA   
ATOM    488  C   SER P  31       3.465 -64.186  88.584  0.00 97.00      PROA   
ATOM    489  O   SER P  31       3.154 -65.367  88.598  0.00 97.00      PROA   
ATOM    490  N   SER P  32       2.537 -63.206  88.500  0.00 97.00      PROA   
ATOM    491  HN  SER P  32       2.817 -62.256  88.392  0.00 97.00      PROA   
ATOM    492  CA  SER P  32       1.106 -63.388  88.653  0.00 97.00      PROA   
ATOM    493  HA  SER P  32       0.948 -64.120  89.433  0.00 97.00      PROA   
ATOM    494  CB  SER P  32       0.448 -62.060  89.112  0.00 97.00      PROA   
ATOM    495  HB1 SER P  32       0.835 -61.814  90.125  0.00 97.00      PROA   
ATOM    496  HB2 SER P  32      -0.657 -62.142  89.187  0.00 97.00      PROA   
ATOM    497  OG  SER P  32       0.798 -60.982  88.245  0.00 97.00      PROA   
ATOM    498  HG1 SER P  32       0.342 -61.144  87.414  0.00 97.00      PROA   
ATOM    499  C   SER P  32       0.391 -63.906  87.413  0.00 97.00      PROA   
ATOM    500  O   SER P  32      -0.564 -63.299  86.931  0.00 97.00      PROA   
ATOM    501  N   SER P  33       0.820 -65.077  86.895  0.00 97.00      PROA   
ATOM    502  HN  SER P  33       1.640 -65.501  87.273  0.00 97.00      PROA   
ATOM    503  CA  SER P  33       0.164 -65.782  85.810  0.00 97.00      PROA   
ATOM    504  HA  SER P  33      -0.725 -65.246  85.507  0.00 97.00      PROA   
ATOM    505  CB  SER P  33       1.097 -65.961  84.582  0.00 97.00      PROA   
ATOM    506  HB1 SER P  33       1.997 -66.546  84.873  0.00 97.00      PROA   
ATOM    507  HB2 SER P  33       1.441 -64.959  84.244  0.00 97.00      PROA   
ATOM    508  OG  SER P  33       0.452 -66.618  83.491  0.00 97.00      PROA   
ATOM    509  HG1 SER P  33      -0.075 -65.960  83.029  0.00 97.00      PROA   
ATOM    510  C   SER P  33      -0.261 -67.132  86.347  0.00 97.00      PROA   
ATOM    511  O   SER P  33       0.511 -67.822  87.006  0.00 97.00      PROA   
ATOM    512  N   THR P  34      -1.533 -67.530  86.097  0.00 97.00      PROA   
ATOM    513  HN  THR P  34      -2.141 -66.979  85.532  0.00 97.00      PROA   
ATOM    514  CA  THR P  34      -2.100 -68.738  86.671  0.00 97.00      PROA   
ATOM    515  HA  THR P  34      -1.315 -69.469  86.814  0.00 97.00      PROA   
ATOM    516  CB  THR P  34      -2.854 -68.512  87.984  0.00 97.00      PROA   
ATOM    517  HB  THR P  34      -3.811 -67.966  87.816  0.00 97.00      PROA   
ATOM    518  OG1 THR P  34      -2.089 -67.702  88.857  0.00 97.00      PROA   
ATOM    519  HG1 THR P  34      -2.206 -66.810  88.527  0.00 97.00      PROA   
ATOM    520  CG2 THR P  34      -3.161 -69.847  88.691  0.00 97.00      PROA   
ATOM    521 HG21 THR P  34      -2.269 -70.506  88.690  0.00 97.00      PROA   
ATOM    522 HG22 THR P  34      -3.992 -70.377  88.184  0.00 97.00      PROA   
ATOM    523 HG23 THR P  34      -3.473 -69.667  89.741  0.00 97.00      PROA   
ATOM    524  C   THR P  34      -3.095 -69.295  85.697  0.00 97.00      PROA   
ATOM    525  O   THR P  34      -3.842 -68.556  85.063  0.00 97.00      PROA   
ATOM    526  N   GLN P  35      -3.158 -70.639  85.595  0.00 97.00      PROA   
ATOM    527  HN  GLN P  35      -2.454 -71.220  85.998  0.00 97.00      PROA   
ATOM    528  CA  GLN P  35      -4.270 -71.322  84.981  0.00 97.00      PROA   
ATOM    529  HA  GLN P  35      -4.964 -70.618  84.542  0.00 97.00      PROA   
ATOM    530  CB  GLN P  35      -3.795 -72.337  83.912  0.00 97.00      PROA   
ATOM    531  HB1 GLN P  35      -4.686 -72.763  83.401  0.00 97.00      PROA   
ATOM    532  HB2 GLN P  35      -3.255 -73.171  84.413  0.00 97.00      PROA   
ATOM    533  CG  GLN P  35      -2.842 -71.703  82.876  0.00 97.00      PROA   
ATOM    534  HG1 GLN P  35      -1.920 -71.333  83.376  0.00 97.00      PROA   
ATOM    535  HG2 GLN P  35      -3.335 -70.844  82.375  0.00 97.00      PROA   
ATOM    536  CD  GLN P  35      -2.396 -72.746  81.852  0.00 97.00      PROA   
ATOM    537  OE1 GLN P  35      -1.661 -73.670  82.197  0.00 97.00      PROA   
ATOM    538  NE2 GLN P  35      -2.819 -72.596  80.569  0.00 97.00      PROA   
ATOM    539 HE21 GLN P  35      -2.505 -73.259  79.892  0.00 97.00      PROA   
ATOM    540 HE22 GLN P  35      -3.398 -71.821  80.325  0.00 97.00      PROA   
ATOM    541  C   GLN P  35      -4.956 -72.054  86.110  0.00 97.00      PROA   
ATOM    542  O   GLN P  35      -4.324 -72.827  86.814  0.00 97.00      PROA   
ATOM    543  N   TRP P  36      -6.270 -71.810  86.318  0.00 97.00      PROA   
ATOM    544  HN  TRP P  36      -6.752 -71.145  85.755  0.00 97.00      PROA   
ATOM    545  CA  TRP P  36      -7.079 -72.481  87.322  0.00 97.00      PROA   
ATOM    546  HA  TRP P  36      -6.452 -73.063  87.983  0.00 97.00      PROA   
ATOM    547  CB  TRP P  36      -7.932 -71.495  88.162  0.00 97.00      PROA   
ATOM    548  HB1 TRP P  36      -8.777 -72.032  88.643  0.00 97.00      PROA   
ATOM    549  HB2 TRP P  36      -8.375 -70.743  87.469  0.00 97.00      PROA   
ATOM    550  CG  TRP P  36      -7.211 -70.775  89.257  0.00 97.00      PROA   
ATOM    551  CD1 TRP P  36      -6.602 -69.554  89.177  0.00 97.00      PROA   
ATOM    552  HD1 TRP P  36      -6.424 -69.022  88.260  0.00 97.00      PROA   
ATOM    553  NE1 TRP P  36      -6.206 -69.146  90.420  0.00 97.00      PROA   
ATOM    554  HE1 TRP P  36      -5.796 -68.283  90.629  0.00 97.00      PROA   
ATOM    555  CE2 TRP P  36      -6.527 -70.101  91.336  0.00 97.00      PROA   
ATOM    556  CD2 TRP P  36      -7.156 -71.160  90.641  0.00 97.00      PROA   
ATOM    557  CE3 TRP P  36      -7.591 -72.283  91.347  0.00 97.00      PROA   
ATOM    558  HE3 TRP P  36      -8.064 -73.115  90.846  0.00 97.00      PROA   
ATOM    559  CZ3 TRP P  36      -7.386 -72.328  92.729  0.00 97.00      PROA   
ATOM    560  HZ3 TRP P  36      -7.692 -73.198  93.292  0.00 97.00      PROA   
ATOM    561  CZ2 TRP P  36      -6.342 -70.136  92.709  0.00 97.00      PROA   
ATOM    562  HZ2 TRP P  36      -5.862 -69.324  93.234  0.00 97.00      PROA   
ATOM    563  CH2 TRP P  36      -6.781 -71.268  93.397  0.00 97.00      PROA   
ATOM    564  HH2 TRP P  36      -6.619 -71.339  94.462  0.00 97.00      PROA   
ATOM    565  C   TRP P  36      -8.015 -73.437  86.626  0.00 97.00      PROA   
ATOM    566  O   TRP P  36      -8.423 -73.194  85.498  0.00 97.00      PROA   
ATOM    567  N   PHE P  37      -8.365 -74.566  87.283  0.00 97.00      PROA   
ATOM    568  HN  PHE P  37      -7.964 -74.775  88.174  0.00 97.00      PROA   
ATOM    569  CA  PHE P  37      -9.205 -75.597  86.709  0.00 97.00      PROA   
ATOM    570  HA  PHE P  37      -9.744 -75.190  85.867  0.00 97.00      PROA   
ATOM    571  CB  PHE P  37      -8.409 -76.860  86.263  0.00 97.00      PROA   
ATOM    572  HB1 PHE P  37      -9.078 -77.566  85.726  0.00 97.00      PROA   
ATOM    573  HB2 PHE P  37      -7.985 -77.382  87.147  0.00 97.00      PROA   
ATOM    574  CG  PHE P  37      -7.259 -76.500  85.350  0.00 97.00      PROA   
ATOM    575  CD1 PHE P  37      -7.411 -76.553  83.954  0.00 97.00      PROA   
ATOM    576  HD1 PHE P  37      -8.360 -76.846  83.531  0.00 97.00      PROA   
ATOM    577  CE1 PHE P  37      -6.348 -76.216  83.105  0.00 97.00      PROA   
ATOM    578  HE1 PHE P  37      -6.483 -76.254  82.034  0.00 97.00      PROA   
ATOM    579  CZ  PHE P  37      -5.118 -75.821  83.645  0.00 97.00      PROA   
ATOM    580  HZ  PHE P  37      -4.304 -75.544  82.991  0.00 97.00      PROA   
ATOM    581  CD2 PHE P  37      -6.006 -76.133  85.878  0.00 97.00      PROA   
ATOM    582  HD2 PHE P  37      -5.871 -76.087  86.947  0.00 97.00      PROA   
ATOM    583  CE2 PHE P  37      -4.949 -75.776  85.033  0.00 97.00      PROA   
ATOM    584  HE2 PHE P  37      -4.012 -75.450  85.456  0.00 97.00      PROA   
ATOM    585  C   PHE P  37     -10.217 -76.034  87.749  0.00 97.00      PROA   
ATOM    586  O   PHE P  37      -9.874 -76.244  88.910  0.00 97.00      PROA   
ATOM    587  N   LEU P  38     -11.498 -76.199  87.336  0.00 97.00      PROA   
ATOM    588  HN  LEU P  38     -11.757 -75.949  86.403  0.00 97.00      PROA   
ATOM    589  CA  LEU P  38     -12.557 -76.792  88.129  0.00 97.00      PROA   
ATOM    590  HA  LEU P  38     -12.195 -77.032  89.115  0.00 97.00      PROA   
ATOM    591  CB  LEU P  38     -13.829 -75.911  88.237  0.00 97.00      PROA   
ATOM    592  HB1 LEU P  38     -14.613 -76.445  88.818  0.00 97.00      PROA   
ATOM    593  HB2 LEU P  38     -14.231 -75.708  87.218  0.00 97.00      PROA   
ATOM    594  CG  LEU P  38     -13.595 -74.548  88.916  0.00 97.00      PROA   
ATOM    595  HG  LEU P  38     -12.833 -74.013  88.311  0.00 97.00      PROA   
ATOM    596  CD1 LEU P  38     -14.875 -73.694  88.923  0.00 97.00      PROA   
ATOM    597 HD11 LEU P  38     -15.667 -74.201  89.514  0.00 97.00      PROA   
ATOM    598 HD12 LEU P  38     -15.246 -73.534  87.889  0.00 97.00      PROA   
ATOM    599 HD13 LEU P  38     -14.674 -72.705  89.387  0.00 97.00      PROA   
ATOM    600  CD2 LEU P  38     -13.057 -74.698  90.346  0.00 97.00      PROA   
ATOM    601 HD21 LEU P  38     -12.089 -75.239  90.364  0.00 97.00      PROA   
ATOM    602 HD22 LEU P  38     -13.789 -75.250  90.973  0.00 97.00      PROA   
ATOM    603 HD23 LEU P  38     -12.904 -73.693  90.790  0.00 97.00      PROA   
ATOM    604  C   LEU P  38     -12.963 -78.066  87.439  0.00 97.00      PROA   
ATOM    605  O   LEU P  38     -13.497 -78.028  86.335  0.00 97.00      PROA   
ATOM    606  N   ASN P  39     -12.718 -79.240  88.071  0.00 97.00      PROA   
ATOM    607  HN  ASN P  39     -12.324 -79.238  88.990  0.00 97.00      PROA   
ATOM    608  CA  ASN P  39     -13.088 -80.544  87.525  0.00 97.00      PROA   
ATOM    609  HA  ASN P  39     -12.666 -81.286  88.187  0.00 97.00      PROA   
ATOM    610  CB  ASN P  39     -14.633 -80.744  87.474  0.00 97.00      PROA   
ATOM    611  HB1 ASN P  39     -14.876 -81.795  87.212  0.00 97.00      PROA   
ATOM    612  HB2 ASN P  39     -15.074 -80.074  86.705  0.00 97.00      PROA   
ATOM    613  CG  ASN P  39     -15.260 -80.442  88.841  0.00 97.00      PROA   
ATOM    614  OD1 ASN P  39     -14.679 -80.737  89.887  0.00 97.00      PROA   
ATOM    615  ND2 ASN P  39     -16.460 -79.799  88.841  0.00 97.00      PROA   
ATOM    616 HD21 ASN P  39     -16.857 -79.537  89.719  0.00 97.00      PROA   
ATOM    617 HD22 ASN P  39     -16.896 -79.554  87.977  0.00 97.00      PROA   
ATOM    618  C   ASN P  39     -12.487 -80.790  86.141  0.00 97.00      PROA   
ATOM    619  O   ASN P  39     -13.144 -81.301  85.236  0.00 97.00      PROA   
ATOM    620  N   GLY P  40     -11.210 -80.384  85.946  0.00 97.00      PROA   
ATOM    621  HN  GLY P  40     -10.700 -80.021  86.721  0.00 97.00      PROA   
ATOM    622  CA  GLY P  40     -10.531 -80.411  84.656  0.00 97.00      PROA   
ATOM    623  HA1 GLY P  40     -10.848 -81.290  84.111  0.00 97.00      PROA   
ATOM    624  HA2 GLY P  40      -9.470 -80.426  84.859  0.00 97.00      PROA   
ATOM    625  C   GLY P  40     -10.789 -79.211  83.767  0.00 97.00      PROA   
ATOM    626  O   GLY P  40      -9.976 -78.911  82.895  0.00 97.00      PROA   
ATOM    627  N   THR P  41     -11.917 -78.484  83.943  0.00 97.00      PROA   
ATOM    628  HN  THR P  41     -12.542 -78.706  84.690  0.00 97.00      PROA   
ATOM    629  CA  THR P  41     -12.311 -77.386  83.066  0.00 97.00      PROA   
ATOM    630  HA  THR P  41     -11.990 -77.622  82.060  0.00 97.00      PROA   
ATOM    631  CB  THR P  41     -13.820 -77.166  83.024  0.00 97.00      PROA   
ATOM    632  HB  THR P  41     -14.210 -76.963  84.048  0.00 97.00      PROA   
ATOM    633  OG1 THR P  41     -14.460 -78.331  82.520  0.00 97.00      PROA   
ATOM    634  HG1 THR P  41     -14.202 -79.054  83.093  0.00 97.00      PROA   
ATOM    635  CG2 THR P  41     -14.214 -75.998  82.095  0.00 97.00      PROA   
ATOM    636 HG21 THR P  41     -13.809 -76.166  81.074  0.00 97.00      PROA   
ATOM    637 HG22 THR P  41     -13.844 -75.024  82.475  0.00 97.00      PROA   
ATOM    638 HG23 THR P  41     -15.321 -75.936  82.023  0.00 97.00      PROA   
ATOM    639  C   THR P  41     -11.636 -76.096  83.480  0.00 97.00      PROA   
ATOM    640  O   THR P  41     -11.786 -75.639  84.605  0.00 97.00      PROA   
ATOM    641  N   ALA P  42     -10.871 -75.464  82.562  0.00 97.00      PROA   
ATOM    642  HN  ALA P  42     -10.751 -75.851  81.651  0.00 97.00      PROA   
ATOM    643  CA  ALA P  42     -10.165 -74.223  82.811  0.00 97.00      PROA   
ATOM    644  HA  ALA P  42      -9.545 -74.393  83.679  0.00 97.00      PROA   
ATOM    645  CB  ALA P  42      -9.231 -73.894  81.632  0.00 97.00      PROA   
ATOM    646  HB1 ALA P  42      -9.821 -73.715  80.707  0.00 97.00      PROA   
ATOM    647  HB2 ALA P  42      -8.545 -74.749  81.444  0.00 97.00      PROA   
ATOM    648  HB3 ALA P  42      -8.615 -72.996  81.848  0.00 97.00      PROA   
ATOM    649  C   ALA P  42     -11.048 -73.010  83.102  0.00 97.00      PROA   
ATOM    650  O   ALA P  42     -12.013 -72.729  82.394  0.00 97.00      PROA   
ATOM    651  N   ILE P  43     -10.694 -72.231  84.153  0.00 97.00      PROA   
ATOM    652  HN  ILE P  43      -9.913 -72.495  84.718  0.00 97.00      PROA   
ATOM    653  CA  ILE P  43     -11.322 -70.964  84.487  0.00 97.00      PROA   
ATOM    654  HA  ILE P  43     -12.322 -70.964  84.077  0.00 97.00      PROA   
ATOM    655  CB  ILE P  43     -11.413 -70.655  85.993  0.00 97.00      PROA   
ATOM    656  HB  ILE P  43     -10.473 -70.167  86.344  0.00 97.00      PROA   
ATOM    657  CG2 ILE P  43     -12.599 -69.689  86.239  0.00 97.00      PROA   
ATOM    658 HG21 ILE P  43     -13.551 -70.165  85.922  0.00 97.00      PROA   
ATOM    659 HG22 ILE P  43     -12.480 -68.733  85.693  0.00 97.00      PROA   
ATOM    660 HG23 ILE P  43     -12.688 -69.436  87.313  0.00 97.00      PROA   
ATOM    661  CG1 ILE P  43     -11.567 -71.930  86.863  0.00 97.00      PROA   
ATOM    662 HG11 ILE P  43     -10.715 -72.616  86.681  0.00 97.00      PROA   
ATOM    663 HG12 ILE P  43     -12.497 -72.465  86.573  0.00 97.00      PROA   
ATOM    664  CD  ILE P  43     -11.594 -71.621  88.368  0.00 97.00      PROA   
ATOM    665  HD1 ILE P  43     -10.838 -70.849  88.626  0.00 97.00      PROA   
ATOM    666  HD2 ILE P  43     -11.368 -72.531  88.960  0.00 97.00      PROA   
ATOM    667  HD3 ILE P  43     -12.596 -71.253  88.674  0.00 97.00      PROA   
ATOM    668  C   ILE P  43     -10.502 -69.882  83.800  0.00 97.00      PROA   
ATOM    669  O   ILE P  43      -9.318 -70.060  83.524  0.00 97.00      PROA   
ATOM    670  N   GLN P  44     -11.111 -68.708  83.522  0.00 97.00      PROA   
ATOM    671  HN  GLN P  44     -12.084 -68.583  83.700  0.00 97.00      PROA   
ATOM    672  CA  GLN P  44     -10.428 -67.582  82.913  0.00 97.00      PROA   
ATOM    673  HA  GLN P  44      -9.701 -67.949  82.200  0.00 97.00      PROA   
ATOM    674  CB  GLN P  44     -11.451 -66.681  82.173  0.00 97.00      PROA   
ATOM    675  HB1 GLN P  44     -10.897 -65.862  81.663  0.00 97.00      PROA   
ATOM    676  HB2 GLN P  44     -12.139 -66.212  82.913  0.00 97.00      PROA   
ATOM    677  CG  GLN P  44     -12.318 -67.403  81.106  0.00 97.00      PROA   
ATOM    678  HG1 GLN P  44     -12.897 -66.640  80.541  0.00 97.00      PROA   
ATOM    679  HG2 GLN P  44     -13.049 -68.085  81.590  0.00 97.00      PROA   
ATOM    680  CD  GLN P  44     -11.479 -68.182  80.082  0.00 97.00      PROA   
ATOM    681  OE1 GLN P  44     -10.980 -67.600  79.112  0.00 97.00      PROA   
ATOM    682  NE2 GLN P  44     -11.331 -69.522  80.271  0.00 97.00      PROA   
ATOM    683 HE21 GLN P  44     -10.781 -70.023  79.605  0.00 97.00      PROA   
ATOM    684 HE22 GLN P  44     -11.722 -69.974  81.072  0.00 97.00      PROA   
ATOM    685  C   GLN P  44      -9.671 -66.761  83.959  0.00 97.00      PROA   
ATOM    686  O   GLN P  44      -8.904 -65.858  83.624  0.00 97.00      PROA   
ATOM    687  N   THR P  45      -9.847 -67.084  85.264  0.00 97.00      PROA   
ATOM    688  HN  THR P  45     -10.498 -67.801  85.500  0.00 97.00      PROA   
ATOM    689  CA  THR P  45      -9.158 -66.478  86.397  0.00 97.00      PROA   
ATOM    690  HA  THR P  45      -9.392 -65.423  86.390  0.00 97.00      PROA   
ATOM    691  CB  THR P  45      -9.618 -67.076  87.727  0.00 97.00      PROA   
ATOM    692  HB  THR P  45      -9.360 -68.160  87.779  0.00 97.00      PROA   
ATOM    693  OG1 THR P  45     -11.028 -66.955  87.850  0.00 97.00      PROA   
ATOM    694  HG1 THR P  45     -11.246 -67.311  88.715  0.00 97.00      PROA   
ATOM    695  CG2 THR P  45      -8.996 -66.334  88.925  0.00 97.00      PROA   
ATOM    696 HG21 THR P  45      -9.262 -65.257  88.876  0.00 97.00      PROA   
ATOM    697 HG22 THR P  45      -7.893 -66.439  88.949  0.00 97.00      PROA   
ATOM    698 HG23 THR P  45      -9.387 -66.740  89.881  0.00 97.00      PROA   
ATOM    699  C   THR P  45      -7.650 -66.640  86.311  0.00 97.00      PROA   
ATOM    700  O   THR P  45      -7.136 -67.741  86.475  0.00 97.00      PROA   
ATOM    701  N   SER P  46      -6.895 -65.546  86.052  0.00 97.00      PROA   
ATOM    702  HN  SER P  46      -7.330 -64.688  85.789  0.00 97.00      PROA   
ATOM    703  CA  SER P  46      -5.445 -65.622  85.930  0.00 97.00      PROA   
ATOM    704  HA  SER P  46      -5.149 -66.644  85.746  0.00 97.00      PROA   
ATOM    705  CB  SER P  46      -4.942 -64.776  84.736  0.00 97.00      PROA   
ATOM    706  HB1 SER P  46      -3.831 -64.786  84.692  0.00 97.00      PROA   
ATOM    707  HB2 SER P  46      -5.279 -63.722  84.837  0.00 97.00      PROA   
ATOM    708  OG  SER P  46      -5.413 -65.315  83.502  0.00 97.00      PROA   
ATOM    709  HG1 SER P  46      -6.364 -65.432  83.574  0.00 97.00      PROA   
ATOM    710  C   SER P  46      -4.703 -65.168  87.176  0.00 97.00      PROA   
ATOM    711  O   SER P  46      -3.490 -65.349  87.282  0.00 97.00      PROA   
ATOM    712  N   THR P  47      -5.413 -64.600  88.177  0.00 97.00      PROA   
ATOM    713  HN  THR P  47      -6.396 -64.488  88.072  0.00 97.00      PROA   
ATOM    714  CA  THR P  47      -4.843 -64.225  89.470  0.00 97.00      PROA   
ATOM    715  HA  THR P  47      -3.976 -63.632  89.231  0.00 97.00      PROA   
ATOM    716  CB  THR P  47      -5.736 -63.288  90.307  0.00 97.00      PROA   
ATOM    717  HB  THR P  47      -5.740 -62.279  89.836  0.00 97.00      PROA   
ATOM    718  OG1 THR P  47      -5.308 -63.140  91.660  0.00 97.00      PROA   
ATOM    719  HG1 THR P  47      -6.040 -62.725  92.122  0.00 97.00      PROA   
ATOM    720  CG2 THR P  47      -7.179 -63.814  90.343  0.00 97.00      PROA   
ATOM    721 HG21 THR P  47      -7.193 -64.872  90.676  0.00 97.00      PROA   
ATOM    722 HG22 THR P  47      -7.653 -63.744  89.344  0.00 97.00      PROA   
ATOM    723 HG23 THR P  47      -7.795 -63.221  91.053  0.00 97.00      PROA   
ATOM    724  C   THR P  47      -4.383 -65.447  90.273  0.00 97.00      PROA   
ATOM    725  O   THR P  47      -5.052 -66.475  90.205  0.00 97.00      PROA   
ATOM    726  N   PRO P  48      -3.307 -65.407  91.069  0.00 97.00      PROA   
ATOM    727  CD  PRO P  48      -2.175 -64.496  90.850  0.00 97.00      PROA   
ATOM    728  HD1 PRO P  48      -2.319 -63.597  91.487  0.00 97.00      PROA   
ATOM    729  HD2 PRO P  48      -2.065 -64.199  89.783  0.00 97.00      PROA   
ATOM    730  CA  PRO P  48      -2.927 -66.537  91.913  0.00 97.00      PROA   
ATOM    731  HA  PRO P  48      -2.933 -67.434  91.309  0.00 97.00      PROA   
ATOM    732  CB  PRO P  48      -1.521 -66.161  92.416  0.00 97.00      PROA   
ATOM    733  HB1 PRO P  48      -0.902 -67.056  92.621  0.00 97.00      PROA   
ATOM    734  HB2 PRO P  48      -1.575 -65.538  93.337  0.00 97.00      PROA   
ATOM    735  CG  PRO P  48      -0.950 -65.294  91.294  0.00 97.00      PROA   
ATOM    736  HG1 PRO P  48      -0.109 -64.654  91.626  0.00 97.00      PROA   
ATOM    737  HG2 PRO P  48      -0.613 -65.946  90.457  0.00 97.00      PROA   
ATOM    738  C   PRO P  48      -3.832 -66.771  93.108  0.00 97.00      PROA   
ATOM    739  O   PRO P  48      -3.552 -67.708  93.844  0.00 97.00      PROA   
ATOM    740  N   THR P  49      -4.909 -65.979  93.326  0.00 97.00      PROA   
ATOM    741  HN  THR P  49      -5.093 -65.202  92.729  0.00 97.00      PROA   
ATOM    742  CA  THR P  49      -5.876 -66.257  94.377  0.00 97.00      PROA   
ATOM    743  HA  THR P  49      -5.689 -67.254  94.742  0.00 97.00      PROA   
ATOM    744  CB  THR P  49      -5.786 -65.332  95.594  0.00 97.00      PROA   
ATOM    745  HB  THR P  49      -4.706 -65.212  95.833  0.00 97.00      PROA   
ATOM    746  OG1 THR P  49      -6.407 -65.915  96.733  0.00 97.00      PROA   
ATOM    747  HG1 THR P  49      -5.945 -65.540  97.492  0.00 97.00      PROA   
ATOM    748  CG2 THR P  49      -6.386 -63.930  95.382  0.00 97.00      PROA   
ATOM    749 HG21 THR P  49      -7.487 -63.986  95.249  0.00 97.00      PROA   
ATOM    750 HG22 THR P  49      -5.934 -63.446  94.494  0.00 97.00      PROA   
ATOM    751 HG23 THR P  49      -6.186 -63.297  96.274  0.00 97.00      PROA   
ATOM    752  C   THR P  49      -7.258 -66.274  93.767  0.00 97.00      PROA   
ATOM    753  O   THR P  49      -7.665 -65.364  93.051  0.00 97.00      PROA   
ATOM    754  N   TYR P  50      -8.024 -67.350  94.043  0.00 97.00      PROA   
ATOM    755  HN  TYR P  50      -7.658 -68.089  94.608  0.00 97.00      PROA   
ATOM    756  CA  TYR P  50      -9.386 -67.497  93.590  0.00 97.00      PROA   
ATOM    757  HA  TYR P  50      -9.578 -66.815  92.774  0.00 97.00      PROA   
ATOM    758  CB  TYR P  50      -9.674 -68.951  93.124  0.00 97.00      PROA   
ATOM    759  HB1 TYR P  50      -9.593 -69.673  93.964  0.00 97.00      PROA   
ATOM    760  HB2 TYR P  50      -8.917 -69.236  92.363  0.00 97.00      PROA   
ATOM    761  CG  TYR P  50     -11.034 -69.077  92.485  0.00 97.00      PROA   
ATOM    762  CD1 TYR P  50     -12.165 -69.431  93.242  0.00 97.00      PROA   
ATOM    763  HD1 TYR P  50     -12.069 -69.600  94.305  0.00 97.00      PROA   
ATOM    764  CE1 TYR P  50     -13.414 -69.587  92.627  0.00 97.00      PROA   
ATOM    765  HE1 TYR P  50     -14.273 -69.886  93.208  0.00 97.00      PROA   
ATOM    766  CZ  TYR P  50     -13.547 -69.372  91.252  0.00 97.00      PROA   
ATOM    767  OH  TYR P  50     -14.801 -69.535  90.628  0.00 97.00      PROA   
ATOM    768  HH  TYR P  50     -15.425 -69.827  91.297  0.00 97.00      PROA   
ATOM    769  CD2 TYR P  50     -11.176 -68.891  91.100  0.00 97.00      PROA   
ATOM    770  HD2 TYR P  50     -10.306 -68.657  90.504  0.00 97.00      PROA   
ATOM    771  CE2 TYR P  50     -12.430 -69.017  90.490  0.00 97.00      PROA   
ATOM    772  HE2 TYR P  50     -12.539 -68.867  89.427  0.00 97.00      PROA   
ATOM    773  C   TYR P  50     -10.259 -67.118  94.763  0.00 97.00      PROA   
ATOM    774  O   TYR P  50     -10.296 -67.820  95.766  0.00 97.00      PROA   
ATOM    775  N   HSD P  51     -10.975 -65.977  94.661  0.00 97.00      PROA   
ATOM    776  HN  HSD P  51     -10.959 -65.443  93.820  0.00 97.00      PROA   
ATOM    777  CA  HSD P  51     -11.690 -65.389  95.775  0.00 97.00      PROA   
ATOM    778  HA  HSD P  51     -11.390 -65.861  96.700  0.00 97.00      PROA   
ATOM    779  CB  HSD P  51     -11.379 -63.872  95.895  0.00 97.00      PROA   
ATOM    780  HB1 HSD P  51     -11.590 -63.370  94.926  0.00 97.00      PROA   
ATOM    781  HB2 HSD P  51     -10.288 -63.771  96.085  0.00 97.00      PROA   
ATOM    782  ND1 HSD P  51     -13.416 -62.689  96.891  0.00 97.00      PROA   
ATOM    783  HD1 HSD P  51     -14.062 -62.920  96.162  0.00 97.00      PROA   
ATOM    784  CG  HSD P  51     -12.112 -63.133  96.990  0.00 97.00      PROA   
ATOM    785  CE1 HSD P  51     -13.667 -61.948  97.996  0.00 97.00      PROA   
ATOM    786  HE1 HSD P  51     -14.634 -61.480  98.181  0.00 97.00      PROA   
ATOM    787  NE2 HSD P  51     -12.619 -61.873  98.792  0.00 97.00      PROA   
ATOM    788  CD2 HSD P  51     -11.638 -62.613  98.155  0.00 97.00      PROA   
ATOM    789  HD2 HSD P  51     -10.650 -62.691  98.592  0.00 97.00      PROA   
ATOM    790  C   HSD P  51     -13.176 -65.588  95.626  0.00 97.00      PROA   
ATOM    791  O   HSD P  51     -13.824 -64.964  94.788  0.00 97.00      PROA   
ATOM    792  N   ILE P  52     -13.762 -66.438  96.495  0.00 97.00      PROA   
ATOM    793  HN  ILE P  52     -13.228 -66.973  97.149  0.00 97.00      PROA   
ATOM    794  CA  ILE P  52     -15.190 -66.623  96.592  0.00 97.00      PROA   
ATOM    795  HA  ILE P  52     -15.663 -66.347  95.659  0.00 97.00      PROA   
ATOM    796  CB  ILE P  52     -15.564 -68.070  96.892  0.00 97.00      PROA   
ATOM    797  HB  ILE P  52     -15.017 -68.398  97.799  0.00 97.00      PROA   
ATOM    798  CG2 ILE P  52     -17.071 -68.213  97.180  0.00 97.00      PROA   
ATOM    799 HG21 ILE P  52     -17.672 -67.854  96.318  0.00 97.00      PROA   
ATOM    800 HG22 ILE P  52     -17.376 -67.669  98.096  0.00 97.00      PROA   
ATOM    801 HG23 ILE P  52     -17.313 -69.284  97.334  0.00 97.00      PROA   
ATOM    802  CG1 ILE P  52     -15.140 -68.994  95.724  0.00 97.00      PROA   
ATOM    803 HG11 ILE P  52     -14.177 -68.655  95.289  0.00 97.00      PROA   
ATOM    804 HG12 ILE P  52     -15.911 -68.917  94.925  0.00 97.00      PROA   
ATOM    805  CD  ILE P  52     -14.982 -70.464  96.127  0.00 97.00      PROA   
ATOM    806  HD1 ILE P  52     -15.923 -70.853  96.566  0.00 97.00      PROA   
ATOM    807  HD2 ILE P  52     -14.161 -70.587  96.863  0.00 97.00      PROA   
ATOM    808  HD3 ILE P  52     -14.744 -71.076  95.234  0.00 97.00      PROA   
ATOM    809  C   ILE P  52     -15.668 -65.689  97.680  0.00 97.00      PROA   
ATOM    810  O   ILE P  52     -15.417 -65.896  98.865  0.00 97.00      PROA   
ATOM    811  N   THR P  53     -16.365 -64.601  97.282  0.00 97.00      PROA   
ATOM    812  HN  THR P  53     -16.481 -64.420  96.308  0.00 97.00      PROA   
ATOM    813  CA  THR P  53     -16.890 -63.587  98.186  0.00 97.00      PROA   
ATOM    814  HA  THR P  53     -16.053 -63.204  98.754  0.00 97.00      PROA   
ATOM    815  CB  THR P  53     -17.543 -62.428  97.440  0.00 97.00      PROA   
ATOM    816  HB  THR P  53     -18.474 -62.768  96.931  0.00 97.00      PROA   
ATOM    817  OG1 THR P  53     -16.656 -61.933  96.447  0.00 97.00      PROA   
ATOM    818  HG1 THR P  53     -17.102 -61.176  96.059  0.00 97.00      PROA   
ATOM    819  CG2 THR P  53     -17.865 -61.259  98.392  0.00 97.00      PROA   
ATOM    820 HG21 THR P  53     -16.944 -60.929  98.918  0.00 97.00      PROA   
ATOM    821 HG22 THR P  53     -18.621 -61.549  99.149  0.00 97.00      PROA   
ATOM    822 HG23 THR P  53     -18.271 -60.397  97.821  0.00 97.00      PROA   
ATOM    823  C   THR P  53     -17.882 -64.155  99.179  0.00 97.00      PROA   
ATOM    824  O   THR P  53     -17.838 -63.824 100.363  0.00 97.00      PROA   
ATOM    825  N   SER P  54     -18.784 -65.043  98.709  0.00 97.00      PROA   
ATOM    826  HN  SER P  54     -18.756 -65.343  97.760  0.00 97.00      PROA   
ATOM    827  CA  SER P  54     -19.834 -65.606  99.526  0.00 97.00      PROA   
ATOM    828  HA  SER P  54     -19.415 -65.886 100.483  0.00 97.00      PROA   
ATOM    829  CB  SER P  54     -21.074 -64.676  99.690  0.00 97.00      PROA   
ATOM    830  HB1 SER P  54     -21.827 -65.147 100.355  0.00 97.00      PROA   
ATOM    831  HB2 SER P  54     -21.550 -64.491  98.704  0.00 97.00      PROA   
ATOM    832  OG  SER P  54     -20.724 -63.406 100.228  0.00 97.00      PROA   
ATOM    833  HG1 SER P  54     -20.215 -63.581 101.024  0.00 97.00      PROA   
ATOM    834  C   SER P  54     -20.296 -66.845  98.797  0.00 97.00      PROA   
ATOM    835  O   SER P  54     -20.915 -66.748  97.742  0.00 97.00      PROA   
ATOM    836  N   ALA P  55     -19.966 -68.045  99.323  0.00 97.00      PROA   
ATOM    837  HN  ALA P  55     -19.455 -68.090 100.184  0.00 97.00      PROA   
ATOM    838  CA  ALA P  55     -20.080 -69.314  98.629  0.00 97.00      PROA   
ATOM    839  HA  ALA P  55     -19.470 -69.216  97.747  0.00 97.00      PROA   
ATOM    840  CB  ALA P  55     -19.476 -70.438  99.493  0.00 97.00      PROA   
ATOM    841  HB1 ALA P  55     -20.059 -70.573 100.429  0.00 97.00      PROA   
ATOM    842  HB2 ALA P  55     -18.433 -70.173  99.778  0.00 97.00      PROA   
ATOM    843  HB3 ALA P  55     -19.448 -71.397  98.937  0.00 97.00      PROA   
ATOM    844  C   ALA P  55     -21.457 -69.744  98.139  0.00 97.00      PROA   
ATOM    845  O   ALA P  55     -22.459 -69.629  98.838  0.00 97.00      PROA   
ATOM    846  N   SER P  56     -21.507 -70.287  96.895  0.00 97.00      PROA   
ATOM    847  HN  SER P  56     -20.678 -70.306  96.335  0.00 97.00      PROA   
ATOM    848  CA  SER P  56     -22.673 -70.904  96.284  0.00 97.00      PROA   
ATOM    849  HA  SER P  56     -23.541 -70.669  96.880  0.00 97.00      PROA   
ATOM    850  CB  SER P  56     -22.952 -70.418  94.831  0.00 97.00      PROA   
ATOM    851  HB1 SER P  56     -23.017 -69.309  94.837  0.00 97.00      PROA   
ATOM    852  HB2 SER P  56     -23.929 -70.813  94.476  0.00 97.00      PROA   
ATOM    853  OG  SER P  56     -21.931 -70.793  93.909  0.00 97.00      PROA   
ATOM    854  HG1 SER P  56     -22.354 -70.828  93.040  0.00 97.00      PROA   
ATOM    855  C   SER P  56     -22.510 -72.412  96.305  0.00 97.00      PROA   
ATOM    856  O   SER P  56     -21.449 -72.937  96.624  0.00 97.00      PROA   
ATOM    857  N   GLU P  57     -23.586 -73.162  95.968  0.00 97.00      PROA   
ATOM    858  HN  GLU P  57     -24.439 -72.731  95.683  0.00 97.00      PROA   
ATOM    859  CA  GLU P  57     -23.581 -74.611  95.851  0.00 97.00      PROA   
ATOM    860  HA  GLU P  57     -23.275 -75.038  96.797  0.00 97.00      PROA   
ATOM    861  CB  GLU P  57     -25.004 -75.096  95.450  0.00 97.00      PROA   
ATOM    862  HB1 GLU P  57     -25.021 -76.202  95.369  0.00 97.00      PROA   
ATOM    863  HB2 GLU P  57     -25.219 -74.685  94.433  0.00 97.00      PROA   
ATOM    864  CG  GLU P  57     -26.189 -74.610  96.335  0.00 97.00      PROA   
ATOM    865  HG1 GLU P  57     -27.129 -74.857  95.788  0.00 97.00      PROA   
ATOM    866  HG2 GLU P  57     -26.163 -73.508  96.463  0.00 97.00      PROA   
ATOM    867  CD  GLU P  57     -26.304 -75.246  97.724  0.00 97.00      PROA   
ATOM    868  OE1 GLU P  57     -27.255 -76.049  97.924  0.00 97.00      PROA   
ATOM    869  OE2 GLU P  57     -25.505 -74.881  98.626  0.00 97.00      PROA   
ATOM    870  C   GLU P  57     -22.598 -75.047  94.759  0.00 97.00      PROA   
ATOM    871  O   GLU P  57     -21.817 -75.984  94.896  0.00 97.00      PROA   
ATOM    872  N   ASP P  58     -22.643 -74.287  93.653  0.00 97.00      PROA   
ATOM    873  HN  ASP P  58     -23.342 -73.574  93.628  0.00 97.00      PROA   
ATOM    874  CA  ASP P  58     -21.986 -74.388  92.375  0.00 97.00      PROA   
ATOM    875  HA  ASP P  58     -22.049 -75.420  92.063  0.00 97.00      PROA   
ATOM    876  CB  ASP P  58     -22.762 -73.522  91.318  0.00 97.00      PROA   
ATOM    877  HB1 ASP P  58     -23.482 -74.196  90.799  0.00 97.00      PROA   
ATOM    878  HB2 ASP P  58     -22.083 -73.099  90.554  0.00 97.00      PROA   
ATOM    879  CG  ASP P  58     -23.624 -72.391  91.915  0.00 97.00      PROA   
ATOM    880  OD1 ASP P  58     -24.586 -72.682  92.678  0.00 97.00      PROA   
ATOM    881  OD2 ASP P  58     -23.339 -71.209  91.590  0.00 97.00      PROA   
ATOM    882  C   ASP P  58     -20.490 -74.083  92.401  0.00 97.00      PROA   
ATOM    883  O   ASP P  58     -19.764 -74.514  91.506  0.00 97.00      PROA   
ATOM    884  N   ASP P  59     -19.972 -73.416  93.460  0.00 97.00      PROA   
ATOM    885  HN  ASP P  59     -20.573 -72.918  94.083  0.00 97.00      PROA   
ATOM    886  CA  ASP P  59     -18.552 -73.350  93.789  0.00 97.00      PROA   
ATOM    887  HA  ASP P  59     -18.032 -72.900  92.952  0.00 97.00      PROA   
ATOM    888  CB  ASP P  59     -18.341 -72.487  95.067  0.00 97.00      PROA   
ATOM    889  HB1 ASP P  59     -17.332 -72.657  95.500  0.00 97.00      PROA   
ATOM    890  HB2 ASP P  59     -19.099 -72.752  95.831  0.00 97.00      PROA   
ATOM    891  CG  ASP P  59     -18.412 -70.986  94.791  0.00 97.00      PROA   
ATOM    892  OD1 ASP P  59     -17.789 -70.519  93.803  0.00 97.00      PROA   
ATOM    893  OD2 ASP P  59     -18.976 -70.273  95.658  0.00 97.00      PROA   
ATOM    894  C   ASP P  59     -17.908 -74.726  94.028  0.00 97.00      PROA   
ATOM    895  O   ASP P  59     -16.699 -74.882  93.890  0.00 97.00      PROA   
ATOM    896  N   SER P  60     -18.692 -75.764  94.402  0.00 97.00      PROA   
ATOM    897  HN  SER P  60     -19.671 -75.600  94.499  0.00 97.00      PROA   
ATOM    898  CA  SER P  60     -18.214 -77.121  94.681  0.00 97.00      PROA   
ATOM    899  HA  SER P  60     -17.496 -77.032  95.485  0.00 97.00      PROA   
ATOM    900  CB  SER P  60     -19.336 -78.086  95.143  0.00 97.00      PROA   
ATOM    901  HB1 SER P  60     -18.911 -79.080  95.401  0.00 97.00      PROA   
ATOM    902  HB2 SER P  60     -20.087 -78.216  94.334  0.00 97.00      PROA   
ATOM    903  OG  SER P  60     -20.006 -77.599  96.295  0.00 97.00      PROA   
ATOM    904  HG1 SER P  60     -20.628 -76.933  95.986  0.00 97.00      PROA   
ATOM    905  C   SER P  60     -17.523 -77.839  93.523  0.00 97.00      PROA   
ATOM    906  O   SER P  60     -17.952 -77.770  92.373  0.00 97.00      PROA   
ATOM    907  N   GLY P  61     -16.446 -78.609  93.819  0.00 97.00      PROA   
ATOM    908  HN  GLY P  61     -16.136 -78.700  94.765  0.00 97.00      PROA   
ATOM    909  CA  GLY P  61     -15.704 -79.331  92.796  0.00 97.00      PROA   
ATOM    910  HA1 GLY P  61     -15.766 -78.797  91.858  0.00 97.00      PROA   
ATOM    911  HA2 GLY P  61     -16.088 -80.339  92.751  0.00 97.00      PROA   
ATOM    912  C   GLY P  61     -14.251 -79.393  93.144  0.00 97.00      PROA   
ATOM    913  O   GLY P  61     -13.832 -78.895  94.180  0.00 97.00      PROA   
ATOM    914  N   GLU P  62     -13.422 -80.014  92.273  0.00 97.00      PROA   
ATOM    915  HN  GLU P  62     -13.769 -80.425  91.430  0.00 97.00      PROA   
ATOM    916  CA  GLU P  62     -11.996 -80.099  92.495  0.00 97.00      PROA   
ATOM    917  HA  GLU P  62     -11.821 -80.005  93.551  0.00 97.00      PROA   
ATOM    918  CB  GLU P  62     -11.370 -81.463  92.117  0.00 97.00      PROA   
ATOM    919  HB1 GLU P  62     -11.992 -82.247  92.608  0.00 97.00      PROA   
ATOM    920  HB2 GLU P  62     -10.357 -81.498  92.580  0.00 97.00      PROA   
ATOM    921  CG  GLU P  62     -11.271 -81.829  90.626  0.00 97.00      PROA   
ATOM    922  HG1 GLU P  62     -10.863 -80.991  90.025  0.00 97.00      PROA   
ATOM    923  HG2 GLU P  62     -12.269 -82.109  90.232  0.00 97.00      PROA   
ATOM    924  CD  GLU P  62     -10.336 -83.022  90.449  0.00 97.00      PROA   
ATOM    925  OE1 GLU P  62     -10.381 -83.967  91.271  0.00 97.00      PROA   
ATOM    926  OE2 GLU P  62      -9.561 -82.997  89.468  0.00 97.00      PROA   
ATOM    927  C   GLU P  62     -11.268 -78.936  91.876  0.00 97.00      PROA   
ATOM    928  O   GLU P  62     -11.352 -78.656  90.684  0.00 97.00      PROA   
ATOM    929  N   TYR P  63     -10.528 -78.214  92.740  0.00 97.00      PROA   
ATOM    930  HN  TYR P  63     -10.498 -78.477  93.703  0.00 97.00      PROA   
ATOM    931  CA  TYR P  63      -9.764 -77.037  92.413  0.00 97.00      PROA   
ATOM    932  HA  TYR P  63     -10.178 -76.575  91.527  0.00 97.00      PROA   
ATOM    933  CB  TYR P  63      -9.747 -76.013  93.581  0.00 97.00      PROA   
ATOM    934  HB1 TYR P  63      -8.910 -75.291  93.481  0.00 97.00      PROA   
ATOM    935  HB2 TYR P  63      -9.639 -76.551  94.544  0.00 97.00      PROA   
ATOM    936  CG  TYR P  63     -11.037 -75.239  93.640  0.00 97.00      PROA   
ATOM    937  CD1 TYR P  63     -12.240 -75.856  94.028  0.00 97.00      PROA   
ATOM    938  HD1 TYR P  63     -12.246 -76.897  94.310  0.00 97.00      PROA   
ATOM    939  CE1 TYR P  63     -13.443 -75.142  94.024  0.00 97.00      PROA   
ATOM    940  HE1 TYR P  63     -14.361 -75.645  94.282  0.00 97.00      PROA   
ATOM    941  CZ  TYR P  63     -13.448 -73.785  93.681  0.00 97.00      PROA   
ATOM    942  OH  TYR P  63     -14.652 -73.056  93.619  0.00 97.00      PROA   
ATOM    943  HH  TYR P  63     -15.381 -73.677  93.711  0.00 97.00      PROA   
ATOM    944  CD2 TYR P  63     -11.053 -73.867  93.328  0.00 97.00      PROA   
ATOM    945  HD2 TYR P  63     -10.138 -73.365  93.049  0.00 97.00      PROA   
ATOM    946  CE2 TYR P  63     -12.249 -73.145  93.356  0.00 97.00      PROA   
ATOM    947  HE2 TYR P  63     -12.256 -72.104  93.079  0.00 97.00      PROA   
ATOM    948  C   TYR P  63      -8.351 -77.450  92.098  0.00 97.00      PROA   
ATOM    949  O   TYR P  63      -7.756 -78.263  92.800  0.00 97.00      PROA   
ATOM    950  N   ARG P  64      -7.779 -76.910  91.000  0.00 97.00      PROA   
ATOM    951  HN  ARG P  64      -8.303 -76.329  90.380  0.00 97.00      PROA   
ATOM    952  CA  ARG P  64      -6.419 -77.227  90.627  0.00 97.00      PROA   
ATOM    953  HA  ARG P  64      -5.835 -77.437  91.514  0.00 97.00      PROA   
ATOM    954  CB  ARG P  64      -6.319 -78.399  89.612  0.00 97.00      PROA   
ATOM    955  HB1 ARG P  64      -5.327 -78.882  89.757  0.00 97.00      PROA   
ATOM    956  HB2 ARG P  64      -6.359 -78.034  88.561  0.00 97.00      PROA   
ATOM    957  CG  ARG P  64      -7.449 -79.440  89.742  0.00 97.00      PROA   
ATOM    958  HG1 ARG P  64      -8.411 -78.972  89.440  0.00 97.00      PROA   
ATOM    959  HG2 ARG P  64      -7.557 -79.762  90.802  0.00 97.00      PROA   
ATOM    960  CD  ARG P  64      -7.239 -80.676  88.876  0.00 97.00      PROA   
ATOM    961  HD1 ARG P  64      -6.910 -80.412  87.849  0.00 97.00      PROA   
ATOM    962  HD2 ARG P  64      -8.176 -81.260  88.816  0.00 97.00      PROA   
ATOM    963  NE  ARG P  64      -6.156 -81.449  89.550  0.00 97.00      PROA   
ATOM    964  HE  ARG P  64      -5.596 -80.989  90.237  0.00 97.00      PROA   
ATOM    965  CZ  ARG P  64      -6.026 -82.785  89.501  0.00 97.00      PROA   
ATOM    966  NH1 ARG P  64      -7.004 -83.607  89.108  0.00 97.00      PROA   
ATOM    967 HH11 ARG P  64      -7.932 -83.232  89.125  0.00 97.00      PROA   
ATOM    968 HH12 ARG P  64      -6.929 -84.570  89.338  0.00 97.00      PROA   
ATOM    969  NH2 ARG P  64      -4.869 -83.308  89.928  0.00 97.00      PROA   
ATOM    970 HH21 ARG P  64      -4.141 -82.664  90.157  0.00 97.00      PROA   
ATOM    971 HH22 ARG P  64      -4.732 -84.289  89.854  0.00 97.00      PROA   
ATOM    972  C   ARG P  64      -5.871 -75.998  89.954  0.00 97.00      PROA   
ATOM    973  O   ARG P  64      -6.618 -75.218  89.377  0.00 97.00      PROA   
ATOM    974  N   CYS P  65      -4.536 -75.794  89.995  0.00 97.00      PROA   
ATOM    975  HN  CYS P  65      -3.943 -76.319  90.600  0.00 97.00      PROA   
ATOM    976  CA  CYS P  65      -3.913 -74.746  89.220  0.00 97.00      PROA   
ATOM    977  HA  CYS P  65      -4.538 -74.554  88.363  0.00 97.00      PROA   
ATOM    978  CB  CYS P  65      -3.775 -73.434  90.027  0.00 97.00      PROA   
ATOM    979  HB1 CYS P  65      -4.808 -73.048  90.185  0.00 97.00      PROA   
ATOM    980  HB2 CYS P  65      -3.227 -72.659  89.453  0.00 97.00      PROA   
ATOM    981  SG  CYS P  65      -3.024 -73.696  91.659  0.00 97.00      PROA   
ATOM    982  C   CYS P  65      -2.576 -75.168  88.652  0.00 97.00      PROA   
ATOM    983  O   CYS P  65      -1.959 -76.141  89.071  0.00 97.00      PROA   
ATOM    984  N   GLN P  66      -2.116 -74.417  87.629  0.00 97.00      PROA   
ATOM    985  HN  GLN P  66      -2.694 -73.687  87.267  0.00 97.00      PROA   
ATOM    986  CA  GLN P  66      -0.827 -74.585  87.001  0.00 97.00      PROA   
ATOM    987  HA  GLN P  66      -0.226 -75.288  87.562  0.00 97.00      PROA   
ATOM    988  CB  GLN P  66      -1.023 -75.077  85.529  0.00 97.00      PROA   
ATOM    989  HB1 GLN P  66      -1.372 -74.257  84.872  0.00 97.00      PROA   
ATOM    990  HB2 GLN P  66      -1.852 -75.823  85.582  0.00 97.00      PROA   
ATOM    991  CG  GLN P  66       0.192 -75.808  84.914  0.00 97.00      PROA   
ATOM    992  HG1 GLN P  66       0.589 -76.495  85.692  0.00 97.00      PROA   
ATOM    993  HG2 GLN P  66       0.998 -75.104  84.633  0.00 97.00      PROA   
ATOM    994  CD  GLN P  66      -0.160 -76.718  83.722  0.00 97.00      PROA   
ATOM    995  OE1 GLN P  66       0.077 -77.921  83.809  0.00 97.00      PROA   
ATOM    996  NE2 GLN P  66      -0.721 -76.186  82.607  0.00 97.00      PROA   
ATOM    997 HE21 GLN P  66      -1.005 -76.795  81.869  0.00 97.00      PROA   
ATOM    998 HE22 GLN P  66      -0.916 -75.207  82.548  0.00 97.00      PROA   
ATOM    999  C   GLN P  66      -0.197 -73.201  87.092  0.00 97.00      PROA   
ATOM   1000  O   GLN P  66      -0.669 -72.252  86.468  0.00 97.00      PROA   
ATOM   1001  N   ARG P  67       0.879 -73.040  87.910  0.00 97.00      PROA   
ATOM   1002  HN  ARG P  67       1.228 -73.797  88.458  0.00 97.00      PROA   
ATOM   1003  CA  ARG P  67       1.544 -71.761  88.120  0.00 97.00      PROA   
ATOM   1004  HA  ARG P  67       0.968 -70.954  87.690  0.00 97.00      PROA   
ATOM   1005  CB  ARG P  67       1.754 -71.486  89.637  0.00 97.00      PROA   
ATOM   1006  HB1 ARG P  67       2.483 -70.664  89.807  0.00 97.00      PROA   
ATOM   1007  HB2 ARG P  67       2.186 -72.405  90.097  0.00 97.00      PROA   
ATOM   1008  CG  ARG P  67       0.464 -71.137  90.399  0.00 97.00      PROA   
ATOM   1009  HG1 ARG P  67       0.643 -71.324  91.484  0.00 97.00      PROA   
ATOM   1010  HG2 ARG P  67      -0.347 -71.824  90.077  0.00 97.00      PROA   
ATOM   1011  CD  ARG P  67      -0.015 -69.692  90.209  0.00 97.00      PROA   
ATOM   1012  HD1 ARG P  67      -1.070 -69.590  90.535  0.00 97.00      PROA   
ATOM   1013  HD2 ARG P  67       0.058 -69.370  89.148  0.00 97.00      PROA   
ATOM   1014  NE  ARG P  67       0.783 -68.820  91.124  0.00 97.00      PROA   
ATOM   1015  HE  ARG P  67       0.658 -68.937  92.108  0.00 97.00      PROA   
ATOM   1016  CZ  ARG P  67       1.685 -67.904  90.732  0.00 97.00      PROA   
ATOM   1017  NH1 ARG P  67       1.918 -67.616  89.449  0.00 97.00      PROA   
ATOM   1018 HH11 ARG P  67       1.306 -67.966  88.745  0.00 97.00      PROA   
ATOM   1019 HH12 ARG P  67       2.536 -66.857  89.245  0.00 97.00      PROA   
ATOM   1020  NH2 ARG P  67       2.367 -67.224  91.668  0.00 97.00      PROA   
ATOM   1021 HH21 ARG P  67       2.207 -67.429  92.628  0.00 97.00      PROA   
ATOM   1022 HH22 ARG P  67       3.051 -66.558  91.372  0.00 97.00      PROA   
ATOM   1023  C   ARG P  67       2.918 -71.748  87.490  0.00 97.00      PROA   
ATOM   1024  O   ARG P  67       3.867 -72.219  88.111  0.00 97.00      PROA   
ATOM   1025  N   GLY P  68       3.057 -71.157  86.272  0.00 97.00      PROA   
ATOM   1026  HN  GLY P  68       2.240 -70.789  85.831  0.00 97.00      PROA   
ATOM   1027  CA  GLY P  68       4.309 -70.856  85.565  0.00 97.00      PROA   
ATOM   1028  HA1 GLY P  68       4.766 -70.025  86.084  0.00 97.00      PROA   
ATOM   1029  HA2 GLY P  68       4.033 -70.596  84.554  0.00 97.00      PROA   
ATOM   1030  C   GLY P  68       5.385 -71.920  85.443  0.00 97.00      PROA   
ATOM   1031  O   GLY P  68       6.520 -71.608  85.087  0.00 97.00      PROA   
ATOM   1032  N   LEU P  69       5.072 -73.190  85.756  0.00 97.00      PROA   
ATOM   1033  HN  LEU P  69       4.139 -73.401  86.030  0.00 97.00      PROA   
ATOM   1034  CA  LEU P  69       6.064 -74.207  86.021  0.00 97.00      PROA   
ATOM   1035  HA  LEU P  69       6.957 -74.018  85.439  0.00 97.00      PROA   
ATOM   1036  CB  LEU P  69       6.384 -74.305  87.538  0.00 97.00      PROA   
ATOM   1037  HB1 LEU P  69       6.969 -75.225  87.760  0.00 97.00      PROA   
ATOM   1038  HB2 LEU P  69       5.412 -74.354  88.081  0.00 97.00      PROA   
ATOM   1039  CG  LEU P  69       7.160 -73.126  88.166  0.00 97.00      PROA   
ATOM   1040  HG  LEU P  69       6.625 -72.176  87.938  0.00 97.00      PROA   
ATOM   1041  CD1 LEU P  69       7.187 -73.276  89.697  0.00 97.00      PROA   
ATOM   1042 HD11 LEU P  69       7.697 -74.220  89.985  0.00 97.00      PROA   
ATOM   1043 HD12 LEU P  69       6.154 -73.286  90.106  0.00 97.00      PROA   
ATOM   1044 HD13 LEU P  69       7.740 -72.427  90.147  0.00 97.00      PROA   
ATOM   1045  CD2 LEU P  69       8.590 -73.021  87.613  0.00 97.00      PROA   
ATOM   1046 HD21 LEU P  69       8.574 -72.820  86.523  0.00 97.00      PROA   
ATOM   1047 HD22 LEU P  69       9.144 -73.966  87.798  0.00 97.00      PROA   
ATOM   1048 HD23 LEU P  69       9.132 -72.192  88.115  0.00 97.00      PROA   
ATOM   1049  C   LEU P  69       5.498 -75.544  85.609  0.00 97.00      PROA   
ATOM   1050  O   LEU P  69       4.293 -75.768  85.686  0.00 97.00      PROA   
ATOM   1051  N   SER P  70       6.380 -76.478  85.177  0.00 97.00      PROA   
ATOM   1052  HN  SER P  70       7.353 -76.258  85.143  0.00 97.00      PROA   
ATOM   1053  CA  SER P  70       6.064 -77.844  84.774  0.00 97.00      PROA   
ATOM   1054  HA  SER P  70       5.590 -77.756  83.808  0.00 97.00      PROA   
ATOM   1055  CB  SER P  70       7.359 -78.673  84.561  0.00 97.00      PROA   
ATOM   1056  HB1 SER P  70       7.896 -78.244  83.685  0.00 97.00      PROA   
ATOM   1057  HB2 SER P  70       7.138 -79.738  84.337  0.00 97.00      PROA   
ATOM   1058  OG  SER P  70       8.222 -78.574  85.695  0.00 97.00      PROA   
ATOM   1059  HG1 SER P  70       9.043 -79.020  85.475  0.00 97.00      PROA   
ATOM   1060  C   SER P  70       5.083 -78.616  85.661  0.00 97.00      PROA   
ATOM   1061  O   SER P  70       5.306 -78.802  86.851  0.00 97.00      PROA   
ATOM   1062  N   GLY P  71       3.963 -79.104  85.077  0.00 97.00      PROA   
ATOM   1063  HN  GLY P  71       3.839 -78.975  84.095  0.00 97.00      PROA   
ATOM   1064  CA  GLY P  71       2.894 -79.800  85.791  0.00 97.00      PROA   
ATOM   1065  HA1 GLY P  71       3.350 -80.490  86.488  0.00 97.00      PROA   
ATOM   1066  HA2 GLY P  71       2.309 -80.313  85.045  0.00 97.00      PROA   
ATOM   1067  C   GLY P  71       1.949 -78.918  86.588  0.00 97.00      PROA   
ATOM   1068  O   GLY P  71       2.284 -77.820  87.018  0.00 97.00      PROA   
ATOM   1069  N   ARG P  72       0.712 -79.420  86.816  0.00 97.00      PROA   
ATOM   1070  HN  ARG P  72       0.471 -80.314  86.451  0.00 97.00      PROA   
ATOM   1071  CA  ARG P  72      -0.359 -78.770  87.549  0.00 97.00      PROA   
ATOM   1072  HA  ARG P  72      -0.044 -77.773  87.834  0.00 97.00      PROA   
ATOM   1073  CB  ARG P  72      -1.700 -78.651  86.756  0.00 97.00      PROA   
ATOM   1074  HB1 ARG P  72      -1.498 -78.101  85.814  0.00 97.00      PROA   
ATOM   1075  HB2 ARG P  72      -2.391 -78.000  87.338  0.00 97.00      PROA   
ATOM   1076  CG  ARG P  72      -2.507 -79.942  86.440  0.00 97.00      PROA   
ATOM   1077  HG1 ARG P  72      -3.366 -79.637  85.797  0.00 97.00      PROA   
ATOM   1078  HG2 ARG P  72      -2.935 -80.331  87.388  0.00 97.00      PROA   
ATOM   1079  CD  ARG P  72      -1.790 -81.108  85.736  0.00 97.00      PROA   
ATOM   1080  HD1 ARG P  72      -2.534 -81.843  85.354  0.00 97.00      PROA   
ATOM   1081  HD2 ARG P  72      -1.090 -81.616  86.435  0.00 97.00      PROA   
ATOM   1082  NE  ARG P  72      -1.035 -80.523  84.590  0.00 97.00      PROA   
ATOM   1083  HE  ARG P  72      -0.978 -79.528  84.528  0.00 97.00      PROA   
ATOM   1084  CZ  ARG P  72      -0.225 -81.196  83.749  0.00 97.00      PROA   
ATOM   1085  NH1 ARG P  72      -0.174 -82.527  83.660  0.00 97.00      PROA   
ATOM   1086 HH11 ARG P  72      -0.831 -83.067  84.173  0.00 97.00      PROA   
ATOM   1087 HH12 ARG P  72       0.450 -82.932  82.996  0.00 97.00      PROA   
ATOM   1088  NH2 ARG P  72       0.564 -80.458  82.949  0.00 97.00      PROA   
ATOM   1089 HH21 ARG P  72       0.493 -79.464  83.045  0.00 97.00      PROA   
ATOM   1090 HH22 ARG P  72       1.100 -80.888  82.231  0.00 97.00      PROA   
ATOM   1091  C   ARG P  72      -0.612 -79.554  88.816  0.00 97.00      PROA   
ATOM   1092  O   ARG P  72      -0.213 -80.709  88.947  0.00 97.00      PROA   
ATOM   1093  N   SER P  73      -1.264 -78.880  89.787  0.00 97.00      PROA   
ATOM   1094  HN  SER P  73      -1.486 -77.919  89.626  0.00 97.00      PROA   
ATOM   1095  CA  SER P  73      -1.724 -79.325  91.088  0.00 97.00      PROA   
ATOM   1096  HA  SER P  73      -0.828 -79.369  91.692  0.00 97.00      PROA   
ATOM   1097  CB  SER P  73      -2.650 -78.252  91.724  0.00 97.00      PROA   
ATOM   1098  HB1 SER P  73      -3.412 -78.631  92.436  0.00 97.00      PROA   
ATOM   1099  HB2 SER P  73      -3.206 -77.759  90.907  0.00 97.00      PROA   
ATOM   1100  OG  SER P  73      -1.886 -77.284  92.427  0.00 97.00      PROA   
ATOM   1101  HG1 SER P  73      -1.710 -77.689  93.285  0.00 97.00      PROA   
ATOM   1102  C   SER P  73      -2.382 -80.670  91.303  0.00 97.00      PROA   
ATOM   1103  O   SER P  73      -2.889 -81.354  90.421  0.00 97.00      PROA   
ATOM   1104  N   ASP P  74      -2.422 -80.959  92.615  0.00 97.00      PROA   
ATOM   1105  HN  ASP P  74      -1.868 -80.375  93.209  0.00 97.00      PROA   
ATOM   1106  CA  ASP P  74      -3.370 -81.655  93.444  0.00 97.00      PROA   
ATOM   1107  HA  ASP P  74      -3.051 -82.683  93.447  0.00 97.00      PROA   
ATOM   1108  CB  ASP P  74      -3.226 -81.085  94.905  0.00 97.00      PROA   
ATOM   1109  HB1 ASP P  74      -2.396 -81.631  95.409  0.00 97.00      PROA   
ATOM   1110  HB2 ASP P  74      -4.143 -81.244  95.503  0.00 97.00      PROA   
ATOM   1111  CG  ASP P  74      -2.840 -79.589  94.967  0.00 97.00      PROA   
ATOM   1112  OD1 ASP P  74      -1.709 -79.234  94.537  0.00 97.00      PROA   
ATOM   1113  OD2 ASP P  74      -3.670 -78.782  95.457  0.00 97.00      PROA   
ATOM   1114  C   ASP P  74      -4.838 -81.581  92.987  0.00 97.00      PROA   
ATOM   1115  O   ASP P  74      -5.241 -80.628  92.320  0.00 97.00      PROA   
ATOM   1116  N   PRO P  75      -5.675 -82.572  93.289  0.00 97.00      PROA   
ATOM   1117  CD  PRO P  75      -5.258 -83.941  93.607  0.00 97.00      PROA   
ATOM   1118  HD1 PRO P  75      -4.820 -83.968  94.629  0.00 97.00      PROA   
ATOM   1119  HD2 PRO P  75      -4.513 -84.296  92.861  0.00 97.00      PROA   
ATOM   1120  CA  PRO P  75      -7.121 -82.435  93.259  0.00 97.00      PROA   
ATOM   1121  HA  PRO P  75      -7.460 -81.713  92.529  0.00 97.00      PROA   
ATOM   1122  CB  PRO P  75      -7.566 -83.859  92.882  0.00 97.00      PROA   
ATOM   1123  HB1 PRO P  75      -7.508 -83.966  91.778  0.00 97.00      PROA   
ATOM   1124  HB2 PRO P  75      -8.604 -84.098  93.182  0.00 97.00      PROA   
ATOM   1125  CG  PRO P  75      -6.532 -84.792  93.533  0.00 97.00      PROA   
ATOM   1126  HG1 PRO P  75      -6.867 -85.044  94.562  0.00 97.00      PROA   
ATOM   1127  HG2 PRO P  75      -6.393 -85.727  92.956  0.00 97.00      PROA   
ATOM   1128  C   PRO P  75      -7.669 -82.046  94.627  0.00 97.00      PROA   
ATOM   1129  O   PRO P  75      -8.141 -82.921  95.351  0.00 97.00      PROA   
ATOM   1130  N   ILE P  76      -7.674 -80.751  95.027  0.00 97.00      PROA   
ATOM   1131  HN  ILE P  76      -7.254 -80.019  94.494  0.00 97.00      PROA   
ATOM   1132  CA  ILE P  76      -8.355 -80.393  96.268  0.00 97.00      PROA   
ATOM   1133  HA  ILE P  76      -8.249 -81.216  96.961  0.00 97.00      PROA   
ATOM   1134  CB  ILE P  76      -7.768 -79.218  97.042  0.00 97.00      PROA   
ATOM   1135  HB  ILE P  76      -8.449 -78.971  97.892  0.00 97.00      PROA   
ATOM   1136  CG2 ILE P  76      -6.425 -79.670  97.663  0.00 97.00      PROA   
ATOM   1137 HG21 ILE P  76      -5.688 -79.895  96.865  0.00 97.00      PROA   
ATOM   1138 HG22 ILE P  76      -6.557 -80.575  98.291  0.00 97.00      PROA   
ATOM   1139 HG23 ILE P  76      -6.006 -78.859  98.296  0.00 97.00      PROA   
ATOM   1140  CG1 ILE P  76      -7.580 -77.950  96.185  0.00 97.00      PROA   
ATOM   1141 HG11 ILE P  76      -8.063 -78.087  95.199  0.00 97.00      PROA   
ATOM   1142 HG12 ILE P  76      -6.493 -77.806  96.000  0.00 97.00      PROA   
ATOM   1143  CD  ILE P  76      -8.168 -76.699  96.842  0.00 97.00      PROA   
ATOM   1144  HD1 ILE P  76      -7.676 -76.495  97.815  0.00 97.00      PROA   
ATOM   1145  HD2 ILE P  76      -9.260 -76.828  97.010  0.00 97.00      PROA   
ATOM   1146  HD3 ILE P  76      -8.025 -75.822  96.178  0.00 97.00      PROA   
ATOM   1147  C   ILE P  76      -9.851 -80.242  96.026  0.00 97.00      PROA   
ATOM   1148  O   ILE P  76     -10.351 -79.238  95.526  0.00 97.00      PROA   
ATOM   1149  N   GLN P  77     -10.606 -81.306  96.374  0.00 97.00      PROA   
ATOM   1150  HN  GLN P  77     -10.158 -82.140  96.687  0.00 97.00      PROA   
ATOM   1151  CA  GLN P  77     -12.022 -81.417  96.103  0.00 97.00      PROA   
ATOM   1152  HA  GLN P  77     -12.240 -80.922  95.175  0.00 97.00      PROA   
ATOM   1153  CB  GLN P  77     -12.411 -82.912  95.932  0.00 97.00      PROA   
ATOM   1154  HB1 GLN P  77     -13.398 -82.949  95.422  0.00 97.00      PROA   
ATOM   1155  HB2 GLN P  77     -12.519 -83.409  96.920  0.00 97.00      PROA   
ATOM   1156  CG  GLN P  77     -11.358 -83.709  95.112  0.00 97.00      PROA   
ATOM   1157  HG1 GLN P  77     -10.479 -83.950  95.746  0.00 97.00      PROA   
ATOM   1158  HG2 GLN P  77     -10.993 -83.103  94.260  0.00 97.00      PROA   
ATOM   1159  CD  GLN P  77     -11.925 -85.039  94.605  0.00 97.00      PROA   
ATOM   1160  OE1 GLN P  77     -12.492 -85.810  95.388  0.00 97.00      PROA   
ATOM   1161  NE2 GLN P  77     -11.756 -85.337  93.285  0.00 97.00      PROA   
ATOM   1162 HE21 GLN P  77     -11.242 -84.727  92.674  0.00 97.00      PROA   
ATOM   1163 HE22 GLN P  77     -12.128 -86.193  92.935  0.00 97.00      PROA   
ATOM   1164  C   GLN P  77     -12.817 -80.727  97.203  0.00 97.00      PROA   
ATOM   1165  O   GLN P  77     -12.862 -81.196  98.335  0.00 97.00      PROA   
ATOM   1166  N   LEU P  78     -13.447 -79.573  96.862  0.00 97.00      PROA   
ATOM   1167  HN  LEU P  78     -13.419 -79.268  95.911  0.00 97.00      PROA   
ATOM   1168  CA  LEU P  78     -14.114 -78.631  97.743  0.00 97.00      PROA   
ATOM   1169  HA  LEU P  78     -13.724 -78.743  98.744  0.00 97.00      PROA   
ATOM   1170  CB  LEU P  78     -13.868 -77.186  97.223  0.00 97.00      PROA   
ATOM   1171  HB1 LEU P  78     -14.322 -77.103  96.211  0.00 97.00      PROA   
ATOM   1172  HB2 LEU P  78     -12.772 -77.040  97.093  0.00 97.00      PROA   
ATOM   1173  CG  LEU P  78     -14.406 -76.021  98.089  0.00 97.00      PROA   
ATOM   1174  HG  LEU P  78     -15.430 -76.270  98.449  0.00 97.00      PROA   
ATOM   1175  CD1 LEU P  78     -13.511 -75.769  99.311  0.00 97.00      PROA   
ATOM   1176 HD11 LEU P  78     -12.506 -75.441  98.972  0.00 97.00      PROA   
ATOM   1177 HD12 LEU P  78     -13.396 -76.692  99.911  0.00 97.00      PROA   
ATOM   1178 HD13 LEU P  78     -13.945 -74.976  99.955  0.00 97.00      PROA   
ATOM   1179  CD2 LEU P  78     -14.530 -74.728  97.261  0.00 97.00      PROA   
ATOM   1180 HD21 LEU P  78     -15.227 -74.876  96.410  0.00 97.00      PROA   
ATOM   1181 HD22 LEU P  78     -13.537 -74.433  96.859  0.00 97.00      PROA   
ATOM   1182 HD23 LEU P  78     -14.916 -73.899  97.890  0.00 97.00      PROA   
ATOM   1183  C   LEU P  78     -15.609 -78.884  97.760  0.00 97.00      PROA   
ATOM   1184  O   LEU P  78     -16.223 -79.078  96.715  0.00 97.00      PROA   
ATOM   1185  N   GLU P  79     -16.233 -78.884  98.964  0.00 97.00      PROA   
ATOM   1186  HN  GLU P  79     -15.716 -78.761  99.809  0.00 97.00      PROA   
ATOM   1187  CA  GLU P  79     -17.641 -79.188  99.137  0.00 97.00      PROA   
ATOM   1188  HA  GLU P  79     -18.115 -79.350  98.179  0.00 97.00      PROA   
ATOM   1189  CB  GLU P  79     -17.815 -80.453 100.017  0.00 97.00      PROA   
ATOM   1190  HB1 GLU P  79     -18.895 -80.640 100.195  0.00 97.00      PROA   
ATOM   1191  HB2 GLU P  79     -17.338 -80.233 100.999  0.00 97.00      PROA   
ATOM   1192  CG  GLU P  79     -17.201 -81.740  99.409  0.00 97.00      PROA   
ATOM   1193  HG1 GLU P  79     -16.351 -81.490  98.740  0.00 97.00      PROA   
ATOM   1194  HG2 GLU P  79     -17.961 -82.281  98.807  0.00 97.00      PROA   
ATOM   1195  CD  GLU P  79     -16.623 -82.676 100.476  0.00 97.00      PROA   
ATOM   1196  OE1 GLU P  79     -15.834 -82.190 101.328  0.00 97.00      PROA   
ATOM   1197  OE2 GLU P  79     -16.900 -83.902 100.410  0.00 97.00      PROA   
ATOM   1198  C   GLU P  79     -18.352 -78.031  99.815  0.00 97.00      PROA   
ATOM   1199  O   GLU P  79     -17.966 -77.589 100.893  0.00 97.00      PROA   
ATOM   1200  N   VAL P  80     -19.443 -77.521  99.195  0.00  0.00      PROA   
ATOM   1201  HN  VAL P  80     -19.767 -77.899  98.331  0.00  0.00      PROA   
ATOM   1202  CA  VAL P  80     -20.221 -76.414  99.708  0.00  0.00      PROA   
ATOM   1203  HA  VAL P  80     -19.786 -76.079 100.634  0.00  0.00      PROA   
ATOM   1204  CB  VAL P  80     -20.324 -75.202  98.787  0.00  0.00      PROA   
ATOM   1205  HB  VAL P  80     -20.942 -75.432  97.891  0.00  0.00      PROA   
ATOM   1206  CG1 VAL P  80     -20.972 -74.028  99.559  0.00  0.00      PROA   
ATOM   1207 HG11 VAL P  80     -20.451 -73.871 100.525  0.00  0.00      PROA   
ATOM   1208 HG12 VAL P  80     -22.046 -74.220  99.756  0.00  0.00      PROA   
ATOM   1209 HG13 VAL P  80     -20.896 -73.088  98.979  0.00  0.00      PROA   
ATOM   1210  CG2 VAL P  80     -18.908 -74.825  98.300  0.00  0.00      PROA   
ATOM   1211 HG21 VAL P  80     -18.488 -75.611  97.638  0.00  0.00      PROA   
ATOM   1212 HG22 VAL P  80     -18.226 -74.684  99.163  0.00  0.00      PROA   
ATOM   1213 HG23 VAL P  80     -18.945 -73.876  97.727  0.00  0.00      PROA   
ATOM   1214  C   VAL P  80     -21.572 -77.010  99.996  0.00  0.00      PROA   
ATOM   1215  O   VAL P  80     -22.017 -77.921  99.297  0.00  0.00      PROA   
ATOM   1216  N   HSD P  81     -22.218 -76.552 101.093  0.00  0.00      PROA   
ATOM   1217  HN  HSD P  81     -21.891 -75.755 101.595  0.00  0.00      PROA   
ATOM   1218  CA  HSD P  81     -23.235 -77.316 101.757  0.00  0.00      PROA   
ATOM   1219  HA  HSD P  81     -23.705 -78.006 101.069  0.00  0.00      PROA   
ATOM   1220  CB  HSD P  81     -22.633 -78.071 102.973  0.00  0.00      PROA   
ATOM   1221  HB1 HSD P  81     -23.410 -78.570 103.580  0.00  0.00      PROA   
ATOM   1222  HB2 HSD P  81     -22.120 -77.337 103.633  0.00  0.00      PROA   
ATOM   1223  ND1 HSD P  81     -21.948 -80.319 101.999  0.00  0.00      PROA   
ATOM   1224  HD1 HSD P  81     -22.843 -80.567 101.624  0.00  0.00      PROA   
ATOM   1225  CG  HSD P  81     -21.633 -79.131 102.623  0.00  0.00      PROA   
ATOM   1226  CE1 HSD P  81     -20.829 -81.085 102.033  0.00  0.00      PROA   
ATOM   1227  HE1 HSD P  81     -20.786 -82.086 101.608  0.00  0.00      PROA   
ATOM   1228  NE2 HSD P  81     -19.827 -80.479 102.642  0.00  0.00      PROA   
ATOM   1229  CD2 HSD P  81     -20.334 -79.248 103.009  0.00  0.00      PROA   
ATOM   1230  HD2 HSD P  81     -19.715 -78.551 103.559  0.00  0.00      PROA   
ATOM   1231  C   HSD P  81     -24.293 -76.411 102.322  0.00  0.00      PROA   
ATOM   1232  O   HSD P  81     -24.025 -75.291 102.746  0.00  0.00      PROA   
ATOM   1233  N   ARG P  82     -25.529 -76.957 102.408  0.00  0.00      PROA   
ATOM   1234  HN  ARG P  82     -25.761 -77.767 101.875  0.00  0.00      PROA   
ATOM   1235  CA  ARG P  82     -26.368 -76.777 103.571  0.00  0.00      PROA   
ATOM   1236  HA  ARG P  82     -25.973 -75.985 104.194  0.00  0.00      PROA   
ATOM   1237  CB  ARG P  82     -27.882 -76.520 103.333  0.00  0.00      PROA   
ATOM   1238  HB1 ARG P  82     -28.010 -75.474 102.988  0.00  0.00      PROA   
ATOM   1239  HB2 ARG P  82     -28.406 -76.581 104.314  0.00  0.00      PROA   
ATOM   1240  CG  ARG P  82     -28.596 -77.482 102.361  0.00  0.00      PROA   
ATOM   1241  HG1 ARG P  82     -29.663 -77.565 102.668  0.00  0.00      PROA   
ATOM   1242  HG2 ARG P  82     -28.161 -78.499 102.460  0.00  0.00      PROA   
ATOM   1243  CD  ARG P  82     -28.547 -77.064 100.880  0.00  0.00      PROA   
ATOM   1244  HD1 ARG P  82     -28.945 -77.887 100.252  0.00  0.00      PROA   
ATOM   1245  HD2 ARG P  82     -27.513 -76.840 100.545  0.00  0.00      PROA   
ATOM   1246  NE  ARG P  82     -29.457 -75.893 100.652  0.00  0.00      PROA   
ATOM   1247  HE  ARG P  82     -30.438 -76.077 100.584  0.00  0.00      PROA   
ATOM   1248  CZ  ARG P  82     -29.044 -74.604 100.521  0.00  0.00      PROA   
ATOM   1249  NH1 ARG P  82     -27.740 -74.256 100.619  0.00  0.00      PROA   
ATOM   1250 HH11 ARG P  82     -27.470 -73.298 100.519  0.00  0.00      PROA   
ATOM   1251 HH12 ARG P  82     -27.047 -74.956 100.789  0.00  0.00      PROA   
ATOM   1252  NH2 ARG P  82     -29.966 -73.639 100.292  0.00  0.00      PROA   
ATOM   1253 HH21 ARG P  82     -29.677 -72.686 100.191  0.00  0.00      PROA   
ATOM   1254 HH22 ARG P  82     -30.934 -73.879 100.219  0.00  0.00      PROA   
ATOM   1255  C   ARG P  82     -26.186 -78.079 104.291  0.00  0.00      PROA   
ATOM   1256  O   ARG P  82     -25.745 -79.057 103.690  0.00  0.00      PROA   
ATOM   1257  N   GLY P  83     -26.500 -78.134 105.604  0.00  0.00      PROA   
ATOM   1258  HN  GLY P  83     -26.901 -77.350 106.072  0.00  0.00      PROA   
ATOM   1259  CA  GLY P  83     -26.163 -79.257 106.452  0.00  0.00      PROA   
ATOM   1260  HA1 GLY P  83     -26.434 -78.975 107.457  0.00  0.00      PROA   
ATOM   1261  HA2 GLY P  83     -25.100 -79.432 106.350  0.00  0.00      PROA   
ATOM   1262  C   GLY P  83     -26.881 -80.540 106.110  0.00  0.00      PROA   
ATOM   1263  O   GLY P  83     -26.501 -81.599 106.607  0.00  0.00      PROA   
ATOM   1264  N   TRP P  84     -27.927 -80.468 105.240  0.00  0.00      PROA   
ATOM   1265  HN  TRP P  84     -28.201 -79.585 104.867  0.00  0.00      PROA   
ATOM   1266  CA  TRP P  84     -28.714 -81.583 104.754  0.00  0.00      PROA   
ATOM   1267  HA  TRP P  84     -29.468 -81.144 104.116  0.00  0.00      PROA   
ATOM   1268  CB  TRP P  84     -27.911 -82.626 103.910  0.00  0.00      PROA   
ATOM   1269  HB1 TRP P  84     -28.618 -83.325 103.413  0.00  0.00      PROA   
ATOM   1270  HB2 TRP P  84     -27.269 -83.228 104.591  0.00  0.00      PROA   
ATOM   1271  CG  TRP P  84     -27.035 -82.048 102.843  0.00  0.00      PROA   
ATOM   1272  CD1 TRP P  84     -25.664 -82.013 102.824  0.00  0.00      PROA   
ATOM   1273  HD1 TRP P  84     -25.024 -82.396 103.604  0.00  0.00      PROA   
ATOM   1274  NE1 TRP P  84     -25.233 -81.402 101.679  0.00  0.00      PROA   
ATOM   1275  HE1 TRP P  84     -24.300 -81.239 101.446  0.00  0.00      PROA   
ATOM   1276  CE2 TRP P  84     -26.309 -81.037 100.921  0.00  0.00      PROA   
ATOM   1277  CD2 TRP P  84     -27.472 -81.438 101.619  0.00  0.00      PROA   
ATOM   1278  CE3 TRP P  84     -28.724 -81.211 101.054  0.00  0.00      PROA   
ATOM   1279  HE3 TRP P  84     -29.632 -81.512 101.556  0.00  0.00      PROA   
ATOM   1280  CZ3 TRP P  84     -28.796 -80.589  99.806  0.00  0.00      PROA   
ATOM   1281  HZ3 TRP P  84     -29.762 -80.406  99.357  0.00  0.00      PROA   
ATOM   1282  CZ2 TRP P  84     -26.380 -80.401  99.688  0.00  0.00      PROA   
ATOM   1283  HZ2 TRP P  84     -25.495 -80.087  99.155  0.00  0.00      PROA   
ATOM   1284  CH2 TRP P  84     -27.643 -80.185  99.137  0.00  0.00      PROA   
ATOM   1285  HH2 TRP P  84     -27.729 -79.695  98.178  0.00  0.00      PROA   
ATOM   1286  C   TRP P  84     -29.425 -82.262 105.897  0.00  0.00      PROA   
ATOM   1287  O   TRP P  84     -29.689 -81.648 106.930  0.00  0.00      PROA   
ATOM   1288  N   LEU P  85     -29.761 -83.558 105.716  0.00  0.00      PROA   
ATOM   1289  HN  LEU P  85     -29.566 -84.029 104.859  0.00  0.00      PROA   
ATOM   1290  CA  LEU P  85     -30.326 -84.375 106.753  0.00  0.00      PROA   
ATOM   1291  HA  LEU P  85     -30.825 -83.736 107.465  0.00  0.00      PROA   
ATOM   1292  CB  LEU P  85     -31.341 -85.426 106.249  0.00  0.00      PROA   
ATOM   1293  HB1 LEU P  85     -31.734 -86.018 107.105  0.00  0.00      PROA   
ATOM   1294  HB2 LEU P  85     -30.832 -86.127 105.550  0.00  0.00      PROA   
ATOM   1295  CG  LEU P  85     -32.548 -84.803 105.510  0.00  0.00      PROA   
ATOM   1296  HG  LEU P  85     -32.154 -84.237 104.635  0.00  0.00      PROA   
ATOM   1297  CD1 LEU P  85     -33.480 -85.890 104.956  0.00  0.00      PROA   
ATOM   1298 HD11 LEU P  85     -33.972 -86.444 105.781  0.00  0.00      PROA   
ATOM   1299 HD12 LEU P  85     -32.905 -86.611 104.339  0.00  0.00      PROA   
ATOM   1300 HD13 LEU P  85     -34.267 -85.422 104.326  0.00  0.00      PROA   
ATOM   1301  CD2 LEU P  85     -33.339 -83.810 106.384  0.00  0.00      PROA   
ATOM   1302 HD21 LEU P  85     -32.708 -82.939 106.657  0.00  0.00      PROA   
ATOM   1303 HD22 LEU P  85     -33.689 -84.307 107.314  0.00  0.00      PROA   
ATOM   1304 HD23 LEU P  85     -34.223 -83.436 105.829  0.00  0.00      PROA   
ATOM   1305  C   LEU P  85     -29.204 -85.063 107.465  0.00  0.00      PROA   
ATOM   1306  O   LEU P  85     -28.093 -85.200 106.955  0.00  0.00      PROA   
ATOM   1307  N   LEU P  86     -29.508 -85.489 108.701  0.00  0.00      PROA   
ATOM   1308  HN  LEU P  86     -30.422 -85.345 109.073  0.00  0.00      PROA   
ATOM   1309  CA  LEU P  86     -28.611 -86.162 109.583  0.00  0.00      PROA   
ATOM   1310  HA  LEU P  86     -27.875 -86.707 109.009  0.00  0.00      PROA   
ATOM   1311  CB  LEU P  86     -27.954 -85.214 110.621  0.00  0.00      PROA   
ATOM   1312  HB1 LEU P  86     -28.753 -84.644 111.147  0.00  0.00      PROA   
ATOM   1313  HB2 LEU P  86     -27.336 -84.477 110.062  0.00  0.00      PROA   
ATOM   1314  CG  LEU P  86     -27.051 -85.890 111.685  0.00  0.00      PROA   
ATOM   1315  HG  LEU P  86     -27.676 -86.607 112.267  0.00  0.00      PROA   
ATOM   1316  CD1 LEU P  86     -25.892 -86.690 111.055  0.00  0.00      PROA   
ATOM   1317 HD11 LEU P  86     -25.245 -86.019 110.453  0.00  0.00      PROA   
ATOM   1318 HD12 LEU P  86     -26.280 -87.495 110.396  0.00  0.00      PROA   
ATOM   1319 HD13 LEU P  86     -25.274 -87.159 111.850  0.00  0.00      PROA   
ATOM   1320  CD2 LEU P  86     -26.523 -84.854 112.698  0.00  0.00      PROA   
ATOM   1321 HD21 LEU P  86     -27.368 -84.327 113.188  0.00  0.00      PROA   
ATOM   1322 HD22 LEU P  86     -25.885 -84.103 112.186  0.00  0.00      PROA   
ATOM   1323 HD23 LEU P  86     -25.918 -85.357 113.483  0.00  0.00      PROA   
ATOM   1324  C   LEU P  86     -29.519 -87.124 110.271  0.00  0.00      PROA   
ATOM   1325  O   LEU P  86     -30.657 -86.797 110.595  0.00  0.00      PROA   
ATOM   1326  N   LEU P  87     -29.026 -88.353 110.493  0.00 97.00      PROA   
ATOM   1327  HN  LEU P  87     -28.073 -88.549 110.288  0.00 97.00      PROA   
ATOM   1328  CA  LEU P  87     -29.774 -89.397 111.141  0.00 97.00      PROA   
ATOM   1329  HA  LEU P  87     -30.818 -89.125 111.215  0.00 97.00      PROA   
ATOM   1330  CB  LEU P  87     -29.669 -90.736 110.378  0.00 97.00      PROA   
ATOM   1331  HB1 LEU P  87     -28.595 -91.004 110.261  0.00 97.00      PROA   
ATOM   1332  HB2 LEU P  87     -30.084 -90.597 109.354  0.00 97.00      PROA   
ATOM   1333  CG  LEU P  87     -30.402 -91.920 111.043  0.00 97.00      PROA   
ATOM   1334  HG  LEU P  87     -30.027 -92.033 112.085  0.00 97.00      PROA   
ATOM   1335  CD1 LEU P  87     -31.924 -91.708 111.113  0.00 97.00      PROA   
ATOM   1336 HD11 LEU P  87     -32.336 -91.550 110.094  0.00 97.00      PROA   
ATOM   1337 HD12 LEU P  87     -32.165 -90.825 111.737  0.00 97.00      PROA   
ATOM   1338 HD13 LEU P  87     -32.413 -92.598 111.560  0.00 97.00      PROA   
ATOM   1339  CD2 LEU P  87     -30.078 -93.229 110.315  0.00 97.00      PROA   
ATOM   1340 HD21 LEU P  87     -28.980 -93.387 110.265  0.00 97.00      PROA   
ATOM   1341 HD22 LEU P  87     -30.484 -93.206 109.282  0.00 97.00      PROA   
ATOM   1342 HD23 LEU P  87     -30.535 -94.076 110.867  0.00 97.00      PROA   
ATOM   1343  C   LEU P  87     -29.217 -89.540 112.534  0.00 97.00      PROA   
ATOM   1344  O   LEU P  87     -28.098 -90.001 112.740  0.00 97.00      PROA   
ATOM   1345  N   GLN P  88     -30.011 -89.140 113.545  0.00 97.00      PROA   
ATOM   1346  HN  GLN P  88     -30.926 -88.777 113.366  0.00 97.00      PROA   
ATOM   1347  CA  GLN P  88     -29.620 -89.173 114.931  0.00 97.00      PROA   
ATOM   1348  HA  GLN P  88     -28.554 -89.006 114.998  0.00 97.00      PROA   
ATOM   1349  CB  GLN P  88     -30.344 -88.065 115.737  0.00 97.00      PROA   
ATOM   1350  HB1 GLN P  88     -29.963 -88.093 116.779  0.00 97.00      PROA   
ATOM   1351  HB2 GLN P  88     -31.435 -88.279 115.754  0.00 97.00      PROA   
ATOM   1352  CG  GLN P  88     -30.119 -86.645 115.169  0.00 97.00      PROA   
ATOM   1353  HG1 GLN P  88     -30.490 -86.581 114.125  0.00 97.00      PROA   
ATOM   1354  HG2 GLN P  88     -29.033 -86.417 115.163  0.00 97.00      PROA   
ATOM   1355  CD  GLN P  88     -30.891 -85.595 115.983  0.00 97.00      PROA   
ATOM   1356  OE1 GLN P  88     -32.123 -85.622 116.054  0.00 97.00      PROA   
ATOM   1357  NE2 GLN P  88     -30.149 -84.612 116.567  0.00 97.00      PROA   
ATOM   1358 HE21 GLN P  88     -30.623 -83.812 116.931  0.00 97.00      PROA   
ATOM   1359 HE22 GLN P  88     -29.155 -84.614 116.474  0.00 97.00      PROA   
ATOM   1360  C   GLN P  88     -29.942 -90.541 115.505  0.00 97.00      PROA   
ATOM   1361  O   GLN P  88     -31.082 -90.991 115.474  0.00 97.00      PROA   
ATOM   1362  N   VAL P  89     -28.916 -91.257 116.018  0.00 97.00      PROA   
ATOM   1363  HN  VAL P  89     -27.994 -90.883 116.010  0.00 97.00      PROA   
ATOM   1364  CA  VAL P  89     -29.036 -92.641 116.442  0.00 97.00      PROA   
ATOM   1365  HA  VAL P  89     -30.062 -92.970 116.346  0.00 97.00      PROA   
ATOM   1366  CB  VAL P  89     -28.158 -93.551 115.584  0.00 97.00      PROA   
ATOM   1367  HB  VAL P  89     -27.099 -93.203 115.629  0.00 97.00      PROA   
ATOM   1368  CG1 VAL P  89     -28.213 -95.017 116.054  0.00 97.00      PROA   
ATOM   1369 HG11 VAL P  89     -29.262 -95.374 116.102  0.00 97.00      PROA   
ATOM   1370 HG12 VAL P  89     -27.734 -95.149 117.044  0.00 97.00      PROA   
ATOM   1371 HG13 VAL P  89     -27.662 -95.644 115.325  0.00 97.00      PROA   
ATOM   1372  CG2 VAL P  89     -28.629 -93.460 114.117  0.00 97.00      PROA   
ATOM   1373 HG21 VAL P  89     -28.408 -92.461 113.689  0.00 97.00      PROA   
ATOM   1374 HG22 VAL P  89     -29.721 -93.643 114.047  0.00 97.00      PROA   
ATOM   1375 HG23 VAL P  89     -28.107 -94.220 113.499  0.00 97.00      PROA   
ATOM   1376  C   VAL P  89     -28.657 -92.760 117.906  0.00 97.00      PROA   
ATOM   1377  O   VAL P  89     -27.685 -92.152 118.353  0.00 97.00      PROA   
ATOM   1378  N   SER P  90     -29.436 -93.558 118.689  0.00 97.00      PROA   
ATOM   1379  HN  SER P  90     -30.262 -93.957 118.296  0.00 97.00      PROA   
ATOM   1380  CA  SER P  90     -29.244 -93.776 120.122  0.00 97.00      PROA   
ATOM   1381  HA  SER P  90     -29.373 -92.819 120.610  0.00 97.00      PROA   
ATOM   1382  CB  SER P  90     -30.279 -94.766 120.720  0.00 97.00      PROA   
ATOM   1383  HB1 SER P  90     -30.096 -94.903 121.809  0.00 97.00      PROA   
ATOM   1384  HB2 SER P  90     -30.207 -95.760 120.234  0.00 97.00      PROA   
ATOM   1385  OG  SER P  90     -31.604 -94.267 120.601  0.00 97.00      PROA   
ATOM   1386  HG1 SER P  90     -31.764 -94.066 119.672  0.00 97.00      PROA   
ATOM   1387  C   SER P  90     -27.878 -94.309 120.530  0.00 97.00      PROA   
ATOM   1388  O   SER P  90     -27.285 -93.807 121.483  0.00 97.00      PROA   
ATOM   1389  N   SER P  91     -27.336 -95.327 119.820  0.00 97.00      PROA   
ATOM   1390  HN  SER P  91     -27.821 -95.740 119.056  0.00 97.00      PROA   
ATOM   1391  CA  SER P  91     -25.992 -95.815 120.081  0.00 97.00      PROA   
ATOM   1392  HA  SER P  91     -25.351 -94.944 120.076  0.00 97.00      PROA   
ATOM   1393  CB  SER P  91     -25.801 -96.543 121.441  0.00 97.00      PROA   
ATOM   1394  HB1 SER P  91     -25.053 -97.361 121.400  0.00 97.00      PROA   
ATOM   1395  HB2 SER P  91     -26.764 -96.987 121.774  0.00 97.00      PROA   
ATOM   1396  OG  SER P  91     -25.344 -95.614 122.418  0.00 97.00      PROA   
ATOM   1397  HG1 SER P  91     -26.019 -94.928 122.469  0.00 97.00      PROA   
ATOM   1398  C   SER P  91     -25.485 -96.652 118.936  0.00 97.00      PROA   
ATOM   1399  O   SER P  91     -26.243 -97.092 118.077  0.00 97.00      PROA   
ATOM   1400  N   ARG P  92     -24.146 -96.858 118.885  0.00 97.00      PROA   
ATOM   1401  HN  ARG P  92     -23.554 -96.488 119.598  0.00 97.00      PROA   
ATOM   1402  CA  ARG P  92     -23.475 -97.523 117.781  0.00 97.00      PROA   
ATOM   1403  HA  ARG P  92     -23.970 -97.251 116.857  0.00 97.00      PROA   
ATOM   1404  CB  ARG P  92     -21.984 -97.085 117.713  0.00 97.00      PROA   
ATOM   1405  HB1 ARG P  92     -21.586 -97.368 116.714  0.00 97.00      PROA   
ATOM   1406  HB2 ARG P  92     -21.390 -97.629 118.482  0.00 97.00      PROA   
ATOM   1407  CG  ARG P  92     -21.755 -95.574 117.954  0.00 97.00      PROA   
ATOM   1408  HG1 ARG P  92     -21.965 -95.344 119.022  0.00 97.00      PROA   
ATOM   1409  HG2 ARG P  92     -22.476 -94.982 117.347  0.00 97.00      PROA   
ATOM   1410  CD  ARG P  92     -20.317 -95.099 117.675  0.00 97.00      PROA   
ATOM   1411  HD1 ARG P  92     -19.575 -95.854 118.006  0.00 97.00      PROA   
ATOM   1412  HD2 ARG P  92     -20.102 -94.144 118.206  0.00 97.00      PROA   
ATOM   1413  NE  ARG P  92     -20.167 -94.903 116.198  0.00 97.00      PROA   
ATOM   1414  HE  ARG P  92     -19.976 -95.683 115.609  0.00 97.00      PROA   
ATOM   1415  CZ  ARG P  92     -20.579 -93.787 115.570  0.00 97.00      PROA   
ATOM   1416  NH1 ARG P  92     -20.901 -92.645 116.197  0.00 97.00      PROA   
ATOM   1417 HH11 ARG P  92     -20.438 -92.428 117.052  0.00 97.00      PROA   
ATOM   1418 HH12 ARG P  92     -21.169 -91.900 115.589  0.00 97.00      PROA   
ATOM   1419  NH2 ARG P  92     -20.603 -93.739 114.225  0.00 97.00      PROA   
ATOM   1420 HH21 ARG P  92     -20.148 -94.454 113.707  0.00 97.00      PROA   
ATOM   1421 HH22 ARG P  92     -20.666 -92.827 113.825  0.00 97.00      PROA   
ATOM   1422  C   ARG P  92     -23.540 -99.040 117.934  0.00 97.00      PROA   
ATOM   1423  O   ARG P  92     -23.377 -99.786 116.969  0.00 97.00      PROA   
ATOM   1424  N   VAL P  93     -23.811 -99.528 119.164  0.00 97.00      PROA   
ATOM   1425  HN  VAL P  93     -23.987 -98.913 119.925  0.00 97.00      PROA   
ATOM   1426  CA  VAL P  93     -23.916-100.931 119.488  0.00 97.00      PROA   
ATOM   1427  HA  VAL P  93     -24.269-101.462 118.617  0.00 97.00      PROA   
ATOM   1428  CB  VAL P  93     -22.633-101.590 120.022  0.00 97.00      PROA   
ATOM   1429  HB  VAL P  93     -22.872-102.627 120.359  0.00 97.00      PROA   
ATOM   1430  CG1 VAL P  93     -21.585-101.703 118.894  0.00 97.00      PROA   
ATOM   1431 HG11 VAL P  93     -21.259-100.694 118.566  0.00 97.00      PROA   
ATOM   1432 HG12 VAL P  93     -22.002-102.236 118.017  0.00 97.00      PROA   
ATOM   1433 HG13 VAL P  93     -20.689-102.252 119.255  0.00 97.00      PROA   
ATOM   1434  CG2 VAL P  93     -22.047-100.819 121.227  0.00 97.00      PROA   
ATOM   1435 HG21 VAL P  93     -22.758-100.793 122.077  0.00 97.00      PROA   
ATOM   1436 HG22 VAL P  93     -21.792 -99.777 120.943  0.00 97.00      PROA   
ATOM   1437 HG23 VAL P  93     -21.117-101.316 121.578  0.00 97.00      PROA   
ATOM   1438  C   VAL P  93     -25.001-101.018 120.528  0.00 97.00      PROA   
ATOM   1439  O   VAL P  93     -25.144-100.125 121.360  0.00 97.00      PROA   
ATOM   1440  N   LEU P  94     -25.808-102.103 120.465  0.00 97.00      PROA   
ATOM   1441  HN  LEU P  94     -25.698-102.781 119.745  0.00 97.00      PROA   
ATOM   1442  CA  LEU P  94     -26.846-102.423 121.415  0.00 97.00      PROA   
ATOM   1443  HA  LEU P  94     -26.564-102.067 122.398  0.00 97.00      PROA   
ATOM   1444  CB  LEU P  94     -28.268-101.904 121.050  0.00 97.00      PROA   
ATOM   1445  HB1 LEU P  94     -28.945-102.202 121.884  0.00 97.00      PROA   
ATOM   1446  HB2 LEU P  94     -28.642-102.391 120.124  0.00 97.00      PROA   
ATOM   1447  CG  LEU P  94     -28.425-100.370 120.891  0.00 97.00      PROA   
ATOM   1448  HG  LEU P  94     -27.703 -99.877 121.583  0.00 97.00      PROA   
ATOM   1449  CD1 LEU P  94     -28.158 -99.872 119.457  0.00 97.00      PROA   
ATOM   1450 HD11 LEU P  94     -28.914-100.295 118.761  0.00 97.00      PROA   
ATOM   1451 HD12 LEU P  94     -27.151-100.163 119.102  0.00 97.00      PROA   
ATOM   1452 HD13 LEU P  94     -28.227 -98.764 119.424  0.00 97.00      PROA   
ATOM   1453  CD2 LEU P  94     -29.834 -99.938 121.341  0.00 97.00      PROA   
ATOM   1454 HD21 LEU P  94     -29.986-100.193 122.410  0.00 97.00      PROA   
ATOM   1455 HD22 LEU P  94     -30.606-100.469 120.746  0.00 97.00      PROA   
ATOM   1456 HD23 LEU P  94     -29.970 -98.844 121.217  0.00 97.00      PROA   
ATOM   1457  C   LEU P  94     -26.893-103.935 121.441  0.00 97.00      PROA   
ATOM   1458  O   LEU P  94     -26.329-104.601 120.577  0.00 97.00      PROA   
ATOM   1459  N   THR P  95     -27.569-104.513 122.458  0.00 97.00      PROA   
ATOM   1460  HN  THR P  95     -27.908-103.954 123.215  0.00 97.00      PROA   
ATOM   1461  CA  THR P  95     -27.867-105.929 122.590  0.00 97.00      PROA   
ATOM   1462  HA  THR P  95     -27.214-106.487 121.936  0.00 97.00      PROA   
ATOM   1463  CB  THR P  95     -27.718-106.464 124.021  0.00 97.00      PROA   
ATOM   1464  HB  THR P  95     -28.664-106.363 124.603  0.00 97.00      PROA   
ATOM   1465  OG1 THR P  95     -26.731-105.740 124.740  0.00 97.00      PROA   
ATOM   1466  HG1 THR P  95     -27.143-104.885 124.912  0.00 97.00      PROA   
ATOM   1467  CG2 THR P  95     -27.268-107.929 124.002  0.00 97.00      PROA   
ATOM   1468 HG21 THR P  95     -26.277-108.017 123.510  0.00 97.00      PROA   
ATOM   1469 HG22 THR P  95     -27.994-108.568 123.464  0.00 97.00      PROA   
ATOM   1470 HG23 THR P  95     -27.173-108.301 125.045  0.00 97.00      PROA   
ATOM   1471  C   THR P  95     -29.306-106.109 122.139  0.00 97.00      PROA   
ATOM   1472  O   THR P  95     -30.070-105.154 122.048  0.00 97.00      PROA   
ATOM   1473  N   GLU P  96     -29.726-107.353 121.828  0.00 97.00      PROA   
ATOM   1474  HN  GLU P  96     -29.075-108.110 121.792  0.00 97.00      PROA   
ATOM   1475  CA  GLU P  96     -31.106-107.692 121.539  0.00 97.00      PROA   
ATOM   1476  HA  GLU P  96     -31.408-107.049 120.726  0.00 97.00      PROA   
ATOM   1477  CB  GLU P  96     -31.259-109.171 121.085  0.00 97.00      PROA   
ATOM   1478  HB1 GLU P  96     -30.546-109.357 120.250  0.00 97.00      PROA   
ATOM   1479  HB2 GLU P  96     -32.286-109.313 120.682  0.00 97.00      PROA   
ATOM   1480  CG  GLU P  96     -30.997-110.189 122.218  0.00 97.00      PROA   
ATOM   1481  HG1 GLU P  96     -31.599-109.934 123.112  0.00 97.00      PROA   
ATOM   1482  HG2 GLU P  96     -29.928-110.141 122.509  0.00 97.00      PROA   
ATOM   1483  CD  GLU P  96     -31.341-111.636 121.866  0.00 97.00      PROA   
ATOM   1484  OE1 GLU P  96     -32.181-111.879 120.962  0.00 97.00      PROA   
ATOM   1485  OE2 GLU P  96     -30.763-112.534 122.536  0.00 97.00      PROA   
ATOM   1486  C   GLU P  96     -32.026-107.406 122.725  0.00 97.00      PROA   
ATOM   1487  O   GLU P  96     -31.635-107.492 123.887  0.00 97.00      PROA   
ATOM   1488  N   GLY P  97     -33.290-107.020 122.446  0.00 97.00      PROA   
ATOM   1489  HN  GLY P  97     -33.577-106.940 121.491  0.00 97.00      PROA   
ATOM   1490  CA  GLY P  97     -34.281-106.714 123.463  0.00 97.00      PROA   
ATOM   1491  HA1 GLY P  97     -34.077-107.291 124.354  0.00 97.00      PROA   
ATOM   1492  HA2 GLY P  97     -35.249-106.943 123.046  0.00 97.00      PROA   
ATOM   1493  C   GLY P  97     -34.293-105.262 123.853  0.00 97.00      PROA   
ATOM   1494  O   GLY P  97     -35.326-104.750 124.277  0.00 97.00      PROA   
ATOM   1495  N   GLU P  98     -33.142-104.563 123.730  0.00 97.00      PROA   
ATOM   1496  HN  GLU P  98     -32.302-105.029 123.461  0.00 97.00      PROA   
ATOM   1497  CA  GLU P  98     -32.994-103.149 124.007  0.00 97.00      PROA   
ATOM   1498  HA  GLU P  98     -33.278-103.021 125.038  0.00 97.00      PROA   
ATOM   1499  CB  GLU P  98     -31.512-102.703 123.899  0.00 97.00      PROA   
ATOM   1500  HB1 GLU P  98     -31.457-101.595 123.990  0.00 97.00      PROA   
ATOM   1501  HB2 GLU P  98     -31.117-102.979 122.898  0.00 97.00      PROA   
ATOM   1502  CG  GLU P  98     -30.617-103.309 125.003  0.00 97.00      PROA   
ATOM   1503  HG1 GLU P  98     -30.582-104.417 124.914  0.00 97.00      PROA   
ATOM   1504  HG2 GLU P  98     -31.023-103.049 126.003  0.00 97.00      PROA   
ATOM   1505  CD  GLU P  98     -29.195-102.755 124.930  0.00 97.00      PROA   
ATOM   1506  OE1 GLU P  98     -28.250-103.574 124.947  0.00 97.00      PROA   
ATOM   1507  OE2 GLU P  98     -29.026-101.510 124.882  0.00 97.00      PROA   
ATOM   1508  C   GLU P  98     -33.851-102.244 123.119  0.00 97.00      PROA   
ATOM   1509  O   GLU P  98     -33.939-102.487 121.921  0.00 97.00      PROA   
ATOM   1510  N   PRO P  99     -34.491-101.188 123.613  0.00 97.00      PROA   
ATOM   1511  CD  PRO P  99     -34.850-101.032 125.022  0.00 97.00      PROA   
ATOM   1512  HD1 PRO P  99     -33.970-100.616 125.560  0.00 97.00      PROA   
ATOM   1513  HD2 PRO P  99     -35.162-101.998 125.479  0.00 97.00      PROA   
ATOM   1514  CA  PRO P  99     -35.020-100.099 122.798  0.00 97.00      PROA   
ATOM   1515  HA  PRO P  99     -35.770-100.529 122.153  0.00 97.00      PROA   
ATOM   1516  CB  PRO P  99     -35.631 -99.129 123.823  0.00 97.00      PROA   
ATOM   1517  HB1 PRO P  99     -36.506 -98.586 123.412  0.00 97.00      PROA   
ATOM   1518  HB2 PRO P  99     -34.873 -98.396 124.178  0.00 97.00      PROA   
ATOM   1519  CG  PRO P  99     -36.007-100.036 125.001  0.00 97.00      PROA   
ATOM   1520  HG1 PRO P  99     -36.116 -99.486 125.956  0.00 97.00      PROA   
ATOM   1521  HG2 PRO P  99     -36.951-100.577 124.768  0.00 97.00      PROA   
ATOM   1522  C   PRO P  99     -33.988 -99.401 121.919  0.00 97.00      PROA   
ATOM   1523  O   PRO P  99     -32.915 -99.064 122.411  0.00 97.00      PROA   
ATOM   1524  N   LEU P 100     -34.302 -99.140 120.631  0.00 97.00      PROA   
ATOM   1525  HN  LEU P 100     -35.168 -99.463 120.252  0.00 97.00      PROA   
ATOM   1526  CA  LEU P 100     -33.436 -98.359 119.766  0.00 97.00      PROA   
ATOM   1527  HA  LEU P 100     -32.657 -97.891 120.352  0.00 97.00      PROA   
ATOM   1528  CB  LEU P 100     -32.755 -99.246 118.689  0.00 97.00      PROA   
ATOM   1529  HB1 LEU P 100     -33.524 -99.896 118.222  0.00 97.00      PROA   
ATOM   1530  HB2 LEU P 100     -32.046 -99.920 119.217  0.00 97.00      PROA   
ATOM   1531  CG  LEU P 100     -31.986 -98.526 117.552  0.00 97.00      PROA   
ATOM   1532  HG  LEU P 100     -32.717 -97.944 116.944  0.00 97.00      PROA   
ATOM   1533  CD1 LEU P 100     -30.923 -97.544 118.073  0.00 97.00      PROA   
ATOM   1534 HD11 LEU P 100     -30.238 -98.063 118.774  0.00 97.00      PROA   
ATOM   1535 HD12 LEU P 100     -31.399 -96.695 118.602  0.00 97.00      PROA   
ATOM   1536 HD13 LEU P 100     -30.326 -97.141 117.229  0.00 97.00      PROA   
ATOM   1537  CD2 LEU P 100     -31.330 -99.557 116.614  0.00 97.00      PROA   
ATOM   1538 HD21 LEU P 100     -32.086-100.272 116.230  0.00 97.00      PROA   
ATOM   1539 HD22 LEU P 100     -30.550-100.127 117.162  0.00 97.00      PROA   
ATOM   1540 HD23 LEU P 100     -30.852 -99.046 115.752  0.00 97.00      PROA   
ATOM   1541  C   LEU P 100     -34.233 -97.241 119.138  0.00 97.00      PROA   
ATOM   1542  O   LEU P 100     -35.123 -97.477 118.332  0.00 97.00      PROA   
ATOM   1543  N   ALA P 101     -33.913 -95.971 119.481  0.00 97.00      PROA   
ATOM   1544  HN  ALA P 101     -33.213 -95.778 120.165  0.00 97.00      PROA   
ATOM   1545  CA  ALA P 101     -34.589 -94.811 118.940  0.00 97.00      PROA   
ATOM   1546  HA  ALA P 101     -35.512 -95.117 118.469  0.00 97.00      PROA   
ATOM   1547  CB  ALA P 101     -34.966 -93.814 120.052  0.00 97.00      PROA   
ATOM   1548  HB1 ALA P 101     -34.066 -93.435 120.578  0.00 97.00      PROA   
ATOM   1549  HB2 ALA P 101     -35.609 -94.325 120.803  0.00 97.00      PROA   
ATOM   1550  HB3 ALA P 101     -35.534 -92.954 119.643  0.00 97.00      PROA   
ATOM   1551  C   ALA P 101     -33.741 -94.135 117.874  0.00 97.00      PROA   
ATOM   1552  O   ALA P 101     -32.541 -93.921 118.027  0.00 97.00      PROA   
ATOM   1553  N   LEU P 102     -34.382 -93.811 116.730  0.00 97.00      PROA   
ATOM   1554  HN  LEU P 102     -35.334 -94.083 116.604  0.00 97.00      PROA   
ATOM   1555  CA  LEU P 102     -33.781 -93.186 115.573  0.00 97.00      PROA   
ATOM   1556  HA  LEU P 102     -32.750 -92.934 115.780  0.00 97.00      PROA   
ATOM   1557  CB  LEU P 102     -33.884 -94.098 114.320  0.00 97.00      PROA   
ATOM   1558  HB1 LEU P 102     -33.320 -93.642 113.478  0.00 97.00      PROA   
ATOM   1559  HB2 LEU P 102     -34.953 -94.172 114.017  0.00 97.00      PROA   
ATOM   1560  CG  LEU P 102     -33.392 -95.553 114.509  0.00 97.00      PROA   
ATOM   1561  HG  LEU P 102     -33.938 -96.013 115.367  0.00 97.00      PROA   
ATOM   1562  CD1 LEU P 102     -33.727 -96.393 113.266  0.00 97.00      PROA   
ATOM   1563 HD11 LEU P 102     -33.177 -95.999 112.385  0.00 97.00      PROA   
ATOM   1564 HD12 LEU P 102     -34.816 -96.359 113.051  0.00 97.00      PROA   
ATOM   1565 HD13 LEU P 102     -33.428 -97.449 113.433  0.00 97.00      PROA   
ATOM   1566  CD2 LEU P 102     -31.885 -95.622 114.801  0.00 97.00      PROA   
ATOM   1567 HD21 LEU P 102     -31.635 -95.037 115.709  0.00 97.00      PROA   
ATOM   1568 HD22 LEU P 102     -31.316 -95.212 113.941  0.00 97.00      PROA   
ATOM   1569 HD23 LEU P 102     -31.571 -96.676 114.959  0.00 97.00      PROA   
ATOM   1570  C   LEU P 102     -34.544 -91.916 115.261  0.00 97.00      PROA   
ATOM   1571  O   LEU P 102     -35.770 -91.903 115.289  0.00 97.00      PROA   
ATOM   1572  N   ARG P 103     -33.847 -90.802 114.938  0.00 97.00      PROA   
ATOM   1573  HN  ARG P 103     -32.852 -90.772 115.027  0.00 97.00      PROA   
ATOM   1574  CA  ARG P 103     -34.513 -89.627 114.415  0.00 97.00      PROA   
ATOM   1575  HA  ARG P 103     -35.503 -89.898 114.084  0.00 97.00      PROA   
ATOM   1576  CB  ARG P 103     -34.689 -88.502 115.470  0.00 97.00      PROA   
ATOM   1577  HB1 ARG P 103     -33.694 -88.172 115.840  0.00 97.00      PROA   
ATOM   1578  HB2 ARG P 103     -35.250 -88.916 116.337  0.00 97.00      PROA   
ATOM   1579  CG  ARG P 103     -35.447 -87.296 114.897  0.00 97.00      PROA   
ATOM   1580  HG1 ARG P 103     -36.452 -87.637 114.556  0.00 97.00      PROA   
ATOM   1581  HG2 ARG P 103     -34.884 -86.923 114.013  0.00 97.00      PROA   
ATOM   1582  CD  ARG P 103     -35.597 -86.086 115.811  0.00 97.00      PROA   
ATOM   1583  HD1 ARG P 103     -34.596 -85.695 116.094  0.00 97.00      PROA   
ATOM   1584  HD2 ARG P 103     -36.189 -86.307 116.723  0.00 97.00      PROA   
ATOM   1585  NE  ARG P 103     -36.346 -85.100 114.968  0.00 97.00      PROA   
ATOM   1586  HE  ARG P 103     -36.961 -85.434 114.258  0.00 97.00      PROA   
ATOM   1587  CZ  ARG P 103     -36.054 -83.797 114.882  0.00 97.00      PROA   
ATOM   1588  NH1 ARG P 103     -35.111 -83.174 115.593  0.00 97.00      PROA   
ATOM   1589 HH11 ARG P 103     -34.427 -83.689 116.093  0.00 97.00      PROA   
ATOM   1590 HH12 ARG P 103     -35.003 -82.201 115.372  0.00 97.00      PROA   
ATOM   1591  NH2 ARG P 103     -36.705 -83.042 113.982  0.00 97.00      PROA   
ATOM   1592 HH21 ARG P 103     -37.378 -83.466 113.377  0.00 97.00      PROA   
ATOM   1593 HH22 ARG P 103     -36.351 -82.119 113.841  0.00 97.00      PROA   
ATOM   1594  C   ARG P 103     -33.811 -89.064 113.195  0.00 97.00      PROA   
ATOM   1595  O   ARG P 103     -32.696 -88.566 113.265  0.00 97.00      PROA   
ATOM   1596  N   CYS P 104     -34.497 -89.052 112.031  0.00 97.00      PROA   
ATOM   1597  HN  CYS P 104     -35.360 -89.550 111.959  0.00 97.00      PROA   
ATOM   1598  CA  CYS P 104     -34.144 -88.230 110.887  0.00 97.00      PROA   
ATOM   1599  HA  CYS P 104     -33.090 -88.379 110.691  0.00 97.00      PROA   
ATOM   1600  CB  CYS P 104     -34.968 -88.641 109.643  0.00 97.00      PROA   
ATOM   1601  HB1 CYS P 104     -36.012 -88.272 109.734  0.00 97.00      PROA   
ATOM   1602  HB2 CYS P 104     -35.029 -89.753 109.634  0.00 97.00      PROA   
ATOM   1603  SG  CYS P 104     -34.229 -88.108 108.071  0.00 97.00      PROA   
ATOM   1604  C   CYS P 104     -34.377 -86.757 111.201  0.00 97.00      PROA   
ATOM   1605  O   CYS P 104     -35.426 -86.391 111.718  0.00 97.00      PROA   
ATOM   1606  N   HSD P 105     -33.392 -85.876 110.925  0.00 97.00      PROA   
ATOM   1607  HN  HSD P 105     -32.540 -86.177 110.502  0.00 97.00      PROA   
ATOM   1608  CA  HSD P 105     -33.371 -84.534 111.472  0.00 97.00      PROA   
ATOM   1609  HA  HSD P 105     -34.381 -84.168 111.605  0.00 97.00      PROA   
ATOM   1610  CB  HSD P 105     -32.671 -84.573 112.855  0.00 97.00      PROA   
ATOM   1611  HB1 HSD P 105     -31.915 -85.388 112.797  0.00 97.00      PROA   
ATOM   1612  HB2 HSD P 105     -33.410 -84.880 113.626  0.00 97.00      PROA   
ATOM   1613  ND1 HSD P 105     -32.485 -82.210 113.818  0.00 97.00      PROA   
ATOM   1614  HD1 HSD P 105     -33.398 -81.861 113.591  0.00 97.00      PROA   
ATOM   1615  CG  HSD P 105     -31.916 -83.374 113.348  0.00 97.00      PROA   
ATOM   1616  CE1 HSD P 105     -31.508 -81.528 114.463  0.00 97.00      PROA   
ATOM   1617  HE1 HSD P 105     -31.679 -80.565 114.944  0.00 97.00      PROA   
ATOM   1618  NE2 HSD P 105     -30.354 -82.164 114.432  0.00 97.00      PROA   
ATOM   1619  CD2 HSD P 105     -30.611 -83.322 113.724  0.00 97.00      PROA   
ATOM   1620  HD2 HSD P 105     -29.830 -84.058 113.580  0.00 97.00      PROA   
ATOM   1621  C   HSD P 105     -32.712 -83.601 110.487  0.00 97.00      PROA   
ATOM   1622  O   HSD P 105     -31.865 -84.013 109.702  0.00 97.00      PROA   
ATOM   1623  N   ALA P 106     -33.134 -82.316 110.462  0.00 97.00      PROA   
ATOM   1624  HN  ALA P 106     -33.744 -81.946 111.164  0.00 97.00      PROA   
ATOM   1625  CA  ALA P 106     -32.872 -81.417 109.362  0.00 97.00      PROA   
ATOM   1626  HA  ALA P 106     -32.308 -81.922 108.594  0.00 97.00      PROA   
ATOM   1627  CB  ALA P 106     -34.209 -80.922 108.774  0.00 97.00      PROA   
ATOM   1628  HB1 ALA P 106     -34.839 -80.485 109.578  0.00 97.00      PROA   
ATOM   1629  HB2 ALA P 106     -34.770 -81.783 108.348  0.00 97.00      PROA   
ATOM   1630  HB3 ALA P 106     -34.059 -80.171 107.973  0.00 97.00      PROA   
ATOM   1631  C   ALA P 106     -32.038 -80.251 109.825  0.00 97.00      PROA   
ATOM   1632  O   ALA P 106     -32.075 -79.867 110.989  0.00 97.00      PROA   
ATOM   1633  N   TRP P 107     -31.207 -79.679 108.917  0.00 97.00      PROA   
ATOM   1634  HN  TRP P 107     -31.114 -80.065 108.001  0.00 97.00      PROA   
ATOM   1635  CA  TRP P 107     -30.336 -78.567 109.255  0.00 97.00      PROA   
ATOM   1636  HA  TRP P 107     -29.780 -78.916 110.112  0.00 97.00      PROA   
ATOM   1637  CB  TRP P 107     -29.238 -78.279 108.184  0.00 97.00      PROA   
ATOM   1638  HB1 TRP P 107     -29.737 -78.193 107.194  0.00 97.00      PROA   
ATOM   1639  HB2 TRP P 107     -28.571 -79.167 108.146  0.00 97.00      PROA   
ATOM   1640  CG  TRP P 107     -28.405 -77.053 108.426  0.00 97.00      PROA   
ATOM   1641  CD1 TRP P 107     -28.287 -75.975 107.590  0.00 97.00      PROA   
ATOM   1642  HD1 TRP P 107     -28.608 -75.969 106.558  0.00 97.00      PROA   
ATOM   1643  NE1 TRP P 107     -27.731 -74.923 108.274  0.00 97.00      PROA   
ATOM   1644  HE1 TRP P 107     -27.426 -74.077 107.893  0.00 97.00      PROA   
ATOM   1645  CE2 TRP P 107     -27.485 -75.293 109.563  0.00 97.00      PROA   
ATOM   1646  CD2 TRP P 107     -27.849 -76.651 109.691  0.00 97.00      PROA   
ATOM   1647  CE3 TRP P 107     -27.660 -77.298 110.915  0.00 97.00      PROA   
ATOM   1648  HE3 TRP P 107     -27.885 -78.347 111.041  0.00 97.00      PROA   
ATOM   1649  CZ3 TRP P 107     -27.210 -76.552 112.008  0.00 97.00      PROA   
ATOM   1650  HZ3 TRP P 107     -27.095 -77.027 112.973  0.00 97.00      PROA   
ATOM   1651  CZ2 TRP P 107     -27.037 -74.551 110.648  0.00 97.00      PROA   
ATOM   1652  HZ2 TRP P 107     -26.812 -73.499 110.562  0.00 97.00      PROA   
ATOM   1653  CH2 TRP P 107     -26.925 -75.197 111.880  0.00 97.00      PROA   
ATOM   1654  HH2 TRP P 107     -26.606 -74.642 112.752  0.00 97.00      PROA   
ATOM   1655  C   TRP P 107     -31.075 -77.317 109.740  0.00 97.00      PROA   
ATOM   1656  O   TRP P 107     -31.757 -76.613 108.995  0.00 97.00      PROA   
ATOM   1657  N   LYS P 108     -30.927 -77.066 111.065  0.00 97.00      PROA   
ATOM   1658  HN  LYS P 108     -30.309 -77.652 111.583  0.00 97.00      PROA   
ATOM   1659  CA  LYS P 108     -31.583 -76.048 111.856  0.00 97.00      PROA   
ATOM   1660  HA  LYS P 108     -31.259 -76.239 112.867  0.00 97.00      PROA   
ATOM   1661  CB  LYS P 108     -31.113 -74.628 111.427  0.00 97.00      PROA   
ATOM   1662  HB1 LYS P 108     -31.590 -74.349 110.466  0.00 97.00      PROA   
ATOM   1663  HB2 LYS P 108     -30.016 -74.707 111.231  0.00 97.00      PROA   
ATOM   1664  CG  LYS P 108     -31.297 -73.508 112.474  0.00 97.00      PROA   
ATOM   1665  HG1 LYS P 108     -32.383 -73.332 112.627  0.00 97.00      PROA   
ATOM   1666  HG2 LYS P 108     -30.858 -72.574 112.057  0.00 97.00      PROA   
ATOM   1667  CD  LYS P 108     -30.638 -73.854 113.828  0.00 97.00      PROA   
ATOM   1668  HD1 LYS P 108     -29.632 -74.295 113.640  0.00 97.00      PROA   
ATOM   1669  HD2 LYS P 108     -31.262 -74.642 114.305  0.00 97.00      PROA   
ATOM   1670  CE  LYS P 108     -30.505 -72.715 114.856  0.00 97.00      PROA   
ATOM   1671  HE1 LYS P 108     -30.225 -73.139 115.848  0.00 97.00      PROA   
ATOM   1672  HE2 LYS P 108     -31.455 -72.157 114.977  0.00 97.00      PROA   
ATOM   1673  NZ  LYS P 108     -29.427 -71.764 114.488  0.00 97.00      PROA   
ATOM   1674  HZ1 LYS P 108     -28.579 -72.286 114.196  0.00 97.00      PROA   
ATOM   1675  HZ2 LYS P 108     -29.120 -71.243 115.329  0.00 97.00      PROA   
ATOM   1676  HZ3 LYS P 108     -29.725 -71.101 113.744  0.00 97.00      PROA   
ATOM   1677  C   LYS P 108     -33.095 -76.265 111.838  0.00 97.00      PROA   
ATOM   1678  O   LYS P 108     -33.875 -75.328 111.695  0.00 97.00      PROA   
ATOM   1679  N   ASP P 109     -33.498 -77.551 112.008  0.00 97.00      PROA   
ATOM   1680  HN  ASP P 109     -32.786 -78.229 112.183  0.00 97.00      PROA   
ATOM   1681  CA  ASP P 109     -34.794 -78.196 111.842  0.00 97.00      PROA   
ATOM   1682  HA  ASP P 109     -34.533 -79.020 111.200  0.00 97.00      PROA   
ATOM   1683  CB  ASP P 109     -35.335 -78.780 113.175  0.00 97.00      PROA   
ATOM   1684  HB1 ASP P 109     -36.431 -78.656 113.288  0.00 97.00      PROA   
ATOM   1685  HB2 ASP P 109     -34.847 -78.245 114.021  0.00 97.00      PROA   
ATOM   1686  CG  ASP P 109     -35.047 -80.268 113.349  0.00 97.00      PROA   
ATOM   1687  OD1 ASP P 109     -34.781 -80.999 112.364  0.00 97.00      PROA   
ATOM   1688  OD2 ASP P 109     -35.211 -80.706 114.512  0.00 97.00      PROA   
ATOM   1689  C   ASP P 109     -35.908 -77.510 111.069  0.00 97.00      PROA   
ATOM   1690  O   ASP P 109     -36.557 -76.577 111.537  0.00 97.00      PROA   
ATOM   1691  N   LYS P 110     -36.163 -78.026 109.844  0.00 97.00      PROA   
ATOM   1692  HN  LYS P 110     -35.677 -78.843 109.546  0.00 97.00      PROA   
ATOM   1693  CA  LYS P 110     -37.178 -77.549 108.933  0.00 97.00      PROA   
ATOM   1694  HA  LYS P 110     -37.789 -76.805 109.425  0.00 97.00      PROA   
ATOM   1695  CB  LYS P 110     -36.564 -76.986 107.620  0.00 97.00      PROA   
ATOM   1696  HB1 LYS P 110     -37.371 -76.539 107.000  0.00 97.00      PROA   
ATOM   1697  HB2 LYS P 110     -36.111 -77.820 107.038  0.00 97.00      PROA   
ATOM   1698  CG  LYS P 110     -35.454 -75.932 107.840  0.00 97.00      PROA   
ATOM   1699  HG1 LYS P 110     -35.100 -75.583 106.844  0.00 97.00      PROA   
ATOM   1700  HG2 LYS P 110     -34.587 -76.421 108.338  0.00 97.00      PROA   
ATOM   1701  CD  LYS P 110     -35.899 -74.727 108.693  0.00 97.00      PROA   
ATOM   1702  HD1 LYS P 110     -36.336 -75.103 109.639  0.00 97.00      PROA   
ATOM   1703  HD2 LYS P 110     -36.708 -74.170 108.174  0.00 97.00      PROA   
ATOM   1704  CE  LYS P 110     -34.765 -73.779 109.106  0.00 97.00      PROA   
ATOM   1705  HE1 LYS P 110     -33.950 -74.337 109.605  0.00 97.00      PROA   
ATOM   1706  HE2 LYS P 110     -35.144 -72.989 109.790  0.00 97.00      PROA   
ATOM   1707  NZ  LYS P 110     -34.160 -73.133 107.928  0.00 97.00      PROA   
ATOM   1708  HZ1 LYS P 110     -34.908 -72.724 107.334  0.00 97.00      PROA   
ATOM   1709  HZ2 LYS P 110     -33.643 -73.863 107.397  0.00 97.00      PROA   
ATOM   1710  HZ3 LYS P 110     -33.499 -72.391 108.235  0.00 97.00      PROA   
ATOM   1711  C   LYS P 110     -38.041 -78.756 108.638  0.00 97.00      PROA   
ATOM   1712  O   LYS P 110     -37.524 -79.863 108.522  0.00 97.00      PROA   
ATOM   1713  N   LEU P 111     -39.384 -78.575 108.556  0.00 97.00      PROA   
ATOM   1714  HN  LEU P 111     -39.782 -77.666 108.664  0.00 97.00      PROA   
ATOM   1715  CA  LEU P 111     -40.367 -79.645 108.518  0.00 97.00      PROA   
ATOM   1716  HA  LEU P 111     -40.102 -80.359 109.286  0.00 97.00      PROA   
ATOM   1717  CB  LEU P 111     -41.803 -79.111 108.810  0.00 97.00      PROA   
ATOM   1718  HB1 LEU P 111     -42.535 -79.939 108.667  0.00 97.00      PROA   
ATOM   1719  HB2 LEU P 111     -42.050 -78.314 108.075  0.00 97.00      PROA   
ATOM   1720  CG  LEU P 111     -42.078 -78.564 110.240  0.00 97.00      PROA   
ATOM   1721  HG  LEU P 111     -43.182 -78.392 110.287  0.00 97.00      PROA   
ATOM   1722  CD1 LEU P 111     -41.738 -79.591 111.335  0.00 97.00      PROA   
ATOM   1723 HD11 LEU P 111     -40.643 -79.769 111.372  0.00 97.00      PROA   
ATOM   1724 HD12 LEU P 111     -42.252 -80.555 111.138  0.00 97.00      PROA   
ATOM   1725 HD13 LEU P 111     -42.062 -79.211 112.327  0.00 97.00      PROA   
ATOM   1726  CD2 LEU P 111     -41.425 -77.202 110.546  0.00 97.00      PROA   
ATOM   1727 HD21 LEU P 111     -41.638 -76.474 109.736  0.00 97.00      PROA   
ATOM   1728 HD22 LEU P 111     -40.327 -77.309 110.665  0.00 97.00      PROA   
ATOM   1729 HD23 LEU P 111     -41.829 -76.798 111.499  0.00 97.00      PROA   
ATOM   1730  C   LEU P 111     -40.411 -80.427 107.209  0.00 97.00      PROA   
ATOM   1731  O   LEU P 111     -41.383 -80.359 106.459  0.00 97.00      PROA   
ATOM   1732  N   VAL P 112     -39.364 -81.238 106.928  0.00 97.00      PROA   
ATOM   1733  HN  VAL P 112     -38.529 -81.152 107.470  0.00 97.00      PROA   
ATOM   1734  CA  VAL P 112     -39.304 -82.150 105.800  0.00 97.00      PROA   
ATOM   1735  HA  VAL P 112     -39.417 -81.528 104.923  0.00 97.00      PROA   
ATOM   1736  CB  VAL P 112     -37.962 -82.872 105.649  0.00 97.00      PROA   
ATOM   1737  HB  VAL P 112     -38.017 -83.578 104.786  0.00 97.00      PROA   
ATOM   1738  CG1 VAL P 112     -36.884 -81.821 105.309  0.00 97.00      PROA   
ATOM   1739 HG11 VAL P 112     -36.726 -81.130 106.163  0.00 97.00      PROA   
ATOM   1740 HG12 VAL P 112     -37.192 -81.231 104.421  0.00 97.00      PROA   
ATOM   1741 HG13 VAL P 112     -35.919 -82.318 105.079  0.00 97.00      PROA   
ATOM   1742  CG2 VAL P 112     -37.587 -83.679 106.913  0.00 97.00      PROA   
ATOM   1743 HG21 VAL P 112     -38.373 -84.419 107.163  0.00 97.00      PROA   
ATOM   1744 HG22 VAL P 112     -37.439 -83.008 107.785  0.00 97.00      PROA   
ATOM   1745 HG23 VAL P 112     -36.637 -84.231 106.740  0.00 97.00      PROA   
ATOM   1746  C   VAL P 112     -40.452 -83.147 105.757  0.00 97.00      PROA   
ATOM   1747  O   VAL P 112     -40.903 -83.679 106.771  0.00 97.00      PROA   
ATOM   1748  N   TYR P 113     -40.956 -83.382 104.528  0.00 97.00      PROA   
ATOM   1749  HN  TYR P 113     -40.555 -82.927 103.735  0.00 97.00      PROA   
ATOM   1750  CA  TYR P 113     -42.093 -84.221 104.242  0.00 97.00      PROA   
ATOM   1751  HA  TYR P 113     -42.500 -84.581 105.174  0.00 97.00      PROA   
ATOM   1752  CB  TYR P 113     -43.255 -83.472 103.514  0.00 97.00      PROA   
ATOM   1753  HB1 TYR P 113     -43.704 -82.758 104.240  0.00 97.00      PROA   
ATOM   1754  HB2 TYR P 113     -44.056 -84.175 103.205  0.00 97.00      PROA   
ATOM   1755  CG  TYR P 113     -42.817 -82.655 102.316  0.00 97.00      PROA   
ATOM   1756  CD1 TYR P 113     -42.253 -81.376 102.486  0.00 97.00      PROA   
ATOM   1757  HD1 TYR P 113     -42.094 -80.989 103.482  0.00 97.00      PROA   
ATOM   1758  CE1 TYR P 113     -41.878 -80.606 101.380  0.00 97.00      PROA   
ATOM   1759  HE1 TYR P 113     -41.424 -79.637 101.528  0.00 97.00      PROA   
ATOM   1760  CZ  TYR P 113     -42.105 -81.087 100.085  0.00 97.00      PROA   
ATOM   1761  OH  TYR P 113     -41.706 -80.324  98.972  0.00 97.00      PROA   
ATOM   1762  HH  TYR P 113     -40.946 -79.801  99.249  0.00 97.00      PROA   
ATOM   1763  CD2 TYR P 113     -43.059 -83.114 101.009  0.00 97.00      PROA   
ATOM   1764  HD2 TYR P 113     -43.519 -84.077 100.858  0.00 97.00      PROA   
ATOM   1765  CE2 TYR P 113     -42.709 -82.334  99.898  0.00 97.00      PROA   
ATOM   1766  HE2 TYR P 113     -42.882 -82.705  98.898  0.00 97.00      PROA   
ATOM   1767  C   TYR P 113     -41.604 -85.446 103.505  0.00 97.00      PROA   
ATOM   1768  O   TYR P 113     -40.487 -85.480 103.008  0.00 97.00      PROA   
ATOM   1769  N   ASN P 114     -42.416 -86.523 103.479  0.00 97.00      PROA   
ATOM   1770  HN  ASN P 114     -43.311 -86.452 103.917  0.00 97.00      PROA   
ATOM   1771  CA  ASN P 114     -42.093 -87.801 102.861  0.00 97.00      PROA   
ATOM   1772  HA  ASN P 114     -42.903 -88.454 103.143  0.00 97.00      PROA   
ATOM   1773  CB  ASN P 114     -42.015 -87.732 101.305  0.00 97.00      PROA   
ATOM   1774  HB1 ASN P 114     -41.794 -88.732 100.875  0.00 97.00      PROA   
ATOM   1775  HB2 ASN P 114     -41.203 -87.037 101.003  0.00 97.00      PROA   
ATOM   1776  CG  ASN P 114     -43.310 -87.222 100.659  0.00 97.00      PROA   
ATOM   1777  OD1 ASN P 114     -43.276 -86.360  99.774  0.00 97.00      PROA   
ATOM   1778  ND2 ASN P 114     -44.482 -87.751 101.099  0.00 97.00      PROA   
ATOM   1779 HD21 ASN P 114     -45.317 -87.445 100.645  0.00 97.00      PROA   
ATOM   1780 HD22 ASN P 114     -44.482 -88.479 101.783  0.00 97.00      PROA   
ATOM   1781  C   ASN P 114     -40.841 -88.465 103.422  0.00 97.00      PROA   
ATOM   1782  O   ASN P 114     -39.929 -88.846 102.689  0.00 97.00      PROA   
ATOM   1783  N   VAL P 115     -40.781 -88.622 104.762  0.00 97.00      PROA   
ATOM   1784  HN  VAL P 115     -41.573 -88.396 105.325  0.00 97.00      PROA   
ATOM   1785  CA  VAL P 115     -39.626 -89.142 105.462  0.00 97.00      PROA   
ATOM   1786  HA  VAL P 115     -38.753 -88.766 104.953  0.00 97.00      PROA   
ATOM   1787  CB  VAL P 115     -39.530 -88.638 106.899  0.00 97.00      PROA   
ATOM   1788  HB  VAL P 115     -40.450 -88.917 107.461  0.00 97.00      PROA   
ATOM   1789  CG1 VAL P 115     -38.299 -89.236 107.619  0.00 97.00      PROA   
ATOM   1790 HG11 VAL P 115     -37.376 -89.025 107.038  0.00 97.00      PROA   
ATOM   1791 HG12 VAL P 115     -38.395 -90.333 107.748  0.00 97.00      PROA   
ATOM   1792 HG13 VAL P 115     -38.189 -88.781 108.626  0.00 97.00      PROA   
ATOM   1793  CG2 VAL P 115     -39.424 -87.098 106.855  0.00 97.00      PROA   
ATOM   1794 HG21 VAL P 115     -40.357 -86.638 106.470  0.00 97.00      PROA   
ATOM   1795 HG22 VAL P 115     -38.580 -86.789 106.202  0.00 97.00      PROA   
ATOM   1796 HG23 VAL P 115     -39.237 -86.696 107.872  0.00 97.00      PROA   
ATOM   1797  C   VAL P 115     -39.571 -90.657 105.388  0.00 97.00      PROA   
ATOM   1798  O   VAL P 115     -40.485 -91.361 105.801  0.00 97.00      PROA   
ATOM   1799  N   LEU P 116     -38.456 -91.184 104.847  0.00 97.00      PROA   
ATOM   1800  HN  LEU P 116     -37.754 -90.565 104.499  0.00 97.00      PROA   
ATOM   1801  CA  LEU P 116     -38.204 -92.593 104.661  0.00 97.00      PROA   
ATOM   1802  HA  LEU P 116     -39.062 -93.172 104.966  0.00 97.00      PROA   
ATOM   1803  CB  LEU P 116     -37.842 -92.910 103.187  0.00 97.00      PROA   
ATOM   1804  HB1 LEU P 116     -37.430 -93.939 103.089  0.00 97.00      PROA   
ATOM   1805  HB2 LEU P 116     -37.051 -92.196 102.869  0.00 97.00      PROA   
ATOM   1806  CG  LEU P 116     -39.018 -92.791 102.192  0.00 97.00      PROA   
ATOM   1807  HG  LEU P 116     -39.567 -91.842 102.398  0.00 97.00      PROA   
ATOM   1808  CD1 LEU P 116     -38.505 -92.727 100.742  0.00 97.00      PROA   
ATOM   1809 HD11 LEU P 116     -37.948 -93.657 100.495  0.00 97.00      PROA   
ATOM   1810 HD12 LEU P 116     -37.828 -91.859 100.608  0.00 97.00      PROA   
ATOM   1811 HD13 LEU P 116     -39.358 -92.627 100.038  0.00 97.00      PROA   
ATOM   1812  CD2 LEU P 116     -39.992 -93.969 102.354  0.00 97.00      PROA   
ATOM   1813 HD21 LEU P 116     -40.377 -94.015 103.392  0.00 97.00      PROA   
ATOM   1814 HD22 LEU P 116     -39.474 -94.925 102.127  0.00 97.00      PROA   
ATOM   1815 HD23 LEU P 116     -40.850 -93.860 101.658  0.00 97.00      PROA   
ATOM   1816  C   LEU P 116     -37.029 -93.008 105.510  0.00 97.00      PROA   
ATOM   1817  O   LEU P 116     -35.956 -92.423 105.432  0.00 97.00      PROA   
ATOM   1818  N   TYR P 117     -37.209 -94.065 106.330  0.00 97.00      PROA   
ATOM   1819  HN  TYR P 117     -38.121 -94.459 106.435  0.00 97.00      PROA   
ATOM   1820  CA  TYR P 117     -36.144 -94.726 107.058  0.00 97.00      PROA   
ATOM   1821  HA  TYR P 117     -35.285 -94.071 107.113  0.00 97.00      PROA   
ATOM   1822  CB  TYR P 117     -36.552 -95.126 108.501  0.00 97.00      PROA   
ATOM   1823  HB1 TYR P 117     -35.812 -95.826 108.945  0.00 97.00      PROA   
ATOM   1824  HB2 TYR P 117     -37.544 -95.628 108.494  0.00 97.00      PROA   
ATOM   1825  CG  TYR P 117     -36.633 -93.911 109.398  0.00 97.00      PROA   
ATOM   1826  CD1 TYR P 117     -35.580 -93.623 110.287  0.00 97.00      PROA   
ATOM   1827  HD1 TYR P 117     -34.698 -94.247 110.297  0.00 97.00      PROA   
ATOM   1828  CE1 TYR P 117     -35.665 -92.542 111.171  0.00 97.00      PROA   
ATOM   1829  HE1 TYR P 117     -34.855 -92.335 111.856  0.00 97.00      PROA   
ATOM   1830  CZ  TYR P 117     -36.807 -91.739 111.179  0.00 97.00      PROA   
ATOM   1831  OH  TYR P 117     -36.878 -90.671 112.087  0.00 97.00      PROA   
ATOM   1832  HH  TYR P 117     -37.775 -90.324 112.090  0.00 97.00      PROA   
ATOM   1833  CD2 TYR P 117     -37.780 -93.094 109.423  0.00 97.00      PROA   
ATOM   1834  HD2 TYR P 117     -38.602 -93.308 108.756  0.00 97.00      PROA   
ATOM   1835  CE2 TYR P 117     -37.865 -92.007 110.304  0.00 97.00      PROA   
ATOM   1836  HE2 TYR P 117     -38.745 -91.380 110.312  0.00 97.00      PROA   
ATOM   1837  C   TYR P 117     -35.710 -95.964 106.301  0.00 97.00      PROA   
ATOM   1838  O   TYR P 117     -36.537 -96.770 105.887  0.00 97.00      PROA   
ATOM   1839  N   TYR P 118     -34.381 -96.125 106.099  0.00 97.00      PROA   
ATOM   1840  HN  TYR P 118     -33.740 -95.441 106.444  0.00 97.00      PROA   
ATOM   1841  CA  TYR P 118     -33.769 -97.176 105.313  0.00 97.00      PROA   
ATOM   1842  HA  TYR P 118     -34.532 -97.830 104.931  0.00 97.00      PROA   
ATOM   1843  CB  TYR P 118     -32.851 -96.671 104.148  0.00 97.00      PROA   
ATOM   1844  HB1 TYR P 118     -32.426 -97.545 103.607  0.00 97.00      PROA   
ATOM   1845  HB2 TYR P 118     -32.007 -96.093 104.579  0.00 97.00      PROA   
ATOM   1846  CG  TYR P 118     -33.508 -95.761 103.126  0.00 97.00      PROA   
ATOM   1847  CD1 TYR P 118     -33.923 -94.465 103.474  0.00 97.00      PROA   
ATOM   1848  HD1 TYR P 118     -33.857 -94.134 104.495  0.00 97.00      PROA   
ATOM   1849  CE1 TYR P 118     -34.392 -93.571 102.509  0.00 97.00      PROA   
ATOM   1850  HE1 TYR P 118     -34.700 -92.586 102.818  0.00 97.00      PROA   
ATOM   1851  CZ  TYR P 118     -34.435 -93.945 101.163  0.00 97.00      PROA   
ATOM   1852  OH  TYR P 118     -34.871 -93.012 100.201  0.00 97.00      PROA   
ATOM   1853  HH  TYR P 118     -35.098 -92.209 100.685  0.00 97.00      PROA   
ATOM   1854  CD2 TYR P 118     -33.554 -96.123 101.764  0.00 97.00      PROA   
ATOM   1855  HD2 TYR P 118     -33.200 -97.095 101.460  0.00 97.00      PROA   
ATOM   1856  CE2 TYR P 118     -34.017 -95.227 100.788  0.00 97.00      PROA   
ATOM   1857  HE2 TYR P 118     -34.033 -95.521  99.749  0.00 97.00      PROA   
ATOM   1858  C   TYR P 118     -32.881 -97.995 106.222  0.00 97.00      PROA   
ATOM   1859  O   TYR P 118     -32.266 -97.470 107.146  0.00 97.00      PROA   
ATOM   1860  N   ARG P 119     -32.795 -99.320 105.965  0.00 97.00      PROA   
ATOM   1861  HN  ARG P 119     -33.348 -99.729 105.240  0.00 97.00      PROA   
ATOM   1862  CA  ARG P 119     -31.823-100.195 106.578  0.00 97.00      PROA   
ATOM   1863  HA  ARG P 119     -31.007 -99.590 106.940  0.00 97.00      PROA   
ATOM   1864  CB  ARG P 119     -32.361-101.005 107.787  0.00 97.00      PROA   
ATOM   1865  HB1 ARG P 119     -33.349-101.441 107.518  0.00 97.00      PROA   
ATOM   1866  HB2 ARG P 119     -32.519-100.280 108.617  0.00 97.00      PROA   
ATOM   1867  CG  ARG P 119     -31.411-102.131 108.250  0.00 97.00      PROA   
ATOM   1868  HG1 ARG P 119     -30.380-101.710 108.269  0.00 97.00      PROA   
ATOM   1869  HG2 ARG P 119     -31.422-102.964 107.514  0.00 97.00      PROA   
ATOM   1870  CD  ARG P 119     -31.656-102.703 109.651  0.00 97.00      PROA   
ATOM   1871  HD1 ARG P 119     -31.768-101.906 110.406  0.00 97.00      PROA   
ATOM   1872  HD2 ARG P 119     -30.787-103.327 109.947  0.00 97.00      PROA   
ATOM   1873  NE  ARG P 119     -32.842-103.612 109.654  0.00 97.00      PROA   
ATOM   1874  HE  ARG P 119     -32.679-104.596 109.642  0.00 97.00      PROA   
ATOM   1875  CZ  ARG P 119     -34.071-103.249 110.074  0.00 97.00      PROA   
ATOM   1876  NH1 ARG P 119     -34.480-101.982 110.126  0.00 97.00      PROA   
ATOM   1877 HH11 ARG P 119     -33.871-101.295 109.745  0.00 97.00      PROA   
ATOM   1878 HH12 ARG P 119     -35.447-101.806 110.289  0.00 97.00      PROA   
ATOM   1879  NH2 ARG P 119     -34.887-104.230 110.486  0.00 97.00      PROA   
ATOM   1880 HH21 ARG P 119     -34.461-105.128 110.584  0.00 97.00      PROA   
ATOM   1881 HH22 ARG P 119     -35.649-104.004 111.090  0.00 97.00      PROA   
ATOM   1882  C   ARG P 119     -31.248-101.111 105.524  0.00 97.00      PROA   
ATOM   1883  O   ARG P 119     -31.981-101.805 104.824  0.00 97.00      PROA   
ATOM   1884  N   ASN P 120     -29.898-101.130 105.395  0.00 97.00      PROA   
ATOM   1885  HN  ASN P 120     -29.342-100.567 106.007  0.00 97.00      PROA   
ATOM   1886  CA  ASN P 120     -29.149-101.989 104.489  0.00 97.00      PROA   
ATOM   1887  HA  ASN P 120     -28.121-101.662 104.550  0.00 97.00      PROA   
ATOM   1888  CB  ASN P 120     -29.198-103.485 104.915  0.00 97.00      PROA   
ATOM   1889  HB1 ASN P 120     -28.589-104.108 104.227  0.00 97.00      PROA   
ATOM   1890  HB2 ASN P 120     -30.248-103.847 104.896  0.00 97.00      PROA   
ATOM   1891  CG  ASN P 120     -28.613-103.635 106.326  0.00 97.00      PROA   
ATOM   1892  OD1 ASN P 120     -27.775-102.839 106.753  0.00 97.00      PROA   
ATOM   1893  ND2 ASN P 120     -29.091-104.659 107.085  0.00 97.00      PROA   
ATOM   1894 HD21 ASN P 120     -28.765-104.746 108.026  0.00 97.00      PROA   
ATOM   1895 HD22 ASN P 120     -29.730-105.316 106.689  0.00 97.00      PROA   
ATOM   1896  C   ASN P 120     -29.551-101.800 103.034  0.00 97.00      PROA   
ATOM   1897  O   ASN P 120     -29.810-102.758 102.309  0.00 97.00      PROA   
ATOM   1898  N   GLY P 121     -29.624-100.524 102.584  0.00 97.00      PROA   
ATOM   1899  HN  GLY P 121     -29.379 -99.776 103.196  0.00 97.00      PROA   
ATOM   1900  CA  GLY P 121     -30.033-100.151 101.239  0.00 97.00      PROA   
ATOM   1901  HA1 GLY P 121     -29.733-100.923 100.543  0.00 97.00      PROA   
ATOM   1902  HA2 GLY P 121     -29.571 -99.200 101.017  0.00 97.00      PROA   
ATOM   1903  C   GLY P 121     -31.521 -99.955 101.094  0.00 97.00      PROA   
ATOM   1904  O   GLY P 121     -31.959 -99.051 100.387  0.00 97.00      PROA   
ATOM   1905  N   LYS P 122     -32.347-100.800 101.742  0.00 97.00      PROA   
ATOM   1906  HN  LYS P 122     -31.973-101.522 102.322  0.00 97.00      PROA   
ATOM   1907  CA  LYS P 122     -33.784-100.778 101.558  0.00 97.00      PROA   
ATOM   1908  HA  LYS P 122     -33.990-100.395 100.567  0.00 97.00      PROA   
ATOM   1909  CB  LYS P 122     -34.393-102.207 101.585  0.00 97.00      PROA   
ATOM   1910  HB1 LYS P 122     -33.957-102.761 102.446  0.00 97.00      PROA   
ATOM   1911  HB2 LYS P 122     -34.081-102.733 100.656  0.00 97.00      PROA   
ATOM   1912  CG  LYS P 122     -35.925-102.228 101.719  0.00 97.00      PROA   
ATOM   1913  HG1 LYS P 122     -36.356-101.488 101.006  0.00 97.00      PROA   
ATOM   1914  HG2 LYS P 122     -36.191-101.910 102.753  0.00 97.00      PROA   
ATOM   1915  CD  LYS P 122     -36.605-103.577 101.467  0.00 97.00      PROA   
ATOM   1916  HD1 LYS P 122     -36.185-104.329 102.172  0.00 97.00      PROA   
ATOM   1917  HD2 LYS P 122     -36.375-103.904 100.428  0.00 97.00      PROA   
ATOM   1918  CE  LYS P 122     -38.123-103.451 101.667  0.00 97.00      PROA   
ATOM   1919  HE1 LYS P 122     -38.538-102.676 100.986  0.00 97.00      PROA   
ATOM   1920  HE2 LYS P 122     -38.351-103.161 102.715  0.00 97.00      PROA   
ATOM   1921  NZ  LYS P 122     -38.815-104.727 101.381  0.00 97.00      PROA   
ATOM   1922  HZ1 LYS P 122     -38.436-105.471 102.000  0.00 97.00      PROA   
ATOM   1923  HZ2 LYS P 122     -38.658-104.988 100.387  0.00 97.00      PROA   
ATOM   1924  HZ3 LYS P 122     -39.835-104.617 101.555  0.00 97.00      PROA   
ATOM   1925  C   LYS P 122     -34.528 -99.872 102.521  0.00 97.00      PROA   
ATOM   1926  O   LYS P 122     -34.386 -99.978 103.733  0.00 97.00      PROA   
ATOM   1927  N   ALA P 123     -35.407 -98.985 101.990  0.00 97.00      PROA   
ATOM   1928  HN  ALA P 123     -35.438 -98.828 101.006  0.00 97.00      PROA   
ATOM   1929  CA  ALA P 123     -36.421 -98.290 102.762  0.00 97.00      PROA   
ATOM   1930  HA  ALA P 123     -35.927 -97.742 103.545  0.00 97.00      PROA   
ATOM   1931  CB  ALA P 123     -37.170 -97.263 101.891  0.00 97.00      PROA   
ATOM   1932  HB1 ALA P 123     -37.707 -97.765 101.059  0.00 97.00      PROA   
ATOM   1933  HB2 ALA P 123     -36.446 -96.545 101.449  0.00 97.00      PROA   
ATOM   1934  HB3 ALA P 123     -37.899 -96.683 102.495  0.00 97.00      PROA   
ATOM   1935  C   ALA P 123     -37.420 -99.249 103.402  0.00 97.00      PROA   
ATOM   1936  O   ALA P 123     -37.979-100.119 102.734  0.00 97.00      PROA   
ATOM   1937  N   PHE P 124     -37.664 -99.115 104.728  0.00 97.00      PROA   
ATOM   1938  HN  PHE P 124     -37.192 -98.413 105.259  0.00 97.00      PROA   
ATOM   1939  CA  PHE P 124     -38.521-100.037 105.451  0.00 97.00      PROA   
ATOM   1940  HA  PHE P 124     -39.027-100.691 104.755  0.00 97.00      PROA   
ATOM   1941  CB  PHE P 124     -37.704-100.943 106.433  0.00 97.00      PROA   
ATOM   1942  HB1 PHE P 124     -36.845-101.382 105.879  0.00 97.00      PROA   
ATOM   1943  HB2 PHE P 124     -38.349-101.783 106.771  0.00 97.00      PROA   
ATOM   1944  CG  PHE P 124     -37.159-100.242 107.662  0.00 97.00      PROA   
ATOM   1945  CD1 PHE P 124     -35.974 -99.492 107.598  0.00 97.00      PROA   
ATOM   1946  HD1 PHE P 124     -35.465 -99.397 106.651  0.00 97.00      PROA   
ATOM   1947  CE1 PHE P 124     -35.468 -98.849 108.735  0.00 97.00      PROA   
ATOM   1948  HE1 PHE P 124     -34.567 -98.258 108.667  0.00 97.00      PROA   
ATOM   1949  CZ  PHE P 124     -36.140 -98.965 109.958  0.00 97.00      PROA   
ATOM   1950  HZ  PHE P 124     -35.765 -98.455 110.833  0.00 97.00      PROA   
ATOM   1951  CD2 PHE P 124     -37.808-100.372 108.904  0.00 97.00      PROA   
ATOM   1952  HD2 PHE P 124     -38.717-100.951 108.972  0.00 97.00      PROA   
ATOM   1953  CE2 PHE P 124     -37.306 -99.735 110.045  0.00 97.00      PROA   
ATOM   1954  HE2 PHE P 124     -37.826 -99.823 110.988  0.00 97.00      PROA   
ATOM   1955  C   PHE P 124     -39.622 -99.299 106.185  0.00 97.00      PROA   
ATOM   1956  O   PHE P 124     -40.598 -99.929 106.591  0.00 97.00      PROA   
ATOM   1957  N   LYS P 125     -39.532 -97.958 106.361  0.00 97.00      PROA   
ATOM   1958  HN  LYS P 125     -38.735 -97.440 106.063  0.00 97.00      PROA   
ATOM   1959  CA  LYS P 125     -40.588 -97.266 107.076  0.00 97.00      PROA   
ATOM   1960  HA  LYS P 125     -41.520 -97.776 106.874  0.00 97.00      PROA   
ATOM   1961  CB  LYS P 125     -40.333 -97.307 108.605  0.00 97.00      PROA   
ATOM   1962  HB1 LYS P 125     -40.048 -96.318 109.015  0.00 97.00      PROA   
ATOM   1963  HB2 LYS P 125     -39.451 -97.967 108.775  0.00 97.00      PROA   
ATOM   1964  CG  LYS P 125     -41.496 -97.938 109.394  0.00 97.00      PROA   
ATOM   1965  HG1 LYS P 125     -41.182 -98.069 110.454  0.00 97.00      PROA   
ATOM   1966  HG2 LYS P 125     -41.698 -98.951 108.981  0.00 97.00      PROA   
ATOM   1967  CD  LYS P 125     -42.797 -97.120 109.355  0.00 97.00      PROA   
ATOM   1968  HD1 LYS P 125     -43.563 -97.658 109.958  0.00 97.00      PROA   
ATOM   1969  HD2 LYS P 125     -43.169 -97.070 108.307  0.00 97.00      PROA   
ATOM   1970  CE  LYS P 125     -42.616 -95.703 109.906  0.00 97.00      PROA   
ATOM   1971  HE1 LYS P 125     -41.889 -95.125 109.295  0.00 97.00      PROA   
ATOM   1972  HE2 LYS P 125     -42.256 -95.743 110.955  0.00 97.00      PROA   
ATOM   1973  NZ  LYS P 125     -43.889 -94.955 109.887  0.00 97.00      PROA   
ATOM   1974  HZ1 LYS P 125     -44.670 -95.532 110.251  0.00 97.00      PROA   
ATOM   1975  HZ2 LYS P 125     -44.090 -94.668 108.904  0.00 97.00      PROA   
ATOM   1976  HZ3 LYS P 125     -43.782 -94.090 110.457  0.00 97.00      PROA   
ATOM   1977  C   LYS P 125     -40.789 -95.844 106.591  0.00 97.00      PROA   
ATOM   1978  O   LYS P 125     -39.908 -94.997 106.689  0.00 97.00      PROA   
ATOM   1979  N   PHE P 126     -42.011 -95.556 106.085  0.00 97.00      PROA   
ATOM   1980  HN  PHE P 126     -42.671 -96.293 105.960  0.00 97.00      PROA   
ATOM   1981  CA  PHE P 126     -42.440 -94.268 105.577  0.00 97.00      PROA   
ATOM   1982  HA  PHE P 126     -41.565 -93.681 105.337  0.00 97.00      PROA   
ATOM   1983  CB  PHE P 126     -43.240 -94.502 104.256  0.00 97.00      PROA   
ATOM   1984  HB1 PHE P 126     -44.013 -95.282 104.437  0.00 97.00      PROA   
ATOM   1985  HB2 PHE P 126     -42.553 -94.896 103.478  0.00 97.00      PROA   
ATOM   1986  CG  PHE P 126     -43.924 -93.281 103.693  0.00 97.00      PROA   
ATOM   1987  CD1 PHE P 126     -43.164 -92.230 103.155  0.00 97.00      PROA   
ATOM   1988  HD1 PHE P 126     -42.086 -92.279 103.174  0.00 97.00      PROA   
ATOM   1989  CE1 PHE P 126     -43.793 -91.121 102.581  0.00 97.00      PROA   
ATOM   1990  HE1 PHE P 126     -43.191 -90.343 102.139  0.00 97.00      PROA   
ATOM   1991  CZ  PHE P 126     -45.191 -91.038 102.562  0.00 97.00      PROA   
ATOM   1992  HZ  PHE P 126     -45.685 -90.186 102.121  0.00 97.00      PROA   
ATOM   1993  CD2 PHE P 126     -45.328 -93.196 103.654  0.00 97.00      PROA   
ATOM   1994  HD2 PHE P 126     -45.928 -94.004 104.046  0.00 97.00      PROA   
ATOM   1995  CE2 PHE P 126     -45.958 -92.076 103.102  0.00 97.00      PROA   
ATOM   1996  HE2 PHE P 126     -47.036 -92.022 103.070  0.00 97.00      PROA   
ATOM   1997  C   PHE P 126     -43.250 -93.464 106.593  0.00 97.00      PROA   
ATOM   1998  O   PHE P 126     -44.058 -94.012 107.332  0.00 97.00      PROA   
ATOM   1999  N   PHE P 127     -43.066 -92.121 106.613  0.00 97.00      PROA   
ATOM   2000  HN  PHE P 127     -42.322 -91.720 106.082  0.00 97.00      PROA   
ATOM   2001  CA  PHE P 127     -43.912 -91.162 107.303  0.00 97.00      PROA   
ATOM   2002  HA  PHE P 127     -44.861 -91.622 107.541  0.00 97.00      PROA   
ATOM   2003  CB  PHE P 127     -43.260 -90.545 108.571  0.00 97.00      PROA   
ATOM   2004  HB1 PHE P 127     -43.909 -89.752 109.002  0.00 97.00      PROA   
ATOM   2005  HB2 PHE P 127     -42.291 -90.071 108.299  0.00 97.00      PROA   
ATOM   2006  CG  PHE P 127     -42.988 -91.540 109.668  0.00 97.00      PROA   
ATOM   2007  CD1 PHE P 127     -43.936 -91.745 110.689  0.00 97.00      PROA   
ATOM   2008  HD1 PHE P 127     -44.901 -91.262 110.627  0.00 97.00      PROA   
ATOM   2009  CE1 PHE P 127     -43.611 -92.492 111.829  0.00 97.00      PROA   
ATOM   2010  HE1 PHE P 127     -44.328 -92.603 112.629  0.00 97.00      PROA   
ATOM   2011  CZ  PHE P 127     -42.331 -93.045 111.957  0.00 97.00      PROA   
ATOM   2012  HZ  PHE P 127     -42.068 -93.597 112.847  0.00 97.00      PROA   
ATOM   2013  CD2 PHE P 127     -41.709 -92.109 109.808  0.00 97.00      PROA   
ATOM   2014  HD2 PHE P 127     -40.958 -91.918 109.054  0.00 97.00      PROA   
ATOM   2015  CE2 PHE P 127     -41.379 -92.852 110.949  0.00 97.00      PROA   
ATOM   2016  HE2 PHE P 127     -40.384 -93.257 111.065  0.00 97.00      PROA   
ATOM   2017  C   PHE P 127     -44.176 -89.992 106.369  0.00 97.00      PROA   
ATOM   2018  O   PHE P 127     -43.297 -89.562 105.634  0.00 97.00      PROA   
ATOM   2019  N   HSD P 128     -45.400 -89.414 106.375  0.00 97.00      PROA   
ATOM   2020  HN  HSD P 128     -46.155 -89.807 106.897  0.00 97.00      PROA   
ATOM   2021  CA  HSD P 128     -45.698 -88.182 105.654  0.00 97.00      PROA   
ATOM   2022  HA  HSD P 128     -45.380 -88.341 104.632  0.00 97.00      PROA   
ATOM   2023  CB  HSD P 128     -47.213 -87.876 105.601  0.00 97.00      PROA   
ATOM   2024  HB1 HSD P 128     -47.420 -86.791 105.472  0.00 97.00      PROA   
ATOM   2025  HB2 HSD P 128     -47.687 -88.195 106.553  0.00 97.00      PROA   
ATOM   2026  ND1 HSD P 128     -47.939 -88.073 103.180  0.00 97.00      PROA   
ATOM   2027  HD1 HSD P 128     -47.620 -87.167 102.899  0.00 97.00      PROA   
ATOM   2028  CG  HSD P 128     -47.859 -88.600 104.453  0.00 97.00      PROA   
ATOM   2029  CE1 HSD P 128     -48.638 -88.961 102.430  0.00 97.00      PROA   
ATOM   2030  HE1 HSD P 128     -48.872 -88.798 101.378  0.00 97.00      PROA   
ATOM   2031  NE2 HSD P 128     -49.024 -90.008 103.132  0.00 97.00      PROA   
ATOM   2032  CD2 HSD P 128     -48.544 -89.775 104.409  0.00 97.00      PROA   
ATOM   2033  HD2 HSD P 128     -48.753 -90.488 105.197  0.00 97.00      PROA   
ATOM   2034  C   HSD P 128     -44.923 -86.954 106.108  0.00 97.00      PROA   
ATOM   2035  O   HSD P 128     -44.578 -86.113 105.283  0.00 97.00      PROA   
ATOM   2036  N   TRP P 129     -44.638 -86.823 107.421  0.00 97.00      PROA   
ATOM   2037  HN  TRP P 129     -44.909 -87.529 108.065  0.00 97.00      PROA   
ATOM   2038  CA  TRP P 129     -43.978 -85.672 108.009  0.00 97.00      PROA   
ATOM   2039  HA  TRP P 129     -43.557 -85.047 107.231  0.00 97.00      PROA   
ATOM   2040  CB  TRP P 129     -44.924 -84.830 108.915  0.00 97.00      PROA   
ATOM   2041  HB1 TRP P 129     -44.407 -83.891 109.213  0.00 97.00      PROA   
ATOM   2042  HB2 TRP P 129     -45.146 -85.393 109.848  0.00 97.00      PROA   
ATOM   2043  CG  TRP P 129     -46.235 -84.479 108.280  0.00 97.00      PROA   
ATOM   2044  CD1 TRP P 129     -46.521 -83.345 107.565  0.00 97.00      PROA   
ATOM   2045  HD1 TRP P 129     -45.822 -82.540 107.390  0.00 97.00      PROA   
ATOM   2046  NE1 TRP P 129     -47.819 -83.397 107.122  0.00 97.00      PROA   
ATOM   2047  HE1 TRP P 129     -48.318 -82.670 106.703  0.00 97.00      PROA   
ATOM   2048  CE2 TRP P 129     -48.400 -84.559 107.536  0.00 97.00      PROA   
ATOM   2049  CD2 TRP P 129     -47.437 -85.270 108.286  0.00 97.00      PROA   
ATOM   2050  CE3 TRP P 129     -47.785 -86.492 108.864  0.00 97.00      PROA   
ATOM   2051  HE3 TRP P 129     -47.083 -87.044 109.472  0.00 97.00      PROA   
ATOM   2052  CZ3 TRP P 129     -49.078 -86.988 108.664  0.00 97.00      PROA   
ATOM   2053  HZ3 TRP P 129     -49.369 -87.927 109.114  0.00 97.00      PROA   
ATOM   2054  CZ2 TRP P 129     -49.679 -85.054 107.328  0.00 97.00      PROA   
ATOM   2055  HZ2 TRP P 129     -50.412 -84.506 106.755  0.00 97.00      PROA   
ATOM   2056  CH2 TRP P 129     -50.005 -86.284 107.901  0.00 97.00      PROA   
ATOM   2057  HH2 TRP P 129     -51.000 -86.685 107.766  0.00 97.00      PROA   
ATOM   2058  C   TRP P 129     -42.846 -86.204 108.855  0.00 97.00      PROA   
ATOM   2059  O   TRP P 129     -42.725 -87.410 109.062  0.00 97.00      PROA   
ATOM   2060  N   ASN P 130     -41.958 -85.313 109.357  0.00 97.00      PROA   
ATOM   2061  HN  ASN P 130     -42.001 -84.348 109.103  0.00 97.00      PROA   
ATOM   2062  CA  ASN P 130     -40.890 -85.686 110.266  0.00 97.00      PROA   
ATOM   2063  HA  ASN P 130     -40.300 -86.422 109.739  0.00 97.00      PROA   
ATOM   2064  CB  ASN P 130     -39.993 -84.456 110.594  0.00 97.00      PROA   
ATOM   2065  HB1 ASN P 130     -40.537 -83.746 111.252  0.00 97.00      PROA   
ATOM   2066  HB2 ASN P 130     -39.729 -83.920 109.656  0.00 97.00      PROA   
ATOM   2067  CG  ASN P 130     -38.701 -84.866 111.297  0.00 97.00      PROA   
ATOM   2068  OD1 ASN P 130     -38.441 -84.469 112.432  0.00 97.00      PROA   
ATOM   2069  ND2 ASN P 130     -37.880 -85.704 110.612  0.00 97.00      PROA   
ATOM   2070 HD21 ASN P 130     -37.010 -85.952 111.039  0.00 97.00      PROA   
ATOM   2071 HD22 ASN P 130     -38.106 -85.983 109.681  0.00 97.00      PROA   
ATOM   2072  C   ASN P 130     -41.393 -86.352 111.553  0.00 97.00      PROA   
ATOM   2073  O   ASN P 130     -42.312 -85.872 112.213  0.00 97.00      PROA   
ATOM   2074  N   SER P 131     -40.780 -87.498 111.925  0.00 97.00      PROA   
ATOM   2075  HN  SER P 131     -40.028 -87.874 111.389  0.00 97.00      PROA   
ATOM   2076  CA  SER P 131     -41.175 -88.282 113.076  0.00 97.00      PROA   
ATOM   2077  HA  SER P 131     -41.413 -87.623 113.899  0.00 97.00      PROA   
ATOM   2078  CB  SER P 131     -42.371 -89.241 112.783  0.00 97.00      PROA   
ATOM   2079  HB1 SER P 131     -42.148 -89.841 111.876  0.00 97.00      PROA   
ATOM   2080  HB2 SER P 131     -43.265 -88.617 112.568  0.00 97.00      PROA   
ATOM   2081  OG  SER P 131     -42.695 -90.121 113.864  0.00 97.00      PROA   
ATOM   2082  HG1 SER P 131     -42.041 -90.830 113.860  0.00 97.00      PROA   
ATOM   2083  C   SER P 131     -39.970 -89.090 113.442  0.00 97.00      PROA   
ATOM   2084  O   SER P 131     -39.098 -89.305 112.611  0.00 97.00      PROA   
ATOM   2085  N   ASN P 132     -39.913 -89.581 114.700  0.00 97.00      PROA   
ATOM   2086  HN  ASN P 132     -40.660 -89.393 115.333  0.00 97.00      PROA   
ATOM   2087  CA  ASN P 132     -38.920 -90.539 115.141  0.00 97.00      PROA   
ATOM   2088  HA  ASN P 132     -37.969 -90.272 114.701  0.00 97.00      PROA   
ATOM   2089  CB  ASN P 132     -38.747 -90.544 116.697  0.00 97.00      PROA   
ATOM   2090  HB1 ASN P 132     -38.630 -89.502 117.062  0.00 97.00      PROA   
ATOM   2091  HB2 ASN P 132     -37.811 -91.091 116.945  0.00 97.00      PROA   
ATOM   2092  CG  ASN P 132     -39.882 -91.253 117.455  0.00 97.00      PROA   
ATOM   2093  OD1 ASN P 132     -39.842 -92.473 117.637  0.00 97.00      PROA   
ATOM   2094  ND2 ASN P 132     -40.898 -90.491 117.935  0.00 97.00      PROA   
ATOM   2095 HD21 ASN P 132     -41.627 -90.959 118.432  0.00 97.00      PROA   
ATOM   2096 HD22 ASN P 132     -40.896 -89.500 117.816  0.00 97.00      PROA   
ATOM   2097  C   ASN P 132     -39.306 -91.914 114.624  0.00 97.00      PROA   
ATOM   2098  O   ASN P 132     -40.434 -92.141 114.193  0.00 97.00      PROA   
ATOM   2099  N   LEU P 133     -38.361 -92.871 114.694  0.00 97.00      PROA   
ATOM   2100  HN  LEU P 133     -37.421 -92.642 114.940  0.00 97.00      PROA   
ATOM   2101  CA  LEU P 133     -38.661 -94.274 114.578  0.00 97.00      PROA   
ATOM   2102  HA  LEU P 133     -39.730 -94.430 114.587  0.00 97.00      PROA   
ATOM   2103  CB  LEU P 133     -38.062 -94.859 113.277  0.00 97.00      PROA   
ATOM   2104  HB1 LEU P 133     -36.954 -94.893 113.320  0.00 97.00      PROA   
ATOM   2105  HB2 LEU P 133     -38.325 -94.136 112.468  0.00 97.00      PROA   
ATOM   2106  CG  LEU P 133     -38.612 -96.234 112.836  0.00 97.00      PROA   
ATOM   2107  HG  LEU P 133     -39.722 -96.221 112.953  0.00 97.00      PROA   
ATOM   2108  CD1 LEU P 133     -38.302 -96.451 111.348  0.00 97.00      PROA   
ATOM   2109 HD11 LEU P 133     -37.203 -96.454 111.190  0.00 97.00      PROA   
ATOM   2110 HD12 LEU P 133     -38.742 -95.636 110.737  0.00 97.00      PROA   
ATOM   2111 HD13 LEU P 133     -38.714 -97.422 111.004  0.00 97.00      PROA   
ATOM   2112  CD2 LEU P 133     -38.051 -97.410 113.652  0.00 97.00      PROA   
ATOM   2113 HD21 LEU P 133     -38.391 -97.367 114.705  0.00 97.00      PROA   
ATOM   2114 HD22 LEU P 133     -36.940 -97.386 113.637  0.00 97.00      PROA   
ATOM   2115 HD23 LEU P 133     -38.389 -98.376 113.223  0.00 97.00      PROA   
ATOM   2116  C   LEU P 133     -38.075 -94.919 115.813  0.00 97.00      PROA   
ATOM   2117  O   LEU P 133     -36.864 -94.939 115.999  0.00 97.00      PROA   
ATOM   2118  N   THR P 134     -38.934 -95.475 116.701  0.00 97.00      PROA   
ATOM   2119  HN  THR P 134     -39.919 -95.416 116.564  0.00 97.00      PROA   
ATOM   2120  CA  THR P 134     -38.486 -96.143 117.912  0.00 97.00      PROA   
ATOM   2121  HA  THR P 134     -37.419 -96.024 118.029  0.00 97.00      PROA   
ATOM   2122  CB  THR P 134     -39.129 -95.621 119.193  0.00 97.00      PROA   
ATOM   2123  HB  THR P 134     -40.239 -95.685 119.128  0.00 97.00      PROA   
ATOM   2124  OG1 THR P 134     -38.760 -94.265 119.407  0.00 97.00      PROA   
ATOM   2125  HG1 THR P 134     -39.159 -93.751 118.700  0.00 97.00      PROA   
ATOM   2126  CG2 THR P 134     -38.634 -96.403 120.427  0.00 97.00      PROA   
ATOM   2127 HG21 THR P 134     -37.523 -96.388 120.464  0.00 97.00      PROA   
ATOM   2128 HG22 THR P 134     -38.981 -97.456 120.417  0.00 97.00      PROA   
ATOM   2129 HG23 THR P 134     -39.019 -95.925 121.353  0.00 97.00      PROA   
ATOM   2130  C   THR P 134     -38.762 -97.618 117.769  0.00 97.00      PROA   
ATOM   2131  O   THR P 134     -39.898 -98.047 117.582  0.00 97.00      PROA   
ATOM   2132  N   ILE P 135     -37.696 -98.438 117.868  0.00 97.00      PROA   
ATOM   2133  HN  ILE P 135     -36.779 -98.054 117.985  0.00 97.00      PROA   
ATOM   2134  CA  ILE P 135     -37.763 -99.881 117.831  0.00 97.00      PROA   
ATOM   2135  HA  ILE P 135     -38.648-100.191 117.293  0.00 97.00      PROA   
ATOM   2136  CB  ILE P 135     -36.524-100.488 117.166  0.00 97.00      PROA   
ATOM   2137  HB  ILE P 135     -35.631-100.130 117.728  0.00 97.00      PROA   
ATOM   2138  CG2 ILE P 135     -36.555-102.031 117.242  0.00 97.00      PROA   
ATOM   2139 HG21 ILE P 135     -37.450-102.431 116.720  0.00 97.00      PROA   
ATOM   2140 HG22 ILE P 135     -36.568-102.382 118.291  0.00 97.00      PROA   
ATOM   2141 HG23 ILE P 135     -35.648-102.457 116.767  0.00 97.00      PROA   
ATOM   2142  CG1 ILE P 135     -36.343-100.009 115.701  0.00 97.00      PROA   
ATOM   2143 HG11 ILE P 135     -36.736 -98.979 115.580  0.00 97.00      PROA   
ATOM   2144 HG12 ILE P 135     -36.938-100.666 115.029  0.00 97.00      PROA   
ATOM   2145  CD  ILE P 135     -34.872 -99.978 115.264  0.00 97.00      PROA   
ATOM   2146  HD1 ILE P 135     -34.354-100.931 115.506  0.00 97.00      PROA   
ATOM   2147  HD2 ILE P 135     -34.346 -99.159 115.798  0.00 97.00      PROA   
ATOM   2148  HD3 ILE P 135     -34.784 -99.790 114.174  0.00 97.00      PROA   
ATOM   2149  C   ILE P 135     -37.865-100.344 119.272  0.00 97.00      PROA   
ATOM   2150  O   ILE P 135     -36.919-100.213 120.039  0.00 97.00      PROA   
ATOM   2151  N   LEU P 136     -39.031-100.891 119.683  0.00 97.00      PROA   
ATOM   2152  HN  LEU P 136     -39.812-100.920 119.062  0.00 97.00      PROA   
ATOM   2153  CA  LEU P 136     -39.320-101.319 121.044  0.00 97.00      PROA   
ATOM   2154  HA  LEU P 136     -39.167-100.458 121.680  0.00 97.00      PROA   
ATOM   2155  CB  LEU P 136     -40.787-101.813 121.200  0.00 97.00      PROA   
ATOM   2156  HB1 LEU P 136     -40.914-102.220 122.229  0.00 97.00      PROA   
ATOM   2157  HB2 LEU P 136     -40.977-102.640 120.483  0.00 97.00      PROA   
ATOM   2158  CG  LEU P 136     -41.908-100.746 121.034  0.00 97.00      PROA   
ATOM   2159  HG  LEU P 136     -42.855-101.253 121.346  0.00 97.00      PROA   
ATOM   2160  CD1 LEU P 136     -41.715 -99.543 121.974  0.00 97.00      PROA   
ATOM   2161 HD11 LEU P 136     -40.824 -98.953 121.672  0.00 97.00      PROA   
ATOM   2162 HD12 LEU P 136     -41.578 -99.885 123.021  0.00 97.00      PROA   
ATOM   2163 HD13 LEU P 136     -42.603 -98.877 121.932  0.00 97.00      PROA   
ATOM   2164  CD2 LEU P 136     -42.139-100.274 119.584  0.00 97.00      PROA   
ATOM   2165 HD21 LEU P 136     -42.227-101.141 118.897  0.00 97.00      PROA   
ATOM   2166 HD22 LEU P 136     -41.308 -99.623 119.246  0.00 97.00      PROA   
ATOM   2167 HD23 LEU P 136     -43.076 -99.681 119.527  0.00 97.00      PROA   
ATOM   2168  C   LEU P 136     -38.389-102.395 121.586  0.00 97.00      PROA   
ATOM   2169  O   LEU P 136     -37.990-102.347 122.749  0.00 97.00      PROA   
ATOM   2170  N   LYS P 137     -38.026-103.392 120.751  0.00 97.00      PROA   
ATOM   2171  HN  LYS P 137     -38.394-103.433 119.828  0.00 97.00      PROA   
ATOM   2172  CA  LYS P 137     -37.019-104.375 121.087  0.00 97.00      PROA   
ATOM   2173  HA  LYS P 137     -36.382-103.990 121.873  0.00 97.00      PROA   
ATOM   2174  CB  LYS P 137     -37.636-105.723 121.545  0.00 97.00      PROA   
ATOM   2175  HB1 LYS P 137     -36.835-106.490 121.627  0.00 97.00      PROA   
ATOM   2176  HB2 LYS P 137     -38.359-106.074 120.776  0.00 97.00      PROA   
ATOM   2177  CG  LYS P 137     -38.358-105.644 122.904  0.00 97.00      PROA   
ATOM   2178  HG1 LYS P 137     -39.201-104.922 122.840  0.00 97.00      PROA   
ATOM   2179  HG2 LYS P 137     -37.641-105.246 123.652  0.00 97.00      PROA   
ATOM   2180  CD  LYS P 137     -38.895-107.010 123.369  0.00 97.00      PROA   
ATOM   2181  HD1 LYS P 137     -38.061-107.748 123.360  0.00 97.00      PROA   
ATOM   2182  HD2 LYS P 137     -39.650-107.359 122.630  0.00 97.00      PROA   
ATOM   2183  CE  LYS P 137     -39.546-107.002 124.760  0.00 97.00      PROA   
ATOM   2184  HE1 LYS P 137     -39.941-108.016 124.995  0.00 97.00      PROA   
ATOM   2185  HE2 LYS P 137     -40.375-106.268 124.819  0.00 97.00      PROA   
ATOM   2186  NZ  LYS P 137     -38.540-106.674 125.796  0.00 97.00      PROA   
ATOM   2187  HZ1 LYS P 137     -38.409-105.645 125.885  0.00 97.00      PROA   
ATOM   2188  HZ2 LYS P 137     -37.640-107.107 125.506  0.00 97.00      PROA   
ATOM   2189  HZ3 LYS P 137     -38.826-107.082 126.709  0.00 97.00      PROA   
ATOM   2190  C   LYS P 137     -36.146-104.606 119.874  0.00 97.00      PROA   
ATOM   2191  O   LYS P 137     -36.603-105.133 118.861  0.00 97.00      PROA   
ATOM   2192  N   THR P 138     -34.846-104.224 119.938  0.00 97.00      PROA   
ATOM   2193  HN  THR P 138     -34.504-103.724 120.736  0.00 97.00      PROA   
ATOM   2194  CA  THR P 138     -33.899-104.426 118.850  0.00 97.00      PROA   
ATOM   2195  HA  THR P 138     -34.450-104.260 117.935  0.00 97.00      PROA   
ATOM   2196  CB  THR P 138     -32.741-103.426 118.838  0.00 97.00      PROA   
ATOM   2197  HB  THR P 138     -33.155-102.419 119.080  0.00 97.00      PROA   
ATOM   2198  OG1 THR P 138     -32.138-103.338 117.552  0.00 97.00      PROA   
ATOM   2199  HG1 THR P 138     -31.413-102.720 117.661  0.00 97.00      PROA   
ATOM   2200  CG2 THR P 138     -31.644-103.769 119.857  0.00 97.00      PROA   
ATOM   2201 HG21 THR P 138     -31.113-104.706 119.586  0.00 97.00      PROA   
ATOM   2202 HG22 THR P 138     -32.075-103.889 120.870  0.00 97.00      PROA   
ATOM   2203 HG23 THR P 138     -30.892-102.953 119.899  0.00 97.00      PROA   
ATOM   2204  C   THR P 138     -33.425-105.869 118.816  0.00 97.00      PROA   
ATOM   2205  O   THR P 138     -33.698-106.661 119.709  0.00 97.00      PROA   
ATOM   2206  N   ASN P 139     -32.758-106.266 117.715  0.00 97.00      PROA   
ATOM   2207  HN  ASN P 139     -32.468-105.597 117.037  0.00 97.00      PROA   
ATOM   2208  CA  ASN P 139     -32.460-107.655 117.451  0.00 97.00      PROA   
ATOM   2209  HA  ASN P 139     -31.978-108.069 118.327  0.00 97.00      PROA   
ATOM   2210  CB  ASN P 139     -33.743-108.481 117.123  0.00 97.00      PROA   
ATOM   2211  HB1 ASN P 139     -34.384-108.526 118.030  0.00 97.00      PROA   
ATOM   2212  HB2 ASN P 139     -33.489-109.527 116.855  0.00 97.00      PROA   
ATOM   2213  CG  ASN P 139     -34.529-107.855 115.962  0.00 97.00      PROA   
ATOM   2214  OD1 ASN P 139     -34.153-108.016 114.798  0.00 97.00      PROA   
ATOM   2215  ND2 ASN P 139     -35.651-107.149 116.272  0.00 97.00      PROA   
ATOM   2216 HD21 ASN P 139     -36.204-106.784 115.524  0.00 97.00      PROA   
ATOM   2217 HD22 ASN P 139     -35.908-106.999 117.226  0.00 97.00      PROA   
ATOM   2218  C   ASN P 139     -31.448-107.686 116.324  0.00 97.00      PROA   
ATOM   2219  O   ASN P 139     -31.110-106.653 115.751  0.00 97.00      PROA   
ATOM   2220  N   MET P 140     -30.932-108.887 115.969  0.00 97.00      PROA   
ATOM   2221  HN  MET P 140     -31.165-109.712 116.482  0.00 97.00      PROA   
ATOM   2222  CA  MET P 140     -29.971-109.083 114.894  0.00 97.00      PROA   
ATOM   2223  HA  MET P 140     -29.091-108.508 115.148  0.00 97.00      PROA   
ATOM   2224  CB  MET P 140     -29.552-110.570 114.800  0.00 97.00      PROA   
ATOM   2225  HB1 MET P 140     -30.440-111.196 114.561  0.00 97.00      PROA   
ATOM   2226  HB2 MET P 140     -29.203-110.870 115.814  0.00 97.00      PROA   
ATOM   2227  CG  MET P 140     -28.436-110.857 113.775  0.00 97.00      PROA   
ATOM   2228  HG1 MET P 140     -27.531-110.285 114.078  0.00 97.00      PROA   
ATOM   2229  HG2 MET P 140     -28.739-110.472 112.780  0.00 97.00      PROA   
ATOM   2230  SD  MET P 140     -28.021-112.620 113.584  0.00 97.00      PROA   
ATOM   2231  CE  MET P 140     -27.452-112.920 115.282  0.00 97.00      PROA   
ATOM   2232  HE1 MET P 140     -28.283-112.822 116.013  0.00 97.00      PROA   
ATOM   2233  HE2 MET P 140     -26.650-112.205 115.565  0.00 97.00      PROA   
ATOM   2234  HE3 MET P 140     -27.050-113.949 115.391  0.00 97.00      PROA   
ATOM   2235  C   MET P 140     -30.444-108.579 113.534  0.00 97.00      PROA   
ATOM   2236  O   MET P 140     -29.667-108.014 112.768  0.00 97.00      PROA   
ATOM   2237  N   SER P 141     -31.752-108.707 113.212  0.00 97.00      PROA   
ATOM   2238  HN  SER P 141     -32.398-109.108 113.857  0.00 97.00      PROA   
ATOM   2239  CA  SER P 141     -32.291-108.306 111.920  0.00 97.00      PROA   
ATOM   2240  HA  SER P 141     -31.568-108.533 111.147  0.00 97.00      PROA   
ATOM   2241  CB  SER P 141     -33.615-109.059 111.609  0.00 97.00      PROA   
ATOM   2242  HB1 SER P 141     -34.430-108.737 112.293  0.00 97.00      PROA   
ATOM   2243  HB2 SER P 141     -33.447-110.145 111.774  0.00 97.00      PROA   
ATOM   2244  OG  SER P 141     -34.026-108.890 110.253  0.00 97.00      PROA   
ATOM   2245  HG1 SER P 141     -34.168-107.948 110.120  0.00 97.00      PROA   
ATOM   2246  C   SER P 141     -32.569-106.810 111.899  0.00 97.00      PROA   
ATOM   2247  O   SER P 141     -33.040-106.284 110.898  0.00 97.00      PROA   
ATOM   2248  N   HSD P 142     -32.238-106.092 112.994  0.00 97.00      PROA   
ATOM   2249  HN  HSD P 142     -31.932-106.574 113.812  0.00 97.00      PROA   
ATOM   2250  CA  HSD P 142     -32.253-104.646 113.087  0.00 97.00      PROA   
ATOM   2251  HA  HSD P 142     -32.690-104.231 112.197  0.00 97.00      PROA   
ATOM   2252  CB  HSD P 142     -33.114-104.153 114.276  0.00 97.00      PROA   
ATOM   2253  HB1 HSD P 142     -32.873-103.096 114.523  0.00 97.00      PROA   
ATOM   2254  HB2 HSD P 142     -32.915-104.763 115.181  0.00 97.00      PROA   
ATOM   2255  ND1 HSD P 142     -35.464-103.171 114.164  0.00 97.00      PROA   
ATOM   2256  HD1 HSD P 142     -35.281-102.358 114.718  0.00 97.00      PROA   
ATOM   2257  CG  HSD P 142     -34.584-104.208 113.930  0.00 97.00      PROA   
ATOM   2258  CE1 HSD P 142     -36.629-103.491 113.552  0.00 97.00      PROA   
ATOM   2259  HE1 HSD P 142     -37.518-102.862 113.595  0.00 97.00      PROA   
ATOM   2260  NE2 HSD P 142     -36.566-104.658 112.946  0.00 97.00      PROA   
ATOM   2261  CD2 HSD P 142     -35.284-105.116 113.196  0.00 97.00      PROA   
ATOM   2262  HD2 HSD P 142     -34.986-106.071 112.785  0.00 97.00      PROA   
ATOM   2263  C   HSD P 142     -30.840-104.094 113.124  0.00 97.00      PROA   
ATOM   2264  O   HSD P 142     -30.626-102.914 113.380  0.00 97.00      PROA   
ATOM   2265  N   SER P 143     -29.827-104.930 112.814  0.00 97.00      PROA   
ATOM   2266  HN  SER P 143     -30.015-105.892 112.631  0.00 97.00      PROA   
ATOM   2267  CA  SER P 143     -28.430-104.536 112.742  0.00 97.00      PROA   
ATOM   2268  HA  SER P 143     -28.262-103.704 113.413  0.00 97.00      PROA   
ATOM   2269  CB  SER P 143     -27.531-105.727 113.158  0.00 97.00      PROA   
ATOM   2270  HB1 SER P 143     -27.520-106.517 112.378  0.00 97.00      PROA   
ATOM   2271  HB2 SER P 143     -27.968-106.177 114.074  0.00 97.00      PROA   
ATOM   2272  OG  SER P 143     -26.199-105.327 113.455  0.00 97.00      PROA   
ATOM   2273  HG1 SER P 143     -25.801-105.036 112.632  0.00 97.00      PROA   
ATOM   2274  C   SER P 143     -28.066-104.107 111.327  0.00 97.00      PROA   
ATOM   2275  O   SER P 143     -28.676-104.554 110.358  0.00 97.00      PROA   
ATOM   2276  N   GLY P 144     -27.038-103.230 111.175  0.00 97.00      PROA   
ATOM   2277  HN  GLY P 144     -26.577-102.837 111.971  0.00 97.00      PROA   
ATOM   2278  CA  GLY P 144     -26.493-102.838 109.884  0.00 97.00      PROA   
ATOM   2279  HA1 GLY P 144     -27.067-103.275 109.084  0.00 97.00      PROA   
ATOM   2280  HA2 GLY P 144     -25.459-103.153 109.873  0.00 97.00      PROA   
ATOM   2281  C   GLY P 144     -26.500-101.348 109.700  0.00 97.00      PROA   
ATOM   2282  O   GLY P 144     -26.440-100.589 110.658  0.00 97.00      PROA   
ATOM   2283  N   THR P 145     -26.539-100.883 108.429  0.00 97.00      PROA   
ATOM   2284  HN  THR P 145     -26.691-101.522 107.675  0.00 97.00      PROA   
ATOM   2285  CA  THR P 145     -26.426 -99.475 108.086  0.00 97.00      PROA   
ATOM   2286  HA  THR P 145     -25.968 -98.962 108.917  0.00 97.00      PROA   
ATOM   2287  CB  THR P 145     -25.506 -99.192 106.892  0.00 97.00      PROA   
ATOM   2288  HB  THR P 145     -24.503 -99.609 107.139  0.00 97.00      PROA   
ATOM   2289  OG1 THR P 145     -25.322 -97.798 106.661  0.00 97.00      PROA   
ATOM   2290  HG1 THR P 145     -25.945 -97.556 105.965  0.00 97.00      PROA   
ATOM   2291  CG2 THR P 145     -25.984 -99.848 105.582  0.00 97.00      PROA   
ATOM   2292 HG21 THR P 145     -26.962 -99.432 105.260  0.00 97.00      PROA   
ATOM   2293 HG22 THR P 145     -26.082-100.945 105.701  0.00 97.00      PROA   
ATOM   2294 HG23 THR P 145     -25.249 -99.648 104.772  0.00 97.00      PROA   
ATOM   2295  C   THR P 145     -27.799 -98.868 107.918  0.00 97.00      PROA   
ATOM   2296  O   THR P 145     -28.634 -99.368 107.178  0.00 97.00      PROA   
ATOM   2297  N   TYR P 146     -28.057 -97.749 108.625  0.00 97.00      PROA   
ATOM   2298  HN  TYR P 146     -27.365 -97.375 109.240  0.00 97.00      PROA   
ATOM   2299  CA  TYR P 146     -29.307 -97.025 108.575  0.00 97.00      PROA   
ATOM   2300  HA  TYR P 146     -30.022 -97.583 107.992  0.00 97.00      PROA   
ATOM   2301  CB  TYR P 146     -29.913 -96.727 109.968  0.00 97.00      PROA   
ATOM   2302  HB1 TYR P 146     -30.704 -95.952 109.886  0.00 97.00      PROA   
ATOM   2303  HB2 TYR P 146     -29.126 -96.352 110.658  0.00 97.00      PROA   
ATOM   2304  CG  TYR P 146     -30.559 -97.932 110.592  0.00 97.00      PROA   
ATOM   2305  CD1 TYR P 146     -29.798 -98.888 111.284  0.00 97.00      PROA   
ATOM   2306  HD1 TYR P 146     -28.720 -98.813 111.288  0.00 97.00      PROA   
ATOM   2307  CE1 TYR P 146     -30.431 -99.909 112.002  0.00 97.00      PROA   
ATOM   2308  HE1 TYR P 146     -29.839-100.640 112.528  0.00 97.00      PROA   
ATOM   2309  CZ  TYR P 146     -31.828 -99.967 112.056  0.00 97.00      PROA   
ATOM   2310  OH  TYR P 146     -32.465-100.977 112.800  0.00 97.00      PROA   
ATOM   2311  HH  TYR P 146     -31.768-101.526 113.173  0.00 97.00      PROA   
ATOM   2312  CD2 TYR P 146     -31.963 -98.033 110.613  0.00 97.00      PROA   
ATOM   2313  HD2 TYR P 146     -32.559 -97.293 110.100  0.00 97.00      PROA   
ATOM   2314  CE2 TYR P 146     -32.594 -99.044 111.345  0.00 97.00      PROA   
ATOM   2315  HE2 TYR P 146     -33.670 -99.095 111.389  0.00 97.00      PROA   
ATOM   2316  C   TYR P 146     -29.102 -95.701 107.884  0.00 97.00      PROA   
ATOM   2317  O   TYR P 146     -28.077 -95.051 108.043  0.00 97.00      PROA   
ATOM   2318  N   HSD P 147     -30.100 -95.266 107.088  0.00 97.00      PROA   
ATOM   2319  HN  HSD P 147     -30.938 -95.799 106.995  0.00 97.00      PROA   
ATOM   2320  CA  HSD P 147     -30.045 -94.005 106.376  0.00 97.00      PROA   
ATOM   2321  HA  HSD P 147     -29.389 -93.317 106.893  0.00 97.00      PROA   
ATOM   2322  CB  HSD P 147     -29.612 -94.162 104.891  0.00 97.00      PROA   
ATOM   2323  HB1 HSD P 147     -29.455 -93.155 104.448  0.00 97.00      PROA   
ATOM   2324  HB2 HSD P 147     -30.405 -94.666 104.302  0.00 97.00      PROA   
ATOM   2325  ND1 HSD P 147     -27.190 -94.519 104.161  0.00 97.00      PROA   
ATOM   2326  HD1 HSD P 147     -26.997 -93.568 103.913  0.00 97.00      PROA   
ATOM   2327  CG  HSD P 147     -28.368 -94.992 104.701  0.00 97.00      PROA   
ATOM   2328  CE1 HSD P 147     -26.360 -95.583 104.031  0.00 97.00      PROA   
ATOM   2329  HE1 HSD P 147     -25.347 -95.503 103.636  0.00 97.00      PROA   
ATOM   2330  NE2 HSD P 147     -26.925 -96.705 104.430  0.00 97.00      PROA   
ATOM   2331  CD2 HSD P 147     -28.189 -96.335 104.847  0.00 97.00      PROA   
ATOM   2332  HD2 HSD P 147     -28.876 -97.088 105.214  0.00 97.00      PROA   
ATOM   2333  C   HSD P 147     -31.446 -93.448 106.408  0.00 97.00      PROA   
ATOM   2334  O   HSD P 147     -32.398 -94.178 106.659  0.00 97.00      PROA   
ATOM   2335  N   CYS P 148     -31.626 -92.131 106.155  0.00 97.00      PROA   
ATOM   2336  HN  CYS P 148     -30.858 -91.495 106.091  0.00 97.00      PROA   
ATOM   2337  CA  CYS P 148     -32.948 -91.577 105.961  0.00 97.00      PROA   
ATOM   2338  HA  CYS P 148     -33.604 -92.378 105.670  0.00 97.00      PROA   
ATOM   2339  CB  CYS P 148     -33.558 -90.932 107.238  0.00 97.00      PROA   
ATOM   2340  HB1 CYS P 148     -33.534 -91.703 108.039  0.00 97.00      PROA   
ATOM   2341  HB2 CYS P 148     -34.631 -90.713 107.048  0.00 97.00      PROA   
ATOM   2342  SG  CYS P 148     -32.710 -89.434 107.845  0.00 97.00      PROA   
ATOM   2343  C   CYS P 148     -32.966 -90.612 104.799  0.00 97.00      PROA   
ATOM   2344  O   CYS P 148     -31.933 -90.141 104.335  0.00 97.00      PROA   
ATOM   2345  N   SER P 149     -34.181 -90.304 104.288  0.00 97.00      PROA   
ATOM   2346  HN  SER P 149     -35.003 -90.747 104.637  0.00 97.00      PROA   
ATOM   2347  CA  SER P 149     -34.355 -89.286 103.273  0.00 97.00      PROA   
ATOM   2348  HA  SER P 149     -33.579 -88.550 103.412  0.00 97.00      PROA   
ATOM   2349  CB  SER P 149     -34.336 -89.796 101.797  0.00 97.00      PROA   
ATOM   2350  HB1 SER P 149     -33.416 -90.403 101.656  0.00 97.00      PROA   
ATOM   2351  HB2 SER P 149     -34.287 -88.935 101.099  0.00 97.00      PROA   
ATOM   2352  OG  SER P 149     -35.466 -90.591 101.441  0.00 97.00      PROA   
ATOM   2353  HG1 SER P 149     -36.247 -90.138 101.767  0.00 97.00      PROA   
ATOM   2354  C   SER P 149     -35.671 -88.604 103.517  0.00 97.00      PROA   
ATOM   2355  O   SER P 149     -36.602 -89.214 104.019  0.00 97.00      PROA   
ATOM   2356  N   GLY P 150     -35.771 -87.313 103.136  0.00 97.00      PROA   
ATOM   2357  HN  GLY P 150     -34.981 -86.853 102.737  0.00 97.00      PROA   
ATOM   2358  CA  GLY P 150     -37.002 -86.549 103.186  0.00 97.00      PROA   
ATOM   2359  HA1 GLY P 150     -37.017 -85.986 104.107  0.00 97.00      PROA   
ATOM   2360  HA2 GLY P 150     -37.851 -87.206 103.054  0.00 97.00      PROA   
ATOM   2361  C   GLY P 150     -36.988 -85.585 102.042  0.00 97.00      PROA   
ATOM   2362  O   GLY P 150     -36.032 -85.534 101.283  0.00 97.00      PROA   
ATOM   2363  N   MET P 151     -38.062 -84.785 101.894  0.00 97.00      PROA   
ATOM   2364  HN  MET P 151     -38.866 -84.908 102.474  0.00 97.00      PROA   
ATOM   2365  CA  MET P 151     -38.236 -83.836 100.820  0.00 97.00      PROA   
ATOM   2366  HA  MET P 151     -37.362 -83.823 100.187  0.00 97.00      PROA   
ATOM   2367  CB  MET P 151     -39.492 -84.223  99.992  0.00 97.00      PROA   
ATOM   2368  HB1 MET P 151     -40.401 -83.721 100.377  0.00 97.00      PROA   
ATOM   2369  HB2 MET P 151     -39.663 -85.316 100.148  0.00 97.00      PROA   
ATOM   2370  CG  MET P 151     -39.371 -84.031  98.468  0.00 97.00      PROA   
ATOM   2371  HG1 MET P 151     -40.291 -84.460  98.010  0.00 97.00      PROA   
ATOM   2372  HG2 MET P 151     -38.512 -84.635  98.101  0.00 97.00      PROA   
ATOM   2373  SD  MET P 151     -39.193 -82.312  97.911  0.00 97.00      PROA   
ATOM   2374  CE  MET P 151     -39.352 -82.698  96.146  0.00 97.00      PROA   
ATOM   2375  HE1 MET P 151     -40.363 -83.101  95.923  0.00 97.00      PROA   
ATOM   2376  HE2 MET P 151     -38.603 -83.456  95.829  0.00 97.00      PROA   
ATOM   2377  HE3 MET P 151     -39.204 -81.787  95.527  0.00 97.00      PROA   
ATOM   2378  C   MET P 151     -38.413 -82.461 101.447  0.00 97.00      PROA   
ATOM   2379  O   MET P 151     -39.096 -82.303 102.455  0.00 97.00      PROA   
ATOM   2380  N   GLY P 152     -37.775 -81.425 100.852  0.00 97.00      PROA   
ATOM   2381  HN  GLY P 152     -37.157 -81.621 100.094  0.00 97.00      PROA   
ATOM   2382  CA  GLY P 152     -38.009 -80.023 101.183  0.00 97.00      PROA   
ATOM   2383  HA1 GLY P 152     -37.130 -79.625 101.660  0.00 97.00      PROA   
ATOM   2384  HA2 GLY P 152     -38.896 -79.933 101.795  0.00 97.00      PROA   
ATOM   2385  C   GLY P 152     -38.273 -79.246  99.924  0.00 97.00      PROA   
ATOM   2386  O   GLY P 152     -39.416 -78.954  99.589  0.00 97.00      PROA   
ATOM   2387  N   LYS P 153     -37.207 -78.867  99.188  0.00 97.00      PROA   
ATOM   2388  HN  LYS P 153     -36.280 -78.963  99.547  0.00 97.00      PROA   
ATOM   2389  CA  LYS P 153     -37.324 -78.366  97.828  0.00 97.00      PROA   
ATOM   2390  HA  LYS P 153     -38.366 -78.326  97.555  0.00 97.00      PROA   
ATOM   2391  CB  LYS P 153     -36.715 -76.948  97.670  0.00 97.00      PROA   
ATOM   2392  HB1 LYS P 153     -36.506 -76.729  96.600  0.00 97.00      PROA   
ATOM   2393  HB2 LYS P 153     -35.747 -76.909  98.214  0.00 97.00      PROA   
ATOM   2394  CG  LYS P 153     -37.637 -75.823  98.185  0.00 97.00      PROA   
ATOM   2395  HG1 LYS P 153     -37.088 -74.857  98.105  0.00 97.00      PROA   
ATOM   2396  HG2 LYS P 153     -37.871 -75.991  99.259  0.00 97.00      PROA   
ATOM   2397  CD  LYS P 153     -38.943 -75.732  97.376  0.00 97.00      PROA   
ATOM   2398  HD1 LYS P 153     -39.542 -76.651  97.562  0.00 97.00      PROA   
ATOM   2399  HD2 LYS P 153     -38.673 -75.710  96.295  0.00 97.00      PROA   
ATOM   2400  CE  LYS P 153     -39.809 -74.512  97.708  0.00 97.00      PROA   
ATOM   2401  HE1 LYS P 153     -39.265 -73.570  97.487  0.00 97.00      PROA   
ATOM   2402  HE2 LYS P 153     -40.107 -74.523  98.778  0.00 97.00      PROA   
ATOM   2403  NZ  LYS P 153     -41.044 -74.537  96.887  0.00 97.00      PROA   
ATOM   2404  HZ1 LYS P 153     -41.570 -75.411  97.091  0.00 97.00      PROA   
ATOM   2405  HZ2 LYS P 153     -40.786 -74.525  95.879  0.00 97.00      PROA   
ATOM   2406  HZ3 LYS P 153     -41.639 -73.714  97.103  0.00 97.00      PROA   
ATOM   2407  C   LYS P 153     -36.745 -79.329  96.817  0.00 97.00      PROA   
ATOM   2408  O   LYS P 153     -36.849 -79.120  95.609  0.00 97.00      PROA   
ATOM   2409  N   HSD P 154     -36.187 -80.452  97.303  0.00 97.00      PROA   
ATOM   2410  HN  HSD P 154     -36.094 -80.583  98.285  0.00 97.00      PROA   
ATOM   2411  CA  HSD P 154     -35.806 -81.592  96.511  0.00 97.00      PROA   
ATOM   2412  HA  HSD P 154     -36.615 -81.833  95.836  0.00 97.00      PROA   
ATOM   2413  CB  HSD P 154     -34.486 -81.398  95.721  0.00 97.00      PROA   
ATOM   2414  HB1 HSD P 154     -33.676 -81.096  96.421  0.00 97.00      PROA   
ATOM   2415  HB2 HSD P 154     -34.630 -80.566  94.998  0.00 97.00      PROA   
ATOM   2416  ND1 HSD P 154     -32.946 -83.368  95.220  0.00 97.00      PROA   
ATOM   2417  HD1 HSD P 154     -32.354 -83.265  96.021  0.00 97.00      PROA   
ATOM   2418  CG  HSD P 154     -34.069 -82.617  94.941  0.00 97.00      PROA   
ATOM   2419  CE1 HSD P 154     -32.918 -84.382  94.322  0.00 97.00      PROA   
ATOM   2420  HE1 HSD P 154     -32.131 -85.135  94.311  0.00 97.00      PROA   
ATOM   2421  NE2 HSD P 154     -33.943 -84.342  93.493  0.00 97.00      PROA   
ATOM   2422  CD2 HSD P 154     -34.659 -83.220  93.872  0.00 97.00      PROA   
ATOM   2423  HD2 HSD P 154     -35.553 -82.943  93.328  0.00 97.00      PROA   
ATOM   2424  C   HSD P 154     -35.687 -82.691  97.536  0.00 97.00      PROA   
ATOM   2425  O   HSD P 154     -35.758 -82.424  98.734  0.00 97.00      PROA   
ATOM   2426  N   ARG P 155     -35.531 -83.971  97.119  0.00 97.00      PROA   
ATOM   2427  HN  ARG P 155     -35.497 -84.199  96.148  0.00 97.00      PROA   
ATOM   2428  CA  ARG P 155     -35.184 -85.025  98.053  0.00 97.00      PROA   
ATOM   2429  HA  ARG P 155     -35.871 -84.937  98.882  0.00 97.00      PROA   
ATOM   2430  CB  ARG P 155     -35.366 -86.464  97.502  0.00 97.00      PROA   
ATOM   2431  HB1 ARG P 155     -36.457 -86.634  97.350  0.00 97.00      PROA   
ATOM   2432  HB2 ARG P 155     -35.036 -87.184  98.283  0.00 97.00      PROA   
ATOM   2433  CG  ARG P 155     -34.639 -86.752  96.169  0.00 97.00      PROA   
ATOM   2434  HG1 ARG P 155     -33.821 -86.016  96.042  0.00 97.00      PROA   
ATOM   2435  HG2 ARG P 155     -35.339 -86.608  95.317  0.00 97.00      PROA   
ATOM   2436  CD  ARG P 155     -33.975 -88.137  96.079  0.00 97.00      PROA   
ATOM   2437  HD1 ARG P 155     -33.154 -88.197  96.830  0.00 97.00      PROA   
ATOM   2438  HD2 ARG P 155     -33.563 -88.313  95.061  0.00 97.00      PROA   
ATOM   2439  NE  ARG P 155     -35.029 -89.162  96.362  0.00 97.00      PROA   
ATOM   2440  HE  ARG P 155     -35.981 -88.912  96.215  0.00 97.00      PROA   
ATOM   2441  CZ  ARG P 155     -34.794 -90.334  96.987  0.00 97.00      PROA   
ATOM   2442  NH1 ARG P 155     -33.560 -90.812  97.200  0.00 97.00      PROA   
ATOM   2443 HH11 ARG P 155     -32.785 -90.330  96.805  0.00 97.00      PROA   
ATOM   2444 HH12 ARG P 155     -33.466 -91.696  97.651  0.00 97.00      PROA   
ATOM   2445  NH2 ARG P 155     -35.834 -91.068  97.425  0.00 97.00      PROA   
ATOM   2446 HH21 ARG P 155     -36.761 -90.732  97.291  0.00 97.00      PROA   
ATOM   2447 HH22 ARG P 155     -35.645 -91.897  97.945  0.00 97.00      PROA   
ATOM   2448  C   ARG P 155     -33.781 -84.861  98.626  0.00 97.00      PROA   
ATOM   2449  O   ARG P 155     -32.820 -84.585  97.912  0.00 97.00      PROA   
ATOM   2450  N   TYR P 156     -33.638 -85.035  99.954  0.00 97.00      PROA   
ATOM   2451  HN  TYR P 156     -34.440 -85.206 100.525  0.00 97.00      PROA   
ATOM   2452  CA  TYR P 156     -32.380 -84.924 100.657  0.00 97.00      PROA   
ATOM   2453  HA  TYR P 156     -31.574 -84.742  99.961  0.00 97.00      PROA   
ATOM   2454  CB  TYR P 156     -32.412 -83.817 101.749  0.00 97.00      PROA   
ATOM   2455  HB1 TYR P 156     -31.411 -83.676 102.208  0.00 97.00      PROA   
ATOM   2456  HB2 TYR P 156     -33.135 -84.111 102.541  0.00 97.00      PROA   
ATOM   2457  CG  TYR P 156     -32.865 -82.485 101.194  0.00 97.00      PROA   
ATOM   2458  CD1 TYR P 156     -32.312 -81.954 100.014  0.00 97.00      PROA   
ATOM   2459  HD1 TYR P 156     -31.549 -82.502  99.482  0.00 97.00      PROA   
ATOM   2460  CE1 TYR P 156     -32.759 -80.730  99.500  0.00 97.00      PROA   
ATOM   2461  HE1 TYR P 156     -32.337 -80.347  98.582  0.00 97.00      PROA   
ATOM   2462  CZ  TYR P 156     -33.755 -80.013 100.173  0.00 97.00      PROA   
ATOM   2463  OH  TYR P 156     -34.208 -78.779  99.665  0.00 97.00      PROA   
ATOM   2464  HH  TYR P 156     -33.550 -78.461  99.045  0.00 97.00      PROA   
ATOM   2465  CD2 TYR P 156     -33.848 -81.739 101.871  0.00 97.00      PROA   
ATOM   2466  HD2 TYR P 156     -34.276 -82.121 102.787  0.00 97.00      PROA   
ATOM   2467  CE2 TYR P 156     -34.289 -80.511 101.365  0.00 97.00      PROA   
ATOM   2468  HE2 TYR P 156     -35.033 -79.946 101.904  0.00 97.00      PROA   
ATOM   2469  C   TYR P 156     -32.134 -86.261 101.313  0.00 97.00      PROA   
ATOM   2470  O   TYR P 156     -33.066 -86.895 101.792  0.00 97.00      PROA   
ATOM   2471  N   THR P 157     -30.865 -86.732 101.324  0.00 97.00      PROA   
ATOM   2472  HN  THR P 157     -30.133 -86.223 100.881  0.00 97.00      PROA   
ATOM   2473  CA  THR P 157     -30.452 -87.999 101.906  0.00 97.00      PROA   
ATOM   2474  HA  THR P 157     -31.305 -88.511 102.333  0.00 97.00      PROA   
ATOM   2475  CB  THR P 157     -29.756 -88.933 100.916  0.00 97.00      PROA   
ATOM   2476  HB  THR P 157     -29.216 -89.758 101.439  0.00 97.00      PROA   
ATOM   2477  OG1 THR P 157     -28.840 -88.225 100.085  0.00 97.00      PROA   
ATOM   2478  HG1 THR P 157     -28.136 -87.916 100.659  0.00 97.00      PROA   
ATOM   2479  CG2 THR P 157     -30.808 -89.570  99.995  0.00 97.00      PROA   
ATOM   2480 HG21 THR P 157     -31.378 -88.784  99.457  0.00 97.00      PROA   
ATOM   2481 HG22 THR P 157     -31.509 -90.195 100.583  0.00 97.00      PROA   
ATOM   2482 HG23 THR P 157     -30.303 -90.218  99.245  0.00 97.00      PROA   
ATOM   2483  C   THR P 157     -29.482 -87.716 103.029  0.00 97.00      PROA   
ATOM   2484  O   THR P 157     -28.623 -86.846 102.912  0.00 97.00      PROA   
ATOM   2485  N   SER P 158     -29.590 -88.461 104.153  0.00 97.00      PROA   
ATOM   2486  HN  SER P 158     -30.316 -89.142 104.256  0.00 97.00      PROA   
ATOM   2487  CA  SER P 158     -28.681 -88.330 105.276  0.00 97.00      PROA   
ATOM   2488  HA  SER P 158     -28.471 -87.279 105.409  0.00 97.00      PROA   
ATOM   2489  CB  SER P 158     -29.288 -88.874 106.603  0.00 97.00      PROA   
ATOM   2490  HB1 SER P 158     -30.297 -88.427 106.723  0.00 97.00      PROA   
ATOM   2491  HB2 SER P 158     -28.675 -88.556 107.472  0.00 97.00      PROA   
ATOM   2492  OG  SER P 158     -29.417 -90.296 106.634  0.00 97.00      PROA   
ATOM   2493  HG1 SER P 158     -28.537 -90.655 106.797  0.00 97.00      PROA   
ATOM   2494  C   SER P 158     -27.369 -89.047 105.031  0.00 97.00      PROA   
ATOM   2495  O   SER P 158     -27.215 -89.832 104.097  0.00 97.00      PROA   
ATOM   2496  N   ALA P 159     -26.398 -88.830 105.945  0.00 97.00      PROA   
ATOM   2497  HN  ALA P 159     -26.479 -88.091 106.611  0.00 97.00      PROA   
ATOM   2498  CA  ALA P 159     -25.298 -89.745 106.165  0.00 97.00      PROA   
ATOM   2499  HA  ALA P 159     -24.771 -89.855 105.227  0.00 97.00      PROA   
ATOM   2500  CB  ALA P 159     -24.331 -89.190 107.230  0.00 97.00      PROA   
ATOM   2501  HB1 ALA P 159     -24.849 -89.069 108.206  0.00 97.00      PROA   
ATOM   2502  HB2 ALA P 159     -23.952 -88.192 106.916  0.00 97.00      PROA   
ATOM   2503  HB3 ALA P 159     -23.461 -89.863 107.373  0.00 97.00      PROA   
ATOM   2504  C   ALA P 159     -25.793 -91.125 106.598  0.00 97.00      PROA   
ATOM   2505  O   ALA P 159     -26.844 -91.253 107.222  0.00 97.00      PROA   
ATOM   2506  N   GLY P 160     -25.052 -92.205 106.247  0.00 97.00      PROA   
ATOM   2507  HN  GLY P 160     -24.202 -92.093 105.741  0.00 97.00      PROA   
ATOM   2508  CA  GLY P 160     -25.355 -93.551 106.708  0.00 97.00      PROA   
ATOM   2509  HA1 GLY P 160     -24.904 -94.247 106.016  0.00 97.00      PROA   
ATOM   2510  HA2 GLY P 160     -26.424 -93.681 106.793  0.00 97.00      PROA   
ATOM   2511  C   GLY P 160     -24.719 -93.794 108.044  0.00 97.00      PROA   
ATOM   2512  O   GLY P 160     -23.546 -93.485 108.234  0.00 97.00      PROA   
ATOM   2513  N   ILE P 161     -25.475 -94.390 108.993  0.00 97.00      PROA   
ATOM   2514  HN  ILE P 161     -26.424 -94.632 108.795  0.00 97.00      PROA   
ATOM   2515  CA  ILE P 161     -24.996 -94.674 110.331  0.00 97.00      PROA   
ATOM   2516  HA  ILE P 161     -23.963 -94.373 110.419  0.00 97.00      PROA   
ATOM   2517  CB  ILE P 161     -25.794 -93.961 111.427  0.00 97.00      PROA   
ATOM   2518  HB  ILE P 161     -26.851 -94.318 111.396  0.00 97.00      PROA   
ATOM   2519  CG2 ILE P 161     -25.208 -94.303 112.818  0.00 97.00      PROA   
ATOM   2520 HG21 ILE P 161     -24.122 -94.074 112.849  0.00 97.00      PROA   
ATOM   2521 HG22 ILE P 161     -25.353 -95.373 113.071  0.00 97.00      PROA   
ATOM   2522 HG23 ILE P 161     -25.710 -93.693 113.598  0.00 97.00      PROA   
ATOM   2523  CG1 ILE P 161     -25.845 -92.422 111.208  0.00 97.00      PROA   
ATOM   2524 HG11 ILE P 161     -26.486 -91.986 112.006  0.00 97.00      PROA   
ATOM   2525 HG12 ILE P 161     -26.343 -92.202 110.239  0.00 97.00      PROA   
ATOM   2526  CD  ILE P 161     -24.483 -91.713 111.244  0.00 97.00      PROA   
ATOM   2527  HD1 ILE P 161     -23.809 -92.102 110.453  0.00 97.00      PROA   
ATOM   2528  HD2 ILE P 161     -23.984 -91.849 112.227  0.00 97.00      PROA   
ATOM   2529  HD3 ILE P 161     -24.614 -90.623 111.080  0.00 97.00      PROA   
ATOM   2530  C   ILE P 161     -25.053 -96.174 110.531  0.00 97.00      PROA   
ATOM   2531  O   ILE P 161     -26.114 -96.788 110.475  0.00 97.00      PROA   
ATOM   2532  N   SER P 162     -23.885 -96.809 110.774  0.00 97.00      PROA   
ATOM   2533  HN  SER P 162     -23.024 -96.307 110.789  0.00 97.00      PROA   
ATOM   2534  CA  SER P 162     -23.787 -98.243 110.964  0.00 97.00      PROA   
ATOM   2535  HA  SER P 162     -24.588 -98.726 110.425  0.00 97.00      PROA   
ATOM   2536  CB  SER P 162     -22.452 -98.813 110.418  0.00 97.00      PROA   
ATOM   2537  HB1 SER P 162     -22.417 -98.642 109.320  0.00 97.00      PROA   
ATOM   2538  HB2 SER P 162     -22.385 -99.908 110.596  0.00 97.00      PROA   
ATOM   2539  OG  SER P 162     -21.325 -98.158 110.999  0.00 97.00      PROA   
ATOM   2540  HG1 SER P 162     -21.457 -98.212 111.951  0.00 97.00      PROA   
ATOM   2541  C   SER P 162     -23.910 -98.630 112.424  0.00 97.00      PROA   
ATOM   2542  O   SER P 162     -23.085 -98.242 113.250  0.00 97.00      PROA   
ATOM   2543  N   VAL P 163     -24.931 -99.449 112.770  0.00 97.00      PROA   
ATOM   2544  HN  VAL P 163     -25.604 -99.742 112.093  0.00 97.00      PROA   
ATOM   2545  CA  VAL P 163     -25.109 -99.964 114.114  0.00 97.00      PROA   
ATOM   2546  HA  VAL P 163     -24.341 -99.550 114.748  0.00 97.00      PROA   
ATOM   2547  CB  VAL P 163     -26.446 -99.617 114.768  0.00 97.00      PROA   
ATOM   2548  HB  VAL P 163     -26.416 -99.929 115.839  0.00 97.00      PROA   
ATOM   2549  CG1 VAL P 163     -26.629 -98.087 114.739  0.00 97.00      PROA   
ATOM   2550 HG11 VAL P 163     -26.738 -97.716 113.697  0.00 97.00      PROA   
ATOM   2551 HG12 VAL P 163     -25.764 -97.577 115.212  0.00 97.00      PROA   
ATOM   2552 HG13 VAL P 163     -27.549 -97.817 115.299  0.00 97.00      PROA   
ATOM   2553  CG2 VAL P 163     -27.638-100.325 114.096  0.00 97.00      PROA   
ATOM   2554 HG21 VAL P 163     -27.604-101.422 114.254  0.00 97.00      PROA   
ATOM   2555 HG22 VAL P 163     -27.641-100.122 113.006  0.00 97.00      PROA   
ATOM   2556 HG23 VAL P 163     -28.592 -99.949 114.525  0.00 97.00      PROA   
ATOM   2557  C   VAL P 163     -24.900-101.460 114.077  0.00 97.00      PROA   
ATOM   2558  O   VAL P 163     -25.357-102.152 113.174  0.00 97.00      PROA   
ATOM   2559  N   THR P 164     -24.162-102.005 115.066  0.00 97.00      PROA   
ATOM   2560  HN  THR P 164     -23.787-101.423 115.787  0.00 97.00      PROA   
ATOM   2561  CA  THR P 164     -23.869-103.430 115.115  0.00 97.00      PROA   
ATOM   2562  HA  THR P 164     -24.320-103.936 114.276  0.00 97.00      PROA   
ATOM   2563  CB  THR P 164     -22.378-103.740 115.063  0.00 97.00      PROA   
ATOM   2564  HB  THR P 164     -21.863-103.375 115.978  0.00 97.00      PROA   
ATOM   2565  OG1 THR P 164     -21.777-103.096 113.946  0.00 97.00      PROA   
ATOM   2566  HG1 THR P 164     -22.155-102.217 113.897  0.00 97.00      PROA   
ATOM   2567  CG2 THR P 164     -22.144-105.252 114.879  0.00 97.00      PROA   
ATOM   2568 HG21 THR P 164     -22.600-105.586 113.922  0.00 97.00      PROA   
ATOM   2569 HG22 THR P 164     -22.581-105.846 115.704  0.00 97.00      PROA   
ATOM   2570 HG23 THR P 164     -21.053-105.461 114.826  0.00 97.00      PROA   
ATOM   2571  C   THR P 164     -24.474-103.969 116.396  0.00 97.00      PROA   
ATOM   2572  O   THR P 164     -24.052-103.597 117.483  0.00 97.00      PROA   
ATOM   2573  N   VAL P 165     -25.493-104.859 116.305  0.00 97.00      PROA   
ATOM   2574  HN  VAL P 165     -25.830-105.113 115.398  0.00 97.00      PROA   
ATOM   2575  CA  VAL P 165     -26.231-105.421 117.440  0.00 97.00      PROA   
ATOM   2576  HA  VAL P 165     -26.240-104.666 118.211  0.00 97.00      PROA   
ATOM   2577  CB  VAL P 165     -27.698-105.688 117.061  0.00 97.00      PROA   
ATOM   2578  HB  VAL P 165     -27.733-106.434 116.237  0.00 97.00      PROA   
ATOM   2579  CG1 VAL P 165     -28.572-106.200 118.229  0.00 97.00      PROA   
ATOM   2580 HG11 VAL P 165     -28.394-105.595 119.143  0.00 97.00      PROA   
ATOM   2581 HG12 VAL P 165     -28.381-107.268 118.447  0.00 97.00      PROA   
ATOM   2582 HG13 VAL P 165     -29.645-106.111 117.965  0.00 97.00      PROA   
ATOM   2583  CG2 VAL P 165     -28.316-104.362 116.565  0.00 97.00      PROA   
ATOM   2584 HG21 VAL P 165     -27.808-103.971 115.662  0.00 97.00      PROA   
ATOM   2585 HG22 VAL P 165     -28.259-103.597 117.370  0.00 97.00      PROA   
ATOM   2586 HG23 VAL P 165     -29.386-104.521 116.314  0.00 97.00      PROA   
ATOM   2587  C   VAL P 165     -25.499-106.667 117.977  0.00 97.00      PROA   
ATOM   2588  O   VAL P 165     -24.480-107.061 117.420  0.00 97.00      PROA   
ATOM   2589  N   LYS P 166     -25.955-107.317 119.084  0.00 97.00      PROA   
ATOM   2590  HN  LYS P 166     -26.756-106.988 119.581  0.00 97.00      PROA   
ATOM   2591  CA  LYS P 166     -25.471-108.621 119.509  0.00 97.00      PROA   
ATOM   2592  HA  LYS P 166     -25.064-109.163 118.665  0.00 97.00      PROA   
ATOM   2593  CB  LYS P 166     -24.504-108.619 120.741  0.00 97.00      PROA   
ATOM   2594  HB1 LYS P 166     -24.075-109.637 120.870  0.00 97.00      PROA   
ATOM   2595  HB2 LYS P 166     -25.087-108.389 121.664  0.00 97.00      PROA   
ATOM   2596  CG  LYS P 166     -23.376-107.571 120.740  0.00 97.00      PROA   
ATOM   2597  HG1 LYS P 166     -22.889-107.578 121.742  0.00 97.00      PROA   
ATOM   2598  HG2 LYS P 166     -23.877-106.585 120.648  0.00 97.00      PROA   
ATOM   2599  CD  LYS P 166     -22.282-107.796 119.673  0.00 97.00      PROA   
ATOM   2600  HD1 LYS P 166     -22.732-108.315 118.798  0.00 97.00      PROA   
ATOM   2601  HD2 LYS P 166     -21.515-108.485 120.089  0.00 97.00      PROA   
ATOM   2602  CE  LYS P 166     -21.574-106.522 119.174  0.00 97.00      PROA   
ATOM   2603  HE1 LYS P 166     -20.977-106.752 118.264  0.00 97.00      PROA   
ATOM   2604  HE2 LYS P 166     -20.916-106.082 119.950  0.00 97.00      PROA   
ATOM   2605  NZ  LYS P 166     -22.590-105.526 118.804  0.00 97.00      PROA   
ATOM   2606  HZ1 LYS P 166     -23.057-105.146 119.652  0.00 97.00      PROA   
ATOM   2607  HZ2 LYS P 166     -23.314-106.039 118.253  0.00 97.00      PROA   
ATOM   2608  HZ3 LYS P 166     -22.237-104.743 118.223  0.00 97.00      PROA   
ATOM   2609  C   LYS P 166     -26.697-109.336 120.011  0.00 97.00      PROA   
ATOM   2610  O   LYS P 166     -27.600-108.698 120.542  0.00 97.00      PROA   
ATOM   2611  N   GLU P 167     -26.686-110.689 119.929  0.00  0.00      PROA   
ATOM   2612  HN  GLU P 167     -25.944-111.171 119.470  0.00  0.00      PROA   
ATOM   2613  CA  GLU P 167     -27.618-111.535 120.639  0.00  0.00      PROA   
ATOM   2614  HA  GLU P 167     -28.379-110.924 121.102  0.00  0.00      PROA   
ATOM   2615  CB  GLU P 167     -28.321-112.610 119.765  0.00  0.00      PROA   
ATOM   2616  HB1 GLU P 167     -28.855-112.099 118.935  0.00  0.00      PROA   
ATOM   2617  HB2 GLU P 167     -29.099-113.080 120.410  0.00  0.00      PROA   
ATOM   2618  CG  GLU P 167     -27.417-113.722 119.186  0.00  0.00      PROA   
ATOM   2619  HG1 GLU P 167     -26.759-114.157 119.966  0.00  0.00      PROA   
ATOM   2620  HG2 GLU P 167     -26.772-113.296 118.388  0.00  0.00      PROA   
ATOM   2621  CD  GLU P 167     -28.277-114.861 118.626  0.00  0.00      PROA   
ATOM   2622  OE1 GLU P 167     -29.097-115.420 119.403  0.00  0.00      PROA   
ATOM   2623  OE2 GLU P 167     -28.118-115.198 117.424  0.00  0.00      PROA   
ATOM   2624  C   GLU P 167     -26.831-112.216 121.725  0.00  0.00      PROA   
ATOM   2625  O   GLU P 167     -25.603-112.271 121.678  0.00  0.00      PROA   
ATOM   2626  N   LEU P 168     -27.549-112.748 122.743  0.00  0.00      PROA   
ATOM   2627  HN  LEU P 168     -28.542-112.653 122.769  0.00  0.00      PROA   
ATOM   2628  CA  LEU P 168     -26.985-113.553 123.802  0.00  0.00      PROA   
ATOM   2629  HA  LEU P 168     -25.917-113.387 123.835  0.00  0.00      PROA   
ATOM   2630  CB  LEU P 168     -27.557-113.281 125.225  0.00  0.00      PROA   
ATOM   2631  HB1 LEU P 168     -26.946-113.859 125.956  0.00  0.00      PROA   
ATOM   2632  HB2 LEU P 168     -28.606-113.646 125.293  0.00  0.00      PROA   
ATOM   2633  CG  LEU P 168     -27.535-111.811 125.733  0.00  0.00      PROA   
ATOM   2634  HG  LEU P 168     -27.684-111.878 126.838  0.00  0.00      PROA   
ATOM   2635  CD1 LEU P 168     -26.180-111.105 125.522  0.00  0.00      PROA   
ATOM   2636 HD11 LEU P 168     -25.999-110.917 124.443  0.00  0.00      PROA   
ATOM   2637 HD12 LEU P 168     -25.353-111.726 125.920  0.00  0.00      PROA   
ATOM   2638 HD13 LEU P 168     -26.174-110.129 126.053  0.00  0.00      PROA   
ATOM   2639  CD2 LEU P 168     -28.717-110.969 125.213  0.00  0.00      PROA   
ATOM   2640 HD21 LEU P 168     -29.676-111.509 125.363  0.00  0.00      PROA   
ATOM   2641 HD22 LEU P 168     -28.594-110.753 124.133  0.00  0.00      PROA   
ATOM   2642 HD23 LEU P 168     -28.768-110.002 125.756  0.00  0.00      PROA   
ATOM   2643  C   LEU P 168     -27.230-115.002 123.431  0.00  0.00      PROA   
ATOM   2644  O   LEU P 168     -27.673-115.301 122.325  0.00  0.00      PROA   
ATOM   2645  N   PHE P 169     -26.903-115.906 124.383  0.00  0.00      PROA   
ATOM   2646  HN  PHE P 169     -26.599-115.558 125.267  0.00  0.00      PROA   
ATOM   2647  CA  PHE P 169     -26.978-117.348 124.380  0.00  0.00      PROA   
ATOM   2648  HA  PHE P 169     -27.860-117.530 124.978  0.00  0.00      PROA   
ATOM   2649  CB  PHE P 169     -27.273-118.179 123.078  0.00  0.00      PROA   
ATOM   2650  HB1 PHE P 169     -28.229-117.813 122.648  0.00  0.00      PROA   
ATOM   2651  HB2 PHE P 169     -27.445-119.239 123.371  0.00  0.00      PROA   
ATOM   2652  CG  PHE P 169     -26.230-118.197 121.986  0.00  0.00      PROA   
ATOM   2653  CD1 PHE P 169     -26.482-117.622 120.724  0.00  0.00      PROA   
ATOM   2654  HD1 PHE P 169     -27.408-117.098 120.547  0.00  0.00      PROA   
ATOM   2655  CE1 PHE P 169     -25.563-117.751 119.676  0.00  0.00      PROA   
ATOM   2656  HE1 PHE P 169     -25.770-117.298 118.717  0.00  0.00      PROA   
ATOM   2657  CZ  PHE P 169     -24.388-118.484 119.870  0.00  0.00      PROA   
ATOM   2658  HZ  PHE P 169     -23.682-118.596 119.061  0.00  0.00      PROA   
ATOM   2659  CD2 PHE P 169     -25.062-118.963 122.146  0.00  0.00      PROA   
ATOM   2660  HD2 PHE P 169     -24.884-119.476 123.079  0.00  0.00      PROA   
ATOM   2661  CE2 PHE P 169     -24.140-119.098 121.103  0.00  0.00      PROA   
ATOM   2662  HE2 PHE P 169     -23.248-119.687 121.250  0.00  0.00      PROA   
ATOM   2663  C   PHE P 169     -25.837-117.916 125.211  0.00  0.00      PROA   
ATOM   2664  O   PHE P 169     -26.120-118.932 125.842  0.00  0.00      PROA   
ATOM   2665  N   PRO P 170     -24.588-117.413 125.364  0.00  0.00      PROA   
ATOM   2666  CD  PRO P 170     -23.903-116.417 124.520  0.00  0.00      PROA   
ATOM   2667  HD1 PRO P 170     -24.406-115.431 124.582  0.00  0.00      PROA   
ATOM   2668  HD2 PRO P 170     -23.876-116.772 123.472  0.00  0.00      PROA   
ATOM   2669  CA  PRO P 170     -23.696-117.927 126.391  0.00  0.00      PROA   
ATOM   2670  HA  PRO P 170     -23.825-118.988 126.550  0.00  0.00      PROA   
ATOM   2671  CB  PRO P 170     -22.287-117.561 125.896  0.00  0.00      PROA   
ATOM   2672  HB1 PRO P 170     -21.929-118.362 125.214  0.00  0.00      PROA   
ATOM   2673  HB2 PRO P 170     -21.545-117.438 126.714  0.00  0.00      PROA   
ATOM   2674  CG  PRO P 170     -22.482-116.276 125.090  0.00  0.00      PROA   
ATOM   2675  HG1 PRO P 170     -22.446-115.409 125.785  0.00  0.00      PROA   
ATOM   2676  HG2 PRO P 170     -21.712-116.152 124.301  0.00  0.00      PROA   
ATOM   2677  C   PRO P 170     -24.009-117.165 127.652  0.00  0.00      PROA   
ATOM   2678  O   PRO P 170     -24.759-116.191 127.587  0.00  0.00      PROA   
ATOM   2679  N   ALA P 171     -23.446-117.616 128.791  0.00  0.00      PROA   
ATOM   2680  HN  ALA P 171     -22.839-118.407 128.777  0.00  0.00      PROA   
ATOM   2681  CA  ALA P 171     -23.679-117.038 130.086  0.00  0.00      PROA   
ATOM   2682  HA  ALA P 171     -23.186-116.080 130.077  0.00  0.00      PROA   
ATOM   2683  CB  ALA P 171     -25.161-116.915 130.517  0.00  0.00      PROA   
ATOM   2684  HB1 ALA P 171     -25.673-117.900 130.445  0.00  0.00      PROA   
ATOM   2685  HB2 ALA P 171     -25.697-116.192 129.867  0.00  0.00      PROA   
ATOM   2686  HB3 ALA P 171     -25.235-116.545 131.564  0.00  0.00      PROA   
ATOM   2687  C   ALA P 171     -23.025-117.993 131.046  0.00  0.00      PROA   
ATOM   2688  O   ALA P 171     -23.181-119.202 130.869  0.00  0.00      PROA   
ATOM   2689  N   PRO P 172     -22.256-117.529 132.036  0.00  0.00      PROA   
ATOM   2690  CD  PRO P 172     -22.151-116.111 132.395  0.00  0.00      PROA   
ATOM   2691  HD1 PRO P 172     -23.146-115.615 132.379  0.00  0.00      PROA   
ATOM   2692  HD2 PRO P 172     -21.465-115.621 131.672  0.00  0.00      PROA   
ATOM   2693  CA  PRO P 172     -21.585-118.376 133.008  0.00  0.00      PROA   
ATOM   2694  HA  PRO P 172     -20.950-119.068 132.472  0.00  0.00      PROA   
ATOM   2695  CB  PRO P 172     -20.774-117.402 133.876  0.00  0.00      PROA   
ATOM   2696  HB1 PRO P 172     -19.781-117.248 133.398  0.00  0.00      PROA   
ATOM   2697  HB2 PRO P 172     -20.616-117.752 134.915  0.00  0.00      PROA   
ATOM   2698  CG  PRO P 172     -21.556-116.087 133.805  0.00  0.00      PROA   
ATOM   2699  HG1 PRO P 172     -22.374-116.095 134.559  0.00  0.00      PROA   
ATOM   2700  HG2 PRO P 172     -20.908-115.206 133.971  0.00  0.00      PROA   
ATOM   2701  C   PRO P 172     -22.560-119.187 133.826  0.00  0.00      PROA   
ATOM   2702  O   PRO P 172     -23.533-118.629 134.334  0.00  0.00      PROA   
ATOM   2703  N   VAL P 173     -22.299-120.506 133.955  0.00 97.00      PROA   
ATOM   2704  HN  VAL P 173     -21.528-120.926 133.480  0.00 97.00      PROA   
ATOM   2705  CA  VAL P 173     -23.084-121.394 134.782  0.00 97.00      PROA   
ATOM   2706  HA  VAL P 173     -24.079-120.981 134.873  0.00 97.00      PROA   
ATOM   2707  CB  VAL P 173     -23.229-122.794 134.189  0.00 97.00      PROA   
ATOM   2708  HB  VAL P 173     -23.807-123.440 134.890  0.00 97.00      PROA   
ATOM   2709  CG1 VAL P 173     -24.036-122.686 132.877  0.00 97.00      PROA   
ATOM   2710 HG11 VAL P 173     -23.487-122.080 132.127  0.00 97.00      PROA   
ATOM   2711 HG12 VAL P 173     -25.022-122.211 133.060  0.00 97.00      PROA   
ATOM   2712 HG13 VAL P 173     -24.203-123.697 132.447  0.00 97.00      PROA   
ATOM   2713  CG2 VAL P 173     -21.855-123.453 133.939  0.00 97.00      PROA   
ATOM   2714 HG21 VAL P 173     -21.270-123.530 134.876  0.00 97.00      PROA   
ATOM   2715 HG22 VAL P 173     -21.264-122.877 133.197  0.00 97.00      PROA   
ATOM   2716 HG23 VAL P 173     -21.997-124.479 133.536  0.00 97.00      PROA   
ATOM   2717  C   VAL P 173     -22.499-121.442 136.177  0.00 97.00      PROA   
ATOM   2718  O   VAL P 173     -21.320-121.174 136.387  0.00 97.00      PROA   
ATOM   2719  N   LEU P 174     -23.338-121.784 137.179  0.00 97.00      PROA   
ATOM   2720  HN  LEU P 174     -24.303-121.956 137.002  0.00 97.00      PROA   
ATOM   2721  CA  LEU P 174     -22.907-121.949 138.549  0.00 97.00      PROA   
ATOM   2722  HA  LEU P 174     -21.925-121.522 138.691  0.00 97.00      PROA   
ATOM   2723  CB  LEU P 174     -23.893-121.238 139.511  0.00 97.00      PROA   
ATOM   2724  HB1 LEU P 174     -24.891-121.724 139.491  0.00 97.00      PROA   
ATOM   2725  HB2 LEU P 174     -24.029-120.209 139.100  0.00 97.00      PROA   
ATOM   2726  CG  LEU P 174     -23.430-121.057 140.977  0.00 97.00      PROA   
ATOM   2727  HG  LEU P 174     -22.385-120.668 140.965  0.00 97.00      PROA   
ATOM   2728  CD1 LEU P 174     -24.311-119.999 141.666  0.00 97.00      PROA   
ATOM   2729 HD11 LEU P 174     -25.370-120.333 141.679  0.00 97.00      PROA   
ATOM   2730 HD12 LEU P 174     -24.251-119.030 141.129  0.00 97.00      PROA   
ATOM   2731 HD13 LEU P 174     -23.977-119.849 142.713  0.00 97.00      PROA   
ATOM   2732  CD2 LEU P 174     -23.441-122.352 141.808  0.00 97.00      PROA   
ATOM   2733 HD21 LEU P 174     -22.649-123.051 141.472  0.00 97.00      PROA   
ATOM   2734 HD22 LEU P 174     -24.427-122.854 141.725  0.00 97.00      PROA   
ATOM   2735 HD23 LEU P 174     -23.259-122.113 142.875  0.00 97.00      PROA   
ATOM   2736  C   LEU P 174     -22.835-123.441 138.801  0.00 97.00      PROA   
ATOM   2737  O   LEU P 174     -23.851-124.128 138.873  0.00 97.00      PROA   
ATOM   2738  N   THR P 175     -21.601-123.982 138.933  0.00 97.00      PROA   
ATOM   2739  HN  THR P 175     -20.784-123.411 138.850  0.00 97.00      PROA   
ATOM   2740  CA  THR P 175     -21.358-125.393 139.166  0.00 97.00      PROA   
ATOM   2741  HA  THR P 175     -22.242-125.943 138.881  0.00 97.00      PROA   
ATOM   2742  CB  THR P 175     -20.223-125.985 138.335  0.00 97.00      PROA   
ATOM   2743  HB  THR P 175     -19.927-126.997 138.695  0.00 97.00      PROA   
ATOM   2744  OG1 THR P 175     -19.094-125.128 138.349  0.00 97.00      PROA   
ATOM   2745  HG1 THR P 175     -18.636-125.252 137.507  0.00 97.00      PROA   
ATOM   2746  CG2 THR P 175     -20.708-126.116 136.879  0.00 97.00      PROA   
ATOM   2747 HG21 THR P 175     -20.962-125.118 136.466  0.00 97.00      PROA   
ATOM   2748 HG22 THR P 175     -21.608-126.763 136.830  0.00 97.00      PROA   
ATOM   2749 HG23 THR P 175     -19.917-126.568 136.244  0.00 97.00      PROA   
ATOM   2750  C   THR P 175     -21.151-125.647 140.644  0.00 97.00      PROA   
ATOM   2751  O   THR P 175     -20.320-125.030 141.306  0.00 97.00      PROA   
ATOM   2752  N   ALA P 176     -21.948-126.583 141.196  0.00 97.00      PROA   
ATOM   2753  HN  ALA P 176     -22.637-127.045 140.645  0.00 97.00      PROA   
ATOM   2754  CA  ALA P 176     -21.881-127.001 142.575  0.00 97.00      PROA   
ATOM   2755  HA  ALA P 176     -21.018-126.561 143.058  0.00 97.00      PROA   
ATOM   2756  CB  ALA P 176     -23.161-126.601 143.336  0.00 97.00      PROA   
ATOM   2757  HB1 ALA P 176     -24.060-127.048 142.862  0.00 97.00      PROA   
ATOM   2758  HB2 ALA P 176     -23.275-125.494 143.306  0.00 97.00      PROA   
ATOM   2759  HB3 ALA P 176     -23.117-126.916 144.398  0.00 97.00      PROA   
ATOM   2760  C   ALA P 176     -21.701-128.504 142.556  0.00 97.00      PROA   
ATOM   2761  O   ALA P 176     -22.227-129.187 141.680  0.00 97.00      PROA   
ATOM   2762  N   SER P 177     -20.905-129.069 143.497  0.00 97.00      PROA   
ATOM   2763  HN  SER P 177     -20.462-128.521 144.204  0.00 97.00      PROA   
ATOM   2764  CA  SER P 177     -20.458-130.450 143.398  0.00 97.00      PROA   
ATOM   2765  HA  SER P 177     -20.464-130.754 142.359  0.00 97.00      PROA   
ATOM   2766  CB  SER P 177     -18.999-130.584 143.909  0.00 97.00      PROA   
ATOM   2767  HB1 SER P 177     -18.355-129.946 143.264  0.00 97.00      PROA   
ATOM   2768  HB2 SER P 177     -18.631-131.629 143.822  0.00 97.00      PROA   
ATOM   2769  OG  SER P 177     -18.856-130.128 145.254  0.00 97.00      PROA   
ATOM   2770  HG1 SER P 177     -19.186-130.831 145.820  0.00 97.00      PROA   
ATOM   2771  C   SER P 177     -21.322-131.446 144.147  0.00 97.00      PROA   
ATOM   2772  O   SER P 177     -21.032-132.642 144.123  0.00 97.00      PROA   
ATOM   2773  N   VAL P 178     -22.410-130.992 144.810  0.00 97.00      PROA   
ATOM   2774  HN  VAL P 178     -22.635-130.023 144.807  0.00 97.00      PROA   
ATOM   2775  CA  VAL P 178     -23.337-131.866 145.506  0.00 97.00      PROA   
ATOM   2776  HA  VAL P 178     -23.314-132.850 145.055  0.00 97.00      PROA   
ATOM   2777  CB  VAL P 178     -23.074-131.987 147.016  0.00 97.00      PROA   
ATOM   2778  HB  VAL P 178     -23.186-130.989 147.498  0.00 97.00      PROA   
ATOM   2779  CG1 VAL P 178     -24.067-132.975 147.663  0.00 97.00      PROA   
ATOM   2780 HG11 VAL P 178     -24.017-133.963 147.158  0.00 97.00      PROA   
ATOM   2781 HG12 VAL P 178     -25.105-132.600 147.611  0.00 97.00      PROA   
ATOM   2782 HG13 VAL P 178     -23.817-133.120 148.736  0.00 97.00      PROA   
ATOM   2783  CG2 VAL P 178     -21.635-132.481 147.282  0.00 97.00      PROA   
ATOM   2784 HG21 VAL P 178     -20.886-131.740 146.939  0.00 97.00      PROA   
ATOM   2785 HG22 VAL P 178     -21.458-133.443 146.756  0.00 97.00      PROA   
ATOM   2786 HG23 VAL P 178     -21.485-132.646 148.371  0.00 97.00      PROA   
ATOM   2787  C   VAL P 178     -24.715-131.272 145.281  0.00 97.00      PROA   
ATOM   2788  O   VAL P 178     -24.905-130.065 145.414  0.00 97.00      PROA   
ATOM   2789  N   THR P 179     -25.719-132.113 144.920  0.00 97.00      PROA   
ATOM   2790  HN  THR P 179     -25.548-133.083 144.759  0.00 97.00      PROA   
ATOM   2791  CA  THR P 179     -27.124-131.739 144.849  0.00 97.00      PROA   
ATOM   2792  HA  THR P 179     -27.190-130.834 144.259  0.00 97.00      PROA   
ATOM   2793  CB  THR P 179     -27.994-132.805 144.192  0.00 97.00      PROA   
ATOM   2794  HB  THR P 179     -29.082-132.581 144.310  0.00 97.00      PROA   
ATOM   2795  OG1 THR P 179     -27.719-134.092 144.735  0.00 97.00      PROA   
ATOM   2796  HG1 THR P 179     -27.962-134.038 145.662  0.00 97.00      PROA   
ATOM   2797  CG2 THR P 179     -27.684-132.852 142.687  0.00 97.00      PROA   
ATOM   2798 HG21 THR P 179     -26.617-133.100 142.515  0.00 97.00      PROA   
ATOM   2799 HG22 THR P 179     -27.908-131.873 142.214  0.00 97.00      PROA   
ATOM   2800 HG23 THR P 179     -28.308-133.631 142.200  0.00 97.00      PROA   
ATOM   2801  C   THR P 179     -27.731-131.438 146.208  0.00 97.00      PROA   
ATOM   2802  O   THR P 179     -27.448-132.111 147.195  0.00 97.00      PROA   
ATOM   2803  N   SER P 180     -28.644-130.446 146.271  0.00 97.00      PROA   
ATOM   2804  HN  SER P 180     -28.864-129.879 145.479  0.00 97.00      PROA   
ATOM   2805  CA  SER P 180     -29.508-130.189 147.404  0.00 97.00      PROA   
ATOM   2806  HA  SER P 180     -28.857-130.076 148.255  0.00 97.00      PROA   
ATOM   2807  CB  SER P 180     -30.271-128.861 147.204  0.00 97.00      PROA   
ATOM   2808  HB1 SER P 180     -29.554-128.020 147.322  0.00 97.00      PROA   
ATOM   2809  HB2 SER P 180     -31.083-128.722 147.945  0.00 97.00      PROA   
ATOM   2810  OG  SER P 180     -30.814-128.779 145.892  0.00 97.00      PROA   
ATOM   2811  HG1 SER P 180     -31.356-127.979 145.893  0.00 97.00      PROA   
ATOM   2812  C   SER P 180     -30.462-131.340 147.725  0.00 97.00      PROA   
ATOM   2813  O   SER P 180     -30.801-132.108 146.823  0.00 97.00      PROA   
ATOM   2814  N   PRO P 181     -30.908-131.554 148.965  0.00 97.00      PROA   
ATOM   2815  CD  PRO P 181     -31.981-132.530 149.187  0.00 97.00      PROA   
ATOM   2816  HD1 PRO P 181     -31.630-133.555 148.938  0.00 97.00      PROA   
ATOM   2817  HD2 PRO P 181     -32.863-132.268 148.558  0.00 97.00      PROA   
ATOM   2818  CA  PRO P 181     -30.725-130.676 150.116  0.00 97.00      PROA   
ATOM   2819  HA  PRO P 181     -30.704-129.644 149.812  0.00 97.00      PROA   
ATOM   2820  CB  PRO P 181     -31.963-130.952 150.984  0.00 97.00      PROA   
ATOM   2821  HB1 PRO P 181     -32.793-130.288 150.647  0.00 97.00      PROA   
ATOM   2822  HB2 PRO P 181     -31.789-130.783 152.064  0.00 97.00      PROA   
ATOM   2823  CG  PRO P 181     -32.339-132.404 150.669  0.00 97.00      PROA   
ATOM   2824  HG1 PRO P 181     -31.695-133.089 151.263  0.00 97.00      PROA   
ATOM   2825  HG2 PRO P 181     -33.403-132.629 150.879  0.00 97.00      PROA   
ATOM   2826  C   PRO P 181     -29.441-130.989 150.870  0.00 97.00      PROA   
ATOM   2827  O   PRO P 181     -29.247-132.112 151.334  0.00 97.00      PROA   
ATOM   2828  N   LEU P 182     -28.544-129.987 151.022  0.00 97.00      PROA   
ATOM   2829  HN  LEU P 182     -28.748-129.078 150.661  0.00 97.00      PROA   
ATOM   2830  CA  LEU P 182     -27.308-130.100 151.774  0.00 97.00      PROA   
ATOM   2831  HA  LEU P 182     -26.837-131.026 151.478  0.00 97.00      PROA   
ATOM   2832  CB  LEU P 182     -26.315-128.929 151.518  0.00 97.00      PROA   
ATOM   2833  HB1 LEU P 182     -25.387-129.135 152.098  0.00 97.00      PROA   
ATOM   2834  HB2 LEU P 182     -26.746-127.983 151.907  0.00 97.00      PROA   
ATOM   2835  CG  LEU P 182     -25.876-128.683 150.044  0.00 97.00      PROA   
ATOM   2836  HG  LEU P 182     -24.922-128.102 150.102  0.00 97.00      PROA   
ATOM   2837  CD1 LEU P 182     -25.567-129.981 149.277  0.00 97.00      PROA   
ATOM   2838 HD11 LEU P 182     -26.489-130.586 149.151  0.00 97.00      PROA   
ATOM   2839 HD12 LEU P 182     -24.814-130.587 149.821  0.00 97.00      PROA   
ATOM   2840 HD13 LEU P 182     -25.173-129.746 148.266  0.00 97.00      PROA   
ATOM   2841  CD2 LEU P 182     -26.855-127.796 149.248  0.00 97.00      PROA   
ATOM   2842 HD21 LEU P 182     -27.048-126.843 149.783  0.00 97.00      PROA   
ATOM   2843 HD22 LEU P 182     -27.821-128.315 149.093  0.00 97.00      PROA   
ATOM   2844 HD23 LEU P 182     -26.432-127.563 148.248  0.00 97.00      PROA   
ATOM   2845  C   LEU P 182     -27.579-130.193 153.266  0.00 97.00      PROA   
ATOM   2846  O   LEU P 182     -28.531-129.617 153.769  0.00 97.00      PROA   
ATOM   2847  N   LEU P 183     -26.751-130.930 154.036  0.00 97.00      PROA   
ATOM   2848  HN  LEU P 183     -25.989-131.437 153.643  0.00 97.00      PROA   
ATOM   2849  CA  LEU P 183     -26.874-130.958 155.483  0.00 97.00      PROA   
ATOM   2850  HA  LEU P 183     -27.922-131.059 155.725  0.00 97.00      PROA   
ATOM   2851  CB  LEU P 183     -26.128-132.154 156.120  0.00 97.00      PROA   
ATOM   2852  HB1 LEU P 183     -26.232-132.110 157.227  0.00 97.00      PROA   
ATOM   2853  HB2 LEU P 183     -25.046-132.077 155.875  0.00 97.00      PROA   
ATOM   2854  CG  LEU P 183     -26.635-133.546 155.666  0.00 97.00      PROA   
ATOM   2855  HG  LEU P 183     -26.488-133.636 154.564  0.00 97.00      PROA   
ATOM   2856  CD1 LEU P 183     -25.808-134.657 156.337  0.00 97.00      PROA   
ATOM   2857 HD11 LEU P 183     -25.929-134.606 157.440  0.00 97.00      PROA   
ATOM   2858 HD12 LEU P 183     -24.732-134.540 156.093  0.00 97.00      PROA   
ATOM   2859 HD13 LEU P 183     -26.147-135.655 155.989  0.00 97.00      PROA   
ATOM   2860  CD2 LEU P 183     -28.135-133.749 155.957  0.00 97.00      PROA   
ATOM   2861 HD21 LEU P 183     -28.751-133.034 155.374  0.00 97.00      PROA   
ATOM   2862 HD22 LEU P 183     -28.338-133.596 157.038  0.00 97.00      PROA   
ATOM   2863 HD23 LEU P 183     -28.444-134.779 155.680  0.00 97.00      PROA   
ATOM   2864  C   LEU P 183     -26.396-129.666 156.131  0.00 97.00      PROA   
ATOM   2865  O   LEU P 183     -25.404-129.072 155.718  0.00 97.00      PROA   
ATOM   2866  N   GLU P 184     -27.100-129.205 157.192  0.00 97.00      PROA   
ATOM   2867  HN  GLU P 184     -27.964-129.640 157.443  0.00 97.00      PROA   
ATOM   2868  CA  GLU P 184     -26.711-128.068 158.005  0.00 97.00      PROA   
ATOM   2869  HA  GLU P 184     -26.620-127.230 157.331  0.00 97.00      PROA   
ATOM   2870  CB  GLU P 184     -27.837-127.709 159.021  0.00 97.00      PROA   
ATOM   2871  HB1 GLU P 184     -28.101-128.641 159.570  0.00 97.00      PROA   
ATOM   2872  HB2 GLU P 184     -28.723-127.407 158.416  0.00 97.00      PROA   
ATOM   2873  CG  GLU P 184     -27.514-126.604 160.052  0.00 97.00      PROA   
ATOM   2874  HG1 GLU P 184     -27.070-125.736 159.535  0.00 97.00      PROA   
ATOM   2875  HG2 GLU P 184     -26.781-126.978 160.795  0.00 97.00      PROA   
ATOM   2876  CD  GLU P 184     -28.743-126.072 160.792  0.00 97.00      PROA   
ATOM   2877  OE1 GLU P 184     -29.685-125.565 160.134  0.00 97.00      PROA   
ATOM   2878  OE2 GLU P 184     -28.726-126.107 162.048  0.00 97.00      PROA   
ATOM   2879  C   GLU P 184     -25.341-128.259 158.657  0.00 97.00      PROA   
ATOM   2880  O   GLU P 184     -25.051-129.298 159.246  0.00 97.00      PROA   
ATOM   2881  N   GLY P 185     -24.454-127.245 158.514  0.00 97.00      PROA   
ATOM   2882  HN  GLY P 185     -24.785-126.392 158.110  0.00 97.00      PROA   
ATOM   2883  CA  GLY P 185     -23.074-127.259 158.974  0.00 97.00      PROA   
ATOM   2884  HA1 GLY P 185     -22.877-128.178 159.507  0.00 97.00      PROA   
ATOM   2885  HA2 GLY P 185     -22.928-126.395 159.598  0.00 97.00      PROA   
ATOM   2886  C   GLY P 185     -22.045-127.164 157.876  0.00 97.00      PROA   
ATOM   2887  O   GLY P 185     -20.900-126.812 158.152  0.00 97.00      PROA   
ATOM   2888  N   THR P 186     -22.386-127.471 156.605  0.00 97.00      PROA   
ATOM   2889  HN  THR P 186     -23.316-127.753 156.376  0.00 97.00      PROA   
ATOM   2890  CA  THR P 186     -21.381-127.591 155.550  0.00 97.00      PROA   
ATOM   2891  HA  THR P 186     -20.577-128.174 155.967  0.00 97.00      PROA   
ATOM   2892  CB  THR P 186     -21.867-128.372 154.329  0.00 97.00      PROA   
ATOM   2893  HB  THR P 186     -21.079-128.390 153.538  0.00 97.00      PROA   
ATOM   2894  OG1 THR P 186     -23.060-127.819 153.782  0.00 97.00      PROA   
ATOM   2895  HG1 THR P 186     -22.901-126.874 153.718  0.00 97.00      PROA   
ATOM   2896  CG2 THR P 186     -22.162-129.827 154.728  0.00 97.00      PROA   
ATOM   2897 HG21 THR P 186     -22.985-129.868 155.471  0.00 97.00      PROA   
ATOM   2898 HG22 THR P 186     -21.262-130.306 155.165  0.00 97.00      PROA   
ATOM   2899 HG23 THR P 186     -22.476-130.404 153.832  0.00 97.00      PROA   
ATOM   2900  C   THR P 186     -20.822-126.263 155.028  0.00 97.00      PROA   
ATOM   2901  O   THR P 186     -21.618-125.470 154.535  0.00 97.00      PROA   
ATOM   2902  N   PRO P 187     -19.523-125.931 155.019  0.00 97.00      PROA   
ATOM   2903  CD  PRO P 187     -18.473-126.606 155.795  0.00 97.00      PROA   
ATOM   2904  HD1 PRO P 187     -18.615-127.706 155.844  0.00 97.00      PROA   
ATOM   2905  HD2 PRO P 187     -18.463-126.178 156.822  0.00 97.00      PROA   
ATOM   2906  CA  PRO P 187     -18.949-125.040 154.002  0.00 97.00      PROA   
ATOM   2907  HA  PRO P 187     -19.458-124.088 154.050  0.00 97.00      PROA   
ATOM   2908  CB  PRO P 187     -17.469-124.936 154.398  0.00 97.00      PROA   
ATOM   2909  HB1 PRO P 187     -17.359-124.131 155.159  0.00 97.00      PROA   
ATOM   2910  HB2 PRO P 187     -16.798-124.708 153.547  0.00 97.00      PROA   
ATOM   2911  CG  PRO P 187     -17.166-126.280 155.065  0.00 97.00      PROA   
ATOM   2912  HG1 PRO P 187     -16.983-127.046 154.278  0.00 97.00      PROA   
ATOM   2913  HG2 PRO P 187     -16.296-126.235 155.749  0.00 97.00      PROA   
ATOM   2914  C   PRO P 187     -19.148-125.584 152.585  0.00 97.00      PROA   
ATOM   2915  O   PRO P 187     -19.225-126.801 152.419  0.00 97.00      PROA   
ATOM   2916  N   VAL P 188     -19.269-124.705 151.556  0.00 97.00      PROA   
ATOM   2917  HN  VAL P 188     -19.148-123.726 151.698  0.00 97.00      PROA   
ATOM   2918  CA  VAL P 188     -19.601-125.107 150.195  0.00 97.00      PROA   
ATOM   2919  HA  VAL P 188     -19.249-126.114 150.018  0.00 97.00      PROA   
ATOM   2920  CB  VAL P 188     -21.106-125.001 149.879  0.00 97.00      PROA   
ATOM   2921  HB  VAL P 188     -21.437-123.941 149.982  0.00 97.00      PROA   
ATOM   2922  CG1 VAL P 188     -21.412-125.475 148.441  0.00 97.00      PROA   
ATOM   2923 HG11 VAL P 188     -21.037-126.508 148.285  0.00 97.00      PROA   
ATOM   2924 HG12 VAL P 188     -20.952-124.806 147.687  0.00 97.00      PROA   
ATOM   2925 HG13 VAL P 188     -22.509-125.472 148.269  0.00 97.00      PROA   
ATOM   2926  CG2 VAL P 188     -21.929-125.846 150.875  0.00 97.00      PROA   
ATOM   2927 HG21 VAL P 188     -21.855-125.436 151.901  0.00 97.00      PROA   
ATOM   2928 HG22 VAL P 188     -21.569-126.897 150.880  0.00 97.00      PROA   
ATOM   2929 HG23 VAL P 188     -23.002-125.844 150.585  0.00 97.00      PROA   
ATOM   2930  C   VAL P 188     -18.847-124.162 149.279  0.00 97.00      PROA   
ATOM   2931  O   VAL P 188     -18.775-122.976 149.578  0.00 97.00      PROA   
ATOM   2932  N   THR P 189     -18.291-124.653 148.134  0.00 97.00      PROA   
ATOM   2933  HN  THR P 189     -18.371-125.619 147.905  0.00 97.00      PROA   
ATOM   2934  CA  THR P 189     -17.650-123.834 147.107  0.00 97.00      PROA   
ATOM   2935  HA  THR P 189     -17.631-122.818 147.467  0.00 97.00      PROA   
ATOM   2936  CB  THR P 189     -16.184-124.196 146.773  0.00 97.00      PROA   
ATOM   2937  HB  THR P 189     -15.520-123.739 147.542  0.00 97.00      PROA   
ATOM   2938  OG1 THR P 189     -15.731-123.772 145.486  0.00 97.00      PROA   
ATOM   2939  HG1 THR P 189     -15.556-122.825 145.537  0.00 97.00      PROA   
ATOM   2940  CG2 THR P 189     -16.000-125.721 146.789  0.00 97.00      PROA   
ATOM   2941 HG21 THR P 189     -16.687-126.190 146.053  0.00 97.00      PROA   
ATOM   2942 HG22 THR P 189     -16.185-126.144 147.797  0.00 97.00      PROA   
ATOM   2943 HG23 THR P 189     -14.957-125.971 146.497  0.00 97.00      PROA   
ATOM   2944  C   THR P 189     -18.551-123.818 145.888  0.00 97.00      PROA   
ATOM   2945  O   THR P 189     -19.132-124.836 145.516  0.00 97.00      PROA   
ATOM   2946  N   LEU P 190     -18.710-122.620 145.273  0.00 97.00      PROA   
ATOM   2947  HN  LEU P 190     -18.171-121.840 145.598  0.00 97.00      PROA   
ATOM   2948  CA  LEU P 190     -19.652-122.367 144.202  0.00 97.00      PROA   
ATOM   2949  HA  LEU P 190     -20.105-123.297 143.892  0.00 97.00      PROA   
ATOM   2950  CB  LEU P 190     -20.764-121.355 144.616  0.00 97.00      PROA   
ATOM   2951  HB1 LEU P 190     -21.397-121.159 143.724  0.00 97.00      PROA   
ATOM   2952  HB2 LEU P 190     -20.289-120.394 144.912  0.00 97.00      PROA   
ATOM   2953  CG  LEU P 190     -21.723-121.775 145.769  0.00 97.00      PROA   
ATOM   2954  HG  LEU P 190     -22.593-121.073 145.713  0.00 97.00      PROA   
ATOM   2955  CD1 LEU P 190     -22.283-123.200 145.606  0.00 97.00      PROA   
ATOM   2956 HD11 LEU P 190     -21.461-123.942 145.629  0.00 97.00      PROA   
ATOM   2957 HD12 LEU P 190     -22.826-123.308 144.646  0.00 97.00      PROA   
ATOM   2958 HD13 LEU P 190     -22.977-123.433 146.440  0.00 97.00      PROA   
ATOM   2959  CD2 LEU P 190     -21.123-121.573 147.176  0.00 97.00      PROA   
ATOM   2960 HD21 LEU P 190     -20.701-120.552 147.276  0.00 97.00      PROA   
ATOM   2961 HD22 LEU P 190     -20.315-122.305 147.371  0.00 97.00      PROA   
ATOM   2962 HD23 LEU P 190     -21.904-121.712 147.952  0.00 97.00      PROA   
ATOM   2963  C   LEU P 190     -18.923-121.797 142.997  0.00 97.00      PROA   
ATOM   2964  O   LEU P 190     -18.544-120.628 142.961  0.00 97.00      PROA   
ATOM   2965  N   SER P 191     -18.742-122.614 141.937  0.00 97.00      PROA   
ATOM   2966  HN  SER P 191     -19.098-123.549 141.945  0.00 97.00      PROA   
ATOM   2967  CA  SER P 191     -17.950-122.234 140.780  0.00 97.00      PROA   
ATOM   2968  HA  SER P 191     -17.204-121.520 141.098  0.00 97.00      PROA   
ATOM   2969  CB  SER P 191     -17.127-123.452 140.250  0.00 97.00      PROA   
ATOM   2970  HB1 SER P 191     -17.756-124.363 140.315  0.00 97.00      PROA   
ATOM   2971  HB2 SER P 191     -16.257-123.604 140.925  0.00 97.00      PROA   
ATOM   2972  OG  SER P 191     -16.654-123.327 138.910  0.00 97.00      PROA   
ATOM   2973  HG1 SER P 191     -17.395-123.591 138.353  0.00 97.00      PROA   
ATOM   2974  C   SER P 191     -18.778-121.532 139.712  0.00 97.00      PROA   
ATOM   2975  O   SER P 191     -19.481-122.158 138.930  0.00 97.00      PROA   
ATOM   2976  N   CYS P 192     -18.678-120.186 139.629  0.00 97.00      PROA   
ATOM   2977  HN  CYS P 192     -18.173-119.683 140.327  0.00 97.00      PROA   
ATOM   2978  CA  CYS P 192     -19.300-119.409 138.564  0.00 97.00      PROA   
ATOM   2979  HA  CYS P 192     -20.191-119.919 138.229  0.00 97.00      PROA   
ATOM   2980  CB  CYS P 192     -19.721-117.995 139.042  0.00 97.00      PROA   
ATOM   2981  HB1 CYS P 192     -20.105-117.410 138.179  0.00 97.00      PROA   
ATOM   2982  HB2 CYS P 192     -18.837-117.462 139.455  0.00 97.00      PROA   
ATOM   2983  SG  CYS P 192     -21.012-118.119 140.324  0.00 97.00      PROA   
ATOM   2984  C   CYS P 192     -18.348-119.314 137.382  0.00 97.00      PROA   
ATOM   2985  O   CYS P 192     -17.390-118.542 137.395  0.00 97.00      PROA   
ATOM   2986  N   GLU P 193     -18.583-120.143 136.333  0.00 97.00      PROA   
ATOM   2987  HN  GLU P 193     -19.415-120.695 136.311  0.00 97.00      PROA   
ATOM   2988  CA  GLU P 193     -17.553-120.516 135.378  0.00 97.00      PROA   
ATOM   2989  HA  GLU P 193     -16.645-119.984 135.627  0.00 97.00      PROA   
ATOM   2990  CB  GLU P 193     -17.239-122.030 135.508  0.00 97.00      PROA   
ATOM   2991  HB1 GLU P 193     -16.861-122.196 136.542  0.00 97.00      PROA   
ATOM   2992  HB2 GLU P 193     -16.416-122.288 134.807  0.00 97.00      PROA   
ATOM   2993  CG  GLU P 193     -18.450-122.963 135.280  0.00 97.00      PROA   
ATOM   2994  HG1 GLU P 193     -18.965-122.697 134.333  0.00 97.00      PROA   
ATOM   2995  HG2 GLU P 193     -19.180-122.894 136.113  0.00 97.00      PROA   
ATOM   2996  CD  GLU P 193     -17.978-124.400 135.148  0.00 97.00      PROA   
ATOM   2997  OE1 GLU P 193     -17.929-124.901 133.993  0.00 97.00      PROA   
ATOM   2998  OE2 GLU P 193     -17.601-125.007 136.182  0.00 97.00      PROA   
ATOM   2999  C   GLU P 193     -17.844-120.189 133.919  0.00 97.00      PROA   
ATOM   3000  O   GLU P 193     -18.958-120.355 133.428  0.00 97.00      PROA   
ATOM   3001  N   THR P 194     -16.801-119.725 133.176  0.00 97.00      PROA   
ATOM   3002  HN  THR P 194     -15.947-119.462 133.618  0.00 97.00      PROA   
ATOM   3003  CA  THR P 194     -16.862-119.513 131.732  0.00 97.00      PROA   
ATOM   3004  HA  THR P 194     -17.894-119.527 131.407  0.00 97.00      PROA   
ATOM   3005  CB  THR P 194     -16.233-118.182 131.285  0.00 97.00      PROA   
ATOM   3006  HB  THR P 194     -16.263-118.101 130.171  0.00 97.00      PROA   
ATOM   3007  OG1 THR P 194     -14.881-118.037 131.719  0.00 97.00      PROA   
ATOM   3008  HG1 THR P 194     -14.394-117.685 130.968  0.00 97.00      PROA   
ATOM   3009  CG2 THR P 194     -17.037-117.005 131.861  0.00 97.00      PROA   
ATOM   3010 HG21 THR P 194     -17.033-117.034 132.970  0.00 97.00      PROA   
ATOM   3011 HG22 THR P 194     -18.086-117.038 131.503  0.00 97.00      PROA   
ATOM   3012 HG23 THR P 194     -16.584-116.043 131.536  0.00 97.00      PROA   
ATOM   3013  C   THR P 194     -16.137-120.601 130.953  0.00 97.00      PROA   
ATOM   3014  O   THR P 194     -16.600-121.008 129.889  0.00 97.00      PROA   
ATOM   3015  N   LYS P 195     -14.943-121.030 131.433  0.00 97.00      PROA   
ATOM   3016  HN  LYS P 195     -14.648-120.673 132.314  0.00 97.00      PROA   
ATOM   3017  CA  LYS P 195     -13.945-121.825 130.720  0.00 97.00      PROA   
ATOM   3018  HA  LYS P 195     -13.130-121.932 131.421  0.00 97.00      PROA   
ATOM   3019  CB  LYS P 195     -14.385-123.280 130.362  0.00 97.00      PROA   
ATOM   3020  HB1 LYS P 195     -13.898-123.598 129.412  0.00 97.00      PROA   
ATOM   3021  HB2 LYS P 195     -15.480-123.308 130.179  0.00 97.00      PROA   
ATOM   3022  CG  LYS P 195     -14.011-124.369 131.391  0.00 97.00      PROA   
ATOM   3023  HG1 LYS P 195     -12.933-124.278 131.647  0.00 97.00      PROA   
ATOM   3024  HG2 LYS P 195     -14.142-125.351 130.876  0.00 97.00      PROA   
ATOM   3025  CD  LYS P 195     -14.857-124.419 132.673  0.00 97.00      PROA   
ATOM   3026  HD1 LYS P 195     -15.928-124.430 132.370  0.00 97.00      PROA   
ATOM   3027  HD2 LYS P 195     -14.688-123.506 133.283  0.00 97.00      PROA   
ATOM   3028  CE  LYS P 195     -14.549-125.683 133.502  0.00 97.00      PROA   
ATOM   3029  HE1 LYS P 195     -13.512-125.659 133.894  0.00 97.00      PROA   
ATOM   3030  HE2 LYS P 195     -14.681-126.585 132.864  0.00 97.00      PROA   
ATOM   3031  NZ  LYS P 195     -15.465-125.821 134.645  0.00 97.00      PROA   
ATOM   3032  HZ1 LYS P 195     -16.434-125.606 134.310  0.00 97.00      PROA   
ATOM   3033  HZ2 LYS P 195     -15.284-125.120 135.390  0.00 97.00      PROA   
ATOM   3034  HZ3 LYS P 195     -15.488-126.771 135.056  0.00 97.00      PROA   
ATOM   3035  C   LYS P 195     -13.286-121.145 129.515  0.00 97.00      PROA   
ATOM   3036  O   LYS P 195     -12.112-121.384 129.236  0.00 97.00      PROA   
ATOM   3037  N   LEU P 196     -14.002-120.250 128.803  0.00 97.00      PROA   
ATOM   3038  HN  LEU P 196     -14.975-120.152 129.003  0.00 97.00      PROA   
ATOM   3039  CA  LEU P 196     -13.521-119.527 127.646  0.00 97.00      PROA   
ATOM   3040  HA  LEU P 196     -12.720-120.090 127.189  0.00 97.00      PROA   
ATOM   3041  CB  LEU P 196     -14.642-119.291 126.592  0.00 97.00      PROA   
ATOM   3042  HB1 LEU P 196     -14.271-118.575 125.829  0.00 97.00      PROA   
ATOM   3043  HB2 LEU P 196     -15.521-118.830 127.094  0.00 97.00      PROA   
ATOM   3044  CG  LEU P 196     -15.126-120.525 125.780  0.00 97.00      PROA   
ATOM   3045  HG  LEU P 196     -15.832-120.123 125.010  0.00 97.00      PROA   
ATOM   3046  CD1 LEU P 196     -13.976-121.205 125.016  0.00 97.00      PROA   
ATOM   3047 HD11 LEU P 196     -13.259-121.667 125.727  0.00 97.00      PROA   
ATOM   3048 HD12 LEU P 196     -13.434-120.466 124.390  0.00 97.00      PROA   
ATOM   3049 HD13 LEU P 196     -14.376-122.004 124.356  0.00 97.00      PROA   
ATOM   3050  CD2 LEU P 196     -15.929-121.551 126.601  0.00 97.00      PROA   
ATOM   3051 HD21 LEU P 196     -16.762-121.054 127.140  0.00 97.00      PROA   
ATOM   3052 HD22 LEU P 196     -15.275-122.057 127.340  0.00 97.00      PROA   
ATOM   3053 HD23 LEU P 196     -16.354-122.328 125.931  0.00 97.00      PROA   
ATOM   3054  C   LEU P 196     -12.953-118.171 128.031  0.00 97.00      PROA   
ATOM   3055  O   LEU P 196     -13.440-117.504 128.944  0.00 97.00      PROA   
ATOM   3056  N   LEU P 197     -11.905-117.729 127.292  0.00 97.00      PROA   
ATOM   3057  HN  LEU P 197     -11.472-118.318 126.615  0.00 97.00      PROA   
ATOM   3058  CA  LEU P 197     -11.424-116.364 127.302  0.00 97.00      PROA   
ATOM   3059  HA  LEU P 197     -12.151-115.737 127.798  0.00 97.00      PROA   
ATOM   3060  CB  LEU P 197     -10.045-116.213 127.994  0.00 97.00      PROA   
ATOM   3061  HB1 LEU P 197      -9.309-116.868 127.480  0.00 97.00      PROA   
ATOM   3062  HB2 LEU P 197     -10.146-116.586 129.039  0.00 97.00      PROA   
ATOM   3063  CG  LEU P 197      -9.470-114.775 128.054  0.00 97.00      PROA   
ATOM   3064  HG  LEU P 197      -9.341-114.400 127.011  0.00 97.00      PROA   
ATOM   3065  CD1 LEU P 197     -10.397-113.798 128.799  0.00 97.00      PROA   
ATOM   3066 HD11 LEU P 197     -10.580-114.166 129.832  0.00 97.00      PROA   
ATOM   3067 HD12 LEU P 197     -11.369-113.696 128.275  0.00 97.00      PROA   
ATOM   3068 HD13 LEU P 197      -9.923-112.795 128.858  0.00 97.00      PROA   
ATOM   3069  CD2 LEU P 197      -8.075-114.778 128.705  0.00 97.00      PROA   
ATOM   3070 HD21 LEU P 197      -7.387-115.440 128.140  0.00 97.00      PROA   
ATOM   3071 HD22 LEU P 197      -8.144-115.147 129.751  0.00 97.00      PROA   
ATOM   3072 HD23 LEU P 197      -7.652-113.752 128.717  0.00 97.00      PROA   
ATOM   3073  C   LEU P 197     -11.339-115.922 125.859  0.00 97.00      PROA   
ATOM   3074  O   LEU P 197     -10.856-116.657 125.002  0.00 97.00      PROA   
ATOM   3075  N   LEU P 198     -11.846-114.703 125.561  0.00 97.00      PROA   
ATOM   3076  HN  LEU P 198     -12.201-114.113 126.280  0.00 97.00      PROA   
ATOM   3077  CA  LEU P 198     -11.899-114.121 124.237  0.00 97.00      PROA   
ATOM   3078  HA  LEU P 198     -11.215-114.640 123.578  0.00 97.00      PROA   
ATOM   3079  CB  LEU P 198     -13.327-114.051 123.611  0.00 97.00      PROA   
ATOM   3080  HB1 LEU P 198     -13.272-113.479 122.658  0.00 97.00      PROA   
ATOM   3081  HB2 LEU P 198     -14.003-113.494 124.297  0.00 97.00      PROA   
ATOM   3082  CG  LEU P 198     -14.027-115.393 123.253  0.00 97.00      PROA   
ATOM   3083  HG  LEU P 198     -14.930-115.111 122.655  0.00 97.00      PROA   
ATOM   3084  CD1 LEU P 198     -13.168-116.305 122.359  0.00 97.00      PROA   
ATOM   3085 HD11 LEU P 198     -12.281-116.670 122.914  0.00 97.00      PROA   
ATOM   3086 HD12 LEU P 198     -12.822-115.757 121.458  0.00 97.00      PROA   
ATOM   3087 HD13 LEU P 198     -13.759-117.187 122.034  0.00 97.00      PROA   
ATOM   3088  CD2 LEU P 198     -14.563-116.159 124.475  0.00 97.00      PROA   
ATOM   3089 HD21 LEU P 198     -15.104-115.473 125.157  0.00 97.00      PROA   
ATOM   3090 HD22 LEU P 198     -13.731-116.635 125.029  0.00 97.00      PROA   
ATOM   3091 HD23 LEU P 198     -15.260-116.960 124.148  0.00 97.00      PROA   
ATOM   3092  C   LEU P 198     -11.393-112.709 124.427  0.00 97.00      PROA   
ATOM   3093  O   LEU P 198     -11.252-112.247 125.558  0.00 97.00      PROA   
ATOM   3094  N   GLN P 199     -11.083-111.988 123.319  0.00 97.00      PROA   
ATOM   3095  HN  GLN P 199     -11.152-112.404 122.414  0.00 97.00      PROA   
ATOM   3096  CA  GLN P 199     -10.598-110.615 123.340  0.00 97.00      PROA   
ATOM   3097  HA  GLN P 199      -9.645-110.631 123.850  0.00 97.00      PROA   
ATOM   3098  CB  GLN P 199     -10.399-110.050 121.906  0.00 97.00      PROA   
ATOM   3099  HB1 GLN P 199      -9.983-109.020 121.989  0.00 97.00      PROA   
ATOM   3100  HB2 GLN P 199     -11.390-109.968 121.404  0.00 97.00      PROA   
ATOM   3101  CG  GLN P 199      -9.465-110.870 120.977  0.00 97.00      PROA   
ATOM   3102  HG1 GLN P 199      -9.145-110.259 120.107  0.00 97.00      PROA   
ATOM   3103  HG2 GLN P 199     -10.034-111.740 120.581  0.00 97.00      PROA   
ATOM   3104  CD  GLN P 199      -8.234-111.451 121.682  0.00 97.00      PROA   
ATOM   3105  OE1 GLN P 199      -8.133-112.669 121.869  0.00 97.00      PROA   
ATOM   3106  NE2 GLN P 199      -7.266-110.577 122.067  0.00 97.00      PROA   
ATOM   3107 HE21 GLN P 199      -6.448-110.956 122.498  0.00 97.00      PROA   
ATOM   3108 HE22 GLN P 199      -7.366-109.599 121.891  0.00 97.00      PROA   
ATOM   3109  C   GLN P 199     -11.513-109.673 124.119  0.00 97.00      PROA   
ATOM   3110  O   GLN P 199     -12.737-109.720 124.003  0.00 97.00      PROA   
ATOM   3111  N   ARG P 200     -10.917-108.815 124.976  0.00 97.00      PROA   
ATOM   3112  HN  ARG P 200      -9.926-108.735 125.041  0.00 97.00      PROA   
ATOM   3113  CA  ARG P 200     -11.650-108.137 126.016  0.00 97.00      PROA   
ATOM   3114  HA  ARG P 200     -12.690-108.035 125.742  0.00 97.00      PROA   
ATOM   3115  CB  ARG P 200     -11.488-108.959 127.321  0.00 97.00      PROA   
ATOM   3116  HB1 ARG P 200     -10.403-108.998 127.575  0.00 97.00      PROA   
ATOM   3117  HB2 ARG P 200     -11.797-110.010 127.121  0.00 97.00      PROA   
ATOM   3118  CG  ARG P 200     -12.258-108.432 128.538  0.00 97.00      PROA   
ATOM   3119  HG1 ARG P 200     -12.498-107.358 128.407  0.00 97.00      PROA   
ATOM   3120  HG2 ARG P 200     -11.562-108.491 129.401  0.00 97.00      PROA   
ATOM   3121  CD  ARG P 200     -13.557-109.175 128.880  0.00 97.00      PROA   
ATOM   3122  HD1 ARG P 200     -14.083-109.513 127.964  0.00 97.00      PROA   
ATOM   3123  HD2 ARG P 200     -14.247-108.507 129.447  0.00 97.00      PROA   
ATOM   3124  NE  ARG P 200     -13.208-110.381 129.704  0.00 97.00      PROA   
ATOM   3125  HE  ARG P 200     -12.944-111.231 129.258  0.00 97.00      PROA   
ATOM   3126  CZ  ARG P 200     -13.177-110.357 131.051  0.00 97.00      PROA   
ATOM   3127  NH1 ARG P 200     -13.446-109.249 131.752  0.00 97.00      PROA   
ATOM   3128 HH11 ARG P 200     -13.196-108.380 131.330  0.00 97.00      PROA   
ATOM   3129 HH12 ARG P 200     -13.354-109.285 132.748  0.00 97.00      PROA   
ATOM   3130  NH2 ARG P 200     -12.785-111.432 131.752  0.00 97.00      PROA   
ATOM   3131 HH21 ARG P 200     -12.387-112.206 131.274  0.00 97.00      PROA   
ATOM   3132 HH22 ARG P 200     -12.573-111.260 132.712  0.00 97.00      PROA   
ATOM   3133  C   ARG P 200     -10.999-106.778 126.199  0.00 97.00      PROA   
ATOM   3134  O   ARG P 200      -9.772-106.724 126.148  0.00 97.00      PROA   
ATOM   3135  N   PRO P 201     -11.704-105.660 126.412  0.00 97.00      PROA   
ATOM   3136  CD  PRO P 201     -13.129-105.494 126.097  0.00 97.00      PROA   
ATOM   3137  HD1 PRO P 201     -13.749-106.242 126.640  0.00 97.00      PROA   
ATOM   3138  HD2 PRO P 201     -13.276-105.602 124.999  0.00 97.00      PROA   
ATOM   3139  CA  PRO P 201     -11.080-104.423 126.868  0.00 97.00      PROA   
ATOM   3140  HA  PRO P 201     -10.162-104.237 126.328  0.00 97.00      PROA   
ATOM   3141  CB  PRO P 201     -12.131-103.339 126.552  0.00 97.00      PROA   
ATOM   3142  HB1 PRO P 201     -11.935-102.949 125.527  0.00 97.00      PROA   
ATOM   3143  HB2 PRO P 201     -12.119-102.486 127.259  0.00 97.00      PROA   
ATOM   3144  CG  PRO P 201     -13.485-104.071 126.541  0.00 97.00      PROA   
ATOM   3145  HG1 PRO P 201     -13.901-104.103 127.569  0.00 97.00      PROA   
ATOM   3146  HG2 PRO P 201     -14.226-103.588 125.875  0.00 97.00      PROA   
ATOM   3147  C   PRO P 201     -10.724-104.494 128.347  0.00 97.00      PROA   
ATOM   3148  O   PRO P 201      -9.534-104.511 128.667  0.00 97.00      PROA   
ATOM   3149  N   GLY P 202     -11.712-104.560 129.263  0.00 97.00      PROA   
ATOM   3150  HN  GLY P 202     -12.663-104.425 128.987  0.00 97.00      PROA   
ATOM   3151  CA  GLY P 202     -11.488-104.753 130.681  0.00 97.00      PROA   
ATOM   3152  HA1 GLY P 202     -12.404-104.453 131.146  0.00 97.00      PROA   
ATOM   3153  HA2 GLY P 202     -10.633-104.183 131.014  0.00 97.00      PROA   
ATOM   3154  C   GLY P 202     -11.302-106.194 131.035  0.00 97.00      PROA   
ATOM   3155  O   GLY P 202     -12.279-106.921 131.101  0.00 97.00      PROA   
ATOM   3156  N   LEU P 203     -10.049-106.628 131.291  0.00 97.00      PROA   
ATOM   3157  HN  LEU P 203      -9.303-105.971 131.224  0.00 97.00      PROA   
ATOM   3158  CA  LEU P 203      -9.645-108.000 131.566  0.00 97.00      PROA   
ATOM   3159  HA  LEU P 203     -10.014-108.594 130.747  0.00 97.00      PROA   
ATOM   3160  CB  LEU P 203      -8.096-108.155 131.553  0.00 97.00      PROA   
ATOM   3161  HB1 LEU P 203      -7.774-108.997 132.204  0.00 97.00      PROA   
ATOM   3162  HB2 LEU P 203      -7.650-107.225 131.970  0.00 97.00      PROA   
ATOM   3163  CG  LEU P 203      -7.467-108.431 130.155  0.00 97.00      PROA   
ATOM   3164  HG  LEU P 203      -6.359-108.411 130.299  0.00 97.00      PROA   
ATOM   3165  CD1 LEU P 203      -7.815-109.839 129.629  0.00 97.00      PROA   
ATOM   3166 HD11 LEU P 203      -8.906-109.929 129.443  0.00 97.00      PROA   
ATOM   3167 HD12 LEU P 203      -7.514-110.613 130.365  0.00 97.00      PROA   
ATOM   3168 HD13 LEU P 203      -7.281-110.033 128.675  0.00 97.00      PROA   
ATOM   3169  CD2 LEU P 203      -7.798-107.358 129.100  0.00 97.00      PROA   
ATOM   3170 HD21 LEU P 203      -7.515-106.351 129.469  0.00 97.00      PROA   
ATOM   3171 HD22 LEU P 203      -8.883-107.357 128.867  0.00 97.00      PROA   
ATOM   3172 HD23 LEU P 203      -7.244-107.557 128.158  0.00 97.00      PROA   
ATOM   3173  C   LEU P 203     -10.239-108.669 132.804  0.00 97.00      PROA   
ATOM   3174  O   LEU P 203     -10.458-109.879 132.788  0.00 97.00      PROA   
ATOM   3175  N   GLN P 204     -10.496-107.935 133.911  0.00 97.00      PROA   
ATOM   3176  HN  GLN P 204     -10.458-106.935 133.883  0.00 97.00      PROA   
ATOM   3177  CA  GLN P 204     -10.822-108.496 135.217  0.00 97.00      PROA   
ATOM   3178  HA  GLN P 204     -10.066-109.234 135.444  0.00 97.00      PROA   
ATOM   3179  CB  GLN P 204     -10.799-107.364 136.280  0.00 97.00      PROA   
ATOM   3180  HB1 GLN P 204     -11.658-106.683 136.098  0.00 97.00      PROA   
ATOM   3181  HB2 GLN P 204      -9.881-106.760 136.088  0.00 97.00      PROA   
ATOM   3182  CG  GLN P 204     -10.798-107.762 137.775  0.00 97.00      PROA   
ATOM   3183  HG1 GLN P 204     -11.821-108.068 138.079  0.00 97.00      PROA   
ATOM   3184  HG2 GLN P 204     -10.527-106.875 138.383  0.00 97.00      PROA   
ATOM   3185  CD  GLN P 204      -9.847-108.923 138.089  0.00 97.00      PROA   
ATOM   3186  OE1 GLN P 204     -10.159-110.104 137.908  0.00 97.00      PROA   
ATOM   3187  NE2 GLN P 204      -8.632-108.583 138.596  0.00 97.00      PROA   
ATOM   3188 HE21 GLN P 204      -8.005-109.324 138.826  0.00 97.00      PROA   
ATOM   3189 HE22 GLN P 204      -8.397-107.620 138.716  0.00 97.00      PROA   
ATOM   3190  C   GLN P 204     -12.185-109.177 135.260  0.00 97.00      PROA   
ATOM   3191  O   GLN P 204     -13.023-108.981 134.393  0.00 97.00      PROA   
ATOM   3192  N   LEU P 205     -12.462-110.003 136.291  0.00 97.00      PROA   
ATOM   3193  HN  LEU P 205     -11.756-110.243 136.954  0.00 97.00      PROA   
ATOM   3194  CA  LEU P 205     -13.824-110.348 136.637  0.00 97.00      PROA   
ATOM   3195  HA  LEU P 205     -14.509-109.706 136.102  0.00 97.00      PROA   
ATOM   3196  CB  LEU P 205     -14.209-111.817 136.337  0.00 97.00      PROA   
ATOM   3197  HB1 LEU P 205     -15.217-112.033 136.756  0.00 97.00      PROA   
ATOM   3198  HB2 LEU P 205     -13.471-112.486 136.832  0.00 97.00      PROA   
ATOM   3199  CG  LEU P 205     -14.265-112.171 134.833  0.00 97.00      PROA   
ATOM   3200  HG  LEU P 205     -13.307-111.838 134.374  0.00 97.00      PROA   
ATOM   3201  CD1 LEU P 205     -14.367-113.693 134.625  0.00 97.00      PROA   
ATOM   3202 HD11 LEU P 205     -15.300-114.078 135.088  0.00 97.00      PROA   
ATOM   3203 HD12 LEU P 205     -13.501-114.206 135.092  0.00 97.00      PROA   
ATOM   3204 HD13 LEU P 205     -14.384-113.935 133.542  0.00 97.00      PROA   
ATOM   3205  CD2 LEU P 205     -15.433-111.462 134.120  0.00 97.00      PROA   
ATOM   3206 HD21 LEU P 205     -15.326-110.360 134.178  0.00 97.00      PROA   
ATOM   3207 HD22 LEU P 205     -16.395-111.748 134.596  0.00 97.00      PROA   
ATOM   3208 HD23 LEU P 205     -15.470-111.756 133.050  0.00 97.00      PROA   
ATOM   3209  C   LEU P 205     -14.043-110.054 138.101  0.00 97.00      PROA   
ATOM   3210  O   LEU P 205     -13.506-110.716 138.987  0.00 97.00      PROA   
ATOM   3211  N   TYR P 206     -14.895-109.043 138.381  0.00 97.00      PROA   
ATOM   3212  HN  TYR P 206     -15.267-108.478 137.649  0.00 97.00      PROA   
ATOM   3213  CA  TYR P 206     -15.444-108.792 139.699  0.00 97.00      PROA   
ATOM   3214  HA  TYR P 206     -14.774-109.187 140.452  0.00 97.00      PROA   
ATOM   3215  CB  TYR P 206     -15.746-107.297 139.994  0.00 97.00      PROA   
ATOM   3216  HB1 TYR P 206     -16.026-107.145 141.058  0.00 97.00      PROA   
ATOM   3217  HB2 TYR P 206     -16.579-106.934 139.352  0.00 97.00      PROA   
ATOM   3218  CG  TYR P 206     -14.538-106.455 139.689  0.00 97.00      PROA   
ATOM   3219  CD1 TYR P 206     -13.542-106.212 140.656  0.00 97.00      PROA   
ATOM   3220  HD1 TYR P 206     -13.645-106.630 141.648  0.00 97.00      PROA   
ATOM   3221  CE1 TYR P 206     -12.414-105.441 140.333  0.00 97.00      PROA   
ATOM   3222  HE1 TYR P 206     -11.644-105.267 141.072  0.00 97.00      PROA   
ATOM   3223  CZ  TYR P 206     -12.275-104.918 139.038  0.00 97.00      PROA   
ATOM   3224  OH  TYR P 206     -11.108-104.221 138.661  0.00 97.00      PROA   
ATOM   3225  HH  TYR P 206     -11.113-104.143 137.698  0.00 97.00      PROA   
ATOM   3226  CD2 TYR P 206     -14.410-105.871 138.418  0.00 97.00      PROA   
ATOM   3227  HD2 TYR P 206     -15.177-106.016 137.670  0.00 97.00      PROA   
ATOM   3228  CE2 TYR P 206     -13.281-105.126 138.090  0.00 97.00      PROA   
ATOM   3229  HE2 TYR P 206     -13.195-104.727 137.093  0.00 97.00      PROA   
ATOM   3230  C   TYR P 206     -16.739-109.563 139.736  0.00 97.00      PROA   
ATOM   3231  O   TYR P 206     -17.362-109.791 138.701  0.00 97.00      PROA   
ATOM   3232  N   PHE P 207     -17.166-110.010 140.934  0.00 97.00      PROA   
ATOM   3233  HN  PHE P 207     -16.675-109.799 141.779  0.00 97.00      PROA   
ATOM   3234  CA  PHE P 207     -18.327-110.865 141.051  0.00 97.00      PROA   
ATOM   3235  HA  PHE P 207     -18.937-110.802 140.161  0.00 97.00      PROA   
ATOM   3236  CB  PHE P 207     -17.973-112.347 141.346  0.00 97.00      PROA   
ATOM   3237  HB1 PHE P 207     -18.882-112.944 141.571  0.00 97.00      PROA   
ATOM   3238  HB2 PHE P 207     -17.310-112.386 142.235  0.00 97.00      PROA   
ATOM   3239  CG  PHE P 207     -17.252-113.017 140.199  0.00 97.00      PROA   
ATOM   3240  CD1 PHE P 207     -15.864-112.864 140.030  0.00 97.00      PROA   
ATOM   3241  HD1 PHE P 207     -15.316-112.193 140.676  0.00 97.00      PROA   
ATOM   3242  CE1 PHE P 207     -15.179-113.583 139.045  0.00 97.00      PROA   
ATOM   3243  HE1 PHE P 207     -14.114-113.443 138.921  0.00 97.00      PROA   
ATOM   3244  CZ  PHE P 207     -15.872-114.472 138.216  0.00 97.00      PROA   
ATOM   3245  HZ  PHE P 207     -15.344-115.024 137.452  0.00 97.00      PROA   
ATOM   3246  CD2 PHE P 207     -17.938-113.912 139.356  0.00 97.00      PROA   
ATOM   3247  HD2 PHE P 207     -19.001-114.054 139.482  0.00 97.00      PROA   
ATOM   3248  CE2 PHE P 207     -17.254-114.636 138.371  0.00 97.00      PROA   
ATOM   3249  HE2 PHE P 207     -17.790-115.324 137.735  0.00 97.00      PROA   
ATOM   3250  C   PHE P 207     -19.173-110.369 142.181  0.00 97.00      PROA   
ATOM   3251  O   PHE P 207     -18.717-109.621 143.033  0.00 97.00      PROA   
ATOM   3252  N   SER P 208     -20.450-110.791 142.207  0.00 97.00      PROA   
ATOM   3253  HN  SER P 208     -20.831-111.318 141.453  0.00 97.00      PROA   
ATOM   3254  CA  SER P 208     -21.339-110.543 143.314  0.00 97.00      PROA   
ATOM   3255  HA  SER P 208     -20.758-110.480 144.225  0.00 97.00      PROA   
ATOM   3256  CB  SER P 208     -22.185-109.250 143.171  0.00 97.00      PROA   
ATOM   3257  HB1 SER P 208     -21.500-108.376 143.236  0.00 97.00      PROA   
ATOM   3258  HB2 SER P 208     -22.931-109.166 143.991  0.00 97.00      PROA   
ATOM   3259  OG  SER P 208     -22.839-109.202 141.907  0.00 97.00      PROA   
ATOM   3260  HG1 SER P 208     -23.598-108.615 141.990  0.00 97.00      PROA   
ATOM   3261  C   SER P 208     -22.219-111.755 143.446  0.00 97.00      PROA   
ATOM   3262  O   SER P 208     -22.409-112.508 142.494  0.00 97.00      PROA   
ATOM   3263  N   PHE P 209     -22.737-111.980 144.671  0.00 97.00      PROA   
ATOM   3264  HN  PHE P 209     -22.573-111.338 145.414  0.00 97.00      PROA   
ATOM   3265  CA  PHE P 209     -23.533-113.129 145.024  0.00 97.00      PROA   
ATOM   3266  HA  PHE P 209     -23.881-113.612 144.119  0.00 97.00      PROA   
ATOM   3267  CB  PHE P 209     -22.745-114.123 145.926  0.00 97.00      PROA   
ATOM   3268  HB1 PHE P 209     -23.288-114.401 146.852  0.00 97.00      PROA   
ATOM   3269  HB2 PHE P 209     -21.773-113.672 146.226  0.00 97.00      PROA   
ATOM   3270  CG  PHE P 209     -22.472-115.400 145.177  0.00 97.00      PROA   
ATOM   3271  CD1 PHE P 209     -23.499-116.349 145.039  0.00 97.00      PROA   
ATOM   3272  HD1 PHE P 209     -24.480-116.138 145.440  0.00 97.00      PROA   
ATOM   3273  CE1 PHE P 209     -23.262-117.569 144.398  0.00 97.00      PROA   
ATOM   3274  HE1 PHE P 209     -24.059-118.291 144.309  0.00 97.00      PROA   
ATOM   3275  CZ  PHE P 209     -21.989-117.855 143.889  0.00 97.00      PROA   
ATOM   3276  HZ  PHE P 209     -21.798-118.796 143.395  0.00 97.00      PROA   
ATOM   3277  CD2 PHE P 209     -21.197-115.695 144.659  0.00 97.00      PROA   
ATOM   3278  HD2 PHE P 209     -20.393-114.982 144.764  0.00 97.00      PROA   
ATOM   3279  CE2 PHE P 209     -20.957-116.918 144.019  0.00 97.00      PROA   
ATOM   3280  HE2 PHE P 209     -19.976-117.142 143.628  0.00 97.00      PROA   
ATOM   3281  C   PHE P 209     -24.760-112.614 145.732  0.00 97.00      PROA   
ATOM   3282  O   PHE P 209     -24.700-111.648 146.491  0.00 97.00      PROA   
ATOM   3283  N   TYR P 210     -25.925-113.239 145.455  0.00 97.00      PROA   
ATOM   3284  HN  TYR P 210     -25.954-114.008 144.820  0.00 97.00      PROA   
ATOM   3285  CA  TYR P 210     -27.211-112.780 145.928  0.00 97.00      PROA   
ATOM   3286  HA  TYR P 210     -27.091-112.116 146.773  0.00 97.00      PROA   
ATOM   3287  CB  TYR P 210     -28.056-112.109 144.802  0.00 97.00      PROA   
ATOM   3288  HB1 TYR P 210     -28.992-111.674 145.214  0.00 97.00      PROA   
ATOM   3289  HB2 TYR P 210     -28.334-112.879 144.053  0.00 97.00      PROA   
ATOM   3290  CG  TYR P 210     -27.305-111.035 144.040  0.00 97.00      PROA   
ATOM   3291  CD1 TYR P 210     -26.440-111.382 142.983  0.00 97.00      PROA   
ATOM   3292  HD1 TYR P 210     -26.273-112.423 142.756  0.00 97.00      PROA   
ATOM   3293  CE1 TYR P 210     -25.826-110.400 142.199  0.00 97.00      PROA   
ATOM   3294  HE1 TYR P 210     -25.174-110.691 141.389  0.00 97.00      PROA   
ATOM   3295  CZ  TYR P 210     -26.085-109.047 142.446  0.00 97.00      PROA   
ATOM   3296  OH  TYR P 210     -25.520-108.040 141.634  0.00 97.00      PROA   
ATOM   3297  HH  TYR P 210     -25.540-108.343 140.717  0.00 97.00      PROA   
ATOM   3298  CD2 TYR P 210     -27.557-109.671 144.273  0.00 97.00      PROA   
ATOM   3299  HD2 TYR P 210     -28.260-109.385 145.041  0.00 97.00      PROA   
ATOM   3300  CE2 TYR P 210     -26.944-108.683 143.489  0.00 97.00      PROA   
ATOM   3301  HE2 TYR P 210     -27.158-107.639 143.663  0.00 97.00      PROA   
ATOM   3302  C   TYR P 210     -27.954-114.014 146.384  0.00 97.00      PROA   
ATOM   3303  O   TYR P 210     -27.605-115.133 146.009  0.00 97.00      PROA   
ATOM   3304  N   MET P 211     -29.014-113.830 147.207  0.00 97.00      PROA   
ATOM   3305  HN  MET P 211     -29.252-112.921 147.544  0.00 97.00      PROA   
ATOM   3306  CA  MET P 211     -29.936-114.892 147.550  0.00 97.00      PROA   
ATOM   3307  HA  MET P 211     -29.702-115.788 146.996  0.00 97.00      PROA   
ATOM   3308  CB  MET P 211     -29.916-115.213 149.068  0.00 97.00      PROA   
ATOM   3309  HB1 MET P 211     -30.771-115.880 149.316  0.00 97.00      PROA   
ATOM   3310  HB2 MET P 211     -30.037-114.265 149.638  0.00 97.00      PROA   
ATOM   3311  CG  MET P 211     -28.624-115.914 149.528  0.00 97.00      PROA   
ATOM   3312  HG1 MET P 211     -27.748-115.389 149.089  0.00 97.00      PROA   
ATOM   3313  HG2 MET P 211     -28.634-116.938 149.098  0.00 97.00      PROA   
ATOM   3314  SD  MET P 211     -28.403-116.007 151.335  0.00 97.00      PROA   
ATOM   3315  CE  MET P 211     -29.825-117.069 151.715  0.00 97.00      PROA   
ATOM   3316  HE1 MET P 211     -29.791-118.003 151.116  0.00 97.00      PROA   
ATOM   3317  HE2 MET P 211     -30.785-116.555 151.502  0.00 97.00      PROA   
ATOM   3318  HE3 MET P 211     -29.823-117.354 152.788  0.00 97.00      PROA   
ATOM   3319  C   MET P 211     -31.324-114.443 147.162  0.00 97.00      PROA   
ATOM   3320  O   MET P 211     -31.932-113.657 147.883  0.00 97.00      PROA   
ATOM   3321  N   GLY P 212     -31.874-114.950 146.022  0.00 97.00      PROA   
ATOM   3322  HN  GLY P 212     -31.408-115.675 145.514  0.00 97.00      PROA   
ATOM   3323  CA  GLY P 212     -33.140-114.517 145.435  0.00 97.00      PROA   
ATOM   3324  HA1 GLY P 212     -33.936-115.029 145.956  0.00 97.00      PROA   
ATOM   3325  HA2 GLY P 212     -33.098-114.787 144.393  0.00 97.00      PROA   
ATOM   3326  C   GLY P 212     -33.391-113.025 145.473  0.00 97.00      PROA   
ATOM   3327  O   GLY P 212     -32.631-112.226 144.929  0.00 97.00      PROA   
ATOM   3328  N   SER P 213     -34.492-112.624 146.144  0.00 97.00      PROA   
ATOM   3329  HN  SER P 213     -35.100-113.319 146.522  0.00 97.00      PROA   
ATOM   3330  CA  SER P 213     -34.891-111.237 146.321  0.00 97.00      PROA   
ATOM   3331  HA  SER P 213     -34.686-110.716 145.394  0.00 97.00      PROA   
ATOM   3332  CB  SER P 213     -36.423-111.138 146.585  0.00 97.00      PROA   
ATOM   3333  HB1 SER P 213     -36.676-111.637 147.545  0.00 97.00      PROA   
ATOM   3334  HB2 SER P 213     -36.957-111.672 145.770  0.00 97.00      PROA   
ATOM   3335  OG  SER P 213     -36.903-109.795 146.605  0.00 97.00      PROA   
ATOM   3336  HG1 SER P 213     -36.356-109.337 147.254  0.00 97.00      PROA   
ATOM   3337  C   SER P 213     -34.122-110.505 147.433  0.00 97.00      PROA   
ATOM   3338  O   SER P 213     -34.651-109.593 148.067  0.00 97.00      PROA   
ATOM   3339  N   LYS P 214     -32.838-110.842 147.703  0.00 97.00      PROA   
ATOM   3340  HN  LYS P 214     -32.407-111.630 147.272  0.00 97.00      PROA   
ATOM   3341  CA  LYS P 214     -32.019-109.989 148.545  0.00 97.00      PROA   
ATOM   3342  HA  LYS P 214     -32.329-108.969 148.356  0.00 97.00      PROA   
ATOM   3343  CB  LYS P 214     -32.204-110.203 150.071  0.00 97.00      PROA   
ATOM   3344  HB1 LYS P 214     -33.226-109.837 150.324  0.00 97.00      PROA   
ATOM   3345  HB2 LYS P 214     -31.483-109.569 150.632  0.00 97.00      PROA   
ATOM   3346  CG  LYS P 214     -32.086-111.662 150.543  0.00 97.00      PROA   
ATOM   3347  HG1 LYS P 214     -31.146-112.094 150.134  0.00 97.00      PROA   
ATOM   3348  HG2 LYS P 214     -32.931-112.257 150.133  0.00 97.00      PROA   
ATOM   3349  CD  LYS P 214     -32.042-111.799 152.076  0.00 97.00      PROA   
ATOM   3350  HD1 LYS P 214     -31.119-111.285 152.432  0.00 97.00      PROA   
ATOM   3351  HD2 LYS P 214     -31.943-112.880 152.325  0.00 97.00      PROA   
ATOM   3352  CE  LYS P 214     -33.265-111.209 152.798  0.00 97.00      PROA   
ATOM   3353  HE1 LYS P 214     -34.189-111.750 152.506  0.00 97.00      PROA   
ATOM   3354  HE2 LYS P 214     -33.389-110.131 152.564  0.00 97.00      PROA   
ATOM   3355  NZ  LYS P 214     -33.107-111.326 154.267  0.00 97.00      PROA   
ATOM   3356  HZ1 LYS P 214     -32.264-110.791 154.561  0.00 97.00      PROA   
ATOM   3357  HZ2 LYS P 214     -32.984-112.326 154.523  0.00 97.00      PROA   
ATOM   3358  HZ3 LYS P 214     -33.945-110.941 154.748  0.00 97.00      PROA   
ATOM   3359  C   LYS P 214     -30.543-109.996 148.199  0.00 97.00      PROA   
ATOM   3360  O   LYS P 214     -29.921-111.027 147.951  0.00 97.00      PROA   
ATOM   3361  N   THR P 215     -29.943-108.783 148.205  0.00 97.00      PROA   
ATOM   3362  HN  THR P 215     -30.480-107.953 148.337  0.00 97.00      PROA   
ATOM   3363  CA  THR P 215     -28.516-108.536 148.151  0.00 97.00      PROA   
ATOM   3364  HA  THR P 215     -28.125-109.036 147.276  0.00 97.00      PROA   
ATOM   3365  CB  THR P 215     -28.208-107.042 148.060  0.00 97.00      PROA   
ATOM   3366  HB  THR P 215     -27.134-106.821 148.263  0.00 97.00      PROA   
ATOM   3367  OG1 THR P 215     -29.016-106.304 148.973  0.00 97.00      PROA   
ATOM   3368  HG1 THR P 215     -28.755-106.590 149.850  0.00 97.00      PROA   
ATOM   3369  CG2 THR P 215     -28.531-106.530 146.646  0.00 97.00      PROA   
ATOM   3370 HG21 THR P 215     -29.582-106.760 146.373  0.00 97.00      PROA   
ATOM   3371 HG22 THR P 215     -27.853-106.989 145.900  0.00 97.00      PROA   
ATOM   3372 HG23 THR P 215     -28.398-105.427 146.612  0.00 97.00      PROA   
ATOM   3373  C   THR P 215     -27.767-109.073 149.356  0.00 97.00      PROA   
ATOM   3374  O   THR P 215     -28.199-108.910 150.496  0.00 97.00      PROA   
ATOM   3375  N   LEU P 216     -26.575-109.663 149.120  0.00 97.00      PROA   
ATOM   3376  HN  LEU P 216     -26.287-109.890 148.192  0.00 97.00      PROA   
ATOM   3377  CA  LEU P 216     -25.575-109.874 150.149  0.00 97.00      PROA   
ATOM   3378  HA  LEU P 216     -26.063-109.928 151.111  0.00 97.00      PROA   
ATOM   3379  CB  LEU P 216     -24.776-111.180 149.923  0.00 97.00      PROA   
ATOM   3380  HB1 LEU P 216     -23.981-111.290 150.690  0.00 97.00      PROA   
ATOM   3381  HB2 LEU P 216     -24.285-111.138 148.928  0.00 97.00      PROA   
ATOM   3382  CG  LEU P 216     -25.651-112.458 149.982  0.00 97.00      PROA   
ATOM   3383  HG  LEU P 216     -26.423-112.396 149.179  0.00 97.00      PROA   
ATOM   3384  CD1 LEU P 216     -24.808-113.715 149.709  0.00 97.00      PROA   
ATOM   3385 HD11 LEU P 216     -24.032-113.835 150.494  0.00 97.00      PROA   
ATOM   3386 HD12 LEU P 216     -24.309-113.637 148.721  0.00 97.00      PROA   
ATOM   3387 HD13 LEU P 216     -25.454-114.618 149.713  0.00 97.00      PROA   
ATOM   3388  CD2 LEU P 216     -26.382-112.598 151.330  0.00 97.00      PROA   
ATOM   3389 HD21 LEU P 216     -27.090-111.760 151.492  0.00 97.00      PROA   
ATOM   3390 HD22 LEU P 216     -25.648-112.621 152.163  0.00 97.00      PROA   
ATOM   3391 HD23 LEU P 216     -26.958-113.544 151.349  0.00 97.00      PROA   
ATOM   3392  C   LEU P 216     -24.673-108.655 150.200  0.00 97.00      PROA   
ATOM   3393  O   LEU P 216     -24.871-107.706 149.445  0.00 97.00      PROA   
ATOM   3394  N   ARG P 217     -23.682-108.621 151.129  0.00 97.00      PROA   
ATOM   3395  HN  ARG P 217     -23.552-109.385 151.755  0.00 97.00      PROA   
ATOM   3396  CA  ARG P 217     -22.770-107.495 151.285  0.00 97.00      PROA   
ATOM   3397  HA  ARG P 217     -23.366-106.592 151.267  0.00 97.00      PROA   
ATOM   3398  CB  ARG P 217     -21.992-107.508 152.628  0.00 97.00      PROA   
ATOM   3399  HB1 ARG P 217     -21.245-106.680 152.621  0.00 97.00      PROA   
ATOM   3400  HB2 ARG P 217     -21.436-108.468 152.712  0.00 97.00      PROA   
ATOM   3401  CG  ARG P 217     -22.851-107.304 153.891  0.00 97.00      PROA   
ATOM   3402  HG1 ARG P 217     -23.623-108.102 153.955  0.00 97.00      PROA   
ATOM   3403  HG2 ARG P 217     -23.379-106.327 153.809  0.00 97.00      PROA   
ATOM   3404  CD  ARG P 217     -21.993-107.333 155.166  0.00 97.00      PROA   
ATOM   3405  HD1 ARG P 217     -21.157-106.599 155.118  0.00 97.00      PROA   
ATOM   3406  HD2 ARG P 217     -21.556-108.346 155.302  0.00 97.00      PROA   
ATOM   3407  NE  ARG P 217     -22.862-107.058 156.355  0.00 97.00      PROA   
ATOM   3408  HE  ARG P 217     -23.233-107.825 156.870  0.00 97.00      PROA   
ATOM   3409  CZ  ARG P 217     -23.143-105.823 156.822  0.00 97.00      PROA   
ATOM   3410  NH1 ARG P 217     -22.728-104.704 156.209  0.00 97.00      PROA   
ATOM   3411 HH11 ARG P 217     -22.240-104.788 155.347  0.00 97.00      PROA   
ATOM   3412 HH12 ARG P 217     -22.969-103.818 156.599  0.00 97.00      PROA   
ATOM   3413  NH2 ARG P 217     -23.866-105.706 157.951  0.00 97.00      PROA   
ATOM   3414 HH21 ARG P 217     -24.176-106.529 158.416  0.00 97.00      PROA   
ATOM   3415 HH22 ARG P 217     -24.050-104.797 158.317  0.00 97.00      PROA   
ATOM   3416  C   ARG P 217     -21.757-107.360 150.155  0.00 97.00      PROA   
ATOM   3417  O   ARG P 217     -20.574-107.662 150.309  0.00 97.00      PROA   
ATOM   3418  N   GLY P 218     -22.228-106.865 148.987  0.00 97.00      PROA   
ATOM   3419  HN  GLY P 218     -23.217-106.763 148.899  0.00 97.00      PROA   
ATOM   3420  CA  GLY P 218     -21.441-106.428 147.850  0.00 97.00      PROA   
ATOM   3421  HA1 GLY P 218     -22.138-106.037 147.124  0.00 97.00      PROA   
ATOM   3422  HA2 GLY P 218     -20.880-107.277 147.488  0.00 97.00      PROA   
ATOM   3423  C   GLY P 218     -20.473-105.317 148.148  0.00 97.00      PROA   
ATOM   3424  O   GLY P 218     -20.582-104.625 149.159  0.00 97.00      PROA   
ATOM   3425  N   ARG P 219     -19.527-105.113 147.207  0.00 97.00      PROA   
ATOM   3426  HN  ARG P 219     -19.494-105.693 146.397  0.00 97.00      PROA   
ATOM   3427  CA  ARG P 219     -18.514-104.087 147.253  0.00 97.00      PROA   
ATOM   3428  HA  ARG P 219     -19.013-103.142 147.089  0.00 97.00      PROA   
ATOM   3429  CB  ARG P 219     -17.688-104.014 148.588  0.00 97.00      PROA   
ATOM   3430  HB1 ARG P 219     -18.378-103.651 149.381  0.00 97.00      PROA   
ATOM   3431  HB2 ARG P 219     -16.901-103.238 148.512  0.00 97.00      PROA   
ATOM   3432  CG  ARG P 219     -17.102-105.350 149.103  0.00 97.00      PROA   
ATOM   3433  HG1 ARG P 219     -16.451-105.811 148.329  0.00 97.00      PROA   
ATOM   3434  HG2 ARG P 219     -17.944-106.051 149.288  0.00 97.00      PROA   
ATOM   3435  CD  ARG P 219     -16.309-105.250 150.416  0.00 97.00      PROA   
ATOM   3436  HD1 ARG P 219     -16.113-106.276 150.811  0.00 97.00      PROA   
ATOM   3437  HD2 ARG P 219     -16.860-104.652 151.172  0.00 97.00      PROA   
ATOM   3438  NE  ARG P 219     -15.009-104.585 150.089  0.00 97.00      PROA   
ATOM   3439  HE  ARG P 219     -14.883-104.187 149.178  0.00 97.00      PROA   
ATOM   3440  CZ  ARG P 219     -13.859-104.786 150.757  0.00 97.00      PROA   
ATOM   3441  NH1 ARG P 219     -13.875-105.109 152.047  0.00 97.00      PROA   
ATOM   3442 HH11 ARG P 219     -14.761-104.997 152.480  0.00 97.00      PROA   
ATOM   3443 HH12 ARG P 219     -13.016-105.060 152.548  0.00 97.00      PROA   
ATOM   3444  NH2 ARG P 219     -12.693-104.621 150.114  0.00 97.00      PROA   
ATOM   3445 HH21 ARG P 219     -11.863-105.021 150.487  0.00 97.00      PROA   
ATOM   3446 HH22 ARG P 219     -12.725-104.382 149.139  0.00 97.00      PROA   
ATOM   3447  C   ARG P 219     -17.670-104.357 146.029  0.00 97.00      PROA   
ATOM   3448  O   ARG P 219     -18.192-104.674 144.962  0.00 97.00      PROA   
ATOM   3449  N   ASP P 220     -16.336-104.270 146.161  0.00 97.00      PROA   
ATOM   3450  HN  ASP P 220     -15.935-103.886 146.993  0.00 97.00      PROA   
ATOM   3451  CA  ASP P 220     -15.315-104.780 145.279  0.00 97.00      PROA   
ATOM   3452  HA  ASP P 220     -15.605-104.601 144.252  0.00 97.00      PROA   
ATOM   3453  CB  ASP P 220     -13.973-104.028 145.572  0.00 97.00      PROA   
ATOM   3454  HB1 ASP P 220     -14.089-102.986 145.196  0.00 97.00      PROA   
ATOM   3455  HB2 ASP P 220     -13.119-104.478 145.034  0.00 97.00      PROA   
ATOM   3456  CG  ASP P 220     -13.637-103.881 147.064  0.00 97.00      PROA   
ATOM   3457  OD1 ASP P 220     -12.511-104.275 147.452  0.00 97.00      PROA   
ATOM   3458  OD2 ASP P 220     -14.460-103.299 147.813  0.00 97.00      PROA   
ATOM   3459  C   ASP P 220     -15.182-106.295 145.489  0.00 97.00      PROA   
ATOM   3460  O   ASP P 220     -14.126-106.821 145.839  0.00 97.00      PROA   
ATOM   3461  N   THR P 221     -16.291-107.050 145.299  0.00 97.00      PROA   
ATOM   3462  HN  THR P 221     -17.150-106.623 145.020  0.00 97.00      PROA   
ATOM   3463  CA  THR P 221     -16.372-108.451 145.681  0.00 97.00      PROA   
ATOM   3464  HA  THR P 221     -15.811-108.524 146.602  0.00 97.00      PROA   
ATOM   3465  CB  THR P 221     -17.783-108.911 146.056  0.00 97.00      PROA   
ATOM   3466  HB  THR P 221     -17.915-110.013 145.955  0.00 97.00      PROA   
ATOM   3467  OG1 THR P 221     -18.773-108.238 145.291  0.00 97.00      PROA   
ATOM   3468  HG1 THR P 221     -18.688-108.587 144.398  0.00 97.00      PROA   
ATOM   3469  CG2 THR P 221     -18.040-108.530 147.523  0.00 97.00      PROA   
ATOM   3470 HG21 THR P 221     -17.982-107.430 147.634  0.00 97.00      PROA   
ATOM   3471 HG22 THR P 221     -17.289-108.994 148.194  0.00 97.00      PROA   
ATOM   3472 HG23 THR P 221     -19.055-108.855 147.834  0.00 97.00      PROA   
ATOM   3473  C   THR P 221     -15.698-109.448 144.745  0.00 97.00      PROA   
ATOM   3474  O   THR P 221     -15.772-109.375 143.520  0.00 97.00      PROA   
ATOM   3475  N   SER P 222     -15.018-110.441 145.363  0.00 97.00      PROA   
ATOM   3476  HN  SER P 222     -14.900-110.412 146.352  0.00 97.00      PROA   
ATOM   3477  CA  SER P 222     -14.355-111.559 144.720  0.00 97.00      PROA   
ATOM   3478  HA  SER P 222     -13.876-111.196 143.821  0.00 97.00      PROA   
ATOM   3479  CB  SER P 222     -13.296-112.183 145.662  0.00 97.00      PROA   
ATOM   3480  HB1 SER P 222     -12.658-112.920 145.130  0.00 97.00      PROA   
ATOM   3481  HB2 SER P 222     -13.806-112.702 146.506  0.00 97.00      PROA   
ATOM   3482  OG  SER P 222     -12.472-111.166 146.229  0.00 97.00      PROA   
ATOM   3483  HG1 SER P 222     -12.253-110.547 145.526  0.00 97.00      PROA   
ATOM   3484  C   SER P 222     -15.354-112.641 144.336  0.00 97.00      PROA   
ATOM   3485  O   SER P 222     -16.537-112.555 144.658  0.00 97.00      PROA   
ATOM   3486  N   SER P 223     -14.887-113.692 143.616  0.00 97.00      PROA   
ATOM   3487  HN  SER P 223     -13.934-113.728 143.319  0.00 97.00      PROA   
ATOM   3488  CA  SER P 223     -15.685-114.761 143.034  0.00 97.00      PROA   
ATOM   3489  HA  SER P 223     -16.338-114.319 142.303  0.00 97.00      PROA   
ATOM   3490  CB  SER P 223     -14.763-115.781 142.328  0.00 97.00      PROA   
ATOM   3491  HB1 SER P 223     -15.358-116.507 141.732  0.00 97.00      PROA   
ATOM   3492  HB2 SER P 223     -14.168-116.345 143.078  0.00 97.00      PROA   
ATOM   3493  OG  SER P 223     -13.852-115.110 141.463  0.00 97.00      PROA   
ATOM   3494  HG1 SER P 223     -14.366-114.784 140.719  0.00 97.00      PROA   
ATOM   3495  C   SER P 223     -16.569-115.545 143.980  0.00 97.00      PROA   
ATOM   3496  O   SER P 223     -17.694-115.890 143.622  0.00 97.00      PROA   
ATOM   3497  N   GLU P 224     -16.081-115.847 145.201  0.00 97.00      PROA   
ATOM   3498  HN  GLU P 224     -15.201-115.489 145.495  0.00 97.00      PROA   
ATOM   3499  CA  GLU P 224     -16.747-116.731 146.132  0.00 97.00      PROA   
ATOM   3500  HA  GLU P 224     -17.729-116.989 145.756  0.00 97.00      PROA   
ATOM   3501  CB  GLU P 224     -15.974-118.059 146.370  0.00 97.00      PROA   
ATOM   3502  HB1 GLU P 224     -16.414-118.557 147.264  0.00 97.00      PROA   
ATOM   3503  HB2 GLU P 224     -14.909-117.849 146.610  0.00 97.00      PROA   
ATOM   3504  CG  GLU P 224     -16.051-119.060 145.193  0.00 97.00      PROA   
ATOM   3505  HG1 GLU P 224     -15.237-118.888 144.459  0.00 97.00      PROA   
ATOM   3506  HG2 GLU P 224     -17.027-118.970 144.671  0.00 97.00      PROA   
ATOM   3507  CD  GLU P 224     -15.963-120.482 145.733  0.00 97.00      PROA   
ATOM   3508  OE1 GLU P 224     -16.894-120.862 146.487  0.00 97.00      PROA   
ATOM   3509  OE2 GLU P 224     -14.972-121.190 145.424  0.00 97.00      PROA   
ATOM   3510  C   GLU P 224     -16.962-116.050 147.465  0.00 97.00      PROA   
ATOM   3511  O   GLU P 224     -16.370-115.018 147.779  0.00 97.00      PROA   
ATOM   3512  N   TYR P 225     -17.841-116.664 148.287  0.00 97.00      PROA   
ATOM   3513  HN  TYR P 225     -18.285-117.506 147.992  0.00 97.00      PROA   
ATOM   3514  CA  TYR P 225     -18.123-116.291 149.654  0.00 97.00      PROA   
ATOM   3515  HA  TYR P 225     -17.387-115.576 149.995  0.00 97.00      PROA   
ATOM   3516  CB  TYR P 225     -19.570-115.715 149.823  0.00 97.00      PROA   
ATOM   3517  HB1 TYR P 225     -19.709-114.880 149.100  0.00 97.00      PROA   
ATOM   3518  HB2 TYR P 225     -19.685-115.299 150.847  0.00 97.00      PROA   
ATOM   3519  CG  TYR P 225     -20.680-116.726 149.586  0.00 97.00      PROA   
ATOM   3520  CD1 TYR P 225     -21.369-117.303 150.669  0.00 97.00      PROA   
ATOM   3521  HD1 TYR P 225     -21.105-117.030 151.680  0.00 97.00      PROA   
ATOM   3522  CE1 TYR P 225     -22.379-118.250 150.453  0.00 97.00      PROA   
ATOM   3523  HE1 TYR P 225     -22.893-118.692 151.293  0.00 97.00      PROA   
ATOM   3524  CZ  TYR P 225     -22.703-118.642 149.148  0.00 97.00      PROA   
ATOM   3525  OH  TYR P 225     -23.683-119.632 148.922  0.00 97.00      PROA   
ATOM   3526  HH  TYR P 225     -24.109-119.825 149.761  0.00 97.00      PROA   
ATOM   3527  CD2 TYR P 225     -21.050-117.095 148.279  0.00 97.00      PROA   
ATOM   3528  HD2 TYR P 225     -20.546-116.655 147.432  0.00 97.00      PROA   
ATOM   3529  CE2 TYR P 225     -22.043-118.058 148.062  0.00 97.00      PROA   
ATOM   3530  HE2 TYR P 225     -22.293-118.360 147.056  0.00 97.00      PROA   
ATOM   3531  C   TYR P 225     -17.928-117.598 150.402  0.00 97.00      PROA   
ATOM   3532  O   TYR P 225     -17.934-118.661 149.784  0.00 97.00      PROA   
ATOM   3533  N   GLN P 226     -17.734-117.576 151.746  0.00 97.00      PROA   
ATOM   3534  HN  GLN P 226     -17.702-116.726 152.267  0.00 97.00      PROA   
ATOM   3535  CA  GLN P 226     -17.608-118.814 152.498  0.00 97.00      PROA   
ATOM   3536  HA  GLN P 226     -18.040-119.594 151.892  0.00 97.00      PROA   
ATOM   3537  CB  GLN P 226     -16.145-119.240 152.825  0.00 97.00      PROA   
ATOM   3538  HB1 GLN P 226     -16.112-119.852 153.754  0.00 97.00      PROA   
ATOM   3539  HB2 GLN P 226     -15.540-118.328 153.021  0.00 97.00      PROA   
ATOM   3540  CG  GLN P 226     -15.467-120.084 151.718  0.00 97.00      PROA   
ATOM   3541  HG1 GLN P 226     -14.480-120.455 152.064  0.00 97.00      PROA   
ATOM   3542  HG2 GLN P 226     -15.317-119.449 150.818  0.00 97.00      PROA   
ATOM   3543  CD  GLN P 226     -16.337-121.295 151.354  0.00 97.00      PROA   
ATOM   3544  OE1 GLN P 226     -17.008-121.878 152.215  0.00 97.00      PROA   
ATOM   3545  NE2 GLN P 226     -16.362-121.656 150.042  0.00 97.00      PROA   
ATOM   3546 HE21 GLN P 226     -17.098-122.267 149.750  0.00 97.00      PROA   
ATOM   3547 HE22 GLN P 226     -15.856-121.137 149.357  0.00 97.00      PROA   
ATOM   3548  C   GLN P 226     -18.499-118.867 153.707  0.00 97.00      PROA   
ATOM   3549  O   GLN P 226     -18.931-117.850 154.245  0.00 97.00      PROA   
ATOM   3550  N   ILE P 227     -18.836-120.117 154.110  0.00 97.00      PROA   
ATOM   3551  HN  ILE P 227     -18.411-120.909 153.675  0.00 97.00      PROA   
ATOM   3552  CA  ILE P 227     -19.930-120.399 155.013  0.00 97.00      PROA   
ATOM   3553  HA  ILE P 227     -20.348-119.464 155.360  0.00 97.00      PROA   
ATOM   3554  CB  ILE P 227     -21.054-121.212 154.364  0.00 97.00      PROA   
ATOM   3555  HB  ILE P 227     -20.831-122.303 154.407  0.00 97.00      PROA   
ATOM   3556  CG2 ILE P 227     -22.344-120.926 155.163  0.00 97.00      PROA   
ATOM   3557 HG21 ILE P 227     -22.619-119.854 155.084  0.00 97.00      PROA   
ATOM   3558 HG22 ILE P 227     -22.222-121.180 156.234  0.00 97.00      PROA   
ATOM   3559 HG23 ILE P 227     -23.191-121.520 154.766  0.00 97.00      PROA   
ATOM   3560  CG1 ILE P 227     -21.232-120.867 152.859  0.00 97.00      PROA   
ATOM   3561 HG11 ILE P 227     -20.296-121.090 152.301  0.00 97.00      PROA   
ATOM   3562 HG12 ILE P 227     -21.436-119.778 152.766  0.00 97.00      PROA   
ATOM   3563  CD  ILE P 227     -22.355-121.662 152.180  0.00 97.00      PROA   
ATOM   3564  HD1 ILE P 227     -23.351-121.348 152.558  0.00 97.00      PROA   
ATOM   3565  HD2 ILE P 227     -22.230-122.748 152.379  0.00 97.00      PROA   
ATOM   3566  HD3 ILE P 227     -22.333-121.502 151.082  0.00 97.00      PROA   
ATOM   3567  C   ILE P 227     -19.366-121.138 156.207  0.00 97.00      PROA   
ATOM   3568  O   ILE P 227     -18.680-122.146 156.074  0.00 97.00      PROA   
ATOM   3569  N   LEU P 228     -19.640-120.632 157.428  0.00 97.00      PROA   
ATOM   3570  HN  LEU P 228     -20.213-119.821 157.520  0.00 97.00      PROA   
ATOM   3571  CA  LEU P 228     -18.975-121.062 158.644  0.00 97.00      PROA   
ATOM   3572  HA  LEU P 228     -18.030-121.527 158.399  0.00 97.00      PROA   
ATOM   3573  CB  LEU P 228     -18.699-119.838 159.561  0.00 97.00      PROA   
ATOM   3574  HB1 LEU P 228     -18.285-120.206 160.526  0.00 97.00      PROA   
ATOM   3575  HB2 LEU P 228     -19.649-119.306 159.781  0.00 97.00      PROA   
ATOM   3576  CG  LEU P 228     -17.671-118.806 159.009  0.00 97.00      PROA   
ATOM   3577  HG  LEU P 228     -16.803-119.378 158.603  0.00 97.00      PROA   
ATOM   3578  CD1 LEU P 228     -18.202-117.887 157.888  0.00 97.00      PROA   
ATOM   3579 HD11 LEU P 228     -19.136-117.383 158.216  0.00 97.00      PROA   
ATOM   3580 HD12 LEU P 228     -18.403-118.450 156.956  0.00 97.00      PROA   
ATOM   3581 HD13 LEU P 228     -17.450-117.107 157.648  0.00 97.00      PROA   
ATOM   3582  CD2 LEU P 228     -17.140-117.922 160.152  0.00 97.00      PROA   
ATOM   3583 HD21 LEU P 228     -16.690-118.544 160.953  0.00 97.00      PROA   
ATOM   3584 HD22 LEU P 228     -17.971-117.325 160.587  0.00 97.00      PROA   
ATOM   3585 HD23 LEU P 228     -16.367-117.222 159.770  0.00 97.00      PROA   
ATOM   3586  C   LEU P 228     -19.811-122.098 159.380  0.00 97.00      PROA   
ATOM   3587  O   LEU P 228     -19.501-122.470 160.509  0.00 97.00      PROA   
ATOM   3588  N   THR P 229     -20.878-122.575 158.704  0.00 97.00      PROA   
ATOM   3589  HN  THR P 229     -20.975-122.254 157.767  0.00 97.00      PROA   
ATOM   3590  CA  THR P 229     -21.944-123.455 159.154  0.00 97.00      PROA   
ATOM   3591  HA  THR P 229     -21.664-124.476 158.943  0.00 97.00      PROA   
ATOM   3592  CB  THR P 229     -22.400-123.312 160.621  0.00 97.00      PROA   
ATOM   3593  HB  THR P 229     -22.402-122.232 160.895  0.00 97.00      PROA   
ATOM   3594  OG1 THR P 229     -21.504-124.004 161.478  0.00 97.00      PROA   
ATOM   3595  HG1 THR P 229     -20.644-123.607 161.315  0.00 97.00      PROA   
ATOM   3596  CG2 THR P 229     -23.800-123.892 160.934  0.00 97.00      PROA   
ATOM   3597 HG21 THR P 229     -23.847-124.974 160.712  0.00 97.00      PROA   
ATOM   3598 HG22 THR P 229     -24.601-123.382 160.371  0.00 97.00      PROA   
ATOM   3599 HG23 THR P 229     -24.019-123.761 162.017  0.00 97.00      PROA   
ATOM   3600  C   THR P 229     -23.069-123.059 158.240  0.00 97.00      PROA   
ATOM   3601  O   THR P 229     -23.732-122.058 158.497  0.00 97.00      PROA   
ATOM   3602  N   ALA P 230     -23.310-123.785 157.118  0.00 97.00      PROA   
ATOM   3603  HN  ALA P 230     -22.722-124.533 156.816  0.00 97.00      PROA   
ATOM   3604  CA  ALA P 230     -24.492-123.541 156.307  0.00 97.00      PROA   
ATOM   3605  HA  ALA P 230     -24.549-122.478 156.136  0.00 97.00      PROA   
ATOM   3606  CB  ALA P 230     -24.441-124.243 154.938  0.00 97.00      PROA   
ATOM   3607  HB1 ALA P 230     -24.393-125.346 155.060  0.00 97.00      PROA   
ATOM   3608  HB2 ALA P 230     -23.540-123.906 154.380  0.00 97.00      PROA   
ATOM   3609  HB3 ALA P 230     -25.331-123.981 154.330  0.00 97.00      PROA   
ATOM   3610  C   ALA P 230     -25.746-123.943 157.050  0.00 97.00      PROA   
ATOM   3611  O   ALA P 230     -25.743-124.930 157.766  0.00 97.00      PROA   
ATOM   3612  N   ARG P 231     -26.839-123.166 156.924  0.00 97.00      PROA   
ATOM   3613  HN  ARG P 231     -26.792-122.355 156.341  0.00 97.00      PROA   
ATOM   3614  CA  ARG P 231     -27.980-123.246 157.809  0.00 97.00      PROA   
ATOM   3615  HA  ARG P 231     -27.858-124.075 158.490  0.00 97.00      PROA   
ATOM   3616  CB  ARG P 231     -28.094-121.956 158.662  0.00 97.00      PROA   
ATOM   3617  HB1 ARG P 231     -29.061-121.959 159.197  0.00 97.00      PROA   
ATOM   3618  HB2 ARG P 231     -28.087-121.062 158.002  0.00 97.00      PROA   
ATOM   3619  CG  ARG P 231     -26.962-121.830 159.701  0.00 97.00      PROA   
ATOM   3620  HG1 ARG P 231     -26.066-121.436 159.177  0.00 97.00      PROA   
ATOM   3621  HG2 ARG P 231     -26.704-122.847 160.062  0.00 97.00      PROA   
ATOM   3622  CD  ARG P 231     -27.252-120.907 160.909  0.00 97.00      PROA   
ATOM   3623  HD1 ARG P 231     -27.465-119.882 160.534  0.00 97.00      PROA   
ATOM   3624  HD2 ARG P 231     -26.389-120.869 161.605  0.00 97.00      PROA   
ATOM   3625  NE  ARG P 231     -28.467-121.342 161.671  0.00 97.00      PROA   
ATOM   3626  HE  ARG P 231     -29.281-120.776 161.532  0.00 97.00      PROA   
ATOM   3627  CZ  ARG P 231     -28.764-122.635 161.883  0.00 97.00      PROA   
ATOM   3628  NH1 ARG P 231     -27.872-123.517 162.329  0.00 97.00      PROA   
ATOM   3629 HH11 ARG P 231     -26.956-123.208 162.543  0.00 97.00      PROA   
ATOM   3630 HH12 ARG P 231     -28.172-124.474 162.357  0.00 97.00      PROA   
ATOM   3631  NH2 ARG P 231     -29.982-123.084 161.547  0.00 97.00      PROA   
ATOM   3632 HH21 ARG P 231     -30.567-122.429 161.063  0.00 97.00      PROA   
ATOM   3633 HH22 ARG P 231     -30.036-124.054 161.310  0.00 97.00      PROA   
ATOM   3634  C   ARG P 231     -29.300-123.478 157.109  0.00 97.00      PROA   
ATOM   3635  O   ARG P 231     -29.463-123.270 155.916  0.00 97.00      PROA   
ATOM   3636  N   ARG P 232     -30.318-123.898 157.883  0.00 97.00      PROA   
ATOM   3637  HN  ARG P 232     -30.124-124.231 158.807  0.00 97.00      PROA   
ATOM   3638  CA  ARG P 232     -31.714-123.952 157.492  0.00 97.00      PROA   
ATOM   3639  HA  ARG P 232     -31.812-124.726 156.746  0.00 97.00      PROA   
ATOM   3640  CB  ARG P 232     -32.539-124.317 158.748  0.00 97.00      PROA   
ATOM   3641  HB1 ARG P 232     -33.541-123.841 158.744  0.00 97.00      PROA   
ATOM   3642  HB2 ARG P 232     -32.002-123.898 159.630  0.00 97.00      PROA   
ATOM   3643  CG  ARG P 232     -32.673-125.839 158.938  0.00 97.00      PROA   
ATOM   3644  HG1 ARG P 232     -32.675-126.081 160.026  0.00 97.00      PROA   
ATOM   3645  HG2 ARG P 232     -31.769-126.319 158.512  0.00 97.00      PROA   
ATOM   3646  CD  ARG P 232     -33.930-126.408 158.271  0.00 97.00      PROA   
ATOM   3647  HD1 ARG P 232     -33.937-127.517 158.271  0.00 97.00      PROA   
ATOM   3648  HD2 ARG P 232     -34.022-126.039 157.225  0.00 97.00      PROA   
ATOM   3649  NE  ARG P 232     -35.057-125.950 159.141  0.00 97.00      PROA   
ATOM   3650  HE  ARG P 232     -34.898-125.994 160.124  0.00 97.00      PROA   
ATOM   3651  CZ  ARG P 232     -36.069-125.152 158.746  0.00 97.00      PROA   
ATOM   3652  NH1 ARG P 232     -36.378-124.950 157.458  0.00 97.00      PROA   
ATOM   3653 HH11 ARG P 232     -35.818-125.378 156.756  0.00 97.00      PROA   
ATOM   3654 HH12 ARG P 232     -37.123-124.329 157.228  0.00 97.00      PROA   
ATOM   3655  NH2 ARG P 232     -36.768-124.505 159.697  0.00 97.00      PROA   
ATOM   3656 HH21 ARG P 232     -36.456-124.568 160.642  0.00 97.00      PROA   
ATOM   3657 HH22 ARG P 232     -37.469-123.855 159.419  0.00 97.00      PROA   
ATOM   3658  C   ARG P 232     -32.284-122.689 156.861  0.00 97.00      PROA   
ATOM   3659  O   ARG P 232     -33.014-122.749 155.878  0.00 97.00      PROA   
ATOM   3660  N   GLU P 233     -31.936-121.514 157.404  0.00 97.00      PROA   
ATOM   3661  HN  GLU P 233     -31.471-121.507 158.290  0.00 97.00      PROA   
ATOM   3662  CA  GLU P 233     -32.266-120.198 156.919  0.00 97.00      PROA   
ATOM   3663  HA  GLU P 233     -33.301-120.216 156.608  0.00 97.00      PROA   
ATOM   3664  CB  GLU P 233     -32.153-119.173 158.084  0.00 97.00      PROA   
ATOM   3665  HB1 GLU P 233     -33.031-119.305 158.756  0.00 97.00      PROA   
ATOM   3666  HB2 GLU P 233     -32.220-118.147 157.662  0.00 97.00      PROA   
ATOM   3667  CG  GLU P 233     -30.852-119.277 158.923  0.00 97.00      PROA   
ATOM   3668  HG1 GLU P 233     -30.596-118.261 159.296  0.00 97.00      PROA   
ATOM   3669  HG2 GLU P 233     -30.012-119.626 158.291  0.00 97.00      PROA   
ATOM   3670  CD  GLU P 233     -30.966-120.180 160.157  0.00 97.00      PROA   
ATOM   3671  OE1 GLU P 233     -31.384-121.355 160.023  0.00 97.00      PROA   
ATOM   3672  OE2 GLU P 233     -30.600-119.709 161.265  0.00 97.00      PROA   
ATOM   3673  C   GLU P 233     -31.491-119.776 155.675  0.00 97.00      PROA   
ATOM   3674  O   GLU P 233     -31.902-118.854 154.970  0.00 97.00      PROA   
ATOM   3675  N   ASP P 234     -30.387-120.483 155.333  0.00 97.00      PROA   
ATOM   3676  HN  ASP P 234     -30.001-121.158 155.957  0.00 97.00      PROA   
ATOM   3677  CA  ASP P 234     -29.657-120.324 154.087  0.00 97.00      PROA   
ATOM   3678  HA  ASP P 234     -29.562-119.267 153.879  0.00 97.00      PROA   
ATOM   3679  CB  ASP P 234     -28.230-120.953 154.146  0.00 97.00      PROA   
ATOM   3680  HB1 ASP P 234     -27.688-120.765 153.199  0.00 97.00      PROA   
ATOM   3681  HB2 ASP P 234     -28.300-122.052 154.269  0.00 97.00      PROA   
ATOM   3682  CG  ASP P 234     -27.329-120.420 155.263  0.00 97.00      PROA   
ATOM   3683  OD1 ASP P 234     -27.718-119.493 156.017  0.00 97.00      PROA   
ATOM   3684  OD2 ASP P 234     -26.192-120.954 155.348  0.00 97.00      PROA   
ATOM   3685  C   ASP P 234     -30.384-120.993 152.916  0.00 97.00      PROA   
ATOM   3686  O   ASP P 234     -30.046-120.766 151.757  0.00 97.00      PROA   
ATOM   3687  N   SER P 235     -31.396-121.858 153.182  0.00 97.00      PROA   
ATOM   3688  HN  SER P 235     -31.668-122.001 154.131  0.00 97.00      PROA   
ATOM   3689  CA  SER P 235     -32.080-122.659 152.169  0.00 97.00      PROA   
ATOM   3690  HA  SER P 235     -31.305-123.219 151.663  0.00 97.00      PROA   
ATOM   3691  CB  SER P 235     -33.092-123.693 152.764  0.00 97.00      PROA   
ATOM   3692  HB1 SER P 235     -32.592-124.234 153.594  0.00 97.00      PROA   
ATOM   3693  HB2 SER P 235     -33.377-124.434 151.990  0.00 97.00      PROA   
ATOM   3694  OG  SER P 235     -34.283-123.107 153.292  0.00 97.00      PROA   
ATOM   3695  HG1 SER P 235     -34.442-122.319 152.760  0.00 97.00      PROA   
ATOM   3696  C   SER P 235     -32.814-121.836 151.115  0.00 97.00      PROA   
ATOM   3697  O   SER P 235     -33.832-121.204 151.394  0.00 97.00      PROA   
ATOM   3698  N   GLY P 236     -32.336-121.827 149.853  0.00 97.00      PROA   
ATOM   3699  HN  GLY P 236     -31.500-122.303 149.591  0.00 97.00      PROA   
ATOM   3700  CA  GLY P 236     -33.048-121.052 148.859  0.00 97.00      PROA   
ATOM   3701  HA1 GLY P 236     -33.106-120.030 149.209  0.00 97.00      PROA   
ATOM   3702  HA2 GLY P 236     -34.014-121.512 148.699  0.00 97.00      PROA   
ATOM   3703  C   GLY P 236     -32.351-121.035 147.544  0.00 97.00      PROA   
ATOM   3704  O   GLY P 236     -31.768-122.021 147.113  0.00 97.00      PROA   
ATOM   3705  N   LEU P 237     -32.431-119.878 146.856  0.00 97.00      PROA   
ATOM   3706  HN  LEU P 237     -32.868-119.075 147.250  0.00 97.00      PROA   
ATOM   3707  CA  LEU P 237     -31.977-119.713 145.501  0.00 97.00      PROA   
ATOM   3708  HA  LEU P 237     -31.629-120.656 145.104  0.00 97.00      PROA   
ATOM   3709  CB  LEU P 237     -33.097-119.161 144.593  0.00 97.00      PROA   
ATOM   3710  HB1 LEU P 237     -32.693-119.055 143.569  0.00 97.00      PROA   
ATOM   3711  HB2 LEU P 237     -33.405-118.151 144.947  0.00 97.00      PROA   
ATOM   3712  CG  LEU P 237     -34.370-120.029 144.463  0.00 97.00      PROA   
ATOM   3713  HG  LEU P 237     -34.824-120.168 145.470  0.00 97.00      PROA   
ATOM   3714  CD1 LEU P 237     -35.396-119.304 143.573  0.00 97.00      PROA   
ATOM   3715 HD11 LEU P 237     -34.959-119.124 142.568  0.00 97.00      PROA   
ATOM   3716 HD12 LEU P 237     -35.660-118.319 144.011  0.00 97.00      PROA   
ATOM   3717 HD13 LEU P 237     -36.320-119.908 143.458  0.00 97.00      PROA   
ATOM   3718  CD2 LEU P 237     -34.049-121.415 143.880  0.00 97.00      PROA   
ATOM   3719 HD21 LEU P 237     -33.371-121.967 144.559  0.00 97.00      PROA   
ATOM   3720 HD22 LEU P 237     -33.555-121.305 142.892  0.00 97.00      PROA   
ATOM   3721 HD23 LEU P 237     -34.974-122.014 143.748  0.00 97.00      PROA   
ATOM   3722  C   LEU P 237     -30.805-118.759 145.505  0.00 97.00      PROA   
ATOM   3723  O   LEU P 237     -30.789-117.775 146.238  0.00 97.00      PROA   
ATOM   3724  N   TYR P 238     -29.764-119.087 144.709  0.00 97.00      PROA   
ATOM   3725  HN  TYR P 238     -29.810-119.921 144.162  0.00 97.00      PROA   
ATOM   3726  CA  TYR P 238     -28.493-118.397 144.668  0.00 97.00      PROA   
ATOM   3727  HA  TYR P 238     -28.561-117.470 145.222  0.00 97.00      PROA   
ATOM   3728  CB  TYR P 238     -27.340-119.278 145.219  0.00 97.00      PROA   
ATOM   3729  HB1 TYR P 238     -26.344-118.844 144.984  0.00 97.00      PROA   
ATOM   3730  HB2 TYR P 238     -27.390-120.297 144.776  0.00 97.00      PROA   
ATOM   3731  CG  TYR P 238     -27.452-119.406 146.712  0.00 97.00      PROA   
ATOM   3732  CD1 TYR P 238     -28.335-120.330 147.301  0.00 97.00      PROA   
ATOM   3733  HD1 TYR P 238     -28.955-120.954 146.673  0.00 97.00      PROA   
ATOM   3734  CE1 TYR P 238     -28.415-120.451 148.694  0.00 97.00      PROA   
ATOM   3735  HE1 TYR P 238     -29.098-121.163 149.136  0.00 97.00      PROA   
ATOM   3736  CZ  TYR P 238     -27.588-119.666 149.504  0.00 97.00      PROA   
ATOM   3737  OH  TYR P 238     -27.640-119.766 150.904  0.00 97.00      PROA   
ATOM   3738  HH  TYR P 238     -28.460-120.213 151.138  0.00 97.00      PROA   
ATOM   3739  CD2 TYR P 238     -26.632-118.623 147.542  0.00 97.00      PROA   
ATOM   3740  HD2 TYR P 238     -25.940-117.917 147.106  0.00 97.00      PROA   
ATOM   3741  CE2 TYR P 238     -26.696-118.757 148.932  0.00 97.00      PROA   
ATOM   3742  HE2 TYR P 238     -26.069-118.148 149.567  0.00 97.00      PROA   
ATOM   3743  C   TYR P 238     -28.130-118.050 143.249  0.00 97.00      PROA   
ATOM   3744  O   TYR P 238     -28.264-118.871 142.349  0.00 97.00      PROA   
ATOM   3745  N   TRP P 239     -27.617-116.823 143.008  0.00 97.00      PROA   
ATOM   3746  HN  TRP P 239     -27.546-116.134 143.724  0.00 97.00      PROA   
ATOM   3747  CA  TRP P 239     -27.127-116.464 141.693  0.00 97.00      PROA   
ATOM   3748  HA  TRP P 239     -26.778-117.360 141.196  0.00 97.00      PROA   
ATOM   3749  CB  TRP P 239     -28.209-115.810 140.785  0.00 97.00      PROA   
ATOM   3750  HB1 TRP P 239     -29.013-116.565 140.663  0.00 97.00      PROA   
ATOM   3751  HB2 TRP P 239     -27.797-115.634 139.769  0.00 97.00      PROA   
ATOM   3752  CG  TRP P 239     -28.859-114.553 141.278  0.00 97.00      PROA   
ATOM   3753  CD1 TRP P 239     -29.872-114.493 142.196  0.00 97.00      PROA   
ATOM   3754  HD1 TRP P 239     -30.269-115.351 142.709  0.00 97.00      PROA   
ATOM   3755  NE1 TRP P 239     -30.310-113.206 142.330  0.00 97.00      PROA   
ATOM   3756  HE1 TRP P 239     -31.075-112.917 142.865  0.00 97.00      PROA   
ATOM   3757  CE2 TRP P 239     -29.581-112.393 141.513  0.00 97.00      PROA   
ATOM   3758  CD2 TRP P 239     -28.650-113.206 140.824  0.00 97.00      PROA   
ATOM   3759  CE3 TRP P 239     -27.784-112.626 139.899  0.00 97.00      PROA   
ATOM   3760  HE3 TRP P 239     -27.068-113.223 139.353  0.00 97.00      PROA   
ATOM   3761  CZ3 TRP P 239     -27.838-111.243 139.713  0.00 97.00      PROA   
ATOM   3762  HZ3 TRP P 239     -27.142-110.767 139.040  0.00 97.00      PROA   
ATOM   3763  CZ2 TRP P 239     -29.645-111.022 141.314  0.00 97.00      PROA   
ATOM   3764  HZ2 TRP P 239     -30.342-110.409 141.864  0.00 97.00      PROA   
ATOM   3765  CH2 TRP P 239     -28.752-110.453 140.406  0.00 97.00      PROA   
ATOM   3766  HH2 TRP P 239     -28.745-109.382 140.260  0.00 97.00      PROA   
ATOM   3767  C   TRP P 239     -25.919-115.575 141.827  0.00 97.00      PROA   
ATOM   3768  O   TRP P 239     -25.681-114.959 142.863  0.00 97.00      PROA   
ATOM   3769  N   CYS P 240     -25.112-115.524 140.746  0.00 97.00      PROA   
ATOM   3770  HN  CYS P 240     -25.330-116.083 139.948  0.00 97.00      PROA   
ATOM   3771  CA  CYS P 240     -23.915-114.717 140.656  0.00 97.00      PROA   
ATOM   3772  HA  CYS P 240     -23.930-114.001 141.462  0.00 97.00      PROA   
ATOM   3773  CB  CYS P 240     -22.606-115.553 140.760  0.00 97.00      PROA   
ATOM   3774  HB1 CYS P 240     -22.559-115.929 141.805  0.00 97.00      PROA   
ATOM   3775  HB2 CYS P 240     -21.716-114.905 140.613  0.00 97.00      PROA   
ATOM   3776  SG  CYS P 240     -22.561-116.993 139.638  0.00 97.00      PROA   
ATOM   3777  C   CYS P 240     -23.926-113.911 139.374  0.00 97.00      PROA   
ATOM   3778  O   CYS P 240     -24.588-114.237 138.396  0.00 97.00      PROA   
ATOM   3779  N   GLU P 241     -23.194-112.782 139.369  0.00 97.00      PROA   
ATOM   3780  HN  GLU P 241     -22.686-112.502 140.179  0.00 97.00      PROA   
ATOM   3781  CA  GLU P 241     -23.196-111.844 138.271  0.00 97.00      PROA   
ATOM   3782  HA  GLU P 241     -23.772-112.238 137.444  0.00 97.00      PROA   
ATOM   3783  CB  GLU P 241     -23.880-110.530 138.706  0.00 97.00      PROA   
ATOM   3784  HB1 GLU P 241     -23.426-110.184 139.658  0.00 97.00      PROA   
ATOM   3785  HB2 GLU P 241     -24.933-110.819 138.931  0.00 97.00      PROA   
ATOM   3786  CG  GLU P 241     -23.840-109.374 137.689  0.00 97.00      PROA   
ATOM   3787  HG1 GLU P 241     -24.041-109.758 136.665  0.00 97.00      PROA   
ATOM   3788  HG2 GLU P 241     -22.849-108.875 137.701  0.00 97.00      PROA   
ATOM   3789  CD  GLU P 241     -24.906-108.331 137.985  0.00 97.00      PROA   
ATOM   3790  OE1 GLU P 241     -25.655-108.486 138.982  0.00 97.00      PROA   
ATOM   3791  OE2 GLU P 241     -25.016-107.379 137.170  0.00 97.00      PROA   
ATOM   3792  C   GLU P 241     -21.797-111.636 137.745  0.00 97.00      PROA   
ATOM   3793  O   GLU P 241     -20.827-111.641 138.501  0.00 97.00      PROA   
ATOM   3794  N   ALA P 242     -21.669-111.486 136.404  0.00 97.00      PROA   
ATOM   3795  HN  ALA P 242     -22.464-111.521 135.805  0.00 97.00      PROA   
ATOM   3796  CA  ALA P 242     -20.397-111.316 135.742  0.00 97.00      PROA   
ATOM   3797  HA  ALA P 242     -19.685-110.888 136.435  0.00 97.00      PROA   
ATOM   3798  CB  ALA P 242     -19.864-112.657 135.202  0.00 97.00      PROA   
ATOM   3799  HB1 ALA P 242     -20.583-113.097 134.478  0.00 97.00      PROA   
ATOM   3800  HB2 ALA P 242     -19.742-113.374 136.044  0.00 97.00      PROA   
ATOM   3801  HB3 ALA P 242     -18.879-112.532 134.708  0.00 97.00      PROA   
ATOM   3802  C   ALA P 242     -20.570-110.342 134.596  0.00 97.00      PROA   
ATOM   3803  O   ALA P 242     -21.592-110.330 133.916  0.00 97.00      PROA   
ATOM   3804  N   ALA P 243     -19.561-109.466 134.376  0.00 97.00      PROA   
ATOM   3805  HN  ALA P 243     -18.737-109.469 134.934  0.00 97.00      PROA   
ATOM   3806  CA  ALA P 243     -19.681-108.372 133.444  0.00 97.00      PROA   
ATOM   3807  HA  ALA P 243     -20.262-108.687 132.587  0.00 97.00      PROA   
ATOM   3808  CB  ALA P 243     -20.348-107.156 134.129  0.00 97.00      PROA   
ATOM   3809  HB1 ALA P 243     -19.750-106.826 135.006  0.00 97.00      PROA   
ATOM   3810  HB2 ALA P 243     -21.358-107.439 134.497  0.00 97.00      PROA   
ATOM   3811  HB3 ALA P 243     -20.460-106.301 133.433  0.00 97.00      PROA   
ATOM   3812  C   ALA P 243     -18.313-107.952 132.948  0.00 97.00      PROA   
ATOM   3813  O   ALA P 243     -17.280-108.298 133.518  0.00 97.00      PROA   
ATOM   3814  N   THR P 244     -18.290-107.176 131.840  0.00 97.00      PROA   
ATOM   3815  HN  THR P 244     -19.141-107.006 131.344  0.00 97.00      PROA   
ATOM   3816  CA  THR P 244     -17.176-106.344 131.414  0.00 97.00      PROA   
ATOM   3817  HA  THR P 244     -16.282-106.952 131.366  0.00 97.00      PROA   
ATOM   3818  CB  THR P 244     -17.437-105.704 130.061  0.00 97.00      PROA   
ATOM   3819  HB  THR P 244     -16.646-104.968 129.815  0.00 97.00      PROA   
ATOM   3820  OG1 THR P 244     -18.688-105.041 130.081  0.00 97.00      PROA   
ATOM   3821  HG1 THR P 244     -18.725-104.597 130.932  0.00 97.00      PROA   
ATOM   3822  CG2 THR P 244     -17.459-106.742 128.924  0.00 97.00      PROA   
ATOM   3823 HG21 THR P 244     -18.214-107.531 129.113  0.00 97.00      PROA   
ATOM   3824 HG22 THR P 244     -16.463-107.215 128.812  0.00 97.00      PROA   
ATOM   3825 HG23 THR P 244     -17.715-106.235 127.967  0.00 97.00      PROA   
ATOM   3826  C   THR P 244     -16.940-105.209 132.411  0.00 97.00      PROA   
ATOM   3827  O   THR P 244     -17.895-104.623 132.916  0.00 97.00      PROA   
ATOM   3828  N   GLU P 245     -15.660-104.845 132.658  0.00 97.00      PROA   
ATOM   3829  HN  GLU P 245     -14.919-105.299 132.168  0.00 97.00      PROA   
ATOM   3830  CA  GLU P 245     -15.168-103.847 133.603  0.00 97.00      PROA   
ATOM   3831  HA  GLU P 245     -15.423-104.148 134.610  0.00 97.00      PROA   
ATOM   3832  CB  GLU P 245     -13.629-103.848 133.365  0.00 97.00      PROA   
ATOM   3833  HB1 GLU P 245     -13.403-103.275 132.439  0.00 97.00      PROA   
ATOM   3834  HB2 GLU P 245     -13.369-104.914 133.154  0.00 97.00      PROA   
ATOM   3835  CG  GLU P 245     -12.713-103.328 134.493  0.00 97.00      PROA   
ATOM   3836  HG1 GLU P 245     -13.303-103.189 135.420  0.00 97.00      PROA   
ATOM   3837  HG2 GLU P 245     -12.287-102.345 134.199  0.00 97.00      PROA   
ATOM   3838  CD  GLU P 245     -11.530-104.254 134.817  0.00 97.00      PROA   
ATOM   3839  OE1 GLU P 245     -11.112-105.071 133.960  0.00 97.00      PROA   
ATOM   3840  OE2 GLU P 245     -11.018-104.134 135.959  0.00 97.00      PROA   
ATOM   3841  C   GLU P 245     -15.766-102.467 133.315  0.00 97.00      PROA   
ATOM   3842  O   GLU P 245     -16.242-101.745 134.189  0.00 97.00      PROA   
ATOM   3843  N   ASP P 246     -15.801-102.147 132.018  0.00 97.00      PROA   
ATOM   3844  HN  ASP P 246     -15.324-102.758 131.387  0.00 97.00      PROA   
ATOM   3845  CA  ASP P 246     -16.327-101.005 131.317  0.00 97.00      PROA   
ATOM   3846  HA  ASP P 246     -15.964-100.110 131.806  0.00 97.00      PROA   
ATOM   3847  CB  ASP P 246     -15.739-101.074 129.865  0.00 97.00      PROA   
ATOM   3848  HB1 ASP P 246     -14.699-100.676 129.878  0.00 97.00      PROA   
ATOM   3849  HB2 ASP P 246     -16.321-100.454 129.156  0.00 97.00      PROA   
ATOM   3850  CG  ASP P 246     -15.651-102.518 129.336  0.00 97.00      PROA   
ATOM   3851  OD1 ASP P 246     -14.751-103.286 129.775  0.00 97.00      PROA   
ATOM   3852  OD2 ASP P 246     -16.529-102.895 128.526  0.00 97.00      PROA   
ATOM   3853  C   ASP P 246     -17.863-100.905 131.298  0.00 97.00      PROA   
ATOM   3854  O   ASP P 246     -18.410 -99.847 130.989  0.00 97.00      PROA   
ATOM   3855  N   GLY P 247     -18.613-101.980 131.646  0.00 97.00      PROA   
ATOM   3856  HN  GLY P 247     -18.151-102.795 131.990  0.00 97.00      PROA   
ATOM   3857  CA  GLY P 247     -20.078-101.962 131.722  0.00 97.00      PROA   
ATOM   3858  HA1 GLY P 247     -20.392-101.052 132.215  0.00 97.00      PROA   
ATOM   3859  HA2 GLY P 247     -20.380-102.843 132.270  0.00 97.00      PROA   
ATOM   3860  C   GLY P 247     -20.786-102.018 130.389  0.00 97.00      PROA   
ATOM   3861  O   GLY P 247     -21.986-101.755 130.289  0.00 97.00      PROA   
ATOM   3862  N   ASN P 248     -20.059-102.389 129.319  0.00 97.00      PROA   
ATOM   3863  HN  ASN P 248     -19.076-102.523 129.414  0.00 97.00      PROA   
ATOM   3864  CA  ASN P 248     -20.619-102.682 128.017  0.00 97.00      PROA   
ATOM   3865  HA  ASN P 248     -21.217-101.834 127.715  0.00 97.00      PROA   
ATOM   3866  CB  ASN P 248     -19.477-102.921 127.001  0.00 97.00      PROA   
ATOM   3867  HB1 ASN P 248     -19.835-103.435 126.085  0.00 97.00      PROA   
ATOM   3868  HB2 ASN P 248     -18.678-103.537 127.466  0.00 97.00      PROA   
ATOM   3869  CG  ASN P 248     -18.951-101.547 126.571  0.00 97.00      PROA   
ATOM   3870  OD1 ASN P 248     -19.739-100.627 126.323  0.00 97.00      PROA   
ATOM   3871  ND2 ASN P 248     -17.605-101.377 126.521  0.00 97.00      PROA   
ATOM   3872 HD21 ASN P 248     -17.255-100.472 126.290  0.00 97.00      PROA   
ATOM   3873 HD22 ASN P 248     -17.023-102.051 126.981  0.00 97.00      PROA   
ATOM   3874  C   ASN P 248     -21.569-103.864 128.031  0.00 97.00      PROA   
ATOM   3875  O   ASN P 248     -22.666-103.790 127.480  0.00 97.00      PROA   
ATOM   3876  N   VAL P 249     -21.173-104.964 128.703  0.00 97.00      PROA   
ATOM   3877  HN  VAL P 249     -20.273-104.980 129.135  0.00 97.00      PROA   
ATOM   3878  CA  VAL P 249     -21.913-106.204 128.749  0.00 97.00      PROA   
ATOM   3879  HA  VAL P 249     -22.914-106.053 128.372  0.00 97.00      PROA   
ATOM   3880  CB  VAL P 249     -21.234-107.309 127.944  0.00 97.00      PROA   
ATOM   3881  HB  VAL P 249     -20.249-107.562 128.396  0.00 97.00      PROA   
ATOM   3882  CG1 VAL P 249     -22.111-108.581 127.926  0.00 97.00      PROA   
ATOM   3883 HG11 VAL P 249     -23.111-108.355 127.501  0.00 97.00      PROA   
ATOM   3884 HG12 VAL P 249     -22.241-109.007 128.942  0.00 97.00      PROA   
ATOM   3885 HG13 VAL P 249     -21.632-109.355 127.292  0.00 97.00      PROA   
ATOM   3886  CG2 VAL P 249     -20.963-106.811 126.507  0.00 97.00      PROA   
ATOM   3887 HG21 VAL P 249     -20.323-105.907 126.490  0.00 97.00      PROA   
ATOM   3888 HG22 VAL P 249     -21.920-106.584 125.993  0.00 97.00      PROA   
ATOM   3889 HG23 VAL P 249     -20.430-107.599 125.937  0.00 97.00      PROA   
ATOM   3890  C   VAL P 249     -22.003-106.655 130.188  0.00 97.00      PROA   
ATOM   3891  O   VAL P 249     -20.994-106.812 130.866  0.00 97.00      PROA   
ATOM   3892  N   LEU P 250     -23.232-106.919 130.683  0.00 97.00      PROA   
ATOM   3893  HN  LEU P 250     -24.051-106.757 130.142  0.00 97.00      PROA   
ATOM   3894  CA  LEU P 250     -23.447-107.586 131.947  0.00 97.00      PROA   
ATOM   3895  HA  LEU P 250     -22.503-107.979 132.298  0.00 97.00      PROA   
ATOM   3896  CB  LEU P 250     -23.999-106.715 133.118  0.00 97.00      PROA   
ATOM   3897  HB1 LEU P 250     -23.157-106.051 133.423  0.00 97.00      PROA   
ATOM   3898  HB2 LEU P 250     -24.206-107.378 133.986  0.00 97.00      PROA   
ATOM   3899  CG  LEU P 250     -25.230-105.781 132.919  0.00 97.00      PROA   
ATOM   3900  HG  LEU P 250     -25.321-105.239 133.895  0.00 97.00      PROA   
ATOM   3901  CD1 LEU P 250     -25.055-104.688 131.847  0.00 97.00      PROA   
ATOM   3902 HD11 LEU P 250     -25.124-105.126 130.830  0.00 97.00      PROA   
ATOM   3903 HD12 LEU P 250     -24.070-104.188 131.961  0.00 97.00      PROA   
ATOM   3904 HD13 LEU P 250     -25.858-103.928 131.947  0.00 97.00      PROA   
ATOM   3905  CD2 LEU P 250     -26.567-106.523 132.736  0.00 97.00      PROA   
ATOM   3906 HD21 LEU P 250     -26.669-107.331 133.490  0.00 97.00      PROA   
ATOM   3907 HD22 LEU P 250     -26.633-106.964 131.721  0.00 97.00      PROA   
ATOM   3908 HD23 LEU P 250     -27.414-105.815 132.853  0.00 97.00      PROA   
ATOM   3909  C   LEU P 250     -24.283-108.799 131.646  0.00 97.00      PROA   
ATOM   3910  O   LEU P 250     -25.241-108.743 130.879  0.00 97.00      PROA   
ATOM   3911  N   LYS P 251     -23.880-109.967 132.190  0.00 97.00      PROA   
ATOM   3912  HN  LYS P 251     -23.082-110.020 132.789  0.00 97.00      PROA   
ATOM   3913  CA  LYS P 251     -24.455-111.220 131.777  0.00 97.00      PROA   
ATOM   3914  HA  LYS P 251     -25.423-111.059 131.324  0.00 97.00      PROA   
ATOM   3915  CB  LYS P 251     -23.552-111.900 130.735  0.00 97.00      PROA   
ATOM   3916  HB1 LYS P 251     -22.582-112.222 131.169  0.00 97.00      PROA   
ATOM   3917  HB2 LYS P 251     -23.317-111.103 129.989  0.00 97.00      PROA   
ATOM   3918  CG  LYS P 251     -24.249-113.048 129.994  0.00 97.00      PROA   
ATOM   3919  HG1 LYS P 251     -25.323-113.094 130.288  0.00 97.00      PROA   
ATOM   3920  HG2 LYS P 251     -23.783-114.003 130.313  0.00 97.00      PROA   
ATOM   3921  CD  LYS P 251     -24.176-112.885 128.465  0.00 97.00      PROA   
ATOM   3922  HD1 LYS P 251     -24.718-111.951 128.190  0.00 97.00      PROA   
ATOM   3923  HD2 LYS P 251     -24.707-113.735 127.985  0.00 97.00      PROA   
ATOM   3924  CE  LYS P 251     -22.735-112.817 127.935  0.00 97.00      PROA   
ATOM   3925  HE1 LYS P 251     -22.197-113.741 128.231  0.00 97.00      PROA   
ATOM   3926  HE2 LYS P 251     -22.188-111.940 128.342  0.00 97.00      PROA   
ATOM   3927  NZ  LYS P 251     -22.705-112.708 126.454  0.00 97.00      PROA   
ATOM   3928  HZ1 LYS P 251     -23.310-111.930 126.128  0.00 97.00      PROA   
ATOM   3929  HZ2 LYS P 251     -23.024-113.598 126.013  0.00 97.00      PROA   
ATOM   3930  HZ3 LYS P 251     -21.747-112.487 126.125  0.00 97.00      PROA   
ATOM   3931  C   LYS P 251     -24.660-112.072 133.001  0.00 97.00      PROA   
ATOM   3932  O   LYS P 251     -23.829-112.890 133.390  0.00 97.00      PROA   
ATOM   3933  N   ARG P 252     -25.817-111.858 133.655  0.00 97.00      PROA   
ATOM   3934  HN  ARG P 252     -26.468-111.190 133.298  0.00 97.00      PROA   
ATOM   3935  CA  ARG P 252     -26.229-112.541 134.861  0.00 97.00      PROA   
ATOM   3936  HA  ARG P 252     -25.420-112.428 135.569  0.00 97.00      PROA   
ATOM   3937  CB  ARG P 252     -27.480-111.855 135.463  0.00 97.00      PROA   
ATOM   3938  HB1 ARG P 252     -27.891-112.471 136.292  0.00 97.00      PROA   
ATOM   3939  HB2 ARG P 252     -28.266-111.773 134.679  0.00 97.00      PROA   
ATOM   3940  CG  ARG P 252     -27.179-110.452 136.031  0.00 97.00      PROA   
ATOM   3941  HG1 ARG P 252     -26.746-109.793 135.245  0.00 97.00      PROA   
ATOM   3942  HG2 ARG P 252     -26.404-110.575 136.822  0.00 97.00      PROA   
ATOM   3943  CD  ARG P 252     -28.417-109.759 136.624  0.00 97.00      PROA   
ATOM   3944  HD1 ARG P 252     -28.949-110.445 137.314  0.00 97.00      PROA   
ATOM   3945  HD2 ARG P 252     -29.098-109.421 135.814  0.00 97.00      PROA   
ATOM   3946  NE  ARG P 252     -27.916-108.601 137.424  0.00 97.00      PROA   
ATOM   3947  HE  ARG P 252     -27.018-108.681 137.861  0.00 97.00      PROA   
ATOM   3948  CZ  ARG P 252     -28.372-107.337 137.378  0.00 97.00      PROA   
ATOM   3949  NH1 ARG P 252     -29.633-107.036 137.087  0.00 97.00      PROA   
ATOM   3950 HH11 ARG P 252     -30.271-107.798 137.067  0.00 97.00      PROA   
ATOM   3951 HH12 ARG P 252     -29.921-106.103 137.279  0.00 97.00      PROA   
ATOM   3952  NH2 ARG P 252     -27.489-106.369 137.676  0.00 97.00      PROA   
ATOM   3953 HH21 ARG P 252     -26.534-106.676 137.724  0.00 97.00      PROA   
ATOM   3954 HH22 ARG P 252     -27.699-105.416 137.493  0.00 97.00      PROA   
ATOM   3955  C   ARG P 252     -26.444-114.041 134.708  0.00 97.00      PROA   
ATOM   3956  O   ARG P 252     -26.925-114.510 133.677  0.00 97.00      PROA   
ATOM   3957  N   SER P 253     -26.101-114.842 135.752  0.00 97.00      PROA   
ATOM   3958  HN  SER P 253     -25.655-114.476 136.567  0.00 97.00      PROA   
ATOM   3959  CA  SER P 253     -26.489-116.245 135.796  0.00 97.00      PROA   
ATOM   3960  HA  SER P 253     -26.326-116.646 134.809  0.00 97.00      PROA   
ATOM   3961  CB  SER P 253     -25.631-117.141 136.732  0.00 97.00      PROA   
ATOM   3962  HB1 SER P 253     -24.586-117.166 136.357  0.00 97.00      PROA   
ATOM   3963  HB2 SER P 253     -26.019-118.182 136.726  0.00 97.00      PROA   
ATOM   3964  OG  SER P 253     -25.624-116.682 138.075  0.00 97.00      PROA   
ATOM   3965  HG1 SER P 253     -25.219-115.806 138.055  0.00 97.00      PROA   
ATOM   3966  C   SER P 253     -27.963-116.374 136.179  0.00 97.00      PROA   
ATOM   3967  O   SER P 253     -28.427-115.620 137.034  0.00 97.00      PROA   
ATOM   3968  N   PRO P 254     -28.748-117.286 135.606  0.00 97.00      PROA   
ATOM   3969  CD  PRO P 254     -28.498-117.853 134.277  0.00 97.00      PROA   
ATOM   3970  HD1 PRO P 254     -27.750-118.669 134.376  0.00 97.00      PROA   
ATOM   3971  HD2 PRO P 254     -28.134-117.082 133.560  0.00 97.00      PROA   
ATOM   3972  CA  PRO P 254     -29.995-117.789 136.187  0.00 97.00      PROA   
ATOM   3973  HA  PRO P 254     -30.676-116.952 136.241  0.00 97.00      PROA   
ATOM   3974  CB  PRO P 254     -30.452-118.867 135.185  0.00 97.00      PROA   
ATOM   3975  HB1 PRO P 254     -31.556-118.957 135.144  0.00 97.00      PROA   
ATOM   3976  HB2 PRO P 254     -30.012-119.855 135.445  0.00 97.00      PROA   
ATOM   3977  CG  PRO P 254     -29.854-118.410 133.848  0.00 97.00      PROA   
ATOM   3978  HG1 PRO P 254     -29.763-119.231 133.109  0.00 97.00      PROA   
ATOM   3979  HG2 PRO P 254     -30.471-117.590 133.419  0.00 97.00      PROA   
ATOM   3980  C   PRO P 254     -29.851-118.343 137.604  0.00 97.00      PROA   
ATOM   3981  O   PRO P 254     -28.790-118.876 137.925  0.00 97.00      PROA   
ATOM   3982  N   GLU P 255     -30.898-118.235 138.465  0.00 97.00      PROA   
ATOM   3983  HN  GLU P 255     -31.733-117.752 138.210  0.00 97.00      PROA   
ATOM   3984  CA  GLU P 255     -30.887-118.760 139.822  0.00 97.00      PROA   
ATOM   3985  HA  GLU P 255     -30.054-118.297 140.324  0.00 97.00      PROA   
ATOM   3986  CB  GLU P 255     -32.168-118.399 140.630  0.00 97.00      PROA   
ATOM   3987  HB1 GLU P 255     -32.046-118.868 141.628  0.00 97.00      PROA   
ATOM   3988  HB2 GLU P 255     -33.062-118.858 140.154  0.00 97.00      PROA   
ATOM   3989  CG  GLU P 255     -32.412-116.878 140.823  0.00 97.00      PROA   
ATOM   3990  HG1 GLU P 255     -33.161-116.518 140.087  0.00 97.00      PROA   
ATOM   3991  HG2 GLU P 255     -31.468-116.318 140.660  0.00 97.00      PROA   
ATOM   3992  CD  GLU P 255     -32.899-116.523 142.233  0.00 97.00      PROA   
ATOM   3993  OE1 GLU P 255     -34.052-116.036 142.372  0.00 97.00      PROA   
ATOM   3994  OE2 GLU P 255     -32.103-116.715 143.189  0.00 97.00      PROA   
ATOM   3995  C   GLU P 255     -30.664-120.269 139.922  0.00 97.00      PROA   
ATOM   3996  O   GLU P 255     -31.195-121.058 139.142  0.00 97.00      PROA   
ATOM   3997  N   LEU P 256     -29.859-120.686 140.924  0.00 97.00      PROA   
ATOM   3998  HN  LEU P 256     -29.400-120.013 141.504  0.00 97.00      PROA   
ATOM   3999  CA  LEU P 256     -29.491-122.060 141.184  0.00 97.00      PROA   
ATOM   4000  HA  LEU P 256     -30.009-122.707 140.492  0.00 97.00      PROA   
ATOM   4001  CB  LEU P 256     -27.951-122.203 141.020  0.00 97.00      PROA   
ATOM   4002  HB1 LEU P 256     -27.432-121.577 141.777  0.00 97.00      PROA   
ATOM   4003  HB2 LEU P 256     -27.715-121.759 140.023  0.00 97.00      PROA   
ATOM   4004  CG  LEU P 256     -27.337-123.627 141.015  0.00 97.00      PROA   
ATOM   4005  HG  LEU P 256     -26.326-123.522 140.548  0.00 97.00      PROA   
ATOM   4006  CD1 LEU P 256     -27.088-124.191 142.426  0.00 97.00      PROA   
ATOM   4007 HD11 LEU P 256     -28.046-124.410 142.934  0.00 97.00      PROA   
ATOM   4008 HD12 LEU P 256     -26.520-123.463 143.042  0.00 97.00      PROA   
ATOM   4009 HD13 LEU P 256     -26.509-125.135 142.365  0.00 97.00      PROA   
ATOM   4010  CD2 LEU P 256     -28.124-124.620 140.141  0.00 97.00      PROA   
ATOM   4011 HD21 LEU P 256     -28.257-124.209 139.118  0.00 97.00      PROA   
ATOM   4012 HD22 LEU P 256     -29.123-124.821 140.580  0.00 97.00      PROA   
ATOM   4013 HD23 LEU P 256     -27.575-125.582 140.068  0.00 97.00      PROA   
ATOM   4014  C   LEU P 256     -29.951-122.391 142.591  0.00 97.00      PROA   
ATOM   4015  O   LEU P 256     -29.721-121.631 143.525  0.00 97.00      PROA   
ATOM   4016  N   GLU P 257     -30.645-123.538 142.787  0.00 97.00      PROA   
ATOM   4017  HN  GLU P 257     -30.813-124.176 142.042  0.00 97.00      PROA   
ATOM   4018  CA  GLU P 257     -31.241-123.881 144.065  0.00 97.00      PROA   
ATOM   4019  HA  GLU P 257     -31.526-122.969 144.567  0.00 97.00      PROA   
ATOM   4020  CB  GLU P 257     -32.516-124.749 143.898  0.00 97.00      PROA   
ATOM   4021  HB1 GLU P 257     -32.265-125.741 143.466  0.00 97.00      PROA   
ATOM   4022  HB2 GLU P 257     -33.151-124.229 143.141  0.00 97.00      PROA   
ATOM   4023  CG  GLU P 257     -33.376-124.879 145.179  0.00 97.00      PROA   
ATOM   4024  HG1 GLU P 257     -34.443-124.716 144.911  0.00 97.00      PROA   
ATOM   4025  HG2 GLU P 257     -33.092-124.112 145.928  0.00 97.00      PROA   
ATOM   4026  CD  GLU P 257     -33.284-126.251 145.833  0.00 97.00      PROA   
ATOM   4027  OE1 GLU P 257     -32.196-126.584 146.350  0.00 97.00      PROA   
ATOM   4028  OE2 GLU P 257     -34.313-126.969 145.861  0.00 97.00      PROA   
ATOM   4029  C   GLU P 257     -30.250-124.602 144.952  0.00 97.00      PROA   
ATOM   4030  O   GLU P 257     -29.580-125.543 144.535  0.00 97.00      PROA   
ATOM   4031  N   LEU P 258     -30.154-124.155 146.225  0.00 97.00      PROA   
ATOM   4032  HN  LEU P 258     -30.693-123.365 146.514  0.00 97.00      PROA   
ATOM   4033  CA  LEU P 258     -29.332-124.769 147.242  0.00 97.00      PROA   
ATOM   4034  HA  LEU P 258     -29.161-125.801 146.973  0.00 97.00      PROA   
ATOM   4035  CB  LEU P 258     -27.961-124.070 147.447  0.00 97.00      PROA   
ATOM   4036  HB1 LEU P 258     -27.410-124.541 148.290  0.00 97.00      PROA   
ATOM   4037  HB2 LEU P 258     -28.148-123.010 147.715  0.00 97.00      PROA   
ATOM   4038  CG  LEU P 258     -27.032-124.085 146.208  0.00 97.00      PROA   
ATOM   4039  HG  LEU P 258     -27.617-123.737 145.326  0.00 97.00      PROA   
ATOM   4040  CD1 LEU P 258     -25.866-123.098 146.382  0.00 97.00      PROA   
ATOM   4041 HD11 LEU P 258     -25.232-123.406 147.240  0.00 97.00      PROA   
ATOM   4042 HD12 LEU P 258     -26.247-122.074 146.571  0.00 97.00      PROA   
ATOM   4043 HD13 LEU P 258     -25.244-123.082 145.462  0.00 97.00      PROA   
ATOM   4044  CD2 LEU P 258     -26.487-125.492 145.899  0.00 97.00      PROA   
ATOM   4045 HD21 LEU P 258     -27.315-126.204 145.706  0.00 97.00      PROA   
ATOM   4046 HD22 LEU P 258     -25.885-125.865 146.755  0.00 97.00      PROA   
ATOM   4047 HD23 LEU P 258     -25.837-125.460 145.000  0.00 97.00      PROA   
ATOM   4048  C   LEU P 258     -30.097-124.777 148.551  0.00 97.00      PROA   
ATOM   4049  O   LEU P 258     -29.818-124.014 149.474  0.00 97.00      PROA   
ATOM   4050  N   GLN P 259     -31.105-125.668 148.670  0.00 97.00      PROA   
ATOM   4051  HN  GLN P 259     -31.447-126.148 147.859  0.00 97.00      PROA   
ATOM   4052  CA  GLN P 259     -31.711-126.038 149.932  0.00 97.00      PROA   
ATOM   4053  HA  GLN P 259     -32.043-125.116 150.381  0.00 97.00      PROA   
ATOM   4054  CB  GLN P 259     -32.957-126.952 149.778  0.00 97.00      PROA   
ATOM   4055  HB1 GLN P 259     -33.176-127.465 150.741  0.00 97.00      PROA   
ATOM   4056  HB2 GLN P 259     -32.724-127.737 149.025  0.00 97.00      PROA   
ATOM   4057  CG  GLN P 259     -34.234-126.204 149.345  0.00 97.00      PROA   
ATOM   4058  HG1 GLN P 259     -34.099-125.741 148.348  0.00 97.00      PROA   
ATOM   4059  HG2 GLN P 259     -34.481-125.399 150.068  0.00 97.00      PROA   
ATOM   4060  CD  GLN P 259     -35.410-127.188 149.320  0.00 97.00      PROA   
ATOM   4061  OE1 GLN P 259     -36.039-127.450 150.352  0.00 97.00      PROA   
ATOM   4062  NE2 GLN P 259     -35.707-127.756 148.122  0.00 97.00      PROA   
ATOM   4063 HE21 GLN P 259     -36.467-128.398 148.060  0.00 97.00      PROA   
ATOM   4064 HE22 GLN P 259     -35.160-127.520 147.314  0.00 97.00      PROA   
ATOM   4065  C   GLN P 259     -30.732-126.663 150.910  0.00 97.00      PROA   
ATOM   4066  O   GLN P 259     -29.890-127.474 150.539  0.00 97.00      PROA   
ATOM   4067  N   VAL P 260     -30.829-126.269 152.200  0.00 97.00      PROA   
ATOM   4068  HN  VAL P 260     -31.506-125.593 152.473  0.00 97.00      PROA   
ATOM   4069  CA  VAL P 260     -29.967-126.739 153.260  0.00 97.00      PROA   
ATOM   4070  HA  VAL P 260     -29.419-127.604 152.923  0.00 97.00      PROA   
ATOM   4071  CB  VAL P 260     -28.975-125.678 153.729  0.00 97.00      PROA   
ATOM   4072  HB  VAL P 260     -29.538-124.802 154.112  0.00 97.00      PROA   
ATOM   4073  CG1 VAL P 260     -28.068-126.239 154.845  0.00 97.00      PROA   
ATOM   4074 HG11 VAL P 260     -27.544-127.155 154.498  0.00 97.00      PROA   
ATOM   4075 HG12 VAL P 260     -28.646-126.477 155.760  0.00 97.00      PROA   
ATOM   4076 HG13 VAL P 260     -27.302-125.484 155.116  0.00 97.00      PROA   
ATOM   4077  CG2 VAL P 260     -28.120-125.180 152.540  0.00 97.00      PROA   
ATOM   4078 HG21 VAL P 260     -28.743-124.659 151.786  0.00 97.00      PROA   
ATOM   4079 HG22 VAL P 260     -27.604-126.029 152.049  0.00 97.00      PROA   
ATOM   4080 HG23 VAL P 260     -27.353-124.462 152.900  0.00 97.00      PROA   
ATOM   4081  C   VAL P 260     -30.891-127.154 154.390  0.00 97.00      PROA   
ATOM   4082  O   VAL P 260     -31.793-126.408 154.765  0.00 97.00      PROA   
ATOM   4083  N   LEU P 261     -30.711-128.378 154.942  0.00 97.00      PROA   
ATOM   4084  HN  LEU P 261     -29.962-128.961 154.626  0.00 97.00      PROA   
ATOM   4085  CA  LEU P 261     -31.591-128.939 155.948  0.00 97.00      PROA   
ATOM   4086  HA  LEU P 261     -32.273-128.172 156.277  0.00 97.00      PROA   
ATOM   4087  CB  LEU P 261     -32.430-130.130 155.424  0.00 97.00      PROA   
ATOM   4088  HB1 LEU P 261     -32.986-130.601 156.265  0.00 97.00      PROA   
ATOM   4089  HB2 LEU P 261     -31.744-130.895 154.997  0.00 97.00      PROA   
ATOM   4090  CG  LEU P 261     -33.479-129.756 154.347  0.00 97.00      PROA   
ATOM   4091  HG  LEU P 261     -32.941-129.338 153.464  0.00 97.00      PROA   
ATOM   4092  CD1 LEU P 261     -34.240-131.013 153.890  0.00 97.00      PROA   
ATOM   4093 HD11 LEU P 261     -34.811-131.441 154.742  0.00 97.00      PROA   
ATOM   4094 HD12 LEU P 261     -33.532-131.782 153.519  0.00 97.00      PROA   
ATOM   4095 HD13 LEU P 261     -34.952-130.759 153.076  0.00 97.00      PROA   
ATOM   4096  CD2 LEU P 261     -34.482-128.692 154.830  0.00 97.00      PROA   
ATOM   4097 HD21 LEU P 261     -35.245-128.506 154.044  0.00 97.00      PROA   
ATOM   4098 HD22 LEU P 261     -33.972-127.732 155.045  0.00 97.00      PROA   
ATOM   4099 HD23 LEU P 261     -34.998-129.043 155.749  0.00 97.00      PROA   
ATOM   4100  C   LEU P 261     -30.846-129.361 157.193  0.00 97.00      PROA   
ATOM   4101  O   LEU P 261     -29.825-130.041 157.154  0.00 97.00      PROA   
ATOM   4102  N   GLY P 262     -31.393-128.947 158.356  0.00 97.00      PROA   
ATOM   4103  HN  GLY P 262     -32.247-128.437 158.347  0.00 97.00      PROA   
ATOM   4104  CA  GLY P 262     -30.884-129.234 159.672  0.00 97.00      PROA   
ATOM   4105  HA1 GLY P 262     -30.300-128.388 159.999  0.00 97.00      PROA   
ATOM   4106  HA2 GLY P 262     -30.352-130.176 159.676  0.00 97.00      PROA   
ATOM   4107  C   GLY P 262     -32.060-129.337 160.583  0.00 97.00      PROA   
ATOM   4108  O   GLY P 262     -33.157-128.883 160.268  0.00 97.00      PROA   
ATOM   4109  N   HSD P 263     -31.838-129.927 161.772  0.00 97.00      PROA   
ATOM   4110  HN  HSD P 263     -30.926-130.241 162.019  0.00 97.00      PROA   
ATOM   4111  CA  HSD P 263     -32.840-130.067 162.799  0.00 97.00      PROA   
ATOM   4112  HA  HSD P 263     -33.716-129.480 162.559  0.00 97.00      PROA   
ATOM   4113  CB  HSD P 263     -33.245-131.543 163.020  0.00 97.00      PROA   
ATOM   4114  HB1 HSD P 263     -33.907-131.639 163.908  0.00 97.00      PROA   
ATOM   4115  HB2 HSD P 263     -32.332-132.150 163.206  0.00 97.00      PROA   
ATOM   4116  ND1 HSD P 263     -35.309-132.313 161.713  0.00 97.00      PROA   
ATOM   4117  HD1 HSD P 263     -35.990-132.096 162.413  0.00 97.00      PROA   
ATOM   4118  CG  HSD P 263     -33.946-132.108 161.807  0.00 97.00      PROA   
ATOM   4119  CE1 HSD P 263     -35.538-132.902 160.512  0.00 97.00      PROA   
ATOM   4120  HE1 HSD P 263     -36.533-133.181 160.165  0.00 97.00      PROA   
ATOM   4121  NE2 HSD P 263     -34.424-133.101 159.835  0.00 97.00      PROA   
ATOM   4122  CD2 HSD P 263     -33.422-132.611 160.654  0.00 97.00      PROA   
ATOM   4123  HD2 HSD P 263     -32.391-132.666 160.327  0.00 97.00      PROA   
ATOM   4124  C   HSD P 263     -32.199-129.482 164.026  0.00 97.00      PROA   
ATOM   4125  O   HSD P 263     -31.017-129.712 164.269  0.00 97.00      PROA   
ATOM   4126  N   GLN P 264     -32.950-128.660 164.799  0.00 97.00      PROA   
ATOM   4127  HN  GLN P 264     -33.914-128.504 164.598  0.00 97.00      PROA   
ATOM   4128  CA  GLN P 264     -32.415-127.861 165.887  0.00 97.00      PROA   
ATOM   4129  HA  GLN P 264     -31.670-127.218 165.437  0.00 97.00      PROA   
ATOM   4130  CB  GLN P 264     -33.493-126.921 166.484  0.00 97.00      PROA   
ATOM   4131  HB1 GLN P 264     -33.150-126.497 167.453  0.00 97.00      PROA   
ATOM   4132  HB2 GLN P 264     -34.396-127.541 166.684  0.00 97.00      PROA   
ATOM   4133  CG  GLN P 264     -33.834-125.745 165.535  0.00 97.00      PROA   
ATOM   4134  HG1 GLN P 264     -33.844-126.095 164.481  0.00 97.00      PROA   
ATOM   4135  HG2 GLN P 264     -33.065-124.949 165.620  0.00 97.00      PROA   
ATOM   4136  CD  GLN P 264     -35.222-125.152 165.807  0.00 97.00      PROA   
ATOM   4137  OE1 GLN P 264     -36.101-125.183 164.938  0.00 97.00      PROA   
ATOM   4138  NE2 GLN P 264     -35.424-124.593 167.030  0.00 97.00      PROA   
ATOM   4139 HE21 GLN P 264     -36.324-124.208 167.227  0.00 97.00      PROA   
ATOM   4140 HE22 GLN P 264     -34.681-124.573 167.698  0.00 97.00      PROA   
ATOM   4141  C   GLN P 264     -31.682-128.638 166.970  0.00 97.00      PROA   
ATOM   4142  O   GLN P 264     -32.134-129.673 167.455  0.00 97.00      PROA   
ATOM   4143  N   GLN P 265     -30.484-128.133 167.331  0.00 97.00      PROA   
ATOM   4144  HN  GLN P 265     -30.177-127.266 166.943  0.00 97.00      PROA   
ATOM   4145  CA  GLN P 265     -29.473-128.836 168.080  0.00 97.00      PROA   
ATOM   4146  HA  GLN P 265     -29.737-129.881 168.063  0.00 97.00      PROA   
ATOM   4147  CB  GLN P 265     -28.063-128.704 167.421  0.00 97.00      PROA   
ATOM   4148  HB1 GLN P 265     -28.065-129.326 166.497  0.00 97.00      PROA   
ATOM   4149  HB2 GLN P 265     -27.300-129.148 168.099  0.00 97.00      PROA   
ATOM   4150  CG  GLN P 265     -27.591-127.271 167.044  0.00 97.00      PROA   
ATOM   4151  HG1 GLN P 265     -26.500-127.295 166.833  0.00 97.00      PROA   
ATOM   4152  HG2 GLN P 265     -27.748-126.591 167.906  0.00 97.00      PROA   
ATOM   4153  CD  GLN P 265     -28.319-126.665 165.830  0.00 97.00      PROA   
ATOM   4154  OE1 GLN P 265     -29.311-125.943 165.979  0.00 97.00      PROA   
ATOM   4155  NE2 GLN P 265     -27.812-126.954 164.600  0.00 97.00      PROA   
ATOM   4156 HE21 GLN P 265     -28.283-126.597 163.790  0.00 97.00      PROA   
ATOM   4157 HE22 GLN P 265     -26.991-127.512 164.508  0.00 97.00      PROA   
ATOM   4158  C   GLN P 265     -29.410-128.370 169.525  0.00 97.00      PROA   
ATOM   4159  O   GLN P 265     -29.755-127.223 169.812  0.00 97.00      PROA   
ATOM   4160  N   PRO P 266     -28.972-129.197 170.483  0.00 97.00      PROA   
ATOM   4161  CD  PRO P 266     -28.854-130.650 170.321  0.00 97.00      PROA   
ATOM   4162  HD1 PRO P 266     -27.995-130.863 169.647  0.00 97.00      PROA   
ATOM   4163  HD2 PRO P 266     -29.788-131.096 169.913  0.00 97.00      PROA   
ATOM   4164  CA  PRO P 266     -28.332-128.753 171.721  0.00 97.00      PROA   
ATOM   4165  HA  PRO P 266     -29.119-128.358 172.347  0.00 97.00      PROA   
ATOM   4166  CB  PRO P 266     -27.697-130.031 172.302  0.00 97.00      PROA   
ATOM   4167  HB1 PRO P 266     -27.676-130.028 173.409  0.00 97.00      PROA   
ATOM   4168  HB2 PRO P 266     -26.660-130.162 171.919  0.00 97.00      PROA   
ATOM   4169  CG  PRO P 266     -28.556-131.163 171.729  0.00 97.00      PROA   
ATOM   4170  HG1 PRO P 266     -28.032-132.140 171.727  0.00 97.00      PROA   
ATOM   4171  HG2 PRO P 266     -29.506-131.249 172.302  0.00 97.00      PROA   
ATOM   4172  C   PRO P 266     -27.307-127.637 171.550  0.00 97.00      PROA   
ATOM   4173  O   PRO P 266     -26.511-127.688 170.614  0.00 97.00      PROA   
ATOM   4174  N   THR P 267     -27.309-126.623 172.441  0.00 97.00      PROA   
ATOM   4175  HN  THR P 267     -28.047-126.533 173.107  0.00 97.00      PROA   
ATOM   4176  CA  THR P 267     -26.257-125.619 172.540  0.00 97.00      PROA   
ATOM   4177  HA  THR P 267     -26.159-125.213 171.542  0.00 97.00      PROA   
ATOM   4178  CB  THR P 267     -26.611-124.464 173.471  0.00 97.00      PROA   
ATOM   4179  HB  THR P 267     -26.304-124.673 174.519  0.00 97.00      PROA   
ATOM   4180  OG1 THR P 267     -28.014-124.244 173.497  0.00 97.00      PROA   
ATOM   4181  HG1 THR P 267     -28.264-124.086 172.583  0.00 97.00      PROA   
ATOM   4182  CG2 THR P 267     -25.932-123.168 172.993  0.00 97.00      PROA   
ATOM   4183 HG21 THR P 267     -26.263-122.915 171.962  0.00 97.00      PROA   
ATOM   4184 HG22 THR P 267     -24.829-123.276 172.990  0.00 97.00      PROA   
ATOM   4185 HG23 THR P 267     -26.204-122.327 173.665  0.00 97.00      PROA   
ATOM   4186  C   THR P 267     -24.874-126.165 172.910  0.00 97.00      PROA   
ATOM   4187  O   THR P 267     -23.916-125.713 172.283  0.00 97.00      PROA   
ATOM   4188  N   PRO P 268     -24.648-127.097 173.847  0.00 97.00      PROA   
ATOM   4189  CD  PRO P 268     -25.549-127.431 174.962  0.00 97.00      PROA   
ATOM   4190  HD1 PRO P 268     -26.564-127.699 174.607  0.00 97.00      PROA   
ATOM   4191  HD2 PRO P 268     -25.602-126.571 175.666  0.00 97.00      PROA   
ATOM   4192  CA  PRO P 268     -23.367-127.787 173.968  0.00 97.00      PROA   
ATOM   4193  HA  PRO P 268     -22.547-127.094 173.844  0.00 97.00      PROA   
ATOM   4194  CB  PRO P 268     -23.406-128.399 175.380  0.00 97.00      PROA   
ATOM   4195  HB1 PRO P 268     -23.018-127.650 176.106  0.00 97.00      PROA   
ATOM   4196  HB2 PRO P 268     -22.806-129.326 175.476  0.00 97.00      PROA   
ATOM   4197  CG  PRO P 268     -24.895-128.634 175.645  0.00 97.00      PROA   
ATOM   4198  HG1 PRO P 268     -25.213-129.564 175.124  0.00 97.00      PROA   
ATOM   4199  HG2 PRO P 268     -25.141-128.709 176.722  0.00 97.00      PROA   
ATOM   4200  C   PRO P 268     -23.227-128.871 172.913  0.00 97.00      PROA   
ATOM   4201  O   PRO P 268     -24.223-129.465 172.502  0.00 97.00      PROA   
ATOM   4202  N   VAL P 269     -21.974-129.120 172.472  0.00 97.00      PROA   
ATOM   4203  HN  VAL P 269     -21.176-128.654 172.842  0.00 97.00      PROA   
ATOM   4204  CA  VAL P 269     -21.579-130.164 171.565  0.00 97.00      PROA   
ATOM   4205  HA  VAL P 269     -22.236-131.012 171.702  0.00 97.00      PROA   
ATOM   4206  CB  VAL P 269     -21.606-129.708 170.101  0.00 97.00      PROA   
ATOM   4207  HB  VAL P 269     -22.636-129.337 169.884  0.00 97.00      PROA   
ATOM   4208  CG1 VAL P 269     -20.617-128.549 169.856  0.00 97.00      PROA   
ATOM   4209 HG11 VAL P 269     -19.580-128.882 170.069  0.00 97.00      PROA   
ATOM   4210 HG12 VAL P 269     -20.853-127.681 170.505  0.00 97.00      PROA   
ATOM   4211 HG13 VAL P 269     -20.663-128.220 168.795  0.00 97.00      PROA   
ATOM   4212  CG2 VAL P 269     -21.324-130.899 169.162  0.00 97.00      PROA   
ATOM   4213 HG21 VAL P 269     -22.045-131.721 169.350  0.00 97.00      PROA   
ATOM   4214 HG22 VAL P 269     -20.297-131.281 169.335  0.00 97.00      PROA   
ATOM   4215 HG23 VAL P 269     -21.402-130.584 168.099  0.00 97.00      PROA   
ATOM   4216  C   VAL P 269     -20.168-130.576 172.052  0.00 97.00      PROA   
ATOM   4217  OT1 VAL P 269     -19.507-129.756 172.748  0.00 97.00      PROA   
ATOM   4218  OT2 VAL P 269     -19.744-131.727 171.762  0.00 97.00      PROA   
END
