# Supplementary material for: The solution structure of the unbound IgG Fc receptor CD64 resembles its crystal structure: Implications for function
Source: PLoS One. 2023 Sep 21;18(9):e0288351. doi: 10.1371/journal.pone.0288351 (PMC10513344; doi:10.1371/journal.pone.0288351)
Supplement: S1 File — (ZIP) [file pone.0288351.s003.zip › CD64V03 E11/Top100/EM_done_ready_for_EM_top100_0p11_E11.dcd_250272.pdb.pdb]

REMARK  FINAL COORDINATES WRITTEN BY NAMD AT TIMESTEP 2000
ATOM      1  N   LYS P   1       8.006 -65.009 105.947  0.00 97.00      PROA   
ATOM      2  HT1 LYS P   1       7.886 -65.182 104.926  0.00 97.00      PROA   
ATOM      3  HT2 LYS P   1       8.927 -65.421 106.210  0.00 97.00      PROA   
ATOM      4  HT3 LYS P   1       8.015 -63.984 106.113  0.00 97.00      PROA   
ATOM      5  CA  LYS P   1       6.902 -65.669 106.684  0.00 97.00      PROA   
ATOM      6  HA  LYS P   1       6.750 -66.636 106.229  0.00 97.00      PROA   
ATOM      7  CB  LYS P   1       7.262 -65.880 108.185  0.00 97.00      PROA   
ATOM      8  HB1 LYS P   1       6.333 -66.144 108.736  0.00 97.00      PROA   
ATOM      9  HB2 LYS P   1       7.647 -64.939 108.633  0.00 97.00      PROA   
ATOM     10  CG  LYS P   1       8.275 -67.021 108.432  0.00 97.00      PROA   
ATOM     11  HG1 LYS P   1       9.283 -66.669 108.121  0.00 97.00      PROA   
ATOM     12  HG2 LYS P   1       8.021 -67.898 107.795  0.00 97.00      PROA   
ATOM     13  CD  LYS P   1       8.366 -67.488 109.900  0.00 97.00      PROA   
ATOM     14  HD1 LYS P   1       8.549 -66.600 110.546  0.00 97.00      PROA   
ATOM     15  HD2 LYS P   1       9.254 -68.155 109.984  0.00 97.00      PROA   
ATOM     16  CE  LYS P   1       7.118 -68.241 110.395  0.00 97.00      PROA   
ATOM     17  HE1 LYS P   1       6.889 -69.089 109.715  0.00 97.00      PROA   
ATOM     18  HE2 LYS P   1       6.239 -67.564 110.437  0.00 97.00      PROA   
ATOM     19  NZ  LYS P   1       7.320 -68.798 111.758  0.00 97.00      PROA   
ATOM     20  HZ1 LYS P   1       7.546 -68.031 112.422  0.00 97.00      PROA   
ATOM     21  HZ2 LYS P   1       8.102 -69.483 111.745  0.00 97.00      PROA   
ATOM     22  HZ3 LYS P   1       6.451 -69.277 112.069  0.00 97.00      PROA   
ATOM     23  C   LYS P   1       5.618 -64.902 106.521  0.00 97.00      PROA   
ATOM     24  O   LYS P   1       5.612 -63.769 106.045  0.00 97.00      PROA   
ATOM     25  N   ALA P   2       4.486 -65.519 106.919  0.00 97.00      PROA   
ATOM     26  HN  ALA P   2       4.459 -66.458 107.252  0.00 97.00      PROA   
ATOM     27  CA  ALA P   2       3.197 -64.898 106.969  0.00 97.00      PROA   
ATOM     28  HA  ALA P   2       3.282 -63.896 107.370  0.00 97.00      PROA   
ATOM     29  CB  ALA P   2       2.493 -64.905 105.596  0.00 97.00      PROA   
ATOM     30  HB1 ALA P   2       2.431 -65.939 105.196  0.00 97.00      PROA   
ATOM     31  HB2 ALA P   2       3.074 -64.294 104.871  0.00 97.00      PROA   
ATOM     32  HB3 ALA P   2       1.469 -64.484 105.663  0.00 97.00      PROA   
ATOM     33  C   ALA P   2       2.465 -65.767 107.960  0.00 97.00      PROA   
ATOM     34  O   ALA P   2       3.019 -66.769 108.416  0.00 97.00      PROA   
ATOM     35  N   VAL P   3       1.217 -65.387 108.327  0.00 97.00      PROA   
ATOM     36  HN  VAL P   3       0.835 -64.520 108.019  0.00 97.00      PROA   
ATOM     37  CA  VAL P   3       0.254 -66.232 109.005  0.00 97.00      PROA   
ATOM     38  HA  VAL P   3       0.406 -67.252 108.684  0.00 97.00      PROA   
ATOM     39  CB  VAL P   3       0.231 -66.172 110.541  0.00 97.00      PROA   
ATOM     40  HB  VAL P   3      -0.611 -66.809 110.904  0.00 97.00      PROA   
ATOM     41  CG1 VAL P   3       1.524 -66.776 111.126  0.00 97.00      PROA   
ATOM     42 HG11 VAL P   3       2.393 -66.126 110.893  0.00 97.00      PROA   
ATOM     43 HG12 VAL P   3       1.704 -67.787 110.704  0.00 97.00      PROA   
ATOM     44 HG13 VAL P   3       1.438 -66.860 112.231  0.00 97.00      PROA   
ATOM     45  CG2 VAL P   3       0.016 -64.736 111.062  0.00 97.00      PROA   
ATOM     46 HG21 VAL P   3      -0.975 -64.343 110.759  0.00 97.00      PROA   
ATOM     47 HG22 VAL P   3       0.803 -64.054 110.677  0.00 97.00      PROA   
ATOM     48 HG23 VAL P   3       0.065 -64.724 112.172  0.00 97.00      PROA   
ATOM     49  C   VAL P   3      -1.074 -65.766 108.449  0.00 97.00      PROA   
ATOM     50  O   VAL P   3      -1.218 -64.597 108.090  0.00 97.00      PROA   
ATOM     51  N   ILE P   4      -2.074 -66.676 108.321  0.00 97.00      PROA   
ATOM     52  HN  ILE P   4      -1.926 -67.641 108.531  0.00 97.00      PROA   
ATOM     53  CA  ILE P   4      -3.346 -66.342 107.695  0.00 97.00      PROA   
ATOM     54  HA  ILE P   4      -3.245 -65.398 107.181  0.00 97.00      PROA   
ATOM     55  CB  ILE P   4      -3.757 -67.346 106.616  0.00 97.00      PROA   
ATOM     56  HB  ILE P   4      -3.854 -68.356 107.076  0.00 97.00      PROA   
ATOM     57  CG2 ILE P   4      -5.110 -66.921 105.995  0.00 97.00      PROA   
ATOM     58 HG21 ILE P   4      -5.069 -65.852 105.692  0.00 97.00      PROA   
ATOM     59 HG22 ILE P   4      -5.945 -67.064 106.710  0.00 97.00      PROA   
ATOM     60 HG23 ILE P   4      -5.338 -67.517 105.090  0.00 97.00      PROA   
ATOM     61  CG1 ILE P   4      -2.669 -67.433 105.516  0.00 97.00      PROA   
ATOM     62 HG11 ILE P   4      -1.654 -67.499 105.962  0.00 97.00      PROA   
ATOM     63 HG12 ILE P   4      -2.719 -66.493 104.931  0.00 97.00      PROA   
ATOM     64  CD  ILE P   4      -2.820 -68.629 104.572  0.00 97.00      PROA   
ATOM     65  HD1 ILE P   4      -3.849 -68.718 104.172  0.00 97.00      PROA   
ATOM     66  HD2 ILE P   4      -2.568 -69.569 105.108  0.00 97.00      PROA   
ATOM     67  HD3 ILE P   4      -2.126 -68.519 103.714  0.00 97.00      PROA   
ATOM     68  C   ILE P   4      -4.455 -66.170 108.729  0.00 97.00      PROA   
ATOM     69  O   ILE P   4      -4.639 -66.989 109.626  0.00 97.00      PROA   
ATOM     70  N   LYS P   5      -5.244 -65.075 108.604  0.00 97.00      PROA   
ATOM     71  HN  LYS P   5      -5.007 -64.371 107.934  0.00 97.00      PROA   
ATOM     72  CA  LYS P   5      -6.418 -64.830 109.420  0.00 97.00      PROA   
ATOM     73  HA  LYS P   5      -6.516 -65.600 110.171  0.00 97.00      PROA   
ATOM     74  CB  LYS P   5      -6.365 -63.445 110.115  0.00 97.00      PROA   
ATOM     75  HB1 LYS P   5      -7.266 -63.311 110.754  0.00 97.00      PROA   
ATOM     76  HB2 LYS P   5      -6.372 -62.642 109.343  0.00 97.00      PROA   
ATOM     77  CG  LYS P   5      -5.115 -63.216 110.981  0.00 97.00      PROA   
ATOM     78  HG1 LYS P   5      -5.169 -62.172 111.362  0.00 97.00      PROA   
ATOM     79  HG2 LYS P   5      -4.208 -63.286 110.341  0.00 97.00      PROA   
ATOM     80  CD  LYS P   5      -4.976 -64.188 112.169  0.00 97.00      PROA   
ATOM     81  HD1 LYS P   5      -5.036 -65.232 111.792  0.00 97.00      PROA   
ATOM     82  HD2 LYS P   5      -5.826 -64.033 112.869  0.00 97.00      PROA   
ATOM     83  CE  LYS P   5      -3.645 -64.057 112.921  0.00 97.00      PROA   
ATOM     84  HE1 LYS P   5      -2.806 -64.289 112.226  0.00 97.00      PROA   
ATOM     85  HE2 LYS P   5      -3.592 -64.740 113.792  0.00 97.00      PROA   
ATOM     86  NZ  LYS P   5      -3.444 -62.681 113.405  0.00 97.00      PROA   
ATOM     87  HZ1 LYS P   5      -3.994 -62.405 114.236  0.00 97.00      PROA   
ATOM     88  HZ2 LYS P   5      -3.646 -62.029 112.612  0.00 97.00      PROA   
ATOM     89  HZ3 LYS P   5      -2.424 -62.519 113.555  0.00 97.00      PROA   
ATOM     90  C   LYS P   5      -7.670 -64.855 108.566  0.00 97.00      PROA   
ATOM     91  O   LYS P   5      -7.882 -63.993 107.722  0.00 97.00      PROA   
ATOM     92  N   LEU P   6      -8.576 -65.832 108.798  0.00 97.00      PROA   
ATOM     93  HN  LEU P   6      -8.389 -66.575 109.435  0.00 97.00      PROA   
ATOM     94  CA  LEU P   6      -9.899 -65.840 108.205  0.00 97.00      PROA   
ATOM     95  HA  LEU P   6      -9.817 -65.535 107.171  0.00 97.00      PROA   
ATOM     96  CB  LEU P   6     -10.549 -67.248 108.236  0.00 97.00      PROA   
ATOM     97  HB1 LEU P   6     -11.477 -67.205 107.624  0.00 97.00      PROA   
ATOM     98  HB2 LEU P   6     -10.845 -67.521 109.272  0.00 97.00      PROA   
ATOM     99  CG  LEU P   6      -9.668 -68.401 107.687  0.00 97.00      PROA   
ATOM    100  HG  LEU P   6      -8.972 -67.981 106.925  0.00 97.00      PROA   
ATOM    101  CD1 LEU P   6      -8.835 -69.099 108.781  0.00 97.00      PROA   
ATOM    102 HD11 LEU P   6      -9.506 -69.493 109.574  0.00 97.00      PROA   
ATOM    103 HD12 LEU P   6      -8.105 -68.406 109.245  0.00 97.00      PROA   
ATOM    104 HD13 LEU P   6      -8.272 -69.952 108.348  0.00 97.00      PROA   
ATOM    105  CD2 LEU P   6     -10.541 -69.453 106.981  0.00 97.00      PROA   
ATOM    106 HD21 LEU P   6     -11.101 -69.000 106.136  0.00 97.00      PROA   
ATOM    107 HD22 LEU P   6     -11.270 -69.885 107.698  0.00 97.00      PROA   
ATOM    108 HD23 LEU P   6      -9.906 -70.275 106.588  0.00 97.00      PROA   
ATOM    109  C   LEU P   6     -10.784 -64.839 108.944  0.00 97.00      PROA   
ATOM    110  O   LEU P   6     -10.903 -64.895 110.165  0.00 97.00      PROA   
ATOM    111  N   GLN P   7     -11.388 -63.856 108.231  0.00 97.00      PROA   
ATOM    112  HN  GLN P   7     -11.248 -63.780 107.243  0.00 97.00      PROA   
ATOM    113  CA  GLN P   7     -12.220 -62.823 108.835  0.00 97.00      PROA   
ATOM    114  HA  GLN P   7     -11.626 -62.410 109.640  0.00 97.00      PROA   
ATOM    115  CB  GLN P   7     -12.436 -61.640 107.853  0.00 97.00      PROA   
ATOM    116  HB1 GLN P   7     -12.716 -62.068 106.866  0.00 97.00      PROA   
ATOM    117  HB2 GLN P   7     -11.441 -61.157 107.724  0.00 97.00      PROA   
ATOM    118  CG  GLN P   7     -13.490 -60.587 108.256  0.00 97.00      PROA   
ATOM    119  HG1 GLN P   7     -13.260 -60.203 109.273  0.00 97.00      PROA   
ATOM    120  HG2 GLN P   7     -14.507 -61.031 108.263  0.00 97.00      PROA   
ATOM    121  CD  GLN P   7     -13.427 -59.398 107.289  0.00 97.00      PROA   
ATOM    122  OE1 GLN P   7     -12.347 -58.859 107.028  0.00 97.00      PROA   
ATOM    123  NE2 GLN P   7     -14.592 -58.964 106.734  0.00 97.00      PROA   
ATOM    124 HE21 GLN P   7     -14.538 -58.201 106.091  0.00 97.00      PROA   
ATOM    125 HE22 GLN P   7     -15.461 -59.401 106.961  0.00 97.00      PROA   
ATOM    126  C   GLN P   7     -13.494 -63.293 109.536  0.00 97.00      PROA   
ATOM    127  O   GLN P   7     -13.697 -62.912 110.689  0.00 97.00      PROA   
ATOM    128  N   PRO P   8     -14.350 -64.153 108.987  0.00 97.00      PROA   
ATOM    129  CD  PRO P   8     -14.618 -64.264 107.558  0.00 97.00      PROA   
ATOM    130  HD1 PRO P   8     -13.859 -64.945 107.124  0.00 97.00      PROA   
ATOM    131  HD2 PRO P   8     -14.598 -63.278 107.046  0.00 97.00      PROA   
ATOM    132  CA  PRO P   8     -15.060 -65.171 109.752  0.00 97.00      PROA   
ATOM    133  HA  PRO P   8     -15.556 -64.704 110.589  0.00 97.00      PROA   
ATOM    134  CB  PRO P   8     -16.065 -65.784 108.747  0.00 97.00      PROA   
ATOM    135  HB1 PRO P   8     -17.090 -65.810 109.172  0.00 97.00      PROA   
ATOM    136  HB2 PRO P   8     -15.786 -66.816 108.441  0.00 97.00      PROA   
ATOM    137  CG  PRO P   8     -16.016 -64.878 107.505  0.00 97.00      PROA   
ATOM    138  HG1 PRO P   8     -16.206 -65.442 106.572  0.00 97.00      PROA   
ATOM    139  HG2 PRO P   8     -16.778 -64.073 107.603  0.00 97.00      PROA   
ATOM    140  C   PRO P   8     -14.049 -66.211 110.232  0.00 97.00      PROA   
ATOM    141  O   PRO P   8     -13.398 -66.741 109.335  0.00 97.00      PROA   
ATOM    142  N   PRO P   9     -13.842 -66.561 111.504  0.00 97.00      PROA   
ATOM    143  CD  PRO P   9     -14.603 -66.020 112.635  0.00 97.00      PROA   
ATOM    144  HD1 PRO P   9     -15.695 -66.175 112.493  0.00 97.00      PROA   
ATOM    145  HD2 PRO P   9     -14.374 -64.936 112.741  0.00 97.00      PROA   
ATOM    146  CA  PRO P   9     -12.750 -67.439 111.939  0.00 97.00      PROA   
ATOM    147  HA  PRO P   9     -11.836 -67.199 111.415  0.00 97.00      PROA   
ATOM    148  CB  PRO P   9     -12.650 -67.109 113.441  0.00 97.00      PROA   
ATOM    149  HB1 PRO P   9     -12.040 -66.184 113.556  0.00 97.00      PROA   
ATOM    150  HB2 PRO P   9     -12.190 -67.904 114.058  0.00 97.00      PROA   
ATOM    151  CG  PRO P   9     -14.090 -66.792 113.850  0.00 97.00      PROA   
ATOM    152  HG1 PRO P   9     -14.660 -67.741 113.958  0.00 97.00      PROA   
ATOM    153  HG2 PRO P   9     -14.157 -66.214 114.792  0.00 97.00      PROA   
ATOM    154  C   PRO P   9     -13.059 -68.915 111.702  0.00 97.00      PROA   
ATOM    155  O   PRO P   9     -12.757 -69.743 112.560  0.00 97.00      PROA   
ATOM    156  N   TRP P  10     -13.648 -69.279 110.547  0.00 97.00      PROA   
ATOM    157  HN  TRP P  10     -13.790 -68.594 109.835  0.00 97.00      PROA   
ATOM    158  CA  TRP P  10     -14.244 -70.578 110.338  0.00 97.00      PROA   
ATOM    159  HA  TRP P  10     -14.128 -71.185 111.224  0.00 97.00      PROA   
ATOM    160  CB  TRP P  10     -15.754 -70.443 110.017  0.00 97.00      PROA   
ATOM    161  HB1 TRP P  10     -16.220 -71.451 109.993  0.00 97.00      PROA   
ATOM    162  HB2 TRP P  10     -15.862 -70.005 108.998  0.00 97.00      PROA   
ATOM    163  CG  TRP P  10     -16.530 -69.578 110.969  0.00 97.00      PROA   
ATOM    164  CD1 TRP P  10     -17.413 -68.601 110.585  0.00 97.00      PROA   
ATOM    165  HD1 TRP P  10     -17.643 -68.357 109.556  0.00 97.00      PROA   
ATOM    166  NE1 TRP P  10     -18.006 -68.049 111.688  0.00 97.00      PROA   
ATOM    167  HE1 TRP P  10     -18.790 -67.468 111.680  0.00 97.00      PROA   
ATOM    168  CE2 TRP P  10     -17.510 -68.632 112.816  0.00 97.00      PROA   
ATOM    169  CD2 TRP P  10     -16.560 -69.599 112.411  0.00 97.00      PROA   
ATOM    170  CE3 TRP P  10     -15.893 -70.345 113.387  0.00 97.00      PROA   
ATOM    171  HE3 TRP P  10     -15.142 -71.075 113.129  0.00 97.00      PROA   
ATOM    172  CZ3 TRP P  10     -16.204 -70.133 114.733  0.00 97.00      PROA   
ATOM    173  HZ3 TRP P  10     -15.697 -70.710 115.494  0.00 97.00      PROA   
ATOM    174  CZ2 TRP P  10     -17.814 -68.415 114.153  0.00 97.00      PROA   
ATOM    175  HZ2 TRP P  10     -18.541 -67.675 114.452  0.00 97.00      PROA   
ATOM    176  CH2 TRP P  10     -17.151 -69.185 115.109  0.00 97.00      PROA   
ATOM    177  HH2 TRP P  10     -17.363 -69.039 116.159  0.00 97.00      PROA   
ATOM    178  C   TRP P  10     -13.553 -71.295 109.203  0.00 97.00      PROA   
ATOM    179  O   TRP P  10     -13.659 -70.920 108.038  0.00 97.00      PROA   
ATOM    180  N   VAL P  11     -12.825 -72.385 109.532  0.00 97.00      PROA   
ATOM    181  HN  VAL P  11     -12.702 -72.639 110.490  0.00 97.00      PROA   
ATOM    182  CA  VAL P  11     -12.062 -73.155 108.567  0.00 97.00      PROA   
ATOM    183  HA  VAL P  11     -11.662 -72.471 107.832  0.00 97.00      PROA   
ATOM    184  CB  VAL P  11     -10.883 -73.833 109.270  0.00 97.00      PROA   
ATOM    185  HB  VAL P  11     -11.255 -74.621 109.962  0.00 97.00      PROA   
ATOM    186  CG1 VAL P  11      -9.937 -74.467 108.237  0.00 97.00      PROA   
ATOM    187 HG11 VAL P  11      -9.596 -73.709 107.500  0.00 97.00      PROA   
ATOM    188 HG12 VAL P  11     -10.448 -75.286 107.694  0.00 97.00      PROA   
ATOM    189 HG13 VAL P  11      -9.044 -74.893 108.741  0.00 97.00      PROA   
ATOM    190  CG2 VAL P  11     -10.100 -72.786 110.102  0.00 97.00      PROA   
ATOM    191 HG21 VAL P  11     -10.693 -72.407 110.959  0.00 97.00      PROA   
ATOM    192 HG22 VAL P  11      -9.802 -71.927 109.465  0.00 97.00      PROA   
ATOM    193 HG23 VAL P  11      -9.175 -73.244 110.514  0.00 97.00      PROA   
ATOM    194  C   VAL P  11     -12.967 -74.148 107.820  0.00 97.00      PROA   
ATOM    195  O   VAL P  11     -12.632 -74.648 106.749  0.00 97.00      PROA   
ATOM    196  N   SER P  12     -14.182 -74.393 108.357  0.00 97.00      PROA   
ATOM    197  HN  SER P  12     -14.423 -73.930 109.203  0.00 97.00      PROA   
ATOM    198  CA  SER P  12     -15.226 -75.219 107.773  0.00 97.00      PROA   
ATOM    199  HA  SER P  12     -14.908 -75.598 106.812  0.00 97.00      PROA   
ATOM    200  CB  SER P  12     -15.563 -76.437 108.690  0.00 97.00      PROA   
ATOM    201  HB1 SER P  12     -15.645 -76.095 109.743  0.00 97.00      PROA   
ATOM    202  HB2 SER P  12     -14.724 -77.166 108.630  0.00 97.00      PROA   
ATOM    203  OG  SER P  12     -16.772 -77.112 108.347  0.00 97.00      PROA   
ATOM    204  HG1 SER P  12     -16.578 -77.652 107.574  0.00 97.00      PROA   
ATOM    205  C   SER P  12     -16.428 -74.313 107.546  0.00 97.00      PROA   
ATOM    206  O   SER P  12     -16.877 -73.632 108.466  0.00 97.00      PROA   
ATOM    207  N   VAL P  13     -16.957 -74.254 106.292  0.00 97.00      PROA   
ATOM    208  HN  VAL P  13     -16.564 -74.799 105.553  0.00 97.00      PROA   
ATOM    209  CA  VAL P  13     -17.938 -73.242 105.917  0.00 97.00      PROA   
ATOM    210  HA  VAL P  13     -18.532 -73.010 106.789  0.00 97.00      PROA   
ATOM    211  CB  VAL P  13     -17.222 -71.967 105.450  0.00 97.00      PROA   
ATOM    212  HB  VAL P  13     -16.424 -71.745 106.200  0.00 97.00      PROA   
ATOM    213  CG1 VAL P  13     -16.529 -72.161 104.083  0.00 97.00      PROA   
ATOM    214 HG11 VAL P  13     -17.276 -72.326 103.278  0.00 97.00      PROA   
ATOM    215 HG12 VAL P  13     -15.833 -73.024 104.107  0.00 97.00      PROA   
ATOM    216 HG13 VAL P  13     -15.946 -71.253 103.822  0.00 97.00      PROA   
ATOM    217  CG2 VAL P  13     -18.172 -70.755 105.439  0.00 97.00      PROA   
ATOM    218 HG21 VAL P  13     -18.694 -70.649 106.413  0.00 97.00      PROA   
ATOM    219 HG22 VAL P  13     -18.928 -70.852 104.634  0.00 97.00      PROA   
ATOM    220 HG23 VAL P  13     -17.598 -69.824 105.245  0.00 97.00      PROA   
ATOM    221  C   VAL P  13     -18.906 -73.777 104.863  0.00 97.00      PROA   
ATOM    222  O   VAL P  13     -18.613 -74.737 104.161  0.00 97.00      PROA   
ATOM    223  N   PHE P  14     -20.123 -73.188 104.733  0.00 97.00      PROA   
ATOM    224  HN  PHE P  14     -20.407 -72.447 105.338  0.00 97.00      PROA   
ATOM    225  CA  PHE P  14     -21.055 -73.532 103.669  0.00 97.00      PROA   
ATOM    226  HA  PHE P  14     -20.991 -74.597 103.502  0.00 97.00      PROA   
ATOM    227  CB  PHE P  14     -22.528 -73.166 104.000  0.00 97.00      PROA   
ATOM    228  HB1 PHE P  14     -23.199 -73.337 103.131  0.00 97.00      PROA   
ATOM    229  HB2 PHE P  14     -22.595 -72.092 104.284  0.00 97.00      PROA   
ATOM    230  CG  PHE P  14     -23.086 -74.013 105.110  0.00 97.00      PROA   
ATOM    231  CD1 PHE P  14     -23.132 -75.415 104.994  0.00 97.00      PROA   
ATOM    232  HD1 PHE P  14     -22.702 -75.896 104.128  0.00 97.00      PROA   
ATOM    233  CE1 PHE P  14     -23.760 -76.191 105.976  0.00 97.00      PROA   
ATOM    234  HE1 PHE P  14     -23.799 -77.265 105.873  0.00 97.00      PROA   
ATOM    235  CZ  PHE P  14     -24.337 -75.573 107.092  0.00 97.00      PROA   
ATOM    236  HZ  PHE P  14     -24.825 -76.169 107.849  0.00 97.00      PROA   
ATOM    237  CD2 PHE P  14     -23.677 -73.407 106.230  0.00 97.00      PROA   
ATOM    238  HD2 PHE P  14     -23.678 -72.331 106.314  0.00 97.00      PROA   
ATOM    239  CE2 PHE P  14     -24.281 -74.181 107.226  0.00 97.00      PROA   
ATOM    240  HE2 PHE P  14     -24.707 -73.697 108.093  0.00 97.00      PROA   
ATOM    241  C   PHE P  14     -20.742 -72.865 102.341  0.00 97.00      PROA   
ATOM    242  O   PHE P  14     -20.091 -71.826 102.273  0.00 97.00      PROA   
ATOM    243  N   GLN P  15     -21.269 -73.447 101.235  0.00 97.00      PROA   
ATOM    244  HN  GLN P  15     -21.620 -74.382 101.280  0.00 97.00      PROA   
ATOM    245  CA  GLN P  15     -21.460 -72.761  99.964  0.00 97.00      PROA   
ATOM    246  HA  GLN P  15     -20.481 -72.477  99.602  0.00 97.00      PROA   
ATOM    247  CB  GLN P  15     -22.141 -73.682  98.911  0.00 97.00      PROA   
ATOM    248  HB1 GLN P  15     -21.433 -74.512  98.682  0.00 97.00      PROA   
ATOM    249  HB2 GLN P  15     -22.275 -73.114  97.966  0.00 97.00      PROA   
ATOM    250  CG  GLN P  15     -23.479 -74.301  99.401  0.00 97.00      PROA   
ATOM    251  HG1 GLN P  15     -23.803 -73.815 100.345  0.00 97.00      PROA   
ATOM    252  HG2 GLN P  15     -23.334 -75.376  99.632  0.00 97.00      PROA   
ATOM    253  CD  GLN P  15     -24.604 -74.174  98.360  0.00 97.00      PROA   
ATOM    254  OE1 GLN P  15     -24.557 -74.775  97.282  0.00 97.00      PROA   
ATOM    255  NE2 GLN P  15     -25.652 -73.367  98.696  0.00 97.00      PROA   
ATOM    256 HE21 GLN P  15     -25.665 -72.911  99.585  0.00 97.00      PROA   
ATOM    257 HE22 GLN P  15     -26.367 -73.198  98.019  0.00 97.00      PROA   
ATOM    258  C   GLN P  15     -22.302 -71.489 100.099  0.00 97.00      PROA   
ATOM    259  O   GLN P  15     -23.195 -71.426 100.940  0.00 97.00      PROA   
ATOM    260  N   GLU P  16     -21.996 -70.443  99.287  0.00 97.00      PROA   
ATOM    261  HN  GLU P  16     -21.237 -70.544  98.644  0.00 97.00      PROA   
ATOM    262  CA  GLU P  16     -22.691 -69.161  99.207  0.00 97.00      PROA   
ATOM    263  HA  GLU P  16     -22.423 -68.765  98.238  0.00 97.00      PROA   
ATOM    264  CB  GLU P  16     -24.255 -69.249  99.202  0.00 97.00      PROA   
ATOM    265  HB1 GLU P  16     -24.578 -69.637 100.190  0.00 97.00      PROA   
ATOM    266  HB2 GLU P  16     -24.569 -69.987  98.429  0.00 97.00      PROA   
ATOM    267  CG  GLU P  16     -25.007 -67.918  98.946  0.00 97.00      PROA   
ATOM    268  HG1 GLU P  16     -24.950 -67.658  97.868  0.00 97.00      PROA   
ATOM    269  HG2 GLU P  16     -24.543 -67.089  99.516  0.00 97.00      PROA   
ATOM    270  CD  GLU P  16     -26.485 -67.944  99.360  0.00 97.00      PROA   
ATOM    271  OE1 GLU P  16     -26.997 -68.988  99.840  0.00 97.00      PROA   
ATOM    272  OE2 GLU P  16     -27.125 -66.867  99.220  0.00 97.00      PROA   
ATOM    273  C   GLU P  16     -22.157 -68.141 100.214  0.00 97.00      PROA   
ATOM    274  O   GLU P  16     -22.106 -66.948  99.926  0.00 97.00      PROA   
ATOM    275  N   GLU P  17     -21.709 -68.581 101.412  0.00 97.00      PROA   
ATOM    276  HN  GLU P  17     -21.784 -69.550 101.635  0.00 97.00      PROA   
ATOM    277  CA  GLU P  17     -21.141 -67.748 102.465  0.00 97.00      PROA   
ATOM    278  HA  GLU P  17     -21.894 -67.013 102.718  0.00 97.00      PROA   
ATOM    279  CB  GLU P  17     -20.898 -68.602 103.738  0.00 97.00      PROA   
ATOM    280  HB1 GLU P  17     -20.279 -69.473 103.421  0.00 97.00      PROA   
ATOM    281  HB2 GLU P  17     -21.878 -69.012 104.073  0.00 97.00      PROA   
ATOM    282  CG  GLU P  17     -20.187 -67.926 104.935  0.00 97.00      PROA   
ATOM    283  HG1 GLU P  17     -19.199 -67.517 104.643  0.00 97.00      PROA   
ATOM    284  HG2 GLU P  17     -20.009 -68.694 105.718  0.00 97.00      PROA   
ATOM    285  CD  GLU P  17     -21.021 -66.812 105.576  0.00 97.00      PROA   
ATOM    286  OE1 GLU P  17     -21.297 -65.788 104.901  0.00 97.00      PROA   
ATOM    287  OE2 GLU P  17     -21.381 -66.969 106.774  0.00 97.00      PROA   
ATOM    288  C   GLU P  17     -19.890 -66.960 102.067  0.00 97.00      PROA   
ATOM    289  O   GLU P  17     -19.076 -67.408 101.268  0.00 97.00      PROA   
ATOM    290  N   SER P  18     -19.715 -65.739 102.623  0.00 97.00      PROA   
ATOM    291  HN  SER P  18     -20.334 -65.459 103.359  0.00 97.00      PROA   
ATOM    292  CA  SER P  18     -18.635 -64.829 102.282  0.00 97.00      PROA   
ATOM    293  HA  SER P  18     -18.283 -65.068 101.289  0.00 97.00      PROA   
ATOM    294  CB  SER P  18     -19.090 -63.346 102.285  0.00 97.00      PROA   
ATOM    295  HB1 SER P  18     -19.400 -63.050 103.312  0.00 97.00      PROA   
ATOM    296  HB2 SER P  18     -19.975 -63.243 101.621  0.00 97.00      PROA   
ATOM    297  OG  SER P  18     -18.064 -62.465 101.824  0.00 97.00      PROA   
ATOM    298  HG1 SER P  18     -17.885 -62.711 100.912  0.00 97.00      PROA   
ATOM    299  C   SER P  18     -17.483 -64.986 103.251  0.00 97.00      PROA   
ATOM    300  O   SER P  18     -17.653 -64.936 104.467  0.00 97.00      PROA   
ATOM    301  N   VAL P  19     -16.255 -65.169 102.720  0.00 97.00      PROA   
ATOM    302  HN  VAL P  19     -16.124 -65.179 101.730  0.00 97.00      PROA   
ATOM    303  CA  VAL P  19     -15.094 -65.367 103.563  0.00 97.00      PROA   
ATOM    304  HA  VAL P  19     -15.261 -64.853 104.497  0.00 97.00      PROA   
ATOM    305  CB  VAL P  19     -14.874 -66.847 103.904  0.00 97.00      PROA   
ATOM    306  HB  VAL P  19     -15.747 -67.171 104.522  0.00 97.00      PROA   
ATOM    307  CG1 VAL P  19     -14.863 -67.732 102.640  0.00 97.00      PROA   
ATOM    308 HG11 VAL P  19     -14.018 -67.448 101.984  0.00 97.00      PROA   
ATOM    309 HG12 VAL P  19     -15.809 -67.643 102.068  0.00 97.00      PROA   
ATOM    310 HG13 VAL P  19     -14.735 -68.799 102.922  0.00 97.00      PROA   
ATOM    311  CG2 VAL P  19     -13.597 -67.064 104.743  0.00 97.00      PROA   
ATOM    312 HG21 VAL P  19     -13.618 -66.448 105.662  0.00 97.00      PROA   
ATOM    313 HG22 VAL P  19     -12.691 -66.810 104.155  0.00 97.00      PROA   
ATOM    314 HG23 VAL P  19     -13.523 -68.132 105.042  0.00 97.00      PROA   
ATOM    315  C   VAL P  19     -13.892 -64.678 102.953  0.00 97.00      PROA   
ATOM    316  O   VAL P  19     -13.551 -64.886 101.797  0.00 97.00      PROA   
ATOM    317  N   THR P  20     -13.198 -63.812 103.730  0.00 97.00      PROA   
ATOM    318  HN  THR P  20     -13.480 -63.628 104.668  0.00 97.00      PROA   
ATOM    319  CA  THR P  20     -12.005 -63.131 103.251  0.00 97.00      PROA   
ATOM    320  HA  THR P  20     -11.736 -63.546 102.294  0.00 97.00      PROA   
ATOM    321  CB  THR P  20     -12.184 -61.626 103.022  0.00 97.00      PROA   
ATOM    322  HB  THR P  20     -13.143 -61.496 102.467  0.00 97.00      PROA   
ATOM    323  OG1 THR P  20     -11.174 -61.071 102.184  0.00 97.00      PROA   
ATOM    324  HG1 THR P  20     -10.351 -61.044 102.681  0.00 97.00      PROA   
ATOM    325  CG2 THR P  20     -12.275 -60.800 104.313  0.00 97.00      PROA   
ATOM    326 HG21 THR P  20     -11.361 -60.913 104.930  0.00 97.00      PROA   
ATOM    327 HG22 THR P  20     -13.156 -61.114 104.907  0.00 97.00      PROA   
ATOM    328 HG23 THR P  20     -12.392 -59.722 104.068  0.00 97.00      PROA   
ATOM    329  C   THR P  20     -10.886 -63.488 104.195  0.00 97.00      PROA   
ATOM    330  O   THR P  20     -11.058 -63.531 105.407  0.00 97.00      PROA   
ATOM    331  N   LEU P  21      -9.710 -63.824 103.627  0.00 97.00      PROA   
ATOM    332  HN  LEU P  21      -9.616 -63.785 102.633  0.00 97.00      PROA   
ATOM    333  CA  LEU P  21      -8.600 -64.407 104.343  0.00 97.00      PROA   
ATOM    334  HA  LEU P  21      -8.842 -64.505 105.390  0.00 97.00      PROA   
ATOM    335  CB  LEU P  21      -8.214 -65.805 103.782  0.00 97.00      PROA   
ATOM    336  HB1 LEU P  21      -7.369 -66.190 104.394  0.00 97.00      PROA   
ATOM    337  HB2 LEU P  21      -7.857 -65.718 102.733  0.00 97.00      PROA   
ATOM    338  CG  LEU P  21      -9.333 -66.883 103.808  0.00 97.00      PROA   
ATOM    339  HG  LEU P  21      -9.974 -66.703 104.703  0.00 97.00      PROA   
ATOM    340  CD1 LEU P  21     -10.226 -66.877 102.549  0.00 97.00      PROA   
ATOM    341 HD11 LEU P  21      -9.606 -67.062 101.647  0.00 97.00      PROA   
ATOM    342 HD12 LEU P  21     -10.756 -65.914 102.421  0.00 97.00      PROA   
ATOM    343 HD13 LEU P  21     -10.985 -67.685 102.616  0.00 97.00      PROA   
ATOM    344  CD2 LEU P  21      -8.712 -68.286 103.951  0.00 97.00      PROA   
ATOM    345 HD21 LEU P  21      -8.103 -68.355 104.875  0.00 97.00      PROA   
ATOM    346 HD22 LEU P  21      -8.058 -68.497 103.080  0.00 97.00      PROA   
ATOM    347 HD23 LEU P  21      -9.507 -69.060 103.990  0.00 97.00      PROA   
ATOM    348  C   LEU P  21      -7.418 -63.473 104.212  0.00 97.00      PROA   
ATOM    349  O   LEU P  21      -7.002 -63.150 103.110  0.00 97.00      PROA   
ATOM    350  N   HSD P  22      -6.843 -63.007 105.342  0.00 97.00      PROA   
ATOM    351  HN  HSD P  22      -7.180 -63.308 106.233  0.00 97.00      PROA   
ATOM    352  CA  HSD P  22      -5.840 -61.959 105.368  0.00 97.00      PROA   
ATOM    353  HA  HSD P  22      -5.774 -61.494 104.395  0.00 97.00      PROA   
ATOM    354  CB  HSD P  22      -6.193 -60.862 106.404  0.00 97.00      PROA   
ATOM    355  HB1 HSD P  22      -5.355 -60.137 106.492  0.00 97.00      PROA   
ATOM    356  HB2 HSD P  22      -6.359 -61.315 107.405  0.00 97.00      PROA   
ATOM    357  ND1 HSD P  22      -8.704 -60.373 106.350  0.00 97.00      PROA   
ATOM    358  HD1 HSD P  22      -9.001 -61.155 106.900  0.00 97.00      PROA   
ATOM    359  CG  HSD P  22      -7.403 -60.070 106.004  0.00 97.00      PROA   
ATOM    360  CE1 HSD P  22      -9.479 -59.371 105.863  0.00 97.00      PROA   
ATOM    361  HE1 HSD P  22     -10.558 -59.337 105.995  0.00 97.00      PROA   
ATOM    362  NE2 HSD P  22      -8.772 -58.444 105.249  0.00 97.00      PROA   
ATOM    363  CD2 HSD P  22      -7.462 -58.877 105.355  0.00 97.00      PROA   
ATOM    364  HD2 HSD P  22      -6.657 -58.271 104.960  0.00 97.00      PROA   
ATOM    365  C   HSD P  22      -4.473 -62.487 105.735  0.00 97.00      PROA   
ATOM    366  O   HSD P  22      -4.308 -63.168 106.738  0.00 97.00      PROA   
ATOM    367  N   CYS P  23      -3.439 -62.142 104.934  0.00 97.00      PROA   
ATOM    368  HN  CYS P  23      -3.613 -61.633 104.091  0.00 97.00      PROA   
ATOM    369  CA  CYS P  23      -2.050 -62.455 105.214  0.00 97.00      PROA   
ATOM    370  HA  CYS P  23      -1.995 -63.265 105.928  0.00 97.00      PROA   
ATOM    371  CB  CYS P  23      -1.290 -62.873 103.938  0.00 97.00      PROA   
ATOM    372  HB1 CYS P  23      -0.212 -62.981 104.167  0.00 97.00      PROA   
ATOM    373  HB2 CYS P  23      -1.416 -62.100 103.150  0.00 97.00      PROA   
ATOM    374  SG  CYS P  23      -1.896 -64.459 103.331  0.00 97.00      PROA   
ATOM    375  C   CYS P  23      -1.344 -61.258 105.810  0.00 97.00      PROA   
ATOM    376  O   CYS P  23      -0.959 -60.318 105.119  0.00 97.00      PROA   
ATOM    377  N   GLU P  24      -1.133 -61.287 107.139  0.00 97.00      PROA   
ATOM    378  HN  GLU P  24      -1.414 -62.072 107.686  0.00 97.00      PROA   
ATOM    379  CA  GLU P  24      -0.608 -60.169 107.885  0.00 97.00      PROA   
ATOM    380  HA  GLU P  24      -0.826 -59.248 107.361  0.00 97.00      PROA   
ATOM    381  CB  GLU P  24      -1.271 -60.107 109.283  0.00 97.00      PROA   
ATOM    382  HB1 GLU P  24      -2.373 -60.136 109.114  0.00 97.00      PROA   
ATOM    383  HB2 GLU P  24      -1.038 -59.137 109.774  0.00 97.00      PROA   
ATOM    384  CG  GLU P  24      -0.843 -61.262 110.212  0.00 97.00      PROA   
ATOM    385  HG1 GLU P  24       0.217 -61.150 110.525  0.00 97.00      PROA   
ATOM    386  HG2 GLU P  24      -0.959 -62.236 109.690  0.00 97.00      PROA   
ATOM    387  CD  GLU P  24      -1.687 -61.304 111.468  0.00 97.00      PROA   
ATOM    388  OE1 GLU P  24      -1.121 -61.663 112.538  0.00 97.00      PROA   
ATOM    389  OE2 GLU P  24      -2.909 -61.017 111.371  0.00 97.00      PROA   
ATOM    390  C   GLU P  24       0.888 -60.276 108.066  0.00 97.00      PROA   
ATOM    391  O   GLU P  24       1.498 -61.334 107.911  0.00 97.00      PROA   
ATOM    392  N   VAL P  25       1.496 -59.130 108.439  0.00 97.00      PROA   
ATOM    393  HN  VAL P  25       0.983 -58.277 108.473  0.00 97.00      PROA   
ATOM    394  CA  VAL P  25       2.802 -59.056 109.049  0.00 97.00      PROA   
ATOM    395  HA  VAL P  25       3.000 -59.977 109.577  0.00 97.00      PROA   
ATOM    396  CB  VAL P  25       3.949 -58.719 108.090  0.00 97.00      PROA   
ATOM    397  HB  VAL P  25       3.789 -57.713 107.637  0.00 97.00      PROA   
ATOM    398  CG1 VAL P  25       5.283 -58.721 108.864  0.00 97.00      PROA   
ATOM    399 HG11 VAL P  25       5.500 -59.740 109.249  0.00 97.00      PROA   
ATOM    400 HG12 VAL P  25       5.261 -58.017 109.720  0.00 97.00      PROA   
ATOM    401 HG13 VAL P  25       6.107 -58.417 108.186  0.00 97.00      PROA   
ATOM    402  CG2 VAL P  25       4.018 -59.742 106.935  0.00 97.00      PROA   
ATOM    403 HG21 VAL P  25       3.110 -59.690 106.301  0.00 97.00      PROA   
ATOM    404 HG22 VAL P  25       4.110 -60.773 107.339  0.00 97.00      PROA   
ATOM    405 HG23 VAL P  25       4.902 -59.539 106.292  0.00 97.00      PROA   
ATOM    406  C   VAL P  25       2.599 -57.888 110.002  0.00 97.00      PROA   
ATOM    407  O   VAL P  25       2.011 -56.911 109.539  0.00 97.00      PROA   
ATOM    408  N   PRO P  26       3.009 -57.860 111.278  0.00 97.00      PROA   
ATOM    409  CD  PRO P  26       3.187 -59.092 112.063  0.00 97.00      PROA   
ATOM    410  HD1 PRO P  26       4.270 -59.337 112.098  0.00 97.00      PROA   
ATOM    411  HD2 PRO P  26       2.612 -59.956 111.658  0.00 97.00      PROA   
ATOM    412  CA  PRO P  26       2.750 -56.707 112.154  0.00 97.00      PROA   
ATOM    413  HA  PRO P  26       1.710 -56.427 112.059  0.00 97.00      PROA   
ATOM    414  CB  PRO P  26       3.042 -57.254 113.562  0.00 97.00      PROA   
ATOM    415  HB1 PRO P  26       2.453 -56.728 114.340  0.00 97.00      PROA   
ATOM    416  HB2 PRO P  26       4.125 -57.180 113.810  0.00 97.00      PROA   
ATOM    417  CG  PRO P  26       2.672 -58.734 113.457  0.00 97.00      PROA   
ATOM    418  HG1 PRO P  26       3.123 -59.352 114.258  0.00 97.00      PROA   
ATOM    419  HG2 PRO P  26       1.565 -58.844 113.484  0.00 97.00      PROA   
ATOM    420  C   PRO P  26       3.594 -55.459 111.890  0.00 97.00      PROA   
ATOM    421  O   PRO P  26       3.941 -54.761 112.840  0.00 97.00      PROA   
ATOM    422  N   HSD P  27       3.884 -55.121 110.617  0.00 97.00      PROA   
ATOM    423  HN  HSD P  27       3.496 -55.669 109.880  0.00 97.00      PROA   
ATOM    424  CA  HSD P  27       4.589 -53.917 110.237  0.00 97.00      PROA   
ATOM    425  HA  HSD P  27       4.975 -53.412 111.112  0.00 97.00      PROA   
ATOM    426  CB  HSD P  27       5.756 -54.169 109.245  0.00 97.00      PROA   
ATOM    427  HB1 HSD P  27       6.098 -53.204 108.810  0.00 97.00      PROA   
ATOM    428  HB2 HSD P  27       5.410 -54.812 108.406  0.00 97.00      PROA   
ATOM    429  ND1 HSD P  27       7.224 -56.141 109.939  0.00 97.00      PROA   
ATOM    430  HD1 HSD P  27       6.606 -56.869 109.639  0.00 97.00      PROA   
ATOM    431  CG  HSD P  27       6.971 -54.786 109.886  0.00 97.00      PROA   
ATOM    432  CE1 HSD P  27       8.482 -56.290 110.424  0.00 97.00      PROA   
ATOM    433  HE1 HSD P  27       8.955 -57.261 110.570  0.00 97.00      PROA   
ATOM    434  NE2 HSD P  27       9.059 -55.132 110.672  0.00 97.00      PROA   
ATOM    435  CD2 HSD P  27       8.112 -54.185 110.325  0.00 97.00      PROA   
ATOM    436  HD2 HSD P  27       8.355 -53.133 110.403  0.00 97.00      PROA   
ATOM    437  C   HSD P  27       3.595 -53.011 109.561  0.00 97.00      PROA   
ATOM    438  O   HSD P  27       2.971 -53.390 108.575  0.00 97.00      PROA   
ATOM    439  N   LEU P  28       3.424 -51.774 110.078  0.00 97.00      PROA   
ATOM    440  HN  LEU P  28       3.855 -51.517 110.940  0.00 97.00      PROA   
ATOM    441  CA  LEU P  28       2.570 -50.765 109.477  0.00 97.00      PROA   
ATOM    442  HA  LEU P  28       1.585 -51.207 109.410  0.00 97.00      PROA   
ATOM    443  CB  LEU P  28       2.451 -49.504 110.373  0.00 97.00      PROA   
ATOM    444  HB1 LEU P  28       1.716 -48.803 109.919  0.00 97.00      PROA   
ATOM    445  HB2 LEU P  28       3.432 -48.984 110.426  0.00 97.00      PROA   
ATOM    446  CG  LEU P  28       1.992 -49.777 111.830  0.00 97.00      PROA   
ATOM    447  HG  LEU P  28       2.735 -50.447 112.322  0.00 97.00      PROA   
ATOM    448  CD1 LEU P  28       1.959 -48.467 112.640  0.00 97.00      PROA   
ATOM    449 HD11 LEU P  28       1.222 -47.763 112.198  0.00 97.00      PROA   
ATOM    450 HD12 LEU P  28       2.958 -47.982 112.639  0.00 97.00      PROA   
ATOM    451 HD13 LEU P  28       1.665 -48.672 113.690  0.00 97.00      PROA   
ATOM    452  CD2 LEU P  28       0.619 -50.473 111.892  0.00 97.00      PROA   
ATOM    453 HD21 LEU P  28       0.654 -51.466 111.398  0.00 97.00      PROA   
ATOM    454 HD22 LEU P  28      -0.148 -49.849 111.387  0.00 97.00      PROA   
ATOM    455 HD23 LEU P  28       0.313 -50.620 112.949  0.00 97.00      PROA   
ATOM    456  C   LEU P  28       2.931 -50.375 108.038  0.00 97.00      PROA   
ATOM    457  O   LEU P  28       2.005 -50.346 107.227  0.00 97.00      PROA   
ATOM    458  N   PRO P  29       4.167 -50.126 107.588  0.00 97.00      PROA   
ATOM    459  CD  PRO P  29       5.322 -49.772 108.425  0.00 97.00      PROA   
ATOM    460  HD1 PRO P  29       5.510 -50.525 109.218  0.00 97.00      PROA   
ATOM    461  HD2 PRO P  29       5.144 -48.773 108.881  0.00 97.00      PROA   
ATOM    462  CA  PRO P  29       4.487 -50.056 106.160  0.00 97.00      PROA   
ATOM    463  HA  PRO P  29       3.716 -49.527 105.616  0.00 97.00      PROA   
ATOM    464  CB  PRO P  29       5.817 -49.278 106.155  0.00 97.00      PROA   
ATOM    465  HB1 PRO P  29       5.590 -48.189 106.215  0.00 97.00      PROA   
ATOM    466  HB2 PRO P  29       6.446 -49.445 105.260  0.00 97.00      PROA   
ATOM    467  CG  PRO P  29       6.501 -49.702 107.455  0.00 97.00      PROA   
ATOM    468  HG1 PRO P  29       6.945 -50.715 107.327  0.00 97.00      PROA   
ATOM    469  HG2 PRO P  29       7.287 -48.993 107.782  0.00 97.00      PROA   
ATOM    470  C   PRO P  29       4.640 -51.445 105.534  0.00 97.00      PROA   
ATOM    471  O   PRO P  29       5.515 -51.615 104.688  0.00 97.00      PROA   
ATOM    472  N   GLY P  30       3.800 -52.446 105.902  0.00 97.00      PROA   
ATOM    473  HN  GLY P  30       3.086 -52.255 106.573  0.00 97.00      PROA   
ATOM    474  CA  GLY P  30       3.921 -53.837 105.481  0.00 97.00      PROA   
ATOM    475  HA1 GLY P  30       3.307 -54.415 106.156  0.00 97.00      PROA   
ATOM    476  HA2 GLY P  30       4.962 -54.125 105.524  0.00 97.00      PROA   
ATOM    477  C   GLY P  30       3.410 -54.097 104.086  0.00 97.00      PROA   
ATOM    478  O   GLY P  30       2.458 -54.847 103.902  0.00 97.00      PROA   
ATOM    479  N   SER P  31       4.081 -53.473 103.089  0.00 97.00      PROA   
ATOM    480  HN  SER P  31       4.819 -52.879 103.407  0.00 97.00      PROA   
ATOM    481  CA  SER P  31       3.851 -53.401 101.646  0.00 97.00      PROA   
ATOM    482  HA  SER P  31       3.319 -52.474 101.497  0.00 97.00      PROA   
ATOM    483  CB  SER P  31       5.205 -53.295 100.882  0.00 97.00      PROA   
ATOM    484  HB1 SER P  31       5.786 -54.229 101.050  0.00 97.00      PROA   
ATOM    485  HB2 SER P  31       5.793 -52.451 101.303  0.00 97.00      PROA   
ATOM    486  OG  SER P  31       5.059 -53.106  99.473  0.00 97.00      PROA   
ATOM    487  HG1 SER P  31       5.181 -52.170  99.292  0.00 97.00      PROA   
ATOM    488  C   SER P  31       3.002 -54.487 101.005  0.00 97.00      PROA   
ATOM    489  O   SER P  31       3.171 -55.666 101.276  0.00 97.00      PROA   
ATOM    490  N   SER P  32       2.069 -54.090 100.110  0.00 97.00      PROA   
ATOM    491  HN  SER P  32       2.014 -53.134  99.832  0.00 97.00      PROA   
ATOM    492  CA  SER P  32       1.025 -54.929  99.553  0.00 97.00      PROA   
ATOM    493  HA  SER P  32       0.675 -55.583 100.340  0.00 97.00      PROA   
ATOM    494  CB  SER P  32      -0.173 -54.055  99.097  0.00 97.00      PROA   
ATOM    495  HB1 SER P  32      -0.614 -53.575  99.998  0.00 97.00      PROA   
ATOM    496  HB2 SER P  32      -0.971 -54.656  98.613  0.00 97.00      PROA   
ATOM    497  OG  SER P  32       0.252 -53.012  98.220  0.00 97.00      PROA   
ATOM    498  HG1 SER P  32       0.502 -53.439  97.396  0.00 97.00      PROA   
ATOM    499  C   SER P  32       1.469 -55.822  98.404  0.00 97.00      PROA   
ATOM    500  O   SER P  32       0.891 -55.793  97.318  0.00 97.00      PROA   
ATOM    501  N   SER P  33       2.488 -56.675  98.640  0.00 97.00      PROA   
ATOM    502  HN  SER P  33       2.974 -56.617  99.509  0.00 97.00      PROA   
ATOM    503  CA  SER P  33       2.939 -57.690  97.708  0.00 97.00      PROA   
ATOM    504  HA  SER P  33       2.320 -57.677  96.821  0.00 97.00      PROA   
ATOM    505  CB  SER P  33       4.424 -57.489  97.299  0.00 97.00      PROA   
ATOM    506  HB1 SER P  33       5.074 -57.540  98.199  0.00 97.00      PROA   
ATOM    507  HB2 SER P  33       4.540 -56.475  96.856  0.00 97.00      PROA   
ATOM    508  OG  SER P  33       4.870 -58.458  96.350  0.00 97.00      PROA   
ATOM    509  HG1 SER P  33       4.564 -58.175  95.484  0.00 97.00      PROA   
ATOM    510  C   SER P  33       2.760 -59.032  98.386  0.00 97.00      PROA   
ATOM    511  O   SER P  33       3.126 -59.209  99.544  0.00 97.00      PROA   
ATOM    512  N   THR P  34       2.153 -60.013  97.675  0.00 97.00      PROA   
ATOM    513  HN  THR P  34       1.890 -59.871  96.725  0.00 97.00      PROA   
ATOM    514  CA  THR P  34       1.801 -61.296  98.260  0.00 97.00      PROA   
ATOM    515  HA  THR P  34       2.512 -61.542  99.037  0.00 97.00      PROA   
ATOM    516  CB  THR P  34       0.374 -61.364  98.810  0.00 97.00      PROA   
ATOM    517  HB  THR P  34      -0.380 -61.364  97.989  0.00 97.00      PROA   
ATOM    518  OG1 THR P  34       0.097 -60.220  99.596  0.00 97.00      PROA   
ATOM    519  HG1 THR P  34      -0.081 -59.525  98.961  0.00 97.00      PROA   
ATOM    520  CG2 THR P  34       0.167 -62.621  99.677  0.00 97.00      PROA   
ATOM    521 HG21 THR P  34       1.019 -62.764 100.373  0.00 97.00      PROA   
ATOM    522 HG22 THR P  34       0.075 -63.524  99.041  0.00 97.00      PROA   
ATOM    523 HG23 THR P  34      -0.769 -62.534 100.268  0.00 97.00      PROA   
ATOM    524  C   THR P  34       1.895 -62.339  97.185  0.00 97.00      PROA   
ATOM    525  O   THR P  34       1.513 -62.106  96.042  0.00 97.00      PROA   
ATOM    526  N   GLN P  35       2.366 -63.549  97.553  0.00 97.00      PROA   
ATOM    527  HN  GLN P  35       2.807 -63.683  98.438  0.00 97.00      PROA   
ATOM    528  CA  GLN P  35       2.194 -64.730  96.743  0.00 97.00      PROA   
ATOM    529  HA  GLN P  35       1.742 -64.487  95.791  0.00 97.00      PROA   
ATOM    530  CB  GLN P  35       3.538 -65.467  96.518  0.00 97.00      PROA   
ATOM    531  HB1 GLN P  35       3.372 -66.309  95.811  0.00 97.00      PROA   
ATOM    532  HB2 GLN P  35       3.888 -65.894  97.485  0.00 97.00      PROA   
ATOM    533  CG  GLN P  35       4.643 -64.532  95.979  0.00 97.00      PROA   
ATOM    534  HG1 GLN P  35       4.858 -63.725  96.714  0.00 97.00      PROA   
ATOM    535  HG2 GLN P  35       4.319 -64.061  95.028  0.00 97.00      PROA   
ATOM    536  CD  GLN P  35       5.947 -65.304  95.785  0.00 97.00      PROA   
ATOM    537  OE1 GLN P  35       6.561 -65.727  96.763  0.00 97.00      PROA   
ATOM    538  NE2 GLN P  35       6.398 -65.478  94.515  0.00 97.00      PROA   
ATOM    539 HE21 GLN P  35       7.265 -65.956  94.386  0.00 97.00      PROA   
ATOM    540 HE22 GLN P  35       5.880 -65.102  93.749  0.00 97.00      PROA   
ATOM    541  C   GLN P  35       1.253 -65.613  97.526  0.00 97.00      PROA   
ATOM    542  O   GLN P  35       1.520 -65.927  98.677  0.00 97.00      PROA   
ATOM    543  N   TRP P  36       0.114 -66.021  96.922  0.00 97.00      PROA   
ATOM    544  HN  TRP P  36      -0.099 -65.718  95.997  0.00 97.00      PROA   
ATOM    545  CA  TRP P  36      -0.856 -66.920  97.523  0.00 97.00      PROA   
ATOM    546  HA  TRP P  36      -0.630 -67.073  98.570  0.00 97.00      PROA   
ATOM    547  CB  TRP P  36      -2.315 -66.409  97.384  0.00 97.00      PROA   
ATOM    548  HB1 TRP P  36      -3.029 -67.250  97.512  0.00 97.00      PROA   
ATOM    549  HB2 TRP P  36      -2.448 -66.021  96.349  0.00 97.00      PROA   
ATOM    550  CG  TRP P  36      -2.731 -65.348  98.353  0.00 97.00      PROA   
ATOM    551  CD1 TRP P  36      -2.662 -63.995  98.171  0.00 97.00      PROA   
ATOM    552  HD1 TRP P  36      -2.145 -63.516  97.359  0.00 97.00      PROA   
ATOM    553  NE1 TRP P  36      -3.296 -63.352  99.197  0.00 97.00      PROA   
ATOM    554  HE1 TRP P  36      -3.427 -62.385  99.265  0.00 97.00      PROA   
ATOM    555  CE2 TRP P  36      -3.771 -64.269 100.084  0.00 97.00      PROA   
ATOM    556  CD2 TRP P  36      -3.425 -65.551  99.596  0.00 97.00      PROA   
ATOM    557  CE3 TRP P  36      -3.794 -66.685 100.320  0.00 97.00      PROA   
ATOM    558  HE3 TRP P  36      -3.535 -67.678  99.981  0.00 97.00      PROA   
ATOM    559  CZ3 TRP P  36      -4.496 -66.518 101.517  0.00 97.00      PROA   
ATOM    560  HZ3 TRP P  36      -4.770 -67.382 102.106  0.00 97.00      PROA   
ATOM    561  CZ2 TRP P  36      -4.485 -64.103 101.260  0.00 97.00      PROA   
ATOM    562  HZ2 TRP P  36      -4.747 -63.123 101.628  0.00 97.00      PROA   
ATOM    563  CH2 TRP P  36      -4.842 -65.250 101.972  0.00 97.00      PROA   
ATOM    564  HH2 TRP P  36      -5.369 -65.151 102.910  0.00 97.00      PROA   
ATOM    565  C   TRP P  36      -0.761 -68.260  96.838  0.00 97.00      PROA   
ATOM    566  O   TRP P  36      -0.428 -68.333  95.663  0.00 97.00      PROA   
ATOM    567  N   PHE P  37      -1.037 -69.363  97.571  0.00 97.00      PROA   
ATOM    568  HN  PHE P  37      -1.240 -69.282  98.545  0.00 97.00      PROA   
ATOM    569  CA  PHE P  37      -0.925 -70.712  97.057  0.00 97.00      PROA   
ATOM    570  HA  PHE P  37      -0.916 -70.684  95.978  0.00 97.00      PROA   
ATOM    571  CB  PHE P  37       0.341 -71.463  97.572  0.00 97.00      PROA   
ATOM    572  HB1 PHE P  37       0.441 -72.443  97.059  0.00 97.00      PROA   
ATOM    573  HB2 PHE P  37       0.266 -71.644  98.665  0.00 97.00      PROA   
ATOM    574  CG  PHE P  37       1.600 -70.662  97.328  0.00 97.00      PROA   
ATOM    575  CD1 PHE P  37       2.381 -70.889  96.182  0.00 97.00      PROA   
ATOM    576  HD1 PHE P  37       2.074 -71.636  95.467  0.00 97.00      PROA   
ATOM    577  CE1 PHE P  37       3.547 -70.147  95.952  0.00 97.00      PROA   
ATOM    578  HE1 PHE P  37       4.132 -70.327  95.062  0.00 97.00      PROA   
ATOM    579  CZ  PHE P  37       3.945 -69.164  96.867  0.00 97.00      PROA   
ATOM    580  HZ  PHE P  37       4.834 -68.579  96.681  0.00 97.00      PROA   
ATOM    581  CD2 PHE P  37       2.031 -69.694  98.256  0.00 97.00      PROA   
ATOM    582  HD2 PHE P  37       1.445 -69.507  99.142  0.00 97.00      PROA   
ATOM    583  CE2 PHE P  37       3.183 -68.936  98.019  0.00 97.00      PROA   
ATOM    584  HE2 PHE P  37       3.472 -68.166  98.717  0.00 97.00      PROA   
ATOM    585  C   PHE P  37      -2.140 -71.503  97.498  0.00 97.00      PROA   
ATOM    586  O   PHE P  37      -2.551 -71.430  98.653  0.00 97.00      PROA   
ATOM    587  N   LEU P  38      -2.730 -72.299  96.572  0.00 97.00      PROA   
ATOM    588  HN  LEU P  38      -2.416 -72.279  95.624  0.00 97.00      PROA   
ATOM    589  CA  LEU P  38      -3.772 -73.268  96.854  0.00 97.00      PROA   
ATOM    590  HA  LEU P  38      -4.050 -73.225  97.894  0.00 97.00      PROA   
ATOM    591  CB  LEU P  38      -5.034 -73.108  95.965  0.00 97.00      PROA   
ATOM    592  HB1 LEU P  38      -5.770 -73.908  96.202  0.00 97.00      PROA   
ATOM    593  HB2 LEU P  38      -4.751 -73.204  94.892  0.00 97.00      PROA   
ATOM    594  CG  LEU P  38      -5.751 -71.754  96.129  0.00 97.00      PROA   
ATOM    595  HG  LEU P  38      -5.017 -70.965  95.863  0.00 97.00      PROA   
ATOM    596  CD1 LEU P  38      -6.946 -71.629  95.168  0.00 97.00      PROA   
ATOM    597 HD11 LEU P  38      -7.703 -72.409  95.398  0.00 97.00      PROA   
ATOM    598 HD12 LEU P  38      -6.618 -71.749  94.115  0.00 97.00      PROA   
ATOM    599 HD13 LEU P  38      -7.427 -70.634  95.280  0.00 97.00      PROA   
ATOM    600  CD2 LEU P  38      -6.213 -71.514  97.574  0.00 97.00      PROA   
ATOM    601 HD21 LEU P  38      -5.359 -71.516  98.281  0.00 97.00      PROA   
ATOM    602 HD22 LEU P  38      -6.933 -72.302  97.880  0.00 97.00      PROA   
ATOM    603 HD23 LEU P  38      -6.720 -70.530  97.640  0.00 97.00      PROA   
ATOM    604  C   LEU P  38      -3.199 -74.627  96.561  0.00 97.00      PROA   
ATOM    605  O   LEU P  38      -2.900 -74.939  95.412  0.00 97.00      PROA   
ATOM    606  N   ASN P  39      -3.024 -75.483  97.597  0.00 97.00      PROA   
ATOM    607  HN  ASN P  39      -3.321 -75.220  98.516  0.00 97.00      PROA   
ATOM    608  CA  ASN P  39      -2.506 -76.841  97.445  0.00 97.00      PROA   
ATOM    609  HA  ASN P  39      -2.371 -77.233  98.443  0.00 97.00      PROA   
ATOM    610  CB  ASN P  39      -3.497 -77.768  96.678  0.00 97.00      PROA   
ATOM    611  HB1 ASN P  39      -3.152 -78.822  96.723  0.00 97.00      PROA   
ATOM    612  HB2 ASN P  39      -3.555 -77.457  95.613  0.00 97.00      PROA   
ATOM    613  CG  ASN P  39      -4.893 -77.702  97.309  0.00 97.00      PROA   
ATOM    614  OD1 ASN P  39      -5.036 -77.599  98.529  0.00 97.00      PROA   
ATOM    615  ND2 ASN P  39      -5.956 -77.723  96.459  0.00 97.00      PROA   
ATOM    616 HD21 ASN P  39      -6.872 -77.620  96.844  0.00 97.00      PROA   
ATOM    617 HD22 ASN P  39      -5.808 -77.788  95.474  0.00 97.00      PROA   
ATOM    618  C   ASN P  39      -1.136 -76.871  96.768  0.00 97.00      PROA   
ATOM    619  O   ASN P  39      -0.864 -77.705  95.906  0.00 97.00      PROA   
ATOM    620  N   GLY P  40      -0.251 -75.914  97.132  0.00 97.00      PROA   
ATOM    621  HN  GLY P  40      -0.496 -75.291  97.869  0.00 97.00      PROA   
ATOM    622  CA  GLY P  40       1.042 -75.708  96.489  0.00 97.00      PROA   
ATOM    623  HA1 GLY P  40       1.453 -76.671  96.214  0.00 97.00      PROA   
ATOM    624  HA2 GLY P  40       1.668 -75.192  97.201  0.00 97.00      PROA   
ATOM    625  C   GLY P  40       1.010 -74.856  95.236  0.00 97.00      PROA   
ATOM    626  O   GLY P  40       2.026 -74.267  94.872  0.00 97.00      PROA   
ATOM    627  N   THR P  41      -0.141 -74.755  94.531  0.00 97.00      PROA   
ATOM    628  HN  THR P  41      -0.972 -75.194  94.867  0.00 97.00      PROA   
ATOM    629  CA  THR P  41      -0.242 -74.056  93.254  0.00 97.00      PROA   
ATOM    630  HA  THR P  41       0.691 -74.184  92.721  0.00 97.00      PROA   
ATOM    631  CB  THR P  41      -1.355 -74.599  92.361  0.00 97.00      PROA   
ATOM    632  HB  THR P  41      -2.336 -74.532  92.884  0.00 97.00      PROA   
ATOM    633  OG1 THR P  41      -1.100 -75.963  92.053  0.00 97.00      PROA   
ATOM    634  HG1 THR P  41      -1.031 -76.424  92.890  0.00 97.00      PROA   
ATOM    635  CG2 THR P  41      -1.446 -73.843  91.018  0.00 97.00      PROA   
ATOM    636 HG21 THR P  41      -0.468 -73.872  90.493  0.00 97.00      PROA   
ATOM    637 HG22 THR P  41      -1.751 -72.787  91.158  0.00 97.00      PROA   
ATOM    638 HG23 THR P  41      -2.204 -74.331  90.368  0.00 97.00      PROA   
ATOM    639  C   THR P  41      -0.459 -72.573  93.464  0.00 97.00      PROA   
ATOM    640  O   THR P  41      -1.419 -72.161  94.100  0.00 97.00      PROA   
ATOM    641  N   ALA P  42       0.441 -71.723  92.921  0.00 97.00      PROA   
ATOM    642  HN  ALA P  42       1.224 -72.072  92.412  0.00 97.00      PROA   
ATOM    643  CA  ALA P  42       0.366 -70.280  93.038  0.00 97.00      PROA   
ATOM    644  HA  ALA P  42       0.319 -70.061  94.095  0.00 97.00      PROA   
ATOM    645  CB  ALA P  42       1.649 -69.632  92.486  0.00 97.00      PROA   
ATOM    646  HB1 ALA P  42       1.749 -69.833  91.398  0.00 97.00      PROA   
ATOM    647  HB2 ALA P  42       2.538 -70.059  93.000  0.00 97.00      PROA   
ATOM    648  HB3 ALA P  42       1.646 -68.535  92.652  0.00 97.00      PROA   
ATOM    649  C   ALA P  42      -0.848 -69.629  92.375  0.00 97.00      PROA   
ATOM    650  O   ALA P  42      -1.182 -69.905  91.224  0.00 97.00      PROA   
ATOM    651  N   ILE P  43      -1.515 -68.697  93.099  0.00 97.00      PROA   
ATOM    652  HN  ILE P  43      -1.228 -68.506  94.036  0.00 97.00      PROA   
ATOM    653  CA  ILE P  43      -2.593 -67.871  92.582  0.00 97.00      PROA   
ATOM    654  HA  ILE P  43      -3.043 -68.387  91.745  0.00 97.00      PROA   
ATOM    655  CB  ILE P  43      -3.701 -67.530  93.597  0.00 97.00      PROA   
ATOM    656  HB  ILE P  43      -3.421 -66.622  94.182  0.00 97.00      PROA   
ATOM    657  CG2 ILE P  43      -5.017 -67.244  92.830  0.00 97.00      PROA   
ATOM    658 HG21 ILE P  43      -5.330 -68.144  92.260  0.00 97.00      PROA   
ATOM    659 HG22 ILE P  43      -4.915 -66.394  92.127  0.00 97.00      PROA   
ATOM    660 HG23 ILE P  43      -5.834 -66.984  93.530  0.00 97.00      PROA   
ATOM    661  CG1 ILE P  43      -3.922 -68.649  94.648  0.00 97.00      PROA   
ATOM    662 HG11 ILE P  43      -2.976 -68.847  95.192  0.00 97.00      PROA   
ATOM    663 HG12 ILE P  43      -4.217 -69.588  94.132  0.00 97.00      PROA   
ATOM    664  CD  ILE P  43      -4.983 -68.276  95.695  0.00 97.00      PROA   
ATOM    665  HD1 ILE P  43      -4.872 -67.217  96.012  0.00 97.00      PROA   
ATOM    666  HD2 ILE P  43      -4.887 -68.915  96.597  0.00 97.00      PROA   
ATOM    667  HD3 ILE P  43      -6.005 -68.417  95.284  0.00 97.00      PROA   
ATOM    668  C   ILE P  43      -1.952 -66.584  92.086  0.00 97.00      PROA   
ATOM    669  O   ILE P  43      -0.884 -66.186  92.548  0.00 97.00      PROA   
ATOM    670  N   GLN P  44      -2.603 -65.877  91.137  0.00 97.00      PROA   
ATOM    671  HN  GLN P  44      -3.442 -66.226  90.726  0.00 97.00      PROA   
ATOM    672  CA  GLN P  44      -2.120 -64.612  90.615  0.00 97.00      PROA   
ATOM    673  HA  GLN P  44      -1.039 -64.635  90.567  0.00 97.00      PROA   
ATOM    674  CB  GLN P  44      -2.685 -64.379  89.188  0.00 97.00      PROA   
ATOM    675  HB1 GLN P  44      -2.251 -63.436  88.788  0.00 97.00      PROA   
ATOM    676  HB2 GLN P  44      -3.789 -64.247  89.242  0.00 97.00      PROA   
ATOM    677  CG  GLN P  44      -2.388 -65.511  88.167  0.00 97.00      PROA   
ATOM    678  HG1 GLN P  44      -2.701 -65.170  87.156  0.00 97.00      PROA   
ATOM    679  HG2 GLN P  44      -2.976 -66.422  88.409  0.00 97.00      PROA   
ATOM    680  CD  GLN P  44      -0.896 -65.862  88.082  0.00 97.00      PROA   
ATOM    681  OE1 GLN P  44      -0.135 -65.188  87.379  0.00 97.00      PROA   
ATOM    682  NE2 GLN P  44      -0.457 -66.944  88.784  0.00 97.00      PROA   
ATOM    683 HE21 GLN P  44       0.514 -67.165  88.728  0.00 97.00      PROA   
ATOM    684 HE22 GLN P  44      -1.080 -67.466  89.365  0.00 97.00      PROA   
ATOM    685  C   GLN P  44      -2.516 -63.449  91.528  0.00 97.00      PROA   
ATOM    686  O   GLN P  44      -2.070 -62.317  91.342  0.00 97.00      PROA   
ATOM    687  N   THR P  45      -3.345 -63.716  92.567  0.00 97.00      PROA   
ATOM    688  HN  THR P  45      -3.710 -64.637  92.669  0.00 97.00      PROA   
ATOM    689  CA  THR P  45      -3.769 -62.766  93.589  0.00 97.00      PROA   
ATOM    690  HA  THR P  45      -4.285 -61.961  93.087  0.00 97.00      PROA   
ATOM    691  CB  THR P  45      -4.722 -63.407  94.599  0.00 97.00      PROA   
ATOM    692  HB  THR P  45      -4.206 -64.223  95.159  0.00 97.00      PROA   
ATOM    693  OG1 THR P  45      -5.833 -63.976  93.922  0.00 97.00      PROA   
ATOM    694  HG1 THR P  45      -6.407 -64.324  94.610  0.00 97.00      PROA   
ATOM    695  CG2 THR P  45      -5.279 -62.368  95.588  0.00 97.00      PROA   
ATOM    696 HG21 THR P  45      -5.799 -61.561  95.029  0.00 97.00      PROA   
ATOM    697 HG22 THR P  45      -4.481 -61.923  96.215  0.00 97.00      PROA   
ATOM    698 HG23 THR P  45      -6.015 -62.837  96.274  0.00 97.00      PROA   
ATOM    699  C   THR P  45      -2.596 -62.184  94.360  0.00 97.00      PROA   
ATOM    700  O   THR P  45      -1.966 -62.882  95.146  0.00 97.00      PROA   
ATOM    701  N   SER P  46      -2.271 -60.885  94.159  0.00 97.00      PROA   
ATOM    702  HN  SER P  46      -2.704 -60.368  93.424  0.00 97.00      PROA   
ATOM    703  CA  SER P  46      -1.146 -60.259  94.841  0.00 97.00      PROA   
ATOM    704  HA  SER P  46      -0.479 -61.021  95.216  0.00 97.00      PROA   
ATOM    705  CB  SER P  46      -0.332 -59.370  93.872  0.00 97.00      PROA   
ATOM    706  HB1 SER P  46       0.484 -58.844  94.416  0.00 97.00      PROA   
ATOM    707  HB2 SER P  46      -0.988 -58.607  93.400  0.00 97.00      PROA   
ATOM    708  OG  SER P  46       0.287 -60.162  92.860  0.00 97.00      PROA   
ATOM    709  HG1 SER P  46      -0.390 -60.720  92.465  0.00 97.00      PROA   
ATOM    710  C   SER P  46      -1.553 -59.408  96.033  0.00 97.00      PROA   
ATOM    711  O   SER P  46      -0.702 -58.970  96.808  0.00 97.00      PROA   
ATOM    712  N   THR P  47      -2.869 -59.179  96.243  0.00 97.00      PROA   
ATOM    713  HN  THR P  47      -3.535 -59.566  95.612  0.00 97.00      PROA   
ATOM    714  CA  THR P  47      -3.400 -58.476  97.409  0.00 97.00      PROA   
ATOM    715  HA  THR P  47      -2.838 -57.559  97.461  0.00 97.00      PROA   
ATOM    716  CB  THR P  47      -4.868 -58.028  97.265  0.00 97.00      PROA   
ATOM    717  HB  THR P  47      -4.915 -57.186  96.537  0.00 97.00      PROA   
ATOM    718  OG1 THR P  47      -5.459 -57.587  98.487  0.00 97.00      PROA   
ATOM    719  HG1 THR P  47      -6.403 -57.544  98.320  0.00 97.00      PROA   
ATOM    720  CG2 THR P  47      -5.730 -59.182  96.734  0.00 97.00      PROA   
ATOM    721 HG21 THR P  47      -5.592 -60.085  97.363  0.00 97.00      PROA   
ATOM    722 HG22 THR P  47      -5.466 -59.428  95.687  0.00 97.00      PROA   
ATOM    723 HG23 THR P  47      -6.808 -58.909  96.756  0.00 97.00      PROA   
ATOM    724  C   THR P  47      -3.164 -59.257  98.708  0.00 97.00      PROA   
ATOM    725  O   THR P  47      -3.247 -60.482  98.675  0.00 97.00      PROA   
ATOM    726  N   PRO P  48      -2.914 -58.639  99.870  0.00 97.00      PROA   
ATOM    727  CD  PRO P  48      -2.286 -57.314  99.961  0.00 97.00      PROA   
ATOM    728  HD1 PRO P  48      -3.089 -56.551 100.061  0.00 97.00      PROA   
ATOM    729  HD2 PRO P  48      -1.644 -57.083  99.082  0.00 97.00      PROA   
ATOM    730  CA  PRO P  48      -2.792 -59.375 101.125  0.00 97.00      PROA   
ATOM    731  HA  PRO P  48      -2.117 -60.205 100.972  0.00 97.00      PROA   
ATOM    732  CB  PRO P  48      -2.241 -58.328 102.110  0.00 97.00      PROA   
ATOM    733  HB1 PRO P  48      -1.630 -58.793 102.909  0.00 97.00      PROA   
ATOM    734  HB2 PRO P  48      -3.063 -57.740 102.577  0.00 97.00      PROA   
ATOM    735  CG  PRO P  48      -1.430 -57.382 101.225  0.00 97.00      PROA   
ATOM    736  HG1 PRO P  48      -1.260 -56.391 101.691  0.00 97.00      PROA   
ATOM    737  HG2 PRO P  48      -0.451 -57.851 100.980  0.00 97.00      PROA   
ATOM    738  C   PRO P  48      -4.097 -59.925 101.670  0.00 97.00      PROA   
ATOM    739  O   PRO P  48      -4.042 -60.549 102.722  0.00 97.00      PROA   
ATOM    740  N   THR P  49      -5.260 -59.740 101.000  0.00 97.00      PROA   
ATOM    741  HN  THR P  49      -5.278 -59.198 100.165  0.00 97.00      PROA   
ATOM    742  CA  THR P  49      -6.504 -60.369 101.417  0.00 97.00      PROA   
ATOM    743  HA  THR P  49      -6.263 -61.119 102.153  0.00 97.00      PROA   
ATOM    744  CB  THR P  49      -7.510 -59.425 102.081  0.00 97.00      PROA   
ATOM    745  HB  THR P  49      -6.938 -58.780 102.783  0.00 97.00      PROA   
ATOM    746  OG1 THR P  49      -8.462 -60.146 102.854  0.00 97.00      PROA   
ATOM    747  HG1 THR P  49      -8.735 -59.537 103.549  0.00 97.00      PROA   
ATOM    748  CG2 THR P  49      -8.274 -58.511 101.106  0.00 97.00      PROA   
ATOM    749 HG21 THR P  49      -8.949 -59.103 100.452  0.00 97.00      PROA   
ATOM    750 HG22 THR P  49      -7.564 -57.938 100.477  0.00 97.00      PROA   
ATOM    751 HG23 THR P  49      -8.902 -57.794 101.678  0.00 97.00      PROA   
ATOM    752  C   THR P  49      -7.092 -61.100 100.234  0.00 97.00      PROA   
ATOM    753  O   THR P  49      -7.239 -60.559  99.142  0.00 97.00      PROA   
ATOM    754  N   TYR P  50      -7.442 -62.387 100.436  0.00 97.00      PROA   
ATOM    755  HN  TYR P  50      -7.288 -62.811 101.328  0.00 97.00      PROA   
ATOM    756  CA  TYR P  50      -8.072 -63.211  99.431  0.00 97.00      PROA   
ATOM    757  HA  TYR P  50      -7.927 -62.772  98.453  0.00 97.00      PROA   
ATOM    758  CB  TYR P  50      -7.494 -64.653  99.437  0.00 97.00      PROA   
ATOM    759  HB1 TYR P  50      -7.718 -65.178 100.390  0.00 97.00      PROA   
ATOM    760  HB2 TYR P  50      -6.390 -64.593  99.339  0.00 97.00      PROA   
ATOM    761  CG  TYR P  50      -8.012 -65.471  98.282  0.00 97.00      PROA   
ATOM    762  CD1 TYR P  50      -9.164 -66.268  98.411  0.00 97.00      PROA   
ATOM    763  HD1 TYR P  50      -9.701 -66.288  99.348  0.00 97.00      PROA   
ATOM    764  CE1 TYR P  50      -9.609 -67.057  97.342  0.00 97.00      PROA   
ATOM    765  HE1 TYR P  50     -10.476 -67.689  97.456  0.00 97.00      PROA   
ATOM    766  CZ  TYR P  50      -8.917 -67.040  96.127  0.00 97.00      PROA   
ATOM    767  OH  TYR P  50      -9.358 -67.838  95.051  0.00 97.00      PROA   
ATOM    768  HH  TYR P  50     -10.118 -68.342  95.352  0.00 97.00      PROA   
ATOM    769  CD2 TYR P  50      -7.312 -65.484  97.063  0.00 97.00      PROA   
ATOM    770  HD2 TYR P  50      -6.406 -64.906  96.967  0.00 97.00      PROA   
ATOM    771  CE2 TYR P  50      -7.774 -66.248  95.985  0.00 97.00      PROA   
ATOM    772  HE2 TYR P  50      -7.239 -66.252  95.049  0.00 97.00      PROA   
ATOM    773  C   TYR P  50      -9.546 -63.212  99.757  0.00 97.00      PROA   
ATOM    774  O   TYR P  50      -9.961 -63.765 100.768  0.00 97.00      PROA   
ATOM    775  N   HSD P  51     -10.372 -62.572  98.900  0.00 97.00      PROA   
ATOM    776  HN  HSD P  51     -10.016 -62.164  98.064  0.00 97.00      PROA   
ATOM    777  CA  HSD P  51     -11.769 -62.321  99.188  0.00 97.00      PROA   
ATOM    778  HA  HSD P  51     -11.976 -62.515 100.230  0.00 97.00      PROA   
ATOM    779  CB  HSD P  51     -12.136 -60.839  98.901  0.00 97.00      PROA   
ATOM    780  HB1 HSD P  51     -11.850 -60.578  97.859  0.00 97.00      PROA   
ATOM    781  HB2 HSD P  51     -11.519 -60.207  99.578  0.00 97.00      PROA   
ATOM    782  ND1 HSD P  51     -14.592 -60.717  98.201  0.00 97.00      PROA   
ATOM    783  HD1 HSD P  51     -14.516 -61.288  97.382  0.00 97.00      PROA   
ATOM    784  CG  HSD P  51     -13.585 -60.465  99.111  0.00 97.00      PROA   
ATOM    785  CE1 HSD P  51     -15.709 -60.107  98.666  0.00 97.00      PROA   
ATOM    786  HE1 HSD P  51     -16.664 -60.154  98.144  0.00 97.00      PROA   
ATOM    787  NE2 HSD P  51     -15.491 -59.473  99.802  0.00 97.00      PROA   
ATOM    788  CD2 HSD P  51     -14.152 -59.693 100.078  0.00 97.00      PROA   
ATOM    789  HD2 HSD P  51     -13.701 -59.249 100.957  0.00 97.00      PROA   
ATOM    790  C   HSD P  51     -12.657 -63.224  98.374  0.00 97.00      PROA   
ATOM    791  O   HSD P  51     -12.803 -63.059  97.164  0.00 97.00      PROA   
ATOM    792  N   ILE P  52     -13.327 -64.183  99.049  0.00 97.00      PROA   
ATOM    793  HN  ILE P  52     -13.178 -64.339 100.025  0.00 97.00      PROA   
ATOM    794  CA  ILE P  52     -14.333 -65.028  98.452  0.00 97.00      PROA   
ATOM    795  HA  ILE P  52     -14.178 -65.089  97.383  0.00 97.00      PROA   
ATOM    796  CB  ILE P  52     -14.296 -66.447  99.007  0.00 97.00      PROA   
ATOM    797  HB  ILE P  52     -14.364 -66.398 100.113  0.00 97.00      PROA   
ATOM    798  CG2 ILE P  52     -15.490 -67.279  98.502  0.00 97.00      PROA   
ATOM    799 HG21 ILE P  52     -15.498 -67.324  97.393  0.00 97.00      PROA   
ATOM    800 HG22 ILE P  52     -16.460 -66.882  98.864  0.00 97.00      PROA   
ATOM    801 HG23 ILE P  52     -15.396 -68.318  98.879  0.00 97.00      PROA   
ATOM    802  CG1 ILE P  52     -12.957 -67.137  98.647  0.00 97.00      PROA   
ATOM    803 HG11 ILE P  52     -12.121 -66.409  98.686  0.00 97.00      PROA   
ATOM    804 HG12 ILE P  52     -13.029 -67.504  97.600  0.00 97.00      PROA   
ATOM    805  CD  ILE P  52     -12.602 -68.310  99.567  0.00 97.00      PROA   
ATOM    806  HD1 ILE P  52     -13.409 -69.072  99.560  0.00 97.00      PROA   
ATOM    807  HD2 ILE P  52     -12.440 -67.963 100.608  0.00 97.00      PROA   
ATOM    808  HD3 ILE P  52     -11.671 -68.798  99.213  0.00 97.00      PROA   
ATOM    809  C   ILE P  52     -15.663 -64.362  98.719  0.00 97.00      PROA   
ATOM    810  O   ILE P  52     -16.154 -64.330  99.844  0.00 97.00      PROA   
ATOM    811  N   THR P  53     -16.273 -63.782  97.661  0.00 97.00      PROA   
ATOM    812  HN  THR P  53     -15.809 -63.755  96.778  0.00 97.00      PROA   
ATOM    813  CA  THR P  53     -17.549 -63.082  97.731  0.00 97.00      PROA   
ATOM    814  HA  THR P  53     -17.440 -62.300  98.469  0.00 97.00      PROA   
ATOM    815  CB  THR P  53     -17.934 -62.447  96.399  0.00 97.00      PROA   
ATOM    816  HB  THR P  53     -18.160 -63.233  95.642  0.00 97.00      PROA   
ATOM    817  OG1 THR P  53     -16.856 -61.662  95.909  0.00 97.00      PROA   
ATOM    818  HG1 THR P  53     -17.184 -61.247  95.108  0.00 97.00      PROA   
ATOM    819  CG2 THR P  53     -19.149 -61.510  96.557  0.00 97.00      PROA   
ATOM    820 HG21 THR P  53     -18.938 -60.735  97.325  0.00 97.00      PROA   
ATOM    821 HG22 THR P  53     -20.056 -62.071  96.859  0.00 97.00      PROA   
ATOM    822 HG23 THR P  53     -19.370 -60.999  95.595  0.00 97.00      PROA   
ATOM    823  C   THR P  53     -18.676 -63.981  98.193  0.00 97.00      PROA   
ATOM    824  O   THR P  53     -19.495 -63.580  99.019  0.00 97.00      PROA   
ATOM    825  N   SER P  54     -18.720 -65.229  97.677  0.00 97.00      PROA   
ATOM    826  HN  SER P  54     -18.008 -65.550  97.059  0.00 97.00      PROA   
ATOM    827  CA  SER P  54     -19.780 -66.165  97.969  0.00 97.00      PROA   
ATOM    828  HA  SER P  54     -19.988 -66.133  99.031  0.00 97.00      PROA   
ATOM    829  CB  SER P  54     -21.071 -65.942  97.124  0.00 97.00      PROA   
ATOM    830  HB1 SER P  54     -21.858 -66.666  97.419  0.00 97.00      PROA   
ATOM    831  HB2 SER P  54     -20.855 -66.087  96.045  0.00 97.00      PROA   
ATOM    832  OG  SER P  54     -21.588 -64.624  97.272  0.00 97.00      PROA   
ATOM    833  HG1 SER P  54     -21.666 -64.469  98.217  0.00 97.00      PROA   
ATOM    834  C   SER P  54     -19.235 -67.524  97.606  0.00 97.00      PROA   
ATOM    835  O   SER P  54     -19.047 -67.821  96.430  0.00 97.00      PROA   
ATOM    836  N   ALA P  55     -18.926 -68.370  98.613  0.00 97.00      PROA   
ATOM    837  HN  ALA P  55     -19.086 -68.095  99.563  0.00 97.00      PROA   
ATOM    838  CA  ALA P  55     -18.145 -69.584  98.466  0.00 97.00      PROA   
ATOM    839  HA  ALA P  55     -17.198 -69.272  98.061  0.00 97.00      PROA   
ATOM    840  CB  ALA P  55     -17.879 -70.206  99.851  0.00 97.00      PROA   
ATOM    841  HB1 ALA P  55     -18.830 -70.532 100.325  0.00 97.00      PROA   
ATOM    842  HB2 ALA P  55     -17.411 -69.448 100.518  0.00 97.00      PROA   
ATOM    843  HB3 ALA P  55     -17.192 -71.073  99.774  0.00 97.00      PROA   
ATOM    844  C   ALA P  55     -18.667 -70.664  97.525  0.00 97.00      PROA   
ATOM    845  O   ALA P  55     -19.849 -70.995  97.510  0.00 97.00      PROA   
ATOM    846  N   SER P  56     -17.744 -71.257  96.725  0.00 97.00      PROA   
ATOM    847  HN  SER P  56     -16.803 -70.915  96.725  0.00 97.00      PROA   
ATOM    848  CA  SER P  56     -17.977 -72.406  95.866  0.00 97.00      PROA   
ATOM    849  HA  SER P  56     -19.041 -72.575  95.798  0.00 97.00      PROA   
ATOM    850  CB  SER P  56     -17.433 -72.230  94.418  0.00 97.00      PROA   
ATOM    851  HB1 SER P  56     -17.855 -71.295  93.994  0.00 97.00      PROA   
ATOM    852  HB2 SER P  56     -17.767 -73.075  93.778  0.00 97.00      PROA   
ATOM    853  OG  SER P  56     -16.012 -72.133  94.363  0.00 97.00      PROA   
ATOM    854  HG1 SER P  56     -15.756 -72.436  93.481  0.00 97.00      PROA   
ATOM    855  C   SER P  56     -17.369 -73.640  96.505  0.00 97.00      PROA   
ATOM    856  O   SER P  56     -16.646 -73.559  97.492  0.00 97.00      PROA   
ATOM    857  N   GLU P  57     -17.663 -74.841  95.953  0.00 97.00      PROA   
ATOM    858  HN  GLU P  57     -18.232 -74.900  95.136  0.00 97.00      PROA   
ATOM    859  CA  GLU P  57     -17.099 -76.110  96.382  0.00 97.00      PROA   
ATOM    860  HA  GLU P  57     -17.329 -76.261  97.428  0.00 97.00      PROA   
ATOM    861  CB  GLU P  57     -17.690 -77.253  95.505  0.00 97.00      PROA   
ATOM    862  HB1 GLU P  57     -17.279 -78.231  95.827  0.00 97.00      PROA   
ATOM    863  HB2 GLU P  57     -17.346 -77.077  94.456  0.00 97.00      PROA   
ATOM    864  CG  GLU P  57     -19.242 -77.334  95.408  0.00 97.00      PROA   
ATOM    865  HG1 GLU P  57     -19.480 -78.047  94.584  0.00 97.00      PROA   
ATOM    866  HG2 GLU P  57     -19.674 -76.352  95.127  0.00 97.00      PROA   
ATOM    867  CD  GLU P  57     -19.977 -77.836  96.656  0.00 97.00      PROA   
ATOM    868  OE1 GLU P  57     -20.498 -78.981  96.604  0.00 97.00      PROA   
ATOM    869  OE2 GLU P  57     -20.105 -77.061  97.639  0.00 97.00      PROA   
ATOM    870  C   GLU P  57     -15.578 -76.098  96.195  0.00 97.00      PROA   
ATOM    871  O   GLU P  57     -14.796 -76.525  97.040  0.00 97.00      PROA   
ATOM    872  N   ASP P  58     -15.176 -75.543  95.040  0.00 97.00      PROA   
ATOM    873  HN  ASP P  58     -15.894 -75.262  94.405  0.00 97.00      PROA   
ATOM    874  CA  ASP P  58     -13.882 -75.411  94.422  0.00 97.00      PROA   
ATOM    875  HA  ASP P  58     -13.384 -76.365  94.514  0.00 97.00      PROA   
ATOM    876  CB  ASP P  58     -14.062 -75.114  92.889  0.00 97.00      PROA   
ATOM    877  HB1 ASP P  58     -14.019 -76.090  92.354  0.00 97.00      PROA   
ATOM    878  HB2 ASP P  58     -13.250 -74.475  92.495  0.00 97.00      PROA   
ATOM    879  CG  ASP P  58     -15.424 -74.500  92.505  0.00 97.00      PROA   
ATOM    880  OD1 ASP P  58     -16.480 -75.160  92.704  0.00 97.00      PROA   
ATOM    881  OD2 ASP P  58     -15.419 -73.357  91.978  0.00 97.00      PROA   
ATOM    882  C   ASP P  58     -12.945 -74.419  95.107  0.00 97.00      PROA   
ATOM    883  O   ASP P  58     -11.729 -74.513  94.941  0.00 97.00      PROA   
ATOM    884  N   ASP P  59     -13.465 -73.505  95.962  0.00 97.00      PROA   
ATOM    885  HN  ASP P  59     -14.444 -73.314  95.958  0.00 97.00      PROA   
ATOM    886  CA  ASP P  59     -12.690 -72.734  96.929  0.00 97.00      PROA   
ATOM    887  HA  ASP P  59     -11.953 -72.154  96.386  0.00 97.00      PROA   
ATOM    888  CB  ASP P  59     -13.630 -71.782  97.726  0.00 97.00      PROA   
ATOM    889  HB1 ASP P  59     -13.130 -71.408  98.644  0.00 97.00      PROA   
ATOM    890  HB2 ASP P  59     -14.552 -72.321  98.024  0.00 97.00      PROA   
ATOM    891  CG  ASP P  59     -14.013 -70.529  96.939  0.00 97.00      PROA   
ATOM    892  OD1 ASP P  59     -13.114 -69.897  96.326  0.00 97.00      PROA   
ATOM    893  OD2 ASP P  59     -15.191 -70.114  97.067  0.00 97.00      PROA   
ATOM    894  C   ASP P  59     -11.921 -73.603  97.939  0.00 97.00      PROA   
ATOM    895  O   ASP P  59     -10.929 -73.165  98.512  0.00 97.00      PROA   
ATOM    896  N   SER P  60     -12.358 -74.859  98.193  0.00 97.00      PROA   
ATOM    897  HN  SER P  60     -13.164 -75.183  97.704  0.00 97.00      PROA   
ATOM    898  CA  SER P  60     -11.738 -75.788  99.142  0.00 97.00      PROA   
ATOM    899  HA  SER P  60     -11.762 -75.301 100.107  0.00 97.00      PROA   
ATOM    900  CB  SER P  60     -12.492 -77.137  99.264  0.00 97.00      PROA   
ATOM    901  HB1 SER P  60     -12.018 -77.778 100.039  0.00 97.00      PROA   
ATOM    902  HB2 SER P  60     -12.474 -77.676  98.293  0.00 97.00      PROA   
ATOM    903  OG  SER P  60     -13.847 -76.948  99.643  0.00 97.00      PROA   
ATOM    904  HG1 SER P  60     -14.318 -76.694  98.842  0.00 97.00      PROA   
ATOM    905  C   SER P  60     -10.286 -76.169  98.854  0.00 97.00      PROA   
ATOM    906  O   SER P  60      -9.896 -76.405  97.713  0.00 97.00      PROA   
ATOM    907  N   GLY P  61      -9.452 -76.295  99.916  0.00 97.00      PROA   
ATOM    908  HN  GLY P  61      -9.792 -76.152 100.845  0.00 97.00      PROA   
ATOM    909  CA  GLY P  61      -8.047 -76.644  99.761  0.00 97.00      PROA   
ATOM    910  HA1 GLY P  61      -7.685 -76.281  98.809  0.00 97.00      PROA   
ATOM    911  HA2 GLY P  61      -7.951 -77.713  99.887  0.00 97.00      PROA   
ATOM    912  C   GLY P  61      -7.218 -75.969 100.806  0.00 97.00      PROA   
ATOM    913  O   GLY P  61      -7.736 -75.251 101.650  0.00 97.00      PROA   
ATOM    914  N   GLU P  62      -5.880 -76.175 100.778  0.00 97.00      PROA   
ATOM    915  HN  GLU P  62      -5.462 -76.766 100.089  0.00 97.00      PROA   
ATOM    916  CA  GLU P  62      -4.985 -75.541 101.719  0.00 97.00      PROA   
ATOM    917  HA  GLU P  62      -5.551 -75.293 102.597  0.00 97.00      PROA   
ATOM    918  CB  GLU P  62      -3.847 -76.456 102.235  0.00 97.00      PROA   
ATOM    919  HB1 GLU P  62      -4.328 -77.402 102.574  0.00 97.00      PROA   
ATOM    920  HB2 GLU P  62      -3.410 -75.960 103.132  0.00 97.00      PROA   
ATOM    921  CG  GLU P  62      -2.724 -76.842 101.257  0.00 97.00      PROA   
ATOM    922  HG1 GLU P  62      -2.344 -75.960 100.701  0.00 97.00      PROA   
ATOM    923  HG2 GLU P  62      -3.089 -77.600 100.533  0.00 97.00      PROA   
ATOM    924  CD  GLU P  62      -1.553 -77.442 102.027  0.00 97.00      PROA   
ATOM    925  OE1 GLU P  62      -1.779 -78.224 102.981  0.00 97.00      PROA   
ATOM    926  OE2 GLU P  62      -0.403 -77.122 101.656  0.00 97.00      PROA   
ATOM    927  C   GLU P  62      -4.476 -74.223 101.199  0.00 97.00      PROA   
ATOM    928  O   GLU P  62      -3.888 -74.111 100.128  0.00 97.00      PROA   
ATOM    929  N   TYR P  63      -4.736 -73.168 101.997  0.00 97.00      PROA   
ATOM    930  HN  TYR P  63      -5.227 -73.310 102.856  0.00 97.00      PROA   
ATOM    931  CA  TYR P  63      -4.390 -71.798 101.719  0.00 97.00      PROA   
ATOM    932  HA  TYR P  63      -4.286 -71.664 100.651  0.00 97.00      PROA   
ATOM    933  CB  TYR P  63      -5.452 -70.808 102.272  0.00 97.00      PROA   
ATOM    934  HB1 TYR P  63      -5.042 -69.781 102.370  0.00 97.00      PROA   
ATOM    935  HB2 TYR P  63      -5.794 -71.150 103.269  0.00 97.00      PROA   
ATOM    936  CG  TYR P  63      -6.659 -70.753 101.374  0.00 97.00      PROA   
ATOM    937  CD1 TYR P  63      -7.542 -71.843 101.274  0.00 97.00      PROA   
ATOM    938  HD1 TYR P  63      -7.371 -72.731 101.861  0.00 97.00      PROA   
ATOM    939  CE1 TYR P  63      -8.628 -71.804 100.393  0.00 97.00      PROA   
ATOM    940  HE1 TYR P  63      -9.268 -72.668 100.299  0.00 97.00      PROA   
ATOM    941  CZ  TYR P  63      -8.875 -70.650  99.641  0.00 97.00      PROA   
ATOM    942  OH  TYR P  63      -9.932 -70.603  98.710  0.00 97.00      PROA   
ATOM    943  HH  TYR P  63     -10.294 -71.490  98.625  0.00 97.00      PROA   
ATOM    944  CD2 TYR P  63      -6.937 -69.589 100.635  0.00 97.00      PROA   
ATOM    945  HD2 TYR P  63      -6.288 -68.730 100.712  0.00 97.00      PROA   
ATOM    946  CE2 TYR P  63      -8.042 -69.537  99.780  0.00 97.00      PROA   
ATOM    947  HE2 TYR P  63      -8.226 -68.655  99.190  0.00 97.00      PROA   
ATOM    948  C   TYR P  63      -3.058 -71.498 102.352  0.00 97.00      PROA   
ATOM    949  O   TYR P  63      -2.801 -71.865 103.496  0.00 97.00      PROA   
ATOM    950  N   ARG P  64      -2.152 -70.835 101.601  0.00 97.00      PROA   
ATOM    951  HN  ARG P  64      -2.330 -70.631 100.641  0.00 97.00      PROA   
ATOM    952  CA  ARG P  64      -0.852 -70.481 102.128  0.00 97.00      PROA   
ATOM    953  HA  ARG P  64      -0.922 -70.313 103.195  0.00 97.00      PROA   
ATOM    954  CB  ARG P  64       0.246 -71.532 101.808  0.00 97.00      PROA   
ATOM    955  HB1 ARG P  64       1.019 -71.463 102.605  0.00 97.00      PROA   
ATOM    956  HB2 ARG P  64       0.751 -71.315 100.839  0.00 97.00      PROA   
ATOM    957  CG  ARG P  64      -0.282 -72.977 101.694  0.00 97.00      PROA   
ATOM    958  HG1 ARG P  64      -0.930 -73.059 100.795  0.00 97.00      PROA   
ATOM    959  HG2 ARG P  64      -0.910 -73.229 102.578  0.00 97.00      PROA   
ATOM    960  CD  ARG P  64       0.823 -74.019 101.570  0.00 97.00      PROA   
ATOM    961  HD1 ARG P  64       1.607 -73.710 100.848  0.00 97.00      PROA   
ATOM    962  HD2 ARG P  64       0.396 -74.987 101.247  0.00 97.00      PROA   
ATOM    963  NE  ARG P  64       1.427 -74.117 102.930  0.00 97.00      PROA   
ATOM    964  HE  ARG P  64       1.238 -73.391 103.590  0.00 97.00      PROA   
ATOM    965  CZ  ARG P  64       2.000 -75.222 103.435  0.00 97.00      PROA   
ATOM    966  NH1 ARG P  64       1.831 -76.442 102.917  0.00 97.00      PROA   
ATOM    967 HH11 ARG P  64       1.040 -76.564 102.315  0.00 97.00      PROA   
ATOM    968 HH12 ARG P  64       2.066 -77.227 103.478  0.00 97.00      PROA   
ATOM    969  NH2 ARG P  64       2.726 -75.085 104.552  0.00 97.00      PROA   
ATOM    970 HH21 ARG P  64       2.880 -74.153 104.879  0.00 97.00      PROA   
ATOM    971 HH22 ARG P  64       3.199 -75.878 104.916  0.00 97.00      PROA   
ATOM    972  C   ARG P  64      -0.460 -69.197 101.450  0.00 97.00      PROA   
ATOM    973  O   ARG P  64      -0.890 -68.924 100.336  0.00 97.00      PROA   
ATOM    974  N   CYS P  65       0.387 -68.369 102.099  0.00 97.00      PROA   
ATOM    975  HN  CYS P  65       0.606 -68.493 103.064  0.00 97.00      PROA   
ATOM    976  CA  CYS P  65       0.957 -67.214 101.446  0.00 97.00      PROA   
ATOM    977  HA  CYS P  65       0.986 -67.416 100.387  0.00 97.00      PROA   
ATOM    978  CB  CYS P  65       0.109 -65.941 101.677  0.00 97.00      PROA   
ATOM    979  HB1 CYS P  65      -0.848 -66.093 101.128  0.00 97.00      PROA   
ATOM    980  HB2 CYS P  65       0.592 -65.045 101.238  0.00 97.00      PROA   
ATOM    981  SG  CYS P  65      -0.290 -65.680 103.428  0.00 97.00      PROA   
ATOM    982  C   CYS P  65       2.396 -66.979 101.845  0.00 97.00      PROA   
ATOM    983  O   CYS P  65       2.898 -67.495 102.838  0.00 97.00      PROA   
ATOM    984  N   GLN P  66       3.106 -66.180 101.020  0.00 97.00      PROA   
ATOM    985  HN  GLN P  66       2.678 -65.852 100.180  0.00 97.00      PROA   
ATOM    986  CA  GLN P  66       4.464 -65.751 101.259  0.00 97.00      PROA   
ATOM    987  HA  GLN P  66       4.775 -66.029 102.256  0.00 97.00      PROA   
ATOM    988  CB  GLN P  66       5.409 -66.388 100.187  0.00 97.00      PROA   
ATOM    989  HB1 GLN P  66       5.296 -65.893  99.203  0.00 97.00      PROA   
ATOM    990  HB2 GLN P  66       5.043 -67.435 100.065  0.00 97.00      PROA   
ATOM    991  CG  GLN P  66       6.896 -66.483 100.598  0.00 97.00      PROA   
ATOM    992  HG1 GLN P  66       6.923 -66.830 101.653  0.00 97.00      PROA   
ATOM    993  HG2 GLN P  66       7.402 -65.501 100.545  0.00 97.00      PROA   
ATOM    994  CD  GLN P  66       7.696 -67.539  99.812  0.00 97.00      PROA   
ATOM    995  OE1 GLN P  66       8.215 -68.466 100.431  0.00 97.00      PROA   
ATOM    996  NE2 GLN P  66       7.817 -67.433  98.466  0.00 97.00      PROA   
ATOM    997 HE21 GLN P  66       8.283 -68.159  97.960  0.00 97.00      PROA   
ATOM    998 HE22 GLN P  66       7.386 -66.680  97.969  0.00 97.00      PROA   
ATOM    999  C   GLN P  66       4.385 -64.232 101.162  0.00 97.00      PROA   
ATOM   1000  O   GLN P  66       4.121 -63.682 100.094  0.00 97.00      PROA   
ATOM   1001  N   ARG P  67       4.580 -63.508 102.298  0.00 97.00      PROA   
ATOM   1002  HN  ARG P  67       4.740 -63.956 103.174  0.00 97.00      PROA   
ATOM   1003  CA  ARG P  67       4.487 -62.055 102.349  0.00 97.00      PROA   
ATOM   1004  HA  ARG P  67       4.078 -61.664 101.429  0.00 97.00      PROA   
ATOM   1005  CB  ARG P  67       3.597 -61.597 103.540  0.00 97.00      PROA   
ATOM   1006  HB1 ARG P  67       3.729 -60.514 103.757  0.00 97.00      PROA   
ATOM   1007  HB2 ARG P  67       3.924 -62.153 104.449  0.00 97.00      PROA   
ATOM   1008  CG  ARG P  67       2.094 -61.858 103.342  0.00 97.00      PROA   
ATOM   1009  HG1 ARG P  67       1.607 -61.851 104.345  0.00 97.00      PROA   
ATOM   1010  HG2 ARG P  67       1.954 -62.875 102.916  0.00 97.00      PROA   
ATOM   1011  CD  ARG P  67       1.388 -60.845 102.430  0.00 97.00      PROA   
ATOM   1012  HD1 ARG P  67       0.406 -61.242 102.101  0.00 97.00      PROA   
ATOM   1013  HD2 ARG P  67       1.993 -60.612 101.529  0.00 97.00      PROA   
ATOM   1014  NE  ARG P  67       1.087 -59.629 103.244  0.00 97.00      PROA   
ATOM   1015  HE  ARG P  67       0.425 -59.715 103.988  0.00 97.00      PROA   
ATOM   1016  CZ  ARG P  67       1.659 -58.424 103.080  0.00 97.00      PROA   
ATOM   1017  NH1 ARG P  67       2.526 -58.159 102.099  0.00 97.00      PROA   
ATOM   1018 HH11 ARG P  67       2.652 -58.815 101.360  0.00 97.00      PROA   
ATOM   1019 HH12 ARG P  67       2.834 -57.214 101.989  0.00 97.00      PROA   
ATOM   1020  NH2 ARG P  67       1.327 -57.429 103.919  0.00 97.00      PROA   
ATOM   1021 HH21 ARG P  67       0.685 -57.611 104.656  0.00 97.00      PROA   
ATOM   1022 HH22 ARG P  67       1.770 -56.539 103.804  0.00 97.00      PROA   
ATOM   1023  C   ARG P  67       5.845 -61.427 102.566  0.00 97.00      PROA   
ATOM   1024  O   ARG P  67       6.286 -61.330 103.707  0.00 97.00      PROA   
ATOM   1025  N   GLY P  68       6.504 -60.939 101.479  0.00 97.00      PROA   
ATOM   1026  HN  GLY P  68       6.078 -61.047 100.582  0.00 97.00      PROA   
ATOM   1027  CA  GLY P  68       7.726 -60.124 101.470  0.00 97.00      PROA   
ATOM   1028  HA1 GLY P  68       7.445 -59.139 101.813  0.00 97.00      PROA   
ATOM   1029  HA2 GLY P  68       8.073 -60.109 100.448  0.00 97.00      PROA   
ATOM   1030  C   GLY P  68       8.920 -60.539 102.310  0.00 97.00      PROA   
ATOM   1031  O   GLY P  68       9.838 -59.746 102.510  0.00 97.00      PROA   
ATOM   1032  N   LEU P  69       8.932 -61.774 102.844  0.00 97.00      PROA   
ATOM   1033  HN  LEU P  69       8.174 -62.389 102.650  0.00 97.00      PROA   
ATOM   1034  CA  LEU P  69       9.809 -62.159 103.926  0.00 97.00      PROA   
ATOM   1035  HA  LEU P  69      10.739 -61.608 103.868  0.00 97.00      PROA   
ATOM   1036  CB  LEU P  69       9.122 -61.973 105.307  0.00 97.00      PROA   
ATOM   1037  HB1 LEU P  69       9.706 -62.474 106.110  0.00 97.00      PROA   
ATOM   1038  HB2 LEU P  69       8.114 -62.445 105.244  0.00 97.00      PROA   
ATOM   1039  CG  LEU P  69       8.881 -60.522 105.777  0.00 97.00      PROA   
ATOM   1040  HG  LEU P  69       8.325 -59.970 104.984  0.00 97.00      PROA   
ATOM   1041  CD1 LEU P  69       7.996 -60.521 107.036  0.00 97.00      PROA   
ATOM   1042 HD11 LEU P  69       8.494 -61.076 107.859  0.00 97.00      PROA   
ATOM   1043 HD12 LEU P  69       7.015 -60.998 106.823  0.00 97.00      PROA   
ATOM   1044 HD13 LEU P  69       7.820 -59.479 107.369  0.00 97.00      PROA   
ATOM   1045  CD2 LEU P  69      10.199 -59.780 106.049  0.00 97.00      PROA   
ATOM   1046 HD21 LEU P  69      10.800 -59.697 105.121  0.00 97.00      PROA   
ATOM   1047 HD22 LEU P  69      10.793 -60.322 106.816  0.00 97.00      PROA   
ATOM   1048 HD23 LEU P  69       9.989 -58.757 106.424  0.00 97.00      PROA   
ATOM   1049  C   LEU P  69      10.117 -63.630 103.789  0.00 97.00      PROA   
ATOM   1050  O   LEU P  69       9.293 -64.403 103.305  0.00 97.00      PROA   
ATOM   1051  N   SER P  70      11.323 -64.051 104.242  0.00 97.00      PROA   
ATOM   1052  HN  SER P  70      11.957 -63.391 104.641  0.00 97.00      PROA   
ATOM   1053  CA  SER P  70      11.811 -65.425 104.252  0.00 97.00      PROA   
ATOM   1054  HA  SER P  70      12.050 -65.652 103.224  0.00 97.00      PROA   
ATOM   1055  CB  SER P  70      13.137 -65.537 105.052  0.00 97.00      PROA   
ATOM   1056  HB1 SER P  70      13.918 -64.971 104.495  0.00 97.00      PROA   
ATOM   1057  HB2 SER P  70      13.479 -66.590 105.142  0.00 97.00      PROA   
ATOM   1058  OG  SER P  70      13.006 -64.946 106.345  0.00 97.00      PROA   
ATOM   1059  HG1 SER P  70      13.873 -64.954 106.758  0.00 97.00      PROA   
ATOM   1060  C   SER P  70      10.827 -66.504 104.710  0.00 97.00      PROA   
ATOM   1061  O   SER P  70      10.305 -66.467 105.818  0.00 97.00      PROA   
ATOM   1062  N   GLY P  71      10.565 -67.517 103.849  0.00 97.00      PROA   
ATOM   1063  HN  GLY P  71      11.046 -67.541 102.976  0.00 97.00      PROA   
ATOM   1064  CA  GLY P  71       9.601 -68.586 104.100  0.00 97.00      PROA   
ATOM   1065  HA1 GLY P  71       9.719 -68.913 105.124  0.00 97.00      PROA   
ATOM   1066  HA2 GLY P  71       9.825 -69.374 103.400  0.00 97.00      PROA   
ATOM   1067  C   GLY P  71       8.139 -68.214 103.917  0.00 97.00      PROA   
ATOM   1068  O   GLY P  71       7.738 -67.063 104.034  0.00 97.00      PROA   
ATOM   1069  N   ARG P  72       7.294 -69.234 103.633  0.00 97.00      PROA   
ATOM   1070  HN  ARG P  72       7.652 -70.158 103.544  0.00 97.00      PROA   
ATOM   1071  CA  ARG P  72       5.862 -69.129 103.418  0.00 97.00      PROA   
ATOM   1072  HA  ARG P  72       5.571 -68.086 103.448  0.00 97.00      PROA   
ATOM   1073  CB  ARG P  72       5.371 -69.736 102.065  0.00 97.00      PROA   
ATOM   1074  HB1 ARG P  72       5.915 -69.231 101.240  0.00 97.00      PROA   
ATOM   1075  HB2 ARG P  72       4.301 -69.459 101.928  0.00 97.00      PROA   
ATOM   1076  CG  ARG P  72       5.432 -71.276 101.861  0.00 97.00      PROA   
ATOM   1077  HG1 ARG P  72       5.125 -71.476 100.808  0.00 97.00      PROA   
ATOM   1078  HG2 ARG P  72       4.670 -71.750 102.515  0.00 97.00      PROA   
ATOM   1079  CD  ARG P  72       6.770 -72.000 102.100  0.00 97.00      PROA   
ATOM   1080  HD1 ARG P  72       6.731 -73.029 101.679  0.00 97.00      PROA   
ATOM   1081  HD2 ARG P  72       7.000 -72.049 103.187  0.00 97.00      PROA   
ATOM   1082  NE  ARG P  72       7.821 -71.212 101.391  0.00 97.00      PROA   
ATOM   1083  HE  ARG P  72       7.565 -70.322 101.018  0.00 97.00      PROA   
ATOM   1084  CZ  ARG P  72       9.143 -71.471 101.395  0.00 97.00      PROA   
ATOM   1085  NH1 ARG P  72       9.683 -72.613 101.827  0.00 97.00      PROA   
ATOM   1086 HH11 ARG P  72       9.082 -73.363 102.078  0.00 97.00      PROA   
ATOM   1087 HH12 ARG P  72      10.674 -72.716 101.777  0.00 97.00      PROA   
ATOM   1088  NH2 ARG P  72       9.950 -70.507 100.918  0.00 97.00      PROA   
ATOM   1089 HH21 ARG P  72       9.506 -69.668 100.602  0.00 97.00      PROA   
ATOM   1090 HH22 ARG P  72      10.921 -70.678 100.790  0.00 97.00      PROA   
ATOM   1091  C   ARG P  72       5.158 -69.837 104.552  0.00 97.00      PROA   
ATOM   1092  O   ARG P  72       5.747 -70.641 105.272  0.00 97.00      PROA   
ATOM   1093  N   SER P  73       3.865 -69.491 104.731  0.00 97.00      PROA   
ATOM   1094  HN  SER P  73       3.485 -68.773 104.148  0.00 97.00      PROA   
ATOM   1095  CA  SER P  73       2.880 -70.000 105.663  0.00 97.00      PROA   
ATOM   1096  HA  SER P  73       3.150 -69.559 106.612  0.00 97.00      PROA   
ATOM   1097  CB  SER P  73       1.467 -69.465 105.296  0.00 97.00      PROA   
ATOM   1098  HB1 SER P  73       0.614 -70.109 105.591  0.00 97.00      PROA   
ATOM   1099  HB2 SER P  73       1.419 -69.368 104.197  0.00 97.00      PROA   
ATOM   1100  OG  SER P  73       1.243 -68.197 105.894  0.00 97.00      PROA   
ATOM   1101  HG1 SER P  73       0.969 -68.398 106.797  0.00 97.00      PROA   
ATOM   1102  C   SER P  73       2.734 -71.475 105.969  0.00 97.00      PROA   
ATOM   1103  O   SER P  73       3.158 -72.384 105.265  0.00 97.00      PROA   
ATOM   1104  N   ASP P  74       1.985 -71.645 107.072  0.00 97.00      PROA   
ATOM   1105  HN  ASP P  74       1.809 -70.821 107.613  0.00 97.00      PROA   
ATOM   1106  CA  ASP P  74       1.034 -72.646 107.475  0.00 97.00      PROA   
ATOM   1107  HA  ASP P  74       1.604 -73.388 108.009  0.00 97.00      PROA   
ATOM   1108  CB  ASP P  74       0.033 -71.968 108.483  0.00 97.00      PROA   
ATOM   1109  HB1 ASP P  74       0.488 -72.002 109.499  0.00 97.00      PROA   
ATOM   1110  HB2 ASP P  74      -0.934 -72.503 108.531  0.00 97.00      PROA   
ATOM   1111  CG  ASP P  74      -0.237 -70.472 108.198  0.00 97.00      PROA   
ATOM   1112  OD1 ASP P  74       0.710 -69.648 108.322  0.00 97.00      PROA   
ATOM   1113  OD2 ASP P  74      -1.400 -70.133 107.862  0.00 97.00      PROA   
ATOM   1114  C   ASP P  74       0.259 -73.328 106.333  0.00 97.00      PROA   
ATOM   1115  O   ASP P  74       0.069 -72.744 105.266  0.00 97.00      PROA   
ATOM   1116  N   PRO P  75      -0.186 -74.574 106.488  0.00 97.00      PROA   
ATOM   1117  CD  PRO P  75       0.371 -75.541 107.440  0.00 97.00      PROA   
ATOM   1118  HD1 PRO P  75       0.052 -75.273 108.470  0.00 97.00      PROA   
ATOM   1119  HD2 PRO P  75       1.481 -75.547 107.371  0.00 97.00      PROA   
ATOM   1120  CA  PRO P  75      -1.234 -75.158 105.668  0.00 97.00      PROA   
ATOM   1121  HA  PRO P  75      -1.261 -74.748 104.667  0.00 97.00      PROA   
ATOM   1122  CB  PRO P  75      -0.833 -76.643 105.652  0.00 97.00      PROA   
ATOM   1123  HB1 PRO P  75      -0.068 -76.794 104.861  0.00 97.00      PROA   
ATOM   1124  HB2 PRO P  75      -1.673 -77.331 105.434  0.00 97.00      PROA   
ATOM   1125  CG  PRO P  75      -0.195 -76.905 107.026  0.00 97.00      PROA   
ATOM   1126  HG1 PRO P  75      -0.988 -77.208 107.743  0.00 97.00      PROA   
ATOM   1127  HG2 PRO P  75       0.577 -77.698 106.981  0.00 97.00      PROA   
ATOM   1128  C   PRO P  75      -2.605 -74.978 106.310  0.00 97.00      PROA   
ATOM   1129  O   PRO P  75      -3.094 -75.914 106.941  0.00 97.00      PROA   
ATOM   1130  N   ILE P  76      -3.294 -73.821 106.158  0.00 97.00      PROA   
ATOM   1131  HN  ILE P  76      -2.912 -73.022 105.698  0.00 97.00      PROA   
ATOM   1132  CA  ILE P  76      -4.668 -73.743 106.643  0.00 97.00      PROA   
ATOM   1133  HA  ILE P  76      -4.749 -74.356 107.530  0.00 97.00      PROA   
ATOM   1134  CB  ILE P  76      -5.133 -72.375 107.131  0.00 97.00      PROA   
ATOM   1135  HB  ILE P  76      -6.227 -72.425 107.351  0.00 97.00      PROA   
ATOM   1136  CG2 ILE P  76      -4.420 -72.071 108.469  0.00 97.00      PROA   
ATOM   1137 HG21 ILE P  76      -3.327 -71.972 108.310  0.00 97.00      PROA   
ATOM   1138 HG22 ILE P  76      -4.600 -72.875 109.213  0.00 97.00      PROA   
ATOM   1139 HG23 ILE P  76      -4.792 -71.113 108.889  0.00 97.00      PROA   
ATOM   1140  CG1 ILE P  76      -4.893 -71.246 106.110  0.00 97.00      PROA   
ATOM   1141 HG11 ILE P  76      -4.573 -71.675 105.141  0.00 97.00      PROA   
ATOM   1142 HG12 ILE P  76      -4.059 -70.608 106.476  0.00 97.00      PROA   
ATOM   1143  CD  ILE P  76      -6.139 -70.390 105.869  0.00 97.00      PROA   
ATOM   1144  HD1 ILE P  76      -6.467 -69.899 106.809  0.00 97.00      PROA   
ATOM   1145  HD2 ILE P  76      -6.971 -71.017 105.481  0.00 97.00      PROA   
ATOM   1146  HD3 ILE P  76      -5.920 -69.607 105.115  0.00 97.00      PROA   
ATOM   1147  C   ILE P  76      -5.624 -74.355 105.627  0.00 97.00      PROA   
ATOM   1148  O   ILE P  76      -6.003 -73.760 104.621  0.00 97.00      PROA   
ATOM   1149  N   GLN P  77      -6.015 -75.621 105.886  0.00 97.00      PROA   
ATOM   1150  HN  GLN P  77      -5.614 -76.106 106.659  0.00 97.00      PROA   
ATOM   1151  CA  GLN P  77      -6.808 -76.425 104.982  0.00 97.00      PROA   
ATOM   1152  HA  GLN P  77      -6.551 -76.169 103.971  0.00 97.00      PROA   
ATOM   1153  CB  GLN P  77      -6.472 -77.929 105.181  0.00 97.00      PROA   
ATOM   1154  HB1 GLN P  77      -6.838 -78.479 104.287  0.00 97.00      PROA   
ATOM   1155  HB2 GLN P  77      -6.998 -78.338 106.071  0.00 97.00      PROA   
ATOM   1156  CG  GLN P  77      -4.949 -78.176 105.371  0.00 97.00      PROA   
ATOM   1157  HG1 GLN P  77      -4.643 -77.912 106.405  0.00 97.00      PROA   
ATOM   1158  HG2 GLN P  77      -4.365 -77.538 104.681  0.00 97.00      PROA   
ATOM   1159  CD  GLN P  77      -4.586 -79.650 105.158  0.00 97.00      PROA   
ATOM   1160  OE1 GLN P  77      -5.213 -80.535 105.748  0.00 97.00      PROA   
ATOM   1161  NE2 GLN P  77      -3.543 -79.928 104.324  0.00 97.00      PROA   
ATOM   1162 HE21 GLN P  77      -3.006 -79.196 103.898  0.00 97.00      PROA   
ATOM   1163 HE22 GLN P  77      -3.299 -80.882 104.165  0.00 97.00      PROA   
ATOM   1164  C   GLN P  77      -8.287 -76.123 105.181  0.00 97.00      PROA   
ATOM   1165  O   GLN P  77      -8.866 -76.467 106.205  0.00 97.00      PROA   
ATOM   1166  N   LEU P  78      -8.908 -75.449 104.178  0.00 97.00      PROA   
ATOM   1167  HN  LEU P  78      -8.397 -75.243 103.344  0.00 97.00      PROA   
ATOM   1168  CA  LEU P  78     -10.245 -74.883 104.184  0.00 97.00      PROA   
ATOM   1169  HA  LEU P  78     -10.558 -74.716 105.204  0.00 97.00      PROA   
ATOM   1170  CB  LEU P  78     -10.234 -73.544 103.391  0.00 97.00      PROA   
ATOM   1171  HB1 LEU P  78      -9.951 -73.770 102.339  0.00 97.00      PROA   
ATOM   1172  HB2 LEU P  78      -9.429 -72.896 103.805  0.00 97.00      PROA   
ATOM   1173  CG  LEU P  78     -11.547 -72.723 103.371  0.00 97.00      PROA   
ATOM   1174  HG  LEU P  78     -12.410 -73.408 103.210  0.00 97.00      PROA   
ATOM   1175  CD1 LEU P  78     -11.762 -71.976 104.695  0.00 97.00      PROA   
ATOM   1176 HD11 LEU P  78     -10.953 -71.229 104.834  0.00 97.00      PROA   
ATOM   1177 HD12 LEU P  78     -11.744 -72.678 105.550  0.00 97.00      PROA   
ATOM   1178 HD13 LEU P  78     -12.737 -71.446 104.689  0.00 97.00      PROA   
ATOM   1179  CD2 LEU P  78     -11.553 -71.720 102.202  0.00 97.00      PROA   
ATOM   1180 HD21 LEU P  78     -11.465 -72.253 101.233  0.00 97.00      PROA   
ATOM   1181 HD22 LEU P  78     -10.701 -71.013 102.297  0.00 97.00      PROA   
ATOM   1182 HD23 LEU P  78     -12.497 -71.137 102.197  0.00 97.00      PROA   
ATOM   1183  C   LEU P  78     -11.226 -75.825 103.513  0.00 97.00      PROA   
ATOM   1184  O   LEU P  78     -10.941 -76.373 102.452  0.00 97.00      PROA   
ATOM   1185  N   GLU P  79     -12.416 -76.035 104.127  0.00 97.00      PROA   
ATOM   1186  HN  GLU P  79     -12.620 -75.613 105.008  0.00 97.00      PROA   
ATOM   1187  CA  GLU P  79     -13.413 -76.969 103.644  0.00 97.00      PROA   
ATOM   1188  HA  GLU P  79     -13.096 -77.414 102.710  0.00 97.00      PROA   
ATOM   1189  CB  GLU P  79     -13.659 -78.089 104.688  0.00 97.00      PROA   
ATOM   1190  HB1 GLU P  79     -14.471 -78.761 104.335  0.00 97.00      PROA   
ATOM   1191  HB2 GLU P  79     -14.010 -77.590 105.619  0.00 97.00      PROA   
ATOM   1192  CG  GLU P  79     -12.414 -78.960 104.991  0.00 97.00      PROA   
ATOM   1193  HG1 GLU P  79     -11.482 -78.382 104.821  0.00 97.00      PROA   
ATOM   1194  HG2 GLU P  79     -12.393 -79.845 104.321  0.00 97.00      PROA   
ATOM   1195  CD  GLU P  79     -12.356 -79.413 106.452  0.00 97.00      PROA   
ATOM   1196  OE1 GLU P  79     -12.495 -78.541 107.351  0.00 97.00      PROA   
ATOM   1197  OE2 GLU P  79     -12.098 -80.621 106.696  0.00 97.00      PROA   
ATOM   1198  C   GLU P  79     -14.738 -76.278 103.394  0.00 97.00      PROA   
ATOM   1199  O   GLU P  79     -15.274 -75.589 104.258  0.00 97.00      PROA   
ATOM   1200  N   VAL P  80     -15.332 -76.515 102.202  0.00  0.00      PROA   
ATOM   1201  HN  VAL P  80     -14.892 -77.086 101.512  0.00  0.00      PROA   
ATOM   1202  CA  VAL P  80     -16.630 -76.000 101.832  0.00  0.00      PROA   
ATOM   1203  HA  VAL P  80     -16.996 -75.373 102.625  0.00  0.00      PROA   
ATOM   1204  CB  VAL P  80     -16.642 -75.166 100.554  0.00  0.00      PROA   
ATOM   1205  HB  VAL P  80     -16.373 -75.786  99.671  0.00  0.00      PROA   
ATOM   1206  CG1 VAL P  80     -18.054 -74.575 100.343  0.00  0.00      PROA   
ATOM   1207 HG11 VAL P  80     -18.377 -74.037 101.259  0.00  0.00      PROA   
ATOM   1208 HG12 VAL P  80     -18.793 -75.369 100.114  0.00  0.00      PROA   
ATOM   1209 HG13 VAL P  80     -18.058 -73.852  99.503  0.00  0.00      PROA   
ATOM   1210  CG2 VAL P  80     -15.588 -74.044 100.698  0.00  0.00      PROA   
ATOM   1211 HG21 VAL P  80     -14.560 -74.459 100.745  0.00  0.00      PROA   
ATOM   1212 HG22 VAL P  80     -15.777 -73.454 101.618  0.00  0.00      PROA   
ATOM   1213 HG23 VAL P  80     -15.638 -73.355  99.830  0.00  0.00      PROA   
ATOM   1214  C   VAL P  80     -17.515 -77.217 101.727  0.00  0.00      PROA   
ATOM   1215  O   VAL P  80     -17.094 -78.253 101.213  0.00  0.00      PROA   
ATOM   1216  N   HSD P  81     -18.751 -77.122 102.278  0.00  0.00      PROA   
ATOM   1217  HN  HSD P  81     -19.083 -76.254 102.639  0.00  0.00      PROA   
ATOM   1218  CA  HSD P  81     -19.607 -78.253 102.544  0.00  0.00      PROA   
ATOM   1219  HA  HSD P  81     -19.256 -79.116 101.996  0.00  0.00      PROA   
ATOM   1220  CB  HSD P  81     -19.687 -78.589 104.053  0.00  0.00      PROA   
ATOM   1221  HB1 HSD P  81     -20.402 -79.416 104.250  0.00  0.00      PROA   
ATOM   1222  HB2 HSD P  81     -20.040 -77.691 104.608  0.00  0.00      PROA   
ATOM   1223  ND1 HSD P  81     -17.832 -80.259 104.545  0.00  0.00      PROA   
ATOM   1224  HD1 HSD P  81     -18.209 -81.019 104.013  0.00  0.00      PROA   
ATOM   1225  CG  HSD P  81     -18.365 -78.991 104.634  0.00  0.00      PROA   
ATOM   1226  CE1 HSD P  81     -16.734 -80.277 105.341  0.00  0.00      PROA   
ATOM   1227  HE1 HSD P  81     -16.109 -81.160 105.464  0.00  0.00      PROA   
ATOM   1228  NE2 HSD P  81     -16.534 -79.120 105.941  0.00  0.00      PROA   
ATOM   1229  CD2 HSD P  81     -17.562 -78.311 105.494  0.00  0.00      PROA   
ATOM   1230  HD2 HSD P  81     -17.648 -77.292 105.848  0.00  0.00      PROA   
ATOM   1231  C   HSD P  81     -21.006 -77.952 102.092  0.00  0.00      PROA   
ATOM   1232  O   HSD P  81     -21.366 -76.811 101.806  0.00  0.00      PROA   
ATOM   1233  N   ARG P  82     -21.820 -79.030 102.029  0.00  0.00      PROA   
ATOM   1234  HN  ARG P  82     -21.471 -79.940 102.237  0.00  0.00      PROA   
ATOM   1235  CA  ARG P  82     -23.230 -78.984 101.753  0.00  0.00      PROA   
ATOM   1236  HA  ARG P  82     -23.650 -78.097 102.208  0.00  0.00      PROA   
ATOM   1237  CB  ARG P  82     -23.564 -79.053 100.238  0.00  0.00      PROA   
ATOM   1238  HB1 ARG P  82     -22.933 -78.301  99.716  0.00  0.00      PROA   
ATOM   1239  HB2 ARG P  82     -24.626 -78.746 100.107  0.00  0.00      PROA   
ATOM   1240  CG  ARG P  82     -23.366 -80.429  99.565  0.00  0.00      PROA   
ATOM   1241  HG1 ARG P  82     -24.132 -81.142  99.943  0.00  0.00      PROA   
ATOM   1242  HG2 ARG P  82     -22.366 -80.826  99.848  0.00  0.00      PROA   
ATOM   1243  CD  ARG P  82     -23.445 -80.414  98.028  0.00  0.00      PROA   
ATOM   1244  HD1 ARG P  82     -23.423 -81.455  97.640  0.00  0.00      PROA   
ATOM   1245  HD2 ARG P  82     -22.581 -79.866  97.604  0.00  0.00      PROA   
ATOM   1246  NE  ARG P  82     -24.738 -79.793  97.585  0.00  0.00      PROA   
ATOM   1247  HE  ARG P  82     -25.575 -80.329  97.696  0.00  0.00      PROA   
ATOM   1248  CZ  ARG P  82     -24.847 -78.530  97.092  0.00  0.00      PROA   
ATOM   1249  NH1 ARG P  82     -23.765 -77.737  96.904  0.00  0.00      PROA   
ATOM   1250 HH11 ARG P  82     -23.880 -76.810  96.549  0.00  0.00      PROA   
ATOM   1251 HH12 ARG P  82     -22.852 -78.078  97.127  0.00  0.00      PROA   
ATOM   1252  NH2 ARG P  82     -26.077 -78.049  96.785  0.00  0.00      PROA   
ATOM   1253 HH21 ARG P  82     -26.173 -77.121  96.426  0.00  0.00      PROA   
ATOM   1254 HH22 ARG P  82     -26.885 -78.621  96.919  0.00  0.00      PROA   
ATOM   1255  C   ARG P  82     -23.757 -80.209 102.455  0.00  0.00      PROA   
ATOM   1256  O   ARG P  82     -22.990 -81.001 103.004  0.00  0.00      PROA   
ATOM   1257  N   GLY P  83     -25.101 -80.380 102.462  0.00  0.00      PROA   
ATOM   1258  HN  GLY P  83     -25.704 -79.716 102.026  0.00  0.00      PROA   
ATOM   1259  CA  GLY P  83     -25.771 -81.506 103.071  0.00  0.00      PROA   
ATOM   1260  HA1 GLY P  83     -25.065 -82.275 103.354  0.00  0.00      PROA   
ATOM   1261  HA2 GLY P  83     -26.517 -81.843 102.365  0.00  0.00      PROA   
ATOM   1262  C   GLY P  83     -26.455 -81.001 104.295  0.00  0.00      PROA   
ATOM   1263  O   GLY P  83     -25.953 -80.102 104.970  0.00  0.00      PROA   
ATOM   1264  N   TRP P  84     -27.653 -81.563 104.587  0.00  0.00      PROA   
ATOM   1265  HN  TRP P  84     -27.996 -82.349 104.080  0.00  0.00      PROA   
ATOM   1266  CA  TRP P  84     -28.607 -80.931 105.466  0.00  0.00      PROA   
ATOM   1267  HA  TRP P  84     -28.124 -80.141 106.024  0.00  0.00      PROA   
ATOM   1268  CB  TRP P  84     -29.822 -80.339 104.688  0.00  0.00      PROA   
ATOM   1269  HB1 TRP P  84     -30.373 -79.643 105.357  0.00  0.00      PROA   
ATOM   1270  HB2 TRP P  84     -30.528 -81.147 104.398  0.00  0.00      PROA   
ATOM   1271  CG  TRP P  84     -29.431 -79.608 103.436  0.00  0.00      PROA   
ATOM   1272  CD1 TRP P  84     -29.735 -79.980 102.151  0.00  0.00      PROA   
ATOM   1273  HD1 TRP P  84     -30.377 -80.806 101.882  0.00  0.00      PROA   
ATOM   1274  NE1 TRP P  84     -29.076 -79.174 101.264  0.00  0.00      PROA   
ATOM   1275  HE1 TRP P  84     -29.123 -79.249 100.292  0.00  0.00      PROA   
ATOM   1276  CE2 TRP P  84     -28.322 -78.262 101.945  0.00  0.00      PROA   
ATOM   1277  CD2 TRP P  84     -28.526 -78.495 103.325  0.00  0.00      PROA   
ATOM   1278  CE3 TRP P  84     -27.854 -77.705 104.255  0.00  0.00      PROA   
ATOM   1279  HE3 TRP P  84     -27.974 -77.866 105.315  0.00  0.00      PROA   
ATOM   1280  CZ3 TRP P  84     -26.986 -76.711 103.800  0.00  0.00      PROA   
ATOM   1281  HZ3 TRP P  84     -26.454 -76.101 104.518  0.00  0.00      PROA   
ATOM   1282  CZ2 TRP P  84     -27.458 -77.273 101.489  0.00  0.00      PROA   
ATOM   1283  HZ2 TRP P  84     -27.290 -77.102 100.436  0.00  0.00      PROA   
ATOM   1284  CH2 TRP P  84     -26.790 -76.499 102.439  0.00  0.00      PROA   
ATOM   1285  HH2 TRP P  84     -26.109 -75.726 102.112  0.00  0.00      PROA   
ATOM   1286  C   TRP P  84     -29.059 -81.979 106.441  0.00  0.00      PROA   
ATOM   1287  O   TRP P  84     -28.878 -81.814 107.647  0.00  0.00      PROA   
ATOM   1288  N   LEU P  85     -29.659 -83.092 105.943  0.00  0.00      PROA   
ATOM   1289  HN  LEU P  85     -29.794 -83.212 104.963  0.00  0.00      PROA   
ATOM   1290  CA  LEU P  85     -30.143 -84.175 106.771  0.00  0.00      PROA   
ATOM   1291  HA  LEU P  85     -30.752 -83.707 107.528  0.00  0.00      PROA   
ATOM   1292  CB  LEU P  85     -31.026 -85.226 106.054  0.00  0.00      PROA   
ATOM   1293  HB1 LEU P  85     -31.341 -86.006 106.786  0.00  0.00      PROA   
ATOM   1294  HB2 LEU P  85     -30.431 -85.728 105.260  0.00  0.00      PROA   
ATOM   1295  CG  LEU P  85     -32.322 -84.674 105.416  0.00  0.00      PROA   
ATOM   1296  HG  LEU P  85     -32.021 -84.032 104.558  0.00  0.00      PROA   
ATOM   1297  CD1 LEU P  85     -33.167 -85.837 104.869  0.00  0.00      PROA   
ATOM   1298 HD11 LEU P  85     -33.559 -86.457 105.702  0.00  0.00      PROA   
ATOM   1299 HD12 LEU P  85     -32.547 -86.485 104.217  0.00  0.00      PROA   
ATOM   1300 HD13 LEU P  85     -34.026 -85.448 104.284  0.00  0.00      PROA   
ATOM   1301  CD2 LEU P  85     -33.164 -83.801 106.367  0.00  0.00      PROA   
ATOM   1302 HD21 LEU P  85     -32.607 -82.885 106.652  0.00  0.00      PROA   
ATOM   1303 HD22 LEU P  85     -33.423 -84.367 107.287  0.00  0.00      PROA   
ATOM   1304 HD23 LEU P  85     -34.105 -83.490 105.867  0.00  0.00      PROA   
ATOM   1305  C   LEU P  85     -29.046 -84.904 107.498  0.00  0.00      PROA   
ATOM   1306  O   LEU P  85     -27.913 -85.012 107.031  0.00  0.00      PROA   
ATOM   1307  N   LEU P  86     -29.415 -85.414 108.688  0.00  0.00      PROA   
ATOM   1308  HN  LEU P  86     -30.345 -85.288 109.023  0.00  0.00      PROA   
ATOM   1309  CA  LEU P  86     -28.570 -86.164 109.565  0.00  0.00      PROA   
ATOM   1310  HA  LEU P  86     -27.840 -86.708 108.983  0.00  0.00      PROA   
ATOM   1311  CB  LEU P  86     -27.902 -85.277 110.650  0.00  0.00      PROA   
ATOM   1312  HB1 LEU P  86     -28.693 -84.712 111.192  0.00  0.00      PROA   
ATOM   1313  HB2 LEU P  86     -27.264 -84.530 110.127  0.00  0.00      PROA   
ATOM   1314  CG  LEU P  86     -27.020 -86.012 111.692  0.00  0.00      PROA   
ATOM   1315  HG  LEU P  86     -27.663 -86.732 112.247  0.00  0.00      PROA   
ATOM   1316  CD1 LEU P  86     -25.876 -86.815 111.040  0.00  0.00      PROA   
ATOM   1317 HD11 LEU P  86     -25.211 -86.139 110.463  0.00  0.00      PROA   
ATOM   1318 HD12 LEU P  86     -26.277 -87.589 110.353  0.00  0.00      PROA   
ATOM   1319 HD13 LEU P  86     -25.272 -87.324 111.821  0.00  0.00      PROA   
ATOM   1320  CD2 LEU P  86     -26.474 -85.022 112.741  0.00  0.00      PROA   
ATOM   1321 HD21 LEU P  86     -27.312 -84.493 113.244  0.00  0.00      PROA   
ATOM   1322 HD22 LEU P  86     -25.819 -84.269 112.256  0.00  0.00      PROA   
ATOM   1323 HD23 LEU P  86     -25.885 -85.563 113.511  0.00  0.00      PROA   
ATOM   1324  C   LEU P  86     -29.516 -87.131 110.206  0.00  0.00      PROA   
ATOM   1325  O   LEU P  86     -30.677 -86.815 110.447  0.00  0.00      PROA   
ATOM   1326  N   LEU P  87     -29.026 -88.352 110.483  0.00 97.00      PROA   
ATOM   1327  HN  LEU P  87     -28.069 -88.548 110.296  0.00 97.00      PROA   
ATOM   1328  CA  LEU P  87     -29.775 -89.394 111.138  0.00 97.00      PROA   
ATOM   1329  HA  LEU P  87     -30.818 -89.121 111.214  0.00 97.00      PROA   
ATOM   1330  CB  LEU P  87     -29.669 -90.736 110.377  0.00 97.00      PROA   
ATOM   1331  HB1 LEU P  87     -28.595 -91.003 110.261  0.00 97.00      PROA   
ATOM   1332  HB2 LEU P  87     -30.085 -90.597 109.354  0.00 97.00      PROA   
ATOM   1333  CG  LEU P  87     -30.402 -91.920 111.043  0.00 97.00      PROA   
ATOM   1334  HG  LEU P  87     -30.027 -92.033 112.085  0.00 97.00      PROA   
ATOM   1335  CD1 LEU P  87     -31.924 -91.708 111.113  0.00 97.00      PROA   
ATOM   1336 HD11 LEU P  87     -32.336 -91.550 110.094  0.00 97.00      PROA   
ATOM   1337 HD12 LEU P  87     -32.166 -90.825 111.737  0.00 97.00      PROA   
ATOM   1338 HD13 LEU P  87     -32.413 -92.598 111.560  0.00 97.00      PROA   
ATOM   1339  CD2 LEU P  87     -30.078 -93.229 110.315  0.00 97.00      PROA   
ATOM   1340 HD21 LEU P  87     -28.980 -93.387 110.265  0.00 97.00      PROA   
ATOM   1341 HD22 LEU P  87     -30.484 -93.206 109.282  0.00 97.00      PROA   
ATOM   1342 HD23 LEU P  87     -30.535 -94.076 110.867  0.00 97.00      PROA   
ATOM   1343  C   LEU P  87     -29.217 -89.538 112.533  0.00 97.00      PROA   
ATOM   1344  O   LEU P  87     -28.098 -90.000 112.739  0.00 97.00      PROA   
ATOM   1345  N   GLN P  88     -30.011 -89.140 113.544  0.00 97.00      PROA   
ATOM   1346  HN  GLN P  88     -30.926 -88.777 113.366  0.00 97.00      PROA   
ATOM   1347  CA  GLN P  88     -29.620 -89.173 114.930  0.00 97.00      PROA   
ATOM   1348  HA  GLN P  88     -28.554 -89.006 114.997  0.00 97.00      PROA   
ATOM   1349  CB  GLN P  88     -30.344 -88.065 115.737  0.00 97.00      PROA   
ATOM   1350  HB1 GLN P  88     -29.963 -88.093 116.779  0.00 97.00      PROA   
ATOM   1351  HB2 GLN P  88     -31.435 -88.279 115.754  0.00 97.00      PROA   
ATOM   1352  CG  GLN P  88     -30.119 -86.645 115.169  0.00 97.00      PROA   
ATOM   1353  HG1 GLN P  88     -30.490 -86.581 114.125  0.00 97.00      PROA   
ATOM   1354  HG2 GLN P  88     -29.033 -86.417 115.163  0.00 97.00      PROA   
ATOM   1355  CD  GLN P  88     -30.891 -85.595 115.983  0.00 97.00      PROA   
ATOM   1356  OE1 GLN P  88     -32.123 -85.622 116.054  0.00 97.00      PROA   
ATOM   1357  NE2 GLN P  88     -30.149 -84.612 116.567  0.00 97.00      PROA   
ATOM   1358 HE21 GLN P  88     -30.623 -83.812 116.931  0.00 97.00      PROA   
ATOM   1359 HE22 GLN P  88     -29.155 -84.614 116.474  0.00 97.00      PROA   
ATOM   1360  C   GLN P  88     -29.942 -90.541 115.505  0.00 97.00      PROA   
ATOM   1361  O   GLN P  88     -31.082 -90.991 115.474  0.00 97.00      PROA   
ATOM   1362  N   VAL P  89     -28.916 -91.257 116.018  0.00 97.00      PROA   
ATOM   1363  HN  VAL P  89     -27.994 -90.883 116.010  0.00 97.00      PROA   
ATOM   1364  CA  VAL P  89     -29.036 -92.641 116.442  0.00 97.00      PROA   
ATOM   1365  HA  VAL P  89     -30.062 -92.970 116.346  0.00 97.00      PROA   
ATOM   1366  CB  VAL P  89     -28.158 -93.551 115.584  0.00 97.00      PROA   
ATOM   1367  HB  VAL P  89     -27.099 -93.203 115.629  0.00 97.00      PROA   
ATOM   1368  CG1 VAL P  89     -28.213 -95.016 116.054  0.00 97.00      PROA   
ATOM   1369 HG11 VAL P  89     -29.262 -95.374 116.102  0.00 97.00      PROA   
ATOM   1370 HG12 VAL P  89     -27.734 -95.149 117.044  0.00 97.00      PROA   
ATOM   1371 HG13 VAL P  89     -27.662 -95.644 115.326  0.00 97.00      PROA   
ATOM   1372  CG2 VAL P  89     -28.629 -93.460 114.117  0.00 97.00      PROA   
ATOM   1373 HG21 VAL P  89     -28.408 -92.461 113.689  0.00 97.00      PROA   
ATOM   1374 HG22 VAL P  89     -29.721 -93.643 114.047  0.00 97.00      PROA   
ATOM   1375 HG23 VAL P  89     -28.107 -94.220 113.499  0.00 97.00      PROA   
ATOM   1376  C   VAL P  89     -28.657 -92.760 117.906  0.00 97.00      PROA   
ATOM   1377  O   VAL P  89     -27.685 -92.152 118.353  0.00 97.00      PROA   
ATOM   1378  N   SER P  90     -29.436 -93.558 118.689  0.00 97.00      PROA   
ATOM   1379  HN  SER P  90     -30.262 -93.957 118.296  0.00 97.00      PROA   
ATOM   1380  CA  SER P  90     -29.244 -93.776 120.122  0.00 97.00      PROA   
ATOM   1381  HA  SER P  90     -29.373 -92.819 120.610  0.00 97.00      PROA   
ATOM   1382  CB  SER P  90     -30.279 -94.766 120.720  0.00 97.00      PROA   
ATOM   1383  HB1 SER P  90     -30.096 -94.903 121.809  0.00 97.00      PROA   
ATOM   1384  HB2 SER P  90     -30.207 -95.760 120.234  0.00 97.00      PROA   
ATOM   1385  OG  SER P  90     -31.604 -94.267 120.601  0.00 97.00      PROA   
ATOM   1386  HG1 SER P  90     -31.764 -94.066 119.671  0.00 97.00      PROA   
ATOM   1387  C   SER P  90     -27.878 -94.309 120.530  0.00 97.00      PROA   
ATOM   1388  O   SER P  90     -27.285 -93.807 121.483  0.00 97.00      PROA   
ATOM   1389  N   SER P  91     -27.336 -95.327 119.820  0.00 97.00      PROA   
ATOM   1390  HN  SER P  91     -27.821 -95.740 119.056  0.00 97.00      PROA   
ATOM   1391  CA  SER P  91     -25.992 -95.815 120.081  0.00 97.00      PROA   
ATOM   1392  HA  SER P  91     -25.351 -94.943 120.076  0.00 97.00      PROA   
ATOM   1393  CB  SER P  91     -25.801 -96.543 121.441  0.00 97.00      PROA   
ATOM   1394  HB1 SER P  91     -25.053 -97.361 121.400  0.00 97.00      PROA   
ATOM   1395  HB2 SER P  91     -26.764 -96.987 121.773  0.00 97.00      PROA   
ATOM   1396  OG  SER P  91     -25.344 -95.614 122.418  0.00 97.00      PROA   
ATOM   1397  HG1 SER P  91     -26.019 -94.928 122.469  0.00 97.00      PROA   
ATOM   1398  C   SER P  91     -25.485 -96.652 118.936  0.00 97.00      PROA   
ATOM   1399  O   SER P  91     -26.243 -97.092 118.077  0.00 97.00      PROA   
ATOM   1400  N   ARG P  92     -24.146 -96.858 118.885  0.00 97.00      PROA   
ATOM   1401  HN  ARG P  92     -23.554 -96.488 119.598  0.00 97.00      PROA   
ATOM   1402  CA  ARG P  92     -23.475 -97.523 117.781  0.00 97.00      PROA   
ATOM   1403  HA  ARG P  92     -23.971 -97.251 116.857  0.00 97.00      PROA   
ATOM   1404  CB  ARG P  92     -21.984 -97.085 117.713  0.00 97.00      PROA   
ATOM   1405  HB1 ARG P  92     -21.586 -97.368 116.714  0.00 97.00      PROA   
ATOM   1406  HB2 ARG P  92     -21.390 -97.629 118.482  0.00 97.00      PROA   
ATOM   1407  CG  ARG P  92     -21.755 -95.574 117.954  0.00 97.00      PROA   
ATOM   1408  HG1 ARG P  92     -21.965 -95.344 119.022  0.00 97.00      PROA   
ATOM   1409  HG2 ARG P  92     -22.476 -94.982 117.347  0.00 97.00      PROA   
ATOM   1410  CD  ARG P  92     -20.317 -95.099 117.675  0.00 97.00      PROA   
ATOM   1411  HD1 ARG P  92     -19.575 -95.854 118.006  0.00 97.00      PROA   
ATOM   1412  HD2 ARG P  92     -20.102 -94.144 118.206  0.00 97.00      PROA   
ATOM   1413  NE  ARG P  92     -20.167 -94.903 116.198  0.00 97.00      PROA   
ATOM   1414  HE  ARG P  92     -19.976 -95.683 115.610  0.00 97.00      PROA   
ATOM   1415  CZ  ARG P  92     -20.579 -93.787 115.570  0.00 97.00      PROA   
ATOM   1416  NH1 ARG P  92     -20.901 -92.645 116.197  0.00 97.00      PROA   
ATOM   1417 HH11 ARG P  92     -20.438 -92.428 117.052  0.00 97.00      PROA   
ATOM   1418 HH12 ARG P  92     -21.169 -91.900 115.589  0.00 97.00      PROA   
ATOM   1419  NH2 ARG P  92     -20.603 -93.739 114.225  0.00 97.00      PROA   
ATOM   1420 HH21 ARG P  92     -20.149 -94.454 113.707  0.00 97.00      PROA   
ATOM   1421 HH22 ARG P  92     -20.666 -92.827 113.825  0.00 97.00      PROA   
ATOM   1422  C   ARG P  92     -23.540 -99.040 117.934  0.00 97.00      PROA   
ATOM   1423  O   ARG P  92     -23.377 -99.786 116.969  0.00 97.00      PROA   
ATOM   1424  N   VAL P  93     -23.811 -99.528 119.164  0.00 97.00      PROA   
ATOM   1425  HN  VAL P  93     -23.987 -98.913 119.925  0.00 97.00      PROA   
ATOM   1426  CA  VAL P  93     -23.916-100.931 119.488  0.00 97.00      PROA   
ATOM   1427  HA  VAL P  93     -24.269-101.462 118.617  0.00 97.00      PROA   
ATOM   1428  CB  VAL P  93     -22.633-101.590 120.022  0.00 97.00      PROA   
ATOM   1429  HB  VAL P  93     -22.872-102.627 120.359  0.00 97.00      PROA   
ATOM   1430  CG1 VAL P  93     -21.585-101.703 118.894  0.00 97.00      PROA   
ATOM   1431 HG11 VAL P  93     -21.259-100.694 118.566  0.00 97.00      PROA   
ATOM   1432 HG12 VAL P  93     -22.002-102.236 118.017  0.00 97.00      PROA   
ATOM   1433 HG13 VAL P  93     -20.689-102.252 119.255  0.00 97.00      PROA   
ATOM   1434  CG2 VAL P  93     -22.047-100.819 121.227  0.00 97.00      PROA   
ATOM   1435 HG21 VAL P  93     -22.758-100.793 122.077  0.00 97.00      PROA   
ATOM   1436 HG22 VAL P  93     -21.792 -99.776 120.943  0.00 97.00      PROA   
ATOM   1437 HG23 VAL P  93     -21.117-101.316 121.577  0.00 97.00      PROA   
ATOM   1438  C   VAL P  93     -25.001-101.018 120.528  0.00 97.00      PROA   
ATOM   1439  O   VAL P  93     -25.144-100.125 121.360  0.00 97.00      PROA   
ATOM   1440  N   LEU P  94     -25.808-102.103 120.465  0.00 97.00      PROA   
ATOM   1441  HN  LEU P  94     -25.698-102.781 119.745  0.00 97.00      PROA   
ATOM   1442  CA  LEU P  94     -26.846-102.423 121.415  0.00 97.00      PROA   
ATOM   1443  HA  LEU P  94     -26.563-102.067 122.398  0.00 97.00      PROA   
ATOM   1444  CB  LEU P  94     -28.268-101.904 121.050  0.00 97.00      PROA   
ATOM   1445  HB1 LEU P  94     -28.945-102.202 121.884  0.00 97.00      PROA   
ATOM   1446  HB2 LEU P  94     -28.642-102.391 120.124  0.00 97.00      PROA   
ATOM   1447  CG  LEU P  94     -28.425-100.370 120.891  0.00 97.00      PROA   
ATOM   1448  HG  LEU P  94     -27.703 -99.877 121.583  0.00 97.00      PROA   
ATOM   1449  CD1 LEU P  94     -28.158 -99.872 119.457  0.00 97.00      PROA   
ATOM   1450 HD11 LEU P  94     -28.914-100.295 118.761  0.00 97.00      PROA   
ATOM   1451 HD12 LEU P  94     -27.151-100.163 119.102  0.00 97.00      PROA   
ATOM   1452 HD13 LEU P  94     -28.227 -98.764 119.424  0.00 97.00      PROA   
ATOM   1453  CD2 LEU P  94     -29.834 -99.938 121.341  0.00 97.00      PROA   
ATOM   1454 HD21 LEU P  94     -29.986-100.193 122.410  0.00 97.00      PROA   
ATOM   1455 HD22 LEU P  94     -30.606-100.469 120.746  0.00 97.00      PROA   
ATOM   1456 HD23 LEU P  94     -29.970 -98.844 121.217  0.00 97.00      PROA   
ATOM   1457  C   LEU P  94     -26.893-103.935 121.441  0.00 97.00      PROA   
ATOM   1458  O   LEU P  94     -26.329-104.601 120.577  0.00 97.00      PROA   
ATOM   1459  N   THR P  95     -27.569-104.513 122.458  0.00 97.00      PROA   
ATOM   1460  HN  THR P  95     -27.908-103.954 123.215  0.00 97.00      PROA   
ATOM   1461  CA  THR P  95     -27.867-105.930 122.590  0.00 97.00      PROA   
ATOM   1462  HA  THR P  95     -27.214-106.487 121.936  0.00 97.00      PROA   
ATOM   1463  CB  THR P  95     -27.718-106.464 124.021  0.00 97.00      PROA   
ATOM   1464  HB  THR P  95     -28.664-106.363 124.603  0.00 97.00      PROA   
ATOM   1465  OG1 THR P  95     -26.731-105.740 124.740  0.00 97.00      PROA   
ATOM   1466  HG1 THR P  95     -27.143-104.885 124.912  0.00 97.00      PROA   
ATOM   1467  CG2 THR P  95     -27.267-107.929 124.003  0.00 97.00      PROA   
ATOM   1468 HG21 THR P  95     -26.277-108.016 123.510  0.00 97.00      PROA   
ATOM   1469 HG22 THR P  95     -27.994-108.567 123.464  0.00 97.00      PROA   
ATOM   1470 HG23 THR P  95     -27.172-108.303 125.045  0.00 97.00      PROA   
ATOM   1471  C   THR P  95     -29.306-106.109 122.138  0.00 97.00      PROA   
ATOM   1472  O   THR P  95     -30.070-105.154 122.047  0.00 97.00      PROA   
ATOM   1473  N   GLU P  96     -29.726-107.353 121.828  0.00 97.00      PROA   
ATOM   1474  HN  GLU P  96     -29.075-108.110 121.791  0.00 97.00      PROA   
ATOM   1475  CA  GLU P  96     -31.106-107.692 121.539  0.00 97.00      PROA   
ATOM   1476  HA  GLU P  96     -31.408-107.049 120.725  0.00 97.00      PROA   
ATOM   1477  CB  GLU P  96     -31.260-109.171 121.085  0.00 97.00      PROA   
ATOM   1478  HB1 GLU P  96     -30.546-109.358 120.249  0.00 97.00      PROA   
ATOM   1479  HB2 GLU P  96     -32.286-109.313 120.682  0.00 97.00      PROA   
ATOM   1480  CG  GLU P  96     -30.997-110.188 122.218  0.00 97.00      PROA   
ATOM   1481  HG1 GLU P  96     -31.599-109.933 123.113  0.00 97.00      PROA   
ATOM   1482  HG2 GLU P  96     -29.928-110.142 122.505  0.00 97.00      PROA   
ATOM   1483  CD  GLU P  96     -31.346-111.634 121.869  0.00 97.00      PROA   
ATOM   1484  OE1 GLU P  96     -32.185-111.876 120.964  0.00 97.00      PROA   
ATOM   1485  OE2 GLU P  96     -30.770-112.533 122.540  0.00 97.00      PROA   
ATOM   1486  C   GLU P  96     -32.026-107.405 122.725  0.00 97.00      PROA   
ATOM   1487  O   GLU P  96     -31.635-107.492 123.887  0.00 97.00      PROA   
ATOM   1488  N   GLY P  97     -33.290-107.020 122.446  0.00 97.00      PROA   
ATOM   1489  HN  GLY P  97     -33.577-106.940 121.491  0.00 97.00      PROA   
ATOM   1490  CA  GLY P  97     -34.281-106.714 123.463  0.00 97.00      PROA   
ATOM   1491  HA1 GLY P  97     -34.077-107.291 124.354  0.00 97.00      PROA   
ATOM   1492  HA2 GLY P  97     -35.249-106.943 123.046  0.00 97.00      PROA   
ATOM   1493  C   GLY P  97     -34.293-105.262 123.853  0.00 97.00      PROA   
ATOM   1494  O   GLY P  97     -35.326-104.750 124.277  0.00 97.00      PROA   
ATOM   1495  N   GLU P  98     -33.142-104.563 123.730  0.00 97.00      PROA   
ATOM   1496  HN  GLU P  98     -32.302-105.029 123.461  0.00 97.00      PROA   
ATOM   1497  CA  GLU P  98     -32.994-103.149 124.007  0.00 97.00      PROA   
ATOM   1498  HA  GLU P  98     -33.278-103.021 125.038  0.00 97.00      PROA   
ATOM   1499  CB  GLU P  98     -31.512-102.703 123.899  0.00 97.00      PROA   
ATOM   1500  HB1 GLU P  98     -31.457-101.595 123.990  0.00 97.00      PROA   
ATOM   1501  HB2 GLU P  98     -31.117-102.979 122.898  0.00 97.00      PROA   
ATOM   1502  CG  GLU P  98     -30.617-103.309 125.003  0.00 97.00      PROA   
ATOM   1503  HG1 GLU P  98     -30.582-104.417 124.914  0.00 97.00      PROA   
ATOM   1504  HG2 GLU P  98     -31.023-103.049 126.003  0.00 97.00      PROA   
ATOM   1505  CD  GLU P  98     -29.196-102.755 124.930  0.00 97.00      PROA   
ATOM   1506  OE1 GLU P  98     -28.250-103.574 124.947  0.00 97.00      PROA   
ATOM   1507  OE2 GLU P  98     -29.026-101.510 124.882  0.00 97.00      PROA   
ATOM   1508  C   GLU P  98     -33.851-102.244 123.119  0.00 97.00      PROA   
ATOM   1509  O   GLU P  98     -33.939-102.487 121.920  0.00 97.00      PROA   
ATOM   1510  N   PRO P  99     -34.491-101.188 123.613  0.00 97.00      PROA   
ATOM   1511  CD  PRO P  99     -34.850-101.032 125.023  0.00 97.00      PROA   
ATOM   1512  HD1 PRO P  99     -33.971-100.615 125.560  0.00 97.00      PROA   
ATOM   1513  HD2 PRO P  99     -35.162-101.998 125.479  0.00 97.00      PROA   
ATOM   1514  CA  PRO P  99     -35.020-100.099 122.798  0.00 97.00      PROA   
ATOM   1515  HA  PRO P  99     -35.770-100.529 122.153  0.00 97.00      PROA   
ATOM   1516  CB  PRO P  99     -35.631 -99.129 123.823  0.00 97.00      PROA   
ATOM   1517  HB1 PRO P  99     -36.505 -98.586 123.412  0.00 97.00      PROA   
ATOM   1518  HB2 PRO P  99     -34.873 -98.396 124.178  0.00 97.00      PROA   
ATOM   1519  CG  PRO P  99     -36.007-100.035 125.001  0.00 97.00      PROA   
ATOM   1520  HG1 PRO P  99     -36.116 -99.486 125.956  0.00 97.00      PROA   
ATOM   1521  HG2 PRO P  99     -36.951-100.577 124.768  0.00 97.00      PROA   
ATOM   1522  C   PRO P  99     -33.989 -99.401 121.919  0.00 97.00      PROA   
ATOM   1523  O   PRO P  99     -32.915 -99.064 122.411  0.00 97.00      PROA   
ATOM   1524  N   LEU P 100     -34.302 -99.140 120.631  0.00 97.00      PROA   
ATOM   1525  HN  LEU P 100     -35.168 -99.463 120.252  0.00 97.00      PROA   
ATOM   1526  CA  LEU P 100     -33.436 -98.359 119.766  0.00 97.00      PROA   
ATOM   1527  HA  LEU P 100     -32.657 -97.891 120.352  0.00 97.00      PROA   
ATOM   1528  CB  LEU P 100     -32.755 -99.246 118.689  0.00 97.00      PROA   
ATOM   1529  HB1 LEU P 100     -33.524 -99.896 118.222  0.00 97.00      PROA   
ATOM   1530  HB2 LEU P 100     -32.046 -99.920 119.217  0.00 97.00      PROA   
ATOM   1531  CG  LEU P 100     -31.986 -98.526 117.552  0.00 97.00      PROA   
ATOM   1532  HG  LEU P 100     -32.717 -97.944 116.944  0.00 97.00      PROA   
ATOM   1533  CD1 LEU P 100     -30.923 -97.544 118.073  0.00 97.00      PROA   
ATOM   1534 HD11 LEU P 100     -30.238 -98.063 118.774  0.00 97.00      PROA   
ATOM   1535 HD12 LEU P 100     -31.399 -96.695 118.603  0.00 97.00      PROA   
ATOM   1536 HD13 LEU P 100     -30.326 -97.141 117.229  0.00 97.00      PROA   
ATOM   1537  CD2 LEU P 100     -31.330 -99.557 116.614  0.00 97.00      PROA   
ATOM   1538 HD21 LEU P 100     -32.086-100.272 116.230  0.00 97.00      PROA   
ATOM   1539 HD22 LEU P 100     -30.550-100.127 117.162  0.00 97.00      PROA   
ATOM   1540 HD23 LEU P 100     -30.852 -99.046 115.752  0.00 97.00      PROA   
ATOM   1541  C   LEU P 100     -34.233 -97.241 119.139  0.00 97.00      PROA   
ATOM   1542  O   LEU P 100     -35.123 -97.477 118.332  0.00 97.00      PROA   
ATOM   1543  N   ALA P 101     -33.913 -95.971 119.481  0.00 97.00      PROA   
ATOM   1544  HN  ALA P 101     -33.212 -95.778 120.165  0.00 97.00      PROA   
ATOM   1545  CA  ALA P 101     -34.589 -94.811 118.940  0.00 97.00      PROA   
ATOM   1546  HA  ALA P 101     -35.512 -95.117 118.469  0.00 97.00      PROA   
ATOM   1547  CB  ALA P 101     -34.966 -93.814 120.052  0.00 97.00      PROA   
ATOM   1548  HB1 ALA P 101     -34.066 -93.435 120.578  0.00 97.00      PROA   
ATOM   1549  HB2 ALA P 101     -35.609 -94.325 120.803  0.00 97.00      PROA   
ATOM   1550  HB3 ALA P 101     -35.534 -92.954 119.643  0.00 97.00      PROA   
ATOM   1551  C   ALA P 101     -33.741 -94.135 117.874  0.00 97.00      PROA   
ATOM   1552  O   ALA P 101     -32.541 -93.921 118.027  0.00 97.00      PROA   
ATOM   1553  N   LEU P 102     -34.382 -93.811 116.730  0.00 97.00      PROA   
ATOM   1554  HN  LEU P 102     -35.334 -94.083 116.604  0.00 97.00      PROA   
ATOM   1555  CA  LEU P 102     -33.781 -93.186 115.573  0.00 97.00      PROA   
ATOM   1556  HA  LEU P 102     -32.750 -92.934 115.780  0.00 97.00      PROA   
ATOM   1557  CB  LEU P 102     -33.884 -94.098 114.320  0.00 97.00      PROA   
ATOM   1558  HB1 LEU P 102     -33.320 -93.642 113.478  0.00 97.00      PROA   
ATOM   1559  HB2 LEU P 102     -34.953 -94.172 114.017  0.00 97.00      PROA   
ATOM   1560  CG  LEU P 102     -33.392 -95.553 114.509  0.00 97.00      PROA   
ATOM   1561  HG  LEU P 102     -33.938 -96.013 115.367  0.00 97.00      PROA   
ATOM   1562  CD1 LEU P 102     -33.727 -96.393 113.266  0.00 97.00      PROA   
ATOM   1563 HD11 LEU P 102     -33.177 -95.999 112.385  0.00 97.00      PROA   
ATOM   1564 HD12 LEU P 102     -34.816 -96.360 113.051  0.00 97.00      PROA   
ATOM   1565 HD13 LEU P 102     -33.428 -97.449 113.433  0.00 97.00      PROA   
ATOM   1566  CD2 LEU P 102     -31.885 -95.622 114.801  0.00 97.00      PROA   
ATOM   1567 HD21 LEU P 102     -31.635 -95.037 115.709  0.00 97.00      PROA   
ATOM   1568 HD22 LEU P 102     -31.316 -95.212 113.941  0.00 97.00      PROA   
ATOM   1569 HD23 LEU P 102     -31.571 -96.676 114.959  0.00 97.00      PROA   
ATOM   1570  C   LEU P 102     -34.544 -91.916 115.261  0.00 97.00      PROA   
ATOM   1571  O   LEU P 102     -35.770 -91.903 115.289  0.00 97.00      PROA   
ATOM   1572  N   ARG P 103     -33.847 -90.802 114.938  0.00 97.00      PROA   
ATOM   1573  HN  ARG P 103     -32.852 -90.772 115.027  0.00 97.00      PROA   
ATOM   1574  CA  ARG P 103     -34.513 -89.627 114.415  0.00 97.00      PROA   
ATOM   1575  HA  ARG P 103     -35.504 -89.898 114.084  0.00 97.00      PROA   
ATOM   1576  CB  ARG P 103     -34.689 -88.502 115.470  0.00 97.00      PROA   
ATOM   1577  HB1 ARG P 103     -33.694 -88.173 115.840  0.00 97.00      PROA   
ATOM   1578  HB2 ARG P 103     -35.250 -88.916 116.337  0.00 97.00      PROA   
ATOM   1579  CG  ARG P 103     -35.447 -87.296 114.897  0.00 97.00      PROA   
ATOM   1580  HG1 ARG P 103     -36.452 -87.637 114.556  0.00 97.00      PROA   
ATOM   1581  HG2 ARG P 103     -34.885 -86.923 114.013  0.00 97.00      PROA   
ATOM   1582  CD  ARG P 103     -35.597 -86.086 115.811  0.00 97.00      PROA   
ATOM   1583  HD1 ARG P 103     -34.596 -85.695 116.094  0.00 97.00      PROA   
ATOM   1584  HD2 ARG P 103     -36.189 -86.307 116.723  0.00 97.00      PROA   
ATOM   1585  NE  ARG P 103     -36.346 -85.100 114.969  0.00 97.00      PROA   
ATOM   1586  HE  ARG P 103     -36.961 -85.434 114.258  0.00 97.00      PROA   
ATOM   1587  CZ  ARG P 103     -36.054 -83.797 114.881  0.00 97.00      PROA   
ATOM   1588  NH1 ARG P 103     -35.111 -83.174 115.593  0.00 97.00      PROA   
ATOM   1589 HH11 ARG P 103     -34.427 -83.689 116.093  0.00 97.00      PROA   
ATOM   1590 HH12 ARG P 103     -35.003 -82.201 115.372  0.00 97.00      PROA   
ATOM   1591  NH2 ARG P 103     -36.705 -83.042 113.982  0.00 97.00      PROA   
ATOM   1592 HH21 ARG P 103     -37.378 -83.466 113.378  0.00 97.00      PROA   
ATOM   1593 HH22 ARG P 103     -36.351 -82.119 113.841  0.00 97.00      PROA   
ATOM   1594  C   ARG P 103     -33.811 -89.064 113.195  0.00 97.00      PROA   
ATOM   1595  O   ARG P 103     -32.696 -88.566 113.265  0.00 97.00      PROA   
ATOM   1596  N   CYS P 104     -34.497 -89.052 112.031  0.00 97.00      PROA   
ATOM   1597  HN  CYS P 104     -35.361 -89.550 111.959  0.00 97.00      PROA   
ATOM   1598  CA  CYS P 104     -34.143 -88.230 110.887  0.00 97.00      PROA   
ATOM   1599  HA  CYS P 104     -33.090 -88.379 110.691  0.00 97.00      PROA   
ATOM   1600  CB  CYS P 104     -34.968 -88.641 109.642  0.00 97.00      PROA   
ATOM   1601  HB1 CYS P 104     -36.012 -88.271 109.733  0.00 97.00      PROA   
ATOM   1602  HB2 CYS P 104     -35.029 -89.753 109.634  0.00 97.00      PROA   
ATOM   1603  SG  CYS P 104     -34.230 -88.107 108.070  0.00 97.00      PROA   
ATOM   1604  C   CYS P 104     -34.377 -86.757 111.200  0.00 97.00      PROA   
ATOM   1605  O   CYS P 104     -35.426 -86.391 111.717  0.00 97.00      PROA   
ATOM   1606  N   HSD P 105     -33.391 -85.876 110.925  0.00 97.00      PROA   
ATOM   1607  HN  HSD P 105     -32.540 -86.177 110.502  0.00 97.00      PROA   
ATOM   1608  CA  HSD P 105     -33.371 -84.534 111.472  0.00 97.00      PROA   
ATOM   1609  HA  HSD P 105     -34.381 -84.168 111.606  0.00 97.00      PROA   
ATOM   1610  CB  HSD P 105     -32.671 -84.573 112.855  0.00 97.00      PROA   
ATOM   1611  HB1 HSD P 105     -31.915 -85.388 112.797  0.00 97.00      PROA   
ATOM   1612  HB2 HSD P 105     -33.410 -84.880 113.627  0.00 97.00      PROA   
ATOM   1613  ND1 HSD P 105     -32.485 -82.211 113.818  0.00 97.00      PROA   
ATOM   1614  HD1 HSD P 105     -33.398 -81.862 113.591  0.00 97.00      PROA   
ATOM   1615  CG  HSD P 105     -31.916 -83.374 113.348  0.00 97.00      PROA   
ATOM   1616  CE1 HSD P 105     -31.508 -81.528 114.463  0.00 97.00      PROA   
ATOM   1617  HE1 HSD P 105     -31.679 -80.565 114.944  0.00 97.00      PROA   
ATOM   1618  NE2 HSD P 105     -30.354 -82.163 114.432  0.00 97.00      PROA   
ATOM   1619  CD2 HSD P 105     -30.611 -83.322 113.724  0.00 97.00      PROA   
ATOM   1620  HD2 HSD P 105     -29.829 -84.058 113.580  0.00 97.00      PROA   
ATOM   1621  C   HSD P 105     -32.712 -83.601 110.487  0.00 97.00      PROA   
ATOM   1622  O   HSD P 105     -31.864 -84.014 109.703  0.00 97.00      PROA   
ATOM   1623  N   ALA P 106     -33.133 -82.316 110.461  0.00 97.00      PROA   
ATOM   1624  HN  ALA P 106     -33.744 -81.945 111.164  0.00 97.00      PROA   
ATOM   1625  CA  ALA P 106     -32.872 -81.417 109.362  0.00 97.00      PROA   
ATOM   1626  HA  ALA P 106     -32.307 -81.921 108.594  0.00 97.00      PROA   
ATOM   1627  CB  ALA P 106     -34.209 -80.922 108.774  0.00 97.00      PROA   
ATOM   1628  HB1 ALA P 106     -34.839 -80.485 109.578  0.00 97.00      PROA   
ATOM   1629  HB2 ALA P 106     -34.770 -81.783 108.348  0.00 97.00      PROA   
ATOM   1630  HB3 ALA P 106     -34.059 -80.171 107.973  0.00 97.00      PROA   
ATOM   1631  C   ALA P 106     -32.037 -80.252 109.824  0.00 97.00      PROA   
ATOM   1632  O   ALA P 106     -32.075 -79.868 110.989  0.00 97.00      PROA   
ATOM   1633  N   TRP P 107     -31.206 -79.680 108.917  0.00 97.00      PROA   
ATOM   1634  HN  TRP P 107     -31.112 -80.065 108.000  0.00 97.00      PROA   
ATOM   1635  CA  TRP P 107     -30.336 -78.567 109.254  0.00 97.00      PROA   
ATOM   1636  HA  TRP P 107     -29.782 -78.915 110.113  0.00 97.00      PROA   
ATOM   1637  CB  TRP P 107     -29.236 -78.280 108.184  0.00 97.00      PROA   
ATOM   1638  HB1 TRP P 107     -29.737 -78.193 107.194  0.00 97.00      PROA   
ATOM   1639  HB2 TRP P 107     -28.566 -79.164 108.143  0.00 97.00      PROA   
ATOM   1640  CG  TRP P 107     -28.405 -77.054 108.425  0.00 97.00      PROA   
ATOM   1641  CD1 TRP P 107     -28.287 -75.975 107.590  0.00 97.00      PROA   
ATOM   1642  HD1 TRP P 107     -28.609 -75.968 106.558  0.00 97.00      PROA   
ATOM   1643  NE1 TRP P 107     -27.732 -74.923 108.274  0.00 97.00      PROA   
ATOM   1644  HE1 TRP P 107     -27.426 -74.078 107.894  0.00 97.00      PROA   
ATOM   1645  CE2 TRP P 107     -27.485 -75.293 109.563  0.00 97.00      PROA   
ATOM   1646  CD2 TRP P 107     -27.849 -76.651 109.691  0.00 97.00      PROA   
ATOM   1647  CE3 TRP P 107     -27.661 -77.297 110.915  0.00 97.00      PROA   
ATOM   1648  HE3 TRP P 107     -27.885 -78.346 111.041  0.00 97.00      PROA   
ATOM   1649  CZ3 TRP P 107     -27.210 -76.552 112.007  0.00 97.00      PROA   
ATOM   1650  HZ3 TRP P 107     -27.094 -77.026 112.973  0.00 97.00      PROA   
ATOM   1651  CZ2 TRP P 107     -27.037 -74.551 110.648  0.00 97.00      PROA   
ATOM   1652  HZ2 TRP P 107     -26.812 -73.499 110.563  0.00 97.00      PROA   
ATOM   1653  CH2 TRP P 107     -26.925 -75.197 111.880  0.00 97.00      PROA   
ATOM   1654  HH2 TRP P 107     -26.606 -74.642 112.752  0.00 97.00      PROA   
ATOM   1655  C   TRP P 107     -31.074 -77.317 109.740  0.00 97.00      PROA   
ATOM   1656  O   TRP P 107     -31.757 -76.612 108.995  0.00 97.00      PROA   
ATOM   1657  N   LYS P 108     -30.927 -77.067 111.065  0.00 97.00      PROA   
ATOM   1658  HN  LYS P 108     -30.309 -77.652 111.582  0.00 97.00      PROA   
ATOM   1659  CA  LYS P 108     -31.583 -76.048 111.856  0.00 97.00      PROA   
ATOM   1660  HA  LYS P 108     -31.259 -76.239 112.866  0.00 97.00      PROA   
ATOM   1661  CB  LYS P 108     -31.113 -74.628 111.427  0.00 97.00      PROA   
ATOM   1662  HB1 LYS P 108     -31.590 -74.349 110.465  0.00 97.00      PROA   
ATOM   1663  HB2 LYS P 108     -30.016 -74.706 111.230  0.00 97.00      PROA   
ATOM   1664  CG  LYS P 108     -31.297 -73.509 112.473  0.00 97.00      PROA   
ATOM   1665  HG1 LYS P 108     -32.383 -73.332 112.627  0.00 97.00      PROA   
ATOM   1666  HG2 LYS P 108     -30.858 -72.574 112.057  0.00 97.00      PROA   
ATOM   1667  CD  LYS P 108     -30.638 -73.854 113.828  0.00 97.00      PROA   
ATOM   1668  HD1 LYS P 108     -29.632 -74.296 113.641  0.00 97.00      PROA   
ATOM   1669  HD2 LYS P 108     -31.262 -74.643 114.305  0.00 97.00      PROA   
ATOM   1670  CE  LYS P 108     -30.505 -72.715 114.856  0.00 97.00      PROA   
ATOM   1671  HE1 LYS P 108     -30.225 -73.139 115.848  0.00 97.00      PROA   
ATOM   1672  HE2 LYS P 108     -31.455 -72.157 114.978  0.00 97.00      PROA   
ATOM   1673  NZ  LYS P 108     -29.427 -71.764 114.488  0.00 97.00      PROA   
ATOM   1674  HZ1 LYS P 108     -28.579 -72.286 114.196  0.00 97.00      PROA   
ATOM   1675  HZ2 LYS P 108     -29.120 -71.243 115.329  0.00 97.00      PROA   
ATOM   1676  HZ3 LYS P 108     -29.725 -71.100 113.744  0.00 97.00      PROA   
ATOM   1677  C   LYS P 108     -33.094 -76.265 111.837  0.00 97.00      PROA   
ATOM   1678  O   LYS P 108     -33.874 -75.329 111.695  0.00 97.00      PROA   
ATOM   1679  N   ASP P 109     -33.497 -77.552 112.008  0.00 97.00      PROA   
ATOM   1680  HN  ASP P 109     -32.786 -78.229 112.183  0.00 97.00      PROA   
ATOM   1681  CA  ASP P 109     -34.794 -78.196 111.842  0.00 97.00      PROA   
ATOM   1682  HA  ASP P 109     -34.533 -79.020 111.200  0.00 97.00      PROA   
ATOM   1683  CB  ASP P 109     -35.335 -78.780 113.176  0.00 97.00      PROA   
ATOM   1684  HB1 ASP P 109     -36.432 -78.656 113.288  0.00 97.00      PROA   
ATOM   1685  HB2 ASP P 109     -34.847 -78.244 114.021  0.00 97.00      PROA   
ATOM   1686  CG  ASP P 109     -35.047 -80.267 113.349  0.00 97.00      PROA   
ATOM   1687  OD1 ASP P 109     -34.782 -80.999 112.364  0.00 97.00      PROA   
ATOM   1688  OD2 ASP P 109     -35.211 -80.706 114.511  0.00 97.00      PROA   
ATOM   1689  C   ASP P 109     -35.908 -77.510 111.069  0.00 97.00      PROA   
ATOM   1690  O   ASP P 109     -36.558 -76.577 111.537  0.00 97.00      PROA   
ATOM   1691  N   LYS P 110     -36.163 -78.026 109.844  0.00 97.00      PROA   
ATOM   1692  HN  LYS P 110     -35.677 -78.843 109.546  0.00 97.00      PROA   
ATOM   1693  CA  LYS P 110     -37.178 -77.550 108.933  0.00 97.00      PROA   
ATOM   1694  HA  LYS P 110     -37.789 -76.806 109.425  0.00 97.00      PROA   
ATOM   1695  CB  LYS P 110     -36.564 -76.986 107.620  0.00 97.00      PROA   
ATOM   1696  HB1 LYS P 110     -37.371 -76.539 107.000  0.00 97.00      PROA   
ATOM   1697  HB2 LYS P 110     -36.111 -77.820 107.038  0.00 97.00      PROA   
ATOM   1698  CG  LYS P 110     -35.454 -75.932 107.840  0.00 97.00      PROA   
ATOM   1699  HG1 LYS P 110     -35.100 -75.583 106.844  0.00 97.00      PROA   
ATOM   1700  HG2 LYS P 110     -34.587 -76.422 108.338  0.00 97.00      PROA   
ATOM   1701  CD  LYS P 110     -35.900 -74.727 108.693  0.00 97.00      PROA   
ATOM   1702  HD1 LYS P 110     -36.337 -75.103 109.639  0.00 97.00      PROA   
ATOM   1703  HD2 LYS P 110     -36.708 -74.169 108.174  0.00 97.00      PROA   
ATOM   1704  CE  LYS P 110     -34.765 -73.779 109.106  0.00 97.00      PROA   
ATOM   1705  HE1 LYS P 110     -33.950 -74.337 109.606  0.00 97.00      PROA   
ATOM   1706  HE2 LYS P 110     -35.144 -72.989 109.790  0.00 97.00      PROA   
ATOM   1707  NZ  LYS P 110     -34.160 -73.133 107.928  0.00 97.00      PROA   
ATOM   1708  HZ1 LYS P 110     -34.908 -72.724 107.334  0.00 97.00      PROA   
ATOM   1709  HZ2 LYS P 110     -33.643 -73.863 107.397  0.00 97.00      PROA   
ATOM   1710  HZ3 LYS P 110     -33.499 -72.391 108.235  0.00 97.00      PROA   
ATOM   1711  C   LYS P 110     -38.041 -78.756 108.638  0.00 97.00      PROA   
ATOM   1712  O   LYS P 110     -37.524 -79.864 108.522  0.00 97.00      PROA   
ATOM   1713  N   LEU P 111     -39.384 -78.575 108.556  0.00 97.00      PROA   
ATOM   1714  HN  LEU P 111     -39.782 -77.666 108.664  0.00 97.00      PROA   
ATOM   1715  CA  LEU P 111     -40.367 -79.645 108.518  0.00 97.00      PROA   
ATOM   1716  HA  LEU P 111     -40.102 -80.359 109.286  0.00 97.00      PROA   
ATOM   1717  CB  LEU P 111     -41.803 -79.111 108.810  0.00 97.00      PROA   
ATOM   1718  HB1 LEU P 111     -42.535 -79.938 108.667  0.00 97.00      PROA   
ATOM   1719  HB2 LEU P 111     -42.050 -78.314 108.075  0.00 97.00      PROA   
ATOM   1720  CG  LEU P 111     -42.078 -78.564 110.240  0.00 97.00      PROA   
ATOM   1721  HG  LEU P 111     -43.182 -78.392 110.287  0.00 97.00      PROA   
ATOM   1722  CD1 LEU P 111     -41.738 -79.591 111.335  0.00 97.00      PROA   
ATOM   1723 HD11 LEU P 111     -40.643 -79.769 111.372  0.00 97.00      PROA   
ATOM   1724 HD12 LEU P 111     -42.252 -80.555 111.138  0.00 97.00      PROA   
ATOM   1725 HD13 LEU P 111     -42.062 -79.211 112.327  0.00 97.00      PROA   
ATOM   1726  CD2 LEU P 111     -41.425 -77.202 110.546  0.00 97.00      PROA   
ATOM   1727 HD21 LEU P 111     -41.638 -76.474 109.736  0.00 97.00      PROA   
ATOM   1728 HD22 LEU P 111     -40.327 -77.309 110.665  0.00 97.00      PROA   
ATOM   1729 HD23 LEU P 111     -41.829 -76.798 111.499  0.00 97.00      PROA   
ATOM   1730  C   LEU P 111     -40.411 -80.427 107.209  0.00 97.00      PROA   
ATOM   1731  O   LEU P 111     -41.383 -80.359 106.459  0.00 97.00      PROA   
ATOM   1732  N   VAL P 112     -39.364 -81.238 106.928  0.00 97.00      PROA   
ATOM   1733  HN  VAL P 112     -38.529 -81.152 107.470  0.00 97.00      PROA   
ATOM   1734  CA  VAL P 112     -39.304 -82.150 105.800  0.00 97.00      PROA   
ATOM   1735  HA  VAL P 112     -39.417 -81.528 104.923  0.00 97.00      PROA   
ATOM   1736  CB  VAL P 112     -37.962 -82.872 105.649  0.00 97.00      PROA   
ATOM   1737  HB  VAL P 112     -38.017 -83.578 104.786  0.00 97.00      PROA   
ATOM   1738  CG1 VAL P 112     -36.883 -81.822 105.309  0.00 97.00      PROA   
ATOM   1739 HG11 VAL P 112     -36.726 -81.130 106.163  0.00 97.00      PROA   
ATOM   1740 HG12 VAL P 112     -37.191 -81.231 104.421  0.00 97.00      PROA   
ATOM   1741 HG13 VAL P 112     -35.918 -82.319 105.081  0.00 97.00      PROA   
ATOM   1742  CG2 VAL P 112     -37.587 -83.679 106.913  0.00 97.00      PROA   
ATOM   1743 HG21 VAL P 112     -38.373 -84.419 107.163  0.00 97.00      PROA   
ATOM   1744 HG22 VAL P 112     -37.439 -83.008 107.785  0.00 97.00      PROA   
ATOM   1745 HG23 VAL P 112     -36.637 -84.231 106.740  0.00 97.00      PROA   
ATOM   1746  C   VAL P 112     -40.452 -83.147 105.757  0.00 97.00      PROA   
ATOM   1747  O   VAL P 112     -40.903 -83.679 106.771  0.00 97.00      PROA   
ATOM   1748  N   TYR P 113     -40.956 -83.381 104.528  0.00 97.00      PROA   
ATOM   1749  HN  TYR P 113     -40.555 -82.927 103.735  0.00 97.00      PROA   
ATOM   1750  CA  TYR P 113     -42.093 -84.221 104.242  0.00 97.00      PROA   
ATOM   1751  HA  TYR P 113     -42.500 -84.581 105.174  0.00 97.00      PROA   
ATOM   1752  CB  TYR P 113     -43.255 -83.472 103.514  0.00 97.00      PROA   
ATOM   1753  HB1 TYR P 113     -43.704 -82.758 104.240  0.00 97.00      PROA   
ATOM   1754  HB2 TYR P 113     -44.056 -84.175 103.205  0.00 97.00      PROA   
ATOM   1755  CG  TYR P 113     -42.817 -82.655 102.316  0.00 97.00      PROA   
ATOM   1756  CD1 TYR P 113     -42.253 -81.376 102.486  0.00 97.00      PROA   
ATOM   1757  HD1 TYR P 113     -42.094 -80.989 103.482  0.00 97.00      PROA   
ATOM   1758  CE1 TYR P 113     -41.878 -80.606 101.380  0.00 97.00      PROA   
ATOM   1759  HE1 TYR P 113     -41.424 -79.637 101.528  0.00 97.00      PROA   
ATOM   1760  CZ  TYR P 113     -42.105 -81.087 100.085  0.00 97.00      PROA   
ATOM   1761  OH  TYR P 113     -41.706 -80.324  98.972  0.00 97.00      PROA   
ATOM   1762  HH  TYR P 113     -40.947 -79.801  99.249  0.00 97.00      PROA   
ATOM   1763  CD2 TYR P 113     -43.059 -83.114 101.009  0.00 97.00      PROA   
ATOM   1764  HD2 TYR P 113     -43.519 -84.077 100.858  0.00 97.00      PROA   
ATOM   1765  CE2 TYR P 113     -42.709 -82.334  99.898  0.00 97.00      PROA   
ATOM   1766  HE2 TYR P 113     -42.882 -82.705  98.898  0.00 97.00      PROA   
ATOM   1767  C   TYR P 113     -41.604 -85.446 103.505  0.00 97.00      PROA   
ATOM   1768  O   TYR P 113     -40.487 -85.480 103.008  0.00 97.00      PROA   
ATOM   1769  N   ASN P 114     -42.416 -86.523 103.479  0.00 97.00      PROA   
ATOM   1770  HN  ASN P 114     -43.311 -86.453 103.917  0.00 97.00      PROA   
ATOM   1771  CA  ASN P 114     -42.093 -87.801 102.861  0.00 97.00      PROA   
ATOM   1772  HA  ASN P 114     -42.903 -88.454 103.143  0.00 97.00      PROA   
ATOM   1773  CB  ASN P 114     -42.015 -87.732 101.304  0.00 97.00      PROA   
ATOM   1774  HB1 ASN P 114     -41.794 -88.732 100.875  0.00 97.00      PROA   
ATOM   1775  HB2 ASN P 114     -41.203 -87.037 101.003  0.00 97.00      PROA   
ATOM   1776  CG  ASN P 114     -43.310 -87.222 100.659  0.00 97.00      PROA   
ATOM   1777  OD1 ASN P 114     -43.276 -86.360  99.774  0.00 97.00      PROA   
ATOM   1778  ND2 ASN P 114     -44.482 -87.751 101.099  0.00 97.00      PROA   
ATOM   1779 HD21 ASN P 114     -45.317 -87.445 100.645  0.00 97.00      PROA   
ATOM   1780 HD22 ASN P 114     -44.482 -88.479 101.783  0.00 97.00      PROA   
ATOM   1781  C   ASN P 114     -40.841 -88.465 103.422  0.00 97.00      PROA   
ATOM   1782  O   ASN P 114     -39.929 -88.846 102.689  0.00 97.00      PROA   
ATOM   1783  N   VAL P 115     -40.781 -88.622 104.762  0.00 97.00      PROA   
ATOM   1784  HN  VAL P 115     -41.573 -88.396 105.325  0.00 97.00      PROA   
ATOM   1785  CA  VAL P 115     -39.626 -89.142 105.462  0.00 97.00      PROA   
ATOM   1786  HA  VAL P 115     -38.753 -88.766 104.952  0.00 97.00      PROA   
ATOM   1787  CB  VAL P 115     -39.530 -88.638 106.899  0.00 97.00      PROA   
ATOM   1788  HB  VAL P 115     -40.450 -88.917 107.461  0.00 97.00      PROA   
ATOM   1789  CG1 VAL P 115     -38.299 -89.236 107.619  0.00 97.00      PROA   
ATOM   1790 HG11 VAL P 115     -37.376 -89.025 107.038  0.00 97.00      PROA   
ATOM   1791 HG12 VAL P 115     -38.395 -90.333 107.748  0.00 97.00      PROA   
ATOM   1792 HG13 VAL P 115     -38.189 -88.781 108.626  0.00 97.00      PROA   
ATOM   1793  CG2 VAL P 115     -39.424 -87.098 106.855  0.00 97.00      PROA   
ATOM   1794 HG21 VAL P 115     -40.357 -86.638 106.470  0.00 97.00      PROA   
ATOM   1795 HG22 VAL P 115     -38.580 -86.790 106.202  0.00 97.00      PROA   
ATOM   1796 HG23 VAL P 115     -39.237 -86.696 107.873  0.00 97.00      PROA   
ATOM   1797  C   VAL P 115     -39.571 -90.657 105.388  0.00 97.00      PROA   
ATOM   1798  O   VAL P 115     -40.485 -91.361 105.801  0.00 97.00      PROA   
ATOM   1799  N   LEU P 116     -38.456 -91.183 104.847  0.00 97.00      PROA   
ATOM   1800  HN  LEU P 116     -37.754 -90.565 104.499  0.00 97.00      PROA   
ATOM   1801  CA  LEU P 116     -38.204 -92.593 104.661  0.00 97.00      PROA   
ATOM   1802  HA  LEU P 116     -39.062 -93.172 104.966  0.00 97.00      PROA   
ATOM   1803  CB  LEU P 116     -37.842 -92.910 103.187  0.00 97.00      PROA   
ATOM   1804  HB1 LEU P 116     -37.430 -93.939 103.089  0.00 97.00      PROA   
ATOM   1805  HB2 LEU P 116     -37.051 -92.196 102.869  0.00 97.00      PROA   
ATOM   1806  CG  LEU P 116     -39.018 -92.791 102.192  0.00 97.00      PROA   
ATOM   1807  HG  LEU P 116     -39.567 -91.842 102.398  0.00 97.00      PROA   
ATOM   1808  CD1 LEU P 116     -38.505 -92.727 100.742  0.00 97.00      PROA   
ATOM   1809 HD11 LEU P 116     -37.948 -93.657 100.495  0.00 97.00      PROA   
ATOM   1810 HD12 LEU P 116     -37.828 -91.859 100.608  0.00 97.00      PROA   
ATOM   1811 HD13 LEU P 116     -39.358 -92.627 100.038  0.00 97.00      PROA   
ATOM   1812  CD2 LEU P 116     -39.992 -93.969 102.354  0.00 97.00      PROA   
ATOM   1813 HD21 LEU P 116     -40.377 -94.015 103.392  0.00 97.00      PROA   
ATOM   1814 HD22 LEU P 116     -39.474 -94.925 102.127  0.00 97.00      PROA   
ATOM   1815 HD23 LEU P 116     -40.850 -93.860 101.658  0.00 97.00      PROA   
ATOM   1816  C   LEU P 116     -37.029 -93.008 105.510  0.00 97.00      PROA   
ATOM   1817  O   LEU P 116     -35.956 -92.423 105.432  0.00 97.00      PROA   
ATOM   1818  N   TYR P 117     -37.209 -94.065 106.330  0.00 97.00      PROA   
ATOM   1819  HN  TYR P 117     -38.121 -94.459 106.435  0.00 97.00      PROA   
ATOM   1820  CA  TYR P 117     -36.144 -94.726 107.058  0.00 97.00      PROA   
ATOM   1821  HA  TYR P 117     -35.285 -94.071 107.113  0.00 97.00      PROA   
ATOM   1822  CB  TYR P 117     -36.552 -95.126 108.501  0.00 97.00      PROA   
ATOM   1823  HB1 TYR P 117     -35.812 -95.826 108.945  0.00 97.00      PROA   
ATOM   1824  HB2 TYR P 117     -37.544 -95.628 108.494  0.00 97.00      PROA   
ATOM   1825  CG  TYR P 117     -36.633 -93.911 109.398  0.00 97.00      PROA   
ATOM   1826  CD1 TYR P 117     -35.580 -93.623 110.287  0.00 97.00      PROA   
ATOM   1827  HD1 TYR P 117     -34.698 -94.247 110.297  0.00 97.00      PROA   
ATOM   1828  CE1 TYR P 117     -35.665 -92.542 111.171  0.00 97.00      PROA   
ATOM   1829  HE1 TYR P 117     -34.855 -92.335 111.856  0.00 97.00      PROA   
ATOM   1830  CZ  TYR P 117     -36.807 -91.739 111.179  0.00 97.00      PROA   
ATOM   1831  OH  TYR P 117     -36.878 -90.671 112.087  0.00 97.00      PROA   
ATOM   1832  HH  TYR P 117     -37.775 -90.324 112.090  0.00 97.00      PROA   
ATOM   1833  CD2 TYR P 117     -37.780 -93.094 109.423  0.00 97.00      PROA   
ATOM   1834  HD2 TYR P 117     -38.602 -93.307 108.756  0.00 97.00      PROA   
ATOM   1835  CE2 TYR P 117     -37.865 -92.007 110.304  0.00 97.00      PROA   
ATOM   1836  HE2 TYR P 117     -38.745 -91.380 110.312  0.00 97.00      PROA   
ATOM   1837  C   TYR P 117     -35.710 -95.964 106.301  0.00 97.00      PROA   
ATOM   1838  O   TYR P 117     -36.537 -96.770 105.887  0.00 97.00      PROA   
ATOM   1839  N   TYR P 118     -34.381 -96.125 106.099  0.00 97.00      PROA   
ATOM   1840  HN  TYR P 118     -33.740 -95.441 106.444  0.00 97.00      PROA   
ATOM   1841  CA  TYR P 118     -33.769 -97.176 105.313  0.00 97.00      PROA   
ATOM   1842  HA  TYR P 118     -34.532 -97.830 104.931  0.00 97.00      PROA   
ATOM   1843  CB  TYR P 118     -32.851 -96.671 104.148  0.00 97.00      PROA   
ATOM   1844  HB1 TYR P 118     -32.426 -97.545 103.607  0.00 97.00      PROA   
ATOM   1845  HB2 TYR P 118     -32.007 -96.093 104.579  0.00 97.00      PROA   
ATOM   1846  CG  TYR P 118     -33.508 -95.761 103.126  0.00 97.00      PROA   
ATOM   1847  CD1 TYR P 118     -33.923 -94.465 103.474  0.00 97.00      PROA   
ATOM   1848  HD1 TYR P 118     -33.857 -94.134 104.495  0.00 97.00      PROA   
ATOM   1849  CE1 TYR P 118     -34.392 -93.571 102.509  0.00 97.00      PROA   
ATOM   1850  HE1 TYR P 118     -34.700 -92.586 102.818  0.00 97.00      PROA   
ATOM   1851  CZ  TYR P 118     -34.435 -93.945 101.163  0.00 97.00      PROA   
ATOM   1852  OH  TYR P 118     -34.871 -93.012 100.201  0.00 97.00      PROA   
ATOM   1853  HH  TYR P 118     -35.098 -92.209 100.685  0.00 97.00      PROA   
ATOM   1854  CD2 TYR P 118     -33.554 -96.123 101.764  0.00 97.00      PROA   
ATOM   1855  HD2 TYR P 118     -33.200 -97.095 101.460  0.00 97.00      PROA   
ATOM   1856  CE2 TYR P 118     -34.017 -95.227 100.788  0.00 97.00      PROA   
ATOM   1857  HE2 TYR P 118     -34.033 -95.521  99.749  0.00 97.00      PROA   
ATOM   1858  C   TYR P 118     -32.881 -97.995 106.222  0.00 97.00      PROA   
ATOM   1859  O   TYR P 118     -32.266 -97.470 107.146  0.00 97.00      PROA   
ATOM   1860  N   ARG P 119     -32.795 -99.320 105.965  0.00 97.00      PROA   
ATOM   1861  HN  ARG P 119     -33.348 -99.729 105.241  0.00 97.00      PROA   
ATOM   1862  CA  ARG P 119     -31.823-100.195 106.578  0.00 97.00      PROA   
ATOM   1863  HA  ARG P 119     -31.007 -99.590 106.940  0.00 97.00      PROA   
ATOM   1864  CB  ARG P 119     -32.361-101.005 107.787  0.00 97.00      PROA   
ATOM   1865  HB1 ARG P 119     -33.349-101.441 107.518  0.00 97.00      PROA   
ATOM   1866  HB2 ARG P 119     -32.519-100.280 108.617  0.00 97.00      PROA   
ATOM   1867  CG  ARG P 119     -31.411-102.131 108.250  0.00 97.00      PROA   
ATOM   1868  HG1 ARG P 119     -30.380-101.710 108.269  0.00 97.00      PROA   
ATOM   1869  HG2 ARG P 119     -31.422-102.964 107.514  0.00 97.00      PROA   
ATOM   1870  CD  ARG P 119     -31.656-102.703 109.651  0.00 97.00      PROA   
ATOM   1871  HD1 ARG P 119     -31.768-101.906 110.406  0.00 97.00      PROA   
ATOM   1872  HD2 ARG P 119     -30.787-103.327 109.947  0.00 97.00      PROA   
ATOM   1873  NE  ARG P 119     -32.841-103.612 109.654  0.00 97.00      PROA   
ATOM   1874  HE  ARG P 119     -32.679-104.596 109.642  0.00 97.00      PROA   
ATOM   1875  CZ  ARG P 119     -34.071-103.249 110.074  0.00 97.00      PROA   
ATOM   1876  NH1 ARG P 119     -34.480-101.982 110.126  0.00 97.00      PROA   
ATOM   1877 HH11 ARG P 119     -33.871-101.295 109.745  0.00 97.00      PROA   
ATOM   1878 HH12 ARG P 119     -35.447-101.806 110.289  0.00 97.00      PROA   
ATOM   1879  NH2 ARG P 119     -34.887-104.230 110.486  0.00 97.00      PROA   
ATOM   1880 HH21 ARG P 119     -34.461-105.128 110.584  0.00 97.00      PROA   
ATOM   1881 HH22 ARG P 119     -35.649-104.004 111.090  0.00 97.00      PROA   
ATOM   1882  C   ARG P 119     -31.248-101.111 105.524  0.00 97.00      PROA   
ATOM   1883  O   ARG P 119     -31.982-101.805 104.824  0.00 97.00      PROA   
ATOM   1884  N   ASN P 120     -29.898-101.130 105.395  0.00 97.00      PROA   
ATOM   1885  HN  ASN P 120     -29.342-100.567 106.007  0.00 97.00      PROA   
ATOM   1886  CA  ASN P 120     -29.149-101.989 104.489  0.00 97.00      PROA   
ATOM   1887  HA  ASN P 120     -28.121-101.662 104.550  0.00 97.00      PROA   
ATOM   1888  CB  ASN P 120     -29.198-103.485 104.915  0.00 97.00      PROA   
ATOM   1889  HB1 ASN P 120     -28.589-104.108 104.227  0.00 97.00      PROA   
ATOM   1890  HB2 ASN P 120     -30.247-103.847 104.897  0.00 97.00      PROA   
ATOM   1891  CG  ASN P 120     -28.613-103.635 106.326  0.00 97.00      PROA   
ATOM   1892  OD1 ASN P 120     -27.775-102.839 106.753  0.00 97.00      PROA   
ATOM   1893  ND2 ASN P 120     -29.091-104.659 107.085  0.00 97.00      PROA   
ATOM   1894 HD21 ASN P 120     -28.765-104.746 108.026  0.00 97.00      PROA   
ATOM   1895 HD22 ASN P 120     -29.730-105.316 106.689  0.00 97.00      PROA   
ATOM   1896  C   ASN P 120     -29.551-101.800 103.034  0.00 97.00      PROA   
ATOM   1897  O   ASN P 120     -29.810-102.759 102.309  0.00 97.00      PROA   
ATOM   1898  N   GLY P 121     -29.624-100.524 102.584  0.00 97.00      PROA   
ATOM   1899  HN  GLY P 121     -29.379 -99.776 103.196  0.00 97.00      PROA   
ATOM   1900  CA  GLY P 121     -30.033-100.151 101.238  0.00 97.00      PROA   
ATOM   1901  HA1 GLY P 121     -29.733-100.923 100.542  0.00 97.00      PROA   
ATOM   1902  HA2 GLY P 121     -29.571 -99.200 101.017  0.00 97.00      PROA   
ATOM   1903  C   GLY P 121     -31.521 -99.955 101.094  0.00 97.00      PROA   
ATOM   1904  O   GLY P 121     -31.959 -99.051 100.387  0.00 97.00      PROA   
ATOM   1905  N   LYS P 122     -32.347-100.800 101.742  0.00 97.00      PROA   
ATOM   1906  HN  LYS P 122     -31.973-101.522 102.322  0.00 97.00      PROA   
ATOM   1907  CA  LYS P 122     -33.784-100.778 101.557  0.00 97.00      PROA   
ATOM   1908  HA  LYS P 122     -33.990-100.395 100.567  0.00 97.00      PROA   
ATOM   1909  CB  LYS P 122     -34.393-102.207 101.584  0.00 97.00      PROA   
ATOM   1910  HB1 LYS P 122     -33.957-102.761 102.446  0.00 97.00      PROA   
ATOM   1911  HB2 LYS P 122     -34.081-102.733 100.656  0.00 97.00      PROA   
ATOM   1912  CG  LYS P 122     -35.925-102.228 101.719  0.00 97.00      PROA   
ATOM   1913  HG1 LYS P 122     -36.356-101.488 101.006  0.00 97.00      PROA   
ATOM   1914  HG2 LYS P 122     -36.191-101.910 102.753  0.00 97.00      PROA   
ATOM   1915  CD  LYS P 122     -36.605-103.577 101.467  0.00 97.00      PROA   
ATOM   1916  HD1 LYS P 122     -36.185-104.329 102.172  0.00 97.00      PROA   
ATOM   1917  HD2 LYS P 122     -36.375-103.904 100.428  0.00 97.00      PROA   
ATOM   1918  CE  LYS P 122     -38.123-103.451 101.667  0.00 97.00      PROA   
ATOM   1919  HE1 LYS P 122     -38.538-102.676 100.986  0.00 97.00      PROA   
ATOM   1920  HE2 LYS P 122     -38.351-103.161 102.715  0.00 97.00      PROA   
ATOM   1921  NZ  LYS P 122     -38.815-104.727 101.381  0.00 97.00      PROA   
ATOM   1922  HZ1 LYS P 122     -38.436-105.471 102.000  0.00 97.00      PROA   
ATOM   1923  HZ2 LYS P 122     -38.658-104.988 100.387  0.00 97.00      PROA   
ATOM   1924  HZ3 LYS P 122     -39.835-104.617 101.555  0.00 97.00      PROA   
ATOM   1925  C   LYS P 122     -34.528 -99.872 102.521  0.00 97.00      PROA   
ATOM   1926  O   LYS P 122     -34.386 -99.978 103.733  0.00 97.00      PROA   
ATOM   1927  N   ALA P 123     -35.407 -98.985 101.990  0.00 97.00      PROA   
ATOM   1928  HN  ALA P 123     -35.438 -98.828 101.006  0.00 97.00      PROA   
ATOM   1929  CA  ALA P 123     -36.421 -98.290 102.762  0.00 97.00      PROA   
ATOM   1930  HA  ALA P 123     -35.927 -97.742 103.545  0.00 97.00      PROA   
ATOM   1931  CB  ALA P 123     -37.170 -97.263 101.891  0.00 97.00      PROA   
ATOM   1932  HB1 ALA P 123     -37.707 -97.765 101.059  0.00 97.00      PROA   
ATOM   1933  HB2 ALA P 123     -36.446 -96.545 101.449  0.00 97.00      PROA   
ATOM   1934  HB3 ALA P 123     -37.899 -96.684 102.495  0.00 97.00      PROA   
ATOM   1935  C   ALA P 123     -37.420 -99.249 103.402  0.00 97.00      PROA   
ATOM   1936  O   ALA P 123     -37.979-100.118 102.734  0.00 97.00      PROA   
ATOM   1937  N   PHE P 124     -37.664 -99.115 104.728  0.00 97.00      PROA   
ATOM   1938  HN  PHE P 124     -37.192 -98.413 105.259  0.00 97.00      PROA   
ATOM   1939  CA  PHE P 124     -38.521-100.037 105.451  0.00 97.00      PROA   
ATOM   1940  HA  PHE P 124     -39.027-100.691 104.755  0.00 97.00      PROA   
ATOM   1941  CB  PHE P 124     -37.704-100.943 106.433  0.00 97.00      PROA   
ATOM   1942  HB1 PHE P 124     -36.845-101.382 105.879  0.00 97.00      PROA   
ATOM   1943  HB2 PHE P 124     -38.349-101.783 106.771  0.00 97.00      PROA   
ATOM   1944  CG  PHE P 124     -37.159-100.242 107.662  0.00 97.00      PROA   
ATOM   1945  CD1 PHE P 124     -35.974 -99.492 107.598  0.00 97.00      PROA   
ATOM   1946  HD1 PHE P 124     -35.465 -99.397 106.651  0.00 97.00      PROA   
ATOM   1947  CE1 PHE P 124     -35.468 -98.849 108.735  0.00 97.00      PROA   
ATOM   1948  HE1 PHE P 124     -34.567 -98.258 108.667  0.00 97.00      PROA   
ATOM   1949  CZ  PHE P 124     -36.140 -98.965 109.958  0.00 97.00      PROA   
ATOM   1950  HZ  PHE P 124     -35.765 -98.454 110.833  0.00 97.00      PROA   
ATOM   1951  CD2 PHE P 124     -37.808-100.372 108.904  0.00 97.00      PROA   
ATOM   1952  HD2 PHE P 124     -38.717-100.951 108.972  0.00 97.00      PROA   
ATOM   1953  CE2 PHE P 124     -37.306 -99.735 110.045  0.00 97.00      PROA   
ATOM   1954  HE2 PHE P 124     -37.826 -99.823 110.988  0.00 97.00      PROA   
ATOM   1955  C   PHE P 124     -39.622 -99.299 106.185  0.00 97.00      PROA   
ATOM   1956  O   PHE P 124     -40.598 -99.929 106.591  0.00 97.00      PROA   
ATOM   1957  N   LYS P 125     -39.532 -97.958 106.361  0.00 97.00      PROA   
ATOM   1958  HN  LYS P 125     -38.735 -97.440 106.063  0.00 97.00      PROA   
ATOM   1959  CA  LYS P 125     -40.588 -97.266 107.076  0.00 97.00      PROA   
ATOM   1960  HA  LYS P 125     -41.520 -97.776 106.874  0.00 97.00      PROA   
ATOM   1961  CB  LYS P 125     -40.333 -97.307 108.605  0.00 97.00      PROA   
ATOM   1962  HB1 LYS P 125     -40.049 -96.318 109.015  0.00 97.00      PROA   
ATOM   1963  HB2 LYS P 125     -39.451 -97.967 108.775  0.00 97.00      PROA   
ATOM   1964  CG  LYS P 125     -41.496 -97.938 109.394  0.00 97.00      PROA   
ATOM   1965  HG1 LYS P 125     -41.182 -98.069 110.454  0.00 97.00      PROA   
ATOM   1966  HG2 LYS P 125     -41.698 -98.951 108.981  0.00 97.00      PROA   
ATOM   1967  CD  LYS P 125     -42.797 -97.120 109.355  0.00 97.00      PROA   
ATOM   1968  HD1 LYS P 125     -43.563 -97.658 109.958  0.00 97.00      PROA   
ATOM   1969  HD2 LYS P 125     -43.169 -97.070 108.307  0.00 97.00      PROA   
ATOM   1970  CE  LYS P 125     -42.616 -95.703 109.906  0.00 97.00      PROA   
ATOM   1971  HE1 LYS P 125     -41.889 -95.125 109.295  0.00 97.00      PROA   
ATOM   1972  HE2 LYS P 125     -42.256 -95.743 110.956  0.00 97.00      PROA   
ATOM   1973  NZ  LYS P 125     -43.889 -94.955 109.887  0.00 97.00      PROA   
ATOM   1974  HZ1 LYS P 125     -44.670 -95.532 110.251  0.00 97.00      PROA   
ATOM   1975  HZ2 LYS P 125     -44.090 -94.668 108.904  0.00 97.00      PROA   
ATOM   1976  HZ3 LYS P 125     -43.782 -94.090 110.457  0.00 97.00      PROA   
ATOM   1977  C   LYS P 125     -40.789 -95.844 106.591  0.00 97.00      PROA   
ATOM   1978  O   LYS P 125     -39.908 -94.997 106.689  0.00 97.00      PROA   
ATOM   1979  N   PHE P 126     -42.011 -95.556 106.085  0.00 97.00      PROA   
ATOM   1980  HN  PHE P 126     -42.671 -96.293 105.960  0.00 97.00      PROA   
ATOM   1981  CA  PHE P 126     -42.440 -94.268 105.577  0.00 97.00      PROA   
ATOM   1982  HA  PHE P 126     -41.565 -93.681 105.337  0.00 97.00      PROA   
ATOM   1983  CB  PHE P 126     -43.240 -94.502 104.256  0.00 97.00      PROA   
ATOM   1984  HB1 PHE P 126     -44.013 -95.282 104.437  0.00 97.00      PROA   
ATOM   1985  HB2 PHE P 126     -42.553 -94.896 103.478  0.00 97.00      PROA   
ATOM   1986  CG  PHE P 126     -43.924 -93.281 103.693  0.00 97.00      PROA   
ATOM   1987  CD1 PHE P 126     -43.164 -92.230 103.155  0.00 97.00      PROA   
ATOM   1988  HD1 PHE P 126     -42.086 -92.279 103.174  0.00 97.00      PROA   
ATOM   1989  CE1 PHE P 126     -43.793 -91.121 102.581  0.00 97.00      PROA   
ATOM   1990  HE1 PHE P 126     -43.191 -90.343 102.139  0.00 97.00      PROA   
ATOM   1991  CZ  PHE P 126     -45.191 -91.038 102.562  0.00 97.00      PROA   
ATOM   1992  HZ  PHE P 126     -45.685 -90.186 102.121  0.00 97.00      PROA   
ATOM   1993  CD2 PHE P 126     -45.328 -93.196 103.654  0.00 97.00      PROA   
ATOM   1994  HD2 PHE P 126     -45.928 -94.004 104.046  0.00 97.00      PROA   
ATOM   1995  CE2 PHE P 126     -45.958 -92.076 103.102  0.00 97.00      PROA   
ATOM   1996  HE2 PHE P 126     -47.036 -92.022 103.070  0.00 97.00      PROA   
ATOM   1997  C   PHE P 126     -43.251 -93.464 106.593  0.00 97.00      PROA   
ATOM   1998  O   PHE P 126     -44.058 -94.012 107.332  0.00 97.00      PROA   
ATOM   1999  N   PHE P 127     -43.066 -92.121 106.613  0.00 97.00      PROA   
ATOM   2000  HN  PHE P 127     -42.322 -91.720 106.082  0.00 97.00      PROA   
ATOM   2001  CA  PHE P 127     -43.912 -91.162 107.303  0.00 97.00      PROA   
ATOM   2002  HA  PHE P 127     -44.861 -91.622 107.541  0.00 97.00      PROA   
ATOM   2003  CB  PHE P 127     -43.260 -90.545 108.571  0.00 97.00      PROA   
ATOM   2004  HB1 PHE P 127     -43.909 -89.752 109.002  0.00 97.00      PROA   
ATOM   2005  HB2 PHE P 127     -42.291 -90.071 108.299  0.00 97.00      PROA   
ATOM   2006  CG  PHE P 127     -42.988 -91.540 109.668  0.00 97.00      PROA   
ATOM   2007  CD1 PHE P 127     -43.936 -91.745 110.689  0.00 97.00      PROA   
ATOM   2008  HD1 PHE P 127     -44.901 -91.262 110.627  0.00 97.00      PROA   
ATOM   2009  CE1 PHE P 127     -43.611 -92.492 111.829  0.00 97.00      PROA   
ATOM   2010  HE1 PHE P 127     -44.328 -92.603 112.629  0.00 97.00      PROA   
ATOM   2011  CZ  PHE P 127     -42.331 -93.045 111.957  0.00 97.00      PROA   
ATOM   2012  HZ  PHE P 127     -42.068 -93.597 112.847  0.00 97.00      PROA   
ATOM   2013  CD2 PHE P 127     -41.709 -92.109 109.808  0.00 97.00      PROA   
ATOM   2014  HD2 PHE P 127     -40.958 -91.918 109.054  0.00 97.00      PROA   
ATOM   2015  CE2 PHE P 127     -41.379 -92.852 110.949  0.00 97.00      PROA   
ATOM   2016  HE2 PHE P 127     -40.384 -93.257 111.065  0.00 97.00      PROA   
ATOM   2017  C   PHE P 127     -44.176 -89.992 106.369  0.00 97.00      PROA   
ATOM   2018  O   PHE P 127     -43.297 -89.562 105.634  0.00 97.00      PROA   
ATOM   2019  N   HSD P 128     -45.400 -89.414 106.375  0.00 97.00      PROA   
ATOM   2020  HN  HSD P 128     -46.155 -89.807 106.897  0.00 97.00      PROA   
ATOM   2021  CA  HSD P 128     -45.698 -88.182 105.654  0.00 97.00      PROA   
ATOM   2022  HA  HSD P 128     -45.380 -88.341 104.632  0.00 97.00      PROA   
ATOM   2023  CB  HSD P 128     -47.213 -87.876 105.601  0.00 97.00      PROA   
ATOM   2024  HB1 HSD P 128     -47.420 -86.791 105.472  0.00 97.00      PROA   
ATOM   2025  HB2 HSD P 128     -47.687 -88.194 106.553  0.00 97.00      PROA   
ATOM   2026  ND1 HSD P 128     -47.939 -88.073 103.180  0.00 97.00      PROA   
ATOM   2027  HD1 HSD P 128     -47.620 -87.167 102.899  0.00 97.00      PROA   
ATOM   2028  CG  HSD P 128     -47.859 -88.600 104.453  0.00 97.00      PROA   
ATOM   2029  CE1 HSD P 128     -48.638 -88.961 102.430  0.00 97.00      PROA   
ATOM   2030  HE1 HSD P 128     -48.872 -88.798 101.378  0.00 97.00      PROA   
ATOM   2031  NE2 HSD P 128     -49.024 -90.008 103.132  0.00 97.00      PROA   
ATOM   2032  CD2 HSD P 128     -48.544 -89.775 104.409  0.00 97.00      PROA   
ATOM   2033  HD2 HSD P 128     -48.753 -90.488 105.197  0.00 97.00      PROA   
ATOM   2034  C   HSD P 128     -44.923 -86.954 106.108  0.00 97.00      PROA   
ATOM   2035  O   HSD P 128     -44.578 -86.113 105.283  0.00 97.00      PROA   
ATOM   2036  N   TRP P 129     -44.638 -86.823 107.421  0.00 97.00      PROA   
ATOM   2037  HN  TRP P 129     -44.909 -87.529 108.065  0.00 97.00      PROA   
ATOM   2038  CA  TRP P 129     -43.978 -85.672 108.009  0.00 97.00      PROA   
ATOM   2039  HA  TRP P 129     -43.557 -85.047 107.231  0.00 97.00      PROA   
ATOM   2040  CB  TRP P 129     -44.924 -84.830 108.915  0.00 97.00      PROA   
ATOM   2041  HB1 TRP P 129     -44.407 -83.891 109.213  0.00 97.00      PROA   
ATOM   2042  HB2 TRP P 129     -45.146 -85.393 109.848  0.00 97.00      PROA   
ATOM   2043  CG  TRP P 129     -46.234 -84.479 108.280  0.00 97.00      PROA   
ATOM   2044  CD1 TRP P 129     -46.521 -83.345 107.565  0.00 97.00      PROA   
ATOM   2045  HD1 TRP P 129     -45.822 -82.540 107.390  0.00 97.00      PROA   
ATOM   2046  NE1 TRP P 129     -47.819 -83.397 107.122  0.00 97.00      PROA   
ATOM   2047  HE1 TRP P 129     -48.318 -82.670 106.703  0.00 97.00      PROA   
ATOM   2048  CE2 TRP P 129     -48.400 -84.559 107.536  0.00 97.00      PROA   
ATOM   2049  CD2 TRP P 129     -47.437 -85.270 108.286  0.00 97.00      PROA   
ATOM   2050  CE3 TRP P 129     -47.785 -86.492 108.864  0.00 97.00      PROA   
ATOM   2051  HE3 TRP P 129     -47.083 -87.044 109.472  0.00 97.00      PROA   
ATOM   2052  CZ3 TRP P 129     -49.078 -86.988 108.665  0.00 97.00      PROA   
ATOM   2053  HZ3 TRP P 129     -49.369 -87.927 109.114  0.00 97.00      PROA   
ATOM   2054  CZ2 TRP P 129     -49.679 -85.054 107.328  0.00 97.00      PROA   
ATOM   2055  HZ2 TRP P 129     -50.412 -84.506 106.755  0.00 97.00      PROA   
ATOM   2056  CH2 TRP P 129     -50.005 -86.284 107.901  0.00 97.00      PROA   
ATOM   2057  HH2 TRP P 129     -51.000 -86.685 107.766  0.00 97.00      PROA   
ATOM   2058  C   TRP P 129     -42.846 -86.204 108.855  0.00 97.00      PROA   
ATOM   2059  O   TRP P 129     -42.725 -87.410 109.062  0.00 97.00      PROA   
ATOM   2060  N   ASN P 130     -41.958 -85.313 109.357  0.00 97.00      PROA   
ATOM   2061  HN  ASN P 130     -42.001 -84.348 109.103  0.00 97.00      PROA   
ATOM   2062  CA  ASN P 130     -40.890 -85.686 110.266  0.00 97.00      PROA   
ATOM   2063  HA  ASN P 130     -40.300 -86.422 109.739  0.00 97.00      PROA   
ATOM   2064  CB  ASN P 130     -39.993 -84.456 110.594  0.00 97.00      PROA   
ATOM   2065  HB1 ASN P 130     -40.537 -83.746 111.252  0.00 97.00      PROA   
ATOM   2066  HB2 ASN P 130     -39.729 -83.920 109.656  0.00 97.00      PROA   
ATOM   2067  CG  ASN P 130     -38.701 -84.866 111.297  0.00 97.00      PROA   
ATOM   2068  OD1 ASN P 130     -38.441 -84.469 112.432  0.00 97.00      PROA   
ATOM   2069  ND2 ASN P 130     -37.880 -85.703 110.612  0.00 97.00      PROA   
ATOM   2070 HD21 ASN P 130     -37.010 -85.952 111.039  0.00 97.00      PROA   
ATOM   2071 HD22 ASN P 130     -38.106 -85.983 109.681  0.00 97.00      PROA   
ATOM   2072  C   ASN P 130     -41.393 -86.352 111.553  0.00 97.00      PROA   
ATOM   2073  O   ASN P 130     -42.312 -85.871 112.213  0.00 97.00      PROA   
ATOM   2074  N   SER P 131     -40.780 -87.498 111.925  0.00 97.00      PROA   
ATOM   2075  HN  SER P 131     -40.028 -87.874 111.389  0.00 97.00      PROA   
ATOM   2076  CA  SER P 131     -41.175 -88.282 113.076  0.00 97.00      PROA   
ATOM   2077  HA  SER P 131     -41.413 -87.623 113.899  0.00 97.00      PROA   
ATOM   2078  CB  SER P 131     -42.371 -89.241 112.783  0.00 97.00      PROA   
ATOM   2079  HB1 SER P 131     -42.148 -89.841 111.876  0.00 97.00      PROA   
ATOM   2080  HB2 SER P 131     -43.265 -88.617 112.568  0.00 97.00      PROA   
ATOM   2081  OG  SER P 131     -42.695 -90.121 113.864  0.00 97.00      PROA   
ATOM   2082  HG1 SER P 131     -42.041 -90.830 113.860  0.00 97.00      PROA   
ATOM   2083  C   SER P 131     -39.970 -89.090 113.442  0.00 97.00      PROA   
ATOM   2084  O   SER P 131     -39.098 -89.305 112.611  0.00 97.00      PROA   
ATOM   2085  N   ASN P 132     -39.913 -89.582 114.700  0.00 97.00      PROA   
ATOM   2086  HN  ASN P 132     -40.660 -89.394 115.333  0.00 97.00      PROA   
ATOM   2087  CA  ASN P 132     -38.920 -90.539 115.141  0.00 97.00      PROA   
ATOM   2088  HA  ASN P 132     -37.969 -90.272 114.701  0.00 97.00      PROA   
ATOM   2089  CB  ASN P 132     -38.747 -90.544 116.697  0.00 97.00      PROA   
ATOM   2090  HB1 ASN P 132     -38.631 -89.502 117.062  0.00 97.00      PROA   
ATOM   2091  HB2 ASN P 132     -37.811 -91.091 116.945  0.00 97.00      PROA   
ATOM   2092  CG  ASN P 132     -39.882 -91.253 117.455  0.00 97.00      PROA   
ATOM   2093  OD1 ASN P 132     -39.842 -92.473 117.637  0.00 97.00      PROA   
ATOM   2094  ND2 ASN P 132     -40.899 -90.491 117.935  0.00 97.00      PROA   
ATOM   2095 HD21 ASN P 132     -41.627 -90.959 118.432  0.00 97.00      PROA   
ATOM   2096 HD22 ASN P 132     -40.896 -89.500 117.816  0.00 97.00      PROA   
ATOM   2097  C   ASN P 132     -39.306 -91.914 114.624  0.00 97.00      PROA   
ATOM   2098  O   ASN P 132     -40.434 -92.141 114.193  0.00 97.00      PROA   
ATOM   2099  N   LEU P 133     -38.361 -92.871 114.694  0.00 97.00      PROA   
ATOM   2100  HN  LEU P 133     -37.421 -92.643 114.940  0.00 97.00      PROA   
ATOM   2101  CA  LEU P 133     -38.661 -94.274 114.578  0.00 97.00      PROA   
ATOM   2102  HA  LEU P 133     -39.730 -94.430 114.587  0.00 97.00      PROA   
ATOM   2103  CB  LEU P 133     -38.062 -94.859 113.277  0.00 97.00      PROA   
ATOM   2104  HB1 LEU P 133     -36.954 -94.893 113.319  0.00 97.00      PROA   
ATOM   2105  HB2 LEU P 133     -38.325 -94.136 112.468  0.00 97.00      PROA   
ATOM   2106  CG  LEU P 133     -38.612 -96.234 112.836  0.00 97.00      PROA   
ATOM   2107  HG  LEU P 133     -39.722 -96.221 112.953  0.00 97.00      PROA   
ATOM   2108  CD1 LEU P 133     -38.302 -96.451 111.348  0.00 97.00      PROA   
ATOM   2109 HD11 LEU P 133     -37.203 -96.454 111.190  0.00 97.00      PROA   
ATOM   2110 HD12 LEU P 133     -38.742 -95.636 110.737  0.00 97.00      PROA   
ATOM   2111 HD13 LEU P 133     -38.714 -97.422 111.004  0.00 97.00      PROA   
ATOM   2112  CD2 LEU P 133     -38.051 -97.410 113.652  0.00 97.00      PROA   
ATOM   2113 HD21 LEU P 133     -38.391 -97.367 114.705  0.00 97.00      PROA   
ATOM   2114 HD22 LEU P 133     -36.940 -97.386 113.637  0.00 97.00      PROA   
ATOM   2115 HD23 LEU P 133     -38.389 -98.376 113.223  0.00 97.00      PROA   
ATOM   2116  C   LEU P 133     -38.075 -94.919 115.813  0.00 97.00      PROA   
ATOM   2117  O   LEU P 133     -36.864 -94.939 115.998  0.00 97.00      PROA   
ATOM   2118  N   THR P 134     -38.934 -95.474 116.701  0.00 97.00      PROA   
ATOM   2119  HN  THR P 134     -39.919 -95.416 116.564  0.00 97.00      PROA   
ATOM   2120  CA  THR P 134     -38.486 -96.143 117.912  0.00 97.00      PROA   
ATOM   2121  HA  THR P 134     -37.418 -96.024 118.029  0.00 97.00      PROA   
ATOM   2122  CB  THR P 134     -39.129 -95.621 119.193  0.00 97.00      PROA   
ATOM   2123  HB  THR P 134     -40.239 -95.685 119.128  0.00 97.00      PROA   
ATOM   2124  OG1 THR P 134     -38.760 -94.265 119.407  0.00 97.00      PROA   
ATOM   2125  HG1 THR P 134     -39.159 -93.751 118.700  0.00 97.00      PROA   
ATOM   2126  CG2 THR P 134     -38.634 -96.403 120.427  0.00 97.00      PROA   
ATOM   2127 HG21 THR P 134     -37.523 -96.388 120.464  0.00 97.00      PROA   
ATOM   2128 HG22 THR P 134     -38.981 -97.456 120.417  0.00 97.00      PROA   
ATOM   2129 HG23 THR P 134     -39.019 -95.925 121.353  0.00 97.00      PROA   
ATOM   2130  C   THR P 134     -38.762 -97.618 117.769  0.00 97.00      PROA   
ATOM   2131  O   THR P 134     -39.898 -98.047 117.582  0.00 97.00      PROA   
ATOM   2132  N   ILE P 135     -37.696 -98.438 117.868  0.00 97.00      PROA   
ATOM   2133  HN  ILE P 135     -36.779 -98.054 117.985  0.00 97.00      PROA   
ATOM   2134  CA  ILE P 135     -37.764 -99.881 117.831  0.00 97.00      PROA   
ATOM   2135  HA  ILE P 135     -38.648-100.191 117.293  0.00 97.00      PROA   
ATOM   2136  CB  ILE P 135     -36.524-100.488 117.166  0.00 97.00      PROA   
ATOM   2137  HB  ILE P 135     -35.631-100.130 117.728  0.00 97.00      PROA   
ATOM   2138  CG2 ILE P 135     -36.555-102.031 117.242  0.00 97.00      PROA   
ATOM   2139 HG21 ILE P 135     -37.450-102.431 116.720  0.00 97.00      PROA   
ATOM   2140 HG22 ILE P 135     -36.568-102.382 118.291  0.00 97.00      PROA   
ATOM   2141 HG23 ILE P 135     -35.648-102.457 116.767  0.00 97.00      PROA   
ATOM   2142  CG1 ILE P 135     -36.343-100.009 115.701  0.00 97.00      PROA   
ATOM   2143 HG11 ILE P 135     -36.736 -98.979 115.580  0.00 97.00      PROA   
ATOM   2144 HG12 ILE P 135     -36.937-100.666 115.029  0.00 97.00      PROA   
ATOM   2145  CD  ILE P 135     -34.872 -99.978 115.264  0.00 97.00      PROA   
ATOM   2146  HD1 ILE P 135     -34.355-100.931 115.506  0.00 97.00      PROA   
ATOM   2147  HD2 ILE P 135     -34.346 -99.159 115.798  0.00 97.00      PROA   
ATOM   2148  HD3 ILE P 135     -34.784 -99.790 114.174  0.00 97.00      PROA   
ATOM   2149  C   ILE P 135     -37.865-100.344 119.272  0.00 97.00      PROA   
ATOM   2150  O   ILE P 135     -36.919-100.213 120.038  0.00 97.00      PROA   
ATOM   2151  N   LEU P 136     -39.032-100.891 119.683  0.00 97.00      PROA   
ATOM   2152  HN  LEU P 136     -39.812-100.920 119.062  0.00 97.00      PROA   
ATOM   2153  CA  LEU P 136     -39.320-101.319 121.044  0.00 97.00      PROA   
ATOM   2154  HA  LEU P 136     -39.167-100.458 121.680  0.00 97.00      PROA   
ATOM   2155  CB  LEU P 136     -40.787-101.813 121.200  0.00 97.00      PROA   
ATOM   2156  HB1 LEU P 136     -40.914-102.220 122.229  0.00 97.00      PROA   
ATOM   2157  HB2 LEU P 136     -40.977-102.640 120.483  0.00 97.00      PROA   
ATOM   2158  CG  LEU P 136     -41.908-100.746 121.034  0.00 97.00      PROA   
ATOM   2159  HG  LEU P 136     -42.855-101.253 121.346  0.00 97.00      PROA   
ATOM   2160  CD1 LEU P 136     -41.715 -99.543 121.974  0.00 97.00      PROA   
ATOM   2161 HD11 LEU P 136     -40.824 -98.953 121.672  0.00 97.00      PROA   
ATOM   2162 HD12 LEU P 136     -41.578 -99.885 123.021  0.00 97.00      PROA   
ATOM   2163 HD13 LEU P 136     -42.603 -98.878 121.932  0.00 97.00      PROA   
ATOM   2164  CD2 LEU P 136     -42.139-100.274 119.584  0.00 97.00      PROA   
ATOM   2165 HD21 LEU P 136     -42.227-101.141 118.897  0.00 97.00      PROA   
ATOM   2166 HD22 LEU P 136     -41.308 -99.623 119.246  0.00 97.00      PROA   
ATOM   2167 HD23 LEU P 136     -43.076 -99.681 119.527  0.00 97.00      PROA   
ATOM   2168  C   LEU P 136     -38.389-102.395 121.586  0.00 97.00      PROA   
ATOM   2169  O   LEU P 136     -37.990-102.347 122.749  0.00 97.00      PROA   
ATOM   2170  N   LYS P 137     -38.026-103.392 120.751  0.00 97.00      PROA   
ATOM   2171  HN  LYS P 137     -38.394-103.433 119.828  0.00 97.00      PROA   
ATOM   2172  CA  LYS P 137     -37.019-104.375 121.087  0.00 97.00      PROA   
ATOM   2173  HA  LYS P 137     -36.382-103.990 121.873  0.00 97.00      PROA   
ATOM   2174  CB  LYS P 137     -37.636-105.723 121.545  0.00 97.00      PROA   
ATOM   2175  HB1 LYS P 137     -36.835-106.489 121.627  0.00 97.00      PROA   
ATOM   2176  HB2 LYS P 137     -38.359-106.074 120.776  0.00 97.00      PROA   
ATOM   2177  CG  LYS P 137     -38.358-105.644 122.904  0.00 97.00      PROA   
ATOM   2178  HG1 LYS P 137     -39.201-104.922 122.840  0.00 97.00      PROA   
ATOM   2179  HG2 LYS P 137     -37.641-105.246 123.652  0.00 97.00      PROA   
ATOM   2180  CD  LYS P 137     -38.895-107.010 123.369  0.00 97.00      PROA   
ATOM   2181  HD1 LYS P 137     -38.061-107.748 123.359  0.00 97.00      PROA   
ATOM   2182  HD2 LYS P 137     -39.650-107.359 122.630  0.00 97.00      PROA   
ATOM   2183  CE  LYS P 137     -39.546-107.002 124.760  0.00 97.00      PROA   
ATOM   2184  HE1 LYS P 137     -39.941-108.016 124.995  0.00 97.00      PROA   
ATOM   2185  HE2 LYS P 137     -40.375-106.268 124.819  0.00 97.00      PROA   
ATOM   2186  NZ  LYS P 137     -38.540-106.674 125.796  0.00 97.00      PROA   
ATOM   2187  HZ1 LYS P 137     -38.409-105.645 125.885  0.00 97.00      PROA   
ATOM   2188  HZ2 LYS P 137     -37.640-107.107 125.506  0.00 97.00      PROA   
ATOM   2189  HZ3 LYS P 137     -38.826-107.082 126.709  0.00 97.00      PROA   
ATOM   2190  C   LYS P 137     -36.146-104.606 119.873  0.00 97.00      PROA   
ATOM   2191  O   LYS P 137     -36.603-105.133 118.861  0.00 97.00      PROA   
ATOM   2192  N   THR P 138     -34.846-104.224 119.938  0.00 97.00      PROA   
ATOM   2193  HN  THR P 138     -34.504-103.724 120.736  0.00 97.00      PROA   
ATOM   2194  CA  THR P 138     -33.899-104.426 118.850  0.00 97.00      PROA   
ATOM   2195  HA  THR P 138     -34.450-104.260 117.935  0.00 97.00      PROA   
ATOM   2196  CB  THR P 138     -32.741-103.426 118.838  0.00 97.00      PROA   
ATOM   2197  HB  THR P 138     -33.155-102.419 119.080  0.00 97.00      PROA   
ATOM   2198  OG1 THR P 138     -32.138-103.338 117.552  0.00 97.00      PROA   
ATOM   2199  HG1 THR P 138     -31.413-102.720 117.661  0.00 97.00      PROA   
ATOM   2200  CG2 THR P 138     -31.644-103.769 119.857  0.00 97.00      PROA   
ATOM   2201 HG21 THR P 138     -31.113-104.706 119.586  0.00 97.00      PROA   
ATOM   2202 HG22 THR P 138     -32.075-103.889 120.870  0.00 97.00      PROA   
ATOM   2203 HG23 THR P 138     -30.891-102.953 119.899  0.00 97.00      PROA   
ATOM   2204  C   THR P 138     -33.425-105.869 118.816  0.00 97.00      PROA   
ATOM   2205  O   THR P 138     -33.698-106.661 119.710  0.00 97.00      PROA   
ATOM   2206  N   ASN P 139     -32.759-106.265 117.716  0.00 97.00      PROA   
ATOM   2207  HN  ASN P 139     -32.469-105.596 117.037  0.00 97.00      PROA   
ATOM   2208  CA  ASN P 139     -32.461-107.654 117.452  0.00 97.00      PROA   
ATOM   2209  HA  ASN P 139     -31.978-108.069 118.327  0.00 97.00      PROA   
ATOM   2210  CB  ASN P 139     -33.743-108.481 117.123  0.00 97.00      PROA   
ATOM   2211  HB1 ASN P 139     -34.384-108.526 118.030  0.00 97.00      PROA   
ATOM   2212  HB2 ASN P 139     -33.488-109.526 116.855  0.00 97.00      PROA   
ATOM   2213  CG  ASN P 139     -34.529-107.856 115.962  0.00 97.00      PROA   
ATOM   2214  OD1 ASN P 139     -34.153-108.016 114.798  0.00 97.00      PROA   
ATOM   2215  ND2 ASN P 139     -35.651-107.149 116.272  0.00 97.00      PROA   
ATOM   2216 HD21 ASN P 139     -36.204-106.784 115.524  0.00 97.00      PROA   
ATOM   2217 HD22 ASN P 139     -35.908-106.999 117.226  0.00 97.00      PROA   
ATOM   2218  C   ASN P 139     -31.450-107.681 116.326  0.00 97.00      PROA   
ATOM   2219  O   ASN P 139     -31.112-106.649 115.752  0.00 97.00      PROA   
ATOM   2220  N   MET P 140     -30.933-108.878 115.973  0.00 97.00      PROA   
ATOM   2221  HN  MET P 140     -31.165-109.707 116.481  0.00 97.00      PROA   
ATOM   2222  CA  MET P 140     -29.974-109.064 114.902  0.00 97.00      PROA   
ATOM   2223  HA  MET P 140     -29.088-108.501 115.152  0.00 97.00      PROA   
ATOM   2224  CB  MET P 140     -29.591-110.541 114.852  0.00 97.00      PROA   
ATOM   2225  HB1 MET P 140     -30.487-111.142 114.636  0.00 97.00      PROA   
ATOM   2226  HB2 MET P 140     -29.226-110.851 115.855  0.00 97.00      PROA   
ATOM   2227  CG  MET P 140     -28.506-110.927 113.890  0.00 97.00      PROA   
ATOM   2228  HG1 MET P 140     -27.685-110.379 114.199  0.00 97.00      PROA   
ATOM   2229  HG2 MET P 140     -28.619-110.532 112.849  0.00 97.00      PROA   
ATOM   2230  SD  MET P 140     -28.063-112.727 114.198  0.00 97.00      PROA   
ATOM   2231  CE  MET P 140     -27.398-112.990 115.598  0.00 97.00      PROA   
ATOM   2232  HE1 MET P 140     -28.293-112.855 116.183  0.00 97.00      PROA   
ATOM   2233  HE2 MET P 140     -26.625-112.237 115.751  0.00 97.00      PROA   
ATOM   2234  HE3 MET P 140     -27.021-114.009 115.491  0.00 97.00      PROA   
ATOM   2235  C   MET P 140     -30.444-108.569 113.538  0.00 97.00      PROA   
ATOM   2236  O   MET P 140     -29.663-108.016 112.767  0.00 97.00      PROA   
ATOM   2237  N   SER P 141     -31.753-108.695 113.216  0.00 97.00      PROA   
ATOM   2238  HN  SER P 141     -32.398-109.104 113.858  0.00 97.00      PROA   
ATOM   2239  CA  SER P 141     -32.291-108.304 111.921  0.00 97.00      PROA   
ATOM   2240  HA  SER P 141     -31.568-108.533 111.148  0.00 97.00      PROA   
ATOM   2241  CB  SER P 141     -33.615-109.058 111.610  0.00 97.00      PROA   
ATOM   2242  HB1 SER P 141     -34.430-108.736 112.293  0.00 97.00      PROA   
ATOM   2243  HB2 SER P 141     -33.448-110.144 111.774  0.00 97.00      PROA   
ATOM   2244  OG  SER P 141     -34.026-108.890 110.253  0.00 97.00      PROA   
ATOM   2245  HG1 SER P 141     -34.168-107.948 110.120  0.00 97.00      PROA   
ATOM   2246  C   SER P 141     -32.569-106.810 111.899  0.00 97.00      PROA   
ATOM   2247  O   SER P 141     -33.040-106.284 110.897  0.00 97.00      PROA   
ATOM   2248  N   HSD P 142     -32.238-106.091 112.994  0.00 97.00      PROA   
ATOM   2249  HN  HSD P 142     -31.932-106.573 113.811  0.00 97.00      PROA   
ATOM   2250  CA  HSD P 142     -32.253-104.646 113.087  0.00 97.00      PROA   
ATOM   2251  HA  HSD P 142     -32.690-104.231 112.197  0.00 97.00      PROA   
ATOM   2252  CB  HSD P 142     -33.114-104.152 114.276  0.00 97.00      PROA   
ATOM   2253  HB1 HSD P 142     -32.873-103.096 114.523  0.00 97.00      PROA   
ATOM   2254  HB2 HSD P 142     -32.914-104.763 115.181  0.00 97.00      PROA   
ATOM   2255  ND1 HSD P 142     -35.464-103.172 114.164  0.00 97.00      PROA   
ATOM   2256  HD1 HSD P 142     -35.281-102.358 114.718  0.00 97.00      PROA   
ATOM   2257  CG  HSD P 142     -34.584-104.207 113.930  0.00 97.00      PROA   
ATOM   2258  CE1 HSD P 142     -36.629-103.491 113.552  0.00 97.00      PROA   
ATOM   2259  HE1 HSD P 142     -37.518-102.862 113.595  0.00 97.00      PROA   
ATOM   2260  NE2 HSD P 142     -36.566-104.658 112.946  0.00 97.00      PROA   
ATOM   2261  CD2 HSD P 142     -35.284-105.116 113.196  0.00 97.00      PROA   
ATOM   2262  HD2 HSD P 142     -34.986-106.071 112.785  0.00 97.00      PROA   
ATOM   2263  C   HSD P 142     -30.840-104.094 113.124  0.00 97.00      PROA   
ATOM   2264  O   HSD P 142     -30.626-102.913 113.380  0.00 97.00      PROA   
ATOM   2265  N   SER P 143     -29.827-104.930 112.814  0.00 97.00      PROA   
ATOM   2266  HN  SER P 143     -30.015-105.892 112.631  0.00 97.00      PROA   
ATOM   2267  CA  SER P 143     -28.430-104.536 112.743  0.00 97.00      PROA   
ATOM   2268  HA  SER P 143     -28.262-103.704 113.413  0.00 97.00      PROA   
ATOM   2269  CB  SER P 143     -27.531-105.727 113.158  0.00 97.00      PROA   
ATOM   2270  HB1 SER P 143     -27.520-106.518 112.377  0.00 97.00      PROA   
ATOM   2271  HB2 SER P 143     -27.968-106.178 114.074  0.00 97.00      PROA   
ATOM   2272  OG  SER P 143     -26.199-105.327 113.455  0.00 97.00      PROA   
ATOM   2273  HG1 SER P 143     -25.801-105.036 112.632  0.00 97.00      PROA   
ATOM   2274  C   SER P 143     -28.066-104.107 111.327  0.00 97.00      PROA   
ATOM   2275  O   SER P 143     -28.676-104.554 110.358  0.00 97.00      PROA   
ATOM   2276  N   GLY P 144     -27.038-103.231 111.175  0.00 97.00      PROA   
ATOM   2277  HN  GLY P 144     -26.577-102.837 111.971  0.00 97.00      PROA   
ATOM   2278  CA  GLY P 144     -26.493-102.838 109.884  0.00 97.00      PROA   
ATOM   2279  HA1 GLY P 144     -27.067-103.275 109.084  0.00 97.00      PROA   
ATOM   2280  HA2 GLY P 144     -25.459-103.153 109.873  0.00 97.00      PROA   
ATOM   2281  C   GLY P 144     -26.500-101.348 109.699  0.00 97.00      PROA   
ATOM   2282  O   GLY P 144     -26.440-100.589 110.658  0.00 97.00      PROA   
ATOM   2283  N   THR P 145     -26.539-100.883 108.429  0.00 97.00      PROA   
ATOM   2284  HN  THR P 145     -26.691-101.522 107.675  0.00 97.00      PROA   
ATOM   2285  CA  THR P 145     -26.426 -99.475 108.086  0.00 97.00      PROA   
ATOM   2286  HA  THR P 145     -25.968 -98.962 108.917  0.00 97.00      PROA   
ATOM   2287  CB  THR P 145     -25.506 -99.192 106.892  0.00 97.00      PROA   
ATOM   2288  HB  THR P 145     -24.503 -99.609 107.139  0.00 97.00      PROA   
ATOM   2289  OG1 THR P 145     -25.322 -97.798 106.661  0.00 97.00      PROA   
ATOM   2290  HG1 THR P 145     -25.945 -97.556 105.965  0.00 97.00      PROA   
ATOM   2291  CG2 THR P 145     -25.984 -99.848 105.582  0.00 97.00      PROA   
ATOM   2292 HG21 THR P 145     -26.962 -99.432 105.260  0.00 97.00      PROA   
ATOM   2293 HG22 THR P 145     -26.082-100.945 105.701  0.00 97.00      PROA   
ATOM   2294 HG23 THR P 145     -25.249 -99.648 104.772  0.00 97.00      PROA   
ATOM   2295  C   THR P 145     -27.799 -98.868 107.918  0.00 97.00      PROA   
ATOM   2296  O   THR P 145     -28.634 -99.368 107.178  0.00 97.00      PROA   
ATOM   2297  N   TYR P 146     -28.057 -97.749 108.625  0.00 97.00      PROA   
ATOM   2298  HN  TYR P 146     -27.365 -97.375 109.240  0.00 97.00      PROA   
ATOM   2299  CA  TYR P 146     -29.307 -97.025 108.575  0.00 97.00      PROA   
ATOM   2300  HA  TYR P 146     -30.022 -97.583 107.992  0.00 97.00      PROA   
ATOM   2301  CB  TYR P 146     -29.913 -96.727 109.968  0.00 97.00      PROA   
ATOM   2302  HB1 TYR P 146     -30.704 -95.952 109.886  0.00 97.00      PROA   
ATOM   2303  HB2 TYR P 146     -29.126 -96.352 110.658  0.00 97.00      PROA   
ATOM   2304  CG  TYR P 146     -30.559 -97.932 110.592  0.00 97.00      PROA   
ATOM   2305  CD1 TYR P 146     -29.798 -98.888 111.284  0.00 97.00      PROA   
ATOM   2306  HD1 TYR P 146     -28.720 -98.813 111.288  0.00 97.00      PROA   
ATOM   2307  CE1 TYR P 146     -30.431 -99.909 112.002  0.00 97.00      PROA   
ATOM   2308  HE1 TYR P 146     -29.839-100.640 112.528  0.00 97.00      PROA   
ATOM   2309  CZ  TYR P 146     -31.828 -99.967 112.056  0.00 97.00      PROA   
ATOM   2310  OH  TYR P 146     -32.465-100.977 112.800  0.00 97.00      PROA   
ATOM   2311  HH  TYR P 146     -31.768-101.526 113.174  0.00 97.00      PROA   
ATOM   2312  CD2 TYR P 146     -31.963 -98.033 110.613  0.00 97.00      PROA   
ATOM   2313  HD2 TYR P 146     -32.559 -97.293 110.100  0.00 97.00      PROA   
ATOM   2314  CE2 TYR P 146     -32.594 -99.044 111.345  0.00 97.00      PROA   
ATOM   2315  HE2 TYR P 146     -33.670 -99.095 111.389  0.00 97.00      PROA   
ATOM   2316  C   TYR P 146     -29.102 -95.701 107.884  0.00 97.00      PROA   
ATOM   2317  O   TYR P 146     -28.077 -95.051 108.043  0.00 97.00      PROA   
ATOM   2318  N   HSD P 147     -30.100 -95.266 107.088  0.00 97.00      PROA   
ATOM   2319  HN  HSD P 147     -30.938 -95.799 106.995  0.00 97.00      PROA   
ATOM   2320  CA  HSD P 147     -30.045 -94.005 106.376  0.00 97.00      PROA   
ATOM   2321  HA  HSD P 147     -29.389 -93.318 106.893  0.00 97.00      PROA   
ATOM   2322  CB  HSD P 147     -29.612 -94.162 104.891  0.00 97.00      PROA   
ATOM   2323  HB1 HSD P 147     -29.455 -93.155 104.448  0.00 97.00      PROA   
ATOM   2324  HB2 HSD P 147     -30.405 -94.666 104.302  0.00 97.00      PROA   
ATOM   2325  ND1 HSD P 147     -27.190 -94.519 104.161  0.00 97.00      PROA   
ATOM   2326  HD1 HSD P 147     -26.997 -93.568 103.913  0.00 97.00      PROA   
ATOM   2327  CG  HSD P 147     -28.368 -94.992 104.701  0.00 97.00      PROA   
ATOM   2328  CE1 HSD P 147     -26.360 -95.583 104.031  0.00 97.00      PROA   
ATOM   2329  HE1 HSD P 147     -25.347 -95.503 103.636  0.00 97.00      PROA   
ATOM   2330  NE2 HSD P 147     -26.925 -96.705 104.430  0.00 97.00      PROA   
ATOM   2331  CD2 HSD P 147     -28.189 -96.335 104.847  0.00 97.00      PROA   
ATOM   2332  HD2 HSD P 147     -28.876 -97.088 105.214  0.00 97.00      PROA   
ATOM   2333  C   HSD P 147     -31.446 -93.447 106.408  0.00 97.00      PROA   
ATOM   2334  O   HSD P 147     -32.398 -94.178 106.659  0.00 97.00      PROA   
ATOM   2335  N   CYS P 148     -31.626 -92.131 106.155  0.00 97.00      PROA   
ATOM   2336  HN  CYS P 148     -30.858 -91.495 106.091  0.00 97.00      PROA   
ATOM   2337  CA  CYS P 148     -32.948 -91.577 105.961  0.00 97.00      PROA   
ATOM   2338  HA  CYS P 148     -33.604 -92.379 105.670  0.00 97.00      PROA   
ATOM   2339  CB  CYS P 148     -33.558 -90.932 107.238  0.00 97.00      PROA   
ATOM   2340  HB1 CYS P 148     -33.534 -91.703 108.039  0.00 97.00      PROA   
ATOM   2341  HB2 CYS P 148     -34.631 -90.713 107.048  0.00 97.00      PROA   
ATOM   2342  SG  CYS P 148     -32.710 -89.434 107.845  0.00 97.00      PROA   
ATOM   2343  C   CYS P 148     -32.967 -90.612 104.799  0.00 97.00      PROA   
ATOM   2344  O   CYS P 148     -31.933 -90.141 104.335  0.00 97.00      PROA   
ATOM   2345  N   SER P 149     -34.181 -90.303 104.288  0.00 97.00      PROA   
ATOM   2346  HN  SER P 149     -35.003 -90.747 104.637  0.00 97.00      PROA   
ATOM   2347  CA  SER P 149     -34.354 -89.286 103.273  0.00 97.00      PROA   
ATOM   2348  HA  SER P 149     -33.578 -88.549 103.413  0.00 97.00      PROA   
ATOM   2349  CB  SER P 149     -34.335 -89.796 101.797  0.00 97.00      PROA   
ATOM   2350  HB1 SER P 149     -33.416 -90.403 101.656  0.00 97.00      PROA   
ATOM   2351  HB2 SER P 149     -34.287 -88.935 101.099  0.00 97.00      PROA   
ATOM   2352  OG  SER P 149     -35.466 -90.591 101.441  0.00 97.00      PROA   
ATOM   2353  HG1 SER P 149     -36.247 -90.138 101.767  0.00 97.00      PROA   
ATOM   2354  C   SER P 149     -35.669 -88.602 103.518  0.00 97.00      PROA   
ATOM   2355  O   SER P 149     -36.602 -89.214 104.018  0.00 97.00      PROA   
ATOM   2356  N   GLY P 150     -35.768 -87.310 103.141  0.00 97.00      PROA   
ATOM   2357  HN  GLY P 150     -34.979 -86.851 102.738  0.00 97.00      PROA   
ATOM   2358  CA  GLY P 150     -37.001 -86.549 103.186  0.00 97.00      PROA   
ATOM   2359  HA1 GLY P 150     -37.017 -85.985 104.107  0.00 97.00      PROA   
ATOM   2360  HA2 GLY P 150     -37.850 -87.206 103.054  0.00 97.00      PROA   
ATOM   2361  C   GLY P 150     -36.988 -85.585 102.043  0.00 97.00      PROA   
ATOM   2362  O   GLY P 150     -36.032 -85.534 101.282  0.00 97.00      PROA   
ATOM   2363  N   MET P 151     -38.062 -84.785 101.894  0.00 97.00      PROA   
ATOM   2364  HN  MET P 151     -38.866 -84.908 102.474  0.00 97.00      PROA   
ATOM   2365  CA  MET P 151     -38.236 -83.836 100.820  0.00 97.00      PROA   
ATOM   2366  HA  MET P 151     -37.362 -83.823 100.187  0.00 97.00      PROA   
ATOM   2367  CB  MET P 151     -39.492 -84.223  99.992  0.00 97.00      PROA   
ATOM   2368  HB1 MET P 151     -40.401 -83.721 100.377  0.00 97.00      PROA   
ATOM   2369  HB2 MET P 151     -39.663 -85.316 100.148  0.00 97.00      PROA   
ATOM   2370  CG  MET P 151     -39.371 -84.031  98.468  0.00 97.00      PROA   
ATOM   2371  HG1 MET P 151     -40.291 -84.460  98.010  0.00 97.00      PROA   
ATOM   2372  HG2 MET P 151     -38.512 -84.635  98.101  0.00 97.00      PROA   
ATOM   2373  SD  MET P 151     -39.193 -82.312  97.911  0.00 97.00      PROA   
ATOM   2374  CE  MET P 151     -39.352 -82.698  96.146  0.00 97.00      PROA   
ATOM   2375  HE1 MET P 151     -40.363 -83.101  95.923  0.00 97.00      PROA   
ATOM   2376  HE2 MET P 151     -38.603 -83.456  95.829  0.00 97.00      PROA   
ATOM   2377  HE3 MET P 151     -39.204 -81.787  95.527  0.00 97.00      PROA   
ATOM   2378  C   MET P 151     -38.413 -82.461 101.447  0.00 97.00      PROA   
ATOM   2379  O   MET P 151     -39.096 -82.303 102.455  0.00 97.00      PROA   
ATOM   2380  N   GLY P 152     -37.775 -81.425 100.852  0.00 97.00      PROA   
ATOM   2381  HN  GLY P 152     -37.157 -81.621 100.094  0.00 97.00      PROA   
ATOM   2382  CA  GLY P 152     -38.009 -80.023 101.183  0.00 97.00      PROA   
ATOM   2383  HA1 GLY P 152     -37.130 -79.625 101.660  0.00 97.00      PROA   
ATOM   2384  HA2 GLY P 152     -38.896 -79.933 101.795  0.00 97.00      PROA   
ATOM   2385  C   GLY P 152     -38.273 -79.246  99.924  0.00 97.00      PROA   
ATOM   2386  O   GLY P 152     -39.416 -78.954  99.589  0.00 97.00      PROA   
ATOM   2387  N   LYS P 153     -37.207 -78.867  99.188  0.00 97.00      PROA   
ATOM   2388  HN  LYS P 153     -36.280 -78.963  99.547  0.00 97.00      PROA   
ATOM   2389  CA  LYS P 153     -37.324 -78.366  97.828  0.00 97.00      PROA   
ATOM   2390  HA  LYS P 153     -38.366 -78.326  97.555  0.00 97.00      PROA   
ATOM   2391  CB  LYS P 153     -36.715 -76.948  97.670  0.00 97.00      PROA   
ATOM   2392  HB1 LYS P 153     -36.506 -76.729  96.600  0.00 97.00      PROA   
ATOM   2393  HB2 LYS P 153     -35.747 -76.909  98.214  0.00 97.00      PROA   
ATOM   2394  CG  LYS P 153     -37.637 -75.823  98.185  0.00 97.00      PROA   
ATOM   2395  HG1 LYS P 153     -37.088 -74.858  98.105  0.00 97.00      PROA   
ATOM   2396  HG2 LYS P 153     -37.871 -75.991  99.259  0.00 97.00      PROA   
ATOM   2397  CD  LYS P 153     -38.943 -75.732  97.376  0.00 97.00      PROA   
ATOM   2398  HD1 LYS P 153     -39.542 -76.651  97.562  0.00 97.00      PROA   
ATOM   2399  HD2 LYS P 153     -38.674 -75.710  96.295  0.00 97.00      PROA   
ATOM   2400  CE  LYS P 153     -39.809 -74.512  97.708  0.00 97.00      PROA   
ATOM   2401  HE1 LYS P 153     -39.265 -73.570  97.487  0.00 97.00      PROA   
ATOM   2402  HE2 LYS P 153     -40.107 -74.523  98.778  0.00 97.00      PROA   
ATOM   2403  NZ  LYS P 153     -41.044 -74.537  96.887  0.00 97.00      PROA   
ATOM   2404  HZ1 LYS P 153     -41.570 -75.411  97.091  0.00 97.00      PROA   
ATOM   2405  HZ2 LYS P 153     -40.786 -74.525  95.879  0.00 97.00      PROA   
ATOM   2406  HZ3 LYS P 153     -41.639 -73.714  97.103  0.00 97.00      PROA   
ATOM   2407  C   LYS P 153     -36.745 -79.329  96.817  0.00 97.00      PROA   
ATOM   2408  O   LYS P 153     -36.849 -79.120  95.609  0.00 97.00      PROA   
ATOM   2409  N   HSD P 154     -36.187 -80.452  97.303  0.00 97.00      PROA   
ATOM   2410  HN  HSD P 154     -36.094 -80.583  98.285  0.00 97.00      PROA   
ATOM   2411  CA  HSD P 154     -35.806 -81.592  96.511  0.00 97.00      PROA   
ATOM   2412  HA  HSD P 154     -36.615 -81.833  95.836  0.00 97.00      PROA   
ATOM   2413  CB  HSD P 154     -34.486 -81.398  95.721  0.00 97.00      PROA   
ATOM   2414  HB1 HSD P 154     -33.676 -81.096  96.421  0.00 97.00      PROA   
ATOM   2415  HB2 HSD P 154     -34.630 -80.566  94.998  0.00 97.00      PROA   
ATOM   2416  ND1 HSD P 154     -32.946 -83.368  95.220  0.00 97.00      PROA   
ATOM   2417  HD1 HSD P 154     -32.354 -83.265  96.021  0.00 97.00      PROA   
ATOM   2418  CG  HSD P 154     -34.069 -82.617  94.941  0.00 97.00      PROA   
ATOM   2419  CE1 HSD P 154     -32.918 -84.382  94.322  0.00 97.00      PROA   
ATOM   2420  HE1 HSD P 154     -32.131 -85.135  94.311  0.00 97.00      PROA   
ATOM   2421  NE2 HSD P 154     -33.943 -84.342  93.493  0.00 97.00      PROA   
ATOM   2422  CD2 HSD P 154     -34.659 -83.220  93.872  0.00 97.00      PROA   
ATOM   2423  HD2 HSD P 154     -35.553 -82.943  93.328  0.00 97.00      PROA   
ATOM   2424  C   HSD P 154     -35.687 -82.691  97.536  0.00 97.00      PROA   
ATOM   2425  O   HSD P 154     -35.758 -82.424  98.734  0.00 97.00      PROA   
ATOM   2426  N   ARG P 155     -35.531 -83.971  97.119  0.00 97.00      PROA   
ATOM   2427  HN  ARG P 155     -35.497 -84.199  96.148  0.00 97.00      PROA   
ATOM   2428  CA  ARG P 155     -35.184 -85.025  98.053  0.00 97.00      PROA   
ATOM   2429  HA  ARG P 155     -35.871 -84.937  98.882  0.00 97.00      PROA   
ATOM   2430  CB  ARG P 155     -35.366 -86.464  97.502  0.00 97.00      PROA   
ATOM   2431  HB1 ARG P 155     -36.457 -86.634  97.350  0.00 97.00      PROA   
ATOM   2432  HB2 ARG P 155     -35.036 -87.184  98.283  0.00 97.00      PROA   
ATOM   2433  CG  ARG P 155     -34.639 -86.752  96.169  0.00 97.00      PROA   
ATOM   2434  HG1 ARG P 155     -33.821 -86.016  96.042  0.00 97.00      PROA   
ATOM   2435  HG2 ARG P 155     -35.339 -86.608  95.317  0.00 97.00      PROA   
ATOM   2436  CD  ARG P 155     -33.975 -88.137  96.079  0.00 97.00      PROA   
ATOM   2437  HD1 ARG P 155     -33.154 -88.197  96.830  0.00 97.00      PROA   
ATOM   2438  HD2 ARG P 155     -33.563 -88.313  95.061  0.00 97.00      PROA   
ATOM   2439  NE  ARG P 155     -35.029 -89.162  96.362  0.00 97.00      PROA   
ATOM   2440  HE  ARG P 155     -35.981 -88.912  96.215  0.00 97.00      PROA   
ATOM   2441  CZ  ARG P 155     -34.794 -90.335  96.987  0.00 97.00      PROA   
ATOM   2442  NH1 ARG P 155     -33.560 -90.812  97.200  0.00 97.00      PROA   
ATOM   2443 HH11 ARG P 155     -32.785 -90.330  96.805  0.00 97.00      PROA   
ATOM   2444 HH12 ARG P 155     -33.466 -91.696  97.651  0.00 97.00      PROA   
ATOM   2445  NH2 ARG P 155     -35.834 -91.069  97.425  0.00 97.00      PROA   
ATOM   2446 HH21 ARG P 155     -36.761 -90.732  97.291  0.00 97.00      PROA   
ATOM   2447 HH22 ARG P 155     -35.645 -91.897  97.945  0.00 97.00      PROA   
ATOM   2448  C   ARG P 155     -33.781 -84.861  98.626  0.00 97.00      PROA   
ATOM   2449  O   ARG P 155     -32.820 -84.585  97.912  0.00 97.00      PROA   
ATOM   2450  N   TYR P 156     -33.639 -85.035  99.953  0.00 97.00      PROA   
ATOM   2451  HN  TYR P 156     -34.440 -85.206 100.525  0.00 97.00      PROA   
ATOM   2452  CA  TYR P 156     -32.380 -84.924 100.657  0.00 97.00      PROA   
ATOM   2453  HA  TYR P 156     -31.574 -84.742  99.961  0.00 97.00      PROA   
ATOM   2454  CB  TYR P 156     -32.412 -83.817 101.748  0.00 97.00      PROA   
ATOM   2455  HB1 TYR P 156     -31.412 -83.676 102.207  0.00 97.00      PROA   
ATOM   2456  HB2 TYR P 156     -33.136 -84.110 102.539  0.00 97.00      PROA   
ATOM   2457  CG  TYR P 156     -32.866 -82.485 101.194  0.00 97.00      PROA   
ATOM   2458  CD1 TYR P 156     -32.312 -81.954 100.013  0.00 97.00      PROA   
ATOM   2459  HD1 TYR P 156     -31.549 -82.502  99.482  0.00 97.00      PROA   
ATOM   2460  CE1 TYR P 156     -32.759 -80.729  99.500  0.00 97.00      PROA   
ATOM   2461  HE1 TYR P 156     -32.338 -80.346  98.582  0.00 97.00      PROA   
ATOM   2462  CZ  TYR P 156     -33.755 -80.013 100.173  0.00 97.00      PROA   
ATOM   2463  OH  TYR P 156     -34.208 -78.779  99.665  0.00 97.00      PROA   
ATOM   2464  HH  TYR P 156     -33.549 -78.461  99.045  0.00 97.00      PROA   
ATOM   2465  CD2 TYR P 156     -33.848 -81.739 101.871  0.00 97.00      PROA   
ATOM   2466  HD2 TYR P 156     -34.275 -82.121 102.787  0.00 97.00      PROA   
ATOM   2467  CE2 TYR P 156     -34.289 -80.512 101.366  0.00 97.00      PROA   
ATOM   2468  HE2 TYR P 156     -35.033 -79.946 101.904  0.00 97.00      PROA   
ATOM   2469  C   TYR P 156     -32.135 -86.262 101.311  0.00 97.00      PROA   
ATOM   2470  O   TYR P 156     -33.067 -86.896 101.788  0.00 97.00      PROA   
ATOM   2471  N   THR P 157     -30.866 -86.733 101.323  0.00 97.00      PROA   
ATOM   2472  HN  THR P 157     -30.133 -86.223 100.881  0.00 97.00      PROA   
ATOM   2473  CA  THR P 157     -30.452 -87.999 101.906  0.00 97.00      PROA   
ATOM   2474  HA  THR P 157     -31.305 -88.511 102.333  0.00 97.00      PROA   
ATOM   2475  CB  THR P 157     -29.756 -88.933 100.916  0.00 97.00      PROA   
ATOM   2476  HB  THR P 157     -29.215 -89.759 101.439  0.00 97.00      PROA   
ATOM   2477  OG1 THR P 157     -28.840 -88.225 100.085  0.00 97.00      PROA   
ATOM   2478  HG1 THR P 157     -28.136 -87.916 100.659  0.00 97.00      PROA   
ATOM   2479  CG2 THR P 157     -30.808 -89.570  99.995  0.00 97.00      PROA   
ATOM   2480 HG21 THR P 157     -31.378 -88.784  99.457  0.00 97.00      PROA   
ATOM   2481 HG22 THR P 157     -31.509 -90.195 100.583  0.00 97.00      PROA   
ATOM   2482 HG23 THR P 157     -30.303 -90.218  99.245  0.00 97.00      PROA   
ATOM   2483  C   THR P 157     -29.482 -87.717 103.029  0.00 97.00      PROA   
ATOM   2484  O   THR P 157     -28.623 -86.846 102.912  0.00 97.00      PROA   
ATOM   2485  N   SER P 158     -29.590 -88.461 104.153  0.00 97.00      PROA   
ATOM   2486  HN  SER P 158     -30.316 -89.142 104.256  0.00 97.00      PROA   
ATOM   2487  CA  SER P 158     -28.681 -88.329 105.276  0.00 97.00      PROA   
ATOM   2488  HA  SER P 158     -28.471 -87.278 105.410  0.00 97.00      PROA   
ATOM   2489  CB  SER P 158     -29.288 -88.874 106.603  0.00 97.00      PROA   
ATOM   2490  HB1 SER P 158     -30.297 -88.427 106.723  0.00 97.00      PROA   
ATOM   2491  HB2 SER P 158     -28.675 -88.556 107.472  0.00 97.00      PROA   
ATOM   2492  OG  SER P 158     -29.417 -90.296 106.634  0.00 97.00      PROA   
ATOM   2493  HG1 SER P 158     -28.537 -90.655 106.797  0.00 97.00      PROA   
ATOM   2494  C   SER P 158     -27.369 -89.047 105.031  0.00 97.00      PROA   
ATOM   2495  O   SER P 158     -27.215 -89.832 104.097  0.00 97.00      PROA   
ATOM   2496  N   ALA P 159     -26.398 -88.830 105.945  0.00 97.00      PROA   
ATOM   2497  HN  ALA P 159     -26.479 -88.091 106.611  0.00 97.00      PROA   
ATOM   2498  CA  ALA P 159     -25.298 -89.745 106.165  0.00 97.00      PROA   
ATOM   2499  HA  ALA P 159     -24.771 -89.855 105.226  0.00 97.00      PROA   
ATOM   2500  CB  ALA P 159     -24.331 -89.190 107.230  0.00 97.00      PROA   
ATOM   2501  HB1 ALA P 159     -24.849 -89.069 108.206  0.00 97.00      PROA   
ATOM   2502  HB2 ALA P 159     -23.952 -88.192 106.916  0.00 97.00      PROA   
ATOM   2503  HB3 ALA P 159     -23.461 -89.863 107.373  0.00 97.00      PROA   
ATOM   2504  C   ALA P 159     -25.793 -91.126 106.597  0.00 97.00      PROA   
ATOM   2505  O   ALA P 159     -26.844 -91.253 107.222  0.00 97.00      PROA   
ATOM   2506  N   GLY P 160     -25.052 -92.205 106.247  0.00 97.00      PROA   
ATOM   2507  HN  GLY P 160     -24.201 -92.093 105.741  0.00 97.00      PROA   
ATOM   2508  CA  GLY P 160     -25.355 -93.551 106.708  0.00 97.00      PROA   
ATOM   2509  HA1 GLY P 160     -24.904 -94.247 106.016  0.00 97.00      PROA   
ATOM   2510  HA2 GLY P 160     -26.424 -93.681 106.793  0.00 97.00      PROA   
ATOM   2511  C   GLY P 160     -24.719 -93.794 108.044  0.00 97.00      PROA   
ATOM   2512  O   GLY P 160     -23.546 -93.485 108.234  0.00 97.00      PROA   
ATOM   2513  N   ILE P 161     -25.475 -94.390 108.993  0.00 97.00      PROA   
ATOM   2514  HN  ILE P 161     -26.424 -94.632 108.795  0.00 97.00      PROA   
ATOM   2515  CA  ILE P 161     -24.996 -94.674 110.331  0.00 97.00      PROA   
ATOM   2516  HA  ILE P 161     -23.963 -94.373 110.419  0.00 97.00      PROA   
ATOM   2517  CB  ILE P 161     -25.794 -93.961 111.427  0.00 97.00      PROA   
ATOM   2518  HB  ILE P 161     -26.851 -94.318 111.396  0.00 97.00      PROA   
ATOM   2519  CG2 ILE P 161     -25.208 -94.303 112.818  0.00 97.00      PROA   
ATOM   2520 HG21 ILE P 161     -24.122 -94.074 112.848  0.00 97.00      PROA   
ATOM   2521 HG22 ILE P 161     -25.353 -95.373 113.071  0.00 97.00      PROA   
ATOM   2522 HG23 ILE P 161     -25.710 -93.693 113.598  0.00 97.00      PROA   
ATOM   2523  CG1 ILE P 161     -25.845 -92.422 111.207  0.00 97.00      PROA   
ATOM   2524 HG11 ILE P 161     -26.486 -91.986 112.006  0.00 97.00      PROA   
ATOM   2525 HG12 ILE P 161     -26.343 -92.202 110.239  0.00 97.00      PROA   
ATOM   2526  CD  ILE P 161     -24.483 -91.713 111.244  0.00 97.00      PROA   
ATOM   2527  HD1 ILE P 161     -23.809 -92.102 110.453  0.00 97.00      PROA   
ATOM   2528  HD2 ILE P 161     -23.984 -91.849 112.227  0.00 97.00      PROA   
ATOM   2529  HD3 ILE P 161     -24.614 -90.623 111.080  0.00 97.00      PROA   
ATOM   2530  C   ILE P 161     -25.053 -96.174 110.531  0.00 97.00      PROA   
ATOM   2531  O   ILE P 161     -26.114 -96.788 110.475  0.00 97.00      PROA   
ATOM   2532  N   SER P 162     -23.885 -96.809 110.774  0.00 97.00      PROA   
ATOM   2533  HN  SER P 162     -23.023 -96.307 110.789  0.00 97.00      PROA   
ATOM   2534  CA  SER P 162     -23.787 -98.243 110.964  0.00 97.00      PROA   
ATOM   2535  HA  SER P 162     -24.588 -98.726 110.425  0.00 97.00      PROA   
ATOM   2536  CB  SER P 162     -22.452 -98.813 110.418  0.00 97.00      PROA   
ATOM   2537  HB1 SER P 162     -22.417 -98.642 109.320  0.00 97.00      PROA   
ATOM   2538  HB2 SER P 162     -22.385 -99.908 110.596  0.00 97.00      PROA   
ATOM   2539  OG  SER P 162     -21.326 -98.158 110.999  0.00 97.00      PROA   
ATOM   2540  HG1 SER P 162     -21.457 -98.212 111.951  0.00 97.00      PROA   
ATOM   2541  C   SER P 162     -23.910 -98.630 112.424  0.00 97.00      PROA   
ATOM   2542  O   SER P 162     -23.085 -98.242 113.250  0.00 97.00      PROA   
ATOM   2543  N   VAL P 163     -24.931 -99.449 112.770  0.00 97.00      PROA   
ATOM   2544  HN  VAL P 163     -25.604 -99.742 112.093  0.00 97.00      PROA   
ATOM   2545  CA  VAL P 163     -25.109 -99.964 114.114  0.00 97.00      PROA   
ATOM   2546  HA  VAL P 163     -24.341 -99.550 114.748  0.00 97.00      PROA   
ATOM   2547  CB  VAL P 163     -26.446 -99.617 114.768  0.00 97.00      PROA   
ATOM   2548  HB  VAL P 163     -26.416 -99.929 115.839  0.00 97.00      PROA   
ATOM   2549  CG1 VAL P 163     -26.629 -98.087 114.739  0.00 97.00      PROA   
ATOM   2550 HG11 VAL P 163     -26.738 -97.716 113.697  0.00 97.00      PROA   
ATOM   2551 HG12 VAL P 163     -25.764 -97.577 115.212  0.00 97.00      PROA   
ATOM   2552 HG13 VAL P 163     -27.549 -97.817 115.299  0.00 97.00      PROA   
ATOM   2553  CG2 VAL P 163     -27.638-100.325 114.096  0.00 97.00      PROA   
ATOM   2554 HG21 VAL P 163     -27.605-101.422 114.254  0.00 97.00      PROA   
ATOM   2555 HG22 VAL P 163     -27.641-100.122 113.006  0.00 97.00      PROA   
ATOM   2556 HG23 VAL P 163     -28.592 -99.949 114.525  0.00 97.00      PROA   
ATOM   2557  C   VAL P 163     -24.900-101.460 114.077  0.00 97.00      PROA   
ATOM   2558  O   VAL P 163     -25.357-102.152 113.174  0.00 97.00      PROA   
ATOM   2559  N   THR P 164     -24.162-102.005 115.066  0.00 97.00      PROA   
ATOM   2560  HN  THR P 164     -23.787-101.423 115.787  0.00 97.00      PROA   
ATOM   2561  CA  THR P 164     -23.869-103.430 115.115  0.00 97.00      PROA   
ATOM   2562  HA  THR P 164     -24.319-103.936 114.276  0.00 97.00      PROA   
ATOM   2563  CB  THR P 164     -22.378-103.740 115.064  0.00 97.00      PROA   
ATOM   2564  HB  THR P 164     -21.863-103.374 115.978  0.00 97.00      PROA   
ATOM   2565  OG1 THR P 164     -21.777-103.097 113.946  0.00 97.00      PROA   
ATOM   2566  HG1 THR P 164     -22.154-102.218 113.897  0.00 97.00      PROA   
ATOM   2567  CG2 THR P 164     -22.146-105.251 114.884  0.00 97.00      PROA   
ATOM   2568 HG21 THR P 164     -22.609-105.584 113.930  0.00 97.00      PROA   
ATOM   2569 HG22 THR P 164     -22.582-105.847 115.708  0.00 97.00      PROA   
ATOM   2570 HG23 THR P 164     -21.056-105.461 114.827  0.00 97.00      PROA   
ATOM   2571  C   THR P 164     -24.474-103.969 116.396  0.00 97.00      PROA   
ATOM   2572  O   THR P 164     -24.052-103.597 117.483  0.00 97.00      PROA   
ATOM   2573  N   VAL P 165     -25.493-104.859 116.305  0.00 97.00      PROA   
ATOM   2574  HN  VAL P 165     -25.830-105.113 115.398  0.00 97.00      PROA   
ATOM   2575  CA  VAL P 165     -26.231-105.421 117.440  0.00 97.00      PROA   
ATOM   2576  HA  VAL P 165     -26.240-104.666 118.211  0.00 97.00      PROA   
ATOM   2577  CB  VAL P 165     -27.697-105.688 117.061  0.00 97.00      PROA   
ATOM   2578  HB  VAL P 165     -27.733-106.434 116.236  0.00 97.00      PROA   
ATOM   2579  CG1 VAL P 165     -28.572-106.200 118.229  0.00 97.00      PROA   
ATOM   2580 HG11 VAL P 165     -28.394-105.595 119.143  0.00 97.00      PROA   
ATOM   2581 HG12 VAL P 165     -28.381-107.269 118.447  0.00 97.00      PROA   
ATOM   2582 HG13 VAL P 165     -29.645-106.111 117.965  0.00 97.00      PROA   
ATOM   2583  CG2 VAL P 165     -28.316-104.362 116.565  0.00 97.00      PROA   
ATOM   2584 HG21 VAL P 165     -27.808-103.971 115.662  0.00 97.00      PROA   
ATOM   2585 HG22 VAL P 165     -28.259-103.597 117.369  0.00 97.00      PROA   
ATOM   2586 HG23 VAL P 165     -29.386-104.521 116.314  0.00 97.00      PROA   
ATOM   2587  C   VAL P 165     -25.498-106.666 117.977  0.00 97.00      PROA   
ATOM   2588  O   VAL P 165     -24.480-107.061 117.419  0.00 97.00      PROA   
ATOM   2589  N   LYS P 166     -25.955-107.316 119.083  0.00 97.00      PROA   
ATOM   2590  HN  LYS P 166     -26.756-106.987 119.580  0.00 97.00      PROA   
ATOM   2591  CA  LYS P 166     -25.468-108.616 119.513  0.00 97.00      PROA   
ATOM   2592  HA  LYS P 166     -25.061-109.159 118.668  0.00 97.00      PROA   
ATOM   2593  CB  LYS P 166     -24.505-108.619 120.743  0.00 97.00      PROA   
ATOM   2594  HB1 LYS P 166     -24.076-109.637 120.870  0.00 97.00      PROA   
ATOM   2595  HB2 LYS P 166     -25.089-108.389 121.665  0.00 97.00      PROA   
ATOM   2596  CG  LYS P 166     -23.375-107.571 120.741  0.00 97.00      PROA   
ATOM   2597  HG1 LYS P 166     -22.889-107.578 121.742  0.00 97.00      PROA   
ATOM   2598  HG2 LYS P 166     -23.876-106.585 120.648  0.00 97.00      PROA   
ATOM   2599  CD  LYS P 166     -22.282-107.796 119.673  0.00 97.00      PROA   
ATOM   2600  HD1 LYS P 166     -22.732-108.315 118.798  0.00 97.00      PROA   
ATOM   2601  HD2 LYS P 166     -21.515-108.485 120.089  0.00 97.00      PROA   
ATOM   2602  CE  LYS P 166     -21.574-106.522 119.174  0.00 97.00      PROA   
ATOM   2603  HE1 LYS P 166     -20.977-106.752 118.264  0.00 97.00      PROA   
ATOM   2604  HE2 LYS P 166     -20.916-106.082 119.950  0.00 97.00      PROA   
ATOM   2605  NZ  LYS P 166     -22.590-105.526 118.804  0.00 97.00      PROA   
ATOM   2606  HZ1 LYS P 166     -23.057-105.146 119.652  0.00 97.00      PROA   
ATOM   2607  HZ2 LYS P 166     -23.314-106.039 118.253  0.00 97.00      PROA   
ATOM   2608  HZ3 LYS P 166     -22.237-104.743 118.223  0.00 97.00      PROA   
ATOM   2609  C   LYS P 166     -26.702-109.326 119.991  0.00 97.00      PROA   
ATOM   2610  O   LYS P 166     -27.599-108.703 120.550  0.00 97.00      PROA   
ATOM   2611  N   GLU P 167     -26.724-110.659 119.794  0.00  0.00      PROA   
ATOM   2612  HN  GLU P 167     -25.960-111.118 119.348  0.00  0.00      PROA   
ATOM   2613  CA  GLU P 167     -27.795-111.529 120.191  0.00  0.00      PROA   
ATOM   2614  HA  GLU P 167     -28.541-110.981 120.749  0.00  0.00      PROA   
ATOM   2615  CB  GLU P 167     -28.451-112.184 118.951  0.00  0.00      PROA   
ATOM   2616  HB1 GLU P 167     -27.637-112.542 118.285  0.00  0.00      PROA   
ATOM   2617  HB2 GLU P 167     -28.986-111.365 118.418  0.00  0.00      PROA   
ATOM   2618  CG  GLU P 167     -29.402-113.366 119.214  0.00  0.00      PROA   
ATOM   2619  HG1 GLU P 167     -30.053-113.149 120.081  0.00  0.00      PROA   
ATOM   2620  HG2 GLU P 167     -28.816-114.280 119.444  0.00  0.00      PROA   
ATOM   2621  CD  GLU P 167     -30.287-113.598 117.985  0.00  0.00      PROA   
ATOM   2622  OE1 GLU P 167     -31.097-112.687 117.661  0.00  0.00      PROA   
ATOM   2623  OE2 GLU P 167     -30.163-114.678 117.350  0.00  0.00      PROA   
ATOM   2624  C   GLU P 167     -27.185-112.559 121.091  0.00  0.00      PROA   
ATOM   2625  O   GLU P 167     -26.228-113.231 120.706  0.00  0.00      PROA   
ATOM   2626  N   LEU P 168     -27.711-112.673 122.339  0.00  0.00      PROA   
ATOM   2627  HN  LEU P 168     -28.476-112.101 122.625  0.00  0.00      PROA   
ATOM   2628  CA  LEU P 168     -27.250-113.617 123.336  0.00  0.00      PROA   
ATOM   2629  HA  LEU P 168     -26.179-113.496 123.412  0.00  0.00      PROA   
ATOM   2630  CB  LEU P 168     -27.873-113.452 124.752  0.00  0.00      PROA   
ATOM   2631  HB1 LEU P 168     -27.417-114.223 125.414  0.00  0.00      PROA   
ATOM   2632  HB2 LEU P 168     -28.967-113.649 124.713  0.00  0.00      PROA   
ATOM   2633  CG  LEU P 168     -27.654-112.090 125.464  0.00  0.00      PROA   
ATOM   2634  HG  LEU P 168     -27.851-112.278 126.548  0.00  0.00      PROA   
ATOM   2635  CD1 LEU P 168     -26.205-111.573 125.360  0.00  0.00      PROA   
ATOM   2636 HD11 LEU P 168     -25.958-111.313 124.309  0.00  0.00      PROA   
ATOM   2637 HD12 LEU P 168     -25.493-112.349 125.712  0.00  0.00      PROA   
ATOM   2638 HD13 LEU P 168     -26.077-110.664 125.985  0.00  0.00      PROA   
ATOM   2639  CD2 LEU P 168     -28.677-111.020 125.038  0.00  0.00      PROA   
ATOM   2640 HD21 LEU P 168     -29.712-111.414 125.121  0.00  0.00      PROA   
ATOM   2641 HD22 LEU P 168     -28.494-110.714 123.989  0.00  0.00      PROA   
ATOM   2642 HD23 LEU P 168     -28.588-110.123 125.686  0.00  0.00      PROA   
ATOM   2643  C   LEU P 168     -27.530-115.026 122.890  0.00  0.00      PROA   
ATOM   2644  O   LEU P 168     -28.639-115.324 122.448  0.00  0.00      PROA   
ATOM   2645  N   PHE P 169     -26.495-115.895 123.022  0.00  0.00      PROA   
ATOM   2646  HN  PHE P 169     -25.633-115.548 123.385  0.00  0.00      PROA   
ATOM   2647  CA  PHE P 169     -26.437-117.317 122.726  0.00  0.00      PROA   
ATOM   2648  HA  PHE P 169     -25.514-117.417 122.177  0.00  0.00      PROA   
ATOM   2649  CB  PHE P 169     -26.172-118.223 123.970  0.00  0.00      PROA   
ATOM   2650  HB1 PHE P 169     -25.103-118.103 124.255  0.00  0.00      PROA   
ATOM   2651  HB2 PHE P 169     -26.328-119.300 123.746  0.00  0.00      PROA   
ATOM   2652  CG  PHE P 169     -26.995-117.832 125.179  0.00  0.00      PROA   
ATOM   2653  CD1 PHE P 169     -26.515-116.869 126.089  0.00  0.00      PROA   
ATOM   2654  HD1 PHE P 169     -25.570-116.380 125.902  0.00  0.00      PROA   
ATOM   2655  CE1 PHE P 169     -27.255-116.525 127.227  0.00  0.00      PROA   
ATOM   2656  HE1 PHE P 169     -26.880-115.775 127.908  0.00  0.00      PROA   
ATOM   2657  CZ  PHE P 169     -28.479-117.154 127.481  0.00  0.00      PROA   
ATOM   2658  HZ  PHE P 169     -29.050-116.891 128.358  0.00  0.00      PROA   
ATOM   2659  CD2 PHE P 169     -28.214-118.475 125.464  0.00  0.00      PROA   
ATOM   2660  HD2 PHE P 169     -28.585-119.242 124.802  0.00  0.00      PROA   
ATOM   2661  CE2 PHE P 169     -28.956-118.133 126.601  0.00  0.00      PROA   
ATOM   2662  HE2 PHE P 169     -29.894-118.629 126.802  0.00  0.00      PROA   
ATOM   2663  C   PHE P 169     -27.500-117.907 121.811  0.00  0.00      PROA   
ATOM   2664  O   PHE P 169     -28.445-118.523 122.301  0.00  0.00      PROA   
ATOM   2665  N   PRO P 170     -27.389-117.775 120.489  0.00  0.00      PROA   
ATOM   2666  CD  PRO P 170     -26.568-116.753 119.828  0.00  0.00      PROA   
ATOM   2667  HD1 PRO P 170     -25.494-116.887 120.069  0.00  0.00      PROA   
ATOM   2668  HD2 PRO P 170     -26.913-115.750 120.159  0.00  0.00      PROA   
ATOM   2669  CA  PRO P 170     -28.274-118.448 119.553  0.00  0.00      PROA   
ATOM   2670  HA  PRO P 170     -29.266-118.599 119.956  0.00  0.00      PROA   
ATOM   2671  CB  PRO P 170     -28.249-117.511 118.332  0.00  0.00      PROA   
ATOM   2672  HB1 PRO P 170     -28.975-116.689 118.518  0.00  0.00      PROA   
ATOM   2673  HB2 PRO P 170     -28.512-117.992 117.371  0.00  0.00      PROA   
ATOM   2674  CG  PRO P 170     -26.839-116.916 118.334  0.00  0.00      PROA   
ATOM   2675  HG1 PRO P 170     -26.122-117.642 117.894  0.00  0.00      PROA   
ATOM   2676  HG2 PRO P 170     -26.784-115.956 117.783  0.00  0.00      PROA   
ATOM   2677  C   PRO P 170     -27.629-119.776 119.237  0.00  0.00      PROA   
ATOM   2678  O   PRO P 170     -26.740-120.190 119.976  0.00  0.00      PROA   
ATOM   2679  N   ALA P 171     -28.039-120.428 118.130  0.00  0.00      PROA   
ATOM   2680  HN  ALA P 171     -28.760-120.056 117.551  0.00  0.00      PROA   
ATOM   2681  CA  ALA P 171     -27.483-121.677 117.689  0.00  0.00      PROA   
ATOM   2682  HA  ALA P 171     -26.458-121.482 117.426  0.00  0.00      PROA   
ATOM   2683  CB  ALA P 171     -27.594-122.862 118.680  0.00  0.00      PROA   
ATOM   2684  HB1 ALA P 171     -28.645-123.014 119.004  0.00  0.00      PROA   
ATOM   2685  HB2 ALA P 171     -26.977-122.671 119.582  0.00  0.00      PROA   
ATOM   2686  HB3 ALA P 171     -27.224-123.800 118.213  0.00  0.00      PROA   
ATOM   2687  C   ALA P 171     -28.312-122.021 116.488  0.00  0.00      PROA   
ATOM   2688  O   ALA P 171     -29.537-121.959 116.593  0.00  0.00      PROA   
ATOM   2689  N   PRO P 172     -27.731-122.329 115.322  0.00  0.00      PROA   
ATOM   2690  CD  PRO P 172     -26.300-122.602 115.159  0.00  0.00      PROA   
ATOM   2691  HD1 PRO P 172     -25.905-123.207 116.004  0.00  0.00      PROA   
ATOM   2692  HD2 PRO P 172     -25.764-121.631 115.097  0.00  0.00      PROA   
ATOM   2693  CA  PRO P 172     -28.475-122.657 114.118  0.00  0.00      PROA   
ATOM   2694  HA  PRO P 172     -29.113-121.820 113.872  0.00  0.00      PROA   
ATOM   2695  CB  PRO P 172     -27.403-122.903 113.047  0.00  0.00      PROA   
ATOM   2696  HB1 PRO P 172     -27.162-121.934 112.556  0.00  0.00      PROA   
ATOM   2697  HB2 PRO P 172     -27.708-123.628 112.265  0.00  0.00      PROA   
ATOM   2698  CG  PRO P 172     -26.177-123.369 113.838  0.00  0.00      PROA   
ATOM   2699  HG1 PRO P 172     -26.247-124.461 114.031  0.00  0.00      PROA   
ATOM   2700  HG2 PRO P 172     -25.232-123.147 113.308  0.00  0.00      PROA   
ATOM   2701  C   PRO P 172     -29.353-123.864 114.324  0.00  0.00      PROA   
ATOM   2702  O   PRO P 172     -28.866-124.891 114.796  0.00  0.00      PROA   
ATOM   2703  N   VAL P 173     -30.652-123.743 113.977  0.00 97.00      PROA   
ATOM   2704  HN  VAL P 173     -31.013-122.890 113.603  0.00 97.00      PROA   
ATOM   2705  CA  VAL P 173     -31.587-124.838 114.066  0.00 97.00      PROA   
ATOM   2706  HA  VAL P 173     -31.266-125.493 114.864  0.00 97.00      PROA   
ATOM   2707  CB  VAL P 173     -33.011-124.393 114.393  0.00 97.00      PROA   
ATOM   2708  HB  VAL P 173     -33.686-125.281 114.401  0.00 97.00      PROA   
ATOM   2709  CG1 VAL P 173     -33.019-123.786 115.812  0.00 97.00      PROA   
ATOM   2710 HG11 VAL P 173     -32.387-122.874 115.853  0.00 97.00      PROA   
ATOM   2711 HG12 VAL P 173     -32.635-124.515 116.555  0.00 97.00      PROA   
ATOM   2712 HG13 VAL P 173     -34.054-123.499 116.098  0.00 97.00      PROA   
ATOM   2713  CG2 VAL P 173     -33.544-123.382 113.356  0.00 97.00      PROA   
ATOM   2714 HG21 VAL P 173     -33.536-123.812 112.335  0.00 97.00      PROA   
ATOM   2715 HG22 VAL P 173     -32.937-122.453 113.355  0.00 97.00      PROA   
ATOM   2716 HG23 VAL P 173     -34.590-123.104 113.604  0.00 97.00      PROA   
ATOM   2717  C   VAL P 173     -31.538-125.645 112.787  0.00 97.00      PROA   
ATOM   2718  O   VAL P 173     -31.152-125.149 111.733  0.00 97.00      PROA   
ATOM   2719  N   LEU P 174     -31.925-126.936 112.864  0.00 97.00      PROA   
ATOM   2720  HN  LEU P 174     -32.193-127.338 113.735  0.00 97.00      PROA   
ATOM   2721  CA  LEU P 174     -32.006-127.805 111.713  0.00 97.00      PROA   
ATOM   2722  HA  LEU P 174     -31.483-127.371 110.873  0.00 97.00      PROA   
ATOM   2723  CB  LEU P 174     -31.363-129.179 112.032  0.00 97.00      PROA   
ATOM   2724  HB1 LEU P 174     -31.941-129.721 112.809  0.00 97.00      PROA   
ATOM   2725  HB2 LEU P 174     -30.364-128.950 112.476  0.00 97.00      PROA   
ATOM   2726  CG  LEU P 174     -31.093-130.119 110.832  0.00 97.00      PROA   
ATOM   2727  HG  LEU P 174     -30.608-129.521 110.025  0.00 97.00      PROA   
ATOM   2728  CD1 LEU P 174     -30.104-131.220 111.254  0.00 97.00      PROA   
ATOM   2729 HD11 LEU P 174     -30.536-131.827 112.077  0.00 97.00      PROA   
ATOM   2730 HD12 LEU P 174     -29.150-130.774 111.606  0.00 97.00      PROA   
ATOM   2731 HD13 LEU P 174     -29.891-131.889 110.397  0.00 97.00      PROA   
ATOM   2732  CD2 LEU P 174     -32.358-130.767 110.242  0.00 97.00      PROA   
ATOM   2733 HD21 LEU P 174     -32.989-130.019 109.723  0.00 97.00      PROA   
ATOM   2734 HD22 LEU P 174     -32.953-131.250 111.044  0.00 97.00      PROA   
ATOM   2735 HD23 LEU P 174     -32.071-131.545 109.505  0.00 97.00      PROA   
ATOM   2736  C   LEU P 174     -33.476-127.926 111.368  0.00 97.00      PROA   
ATOM   2737  O   LEU P 174     -34.254-128.547 112.088  0.00 97.00      PROA   
ATOM   2738  N   THR P 175     -33.894-127.311 110.237  0.00 97.00      PROA   
ATOM   2739  HN  THR P 175     -33.251-126.791 109.674  0.00 97.00      PROA   
ATOM   2740  CA  THR P 175     -35.267-127.321 109.771  0.00 97.00      PROA   
ATOM   2741  HA  THR P 175     -35.907-127.577 110.601  0.00 97.00      PROA   
ATOM   2742  CB  THR P 175     -35.774-125.973 109.267  0.00 97.00      PROA   
ATOM   2743  HB  THR P 175     -36.742-126.068 108.723  0.00 97.00      PROA   
ATOM   2744  OG1 THR P 175     -34.815-125.362 108.422  0.00 97.00      PROA   
ATOM   2745  HG1 THR P 175     -34.919-124.406 108.520  0.00 97.00      PROA   
ATOM   2746  CG2 THR P 175     -35.995-125.055 110.484  0.00 97.00      PROA   
ATOM   2747 HG21 THR P 175     -35.038-124.891 111.022  0.00 97.00      PROA   
ATOM   2748 HG22 THR P 175     -36.725-125.511 111.183  0.00 97.00      PROA   
ATOM   2749 HG23 THR P 175     -36.389-124.067 110.160  0.00 97.00      PROA   
ATOM   2750  C   THR P 175     -35.455-128.405 108.731  0.00 97.00      PROA   
ATOM   2751  O   THR P 175     -34.742-128.489 107.735  0.00 97.00      PROA   
ATOM   2752  N   ALA P 176     -36.445-129.286 108.975  0.00 97.00      PROA   
ATOM   2753  HN  ALA P 176     -36.987-129.216 109.807  0.00 97.00      PROA   
ATOM   2754  CA  ALA P 176     -36.813-130.365 108.090  0.00 97.00      PROA   
ATOM   2755  HA  ALA P 176     -36.278-130.279 107.153  0.00 97.00      PROA   
ATOM   2756  CB  ALA P 176     -36.512-131.733 108.734  0.00 97.00      PROA   
ATOM   2757  HB1 ALA P 176     -37.057-131.847 109.695  0.00 97.00      PROA   
ATOM   2758  HB2 ALA P 176     -35.423-131.807 108.949  0.00 97.00      PROA   
ATOM   2759  HB3 ALA P 176     -36.789-132.569 108.059  0.00 97.00      PROA   
ATOM   2760  C   ALA P 176     -38.292-130.201 107.811  0.00 97.00      PROA   
ATOM   2761  O   ALA P 176     -39.048-129.766 108.676  0.00 97.00      PROA   
ATOM   2762  N   SER P 177     -38.750-130.499 106.571  0.00 97.00      PROA   
ATOM   2763  HN  SER P 177     -38.141-130.840 105.857  0.00 97.00      PROA   
ATOM   2764  CA  SER P 177     -40.084-130.121 106.132  0.00 97.00      PROA   
ATOM   2765  HA  SER P 177     -40.419-129.264 106.704  0.00 97.00      PROA   
ATOM   2766  CB  SER P 177     -40.064-129.699 104.639  0.00 97.00      PROA   
ATOM   2767  HB1 SER P 177     -39.388-128.821 104.545  0.00 97.00      PROA   
ATOM   2768  HB2 SER P 177     -41.071-129.386 104.290  0.00 97.00      PROA   
ATOM   2769  OG  SER P 177     -39.556-130.732 103.795  0.00 97.00      PROA   
ATOM   2770  HG1 SER P 177     -40.270-131.364 103.672  0.00 97.00      PROA   
ATOM   2771  C   SER P 177     -41.135-131.200 106.311  0.00 97.00      PROA   
ATOM   2772  O   SER P 177     -42.298-130.980 105.976  0.00 97.00      PROA   
ATOM   2773  N   VAL P 178     -40.766-132.380 106.860  0.00 97.00      PROA   
ATOM   2774  HN  VAL P 178     -39.823-132.536 107.137  0.00 97.00      PROA   
ATOM   2775  CA  VAL P 178     -41.702-133.456 107.132  0.00 97.00      PROA   
ATOM   2776  HA  VAL P 178     -42.693-133.045 107.278  0.00 97.00      PROA   
ATOM   2777  CB  VAL P 178     -41.751-134.538 106.041  0.00 97.00      PROA   
ATOM   2778  HB  VAL P 178     -40.754-135.027 105.951  0.00 97.00      PROA   
ATOM   2779  CG1 VAL P 178     -42.809-135.608 106.384  0.00 97.00      PROA   
ATOM   2780 HG11 VAL P 178     -43.802-135.136 106.539  0.00 97.00      PROA   
ATOM   2781 HG12 VAL P 178     -42.536-136.172 107.295  0.00 97.00      PROA   
ATOM   2782 HG13 VAL P 178     -42.896-136.339 105.553  0.00 97.00      PROA   
ATOM   2783  CG2 VAL P 178     -42.099-133.917 104.671  0.00 97.00      PROA   
ATOM   2784 HG21 VAL P 178     -41.301-133.228 104.328  0.00 97.00      PROA   
ATOM   2785 HG22 VAL P 178     -43.056-133.356 104.737  0.00 97.00      PROA   
ATOM   2786 HG23 VAL P 178     -42.216-134.717 103.909  0.00 97.00      PROA   
ATOM   2787  C   VAL P 178     -41.249-134.079 108.439  0.00 97.00      PROA   
ATOM   2788  O   VAL P 178     -40.062-134.332 108.633  0.00 97.00      PROA   
ATOM   2789  N   THR P 179     -42.192-134.334 109.383  0.00 97.00      PROA   
ATOM   2790  HN  THR P 179     -43.145-134.077 109.244  0.00 97.00      PROA   
ATOM   2791  CA  THR P 179     -41.954-135.093 110.603  0.00 97.00      PROA   
ATOM   2792  HA  THR P 179     -41.079-134.674 111.081  0.00 97.00      PROA   
ATOM   2793  CB  THR P 179     -43.117-135.021 111.586  0.00 97.00      PROA   
ATOM   2794  HB  THR P 179     -42.994-135.748 112.425  0.00 97.00      PROA   
ATOM   2795  OG1 THR P 179     -44.356-135.271 110.929  0.00 97.00      PROA   
ATOM   2796  HG1 THR P 179     -44.296-136.170 110.600  0.00 97.00      PROA   
ATOM   2797  CG2 THR P 179     -43.180-133.610 112.193  0.00 97.00      PROA   
ATOM   2798 HG21 THR P 179     -43.332-132.850 111.399  0.00 97.00      PROA   
ATOM   2799 HG22 THR P 179     -42.243-133.380 112.739  0.00 97.00      PROA   
ATOM   2800 HG23 THR P 179     -44.030-133.546 112.905  0.00 97.00      PROA   
ATOM   2801  C   THR P 179     -41.671-136.562 110.347  0.00 97.00      PROA   
ATOM   2802  O   THR P 179     -42.284-137.188 109.487  0.00 97.00      PROA   
ATOM   2803  N   SER P 180     -40.768-137.166 111.148  0.00 97.00      PROA   
ATOM   2804  HN  SER P 180     -40.249-136.661 111.835  0.00 97.00      PROA   
ATOM   2805  CA  SER P 180     -40.560-138.597 111.227  0.00 97.00      PROA   
ATOM   2806  HA  SER P 180     -40.359-138.924 110.220  0.00 97.00      PROA   
ATOM   2807  CB  SER P 180     -39.317-138.910 112.088  0.00 97.00      PROA   
ATOM   2808  HB1 SER P 180     -38.409-138.620 111.517  0.00 97.00      PROA   
ATOM   2809  HB2 SER P 180     -39.233-139.986 112.337  0.00 97.00      PROA   
ATOM   2810  OG  SER P 180     -39.326-138.149 113.290  0.00 97.00      PROA   
ATOM   2811  HG1 SER P 180     -38.582-138.484 113.807  0.00 97.00      PROA   
ATOM   2812  C   SER P 180     -41.786-139.373 111.710  0.00 97.00      PROA   
ATOM   2813  O   SER P 180     -42.610-138.806 112.430  0.00 97.00      PROA   
ATOM   2814  N   PRO P 181     -42.003-140.638 111.341  0.00 97.00      PROA   
ATOM   2815  CD  PRO P 181     -43.069-141.406 111.995  0.00 97.00      PROA   
ATOM   2816  HD1 PRO P 181     -44.063-140.971 111.754  0.00 97.00      PROA   
ATOM   2817  HD2 PRO P 181     -42.911-141.403 113.098  0.00 97.00      PROA   
ATOM   2818  CA  PRO P 181     -41.077-141.501 110.616  0.00 97.00      PROA   
ATOM   2819  HA  PRO P 181     -40.058-141.270 110.871  0.00 97.00      PROA   
ATOM   2820  CB  PRO P 181     -41.442-142.913 111.100  0.00 97.00      PROA   
ATOM   2821  HB1 PRO P 181     -40.871-143.133 112.031  0.00 97.00      PROA   
ATOM   2822  HB2 PRO P 181     -41.225-143.703 110.355  0.00 97.00      PROA   
ATOM   2823  CG  PRO P 181     -42.933-142.829 111.449  0.00 97.00      PROA   
ATOM   2824  HG1 PRO P 181     -43.535-142.926 110.519  0.00 97.00      PROA   
ATOM   2825  HG2 PRO P 181     -43.251-143.604 112.173  0.00 97.00      PROA   
ATOM   2826  C   PRO P 181     -41.244-141.373 109.109  0.00 97.00      PROA   
ATOM   2827  O   PRO P 181     -42.328-141.609 108.579  0.00 97.00      PROA   
ATOM   2828  N   LEU P 182     -40.158-141.013 108.388  0.00 97.00      PROA   
ATOM   2829  HN  LEU P 182     -39.283-140.861 108.846  0.00 97.00      PROA   
ATOM   2830  CA  LEU P 182     -40.130-140.917 106.939  0.00 97.00      PROA   
ATOM   2831  HA  LEU P 182     -41.016-140.377 106.638  0.00 97.00      PROA   
ATOM   2832  CB  LEU P 182     -38.878-140.172 106.389  0.00 97.00      PROA   
ATOM   2833  HB1 LEU P 182     -38.978-140.110 105.282  0.00 97.00      PROA   
ATOM   2834  HB2 LEU P 182     -37.966-140.766 106.606  0.00 97.00      PROA   
ATOM   2835  CG  LEU P 182     -38.636-138.722 106.900  0.00 97.00      PROA   
ATOM   2836  HG  LEU P 182     -37.967-138.239 106.145  0.00 97.00      PROA   
ATOM   2837  CD1 LEU P 182     -39.922-137.878 106.965  0.00 97.00      PROA   
ATOM   2838 HD11 LEU P 182     -40.615-138.285 107.730  0.00 97.00      PROA   
ATOM   2839 HD12 LEU P 182     -40.437-137.874 105.982  0.00 97.00      PROA   
ATOM   2840 HD13 LEU P 182     -39.682-136.831 107.246  0.00 97.00      PROA   
ATOM   2841  CD2 LEU P 182     -37.871-138.657 108.238  0.00 97.00      PROA   
ATOM   2842 HD21 LEU P 182     -36.925-139.233 108.179  0.00 97.00      PROA   
ATOM   2843 HD22 LEU P 182     -38.484-139.068 109.063  0.00 97.00      PROA   
ATOM   2844 HD23 LEU P 182     -37.630-137.602 108.488  0.00 97.00      PROA   
ATOM   2845  C   LEU P 182     -40.202-142.291 106.296  0.00 97.00      PROA   
ATOM   2846  O   LEU P 182     -39.704-143.266 106.838  0.00 97.00      PROA   
ATOM   2847  N   LEU P 183     -40.834-142.425 105.111  0.00 97.00      PROA   
ATOM   2848  HN  LEU P 183     -41.277-141.652 104.667  0.00 97.00      PROA   
ATOM   2849  CA  LEU P 183     -40.829-143.680 104.378  0.00 97.00      PROA   
ATOM   2850  HA  LEU P 183     -41.021-144.477 105.083  0.00 97.00      PROA   
ATOM   2851  CB  LEU P 183     -41.929-143.738 103.293  0.00 97.00      PROA   
ATOM   2852  HB1 LEU P 183     -41.861-144.706 102.747  0.00 97.00      PROA   
ATOM   2853  HB2 LEU P 183     -41.757-142.919 102.560  0.00 97.00      PROA   
ATOM   2854  CG  LEU P 183     -43.376-143.616 103.833  0.00 97.00      PROA   
ATOM   2855  HG  LEU P 183     -43.486-142.627 104.337  0.00 97.00      PROA   
ATOM   2856  CD1 LEU P 183     -44.382-143.659 102.670  0.00 97.00      PROA   
ATOM   2857 HD11 LEU P 183     -44.309-144.634 102.141  0.00 97.00      PROA   
ATOM   2858 HD12 LEU P 183     -44.172-142.846 101.945  0.00 97.00      PROA   
ATOM   2859 HD13 LEU P 183     -45.418-143.540 103.050  0.00 97.00      PROA   
ATOM   2860  CD2 LEU P 183     -43.711-144.709 104.868  0.00 97.00      PROA   
ATOM   2861 HD21 LEU P 183     -43.076-144.605 105.771  0.00 97.00      PROA   
ATOM   2862 HD22 LEU P 183     -43.545-145.715 104.428  0.00 97.00      PROA   
ATOM   2863 HD23 LEU P 183     -44.774-144.629 105.181  0.00 97.00      PROA   
ATOM   2864  C   LEU P 183     -39.479-143.975 103.740  0.00 97.00      PROA   
ATOM   2865  O   LEU P 183     -38.805-143.085 103.227  0.00 97.00      PROA   
ATOM   2866  N   GLU P 184     -39.054-145.260 103.750  0.00 97.00      PROA   
ATOM   2867  HN  GLU P 184     -39.561-145.949 104.268  0.00 97.00      PROA   
ATOM   2868  CA  GLU P 184     -37.861-145.737 103.075  0.00 97.00      PROA   
ATOM   2869  HA  GLU P 184     -37.039-145.157 103.468  0.00 97.00      PROA   
ATOM   2870  CB  GLU P 184     -37.579-147.225 103.443  0.00 97.00      PROA   
ATOM   2871  HB1 GLU P 184     -38.514-147.798 103.255  0.00 97.00      PROA   
ATOM   2872  HB2 GLU P 184     -37.381-147.246 104.540  0.00 97.00      PROA   
ATOM   2873  CG  GLU P 184     -36.418-147.916 102.695  0.00 97.00      PROA   
ATOM   2874  HG1 GLU P 184     -35.527-147.264 102.712  0.00 97.00      PROA   
ATOM   2875  HG2 GLU P 184     -36.698-148.094 101.637  0.00 97.00      PROA   
ATOM   2876  CD  GLU P 184     -35.982-149.243 103.322  0.00 97.00      PROA   
ATOM   2877  OE1 GLU P 184     -35.587-149.259 104.513  0.00 97.00      PROA   
ATOM   2878  OE2 GLU P 184     -35.977-150.260 102.585  0.00 97.00      PROA   
ATOM   2879  C   GLU P 184     -37.901-145.480 101.568  0.00 97.00      PROA   
ATOM   2880  O   GLU P 184     -38.889-145.765 100.895  0.00 97.00      PROA   
ATOM   2881  N   GLY P 185     -36.812-144.884 101.025  0.00 97.00      PROA   
ATOM   2882  HN  GLY P 185     -36.008-144.768 101.608  0.00 97.00      PROA   
ATOM   2883  CA  GLY P 185     -36.682-144.469  99.637  0.00 97.00      PROA   
ATOM   2884  HA1 GLY P 185     -37.561-144.766  99.083  0.00 97.00      PROA   
ATOM   2885  HA2 GLY P 185     -35.790-144.922  99.242  0.00 97.00      PROA   
ATOM   2886  C   GLY P 185     -36.523-142.983  99.437  0.00 97.00      PROA   
ATOM   2887  O   GLY P 185     -36.056-142.563  98.381  0.00 97.00      PROA   
ATOM   2888  N   THR P 186     -36.900-142.129 100.415  0.00 97.00      PROA   
ATOM   2889  HN  THR P 186     -37.276-142.466 101.276  0.00 97.00      PROA   
ATOM   2890  CA  THR P 186     -36.956-140.686 100.190  0.00 97.00      PROA   
ATOM   2891  HA  THR P 186     -37.447-140.550  99.241  0.00 97.00      PROA   
ATOM   2892  CB  THR P 186     -37.816-139.941 101.210  0.00 97.00      PROA   
ATOM   2893  HB  THR P 186     -37.784-138.841 101.021  0.00 97.00      PROA   
ATOM   2894  OG1 THR P 186     -37.396-140.193 102.548  0.00 97.00      PROA   
ATOM   2895  HG1 THR P 186     -36.442-140.077 102.545  0.00 97.00      PROA   
ATOM   2896  CG2 THR P 186     -39.280-140.395 101.084  0.00 97.00      PROA   
ATOM   2897 HG21 THR P 186     -39.377-141.473 101.324  0.00 97.00      PROA   
ATOM   2898 HG22 THR P 186     -39.659-140.222 100.056  0.00 97.00      PROA   
ATOM   2899 HG23 THR P 186     -39.911-139.824 101.798  0.00 97.00      PROA   
ATOM   2900  C   THR P 186     -35.598-139.976 100.160  0.00 97.00      PROA   
ATOM   2901  O   THR P 186     -34.899-140.052 101.166  0.00 97.00      PROA   
ATOM   2902  N   PRO P 187     -35.145-139.234  99.140  0.00 97.00      PROA   
ATOM   2903  CD  PRO P 187     -35.693-139.248  97.776  0.00 97.00      PROA   
ATOM   2904  HD1 PRO P 187     -36.799-139.338  97.758  0.00 97.00      PROA   
ATOM   2905  HD2 PRO P 187     -35.234-140.096  97.220  0.00 97.00      PROA   
ATOM   2906  CA  PRO P 187     -34.235-138.099  99.341  0.00 97.00      PROA   
ATOM   2907  HA  PRO P 187     -33.334-138.457  99.817  0.00 97.00      PROA   
ATOM   2908  CB  PRO P 187     -33.979-137.578  97.919  0.00 97.00      PROA   
ATOM   2909  HB1 PRO P 187     -33.144-138.161  97.470  0.00 97.00      PROA   
ATOM   2910  HB2 PRO P 187     -33.715-136.503  97.882  0.00 97.00      PROA   
ATOM   2911  CG  PRO P 187     -35.267-137.910  97.162  0.00 97.00      PROA   
ATOM   2912  HG1 PRO P 187     -36.036-137.139  97.390  0.00 97.00      PROA   
ATOM   2913  HG2 PRO P 187     -35.119-137.974  96.066  0.00 97.00      PROA   
ATOM   2914  C   PRO P 187     -34.838-137.037 100.263  0.00 97.00      PROA   
ATOM   2915  O   PRO P 187     -36.061-136.909 100.304  0.00 97.00      PROA   
ATOM   2916  N   VAL P 188     -34.007-136.289 101.034  0.00 97.00      PROA   
ATOM   2917  HN  VAL P 188     -33.017-136.365 100.947  0.00 97.00      PROA   
ATOM   2918  CA  VAL P 188     -34.479-135.353 102.047  0.00 97.00      PROA   
ATOM   2919  HA  VAL P 188     -35.453-134.977 101.766  0.00 97.00      PROA   
ATOM   2920  CB  VAL P 188     -34.527-135.960 103.462  0.00 97.00      PROA   
ATOM   2921  HB  VAL P 188     -33.500-136.266 103.773  0.00 97.00      PROA   
ATOM   2922  CG1 VAL P 188     -35.070-134.944 104.491  0.00 97.00      PROA   
ATOM   2923 HG11 VAL P 188     -36.067-134.571 104.176  0.00 97.00      PROA   
ATOM   2924 HG12 VAL P 188     -34.385-134.082 104.612  0.00 97.00      PROA   
ATOM   2925 HG13 VAL P 188     -35.176-135.432 105.483  0.00 97.00      PROA   
ATOM   2926  CG2 VAL P 188     -35.415-137.223 103.481  0.00 97.00      PROA   
ATOM   2927 HG21 VAL P 188     -34.969-138.033 102.872  0.00 97.00      PROA   
ATOM   2928 HG22 VAL P 188     -36.426-136.989 103.085  0.00 97.00      PROA   
ATOM   2929 HG23 VAL P 188     -35.523-137.600 104.521  0.00 97.00      PROA   
ATOM   2930  C   VAL P 188     -33.496-134.199 102.048  0.00 97.00      PROA   
ATOM   2931  O   VAL P 188     -32.300-134.437 101.931  0.00 97.00      PROA   
ATOM   2932  N   THR P 189     -33.966-132.928 102.204  0.00 97.00      PROA   
ATOM   2933  HN  THR P 189     -34.942-132.758 102.309  0.00 97.00      PROA   
ATOM   2934  CA  THR P 189     -33.122-131.744 102.350  0.00 97.00      PROA   
ATOM   2935  HA  THR P 189     -32.099-132.057 102.225  0.00 97.00      PROA   
ATOM   2936  CB  THR P 189     -33.354-130.619 101.313  0.00 97.00      PROA   
ATOM   2937  HB  THR P 189     -32.813-130.881 100.376  0.00 97.00      PROA   
ATOM   2938  OG1 THR P 189     -32.928-129.318 101.723  0.00 97.00      PROA   
ATOM   2939  HG1 THR P 189     -31.967-129.288 101.642  0.00 97.00      PROA   
ATOM   2940  CG2 THR P 189     -34.853-130.482 101.009  0.00 97.00      PROA   
ATOM   2941 HG21 THR P 189     -35.408-130.260 101.946  0.00 97.00      PROA   
ATOM   2942 HG22 THR P 189     -35.260-131.400 100.542  0.00 97.00      PROA   
ATOM   2943 HG23 THR P 189     -35.011-129.637 100.304  0.00 97.00      PROA   
ATOM   2944  C   THR P 189     -33.229-131.262 103.784  0.00 97.00      PROA   
ATOM   2945  O   THR P 189     -34.308-131.261 104.372  0.00 97.00      PROA   
ATOM   2946  N   LEU P 190     -32.071-130.885 104.379  0.00 97.00      PROA   
ATOM   2947  HN  LEU P 190     -31.234-130.865 103.829  0.00 97.00      PROA   
ATOM   2948  CA  LEU P 190     -31.941-130.556 105.784  0.00 97.00      PROA   
ATOM   2949  HA  LEU P 190     -32.919-130.534 106.242  0.00 97.00      PROA   
ATOM   2950  CB  LEU P 190     -31.027-131.562 106.548  0.00 97.00      PROA   
ATOM   2951  HB1 LEU P 190     -30.919-131.200 107.593  0.00 97.00      PROA   
ATOM   2952  HB2 LEU P 190     -30.016-131.561 106.083  0.00 97.00      PROA   
ATOM   2953  CG  LEU P 190     -31.500-133.043 106.628  0.00 97.00      PROA   
ATOM   2954  HG  LEU P 190     -30.886-133.517 107.435  0.00 97.00      PROA   
ATOM   2955  CD1 LEU P 190     -32.976-133.189 107.041  0.00 97.00      PROA   
ATOM   2956 HD11 LEU P 190     -33.636-132.715 106.289  0.00 97.00      PROA   
ATOM   2957 HD12 LEU P 190     -33.164-132.710 108.023  0.00 97.00      PROA   
ATOM   2958 HD13 LEU P 190     -33.248-134.263 107.107  0.00 97.00      PROA   
ATOM   2959  CD2 LEU P 190     -31.200-133.857 105.352  0.00 97.00      PROA   
ATOM   2960 HD21 LEU P 190     -30.141-133.727 105.048  0.00 97.00      PROA   
ATOM   2961 HD22 LEU P 190     -31.845-133.533 104.513  0.00 97.00      PROA   
ATOM   2962 HD23 LEU P 190     -31.387-134.937 105.530  0.00 97.00      PROA   
ATOM   2963  C   LEU P 190     -31.342-129.168 105.935  0.00 97.00      PROA   
ATOM   2964  O   LEU P 190     -30.143-128.955 105.758  0.00 97.00      PROA   
ATOM   2965  N   SER P 191     -32.170-128.172 106.318  0.00 97.00      PROA   
ATOM   2966  HN  SER P 191     -33.133-128.354 106.513  0.00 97.00      PROA   
ATOM   2967  CA  SER P 191     -31.752-126.782 106.373  0.00 97.00      PROA   
ATOM   2968  HA  SER P 191     -30.961-126.635 105.651  0.00 97.00      PROA   
ATOM   2969  CB  SER P 191     -32.902-125.840 105.891  0.00 97.00      PROA   
ATOM   2970  HB1 SER P 191     -33.866-126.227 106.279  0.00 97.00      PROA   
ATOM   2971  HB2 SER P 191     -32.950-125.889 104.781  0.00 97.00      PROA   
ATOM   2972  OG  SER P 191     -32.773-124.475 106.286  0.00 97.00      PROA   
ATOM   2973  HG1 SER P 191     -33.124-124.436 107.182  0.00 97.00      PROA   
ATOM   2974  C   SER P 191     -31.165-126.403 107.725  0.00 97.00      PROA   
ATOM   2975  O   SER P 191     -31.877-126.147 108.687  0.00 97.00      PROA   
ATOM   2976  N   CYS P 192     -29.818-126.317 107.819  0.00 97.00      PROA   
ATOM   2977  HN  CYS P 192     -29.249-126.614 107.057  0.00 97.00      PROA   
ATOM   2978  CA  CYS P 192     -29.137-125.824 109.010  0.00 97.00      PROA   
ATOM   2979  HA  CYS P 192     -29.739-126.046 109.879  0.00 97.00      PROA   
ATOM   2980  CB  CYS P 192     -27.755-126.499 109.213  0.00 97.00      PROA   
ATOM   2981  HB1 CYS P 192     -27.236-126.029 110.075  0.00 97.00      PROA   
ATOM   2982  HB2 CYS P 192     -27.128-126.345 108.308  0.00 97.00      PROA   
ATOM   2983  SG  CYS P 192     -27.961-128.285 109.517  0.00 97.00      PROA   
ATOM   2984  C   CYS P 192     -28.988-124.313 108.922  0.00 97.00      PROA   
ATOM   2985  O   CYS P 192     -28.129-123.798 108.208  0.00 97.00      PROA   
ATOM   2986  N   GLU P 193     -29.867-123.565 109.635  0.00 97.00      PROA   
ATOM   2987  HN  GLU P 193     -30.497-124.007 110.272  0.00 97.00      PROA   
ATOM   2988  CA  GLU P 193     -30.169-122.181 109.309  0.00 97.00      PROA   
ATOM   2989  HA  GLU P 193     -29.547-121.881 108.478  0.00 97.00      PROA   
ATOM   2990  CB  GLU P 193     -31.642-122.063 108.835  0.00 97.00      PROA   
ATOM   2991  HB1 GLU P 193     -31.741-122.689 107.919  0.00 97.00      PROA   
ATOM   2992  HB2 GLU P 193     -31.843-121.010 108.542  0.00 97.00      PROA   
ATOM   2993  CG  GLU P 193     -32.692-122.543 109.863  0.00 97.00      PROA   
ATOM   2994  HG1 GLU P 193     -32.506-122.070 110.849  0.00 97.00      PROA   
ATOM   2995  HG2 GLU P 193     -32.667-123.646 109.985  0.00 97.00      PROA   
ATOM   2996  CD  GLU P 193     -34.082-122.122 109.417  0.00 97.00      PROA   
ATOM   2997  OE1 GLU P 193     -34.612-121.134 109.991  0.00 97.00      PROA   
ATOM   2998  OE2 GLU P 193     -34.619-122.735 108.460  0.00 97.00      PROA   
ATOM   2999  C   GLU P 193     -29.917-121.163 110.413  0.00 97.00      PROA   
ATOM   3000  O   GLU P 193     -30.202-121.395 111.585  0.00 97.00      PROA   
ATOM   3001  N   THR P 194     -29.379-119.970 110.035  0.00 97.00      PROA   
ATOM   3002  HN  THR P 194     -29.023-119.851 109.111  0.00 97.00      PROA   
ATOM   3003  CA  THR P 194     -29.217-118.829 110.932  0.00 97.00      PROA   
ATOM   3004  HA  THR P 194     -29.340-119.154 111.957  0.00 97.00      PROA   
ATOM   3005  CB  THR P 194     -27.848-118.142 110.803  0.00 97.00      PROA   
ATOM   3006  HB  THR P 194     -27.803-117.249 111.473  0.00 97.00      PROA   
ATOM   3007  OG1 THR P 194     -27.561-117.726 109.467  0.00 97.00      PROA   
ATOM   3008  HG1 THR P 194     -27.189-116.842 109.535  0.00 97.00      PROA   
ATOM   3009  CG2 THR P 194     -26.735-119.109 111.239  0.00 97.00      PROA   
ATOM   3010 HG21 THR P 194     -26.729-120.014 110.596  0.00 97.00      PROA   
ATOM   3011 HG22 THR P 194     -26.878-119.416 112.294  0.00 97.00      PROA   
ATOM   3012 HG23 THR P 194     -25.744-118.611 111.148  0.00 97.00      PROA   
ATOM   3013  C   THR P 194     -30.255-117.744 110.684  0.00 97.00      PROA   
ATOM   3014  O   THR P 194     -30.736-117.126 111.632  0.00 97.00      PROA   
ATOM   3015  N   LYS P 195     -30.557-117.442 109.396  0.00 97.00      PROA   
ATOM   3016  HN  LYS P 195     -30.144-118.004 108.686  0.00 97.00      PROA   
ATOM   3017  CA  LYS P 195     -31.279-116.265 108.912  0.00 97.00      PROA   
ATOM   3018  HA  LYS P 195     -31.284-116.369 107.839  0.00 97.00      PROA   
ATOM   3019  CB  LYS P 195     -32.775-116.177 109.342  0.00 97.00      PROA   
ATOM   3020  HB1 LYS P 195     -33.073-115.110 109.461  0.00 97.00      PROA   
ATOM   3021  HB2 LYS P 195     -32.911-116.654 110.336  0.00 97.00      PROA   
ATOM   3022  CG  LYS P 195     -33.792-116.772 108.345  0.00 97.00      PROA   
ATOM   3023  HG1 LYS P 195     -33.590-116.367 107.329  0.00 97.00      PROA   
ATOM   3024  HG2 LYS P 195     -34.796-116.397 108.653  0.00 97.00      PROA   
ATOM   3025  CD  LYS P 195     -33.882-118.306 108.294  0.00 97.00      PROA   
ATOM   3026  HD1 LYS P 195     -34.002-118.671 109.339  0.00 97.00      PROA   
ATOM   3027  HD2 LYS P 195     -32.938-118.736 107.894  0.00 97.00      PROA   
ATOM   3028  CE  LYS P 195     -35.085-118.770 107.448  0.00 97.00      PROA   
ATOM   3029  HE1 LYS P 195     -34.950-118.498 106.381  0.00 97.00      PROA   
ATOM   3030  HE2 LYS P 195     -36.013-118.298 107.835  0.00 97.00      PROA   
ATOM   3031  NZ  LYS P 195     -35.273-120.228 107.525  0.00 97.00      PROA   
ATOM   3032  HZ1 LYS P 195     -35.161-120.515 108.526  0.00 97.00      PROA   
ATOM   3033  HZ2 LYS P 195     -34.536-120.755 107.017  0.00 97.00      PROA   
ATOM   3034  HZ3 LYS P 195     -36.208-120.549 107.217  0.00 97.00      PROA   
ATOM   3035  C   LYS P 195     -30.581-114.928 109.119  0.00 97.00      PROA   
ATOM   3036  O   LYS P 195     -30.715-114.013 108.308  0.00 97.00      PROA   
ATOM   3037  N   LEU P 196     -29.779-114.791 110.175  0.00 97.00      PROA   
ATOM   3038  HN  LEU P 196     -29.760-115.492 110.887  0.00 97.00      PROA   
ATOM   3039  CA  LEU P 196     -29.067-113.593 110.449  0.00 97.00      PROA   
ATOM   3040  HA  LEU P 196     -29.558-112.719 110.061  0.00 97.00      PROA   
ATOM   3041  CB  LEU P 196     -29.058-113.414 111.896  0.00 97.00      PROA   
ATOM   3042  HB1 LEU P 196     -28.329-112.548 111.994  0.00 97.00      PROA   
ATOM   3043  HB2 LEU P 196     -28.612-114.308 112.436  0.00 97.00      PROA   
ATOM   3044  CG  LEU P 196     -30.357-112.975 112.693  0.00 97.00      PROA   
ATOM   3045  HG  LEU P 196     -30.239-112.797 113.778  0.00 97.00      PROA   
ATOM   3046  CD1 LEU P 196     -30.920-111.655 112.195  0.00 97.00      PROA   
ATOM   3047 HD11 LEU P 196     -31.268-111.784 111.171  0.00 97.00      PROA   
ATOM   3048 HD12 LEU P 196     -30.184-110.847 112.162  0.00 97.00      PROA   
ATOM   3049 HD13 LEU P 196     -31.725-111.309 112.873  0.00 97.00      PROA   
ATOM   3050  CD2 LEU P 196     -31.370-114.072 112.880  0.00 97.00      PROA   
ATOM   3051 HD21 LEU P 196     -30.891-114.973 113.324  0.00 97.00      PROA   
ATOM   3052 HD22 LEU P 196     -31.782-114.292 111.887  0.00 97.00      PROA   
ATOM   3053 HD23 LEU P 196     -32.171-113.719 113.565  0.00 97.00      PROA   
ATOM   3054  C   LEU P 196     -27.628-113.609 109.960  0.00 97.00      PROA   
ATOM   3055  O   LEU P 196     -26.973-114.649 109.928  0.00 97.00      PROA   
ATOM   3056  N   LEU P 197     -27.106-112.407 109.606  0.00 97.00      PROA   
ATOM   3057  HN  LEU P 197     -27.674-111.588 109.590  0.00 97.00      PROA   
ATOM   3058  CA  LEU P 197     -25.703-112.177 109.343  0.00 97.00      PROA   
ATOM   3059  HA  LEU P 197     -25.134-113.018 109.711  0.00 97.00      PROA   
ATOM   3060  CB  LEU P 197     -25.402-111.958 107.839  0.00 97.00      PROA   
ATOM   3061  HB1 LEU P 197     -26.000-111.095 107.473  0.00 97.00      PROA   
ATOM   3062  HB2 LEU P 197     -25.751-112.860 107.288  0.00 97.00      PROA   
ATOM   3063  CG  LEU P 197     -23.915-111.718 107.474  0.00 97.00      PROA   
ATOM   3064  HG  LEU P 197     -23.561-110.802 108.002  0.00 97.00      PROA   
ATOM   3065  CD1 LEU P 197     -23.008-112.890 107.895  0.00 97.00      PROA   
ATOM   3066 HD11 LEU P 197     -23.360-113.829 107.417  0.00 97.00      PROA   
ATOM   3067 HD12 LEU P 197     -23.015-113.022 108.996  0.00 97.00      PROA   
ATOM   3068 HD13 LEU P 197     -21.963-112.696 107.571  0.00 97.00      PROA   
ATOM   3069  CD2 LEU P 197     -23.767-111.453 105.965  0.00 97.00      PROA   
ATOM   3070 HD21 LEU P 197     -24.377-110.576 105.666  0.00 97.00      PROA   
ATOM   3071 HD22 LEU P 197     -24.108-112.338 105.387  0.00 97.00      PROA   
ATOM   3072 HD23 LEU P 197     -22.705-111.250 105.711  0.00 97.00      PROA   
ATOM   3073  C   LEU P 197     -25.297-110.957 110.141  0.00 97.00      PROA   
ATOM   3074  O   LEU P 197     -26.012-109.958 110.172  0.00 97.00      PROA   
ATOM   3075  N   LEU P 198     -24.137-111.037 110.835  0.00 97.00      PROA   
ATOM   3076  HN  LEU P 198     -23.567-111.851 110.774  0.00 97.00      PROA   
ATOM   3077  CA  LEU P 198     -23.599-109.999 111.692  0.00 97.00      PROA   
ATOM   3078  HA  LEU P 198     -24.077-109.055 111.469  0.00 97.00      PROA   
ATOM   3079  CB  LEU P 198     -23.644-110.287 113.220  0.00 97.00      PROA   
ATOM   3080  HB1 LEU P 198     -23.113-109.499 113.785  0.00 97.00      PROA   
ATOM   3081  HB2 LEU P 198     -23.164-111.270 113.436  0.00 97.00      PROA   
ATOM   3082  CG  LEU P 198     -25.017-110.320 113.852  0.00 97.00      PROA   
ATOM   3083  HG  LEU P 198     -24.895-110.393 114.970  0.00 97.00      PROA   
ATOM   3084  CD1 LEU P 198     -25.880-109.070 113.577  0.00 97.00      PROA   
ATOM   3085 HD11 LEU P 198     -26.212-109.048 112.520  0.00 97.00      PROA   
ATOM   3086 HD12 LEU P 198     -25.345-108.161 113.858  0.00 97.00      PROA   
ATOM   3087 HD13 LEU P 198     -26.774-108.985 114.208  0.00 97.00      PROA   
ATOM   3088  CD2 LEU P 198     -25.631-111.598 113.406  0.00 97.00      PROA   
ATOM   3089 HD21 LEU P 198     -25.149-112.559 113.625  0.00 97.00      PROA   
ATOM   3090 HD22 LEU P 198     -26.227-111.606 112.475  0.00 97.00      PROA   
ATOM   3091 HD23 LEU P 198     -26.309-111.521 114.189  0.00 97.00      PROA   
ATOM   3092  C   LEU P 198     -22.147-109.909 111.307  0.00 97.00      PROA   
ATOM   3093  O   LEU P 198     -21.641-110.771 110.592  0.00 97.00      PROA   
ATOM   3094  N   GLN P 199     -21.437-108.847 111.764  0.00 97.00      PROA   
ATOM   3095  HN  GLN P 199     -21.886-108.136 112.301  0.00 97.00      PROA   
ATOM   3096  CA  GLN P 199     -20.025-108.628 111.489  0.00 97.00      PROA   
ATOM   3097  HA  GLN P 199     -19.935-108.499 110.419  0.00 97.00      PROA   
ATOM   3098  CB  GLN P 199     -19.487-107.357 112.203  0.00 97.00      PROA   
ATOM   3099  HB1 GLN P 199     -18.421-107.217 111.916  0.00 97.00      PROA   
ATOM   3100  HB2 GLN P 199     -19.518-107.516 113.305  0.00 97.00      PROA   
ATOM   3101  CG  GLN P 199     -20.241-106.037 111.894  0.00 97.00      PROA   
ATOM   3102  HG1 GLN P 199     -19.633-105.158 112.194  0.00 97.00      PROA   
ATOM   3103  HG2 GLN P 199     -21.173-106.017 112.494  0.00 97.00      PROA   
ATOM   3104  CD  GLN P 199     -20.684-105.891 110.434  0.00 97.00      PROA   
ATOM   3105  OE1 GLN P 199     -21.881-105.949 110.131  0.00 97.00      PROA   
ATOM   3106  NE2 GLN P 199     -19.712-105.676 109.509  0.00 97.00      PROA   
ATOM   3107 HE21 GLN P 199     -19.999-105.550 108.561  0.00 97.00      PROA   
ATOM   3108 HE22 GLN P 199     -18.754-105.619 109.785  0.00 97.00      PROA   
ATOM   3109  C   GLN P 199     -19.151-109.818 111.878  0.00 97.00      PROA   
ATOM   3110  O   GLN P 199     -19.318-110.423 112.935  0.00 97.00      PROA   
ATOM   3111  N   ARG P 200     -18.215-110.205 110.983  0.00 97.00      PROA   
ATOM   3112  HN  ARG P 200     -18.040-109.692 110.147  0.00 97.00      PROA   
ATOM   3113  CA  ARG P 200     -17.579-111.496 111.048  0.00 97.00      PROA   
ATOM   3114  HA  ARG P 200     -17.585-111.870 112.061  0.00 97.00      PROA   
ATOM   3115  CB  ARG P 200     -18.342-112.447 110.090  0.00 97.00      PROA   
ATOM   3116  HB1 ARG P 200     -18.270-112.033 109.057  0.00 97.00      PROA   
ATOM   3117  HB2 ARG P 200     -19.423-112.430 110.356  0.00 97.00      PROA   
ATOM   3118  CG  ARG P 200     -17.853-113.901 110.069  0.00 97.00      PROA   
ATOM   3119  HG1 ARG P 200     -16.811-113.963 110.442  0.00 97.00      PROA   
ATOM   3120  HG2 ARG P 200     -17.820-114.207 109.003  0.00 97.00      PROA   
ATOM   3121  CD  ARG P 200     -18.705-114.904 110.861  0.00 97.00      PROA   
ATOM   3122  HD1 ARG P 200     -19.119-114.445 111.781  0.00 97.00      PROA   
ATOM   3123  HD2 ARG P 200     -18.088-115.783 111.160  0.00 97.00      PROA   
ATOM   3124  NE  ARG P 200     -19.847-115.343 109.989  0.00 97.00      PROA   
ATOM   3125  HE  ARG P 200     -20.681-114.802 109.949  0.00 97.00      PROA   
ATOM   3126  CZ  ARG P 200     -19.779-116.428 109.194  0.00 97.00      PROA   
ATOM   3127  NH1 ARG P 200     -18.681-117.190 109.116  0.00 97.00      PROA   
ATOM   3128 HH11 ARG P 200     -17.805-116.726 109.237  0.00 97.00      PROA   
ATOM   3129 HH12 ARG P 200     -18.677-117.951 108.468  0.00 97.00      PROA   
ATOM   3130  NH2 ARG P 200     -20.790-116.746 108.371  0.00 97.00      PROA   
ATOM   3131 HH21 ARG P 200     -21.537-116.104 108.247  0.00 97.00      PROA   
ATOM   3132 HH22 ARG P 200     -20.570-117.416 107.664  0.00 97.00      PROA   
ATOM   3133  C   ARG P 200     -16.160-111.313 110.542  0.00 97.00      PROA   
ATOM   3134  O   ARG P 200     -15.990-110.569 109.578  0.00 97.00      PROA   
ATOM   3135  N   PRO P 201     -15.107-111.924 111.100  0.00 97.00      PROA   
ATOM   3136  CD  PRO P 201     -15.086-112.488 112.456  0.00 97.00      PROA   
ATOM   3137  HD1 PRO P 201     -15.873-113.265 112.578  0.00 97.00      PROA   
ATOM   3138  HD2 PRO P 201     -15.241-111.670 113.195  0.00 97.00      PROA   
ATOM   3139  CA  PRO P 201     -13.803-111.977 110.449  0.00 97.00      PROA   
ATOM   3140  HA  PRO P 201     -13.548-111.013 110.028  0.00 97.00      PROA   
ATOM   3141  CB  PRO P 201     -12.834-112.352 111.589  0.00 97.00      PROA   
ATOM   3142  HB1 PRO P 201     -12.459-111.412 112.054  0.00 97.00      PROA   
ATOM   3143  HB2 PRO P 201     -11.962-112.949 111.255  0.00 97.00      PROA   
ATOM   3144  CG  PRO P 201     -13.691-113.097 112.627  0.00 97.00      PROA   
ATOM   3145  HG1 PRO P 201     -13.730-114.176 112.374  0.00 97.00      PROA   
ATOM   3146  HG2 PRO P 201     -13.300-112.991 113.658  0.00 97.00      PROA   
ATOM   3147  C   PRO P 201     -13.794-112.980 109.303  0.00 97.00      PROA   
ATOM   3148  O   PRO P 201     -13.689-112.561 108.152  0.00 97.00      PROA   
ATOM   3149  N   GLY P 202     -13.926-114.297 109.578  0.00 97.00      PROA   
ATOM   3150  HN  GLY P 202     -13.891-114.618 110.522  0.00 97.00      PROA   
ATOM   3151  CA  GLY P 202     -14.054-115.322 108.564  0.00 97.00      PROA   
ATOM   3152  HA1 GLY P 202     -13.828-116.237 109.071  0.00 97.00      PROA   
ATOM   3153  HA2 GLY P 202     -13.395-115.122 107.731  0.00 97.00      PROA   
ATOM   3154  C   GLY P 202     -15.460-115.463 108.072  0.00 97.00      PROA   
ATOM   3155  O   GLY P 202     -16.273-116.056 108.761  0.00 97.00      PROA   
ATOM   3156  N   LEU P 203     -15.764-114.942 106.865  0.00 97.00      PROA   
ATOM   3157  HN  LEU P 203     -15.042-114.478 106.358  0.00 97.00      PROA   
ATOM   3158  CA  LEU P 203     -17.083-114.895 106.248  0.00 97.00      PROA   
ATOM   3159  HA  LEU P 203     -17.734-114.418 106.961  0.00 97.00      PROA   
ATOM   3160  CB  LEU P 203     -17.091-113.992 104.979  0.00 97.00      PROA   
ATOM   3161  HB1 LEU P 203     -17.878-114.316 104.264  0.00 97.00      PROA   
ATOM   3162  HB2 LEU P 203     -16.111-114.105 104.466  0.00 97.00      PROA   
ATOM   3163  CG  LEU P 203     -17.348-112.479 105.243  0.00 97.00      PROA   
ATOM   3164  HG  LEU P 203     -17.219-111.961 104.261  0.00 97.00      PROA   
ATOM   3165  CD1 LEU P 203     -18.799-112.206 105.694  0.00 97.00      PROA   
ATOM   3166 HD11 LEU P 203     -18.997-112.676 106.679  0.00 97.00      PROA   
ATOM   3167 HD12 LEU P 203     -19.518-112.613 104.953  0.00 97.00      PROA   
ATOM   3168 HD13 LEU P 203     -18.970-111.113 105.788  0.00 97.00      PROA   
ATOM   3169  CD2 LEU P 203     -16.345-111.836 106.219  0.00 97.00      PROA   
ATOM   3170 HD21 LEU P 203     -15.304-112.005 105.873  0.00 97.00      PROA   
ATOM   3171 HD22 LEU P 203     -16.454-112.268 107.236  0.00 97.00      PROA   
ATOM   3172 HD23 LEU P 203     -16.519-110.741 106.289  0.00 97.00      PROA   
ATOM   3173  C   LEU P 203     -17.768-116.229 105.958  0.00 97.00      PROA   
ATOM   3174  O   LEU P 203     -18.992-116.307 106.031  0.00 97.00      PROA   
ATOM   3175  N   GLN P 204     -17.028-117.305 105.603  0.00 97.00      PROA   
ATOM   3176  HN  GLN P 204     -16.030-117.290 105.682  0.00 97.00      PROA   
ATOM   3177  CA  GLN P 204     -17.577-118.545 105.066  0.00 97.00      PROA   
ATOM   3178  HA  GLN P 204     -18.231-118.276 104.250  0.00 97.00      PROA   
ATOM   3179  CB  GLN P 204     -16.416-119.436 104.546  0.00 97.00      PROA   
ATOM   3180  HB1 GLN P 204     -15.825-119.800 105.414  0.00 97.00      PROA   
ATOM   3181  HB2 GLN P 204     -15.734-118.771 103.966  0.00 97.00      PROA   
ATOM   3182  CG  GLN P 204     -16.766-120.647 103.650  0.00 97.00      PROA   
ATOM   3183  HG1 GLN P 204     -17.158-121.473 104.279  0.00 97.00      PROA   
ATOM   3184  HG2 GLN P 204     -15.839-121.016 103.165  0.00 97.00      PROA   
ATOM   3185  CD  GLN P 204     -17.822-120.325 102.585  0.00 97.00      PROA   
ATOM   3186  OE1 GLN P 204     -19.032-120.321 102.831  0.00 97.00      PROA   
ATOM   3187  NE2 GLN P 204     -17.353-120.055 101.338  0.00 97.00      PROA   
ATOM   3188 HE21 GLN P 204     -18.024-119.860 100.625  0.00 97.00      PROA   
ATOM   3189 HE22 GLN P 204     -16.369-120.046 101.169  0.00 97.00      PROA   
ATOM   3190  C   GLN P 204     -18.382-119.341 106.086  0.00 97.00      PROA   
ATOM   3191  O   GLN P 204     -18.293-119.118 107.284  0.00 97.00      PROA   
ATOM   3192  N   LEU P 205     -19.199-120.320 105.642  0.00 97.00      PROA   
ATOM   3193  HN  LEU P 205     -19.350-120.451 104.664  0.00 97.00      PROA   
ATOM   3194  CA  LEU P 205     -19.660-121.374 106.519  0.00 97.00      PROA   
ATOM   3195  HA  LEU P 205     -19.103-121.347 107.445  0.00 97.00      PROA   
ATOM   3196  CB  LEU P 205     -21.168-121.306 106.865  0.00 97.00      PROA   
ATOM   3197  HB1 LEU P 205     -21.465-122.220 107.425  0.00 97.00      PROA   
ATOM   3198  HB2 LEU P 205     -21.748-121.269 105.918  0.00 97.00      PROA   
ATOM   3199  CG  LEU P 205     -21.571-120.095 107.738  0.00 97.00      PROA   
ATOM   3200  HG  LEU P 205     -21.162-119.181 107.254  0.00 97.00      PROA   
ATOM   3201  CD1 LEU P 205     -23.102-119.939 107.796  0.00 97.00      PROA   
ATOM   3202 HD11 LEU P 205     -23.559-120.841 108.254  0.00 97.00      PROA   
ATOM   3203 HD12 LEU P 205     -23.516-119.810 106.774  0.00 97.00      PROA   
ATOM   3204 HD13 LEU P 205     -23.378-119.054 108.407  0.00 97.00      PROA   
ATOM   3205  CD2 LEU P 205     -20.998-120.202 109.165  0.00 97.00      PROA   
ATOM   3206 HD21 LEU P 205     -19.890-120.220 109.150  0.00 97.00      PROA   
ATOM   3207 HD22 LEU P 205     -21.359-121.135 109.648  0.00 97.00      PROA   
ATOM   3208 HD23 LEU P 205     -21.327-119.338 109.781  0.00 97.00      PROA   
ATOM   3209  C   LEU P 205     -19.344-122.707 105.886  0.00 97.00      PROA   
ATOM   3210  O   LEU P 205     -19.925-123.105 104.879  0.00 97.00      PROA   
ATOM   3211  N   TYR P 206     -18.410-123.454 106.516  0.00 97.00      PROA   
ATOM   3212  HN  TYR P 206     -17.906-123.084 107.291  0.00 97.00      PROA   
ATOM   3213  CA  TYR P 206     -18.172-124.855 106.231  0.00 97.00      PROA   
ATOM   3214  HA  TYR P 206     -18.479-125.077 105.217  0.00 97.00      PROA   
ATOM   3215  CB  TYR P 206     -16.704-125.314 106.450  0.00 97.00      PROA   
ATOM   3216  HB1 TYR P 206     -16.547-126.350 106.082  0.00 97.00      PROA   
ATOM   3217  HB2 TYR P 206     -16.441-125.278 107.530  0.00 97.00      PROA   
ATOM   3218  CG  TYR P 206     -15.762-124.397 105.721  0.00 97.00      PROA   
ATOM   3219  CD1 TYR P 206     -15.396-124.625 104.380  0.00 97.00      PROA   
ATOM   3220  HD1 TYR P 206     -15.791-125.484 103.855  0.00 97.00      PROA   
ATOM   3221  CE1 TYR P 206     -14.531-123.737 103.720  0.00 97.00      PROA   
ATOM   3222  HE1 TYR P 206     -14.263-123.906 102.686  0.00 97.00      PROA   
ATOM   3223  CZ  TYR P 206     -14.037-122.612 104.398  0.00 97.00      PROA   
ATOM   3224  OH  TYR P 206     -13.245-121.655 103.731  0.00 97.00      PROA   
ATOM   3225  HH  TYR P 206     -13.198-120.871 104.295  0.00 97.00      PROA   
ATOM   3226  CD2 TYR P 206     -15.207-123.300 106.401  0.00 97.00      PROA   
ATOM   3227  HD2 TYR P 206     -15.447-123.123 107.440  0.00 97.00      PROA   
ATOM   3228  CE2 TYR P 206     -14.369-122.406 105.741  0.00 97.00      PROA   
ATOM   3229  HE2 TYR P 206     -13.994-121.552 106.281  0.00 97.00      PROA   
ATOM   3230  C   TYR P 206     -19.061-125.606 107.190  0.00 97.00      PROA   
ATOM   3231  O   TYR P 206     -19.379-125.108 108.269  0.00 97.00      PROA   
ATOM   3232  N   PHE P 207     -19.510-126.818 106.809  0.00 97.00      PROA   
ATOM   3233  HN  PHE P 207     -19.228-127.235 105.945  0.00 97.00      PROA   
ATOM   3234  CA  PHE P 207     -20.467-127.554 107.605  0.00 97.00      PROA   
ATOM   3235  HA  PHE P 207     -20.489-127.177 108.618  0.00 97.00      PROA   
ATOM   3236  CB  PHE P 207     -21.899-127.550 107.007  0.00 97.00      PROA   
ATOM   3237  HB1 PHE P 207     -22.573-128.237 107.561  0.00 97.00      PROA   
ATOM   3238  HB2 PHE P 207     -21.848-127.896 105.954  0.00 97.00      PROA   
ATOM   3239  CG  PHE P 207     -22.532-126.177 107.014  0.00 97.00      PROA   
ATOM   3240  CD1 PHE P 207     -22.253-125.247 105.995  0.00 97.00      PROA   
ATOM   3241  HD1 PHE P 207     -21.515-125.482 105.243  0.00 97.00      PROA   
ATOM   3242  CE1 PHE P 207     -22.934-124.026 105.934  0.00 97.00      PROA   
ATOM   3243  HE1 PHE P 207     -22.698-123.320 105.152  0.00 97.00      PROA   
ATOM   3244  CZ  PHE P 207     -23.910-123.720 106.889  0.00 97.00      PROA   
ATOM   3245  HZ  PHE P 207     -24.432-122.775 106.845  0.00 97.00      PROA   
ATOM   3246  CD2 PHE P 207     -23.513-125.853 107.970  0.00 97.00      PROA   
ATOM   3247  HD2 PHE P 207     -23.752-126.562 108.749  0.00 97.00      PROA   
ATOM   3248  CE2 PHE P 207     -24.199-124.634 107.909  0.00 97.00      PROA   
ATOM   3249  HE2 PHE P 207     -24.955-124.400 108.644  0.00 97.00      PROA   
ATOM   3250  C   PHE P 207     -20.019-128.979 107.693  0.00 97.00      PROA   
ATOM   3251  O   PHE P 207     -19.205-129.438 106.905  0.00 97.00      PROA   
ATOM   3252  N   SER P 208     -20.559-129.720 108.678  0.00 97.00      PROA   
ATOM   3253  HN  SER P 208     -21.142-129.306 109.370  0.00 97.00      PROA   
ATOM   3254  CA  SER P 208     -20.362-131.144 108.790  0.00 97.00      PROA   
ATOM   3255  HA  SER P 208     -20.218-131.559 107.801  0.00 97.00      PROA   
ATOM   3256  CB  SER P 208     -19.160-131.549 109.683  0.00 97.00      PROA   
ATOM   3257  HB1 SER P 208     -18.224-131.235 109.172  0.00 97.00      PROA   
ATOM   3258  HB2 SER P 208     -19.122-132.651 109.828  0.00 97.00      PROA   
ATOM   3259  OG  SER P 208     -19.214-130.891 110.945  0.00 97.00      PROA   
ATOM   3260  HG1 SER P 208     -18.698-131.411 111.571  0.00 97.00      PROA   
ATOM   3261  C   SER P 208     -21.648-131.720 109.315  0.00 97.00      PROA   
ATOM   3262  O   SER P 208     -22.444-131.027 109.944  0.00 97.00      PROA   
ATOM   3263  N   PHE P 209     -21.884-133.014 109.013  0.00 97.00      PROA   
ATOM   3264  HN  PHE P 209     -21.206-133.547 108.516  0.00 97.00      PROA   
ATOM   3265  CA  PHE P 209     -23.092-133.725 109.350  0.00 97.00      PROA   
ATOM   3266  HA  PHE P 209     -23.632-133.169 110.106  0.00 97.00      PROA   
ATOM   3267  CB  PHE P 209     -23.979-133.982 108.097  0.00 97.00      PROA   
ATOM   3268  HB1 PHE P 209     -24.277-135.044 107.982  0.00 97.00      PROA   
ATOM   3269  HB2 PHE P 209     -23.429-133.685 107.177  0.00 97.00      PROA   
ATOM   3270  CG  PHE P 209     -25.246-133.175 108.183  0.00 97.00      PROA   
ATOM   3271  CD1 PHE P 209     -26.292-133.624 109.008  0.00 97.00      PROA   
ATOM   3272  HD1 PHE P 209     -26.162-134.520 109.597  0.00 97.00      PROA   
ATOM   3273  CE1 PHE P 209     -27.503-132.926 109.066  0.00 97.00      PROA   
ATOM   3274  HE1 PHE P 209     -28.300-133.289 109.697  0.00 97.00      PROA   
ATOM   3275  CZ  PHE P 209     -27.682-131.772 108.294  0.00 97.00      PROA   
ATOM   3276  HZ  PHE P 209     -28.616-131.231 108.332  0.00 97.00      PROA   
ATOM   3277  CD2 PHE P 209     -25.435-132.012 107.413  0.00 97.00      PROA   
ATOM   3278  HD2 PHE P 209     -24.645-131.658 106.767  0.00 97.00      PROA   
ATOM   3279  CE2 PHE P 209     -26.648-131.315 107.468  0.00 97.00      PROA   
ATOM   3280  HE2 PHE P 209     -26.790-130.425 106.873  0.00 97.00      PROA   
ATOM   3281  C   PHE P 209     -22.673-135.024 109.992  0.00 97.00      PROA   
ATOM   3282  O   PHE P 209     -21.684-135.639 109.600  0.00 97.00      PROA   
ATOM   3283  N   TYR P 210     -23.414-135.446 111.039  0.00 97.00      PROA   
ATOM   3284  HN  TYR P 210     -24.201-134.920 111.354  0.00 97.00      PROA   
ATOM   3285  CA  TYR P 210     -23.065-136.584 111.858  0.00 97.00      PROA   
ATOM   3286  HA  TYR P 210     -22.367-137.227 111.339  0.00 97.00      PROA   
ATOM   3287  CB  TYR P 210     -22.512-136.167 113.254  0.00 97.00      PROA   
ATOM   3288  HB1 TYR P 210     -22.155-137.053 113.822  0.00 97.00      PROA   
ATOM   3289  HB2 TYR P 210     -23.327-135.690 113.837  0.00 97.00      PROA   
ATOM   3290  CG  TYR P 210     -21.395-135.144 113.183  0.00 97.00      PROA   
ATOM   3291  CD1 TYR P 210     -21.691-133.772 113.052  0.00 97.00      PROA   
ATOM   3292  HD1 TYR P 210     -22.718-133.460 112.946  0.00 97.00      PROA   
ATOM   3293  CE1 TYR P 210     -20.680-132.807 113.095  0.00 97.00      PROA   
ATOM   3294  HE1 TYR P 210     -20.932-131.761 113.001  0.00 97.00      PROA   
ATOM   3295  CZ  TYR P 210     -19.350-133.197 113.292  0.00 97.00      PROA   
ATOM   3296  OH  TYR P 210     -18.320-132.238 113.394  0.00 97.00      PROA   
ATOM   3297  HH  TYR P 210     -18.650-131.490 113.908  0.00 97.00      PROA   
ATOM   3298  CD2 TYR P 210     -20.054-135.519 113.384  0.00 97.00      PROA   
ATOM   3299  HD2 TYR P 210     -19.813-136.559 113.543  0.00 97.00      PROA   
ATOM   3300  CE2 TYR P 210     -19.038-134.555 113.428  0.00 97.00      PROA   
ATOM   3301  HE2 TYR P 210     -18.014-134.851 113.602  0.00 97.00      PROA   
ATOM   3302  C   TYR P 210     -24.350-137.347 112.084  0.00 97.00      PROA   
ATOM   3303  O   TYR P 210     -25.441-136.807 111.909  0.00 97.00      PROA   
ATOM   3304  N   MET P 211     -24.242-138.634 112.493  0.00 97.00      PROA   
ATOM   3305  HN  MET P 211     -23.350-139.073 112.580  0.00 97.00      PROA   
ATOM   3306  CA  MET P 211     -25.375-139.412 112.946  0.00 97.00      PROA   
ATOM   3307  HA  MET P 211     -26.262-138.799 112.987  0.00 97.00      PROA   
ATOM   3308  CB  MET P 211     -25.646-140.635 112.029  0.00 97.00      PROA   
ATOM   3309  HB1 MET P 211     -26.383-141.309 112.519  0.00 97.00      PROA   
ATOM   3310  HB2 MET P 211     -24.697-141.198 111.891  0.00 97.00      PROA   
ATOM   3311  CG  MET P 211     -26.207-140.250 110.647  0.00 97.00      PROA   
ATOM   3312  HG1 MET P 211     -25.615-139.404 110.236  0.00 97.00      PROA   
ATOM   3313  HG2 MET P 211     -27.240-139.874 110.805  0.00 97.00      PROA   
ATOM   3314  SD  MET P 211     -26.224-141.600 109.422  0.00 97.00      PROA   
ATOM   3315  CE  MET P 211     -27.404-142.695 110.261  0.00 97.00      PROA   
ATOM   3316  HE1 MET P 211     -28.348-142.157 110.488  0.00 97.00      PROA   
ATOM   3317  HE2 MET P 211     -26.989-143.086 111.214  0.00 97.00      PROA   
ATOM   3318  HE3 MET P 211     -27.655-143.564 109.617  0.00 97.00      PROA   
ATOM   3319  C   MET P 211     -25.071-139.903 114.340  0.00 97.00      PROA   
ATOM   3320  O   MET P 211     -24.325-140.866 114.497  0.00 97.00      PROA   
ATOM   3321  N   GLY P 212     -25.663-139.270 115.393  0.00 97.00      PROA   
ATOM   3322  HN  GLY P 212     -26.356-138.566 115.236  0.00 97.00      PROA   
ATOM   3323  CA  GLY P 212     -25.370-139.528 116.801  0.00 97.00      PROA   
ATOM   3324  HA1 GLY P 212     -25.938-140.396 117.101  0.00 97.00      PROA   
ATOM   3325  HA2 GLY P 212     -25.667-138.643 117.339  0.00 97.00      PROA   
ATOM   3326  C   GLY P 212     -23.908-139.747 117.125  0.00 97.00      PROA   
ATOM   3327  O   GLY P 212     -23.058-138.889 116.895  0.00 97.00      PROA   
ATOM   3328  N   SER P 213     -23.593-140.939 117.675  0.00 97.00      PROA   
ATOM   3329  HN  SER P 213     -24.330-141.577 117.887  0.00 97.00      PROA   
ATOM   3330  CA  SER P 213     -22.245-141.353 118.031  0.00 97.00      PROA   
ATOM   3331  HA  SER P 213     -21.736-140.492 118.444  0.00 97.00      PROA   
ATOM   3332  CB  SER P 213     -22.284-142.451 119.135  0.00 97.00      PROA   
ATOM   3333  HB1 SER P 213     -22.776-143.368 118.744  0.00 97.00      PROA   
ATOM   3334  HB2 SER P 213     -22.891-142.074 119.987  0.00 97.00      PROA   
ATOM   3335  OG  SER P 213     -20.992-142.782 119.642  0.00 97.00      PROA   
ATOM   3336  HG1 SER P 213     -20.465-143.014 118.869  0.00 97.00      PROA   
ATOM   3337  C   SER P 213     -21.410-141.845 116.837  0.00 97.00      PROA   
ATOM   3338  O   SER P 213     -20.533-142.695 116.991  0.00 97.00      PROA   
ATOM   3339  N   LYS P 214     -21.616-141.321 115.605  0.00 97.00      PROA   
ATOM   3340  HN  LYS P 214     -22.372-140.696 115.427  0.00 97.00      PROA   
ATOM   3341  CA  LYS P 214     -20.664-141.566 114.536  0.00 97.00      PROA   
ATOM   3342  HA  LYS P 214     -19.684-141.618 114.994  0.00 97.00      PROA   
ATOM   3343  CB  LYS P 214     -20.847-142.915 113.793  0.00 97.00      PROA   
ATOM   3344  HB1 LYS P 214     -20.572-143.718 114.514  0.00 97.00      PROA   
ATOM   3345  HB2 LYS P 214     -20.131-142.979 112.944  0.00 97.00      PROA   
ATOM   3346  CG  LYS P 214     -22.273-143.190 113.287  0.00 97.00      PROA   
ATOM   3347  HG1 LYS P 214     -22.627-142.304 112.715  0.00 97.00      PROA   
ATOM   3348  HG2 LYS P 214     -22.958-143.322 114.154  0.00 97.00      PROA   
ATOM   3349  CD  LYS P 214     -22.359-144.417 112.359  0.00 97.00      PROA   
ATOM   3350  HD1 LYS P 214     -21.748-144.195 111.453  0.00 97.00      PROA   
ATOM   3351  HD2 LYS P 214     -23.417-144.533 112.033  0.00 97.00      PROA   
ATOM   3352  CE  LYS P 214     -21.866-145.726 112.997  0.00 97.00      PROA   
ATOM   3353  HE1 LYS P 214     -22.501-146.001 113.865  0.00 97.00      PROA   
ATOM   3354  HE2 LYS P 214     -20.812-145.638 113.334  0.00 97.00      PROA   
ATOM   3355  NZ  LYS P 214     -21.922-146.835 112.015  0.00 97.00      PROA   
ATOM   3356  HZ1 LYS P 214     -21.301-146.609 111.212  0.00 97.00      PROA   
ATOM   3357  HZ2 LYS P 214     -22.898-146.945 111.673  0.00 97.00      PROA   
ATOM   3358  HZ3 LYS P 214     -21.604-147.721 112.458  0.00 97.00      PROA   
ATOM   3359  C   LYS P 214     -20.541-140.436 113.534  0.00 97.00      PROA   
ATOM   3360  O   LYS P 214     -21.515-139.846 113.071  0.00 97.00      PROA   
ATOM   3361  N   THR P 215     -19.277-140.132 113.156  0.00 97.00      PROA   
ATOM   3362  HN  THR P 215     -18.498-140.573 113.598  0.00 97.00      PROA   
ATOM   3363  CA  THR P 215     -18.897-139.277 112.050  0.00 97.00      PROA   
ATOM   3364  HA  THR P 215     -19.385-138.322 112.186  0.00 97.00      PROA   
ATOM   3365  CB  THR P 215     -17.385-139.071 111.993  0.00 97.00      PROA   
ATOM   3366  HB  THR P 215     -17.057-138.628 111.024  0.00 97.00      PROA   
ATOM   3367  OG1 THR P 215     -16.699-140.303 112.198  0.00 97.00      PROA   
ATOM   3368  HG1 THR P 215     -16.932-140.863 111.455  0.00 97.00      PROA   
ATOM   3369  CG2 THR P 215     -16.949-138.113 113.115  0.00 97.00      PROA   
ATOM   3370 HG21 THR P 215     -17.285-138.486 114.105  0.00 97.00      PROA   
ATOM   3371 HG22 THR P 215     -17.365-137.100 112.948  0.00 97.00      PROA   
ATOM   3372 HG23 THR P 215     -15.839-138.040 113.131  0.00 97.00      PROA   
ATOM   3373  C   THR P 215     -19.325-139.820 110.699  0.00 97.00      PROA   
ATOM   3374  O   THR P 215     -19.168-141.005 110.412  0.00 97.00      PROA   
ATOM   3375  N   LEU P 216     -19.806-138.925 109.807  0.00 97.00      PROA   
ATOM   3376  HN  LEU P 216     -20.032-137.994 110.084  0.00 97.00      PROA   
ATOM   3377  CA  LEU P 216     -19.890-139.189 108.384  0.00 97.00      PROA   
ATOM   3378  HA  LEU P 216     -19.961-140.254 108.225  0.00 97.00      PROA   
ATOM   3379  CB  LEU P 216     -21.120-138.508 107.739  0.00 97.00      PROA   
ATOM   3380  HB1 LEU P 216     -21.131-138.676 106.641  0.00 97.00      PROA   
ATOM   3381  HB2 LEU P 216     -21.062-137.412 107.914  0.00 97.00      PROA   
ATOM   3382  CG  LEU P 216     -22.473-139.019 108.296  0.00 97.00      PROA   
ATOM   3383  HG  LEU P 216     -22.509-138.806 109.390  0.00 97.00      PROA   
ATOM   3384  CD1 LEU P 216     -23.652-138.275 107.647  0.00 97.00      PROA   
ATOM   3385 HD11 LEU P 216     -23.673-138.470 106.553  0.00 97.00      PROA   
ATOM   3386 HD12 LEU P 216     -23.558-137.183 107.814  0.00 97.00      PROA   
ATOM   3387 HD13 LEU P 216     -24.611-138.622 108.084  0.00 97.00      PROA   
ATOM   3388  CD2 LEU P 216     -22.641-140.538 108.104  0.00 97.00      PROA   
ATOM   3389 HD21 LEU P 216     -21.869-141.101 108.668  0.00 97.00      PROA   
ATOM   3390 HD22 LEU P 216     -22.568-140.799 107.027  0.00 97.00      PROA   
ATOM   3391 HD23 LEU P 216     -23.636-140.856 108.473  0.00 97.00      PROA   
ATOM   3392  C   LEU P 216     -18.589-138.749 107.736  0.00 97.00      PROA   
ATOM   3393  O   LEU P 216     -17.687-138.273 108.420  0.00 97.00      PROA   
ATOM   3394  N   ARG P 217     -18.433-138.943 106.401  0.00 97.00      PROA   
ATOM   3395  HN  ARG P 217     -19.163-139.358 105.863  0.00 97.00      PROA   
ATOM   3396  CA  ARG P 217     -17.222-138.581 105.676  0.00 97.00      PROA   
ATOM   3397  HA  ARG P 217     -16.381-138.935 106.257  0.00 97.00      PROA   
ATOM   3398  CB  ARG P 217     -17.121-139.234 104.271  0.00 97.00      PROA   
ATOM   3399  HB1 ARG P 217     -16.226-138.825 103.746  0.00 97.00      PROA   
ATOM   3400  HB2 ARG P 217     -18.020-138.956 103.679  0.00 97.00      PROA   
ATOM   3401  CG  ARG P 217     -16.960-140.766 104.267  0.00 97.00      PROA   
ATOM   3402  HG1 ARG P 217     -17.825-141.237 104.782  0.00 97.00      PROA   
ATOM   3403  HG2 ARG P 217     -16.040-141.031 104.836  0.00 97.00      PROA   
ATOM   3404  CD  ARG P 217     -16.868-141.318 102.834  0.00 97.00      PROA   
ATOM   3405  HD1 ARG P 217     -16.061-140.821 102.252  0.00 97.00      PROA   
ATOM   3406  HD2 ARG P 217     -17.831-141.150 102.304  0.00 97.00      PROA   
ATOM   3407  NE  ARG P 217     -16.640-142.798 102.886  0.00 97.00      PROA   
ATOM   3408  HE  ARG P 217     -17.423-143.409 102.820  0.00 97.00      PROA   
ATOM   3409  CZ  ARG P 217     -15.424-143.378 102.964  0.00 97.00      PROA   
ATOM   3410  NH1 ARG P 217     -14.290-142.671 103.085  0.00 97.00      PROA   
ATOM   3411 HH11 ARG P 217     -14.354-141.683 103.174  0.00 97.00      PROA   
ATOM   3412 HH12 ARG P 217     -13.420-143.154 103.141  0.00 97.00      PROA   
ATOM   3413  NH2 ARG P 217     -15.342-144.721 102.917  0.00 97.00      PROA   
ATOM   3414 HH21 ARG P 217     -16.177-145.255 102.824  0.00 97.00      PROA   
ATOM   3415 HH22 ARG P 217     -14.444-145.152 102.944  0.00 97.00      PROA   
ATOM   3416  C   ARG P 217     -17.026-137.079 105.512  0.00 97.00      PROA   
ATOM   3417  O   ARG P 217     -17.210-136.518 104.432  0.00 97.00      PROA   
ATOM   3418  N   GLY P 218     -16.614-136.407 106.611  0.00 97.00      PROA   
ATOM   3419  HN  GLY P 218     -16.609-136.905 107.477  0.00 97.00      PROA   
ATOM   3420  CA  GLY P 218     -16.139-135.037 106.664  0.00 97.00      PROA   
ATOM   3421  HA1 GLY P 218     -15.839-134.854 107.685  0.00 97.00      PROA   
ATOM   3422  HA2 GLY P 218     -16.943-134.395 106.334  0.00 97.00      PROA   
ATOM   3423  C   GLY P 218     -14.933-134.760 105.812  0.00 97.00      PROA   
ATOM   3424  O   GLY P 218     -14.224-135.670 105.387  0.00 97.00      PROA   
ATOM   3425  N   ARG P 219     -14.669-133.452 105.600  0.00 97.00      PROA   
ATOM   3426  HN  ARG P 219     -15.268-132.753 105.982  0.00 97.00      PROA   
ATOM   3427  CA  ARG P 219     -13.550-132.940 104.847  0.00 97.00      PROA   
ATOM   3428  HA  ARG P 219     -12.663-133.119 105.437  0.00 97.00      PROA   
ATOM   3429  CB  ARG P 219     -13.359-133.562 103.416  0.00 97.00      PROA   
ATOM   3430  HB1 ARG P 219     -13.039-134.617 103.558  0.00 97.00      PROA   
ATOM   3431  HB2 ARG P 219     -12.515-133.071 102.892  0.00 97.00      PROA   
ATOM   3432  CG  ARG P 219     -14.617-133.608 102.517  0.00 97.00      PROA   
ATOM   3433  HG1 ARG P 219     -15.038-132.587 102.387  0.00 97.00      PROA   
ATOM   3434  HG2 ARG P 219     -15.388-134.221 103.030  0.00 97.00      PROA   
ATOM   3435  CD  ARG P 219     -14.402-134.232 101.128  0.00 97.00      PROA   
ATOM   3436  HD1 ARG P 219     -15.392-134.412 100.646  0.00 97.00      PROA   
ATOM   3437  HD2 ARG P 219     -13.837-135.184 101.200  0.00 97.00      PROA   
ATOM   3438  NE  ARG P 219     -13.627-133.238 100.322  0.00 97.00      PROA   
ATOM   3439  HE  ARG P 219     -13.247-132.432 100.778  0.00 97.00      PROA   
ATOM   3440  CZ  ARG P 219     -13.698-133.120  98.984  0.00 97.00      PROA   
ATOM   3441  NH1 ARG P 219     -13.982-134.177  98.226  0.00 97.00      PROA   
ATOM   3442 HH11 ARG P 219     -13.941-135.042  98.710  0.00 97.00      PROA   
ATOM   3443 HH12 ARG P 219     -13.837-134.095  97.245  0.00 97.00      PROA   
ATOM   3444  NH2 ARG P 219     -13.443-131.930  98.418  0.00 97.00      PROA   
ATOM   3445 HH21 ARG P 219     -13.751-131.749  97.492  0.00 97.00      PROA   
ATOM   3446 HH22 ARG P 219     -13.237-131.157  99.027  0.00 97.00      PROA   
ATOM   3447  C   ARG P 219     -13.777-131.445 104.836  0.00 97.00      PROA   
ATOM   3448  O   ARG P 219     -14.174-130.862 105.842  0.00 97.00      PROA   
ATOM   3449  N   ASP P 220     -13.560-130.792 103.682  0.00 97.00      PROA   
ATOM   3450  HN  ASP P 220     -13.114-131.254 102.916  0.00 97.00      PROA   
ATOM   3451  CA  ASP P 220     -13.998-129.469 103.309  0.00 97.00      PROA   
ATOM   3452  HA  ASP P 220     -13.878-128.800 104.151  0.00 97.00      PROA   
ATOM   3453  CB  ASP P 220     -13.113-128.963 102.120  0.00 97.00      PROA   
ATOM   3454  HB1 ASP P 220     -12.099-128.752 102.530  0.00 97.00      PROA   
ATOM   3455  HB2 ASP P 220     -13.496-128.019 101.691  0.00 97.00      PROA   
ATOM   3456  CG  ASP P 220     -12.890-129.995 101.006  0.00 97.00      PROA   
ATOM   3457  OD1 ASP P 220     -13.163-129.656  99.828  0.00 97.00      PROA   
ATOM   3458  OD2 ASP P 220     -12.365-131.098 101.301  0.00 97.00      PROA   
ATOM   3459  C   ASP P 220     -15.486-129.520 102.936  0.00 97.00      PROA   
ATOM   3460  O   ASP P 220     -15.898-129.186 101.826  0.00 97.00      PROA   
ATOM   3461  N   THR P 221     -16.348-129.978 103.876  0.00 97.00      PROA   
ATOM   3462  HN  THR P 221     -16.013-130.255 104.775  0.00 97.00      PROA   
ATOM   3463  CA  THR P 221     -17.738-130.296 103.590  0.00 97.00      PROA   
ATOM   3464  HA  THR P 221     -17.729-130.727 102.598  0.00 97.00      PROA   
ATOM   3465  CB  THR P 221     -18.317-131.398 104.479  0.00 97.00      PROA   
ATOM   3466  HB  THR P 221     -19.430-131.359 104.540  0.00 97.00      PROA   
ATOM   3467  OG1 THR P 221     -17.765-131.359 105.788  0.00 97.00      PROA   
ATOM   3468  HG1 THR P 221     -18.132-130.569 106.198  0.00 97.00      PROA   
ATOM   3469  CG2 THR P 221     -17.918-132.758 103.884  0.00 97.00      PROA   
ATOM   3470 HG21 THR P 221     -16.815-132.848 103.878  0.00 97.00      PROA   
ATOM   3471 HG22 THR P 221     -18.289-132.864 102.844  0.00 97.00      PROA   
ATOM   3472 HG23 THR P 221     -18.329-133.585 104.501  0.00 97.00      PROA   
ATOM   3473  C   THR P 221     -18.695-129.113 103.482  0.00 97.00      PROA   
ATOM   3474  O   THR P 221     -18.667-128.155 104.251  0.00 97.00      PROA   
ATOM   3475  N   SER P 222     -19.600-129.201 102.480  0.00 97.00      PROA   
ATOM   3476  HN  SER P 222     -19.530-129.944 101.820  0.00 97.00      PROA   
ATOM   3477  CA  SER P 222     -20.669-128.262 102.204  0.00 97.00      PROA   
ATOM   3478  HA  SER P 222     -20.290-127.261 102.363  0.00 97.00      PROA   
ATOM   3479  CB  SER P 222     -21.160-128.408 100.742  0.00 97.00      PROA   
ATOM   3480  HB1 SER P 222     -21.849-127.584 100.458  0.00 97.00      PROA   
ATOM   3481  HB2 SER P 222     -21.699-129.375 100.624  0.00 97.00      PROA   
ATOM   3482  OG  SER P 222     -20.053-128.429  99.843  0.00 97.00      PROA   
ATOM   3483  HG1 SER P 222     -19.438-127.747 100.127  0.00 97.00      PROA   
ATOM   3484  C   SER P 222     -21.852-128.488 103.134  0.00 97.00      PROA   
ATOM   3485  O   SER P 222     -21.869-129.432 103.920  0.00 97.00      PROA   
ATOM   3486  N   SER P 223     -22.876-127.600 103.067  0.00 97.00      PROA   
ATOM   3487  HN  SER P 223     -22.831-126.810 102.458  0.00 97.00      PROA   
ATOM   3488  CA  SER P 223     -24.032-127.549 103.948  0.00 97.00      PROA   
ATOM   3489  HA  SER P 223     -23.678-127.338 104.940  0.00 97.00      PROA   
ATOM   3490  CB  SER P 223     -24.982-126.412 103.505  0.00 97.00      PROA   
ATOM   3491  HB1 SER P 223     -25.779-126.245 104.262  0.00 97.00      PROA   
ATOM   3492  HB2 SER P 223     -25.463-126.668 102.537  0.00 97.00      PROA   
ATOM   3493  OG  SER P 223     -24.255-125.202 103.323  0.00 97.00      PROA   
ATOM   3494  HG1 SER P 223     -24.001-124.896 104.198  0.00 97.00      PROA   
ATOM   3495  C   SER P 223     -24.867-128.808 104.051  0.00 97.00      PROA   
ATOM   3496  O   SER P 223     -25.329-129.149 105.138  0.00 97.00      PROA   
ATOM   3497  N   GLU P 224     -25.085-129.518 102.924  0.00 97.00      PROA   
ATOM   3498  HN  GLU P 224     -24.636-129.264 102.074  0.00 97.00      PROA   
ATOM   3499  CA  GLU P 224     -25.999-130.636 102.849  0.00 97.00      PROA   
ATOM   3500  HA  GLU P 224     -26.360-130.885 103.839  0.00 97.00      PROA   
ATOM   3501  CB  GLU P 224     -27.240-130.349 101.957  0.00 97.00      PROA   
ATOM   3502  HB1 GLU P 224     -27.750-131.319 101.755  0.00 97.00      PROA   
ATOM   3503  HB2 GLU P 224     -26.922-129.941 100.973  0.00 97.00      PROA   
ATOM   3504  CG  GLU P 224     -28.278-129.400 102.599  0.00 97.00      PROA   
ATOM   3505  HG1 GLU P 224     -28.053-128.338 102.374  0.00 97.00      PROA   
ATOM   3506  HG2 GLU P 224     -28.298-129.535 103.702  0.00 97.00      PROA   
ATOM   3507  CD  GLU P 224     -29.669-129.750 102.083  0.00 97.00      PROA   
ATOM   3508  OE1 GLU P 224     -30.112-130.890 102.372  0.00 97.00      PROA   
ATOM   3509  OE2 GLU P 224     -30.289-128.908 101.386  0.00 97.00      PROA   
ATOM   3510  C   GLU P 224     -25.300-131.871 102.324  0.00 97.00      PROA   
ATOM   3511  O   GLU P 224     -24.208-131.819 101.760  0.00 97.00      PROA   
ATOM   3512  N   TYR P 225     -25.969-133.031 102.511  0.00 97.00      PROA   
ATOM   3513  HN  TYR P 225     -26.859-133.019 102.961  0.00 97.00      PROA   
ATOM   3514  CA  TYR P 225     -25.584-134.322 101.992  0.00 97.00      PROA   
ATOM   3515  HA  TYR P 225     -24.792-134.201 101.266  0.00 97.00      PROA   
ATOM   3516  CB  TYR P 225     -25.142-135.307 103.128  0.00 97.00      PROA   
ATOM   3517  HB1 TYR P 225     -24.347-134.820 103.734  0.00 97.00      PROA   
ATOM   3518  HB2 TYR P 225     -24.709-136.224 102.675  0.00 97.00      PROA   
ATOM   3519  CG  TYR P 225     -26.260-135.719 104.071  0.00 97.00      PROA   
ATOM   3520  CD1 TYR P 225     -26.867-136.985 103.956  0.00 97.00      PROA   
ATOM   3521  HD1 TYR P 225     -26.540-137.669 103.187  0.00 97.00      PROA   
ATOM   3522  CE1 TYR P 225     -27.912-137.358 104.812  0.00 97.00      PROA   
ATOM   3523  HE1 TYR P 225     -28.375-138.328 104.706  0.00 97.00      PROA   
ATOM   3524  CZ  TYR P 225     -28.372-136.464 105.786  0.00 97.00      PROA   
ATOM   3525  OH  TYR P 225     -29.457-136.812 106.619  0.00 97.00      PROA   
ATOM   3526  HH  TYR P 225     -29.664-137.737 106.467  0.00 97.00      PROA   
ATOM   3527  CD2 TYR P 225     -26.703-134.850 105.086  0.00 97.00      PROA   
ATOM   3528  HD2 TYR P 225     -26.243-133.881 105.204  0.00 97.00      PROA   
ATOM   3529  CE2 TYR P 225     -27.762-135.214 105.927  0.00 97.00      PROA   
ATOM   3530  HE2 TYR P 225     -28.117-134.524 106.679  0.00 97.00      PROA   
ATOM   3531  C   TYR P 225     -26.843-134.785 101.280  0.00 97.00      PROA   
ATOM   3532  O   TYR P 225     -27.920-134.250 101.538  0.00 97.00      PROA   
ATOM   3533  N   GLN P 226     -26.761-135.774 100.354  0.00 97.00      PROA   
ATOM   3534  HN  GLN P 226     -25.897-136.208 100.111  0.00 97.00      PROA   
ATOM   3535  CA  GLN P 226     -27.959-136.282  99.703  0.00 97.00      PROA   
ATOM   3536  HA  GLN P 226     -28.795-136.010 100.328  0.00 97.00      PROA   
ATOM   3537  CB  GLN P 226     -28.234-135.698  98.284  0.00 97.00      PROA   
ATOM   3538  HB1 GLN P 226     -28.811-136.423  97.667  0.00 97.00      PROA   
ATOM   3539  HB2 GLN P 226     -27.263-135.539  97.766  0.00 97.00      PROA   
ATOM   3540  CG  GLN P 226     -29.043-134.378  98.287  0.00 97.00      PROA   
ATOM   3541  HG1 GLN P 226     -29.308-134.085  97.250  0.00 97.00      PROA   
ATOM   3542  HG2 GLN P 226     -28.425-133.574  98.741  0.00 97.00      PROA   
ATOM   3543  CD  GLN P 226     -30.342-134.544  99.088  0.00 97.00      PROA   
ATOM   3544  OE1 GLN P 226     -30.959-135.616  99.086  0.00 97.00      PROA   
ATOM   3545  NE2 GLN P 226     -30.744-133.472  99.826  0.00 97.00      PROA   
ATOM   3546 HE21 GLN P 226     -31.430-133.638 100.535  0.00 97.00      PROA   
ATOM   3547 HE22 GLN P 226     -30.200-132.637  99.856  0.00 97.00      PROA   
ATOM   3548  C   GLN P 226     -28.059-137.781  99.730  0.00 97.00      PROA   
ATOM   3549  O   GLN P 226     -27.071-138.499  99.870  0.00 97.00      PROA   
ATOM   3550  N   ILE P 227     -29.322-138.268  99.654  0.00 97.00      PROA   
ATOM   3551  HN  ILE P 227     -30.083-137.644  99.483  0.00 97.00      PROA   
ATOM   3552  CA  ILE P 227     -29.679-139.626 100.000  0.00 97.00      PROA   
ATOM   3553  HA  ILE P 227     -28.778-140.177 100.231  0.00 97.00      PROA   
ATOM   3554  CB  ILE P 227     -30.614-139.715 101.210  0.00 97.00      PROA   
ATOM   3555  HB  ILE P 227     -31.677-139.590 100.900  0.00 97.00      PROA   
ATOM   3556  CG2 ILE P 227     -30.428-141.117 101.829  0.00 97.00      PROA   
ATOM   3557 HG21 ILE P 227     -29.389-141.242 102.200  0.00 97.00      PROA   
ATOM   3558 HG22 ILE P 227     -30.636-141.916 101.092  0.00 97.00      PROA   
ATOM   3559 HG23 ILE P 227     -31.110-141.259 102.690  0.00 97.00      PROA   
ATOM   3560  CG1 ILE P 227     -30.333-138.594 102.251  0.00 97.00      PROA   
ATOM   3561 HG11 ILE P 227     -30.483-137.594 101.787  0.00 97.00      PROA   
ATOM   3562 HG12 ILE P 227     -29.272-138.668 102.573  0.00 97.00      PROA   
ATOM   3563  CD  ILE P 227     -31.252-138.659 103.478  0.00 97.00      PROA   
ATOM   3564  HD1 ILE P 227     -31.022-139.548 104.102  0.00 97.00      PROA   
ATOM   3565  HD2 ILE P 227     -32.315-138.718 103.159  0.00 97.00      PROA   
ATOM   3566  HD3 ILE P 227     -31.124-137.751 104.104  0.00 97.00      PROA   
ATOM   3567  C   ILE P 227     -30.324-140.259  98.787  0.00 97.00      PROA   
ATOM   3568  O   ILE P 227     -31.266-139.726  98.209  0.00 97.00      PROA   
ATOM   3569  N   LEU P 228     -29.809-141.430  98.357  0.00 97.00      PROA   
ATOM   3570  HN  LEU P 228     -29.054-141.858  98.848  0.00 97.00      PROA   
ATOM   3571  CA  LEU P 228     -30.137-142.032  97.080  0.00 97.00      PROA   
ATOM   3572  HA  LEU P 228     -30.518-141.276  96.406  0.00 97.00      PROA   
ATOM   3573  CB  LEU P 228     -28.865-142.660  96.445  0.00 97.00      PROA   
ATOM   3574  HB1 LEU P 228     -29.163-143.202  95.520  0.00 97.00      PROA   
ATOM   3575  HB2 LEU P 228     -28.419-143.401  97.143  0.00 97.00      PROA   
ATOM   3576  CG  LEU P 228     -27.758-141.650  96.023  0.00 97.00      PROA   
ATOM   3577  HG  LEU P 228     -28.257-140.803  95.494  0.00 97.00      PROA   
ATOM   3578  CD1 LEU P 228     -26.928-141.064  97.185  0.00 97.00      PROA   
ATOM   3579 HD11 LEU P 228     -26.504-141.881  97.805  0.00 97.00      PROA   
ATOM   3580 HD12 LEU P 228     -27.535-140.399  97.829  0.00 97.00      PROA   
ATOM   3581 HD13 LEU P 228     -26.087-140.459  96.785  0.00 97.00      PROA   
ATOM   3582  CD2 LEU P 228     -26.792-142.308  95.019  0.00 97.00      PROA   
ATOM   3583 HD21 LEU P 228     -27.345-142.687  94.135  0.00 97.00      PROA   
ATOM   3584 HD22 LEU P 228     -26.264-143.157  95.504  0.00 97.00      PROA   
ATOM   3585 HD23 LEU P 228     -26.034-141.572  94.676  0.00 97.00      PROA   
ATOM   3586  C   LEU P 228     -31.225-143.083  97.239  0.00 97.00      PROA   
ATOM   3587  O   LEU P 228     -31.531-143.819  96.304  0.00 97.00      PROA   
ATOM   3588  N   THR P 229     -31.821-143.128  98.450  0.00 97.00      PROA   
ATOM   3589  HN  THR P 229     -31.539-142.426  99.096  0.00 97.00      PROA   
ATOM   3590  CA  THR P 229     -32.784-144.080  98.975  0.00 97.00      PROA   
ATOM   3591  HA  THR P 229     -33.780-143.717  98.771  0.00 97.00      PROA   
ATOM   3592  CB  THR P 229     -32.640-145.548  98.519  0.00 97.00      PROA   
ATOM   3593  HB  THR P 229     -31.558-145.805  98.467  0.00 97.00      PROA   
ATOM   3594  OG1 THR P 229     -33.217-145.716  97.233  0.00 97.00      PROA   
ATOM   3595  HG1 THR P 229     -32.746-145.102  96.664  0.00 97.00      PROA   
ATOM   3596  CG2 THR P 229     -33.341-146.590  99.424  0.00 97.00      PROA   
ATOM   3597 HG21 THR P 229     -34.429-146.403  99.487  0.00 97.00      PROA   
ATOM   3598 HG22 THR P 229     -32.925-146.603 100.447  0.00 97.00      PROA   
ATOM   3599 HG23 THR P 229     -33.198-147.605  98.994  0.00 97.00      PROA   
ATOM   3600  C   THR P 229     -32.525-143.989 100.452  0.00 97.00      PROA   
ATOM   3601  O   THR P 229     -31.584-144.609 100.941  0.00 97.00      PROA   
ATOM   3602  N   ALA P 230     -33.304-143.186 101.223  0.00 97.00      PROA   
ATOM   3603  HN  ALA P 230     -34.002-142.580 100.846  0.00 97.00      PROA   
ATOM   3604  CA  ALA P 230     -33.198-143.207 102.673  0.00 97.00      PROA   
ATOM   3605  HA  ALA P 230     -32.151-143.132 102.919  0.00 97.00      PROA   
ATOM   3606  CB  ALA P 230     -33.933-142.037 103.349  0.00 97.00      PROA   
ATOM   3607  HB1 ALA P 230     -35.023-142.076 103.135  0.00 97.00      PROA   
ATOM   3608  HB2 ALA P 230     -33.530-141.073 102.968  0.00 97.00      PROA   
ATOM   3609  HB3 ALA P 230     -33.776-142.057 104.447  0.00 97.00      PROA   
ATOM   3610  C   ALA P 230     -33.694-144.523 103.230  0.00 97.00      PROA   
ATOM   3611  O   ALA P 230     -34.654-145.078 102.723  0.00 97.00      PROA   
ATOM   3612  N   ARG P 231     -33.029-145.069 104.265  0.00 97.00      PROA   
ATOM   3613  HN  ARG P 231     -32.235-144.589 104.639  0.00 97.00      PROA   
ATOM   3614  CA  ARG P 231     -33.189-146.446 104.679  0.00 97.00      PROA   
ATOM   3615  HA  ARG P 231     -33.981-146.909 104.111  0.00 97.00      PROA   
ATOM   3616  CB  ARG P 231     -31.890-147.247 104.405  0.00 97.00      PROA   
ATOM   3617  HB1 ARG P 231     -31.969-148.240 104.886  0.00 97.00      PROA   
ATOM   3618  HB2 ARG P 231     -31.021-146.730 104.863  0.00 97.00      PROA   
ATOM   3619  CG  ARG P 231     -31.625-147.454 102.900  0.00 97.00      PROA   
ATOM   3620  HG1 ARG P 231     -31.165-146.522 102.509  0.00 97.00      PROA   
ATOM   3621  HG2 ARG P 231     -32.603-147.571 102.387  0.00 97.00      PROA   
ATOM   3622  CD  ARG P 231     -30.698-148.636 102.531  0.00 97.00      PROA   
ATOM   3623  HD1 ARG P 231     -29.710-148.481 103.017  0.00 97.00      PROA   
ATOM   3624  HD2 ARG P 231     -30.557-148.712 101.434  0.00 97.00      PROA   
ATOM   3625  NE  ARG P 231     -31.223-149.943 103.043  0.00 97.00      PROA   
ATOM   3626  HE  ARG P 231     -30.740-150.313 103.840  0.00 97.00      PROA   
ATOM   3627  CZ  ARG P 231     -32.531-150.250 103.039  0.00 97.00      PROA   
ATOM   3628  NH1 ARG P 231     -33.310-150.078 101.975  0.00 97.00      PROA   
ATOM   3629 HH11 ARG P 231     -32.909-149.737 101.136  0.00 97.00      PROA   
ATOM   3630 HH12 ARG P 231     -34.290-150.244 102.111  0.00 97.00      PROA   
ATOM   3631  NH2 ARG P 231     -33.103-150.659 104.182  0.00 97.00      PROA   
ATOM   3632 HH21 ARG P 231     -32.522-150.617 104.996  0.00 97.00      PROA   
ATOM   3633 HH22 ARG P 231     -34.081-150.467 104.269  0.00 97.00      PROA   
ATOM   3634  C   ARG P 231     -33.566-146.623 106.132  0.00 97.00      PROA   
ATOM   3635  O   ARG P 231     -33.411-145.745 106.968  0.00 97.00      PROA   
ATOM   3636  N   ARG P 232     -34.057-147.828 106.478  0.00 97.00      PROA   
ATOM   3637  HN  ARG P 232     -34.342-148.464 105.758  0.00 97.00      PROA   
ATOM   3638  CA  ARG P 232     -34.254-148.306 107.833  0.00 97.00      PROA   
ATOM   3639  HA  ARG P 232     -35.058-147.729 108.266  0.00 97.00      PROA   
ATOM   3640  CB  ARG P 232     -34.658-149.797 107.750  0.00 97.00      PROA   
ATOM   3641  HB1 ARG P 232     -34.279-150.382 108.612  0.00 97.00      PROA   
ATOM   3642  HB2 ARG P 232     -34.164-150.223 106.847  0.00 97.00      PROA   
ATOM   3643  CG  ARG P 232     -36.179-149.984 107.605  0.00 97.00      PROA   
ATOM   3644  HG1 ARG P 232     -36.386-150.868 106.960  0.00 97.00      PROA   
ATOM   3645  HG2 ARG P 232     -36.584-149.103 107.067  0.00 97.00      PROA   
ATOM   3646  CD  ARG P 232     -36.885-150.142 108.957  0.00 97.00      PROA   
ATOM   3647  HD1 ARG P 232     -37.989-150.113 108.857  0.00 97.00      PROA   
ATOM   3648  HD2 ARG P 232     -36.558-149.349 109.665  0.00 97.00      PROA   
ATOM   3649  NE  ARG P 232     -36.510-151.514 109.418  0.00 97.00      PROA   
ATOM   3650  HE  ARG P 232     -36.508-152.226 108.721  0.00 97.00      PROA   
ATOM   3651  CZ  ARG P 232     -35.823-151.794 110.544  0.00 97.00      PROA   
ATOM   3652  NH1 ARG P 232     -35.691-150.923 111.554  0.00 97.00      PROA   
ATOM   3653 HH11 ARG P 232     -36.085-150.014 111.459  0.00 97.00      PROA   
ATOM   3654 HH12 ARG P 232     -35.151-151.179 112.351  0.00 97.00      PROA   
ATOM   3655  NH2 ARG P 232     -35.217-152.992 110.630  0.00 97.00      PROA   
ATOM   3656 HH21 ARG P 232     -35.221-153.585 109.829  0.00 97.00      PROA   
ATOM   3657 HH22 ARG P 232     -34.645-153.186 111.421  0.00 97.00      PROA   
ATOM   3658  C   ARG P 232     -33.071-148.153 108.778  0.00 97.00      PROA   
ATOM   3659  O   ARG P 232     -33.230-147.764 109.930  0.00 97.00      PROA   
ATOM   3660  N   GLU P 233     -31.853-148.432 108.295  0.00 97.00      PROA   
ATOM   3661  HN  GLU P 233     -31.775-148.892 107.410  0.00 97.00      PROA   
ATOM   3662  CA  GLU P 233     -30.589-148.264 108.968  0.00 97.00      PROA   
ATOM   3663  HA  GLU P 233     -30.715-148.602 109.986  0.00 97.00      PROA   
ATOM   3664  CB  GLU P 233     -29.524-149.183 108.305  0.00 97.00      PROA   
ATOM   3665  HB1 GLU P 233     -29.717-150.233 108.622  0.00 97.00      PROA   
ATOM   3666  HB2 GLU P 233     -28.521-148.906 108.700  0.00 97.00      PROA   
ATOM   3667  CG  GLU P 233     -29.478-149.121 106.756  0.00 97.00      PROA   
ATOM   3668  HG1 GLU P 233     -28.431-149.309 106.430  0.00 97.00      PROA   
ATOM   3669  HG2 GLU P 233     -29.764-148.112 106.401  0.00 97.00      PROA   
ATOM   3670  CD  GLU P 233     -30.349-150.171 106.055  0.00 97.00      PROA   
ATOM   3671  OE1 GLU P 233     -31.562-150.265 106.361  0.00 97.00      PROA   
ATOM   3672  OE2 GLU P 233     -29.812-150.882 105.167  0.00 97.00      PROA   
ATOM   3673  C   GLU P 233     -30.134-146.813 109.090  0.00 97.00      PROA   
ATOM   3674  O   GLU P 233     -29.277-146.498 109.916  0.00 97.00      PROA   
ATOM   3675  N   ASP P 234     -30.744-145.879 108.320  0.00 97.00      PROA   
ATOM   3676  HN  ASP P 234     -31.359-146.149 107.584  0.00 97.00      PROA   
ATOM   3677  CA  ASP P 234     -30.554-144.445 108.455  0.00 97.00      PROA   
ATOM   3678  HA  ASP P 234     -29.500-144.252 108.598  0.00 97.00      PROA   
ATOM   3679  CB  ASP P 234     -31.042-143.657 107.200  0.00 97.00      PROA   
ATOM   3680  HB1 ASP P 234     -30.833-142.576 107.319  0.00 97.00      PROA   
ATOM   3681  HB2 ASP P 234     -32.139-143.765 107.082  0.00 97.00      PROA   
ATOM   3682  CG  ASP P 234     -30.393-144.071 105.877  0.00 97.00      PROA   
ATOM   3683  OD1 ASP P 234     -29.484-144.938 105.849  0.00 97.00      PROA   
ATOM   3684  OD2 ASP P 234     -30.814-143.473 104.852  0.00 97.00      PROA   
ATOM   3685  C   ASP P 234     -31.324-143.884 109.655  0.00 97.00      PROA   
ATOM   3686  O   ASP P 234     -31.101-142.748 110.065  0.00 97.00      PROA   
ATOM   3687  N   SER P 235     -32.272-144.656 110.243  0.00 97.00      PROA   
ATOM   3688  HN  SER P 235     -32.412-145.585 109.908  0.00 97.00      PROA   
ATOM   3689  CA  SER P 235     -33.166-144.195 111.305  0.00 97.00      PROA   
ATOM   3690  HA  SER P 235     -33.665-143.320 110.911  0.00 97.00      PROA   
ATOM   3691  CB  SER P 235     -34.272-145.232 111.689  0.00 97.00      PROA   
ATOM   3692  HB1 SER P 235     -34.738-145.609 110.755  0.00 97.00      PROA   
ATOM   3693  HB2 SER P 235     -35.061-144.740 112.294  0.00 97.00      PROA   
ATOM   3694  OG  SER P 235     -33.786-146.364 112.412  0.00 97.00      PROA   
ATOM   3695  HG1 SER P 235     -33.033-146.043 112.921  0.00 97.00      PROA   
ATOM   3696  C   SER P 235     -32.448-143.777 112.584  0.00 97.00      PROA   
ATOM   3697  O   SER P 235     -31.907-144.607 113.313  0.00 97.00      PROA   
ATOM   3698  N   GLY P 236     -32.433-142.469 112.920  0.00 97.00      PROA   
ATOM   3699  HN  GLY P 236     -32.835-141.761 112.344  0.00 97.00      PROA   
ATOM   3700  CA  GLY P 236     -31.759-142.087 114.142  0.00 97.00      PROA   
ATOM   3701  HA1 GLY P 236     -30.737-142.437 114.086  0.00 97.00      PROA   
ATOM   3702  HA2 GLY P 236     -32.314-142.496 114.976  0.00 97.00      PROA   
ATOM   3703  C   GLY P 236     -31.716-140.611 114.331  0.00 97.00      PROA   
ATOM   3704  O   GLY P 236     -32.655-139.894 114.009  0.00 97.00      PROA   
ATOM   3705  N   LEU P 237     -30.594-140.127 114.900  0.00 97.00      PROA   
ATOM   3706  HN  LEU P 237     -29.824-140.724 115.106  0.00 97.00      PROA   
ATOM   3707  CA  LEU P 237     -30.429-138.762 115.323  0.00 97.00      PROA   
ATOM   3708  HA  LEU P 237     -31.346-138.211 115.177  0.00 97.00      PROA   
ATOM   3709  CB  LEU P 237     -30.012-138.677 116.808  0.00 97.00      PROA   
ATOM   3710  HB1 LEU P 237     -29.901-137.610 117.075  0.00 97.00      PROA   
ATOM   3711  HB2 LEU P 237     -29.026-139.172 116.951  0.00 97.00      PROA   
ATOM   3712  CG  LEU P 237     -31.001-139.275 117.836  0.00 97.00      PROA   
ATOM   3713  HG  LEU P 237     -31.152-140.356 117.615  0.00 97.00      PROA   
ATOM   3714  CD1 LEU P 237     -30.403-139.156 119.249  0.00 97.00      PROA   
ATOM   3715 HD11 LEU P 237     -30.213-138.087 119.486  0.00 97.00      PROA   
ATOM   3716 HD12 LEU P 237     -29.435-139.695 119.306  0.00 97.00      PROA   
ATOM   3717 HD13 LEU P 237     -31.096-139.572 120.010  0.00 97.00      PROA   
ATOM   3718  CD2 LEU P 237     -32.368-138.573 117.777  0.00 97.00      PROA   
ATOM   3719 HD21 LEU P 237     -32.832-138.724 116.783  0.00 97.00      PROA   
ATOM   3720 HD22 LEU P 237     -32.242-137.483 117.951  0.00 97.00      PROA   
ATOM   3721 HD23 LEU P 237     -33.055-138.978 118.548  0.00 97.00      PROA   
ATOM   3722  C   LEU P 237     -29.368-138.122 114.458  0.00 97.00      PROA   
ATOM   3723  O   LEU P 237     -28.365-138.742 114.119  0.00 97.00      PROA   
ATOM   3724  N   TYR P 238     -29.620-136.864 114.036  0.00 97.00      PROA   
ATOM   3725  HN  TYR P 238     -30.471-136.418 114.308  0.00 97.00      PROA   
ATOM   3726  CA  TYR P 238     -28.814-136.122 113.090  0.00 97.00      PROA   
ATOM   3727  HA  TYR P 238     -27.881-136.642 112.916  0.00 97.00      PROA   
ATOM   3728  CB  TYR P 238     -29.564-135.887 111.752  0.00 97.00      PROA   
ATOM   3729  HB1 TYR P 238     -29.045-135.136 111.117  0.00 97.00      PROA   
ATOM   3730  HB2 TYR P 238     -30.597-135.523 111.950  0.00 97.00      PROA   
ATOM   3731  CG  TYR P 238     -29.657-137.170 110.975  0.00 97.00      PROA   
ATOM   3732  CD1 TYR P 238     -30.642-138.131 111.268  0.00 97.00      PROA   
ATOM   3733  HD1 TYR P 238     -31.340-137.953 112.074  0.00 97.00      PROA   
ATOM   3734  CE1 TYR P 238     -30.727-139.314 110.524  0.00 97.00      PROA   
ATOM   3735  HE1 TYR P 238     -31.487-140.046 110.758  0.00 97.00      PROA   
ATOM   3736  CZ  TYR P 238     -29.843-139.526 109.460  0.00 97.00      PROA   
ATOM   3737  OH  TYR P 238     -29.904-140.699 108.691  0.00 97.00      PROA   
ATOM   3738  HH  TYR P 238     -30.420-141.348 109.182  0.00 97.00      PROA   
ATOM   3739  CD2 TYR P 238     -28.775-137.402 109.906  0.00 97.00      PROA   
ATOM   3740  HD2 TYR P 238     -28.020-136.669 109.660  0.00 97.00      PROA   
ATOM   3741  CE2 TYR P 238     -28.872-138.573 109.149  0.00 97.00      PROA   
ATOM   3742  HE2 TYR P 238     -28.187-138.751 108.333  0.00 97.00      PROA   
ATOM   3743  C   TYR P 238     -28.478-134.762 113.641  0.00 97.00      PROA   
ATOM   3744  O   TYR P 238     -29.334-134.078 114.188  0.00 97.00      PROA   
ATOM   3745  N   TRP P 239     -27.216-134.307 113.478  0.00 97.00      PROA   
ATOM   3746  HN  TRP P 239     -26.501-134.873 113.076  0.00 97.00      PROA   
ATOM   3747  CA  TRP P 239     -26.852-132.960 113.867  0.00 97.00      PROA   
ATOM   3748  HA  TRP P 239     -27.726-132.326 113.783  0.00 97.00      PROA   
ATOM   3749  CB  TRP P 239     -26.332-132.856 115.330  0.00 97.00      PROA   
ATOM   3750  HB1 TRP P 239     -27.163-133.194 115.983  0.00 97.00      PROA   
ATOM   3751  HB2 TRP P 239     -26.149-131.793 115.594  0.00 97.00      PROA   
ATOM   3752  CG  TRP P 239     -25.127-133.669 115.696  0.00 97.00      PROA   
ATOM   3753  CD1 TRP P 239     -25.136-135.003 116.000  0.00 97.00      PROA   
ATOM   3754  HD1 TRP P 239     -26.012-135.626 115.947  0.00 97.00      PROA   
ATOM   3755  NE1 TRP P 239     -23.892-135.402 116.402  0.00 97.00      PROA   
ATOM   3756  HE1 TRP P 239     -23.661-136.287 116.746  0.00 97.00      PROA   
ATOM   3757  CE2 TRP P 239     -23.039-134.339 116.355  0.00 97.00      PROA   
ATOM   3758  CD2 TRP P 239     -23.781-133.217 115.914  0.00 97.00      PROA   
ATOM   3759  CE3 TRP P 239     -23.150-131.980 115.795  0.00 97.00      PROA   
ATOM   3760  HE3 TRP P 239     -23.693-131.105 115.469  0.00 97.00      PROA   
ATOM   3761  CZ3 TRP P 239     -21.785-131.900 116.078  0.00 97.00      PROA   
ATOM   3762  HZ3 TRP P 239     -21.265-130.964 115.942  0.00 97.00      PROA   
ATOM   3763  CZ2 TRP P 239     -21.688-134.253 116.651  0.00 97.00      PROA   
ATOM   3764  HZ2 TRP P 239     -21.127-135.122 116.962  0.00 97.00      PROA   
ATOM   3765  CH2 TRP P 239     -21.065-133.015 116.499  0.00 97.00      PROA   
ATOM   3766  HH2 TRP P 239     -20.002-132.923 116.678  0.00 97.00      PROA   
ATOM   3767  C   TRP P 239     -25.849-132.403 112.891  0.00 97.00      PROA   
ATOM   3768  O   TRP P 239     -25.182-133.133 112.162  0.00 97.00      PROA   
ATOM   3769  N   CYS P 240     -25.755-131.056 112.859  0.00 97.00      PROA   
ATOM   3770  HN  CYS P 240     -26.356-130.512 113.441  0.00 97.00      PROA   
ATOM   3771  CA  CYS P 240     -24.841-130.320 112.013  0.00 97.00      PROA   
ATOM   3772  HA  CYS P 240     -24.105-131.010 111.632  0.00 97.00      PROA   
ATOM   3773  CB  CYS P 240     -25.546-129.631 110.809  0.00 97.00      PROA   
ATOM   3774  HB1 CYS P 240     -25.884-130.448 110.136  0.00 97.00      PROA   
ATOM   3775  HB2 CYS P 240     -24.821-129.020 110.230  0.00 97.00      PROA   
ATOM   3776  SG  CYS P 240     -27.009-128.644 111.277  0.00 97.00      PROA   
ATOM   3777  C   CYS P 240     -24.079-129.302 112.834  0.00 97.00      PROA   
ATOM   3778  O   CYS P 240     -24.496-128.871 113.903  0.00 97.00      PROA   
ATOM   3779  N   GLU P 241     -22.887-128.910 112.348  0.00 97.00      PROA   
ATOM   3780  HN  GLU P 241     -22.536-129.291 111.497  0.00 97.00      PROA   
ATOM   3781  CA  GLU P 241     -21.988-128.040 113.069  0.00 97.00      PROA   
ATOM   3782  HA  GLU P 241     -22.460-127.681 113.973  0.00 97.00      PROA   
ATOM   3783  CB  GLU P 241     -20.731-128.827 113.500  0.00 97.00      PROA   
ATOM   3784  HB1 GLU P 241     -20.315-129.356 112.617  0.00 97.00      PROA   
ATOM   3785  HB2 GLU P 241     -21.112-129.606 114.201  0.00 97.00      PROA   
ATOM   3786  CG  GLU P 241     -19.609-128.005 114.161  0.00 97.00      PROA   
ATOM   3787  HG1 GLU P 241     -20.041-127.271 114.875  0.00 97.00      PROA   
ATOM   3788  HG2 GLU P 241     -19.018-127.462 113.394  0.00 97.00      PROA   
ATOM   3789  CD  GLU P 241     -18.663-128.890 114.958  0.00 97.00      PROA   
ATOM   3790  OE1 GLU P 241     -18.858-130.131 114.981  0.00 97.00      PROA   
ATOM   3791  OE2 GLU P 241     -17.750-128.314 115.605  0.00 97.00      PROA   
ATOM   3792  C   GLU P 241     -21.664-126.814 112.251  0.00 97.00      PROA   
ATOM   3793  O   GLU P 241     -21.553-126.876 111.028  0.00 97.00      PROA   
ATOM   3794  N   ALA P 242     -21.543-125.646 112.930  0.00 97.00      PROA   
ATOM   3795  HN  ALA P 242     -21.671-125.611 113.917  0.00 97.00      PROA   
ATOM   3796  CA  ALA P 242     -21.273-124.380 112.290  0.00 97.00      PROA   
ATOM   3797  HA  ALA P 242     -20.760-124.553 111.353  0.00 97.00      PROA   
ATOM   3798  CB  ALA P 242     -22.574-123.593 112.038  0.00 97.00      PROA   
ATOM   3799  HB1 ALA P 242     -23.101-123.399 112.996  0.00 97.00      PROA   
ATOM   3800  HB2 ALA P 242     -23.250-124.192 111.388  0.00 97.00      PROA   
ATOM   3801  HB3 ALA P 242     -22.371-122.627 111.532  0.00 97.00      PROA   
ATOM   3802  C   ALA P 242     -20.356-123.570 113.179  0.00 97.00      PROA   
ATOM   3803  O   ALA P 242     -20.462-123.600 114.403  0.00 97.00      PROA   
ATOM   3804  N   ALA P 243     -19.395-122.837 112.568  0.00 97.00      PROA   
ATOM   3805  HN  ALA P 243     -19.303-122.821 111.577  0.00 97.00      PROA   
ATOM   3806  CA  ALA P 243     -18.346-122.175 113.304  0.00 97.00      PROA   
ATOM   3807  HA  ALA P 243     -18.742-121.797 114.238  0.00 97.00      PROA   
ATOM   3808  CB  ALA P 243     -17.180-123.154 113.570  0.00 97.00      PROA   
ATOM   3809  HB1 ALA P 243     -16.768-123.539 112.612  0.00 97.00      PROA   
ATOM   3810  HB2 ALA P 243     -17.545-124.026 114.155  0.00 97.00      PROA   
ATOM   3811  HB3 ALA P 243     -16.360-122.673 114.142  0.00 97.00      PROA   
ATOM   3812  C   ALA P 243     -17.815-120.997 112.515  0.00 97.00      PROA   
ATOM   3813  O   ALA P 243     -18.043-120.861 111.314  0.00 97.00      PROA   
ATOM   3814  N   THR P 244     -17.074-120.099 113.205  0.00 97.00      PROA   
ATOM   3815  HN  THR P 244     -17.001-120.185 114.199  0.00 97.00      PROA   
ATOM   3816  CA  THR P 244     -16.153-119.137 112.622  0.00 97.00      PROA   
ATOM   3817  HA  THR P 244     -16.675-118.566 111.864  0.00 97.00      PROA   
ATOM   3818  CB  THR P 244     -15.583-118.196 113.671  0.00 97.00      PROA   
ATOM   3819  HB  THR P 244     -14.783-117.564 113.237  0.00 97.00      PROA   
ATOM   3820  OG1 THR P 244     -15.041-118.950 114.740  0.00 97.00      PROA   
ATOM   3821  HG1 THR P 244     -14.576-119.681 114.325  0.00 97.00      PROA   
ATOM   3822  CG2 THR P 244     -16.652-117.248 114.241  0.00 97.00      PROA   
ATOM   3823 HG21 THR P 244     -17.503-117.812 114.673  0.00 97.00      PROA   
ATOM   3824 HG22 THR P 244     -17.032-116.572 113.450  0.00 97.00      PROA   
ATOM   3825 HG23 THR P 244     -16.201-116.625 115.047  0.00 97.00      PROA   
ATOM   3826  C   THR P 244     -14.971-119.851 111.966  0.00 97.00      PROA   
ATOM   3827  O   THR P 244     -14.463-120.829 112.509  0.00 97.00      PROA   
ATOM   3828  N   GLU P 245     -14.480-119.330 110.817  0.00 97.00      PROA   
ATOM   3829  HN  GLU P 245     -14.877-118.491 110.452  0.00 97.00      PROA   
ATOM   3830  CA  GLU P 245     -13.411-119.852 109.970  0.00 97.00      PROA   
ATOM   3831  HA  GLU P 245     -13.705-120.813 109.572  0.00 97.00      PROA   
ATOM   3832  CB  GLU P 245     -13.274-118.774 108.854  0.00 97.00      PROA   
ATOM   3833  HB1 GLU P 245     -12.712-117.903 109.255  0.00 97.00      PROA   
ATOM   3834  HB2 GLU P 245     -14.317-118.422 108.662  0.00 97.00      PROA   
ATOM   3835  CG  GLU P 245     -12.635-119.188 107.512  0.00 97.00      PROA   
ATOM   3836  HG1 GLU P 245     -12.524-120.289 107.474  0.00 97.00      PROA   
ATOM   3837  HG2 GLU P 245     -11.627-118.731 107.426  0.00 97.00      PROA   
ATOM   3838  CD  GLU P 245     -13.435-118.748 106.275  0.00 97.00      PROA   
ATOM   3839  OE1 GLU P 245     -14.235-117.783 106.349  0.00 97.00      PROA   
ATOM   3840  OE2 GLU P 245     -13.232-119.392 105.215  0.00 97.00      PROA   
ATOM   3841  C   GLU P 245     -12.105-119.999 110.753  0.00 97.00      PROA   
ATOM   3842  O   GLU P 245     -11.404-121.009 110.709  0.00 97.00      PROA   
ATOM   3843  N   ASP P 246     -11.829-118.966 111.555  0.00 97.00      PROA   
ATOM   3844  HN  ASP P 246     -12.410-118.158 111.470  0.00 97.00      PROA   
ATOM   3845  CA  ASP P 246     -10.763-118.727 112.494  0.00 97.00      PROA   
ATOM   3846  HA  ASP P 246      -9.824-118.946 112.004  0.00 97.00      PROA   
ATOM   3847  CB  ASP P 246     -10.821-117.199 112.841  0.00 97.00      PROA   
ATOM   3848  HB1 ASP P 246     -10.326-116.625 112.025  0.00 97.00      PROA   
ATOM   3849  HB2 ASP P 246     -10.281-116.971 113.780  0.00 97.00      PROA   
ATOM   3850  CG  ASP P 246     -12.266-116.673 112.935  0.00 97.00      PROA   
ATOM   3851  OD1 ASP P 246     -12.931-116.494 111.878  0.00 97.00      PROA   
ATOM   3852  OD2 ASP P 246     -12.748-116.503 114.079  0.00 97.00      PROA   
ATOM   3853  C   ASP P 246     -10.810-119.596 113.765  0.00 97.00      PROA   
ATOM   3854  O   ASP P 246      -9.819-119.687 114.488  0.00 97.00      PROA   
ATOM   3855  N   GLY P 247     -11.940-120.278 114.074  0.00 97.00      PROA   
ATOM   3856  HN  GLY P 247     -12.697-120.272 113.423  0.00 97.00      PROA   
ATOM   3857  CA  GLY P 247     -12.059-121.181 115.224  0.00 97.00      PROA   
ATOM   3858  HA1 GLY P 247     -11.168-121.792 115.284  0.00 97.00      PROA   
ATOM   3859  HA2 GLY P 247     -12.947-121.777 115.072  0.00 97.00      PROA   
ATOM   3860  C   GLY P 247     -12.223-120.494 116.559  0.00 97.00      PROA   
ATOM   3861  O   GLY P 247     -12.078-121.107 117.617  0.00 97.00      PROA   
ATOM   3862  N   ASN P 248     -12.555-119.190 116.545  0.00 97.00      PROA   
ATOM   3863  HN  ASN P 248     -12.594-118.701 115.678  0.00 97.00      PROA   
ATOM   3864  CA  ASN P 248     -12.940-118.436 117.720  0.00 97.00      PROA   
ATOM   3865  HA  ASN P 248     -12.162-118.556 118.459  0.00 97.00      PROA   
ATOM   3866  CB  ASN P 248     -13.100-116.942 117.349  0.00 97.00      PROA   
ATOM   3867  HB1 ASN P 248     -13.674-116.383 118.117  0.00 97.00      PROA   
ATOM   3868  HB2 ASN P 248     -13.624-116.847 116.374  0.00 97.00      PROA   
ATOM   3869  CG  ASN P 248     -11.696-116.329 117.298  0.00 97.00      PROA   
ATOM   3870  OD1 ASN P 248     -10.863-116.605 118.169  0.00 97.00      PROA   
ATOM   3871  ND2 ASN P 248     -11.401-115.522 116.247  0.00 97.00      PROA   
ATOM   3872 HD21 ASN P 248     -10.475-115.158 116.182  0.00 97.00      PROA   
ATOM   3873 HD22 ASN P 248     -12.004-115.545 115.446  0.00 97.00      PROA   
ATOM   3874  C   ASN P 248     -14.205-118.958 118.372  0.00 97.00      PROA   
ATOM   3875  O   ASN P 248     -14.252-119.138 119.588  0.00 97.00      PROA   
ATOM   3876  N   VAL P 249     -15.242-119.248 117.560  0.00 97.00      PROA   
ATOM   3877  HN  VAL P 249     -15.159-119.085 116.578  0.00 97.00      PROA   
ATOM   3878  CA  VAL P 249     -16.545-119.674 118.018  0.00 97.00      PROA   
ATOM   3879  HA  VAL P 249     -16.501-119.943 119.064  0.00 97.00      PROA   
ATOM   3880  CB  VAL P 249     -17.604-118.593 117.821  0.00 97.00      PROA   
ATOM   3881  HB  VAL P 249     -17.748-118.390 116.737  0.00 97.00      PROA   
ATOM   3882  CG1 VAL P 249     -18.954-119.043 118.424  0.00 97.00      PROA   
ATOM   3883 HG11 VAL P 249     -18.837-119.275 119.503  0.00 97.00      PROA   
ATOM   3884 HG12 VAL P 249     -19.359-119.938 117.908  0.00 97.00      PROA   
ATOM   3885 HG13 VAL P 249     -19.698-118.227 118.324  0.00 97.00      PROA   
ATOM   3886  CG2 VAL P 249     -17.127-117.276 118.472  0.00 97.00      PROA   
ATOM   3887 HG21 VAL P 249     -16.167-116.921 118.047  0.00 97.00      PROA   
ATOM   3888 HG22 VAL P 249     -17.008-117.410 119.568  0.00 97.00      PROA   
ATOM   3889 HG23 VAL P 249     -17.877-116.480 118.290  0.00 97.00      PROA   
ATOM   3890  C   VAL P 249     -16.958-120.891 117.224  0.00 97.00      PROA   
ATOM   3891  O   VAL P 249     -16.998-120.863 115.999  0.00 97.00      PROA   
ATOM   3892  N   LEU P 250     -17.322-121.992 117.915  0.00 97.00      PROA   
ATOM   3893  HN  LEU P 250     -17.254-122.023 118.907  0.00 97.00      PROA   
ATOM   3894  CA  LEU P 250     -17.967-123.131 117.302  0.00 97.00      PROA   
ATOM   3895  HA  LEU P 250     -18.258-122.865 116.295  0.00 97.00      PROA   
ATOM   3896  CB  LEU P 250     -17.117-124.431 117.163  0.00 97.00      PROA   
ATOM   3897  HB1 LEU P 250     -16.367-124.220 116.366  0.00 97.00      PROA   
ATOM   3898  HB2 LEU P 250     -17.770-125.242 116.772  0.00 97.00      PROA   
ATOM   3899  CG  LEU P 250     -16.311-125.002 118.368  0.00 97.00      PROA   
ATOM   3900  HG  LEU P 250     -15.749-125.869 117.934  0.00 97.00      PROA   
ATOM   3901  CD1 LEU P 250     -15.238-124.056 118.943  0.00 97.00      PROA   
ATOM   3902 HD11 LEU P 250     -15.711-123.250 119.541  0.00 97.00      PROA   
ATOM   3903 HD12 LEU P 250     -14.645-123.599 118.124  0.00 97.00      PROA   
ATOM   3904 HD13 LEU P 250     -14.555-124.621 119.612  0.00 97.00      PROA   
ATOM   3905  CD2 LEU P 250     -17.181-125.596 119.490  0.00 97.00      PROA   
ATOM   3906 HD21 LEU P 250     -17.971-126.249 119.064  0.00 97.00      PROA   
ATOM   3907 HD22 LEU P 250     -17.657-124.791 120.084  0.00 97.00      PROA   
ATOM   3908 HD23 LEU P 250     -16.553-126.199 120.180  0.00 97.00      PROA   
ATOM   3909  C   LEU P 250     -19.262-123.328 118.040  0.00 97.00      PROA   
ATOM   3910  O   LEU P 250     -19.321-123.251 119.265  0.00 97.00      PROA   
ATOM   3911  N   LYS P 251     -20.369-123.508 117.289  0.00 97.00      PROA   
ATOM   3912  HN  LYS P 251     -20.329-123.540 116.291  0.00 97.00      PROA   
ATOM   3913  CA  LYS P 251     -21.684-123.462 117.874  0.00 97.00      PROA   
ATOM   3914  HA  LYS P 251     -21.628-123.652 118.937  0.00 97.00      PROA   
ATOM   3915  CB  LYS P 251     -22.307-122.072 117.672  0.00 97.00      PROA   
ATOM   3916  HB1 LYS P 251     -22.522-121.862 116.603  0.00 97.00      PROA   
ATOM   3917  HB2 LYS P 251     -21.515-121.350 117.984  0.00 97.00      PROA   
ATOM   3918  CG  LYS P 251     -23.537-121.831 118.556  0.00 97.00      PROA   
ATOM   3919  HG1 LYS P 251     -23.676-122.686 119.256  0.00 97.00      PROA   
ATOM   3920  HG2 LYS P 251     -24.432-121.796 117.903  0.00 97.00      PROA   
ATOM   3921  CD  LYS P 251     -23.414-120.542 119.387  0.00 97.00      PROA   
ATOM   3922  HD1 LYS P 251     -22.545-120.654 120.076  0.00 97.00      PROA   
ATOM   3923  HD2 LYS P 251     -24.323-120.427 120.014  0.00 97.00      PROA   
ATOM   3924  CE  LYS P 251     -23.226-119.284 118.525  0.00 97.00      PROA   
ATOM   3925  HE1 LYS P 251     -24.087-119.191 117.830  0.00 97.00      PROA   
ATOM   3926  HE2 LYS P 251     -22.290-119.330 117.929  0.00 97.00      PROA   
ATOM   3927  NZ  LYS P 251     -23.161-118.057 119.359  0.00 97.00      PROA   
ATOM   3928  HZ1 LYS P 251     -22.454-118.160 120.113  0.00 97.00      PROA   
ATOM   3929  HZ2 LYS P 251     -24.090-117.853 119.787  0.00 97.00      PROA   
ATOM   3930  HZ3 LYS P 251     -22.860-117.245 118.789  0.00 97.00      PROA   
ATOM   3931  C   LYS P 251     -22.513-124.557 117.259  0.00 97.00      PROA   
ATOM   3932  O   LYS P 251     -23.237-124.375 116.281  0.00 97.00      PROA   
ATOM   3933  N   ARG P 252     -22.390-125.763 117.846  0.00 97.00      PROA   
ATOM   3934  HN  ARG P 252     -21.798-125.863 118.644  0.00 97.00      PROA   
ATOM   3935  CA  ARG P 252     -23.072-126.966 117.425  0.00 97.00      PROA   
ATOM   3936  HA  ARG P 252     -22.861-127.085 116.372  0.00 97.00      PROA   
ATOM   3937  CB  ARG P 252     -22.490-128.197 118.164  0.00 97.00      PROA   
ATOM   3938  HB1 ARG P 252     -23.117-129.092 117.964  0.00 97.00      PROA   
ATOM   3939  HB2 ARG P 252     -22.507-128.007 119.260  0.00 97.00      PROA   
ATOM   3940  CG  ARG P 252     -21.048-128.530 117.727  0.00 97.00      PROA   
ATOM   3941  HG1 ARG P 252     -20.374-127.658 117.887  0.00 97.00      PROA   
ATOM   3942  HG2 ARG P 252     -21.074-128.730 116.631  0.00 97.00      PROA   
ATOM   3943  CD  ARG P 252     -20.458-129.746 118.460  0.00 97.00      PROA   
ATOM   3944  HD1 ARG P 252     -21.170-130.596 118.433  0.00 97.00      PROA   
ATOM   3945  HD2 ARG P 252     -20.210-129.484 119.510  0.00 97.00      PROA   
ATOM   3946  NE  ARG P 252     -19.234-130.148 117.704  0.00 97.00      PROA   
ATOM   3947  HE  ARG P 252     -19.214-129.988 116.715  0.00 97.00      PROA   
ATOM   3948  CZ  ARG P 252     -18.021-130.409 118.221  0.00 97.00      PROA   
ATOM   3949  NH1 ARG P 252     -17.849-130.903 119.444  0.00 97.00      PROA   
ATOM   3950 HH11 ARG P 252     -18.668-131.230 119.902  0.00 97.00      PROA   
ATOM   3951 HH12 ARG P 252     -16.942-131.252 119.656  0.00 97.00      PROA   
ATOM   3952  NH2 ARG P 252     -16.964-130.175 117.424  0.00 97.00      PROA   
ATOM   3953 HH21 ARG P 252     -17.177-129.658 116.590  0.00 97.00      PROA   
ATOM   3954 HH22 ARG P 252     -16.041-130.174 117.790  0.00 97.00      PROA   
ATOM   3955  C   ARG P 252     -24.590-126.920 117.546  0.00 97.00      PROA   
ATOM   3956  O   ARG P 252     -25.133-126.337 118.483  0.00 97.00      PROA   
ATOM   3957  N   SER P 253     -25.322-127.554 116.591  0.00 97.00      PROA   
ATOM   3958  HN  SER P 253     -24.891-127.977 115.795  0.00 97.00      PROA   
ATOM   3959  CA  SER P 253     -26.753-127.771 116.749  0.00 97.00      PROA   
ATOM   3960  HA  SER P 253     -27.168-126.858 117.144  0.00 97.00      PROA   
ATOM   3961  CB  SER P 253     -27.535-128.021 115.428  0.00 97.00      PROA   
ATOM   3962  HB1 SER P 253     -27.472-127.115 114.790  0.00 97.00      PROA   
ATOM   3963  HB2 SER P 253     -28.608-128.207 115.649  0.00 97.00      PROA   
ATOM   3964  OG  SER P 253     -27.037-129.129 114.697  0.00 97.00      PROA   
ATOM   3965  HG1 SER P 253     -26.127-128.908 114.462  0.00 97.00      PROA   
ATOM   3966  C   SER P 253     -27.010-128.926 117.717  0.00 97.00      PROA   
ATOM   3967  O   SER P 253     -26.278-129.914 117.675  0.00 97.00      PROA   
ATOM   3968  N   PRO P 254     -28.009-128.880 118.597  0.00 97.00      PROA   
ATOM   3969  CD  PRO P 254     -28.590-127.632 119.101  0.00 97.00      PROA   
ATOM   3970  HD1 PRO P 254     -29.329-127.261 118.358  0.00 97.00      PROA   
ATOM   3971  HD2 PRO P 254     -27.811-126.859 119.289  0.00 97.00      PROA   
ATOM   3972  CA  PRO P 254     -28.611-130.056 119.231  0.00 97.00      PROA   
ATOM   3973  HA  PRO P 254     -27.840-130.516 119.833  0.00 97.00      PROA   
ATOM   3974  CB  PRO P 254     -29.757-129.466 120.075  0.00 97.00      PROA   
ATOM   3975  HB1 PRO P 254     -29.953-130.062 120.988  0.00 97.00      PROA   
ATOM   3976  HB2 PRO P 254     -30.690-129.397 119.474  0.00 97.00      PROA   
ATOM   3977  CG  PRO P 254     -29.287-128.041 120.398  0.00 97.00      PROA   
ATOM   3978  HG1 PRO P 254     -30.117-127.360 120.669  0.00 97.00      PROA   
ATOM   3979  HG2 PRO P 254     -28.542-128.067 121.224  0.00 97.00      PROA   
ATOM   3980  C   PRO P 254     -29.105-131.118 118.249  0.00 97.00      PROA   
ATOM   3981  O   PRO P 254     -29.525-130.757 117.150  0.00 97.00      PROA   
ATOM   3982  N   GLU P 255     -29.070-132.426 118.618  0.00 97.00      PROA   
ATOM   3983  HN  GLU P 255     -28.676-132.710 119.489  0.00 97.00      PROA   
ATOM   3984  CA  GLU P 255     -29.551-133.515 117.781  0.00 97.00      PROA   
ATOM   3985  HA  GLU P 255     -28.995-133.463 116.859  0.00 97.00      PROA   
ATOM   3986  CB  GLU P 255     -29.288-134.922 118.395  0.00 97.00      PROA   
ATOM   3987  HB1 GLU P 255     -29.713-135.656 117.679  0.00 97.00      PROA   
ATOM   3988  HB2 GLU P 255     -29.844-135.032 119.351  0.00 97.00      PROA   
ATOM   3989  CG  GLU P 255     -27.791-135.264 118.627  0.00 97.00      PROA   
ATOM   3990  HG1 GLU P 255     -27.527-135.102 119.693  0.00 97.00      PROA   
ATOM   3991  HG2 GLU P 255     -27.149-134.606 118.006  0.00 97.00      PROA   
ATOM   3992  CD  GLU P 255     -27.441-136.709 118.250  0.00 97.00      PROA   
ATOM   3993  OE1 GLU P 255     -27.062-137.498 119.155  0.00 97.00      PROA   
ATOM   3994  OE2 GLU P 255     -27.527-137.030 117.036  0.00 97.00      PROA   
ATOM   3995  C   GLU P 255     -31.027-133.425 117.399  0.00 97.00      PROA   
ATOM   3996  O   GLU P 255     -31.887-133.067 118.203  0.00 97.00      PROA   
ATOM   3997  N   LEU P 256     -31.336-133.772 116.129  0.00 97.00      PROA   
ATOM   3998  HN  LEU P 256     -30.605-134.003 115.488  0.00 97.00      PROA   
ATOM   3999  CA  LEU P 256     -32.660-133.733 115.550  0.00 97.00      PROA   
ATOM   4000  HA  LEU P 256     -33.374-133.445 116.308  0.00 97.00      PROA   
ATOM   4001  CB  LEU P 256     -32.661-132.712 114.377  0.00 97.00      PROA   
ATOM   4002  HB1 LEU P 256     -31.966-133.052 113.581  0.00 97.00      PROA   
ATOM   4003  HB2 LEU P 256     -32.228-131.774 114.800  0.00 97.00      PROA   
ATOM   4004  CG  LEU P 256     -34.020-132.314 113.746  0.00 97.00      PROA   
ATOM   4005  HG  LEU P 256     -33.834-131.355 113.200  0.00 97.00      PROA   
ATOM   4006  CD1 LEU P 256     -34.514-133.310 112.681  0.00 97.00      PROA   
ATOM   4007 HD11 LEU P 256     -34.807-134.269 113.148  0.00 97.00      PROA   
ATOM   4008 HD12 LEU P 256     -33.718-133.510 111.934  0.00 97.00      PROA   
ATOM   4009 HD13 LEU P 256     -35.401-132.900 112.154  0.00 97.00      PROA   
ATOM   4010  CD2 LEU P 256     -35.109-132.020 114.793  0.00 97.00      PROA   
ATOM   4011 HD21 LEU P 256     -34.744-131.271 115.526  0.00 97.00      PROA   
ATOM   4012 HD22 LEU P 256     -35.391-132.947 115.335  0.00 97.00      PROA   
ATOM   4013 HD23 LEU P 256     -36.017-131.617 114.295  0.00 97.00      PROA   
ATOM   4014  C   LEU P 256     -32.990-135.139 115.087  0.00 97.00      PROA   
ATOM   4015  O   LEU P 256     -32.184-135.795 114.437  0.00 97.00      PROA   
ATOM   4016  N   GLU P 257     -34.191-135.664 115.430  0.00 97.00      PROA   
ATOM   4017  HN  GLU P 257     -34.865-135.132 115.934  0.00 97.00      PROA   
ATOM   4018  CA  GLU P 257     -34.550-137.042 115.150  0.00 97.00      PROA   
ATOM   4019  HA  GLU P 257     -33.654-137.644 115.181  0.00 97.00      PROA   
ATOM   4020  CB  GLU P 257     -35.540-137.611 116.202  0.00 97.00      PROA   
ATOM   4021  HB1 GLU P 257     -36.516-137.084 116.150  0.00 97.00      PROA   
ATOM   4022  HB2 GLU P 257     -35.105-137.370 117.202  0.00 97.00      PROA   
ATOM   4023  CG  GLU P 257     -35.711-139.149 116.155  0.00 97.00      PROA   
ATOM   4024  HG1 GLU P 257     -35.658-139.546 117.192  0.00 97.00      PROA   
ATOM   4025  HG2 GLU P 257     -34.898-139.622 115.568  0.00 97.00      PROA   
ATOM   4026  CD  GLU P 257     -37.048-139.591 115.574  0.00 97.00      PROA   
ATOM   4027  OE1 GLU P 257     -37.260-139.381 114.362  0.00 97.00      PROA   
ATOM   4028  OE2 GLU P 257     -37.859-140.183 116.328  0.00 97.00      PROA   
ATOM   4029  C   GLU P 257     -35.146-137.180 113.767  0.00 97.00      PROA   
ATOM   4030  O   GLU P 257     -36.032-136.425 113.371  0.00 97.00      PROA   
ATOM   4031  N   LEU P 258     -34.653-138.180 113.002  0.00 97.00      PROA   
ATOM   4032  HN  LEU P 258     -33.910-138.749 113.350  0.00 97.00      PROA   
ATOM   4033  CA  LEU P 258     -35.155-138.523 111.691  0.00 97.00      PROA   
ATOM   4034  HA  LEU P 258     -36.174-138.174 111.609  0.00 97.00      PROA   
ATOM   4035  CB  LEU P 258     -34.324-137.925 110.525  0.00 97.00      PROA   
ATOM   4036  HB1 LEU P 258     -34.714-138.286 109.548  0.00 97.00      PROA   
ATOM   4037  HB2 LEU P 258     -33.278-138.283 110.624  0.00 97.00      PROA   
ATOM   4038  CG  LEU P 258     -34.289-136.378 110.477  0.00 97.00      PROA   
ATOM   4039  HG  LEU P 258     -34.025-136.002 111.492  0.00 97.00      PROA   
ATOM   4040  CD1 LEU P 258     -33.191-135.881 109.523  0.00 97.00      PROA   
ATOM   4041 HD11 LEU P 258     -33.411-136.211 108.485  0.00 97.00      PROA   
ATOM   4042 HD12 LEU P 258     -32.202-136.284 109.821  0.00 97.00      PROA   
ATOM   4043 HD13 LEU P 258     -33.144-134.772 109.545  0.00 97.00      PROA   
ATOM   4044  CD2 LEU P 258     -35.646-135.771 110.077  0.00 97.00      PROA   
ATOM   4045 HD21 LEU P 258     -36.439-136.066 110.793  0.00 97.00      PROA   
ATOM   4046 HD22 LEU P 258     -35.934-136.116 109.061  0.00 97.00      PROA   
ATOM   4047 HD23 LEU P 258     -35.580-134.663 110.066  0.00 97.00      PROA   
ATOM   4048  C   LEU P 258     -35.195-140.033 111.563  0.00 97.00      PROA   
ATOM   4049  O   LEU P 258     -34.382-140.651 110.880  0.00 97.00      PROA   
ATOM   4050  N   GLN P 259     -36.174-140.682 112.230  0.00 97.00      PROA   
ATOM   4051  HN  GLN P 259     -36.709-140.200 112.928  0.00 97.00      PROA   
ATOM   4052  CA  GLN P 259     -36.561-142.052 111.965  0.00 97.00      PROA   
ATOM   4053  HA  GLN P 259     -35.661-142.637 112.066  0.00 97.00      PROA   
ATOM   4054  CB  GLN P 259     -37.593-142.613 112.981  0.00 97.00      PROA   
ATOM   4055  HB1 GLN P 259     -38.095-143.513 112.558  0.00 97.00      PROA   
ATOM   4056  HB2 GLN P 259     -38.375-141.840 113.149  0.00 97.00      PROA   
ATOM   4057  CG  GLN P 259     -36.984-143.013 114.339  0.00 97.00      PROA   
ATOM   4058  HG1 GLN P 259     -36.540-142.132 114.845  0.00 97.00      PROA   
ATOM   4059  HG2 GLN P 259     -36.184-143.770 114.203  0.00 97.00      PROA   
ATOM   4060  CD  GLN P 259     -38.074-143.639 115.217  0.00 97.00      PROA   
ATOM   4061  OE1 GLN P 259     -38.363-144.836 115.112  0.00 97.00      PROA   
ATOM   4062  NE2 GLN P 259     -38.705-142.809 116.091  0.00 97.00      PROA   
ATOM   4063 HE21 GLN P 259     -39.417-143.176 116.684  0.00 97.00      PROA   
ATOM   4064 HE22 GLN P 259     -38.442-141.842 116.132  0.00 97.00      PROA   
ATOM   4065  C   GLN P 259     -37.061-142.273 110.548  0.00 97.00      PROA   
ATOM   4066  O   GLN P 259     -37.799-141.463 109.999  0.00 97.00      PROA   
ATOM   4067  N   VAL P 260     -36.639-143.396 109.926  0.00 97.00      PROA   
ATOM   4068  HN  VAL P 260     -36.022-144.028 110.384  0.00 97.00      PROA   
ATOM   4069  CA  VAL P 260     -36.992-143.757 108.571  0.00 97.00      PROA   
ATOM   4070  HA  VAL P 260     -37.811-143.141 108.237  0.00 97.00      PROA   
ATOM   4071  CB  VAL P 260     -35.828-143.603 107.596  0.00 97.00      PROA   
ATOM   4072  HB  VAL P 260     -34.998-144.266 107.918  0.00 97.00      PROA   
ATOM   4073  CG1 VAL P 260     -36.266-143.980 106.165  0.00 97.00      PROA   
ATOM   4074 HG11 VAL P 260     -37.139-143.370 105.850  0.00 97.00      PROA   
ATOM   4075 HG12 VAL P 260     -36.529-145.055 106.089  0.00 97.00      PROA   
ATOM   4076 HG13 VAL P 260     -35.433-143.786 105.458  0.00 97.00      PROA   
ATOM   4077  CG2 VAL P 260     -35.288-142.155 107.629  0.00 97.00      PROA   
ATOM   4078 HG21 VAL P 260     -34.851-141.909 108.618  0.00 97.00      PROA   
ATOM   4079 HG22 VAL P 260     -36.099-141.432 107.410  0.00 97.00      PROA   
ATOM   4080 HG23 VAL P 260     -34.489-142.032 106.867  0.00 97.00      PROA   
ATOM   4081  C   VAL P 260     -37.457-145.200 108.636  0.00 97.00      PROA   
ATOM   4082  O   VAL P 260     -36.789-146.045 109.226  0.00 97.00      PROA   
ATOM   4083  N   LEU P 261     -38.641-145.512 108.057  0.00 97.00      PROA   
ATOM   4084  HN  LEU P 261     -39.161-144.807 107.574  0.00 97.00      PROA   
ATOM   4085  CA  LEU P 261     -39.252-146.824 108.143  0.00 97.00      PROA   
ATOM   4086  HA  LEU P 261     -38.544-147.507 108.583  0.00 97.00      PROA   
ATOM   4087  CB  LEU P 261     -40.533-146.841 109.013  0.00 97.00      PROA   
ATOM   4088  HB1 LEU P 261     -41.029-147.834 108.940  0.00 97.00      PROA   
ATOM   4089  HB2 LEU P 261     -41.243-146.076 108.627  0.00 97.00      PROA   
ATOM   4090  CG  LEU P 261     -40.293-146.571 110.520  0.00 97.00      PROA   
ATOM   4091  HG  LEU P 261     -39.853-145.553 110.628  0.00 97.00      PROA   
ATOM   4092  CD1 LEU P 261     -41.630-146.596 111.282  0.00 97.00      PROA   
ATOM   4093 HD11 LEU P 261     -42.084-147.609 111.218  0.00 97.00      PROA   
ATOM   4094 HD12 LEU P 261     -42.340-145.864 110.845  0.00 97.00      PROA   
ATOM   4095 HD13 LEU P 261     -41.470-146.346 112.352  0.00 97.00      PROA   
ATOM   4096  CD2 LEU P 261     -39.315-147.573 111.161  0.00 97.00      PROA   
ATOM   4097 HD21 LEU P 261     -39.226-147.372 112.249  0.00 97.00      PROA   
ATOM   4098 HD22 LEU P 261     -38.304-147.485 110.714  0.00 97.00      PROA   
ATOM   4099 HD23 LEU P 261     -39.685-148.611 111.021  0.00 97.00      PROA   
ATOM   4100  C   LEU P 261     -39.564-147.404 106.783  0.00 97.00      PROA   
ATOM   4101  O   LEU P 261     -40.145-146.767 105.910  0.00 97.00      PROA   
ATOM   4102  N   GLY P 262     -39.168-148.682 106.601  0.00 97.00      PROA   
ATOM   4103  HN  GLY P 262     -38.742-149.180 107.350  0.00 97.00      PROA   
ATOM   4104  CA  GLY P 262     -39.366-149.460 105.405  0.00 97.00      PROA   
ATOM   4105  HA1 GLY P 262     -38.459-149.417 104.823  0.00 97.00      PROA   
ATOM   4106  HA2 GLY P 262     -40.253-149.131 104.881  0.00 97.00      PROA   
ATOM   4107  C   GLY P 262     -39.552-150.877 105.830  0.00 97.00      PROA   
ATOM   4108  O   GLY P 262     -39.213-151.261 106.947  0.00 97.00      PROA   
ATOM   4109  N   HSD P 263     -40.081-151.706 104.912  0.00 97.00      PROA   
ATOM   4110  HN  HSD P 263     -40.300-151.376 103.998  0.00 97.00      PROA   
ATOM   4111  CA  HSD P 263     -40.284-153.117 105.125  0.00 97.00      PROA   
ATOM   4112  HA  HSD P 263     -39.790-153.439 106.032  0.00 97.00      PROA   
ATOM   4113  CB  HSD P 263     -41.785-153.487 105.188  0.00 97.00      PROA   
ATOM   4114  HB1 HSD P 263     -41.916-154.590 105.209  0.00 97.00      PROA   
ATOM   4115  HB2 HSD P 263     -42.297-153.098 104.281  0.00 97.00      PROA   
ATOM   4116  ND1 HSD P 263     -42.785-153.577 107.544  0.00 97.00      PROA   
ATOM   4117  HD1 HSD P 263     -42.614-154.547 107.718  0.00 97.00      PROA   
ATOM   4118  CG  HSD P 263     -42.450-152.878 106.401  0.00 97.00      PROA   
ATOM   4119  CE1 HSD P 263     -43.430-152.708 108.363  0.00 97.00      PROA   
ATOM   4120  HE1 HSD P 263     -43.813-152.986 109.345  0.00 97.00      PROA   
ATOM   4121  NE2 HSD P 263     -43.544-151.509 107.825  0.00 97.00      PROA   
ATOM   4122  CD2 HSD P 263     -42.936-151.619 106.587  0.00 97.00      PROA   
ATOM   4123  HD2 HSD P 263     -42.903-150.759 105.930  0.00 97.00      PROA   
ATOM   4124  C   HSD P 263     -39.604-153.772 103.957  0.00 97.00      PROA   
ATOM   4125  O   HSD P 263     -39.713-153.286 102.833  0.00 97.00      PROA   
ATOM   4126  N   GLN P 264     -38.833-154.859 104.202  0.00 97.00      PROA   
ATOM   4127  HN  GLN P 264     -38.775-155.252 105.118  0.00 97.00      PROA   
ATOM   4128  CA  GLN P 264     -37.955-155.467 103.219  0.00 97.00      PROA   
ATOM   4129  HA  GLN P 264     -37.258-154.691 102.931  0.00 97.00      PROA   
ATOM   4130  CB  GLN P 264     -37.103-156.602 103.844  0.00 97.00      PROA   
ATOM   4131  HB1 GLN P 264     -36.619-157.211 103.049  0.00 97.00      PROA   
ATOM   4132  HB2 GLN P 264     -37.799-157.265 104.406  0.00 97.00      PROA   
ATOM   4133  CG  GLN P 264     -35.995-156.055 104.777  0.00 97.00      PROA   
ATOM   4134  HG1 GLN P 264     -36.376-155.187 105.356  0.00 97.00      PROA   
ATOM   4135  HG2 GLN P 264     -35.127-155.707 104.178  0.00 97.00      PROA   
ATOM   4136  CD  GLN P 264     -35.527-157.091 105.807  0.00 97.00      PROA   
ATOM   4137  OE1 GLN P 264     -35.668-156.882 107.018  0.00 97.00      PROA   
ATOM   4138  NE2 GLN P 264     -34.953-158.224 105.324  0.00 97.00      PROA   
ATOM   4139 HE21 GLN P 264     -34.649-158.913 105.980  0.00 97.00      PROA   
ATOM   4140 HE22 GLN P 264     -34.842-158.346 104.339  0.00 97.00      PROA   
ATOM   4141  C   GLN P 264     -38.625-155.911 101.928  0.00 97.00      PROA   
ATOM   4142  O   GLN P 264     -39.682-156.537 101.920  0.00 97.00      PROA   
ATOM   4143  N   GLN P 265     -37.998-155.535 100.794  0.00 97.00      PROA   
ATOM   4144  HN  GLN P 265     -37.118-155.066 100.849  0.00 97.00      PROA   
ATOM   4145  CA  GLN P 265     -38.579-155.548  99.476  0.00 97.00      PROA   
ATOM   4146  HA  GLN P 265     -39.645-155.655  99.601  0.00 97.00      PROA   
ATOM   4147  CB  GLN P 265     -38.335-154.204  98.718  0.00 97.00      PROA   
ATOM   4148  HB1 GLN P 265     -38.982-153.431  99.191  0.00 97.00      PROA   
ATOM   4149  HB2 GLN P 265     -38.683-154.309  97.666  0.00 97.00      PROA   
ATOM   4150  CG  GLN P 265     -36.876-153.667  98.686  0.00 97.00      PROA   
ATOM   4151  HG1 GLN P 265     -36.802-152.867  97.917  0.00 97.00      PROA   
ATOM   4152  HG2 GLN P 265     -36.187-154.483  98.385  0.00 97.00      PROA   
ATOM   4153  CD  GLN P 265     -36.378-153.108 100.033  0.00 97.00      PROA   
ATOM   4154  OE1 GLN P 265     -35.749-153.820 100.823  0.00 97.00      PROA   
ATOM   4155  NE2 GLN P 265     -36.655-151.801 100.297  0.00 97.00      PROA   
ATOM   4156 HE21 GLN P 265     -36.369-151.419 101.179  0.00 97.00      PROA   
ATOM   4157 HE22 GLN P 265     -37.135-151.239  99.628  0.00 97.00      PROA   
ATOM   4158  C   GLN P 265     -38.065-156.709  98.640  0.00 97.00      PROA   
ATOM   4159  O   GLN P 265     -36.948-157.175  98.865  0.00 97.00      PROA   
ATOM   4160  N   PRO P 266     -38.817-157.217  97.656  0.00 97.00      PROA   
ATOM   4161  CD  PRO P 266     -40.257-156.975  97.514  0.00 97.00      PROA   
ATOM   4162  HD1 PRO P 266     -40.408-155.924  97.182  0.00 97.00      PROA   
ATOM   4163  HD2 PRO P 266     -40.802-157.163  98.466  0.00 97.00      PROA   
ATOM   4164  CA  PRO P 266     -38.277-157.877  96.468  0.00 97.00      PROA   
ATOM   4165  HA  PRO P 266     -37.939-158.853  96.787  0.00 97.00      PROA   
ATOM   4166  CB  PRO P 266     -39.471-157.951  95.497  0.00 97.00      PROA   
ATOM   4167  HB1 PRO P 266     -39.432-158.846  94.846  0.00 97.00      PROA   
ATOM   4168  HB2 PRO P 266     -39.515-157.040  94.860  0.00 97.00      PROA   
ATOM   4169  CG  PRO P 266     -40.696-157.942  96.416  0.00 97.00      PROA   
ATOM   4170  HG1 PRO P 266     -41.618-157.611  95.898  0.00 97.00      PROA   
ATOM   4171  HG2 PRO P 266     -40.854-158.952  96.853  0.00 97.00      PROA   
ATOM   4172  C   PRO P 266     -37.075-157.183  95.838  0.00 97.00      PROA   
ATOM   4173  O   PRO P 266     -37.079-155.959  95.722  0.00 97.00      PROA   
ATOM   4174  N   THR P 267     -36.039-157.944  95.425  0.00 97.00      PROA   
ATOM   4175  HN  THR P 267     -35.998-158.914  95.653  0.00 97.00      PROA   
ATOM   4176  CA  THR P 267     -34.937-157.450  94.608  0.00 97.00      PROA   
ATOM   4177  HA  THR P 267     -34.554-156.589  95.139  0.00 97.00      PROA   
ATOM   4178  CB  THR P 267     -33.793-158.450  94.472  0.00 97.00      PROA   
ATOM   4179  HB  THR P 267     -33.940-159.126  93.601  0.00 97.00      PROA   
ATOM   4180  OG1 THR P 267     -33.706-159.282  95.620  0.00 97.00      PROA   
ATOM   4181  HG1 THR P 267     -33.600-158.682  96.362  0.00 97.00      PROA   
ATOM   4182  CG2 THR P 267     -32.453-157.707  94.317  0.00 97.00      PROA   
ATOM   4183 HG21 THR P 267     -32.264-157.061  95.201  0.00 97.00      PROA   
ATOM   4184 HG22 THR P 267     -32.457-157.070  93.410  0.00 97.00      PROA   
ATOM   4185 HG23 THR P 267     -31.622-158.439  94.233  0.00 97.00      PROA   
ATOM   4186  C   THR P 267     -35.338-156.945  93.218  0.00 97.00      PROA   
ATOM   4187  O   THR P 267     -34.816-155.896  92.840  0.00 97.00      PROA   
ATOM   4188  N   PRO P 268     -36.215-157.555  92.408  0.00 97.00      PROA   
ATOM   4189  CD  PRO P 268     -36.598-158.974  92.471  0.00 97.00      PROA   
ATOM   4190  HD1 PRO P 268     -36.972-159.259  93.474  0.00 97.00      PROA   
ATOM   4191  HD2 PRO P 268     -35.726-159.607  92.193  0.00 97.00      PROA   
ATOM   4192  CA  PRO P 268     -36.777-156.900  91.231  0.00 97.00      PROA   
ATOM   4193  HA  PRO P 268     -36.013-156.348  90.701  0.00 97.00      PROA   
ATOM   4194  CB  PRO P 268     -37.346-158.060  90.395  0.00 97.00      PROA   
ATOM   4195  HB1 PRO P 268     -36.542-158.455  89.734  0.00 97.00      PROA   
ATOM   4196  HB2 PRO P 268     -38.209-157.767  89.763  0.00 97.00      PROA   
ATOM   4197  CG  PRO P 268     -37.713-159.124  91.433  0.00 97.00      PROA   
ATOM   4198  HG1 PRO P 268     -38.685-158.852  91.901  0.00 97.00      PROA   
ATOM   4199  HG2 PRO P 268     -37.778-160.145  91.009  0.00 97.00      PROA   
ATOM   4200  C   PRO P 268     -37.875-155.923  91.618  0.00 97.00      PROA   
ATOM   4201  O   PRO P 268     -38.572-156.141  92.608  0.00 97.00      PROA   
ATOM   4202  N   VAL P 269     -38.017-154.837  90.828  0.00 97.00      PROA   
ATOM   4203  HN  VAL P 269     -37.466-154.696  90.011  0.00 97.00      PROA   
ATOM   4204  CA  VAL P 269     -39.045-153.837  90.928  0.00 97.00      PROA   
ATOM   4205  HA  VAL P 269     -39.947-154.301  91.302  0.00 97.00      PROA   
ATOM   4206  CB  VAL P 269     -38.640-152.667  91.832  0.00 97.00      PROA   
ATOM   4207  HB  VAL P 269     -38.374-153.091  92.830  0.00 97.00      PROA   
ATOM   4208  CG1 VAL P 269     -37.400-151.934  91.277  0.00 97.00      PROA   
ATOM   4209 HG11 VAL P 269     -37.627-151.504  90.279  0.00 97.00      PROA   
ATOM   4210 HG12 VAL P 269     -36.539-152.626  91.180  0.00 97.00      PROA   
ATOM   4211 HG13 VAL P 269     -37.109-151.101  91.953  0.00 97.00      PROA   
ATOM   4212  CG2 VAL P 269     -39.826-151.702  92.027  0.00 97.00      PROA   
ATOM   4213 HG21 VAL P 269     -40.707-152.244  92.428  0.00 97.00      PROA   
ATOM   4214 HG22 VAL P 269     -40.104-151.244  91.056  0.00 97.00      PROA   
ATOM   4215 HG23 VAL P 269     -39.553-150.886  92.729  0.00 97.00      PROA   
ATOM   4216  C   VAL P 269     -39.308-153.415  89.460  0.00 97.00      PROA   
ATOM   4217  OT1 VAL P 269     -38.407-153.631  88.601  0.00 97.00      PROA   
ATOM   4218  OT2 VAL P 269     -40.421-152.901  89.171  0.00 97.00      PROA   
END
