# Supplementary material for: The solution structure of the unbound IgG Fc receptor CD64 resembles its crystal structure: Implications for function
Source: PLoS One. 2023 Sep 21;18(9):e0288351. doi: 10.1371/journal.pone.0288351 (PMC10513344; doi:10.1371/journal.pone.0288351)
Supplement: S1 File — (ZIP) [file pone.0288351.s003.zip › CD64V03 E11/Top100/EM_done_ready_for_EM_top100_0p11_E11.dcd_251383.pdb.pdb]

REMARK  FINAL COORDINATES WRITTEN BY NAMD AT TIMESTEP 2000
ATOM      1  N   LYS P   1      -6.122 -54.821 118.735  0.00 97.00      PROA   
ATOM      2  HT1 LYS P   1      -5.410 -55.537 118.478  0.00 97.00      PROA   
ATOM      3  HT2 LYS P   1      -5.992 -54.629 119.752  0.00 97.00      PROA   
ATOM      4  HT3 LYS P   1      -5.942 -53.959 118.186  0.00 97.00      PROA   
ATOM      5  CA  LYS P   1      -7.475 -55.364 118.468  0.00 97.00      PROA   
ATOM      6  HA  LYS P   1      -7.476 -56.392 118.798  0.00 97.00      PROA   
ATOM      7  CB  LYS P   1      -8.570 -54.588 119.261  0.00 97.00      PROA   
ATOM      8  HB1 LYS P   1      -9.564 -54.862 118.847  0.00 97.00      PROA   
ATOM      9  HB2 LYS P   1      -8.452 -53.492 119.121  0.00 97.00      PROA   
ATOM     10  CG  LYS P   1      -8.600 -54.917 120.770  0.00 97.00      PROA   
ATOM     11  HG1 LYS P   1      -7.733 -54.418 121.257  0.00 97.00      PROA   
ATOM     12  HG2 LYS P   1      -8.479 -56.012 120.922  0.00 97.00      PROA   
ATOM     13  CD  LYS P   1      -9.881 -54.457 121.498  0.00 97.00      PROA   
ATOM     14  HD1 LYS P   1     -10.043 -53.376 121.287  0.00 97.00      PROA   
ATOM     15  HD2 LYS P   1      -9.702 -54.565 122.592  0.00 97.00      PROA   
ATOM     16  CE  LYS P   1     -11.140 -55.255 121.111  0.00 97.00      PROA   
ATOM     17  HE1 LYS P   1     -10.962 -56.342 121.255  0.00 97.00      PROA   
ATOM     18  HE2 LYS P   1     -11.415 -55.070 120.051  0.00 97.00      PROA   
ATOM     19  NZ  LYS P   1     -12.307 -54.874 121.949  0.00 97.00      PROA   
ATOM     20  HZ1 LYS P   1     -12.498 -53.857 121.847  0.00 97.00      PROA   
ATOM     21  HZ2 LYS P   1     -12.109 -55.088 122.947  0.00 97.00      PROA   
ATOM     22  HZ3 LYS P   1     -13.143 -55.413 121.644  0.00 97.00      PROA   
ATOM     23  C   LYS P   1      -7.762 -55.379 116.991  0.00 97.00      PROA   
ATOM     24  O   LYS P   1      -7.038 -54.780 116.199  0.00 97.00      PROA   
ATOM     25  N   ALA P   2      -8.842 -56.080 116.588  0.00 97.00      PROA   
ATOM     26  HN  ALA P   2      -9.408 -56.621 117.205  0.00 97.00      PROA   
ATOM     27  CA  ALA P   2      -9.347 -56.094 115.249  0.00 97.00      PROA   
ATOM     28  HA  ALA P   2      -9.326 -55.095 114.832  0.00 97.00      PROA   
ATOM     29  CB  ALA P   2      -8.595 -57.102 114.354  0.00 97.00      PROA   
ATOM     30  HB1 ALA P   2      -8.616 -58.115 114.807  0.00 97.00      PROA   
ATOM     31  HB2 ALA P   2      -7.531 -56.796 114.251  0.00 97.00      PROA   
ATOM     32  HB3 ALA P   2      -9.041 -57.153 113.339  0.00 97.00      PROA   
ATOM     33  C   ALA P   2     -10.780 -56.514 115.456  0.00 97.00      PROA   
ATOM     34  O   ALA P   2     -11.170 -56.808 116.586  0.00 97.00      PROA   
ATOM     35  N   VAL P   3     -11.593 -56.526 114.371  0.00 97.00      PROA   
ATOM     36  HN  VAL P   3     -11.277 -56.187 113.490  0.00 97.00      PROA   
ATOM     37  CA  VAL P   3     -12.883 -57.183 114.305  0.00 97.00      PROA   
ATOM     38  HA  VAL P   3     -12.856 -58.060 114.935  0.00 97.00      PROA   
ATOM     39  CB  VAL P   3     -14.118 -56.337 114.654  0.00 97.00      PROA   
ATOM     40  HB  VAL P   3     -15.030 -56.956 114.476  0.00 97.00      PROA   
ATOM     41  CG1 VAL P   3     -14.120 -55.973 116.153  0.00 97.00      PROA   
ATOM     42 HG11 VAL P   3     -13.296 -55.264 116.378  0.00 97.00      PROA   
ATOM     43 HG12 VAL P   3     -13.993 -56.884 116.772  0.00 97.00      PROA   
ATOM     44 HG13 VAL P   3     -15.082 -55.486 116.424  0.00 97.00      PROA   
ATOM     45  CG2 VAL P   3     -14.215 -55.066 113.784  0.00 97.00      PROA   
ATOM     46 HG21 VAL P   3     -14.352 -55.321 112.715  0.00 97.00      PROA   
ATOM     47 HG22 VAL P   3     -13.300 -54.446 113.888  0.00 97.00      PROA   
ATOM     48 HG23 VAL P   3     -15.083 -54.452 114.105  0.00 97.00      PROA   
ATOM     49  C   VAL P   3     -12.966 -57.651 112.868  0.00 97.00      PROA   
ATOM     50  O   VAL P   3     -12.397 -57.017 111.979  0.00 97.00      PROA   
ATOM     51  N   ILE P   4     -13.643 -58.797 112.600  0.00 97.00      PROA   
ATOM     52  HN  ILE P   4     -14.029 -59.353 113.334  0.00 97.00      PROA   
ATOM     53  CA  ILE P   4     -13.680 -59.377 111.264  0.00 97.00      PROA   
ATOM     54  HA  ILE P   4     -12.928 -58.898 110.655  0.00 97.00      PROA   
ATOM     55  CB  ILE P   4     -13.319 -60.865 111.256  0.00 97.00      PROA   
ATOM     56  HB  ILE P   4     -14.044 -61.420 111.892  0.00 97.00      PROA   
ATOM     57  CG2 ILE P   4     -13.373 -61.406 109.806  0.00 97.00      PROA   
ATOM     58 HG21 ILE P   4     -12.785 -60.746 109.132  0.00 97.00      PROA   
ATOM     59 HG22 ILE P   4     -14.417 -61.465 109.437  0.00 97.00      PROA   
ATOM     60 HG23 ILE P   4     -12.937 -62.422 109.743  0.00 97.00      PROA   
ATOM     61  CG1 ILE P   4     -11.906 -61.082 111.853  0.00 97.00      PROA   
ATOM     62 HG11 ILE P   4     -11.772 -60.495 112.787  0.00 97.00      PROA   
ATOM     63 HG12 ILE P   4     -11.174 -60.703 111.111  0.00 97.00      PROA   
ATOM     64  CD  ILE P   4     -11.581 -62.539 112.192  0.00 97.00      PROA   
ATOM     65  HD1 ILE P   4     -11.805 -63.223 111.349  0.00 97.00      PROA   
ATOM     66  HD2 ILE P   4     -12.170 -62.864 113.076  0.00 97.00      PROA   
ATOM     67  HD3 ILE P   4     -10.503 -62.636 112.435  0.00 97.00      PROA   
ATOM     68  C   ILE P   4     -15.024 -59.139 110.584  0.00 97.00      PROA   
ATOM     69  O   ILE P   4     -16.090 -59.355 111.156  0.00 97.00      PROA   
ATOM     70  N   LYS P   5     -14.992 -58.693 109.304  0.00 97.00      PROA   
ATOM     71  HN  LYS P   5     -14.118 -58.424 108.898  0.00 97.00      PROA   
ATOM     72  CA  LYS P   5     -16.171 -58.541 108.474  0.00 97.00      PROA   
ATOM     73  HA  LYS P   5     -17.060 -58.762 109.046  0.00 97.00      PROA   
ATOM     74  CB  LYS P   5     -16.288 -57.111 107.885  0.00 97.00      PROA   
ATOM     75  HB1 LYS P   5     -17.220 -57.029 107.283  0.00 97.00      PROA   
ATOM     76  HB2 LYS P   5     -15.426 -56.917 107.207  0.00 97.00      PROA   
ATOM     77  CG  LYS P   5     -16.287 -55.989 108.937  0.00 97.00      PROA   
ATOM     78  HG1 LYS P   5     -16.307 -55.023 108.383  0.00 97.00      PROA   
ATOM     79  HG2 LYS P   5     -15.331 -56.022 109.506  0.00 97.00      PROA   
ATOM     80  CD  LYS P   5     -17.470 -56.038 109.923  0.00 97.00      PROA   
ATOM     81  HD1 LYS P   5     -17.511 -57.046 110.390  0.00 97.00      PROA   
ATOM     82  HD2 LYS P   5     -18.418 -55.887 109.363  0.00 97.00      PROA   
ATOM     83  CE  LYS P   5     -17.364 -55.017 111.064  0.00 97.00      PROA   
ATOM     84  HE1 LYS P   5     -16.448 -55.228 111.662  0.00 97.00      PROA   
ATOM     85  HE2 LYS P   5     -18.247 -55.050 111.733  0.00 97.00      PROA   
ATOM     86  NZ  LYS P   5     -17.238 -53.648 110.539  0.00 97.00      PROA   
ATOM     87  HZ1 LYS P   5     -18.104 -53.218 110.173  0.00 97.00      PROA   
ATOM     88  HZ2 LYS P   5     -16.503 -53.656 109.795  0.00 97.00      PROA   
ATOM     89  HZ3 LYS P   5     -16.795 -53.045 111.266  0.00 97.00      PROA   
ATOM     90  C   LYS P   5     -16.123 -59.504 107.305  0.00 97.00      PROA   
ATOM     91  O   LYS P   5     -15.288 -59.385 106.416  0.00 97.00      PROA   
ATOM     92  N   LEU P   6     -17.063 -60.474 107.242  0.00 97.00      PROA   
ATOM     93  HN  LEU P   6     -17.708 -60.623 107.988  0.00 97.00      PROA   
ATOM     94  CA  LEU P   6     -17.256 -61.314 106.077  0.00 97.00      PROA   
ATOM     95  HA  LEU P   6     -16.286 -61.598 105.691  0.00 97.00      PROA   
ATOM     96  CB  LEU P   6     -18.035 -62.613 106.411  0.00 97.00      PROA   
ATOM     97  HB1 LEU P   6     -17.996 -63.270 105.514  0.00 97.00      PROA   
ATOM     98  HB2 LEU P   6     -19.104 -62.390 106.615  0.00 97.00      PROA   
ATOM     99  CG  LEU P   6     -17.494 -63.424 107.618  0.00 97.00      PROA   
ATOM    100  HG  LEU P   6     -16.399 -63.235 107.707  0.00 97.00      PROA   
ATOM    101  CD1 LEU P   6     -18.166 -63.042 108.953  0.00 97.00      PROA   
ATOM    102 HD11 LEU P   6     -19.266 -63.184 108.876  0.00 97.00      PROA   
ATOM    103 HD12 LEU P   6     -17.963 -61.989 109.228  0.00 97.00      PROA   
ATOM    104 HD13 LEU P   6     -17.789 -63.691 109.771  0.00 97.00      PROA   
ATOM    105  CD2 LEU P   6     -17.682 -64.932 107.380  0.00 97.00      PROA   
ATOM    106 HD21 LEU P   6     -17.146 -65.257 106.465  0.00 97.00      PROA   
ATOM    107 HD22 LEU P   6     -18.761 -65.166 107.262  0.00 97.00      PROA   
ATOM    108 HD23 LEU P   6     -17.291 -65.507 108.246  0.00 97.00      PROA   
ATOM    109  C   LEU P   6     -17.999 -60.520 105.005  0.00 97.00      PROA   
ATOM    110  O   LEU P   6     -19.063 -59.965 105.266  0.00 97.00      PROA   
ATOM    111  N   GLN P   7     -17.431 -60.395 103.780  0.00 97.00      PROA   
ATOM    112  HN  GLN P   7     -16.539 -60.804 103.584  0.00 97.00      PROA   
ATOM    113  CA  GLN P   7     -18.029 -59.627 102.695  0.00 97.00      PROA   
ATOM    114  HA  GLN P   7     -18.254 -58.657 103.119  0.00 97.00      PROA   
ATOM    115  CB  GLN P   7     -16.987 -59.341 101.579  0.00 97.00      PROA   
ATOM    116  HB1 GLN P   7     -16.461 -60.295 101.357  0.00 97.00      PROA   
ATOM    117  HB2 GLN P   7     -16.233 -58.653 102.026  0.00 97.00      PROA   
ATOM    118  CG  GLN P   7     -17.529 -58.752 100.259  0.00 97.00      PROA   
ATOM    119  HG1 GLN P   7     -18.118 -57.835 100.476  0.00 97.00      PROA   
ATOM    120  HG2 GLN P   7     -18.183 -59.484  99.740  0.00 97.00      PROA   
ATOM    121  CD  GLN P   7     -16.356 -58.343  99.358  0.00 97.00      PROA   
ATOM    122  OE1 GLN P   7     -15.437 -57.649  99.802  0.00 97.00      PROA   
ATOM    123  NE2 GLN P   7     -16.366 -58.769  98.065  0.00 97.00      PROA   
ATOM    124 HE21 GLN P   7     -15.590 -58.512  97.491  0.00 97.00      PROA   
ATOM    125 HE22 GLN P   7     -17.121 -59.320  97.713  0.00 97.00      PROA   
ATOM    126  C   GLN P   7     -19.381 -60.114 102.175  0.00 97.00      PROA   
ATOM    127  O   GLN P   7     -20.301 -59.298 102.097  0.00 97.00      PROA   
ATOM    128  N   PRO P   8     -19.630 -61.387 101.879  0.00 97.00      PROA   
ATOM    129  CD  PRO P   8     -18.645 -62.331 101.364  0.00 97.00      PROA   
ATOM    130  HD1 PRO P   8     -18.116 -62.773 102.232  0.00 97.00      PROA   
ATOM    131  HD2 PRO P   8     -17.924 -61.852 100.668  0.00 97.00      PROA   
ATOM    132  CA  PRO P   8     -20.915 -62.030 102.130  0.00 97.00      PROA   
ATOM    133  HA  PRO P   8     -21.701 -61.433 101.695  0.00 97.00      PROA   
ATOM    134  CB  PRO P   8     -20.796 -63.418 101.456  0.00 97.00      PROA   
ATOM    135  HB1 PRO P   8     -21.666 -63.617 100.796  0.00 97.00      PROA   
ATOM    136  HB2 PRO P   8     -20.719 -64.245 102.194  0.00 97.00      PROA   
ATOM    137  CG  PRO P   8     -19.494 -63.372 100.637  0.00 97.00      PROA   
ATOM    138  HG1 PRO P   8     -19.007 -64.365 100.578  0.00 97.00      PROA   
ATOM    139  HG2 PRO P   8     -19.716 -63.016  99.607  0.00 97.00      PROA   
ATOM    140  C   PRO P   8     -21.106 -62.160 103.640  0.00 97.00      PROA   
ATOM    141  O   PRO P   8     -20.211 -62.775 104.216  0.00 97.00      PROA   
ATOM    142  N   PRO P   9     -22.134 -61.670 104.337  0.00 97.00      PROA   
ATOM    143  CD  PRO P   9     -23.269 -60.967 103.732  0.00 97.00      PROA   
ATOM    144  HD1 PRO P   9     -23.754 -61.588 102.948  0.00 97.00      PROA   
ATOM    145  HD2 PRO P   9     -22.912 -60.005 103.300  0.00 97.00      PROA   
ATOM    146  CA  PRO P   9     -22.198 -61.671 105.803  0.00 97.00      PROA   
ATOM    147  HA  PRO P   9     -21.240 -61.406 106.226  0.00 97.00      PROA   
ATOM    148  CB  PRO P   9     -23.261 -60.590 106.079  0.00 97.00      PROA   
ATOM    149  HB1 PRO P   9     -22.766 -59.593 106.034  0.00 97.00      PROA   
ATOM    150  HB2 PRO P   9     -23.766 -60.680 107.059  0.00 97.00      PROA   
ATOM    151  CG  PRO P   9     -24.225 -60.704 104.896  0.00 97.00      PROA   
ATOM    152  HG1 PRO P   9     -24.886 -61.585 105.043  0.00 97.00      PROA   
ATOM    153  HG2 PRO P   9     -24.845 -59.798 104.752  0.00 97.00      PROA   
ATOM    154  C   PRO P   9     -22.608 -63.028 106.369  0.00 97.00      PROA   
ATOM    155  O   PRO P   9     -23.398 -63.078 107.310  0.00 97.00      PROA   
ATOM    156  N   TRP P  10     -22.083 -64.144 105.827  0.00 97.00      PROA   
ATOM    157  HN  TRP P  10     -21.373 -64.060 105.132  0.00 97.00      PROA   
ATOM    158  CA  TRP P  10     -22.607 -65.466 106.077  0.00 97.00      PROA   
ATOM    159  HA  TRP P  10     -23.448 -65.409 106.754  0.00 97.00      PROA   
ATOM    160  CB  TRP P  10     -23.072 -66.129 104.755  0.00 97.00      PROA   
ATOM    161  HB1 TRP P  10     -23.592 -67.083 104.982  0.00 97.00      PROA   
ATOM    162  HB2 TRP P  10     -22.170 -66.380 104.149  0.00 97.00      PROA   
ATOM    163  CG  TRP P  10     -23.972 -65.282 103.901  0.00 97.00      PROA   
ATOM    164  CD1 TRP P  10     -23.814 -65.097 102.552  0.00 97.00      PROA   
ATOM    165  HD1 TRP P  10     -23.026 -65.548 101.963  0.00 97.00      PROA   
ATOM    166  NE1 TRP P  10     -24.839 -64.335 102.062  0.00 97.00      PROA   
ATOM    167  HE1 TRP P  10     -25.054 -64.210 101.118  0.00 97.00      PROA   
ATOM    168  CE2 TRP P  10     -25.675 -63.982 103.080  0.00 97.00      PROA   
ATOM    169  CD2 TRP P  10     -25.160 -64.549 104.269  0.00 97.00      PROA   
ATOM    170  CE3 TRP P  10     -25.835 -64.331 105.472  0.00 97.00      PROA   
ATOM    171  HE3 TRP P  10     -25.467 -64.720 106.409  0.00 97.00      PROA   
ATOM    172  CZ3 TRP P  10     -27.016 -63.584 105.462  0.00 97.00      PROA   
ATOM    173  HZ3 TRP P  10     -27.549 -63.417 106.389  0.00 97.00      PROA   
ATOM    174  CZ2 TRP P  10     -26.844 -63.233 103.069  0.00 97.00      PROA   
ATOM    175  HZ2 TRP P  10     -27.230 -62.805 102.156  0.00 97.00      PROA   
ATOM    176  CH2 TRP P  10     -27.514 -63.046 104.279  0.00 97.00      PROA   
ATOM    177  HH2 TRP P  10     -28.426 -62.466 104.305  0.00 97.00      PROA   
ATOM    178  C   TRP P  10     -21.558 -66.332 106.729  0.00 97.00      PROA   
ATOM    179  O   TRP P  10     -20.556 -66.707 106.123  0.00 97.00      PROA   
ATOM    180  N   VAL P  11     -21.784 -66.691 108.012  0.00 97.00      PROA   
ATOM    181  HN  VAL P  11     -22.573 -66.328 108.506  0.00 97.00      PROA   
ATOM    182  CA  VAL P  11     -20.850 -67.479 108.797  0.00 97.00      PROA   
ATOM    183  HA  VAL P  11     -19.847 -67.194 108.510  0.00 97.00      PROA   
ATOM    184  CB  VAL P  11     -21.026 -67.153 110.282  0.00 97.00      PROA   
ATOM    185  HB  VAL P  11     -22.011 -67.528 110.639  0.00 97.00      PROA   
ATOM    186  CG1 VAL P  11     -19.905 -67.803 111.108  0.00 97.00      PROA   
ATOM    187 HG11 VAL P  11     -18.908 -67.487 110.733  0.00 97.00      PROA   
ATOM    188 HG12 VAL P  11     -19.972 -68.906 111.054  0.00 97.00      PROA   
ATOM    189 HG13 VAL P  11     -19.988 -67.504 112.175  0.00 97.00      PROA   
ATOM    190  CG2 VAL P  11     -20.987 -65.617 110.487  0.00 97.00      PROA   
ATOM    191 HG21 VAL P  11     -21.865 -65.113 110.035  0.00 97.00      PROA   
ATOM    192 HG22 VAL P  11     -20.062 -65.190 110.046  0.00 97.00      PROA   
ATOM    193 HG23 VAL P  11     -20.989 -65.380 111.573  0.00 97.00      PROA   
ATOM    194  C   VAL P  11     -21.005 -68.977 108.488  0.00 97.00      PROA   
ATOM    195  O   VAL P  11     -20.120 -69.787 108.758  0.00 97.00      PROA   
ATOM    196  N   SER P  12     -22.127 -69.357 107.840  0.00 97.00      PROA   
ATOM    197  HN  SER P  12     -22.793 -68.657 107.605  0.00 97.00      PROA   
ATOM    198  CA  SER P  12     -22.433 -70.699 107.370  0.00 97.00      PROA   
ATOM    199  HA  SER P  12     -21.610 -71.365 107.585  0.00 97.00      PROA   
ATOM    200  CB  SER P  12     -23.712 -71.265 108.065  0.00 97.00      PROA   
ATOM    201  HB1 SER P  12     -24.501 -70.483 108.078  0.00 97.00      PROA   
ATOM    202  HB2 SER P  12     -23.459 -71.513 109.120  0.00 97.00      PROA   
ATOM    203  OG  SER P  12     -24.250 -72.431 107.444  0.00 97.00      PROA   
ATOM    204  HG1 SER P  12     -23.690 -73.167 107.706  0.00 97.00      PROA   
ATOM    205  C   SER P  12     -22.584 -70.611 105.858  0.00 97.00      PROA   
ATOM    206  O   SER P  12     -23.350 -69.790 105.356  0.00 97.00      PROA   
ATOM    207  N   VAL P  13     -21.821 -71.436 105.090  0.00 97.00      PROA   
ATOM    208  HN  VAL P  13     -21.189 -72.082 105.517  0.00 97.00      PROA   
ATOM    209  CA  VAL P  13     -21.708 -71.260 103.646  0.00 97.00      PROA   
ATOM    210  HA  VAL P  13     -22.643 -70.859 103.283  0.00 97.00      PROA   
ATOM    211  CB  VAL P  13     -20.583 -70.265 103.327  0.00 97.00      PROA   
ATOM    212  HB  VAL P  13     -20.719 -69.387 104.005  0.00 97.00      PROA   
ATOM    213  CG1 VAL P  13     -19.187 -70.860 103.614  0.00 97.00      PROA   
ATOM    214 HG11 VAL P  13     -18.965 -71.703 102.927  0.00 97.00      PROA   
ATOM    215 HG12 VAL P  13     -19.114 -71.222 104.659  0.00 97.00      PROA   
ATOM    216 HG13 VAL P  13     -18.406 -70.084 103.461  0.00 97.00      PROA   
ATOM    217  CG2 VAL P  13     -20.689 -69.734 101.885  0.00 97.00      PROA   
ATOM    218 HG21 VAL P  13     -21.708 -69.346 101.677  0.00 97.00      PROA   
ATOM    219 HG22 VAL P  13     -20.450 -70.530 101.151  0.00 97.00      PROA   
ATOM    220 HG23 VAL P  13     -19.962 -68.910 101.730  0.00 97.00      PROA   
ATOM    221  C   VAL P  13     -21.508 -72.600 102.942  0.00 97.00      PROA   
ATOM    222  O   VAL P  13     -21.082 -73.578 103.544  0.00 97.00      PROA   
ATOM    223  N   PHE P  14     -21.840 -72.706 101.629  0.00 97.00      PROA   
ATOM    224  HN  PHE P  14     -22.250 -71.941 101.135  0.00 97.00      PROA   
ATOM    225  CA  PHE P  14     -21.556 -73.894 100.836  0.00 97.00      PROA   
ATOM    226  HA  PHE P  14     -21.711 -74.757 101.466  0.00 97.00      PROA   
ATOM    227  CB  PHE P  14     -22.459 -74.024  99.579  0.00 97.00      PROA   
ATOM    228  HB1 PHE P  14     -22.147 -74.876  98.938  0.00 97.00      PROA   
ATOM    229  HB2 PHE P  14     -22.398 -73.093  98.973  0.00 97.00      PROA   
ATOM    230  CG  PHE P  14     -23.893 -74.295  99.938  0.00 97.00      PROA   
ATOM    231  CD1 PHE P  14     -24.244 -75.430 100.692  0.00 97.00      PROA   
ATOM    232  HD1 PHE P  14     -23.474 -76.079 101.077  0.00 97.00      PROA   
ATOM    233  CE1 PHE P  14     -25.589 -75.745 100.918  0.00 97.00      PROA   
ATOM    234  HE1 PHE P  14     -25.850 -76.622 101.490  0.00 97.00      PROA   
ATOM    235  CZ  PHE P  14     -26.598 -74.917 100.407  0.00 97.00      PROA   
ATOM    236  HZ  PHE P  14     -27.636 -75.158 100.582  0.00 97.00      PROA   
ATOM    237  CD2 PHE P  14     -24.914 -73.481  99.423  0.00 97.00      PROA   
ATOM    238  HD2 PHE P  14     -24.657 -72.628  98.814  0.00 97.00      PROA   
ATOM    239  CE2 PHE P  14     -26.258 -73.776  99.672  0.00 97.00      PROA   
ATOM    240  HE2 PHE P  14     -27.028 -73.123  99.289  0.00 97.00      PROA   
ATOM    241  C   PHE P  14     -20.123 -73.970 100.339  0.00 97.00      PROA   
ATOM    242  O   PHE P  14     -19.425 -72.967 100.212  0.00 97.00      PROA   
ATOM    243  N   GLN P  15     -19.672 -75.199  99.985  0.00 97.00      PROA   
ATOM    244  HN  GLN P  15     -20.168 -76.017 100.276  0.00 97.00      PROA   
ATOM    245  CA  GLN P  15     -18.534 -75.430  99.105  0.00 97.00      PROA   
ATOM    246  HA  GLN P  15     -17.661 -75.021  99.596  0.00 97.00      PROA   
ATOM    247  CB  GLN P  15     -18.306 -76.946  98.847  0.00 97.00      PROA   
ATOM    248  HB1 GLN P  15     -18.014 -77.413  99.817  0.00 97.00      PROA   
ATOM    249  HB2 GLN P  15     -17.438 -77.071  98.164  0.00 97.00      PROA   
ATOM    250  CG  GLN P  15     -19.565 -77.680  98.311  0.00 97.00      PROA   
ATOM    251  HG1 GLN P  15     -20.346 -76.945  98.025  0.00 97.00      PROA   
ATOM    252  HG2 GLN P  15     -20.003 -78.310  99.113  0.00 97.00      PROA   
ATOM    253  CD  GLN P  15     -19.255 -78.580  97.102  0.00 97.00      PROA   
ATOM    254  OE1 GLN P  15     -18.544 -79.584  97.211  0.00 97.00      PROA   
ATOM    255  NE2 GLN P  15     -19.812 -78.208  95.913  0.00 97.00      PROA   
ATOM    256 HE21 GLN P  15     -20.400 -77.400  95.868  0.00 97.00      PROA   
ATOM    257 HE22 GLN P  15     -19.577 -78.720  95.088  0.00 97.00      PROA   
ATOM    258  C   GLN P  15     -18.685 -74.733  97.750  0.00 97.00      PROA   
ATOM    259  O   GLN P  15     -19.798 -74.594  97.248  0.00 97.00      PROA   
ATOM    260  N   GLU P  16     -17.559 -74.254  97.159  0.00 97.00      PROA   
ATOM    261  HN  GLU P  16     -16.686 -74.370  97.633  0.00 97.00      PROA   
ATOM    262  CA  GLU P  16     -17.460 -73.605  95.854  0.00 97.00      PROA   
ATOM    263  HA  GLU P  16     -16.422 -73.714  95.575  0.00 97.00      PROA   
ATOM    264  CB  GLU P  16     -18.273 -74.292  94.705  0.00 97.00      PROA   
ATOM    265  HB1 GLU P  16     -19.352 -74.190  94.942  0.00 97.00      PROA   
ATOM    266  HB2 GLU P  16     -18.030 -75.378  94.694  0.00 97.00      PROA   
ATOM    267  CG  GLU P  16     -18.045 -73.723  93.282  0.00 97.00      PROA   
ATOM    268  HG1 GLU P  16     -17.067 -74.073  92.891  0.00 97.00      PROA   
ATOM    269  HG2 GLU P  16     -18.021 -72.615  93.301  0.00 97.00      PROA   
ATOM    270  CD  GLU P  16     -19.135 -74.106  92.272  0.00 97.00      PROA   
ATOM    271  OE1 GLU P  16     -20.097 -74.841  92.616  0.00 97.00      PROA   
ATOM    272  OE2 GLU P  16     -19.021 -73.622  91.113  0.00 97.00      PROA   
ATOM    273  C   GLU P  16     -17.695 -72.097  95.930  0.00 97.00      PROA   
ATOM    274  O   GLU P  16     -17.076 -71.331  95.195  0.00 97.00      PROA   
ATOM    275  N   GLU P  17     -18.569 -71.618  96.845  0.00 97.00      PROA   
ATOM    276  HN  GLU P  17     -19.079 -72.259  97.413  0.00 97.00      PROA   
ATOM    277  CA  GLU P  17     -18.881 -70.212  97.068  0.00 97.00      PROA   
ATOM    278  HA  GLU P  17     -19.245 -69.823  96.127  0.00 97.00      PROA   
ATOM    279  CB  GLU P  17     -20.045 -70.087  98.088  0.00 97.00      PROA   
ATOM    280  HB1 GLU P  17     -19.738 -70.666  98.990  0.00 97.00      PROA   
ATOM    281  HB2 GLU P  17     -20.934 -70.605  97.664  0.00 97.00      PROA   
ATOM    282  CG  GLU P  17     -20.449 -68.666  98.551  0.00 97.00      PROA   
ATOM    283  HG1 GLU P  17     -19.590 -68.123  98.992  0.00 97.00      PROA   
ATOM    284  HG2 GLU P  17     -21.223 -68.761  99.342  0.00 97.00      PROA   
ATOM    285  CD  GLU P  17     -21.052 -67.819  97.426  0.00 97.00      PROA   
ATOM    286  OE1 GLU P  17     -20.337 -67.514  96.438  0.00 97.00      PROA   
ATOM    287  OE2 GLU P  17     -22.249 -67.446  97.554  0.00 97.00      PROA   
ATOM    288  C   GLU P  17     -17.689 -69.336  97.463  0.00 97.00      PROA   
ATOM    289  O   GLU P  17     -16.766 -69.774  98.140  0.00 97.00      PROA   
ATOM    290  N   SER P  18     -17.681 -68.055  97.027  0.00 97.00      PROA   
ATOM    291  HN  SER P  18     -18.505 -67.701  96.581  0.00 97.00      PROA   
ATOM    292  CA  SER P  18     -16.584 -67.125  97.233  0.00 97.00      PROA   
ATOM    293  HA  SER P  18     -15.677 -67.691  97.384  0.00 97.00      PROA   
ATOM    294  CB  SER P  18     -16.370 -66.187  96.017  0.00 97.00      PROA   
ATOM    295  HB1 SER P  18     -17.267 -65.545  95.874  0.00 97.00      PROA   
ATOM    296  HB2 SER P  18     -16.250 -66.809  95.104  0.00 97.00      PROA   
ATOM    297  OG  SER P  18     -15.212 -65.364  96.167  0.00 97.00      PROA   
ATOM    298  HG1 SER P  18     -14.459 -65.960  96.209  0.00 97.00      PROA   
ATOM    299  C   SER P  18     -16.832 -66.277  98.463  0.00 97.00      PROA   
ATOM    300  O   SER P  18     -17.885 -65.664  98.620  0.00 97.00      PROA   
ATOM    301  N   VAL P  19     -15.837 -66.212  99.373  0.00 97.00      PROA   
ATOM    302  HN  VAL P  19     -14.974 -66.690  99.221  0.00 97.00      PROA   
ATOM    303  CA  VAL P  19     -15.990 -65.457 100.600  0.00 97.00      PROA   
ATOM    304  HA  VAL P  19     -16.674 -64.643 100.415  0.00 97.00      PROA   
ATOM    305  CB  VAL P  19     -16.602 -66.304 101.726  0.00 97.00      PROA   
ATOM    306  HB  VAL P  19     -17.640 -66.566 101.407  0.00 97.00      PROA   
ATOM    307  CG1 VAL P  19     -15.842 -67.632 101.921  0.00 97.00      PROA   
ATOM    308 HG11 VAL P  19     -14.799 -67.431 102.231  0.00 97.00      PROA   
ATOM    309 HG12 VAL P  19     -15.831 -68.241 100.994  0.00 97.00      PROA   
ATOM    310 HG13 VAL P  19     -16.326 -68.236 102.717  0.00 97.00      PROA   
ATOM    311  CG2 VAL P  19     -16.698 -65.521 103.051  0.00 97.00      PROA   
ATOM    312 HG21 VAL P  19     -17.266 -64.581 102.915  0.00 97.00      PROA   
ATOM    313 HG22 VAL P  19     -15.688 -65.283 103.443  0.00 97.00      PROA   
ATOM    314 HG23 VAL P  19     -17.225 -66.137 103.812  0.00 97.00      PROA   
ATOM    315  C   VAL P  19     -14.682 -64.787 100.960  0.00 97.00      PROA   
ATOM    316  O   VAL P  19     -13.637 -65.419 101.040  0.00 97.00      PROA   
ATOM    317  N   THR P  20     -14.697 -63.451 101.188  0.00 97.00      PROA   
ATOM    318  HN  THR P  20     -15.542 -62.930 101.109  0.00 97.00      PROA   
ATOM    319  CA  THR P  20     -13.500 -62.721 101.579  0.00 97.00      PROA   
ATOM    320  HA  THR P  20     -12.717 -63.433 101.778  0.00 97.00      PROA   
ATOM    321  CB  THR P  20     -12.952 -61.781 100.500  0.00 97.00      PROA   
ATOM    322  HB  THR P  20     -12.949 -62.354  99.543  0.00 97.00      PROA   
ATOM    323  OG1 THR P  20     -11.596 -61.408 100.731  0.00 97.00      PROA   
ATOM    324  HG1 THR P  20     -11.573 -60.800 101.476  0.00 97.00      PROA   
ATOM    325  CG2 THR P  20     -13.792 -60.515 100.284  0.00 97.00      PROA   
ATOM    326 HG21 THR P  20     -13.862 -59.914 101.213  0.00 97.00      PROA   
ATOM    327 HG22 THR P  20     -14.813 -60.785  99.948  0.00 97.00      PROA   
ATOM    328 HG23 THR P  20     -13.329 -59.880  99.499  0.00 97.00      PROA   
ATOM    329  C   THR P  20     -13.804 -62.050 102.893  0.00 97.00      PROA   
ATOM    330  O   THR P  20     -14.885 -61.511 103.103  0.00 97.00      PROA   
ATOM    331  N   LEU P  21     -12.852 -62.139 103.843  0.00 97.00      PROA   
ATOM    332  HN  LEU P  21     -11.990 -62.598 103.633  0.00 97.00      PROA   
ATOM    333  CA  LEU P  21     -13.046 -61.763 105.224  0.00 97.00      PROA   
ATOM    334  HA  LEU P  21     -14.044 -61.379 105.370  0.00 97.00      PROA   
ATOM    335  CB  LEU P  21     -12.819 -62.958 106.192  0.00 97.00      PROA   
ATOM    336  HB1 LEU P  21     -13.002 -62.592 107.226  0.00 97.00      PROA   
ATOM    337  HB2 LEU P  21     -11.764 -63.307 106.140  0.00 97.00      PROA   
ATOM    338  CG  LEU P  21     -13.731 -64.197 105.972  0.00 97.00      PROA   
ATOM    339  HG  LEU P  21     -14.724 -63.841 105.609  0.00 97.00      PROA   
ATOM    340  CD1 LEU P  21     -13.164 -65.209 104.954  0.00 97.00      PROA   
ATOM    341 HD11 LEU P  21     -12.177 -65.580 105.302  0.00 97.00      PROA   
ATOM    342 HD12 LEU P  21     -13.038 -64.761 103.949  0.00 97.00      PROA   
ATOM    343 HD13 LEU P  21     -13.846 -66.081 104.862  0.00 97.00      PROA   
ATOM    344  CD2 LEU P  21     -13.956 -64.932 107.307  0.00 97.00      PROA   
ATOM    345 HD21 LEU P  21     -14.415 -64.256 108.057  0.00 97.00      PROA   
ATOM    346 HD22 LEU P  21     -12.985 -65.293 107.706  0.00 97.00      PROA   
ATOM    347 HD23 LEU P  21     -14.623 -65.808 107.161  0.00 97.00      PROA   
ATOM    348  C   LEU P  21     -12.060 -60.663 105.549  0.00 97.00      PROA   
ATOM    349  O   LEU P  21     -10.862 -60.838 105.391  0.00 97.00      PROA   
ATOM    350  N   HSD P  22     -12.541 -59.490 106.013  0.00 97.00      PROA   
ATOM    351  HN  HSD P  22     -13.523 -59.379 106.164  0.00 97.00      PROA   
ATOM    352  CA  HSD P  22     -11.738 -58.292 106.175  0.00 97.00      PROA   
ATOM    353  HA  HSD P  22     -10.778 -58.429 105.700  0.00 97.00      PROA   
ATOM    354  CB  HSD P  22     -12.423 -57.059 105.533  0.00 97.00      PROA   
ATOM    355  HB1 HSD P  22     -11.851 -56.136 105.774  0.00 97.00      PROA   
ATOM    356  HB2 HSD P  22     -13.453 -56.937 105.934  0.00 97.00      PROA   
ATOM    357  ND1 HSD P  22     -13.502 -57.710 103.306  0.00 97.00      PROA   
ATOM    358  HD1 HSD P  22     -14.333 -58.125 103.680  0.00 97.00      PROA   
ATOM    359  CG  HSD P  22     -12.473 -57.151 104.036  0.00 97.00      PROA   
ATOM    360  CE1 HSD P  22     -13.199 -57.518 101.998  0.00 97.00      PROA   
ATOM    361  HE1 HSD P  22     -13.840 -57.848 101.185  0.00 97.00      PROA   
ATOM    362  NE2 HSD P  22     -12.065 -56.866 101.837  0.00 97.00      PROA   
ATOM    363  CD2 HSD P  22     -11.619 -56.620 103.122  0.00 97.00      PROA   
ATOM    364  HD2 HSD P  22     -10.708 -56.056 103.282  0.00 97.00      PROA   
ATOM    365  C   HSD P  22     -11.502 -57.956 107.630  0.00 97.00      PROA   
ATOM    366  O   HSD P  22     -12.435 -57.874 108.417  0.00 97.00      PROA   
ATOM    367  N   CYS P  23     -10.228 -57.712 108.011  0.00 97.00      PROA   
ATOM    368  HN  CYS P  23      -9.482 -57.843 107.359  0.00 97.00      PROA   
ATOM    369  CA  CYS P  23      -9.846 -57.252 109.333  0.00 97.00      PROA   
ATOM    370  HA  CYS P  23     -10.639 -57.463 110.037  0.00 97.00      PROA   
ATOM    371  CB  CYS P  23      -8.556 -57.941 109.828  0.00 97.00      PROA   
ATOM    372  HB1 CYS P  23      -8.229 -57.476 110.778  0.00 97.00      PROA   
ATOM    373  HB2 CYS P  23      -7.750 -57.824 109.072  0.00 97.00      PROA   
ATOM    374  SG  CYS P  23      -8.852 -59.693 110.133  0.00 97.00      PROA   
ATOM    375  C   CYS P  23      -9.609 -55.759 109.330  0.00 97.00      PROA   
ATOM    376  O   CYS P  23      -8.572 -55.265 108.894  0.00 97.00      PROA   
ATOM    377  N   GLU P  24     -10.585 -54.996 109.856  0.00 97.00      PROA   
ATOM    378  HN  GLU P  24     -11.406 -55.409 110.243  0.00 97.00      PROA   
ATOM    379  CA  GLU P  24     -10.586 -53.554 109.800  0.00 97.00      PROA   
ATOM    380  HA  GLU P  24      -9.995 -53.224 108.956  0.00 97.00      PROA   
ATOM    381  CB  GLU P  24     -12.031 -53.031 109.621  0.00 97.00      PROA   
ATOM    382  HB1 GLU P  24     -12.461 -53.576 108.749  0.00 97.00      PROA   
ATOM    383  HB2 GLU P  24     -12.018 -51.950 109.360  0.00 97.00      PROA   
ATOM    384  CG  GLU P  24     -12.914 -53.240 110.869  0.00 97.00      PROA   
ATOM    385  HG1 GLU P  24     -12.598 -52.573 111.698  0.00 97.00      PROA   
ATOM    386  HG2 GLU P  24     -12.845 -54.294 111.213  0.00 97.00      PROA   
ATOM    387  CD  GLU P  24     -14.368 -52.942 110.575  0.00 97.00      PROA   
ATOM    388  OE1 GLU P  24     -15.055 -52.424 111.499  0.00 97.00      PROA   
ATOM    389  OE2 GLU P  24     -14.822 -53.258 109.443  0.00 97.00      PROA   
ATOM    390  C   GLU P  24     -10.007 -52.949 111.057  0.00 97.00      PROA   
ATOM    391  O   GLU P  24      -9.892 -53.586 112.104  0.00 97.00      PROA   
ATOM    392  N   VAL P  25      -9.654 -51.650 110.950  0.00 97.00      PROA   
ATOM    393  HN  VAL P  25      -9.684 -51.193 110.066  0.00 97.00      PROA   
ATOM    394  CA  VAL P  25      -9.465 -50.757 112.068  0.00 97.00      PROA   
ATOM    395  HA  VAL P  25     -10.069 -51.094 112.897  0.00 97.00      PROA   
ATOM    396  CB  VAL P  25      -8.007 -50.558 112.500  0.00 97.00      PROA   
ATOM    397  HB  VAL P  25      -7.418 -50.103 111.670  0.00 97.00      PROA   
ATOM    398  CG1 VAL P  25      -7.959 -49.625 113.727  0.00 97.00      PROA   
ATOM    399 HG11 VAL P  25      -8.468 -50.103 114.591  0.00 97.00      PROA   
ATOM    400 HG12 VAL P  25      -8.449 -48.652 113.522  0.00 97.00      PROA   
ATOM    401 HG13 VAL P  25      -6.902 -49.429 114.004  0.00 97.00      PROA   
ATOM    402  CG2 VAL P  25      -7.348 -51.910 112.850  0.00 97.00      PROA   
ATOM    403 HG21 VAL P  25      -7.279 -52.564 111.957  0.00 97.00      PROA   
ATOM    404 HG22 VAL P  25      -7.939 -52.436 113.630  0.00 97.00      PROA   
ATOM    405 HG23 VAL P  25      -6.320 -51.748 113.241  0.00 97.00      PROA   
ATOM    406  C   VAL P  25      -9.985 -49.456 111.477  0.00 97.00      PROA   
ATOM    407  O   VAL P  25      -9.614 -49.197 110.333  0.00 97.00      PROA   
ATOM    408  N   PRO P  26     -10.800 -48.600 112.110  0.00 97.00      PROA   
ATOM    409  CD  PRO P  26     -11.716 -49.042 113.173  0.00 97.00      PROA   
ATOM    410  HD1 PRO P  26     -11.271 -48.781 114.157  0.00 97.00      PROA   
ATOM    411  HD2 PRO P  26     -11.940 -50.132 113.132  0.00 97.00      PROA   
ATOM    412  CA  PRO P  26     -11.291 -47.372 111.465  0.00 97.00      PROA   
ATOM    413  HA  PRO P  26     -11.656 -47.621 110.478  0.00 97.00      PROA   
ATOM    414  CB  PRO P  26     -12.446 -46.925 112.378  0.00 97.00      PROA   
ATOM    415  HB1 PRO P  26     -13.214 -46.351 111.821  0.00 97.00      PROA   
ATOM    416  HB2 PRO P  26     -12.076 -46.311 113.230  0.00 97.00      PROA   
ATOM    417  CG  PRO P  26     -12.995 -48.240 112.934  0.00 97.00      PROA   
ATOM    418  HG1 PRO P  26     -13.601 -48.104 113.851  0.00 97.00      PROA   
ATOM    419  HG2 PRO P  26     -13.610 -48.745 112.155  0.00 97.00      PROA   
ATOM    420  C   PRO P  26     -10.274 -46.240 111.312  0.00 97.00      PROA   
ATOM    421  O   PRO P  26     -10.655 -45.076 111.418  0.00 97.00      PROA   
ATOM    422  N   HSD P  27      -8.997 -46.543 111.005  0.00 97.00      PROA   
ATOM    423  HN  HSD P  27      -8.762 -47.498 110.834  0.00 97.00      PROA   
ATOM    424  CA  HSD P  27      -7.970 -45.560 110.741  0.00 97.00      PROA   
ATOM    425  HA  HSD P  27      -8.329 -44.566 110.970  0.00 97.00      PROA   
ATOM    426  CB  HSD P  27      -6.653 -45.813 111.523  0.00 97.00      PROA   
ATOM    427  HB1 HSD P  27      -5.837 -45.182 111.107  0.00 97.00      PROA   
ATOM    428  HB2 HSD P  27      -6.345 -46.876 111.415  0.00 97.00      PROA   
ATOM    429  ND1 HSD P  27      -7.067 -46.351 113.987  0.00 97.00      PROA   
ATOM    430  HD1 HSD P  27      -7.356 -47.301 113.860  0.00 97.00      PROA   
ATOM    431  CG  HSD P  27      -6.743 -45.460 112.985  0.00 97.00      PROA   
ATOM    432  CE1 HSD P  27      -6.867 -45.711 115.166  0.00 97.00      PROA   
ATOM    433  HE1 HSD P  27      -7.038 -46.179 116.135  0.00 97.00      PROA   
ATOM    434  NE2 HSD P  27      -6.425 -44.481 114.995  0.00 97.00      PROA   
ATOM    435  CD2 HSD P  27      -6.339 -44.326 113.623  0.00 97.00      PROA   
ATOM    436  HD2 HSD P  27      -5.961 -43.397 113.214  0.00 97.00      PROA   
ATOM    437  C   HSD P  27      -7.652 -45.627 109.271  0.00 97.00      PROA   
ATOM    438  O   HSD P  27      -7.286 -46.679 108.756  0.00 97.00      PROA   
ATOM    439  N   LEU P  28      -7.783 -44.491 108.550  0.00 97.00      PROA   
ATOM    440  HN  LEU P  28      -8.184 -43.672 108.956  0.00 97.00      PROA   
ATOM    441  CA  LEU P  28      -7.425 -44.387 107.146  0.00 97.00      PROA   
ATOM    442  HA  LEU P  28      -8.003 -45.142 106.632  0.00 97.00      PROA   
ATOM    443  CB  LEU P  28      -7.829 -43.011 106.551  0.00 97.00      PROA   
ATOM    444  HB1 LEU P  28      -7.622 -43.014 105.458  0.00 97.00      PROA   
ATOM    445  HB2 LEU P  28      -7.219 -42.206 107.013  0.00 97.00      PROA   
ATOM    446  CG  LEU P  28      -9.320 -42.629 106.739  0.00 97.00      PROA   
ATOM    447  HG  LEU P  28      -9.545 -42.580 107.831  0.00 97.00      PROA   
ATOM    448  CD1 LEU P  28      -9.596 -41.229 106.159  0.00 97.00      PROA   
ATOM    449 HD11 LEU P  28      -9.399 -41.224 105.066  0.00 97.00      PROA   
ATOM    450 HD12 LEU P  28      -8.944 -40.470 106.642  0.00 97.00      PROA   
ATOM    451 HD13 LEU P  28     -10.656 -40.944 106.328  0.00 97.00      PROA   
ATOM    452  CD2 LEU P  28     -10.276 -43.661 106.111  0.00 97.00      PROA   
ATOM    453 HD21 LEU P  28     -10.159 -44.654 106.590  0.00 97.00      PROA   
ATOM    454 HD22 LEU P  28     -10.068 -43.761 105.025  0.00 97.00      PROA   
ATOM    455 HD23 LEU P  28     -11.329 -43.335 106.239  0.00 97.00      PROA   
ATOM    456  C   LEU P  28      -5.962 -44.710 106.819  0.00 97.00      PROA   
ATOM    457  O   LEU P  28      -5.767 -45.481 105.879  0.00 97.00      PROA   
ATOM    458  N   PRO P  29      -4.898 -44.273 107.503  0.00 97.00      PROA   
ATOM    459  CD  PRO P  29      -4.884 -43.109 108.401  0.00 97.00      PROA   
ATOM    460  HD1 PRO P  29      -5.656 -43.184 109.194  0.00 97.00      PROA   
ATOM    461  HD2 PRO P  29      -5.040 -42.187 107.799  0.00 97.00      PROA   
ATOM    462  CA  PRO P  29      -3.561 -44.848 107.334  0.00 97.00      PROA   
ATOM    463  HA  PRO P  29      -3.351 -45.040 106.291  0.00 97.00      PROA   
ATOM    464  CB  PRO P  29      -2.649 -43.740 107.898  0.00 97.00      PROA   
ATOM    465  HB1 PRO P  29      -2.484 -42.979 107.101  0.00 97.00      PROA   
ATOM    466  HB2 PRO P  29      -1.659 -44.091 108.245  0.00 97.00      PROA   
ATOM    467  CG  PRO P  29      -3.482 -43.104 109.011  0.00 97.00      PROA   
ATOM    468  HG1 PRO P  29      -3.460 -43.758 109.911  0.00 97.00      PROA   
ATOM    469  HG2 PRO P  29      -3.135 -42.088 109.284  0.00 97.00      PROA   
ATOM    470  C   PRO P  29      -3.397 -46.162 108.102  0.00 97.00      PROA   
ATOM    471  O   PRO P  29      -2.322 -46.392 108.651  0.00 97.00      PROA   
ATOM    472  N   GLY P  30      -4.421 -47.052 108.140  0.00 97.00      PROA   
ATOM    473  HN  GLY P  30      -5.267 -46.835 107.656  0.00 97.00      PROA   
ATOM    474  CA  GLY P  30      -4.440 -48.273 108.937  0.00 97.00      PROA   
ATOM    475  HA1 GLY P  30      -5.471 -48.594 108.981  0.00 97.00      PROA   
ATOM    476  HA2 GLY P  30      -4.034 -48.057 109.915  0.00 97.00      PROA   
ATOM    477  C   GLY P  30      -3.649 -49.407 108.332  0.00 97.00      PROA   
ATOM    478  O   GLY P  30      -4.209 -50.444 107.993  0.00 97.00      PROA   
ATOM    479  N   SER P  31      -2.317 -49.200 108.221  0.00 97.00      PROA   
ATOM    480  HN  SER P  31      -2.021 -48.294 108.523  0.00 97.00      PROA   
ATOM    481  CA  SER P  31      -1.246 -49.998 107.625  0.00 97.00      PROA   
ATOM    482  HA  SER P  31      -1.115 -49.589 106.635  0.00 97.00      PROA   
ATOM    483  CB  SER P  31       0.089 -49.787 108.402  0.00 97.00      PROA   
ATOM    484  HB1 SER P  31      -0.035 -50.172 109.438  0.00 97.00      PROA   
ATOM    485  HB2 SER P  31       0.302 -48.699 108.469  0.00 97.00      PROA   
ATOM    486  OG  SER P  31       1.211 -50.447 107.811  0.00 97.00      PROA   
ATOM    487  HG1 SER P  31       1.701 -49.790 107.309  0.00 97.00      PROA   
ATOM    488  C   SER P  31      -1.485 -51.488 107.441  0.00 97.00      PROA   
ATOM    489  O   SER P  31      -1.973 -52.166 108.332  0.00 97.00      PROA   
ATOM    490  N   SER P  32      -1.113 -52.029 106.259  0.00 97.00      PROA   
ATOM    491  HN  SER P  32      -0.629 -51.478 105.584  0.00 97.00      PROA   
ATOM    492  CA  SER P  32      -1.445 -53.366 105.804  0.00 97.00      PROA   
ATOM    493  HA  SER P  32      -2.455 -53.581 106.123  0.00 97.00      PROA   
ATOM    494  CB  SER P  32      -1.418 -53.421 104.254  0.00 97.00      PROA   
ATOM    495  HB1 SER P  32      -2.225 -52.759 103.870  0.00 97.00      PROA   
ATOM    496  HB2 SER P  32      -1.613 -54.444 103.866  0.00 97.00      PROA   
ATOM    497  OG  SER P  32      -0.181 -52.933 103.739  0.00 97.00      PROA   
ATOM    498  HG1 SER P  32       0.484 -53.590 103.966  0.00 97.00      PROA   
ATOM    499  C   SER P  32      -0.561 -54.470 106.367  0.00 97.00      PROA   
ATOM    500  O   SER P  32       0.032 -55.249 105.623  0.00 97.00      PROA   
ATOM    501  N   SER P  33      -0.494 -54.585 107.710  0.00 97.00      PROA   
ATOM    502  HN  SER P  33      -0.933 -53.891 108.277  0.00 97.00      PROA   
ATOM    503  CA  SER P  33       0.182 -55.663 108.407  0.00 97.00      PROA   
ATOM    504  HA  SER P  33       0.589 -56.365 107.693  0.00 97.00      PROA   
ATOM    505  CB  SER P  33       1.324 -55.141 109.321  0.00 97.00      PROA   
ATOM    506  HB1 SER P  33       0.909 -54.448 110.085  0.00 97.00      PROA   
ATOM    507  HB2 SER P  33       2.046 -54.567 108.700  0.00 97.00      PROA   
ATOM    508  OG  SER P  33       2.024 -56.195 109.983  0.00 97.00      PROA   
ATOM    509  HG1 SER P  33       2.654 -56.561 109.356  0.00 97.00      PROA   
ATOM    510  C   SER P  33      -0.863 -56.384 109.232  0.00 97.00      PROA   
ATOM    511  O   SER P  33      -1.666 -55.761 109.920  0.00 97.00      PROA   
ATOM    512  N   THR P  34      -0.891 -57.737 109.156  0.00 97.00      PROA   
ATOM    513  HN  THR P  34      -0.214 -58.235 108.622  0.00 97.00      PROA   
ATOM    514  CA  THR P  34      -1.928 -58.533 109.791  0.00 97.00      PROA   
ATOM    515  HA  THR P  34      -2.271 -58.027 110.683  0.00 97.00      PROA   
ATOM    516  CB  THR P  34      -3.115 -58.856 108.880  0.00 97.00      PROA   
ATOM    517  HB  THR P  34      -2.834 -59.586 108.086  0.00 97.00      PROA   
ATOM    518  OG1 THR P  34      -3.546 -57.689 108.202  0.00 97.00      PROA   
ATOM    519  HG1 THR P  34      -2.913 -57.572 107.492  0.00 97.00      PROA   
ATOM    520  CG2 THR P  34      -4.300 -59.426 109.683  0.00 97.00      PROA   
ATOM    521 HG21 THR P  34      -4.475 -58.830 110.602  0.00 97.00      PROA   
ATOM    522 HG22 THR P  34      -4.106 -60.476 109.975  0.00 97.00      PROA   
ATOM    523 HG23 THR P  34      -5.225 -59.417 109.069  0.00 97.00      PROA   
ATOM    524  C   THR P  34      -1.328 -59.847 110.192  0.00 97.00      PROA   
ATOM    525  O   THR P  34      -0.527 -60.425 109.463  0.00 97.00      PROA   
ATOM    526  N   GLN P  35      -1.751 -60.378 111.358  0.00 97.00      PROA   
ATOM    527  HN  GLN P  35      -2.284 -59.837 112.006  0.00 97.00      PROA   
ATOM    528  CA  GLN P  35      -1.540 -61.761 111.706  0.00 97.00      PROA   
ATOM    529  HA  GLN P  35      -0.927 -62.259 110.967  0.00 97.00      PROA   
ATOM    530  CB  GLN P  35      -0.901 -61.905 113.110  0.00 97.00      PROA   
ATOM    531  HB1 GLN P  35      -0.669 -62.977 113.291  0.00 97.00      PROA   
ATOM    532  HB2 GLN P  35      -1.634 -61.578 113.881  0.00 97.00      PROA   
ATOM    533  CG  GLN P  35       0.376 -61.051 113.269  0.00 97.00      PROA   
ATOM    534  HG1 GLN P  35       0.134 -59.971 113.153  0.00 97.00      PROA   
ATOM    535  HG2 GLN P  35       1.121 -61.326 112.495  0.00 97.00      PROA   
ATOM    536  CD  GLN P  35       0.959 -61.219 114.671  0.00 97.00      PROA   
ATOM    537  OE1 GLN P  35       0.352 -60.778 115.646  0.00 97.00      PROA   
ATOM    538  NE2 GLN P  35       2.161 -61.843 114.786  0.00 97.00      PROA   
ATOM    539 HE21 GLN P  35       2.559 -61.928 115.698  0.00 97.00      PROA   
ATOM    540 HE22 GLN P  35       2.631 -62.168 113.969  0.00 97.00      PROA   
ATOM    541  C   GLN P  35      -2.916 -62.383 111.706  0.00 97.00      PROA   
ATOM    542  O   GLN P  35      -3.806 -61.906 112.396  0.00 97.00      PROA   
ATOM    543  N   TRP P  36      -3.127 -63.458 110.913  0.00 97.00      PROA   
ATOM    544  HN  TRP P  36      -2.396 -63.802 110.330  0.00 97.00      PROA   
ATOM    545  CA  TRP P  36      -4.375 -64.199 110.853  0.00 97.00      PROA   
ATOM    546  HA  TRP P  36      -5.152 -63.673 111.389  0.00 97.00      PROA   
ATOM    547  CB  TRP P  36      -4.847 -64.463 109.398  0.00 97.00      PROA   
ATOM    548  HB1 TRP P  36      -5.565 -65.310 109.376  0.00 97.00      PROA   
ATOM    549  HB2 TRP P  36      -3.960 -64.771 108.798  0.00 97.00      PROA   
ATOM    550  CG  TRP P  36      -5.520 -63.318 108.711  0.00 97.00      PROA   
ATOM    551  CD1 TRP P  36      -4.929 -62.369 107.923  0.00 97.00      PROA   
ATOM    552  HD1 TRP P  36      -3.868 -62.233 107.827  0.00 97.00      PROA   
ATOM    553  NE1 TRP P  36      -5.885 -61.594 107.329  0.00 97.00      PROA   
ATOM    554  HE1 TRP P  36      -5.714 -60.883 106.680  0.00 97.00      PROA   
ATOM    555  CE2 TRP P  36      -7.119 -62.003 107.734  0.00 97.00      PROA   
ATOM    556  CD2 TRP P  36      -6.936 -63.089 108.621  0.00 97.00      PROA   
ATOM    557  CE3 TRP P  36      -8.050 -63.705 109.193  0.00 97.00      PROA   
ATOM    558  HE3 TRP P  36      -7.946 -64.528 109.885  0.00 97.00      PROA   
ATOM    559  CZ3 TRP P  36      -9.322 -63.224 108.870  0.00 97.00      PROA   
ATOM    560  HZ3 TRP P  36     -10.198 -63.671 109.320  0.00 97.00      PROA   
ATOM    561  CZ2 TRP P  36      -8.381 -61.539 107.397  0.00 97.00      PROA   
ATOM    562  HZ2 TRP P  36      -8.515 -60.711 106.718  0.00 97.00      PROA   
ATOM    563  CH2 TRP P  36      -9.483 -62.167 107.980  0.00 97.00      PROA   
ATOM    564  HH2 TRP P  36     -10.477 -61.805 107.764  0.00 97.00      PROA   
ATOM    565  C   TRP P  36      -4.178 -65.532 111.531  0.00 97.00      PROA   
ATOM    566  O   TRP P  36      -3.081 -66.076 111.522  0.00 97.00      PROA   
ATOM    567  N   PHE P  37      -5.243 -66.084 112.157  0.00 97.00      PROA   
ATOM    568  HN  PHE P  37      -6.108 -65.588 112.210  0.00 97.00      PROA   
ATOM    569  CA  PHE P  37      -5.178 -67.325 112.899  0.00 97.00      PROA   
ATOM    570  HA  PHE P  37      -4.293 -67.871 112.606  0.00 97.00      PROA   
ATOM    571  CB  PHE P  37      -5.181 -67.119 114.444  0.00 97.00      PROA   
ATOM    572  HB1 PHE P  37      -5.011 -68.088 114.962  0.00 97.00      PROA   
ATOM    573  HB2 PHE P  37      -6.156 -66.708 114.778  0.00 97.00      PROA   
ATOM    574  CG  PHE P  37      -4.105 -66.149 114.878  0.00 97.00      PROA   
ATOM    575  CD1 PHE P  37      -2.852 -66.616 115.311  0.00 97.00      PROA   
ATOM    576  HD1 PHE P  37      -2.654 -67.678 115.325  0.00 97.00      PROA   
ATOM    577  CE1 PHE P  37      -1.851 -65.720 115.709  0.00 97.00      PROA   
ATOM    578  HE1 PHE P  37      -0.891 -66.095 116.032  0.00 97.00      PROA   
ATOM    579  CZ  PHE P  37      -2.093 -64.341 115.678  0.00 97.00      PROA   
ATOM    580  HZ  PHE P  37      -1.317 -63.649 115.969  0.00 97.00      PROA   
ATOM    581  CD2 PHE P  37      -4.344 -64.761 114.885  0.00 97.00      PROA   
ATOM    582  HD2 PHE P  37      -5.300 -64.383 114.556  0.00 97.00      PROA   
ATOM    583  CE2 PHE P  37      -3.341 -63.862 115.262  0.00 97.00      PROA   
ATOM    584  HE2 PHE P  37      -3.526 -62.801 115.214  0.00 97.00      PROA   
ATOM    585  C   PHE P  37      -6.388 -68.166 112.545  0.00 97.00      PROA   
ATOM    586  O   PHE P  37      -7.507 -67.664 112.489  0.00 97.00      PROA   
ATOM    587  N   LEU P  38      -6.179 -69.487 112.317  0.00 97.00      PROA   
ATOM    588  HN  LEU P  38      -5.247 -69.848 112.298  0.00 97.00      PROA   
ATOM    589  CA  LEU P  38      -7.225 -70.478 112.159  0.00 97.00      PROA   
ATOM    590  HA  LEU P  38      -8.194 -70.007 112.192  0.00 97.00      PROA   
ATOM    591  CB  LEU P  38      -7.097 -71.324 110.864  0.00 97.00      PROA   
ATOM    592  HB1 LEU P  38      -7.902 -72.091 110.830  0.00 97.00      PROA   
ATOM    593  HB2 LEU P  38      -6.116 -71.851 110.857  0.00 97.00      PROA   
ATOM    594  CG  LEU P  38      -7.184 -70.502 109.564  0.00 97.00      PROA   
ATOM    595  HG  LEU P  38      -6.359 -69.760 109.595  0.00 97.00      PROA   
ATOM    596  CD1 LEU P  38      -6.974 -71.387 108.322  0.00 97.00      PROA   
ATOM    597 HD11 LEU P  38      -7.779 -72.150 108.259  0.00 97.00      PROA   
ATOM    598 HD12 LEU P  38      -5.994 -71.904 108.369  0.00 97.00      PROA   
ATOM    599 HD13 LEU P  38      -7.008 -70.768 107.400  0.00 97.00      PROA   
ATOM    600  CD2 LEU P  38      -8.513 -69.741 109.447  0.00 97.00      PROA   
ATOM    601 HD21 LEU P  38      -8.653 -69.032 110.289  0.00 97.00      PROA   
ATOM    602 HD22 LEU P  38      -9.363 -70.455 109.436  0.00 97.00      PROA   
ATOM    603 HD23 LEU P  38      -8.526 -69.165 108.499  0.00 97.00      PROA   
ATOM    604  C   LEU P  38      -7.109 -71.429 113.318  0.00 97.00      PROA   
ATOM    605  O   LEU P  38      -6.124 -72.152 113.429  0.00 97.00      PROA   
ATOM    606  N   ASN P  39      -8.116 -71.457 114.224  0.00 97.00      PROA   
ATOM    607  HN  ASN P  39      -8.929 -70.891 114.083  0.00 97.00      PROA   
ATOM    608  CA  ASN P  39      -8.141 -72.354 115.377  0.00 97.00      PROA   
ATOM    609  HA  ASN P  39      -8.998 -72.069 115.971  0.00 97.00      PROA   
ATOM    610  CB  ASN P  39      -8.302 -73.848 114.959  0.00 97.00      PROA   
ATOM    611  HB1 ASN P  39      -8.482 -74.480 115.853  0.00 97.00      PROA   
ATOM    612  HB2 ASN P  39      -7.377 -74.199 114.454  0.00 97.00      PROA   
ATOM    613  CG  ASN P  39      -9.499 -74.015 114.015  0.00 97.00      PROA   
ATOM    614  OD1 ASN P  39     -10.525 -73.350 114.163  0.00 97.00      PROA   
ATOM    615  ND2 ASN P  39      -9.356 -74.899 112.989  0.00 97.00      PROA   
ATOM    616 HD21 ASN P  39     -10.100 -74.980 112.327  0.00 97.00      PROA   
ATOM    617 HD22 ASN P  39      -8.505 -75.410 112.883  0.00 97.00      PROA   
ATOM    618  C   ASN P  39      -6.910 -72.194 116.268  0.00 97.00      PROA   
ATOM    619  O   ASN P  39      -6.327 -73.169 116.740  0.00 97.00      PROA   
ATOM    620  N   GLY P  40      -6.467 -70.934 116.483  0.00 97.00      PROA   
ATOM    621  HN  GLY P  40      -6.999 -70.172 116.122  0.00 97.00      PROA   
ATOM    622  CA  GLY P  40      -5.232 -70.608 117.185  0.00 97.00      PROA   
ATOM    623  HA1 GLY P  40      -5.091 -71.315 117.993  0.00 97.00      PROA   
ATOM    624  HA2 GLY P  40      -5.334 -69.597 117.549  0.00 97.00      PROA   
ATOM    625  C   GLY P  40      -3.978 -70.641 116.334  0.00 97.00      PROA   
ATOM    626  O   GLY P  40      -2.992 -69.990 116.673  0.00 97.00      PROA   
ATOM    627  N   THR P  41      -3.960 -71.391 115.208  0.00 97.00      PROA   
ATOM    628  HN  THR P  41      -4.785 -71.872 114.915  0.00 97.00      PROA   
ATOM    629  CA  THR P  41      -2.768 -71.580 114.386  0.00 97.00      PROA   
ATOM    630  HA  THR P  41      -1.904 -71.589 115.037  0.00 97.00      PROA   
ATOM    631  CB  THR P  41      -2.774 -72.897 113.617  0.00 97.00      PROA   
ATOM    632  HB  THR P  41      -3.673 -72.959 112.962  0.00 97.00      PROA   
ATOM    633  OG1 THR P  41      -2.807 -73.986 114.531  0.00 97.00      PROA   
ATOM    634  HG1 THR P  41      -3.588 -73.863 115.073  0.00 97.00      PROA   
ATOM    635  CG2 THR P  41      -1.507 -73.074 112.753  0.00 97.00      PROA   
ATOM    636 HG21 THR P  41      -0.597 -72.987 113.383  0.00 97.00      PROA   
ATOM    637 HG22 THR P  41      -1.456 -72.326 111.937  0.00 97.00      PROA   
ATOM    638 HG23 THR P  41      -1.511 -74.083 112.288  0.00 97.00      PROA   
ATOM    639  C   THR P  41      -2.600 -70.438 113.407  0.00 97.00      PROA   
ATOM    640  O   THR P  41      -3.476 -70.171 112.594  0.00 97.00      PROA   
ATOM    641  N   ALA P  42      -1.450 -69.731 113.457  0.00 97.00      PROA   
ATOM    642  HN  ALA P  42      -0.748 -69.953 114.129  0.00 97.00      PROA   
ATOM    643  CA  ALA P  42      -1.147 -68.613 112.585  0.00 97.00      PROA   
ATOM    644  HA  ALA P  42      -1.958 -67.909 112.697  0.00 97.00      PROA   
ATOM    645  CB  ALA P  42       0.144 -67.910 113.045  0.00 97.00      PROA   
ATOM    646  HB1 ALA P  42       1.014 -68.596 112.955  0.00 97.00      PROA   
ATOM    647  HB2 ALA P  42       0.049 -67.610 114.112  0.00 97.00      PROA   
ATOM    648  HB3 ALA P  42       0.339 -66.999 112.444  0.00 97.00      PROA   
ATOM    649  C   ALA P  42      -1.028 -68.951 111.099  0.00 97.00      PROA   
ATOM    650  O   ALA P  42      -0.351 -69.899 110.704  0.00 97.00      PROA   
ATOM    651  N   ILE P  43      -1.670 -68.132 110.231  0.00 97.00      PROA   
ATOM    652  HN  ILE P  43      -2.224 -67.380 110.584  0.00 97.00      PROA   
ATOM    653  CA  ILE P  43      -1.548 -68.208 108.785  0.00 97.00      PROA   
ATOM    654  HA  ILE P  43      -1.256 -69.215 108.523  0.00 97.00      PROA   
ATOM    655  CB  ILE P  43      -2.826 -67.853 108.001  0.00 97.00      PROA   
ATOM    656  HB  ILE P  43      -2.883 -66.751 107.837  0.00 97.00      PROA   
ATOM    657  CG2 ILE P  43      -2.785 -68.561 106.623  0.00 97.00      PROA   
ATOM    658 HG21 ILE P  43      -2.756 -69.663 106.761  0.00 97.00      PROA   
ATOM    659 HG22 ILE P  43      -1.910 -68.253 106.019  0.00 97.00      PROA   
ATOM    660 HG23 ILE P  43      -3.686 -68.318 106.027  0.00 97.00      PROA   
ATOM    661  CG1 ILE P  43      -4.125 -68.226 108.762  0.00 97.00      PROA   
ATOM    662 HG11 ILE P  43      -4.146 -67.716 109.746  0.00 97.00      PROA   
ATOM    663 HG12 ILE P  43      -4.140 -69.322 108.950  0.00 97.00      PROA   
ATOM    664  CD  ILE P  43      -5.395 -67.812 108.002  0.00 97.00      PROA   
ATOM    665  HD1 ILE P  43      -5.275 -66.804 107.551  0.00 97.00      PROA   
ATOM    666  HD2 ILE P  43      -6.268 -67.779 108.686  0.00 97.00      PROA   
ATOM    667  HD3 ILE P  43      -5.622 -68.539 107.194  0.00 97.00      PROA   
ATOM    668  C   ILE P  43      -0.435 -67.249 108.393  0.00 97.00      PROA   
ATOM    669  O   ILE P  43      -0.148 -66.285 109.100  0.00 97.00      PROA   
ATOM    670  N   GLN P  44       0.216 -67.475 107.231  0.00 97.00      PROA   
ATOM    671  HN  GLN P  44       0.018 -68.285 106.684  0.00 97.00      PROA   
ATOM    672  CA  GLN P  44       1.264 -66.609 106.724  0.00 97.00      PROA   
ATOM    673  HA  GLN P  44       1.843 -66.225 107.554  0.00 97.00      PROA   
ATOM    674  CB  GLN P  44       2.201 -67.410 105.782  0.00 97.00      PROA   
ATOM    675  HB1 GLN P  44       3.029 -66.741 105.457  0.00 97.00      PROA   
ATOM    676  HB2 GLN P  44       1.639 -67.717 104.871  0.00 97.00      PROA   
ATOM    677  CG  GLN P  44       2.835 -68.683 106.405  0.00 97.00      PROA   
ATOM    678  HG1 GLN P  44       3.597 -69.083 105.700  0.00 97.00      PROA   
ATOM    679  HG2 GLN P  44       2.068 -69.472 106.550  0.00 97.00      PROA   
ATOM    680  CD  GLN P  44       3.553 -68.403 107.733  0.00 97.00      PROA   
ATOM    681  OE1 GLN P  44       4.710 -67.967 107.738  0.00 97.00      PROA   
ATOM    682  NE2 GLN P  44       2.881 -68.673 108.887  0.00 97.00      PROA   
ATOM    683 HE21 GLN P  44       3.352 -68.486 109.747  0.00 97.00      PROA   
ATOM    684 HE22 GLN P  44       1.939 -69.005 108.867  0.00 97.00      PROA   
ATOM    685  C   GLN P  44       0.677 -65.407 105.979  0.00 97.00      PROA   
ATOM    686  O   GLN P  44       1.394 -64.478 105.608  0.00 97.00      PROA   
ATOM    687  N   THR P  45      -0.663 -65.387 105.770  0.00 97.00      PROA   
ATOM    688  HN  THR P  45      -1.207 -66.170 106.057  0.00 97.00      PROA   
ATOM    689  CA  THR P  45      -1.416 -64.300 105.156  0.00 97.00      PROA   
ATOM    690  HA  THR P  45      -1.029 -64.163 104.157  0.00 97.00      PROA   
ATOM    691  CB  THR P  45      -2.908 -64.625 105.065  0.00 97.00      PROA   
ATOM    692  HB  THR P  45      -3.346 -64.740 106.085  0.00 97.00      PROA   
ATOM    693  OG1 THR P  45      -3.095 -65.848 104.368  0.00 97.00      PROA   
ATOM    694  HG1 THR P  45      -4.046 -65.974 104.313  0.00 97.00      PROA   
ATOM    695  CG2 THR P  45      -3.676 -63.540 104.287  0.00 97.00      PROA   
ATOM    696 HG21 THR P  45      -3.244 -63.434 103.269  0.00 97.00      PROA   
ATOM    697 HG22 THR P  45      -3.644 -62.560 104.803  0.00 97.00      PROA   
ATOM    698 HG23 THR P  45      -4.744 -63.821 104.177  0.00 97.00      PROA   
ATOM    699  C   THR P  45      -1.270 -62.993 105.916  0.00 97.00      PROA   
ATOM    700  O   THR P  45      -1.797 -62.854 107.014  0.00 97.00      PROA   
ATOM    701  N   SER P  46      -0.551 -61.994 105.352  0.00 97.00      PROA   
ATOM    702  HN  SER P  46      -0.020 -62.163 104.525  0.00 97.00      PROA   
ATOM    703  CA  SER P  46      -0.344 -60.719 106.027  0.00 97.00      PROA   
ATOM    704  HA  SER P  46      -0.539 -60.831 107.083  0.00 97.00      PROA   
ATOM    705  CB  SER P  46       1.119 -60.241 105.878  0.00 97.00      PROA   
ATOM    706  HB1 SER P  46       1.251 -59.236 106.337  0.00 97.00      PROA   
ATOM    707  HB2 SER P  46       1.399 -60.175 104.804  0.00 97.00      PROA   
ATOM    708  OG  SER P  46       2.010 -61.127 106.552  0.00 97.00      PROA   
ATOM    709  HG1 SER P  46       1.819 -62.022 106.255  0.00 97.00      PROA   
ATOM    710  C   SER P  46      -1.256 -59.609 105.529  0.00 97.00      PROA   
ATOM    711  O   SER P  46      -1.320 -58.536 106.128  0.00 97.00      PROA   
ATOM    712  N   THR P  47      -2.023 -59.846 104.440  0.00 97.00      PROA   
ATOM    713  HN  THR P  47      -1.967 -60.733 103.991  0.00 97.00      PROA   
ATOM    714  CA  THR P  47      -3.021 -58.911 103.926  0.00 97.00      PROA   
ATOM    715  HA  THR P  47      -2.502 -57.972 103.833  0.00 97.00      PROA   
ATOM    716  CB  THR P  47      -3.512 -59.228 102.500  0.00 97.00      PROA   
ATOM    717  HB  THR P  47      -2.695 -58.998 101.780  0.00 97.00      PROA   
ATOM    718  OG1 THR P  47      -4.666 -58.485 102.108  0.00 97.00      PROA   
ATOM    719  HG1 THR P  47      -4.995 -58.913 101.314  0.00 97.00      PROA   
ATOM    720  CG2 THR P  47      -3.868 -60.717 102.375  0.00 97.00      PROA   
ATOM    721 HG21 THR P  47      -4.579 -61.010 103.175  0.00 97.00      PROA   
ATOM    722 HG22 THR P  47      -2.962 -61.350 102.448  0.00 97.00      PROA   
ATOM    723 HG23 THR P  47      -4.348 -60.925 101.394  0.00 97.00      PROA   
ATOM    724  C   THR P  47      -4.187 -58.720 104.904  0.00 97.00      PROA   
ATOM    725  O   THR P  47      -4.572 -59.691 105.549  0.00 97.00      PROA   
ATOM    726  N   PRO P  48      -4.814 -57.543 105.038  0.00 97.00      PROA   
ATOM    727  CD  PRO P  48      -4.169 -56.250 104.767  0.00 97.00      PROA   
ATOM    728  HD1 PRO P  48      -4.426 -55.940 103.731  0.00 97.00      PROA   
ATOM    729  HD2 PRO P  48      -3.064 -56.288 104.895  0.00 97.00      PROA   
ATOM    730  CA  PRO P  48      -5.988 -57.386 105.891  0.00 97.00      PROA   
ATOM    731  HA  PRO P  48      -5.774 -57.825 106.855  0.00 97.00      PROA   
ATOM    732  CB  PRO P  48      -6.189 -55.861 105.958  0.00 97.00      PROA   
ATOM    733  HB1 PRO P  48      -6.666 -55.548 106.908  0.00 97.00      PROA   
ATOM    734  HB2 PRO P  48      -6.805 -55.496 105.105  0.00 97.00      PROA   
ATOM    735  CG  PRO P  48      -4.778 -55.297 105.795  0.00 97.00      PROA   
ATOM    736  HG1 PRO P  48      -4.769 -54.239 105.467  0.00 97.00      PROA   
ATOM    737  HG2 PRO P  48      -4.226 -55.393 106.756  0.00 97.00      PROA   
ATOM    738  C   PRO P  48      -7.255 -58.027 105.355  0.00 97.00      PROA   
ATOM    739  O   PRO P  48      -8.266 -57.919 106.037  0.00 97.00      PROA   
ATOM    740  N   THR P  49      -7.246 -58.699 104.178  0.00 97.00      PROA   
ATOM    741  HN  THR P  49      -6.416 -58.740 103.628  0.00 97.00      PROA   
ATOM    742  CA  THR P  49      -8.402 -59.443 103.702  0.00 97.00      PROA   
ATOM    743  HA  THR P  49      -9.101 -59.524 104.519  0.00 97.00      PROA   
ATOM    744  CB  THR P  49      -9.163 -58.779 102.551  0.00 97.00      PROA   
ATOM    745  HB  THR P  49      -9.246 -57.698 102.796  0.00 97.00      PROA   
ATOM    746  OG1 THR P  49     -10.486 -59.289 102.445  0.00 97.00      PROA   
ATOM    747  HG1 THR P  49     -11.003 -58.572 102.060  0.00 97.00      PROA   
ATOM    748  CG2 THR P  49      -8.485 -58.907 101.175  0.00 97.00      PROA   
ATOM    749 HG21 THR P  49      -8.477 -59.964 100.832  0.00 97.00      PROA   
ATOM    750 HG22 THR P  49      -7.444 -58.529 101.218  0.00 97.00      PROA   
ATOM    751 HG23 THR P  49      -9.049 -58.314 100.422  0.00 97.00      PROA   
ATOM    752  C   THR P  49      -7.965 -60.849 103.369  0.00 97.00      PROA   
ATOM    753  O   THR P  49      -6.993 -61.077 102.654  0.00 97.00      PROA   
ATOM    754  N   TYR P  50      -8.693 -61.849 103.907  0.00 97.00      PROA   
ATOM    755  HN  TYR P  50      -9.463 -61.637 104.508  0.00 97.00      PROA   
ATOM    756  CA  TYR P  50      -8.448 -63.248 103.644  0.00 97.00      PROA   
ATOM    757  HA  TYR P  50      -7.453 -63.376 103.242  0.00 97.00      PROA   
ATOM    758  CB  TYR P  50      -8.596 -64.101 104.933  0.00 97.00      PROA   
ATOM    759  HB1 TYR P  50      -9.638 -64.082 105.318  0.00 97.00      PROA   
ATOM    760  HB2 TYR P  50      -7.940 -63.673 105.720  0.00 97.00      PROA   
ATOM    761  CG  TYR P  50      -8.171 -65.531 104.712  0.00 97.00      PROA   
ATOM    762  CD1 TYR P  50      -9.099 -66.516 104.330  0.00 97.00      PROA   
ATOM    763  HD1 TYR P  50     -10.134 -66.248 104.174  0.00 97.00      PROA   
ATOM    764  CE1 TYR P  50      -8.698 -67.849 104.171  0.00 97.00      PROA   
ATOM    765  HE1 TYR P  50      -9.420 -68.606 103.905  0.00 97.00      PROA   
ATOM    766  CZ  TYR P  50      -7.362 -68.206 104.374  0.00 97.00      PROA   
ATOM    767  OH  TYR P  50      -6.956 -69.548 104.221  0.00 97.00      PROA   
ATOM    768  HH  TYR P  50      -7.736 -70.067 104.012  0.00 97.00      PROA   
ATOM    769  CD2 TYR P  50      -6.837 -65.908 104.939  0.00 97.00      PROA   
ATOM    770  HD2 TYR P  50      -6.126 -65.166 105.270  0.00 97.00      PROA   
ATOM    771  CE2 TYR P  50      -6.430 -67.234 104.750  0.00 97.00      PROA   
ATOM    772  HE2 TYR P  50      -5.404 -67.521 104.918  0.00 97.00      PROA   
ATOM    773  C   TYR P  50      -9.458 -63.658 102.598  0.00 97.00      PROA   
ATOM    774  O   TYR P  50     -10.652 -63.703 102.869  0.00 97.00      PROA   
ATOM    775  N   HSD P  51      -8.990 -63.955 101.366  0.00 97.00      PROA   
ATOM    776  HN  HSD P  51      -8.011 -63.948 101.181  0.00 97.00      PROA   
ATOM    777  CA  HSD P  51      -9.853 -64.164 100.222  0.00 97.00      PROA   
ATOM    778  HA  HSD P  51     -10.859 -63.842 100.450  0.00 97.00      PROA   
ATOM    779  CB  HSD P  51      -9.360 -63.345  98.998  0.00 97.00      PROA   
ATOM    780  HB1 HSD P  51      -8.295 -63.587  98.792  0.00 97.00      PROA   
ATOM    781  HB2 HSD P  51      -9.404 -62.270  99.279  0.00 97.00      PROA   
ATOM    782  ND1 HSD P  51     -10.000 -64.592  96.859  0.00 97.00      PROA   
ATOM    783  HD1 HSD P  51      -9.472 -65.423  97.038  0.00 97.00      PROA   
ATOM    784  CG  HSD P  51     -10.150 -63.525  97.722  0.00 97.00      PROA   
ATOM    785  CE1 HSD P  51     -10.757 -64.328  95.768  0.00 97.00      PROA   
ATOM    786  HE1 HSD P  51     -10.832 -65.015  94.925  0.00 97.00      PROA   
ATOM    787  NE2 HSD P  51     -11.373 -63.166  95.860  0.00 97.00      PROA   
ATOM    788  CD2 HSD P  51     -10.985 -62.657  97.088  0.00 97.00      PROA   
ATOM    789  HD2 HSD P  51     -11.333 -61.682  97.404  0.00 97.00      PROA   
ATOM    790  C   HSD P  51      -9.918 -65.624  99.857  0.00 97.00      PROA   
ATOM    791  O   HSD P  51      -8.964 -66.196  99.333  0.00 97.00      PROA   
ATOM    792  N   ILE P  52     -11.092 -66.252 100.082  0.00 97.00      PROA   
ATOM    793  HN  ILE P  52     -11.852 -65.796 100.543  0.00 97.00      PROA   
ATOM    794  CA  ILE P  52     -11.372 -67.600  99.649  0.00 97.00      PROA   
ATOM    795  HA  ILE P  52     -10.449 -68.148  99.524  0.00 97.00      PROA   
ATOM    796  CB  ILE P  52     -12.231 -68.360 100.653  0.00 97.00      PROA   
ATOM    797  HB  ILE P  52     -13.145 -67.766 100.861  0.00 97.00      PROA   
ATOM    798  CG2 ILE P  52     -12.678 -69.723 100.092  0.00 97.00      PROA   
ATOM    799 HG21 ILE P  52     -11.800 -70.346  99.822  0.00 97.00      PROA   
ATOM    800 HG22 ILE P  52     -13.341 -69.616  99.210  0.00 97.00      PROA   
ATOM    801 HG23 ILE P  52     -13.249 -70.268 100.872  0.00 97.00      PROA   
ATOM    802  CG1 ILE P  52     -11.471 -68.541 101.990  0.00 97.00      PROA   
ATOM    803 HG11 ILE P  52     -10.860 -67.643 102.216  0.00 97.00      PROA   
ATOM    804 HG12 ILE P  52     -10.772 -69.399 101.877  0.00 97.00      PROA   
ATOM    805  CD  ILE P  52     -12.389 -68.798 103.190  0.00 97.00      PROA   
ATOM    806  HD1 ILE P  52     -13.021 -69.693 103.016  0.00 97.00      PROA   
ATOM    807  HD2 ILE P  52     -13.044 -67.924 103.384  0.00 97.00      PROA   
ATOM    808  HD3 ILE P  52     -11.779 -68.984 104.097  0.00 97.00      PROA   
ATOM    809  C   ILE P  52     -12.060 -67.483  98.308  0.00 97.00      PROA   
ATOM    810  O   ILE P  52     -13.208 -67.058  98.207  0.00 97.00      PROA   
ATOM    811  N   THR P  53     -11.339 -67.845  97.223  0.00 97.00      PROA   
ATOM    812  HN  THR P  53     -10.383 -68.108  97.333  0.00 97.00      PROA   
ATOM    813  CA  THR P  53     -11.830 -67.785  95.853  0.00 97.00      PROA   
ATOM    814  HA  THR P  53     -12.136 -66.764  95.671  0.00 97.00      PROA   
ATOM    815  CB  THR P  53     -10.758 -68.161  94.837  0.00 97.00      PROA   
ATOM    816  HB  THR P  53     -10.497 -69.241  94.926  0.00 97.00      PROA   
ATOM    817  OG1 THR P  53      -9.579 -67.405  95.076  0.00 97.00      PROA   
ATOM    818  HG1 THR P  53      -8.972 -67.646  94.373  0.00 97.00      PROA   
ATOM    819  CG2 THR P  53     -11.217 -67.853  93.397  0.00 97.00      PROA   
ATOM    820 HG21 THR P  53     -11.497 -66.782  93.306  0.00 97.00      PROA   
ATOM    821 HG22 THR P  53     -12.089 -68.473  93.109  0.00 97.00      PROA   
ATOM    822 HG23 THR P  53     -10.397 -68.064  92.677  0.00 97.00      PROA   
ATOM    823  C   THR P  53     -13.045 -68.662  95.635  0.00 97.00      PROA   
ATOM    824  O   THR P  53     -14.005 -68.247  94.989  0.00 97.00      PROA   
ATOM    825  N   SER P  54     -13.027 -69.890  96.198  0.00 97.00      PROA   
ATOM    826  HN  SER P  54     -12.264 -70.177  96.771  0.00 97.00      PROA   
ATOM    827  CA  SER P  54     -14.082 -70.858  96.009  0.00 97.00      PROA   
ATOM    828  HA  SER P  54     -15.035 -70.355  96.109  0.00 97.00      PROA   
ATOM    829  CB  SER P  54     -13.985 -71.646  94.667  0.00 97.00      PROA   
ATOM    830  HB1 SER P  54     -14.840 -72.345  94.564  0.00 97.00      PROA   
ATOM    831  HB2 SER P  54     -13.047 -72.239  94.636  0.00 97.00      PROA   
ATOM    832  OG  SER P  54     -13.967 -70.780  93.538  0.00 97.00      PROA   
ATOM    833  HG1 SER P  54     -14.724 -70.196  93.633  0.00 97.00      PROA   
ATOM    834  C   SER P  54     -13.922 -71.858  97.128  0.00 97.00      PROA   
ATOM    835  O   SER P  54     -12.967 -72.627  97.139  0.00 97.00      PROA   
ATOM    836  N   ALA P  55     -14.835 -71.840  98.124  0.00 97.00      PROA   
ATOM    837  HN  ALA P  55     -15.601 -71.196  98.089  0.00 97.00      PROA   
ATOM    838  CA  ALA P  55     -14.688 -72.523  99.396  0.00 97.00      PROA   
ATOM    839  HA  ALA P  55     -13.787 -72.129  99.833  0.00 97.00      PROA   
ATOM    840  CB  ALA P  55     -15.860 -72.155 100.327  0.00 97.00      PROA   
ATOM    841  HB1 ALA P  55     -16.823 -72.525  99.913  0.00 97.00      PROA   
ATOM    842  HB2 ALA P  55     -15.933 -71.048 100.417  0.00 97.00      PROA   
ATOM    843  HB3 ALA P  55     -15.712 -72.576 101.342  0.00 97.00      PROA   
ATOM    844  C   ALA P  55     -14.518 -74.038  99.382  0.00 97.00      PROA   
ATOM    845  O   ALA P  55     -15.203 -74.761  98.665  0.00 97.00      PROA   
ATOM    846  N   SER P  56     -13.584 -74.542 100.228  0.00 97.00      PROA   
ATOM    847  HN  SER P  56     -13.004 -73.914 100.749  0.00 97.00      PROA   
ATOM    848  CA  SER P  56     -13.354 -75.952 100.498  0.00 97.00      PROA   
ATOM    849  HA  SER P  56     -13.888 -76.535  99.763  0.00 97.00      PROA   
ATOM    850  CB  SER P  56     -11.856 -76.369 100.434  0.00 97.00      PROA   
ATOM    851  HB1 SER P  56     -11.445 -76.056  99.451  0.00 97.00      PROA   
ATOM    852  HB2 SER P  56     -11.762 -77.475 100.503  0.00 97.00      PROA   
ATOM    853  OG  SER P  56     -11.063 -75.765 101.453  0.00 97.00      PROA   
ATOM    854  HG1 SER P  56     -10.311 -76.357 101.595  0.00 97.00      PROA   
ATOM    855  C   SER P  56     -13.935 -76.303 101.854  0.00 97.00      PROA   
ATOM    856  O   SER P  56     -14.342 -75.436 102.620  0.00 97.00      PROA   
ATOM    857  N   GLU P  57     -14.000 -77.614 102.187  0.00 97.00      PROA   
ATOM    858  HN  GLU P  57     -13.646 -78.314 101.571  0.00 97.00      PROA   
ATOM    859  CA  GLU P  57     -14.445 -78.121 103.475  0.00 97.00      PROA   
ATOM    860  HA  GLU P  57     -15.451 -77.772 103.661  0.00 97.00      PROA   
ATOM    861  CB  GLU P  57     -14.381 -79.676 103.462  0.00 97.00      PROA   
ATOM    862  HB1 GLU P  57     -14.728 -80.079 104.435  0.00 97.00      PROA   
ATOM    863  HB2 GLU P  57     -13.306 -79.961 103.349  0.00 97.00      PROA   
ATOM    864  CG  GLU P  57     -15.111 -80.401 102.294  0.00 97.00      PROA   
ATOM    865  HG1 GLU P  57     -14.781 -81.465 102.313  0.00 97.00      PROA   
ATOM    866  HG2 GLU P  57     -14.807 -79.980 101.314  0.00 97.00      PROA   
ATOM    867  CD  GLU P  57     -16.643 -80.410 102.350  0.00 97.00      PROA   
ATOM    868  OE1 GLU P  57     -17.211 -81.505 102.606  0.00 97.00      PROA   
ATOM    869  OE2 GLU P  57     -17.268 -79.357 102.056  0.00 97.00      PROA   
ATOM    870  C   GLU P  57     -13.521 -77.610 104.586  0.00 97.00      PROA   
ATOM    871  O   GLU P  57     -13.936 -77.177 105.657  0.00 97.00      PROA   
ATOM    872  N   ASP P  58     -12.217 -77.644 104.267  0.00 97.00      PROA   
ATOM    873  HN  ASP P  58     -11.982 -78.050 103.386  0.00 97.00      PROA   
ATOM    874  CA  ASP P  58     -11.022 -77.361 105.022  0.00 97.00      PROA   
ATOM    875  HA  ASP P  58     -11.133 -77.833 105.987  0.00 97.00      PROA   
ATOM    876  CB  ASP P  58      -9.785 -78.017 104.308  0.00 97.00      PROA   
ATOM    877  HB1 ASP P  58      -9.625 -79.017 104.772  0.00 97.00      PROA   
ATOM    878  HB2 ASP P  58      -8.863 -77.424 104.454  0.00 97.00      PROA   
ATOM    879  CG  ASP P  58      -9.978 -78.294 102.803  0.00 97.00      PROA   
ATOM    880  OD1 ASP P  58     -10.873 -79.102 102.432  0.00 97.00      PROA   
ATOM    881  OD2 ASP P  58      -9.205 -77.711 102.000  0.00 97.00      PROA   
ATOM    882  C   ASP P  58     -10.803 -75.883 105.338  0.00 97.00      PROA   
ATOM    883  O   ASP P  58     -10.081 -75.562 106.282  0.00 97.00      PROA   
ATOM    884  N   ASP P  59     -11.481 -74.949 104.628  0.00 97.00      PROA   
ATOM    885  HN  ASP P  59     -11.915 -75.194 103.764  0.00 97.00      PROA   
ATOM    886  CA  ASP P  59     -11.637 -73.553 105.024  0.00 97.00      PROA   
ATOM    887  HA  ASP P  59     -10.651 -73.113 105.108  0.00 97.00      PROA   
ATOM    888  CB  ASP P  59     -12.469 -72.787 103.954  0.00 97.00      PROA   
ATOM    889  HB1 ASP P  59     -12.845 -71.824 104.358  0.00 97.00      PROA   
ATOM    890  HB2 ASP P  59     -13.339 -73.398 103.640  0.00 97.00      PROA   
ATOM    891  CG  ASP P  59     -11.648 -72.411 102.720  0.00 97.00      PROA   
ATOM    892  OD1 ASP P  59     -10.508 -71.904 102.879  0.00 97.00      PROA   
ATOM    893  OD2 ASP P  59     -12.223 -72.496 101.606  0.00 97.00      PROA   
ATOM    894  C   ASP P  59     -12.326 -73.371 106.387  0.00 97.00      PROA   
ATOM    895  O   ASP P  59     -12.155 -72.348 107.041  0.00 97.00      PROA   
ATOM    896  N   SER P  60     -13.132 -74.353 106.854  0.00 97.00      PROA   
ATOM    897  HN  SER P  60     -13.242 -75.173 106.298  0.00 97.00      PROA   
ATOM    898  CA  SER P  60     -13.865 -74.307 108.122  0.00 97.00      PROA   
ATOM    899  HA  SER P  60     -14.510 -73.441 108.071  0.00 97.00      PROA   
ATOM    900  CB  SER P  60     -14.753 -75.555 108.365  0.00 97.00      PROA   
ATOM    901  HB1 SER P  60     -15.332 -75.441 109.307  0.00 97.00      PROA   
ATOM    902  HB2 SER P  60     -14.121 -76.466 108.440  0.00 97.00      PROA   
ATOM    903  OG  SER P  60     -15.687 -75.747 107.315  0.00 97.00      PROA   
ATOM    904  HG1 SER P  60     -15.201 -76.163 106.595  0.00 97.00      PROA   
ATOM    905  C   SER P  60     -13.013 -74.173 109.384  0.00 97.00      PROA   
ATOM    906  O   SER P  60     -11.964 -74.799 109.523  0.00 97.00      PROA   
ATOM    907  N   GLY P  61     -13.487 -73.378 110.375  0.00 97.00      PROA   
ATOM    908  HN  GLY P  61     -14.366 -72.914 110.273  0.00 97.00      PROA   
ATOM    909  CA  GLY P  61     -12.756 -73.168 111.617  0.00 97.00      PROA   
ATOM    910  HA1 GLY P  61     -11.694 -73.256 111.433  0.00 97.00      PROA   
ATOM    911  HA2 GLY P  61     -13.132 -73.868 112.349  0.00 97.00      PROA   
ATOM    912  C   GLY P  61     -12.977 -71.782 112.131  0.00 97.00      PROA   
ATOM    913  O   GLY P  61     -13.705 -71.000 111.534  0.00 97.00      PROA   
ATOM    914  N   GLU P  62     -12.341 -71.425 113.271  0.00 97.00      PROA   
ATOM    915  HN  GLU P  62     -11.750 -72.068 113.757  0.00 97.00      PROA   
ATOM    916  CA  GLU P  62     -12.457 -70.098 113.832  0.00 97.00      PROA   
ATOM    917  HA  GLU P  62     -13.378 -69.671 113.483  0.00 97.00      PROA   
ATOM    918  CB  GLU P  62     -12.574 -70.065 115.376  0.00 97.00      PROA   
ATOM    919  HB1 GLU P  62     -13.377 -70.787 115.649  0.00 97.00      PROA   
ATOM    920  HB2 GLU P  62     -12.927 -69.046 115.656  0.00 97.00      PROA   
ATOM    921  CG  GLU P  62     -11.332 -70.429 116.207  0.00 97.00      PROA   
ATOM    922  HG1 GLU P  62     -10.424 -69.910 115.837  0.00 97.00      PROA   
ATOM    923  HG2 GLU P  62     -11.160 -71.525 116.182  0.00 97.00      PROA   
ATOM    924  CD  GLU P  62     -11.543 -70.013 117.659  0.00 97.00      PROA   
ATOM    925  OE1 GLU P  62     -12.664 -70.186 118.193  0.00 97.00      PROA   
ATOM    926  OE2 GLU P  62     -10.565 -69.513 118.257  0.00 97.00      PROA   
ATOM    927  C   GLU P  62     -11.382 -69.180 113.314  0.00 97.00      PROA   
ATOM    928  O   GLU P  62     -10.185 -69.430 113.420  0.00 97.00      PROA   
ATOM    929  N   TYR P  63     -11.840 -68.068 112.706  0.00 97.00      PROA   
ATOM    930  HN  TYR P  63     -12.824 -67.914 112.636  0.00 97.00      PROA   
ATOM    931  CA  TYR P  63     -11.026 -67.048 112.097  0.00 97.00      PROA   
ATOM    932  HA  TYR P  63     -10.070 -67.470 111.818  0.00 97.00      PROA   
ATOM    933  CB  TYR P  63     -11.710 -66.430 110.846  0.00 97.00      PROA   
ATOM    934  HB1 TYR P  63     -11.272 -65.444 110.585  0.00 97.00      PROA   
ATOM    935  HB2 TYR P  63     -12.793 -66.296 111.044  0.00 97.00      PROA   
ATOM    936  CG  TYR P  63     -11.579 -67.339 109.653  0.00 97.00      PROA   
ATOM    937  CD1 TYR P  63     -12.274 -68.560 109.588  0.00 97.00      PROA   
ATOM    938  HD1 TYR P  63     -12.931 -68.851 110.393  0.00 97.00      PROA   
ATOM    939  CE1 TYR P  63     -12.101 -69.423 108.502  0.00 97.00      PROA   
ATOM    940  HE1 TYR P  63     -12.608 -70.375 108.492  0.00 97.00      PROA   
ATOM    941  CZ  TYR P  63     -11.269 -69.050 107.439  0.00 97.00      PROA   
ATOM    942  OH  TYR P  63     -11.037 -69.922 106.358  0.00 97.00      PROA   
ATOM    943  HH  TYR P  63     -11.420 -70.778 106.577  0.00 97.00      PROA   
ATOM    944  CD2 TYR P  63     -10.772 -66.963 108.564  0.00 97.00      PROA   
ATOM    945  HD2 TYR P  63     -10.246 -66.020 108.580  0.00 97.00      PROA   
ATOM    946  CE2 TYR P  63     -10.625 -67.811 107.463  0.00 97.00      PROA   
ATOM    947  HE2 TYR P  63      -9.974 -67.532 106.652  0.00 97.00      PROA   
ATOM    948  C   TYR P  63     -10.773 -65.963 113.108  0.00 97.00      PROA   
ATOM    949  O   TYR P  63     -11.678 -65.533 113.819  0.00 97.00      PROA   
ATOM    950  N   ARG P  64      -9.507 -65.503 113.218  0.00 97.00      PROA   
ATOM    951  HN  ARG P  64      -8.760 -65.926 112.711  0.00 97.00      PROA   
ATOM    952  CA  ARG P  64      -9.170 -64.446 114.146  0.00 97.00      PROA   
ATOM    953  HA  ARG P  64     -10.016 -63.784 114.272  0.00 97.00      PROA   
ATOM    954  CB  ARG P  64      -8.672 -64.973 115.520  0.00 97.00      PROA   
ATOM    955  HB1 ARG P  64      -8.904 -64.196 116.281  0.00 97.00      PROA   
ATOM    956  HB2 ARG P  64      -7.569 -65.122 115.526  0.00 97.00      PROA   
ATOM    957  CG  ARG P  64      -9.283 -66.328 115.932  0.00 97.00      PROA   
ATOM    958  HG1 ARG P  64      -8.909 -67.119 115.247  0.00 97.00      PROA   
ATOM    959  HG2 ARG P  64     -10.391 -66.299 115.828  0.00 97.00      PROA   
ATOM    960  CD  ARG P  64      -8.939 -66.742 117.357  0.00 97.00      PROA   
ATOM    961  HD1 ARG P  64      -7.865 -66.581 117.588  0.00 97.00      PROA   
ATOM    962  HD2 ARG P  64      -9.186 -67.808 117.512  0.00 97.00      PROA   
ATOM    963  NE  ARG P  64      -9.761 -65.859 118.234  0.00 97.00      PROA   
ATOM    964  HE  ARG P  64     -10.172 -65.040 117.836  0.00 97.00      PROA   
ATOM    965  CZ  ARG P  64     -10.213 -66.198 119.453  0.00 97.00      PROA   
ATOM    966  NH1 ARG P  64     -10.248 -67.456 119.902  0.00 97.00      PROA   
ATOM    967 HH11 ARG P  64     -10.199 -68.177 119.209  0.00 97.00      PROA   
ATOM    968 HH12 ARG P  64     -10.819 -67.657 120.689  0.00 97.00      PROA   
ATOM    969  NH2 ARG P  64     -10.708 -65.219 120.221  0.00 97.00      PROA   
ATOM    970 HH21 ARG P  64     -10.612 -64.285 119.879  0.00 97.00      PROA   
ATOM    971 HH22 ARG P  64     -11.000 -65.438 121.145  0.00 97.00      PROA   
ATOM    972  C   ARG P  64      -8.035 -63.684 113.517  0.00 97.00      PROA   
ATOM    973  O   ARG P  64      -7.271 -64.236 112.736  0.00 97.00      PROA   
ATOM    974  N   CYS P  65      -7.881 -62.385 113.853  0.00 97.00      PROA   
ATOM    975  HN  CYS P  65      -8.588 -61.882 114.345  0.00 97.00      PROA   
ATOM    976  CA  CYS P  65      -6.716 -61.636 113.442  0.00 97.00      PROA   
ATOM    977  HA  CYS P  65      -5.907 -62.335 113.306  0.00 97.00      PROA   
ATOM    978  CB  CYS P  65      -6.948 -60.891 112.107  0.00 97.00      PROA   
ATOM    979  HB1 CYS P  65      -7.035 -61.672 111.318  0.00 97.00      PROA   
ATOM    980  HB2 CYS P  65      -6.079 -60.258 111.837  0.00 97.00      PROA   
ATOM    981  SG  CYS P  65      -8.486 -59.927 112.106  0.00 97.00      PROA   
ATOM    982  C   CYS P  65      -6.240 -60.680 114.513  0.00 97.00      PROA   
ATOM    983  O   CYS P  65      -6.944 -60.346 115.460  0.00 97.00      PROA   
ATOM    984  N   GLN P  66      -4.973 -60.235 114.373  0.00 97.00      PROA   
ATOM    985  HN  GLN P  66      -4.411 -60.601 113.633  0.00 97.00      PROA   
ATOM    986  CA  GLN P  66      -4.349 -59.251 115.226  0.00 97.00      PROA   
ATOM    987  HA  GLN P  66      -5.082 -58.811 115.889  0.00 97.00      PROA   
ATOM    988  CB  GLN P  66      -3.198 -59.923 116.045  0.00 97.00      PROA   
ATOM    989  HB1 GLN P  66      -2.310 -60.115 115.411  0.00 97.00      PROA   
ATOM    990  HB2 GLN P  66      -3.600 -60.920 116.344  0.00 97.00      PROA   
ATOM    991  CG  GLN P  66      -2.806 -59.192 117.349  0.00 97.00      PROA   
ATOM    992  HG1 GLN P  66      -3.749 -58.885 117.848  0.00 97.00      PROA   
ATOM    993  HG2 GLN P  66      -2.211 -58.281 117.148  0.00 97.00      PROA   
ATOM    994  CD  GLN P  66      -2.085 -60.085 118.375  0.00 97.00      PROA   
ATOM    995  OE1 GLN P  66      -2.603 -60.251 119.478  0.00 97.00      PROA   
ATOM    996  NE2 GLN P  66      -0.904 -60.668 118.054  0.00 97.00      PROA   
ATOM    997 HE21 GLN P  66      -0.479 -61.297 118.704  0.00 97.00      PROA   
ATOM    998 HE22 GLN P  66      -0.493 -60.534 117.152  0.00 97.00      PROA   
ATOM    999  C   GLN P  66      -3.852 -58.190 114.251  0.00 97.00      PROA   
ATOM   1000  O   GLN P  66      -2.957 -58.443 113.447  0.00 97.00      PROA   
ATOM   1001  N   ARG P  67      -4.453 -56.969 114.274  0.00 97.00      PROA   
ATOM   1002  HN  ARG P  67      -5.215 -56.780 114.888  0.00 97.00      PROA   
ATOM   1003  CA  ARG P  67      -4.103 -55.885 113.365  0.00 97.00      PROA   
ATOM   1004  HA  ARG P  67      -3.449 -56.238 112.580  0.00 97.00      PROA   
ATOM   1005  CB  ARG P  67      -5.378 -55.264 112.725  0.00 97.00      PROA   
ATOM   1006  HB1 ARG P  67      -5.159 -54.283 112.249  0.00 97.00      PROA   
ATOM   1007  HB2 ARG P  67      -6.114 -55.073 113.540  0.00 97.00      PROA   
ATOM   1008  CG  ARG P  67      -6.057 -56.157 111.673  0.00 97.00      PROA   
ATOM   1009  HG1 ARG P  67      -7.111 -55.814 111.558  0.00 97.00      PROA   
ATOM   1010  HG2 ARG P  67      -6.090 -57.201 112.050  0.00 97.00      PROA   
ATOM   1011  CD  ARG P  67      -5.372 -56.155 110.300  0.00 97.00      PROA   
ATOM   1012  HD1 ARG P  67      -5.723 -57.014 109.693  0.00 97.00      PROA   
ATOM   1013  HD2 ARG P  67      -4.267 -56.217 110.392  0.00 97.00      PROA   
ATOM   1014  NE  ARG P  67      -5.815 -54.929 109.570  0.00 97.00      PROA   
ATOM   1015  HE  ARG P  67      -6.776 -54.863 109.306  0.00 97.00      PROA   
ATOM   1016  CZ  ARG P  67      -5.029 -53.884 109.260  0.00 97.00      PROA   
ATOM   1017  NH1 ARG P  67      -3.718 -53.860 109.513  0.00 97.00      PROA   
ATOM   1018 HH11 ARG P  67      -3.255 -54.694 109.801  0.00 97.00      PROA   
ATOM   1019 HH12 ARG P  67      -3.188 -53.085 109.167  0.00 97.00      PROA   
ATOM   1020  NH2 ARG P  67      -5.574 -52.823 108.642  0.00 97.00      PROA   
ATOM   1021 HH21 ARG P  67      -6.549 -52.824 108.449  0.00 97.00      PROA   
ATOM   1022 HH22 ARG P  67      -4.989 -52.039 108.431  0.00 97.00      PROA   
ATOM   1023  C   ARG P  67      -3.402 -54.764 114.095  0.00 97.00      PROA   
ATOM   1024  O   ARG P  67      -4.071 -53.914 114.675  0.00 97.00      PROA   
ATOM   1025  N   GLY P  68      -2.042 -54.710 114.031  0.00 97.00      PROA   
ATOM   1026  HN  GLY P  68      -1.566 -55.432 113.533  0.00 97.00      PROA   
ATOM   1027  CA  GLY P  68      -1.171 -53.620 114.489  0.00 97.00      PROA   
ATOM   1028  HA1 GLY P  68      -1.294 -52.809 113.786  0.00 97.00      PROA   
ATOM   1029  HA2 GLY P  68      -0.165 -54.011 114.479  0.00 97.00      PROA   
ATOM   1030  C   GLY P  68      -1.371 -53.018 115.868  0.00 97.00      PROA   
ATOM   1031  O   GLY P  68      -0.828 -51.954 116.159  0.00 97.00      PROA   
ATOM   1032  N   LEU P  69      -2.170 -53.661 116.740  0.00 97.00      PROA   
ATOM   1033  HN  LEU P  69      -2.581 -54.524 116.467  0.00 97.00      PROA   
ATOM   1034  CA  LEU P  69      -2.716 -53.033 117.921  0.00 97.00      PROA   
ATOM   1035  HA  LEU P  69      -2.033 -52.283 118.296  0.00 97.00      PROA   
ATOM   1036  CB  LEU P  69      -4.124 -52.435 117.646  0.00 97.00      PROA   
ATOM   1037  HB1 LEU P  69      -4.628 -52.158 118.598  0.00 97.00      PROA   
ATOM   1038  HB2 LEU P  69      -4.725 -53.220 117.133  0.00 97.00      PROA   
ATOM   1039  CG  LEU P  69      -4.187 -51.191 116.735  0.00 97.00      PROA   
ATOM   1040  HG  LEU P  69      -3.661 -51.413 115.778  0.00 97.00      PROA   
ATOM   1041  CD1 LEU P  69      -5.652 -50.875 116.384  0.00 97.00      PROA   
ATOM   1042 HD11 LEU P  69      -6.233 -50.660 117.306  0.00 97.00      PROA   
ATOM   1043 HD12 LEU P  69      -6.120 -51.733 115.856  0.00 97.00      PROA   
ATOM   1044 HD13 LEU P  69      -5.696 -49.984 115.726  0.00 97.00      PROA   
ATOM   1045  CD2 LEU P  69      -3.517 -49.969 117.382  0.00 97.00      PROA   
ATOM   1046 HD21 LEU P  69      -2.438 -50.159 117.552  0.00 97.00      PROA   
ATOM   1047 HD22 LEU P  69      -3.999 -49.737 118.356  0.00 97.00      PROA   
ATOM   1048 HD23 LEU P  69      -3.618 -49.084 116.720  0.00 97.00      PROA   
ATOM   1049  C   LEU P  69      -2.894 -54.091 118.983  0.00 97.00      PROA   
ATOM   1050  O   LEU P  69      -3.153 -55.252 118.678  0.00 97.00      PROA   
ATOM   1051  N   SER P  70      -2.777 -53.693 120.273  0.00 97.00      PROA   
ATOM   1052  HN  SER P  70      -2.579 -52.735 120.478  0.00 97.00      PROA   
ATOM   1053  CA  SER P  70      -2.953 -54.528 121.456  0.00 97.00      PROA   
ATOM   1054  HA  SER P  70      -2.070 -55.148 121.503  0.00 97.00      PROA   
ATOM   1055  CB  SER P  70      -2.962 -53.667 122.748  0.00 97.00      PROA   
ATOM   1056  HB1 SER P  70      -1.947 -53.227 122.870  0.00 97.00      PROA   
ATOM   1057  HB2 SER P  70      -3.180 -54.277 123.651  0.00 97.00      PROA   
ATOM   1058  OG  SER P  70      -3.895 -52.592 122.639  0.00 97.00      PROA   
ATOM   1059  HG1 SER P  70      -3.792 -52.038 123.417  0.00 97.00      PROA   
ATOM   1060  C   SER P  70      -4.146 -55.487 121.452  0.00 97.00      PROA   
ATOM   1061  O   SER P  70      -5.294 -55.079 121.319  0.00 97.00      PROA   
ATOM   1062  N   GLY P  71      -3.889 -56.806 121.619  0.00 97.00      PROA   
ATOM   1063  HN  GLY P  71      -2.947 -57.095 121.774  0.00 97.00      PROA   
ATOM   1064  CA  GLY P  71      -4.902 -57.858 121.571  0.00 97.00      PROA   
ATOM   1065  HA1 GLY P  71      -5.768 -57.516 122.121  0.00 97.00      PROA   
ATOM   1066  HA2 GLY P  71      -4.461 -58.733 122.022  0.00 97.00      PROA   
ATOM   1067  C   GLY P  71      -5.381 -58.251 120.184  0.00 97.00      PROA   
ATOM   1068  O   GLY P  71      -5.331 -57.482 119.232  0.00 97.00      PROA   
ATOM   1069  N   ARG P  72      -5.887 -59.501 120.058  0.00 97.00      PROA   
ATOM   1070  HN  ARG P  72      -5.913 -60.102 120.851  0.00 97.00      PROA   
ATOM   1071  CA  ARG P  72      -6.406 -60.101 118.842  0.00 97.00      PROA   
ATOM   1072  HA  ARG P  72      -6.262 -59.415 118.015  0.00 97.00      PROA   
ATOM   1073  CB  ARG P  72      -5.745 -61.465 118.467  0.00 97.00      PROA   
ATOM   1074  HB1 ARG P  72      -4.651 -61.306 118.373  0.00 97.00      PROA   
ATOM   1075  HB2 ARG P  72      -6.092 -61.751 117.447  0.00 97.00      PROA   
ATOM   1076  CG  ARG P  72      -6.013 -62.707 119.363  0.00 97.00      PROA   
ATOM   1077  HG1 ARG P  72      -5.378 -63.534 118.968  0.00 97.00      PROA   
ATOM   1078  HG2 ARG P  72      -7.071 -63.018 119.227  0.00 97.00      PROA   
ATOM   1079  CD  ARG P  72      -5.748 -62.598 120.876  0.00 97.00      PROA   
ATOM   1080  HD1 ARG P  72      -5.739 -63.609 121.339  0.00 97.00      PROA   
ATOM   1081  HD2 ARG P  72      -6.525 -61.971 121.365  0.00 97.00      PROA   
ATOM   1082  NE  ARG P  72      -4.406 -61.965 121.035  0.00 97.00      PROA   
ATOM   1083  HE  ARG P  72      -3.966 -61.593 120.220  0.00 97.00      PROA   
ATOM   1084  CZ  ARG P  72      -3.818 -61.637 122.202  0.00 97.00      PROA   
ATOM   1085  NH1 ARG P  72      -4.239 -62.055 123.398  0.00 97.00      PROA   
ATOM   1086 HH11 ARG P  72      -4.973 -62.723 123.441  0.00 97.00      PROA   
ATOM   1087 HH12 ARG P  72      -3.728 -61.768 124.205  0.00 97.00      PROA   
ATOM   1088  NH2 ARG P  72      -2.733 -60.845 122.132  0.00 97.00      PROA   
ATOM   1089 HH21 ARG P  72      -2.450 -60.556 121.217  0.00 97.00      PROA   
ATOM   1090 HH22 ARG P  72      -2.191 -60.658 122.943  0.00 97.00      PROA   
ATOM   1091  C   ARG P  72      -7.893 -60.313 119.014  0.00 97.00      PROA   
ATOM   1092  O   ARG P  72      -8.419 -60.305 120.124  0.00 97.00      PROA   
ATOM   1093  N   SER P  73      -8.587 -60.468 117.866  0.00 97.00      PROA   
ATOM   1094  HN  SER P  73      -8.091 -60.385 117.002  0.00 97.00      PROA   
ATOM   1095  CA  SER P  73      -9.992 -60.747 117.652  0.00 97.00      PROA   
ATOM   1096  HA  SER P  73     -10.490 -59.808 117.849  0.00 97.00      PROA   
ATOM   1097  CB  SER P  73     -10.249 -61.095 116.159  0.00 97.00      PROA   
ATOM   1098  HB1 SER P  73     -11.113 -61.760 115.959  0.00 97.00      PROA   
ATOM   1099  HB2 SER P  73      -9.356 -61.621 115.777  0.00 97.00      PROA   
ATOM   1100  OG  SER P  73     -10.463 -59.914 115.400  0.00 97.00      PROA   
ATOM   1101  HG1 SER P  73     -11.392 -59.697 115.544  0.00 97.00      PROA   
ATOM   1102  C   SER P  73     -10.759 -61.752 118.484  0.00 97.00      PROA   
ATOM   1103  O   SER P  73     -10.249 -62.642 119.157  0.00 97.00      PROA   
ATOM   1104  N   ASP P  74     -12.079 -61.593 118.298  0.00 97.00      PROA   
ATOM   1105  HN  ASP P  74     -12.357 -60.758 117.821  0.00 97.00      PROA   
ATOM   1106  CA  ASP P  74     -13.189 -62.509 118.260  0.00 97.00      PROA   
ATOM   1107  HA  ASP P  74     -13.556 -62.560 119.271  0.00 97.00      PROA   
ATOM   1108  CB  ASP P  74     -14.305 -61.861 117.358  0.00 97.00      PROA   
ATOM   1109  HB1 ASP P  74     -14.906 -61.172 117.994  0.00 97.00      PROA   
ATOM   1110  HB2 ASP P  74     -14.994 -62.620 116.943  0.00 97.00      PROA   
ATOM   1111  CG  ASP P  74     -13.760 -60.993 116.201  0.00 97.00      PROA   
ATOM   1112  OD1 ASP P  74     -13.133 -59.934 116.477  0.00 97.00      PROA   
ATOM   1113  OD2 ASP P  74     -13.975 -61.374 115.022  0.00 97.00      PROA   
ATOM   1114  C   ASP P  74     -12.864 -63.930 117.766  0.00 97.00      PROA   
ATOM   1115  O   ASP P  74     -11.922 -64.128 116.999  0.00 97.00      PROA   
ATOM   1116  N   PRO P  75     -13.590 -64.961 118.195  0.00 97.00      PROA   
ATOM   1117  CD  PRO P  75     -14.369 -64.966 119.437  0.00 97.00      PROA   
ATOM   1118  HD1 PRO P  75     -15.283 -64.346 119.306  0.00 97.00      PROA   
ATOM   1119  HD2 PRO P  75     -13.754 -64.570 120.274  0.00 97.00      PROA   
ATOM   1120  CA  PRO P  75     -13.634 -66.246 117.518  0.00 97.00      PROA   
ATOM   1121  HA  PRO P  75     -12.715 -66.477 116.996  0.00 97.00      PROA   
ATOM   1122  CB  PRO P  75     -13.866 -67.214 118.691  0.00 97.00      PROA   
ATOM   1123  HB1 PRO P  75     -12.885 -67.443 119.160  0.00 97.00      PROA   
ATOM   1124  HB2 PRO P  75     -14.323 -68.178 118.393  0.00 97.00      PROA   
ATOM   1125  CG  PRO P  75     -14.733 -66.434 119.693  0.00 97.00      PROA   
ATOM   1126  HG1 PRO P  75     -15.805 -66.597 119.450  0.00 97.00      PROA   
ATOM   1127  HG2 PRO P  75     -14.545 -66.749 120.738  0.00 97.00      PROA   
ATOM   1128  C   PRO P  75     -14.792 -66.312 116.529  0.00 97.00      PROA   
ATOM   1129  O   PRO P  75     -15.832 -66.876 116.867  0.00 97.00      PROA   
ATOM   1130  N   ILE P  76     -14.669 -65.795 115.283  0.00 97.00      PROA   
ATOM   1131  HN  ILE P  76     -13.863 -65.285 114.988  0.00 97.00      PROA   
ATOM   1132  CA  ILE P  76     -15.733 -66.022 114.310  0.00 97.00      PROA   
ATOM   1133  HA  ILE P  76     -16.675 -66.046 114.839  0.00 97.00      PROA   
ATOM   1134  CB  ILE P  76     -15.949 -64.918 113.280  0.00 97.00      PROA   
ATOM   1135  HB  ILE P  76     -16.695 -65.271 112.527  0.00 97.00      PROA   
ATOM   1136  CG2 ILE P  76     -16.578 -63.702 113.998  0.00 97.00      PROA   
ATOM   1137 HG21 ILE P  76     -15.866 -63.280 114.738  0.00 97.00      PROA   
ATOM   1138 HG22 ILE P  76     -17.512 -63.985 114.526  0.00 97.00      PROA   
ATOM   1139 HG23 ILE P  76     -16.817 -62.906 113.262  0.00 97.00      PROA   
ATOM   1140  CG1 ILE P  76     -14.661 -64.513 112.535  0.00 97.00      PROA   
ATOM   1141 HG11 ILE P  76     -13.847 -65.221 112.779  0.00 97.00      PROA   
ATOM   1142 HG12 ILE P  76     -14.343 -63.511 112.898  0.00 97.00      PROA   
ATOM   1143  CD  ILE P  76     -14.840 -64.487 111.015  0.00 97.00      PROA   
ATOM   1144  HD1 ILE P  76     -15.616 -63.751 110.722  0.00 97.00      PROA   
ATOM   1145  HD2 ILE P  76     -15.136 -65.492 110.643  0.00 97.00      PROA   
ATOM   1146  HD3 ILE P  76     -13.883 -64.210 110.528  0.00 97.00      PROA   
ATOM   1147  C   ILE P  76     -15.580 -67.396 113.669  0.00 97.00      PROA   
ATOM   1148  O   ILE P  76     -14.779 -67.629 112.767  0.00 97.00      PROA   
ATOM   1149  N   GLN P  77     -16.369 -68.365 114.178  0.00 97.00      PROA   
ATOM   1150  HN  GLN P  77     -16.936 -68.164 114.973  0.00 97.00      PROA   
ATOM   1151  CA  GLN P  77     -16.282 -69.759 113.805  0.00 97.00      PROA   
ATOM   1152  HA  GLN P  77     -15.258 -69.999 113.588  0.00 97.00      PROA   
ATOM   1153  CB  GLN P  77     -16.727 -70.654 114.995  0.00 97.00      PROA   
ATOM   1154  HB1 GLN P  77     -16.356 -71.684 114.803  0.00 97.00      PROA   
ATOM   1155  HB2 GLN P  77     -17.835 -70.699 115.065  0.00 97.00      PROA   
ATOM   1156  CG  GLN P  77     -16.185 -70.139 116.358  0.00 97.00      PROA   
ATOM   1157  HG1 GLN P  77     -16.786 -69.274 116.709  0.00 97.00      PROA   
ATOM   1158  HG2 GLN P  77     -15.139 -69.792 116.252  0.00 97.00      PROA   
ATOM   1159  CD  GLN P  77     -16.274 -71.217 117.445  0.00 97.00      PROA   
ATOM   1160  OE1 GLN P  77     -17.335 -71.819 117.636  0.00 97.00      PROA   
ATOM   1161  NE2 GLN P  77     -15.156 -71.455 118.189  0.00 97.00      PROA   
ATOM   1162 HE21 GLN P  77     -14.318 -70.917 118.061  0.00 97.00      PROA   
ATOM   1163 HE22 GLN P  77     -15.191 -72.160 118.893  0.00 97.00      PROA   
ATOM   1164  C   GLN P  77     -17.100 -70.011 112.546  0.00 97.00      PROA   
ATOM   1165  O   GLN P  77     -18.325 -69.957 112.570  0.00 97.00      PROA   
ATOM   1166  N   LEU P  78     -16.400 -70.277 111.412  0.00 97.00      PROA   
ATOM   1167  HN  LEU P  78     -15.406 -70.361 111.465  0.00 97.00      PROA   
ATOM   1168  CA  LEU P  78     -16.910 -70.376 110.056  0.00 97.00      PROA   
ATOM   1169  HA  LEU P  78     -17.843 -69.835 109.985  0.00 97.00      PROA   
ATOM   1170  CB  LEU P  78     -15.860 -69.783 109.073  0.00 97.00      PROA   
ATOM   1171  HB1 LEU P  78     -14.935 -70.397 109.146  0.00 97.00      PROA   
ATOM   1172  HB2 LEU P  78     -15.592 -68.760 109.419  0.00 97.00      PROA   
ATOM   1173  CG  LEU P  78     -16.261 -69.694 107.580  0.00 97.00      PROA   
ATOM   1174  HG  LEU P  78     -16.775 -70.634 107.277  0.00 97.00      PROA   
ATOM   1175  CD1 LEU P  78     -17.214 -68.517 107.324  0.00 97.00      PROA   
ATOM   1176 HD11 LEU P  78     -16.692 -67.563 107.544  0.00 97.00      PROA   
ATOM   1177 HD12 LEU P  78     -18.108 -68.587 107.972  0.00 97.00      PROA   
ATOM   1178 HD13 LEU P  78     -17.542 -68.506 106.264  0.00 97.00      PROA   
ATOM   1179  CD2 LEU P  78     -15.017 -69.558 106.681  0.00 97.00      PROA   
ATOM   1180 HD21 LEU P  78     -14.349 -70.436 106.807  0.00 97.00      PROA   
ATOM   1181 HD22 LEU P  78     -14.449 -68.641 106.946  0.00 97.00      PROA   
ATOM   1182 HD23 LEU P  78     -15.314 -69.495 105.614  0.00 97.00      PROA   
ATOM   1183  C   LEU P  78     -17.149 -71.826 109.680  0.00 97.00      PROA   
ATOM   1184  O   LEU P  78     -16.313 -72.686 109.941  0.00 97.00      PROA   
ATOM   1185  N   GLU P  79     -18.311 -72.129 109.050  0.00 97.00      PROA   
ATOM   1186  HN  GLU P  79     -18.998 -71.426 108.877  0.00 97.00      PROA   
ATOM   1187  CA  GLU P  79     -18.707 -73.480 108.707  0.00 97.00      PROA   
ATOM   1188  HA  GLU P  79     -17.926 -74.182 108.966  0.00 97.00      PROA   
ATOM   1189  CB  GLU P  79     -20.013 -73.868 109.447  0.00 97.00      PROA   
ATOM   1190  HB1 GLU P  79     -20.342 -74.880 109.124  0.00 97.00      PROA   
ATOM   1191  HB2 GLU P  79     -20.793 -73.139 109.129  0.00 97.00      PROA   
ATOM   1192  CG  GLU P  79     -19.891 -73.873 110.991  0.00 97.00      PROA   
ATOM   1193  HG1 GLU P  79     -19.107 -73.160 111.323  0.00 97.00      PROA   
ATOM   1194  HG2 GLU P  79     -19.606 -74.884 111.350  0.00 97.00      PROA   
ATOM   1195  CD  GLU P  79     -21.179 -73.419 111.682  0.00 97.00      PROA   
ATOM   1196  OE1 GLU P  79     -21.712 -72.343 111.301  0.00 97.00      PROA   
ATOM   1197  OE2 GLU P  79     -21.610 -74.097 112.652  0.00 97.00      PROA   
ATOM   1198  C   GLU P  79     -18.967 -73.614 107.221  0.00 97.00      PROA   
ATOM   1199  O   GLU P  79     -19.727 -72.851 106.631  0.00 97.00      PROA   
ATOM   1200  N   VAL P  80     -18.378 -74.660 106.597  0.00  0.00      PROA   
ATOM   1201  HN  VAL P  80     -17.772 -75.281 107.089  0.00  0.00      PROA   
ATOM   1202  CA  VAL P  80     -18.581 -74.981 105.204  0.00  0.00      PROA   
ATOM   1203  HA  VAL P  80     -19.218 -74.236 104.762  0.00  0.00      PROA   
ATOM   1204  CB  VAL P  80     -17.304 -75.037 104.370  0.00  0.00      PROA   
ATOM   1205  HB  VAL P  80     -16.642 -75.864 104.710  0.00  0.00      PROA   
ATOM   1206  CG1 VAL P  80     -17.672 -75.265 102.887  0.00  0.00      PROA   
ATOM   1207 HG11 VAL P  80     -18.409 -74.501 102.561  0.00  0.00      PROA   
ATOM   1208 HG12 VAL P  80     -18.107 -76.273 102.730  0.00  0.00      PROA   
ATOM   1209 HG13 VAL P  80     -16.777 -75.174 102.240  0.00  0.00      PROA   
ATOM   1210  CG2 VAL P  80     -16.547 -73.702 104.555  0.00  0.00      PROA   
ATOM   1211 HG21 VAL P  80     -16.189 -73.581 105.598  0.00  0.00      PROA   
ATOM   1212 HG22 VAL P  80     -17.207 -72.847 104.304  0.00  0.00      PROA   
ATOM   1213 HG23 VAL P  80     -15.664 -73.664 103.885  0.00  0.00      PROA   
ATOM   1214  C   VAL P  80     -19.311 -76.302 105.210  0.00  0.00      PROA   
ATOM   1215  O   VAL P  80     -18.985 -77.194 105.992  0.00  0.00      PROA   
ATOM   1216  N   HSD P  81     -20.361 -76.418 104.361  0.00  0.00      PROA   
ATOM   1217  HN  HSD P  81     -20.573 -75.692 103.710  0.00  0.00      PROA   
ATOM   1218  CA  HSD P  81     -21.322 -77.492 104.403  0.00  0.00      PROA   
ATOM   1219  HA  HSD P  81     -20.908 -78.337 104.935  0.00  0.00      PROA   
ATOM   1220  CB  HSD P  81     -22.669 -77.067 105.029  0.00  0.00      PROA   
ATOM   1221  HB1 HSD P  81     -23.378 -77.923 105.064  0.00  0.00      PROA   
ATOM   1222  HB2 HSD P  81     -23.129 -76.267 104.406  0.00  0.00      PROA   
ATOM   1223  ND1 HSD P  81     -22.497 -77.280 107.561  0.00  0.00      PROA   
ATOM   1224  HD1 HSD P  81     -22.394 -78.275 107.597  0.00  0.00      PROA   
ATOM   1225  CG  HSD P  81     -22.558 -76.513 106.417  0.00  0.00      PROA   
ATOM   1226  CE1 HSD P  81     -22.652 -76.431 108.608  0.00  0.00      PROA   
ATOM   1227  HE1 HSD P  81     -22.650 -76.766 109.644  0.00  0.00      PROA   
ATOM   1228  NE2 HSD P  81     -22.820 -75.182 108.218  0.00  0.00      PROA   
ATOM   1229  CD2 HSD P  81     -22.758 -75.236 106.838  0.00  0.00      PROA   
ATOM   1230  HD2 HSD P  81     -22.894 -74.339 106.249  0.00  0.00      PROA   
ATOM   1231  C   HSD P  81     -21.631 -77.914 102.995  0.00  0.00      PROA   
ATOM   1232  O   HSD P  81     -21.217 -77.276 102.028  0.00  0.00      PROA   
ATOM   1233  N   ARG P  82     -22.382 -79.033 102.875  0.00  0.00      PROA   
ATOM   1234  HN  ARG P  82     -22.660 -79.552 103.679  0.00  0.00      PROA   
ATOM   1235  CA  ARG P  82     -22.928 -79.504 101.630  0.00  0.00      PROA   
ATOM   1236  HA  ARG P  82     -23.098 -78.643 100.997  0.00  0.00      PROA   
ATOM   1237  CB  ARG P  82     -21.991 -80.462 100.842  0.00  0.00      PROA   
ATOM   1238  HB1 ARG P  82     -21.170 -79.813 100.456  0.00  0.00      PROA   
ATOM   1239  HB2 ARG P  82     -22.516 -80.879  99.956  0.00  0.00      PROA   
ATOM   1240  CG  ARG P  82     -21.309 -81.592 101.641  0.00  0.00      PROA   
ATOM   1241  HG1 ARG P  82     -21.995 -82.461 101.729  0.00  0.00      PROA   
ATOM   1242  HG2 ARG P  82     -21.079 -81.245 102.672  0.00  0.00      PROA   
ATOM   1243  CD  ARG P  82     -19.975 -82.042 101.024  0.00  0.00      PROA   
ATOM   1244  HD1 ARG P  82     -19.520 -82.859 101.624  0.00  0.00      PROA   
ATOM   1245  HD2 ARG P  82     -19.283 -81.172 100.985  0.00  0.00      PROA   
ATOM   1246  NE  ARG P  82     -20.205 -82.548  99.633  0.00  0.00      PROA   
ATOM   1247  HE  ARG P  82     -21.138 -82.783  99.359  0.00  0.00      PROA   
ATOM   1248  CZ  ARG P  82     -19.202 -82.694  98.728  0.00  0.00      PROA   
ATOM   1249  NH1 ARG P  82     -17.917 -82.399  99.040  0.00  0.00      PROA   
ATOM   1250 HH11 ARG P  82     -17.198 -82.507  98.353  0.00  0.00      PROA   
ATOM   1251 HH12 ARG P  82     -17.690 -82.062  99.954  0.00  0.00      PROA   
ATOM   1252  NH2 ARG P  82     -19.496 -83.143  97.484  0.00  0.00      PROA   
ATOM   1253 HH21 ARG P  82     -18.768 -83.251  96.808  0.00  0.00      PROA   
ATOM   1254 HH22 ARG P  82     -20.441 -83.365  97.245  0.00  0.00      PROA   
ATOM   1255  C   ARG P  82     -24.296 -80.067 101.919  0.00  0.00      PROA   
ATOM   1256  O   ARG P  82     -25.281 -79.333 101.847  0.00  0.00      PROA   
ATOM   1257  N   GLY P  83     -24.398 -81.376 102.275  0.00  0.00      PROA   
ATOM   1258  HN  GLY P  83     -23.586 -81.954 102.306  0.00  0.00      PROA   
ATOM   1259  CA  GLY P  83     -25.623 -82.036 102.688  0.00  0.00      PROA   
ATOM   1260  HA1 GLY P  83     -25.375 -83.073 102.861  0.00  0.00      PROA   
ATOM   1261  HA2 GLY P  83     -26.354 -81.898 101.904  0.00  0.00      PROA   
ATOM   1262  C   GLY P  83     -26.173 -81.465 103.969  0.00  0.00      PROA   
ATOM   1263  O   GLY P  83     -25.459 -80.779 104.699  0.00  0.00      PROA   
ATOM   1264  N   TRP P  84     -27.466 -81.752 104.269  0.00  0.00      PROA   
ATOM   1265  HN  TRP P  84     -28.022 -82.342 103.689  0.00  0.00      PROA   
ATOM   1266  CA  TRP P  84     -28.147 -81.154 105.395  0.00  0.00      PROA   
ATOM   1267  HA  TRP P  84     -27.444 -80.592 105.983  0.00  0.00      PROA   
ATOM   1268  CB  TRP P  84     -29.306 -80.213 104.969  0.00  0.00      PROA   
ATOM   1269  HB1 TRP P  84     -29.882 -79.908 105.869  0.00  0.00      PROA   
ATOM   1270  HB2 TRP P  84     -30.004 -80.789 104.321  0.00  0.00      PROA   
ATOM   1271  CG  TRP P  84     -28.903 -78.955 104.257  0.00  0.00      PROA   
ATOM   1272  CD1 TRP P  84     -29.575 -78.423 103.186  0.00  0.00      PROA   
ATOM   1273  HD1 TRP P  84     -30.424 -78.880 102.700  0.00  0.00      PROA   
ATOM   1274  NE1 TRP P  84     -29.045 -77.206 102.859  0.00  0.00      PROA   
ATOM   1275  HE1 TRP P  84     -29.369 -76.626 102.145  0.00  0.00      PROA   
ATOM   1276  CE2 TRP P  84     -28.004 -76.918 103.692  0.00  0.00      PROA   
ATOM   1277  CD2 TRP P  84     -27.858 -78.011 104.578  0.00  0.00      PROA   
ATOM   1278  CE3 TRP P  84     -26.836 -77.973 105.530  0.00  0.00      PROA   
ATOM   1279  HE3 TRP P  84     -26.684 -78.760 106.249  0.00  0.00      PROA   
ATOM   1280  CZ3 TRP P  84     -25.998 -76.859 105.586  0.00  0.00      PROA   
ATOM   1281  HZ3 TRP P  84     -25.225 -76.819 106.340  0.00  0.00      PROA   
ATOM   1282  CZ2 TRP P  84     -27.198 -75.789 103.780  0.00  0.00      PROA   
ATOM   1283  HZ2 TRP P  84     -27.336 -74.936 103.134  0.00  0.00      PROA   
ATOM   1284  CH2 TRP P  84     -26.177 -75.781 104.729  0.00  0.00      PROA   
ATOM   1285  HH2 TRP P  84     -25.525 -74.922 104.807  0.00  0.00      PROA   
ATOM   1286  C   TRP P  84     -28.699 -82.179 106.340  0.00  0.00      PROA   
ATOM   1287  O   TRP P  84     -28.544 -82.018 107.550  0.00  0.00      PROA   
ATOM   1288  N   LEU P  85     -29.363 -83.252 105.834  0.00  0.00      PROA   
ATOM   1289  HN  LEU P  85     -29.486 -83.382 104.854  0.00  0.00      PROA   
ATOM   1290  CA  LEU P  85     -29.953 -84.263 106.691  0.00  0.00      PROA   
ATOM   1291  HA  LEU P  85     -30.543 -83.725 107.418  0.00  0.00      PROA   
ATOM   1292  CB  LEU P  85     -30.896 -85.280 106.002  0.00  0.00      PROA   
ATOM   1293  HB1 LEU P  85     -31.243 -86.029 106.753  0.00  0.00      PROA   
ATOM   1294  HB2 LEU P  85     -30.334 -85.826 105.214  0.00  0.00      PROA   
ATOM   1295  CG  LEU P  85     -32.174 -84.684 105.366  0.00  0.00      PROA   
ATOM   1296  HG  LEU P  85     -31.855 -84.093 104.480  0.00  0.00      PROA   
ATOM   1297  CD1 LEU P  85     -33.090 -85.823 104.882  0.00  0.00      PROA   
ATOM   1298 HD11 LEU P  85     -33.486 -86.394 105.748  0.00  0.00      PROA   
ATOM   1299 HD12 LEU P  85     -32.520 -86.523 104.237  0.00  0.00      PROA   
ATOM   1300 HD13 LEU P  85     -33.947 -85.415 104.307  0.00  0.00      PROA   
ATOM   1301  CD2 LEU P  85     -32.954 -83.729 106.293  0.00  0.00      PROA   
ATOM   1302 HD21 LEU P  85     -32.342 -82.837 106.540  0.00  0.00      PROA   
ATOM   1303 HD22 LEU P  85     -33.234 -84.247 107.234  0.00  0.00      PROA   
ATOM   1304 HD23 LEU P  85     -33.881 -83.382 105.791  0.00  0.00      PROA   
ATOM   1305  C   LEU P  85     -28.924 -85.029 107.476  0.00  0.00      PROA   
ATOM   1306  O   LEU P  85     -27.792 -85.236 107.039  0.00  0.00      PROA   
ATOM   1307  N   LEU P  86     -29.343 -85.446 108.685  0.00  0.00      PROA   
ATOM   1308  HN  LEU P  86     -30.272 -85.254 108.994  0.00  0.00      PROA   
ATOM   1309  CA  LEU P  86     -28.539 -86.161 109.624  0.00  0.00      PROA   
ATOM   1310  HA  LEU P  86     -27.773 -86.715 109.099  0.00  0.00      PROA   
ATOM   1311  CB  LEU P  86     -27.931 -85.239 110.715  0.00  0.00      PROA   
ATOM   1312  HB1 LEU P  86     -28.750 -84.656 111.192  0.00  0.00      PROA   
ATOM   1313  HB2 LEU P  86     -27.261 -84.510 110.206  0.00  0.00      PROA   
ATOM   1314  CG  LEU P  86     -27.116 -85.941 111.832  0.00  0.00      PROA   
ATOM   1315  HG  LEU P  86     -27.793 -86.646 112.366  0.00  0.00      PROA   
ATOM   1316  CD1 LEU P  86     -25.934 -86.762 111.277  0.00  0.00      PROA   
ATOM   1317 HD11 LEU P  86     -25.231 -86.102 110.727  0.00  0.00      PROA   
ATOM   1318 HD12 LEU P  86     -26.290 -87.554 110.586  0.00  0.00      PROA   
ATOM   1319 HD13 LEU P  86     -25.383 -87.250 112.109  0.00  0.00      PROA   
ATOM   1320  CD2 LEU P  86     -26.634 -84.921 112.883  0.00  0.00      PROA   
ATOM   1321 HD21 LEU P  86     -27.499 -84.375 113.316  0.00  0.00      PROA   
ATOM   1322 HD22 LEU P  86     -25.946 -84.184 112.418  0.00  0.00      PROA   
ATOM   1323 HD23 LEU P  86     -26.097 -85.439 113.705  0.00  0.00      PROA   
ATOM   1324  C   LEU P  86     -29.500 -87.120 110.247  0.00  0.00      PROA   
ATOM   1325  O   LEU P  86     -30.653 -86.787 110.505  0.00  0.00      PROA   
ATOM   1326  N   LEU P  87     -29.025 -88.352 110.489  0.00 97.00      PROA   
ATOM   1327  HN  LEU P  87     -28.070 -88.550 110.294  0.00 97.00      PROA   
ATOM   1328  CA  LEU P  87     -29.775 -89.395 111.139  0.00 97.00      PROA   
ATOM   1329  HA  LEU P  87     -30.818 -89.121 111.214  0.00 97.00      PROA   
ATOM   1330  CB  LEU P  87     -29.669 -90.736 110.377  0.00 97.00      PROA   
ATOM   1331  HB1 LEU P  87     -28.595 -91.003 110.261  0.00 97.00      PROA   
ATOM   1332  HB2 LEU P  87     -30.085 -90.597 109.354  0.00 97.00      PROA   
ATOM   1333  CG  LEU P  87     -30.402 -91.920 111.043  0.00 97.00      PROA   
ATOM   1334  HG  LEU P  87     -30.027 -92.033 112.085  0.00 97.00      PROA   
ATOM   1335  CD1 LEU P  87     -31.924 -91.708 111.113  0.00 97.00      PROA   
ATOM   1336 HD11 LEU P  87     -32.336 -91.550 110.094  0.00 97.00      PROA   
ATOM   1337 HD12 LEU P  87     -32.166 -90.825 111.737  0.00 97.00      PROA   
ATOM   1338 HD13 LEU P  87     -32.413 -92.598 111.559  0.00 97.00      PROA   
ATOM   1339  CD2 LEU P  87     -30.078 -93.229 110.315  0.00 97.00      PROA   
ATOM   1340 HD21 LEU P  87     -28.980 -93.387 110.265  0.00 97.00      PROA   
ATOM   1341 HD22 LEU P  87     -30.484 -93.206 109.282  0.00 97.00      PROA   
ATOM   1342 HD23 LEU P  87     -30.535 -94.076 110.867  0.00 97.00      PROA   
ATOM   1343  C   LEU P  87     -29.218 -89.539 112.533  0.00 97.00      PROA   
ATOM   1344  O   LEU P  87     -28.099 -90.000 112.740  0.00 97.00      PROA   
ATOM   1345  N   GLN P  88     -30.011 -89.140 113.544  0.00 97.00      PROA   
ATOM   1346  HN  GLN P  88     -30.926 -88.777 113.366  0.00 97.00      PROA   
ATOM   1347  CA  GLN P  88     -29.620 -89.173 114.930  0.00 97.00      PROA   
ATOM   1348  HA  GLN P  88     -28.554 -89.006 114.998  0.00 97.00      PROA   
ATOM   1349  CB  GLN P  88     -30.344 -88.065 115.737  0.00 97.00      PROA   
ATOM   1350  HB1 GLN P  88     -29.963 -88.093 116.779  0.00 97.00      PROA   
ATOM   1351  HB2 GLN P  88     -31.435 -88.279 115.754  0.00 97.00      PROA   
ATOM   1352  CG  GLN P  88     -30.119 -86.645 115.169  0.00 97.00      PROA   
ATOM   1353  HG1 GLN P  88     -30.490 -86.581 114.125  0.00 97.00      PROA   
ATOM   1354  HG2 GLN P  88     -29.033 -86.417 115.163  0.00 97.00      PROA   
ATOM   1355  CD  GLN P  88     -30.891 -85.595 115.983  0.00 97.00      PROA   
ATOM   1356  OE1 GLN P  88     -32.123 -85.622 116.054  0.00 97.00      PROA   
ATOM   1357  NE2 GLN P  88     -30.149 -84.612 116.567  0.00 97.00      PROA   
ATOM   1358 HE21 GLN P  88     -30.623 -83.812 116.931  0.00 97.00      PROA   
ATOM   1359 HE22 GLN P  88     -29.155 -84.614 116.473  0.00 97.00      PROA   
ATOM   1360  C   GLN P  88     -29.942 -90.541 115.505  0.00 97.00      PROA   
ATOM   1361  O   GLN P  88     -31.082 -90.991 115.474  0.00 97.00      PROA   
ATOM   1362  N   VAL P  89     -28.916 -91.257 116.018  0.00 97.00      PROA   
ATOM   1363  HN  VAL P  89     -27.994 -90.883 116.010  0.00 97.00      PROA   
ATOM   1364  CA  VAL P  89     -29.036 -92.641 116.442  0.00 97.00      PROA   
ATOM   1365  HA  VAL P  89     -30.062 -92.970 116.346  0.00 97.00      PROA   
ATOM   1366  CB  VAL P  89     -28.158 -93.551 115.584  0.00 97.00      PROA   
ATOM   1367  HB  VAL P  89     -27.099 -93.203 115.629  0.00 97.00      PROA   
ATOM   1368  CG1 VAL P  89     -28.213 -95.016 116.054  0.00 97.00      PROA   
ATOM   1369 HG11 VAL P  89     -29.262 -95.374 116.102  0.00 97.00      PROA   
ATOM   1370 HG12 VAL P  89     -27.734 -95.149 117.043  0.00 97.00      PROA   
ATOM   1371 HG13 VAL P  89     -27.662 -95.644 115.326  0.00 97.00      PROA   
ATOM   1372  CG2 VAL P  89     -28.629 -93.460 114.117  0.00 97.00      PROA   
ATOM   1373 HG21 VAL P  89     -28.408 -92.461 113.689  0.00 97.00      PROA   
ATOM   1374 HG22 VAL P  89     -29.721 -93.643 114.047  0.00 97.00      PROA   
ATOM   1375 HG23 VAL P  89     -28.107 -94.220 113.499  0.00 97.00      PROA   
ATOM   1376  C   VAL P  89     -28.657 -92.760 117.906  0.00 97.00      PROA   
ATOM   1377  O   VAL P  89     -27.685 -92.152 118.353  0.00 97.00      PROA   
ATOM   1378  N   SER P  90     -29.436 -93.558 118.689  0.00 97.00      PROA   
ATOM   1379  HN  SER P  90     -30.262 -93.957 118.296  0.00 97.00      PROA   
ATOM   1380  CA  SER P  90     -29.244 -93.775 120.122  0.00 97.00      PROA   
ATOM   1381  HA  SER P  90     -29.373 -92.819 120.610  0.00 97.00      PROA   
ATOM   1382  CB  SER P  90     -30.279 -94.766 120.720  0.00 97.00      PROA   
ATOM   1383  HB1 SER P  90     -30.096 -94.903 121.809  0.00 97.00      PROA   
ATOM   1384  HB2 SER P  90     -30.207 -95.760 120.234  0.00 97.00      PROA   
ATOM   1385  OG  SER P  90     -31.604 -94.267 120.601  0.00 97.00      PROA   
ATOM   1386  HG1 SER P  90     -31.764 -94.066 119.671  0.00 97.00      PROA   
ATOM   1387  C   SER P  90     -27.878 -94.309 120.530  0.00 97.00      PROA   
ATOM   1388  O   SER P  90     -27.285 -93.807 121.483  0.00 97.00      PROA   
ATOM   1389  N   SER P  91     -27.335 -95.327 119.820  0.00 97.00      PROA   
ATOM   1390  HN  SER P  91     -27.821 -95.740 119.056  0.00 97.00      PROA   
ATOM   1391  CA  SER P  91     -25.992 -95.815 120.081  0.00 97.00      PROA   
ATOM   1392  HA  SER P  91     -25.351 -94.943 120.076  0.00 97.00      PROA   
ATOM   1393  CB  SER P  91     -25.801 -96.543 121.441  0.00 97.00      PROA   
ATOM   1394  HB1 SER P  91     -25.053 -97.361 121.400  0.00 97.00      PROA   
ATOM   1395  HB2 SER P  91     -26.764 -96.987 121.773  0.00 97.00      PROA   
ATOM   1396  OG  SER P  91     -25.344 -95.614 122.418  0.00 97.00      PROA   
ATOM   1397  HG1 SER P  91     -26.019 -94.928 122.469  0.00 97.00      PROA   
ATOM   1398  C   SER P  91     -25.485 -96.652 118.936  0.00 97.00      PROA   
ATOM   1399  O   SER P  91     -26.243 -97.092 118.077  0.00 97.00      PROA   
ATOM   1400  N   ARG P  92     -24.146 -96.858 118.885  0.00 97.00      PROA   
ATOM   1401  HN  ARG P  92     -23.554 -96.488 119.598  0.00 97.00      PROA   
ATOM   1402  CA  ARG P  92     -23.475 -97.523 117.781  0.00 97.00      PROA   
ATOM   1403  HA  ARG P  92     -23.971 -97.251 116.857  0.00 97.00      PROA   
ATOM   1404  CB  ARG P  92     -21.984 -97.085 117.713  0.00 97.00      PROA   
ATOM   1405  HB1 ARG P  92     -21.586 -97.368 116.714  0.00 97.00      PROA   
ATOM   1406  HB2 ARG P  92     -21.390 -97.629 118.482  0.00 97.00      PROA   
ATOM   1407  CG  ARG P  92     -21.755 -95.574 117.954  0.00 97.00      PROA   
ATOM   1408  HG1 ARG P  92     -21.965 -95.344 119.022  0.00 97.00      PROA   
ATOM   1409  HG2 ARG P  92     -22.476 -94.982 117.347  0.00 97.00      PROA   
ATOM   1410  CD  ARG P  92     -20.317 -95.099 117.675  0.00 97.00      PROA   
ATOM   1411  HD1 ARG P  92     -19.575 -95.854 118.006  0.00 97.00      PROA   
ATOM   1412  HD2 ARG P  92     -20.102 -94.144 118.206  0.00 97.00      PROA   
ATOM   1413  NE  ARG P  92     -20.167 -94.903 116.198  0.00 97.00      PROA   
ATOM   1414  HE  ARG P  92     -19.976 -95.683 115.609  0.00 97.00      PROA   
ATOM   1415  CZ  ARG P  92     -20.579 -93.787 115.570  0.00 97.00      PROA   
ATOM   1416  NH1 ARG P  92     -20.901 -92.645 116.197  0.00 97.00      PROA   
ATOM   1417 HH11 ARG P  92     -20.438 -92.428 117.052  0.00 97.00      PROA   
ATOM   1418 HH12 ARG P  92     -21.169 -91.900 115.589  0.00 97.00      PROA   
ATOM   1419  NH2 ARG P  92     -20.603 -93.739 114.225  0.00 97.00      PROA   
ATOM   1420 HH21 ARG P  92     -20.149 -94.454 113.707  0.00 97.00      PROA   
ATOM   1421 HH22 ARG P  92     -20.666 -92.827 113.825  0.00 97.00      PROA   
ATOM   1422  C   ARG P  92     -23.540 -99.040 117.934  0.00 97.00      PROA   
ATOM   1423  O   ARG P  92     -23.377 -99.786 116.969  0.00 97.00      PROA   
ATOM   1424  N   VAL P  93     -23.811 -99.528 119.164  0.00 97.00      PROA   
ATOM   1425  HN  VAL P  93     -23.987 -98.913 119.925  0.00 97.00      PROA   
ATOM   1426  CA  VAL P  93     -23.916-100.931 119.488  0.00 97.00      PROA   
ATOM   1427  HA  VAL P  93     -24.269-101.462 118.617  0.00 97.00      PROA   
ATOM   1428  CB  VAL P  93     -22.633-101.590 120.022  0.00 97.00      PROA   
ATOM   1429  HB  VAL P  93     -22.872-102.627 120.358  0.00 97.00      PROA   
ATOM   1430  CG1 VAL P  93     -21.585-101.703 118.894  0.00 97.00      PROA   
ATOM   1431 HG11 VAL P  93     -21.259-100.694 118.566  0.00 97.00      PROA   
ATOM   1432 HG12 VAL P  93     -22.002-102.236 118.017  0.00 97.00      PROA   
ATOM   1433 HG13 VAL P  93     -20.689-102.252 119.255  0.00 97.00      PROA   
ATOM   1434  CG2 VAL P  93     -22.047-100.819 121.227  0.00 97.00      PROA   
ATOM   1435 HG21 VAL P  93     -22.758-100.793 122.077  0.00 97.00      PROA   
ATOM   1436 HG22 VAL P  93     -21.792 -99.776 120.943  0.00 97.00      PROA   
ATOM   1437 HG23 VAL P  93     -21.117-101.316 121.577  0.00 97.00      PROA   
ATOM   1438  C   VAL P  93     -25.001-101.018 120.528  0.00 97.00      PROA   
ATOM   1439  O   VAL P  93     -25.144-100.125 121.360  0.00 97.00      PROA   
ATOM   1440  N   LEU P  94     -25.808-102.103 120.465  0.00 97.00      PROA   
ATOM   1441  HN  LEU P  94     -25.698-102.781 119.745  0.00 97.00      PROA   
ATOM   1442  CA  LEU P  94     -26.846-102.423 121.415  0.00 97.00      PROA   
ATOM   1443  HA  LEU P  94     -26.563-102.067 122.398  0.00 97.00      PROA   
ATOM   1444  CB  LEU P  94     -28.268-101.904 121.050  0.00 97.00      PROA   
ATOM   1445  HB1 LEU P  94     -28.945-102.202 121.884  0.00 97.00      PROA   
ATOM   1446  HB2 LEU P  94     -28.642-102.391 120.124  0.00 97.00      PROA   
ATOM   1447  CG  LEU P  94     -28.425-100.370 120.891  0.00 97.00      PROA   
ATOM   1448  HG  LEU P  94     -27.703 -99.877 121.583  0.00 97.00      PROA   
ATOM   1449  CD1 LEU P  94     -28.158 -99.872 119.457  0.00 97.00      PROA   
ATOM   1450 HD11 LEU P  94     -28.914-100.295 118.761  0.00 97.00      PROA   
ATOM   1451 HD12 LEU P  94     -27.151-100.163 119.102  0.00 97.00      PROA   
ATOM   1452 HD13 LEU P  94     -28.227 -98.764 119.424  0.00 97.00      PROA   
ATOM   1453  CD2 LEU P  94     -29.834 -99.938 121.341  0.00 97.00      PROA   
ATOM   1454 HD21 LEU P  94     -29.986-100.193 122.410  0.00 97.00      PROA   
ATOM   1455 HD22 LEU P  94     -30.606-100.469 120.746  0.00 97.00      PROA   
ATOM   1456 HD23 LEU P  94     -29.970 -98.844 121.217  0.00 97.00      PROA   
ATOM   1457  C   LEU P  94     -26.893-103.936 121.442  0.00 97.00      PROA   
ATOM   1458  O   LEU P  94     -26.329-104.601 120.577  0.00 97.00      PROA   
ATOM   1459  N   THR P  95     -27.569-104.513 122.458  0.00 97.00      PROA   
ATOM   1460  HN  THR P  95     -27.908-103.954 123.215  0.00 97.00      PROA   
ATOM   1461  CA  THR P  95     -27.867-105.930 122.590  0.00 97.00      PROA   
ATOM   1462  HA  THR P  95     -27.214-106.487 121.936  0.00 97.00      PROA   
ATOM   1463  CB  THR P  95     -27.718-106.464 124.021  0.00 97.00      PROA   
ATOM   1464  HB  THR P  95     -28.664-106.363 124.603  0.00 97.00      PROA   
ATOM   1465  OG1 THR P  95     -26.732-105.740 124.740  0.00 97.00      PROA   
ATOM   1466  HG1 THR P  95     -27.143-104.885 124.912  0.00 97.00      PROA   
ATOM   1467  CG2 THR P  95     -27.268-107.931 124.003  0.00 97.00      PROA   
ATOM   1468 HG21 THR P  95     -26.277-108.017 123.510  0.00 97.00      PROA   
ATOM   1469 HG22 THR P  95     -27.995-108.568 123.464  0.00 97.00      PROA   
ATOM   1470 HG23 THR P  95     -27.173-108.304 125.045  0.00 97.00      PROA   
ATOM   1471  C   THR P  95     -29.306-106.109 122.139  0.00 97.00      PROA   
ATOM   1472  O   THR P  95     -30.070-105.154 122.047  0.00 97.00      PROA   
ATOM   1473  N   GLU P  96     -29.727-107.353 121.828  0.00 97.00      PROA   
ATOM   1474  HN  GLU P  96     -29.075-108.110 121.792  0.00 97.00      PROA   
ATOM   1475  CA  GLU P  96     -31.106-107.692 121.539  0.00 97.00      PROA   
ATOM   1476  HA  GLU P  96     -31.408-107.049 120.726  0.00 97.00      PROA   
ATOM   1477  CB  GLU P  96     -31.260-109.171 121.085  0.00 97.00      PROA   
ATOM   1478  HB1 GLU P  96     -30.546-109.358 120.250  0.00 97.00      PROA   
ATOM   1479  HB2 GLU P  96     -32.286-109.312 120.682  0.00 97.00      PROA   
ATOM   1480  CG  GLU P  96     -30.999-110.188 122.219  0.00 97.00      PROA   
ATOM   1481  HG1 GLU P  96     -31.600-109.933 123.113  0.00 97.00      PROA   
ATOM   1482  HG2 GLU P  96     -29.929-110.142 122.509  0.00 97.00      PROA   
ATOM   1483  CD  GLU P  96     -31.348-111.635 121.869  0.00 97.00      PROA   
ATOM   1484  OE1 GLU P  96     -32.184-111.877 120.962  0.00 97.00      PROA   
ATOM   1485  OE2 GLU P  96     -30.775-112.534 122.541  0.00 97.00      PROA   
ATOM   1486  C   GLU P  96     -32.027-107.405 122.725  0.00 97.00      PROA   
ATOM   1487  O   GLU P  96     -31.635-107.492 123.887  0.00 97.00      PROA   
ATOM   1488  N   GLY P  97     -33.290-107.020 122.446  0.00 97.00      PROA   
ATOM   1489  HN  GLY P  97     -33.577-106.940 121.491  0.00 97.00      PROA   
ATOM   1490  CA  GLY P  97     -34.281-106.714 123.463  0.00 97.00      PROA   
ATOM   1491  HA1 GLY P  97     -34.077-107.291 124.354  0.00 97.00      PROA   
ATOM   1492  HA2 GLY P  97     -35.249-106.943 123.046  0.00 97.00      PROA   
ATOM   1493  C   GLY P  97     -34.293-105.262 123.853  0.00 97.00      PROA   
ATOM   1494  O   GLY P  97     -35.326-104.750 124.277  0.00 97.00      PROA   
ATOM   1495  N   GLU P  98     -33.142-104.563 123.730  0.00 97.00      PROA   
ATOM   1496  HN  GLU P  98     -32.302-105.029 123.461  0.00 97.00      PROA   
ATOM   1497  CA  GLU P  98     -32.994-103.149 124.007  0.00 97.00      PROA   
ATOM   1498  HA  GLU P  98     -33.278-103.021 125.038  0.00 97.00      PROA   
ATOM   1499  CB  GLU P  98     -31.512-102.703 123.899  0.00 97.00      PROA   
ATOM   1500  HB1 GLU P  98     -31.457-101.595 123.990  0.00 97.00      PROA   
ATOM   1501  HB2 GLU P  98     -31.117-102.979 122.898  0.00 97.00      PROA   
ATOM   1502  CG  GLU P  98     -30.617-103.309 125.003  0.00 97.00      PROA   
ATOM   1503  HG1 GLU P  98     -30.582-104.417 124.914  0.00 97.00      PROA   
ATOM   1504  HG2 GLU P  98     -31.023-103.049 126.003  0.00 97.00      PROA   
ATOM   1505  CD  GLU P  98     -29.196-102.755 124.930  0.00 97.00      PROA   
ATOM   1506  OE1 GLU P  98     -28.250-103.574 124.947  0.00 97.00      PROA   
ATOM   1507  OE2 GLU P  98     -29.026-101.510 124.882  0.00 97.00      PROA   
ATOM   1508  C   GLU P  98     -33.851-102.244 123.119  0.00 97.00      PROA   
ATOM   1509  O   GLU P  98     -33.939-102.487 121.920  0.00 97.00      PROA   
ATOM   1510  N   PRO P  99     -34.491-101.188 123.613  0.00 97.00      PROA   
ATOM   1511  CD  PRO P  99     -34.850-101.032 125.023  0.00 97.00      PROA   
ATOM   1512  HD1 PRO P  99     -33.971-100.615 125.560  0.00 97.00      PROA   
ATOM   1513  HD2 PRO P  99     -35.162-101.998 125.479  0.00 97.00      PROA   
ATOM   1514  CA  PRO P  99     -35.020-100.099 122.798  0.00 97.00      PROA   
ATOM   1515  HA  PRO P  99     -35.770-100.529 122.153  0.00 97.00      PROA   
ATOM   1516  CB  PRO P  99     -35.631 -99.129 123.823  0.00 97.00      PROA   
ATOM   1517  HB1 PRO P  99     -36.506 -98.586 123.412  0.00 97.00      PROA   
ATOM   1518  HB2 PRO P  99     -34.873 -98.396 124.178  0.00 97.00      PROA   
ATOM   1519  CG  PRO P  99     -36.007-100.036 125.001  0.00 97.00      PROA   
ATOM   1520  HG1 PRO P  99     -36.116 -99.486 125.956  0.00 97.00      PROA   
ATOM   1521  HG2 PRO P  99     -36.951-100.577 124.768  0.00 97.00      PROA   
ATOM   1522  C   PRO P  99     -33.989 -99.401 121.919  0.00 97.00      PROA   
ATOM   1523  O   PRO P  99     -32.915 -99.064 122.411  0.00 97.00      PROA   
ATOM   1524  N   LEU P 100     -34.302 -99.140 120.631  0.00 97.00      PROA   
ATOM   1525  HN  LEU P 100     -35.168 -99.463 120.252  0.00 97.00      PROA   
ATOM   1526  CA  LEU P 100     -33.436 -98.359 119.766  0.00 97.00      PROA   
ATOM   1527  HA  LEU P 100     -32.657 -97.891 120.352  0.00 97.00      PROA   
ATOM   1528  CB  LEU P 100     -32.755 -99.246 118.689  0.00 97.00      PROA   
ATOM   1529  HB1 LEU P 100     -33.524 -99.896 118.222  0.00 97.00      PROA   
ATOM   1530  HB2 LEU P 100     -32.046 -99.920 119.217  0.00 97.00      PROA   
ATOM   1531  CG  LEU P 100     -31.986 -98.526 117.552  0.00 97.00      PROA   
ATOM   1532  HG  LEU P 100     -32.717 -97.944 116.944  0.00 97.00      PROA   
ATOM   1533  CD1 LEU P 100     -30.923 -97.544 118.073  0.00 97.00      PROA   
ATOM   1534 HD11 LEU P 100     -30.238 -98.063 118.774  0.00 97.00      PROA   
ATOM   1535 HD12 LEU P 100     -31.399 -96.695 118.602  0.00 97.00      PROA   
ATOM   1536 HD13 LEU P 100     -30.326 -97.141 117.229  0.00 97.00      PROA   
ATOM   1537  CD2 LEU P 100     -31.330 -99.557 116.614  0.00 97.00      PROA   
ATOM   1538 HD21 LEU P 100     -32.086-100.272 116.230  0.00 97.00      PROA   
ATOM   1539 HD22 LEU P 100     -30.550-100.127 117.162  0.00 97.00      PROA   
ATOM   1540 HD23 LEU P 100     -30.852 -99.046 115.752  0.00 97.00      PROA   
ATOM   1541  C   LEU P 100     -34.233 -97.241 119.139  0.00 97.00      PROA   
ATOM   1542  O   LEU P 100     -35.123 -97.477 118.332  0.00 97.00      PROA   
ATOM   1543  N   ALA P 101     -33.913 -95.971 119.481  0.00 97.00      PROA   
ATOM   1544  HN  ALA P 101     -33.212 -95.778 120.165  0.00 97.00      PROA   
ATOM   1545  CA  ALA P 101     -34.589 -94.811 118.940  0.00 97.00      PROA   
ATOM   1546  HA  ALA P 101     -35.512 -95.117 118.469  0.00 97.00      PROA   
ATOM   1547  CB  ALA P 101     -34.966 -93.814 120.052  0.00 97.00      PROA   
ATOM   1548  HB1 ALA P 101     -34.066 -93.435 120.578  0.00 97.00      PROA   
ATOM   1549  HB2 ALA P 101     -35.609 -94.325 120.803  0.00 97.00      PROA   
ATOM   1550  HB3 ALA P 101     -35.534 -92.954 119.643  0.00 97.00      PROA   
ATOM   1551  C   ALA P 101     -33.741 -94.135 117.874  0.00 97.00      PROA   
ATOM   1552  O   ALA P 101     -32.541 -93.921 118.027  0.00 97.00      PROA   
ATOM   1553  N   LEU P 102     -34.382 -93.811 116.730  0.00 97.00      PROA   
ATOM   1554  HN  LEU P 102     -35.334 -94.083 116.604  0.00 97.00      PROA   
ATOM   1555  CA  LEU P 102     -33.781 -93.186 115.573  0.00 97.00      PROA   
ATOM   1556  HA  LEU P 102     -32.750 -92.934 115.780  0.00 97.00      PROA   
ATOM   1557  CB  LEU P 102     -33.884 -94.098 114.320  0.00 97.00      PROA   
ATOM   1558  HB1 LEU P 102     -33.320 -93.642 113.478  0.00 97.00      PROA   
ATOM   1559  HB2 LEU P 102     -34.953 -94.172 114.017  0.00 97.00      PROA   
ATOM   1560  CG  LEU P 102     -33.392 -95.553 114.509  0.00 97.00      PROA   
ATOM   1561  HG  LEU P 102     -33.938 -96.013 115.367  0.00 97.00      PROA   
ATOM   1562  CD1 LEU P 102     -33.727 -96.393 113.266  0.00 97.00      PROA   
ATOM   1563 HD11 LEU P 102     -33.177 -95.999 112.385  0.00 97.00      PROA   
ATOM   1564 HD12 LEU P 102     -34.816 -96.360 113.051  0.00 97.00      PROA   
ATOM   1565 HD13 LEU P 102     -33.428 -97.449 113.433  0.00 97.00      PROA   
ATOM   1566  CD2 LEU P 102     -31.885 -95.622 114.801  0.00 97.00      PROA   
ATOM   1567 HD21 LEU P 102     -31.635 -95.037 115.709  0.00 97.00      PROA   
ATOM   1568 HD22 LEU P 102     -31.316 -95.212 113.941  0.00 97.00      PROA   
ATOM   1569 HD23 LEU P 102     -31.571 -96.676 114.959  0.00 97.00      PROA   
ATOM   1570  C   LEU P 102     -34.544 -91.916 115.261  0.00 97.00      PROA   
ATOM   1571  O   LEU P 102     -35.770 -91.903 115.289  0.00 97.00      PROA   
ATOM   1572  N   ARG P 103     -33.847 -90.802 114.938  0.00 97.00      PROA   
ATOM   1573  HN  ARG P 103     -32.852 -90.772 115.027  0.00 97.00      PROA   
ATOM   1574  CA  ARG P 103     -34.513 -89.627 114.415  0.00 97.00      PROA   
ATOM   1575  HA  ARG P 103     -35.504 -89.898 114.084  0.00 97.00      PROA   
ATOM   1576  CB  ARG P 103     -34.689 -88.502 115.470  0.00 97.00      PROA   
ATOM   1577  HB1 ARG P 103     -33.694 -88.173 115.840  0.00 97.00      PROA   
ATOM   1578  HB2 ARG P 103     -35.250 -88.916 116.337  0.00 97.00      PROA   
ATOM   1579  CG  ARG P 103     -35.447 -87.296 114.897  0.00 97.00      PROA   
ATOM   1580  HG1 ARG P 103     -36.452 -87.637 114.556  0.00 97.00      PROA   
ATOM   1581  HG2 ARG P 103     -34.885 -86.923 114.013  0.00 97.00      PROA   
ATOM   1582  CD  ARG P 103     -35.597 -86.086 115.811  0.00 97.00      PROA   
ATOM   1583  HD1 ARG P 103     -34.596 -85.695 116.094  0.00 97.00      PROA   
ATOM   1584  HD2 ARG P 103     -36.189 -86.307 116.723  0.00 97.00      PROA   
ATOM   1585  NE  ARG P 103     -36.346 -85.100 114.969  0.00 97.00      PROA   
ATOM   1586  HE  ARG P 103     -36.961 -85.434 114.258  0.00 97.00      PROA   
ATOM   1587  CZ  ARG P 103     -36.054 -83.797 114.881  0.00 97.00      PROA   
ATOM   1588  NH1 ARG P 103     -35.111 -83.174 115.593  0.00 97.00      PROA   
ATOM   1589 HH11 ARG P 103     -34.427 -83.689 116.093  0.00 97.00      PROA   
ATOM   1590 HH12 ARG P 103     -35.004 -82.201 115.372  0.00 97.00      PROA   
ATOM   1591  NH2 ARG P 103     -36.705 -83.042 113.982  0.00 97.00      PROA   
ATOM   1592 HH21 ARG P 103     -37.378 -83.466 113.378  0.00 97.00      PROA   
ATOM   1593 HH22 ARG P 103     -36.351 -82.119 113.841  0.00 97.00      PROA   
ATOM   1594  C   ARG P 103     -33.811 -89.064 113.195  0.00 97.00      PROA   
ATOM   1595  O   ARG P 103     -32.696 -88.566 113.265  0.00 97.00      PROA   
ATOM   1596  N   CYS P 104     -34.497 -89.052 112.031  0.00 97.00      PROA   
ATOM   1597  HN  CYS P 104     -35.361 -89.550 111.959  0.00 97.00      PROA   
ATOM   1598  CA  CYS P 104     -34.143 -88.230 110.887  0.00 97.00      PROA   
ATOM   1599  HA  CYS P 104     -33.090 -88.379 110.691  0.00 97.00      PROA   
ATOM   1600  CB  CYS P 104     -34.968 -88.641 109.642  0.00 97.00      PROA   
ATOM   1601  HB1 CYS P 104     -36.012 -88.271 109.733  0.00 97.00      PROA   
ATOM   1602  HB2 CYS P 104     -35.029 -89.753 109.634  0.00 97.00      PROA   
ATOM   1603  SG  CYS P 104     -34.230 -88.107 108.070  0.00 97.00      PROA   
ATOM   1604  C   CYS P 104     -34.377 -86.757 111.200  0.00 97.00      PROA   
ATOM   1605  O   CYS P 104     -35.426 -86.391 111.717  0.00 97.00      PROA   
ATOM   1606  N   HSD P 105     -33.391 -85.876 110.925  0.00 97.00      PROA   
ATOM   1607  HN  HSD P 105     -32.539 -86.177 110.502  0.00 97.00      PROA   
ATOM   1608  CA  HSD P 105     -33.370 -84.534 111.471  0.00 97.00      PROA   
ATOM   1609  HA  HSD P 105     -34.381 -84.168 111.605  0.00 97.00      PROA   
ATOM   1610  CB  HSD P 105     -32.671 -84.573 112.854  0.00 97.00      PROA   
ATOM   1611  HB1 HSD P 105     -31.915 -85.388 112.797  0.00 97.00      PROA   
ATOM   1612  HB2 HSD P 105     -33.410 -84.880 113.626  0.00 97.00      PROA   
ATOM   1613  ND1 HSD P 105     -32.485 -82.211 113.818  0.00 97.00      PROA   
ATOM   1614  HD1 HSD P 105     -33.398 -81.862 113.591  0.00 97.00      PROA   
ATOM   1615  CG  HSD P 105     -31.916 -83.374 113.348  0.00 97.00      PROA   
ATOM   1616  CE1 HSD P 105     -31.508 -81.528 114.463  0.00 97.00      PROA   
ATOM   1617  HE1 HSD P 105     -31.679 -80.565 114.944  0.00 97.00      PROA   
ATOM   1618  NE2 HSD P 105     -30.354 -82.164 114.432  0.00 97.00      PROA   
ATOM   1619  CD2 HSD P 105     -30.611 -83.322 113.724  0.00 97.00      PROA   
ATOM   1620  HD2 HSD P 105     -29.830 -84.058 113.580  0.00 97.00      PROA   
ATOM   1621  C   HSD P 105     -32.710 -83.602 110.485  0.00 97.00      PROA   
ATOM   1622  O   HSD P 105     -31.862 -84.014 109.700  0.00 97.00      PROA   
ATOM   1623  N   ALA P 106     -33.133 -82.316 110.461  0.00 97.00      PROA   
ATOM   1624  HN  ALA P 106     -33.743 -81.946 111.163  0.00 97.00      PROA   
ATOM   1625  CA  ALA P 106     -32.872 -81.417 109.361  0.00 97.00      PROA   
ATOM   1626  HA  ALA P 106     -32.308 -81.922 108.593  0.00 97.00      PROA   
ATOM   1627  CB  ALA P 106     -34.209 -80.922 108.774  0.00 97.00      PROA   
ATOM   1628  HB1 ALA P 106     -34.839 -80.485 109.578  0.00 97.00      PROA   
ATOM   1629  HB2 ALA P 106     -34.770 -81.783 108.348  0.00 97.00      PROA   
ATOM   1630  HB3 ALA P 106     -34.059 -80.171 107.973  0.00 97.00      PROA   
ATOM   1631  C   ALA P 106     -32.037 -80.252 109.824  0.00 97.00      PROA   
ATOM   1632  O   ALA P 106     -32.075 -79.868 110.989  0.00 97.00      PROA   
ATOM   1633  N   TRP P 107     -31.206 -79.680 108.917  0.00 97.00      PROA   
ATOM   1634  HN  TRP P 107     -31.112 -80.065 108.000  0.00 97.00      PROA   
ATOM   1635  CA  TRP P 107     -30.336 -78.567 109.255  0.00 97.00      PROA   
ATOM   1636  HA  TRP P 107     -29.782 -78.915 110.114  0.00 97.00      PROA   
ATOM   1637  CB  TRP P 107     -29.237 -78.279 108.186  0.00 97.00      PROA   
ATOM   1638  HB1 TRP P 107     -29.738 -78.188 107.198  0.00 97.00      PROA   
ATOM   1639  HB2 TRP P 107     -28.566 -79.165 108.142  0.00 97.00      PROA   
ATOM   1640  CG  TRP P 107     -28.408 -77.052 108.429  0.00 97.00      PROA   
ATOM   1641  CD1 TRP P 107     -28.299 -75.969 107.597  0.00 97.00      PROA   
ATOM   1642  HD1 TRP P 107     -28.616 -75.966 106.563  0.00 97.00      PROA   
ATOM   1643  NE1 TRP P 107     -27.734 -74.921 108.276  0.00 97.00      PROA   
ATOM   1644  HE1 TRP P 107     -27.426 -74.078 107.894  0.00 97.00      PROA   
ATOM   1645  CE2 TRP P 107     -27.484 -75.292 109.564  0.00 97.00      PROA   
ATOM   1646  CD2 TRP P 107     -27.849 -76.651 109.692  0.00 97.00      PROA   
ATOM   1647  CE3 TRP P 107     -27.660 -77.297 110.915  0.00 97.00      PROA   
ATOM   1648  HE3 TRP P 107     -27.884 -78.346 111.041  0.00 97.00      PROA   
ATOM   1649  CZ3 TRP P 107     -27.210 -76.552 112.008  0.00 97.00      PROA   
ATOM   1650  HZ3 TRP P 107     -27.094 -77.026 112.973  0.00 97.00      PROA   
ATOM   1651  CZ2 TRP P 107     -27.036 -74.551 110.649  0.00 97.00      PROA   
ATOM   1652  HZ2 TRP P 107     -26.811 -73.499 110.563  0.00 97.00      PROA   
ATOM   1653  CH2 TRP P 107     -26.924 -75.197 111.880  0.00 97.00      PROA   
ATOM   1654  HH2 TRP P 107     -26.606 -74.642 112.753  0.00 97.00      PROA   
ATOM   1655  C   TRP P 107     -31.075 -77.317 109.740  0.00 97.00      PROA   
ATOM   1656  O   TRP P 107     -31.757 -76.612 108.995  0.00 97.00      PROA   
ATOM   1657  N   LYS P 108     -30.927 -77.067 111.065  0.00 97.00      PROA   
ATOM   1658  HN  LYS P 108     -30.309 -77.652 111.582  0.00 97.00      PROA   
ATOM   1659  CA  LYS P 108     -31.583 -76.048 111.856  0.00 97.00      PROA   
ATOM   1660  HA  LYS P 108     -31.259 -76.239 112.866  0.00 97.00      PROA   
ATOM   1661  CB  LYS P 108     -31.113 -74.628 111.427  0.00 97.00      PROA   
ATOM   1662  HB1 LYS P 108     -31.590 -74.349 110.465  0.00 97.00      PROA   
ATOM   1663  HB2 LYS P 108     -30.016 -74.706 111.230  0.00 97.00      PROA   
ATOM   1664  CG  LYS P 108     -31.297 -73.509 112.473  0.00 97.00      PROA   
ATOM   1665  HG1 LYS P 108     -32.383 -73.332 112.627  0.00 97.00      PROA   
ATOM   1666  HG2 LYS P 108     -30.858 -72.574 112.057  0.00 97.00      PROA   
ATOM   1667  CD  LYS P 108     -30.638 -73.854 113.828  0.00 97.00      PROA   
ATOM   1668  HD1 LYS P 108     -29.632 -74.295 113.641  0.00 97.00      PROA   
ATOM   1669  HD2 LYS P 108     -31.262 -74.643 114.305  0.00 97.00      PROA   
ATOM   1670  CE  LYS P 108     -30.505 -72.715 114.856  0.00 97.00      PROA   
ATOM   1671  HE1 LYS P 108     -30.225 -73.139 115.848  0.00 97.00      PROA   
ATOM   1672  HE2 LYS P 108     -31.455 -72.156 114.978  0.00 97.00      PROA   
ATOM   1673  NZ  LYS P 108     -29.427 -71.764 114.488  0.00 97.00      PROA   
ATOM   1674  HZ1 LYS P 108     -28.578 -72.286 114.196  0.00 97.00      PROA   
ATOM   1675  HZ2 LYS P 108     -29.120 -71.243 115.329  0.00 97.00      PROA   
ATOM   1676  HZ3 LYS P 108     -29.725 -71.100 113.744  0.00 97.00      PROA   
ATOM   1677  C   LYS P 108     -33.094 -76.265 111.837  0.00 97.00      PROA   
ATOM   1678  O   LYS P 108     -33.874 -75.329 111.695  0.00 97.00      PROA   
ATOM   1679  N   ASP P 109     -33.497 -77.552 112.008  0.00 97.00      PROA   
ATOM   1680  HN  ASP P 109     -32.786 -78.229 112.183  0.00 97.00      PROA   
ATOM   1681  CA  ASP P 109     -34.794 -78.196 111.842  0.00 97.00      PROA   
ATOM   1682  HA  ASP P 109     -34.533 -79.020 111.200  0.00 97.00      PROA   
ATOM   1683  CB  ASP P 109     -35.335 -78.780 113.176  0.00 97.00      PROA   
ATOM   1684  HB1 ASP P 109     -36.432 -78.656 113.288  0.00 97.00      PROA   
ATOM   1685  HB2 ASP P 109     -34.847 -78.244 114.021  0.00 97.00      PROA   
ATOM   1686  CG  ASP P 109     -35.047 -80.267 113.349  0.00 97.00      PROA   
ATOM   1687  OD1 ASP P 109     -34.782 -80.999 112.364  0.00 97.00      PROA   
ATOM   1688  OD2 ASP P 109     -35.211 -80.706 114.511  0.00 97.00      PROA   
ATOM   1689  C   ASP P 109     -35.908 -77.510 111.069  0.00 97.00      PROA   
ATOM   1690  O   ASP P 109     -36.558 -76.577 111.537  0.00 97.00      PROA   
ATOM   1691  N   LYS P 110     -36.163 -78.026 109.844  0.00 97.00      PROA   
ATOM   1692  HN  LYS P 110     -35.677 -78.843 109.546  0.00 97.00      PROA   
ATOM   1693  CA  LYS P 110     -37.178 -77.550 108.933  0.00 97.00      PROA   
ATOM   1694  HA  LYS P 110     -37.789 -76.806 109.425  0.00 97.00      PROA   
ATOM   1695  CB  LYS P 110     -36.564 -76.986 107.620  0.00 97.00      PROA   
ATOM   1696  HB1 LYS P 110     -37.371 -76.539 107.000  0.00 97.00      PROA   
ATOM   1697  HB2 LYS P 110     -36.111 -77.820 107.038  0.00 97.00      PROA   
ATOM   1698  CG  LYS P 110     -35.454 -75.932 107.840  0.00 97.00      PROA   
ATOM   1699  HG1 LYS P 110     -35.100 -75.583 106.844  0.00 97.00      PROA   
ATOM   1700  HG2 LYS P 110     -34.587 -76.422 108.338  0.00 97.00      PROA   
ATOM   1701  CD  LYS P 110     -35.899 -74.727 108.693  0.00 97.00      PROA   
ATOM   1702  HD1 LYS P 110     -36.337 -75.103 109.639  0.00 97.00      PROA   
ATOM   1703  HD2 LYS P 110     -36.708 -74.169 108.174  0.00 97.00      PROA   
ATOM   1704  CE  LYS P 110     -34.765 -73.779 109.106  0.00 97.00      PROA   
ATOM   1705  HE1 LYS P 110     -33.950 -74.337 109.606  0.00 97.00      PROA   
ATOM   1706  HE2 LYS P 110     -35.144 -72.989 109.790  0.00 97.00      PROA   
ATOM   1707  NZ  LYS P 110     -34.159 -73.133 107.928  0.00 97.00      PROA   
ATOM   1708  HZ1 LYS P 110     -34.908 -72.724 107.334  0.00 97.00      PROA   
ATOM   1709  HZ2 LYS P 110     -33.643 -73.863 107.397  0.00 97.00      PROA   
ATOM   1710  HZ3 LYS P 110     -33.499 -72.391 108.235  0.00 97.00      PROA   
ATOM   1711  C   LYS P 110     -38.041 -78.756 108.638  0.00 97.00      PROA   
ATOM   1712  O   LYS P 110     -37.524 -79.864 108.522  0.00 97.00      PROA   
ATOM   1713  N   LEU P 111     -39.384 -78.575 108.556  0.00 97.00      PROA   
ATOM   1714  HN  LEU P 111     -39.782 -77.666 108.664  0.00 97.00      PROA   
ATOM   1715  CA  LEU P 111     -40.367 -79.645 108.518  0.00 97.00      PROA   
ATOM   1716  HA  LEU P 111     -40.102 -80.359 109.286  0.00 97.00      PROA   
ATOM   1717  CB  LEU P 111     -41.803 -79.111 108.810  0.00 97.00      PROA   
ATOM   1718  HB1 LEU P 111     -42.535 -79.939 108.667  0.00 97.00      PROA   
ATOM   1719  HB2 LEU P 111     -42.050 -78.314 108.075  0.00 97.00      PROA   
ATOM   1720  CG  LEU P 111     -42.078 -78.564 110.240  0.00 97.00      PROA   
ATOM   1721  HG  LEU P 111     -43.182 -78.392 110.287  0.00 97.00      PROA   
ATOM   1722  CD1 LEU P 111     -41.738 -79.591 111.335  0.00 97.00      PROA   
ATOM   1723 HD11 LEU P 111     -40.643 -79.769 111.372  0.00 97.00      PROA   
ATOM   1724 HD12 LEU P 111     -42.252 -80.555 111.138  0.00 97.00      PROA   
ATOM   1725 HD13 LEU P 111     -42.062 -79.211 112.327  0.00 97.00      PROA   
ATOM   1726  CD2 LEU P 111     -41.425 -77.202 110.546  0.00 97.00      PROA   
ATOM   1727 HD21 LEU P 111     -41.638 -76.474 109.736  0.00 97.00      PROA   
ATOM   1728 HD22 LEU P 111     -40.327 -77.309 110.665  0.00 97.00      PROA   
ATOM   1729 HD23 LEU P 111     -41.829 -76.798 111.499  0.00 97.00      PROA   
ATOM   1730  C   LEU P 111     -40.411 -80.427 107.209  0.00 97.00      PROA   
ATOM   1731  O   LEU P 111     -41.383 -80.359 106.459  0.00 97.00      PROA   
ATOM   1732  N   VAL P 112     -39.364 -81.238 106.928  0.00 97.00      PROA   
ATOM   1733  HN  VAL P 112     -38.529 -81.152 107.470  0.00 97.00      PROA   
ATOM   1734  CA  VAL P 112     -39.304 -82.150 105.800  0.00 97.00      PROA   
ATOM   1735  HA  VAL P 112     -39.417 -81.528 104.923  0.00 97.00      PROA   
ATOM   1736  CB  VAL P 112     -37.962 -82.872 105.649  0.00 97.00      PROA   
ATOM   1737  HB  VAL P 112     -38.017 -83.578 104.786  0.00 97.00      PROA   
ATOM   1738  CG1 VAL P 112     -36.883 -81.822 105.309  0.00 97.00      PROA   
ATOM   1739 HG11 VAL P 112     -36.726 -81.130 106.163  0.00 97.00      PROA   
ATOM   1740 HG12 VAL P 112     -37.191 -81.232 104.421  0.00 97.00      PROA   
ATOM   1741 HG13 VAL P 112     -35.917 -82.320 105.081  0.00 97.00      PROA   
ATOM   1742  CG2 VAL P 112     -37.587 -83.679 106.913  0.00 97.00      PROA   
ATOM   1743 HG21 VAL P 112     -38.373 -84.419 107.163  0.00 97.00      PROA   
ATOM   1744 HG22 VAL P 112     -37.439 -83.008 107.785  0.00 97.00      PROA   
ATOM   1745 HG23 VAL P 112     -36.637 -84.231 106.740  0.00 97.00      PROA   
ATOM   1746  C   VAL P 112     -40.452 -83.147 105.757  0.00 97.00      PROA   
ATOM   1747  O   VAL P 112     -40.903 -83.679 106.771  0.00 97.00      PROA   
ATOM   1748  N   TYR P 113     -40.956 -83.381 104.528  0.00 97.00      PROA   
ATOM   1749  HN  TYR P 113     -40.555 -82.927 103.735  0.00 97.00      PROA   
ATOM   1750  CA  TYR P 113     -42.093 -84.221 104.242  0.00 97.00      PROA   
ATOM   1751  HA  TYR P 113     -42.500 -84.581 105.174  0.00 97.00      PROA   
ATOM   1752  CB  TYR P 113     -43.255 -83.472 103.514  0.00 97.00      PROA   
ATOM   1753  HB1 TYR P 113     -43.704 -82.758 104.240  0.00 97.00      PROA   
ATOM   1754  HB2 TYR P 113     -44.056 -84.175 103.205  0.00 97.00      PROA   
ATOM   1755  CG  TYR P 113     -42.817 -82.655 102.316  0.00 97.00      PROA   
ATOM   1756  CD1 TYR P 113     -42.253 -81.376 102.486  0.00 97.00      PROA   
ATOM   1757  HD1 TYR P 113     -42.094 -80.989 103.482  0.00 97.00      PROA   
ATOM   1758  CE1 TYR P 113     -41.878 -80.606 101.380  0.00 97.00      PROA   
ATOM   1759  HE1 TYR P 113     -41.424 -79.637 101.528  0.00 97.00      PROA   
ATOM   1760  CZ  TYR P 113     -42.105 -81.087 100.085  0.00 97.00      PROA   
ATOM   1761  OH  TYR P 113     -41.706 -80.324  98.972  0.00 97.00      PROA   
ATOM   1762  HH  TYR P 113     -40.947 -79.801  99.249  0.00 97.00      PROA   
ATOM   1763  CD2 TYR P 113     -43.059 -83.114 101.009  0.00 97.00      PROA   
ATOM   1764  HD2 TYR P 113     -43.519 -84.077 100.858  0.00 97.00      PROA   
ATOM   1765  CE2 TYR P 113     -42.709 -82.334  99.898  0.00 97.00      PROA   
ATOM   1766  HE2 TYR P 113     -42.882 -82.705  98.898  0.00 97.00      PROA   
ATOM   1767  C   TYR P 113     -41.604 -85.446 103.505  0.00 97.00      PROA   
ATOM   1768  O   TYR P 113     -40.487 -85.481 103.009  0.00 97.00      PROA   
ATOM   1769  N   ASN P 114     -42.416 -86.523 103.479  0.00 97.00      PROA   
ATOM   1770  HN  ASN P 114     -43.311 -86.453 103.917  0.00 97.00      PROA   
ATOM   1771  CA  ASN P 114     -42.093 -87.801 102.860  0.00 97.00      PROA   
ATOM   1772  HA  ASN P 114     -42.903 -88.454 103.143  0.00 97.00      PROA   
ATOM   1773  CB  ASN P 114     -42.015 -87.732 101.304  0.00 97.00      PROA   
ATOM   1774  HB1 ASN P 114     -41.794 -88.732 100.875  0.00 97.00      PROA   
ATOM   1775  HB2 ASN P 114     -41.203 -87.037 101.003  0.00 97.00      PROA   
ATOM   1776  CG  ASN P 114     -43.310 -87.222 100.659  0.00 97.00      PROA   
ATOM   1777  OD1 ASN P 114     -43.276 -86.360  99.774  0.00 97.00      PROA   
ATOM   1778  ND2 ASN P 114     -44.482 -87.751 101.099  0.00 97.00      PROA   
ATOM   1779 HD21 ASN P 114     -45.317 -87.445 100.645  0.00 97.00      PROA   
ATOM   1780 HD22 ASN P 114     -44.482 -88.479 101.783  0.00 97.00      PROA   
ATOM   1781  C   ASN P 114     -40.841 -88.465 103.422  0.00 97.00      PROA   
ATOM   1782  O   ASN P 114     -39.929 -88.846 102.689  0.00 97.00      PROA   
ATOM   1783  N   VAL P 115     -40.781 -88.622 104.762  0.00 97.00      PROA   
ATOM   1784  HN  VAL P 115     -41.573 -88.396 105.325  0.00 97.00      PROA   
ATOM   1785  CA  VAL P 115     -39.626 -89.142 105.462  0.00 97.00      PROA   
ATOM   1786  HA  VAL P 115     -38.753 -88.766 104.952  0.00 97.00      PROA   
ATOM   1787  CB  VAL P 115     -39.530 -88.638 106.899  0.00 97.00      PROA   
ATOM   1788  HB  VAL P 115     -40.450 -88.917 107.461  0.00 97.00      PROA   
ATOM   1789  CG1 VAL P 115     -38.299 -89.236 107.619  0.00 97.00      PROA   
ATOM   1790 HG11 VAL P 115     -37.376 -89.025 107.038  0.00 97.00      PROA   
ATOM   1791 HG12 VAL P 115     -38.395 -90.333 107.748  0.00 97.00      PROA   
ATOM   1792 HG13 VAL P 115     -38.189 -88.781 108.626  0.00 97.00      PROA   
ATOM   1793  CG2 VAL P 115     -39.424 -87.098 106.855  0.00 97.00      PROA   
ATOM   1794 HG21 VAL P 115     -40.357 -86.638 106.470  0.00 97.00      PROA   
ATOM   1795 HG22 VAL P 115     -38.580 -86.790 106.202  0.00 97.00      PROA   
ATOM   1796 HG23 VAL P 115     -39.237 -86.696 107.872  0.00 97.00      PROA   
ATOM   1797  C   VAL P 115     -39.571 -90.657 105.388  0.00 97.00      PROA   
ATOM   1798  O   VAL P 115     -40.485 -91.361 105.801  0.00 97.00      PROA   
ATOM   1799  N   LEU P 116     -38.456 -91.183 104.847  0.00 97.00      PROA   
ATOM   1800  HN  LEU P 116     -37.754 -90.565 104.499  0.00 97.00      PROA   
ATOM   1801  CA  LEU P 116     -38.204 -92.593 104.661  0.00 97.00      PROA   
ATOM   1802  HA  LEU P 116     -39.062 -93.172 104.966  0.00 97.00      PROA   
ATOM   1803  CB  LEU P 116     -37.842 -92.910 103.187  0.00 97.00      PROA   
ATOM   1804  HB1 LEU P 116     -37.430 -93.939 103.089  0.00 97.00      PROA   
ATOM   1805  HB2 LEU P 116     -37.051 -92.196 102.869  0.00 97.00      PROA   
ATOM   1806  CG  LEU P 116     -39.018 -92.791 102.192  0.00 97.00      PROA   
ATOM   1807  HG  LEU P 116     -39.567 -91.842 102.398  0.00 97.00      PROA   
ATOM   1808  CD1 LEU P 116     -38.505 -92.727 100.742  0.00 97.00      PROA   
ATOM   1809 HD11 LEU P 116     -37.948 -93.657 100.495  0.00 97.00      PROA   
ATOM   1810 HD12 LEU P 116     -37.828 -91.859 100.608  0.00 97.00      PROA   
ATOM   1811 HD13 LEU P 116     -39.358 -92.627 100.038  0.00 97.00      PROA   
ATOM   1812  CD2 LEU P 116     -39.992 -93.969 102.354  0.00 97.00      PROA   
ATOM   1813 HD21 LEU P 116     -40.377 -94.015 103.392  0.00 97.00      PROA   
ATOM   1814 HD22 LEU P 116     -39.474 -94.925 102.127  0.00 97.00      PROA   
ATOM   1815 HD23 LEU P 116     -40.850 -93.860 101.658  0.00 97.00      PROA   
ATOM   1816  C   LEU P 116     -37.029 -93.008 105.510  0.00 97.00      PROA   
ATOM   1817  O   LEU P 116     -35.956 -92.423 105.432  0.00 97.00      PROA   
ATOM   1818  N   TYR P 117     -37.209 -94.065 106.330  0.00 97.00      PROA   
ATOM   1819  HN  TYR P 117     -38.121 -94.459 106.435  0.00 97.00      PROA   
ATOM   1820  CA  TYR P 117     -36.144 -94.726 107.058  0.00 97.00      PROA   
ATOM   1821  HA  TYR P 117     -35.285 -94.071 107.113  0.00 97.00      PROA   
ATOM   1822  CB  TYR P 117     -36.552 -95.126 108.501  0.00 97.00      PROA   
ATOM   1823  HB1 TYR P 117     -35.812 -95.826 108.945  0.00 97.00      PROA   
ATOM   1824  HB2 TYR P 117     -37.544 -95.628 108.494  0.00 97.00      PROA   
ATOM   1825  CG  TYR P 117     -36.633 -93.911 109.398  0.00 97.00      PROA   
ATOM   1826  CD1 TYR P 117     -35.580 -93.623 110.287  0.00 97.00      PROA   
ATOM   1827  HD1 TYR P 117     -34.698 -94.247 110.297  0.00 97.00      PROA   
ATOM   1828  CE1 TYR P 117     -35.665 -92.542 111.172  0.00 97.00      PROA   
ATOM   1829  HE1 TYR P 117     -34.855 -92.335 111.856  0.00 97.00      PROA   
ATOM   1830  CZ  TYR P 117     -36.807 -91.739 111.179  0.00 97.00      PROA   
ATOM   1831  OH  TYR P 117     -36.878 -90.671 112.087  0.00 97.00      PROA   
ATOM   1832  HH  TYR P 117     -37.775 -90.324 112.090  0.00 97.00      PROA   
ATOM   1833  CD2 TYR P 117     -37.780 -93.094 109.423  0.00 97.00      PROA   
ATOM   1834  HD2 TYR P 117     -38.602 -93.307 108.756  0.00 97.00      PROA   
ATOM   1835  CE2 TYR P 117     -37.865 -92.007 110.304  0.00 97.00      PROA   
ATOM   1836  HE2 TYR P 117     -38.745 -91.380 110.312  0.00 97.00      PROA   
ATOM   1837  C   TYR P 117     -35.710 -95.964 106.301  0.00 97.00      PROA   
ATOM   1838  O   TYR P 117     -36.537 -96.770 105.887  0.00 97.00      PROA   
ATOM   1839  N   TYR P 118     -34.381 -96.125 106.099  0.00 97.00      PROA   
ATOM   1840  HN  TYR P 118     -33.740 -95.441 106.444  0.00 97.00      PROA   
ATOM   1841  CA  TYR P 118     -33.769 -97.176 105.313  0.00 97.00      PROA   
ATOM   1842  HA  TYR P 118     -34.532 -97.830 104.931  0.00 97.00      PROA   
ATOM   1843  CB  TYR P 118     -32.851 -96.671 104.148  0.00 97.00      PROA   
ATOM   1844  HB1 TYR P 118     -32.426 -97.545 103.607  0.00 97.00      PROA   
ATOM   1845  HB2 TYR P 118     -32.007 -96.093 104.579  0.00 97.00      PROA   
ATOM   1846  CG  TYR P 118     -33.508 -95.761 103.126  0.00 97.00      PROA   
ATOM   1847  CD1 TYR P 118     -33.923 -94.465 103.474  0.00 97.00      PROA   
ATOM   1848  HD1 TYR P 118     -33.857 -94.134 104.495  0.00 97.00      PROA   
ATOM   1849  CE1 TYR P 118     -34.392 -93.571 102.509  0.00 97.00      PROA   
ATOM   1850  HE1 TYR P 118     -34.700 -92.587 102.818  0.00 97.00      PROA   
ATOM   1851  CZ  TYR P 118     -34.435 -93.945 101.163  0.00 97.00      PROA   
ATOM   1852  OH  TYR P 118     -34.871 -93.012 100.201  0.00 97.00      PROA   
ATOM   1853  HH  TYR P 118     -35.098 -92.209 100.685  0.00 97.00      PROA   
ATOM   1854  CD2 TYR P 118     -33.554 -96.123 101.764  0.00 97.00      PROA   
ATOM   1855  HD2 TYR P 118     -33.200 -97.095 101.460  0.00 97.00      PROA   
ATOM   1856  CE2 TYR P 118     -34.017 -95.227 100.788  0.00 97.00      PROA   
ATOM   1857  HE2 TYR P 118     -34.033 -95.521  99.749  0.00 97.00      PROA   
ATOM   1858  C   TYR P 118     -32.881 -97.995 106.222  0.00 97.00      PROA   
ATOM   1859  O   TYR P 118     -32.266 -97.470 107.146  0.00 97.00      PROA   
ATOM   1860  N   ARG P 119     -32.795 -99.320 105.965  0.00 97.00      PROA   
ATOM   1861  HN  ARG P 119     -33.348 -99.729 105.241  0.00 97.00      PROA   
ATOM   1862  CA  ARG P 119     -31.823-100.194 106.578  0.00 97.00      PROA   
ATOM   1863  HA  ARG P 119     -31.007 -99.590 106.940  0.00 97.00      PROA   
ATOM   1864  CB  ARG P 119     -32.361-101.005 107.787  0.00 97.00      PROA   
ATOM   1865  HB1 ARG P 119     -33.349-101.441 107.518  0.00 97.00      PROA   
ATOM   1866  HB2 ARG P 119     -32.519-100.280 108.617  0.00 97.00      PROA   
ATOM   1867  CG  ARG P 119     -31.411-102.131 108.250  0.00 97.00      PROA   
ATOM   1868  HG1 ARG P 119     -30.380-101.710 108.269  0.00 97.00      PROA   
ATOM   1869  HG2 ARG P 119     -31.422-102.964 107.514  0.00 97.00      PROA   
ATOM   1870  CD  ARG P 119     -31.656-102.703 109.651  0.00 97.00      PROA   
ATOM   1871  HD1 ARG P 119     -31.768-101.906 110.406  0.00 97.00      PROA   
ATOM   1872  HD2 ARG P 119     -30.787-103.327 109.947  0.00 97.00      PROA   
ATOM   1873  NE  ARG P 119     -32.841-103.612 109.654  0.00 97.00      PROA   
ATOM   1874  HE  ARG P 119     -32.679-104.596 109.642  0.00 97.00      PROA   
ATOM   1875  CZ  ARG P 119     -34.071-103.250 110.074  0.00 97.00      PROA   
ATOM   1876  NH1 ARG P 119     -34.480-101.982 110.126  0.00 97.00      PROA   
ATOM   1877 HH11 ARG P 119     -33.871-101.295 109.745  0.00 97.00      PROA   
ATOM   1878 HH12 ARG P 119     -35.447-101.806 110.289  0.00 97.00      PROA   
ATOM   1879  NH2 ARG P 119     -34.887-104.230 110.486  0.00 97.00      PROA   
ATOM   1880 HH21 ARG P 119     -34.461-105.128 110.585  0.00 97.00      PROA   
ATOM   1881 HH22 ARG P 119     -35.649-104.004 111.090  0.00 97.00      PROA   
ATOM   1882  C   ARG P 119     -31.248-101.111 105.524  0.00 97.00      PROA   
ATOM   1883  O   ARG P 119     -31.982-101.805 104.824  0.00 97.00      PROA   
ATOM   1884  N   ASN P 120     -29.898-101.130 105.395  0.00 97.00      PROA   
ATOM   1885  HN  ASN P 120     -29.342-100.567 106.007  0.00 97.00      PROA   
ATOM   1886  CA  ASN P 120     -29.149-101.989 104.489  0.00 97.00      PROA   
ATOM   1887  HA  ASN P 120     -28.121-101.662 104.550  0.00 97.00      PROA   
ATOM   1888  CB  ASN P 120     -29.198-103.485 104.915  0.00 97.00      PROA   
ATOM   1889  HB1 ASN P 120     -28.589-104.108 104.227  0.00 97.00      PROA   
ATOM   1890  HB2 ASN P 120     -30.247-103.847 104.897  0.00 97.00      PROA   
ATOM   1891  CG  ASN P 120     -28.614-103.636 106.325  0.00 97.00      PROA   
ATOM   1892  OD1 ASN P 120     -27.775-102.839 106.753  0.00 97.00      PROA   
ATOM   1893  ND2 ASN P 120     -29.091-104.659 107.085  0.00 97.00      PROA   
ATOM   1894 HD21 ASN P 120     -28.765-104.746 108.026  0.00 97.00      PROA   
ATOM   1895 HD22 ASN P 120     -29.730-105.316 106.689  0.00 97.00      PROA   
ATOM   1896  C   ASN P 120     -29.551-101.800 103.035  0.00 97.00      PROA   
ATOM   1897  O   ASN P 120     -29.810-102.759 102.309  0.00 97.00      PROA   
ATOM   1898  N   GLY P 121     -29.623-100.524 102.584  0.00 97.00      PROA   
ATOM   1899  HN  GLY P 121     -29.379 -99.776 103.196  0.00 97.00      PROA   
ATOM   1900  CA  GLY P 121     -30.033-100.151 101.239  0.00 97.00      PROA   
ATOM   1901  HA1 GLY P 121     -29.733-100.923 100.542  0.00 97.00      PROA   
ATOM   1902  HA2 GLY P 121     -29.571 -99.200 101.017  0.00 97.00      PROA   
ATOM   1903  C   GLY P 121     -31.521 -99.955 101.094  0.00 97.00      PROA   
ATOM   1904  O   GLY P 121     -31.959 -99.051 100.387  0.00 97.00      PROA   
ATOM   1905  N   LYS P 122     -32.347-100.800 101.742  0.00 97.00      PROA   
ATOM   1906  HN  LYS P 122     -31.973-101.522 102.322  0.00 97.00      PROA   
ATOM   1907  CA  LYS P 122     -33.784-100.778 101.557  0.00 97.00      PROA   
ATOM   1908  HA  LYS P 122     -33.990-100.395 100.567  0.00 97.00      PROA   
ATOM   1909  CB  LYS P 122     -34.393-102.207 101.584  0.00 97.00      PROA   
ATOM   1910  HB1 LYS P 122     -33.957-102.761 102.446  0.00 97.00      PROA   
ATOM   1911  HB2 LYS P 122     -34.081-102.733 100.656  0.00 97.00      PROA   
ATOM   1912  CG  LYS P 122     -35.925-102.228 101.719  0.00 97.00      PROA   
ATOM   1913  HG1 LYS P 122     -36.356-101.488 101.006  0.00 97.00      PROA   
ATOM   1914  HG2 LYS P 122     -36.191-101.910 102.753  0.00 97.00      PROA   
ATOM   1915  CD  LYS P 122     -36.604-103.577 101.467  0.00 97.00      PROA   
ATOM   1916  HD1 LYS P 122     -36.185-104.329 102.172  0.00 97.00      PROA   
ATOM   1917  HD2 LYS P 122     -36.375-103.904 100.428  0.00 97.00      PROA   
ATOM   1918  CE  LYS P 122     -38.123-103.451 101.667  0.00 97.00      PROA   
ATOM   1919  HE1 LYS P 122     -38.538-102.676 100.986  0.00 97.00      PROA   
ATOM   1920  HE2 LYS P 122     -38.351-103.161 102.715  0.00 97.00      PROA   
ATOM   1921  NZ  LYS P 122     -38.815-104.727 101.381  0.00 97.00      PROA   
ATOM   1922  HZ1 LYS P 122     -38.436-105.471 102.000  0.00 97.00      PROA   
ATOM   1923  HZ2 LYS P 122     -38.658-104.988 100.387  0.00 97.00      PROA   
ATOM   1924  HZ3 LYS P 122     -39.835-104.617 101.555  0.00 97.00      PROA   
ATOM   1925  C   LYS P 122     -34.528 -99.872 102.521  0.00 97.00      PROA   
ATOM   1926  O   LYS P 122     -34.386 -99.978 103.733  0.00 97.00      PROA   
ATOM   1927  N   ALA P 123     -35.407 -98.985 101.990  0.00 97.00      PROA   
ATOM   1928  HN  ALA P 123     -35.438 -98.828 101.006  0.00 97.00      PROA   
ATOM   1929  CA  ALA P 123     -36.421 -98.290 102.762  0.00 97.00      PROA   
ATOM   1930  HA  ALA P 123     -35.927 -97.742 103.545  0.00 97.00      PROA   
ATOM   1931  CB  ALA P 123     -37.170 -97.263 101.891  0.00 97.00      PROA   
ATOM   1932  HB1 ALA P 123     -37.707 -97.765 101.059  0.00 97.00      PROA   
ATOM   1933  HB2 ALA P 123     -36.446 -96.545 101.449  0.00 97.00      PROA   
ATOM   1934  HB3 ALA P 123     -37.899 -96.684 102.495  0.00 97.00      PROA   
ATOM   1935  C   ALA P 123     -37.421 -99.249 103.401  0.00 97.00      PROA   
ATOM   1936  O   ALA P 123     -37.979-100.118 102.734  0.00 97.00      PROA   
ATOM   1937  N   PHE P 124     -37.664 -99.115 104.728  0.00 97.00      PROA   
ATOM   1938  HN  PHE P 124     -37.192 -98.413 105.259  0.00 97.00      PROA   
ATOM   1939  CA  PHE P 124     -38.521-100.037 105.451  0.00 97.00      PROA   
ATOM   1940  HA  PHE P 124     -39.027-100.691 104.755  0.00 97.00      PROA   
ATOM   1941  CB  PHE P 124     -37.704-100.943 106.433  0.00 97.00      PROA   
ATOM   1942  HB1 PHE P 124     -36.845-101.382 105.879  0.00 97.00      PROA   
ATOM   1943  HB2 PHE P 124     -38.349-101.783 106.771  0.00 97.00      PROA   
ATOM   1944  CG  PHE P 124     -37.159-100.242 107.662  0.00 97.00      PROA   
ATOM   1945  CD1 PHE P 124     -35.974 -99.492 107.598  0.00 97.00      PROA   
ATOM   1946  HD1 PHE P 124     -35.465 -99.397 106.651  0.00 97.00      PROA   
ATOM   1947  CE1 PHE P 124     -35.468 -98.849 108.735  0.00 97.00      PROA   
ATOM   1948  HE1 PHE P 124     -34.567 -98.258 108.667  0.00 97.00      PROA   
ATOM   1949  CZ  PHE P 124     -36.140 -98.965 109.958  0.00 97.00      PROA   
ATOM   1950  HZ  PHE P 124     -35.765 -98.454 110.833  0.00 97.00      PROA   
ATOM   1951  CD2 PHE P 124     -37.808-100.372 108.904  0.00 97.00      PROA   
ATOM   1952  HD2 PHE P 124     -38.717-100.951 108.972  0.00 97.00      PROA   
ATOM   1953  CE2 PHE P 124     -37.306 -99.735 110.045  0.00 97.00      PROA   
ATOM   1954  HE2 PHE P 124     -37.826 -99.823 110.988  0.00 97.00      PROA   
ATOM   1955  C   PHE P 124     -39.622 -99.299 106.185  0.00 97.00      PROA   
ATOM   1956  O   PHE P 124     -40.598 -99.929 106.591  0.00 97.00      PROA   
ATOM   1957  N   LYS P 125     -39.532 -97.958 106.361  0.00 97.00      PROA   
ATOM   1958  HN  LYS P 125     -38.735 -97.440 106.063  0.00 97.00      PROA   
ATOM   1959  CA  LYS P 125     -40.588 -97.266 107.076  0.00 97.00      PROA   
ATOM   1960  HA  LYS P 125     -41.520 -97.776 106.874  0.00 97.00      PROA   
ATOM   1961  CB  LYS P 125     -40.333 -97.307 108.605  0.00 97.00      PROA   
ATOM   1962  HB1 LYS P 125     -40.049 -96.318 109.015  0.00 97.00      PROA   
ATOM   1963  HB2 LYS P 125     -39.451 -97.967 108.775  0.00 97.00      PROA   
ATOM   1964  CG  LYS P 125     -41.496 -97.938 109.394  0.00 97.00      PROA   
ATOM   1965  HG1 LYS P 125     -41.182 -98.069 110.454  0.00 97.00      PROA   
ATOM   1966  HG2 LYS P 125     -41.698 -98.951 108.981  0.00 97.00      PROA   
ATOM   1967  CD  LYS P 125     -42.797 -97.120 109.355  0.00 97.00      PROA   
ATOM   1968  HD1 LYS P 125     -43.563 -97.658 109.958  0.00 97.00      PROA   
ATOM   1969  HD2 LYS P 125     -43.169 -97.070 108.307  0.00 97.00      PROA   
ATOM   1970  CE  LYS P 125     -42.616 -95.703 109.906  0.00 97.00      PROA   
ATOM   1971  HE1 LYS P 125     -41.889 -95.125 109.295  0.00 97.00      PROA   
ATOM   1972  HE2 LYS P 125     -42.256 -95.743 110.956  0.00 97.00      PROA   
ATOM   1973  NZ  LYS P 125     -43.889 -94.955 109.887  0.00 97.00      PROA   
ATOM   1974  HZ1 LYS P 125     -44.670 -95.532 110.251  0.00 97.00      PROA   
ATOM   1975  HZ2 LYS P 125     -44.090 -94.668 108.904  0.00 97.00      PROA   
ATOM   1976  HZ3 LYS P 125     -43.782 -94.090 110.457  0.00 97.00      PROA   
ATOM   1977  C   LYS P 125     -40.789 -95.844 106.591  0.00 97.00      PROA   
ATOM   1978  O   LYS P 125     -39.908 -94.997 106.689  0.00 97.00      PROA   
ATOM   1979  N   PHE P 126     -42.011 -95.556 106.085  0.00 97.00      PROA   
ATOM   1980  HN  PHE P 126     -42.671 -96.293 105.960  0.00 97.00      PROA   
ATOM   1981  CA  PHE P 126     -42.440 -94.268 105.577  0.00 97.00      PROA   
ATOM   1982  HA  PHE P 126     -41.565 -93.681 105.337  0.00 97.00      PROA   
ATOM   1983  CB  PHE P 126     -43.240 -94.502 104.256  0.00 97.00      PROA   
ATOM   1984  HB1 PHE P 126     -44.013 -95.282 104.437  0.00 97.00      PROA   
ATOM   1985  HB2 PHE P 126     -42.553 -94.896 103.478  0.00 97.00      PROA   
ATOM   1986  CG  PHE P 126     -43.924 -93.281 103.693  0.00 97.00      PROA   
ATOM   1987  CD1 PHE P 126     -43.164 -92.230 103.155  0.00 97.00      PROA   
ATOM   1988  HD1 PHE P 126     -42.086 -92.279 103.174  0.00 97.00      PROA   
ATOM   1989  CE1 PHE P 126     -43.793 -91.121 102.581  0.00 97.00      PROA   
ATOM   1990  HE1 PHE P 126     -43.191 -90.343 102.139  0.00 97.00      PROA   
ATOM   1991  CZ  PHE P 126     -45.191 -91.038 102.562  0.00 97.00      PROA   
ATOM   1992  HZ  PHE P 126     -45.685 -90.186 102.121  0.00 97.00      PROA   
ATOM   1993  CD2 PHE P 126     -45.328 -93.196 103.654  0.00 97.00      PROA   
ATOM   1994  HD2 PHE P 126     -45.928 -94.004 104.046  0.00 97.00      PROA   
ATOM   1995  CE2 PHE P 126     -45.958 -92.076 103.102  0.00 97.00      PROA   
ATOM   1996  HE2 PHE P 126     -47.036 -92.022 103.070  0.00 97.00      PROA   
ATOM   1997  C   PHE P 126     -43.251 -93.464 106.593  0.00 97.00      PROA   
ATOM   1998  O   PHE P 126     -44.058 -94.012 107.332  0.00 97.00      PROA   
ATOM   1999  N   PHE P 127     -43.066 -92.121 106.613  0.00 97.00      PROA   
ATOM   2000  HN  PHE P 127     -42.322 -91.720 106.082  0.00 97.00      PROA   
ATOM   2001  CA  PHE P 127     -43.912 -91.162 107.303  0.00 97.00      PROA   
ATOM   2002  HA  PHE P 127     -44.861 -91.622 107.541  0.00 97.00      PROA   
ATOM   2003  CB  PHE P 127     -43.260 -90.545 108.571  0.00 97.00      PROA   
ATOM   2004  HB1 PHE P 127     -43.909 -89.752 109.002  0.00 97.00      PROA   
ATOM   2005  HB2 PHE P 127     -42.291 -90.071 108.299  0.00 97.00      PROA   
ATOM   2006  CG  PHE P 127     -42.988 -91.540 109.668  0.00 97.00      PROA   
ATOM   2007  CD1 PHE P 127     -43.936 -91.745 110.688  0.00 97.00      PROA   
ATOM   2008  HD1 PHE P 127     -44.901 -91.262 110.627  0.00 97.00      PROA   
ATOM   2009  CE1 PHE P 127     -43.611 -92.492 111.829  0.00 97.00      PROA   
ATOM   2010  HE1 PHE P 127     -44.328 -92.603 112.629  0.00 97.00      PROA   
ATOM   2011  CZ  PHE P 127     -42.331 -93.045 111.957  0.00 97.00      PROA   
ATOM   2012  HZ  PHE P 127     -42.068 -93.597 112.847  0.00 97.00      PROA   
ATOM   2013  CD2 PHE P 127     -41.709 -92.109 109.808  0.00 97.00      PROA   
ATOM   2014  HD2 PHE P 127     -40.958 -91.918 109.055  0.00 97.00      PROA   
ATOM   2015  CE2 PHE P 127     -41.379 -92.852 110.949  0.00 97.00      PROA   
ATOM   2016  HE2 PHE P 127     -40.384 -93.257 111.065  0.00 97.00      PROA   
ATOM   2017  C   PHE P 127     -44.176 -89.992 106.369  0.00 97.00      PROA   
ATOM   2018  O   PHE P 127     -43.297 -89.562 105.633  0.00 97.00      PROA   
ATOM   2019  N   HSD P 128     -45.400 -89.414 106.375  0.00 97.00      PROA   
ATOM   2020  HN  HSD P 128     -46.155 -89.807 106.897  0.00 97.00      PROA   
ATOM   2021  CA  HSD P 128     -45.698 -88.182 105.654  0.00 97.00      PROA   
ATOM   2022  HA  HSD P 128     -45.380 -88.341 104.632  0.00 97.00      PROA   
ATOM   2023  CB  HSD P 128     -47.213 -87.876 105.601  0.00 97.00      PROA   
ATOM   2024  HB1 HSD P 128     -47.420 -86.791 105.472  0.00 97.00      PROA   
ATOM   2025  HB2 HSD P 128     -47.687 -88.194 106.553  0.00 97.00      PROA   
ATOM   2026  ND1 HSD P 128     -47.939 -88.073 103.180  0.00 97.00      PROA   
ATOM   2027  HD1 HSD P 128     -47.620 -87.167 102.899  0.00 97.00      PROA   
ATOM   2028  CG  HSD P 128     -47.859 -88.600 104.453  0.00 97.00      PROA   
ATOM   2029  CE1 HSD P 128     -48.638 -88.961 102.430  0.00 97.00      PROA   
ATOM   2030  HE1 HSD P 128     -48.872 -88.798 101.378  0.00 97.00      PROA   
ATOM   2031  NE2 HSD P 128     -49.024 -90.008 103.132  0.00 97.00      PROA   
ATOM   2032  CD2 HSD P 128     -48.544 -89.775 104.409  0.00 97.00      PROA   
ATOM   2033  HD2 HSD P 128     -48.753 -90.488 105.197  0.00 97.00      PROA   
ATOM   2034  C   HSD P 128     -44.923 -86.954 106.108  0.00 97.00      PROA   
ATOM   2035  O   HSD P 128     -44.578 -86.113 105.283  0.00 97.00      PROA   
ATOM   2036  N   TRP P 129     -44.638 -86.823 107.421  0.00 97.00      PROA   
ATOM   2037  HN  TRP P 129     -44.909 -87.529 108.065  0.00 97.00      PROA   
ATOM   2038  CA  TRP P 129     -43.978 -85.672 108.008  0.00 97.00      PROA   
ATOM   2039  HA  TRP P 129     -43.557 -85.047 107.231  0.00 97.00      PROA   
ATOM   2040  CB  TRP P 129     -44.924 -84.830 108.915  0.00 97.00      PROA   
ATOM   2041  HB1 TRP P 129     -44.407 -83.891 109.213  0.00 97.00      PROA   
ATOM   2042  HB2 TRP P 129     -45.146 -85.393 109.848  0.00 97.00      PROA   
ATOM   2043  CG  TRP P 129     -46.234 -84.479 108.280  0.00 97.00      PROA   
ATOM   2044  CD1 TRP P 129     -46.521 -83.345 107.565  0.00 97.00      PROA   
ATOM   2045  HD1 TRP P 129     -45.822 -82.540 107.390  0.00 97.00      PROA   
ATOM   2046  NE1 TRP P 129     -47.819 -83.397 107.122  0.00 97.00      PROA   
ATOM   2047  HE1 TRP P 129     -48.318 -82.670 106.703  0.00 97.00      PROA   
ATOM   2048  CE2 TRP P 129     -48.400 -84.559 107.536  0.00 97.00      PROA   
ATOM   2049  CD2 TRP P 129     -47.437 -85.270 108.286  0.00 97.00      PROA   
ATOM   2050  CE3 TRP P 129     -47.785 -86.492 108.864  0.00 97.00      PROA   
ATOM   2051  HE3 TRP P 129     -47.083 -87.044 109.472  0.00 97.00      PROA   
ATOM   2052  CZ3 TRP P 129     -49.078 -86.988 108.664  0.00 97.00      PROA   
ATOM   2053  HZ3 TRP P 129     -49.369 -87.927 109.114  0.00 97.00      PROA   
ATOM   2054  CZ2 TRP P 129     -49.679 -85.054 107.328  0.00 97.00      PROA   
ATOM   2055  HZ2 TRP P 129     -50.412 -84.506 106.755  0.00 97.00      PROA   
ATOM   2056  CH2 TRP P 129     -50.005 -86.284 107.901  0.00 97.00      PROA   
ATOM   2057  HH2 TRP P 129     -51.000 -86.685 107.766  0.00 97.00      PROA   
ATOM   2058  C   TRP P 129     -42.846 -86.204 108.855  0.00 97.00      PROA   
ATOM   2059  O   TRP P 129     -42.725 -87.410 109.062  0.00 97.00      PROA   
ATOM   2060  N   ASN P 130     -41.958 -85.313 109.357  0.00 97.00      PROA   
ATOM   2061  HN  ASN P 130     -42.001 -84.348 109.103  0.00 97.00      PROA   
ATOM   2062  CA  ASN P 130     -40.890 -85.686 110.266  0.00 97.00      PROA   
ATOM   2063  HA  ASN P 130     -40.300 -86.422 109.739  0.00 97.00      PROA   
ATOM   2064  CB  ASN P 130     -39.993 -84.456 110.594  0.00 97.00      PROA   
ATOM   2065  HB1 ASN P 130     -40.537 -83.746 111.252  0.00 97.00      PROA   
ATOM   2066  HB2 ASN P 130     -39.729 -83.920 109.656  0.00 97.00      PROA   
ATOM   2067  CG  ASN P 130     -38.701 -84.866 111.297  0.00 97.00      PROA   
ATOM   2068  OD1 ASN P 130     -38.441 -84.469 112.432  0.00 97.00      PROA   
ATOM   2069  ND2 ASN P 130     -37.880 -85.704 110.612  0.00 97.00      PROA   
ATOM   2070 HD21 ASN P 130     -37.010 -85.952 111.040  0.00 97.00      PROA   
ATOM   2071 HD22 ASN P 130     -38.106 -85.983 109.681  0.00 97.00      PROA   
ATOM   2072  C   ASN P 130     -41.393 -86.352 111.553  0.00 97.00      PROA   
ATOM   2073  O   ASN P 130     -42.312 -85.871 112.213  0.00 97.00      PROA   
ATOM   2074  N   SER P 131     -40.780 -87.498 111.925  0.00 97.00      PROA   
ATOM   2075  HN  SER P 131     -40.028 -87.874 111.389  0.00 97.00      PROA   
ATOM   2076  CA  SER P 131     -41.175 -88.282 113.076  0.00 97.00      PROA   
ATOM   2077  HA  SER P 131     -41.413 -87.623 113.899  0.00 97.00      PROA   
ATOM   2078  CB  SER P 131     -42.371 -89.241 112.783  0.00 97.00      PROA   
ATOM   2079  HB1 SER P 131     -42.148 -89.841 111.876  0.00 97.00      PROA   
ATOM   2080  HB2 SER P 131     -43.265 -88.617 112.568  0.00 97.00      PROA   
ATOM   2081  OG  SER P 131     -42.695 -90.121 113.864  0.00 97.00      PROA   
ATOM   2082  HG1 SER P 131     -42.041 -90.830 113.860  0.00 97.00      PROA   
ATOM   2083  C   SER P 131     -39.970 -89.090 113.442  0.00 97.00      PROA   
ATOM   2084  O   SER P 131     -39.098 -89.305 112.611  0.00 97.00      PROA   
ATOM   2085  N   ASN P 132     -39.913 -89.581 114.700  0.00 97.00      PROA   
ATOM   2086  HN  ASN P 132     -40.660 -89.394 115.333  0.00 97.00      PROA   
ATOM   2087  CA  ASN P 132     -38.920 -90.539 115.141  0.00 97.00      PROA   
ATOM   2088  HA  ASN P 132     -37.969 -90.272 114.701  0.00 97.00      PROA   
ATOM   2089  CB  ASN P 132     -38.747 -90.544 116.697  0.00 97.00      PROA   
ATOM   2090  HB1 ASN P 132     -38.631 -89.502 117.062  0.00 97.00      PROA   
ATOM   2091  HB2 ASN P 132     -37.811 -91.091 116.945  0.00 97.00      PROA   
ATOM   2092  CG  ASN P 132     -39.882 -91.253 117.455  0.00 97.00      PROA   
ATOM   2093  OD1 ASN P 132     -39.842 -92.473 117.637  0.00 97.00      PROA   
ATOM   2094  ND2 ASN P 132     -40.899 -90.491 117.935  0.00 97.00      PROA   
ATOM   2095 HD21 ASN P 132     -41.627 -90.959 118.432  0.00 97.00      PROA   
ATOM   2096 HD22 ASN P 132     -40.896 -89.500 117.816  0.00 97.00      PROA   
ATOM   2097  C   ASN P 132     -39.306 -91.914 114.624  0.00 97.00      PROA   
ATOM   2098  O   ASN P 132     -40.434 -92.141 114.193  0.00 97.00      PROA   
ATOM   2099  N   LEU P 133     -38.361 -92.871 114.694  0.00 97.00      PROA   
ATOM   2100  HN  LEU P 133     -37.421 -92.643 114.940  0.00 97.00      PROA   
ATOM   2101  CA  LEU P 133     -38.661 -94.274 114.578  0.00 97.00      PROA   
ATOM   2102  HA  LEU P 133     -39.730 -94.430 114.587  0.00 97.00      PROA   
ATOM   2103  CB  LEU P 133     -38.062 -94.859 113.277  0.00 97.00      PROA   
ATOM   2104  HB1 LEU P 133     -36.954 -94.893 113.319  0.00 97.00      PROA   
ATOM   2105  HB2 LEU P 133     -38.325 -94.136 112.468  0.00 97.00      PROA   
ATOM   2106  CG  LEU P 133     -38.612 -96.234 112.836  0.00 97.00      PROA   
ATOM   2107  HG  LEU P 133     -39.722 -96.221 112.953  0.00 97.00      PROA   
ATOM   2108  CD1 LEU P 133     -38.302 -96.451 111.348  0.00 97.00      PROA   
ATOM   2109 HD11 LEU P 133     -37.203 -96.454 111.190  0.00 97.00      PROA   
ATOM   2110 HD12 LEU P 133     -38.742 -95.636 110.737  0.00 97.00      PROA   
ATOM   2111 HD13 LEU P 133     -38.714 -97.422 111.004  0.00 97.00      PROA   
ATOM   2112  CD2 LEU P 133     -38.051 -97.410 113.653  0.00 97.00      PROA   
ATOM   2113 HD21 LEU P 133     -38.391 -97.367 114.705  0.00 97.00      PROA   
ATOM   2114 HD22 LEU P 133     -36.940 -97.386 113.637  0.00 97.00      PROA   
ATOM   2115 HD23 LEU P 133     -38.389 -98.376 113.223  0.00 97.00      PROA   
ATOM   2116  C   LEU P 133     -38.075 -94.919 115.813  0.00 97.00      PROA   
ATOM   2117  O   LEU P 133     -36.864 -94.939 115.998  0.00 97.00      PROA   
ATOM   2118  N   THR P 134     -38.934 -95.475 116.701  0.00 97.00      PROA   
ATOM   2119  HN  THR P 134     -39.919 -95.416 116.564  0.00 97.00      PROA   
ATOM   2120  CA  THR P 134     -38.486 -96.143 117.912  0.00 97.00      PROA   
ATOM   2121  HA  THR P 134     -37.418 -96.024 118.029  0.00 97.00      PROA   
ATOM   2122  CB  THR P 134     -39.129 -95.621 119.193  0.00 97.00      PROA   
ATOM   2123  HB  THR P 134     -40.239 -95.685 119.128  0.00 97.00      PROA   
ATOM   2124  OG1 THR P 134     -38.760 -94.265 119.407  0.00 97.00      PROA   
ATOM   2125  HG1 THR P 134     -39.159 -93.751 118.700  0.00 97.00      PROA   
ATOM   2126  CG2 THR P 134     -38.634 -96.403 120.427  0.00 97.00      PROA   
ATOM   2127 HG21 THR P 134     -37.523 -96.388 120.464  0.00 97.00      PROA   
ATOM   2128 HG22 THR P 134     -38.981 -97.456 120.417  0.00 97.00      PROA   
ATOM   2129 HG23 THR P 134     -39.019 -95.925 121.353  0.00 97.00      PROA   
ATOM   2130  C   THR P 134     -38.762 -97.618 117.769  0.00 97.00      PROA   
ATOM   2131  O   THR P 134     -39.898 -98.047 117.582  0.00 97.00      PROA   
ATOM   2132  N   ILE P 135     -37.696 -98.438 117.868  0.00 97.00      PROA   
ATOM   2133  HN  ILE P 135     -36.779 -98.054 117.985  0.00 97.00      PROA   
ATOM   2134  CA  ILE P 135     -37.764 -99.881 117.831  0.00 97.00      PROA   
ATOM   2135  HA  ILE P 135     -38.648-100.191 117.293  0.00 97.00      PROA   
ATOM   2136  CB  ILE P 135     -36.524-100.488 117.166  0.00 97.00      PROA   
ATOM   2137  HB  ILE P 135     -35.631-100.130 117.728  0.00 97.00      PROA   
ATOM   2138  CG2 ILE P 135     -36.555-102.031 117.242  0.00 97.00      PROA   
ATOM   2139 HG21 ILE P 135     -37.450-102.431 116.720  0.00 97.00      PROA   
ATOM   2140 HG22 ILE P 135     -36.568-102.382 118.291  0.00 97.00      PROA   
ATOM   2141 HG23 ILE P 135     -35.648-102.457 116.767  0.00 97.00      PROA   
ATOM   2142  CG1 ILE P 135     -36.343-100.009 115.701  0.00 97.00      PROA   
ATOM   2143 HG11 ILE P 135     -36.736 -98.979 115.580  0.00 97.00      PROA   
ATOM   2144 HG12 ILE P 135     -36.937-100.666 115.029  0.00 97.00      PROA   
ATOM   2145  CD  ILE P 135     -34.872 -99.978 115.264  0.00 97.00      PROA   
ATOM   2146  HD1 ILE P 135     -34.355-100.931 115.506  0.00 97.00      PROA   
ATOM   2147  HD2 ILE P 135     -34.346 -99.159 115.798  0.00 97.00      PROA   
ATOM   2148  HD3 ILE P 135     -34.784 -99.790 114.174  0.00 97.00      PROA   
ATOM   2149  C   ILE P 135     -37.865-100.344 119.272  0.00 97.00      PROA   
ATOM   2150  O   ILE P 135     -36.919-100.213 120.038  0.00 97.00      PROA   
ATOM   2151  N   LEU P 136     -39.032-100.891 119.683  0.00 97.00      PROA   
ATOM   2152  HN  LEU P 136     -39.812-100.920 119.062  0.00 97.00      PROA   
ATOM   2153  CA  LEU P 136     -39.320-101.319 121.044  0.00 97.00      PROA   
ATOM   2154  HA  LEU P 136     -39.167-100.458 121.680  0.00 97.00      PROA   
ATOM   2155  CB  LEU P 136     -40.787-101.813 121.200  0.00 97.00      PROA   
ATOM   2156  HB1 LEU P 136     -40.914-102.220 122.229  0.00 97.00      PROA   
ATOM   2157  HB2 LEU P 136     -40.977-102.640 120.483  0.00 97.00      PROA   
ATOM   2158  CG  LEU P 136     -41.908-100.746 121.034  0.00 97.00      PROA   
ATOM   2159  HG  LEU P 136     -42.855-101.253 121.346  0.00 97.00      PROA   
ATOM   2160  CD1 LEU P 136     -41.715 -99.542 121.974  0.00 97.00      PROA   
ATOM   2161 HD11 LEU P 136     -40.824 -98.953 121.672  0.00 97.00      PROA   
ATOM   2162 HD12 LEU P 136     -41.578 -99.885 123.021  0.00 97.00      PROA   
ATOM   2163 HD13 LEU P 136     -42.603 -98.878 121.932  0.00 97.00      PROA   
ATOM   2164  CD2 LEU P 136     -42.139-100.274 119.584  0.00 97.00      PROA   
ATOM   2165 HD21 LEU P 136     -42.227-101.141 118.897  0.00 97.00      PROA   
ATOM   2166 HD22 LEU P 136     -41.308 -99.623 119.246  0.00 97.00      PROA   
ATOM   2167 HD23 LEU P 136     -43.076 -99.681 119.527  0.00 97.00      PROA   
ATOM   2168  C   LEU P 136     -38.389-102.395 121.586  0.00 97.00      PROA   
ATOM   2169  O   LEU P 136     -37.990-102.347 122.749  0.00 97.00      PROA   
ATOM   2170  N   LYS P 137     -38.026-103.392 120.751  0.00 97.00      PROA   
ATOM   2171  HN  LYS P 137     -38.394-103.433 119.828  0.00 97.00      PROA   
ATOM   2172  CA  LYS P 137     -37.019-104.375 121.087  0.00 97.00      PROA   
ATOM   2173  HA  LYS P 137     -36.382-103.990 121.873  0.00 97.00      PROA   
ATOM   2174  CB  LYS P 137     -37.636-105.723 121.545  0.00 97.00      PROA   
ATOM   2175  HB1 LYS P 137     -36.835-106.489 121.627  0.00 97.00      PROA   
ATOM   2176  HB2 LYS P 137     -38.359-106.074 120.776  0.00 97.00      PROA   
ATOM   2177  CG  LYS P 137     -38.358-105.644 122.904  0.00 97.00      PROA   
ATOM   2178  HG1 LYS P 137     -39.201-104.922 122.840  0.00 97.00      PROA   
ATOM   2179  HG2 LYS P 137     -37.641-105.246 123.652  0.00 97.00      PROA   
ATOM   2180  CD  LYS P 137     -38.895-107.010 123.369  0.00 97.00      PROA   
ATOM   2181  HD1 LYS P 137     -38.061-107.748 123.359  0.00 97.00      PROA   
ATOM   2182  HD2 LYS P 137     -39.650-107.359 122.631  0.00 97.00      PROA   
ATOM   2183  CE  LYS P 137     -39.546-107.002 124.760  0.00 97.00      PROA   
ATOM   2184  HE1 LYS P 137     -39.941-108.016 124.995  0.00 97.00      PROA   
ATOM   2185  HE2 LYS P 137     -40.375-106.268 124.819  0.00 97.00      PROA   
ATOM   2186  NZ  LYS P 137     -38.540-106.674 125.796  0.00 97.00      PROA   
ATOM   2187  HZ1 LYS P 137     -38.409-105.645 125.885  0.00 97.00      PROA   
ATOM   2188  HZ2 LYS P 137     -37.640-107.107 125.506  0.00 97.00      PROA   
ATOM   2189  HZ3 LYS P 137     -38.826-107.082 126.709  0.00 97.00      PROA   
ATOM   2190  C   LYS P 137     -36.146-104.606 119.873  0.00 97.00      PROA   
ATOM   2191  O   LYS P 137     -36.603-105.133 118.861  0.00 97.00      PROA   
ATOM   2192  N   THR P 138     -34.846-104.224 119.938  0.00 97.00      PROA   
ATOM   2193  HN  THR P 138     -34.504-103.724 120.736  0.00 97.00      PROA   
ATOM   2194  CA  THR P 138     -33.899-104.426 118.850  0.00 97.00      PROA   
ATOM   2195  HA  THR P 138     -34.450-104.260 117.935  0.00 97.00      PROA   
ATOM   2196  CB  THR P 138     -32.741-103.426 118.838  0.00 97.00      PROA   
ATOM   2197  HB  THR P 138     -33.155-102.419 119.080  0.00 97.00      PROA   
ATOM   2198  OG1 THR P 138     -32.138-103.338 117.552  0.00 97.00      PROA   
ATOM   2199  HG1 THR P 138     -31.413-102.719 117.661  0.00 97.00      PROA   
ATOM   2200  CG2 THR P 138     -31.644-103.769 119.857  0.00 97.00      PROA   
ATOM   2201 HG21 THR P 138     -31.113-104.706 119.586  0.00 97.00      PROA   
ATOM   2202 HG22 THR P 138     -32.075-103.889 120.870  0.00 97.00      PROA   
ATOM   2203 HG23 THR P 138     -30.892-102.953 119.899  0.00 97.00      PROA   
ATOM   2204  C   THR P 138     -33.425-105.869 118.816  0.00 97.00      PROA   
ATOM   2205  O   THR P 138     -33.698-106.661 119.709  0.00 97.00      PROA   
ATOM   2206  N   ASN P 139     -32.758-106.266 117.715  0.00 97.00      PROA   
ATOM   2207  HN  ASN P 139     -32.469-105.597 117.037  0.00 97.00      PROA   
ATOM   2208  CA  ASN P 139     -32.460-107.655 117.451  0.00 97.00      PROA   
ATOM   2209  HA  ASN P 139     -31.978-108.069 118.327  0.00 97.00      PROA   
ATOM   2210  CB  ASN P 139     -33.743-108.481 117.123  0.00 97.00      PROA   
ATOM   2211  HB1 ASN P 139     -34.384-108.526 118.030  0.00 97.00      PROA   
ATOM   2212  HB2 ASN P 139     -33.489-109.527 116.855  0.00 97.00      PROA   
ATOM   2213  CG  ASN P 139     -34.529-107.855 115.962  0.00 97.00      PROA   
ATOM   2214  OD1 ASN P 139     -34.153-108.016 114.798  0.00 97.00      PROA   
ATOM   2215  ND2 ASN P 139     -35.651-107.149 116.272  0.00 97.00      PROA   
ATOM   2216 HD21 ASN P 139     -36.204-106.785 115.524  0.00 97.00      PROA   
ATOM   2217 HD22 ASN P 139     -35.908-106.999 117.226  0.00 97.00      PROA   
ATOM   2218  C   ASN P 139     -31.448-107.686 116.324  0.00 97.00      PROA   
ATOM   2219  O   ASN P 139     -31.110-106.653 115.751  0.00 97.00      PROA   
ATOM   2220  N   MET P 140     -30.931-108.888 115.969  0.00 97.00      PROA   
ATOM   2221  HN  MET P 140     -31.165-109.712 116.482  0.00 97.00      PROA   
ATOM   2222  CA  MET P 140     -29.971-109.083 114.894  0.00 97.00      PROA   
ATOM   2223  HA  MET P 140     -29.091-108.508 115.148  0.00 97.00      PROA   
ATOM   2224  CB  MET P 140     -29.552-110.570 114.800  0.00 97.00      PROA   
ATOM   2225  HB1 MET P 140     -30.440-111.196 114.561  0.00 97.00      PROA   
ATOM   2226  HB2 MET P 140     -29.203-110.870 115.814  0.00 97.00      PROA   
ATOM   2227  CG  MET P 140     -28.436-110.858 113.775  0.00 97.00      PROA   
ATOM   2228  HG1 MET P 140     -27.531-110.285 114.078  0.00 97.00      PROA   
ATOM   2229  HG2 MET P 140     -28.739-110.472 112.780  0.00 97.00      PROA   
ATOM   2230  SD  MET P 140     -28.020-112.621 113.584  0.00 97.00      PROA   
ATOM   2231  CE  MET P 140     -27.450-112.921 115.282  0.00 97.00      PROA   
ATOM   2232  HE1 MET P 140     -28.282-112.819 116.011  0.00 97.00      PROA   
ATOM   2233  HE2 MET P 140     -26.649-112.206 115.564  0.00 97.00      PROA   
ATOM   2234  HE3 MET P 140     -27.051-113.951 115.394  0.00 97.00      PROA   
ATOM   2235  C   MET P 140     -30.444-108.579 113.534  0.00 97.00      PROA   
ATOM   2236  O   MET P 140     -29.667-108.014 112.768  0.00 97.00      PROA   
ATOM   2237  N   SER P 141     -31.752-108.707 113.212  0.00 97.00      PROA   
ATOM   2238  HN  SER P 141     -32.398-109.108 113.857  0.00 97.00      PROA   
ATOM   2239  CA  SER P 141     -32.291-108.306 111.921  0.00 97.00      PROA   
ATOM   2240  HA  SER P 141     -31.568-108.533 111.147  0.00 97.00      PROA   
ATOM   2241  CB  SER P 141     -33.615-109.059 111.609  0.00 97.00      PROA   
ATOM   2242  HB1 SER P 141     -34.430-108.737 112.293  0.00 97.00      PROA   
ATOM   2243  HB2 SER P 141     -33.447-110.145 111.775  0.00 97.00      PROA   
ATOM   2244  OG  SER P 141     -34.026-108.890 110.253  0.00 97.00      PROA   
ATOM   2245  HG1 SER P 141     -34.168-107.948 110.120  0.00 97.00      PROA   
ATOM   2246  C   SER P 141     -32.569-106.810 111.899  0.00 97.00      PROA   
ATOM   2247  O   SER P 141     -33.040-106.284 110.898  0.00 97.00      PROA   
ATOM   2248  N   HSD P 142     -32.238-106.092 112.994  0.00 97.00      PROA   
ATOM   2249  HN  HSD P 142     -31.932-106.574 113.812  0.00 97.00      PROA   
ATOM   2250  CA  HSD P 142     -32.253-104.646 113.087  0.00 97.00      PROA   
ATOM   2251  HA  HSD P 142     -32.690-104.231 112.197  0.00 97.00      PROA   
ATOM   2252  CB  HSD P 142     -33.114-104.153 114.276  0.00 97.00      PROA   
ATOM   2253  HB1 HSD P 142     -32.873-103.096 114.523  0.00 97.00      PROA   
ATOM   2254  HB2 HSD P 142     -32.914-104.763 115.181  0.00 97.00      PROA   
ATOM   2255  ND1 HSD P 142     -35.464-103.172 114.164  0.00 97.00      PROA   
ATOM   2256  HD1 HSD P 142     -35.281-102.358 114.718  0.00 97.00      PROA   
ATOM   2257  CG  HSD P 142     -34.584-104.207 113.930  0.00 97.00      PROA   
ATOM   2258  CE1 HSD P 142     -36.629-103.491 113.552  0.00 97.00      PROA   
ATOM   2259  HE1 HSD P 142     -37.518-102.862 113.595  0.00 97.00      PROA   
ATOM   2260  NE2 HSD P 142     -36.566-104.658 112.946  0.00 97.00      PROA   
ATOM   2261  CD2 HSD P 142     -35.284-105.116 113.196  0.00 97.00      PROA   
ATOM   2262  HD2 HSD P 142     -34.986-106.071 112.785  0.00 97.00      PROA   
ATOM   2263  C   HSD P 142     -30.840-104.094 113.124  0.00 97.00      PROA   
ATOM   2264  O   HSD P 142     -30.626-102.913 113.380  0.00 97.00      PROA   
ATOM   2265  N   SER P 143     -29.827-104.930 112.814  0.00 97.00      PROA   
ATOM   2266  HN  SER P 143     -30.015-105.892 112.631  0.00 97.00      PROA   
ATOM   2267  CA  SER P 143     -28.430-104.536 112.742  0.00 97.00      PROA   
ATOM   2268  HA  SER P 143     -28.262-103.704 113.413  0.00 97.00      PROA   
ATOM   2269  CB  SER P 143     -27.531-105.727 113.158  0.00 97.00      PROA   
ATOM   2270  HB1 SER P 143     -27.521-106.517 112.377  0.00 97.00      PROA   
ATOM   2271  HB2 SER P 143     -27.968-106.177 114.074  0.00 97.00      PROA   
ATOM   2272  OG  SER P 143     -26.199-105.327 113.455  0.00 97.00      PROA   
ATOM   2273  HG1 SER P 143     -25.801-105.036 112.632  0.00 97.00      PROA   
ATOM   2274  C   SER P 143     -28.066-104.107 111.327  0.00 97.00      PROA   
ATOM   2275  O   SER P 143     -28.676-104.554 110.358  0.00 97.00      PROA   
ATOM   2276  N   GLY P 144     -27.038-103.230 111.175  0.00 97.00      PROA   
ATOM   2277  HN  GLY P 144     -26.577-102.837 111.971  0.00 97.00      PROA   
ATOM   2278  CA  GLY P 144     -26.493-102.838 109.884  0.00 97.00      PROA   
ATOM   2279  HA1 GLY P 144     -27.067-103.275 109.084  0.00 97.00      PROA   
ATOM   2280  HA2 GLY P 144     -25.459-103.153 109.873  0.00 97.00      PROA   
ATOM   2281  C   GLY P 144     -26.500-101.348 109.699  0.00 97.00      PROA   
ATOM   2282  O   GLY P 144     -26.440-100.589 110.658  0.00 97.00      PROA   
ATOM   2283  N   THR P 145     -26.539-100.883 108.429  0.00 97.00      PROA   
ATOM   2284  HN  THR P 145     -26.691-101.522 107.675  0.00 97.00      PROA   
ATOM   2285  CA  THR P 145     -26.426 -99.475 108.086  0.00 97.00      PROA   
ATOM   2286  HA  THR P 145     -25.968 -98.962 108.917  0.00 97.00      PROA   
ATOM   2287  CB  THR P 145     -25.506 -99.192 106.892  0.00 97.00      PROA   
ATOM   2288  HB  THR P 145     -24.503 -99.609 107.139  0.00 97.00      PROA   
ATOM   2289  OG1 THR P 145     -25.322 -97.798 106.661  0.00 97.00      PROA   
ATOM   2290  HG1 THR P 145     -25.945 -97.556 105.965  0.00 97.00      PROA   
ATOM   2291  CG2 THR P 145     -25.984 -99.848 105.582  0.00 97.00      PROA   
ATOM   2292 HG21 THR P 145     -26.962 -99.432 105.260  0.00 97.00      PROA   
ATOM   2293 HG22 THR P 145     -26.082-100.945 105.701  0.00 97.00      PROA   
ATOM   2294 HG23 THR P 145     -25.249 -99.648 104.772  0.00 97.00      PROA   
ATOM   2295  C   THR P 145     -27.799 -98.868 107.918  0.00 97.00      PROA   
ATOM   2296  O   THR P 145     -28.634 -99.368 107.178  0.00 97.00      PROA   
ATOM   2297  N   TYR P 146     -28.057 -97.749 108.625  0.00 97.00      PROA   
ATOM   2298  HN  TYR P 146     -27.365 -97.375 109.240  0.00 97.00      PROA   
ATOM   2299  CA  TYR P 146     -29.307 -97.025 108.575  0.00 97.00      PROA   
ATOM   2300  HA  TYR P 146     -30.022 -97.583 107.992  0.00 97.00      PROA   
ATOM   2301  CB  TYR P 146     -29.913 -96.727 109.968  0.00 97.00      PROA   
ATOM   2302  HB1 TYR P 146     -30.704 -95.952 109.886  0.00 97.00      PROA   
ATOM   2303  HB2 TYR P 146     -29.126 -96.352 110.658  0.00 97.00      PROA   
ATOM   2304  CG  TYR P 146     -30.559 -97.932 110.592  0.00 97.00      PROA   
ATOM   2305  CD1 TYR P 146     -29.798 -98.888 111.284  0.00 97.00      PROA   
ATOM   2306  HD1 TYR P 146     -28.720 -98.813 111.288  0.00 97.00      PROA   
ATOM   2307  CE1 TYR P 146     -30.431 -99.909 112.002  0.00 97.00      PROA   
ATOM   2308  HE1 TYR P 146     -29.839-100.640 112.528  0.00 97.00      PROA   
ATOM   2309  CZ  TYR P 146     -31.828 -99.967 112.056  0.00 97.00      PROA   
ATOM   2310  OH  TYR P 146     -32.465-100.977 112.800  0.00 97.00      PROA   
ATOM   2311  HH  TYR P 146     -31.768-101.526 113.174  0.00 97.00      PROA   
ATOM   2312  CD2 TYR P 146     -31.963 -98.033 110.613  0.00 97.00      PROA   
ATOM   2313  HD2 TYR P 146     -32.559 -97.293 110.100  0.00 97.00      PROA   
ATOM   2314  CE2 TYR P 146     -32.594 -99.044 111.345  0.00 97.00      PROA   
ATOM   2315  HE2 TYR P 146     -33.670 -99.095 111.389  0.00 97.00      PROA   
ATOM   2316  C   TYR P 146     -29.102 -95.701 107.884  0.00 97.00      PROA   
ATOM   2317  O   TYR P 146     -28.077 -95.051 108.043  0.00 97.00      PROA   
ATOM   2318  N   HSD P 147     -30.100 -95.266 107.088  0.00 97.00      PROA   
ATOM   2319  HN  HSD P 147     -30.938 -95.799 106.995  0.00 97.00      PROA   
ATOM   2320  CA  HSD P 147     -30.045 -94.005 106.376  0.00 97.00      PROA   
ATOM   2321  HA  HSD P 147     -29.389 -93.318 106.893  0.00 97.00      PROA   
ATOM   2322  CB  HSD P 147     -29.612 -94.162 104.891  0.00 97.00      PROA   
ATOM   2323  HB1 HSD P 147     -29.455 -93.155 104.448  0.00 97.00      PROA   
ATOM   2324  HB2 HSD P 147     -30.405 -94.666 104.302  0.00 97.00      PROA   
ATOM   2325  ND1 HSD P 147     -27.190 -94.519 104.161  0.00 97.00      PROA   
ATOM   2326  HD1 HSD P 147     -26.997 -93.568 103.913  0.00 97.00      PROA   
ATOM   2327  CG  HSD P 147     -28.368 -94.992 104.701  0.00 97.00      PROA   
ATOM   2328  CE1 HSD P 147     -26.360 -95.583 104.031  0.00 97.00      PROA   
ATOM   2329  HE1 HSD P 147     -25.347 -95.503 103.636  0.00 97.00      PROA   
ATOM   2330  NE2 HSD P 147     -26.925 -96.705 104.430  0.00 97.00      PROA   
ATOM   2331  CD2 HSD P 147     -28.189 -96.335 104.847  0.00 97.00      PROA   
ATOM   2332  HD2 HSD P 147     -28.876 -97.088 105.214  0.00 97.00      PROA   
ATOM   2333  C   HSD P 147     -31.446 -93.447 106.408  0.00 97.00      PROA   
ATOM   2334  O   HSD P 147     -32.398 -94.178 106.659  0.00 97.00      PROA   
ATOM   2335  N   CYS P 148     -31.626 -92.131 106.154  0.00 97.00      PROA   
ATOM   2336  HN  CYS P 148     -30.858 -91.495 106.091  0.00 97.00      PROA   
ATOM   2337  CA  CYS P 148     -32.948 -91.577 105.961  0.00 97.00      PROA   
ATOM   2338  HA  CYS P 148     -33.604 -92.379 105.670  0.00 97.00      PROA   
ATOM   2339  CB  CYS P 148     -33.558 -90.932 107.238  0.00 97.00      PROA   
ATOM   2340  HB1 CYS P 148     -33.534 -91.703 108.039  0.00 97.00      PROA   
ATOM   2341  HB2 CYS P 148     -34.631 -90.713 107.048  0.00 97.00      PROA   
ATOM   2342  SG  CYS P 148     -32.710 -89.434 107.845  0.00 97.00      PROA   
ATOM   2343  C   CYS P 148     -32.967 -90.612 104.799  0.00 97.00      PROA   
ATOM   2344  O   CYS P 148     -31.933 -90.141 104.335  0.00 97.00      PROA   
ATOM   2345  N   SER P 149     -34.181 -90.303 104.288  0.00 97.00      PROA   
ATOM   2346  HN  SER P 149     -35.003 -90.747 104.637  0.00 97.00      PROA   
ATOM   2347  CA  SER P 149     -34.354 -89.285 103.273  0.00 97.00      PROA   
ATOM   2348  HA  SER P 149     -33.578 -88.549 103.413  0.00 97.00      PROA   
ATOM   2349  CB  SER P 149     -34.336 -89.796 101.797  0.00 97.00      PROA   
ATOM   2350  HB1 SER P 149     -33.416 -90.403 101.656  0.00 97.00      PROA   
ATOM   2351  HB2 SER P 149     -34.287 -88.935 101.099  0.00 97.00      PROA   
ATOM   2352  OG  SER P 149     -35.466 -90.591 101.441  0.00 97.00      PROA   
ATOM   2353  HG1 SER P 149     -36.247 -90.138 101.767  0.00 97.00      PROA   
ATOM   2354  C   SER P 149     -35.669 -88.602 103.518  0.00 97.00      PROA   
ATOM   2355  O   SER P 149     -36.602 -89.214 104.018  0.00 97.00      PROA   
ATOM   2356  N   GLY P 150     -35.767 -87.310 103.142  0.00 97.00      PROA   
ATOM   2357  HN  GLY P 150     -34.979 -86.851 102.738  0.00 97.00      PROA   
ATOM   2358  CA  GLY P 150     -37.001 -86.549 103.187  0.00 97.00      PROA   
ATOM   2359  HA1 GLY P 150     -37.018 -85.985 104.107  0.00 97.00      PROA   
ATOM   2360  HA2 GLY P 150     -37.850 -87.206 103.054  0.00 97.00      PROA   
ATOM   2361  C   GLY P 150     -36.988 -85.585 102.043  0.00 97.00      PROA   
ATOM   2362  O   GLY P 150     -36.032 -85.534 101.282  0.00 97.00      PROA   
ATOM   2363  N   MET P 151     -38.062 -84.785 101.894  0.00 97.00      PROA   
ATOM   2364  HN  MET P 151     -38.866 -84.909 102.474  0.00 97.00      PROA   
ATOM   2365  CA  MET P 151     -38.236 -83.836 100.820  0.00 97.00      PROA   
ATOM   2366  HA  MET P 151     -37.362 -83.823 100.187  0.00 97.00      PROA   
ATOM   2367  CB  MET P 151     -39.492 -84.223  99.992  0.00 97.00      PROA   
ATOM   2368  HB1 MET P 151     -40.401 -83.721 100.377  0.00 97.00      PROA   
ATOM   2369  HB2 MET P 151     -39.663 -85.316 100.148  0.00 97.00      PROA   
ATOM   2370  CG  MET P 151     -39.371 -84.031  98.468  0.00 97.00      PROA   
ATOM   2371  HG1 MET P 151     -40.291 -84.460  98.010  0.00 97.00      PROA   
ATOM   2372  HG2 MET P 151     -38.512 -84.635  98.101  0.00 97.00      PROA   
ATOM   2373  SD  MET P 151     -39.193 -82.312  97.911  0.00 97.00      PROA   
ATOM   2374  CE  MET P 151     -39.352 -82.698  96.146  0.00 97.00      PROA   
ATOM   2375  HE1 MET P 151     -40.363 -83.101  95.923  0.00 97.00      PROA   
ATOM   2376  HE2 MET P 151     -38.603 -83.456  95.829  0.00 97.00      PROA   
ATOM   2377  HE3 MET P 151     -39.204 -81.787  95.527  0.00 97.00      PROA   
ATOM   2378  C   MET P 151     -38.413 -82.461 101.447  0.00 97.00      PROA   
ATOM   2379  O   MET P 151     -39.096 -82.303 102.455  0.00 97.00      PROA   
ATOM   2380  N   GLY P 152     -37.775 -81.425 100.852  0.00 97.00      PROA   
ATOM   2381  HN  GLY P 152     -37.157 -81.621 100.093  0.00 97.00      PROA   
ATOM   2382  CA  GLY P 152     -38.009 -80.023 101.183  0.00 97.00      PROA   
ATOM   2383  HA1 GLY P 152     -37.130 -79.625 101.660  0.00 97.00      PROA   
ATOM   2384  HA2 GLY P 152     -38.896 -79.933 101.795  0.00 97.00      PROA   
ATOM   2385  C   GLY P 152     -38.273 -79.246  99.924  0.00 97.00      PROA   
ATOM   2386  O   GLY P 152     -39.416 -78.954  99.589  0.00 97.00      PROA   
ATOM   2387  N   LYS P 153     -37.207 -78.867  99.188  0.00 97.00      PROA   
ATOM   2388  HN  LYS P 153     -36.280 -78.963  99.547  0.00 97.00      PROA   
ATOM   2389  CA  LYS P 153     -37.324 -78.366  97.828  0.00 97.00      PROA   
ATOM   2390  HA  LYS P 153     -38.366 -78.326  97.555  0.00 97.00      PROA   
ATOM   2391  CB  LYS P 153     -36.715 -76.948  97.670  0.00 97.00      PROA   
ATOM   2392  HB1 LYS P 153     -36.506 -76.729  96.600  0.00 97.00      PROA   
ATOM   2393  HB2 LYS P 153     -35.747 -76.909  98.214  0.00 97.00      PROA   
ATOM   2394  CG  LYS P 153     -37.637 -75.823  98.185  0.00 97.00      PROA   
ATOM   2395  HG1 LYS P 153     -37.088 -74.858  98.105  0.00 97.00      PROA   
ATOM   2396  HG2 LYS P 153     -37.871 -75.991  99.259  0.00 97.00      PROA   
ATOM   2397  CD  LYS P 153     -38.943 -75.732  97.376  0.00 97.00      PROA   
ATOM   2398  HD1 LYS P 153     -39.542 -76.651  97.562  0.00 97.00      PROA   
ATOM   2399  HD2 LYS P 153     -38.674 -75.710  96.295  0.00 97.00      PROA   
ATOM   2400  CE  LYS P 153     -39.809 -74.512  97.708  0.00 97.00      PROA   
ATOM   2401  HE1 LYS P 153     -39.265 -73.570  97.487  0.00 97.00      PROA   
ATOM   2402  HE2 LYS P 153     -40.107 -74.523  98.778  0.00 97.00      PROA   
ATOM   2403  NZ  LYS P 153     -41.044 -74.537  96.887  0.00 97.00      PROA   
ATOM   2404  HZ1 LYS P 153     -41.570 -75.411  97.091  0.00 97.00      PROA   
ATOM   2405  HZ2 LYS P 153     -40.786 -74.525  95.879  0.00 97.00      PROA   
ATOM   2406  HZ3 LYS P 153     -41.639 -73.714  97.103  0.00 97.00      PROA   
ATOM   2407  C   LYS P 153     -36.745 -79.329  96.817  0.00 97.00      PROA   
ATOM   2408  O   LYS P 153     -36.849 -79.120  95.609  0.00 97.00      PROA   
ATOM   2409  N   HSD P 154     -36.187 -80.452  97.303  0.00 97.00      PROA   
ATOM   2410  HN  HSD P 154     -36.094 -80.583  98.285  0.00 97.00      PROA   
ATOM   2411  CA  HSD P 154     -35.806 -81.592  96.512  0.00 97.00      PROA   
ATOM   2412  HA  HSD P 154     -36.615 -81.833  95.836  0.00 97.00      PROA   
ATOM   2413  CB  HSD P 154     -34.486 -81.398  95.721  0.00 97.00      PROA   
ATOM   2414  HB1 HSD P 154     -33.676 -81.096  96.421  0.00 97.00      PROA   
ATOM   2415  HB2 HSD P 154     -34.630 -80.566  94.998  0.00 97.00      PROA   
ATOM   2416  ND1 HSD P 154     -32.946 -83.368  95.220  0.00 97.00      PROA   
ATOM   2417  HD1 HSD P 154     -32.354 -83.265  96.021  0.00 97.00      PROA   
ATOM   2418  CG  HSD P 154     -34.069 -82.617  94.941  0.00 97.00      PROA   
ATOM   2419  CE1 HSD P 154     -32.918 -84.382  94.322  0.00 97.00      PROA   
ATOM   2420  HE1 HSD P 154     -32.131 -85.135  94.311  0.00 97.00      PROA   
ATOM   2421  NE2 HSD P 154     -33.943 -84.342  93.493  0.00 97.00      PROA   
ATOM   2422  CD2 HSD P 154     -34.659 -83.220  93.872  0.00 97.00      PROA   
ATOM   2423  HD2 HSD P 154     -35.553 -82.943  93.328  0.00 97.00      PROA   
ATOM   2424  C   HSD P 154     -35.687 -82.691  97.536  0.00 97.00      PROA   
ATOM   2425  O   HSD P 154     -35.758 -82.424  98.734  0.00 97.00      PROA   
ATOM   2426  N   ARG P 155     -35.531 -83.971  97.119  0.00 97.00      PROA   
ATOM   2427  HN  ARG P 155     -35.497 -84.199  96.148  0.00 97.00      PROA   
ATOM   2428  CA  ARG P 155     -35.184 -85.025  98.052  0.00 97.00      PROA   
ATOM   2429  HA  ARG P 155     -35.871 -84.937  98.882  0.00 97.00      PROA   
ATOM   2430  CB  ARG P 155     -35.366 -86.464  97.502  0.00 97.00      PROA   
ATOM   2431  HB1 ARG P 155     -36.458 -86.634  97.350  0.00 97.00      PROA   
ATOM   2432  HB2 ARG P 155     -35.036 -87.184  98.283  0.00 97.00      PROA   
ATOM   2433  CG  ARG P 155     -34.639 -86.753  96.169  0.00 97.00      PROA   
ATOM   2434  HG1 ARG P 155     -33.821 -86.016  96.042  0.00 97.00      PROA   
ATOM   2435  HG2 ARG P 155     -35.339 -86.608  95.317  0.00 97.00      PROA   
ATOM   2436  CD  ARG P 155     -33.975 -88.137  96.079  0.00 97.00      PROA   
ATOM   2437  HD1 ARG P 155     -33.154 -88.197  96.830  0.00 97.00      PROA   
ATOM   2438  HD2 ARG P 155     -33.563 -88.313  95.061  0.00 97.00      PROA   
ATOM   2439  NE  ARG P 155     -35.029 -89.162  96.362  0.00 97.00      PROA   
ATOM   2440  HE  ARG P 155     -35.981 -88.912  96.215  0.00 97.00      PROA   
ATOM   2441  CZ  ARG P 155     -34.794 -90.335  96.987  0.00 97.00      PROA   
ATOM   2442  NH1 ARG P 155     -33.560 -90.812  97.200  0.00 97.00      PROA   
ATOM   2443 HH11 ARG P 155     -32.785 -90.330  96.805  0.00 97.00      PROA   
ATOM   2444 HH12 ARG P 155     -33.466 -91.696  97.651  0.00 97.00      PROA   
ATOM   2445  NH2 ARG P 155     -35.834 -91.068  97.425  0.00 97.00      PROA   
ATOM   2446 HH21 ARG P 155     -36.761 -90.732  97.291  0.00 97.00      PROA   
ATOM   2447 HH22 ARG P 155     -35.645 -91.897  97.945  0.00 97.00      PROA   
ATOM   2448  C   ARG P 155     -33.781 -84.861  98.626  0.00 97.00      PROA   
ATOM   2449  O   ARG P 155     -32.820 -84.585  97.912  0.00 97.00      PROA   
ATOM   2450  N   TYR P 156     -33.639 -85.035  99.953  0.00 97.00      PROA   
ATOM   2451  HN  TYR P 156     -34.440 -85.206 100.525  0.00 97.00      PROA   
ATOM   2452  CA  TYR P 156     -32.380 -84.924 100.656  0.00 97.00      PROA   
ATOM   2453  HA  TYR P 156     -31.574 -84.742  99.961  0.00 97.00      PROA   
ATOM   2454  CB  TYR P 156     -32.413 -83.817 101.747  0.00 97.00      PROA   
ATOM   2455  HB1 TYR P 156     -31.412 -83.676 102.206  0.00 97.00      PROA   
ATOM   2456  HB2 TYR P 156     -33.136 -84.110 102.539  0.00 97.00      PROA   
ATOM   2457  CG  TYR P 156     -32.865 -82.485 101.194  0.00 97.00      PROA   
ATOM   2458  CD1 TYR P 156     -32.311 -81.953 100.014  0.00 97.00      PROA   
ATOM   2459  HD1 TYR P 156     -31.549 -82.502  99.482  0.00 97.00      PROA   
ATOM   2460  CE1 TYR P 156     -32.759 -80.729  99.500  0.00 97.00      PROA   
ATOM   2461  HE1 TYR P 156     -32.338 -80.346  98.582  0.00 97.00      PROA   
ATOM   2462  CZ  TYR P 156     -33.755 -80.013 100.173  0.00 97.00      PROA   
ATOM   2463  OH  TYR P 156     -34.208 -78.779  99.665  0.00 97.00      PROA   
ATOM   2464  HH  TYR P 156     -33.549 -78.461  99.045  0.00 97.00      PROA   
ATOM   2465  CD2 TYR P 156     -33.848 -81.739 101.871  0.00 97.00      PROA   
ATOM   2466  HD2 TYR P 156     -34.276 -82.121 102.787  0.00 97.00      PROA   
ATOM   2467  CE2 TYR P 156     -34.289 -80.512 101.366  0.00 97.00      PROA   
ATOM   2468  HE2 TYR P 156     -35.033 -79.946 101.904  0.00 97.00      PROA   
ATOM   2469  C   TYR P 156     -32.135 -86.262 101.311  0.00 97.00      PROA   
ATOM   2470  O   TYR P 156     -33.067 -86.896 101.789  0.00 97.00      PROA   
ATOM   2471  N   THR P 157     -30.866 -86.733 101.323  0.00 97.00      PROA   
ATOM   2472  HN  THR P 157     -30.133 -86.223 100.881  0.00 97.00      PROA   
ATOM   2473  CA  THR P 157     -30.452 -87.999 101.906  0.00 97.00      PROA   
ATOM   2474  HA  THR P 157     -31.305 -88.511 102.333  0.00 97.00      PROA   
ATOM   2475  CB  THR P 157     -29.756 -88.933 100.916  0.00 97.00      PROA   
ATOM   2476  HB  THR P 157     -29.215 -89.759 101.439  0.00 97.00      PROA   
ATOM   2477  OG1 THR P 157     -28.840 -88.225 100.085  0.00 97.00      PROA   
ATOM   2478  HG1 THR P 157     -28.136 -87.916 100.659  0.00 97.00      PROA   
ATOM   2479  CG2 THR P 157     -30.808 -89.570  99.995  0.00 97.00      PROA   
ATOM   2480 HG21 THR P 157     -31.378 -88.784  99.457  0.00 97.00      PROA   
ATOM   2481 HG22 THR P 157     -31.509 -90.195 100.583  0.00 97.00      PROA   
ATOM   2482 HG23 THR P 157     -30.303 -90.218  99.245  0.00 97.00      PROA   
ATOM   2483  C   THR P 157     -29.482 -87.717 103.028  0.00 97.00      PROA   
ATOM   2484  O   THR P 157     -28.623 -86.847 102.911  0.00 97.00      PROA   
ATOM   2485  N   SER P 158     -29.589 -88.462 104.153  0.00 97.00      PROA   
ATOM   2486  HN  SER P 158     -30.316 -89.142 104.256  0.00 97.00      PROA   
ATOM   2487  CA  SER P 158     -28.681 -88.330 105.276  0.00 97.00      PROA   
ATOM   2488  HA  SER P 158     -28.471 -87.279 105.409  0.00 97.00      PROA   
ATOM   2489  CB  SER P 158     -29.288 -88.874 106.603  0.00 97.00      PROA   
ATOM   2490  HB1 SER P 158     -30.297 -88.427 106.723  0.00 97.00      PROA   
ATOM   2491  HB2 SER P 158     -28.675 -88.556 107.472  0.00 97.00      PROA   
ATOM   2492  OG  SER P 158     -29.417 -90.296 106.634  0.00 97.00      PROA   
ATOM   2493  HG1 SER P 158     -28.537 -90.656 106.797  0.00 97.00      PROA   
ATOM   2494  C   SER P 158     -27.369 -89.047 105.031  0.00 97.00      PROA   
ATOM   2495  O   SER P 158     -27.215 -89.832 104.097  0.00 97.00      PROA   
ATOM   2496  N   ALA P 159     -26.398 -88.830 105.945  0.00 97.00      PROA   
ATOM   2497  HN  ALA P 159     -26.479 -88.091 106.611  0.00 97.00      PROA   
ATOM   2498  CA  ALA P 159     -25.298 -89.745 106.165  0.00 97.00      PROA   
ATOM   2499  HA  ALA P 159     -24.771 -89.855 105.226  0.00 97.00      PROA   
ATOM   2500  CB  ALA P 159     -24.331 -89.190 107.230  0.00 97.00      PROA   
ATOM   2501  HB1 ALA P 159     -24.849 -89.069 108.206  0.00 97.00      PROA   
ATOM   2502  HB2 ALA P 159     -23.952 -88.192 106.916  0.00 97.00      PROA   
ATOM   2503  HB3 ALA P 159     -23.461 -89.863 107.373  0.00 97.00      PROA   
ATOM   2504  C   ALA P 159     -25.793 -91.126 106.597  0.00 97.00      PROA   
ATOM   2505  O   ALA P 159     -26.844 -91.253 107.222  0.00 97.00      PROA   
ATOM   2506  N   GLY P 160     -25.052 -92.205 106.247  0.00 97.00      PROA   
ATOM   2507  HN  GLY P 160     -24.201 -92.093 105.741  0.00 97.00      PROA   
ATOM   2508  CA  GLY P 160     -25.355 -93.552 106.708  0.00 97.00      PROA   
ATOM   2509  HA1 GLY P 160     -24.904 -94.247 106.016  0.00 97.00      PROA   
ATOM   2510  HA2 GLY P 160     -26.424 -93.681 106.793  0.00 97.00      PROA   
ATOM   2511  C   GLY P 160     -24.719 -93.794 108.044  0.00 97.00      PROA   
ATOM   2512  O   GLY P 160     -23.546 -93.485 108.234  0.00 97.00      PROA   
ATOM   2513  N   ILE P 161     -25.475 -94.390 108.993  0.00 97.00      PROA   
ATOM   2514  HN  ILE P 161     -26.424 -94.632 108.795  0.00 97.00      PROA   
ATOM   2515  CA  ILE P 161     -24.996 -94.674 110.331  0.00 97.00      PROA   
ATOM   2516  HA  ILE P 161     -23.963 -94.373 110.419  0.00 97.00      PROA   
ATOM   2517  CB  ILE P 161     -25.794 -93.961 111.427  0.00 97.00      PROA   
ATOM   2518  HB  ILE P 161     -26.851 -94.318 111.396  0.00 97.00      PROA   
ATOM   2519  CG2 ILE P 161     -25.208 -94.303 112.818  0.00 97.00      PROA   
ATOM   2520 HG21 ILE P 161     -24.122 -94.074 112.848  0.00 97.00      PROA   
ATOM   2521 HG22 ILE P 161     -25.353 -95.373 113.071  0.00 97.00      PROA   
ATOM   2522 HG23 ILE P 161     -25.710 -93.693 113.598  0.00 97.00      PROA   
ATOM   2523  CG1 ILE P 161     -25.845 -92.422 111.207  0.00 97.00      PROA   
ATOM   2524 HG11 ILE P 161     -26.486 -91.986 112.006  0.00 97.00      PROA   
ATOM   2525 HG12 ILE P 161     -26.343 -92.202 110.239  0.00 97.00      PROA   
ATOM   2526  CD  ILE P 161     -24.483 -91.713 111.244  0.00 97.00      PROA   
ATOM   2527  HD1 ILE P 161     -23.809 -92.102 110.453  0.00 97.00      PROA   
ATOM   2528  HD2 ILE P 161     -23.984 -91.849 112.227  0.00 97.00      PROA   
ATOM   2529  HD3 ILE P 161     -24.614 -90.623 111.080  0.00 97.00      PROA   
ATOM   2530  C   ILE P 161     -25.053 -96.174 110.530  0.00 97.00      PROA   
ATOM   2531  O   ILE P 161     -26.114 -96.788 110.475  0.00 97.00      PROA   
ATOM   2532  N   SER P 162     -23.885 -96.809 110.774  0.00 97.00      PROA   
ATOM   2533  HN  SER P 162     -23.023 -96.307 110.789  0.00 97.00      PROA   
ATOM   2534  CA  SER P 162     -23.787 -98.243 110.964  0.00 97.00      PROA   
ATOM   2535  HA  SER P 162     -24.588 -98.726 110.425  0.00 97.00      PROA   
ATOM   2536  CB  SER P 162     -22.452 -98.813 110.418  0.00 97.00      PROA   
ATOM   2537  HB1 SER P 162     -22.417 -98.642 109.320  0.00 97.00      PROA   
ATOM   2538  HB2 SER P 162     -22.385 -99.908 110.596  0.00 97.00      PROA   
ATOM   2539  OG  SER P 162     -21.326 -98.158 110.999  0.00 97.00      PROA   
ATOM   2540  HG1 SER P 162     -21.457 -98.212 111.951  0.00 97.00      PROA   
ATOM   2541  C   SER P 162     -23.910 -98.630 112.424  0.00 97.00      PROA   
ATOM   2542  O   SER P 162     -23.085 -98.242 113.250  0.00 97.00      PROA   
ATOM   2543  N   VAL P 163     -24.931 -99.448 112.770  0.00 97.00      PROA   
ATOM   2544  HN  VAL P 163     -25.604 -99.742 112.093  0.00 97.00      PROA   
ATOM   2545  CA  VAL P 163     -25.109 -99.964 114.114  0.00 97.00      PROA   
ATOM   2546  HA  VAL P 163     -24.341 -99.550 114.748  0.00 97.00      PROA   
ATOM   2547  CB  VAL P 163     -26.446 -99.617 114.768  0.00 97.00      PROA   
ATOM   2548  HB  VAL P 163     -26.416 -99.929 115.839  0.00 97.00      PROA   
ATOM   2549  CG1 VAL P 163     -26.629 -98.087 114.739  0.00 97.00      PROA   
ATOM   2550 HG11 VAL P 163     -26.738 -97.716 113.697  0.00 97.00      PROA   
ATOM   2551 HG12 VAL P 163     -25.764 -97.577 115.212  0.00 97.00      PROA   
ATOM   2552 HG13 VAL P 163     -27.549 -97.816 115.299  0.00 97.00      PROA   
ATOM   2553  CG2 VAL P 163     -27.638-100.325 114.096  0.00 97.00      PROA   
ATOM   2554 HG21 VAL P 163     -27.605-101.422 114.254  0.00 97.00      PROA   
ATOM   2555 HG22 VAL P 163     -27.641-100.122 113.006  0.00 97.00      PROA   
ATOM   2556 HG23 VAL P 163     -28.592 -99.949 114.525  0.00 97.00      PROA   
ATOM   2557  C   VAL P 163     -24.900-101.460 114.077  0.00 97.00      PROA   
ATOM   2558  O   VAL P 163     -25.357-102.152 113.174  0.00 97.00      PROA   
ATOM   2559  N   THR P 164     -24.162-102.005 115.066  0.00 97.00      PROA   
ATOM   2560  HN  THR P 164     -23.787-101.423 115.787  0.00 97.00      PROA   
ATOM   2561  CA  THR P 164     -23.869-103.430 115.115  0.00 97.00      PROA   
ATOM   2562  HA  THR P 164     -24.320-103.936 114.276  0.00 97.00      PROA   
ATOM   2563  CB  THR P 164     -22.378-103.740 115.062  0.00 97.00      PROA   
ATOM   2564  HB  THR P 164     -21.863-103.375 115.978  0.00 97.00      PROA   
ATOM   2565  OG1 THR P 164     -21.777-103.096 113.946  0.00 97.00      PROA   
ATOM   2566  HG1 THR P 164     -22.155-102.217 113.897  0.00 97.00      PROA   
ATOM   2567  CG2 THR P 164     -22.144-105.252 114.879  0.00 97.00      PROA   
ATOM   2568 HG21 THR P 164     -22.600-105.586 113.922  0.00 97.00      PROA   
ATOM   2569 HG22 THR P 164     -22.581-105.846 115.704  0.00 97.00      PROA   
ATOM   2570 HG23 THR P 164     -21.053-105.461 114.826  0.00 97.00      PROA   
ATOM   2571  C   THR P 164     -24.474-103.969 116.396  0.00 97.00      PROA   
ATOM   2572  O   THR P 164     -24.052-103.598 117.483  0.00 97.00      PROA   
ATOM   2573  N   VAL P 165     -25.493-104.859 116.305  0.00 97.00      PROA   
ATOM   2574  HN  VAL P 165     -25.830-105.113 115.398  0.00 97.00      PROA   
ATOM   2575  CA  VAL P 165     -26.231-105.421 117.440  0.00 97.00      PROA   
ATOM   2576  HA  VAL P 165     -26.240-104.666 118.211  0.00 97.00      PROA   
ATOM   2577  CB  VAL P 165     -27.697-105.688 117.061  0.00 97.00      PROA   
ATOM   2578  HB  VAL P 165     -27.733-106.434 116.237  0.00 97.00      PROA   
ATOM   2579  CG1 VAL P 165     -28.572-106.199 118.229  0.00 97.00      PROA   
ATOM   2580 HG11 VAL P 165     -28.394-105.595 119.143  0.00 97.00      PROA   
ATOM   2581 HG12 VAL P 165     -28.381-107.268 118.447  0.00 97.00      PROA   
ATOM   2582 HG13 VAL P 165     -29.645-106.111 117.965  0.00 97.00      PROA   
ATOM   2583  CG2 VAL P 165     -28.316-104.362 116.565  0.00 97.00      PROA   
ATOM   2584 HG21 VAL P 165     -27.808-103.971 115.662  0.00 97.00      PROA   
ATOM   2585 HG22 VAL P 165     -28.259-103.597 117.369  0.00 97.00      PROA   
ATOM   2586 HG23 VAL P 165     -29.386-104.521 116.314  0.00 97.00      PROA   
ATOM   2587  C   VAL P 165     -25.498-106.666 117.976  0.00 97.00      PROA   
ATOM   2588  O   VAL P 165     -24.479-107.061 117.419  0.00 97.00      PROA   
ATOM   2589  N   LYS P 166     -25.955-107.318 119.081  0.00 97.00      PROA   
ATOM   2590  HN  LYS P 166     -26.754-106.988 119.580  0.00 97.00      PROA   
ATOM   2591  CA  LYS P 166     -25.470-108.622 119.507  0.00 97.00      PROA   
ATOM   2592  HA  LYS P 166     -25.063-109.164 118.664  0.00 97.00      PROA   
ATOM   2593  CB  LYS P 166     -24.506-108.621 120.741  0.00 97.00      PROA   
ATOM   2594  HB1 LYS P 166     -24.077-109.638 120.870  0.00 97.00      PROA   
ATOM   2595  HB2 LYS P 166     -25.090-108.391 121.662  0.00 97.00      PROA   
ATOM   2596  CG  LYS P 166     -23.377-107.572 120.740  0.00 97.00      PROA   
ATOM   2597  HG1 LYS P 166     -22.889-107.579 121.741  0.00 97.00      PROA   
ATOM   2598  HG2 LYS P 166     -23.877-106.585 120.648  0.00 97.00      PROA   
ATOM   2599  CD  LYS P 166     -22.282-107.796 119.673  0.00 97.00      PROA   
ATOM   2600  HD1 LYS P 166     -22.732-108.315 118.798  0.00 97.00      PROA   
ATOM   2601  HD2 LYS P 166     -21.515-108.485 120.089  0.00 97.00      PROA   
ATOM   2602  CE  LYS P 166     -21.574-106.522 119.174  0.00 97.00      PROA   
ATOM   2603  HE1 LYS P 166     -20.977-106.752 118.264  0.00 97.00      PROA   
ATOM   2604  HE2 LYS P 166     -20.916-106.082 119.950  0.00 97.00      PROA   
ATOM   2605  NZ  LYS P 166     -22.590-105.526 118.804  0.00 97.00      PROA   
ATOM   2606  HZ1 LYS P 166     -23.057-105.146 119.652  0.00 97.00      PROA   
ATOM   2607  HZ2 LYS P 166     -23.314-106.039 118.253  0.00 97.00      PROA   
ATOM   2608  HZ3 LYS P 166     -22.237-104.743 118.223  0.00 97.00      PROA   
ATOM   2609  C   LYS P 166     -26.715-109.317 119.985  0.00 97.00      PROA   
ATOM   2610  O   LYS P 166     -27.586-108.675 120.560  0.00 97.00      PROA   
ATOM   2611  N   GLU P 167     -26.816-110.650 119.790  0.00  0.00      PROA   
ATOM   2612  HN  GLU P 167     -26.137-111.169 119.277  0.00  0.00      PROA   
ATOM   2613  CA  GLU P 167     -27.827-111.423 120.470  0.00  0.00      PROA   
ATOM   2614  HA  GLU P 167     -28.513-110.769 120.988  0.00  0.00      PROA   
ATOM   2615  CB  GLU P 167     -28.677-112.349 119.555  0.00  0.00      PROA   
ATOM   2616  HB1 GLU P 167     -29.038-111.757 118.687  0.00  0.00      PROA   
ATOM   2617  HB2 GLU P 167     -29.571-112.631 120.153  0.00  0.00      PROA   
ATOM   2618  CG  GLU P 167     -28.020-113.652 119.059  0.00  0.00      PROA   
ATOM   2619  HG1 GLU P 167     -27.530-114.194 119.893  0.00  0.00      PROA   
ATOM   2620  HG2 GLU P 167     -27.253-113.408 118.297  0.00  0.00      PROA   
ATOM   2621  CD  GLU P 167     -29.086-114.590 118.482  0.00  0.00      PROA   
ATOM   2622  OE1 GLU P 167     -29.984-115.009 119.261  0.00  0.00      PROA   
ATOM   2623  OE2 GLU P 167     -29.007-114.918 117.269  0.00  0.00      PROA   
ATOM   2624  C   GLU P 167     -27.066-112.207 121.497  0.00  0.00      PROA   
ATOM   2625  O   GLU P 167     -25.854-112.394 121.387  0.00  0.00      PROA   
ATOM   2626  N   LEU P 168     -27.786-112.675 122.540  0.00  0.00      PROA   
ATOM   2627  HN  LEU P 168     -28.761-112.480 122.622  0.00  0.00      PROA   
ATOM   2628  CA  LEU P 168     -27.250-113.548 123.552  0.00  0.00      PROA   
ATOM   2629  HA  LEU P 168     -26.190-113.367 123.658  0.00  0.00      PROA   
ATOM   2630  CB  LEU P 168     -27.937-113.446 124.942  0.00  0.00      PROA   
ATOM   2631  HB1 LEU P 168     -27.465-114.204 125.610  0.00  0.00      PROA   
ATOM   2632  HB2 LEU P 168     -29.016-113.701 124.854  0.00  0.00      PROA   
ATOM   2633  CG  LEU P 168     -27.821-112.077 125.669  0.00  0.00      PROA   
ATOM   2634  HG  LEU P 168     -28.088-112.276 126.735  0.00  0.00      PROA   
ATOM   2635  CD1 LEU P 168     -26.384-111.516 125.667  0.00  0.00      PROA   
ATOM   2636 HD11 LEU P 168     -26.072-111.246 124.637  0.00  0.00      PROA   
ATOM   2637 HD12 LEU P 168     -25.675-112.269 126.069  0.00  0.00      PROA   
ATOM   2638 HD13 LEU P 168     -26.328-110.604 126.298  0.00  0.00      PROA   
ATOM   2639  CD2 LEU P 168     -28.839-111.031 125.173  0.00  0.00      PROA   
ATOM   2640 HD21 LEU P 168     -29.867-111.449 125.187  0.00  0.00      PROA   
ATOM   2641 HD22 LEU P 168     -28.595-110.714 124.139  0.00  0.00      PROA   
ATOM   2642 HD23 LEU P 168     -28.814-110.132 125.825  0.00  0.00      PROA   
ATOM   2643  C   LEU P 168     -27.455-114.934 123.020  0.00  0.00      PROA   
ATOM   2644  O   LEU P 168     -28.528-115.253 122.510  0.00  0.00      PROA   
ATOM   2645  N   PHE P 169     -26.393-115.771 123.120  0.00  0.00      PROA   
ATOM   2646  HN  PHE P 169     -25.553-115.456 123.554  0.00  0.00      PROA   
ATOM   2647  CA  PHE P 169     -26.319-117.124 122.603  0.00  0.00      PROA   
ATOM   2648  HA  PHE P 169     -25.258-117.320 122.576  0.00  0.00      PROA   
ATOM   2649  CB  PHE P 169     -26.841-118.252 123.554  0.00  0.00      PROA   
ATOM   2650  HB1 PHE P 169     -26.119-118.347 124.396  0.00  0.00      PROA   
ATOM   2651  HB2 PHE P 169     -26.872-119.238 123.042  0.00  0.00      PROA   
ATOM   2652  CG  PHE P 169     -28.193-117.963 124.167  0.00  0.00      PROA   
ATOM   2653  CD1 PHE P 169     -28.298-117.203 125.349  0.00  0.00      PROA   
ATOM   2654  HD1 PHE P 169     -27.405-116.806 125.809  0.00  0.00      PROA   
ATOM   2655  CE1 PHE P 169     -29.547-116.930 125.918  0.00  0.00      PROA   
ATOM   2656  HE1 PHE P 169     -29.612-116.329 126.813  0.00  0.00      PROA   
ATOM   2657  CZ  PHE P 169     -30.710-117.436 125.326  0.00  0.00      PROA   
ATOM   2658  HZ  PHE P 169     -31.674-117.227 125.764  0.00  0.00      PROA   
ATOM   2659  CD2 PHE P 169     -29.370-118.491 123.603  0.00  0.00      PROA   
ATOM   2660  HD2 PHE P 169     -29.313-119.104 122.717  0.00  0.00      PROA   
ATOM   2661  CE2 PHE P 169     -30.620-118.222 124.171  0.00  0.00      PROA   
ATOM   2662  HE2 PHE P 169     -31.516-118.624 123.720  0.00  0.00      PROA   
ATOM   2663  C   PHE P 169     -26.780-117.299 121.161  0.00  0.00      PROA   
ATOM   2664  O   PHE P 169     -27.796-117.960 120.954  0.00  0.00      PROA   
ATOM   2665  N   PRO P 170     -26.124-116.737 120.135  0.00  0.00      PROA   
ATOM   2666  CD  PRO P 170     -24.992-115.816 120.266  0.00  0.00      PROA   
ATOM   2667  HD1 PRO P 170     -24.295-116.119 121.072  0.00  0.00      PROA   
ATOM   2668  HD2 PRO P 170     -25.396-114.805 120.483  0.00  0.00      PROA   
ATOM   2669  CA  PRO P 170     -26.419-117.017 118.735  0.00  0.00      PROA   
ATOM   2670  HA  PRO P 170     -27.449-116.769 118.531  0.00  0.00      PROA   
ATOM   2671  CB  PRO P 170     -25.463-116.109 117.938  0.00  0.00      PROA   
ATOM   2672  HB1 PRO P 170     -25.980-115.150 117.718  0.00  0.00      PROA   
ATOM   2673  HB2 PRO P 170     -25.121-116.539 116.975  0.00  0.00      PROA   
ATOM   2674  CG  PRO P 170     -24.305-115.826 118.900  0.00  0.00      PROA   
ATOM   2675  HG1 PRO P 170     -23.572-116.661 118.859  0.00  0.00      PROA   
ATOM   2676  HG2 PRO P 170     -23.791-114.871 118.674  0.00  0.00      PROA   
ATOM   2677  C   PRO P 170     -26.228-118.470 118.369  0.00  0.00      PROA   
ATOM   2678  O   PRO P 170     -25.101-118.881 118.099  0.00  0.00      PROA   
ATOM   2679  N   ALA P 171     -27.335-119.251 118.313  0.00  0.00      PROA   
ATOM   2680  HN  ALA P 171     -28.229-118.892 118.570  0.00  0.00      PROA   
ATOM   2681  CA  ALA P 171     -27.344-120.593 117.785  0.00  0.00      PROA   
ATOM   2682  HA  ALA P 171     -26.557-121.136 118.279  0.00  0.00      PROA   
ATOM   2683  CB  ALA P 171     -28.678-121.324 118.031  0.00  0.00      PROA   
ATOM   2684  HB1 ALA P 171     -29.526-120.775 117.570  0.00  0.00      PROA   
ATOM   2685  HB2 ALA P 171     -28.868-121.403 119.123  0.00  0.00      PROA   
ATOM   2686  HB3 ALA P 171     -28.648-122.350 117.610  0.00  0.00      PROA   
ATOM   2687  C   ALA P 171     -27.100-120.531 116.297  0.00  0.00      PROA   
ATOM   2688  O   ALA P 171     -27.617-119.606 115.670  0.00  0.00      PROA   
ATOM   2689  N   PRO P 172     -26.355-121.437 115.659  0.00  0.00      PROA   
ATOM   2690  CD  PRO P 172     -25.639-122.540 116.310  0.00  0.00      PROA   
ATOM   2691  HD1 PRO P 172     -26.264-123.018 117.095  0.00  0.00      PROA   
ATOM   2692  HD2 PRO P 172     -24.703-122.138 116.754  0.00  0.00      PROA   
ATOM   2693  CA  PRO P 172     -26.428-121.622 114.221  0.00  0.00      PROA   
ATOM   2694  HA  PRO P 172     -26.222-120.685 113.723  0.00  0.00      PROA   
ATOM   2695  CB  PRO P 172     -25.381-122.700 113.917  0.00  0.00      PROA   
ATOM   2696  HB1 PRO P 172     -24.395-122.206 113.771  0.00  0.00      PROA   
ATOM   2697  HB2 PRO P 172     -25.613-123.301 113.014  0.00  0.00      PROA   
ATOM   2698  CG  PRO P 172     -25.325-123.546 115.194  0.00  0.00      PROA   
ATOM   2699  HG1 PRO P 172     -26.117-124.325 115.161  0.00  0.00      PROA   
ATOM   2700  HG2 PRO P 172     -24.341-124.033 115.323  0.00  0.00      PROA   
ATOM   2701  C   PRO P 172     -27.820-122.070 113.850  0.00  0.00      PROA   
ATOM   2702  O   PRO P 172     -28.337-122.990 114.482  0.00  0.00      PROA   
ATOM   2703  N   VAL P 173     -28.452-121.429 112.844  0.00 97.00      PROA   
ATOM   2704  HN  VAL P 173     -28.029-120.693 112.318  0.00 97.00      PROA   
ATOM   2705  CA  VAL P 173     -29.752-121.865 112.397  0.00 97.00      PROA   
ATOM   2706  HA  VAL P 173     -30.288-122.259 113.251  0.00 97.00      PROA   
ATOM   2707  CB  VAL P 173     -30.608-120.746 111.813  0.00 97.00      PROA   
ATOM   2708  HB  VAL P 173     -31.574-121.167 111.449  0.00 97.00      PROA   
ATOM   2709  CG1 VAL P 173     -30.930-119.737 112.937  0.00 97.00      PROA   
ATOM   2710 HG11 VAL P 173     -30.001-119.260 113.314  0.00 97.00      PROA   
ATOM   2711 HG12 VAL P 173     -31.437-120.242 113.786  0.00 97.00      PROA   
ATOM   2712 HG13 VAL P 173     -31.596-118.936 112.550  0.00 97.00      PROA   
ATOM   2713  CG2 VAL P 173     -29.901-120.050 110.631  0.00 97.00      PROA   
ATOM   2714 HG21 VAL P 173     -29.663-120.772 109.824  0.00 97.00      PROA   
ATOM   2715 HG22 VAL P 173     -28.960-119.561 110.959  0.00 97.00      PROA   
ATOM   2716 HG23 VAL P 173     -30.562-119.264 110.208  0.00 97.00      PROA   
ATOM   2717  C   VAL P 173     -29.583-123.008 111.419  0.00 97.00      PROA   
ATOM   2718  O   VAL P 173     -28.545-123.152 110.780  0.00 97.00      PROA   
ATOM   2719  N   LEU P 174     -30.618-123.864 111.295  0.00 97.00      PROA   
ATOM   2720  HN  LEU P 174     -31.436-123.762 111.854  0.00 97.00      PROA   
ATOM   2721  CA  LEU P 174     -30.630-124.952 110.345  0.00 97.00      PROA   
ATOM   2722  HA  LEU P 174     -29.636-125.131 109.961  0.00 97.00      PROA   
ATOM   2723  CB  LEU P 174     -31.133-126.251 111.023  0.00 97.00      PROA   
ATOM   2724  HB1 LEU P 174     -32.197-126.158 111.328  0.00 97.00      PROA   
ATOM   2725  HB2 LEU P 174     -30.539-126.353 111.964  0.00 97.00      PROA   
ATOM   2726  CG  LEU P 174     -30.928-127.571 110.242  0.00 97.00      PROA   
ATOM   2727  HG  LEU P 174     -29.881-127.588 109.857  0.00 97.00      PROA   
ATOM   2728  CD1 LEU P 174     -31.091-128.766 111.199  0.00 97.00      PROA   
ATOM   2729 HD11 LEU P 174     -32.116-128.775 111.628  0.00 97.00      PROA   
ATOM   2730 HD12 LEU P 174     -30.359-128.702 112.031  0.00 97.00      PROA   
ATOM   2731 HD13 LEU P 174     -30.930-129.716 110.652  0.00 97.00      PROA   
ATOM   2732  CD2 LEU P 174     -31.873-127.747 109.041  0.00 97.00      PROA   
ATOM   2733 HD21 LEU P 174     -31.625-127.037 108.227  0.00 97.00      PROA   
ATOM   2734 HD22 LEU P 174     -32.926-127.588 109.353  0.00 97.00      PROA   
ATOM   2735 HD23 LEU P 174     -31.780-128.776 108.638  0.00 97.00      PROA   
ATOM   2736  C   LEU P 174     -31.526-124.515 109.205  0.00 97.00      PROA   
ATOM   2737  O   LEU P 174     -32.743-124.418 109.347  0.00 97.00      PROA   
ATOM   2738  N   THR P 175     -30.924-124.229 108.027  0.00 97.00      PROA   
ATOM   2739  HN  THR P 175     -29.930-124.292 107.935  0.00 97.00      PROA   
ATOM   2740  CA  THR P 175     -31.636-123.788 106.842  0.00 97.00      PROA   
ATOM   2741  HA  THR P 175     -32.602-123.414 107.143  0.00 97.00      PROA   
ATOM   2742  CB  THR P 175     -30.968-122.636 106.095  0.00 97.00      PROA   
ATOM   2743  HB  THR P 175     -31.419-122.475 105.089  0.00 97.00      PROA   
ATOM   2744  OG1 THR P 175     -29.577-122.869 105.959  0.00 97.00      PROA   
ATOM   2745  HG1 THR P 175     -29.146-122.004 105.948  0.00 97.00      PROA   
ATOM   2746  CG2 THR P 175     -31.161-121.350 106.920  0.00 97.00      PROA   
ATOM   2747 HG21 THR P 175     -30.676-121.452 107.913  0.00 97.00      PROA   
ATOM   2748 HG22 THR P 175     -32.241-121.146 107.069  0.00 97.00      PROA   
ATOM   2749 HG23 THR P 175     -30.709-120.480 106.397  0.00 97.00      PROA   
ATOM   2750  C   THR P 175     -31.896-124.964 105.925  0.00 97.00      PROA   
ATOM   2751  O   THR P 175     -30.998-125.709 105.542  0.00 97.00      PROA   
ATOM   2752  N   ALA P 176     -33.180-125.154 105.565  0.00 97.00      PROA   
ATOM   2753  HN  ALA P 176     -33.895-124.556 105.916  0.00 97.00      PROA   
ATOM   2754  CA  ALA P 176     -33.631-126.189 104.667  0.00 97.00      PROA   
ATOM   2755  HA  ALA P 176     -32.783-126.694 104.222  0.00 97.00      PROA   
ATOM   2756  CB  ALA P 176     -34.514-127.215 105.406  0.00 97.00      PROA   
ATOM   2757  HB1 ALA P 176     -35.396-126.720 105.865  0.00 97.00      PROA   
ATOM   2758  HB2 ALA P 176     -33.924-127.687 106.224  0.00 97.00      PROA   
ATOM   2759  HB3 ALA P 176     -34.862-128.017 104.723  0.00 97.00      PROA   
ATOM   2760  C   ALA P 176     -34.401-125.492 103.566  0.00 97.00      PROA   
ATOM   2761  O   ALA P 176     -35.066-124.487 103.806  0.00 97.00      PROA   
ATOM   2762  N   SER P 177     -34.298-125.975 102.304  0.00 97.00      PROA   
ATOM   2763  HN  SER P 177     -33.750-126.783 102.096  0.00 97.00      PROA   
ATOM   2764  CA  SER P 177     -34.774-125.224 101.152  0.00 97.00      PROA   
ATOM   2765  HA  SER P 177     -34.776-124.168 101.390  0.00 97.00      PROA   
ATOM   2766  CB  SER P 177     -33.819-125.422  99.945  0.00 97.00      PROA   
ATOM   2767  HB1 SER P 177     -32.817-125.038 100.240  0.00 97.00      PROA   
ATOM   2768  HB2 SER P 177     -34.153-124.839  99.060  0.00 97.00      PROA   
ATOM   2769  OG  SER P 177     -33.673-126.797  99.594  0.00 97.00      PROA   
ATOM   2770  HG1 SER P 177     -34.457-127.039  99.094  0.00 97.00      PROA   
ATOM   2771  C   SER P 177     -36.182-125.573 100.711  0.00 97.00      PROA   
ATOM   2772  O   SER P 177     -36.681-124.991  99.749  0.00 97.00      PROA   
ATOM   2773  N   VAL P 178     -36.867-126.508 101.408  0.00 97.00      PROA   
ATOM   2774  HN  VAL P 178     -36.452-126.959 102.191  0.00 97.00      PROA   
ATOM   2775  CA  VAL P 178     -38.241-126.873 101.109  0.00 97.00      PROA   
ATOM   2776  HA  VAL P 178     -38.739-126.040 100.631  0.00 97.00      PROA   
ATOM   2777  CB  VAL P 178     -38.382-128.127 100.232  0.00 97.00      PROA   
ATOM   2778  HB  VAL P 178     -37.949-129.007 100.762  0.00 97.00      PROA   
ATOM   2779  CG1 VAL P 178     -39.868-128.407  99.919  0.00 97.00      PROA   
ATOM   2780 HG11 VAL P 178     -40.338-127.520  99.445  0.00 97.00      PROA   
ATOM   2781 HG12 VAL P 178     -40.433-128.665 100.833  0.00 97.00      PROA   
ATOM   2782 HG13 VAL P 178     -39.955-129.264  99.218  0.00 97.00      PROA   
ATOM   2783  CG2 VAL P 178     -37.618-127.953  98.901  0.00 97.00      PROA   
ATOM   2784 HG21 VAL P 178     -36.526-127.869  99.073  0.00 97.00      PROA   
ATOM   2785 HG22 VAL P 178     -37.971-127.041  98.374  0.00 97.00      PROA   
ATOM   2786 HG23 VAL P 178     -37.798-128.829  98.242  0.00 97.00      PROA   
ATOM   2787  C   VAL P 178     -38.905-127.118 102.450  0.00 97.00      PROA   
ATOM   2788  O   VAL P 178     -38.343-127.789 103.314  0.00 97.00      PROA   
ATOM   2789  N   THR P 179     -40.128-126.567 102.666  0.00 97.00      PROA   
ATOM   2790  HN  THR P 179     -40.556-125.978 101.984  0.00 97.00      PROA   
ATOM   2791  CA  THR P 179     -40.974-126.859 103.814  0.00 97.00      PROA   
ATOM   2792  HA  THR P 179     -40.370-126.736 104.703  0.00 97.00      PROA   
ATOM   2793  CB  THR P 179     -42.176-125.927 103.921  0.00 97.00      PROA   
ATOM   2794  HB  THR P 179     -42.903-126.277 104.694  0.00 97.00      PROA   
ATOM   2795  OG1 THR P 179     -42.844-125.811 102.669  0.00 97.00      PROA   
ATOM   2796  HG1 THR P 179     -43.166-126.692 102.465  0.00 97.00      PROA   
ATOM   2797  CG2 THR P 179     -41.695-124.526 104.331  0.00 97.00      PROA   
ATOM   2798 HG21 THR P 179     -40.990-124.119 103.577  0.00 97.00      PROA   
ATOM   2799 HG22 THR P 179     -41.189-124.563 105.317  0.00 97.00      PROA   
ATOM   2800 HG23 THR P 179     -42.564-123.837 104.404  0.00 97.00      PROA   
ATOM   2801  C   THR P 179     -41.505-128.281 103.819  0.00 97.00      PROA   
ATOM   2802  O   THR P 179     -41.873-128.827 102.783  0.00 97.00      PROA   
ATOM   2803  N   SER P 180     -41.620-128.893 105.017  0.00 97.00      PROA   
ATOM   2804  HN  SER P 180     -41.303-128.466 105.861  0.00 97.00      PROA   
ATOM   2805  CA  SER P 180     -42.336-130.131 105.246  0.00 97.00      PROA   
ATOM   2806  HA  SER P 180     -41.916-130.848 104.561  0.00 97.00      PROA   
ATOM   2807  CB  SER P 180     -42.083-130.636 106.683  0.00 97.00      PROA   
ATOM   2808  HB1 SER P 180     -41.038-131.010 106.748  0.00 97.00      PROA   
ATOM   2809  HB2 SER P 180     -42.759-131.466 106.967  0.00 97.00      PROA   
ATOM   2810  OG  SER P 180     -42.217-129.579 107.625  0.00 97.00      PROA   
ATOM   2811  HG1 SER P 180     -42.150-130.002 108.491  0.00 97.00      PROA   
ATOM   2812  C   SER P 180     -43.831-130.044 104.938  0.00 97.00      PROA   
ATOM   2813  O   SER P 180     -44.398-128.953 105.017  0.00 97.00      PROA   
ATOM   2814  N   PRO P 181     -44.529-131.115 104.551  0.00 97.00      PROA   
ATOM   2815  CD  PRO P 181     -45.993-131.032 104.474  0.00 97.00      PROA   
ATOM   2816  HD1 PRO P 181     -46.299-130.316 103.682  0.00 97.00      PROA   
ATOM   2817  HD2 PRO P 181     -46.401-130.706 105.459  0.00 97.00      PROA   
ATOM   2818  CA  PRO P 181     -44.061-132.496 104.537  0.00 97.00      PROA   
ATOM   2819  HA  PRO P 181     -43.363-132.673 105.336  0.00 97.00      PROA   
ATOM   2820  CB  PRO P 181     -45.342-133.316 104.756  0.00 97.00      PROA   
ATOM   2821  HB1 PRO P 181     -45.520-133.419 105.851  0.00 97.00      PROA   
ATOM   2822  HB2 PRO P 181     -45.300-134.327 104.306  0.00 97.00      PROA   
ATOM   2823  CG  PRO P 181     -46.459-132.454 104.157  0.00 97.00      PROA   
ATOM   2824  HG1 PRO P 181     -46.484-132.597 103.054  0.00 97.00      PROA   
ATOM   2825  HG2 PRO P 181     -47.457-132.687 104.578  0.00 97.00      PROA   
ATOM   2826  C   PRO P 181     -43.394-132.856 103.217  0.00 97.00      PROA   
ATOM   2827  O   PRO P 181     -44.010-132.753 102.158  0.00 97.00      PROA   
ATOM   2828  N   LEU P 182     -42.119-133.306 103.264  0.00 97.00      PROA   
ATOM   2829  HN  LEU P 182     -41.659-133.410 104.145  0.00 97.00      PROA   
ATOM   2830  CA  LEU P 182     -41.366-133.758 102.107  0.00 97.00      PROA   
ATOM   2831  HA  LEU P 182     -41.512-133.026 101.326  0.00 97.00      PROA   
ATOM   2832  CB  LEU P 182     -39.840-133.906 102.377  0.00 97.00      PROA   
ATOM   2833  HB1 LEU P 182     -39.353-134.206 101.422  0.00 97.00      PROA   
ATOM   2834  HB2 LEU P 182     -39.669-134.723 103.108  0.00 97.00      PROA   
ATOM   2835  CG  LEU P 182     -39.086-132.643 102.888  0.00 97.00      PROA   
ATOM   2836  HG  LEU P 182     -38.006-132.818 102.658  0.00 97.00      PROA   
ATOM   2837  CD1 LEU P 182     -39.498-131.353 102.157  0.00 97.00      PROA   
ATOM   2838 HD11 LEU P 182     -40.556-131.101 102.379  0.00 97.00      PROA   
ATOM   2839 HD12 LEU P 182     -39.382-131.470 101.060  0.00 97.00      PROA   
ATOM   2840 HD13 LEU P 182     -38.869-130.502 102.494  0.00 97.00      PROA   
ATOM   2841  CD2 LEU P 182     -39.161-132.454 104.417  0.00 97.00      PROA   
ATOM   2842 HD21 LEU P 182     -38.827-133.372 104.944  0.00 97.00      PROA   
ATOM   2843 HD22 LEU P 182     -40.196-132.222 104.735  0.00 97.00      PROA   
ATOM   2844 HD23 LEU P 182     -38.512-131.609 104.729  0.00 97.00      PROA   
ATOM   2845  C   LEU P 182     -41.901-135.081 101.587  0.00 97.00      PROA   
ATOM   2846  O   LEU P 182     -42.378-135.909 102.348  0.00 97.00      PROA   
ATOM   2847  N   LEU P 183     -41.847-135.333 100.262  0.00 97.00      PROA   
ATOM   2848  HN  LEU P 183     -41.494-134.659  99.618  0.00 97.00      PROA   
ATOM   2849  CA  LEU P 183     -42.219-136.625  99.712  0.00 97.00      PROA   
ATOM   2850  HA  LEU P 183     -43.135-136.938 100.192  0.00 97.00      PROA   
ATOM   2851  CB  LEU P 183     -42.483-136.568  98.189  0.00 97.00      PROA   
ATOM   2852  HB1 LEU P 183     -42.736-137.586  97.818  0.00 97.00      PROA   
ATOM   2853  HB2 LEU P 183     -41.555-136.236  97.673  0.00 97.00      PROA   
ATOM   2854  CG  LEU P 183     -43.640-135.626  97.770  0.00 97.00      PROA   
ATOM   2855  HG  LEU P 183     -43.383-134.586  98.082  0.00 97.00      PROA   
ATOM   2856  CD1 LEU P 183     -43.797-135.626  96.239  0.00 97.00      PROA   
ATOM   2857 HD11 LEU P 183     -44.058-136.646  95.884  0.00 97.00      PROA   
ATOM   2858 HD12 LEU P 183     -42.849-135.314  95.752  0.00 97.00      PROA   
ATOM   2859 HD13 LEU P 183     -44.603-134.927  95.933  0.00 97.00      PROA   
ATOM   2860  CD2 LEU P 183     -44.976-136.000  98.441  0.00 97.00      PROA   
ATOM   2861 HD21 LEU P 183     -44.913-135.877  99.542  0.00 97.00      PROA   
ATOM   2862 HD22 LEU P 183     -45.235-137.056  98.214  0.00 97.00      PROA   
ATOM   2863 HD23 LEU P 183     -45.791-135.347  98.065  0.00 97.00      PROA   
ATOM   2864  C   LEU P 183     -41.181-137.700 100.000  0.00 97.00      PROA   
ATOM   2865  O   LEU P 183     -39.978-137.456  99.955  0.00 97.00      PROA   
ATOM   2866  N   GLU P 184     -41.636-138.940 100.297  0.00 97.00      PROA   
ATOM   2867  HN  GLU P 184     -42.614-139.091 100.439  0.00 97.00      PROA   
ATOM   2868  CA  GLU P 184     -40.790-140.106 100.469  0.00 97.00      PROA   
ATOM   2869  HA  GLU P 184     -40.089-139.859 101.253  0.00 97.00      PROA   
ATOM   2870  CB  GLU P 184     -41.625-141.320 100.978  0.00 97.00      PROA   
ATOM   2871  HB1 GLU P 184     -42.495-141.437 100.293  0.00 97.00      PROA   
ATOM   2872  HB2 GLU P 184     -42.018-141.034 101.981  0.00 97.00      PROA   
ATOM   2873  CG  GLU P 184     -40.890-142.674 101.078  0.00 97.00      PROA   
ATOM   2874  HG1 GLU P 184     -39.925-142.534 101.597  0.00 97.00      PROA   
ATOM   2875  HG2 GLU P 184     -40.684-143.073 100.064  0.00 97.00      PROA   
ATOM   2876  CD  GLU P 184     -41.650-143.732 101.882  0.00 97.00      PROA   
ATOM   2877  OE1 GLU P 184     -41.952-143.496 103.077  0.00 97.00      PROA   
ATOM   2878  OE2 GLU P 184     -41.884-144.832 101.321  0.00 97.00      PROA   
ATOM   2879  C   GLU P 184     -39.964-140.417  99.221  0.00 97.00      PROA   
ATOM   2880  O   GLU P 184     -40.477-140.448  98.104  0.00 97.00      PROA   
ATOM   2881  N   GLY P 185     -38.636-140.612  99.405  0.00 97.00      PROA   
ATOM   2882  HN  GLY P 185     -38.301-140.668 100.345  0.00 97.00      PROA   
ATOM   2883  CA  GLY P 185     -37.660-140.827  98.347  0.00 97.00      PROA   
ATOM   2884  HA1 GLY P 185     -38.162-140.873  97.392  0.00 97.00      PROA   
ATOM   2885  HA2 GLY P 185     -37.134-141.739  98.568  0.00 97.00      PROA   
ATOM   2886  C   GLY P 185     -36.609-139.752  98.234  0.00 97.00      PROA   
ATOM   2887  O   GLY P 185     -35.559-139.995  97.643  0.00 97.00      PROA   
ATOM   2888  N   THR P 186     -36.831-138.533  98.777  0.00 97.00      PROA   
ATOM   2889  HN  THR P 186     -37.680-138.333  99.260  0.00 97.00      PROA   
ATOM   2890  CA  THR P 186     -35.936-137.406  98.517  0.00 97.00      PROA   
ATOM   2891  HA  THR P 186     -35.744-137.414  97.458  0.00 97.00      PROA   
ATOM   2892  CB  THR P 186     -36.567-136.045  98.813  0.00 97.00      PROA   
ATOM   2893  HB  THR P 186     -35.826-135.226  98.645  0.00 97.00      PROA   
ATOM   2894  OG1 THR P 186     -37.055-135.962 100.148  0.00 97.00      PROA   
ATOM   2895  HG1 THR P 186     -36.346-136.295 100.703  0.00 97.00      PROA   
ATOM   2896  CG2 THR P 186     -37.751-135.806  97.862  0.00 97.00      PROA   
ATOM   2897 HG21 THR P 186     -38.546-136.561  98.032  0.00 97.00      PROA   
ATOM   2898 HG22 THR P 186     -37.425-135.863  96.803  0.00 97.00      PROA   
ATOM   2899 HG23 THR P 186     -38.184-134.800  98.050  0.00 97.00      PROA   
ATOM   2900  C   THR P 186     -34.603-137.445  99.272  0.00 97.00      PROA   
ATOM   2901  O   THR P 186     -34.648-137.461 100.498  0.00 97.00      PROA   
ATOM   2902  N   PRO P 187     -33.395-137.406  98.692  0.00 97.00      PROA   
ATOM   2903  CD  PRO P 187     -33.132-137.659  97.268  0.00 97.00      PROA   
ATOM   2904  HD1 PRO P 187     -33.919-137.242  96.605  0.00 97.00      PROA   
ATOM   2905  HD2 PRO P 187     -33.049-138.758  97.114  0.00 97.00      PROA   
ATOM   2906  CA  PRO P 187     -32.227-136.811  99.355  0.00 97.00      PROA   
ATOM   2907  HA  PRO P 187     -32.049-137.338 100.281  0.00 97.00      PROA   
ATOM   2908  CB  PRO P 187     -31.090-137.007  98.342  0.00 97.00      PROA   
ATOM   2909  HB1 PRO P 187     -30.651-138.020  98.487  0.00 97.00      PROA   
ATOM   2910  HB2 PRO P 187     -30.279-136.259  98.434  0.00 97.00      PROA   
ATOM   2911  CG  PRO P 187     -31.792-136.974  96.981  0.00 97.00      PROA   
ATOM   2912  HG1 PRO P 187     -31.974-135.916  96.689  0.00 97.00      PROA   
ATOM   2913  HG2 PRO P 187     -31.215-137.484  96.185  0.00 97.00      PROA   
ATOM   2914  C   PRO P 187     -32.456-135.340  99.712  0.00 97.00      PROA   
ATOM   2915  O   PRO P 187     -33.225-134.673  99.022  0.00 97.00      PROA   
ATOM   2916  N   VAL P 188     -31.830-134.825 100.802  0.00 97.00      PROA   
ATOM   2917  HN  VAL P 188     -31.167-135.362 101.317  0.00 97.00      PROA   
ATOM   2918  CA  VAL P 188     -32.087-133.484 101.312  0.00 97.00      PROA   
ATOM   2919  HA  VAL P 188     -32.394-132.840 100.501  0.00 97.00      PROA   
ATOM   2920  CB  VAL P 188     -33.129-133.454 102.447  0.00 97.00      PROA   
ATOM   2921  HB  VAL P 188     -32.760-134.053 103.312  0.00 97.00      PROA   
ATOM   2922  CG1 VAL P 188     -33.395-132.010 102.926  0.00 97.00      PROA   
ATOM   2923 HG11 VAL P 188     -33.704-131.370 102.074  0.00 97.00      PROA   
ATOM   2924 HG12 VAL P 188     -32.497-131.568 103.401  0.00 97.00      PROA   
ATOM   2925 HG13 VAL P 188     -34.211-132.006 103.680  0.00 97.00      PROA   
ATOM   2926  CG2 VAL P 188     -34.459-134.083 101.977  0.00 97.00      PROA   
ATOM   2927 HG21 VAL P 188     -34.336-135.164 101.773  0.00 97.00      PROA   
ATOM   2928 HG22 VAL P 188     -34.820-133.580 101.055  0.00 97.00      PROA   
ATOM   2929 HG23 VAL P 188     -35.234-133.972 102.765  0.00 97.00      PROA   
ATOM   2930  C   VAL P 188     -30.765-132.979 101.857  0.00 97.00      PROA   
ATOM   2931  O   VAL P 188     -30.042-133.753 102.474  0.00 97.00      PROA   
ATOM   2932  N   THR P 189     -30.427-131.671 101.668  0.00 97.00      PROA   
ATOM   2933  HN  THR P 189     -31.034-131.056 101.173  0.00 97.00      PROA   
ATOM   2934  CA  THR P 189     -29.249-131.028 102.246  0.00 97.00      PROA   
ATOM   2935  HA  THR P 189     -28.681-131.788 102.758  0.00 97.00      PROA   
ATOM   2936  CB  THR P 189     -28.274-130.373 101.238  0.00 97.00      PROA   
ATOM   2937  HB  THR P 189     -27.622-131.166 100.807  0.00 97.00      PROA   
ATOM   2938  OG1 THR P 189     -27.434-129.352 101.780  0.00 97.00      PROA   
ATOM   2939  HG1 THR P 189     -26.733-129.787 102.279  0.00 97.00      PROA   
ATOM   2940  CG2 THR P 189     -29.062-129.698 100.106  0.00 97.00      PROA   
ATOM   2941 HG21 THR P 189     -29.746-128.932 100.529  0.00 97.00      PROA   
ATOM   2942 HG22 THR P 189     -29.643-130.434  99.517  0.00 97.00      PROA   
ATOM   2943 HG23 THR P 189     -28.354-129.186  99.417  0.00 97.00      PROA   
ATOM   2944  C   THR P 189     -29.716-130.072 103.326  0.00 97.00      PROA   
ATOM   2945  O   THR P 189     -30.717-129.376 103.166  0.00 97.00      PROA   
ATOM   2946  N   LEU P 190     -29.000-130.070 104.478  0.00 97.00      PROA   
ATOM   2947  HN  LEU P 190     -28.168-130.626 104.525  0.00 97.00      PROA   
ATOM   2948  CA  LEU P 190     -29.383-129.355 105.679  0.00 97.00      PROA   
ATOM   2949  HA  LEU P 190     -30.243-128.735 105.472  0.00 97.00      PROA   
ATOM   2950  CB  LEU P 190     -29.702-130.316 106.865  0.00 97.00      PROA   
ATOM   2951  HB1 LEU P 190     -29.912-129.694 107.762  0.00 97.00      PROA   
ATOM   2952  HB2 LEU P 190     -28.804-130.934 107.085  0.00 97.00      PROA   
ATOM   2953  CG  LEU P 190     -30.906-131.288 106.696  0.00 97.00      PROA   
ATOM   2954  HG  LEU P 190     -31.143-131.663 107.724  0.00 97.00      PROA   
ATOM   2955  CD1 LEU P 190     -32.176-130.598 106.165  0.00 97.00      PROA   
ATOM   2956 HD11 LEU P 190     -31.996-130.184 105.155  0.00 97.00      PROA   
ATOM   2957 HD12 LEU P 190     -32.489-129.771 106.833  0.00 97.00      PROA   
ATOM   2958 HD13 LEU P 190     -33.005-131.333 106.091  0.00 97.00      PROA   
ATOM   2959  CD2 LEU P 190     -30.572-132.547 105.868  0.00 97.00      PROA   
ATOM   2960 HD21 LEU P 190     -29.643-133.024 106.242  0.00 97.00      PROA   
ATOM   2961 HD22 LEU P 190     -30.428-132.292 104.800  0.00 97.00      PROA   
ATOM   2962 HD23 LEU P 190     -31.401-133.283 105.934  0.00 97.00      PROA   
ATOM   2963  C   LEU P 190     -28.255-128.433 106.111  0.00 97.00      PROA   
ATOM   2964  O   LEU P 190     -27.245-128.859 106.667  0.00 97.00      PROA   
ATOM   2965  N   SER P 191     -28.422-127.108 105.902  0.00 97.00      PROA   
ATOM   2966  HN  SER P 191     -29.266-126.756 105.499  0.00 97.00      PROA   
ATOM   2967  CA  SER P 191     -27.370-126.138 106.150  0.00 97.00      PROA   
ATOM   2968  HA  SER P 191     -26.416-126.631 106.030  0.00 97.00      PROA   
ATOM   2969  CB  SER P 191     -27.378-125.023 105.055  0.00 97.00      PROA   
ATOM   2970  HB1 SER P 191     -28.430-124.770 104.813  0.00 97.00      PROA   
ATOM   2971  HB2 SER P 191     -26.919-125.439 104.132  0.00 97.00      PROA   
ATOM   2972  OG  SER P 191     -26.696-123.821 105.408  0.00 97.00      PROA   
ATOM   2973  HG1 SER P 191     -27.329-123.312 105.925  0.00 97.00      PROA   
ATOM   2974  C   SER P 191     -27.391-125.606 107.577  0.00 97.00      PROA   
ATOM   2975  O   SER P 191     -28.175-124.733 107.926  0.00 97.00      PROA   
ATOM   2976  N   CYS P 192     -26.481-126.106 108.443  0.00 97.00      PROA   
ATOM   2977  HN  CYS P 192     -25.911-126.878 108.171  0.00 97.00      PROA   
ATOM   2978  CA  CYS P 192     -26.298-125.582 109.791  0.00 97.00      PROA   
ATOM   2979  HA  CYS P 192     -27.238-125.183 110.145  0.00 97.00      PROA   
ATOM   2980  CB  CYS P 192     -25.851-126.682 110.790  0.00 97.00      PROA   
ATOM   2981  HB1 CYS P 192     -25.637-126.221 111.778  0.00 97.00      PROA   
ATOM   2982  HB2 CYS P 192     -24.917-127.161 110.423  0.00 97.00      PROA   
ATOM   2983  SG  CYS P 192     -27.155-127.943 110.968  0.00 97.00      PROA   
ATOM   2984  C   CYS P 192     -25.291-124.443 109.761  0.00 97.00      PROA   
ATOM   2985  O   CYS P 192     -24.084-124.661 109.675  0.00 97.00      PROA   
ATOM   2986  N   GLU P 193     -25.789-123.180 109.796  0.00 97.00      PROA   
ATOM   2987  HN  GLU P 193     -26.764-123.033 109.955  0.00 97.00      PROA   
ATOM   2988  CA  GLU P 193     -25.047-122.028 109.313  0.00 97.00      PROA   
ATOM   2989  HA  GLU P 193     -24.066-122.358 108.999  0.00 97.00      PROA   
ATOM   2990  CB  GLU P 193     -25.747-121.441 108.060  0.00 97.00      PROA   
ATOM   2991  HB1 GLU P 193     -25.743-122.236 107.281  0.00 97.00      PROA   
ATOM   2992  HB2 GLU P 193     -25.142-120.592 107.673  0.00 97.00      PROA   
ATOM   2993  CG  GLU P 193     -27.210-120.995 108.286  0.00 97.00      PROA   
ATOM   2994  HG1 GLU P 193     -27.276-120.339 109.178  0.00 97.00      PROA   
ATOM   2995  HG2 GLU P 193     -27.883-121.866 108.434  0.00 97.00      PROA   
ATOM   2996  CD  GLU P 193     -27.695-120.187 107.095  0.00 97.00      PROA   
ATOM   2997  OE1 GLU P 193     -27.754-118.934 107.217  0.00 97.00      PROA   
ATOM   2998  OE2 GLU P 193     -27.958-120.791 106.025  0.00 97.00      PROA   
ATOM   2999  C   GLU P 193     -24.811-120.912 110.323  0.00 97.00      PROA   
ATOM   3000  O   GLU P 193     -25.685-120.556 111.110  0.00 97.00      PROA   
ATOM   3001  N   THR P 194     -23.589-120.312 110.298  0.00 97.00      PROA   
ATOM   3002  HN  THR P 194     -22.848-120.703 109.757  0.00 97.00      PROA   
ATOM   3003  CA  THR P 194     -23.247-119.128 111.082  0.00 97.00      PROA   
ATOM   3004  HA  THR P 194     -23.996-118.972 111.848  0.00 97.00      PROA   
ATOM   3005  CB  THR P 194     -21.872-119.225 111.764  0.00 97.00      PROA   
ATOM   3006  HB  THR P 194     -21.645-118.274 112.304  0.00 97.00      PROA   
ATOM   3007  OG1 THR P 194     -20.815-119.491 110.841  0.00 97.00      PROA   
ATOM   3008  HG1 THR P 194     -20.090-118.910 111.087  0.00 97.00      PROA   
ATOM   3009  CG2 THR P 194     -21.881-120.361 112.800  0.00 97.00      PROA   
ATOM   3010 HG21 THR P 194     -22.095-121.335 112.312  0.00 97.00      PROA   
ATOM   3011 HG22 THR P 194     -22.648-120.171 113.578  0.00 97.00      PROA   
ATOM   3012 HG23 THR P 194     -20.887-120.430 113.295  0.00 97.00      PROA   
ATOM   3013  C   THR P 194     -23.207-117.862 110.239  0.00 97.00      PROA   
ATOM   3014  O   THR P 194     -23.622-116.801 110.702  0.00 97.00      PROA   
ATOM   3015  N   LYS P 195     -22.631-117.940 109.013  0.00 97.00      PROA   
ATOM   3016  HN  LYS P 195     -22.344-118.839 108.698  0.00 97.00      PROA   
ATOM   3017  CA  LYS P 195     -22.214-116.823 108.166  0.00 97.00      PROA   
ATOM   3018  HA  LYS P 195     -21.775-117.289 107.297  0.00 97.00      PROA   
ATOM   3019  CB  LYS P 195     -23.374-115.930 107.624  0.00 97.00      PROA   
ATOM   3020  HB1 LYS P 195     -23.020-114.880 107.511  0.00 97.00      PROA   
ATOM   3021  HB2 LYS P 195     -24.206-115.904 108.360  0.00 97.00      PROA   
ATOM   3022  CG  LYS P 195     -23.932-116.319 106.237  0.00 97.00      PROA   
ATOM   3023  HG1 LYS P 195     -23.089-116.441 105.523  0.00 97.00      PROA   
ATOM   3024  HG2 LYS P 195     -24.537-115.451 105.883  0.00 97.00      PROA   
ATOM   3025  CD  LYS P 195     -24.848-117.553 106.189  0.00 97.00      PROA   
ATOM   3026  HD1 LYS P 195     -25.628-117.424 106.973  0.00 97.00      PROA   
ATOM   3027  HD2 LYS P 195     -24.272-118.471 106.435  0.00 97.00      PROA   
ATOM   3028  CE  LYS P 195     -25.526-117.697 104.812  0.00 97.00      PROA   
ATOM   3029  HE1 LYS P 195     -24.780-117.915 104.021  0.00 97.00      PROA   
ATOM   3030  HE2 LYS P 195     -26.062-116.755 104.563  0.00 97.00      PROA   
ATOM   3031  NZ  LYS P 195     -26.524-118.779 104.808  0.00 97.00      PROA   
ATOM   3032  HZ1 LYS P 195     -27.083-118.706 105.691  0.00 97.00      PROA   
ATOM   3033  HZ2 LYS P 195     -26.093-119.722 104.848  0.00 97.00      PROA   
ATOM   3034  HZ3 LYS P 195     -27.193-118.732 104.019  0.00 97.00      PROA   
ATOM   3035  C   LYS P 195     -21.075-115.958 108.716  0.00 97.00      PROA   
ATOM   3036  O   LYS P 195     -20.262-115.446 107.948  0.00 97.00      PROA   
ATOM   3037  N   LEU P 196     -20.957-115.812 110.052  0.00 97.00      PROA   
ATOM   3038  HN  LEU P 196     -21.685-116.165 110.635  0.00 97.00      PROA   
ATOM   3039  CA  LEU P 196     -19.937-115.034 110.720  0.00 97.00      PROA   
ATOM   3040  HA  LEU P 196     -19.577-114.272 110.042  0.00 97.00      PROA   
ATOM   3041  CB  LEU P 196     -20.471-114.351 112.013  0.00 97.00      PROA   
ATOM   3042  HB1 LEU P 196     -19.611-113.934 112.580  0.00 97.00      PROA   
ATOM   3043  HB2 LEU P 196     -20.960-115.118 112.653  0.00 97.00      PROA   
ATOM   3044  CG  LEU P 196     -21.449-113.156 111.836  0.00 97.00      PROA   
ATOM   3045  HG  LEU P 196     -21.612-112.742 112.862  0.00 97.00      PROA   
ATOM   3046  CD1 LEU P 196     -20.836-112.023 110.992  0.00 97.00      PROA   
ATOM   3047 HD11 LEU P 196     -20.690-112.358 109.944  0.00 97.00      PROA   
ATOM   3048 HD12 LEU P 196     -19.854-111.715 111.410  0.00 97.00      PROA   
ATOM   3049 HD13 LEU P 196     -21.512-111.143 110.987  0.00 97.00      PROA   
ATOM   3050  CD2 LEU P 196     -22.841-113.548 111.307  0.00 97.00      PROA   
ATOM   3051 HD21 LEU P 196     -23.280-114.358 111.926  0.00 97.00      PROA   
ATOM   3052 HD22 LEU P 196     -22.775-113.895 110.256  0.00 97.00      PROA   
ATOM   3053 HD23 LEU P 196     -23.521-112.670 111.336  0.00 97.00      PROA   
ATOM   3054  C   LEU P 196     -18.743-115.890 111.106  0.00 97.00      PROA   
ATOM   3055  O   LEU P 196     -18.878-117.059 111.468  0.00 97.00      PROA   
ATOM   3056  N   LEU P 197     -17.530-115.283 111.062  0.00 97.00      PROA   
ATOM   3057  HN  LEU P 197     -17.432-114.365 110.687  0.00 97.00      PROA   
ATOM   3058  CA  LEU P 197     -16.330-115.822 111.664  0.00 97.00      PROA   
ATOM   3059  HA  LEU P 197     -16.601-116.636 112.322  0.00 97.00      PROA   
ATOM   3060  CB  LEU P 197     -15.297-116.317 110.621  0.00 97.00      PROA   
ATOM   3061  HB1 LEU P 197     -15.032-115.473 109.946  0.00 97.00      PROA   
ATOM   3062  HB2 LEU P 197     -15.789-117.096 109.997  0.00 97.00      PROA   
ATOM   3063  CG  LEU P 197     -13.988-116.918 111.194  0.00 97.00      PROA   
ATOM   3064  HG  LEU P 197     -13.473-116.137 111.801  0.00 97.00      PROA   
ATOM   3065  CD1 LEU P 197     -14.246-118.134 112.103  0.00 97.00      PROA   
ATOM   3066 HD11 LEU P 197     -14.796-118.916 111.539  0.00 97.00      PROA   
ATOM   3067 HD12 LEU P 197     -14.842-117.845 112.993  0.00 97.00      PROA   
ATOM   3068 HD13 LEU P 197     -13.280-118.559 112.451  0.00 97.00      PROA   
ATOM   3069  CD2 LEU P 197     -13.029-117.307 110.055  0.00 97.00      PROA   
ATOM   3070 HD21 LEU P 197     -12.798-116.422 109.427  0.00 97.00      PROA   
ATOM   3071 HD22 LEU P 197     -13.494-118.086 109.413  0.00 97.00      PROA   
ATOM   3072 HD23 LEU P 197     -12.080-117.707 110.469  0.00 97.00      PROA   
ATOM   3073  C   LEU P 197     -15.736-114.720 112.512  0.00 97.00      PROA   
ATOM   3074  O   LEU P 197     -15.655-113.570 112.085  0.00 97.00      PROA   
ATOM   3075  N   LEU P 198     -15.334-115.055 113.760  0.00 97.00      PROA   
ATOM   3076  HN  LEU P 198     -15.379-116.000 114.069  0.00 97.00      PROA   
ATOM   3077  CA  LEU P 198     -14.783-114.138 114.734  0.00 97.00      PROA   
ATOM   3078  HA  LEU P 198     -14.451-113.233 114.243  0.00 97.00      PROA   
ATOM   3079  CB  LEU P 198     -15.733-113.806 115.928  0.00 97.00      PROA   
ATOM   3080  HB1 LEU P 198     -15.171-113.200 116.674  0.00 97.00      PROA   
ATOM   3081  HB2 LEU P 198     -16.041-114.751 116.428  0.00 97.00      PROA   
ATOM   3082  CG  LEU P 198     -17.025-112.997 115.621  0.00 97.00      PROA   
ATOM   3083  HG  LEU P 198     -17.445-112.711 116.619  0.00 97.00      PROA   
ATOM   3084  CD1 LEU P 198     -16.754-111.687 114.860  0.00 97.00      PROA   
ATOM   3085 HD11 LEU P 198     -16.390-111.902 113.835  0.00 97.00      PROA   
ATOM   3086 HD12 LEU P 198     -15.991-111.078 115.388  0.00 97.00      PROA   
ATOM   3087 HD13 LEU P 198     -17.688-111.094 114.776  0.00 97.00      PROA   
ATOM   3088  CD2 LEU P 198     -18.125-113.823 114.932  0.00 97.00      PROA   
ATOM   3089 HD21 LEU P 198     -18.249-114.803 115.435  0.00 97.00      PROA   
ATOM   3090 HD22 LEU P 198     -17.870-113.995 113.869  0.00 97.00      PROA   
ATOM   3091 HD23 LEU P 198     -19.092-113.278 114.968  0.00 97.00      PROA   
ATOM   3092  C   LEU P 198     -13.567-114.854 115.278  0.00 97.00      PROA   
ATOM   3093  O   LEU P 198     -13.381-116.043 115.023  0.00 97.00      PROA   
ATOM   3094  N   GLN P 199     -12.690-114.141 116.031  0.00 97.00      PROA   
ATOM   3095  HN  GLN P 199     -12.834-113.164 116.177  0.00 97.00      PROA   
ATOM   3096  CA  GLN P 199     -11.484-114.693 116.632  0.00 97.00      PROA   
ATOM   3097  HA  GLN P 199     -10.848-115.010 115.818  0.00 97.00      PROA   
ATOM   3098  CB  GLN P 199     -10.729-113.637 117.486  0.00 97.00      PROA   
ATOM   3099  HB1 GLN P 199      -9.797-114.103 117.878  0.00 97.00      PROA   
ATOM   3100  HB2 GLN P 199     -11.356-113.361 118.365  0.00 97.00      PROA   
ATOM   3101  CG  GLN P 199     -10.338-112.326 116.754  0.00 97.00      PROA   
ATOM   3102  HG1 GLN P 199      -9.563-111.775 117.327  0.00 97.00      PROA   
ATOM   3103  HG2 GLN P 199     -11.235-111.671 116.695  0.00 97.00      PROA   
ATOM   3104  CD  GLN P 199      -9.866-112.532 115.310  0.00 97.00      PROA   
ATOM   3105  OE1 GLN P 199     -10.561-112.153 114.361  0.00 97.00      PROA   
ATOM   3106  NE2 GLN P 199      -8.655-113.124 115.129  0.00 97.00      PROA   
ATOM   3107 HE21 GLN P 199      -8.331-113.231 114.190  0.00 97.00      PROA   
ATOM   3108 HE22 GLN P 199      -8.107-113.409 115.914  0.00 97.00      PROA   
ATOM   3109  C   GLN P 199     -11.759-115.921 117.497  0.00 97.00      PROA   
ATOM   3110  O   GLN P 199     -12.714-115.964 118.272  0.00 97.00      PROA   
ATOM   3111  N   ARG P 200     -10.932-116.977 117.338  0.00 97.00      PROA   
ATOM   3112  HN  ARG P 200     -10.128-116.935 116.750  0.00 97.00      PROA   
ATOM   3113  CA  ARG P 200     -11.274-118.297 117.805  0.00 97.00      PROA   
ATOM   3114  HA  ARG P 200     -11.967-118.239 118.630  0.00 97.00      PROA   
ATOM   3115  CB  ARG P 200     -11.882-119.077 116.610  0.00 97.00      PROA   
ATOM   3116  HB1 ARG P 200     -11.113-119.139 115.806  0.00 97.00      PROA   
ATOM   3117  HB2 ARG P 200     -12.724-118.483 116.188  0.00 97.00      PROA   
ATOM   3118  CG  ARG P 200     -12.377-120.494 116.926  0.00 97.00      PROA   
ATOM   3119  HG1 ARG P 200     -11.886-120.879 117.842  0.00 97.00      PROA   
ATOM   3120  HG2 ARG P 200     -12.030-121.141 116.093  0.00 97.00      PROA   
ATOM   3121  CD  ARG P 200     -13.895-120.651 117.094  0.00 97.00      PROA   
ATOM   3122  HD1 ARG P 200     -14.342-119.760 117.579  0.00 97.00      PROA   
ATOM   3123  HD2 ARG P 200     -14.124-121.540 117.727  0.00 97.00      PROA   
ATOM   3124  NE  ARG P 200     -14.506-120.811 115.732  0.00 97.00      PROA   
ATOM   3125  HE  ARG P 200     -14.738-120.008 115.191  0.00 97.00      PROA   
ATOM   3126  CZ  ARG P 200     -14.710-122.015 115.163  0.00 97.00      PROA   
ATOM   3127  NH1 ARG P 200     -14.370-123.159 115.769  0.00 97.00      PROA   
ATOM   3128 HH11 ARG P 200     -13.573-123.129 116.368  0.00 97.00      PROA   
ATOM   3129 HH12 ARG P 200     -14.500-124.016 115.271  0.00 97.00      PROA   
ATOM   3130  NH2 ARG P 200     -15.185-122.117 113.912  0.00 97.00      PROA   
ATOM   3131 HH21 ARG P 200     -15.262-121.300 113.352  0.00 97.00      PROA   
ATOM   3132 HH22 ARG P 200     -15.090-123.016 113.492  0.00 97.00      PROA   
ATOM   3133  C   ARG P 200      -9.978-118.964 118.226  0.00 97.00      PROA   
ATOM   3134  O   ARG P 200      -8.985-118.775 117.524  0.00 97.00      PROA   
ATOM   3135  N   PRO P 201      -9.881-119.737 119.315  0.00 97.00      PROA   
ATOM   3136  CD  PRO P 201     -10.826-119.723 120.440  0.00 97.00      PROA   
ATOM   3137  HD1 PRO P 201     -11.856-119.964 120.099  0.00 97.00      PROA   
ATOM   3138  HD2 PRO P 201     -10.807-118.719 120.920  0.00 97.00      PROA   
ATOM   3139  CA  PRO P 201      -8.729-120.598 119.559  0.00 97.00      PROA   
ATOM   3140  HA  PRO P 201      -7.808-120.073 119.340  0.00 97.00      PROA   
ATOM   3141  CB  PRO P 201      -8.826-120.932 121.061  0.00 97.00      PROA   
ATOM   3142  HB1 PRO P 201      -8.253-120.164 121.629  0.00 97.00      PROA   
ATOM   3143  HB2 PRO P 201      -8.425-121.931 121.323  0.00 97.00      PROA   
ATOM   3144  CG  PRO P 201     -10.315-120.786 121.418  0.00 97.00      PROA   
ATOM   3145  HG1 PRO P 201     -10.842-121.743 121.223  0.00 97.00      PROA   
ATOM   3146  HG2 PRO P 201     -10.475-120.505 122.477  0.00 97.00      PROA   
ATOM   3147  C   PRO P 201      -8.761-121.834 118.669  0.00 97.00      PROA   
ATOM   3148  O   PRO P 201      -7.911-121.949 117.788  0.00 97.00      PROA   
ATOM   3149  N   GLY P 202      -9.732-122.755 118.854  0.00 97.00      PROA   
ATOM   3150  HN  GLY P 202     -10.335-122.696 119.647  0.00 97.00      PROA   
ATOM   3151  CA  GLY P 202      -9.930-123.900 117.991  0.00 97.00      PROA   
ATOM   3152  HA1 GLY P 202     -10.540-124.570 118.561  0.00 97.00      PROA   
ATOM   3153  HA2 GLY P 202      -8.982-124.330 117.700  0.00 97.00      PROA   
ATOM   3154  C   GLY P 202     -10.726-123.561 116.770  0.00 97.00      PROA   
ATOM   3155  O   GLY P 202     -11.935-123.435 116.866  0.00 97.00      PROA   
ATOM   3156  N   LEU P 203     -10.067-123.430 115.600  0.00 97.00      PROA   
ATOM   3157  HN  LEU P 203      -9.078-123.555 115.602  0.00 97.00      PROA   
ATOM   3158  CA  LEU P 203     -10.638-123.021 114.324  0.00 97.00      PROA   
ATOM   3159  HA  LEU P 203     -11.136-122.084 114.501  0.00 97.00      PROA   
ATOM   3160  CB  LEU P 203      -9.531-122.732 113.267  0.00 97.00      PROA   
ATOM   3161  HB1 LEU P 203      -9.910-122.900 112.235  0.00 97.00      PROA   
ATOM   3162  HB2 LEU P 203      -8.696-123.447 113.432  0.00 97.00      PROA   
ATOM   3163  CG  LEU P 203      -8.961-121.283 113.282  0.00 97.00      PROA   
ATOM   3164  HG  LEU P 203      -8.118-121.268 112.548  0.00 97.00      PROA   
ATOM   3165  CD1 LEU P 203      -9.992-120.248 112.784  0.00 97.00      PROA   
ATOM   3166 HD11 LEU P 203     -10.856-120.191 113.477  0.00 97.00      PROA   
ATOM   3167 HD12 LEU P 203     -10.362-120.523 111.774  0.00 97.00      PROA   
ATOM   3168 HD13 LEU P 203      -9.525-119.241 112.725  0.00 97.00      PROA   
ATOM   3169  CD2 LEU P 203      -8.375-120.857 114.641  0.00 97.00      PROA   
ATOM   3170 HD21 LEU P 203      -7.611-121.586 114.980  0.00 97.00      PROA   
ATOM   3171 HD22 LEU P 203      -9.173-120.798 115.412  0.00 97.00      PROA   
ATOM   3172 HD23 LEU P 203      -7.899-119.857 114.561  0.00 97.00      PROA   
ATOM   3173  C   LEU P 203     -11.726-123.912 113.727  0.00 97.00      PROA   
ATOM   3174  O   LEU P 203     -12.628-123.400 113.067  0.00 97.00      PROA   
ATOM   3175  N   GLN P 204     -11.678-125.251 113.909  0.00 97.00      PROA   
ATOM   3176  HN  GLN P 204     -11.036-125.658 114.560  0.00 97.00      PROA   
ATOM   3177  CA  GLN P 204     -12.506-126.212 113.189  0.00 97.00      PROA   
ATOM   3178  HA  GLN P 204     -12.410-125.990 112.137  0.00 97.00      PROA   
ATOM   3179  CB  GLN P 204     -11.992-127.649 113.480  0.00 97.00      PROA   
ATOM   3180  HB1 GLN P 204     -12.210-127.901 114.541  0.00 97.00      PROA   
ATOM   3181  HB2 GLN P 204     -10.881-127.617 113.393  0.00 97.00      PROA   
ATOM   3182  CG  GLN P 204     -12.501-128.805 112.587  0.00 97.00      PROA   
ATOM   3183  HG1 GLN P 204     -13.533-129.080 112.890  0.00 97.00      PROA   
ATOM   3184  HG2 GLN P 204     -11.862-129.696 112.753  0.00 97.00      PROA   
ATOM   3185  CD  GLN P 204     -12.528-128.449 111.096  0.00 97.00      PROA   
ATOM   3186  OE1 GLN P 204     -13.454-127.815 110.582  0.00 97.00      PROA   
ATOM   3187  NE2 GLN P 204     -11.474-128.883 110.357  0.00 97.00      PROA   
ATOM   3188 HE21 GLN P 204     -11.479-128.679 109.380  0.00 97.00      PROA   
ATOM   3189 HE22 GLN P 204     -10.728-129.378 110.800  0.00 97.00      PROA   
ATOM   3190  C   GLN P 204     -13.982-126.139 113.564  0.00 97.00      PROA   
ATOM   3191  O   GLN P 204     -14.355-125.568 114.577  0.00 97.00      PROA   
ATOM   3192  N   LEU P 205     -14.884-126.733 112.754  0.00 97.00      PROA   
ATOM   3193  HN  LEU P 205     -14.602-127.123 111.879  0.00 97.00      PROA   
ATOM   3194  CA  LEU P 205     -16.209-127.076 113.223  0.00 97.00      PROA   
ATOM   3195  HA  LEU P 205     -16.253-126.973 114.298  0.00 97.00      PROA   
ATOM   3196  CB  LEU P 205     -17.346-126.221 112.612  0.00 97.00      PROA   
ATOM   3197  HB1 LEU P 205     -18.332-126.636 112.917  0.00 97.00      PROA   
ATOM   3198  HB2 LEU P 205     -17.271-126.269 111.504  0.00 97.00      PROA   
ATOM   3199  CG  LEU P 205     -17.334-124.736 113.043  0.00 97.00      PROA   
ATOM   3200  HG  LEU P 205     -16.308-124.343 112.865  0.00 97.00      PROA   
ATOM   3201  CD1 LEU P 205     -18.300-123.901 112.184  0.00 97.00      PROA   
ATOM   3202 HD11 LEU P 205     -19.340-124.271 112.312  0.00 97.00      PROA   
ATOM   3203 HD12 LEU P 205     -18.026-123.975 111.111  0.00 97.00      PROA   
ATOM   3204 HD13 LEU P 205     -18.266-122.834 112.489  0.00 97.00      PROA   
ATOM   3205  CD2 LEU P 205     -17.678-124.569 114.537  0.00 97.00      PROA   
ATOM   3206 HD21 LEU P 205     -16.935-125.087 115.178  0.00 97.00      PROA   
ATOM   3207 HD22 LEU P 205     -18.681-124.999 114.742  0.00 97.00      PROA   
ATOM   3208 HD23 LEU P 205     -17.692-123.494 114.814  0.00 97.00      PROA   
ATOM   3209  C   LEU P 205     -16.463-128.537 112.939  0.00 97.00      PROA   
ATOM   3210  O   LEU P 205     -16.610-128.962 111.795  0.00 97.00      PROA   
ATOM   3211  N   TYR P 206     -16.558-129.342 114.020  0.00 97.00      PROA   
ATOM   3212  HN  TYR P 206     -16.370-128.987 114.932  0.00 97.00      PROA   
ATOM   3213  CA  TYR P 206     -17.067-130.698 113.973  0.00 97.00      PROA   
ATOM   3214  HA  TYR P 206     -16.925-131.106 112.980  0.00 97.00      PROA   
ATOM   3215  CB  TYR P 206     -16.445-131.654 115.028  0.00 97.00      PROA   
ATOM   3216  HB1 TYR P 206     -16.761-132.704 114.856  0.00 97.00      PROA   
ATOM   3217  HB2 TYR P 206     -16.753-131.355 116.054  0.00 97.00      PROA   
ATOM   3218  CG  TYR P 206     -14.944-131.586 114.967  0.00 97.00      PROA   
ATOM   3219  CD1 TYR P 206     -14.200-132.416 114.105  0.00 97.00      PROA   
ATOM   3220  HD1 TYR P 206     -14.712-133.131 113.475  0.00 97.00      PROA   
ATOM   3221  CE1 TYR P 206     -12.801-132.312 114.054  0.00 97.00      PROA   
ATOM   3222  HE1 TYR P 206     -12.232-132.941 113.383  0.00 97.00      PROA   
ATOM   3223  CZ  TYR P 206     -12.143-131.370 114.859  0.00 97.00      PROA   
ATOM   3224  OH  TYR P 206     -10.749-131.180 114.757  0.00 97.00      PROA   
ATOM   3225  HH  TYR P 206     -10.532-130.357 115.216  0.00 97.00      PROA   
ATOM   3226  CD2 TYR P 206     -14.262-130.692 115.809  0.00 97.00      PROA   
ATOM   3227  HD2 TYR P 206     -14.808-130.068 116.502  0.00 97.00      PROA   
ATOM   3228  CE2 TYR P 206     -12.876-130.572 115.742  0.00 97.00      PROA   
ATOM   3229  HE2 TYR P 206     -12.389-129.847 116.372  0.00 97.00      PROA   
ATOM   3230  C   TYR P 206     -18.544-130.572 114.247  0.00 97.00      PROA   
ATOM   3231  O   TYR P 206     -18.978-129.635 114.916  0.00 97.00      PROA   
ATOM   3232  N   PHE P 207     -19.361-131.500 113.712  0.00 97.00      PROA   
ATOM   3233  HN  PHE P 207     -19.005-132.277 113.194  0.00 97.00      PROA   
ATOM   3234  CA  PHE P 207     -20.800-131.388 113.814  0.00 97.00      PROA   
ATOM   3235  HA  PHE P 207     -21.074-130.707 114.607  0.00 97.00      PROA   
ATOM   3236  CB  PHE P 207     -21.480-130.957 112.488  0.00 97.00      PROA   
ATOM   3237  HB1 PHE P 207     -22.587-131.019 112.560  0.00 97.00      PROA   
ATOM   3238  HB2 PHE P 207     -21.151-131.640 111.678  0.00 97.00      PROA   
ATOM   3239  CG  PHE P 207     -21.123-129.546 112.079  0.00 97.00      PROA   
ATOM   3240  CD1 PHE P 207     -19.926-129.274 111.392  0.00 97.00      PROA   
ATOM   3241  HD1 PHE P 207     -19.211-130.066 111.226  0.00 97.00      PROA   
ATOM   3242  CE1 PHE P 207     -19.656-127.991 110.904  0.00 97.00      PROA   
ATOM   3243  HE1 PHE P 207     -18.726-127.798 110.389  0.00 97.00      PROA   
ATOM   3244  CZ  PHE P 207     -20.584-126.960 111.091  0.00 97.00      PROA   
ATOM   3245  HZ  PHE P 207     -20.374-125.968 110.719  0.00 97.00      PROA   
ATOM   3246  CD2 PHE P 207     -22.046-128.499 112.263  0.00 97.00      PROA   
ATOM   3247  HD2 PHE P 207     -22.977-128.694 112.774  0.00 97.00      PROA   
ATOM   3248  CE2 PHE P 207     -21.780-127.215 111.773  0.00 97.00      PROA   
ATOM   3249  HE2 PHE P 207     -22.499-126.421 111.914  0.00 97.00      PROA   
ATOM   3250  C   PHE P 207     -21.356-132.725 114.193  0.00 97.00      PROA   
ATOM   3251  O   PHE P 207     -20.702-133.747 114.049  0.00 97.00      PROA   
ATOM   3252  N   SER P 208     -22.605-132.738 114.692  0.00 97.00      PROA   
ATOM   3253  HN  SER P 208     -23.084-131.890 114.895  0.00 97.00      PROA   
ATOM   3254  CA  SER P 208     -23.341-133.952 114.943  0.00 97.00      PROA   
ATOM   3255  HA  SER P 208     -23.018-134.711 114.242  0.00 97.00      PROA   
ATOM   3256  CB  SER P 208     -23.183-134.503 116.384  0.00 97.00      PROA   
ATOM   3257  HB1 SER P 208     -22.134-134.849 116.513  0.00 97.00      PROA   
ATOM   3258  HB2 SER P 208     -23.857-135.370 116.557  0.00 97.00      PROA   
ATOM   3259  OG  SER P 208     -23.434-133.489 117.352  0.00 97.00      PROA   
ATOM   3260  HG1 SER P 208     -23.678-133.922 118.177  0.00 97.00      PROA   
ATOM   3261  C   SER P 208     -24.782-133.659 114.627  0.00 97.00      PROA   
ATOM   3262  O   SER P 208     -25.215-132.510 114.646  0.00 97.00      PROA   
ATOM   3263  N   PHE P 209     -25.540-134.722 114.284  0.00 97.00      PROA   
ATOM   3264  HN  PHE P 209     -25.156-135.640 114.297  0.00 97.00      PROA   
ATOM   3265  CA  PHE P 209     -26.917-134.643 113.866  0.00 97.00      PROA   
ATOM   3266  HA  PHE P 209     -27.317-133.675 114.142  0.00 97.00      PROA   
ATOM   3267  CB  PHE P 209     -27.074-134.904 112.340  0.00 97.00      PROA   
ATOM   3268  HB1 PHE P 209     -27.829-135.681 112.103  0.00 97.00      PROA   
ATOM   3269  HB2 PHE P 209     -26.102-135.236 111.912  0.00 97.00      PROA   
ATOM   3270  CG  PHE P 209     -27.505-133.644 111.639  0.00 97.00      PROA   
ATOM   3271  CD1 PHE P 209     -28.851-133.247 111.703  0.00 97.00      PROA   
ATOM   3272  HD1 PHE P 209     -29.554-133.830 112.282  0.00 97.00      PROA   
ATOM   3273  CE1 PHE P 209     -29.294-132.112 111.015  0.00 97.00      PROA   
ATOM   3274  HE1 PHE P 209     -30.333-131.827 111.067  0.00 97.00      PROA   
ATOM   3275  CZ  PHE P 209     -28.391-131.362 110.251  0.00 97.00      PROA   
ATOM   3276  HZ  PHE P 209     -28.727-130.487 109.715  0.00 97.00      PROA   
ATOM   3277  CD2 PHE P 209     -26.605-132.882 110.870  0.00 97.00      PROA   
ATOM   3278  HD2 PHE P 209     -25.568-133.176 110.802  0.00 97.00      PROA   
ATOM   3279  CE2 PHE P 209     -27.047-131.746 110.179  0.00 97.00      PROA   
ATOM   3280  HE2 PHE P 209     -26.354-131.167 109.587  0.00 97.00      PROA   
ATOM   3281  C   PHE P 209     -27.681-135.665 114.671  0.00 97.00      PROA   
ATOM   3282  O   PHE P 209     -27.184-136.752 114.955  0.00 97.00      PROA   
ATOM   3283  N   TYR P 210     -28.911-135.303 115.094  0.00 97.00      PROA   
ATOM   3284  HN  TYR P 210     -29.287-134.407 114.868  0.00 97.00      PROA   
ATOM   3285  CA  TYR P 210     -29.712-136.099 115.995  0.00 97.00      PROA   
ATOM   3286  HA  TYR P 210     -29.368-137.125 116.008  0.00 97.00      PROA   
ATOM   3287  CB  TYR P 210     -29.755-135.505 117.437  0.00 97.00      PROA   
ATOM   3288  HB1 TYR P 210     -30.289-136.188 118.132  0.00 97.00      PROA   
ATOM   3289  HB2 TYR P 210     -30.304-134.541 117.412  0.00 97.00      PROA   
ATOM   3290  CG  TYR P 210     -28.385-135.194 118.005  0.00 97.00      PROA   
ATOM   3291  CD1 TYR P 210     -27.737-133.985 117.683  0.00 97.00      PROA   
ATOM   3292  HD1 TYR P 210     -28.200-133.306 116.984  0.00 97.00      PROA   
ATOM   3293  CE1 TYR P 210     -26.524-133.631 118.284  0.00 97.00      PROA   
ATOM   3294  HE1 TYR P 210     -26.051-132.695 118.027  0.00 97.00      PROA   
ATOM   3295  CZ  TYR P 210     -25.946-134.477 119.238  0.00 97.00      PROA   
ATOM   3296  OH  TYR P 210     -24.752-134.117 119.898  0.00 97.00      PROA   
ATOM   3297  HH  TYR P 210     -24.786-133.172 120.094  0.00 97.00      PROA   
ATOM   3298  CD2 TYR P 210     -27.793-136.030 118.968  0.00 97.00      PROA   
ATOM   3299  HD2 TYR P 210     -28.301-136.933 119.270  0.00 97.00      PROA   
ATOM   3300  CE2 TYR P 210     -26.577-135.680 119.573  0.00 97.00      PROA   
ATOM   3301  HE2 TYR P 210     -26.140-136.319 120.326  0.00 97.00      PROA   
ATOM   3302  C   TYR P 210     -31.119-136.067 115.445  0.00 97.00      PROA   
ATOM   3303  O   TYR P 210     -31.462-135.198 114.644  0.00 97.00      PROA   
ATOM   3304  N   MET P 211     -31.975-137.023 115.878  0.00 97.00      PROA   
ATOM   3305  HN  MET P 211     -31.668-137.752 116.487  0.00 97.00      PROA   
ATOM   3306  CA  MET P 211     -33.396-136.991 115.600  0.00 97.00      PROA   
ATOM   3307  HA  MET P 211     -33.660-136.076 115.093  0.00 97.00      PROA   
ATOM   3308  CB  MET P 211     -33.849-138.199 114.738  0.00 97.00      PROA   
ATOM   3309  HB1 MET P 211     -34.960-138.245 114.721  0.00 97.00      PROA   
ATOM   3310  HB2 MET P 211     -33.468-139.136 115.202  0.00 97.00      PROA   
ATOM   3311  CG  MET P 211     -33.358-138.127 113.279  0.00 97.00      PROA   
ATOM   3312  HG1 MET P 211     -32.283-137.847 113.270  0.00 97.00      PROA   
ATOM   3313  HG2 MET P 211     -33.911-137.299 112.787  0.00 97.00      PROA   
ATOM   3314  SD  MET P 211     -33.568-139.663 112.322  0.00 97.00      PROA   
ATOM   3315  CE  MET P 211     -35.382-139.731 112.337  0.00 97.00      PROA   
ATOM   3316  HE1 MET P 211     -35.815-138.786 111.949  0.00 97.00      PROA   
ATOM   3317  HE2 MET P 211     -35.774-139.896 113.363  0.00 97.00      PROA   
ATOM   3318  HE3 MET P 211     -35.747-140.561 111.697  0.00 97.00      PROA   
ATOM   3319  C   MET P 211     -34.126-137.030 116.920  0.00 97.00      PROA   
ATOM   3320  O   MET P 211     -34.249-138.098 117.515  0.00 97.00      PROA   
ATOM   3321  N   GLY P 212     -34.655-135.870 117.403  0.00 97.00      PROA   
ATOM   3322  HN  GLY P 212     -34.643-135.039 116.847  0.00 97.00      PROA   
ATOM   3323  CA  GLY P 212     -35.265-135.709 118.720  0.00 97.00      PROA   
ATOM   3324  HA1 GLY P 212     -36.285-136.057 118.655  0.00 97.00      PROA   
ATOM   3325  HA2 GLY P 212     -35.210-134.659 118.953  0.00 97.00      PROA   
ATOM   3326  C   GLY P 212     -34.560-136.427 119.850  0.00 97.00      PROA   
ATOM   3327  O   GLY P 212     -33.388-136.189 120.139  0.00 97.00      PROA   
ATOM   3328  N   SER P 213     -35.288-137.348 120.516  0.00 97.00      PROA   
ATOM   3329  HN  SER P 213     -36.249-137.465 120.273  0.00 97.00      PROA   
ATOM   3330  CA  SER P 213     -34.785-138.165 121.610  0.00 97.00      PROA   
ATOM   3331  HA  SER P 213     -34.143-137.539 122.217  0.00 97.00      PROA   
ATOM   3332  CB  SER P 213     -35.958-138.651 122.512  0.00 97.00      PROA   
ATOM   3333  HB1 SER P 213     -36.630-139.322 121.935  0.00 97.00      PROA   
ATOM   3334  HB2 SER P 213     -36.549-137.766 122.831  0.00 97.00      PROA   
ATOM   3335  OG  SER P 213     -35.516-139.321 123.693  0.00 97.00      PROA   
ATOM   3336  HG1 SER P 213     -34.931-140.023 123.386  0.00 97.00      PROA   
ATOM   3337  C   SER P 213     -33.945-139.369 121.152  0.00 97.00      PROA   
ATOM   3338  O   SER P 213     -33.915-140.403 121.819  0.00 97.00      PROA   
ATOM   3339  N   LYS P 214     -33.207-139.288 120.020  0.00 97.00      PROA   
ATOM   3340  HN  LYS P 214     -33.274-138.502 119.411  0.00 97.00      PROA   
ATOM   3341  CA  LYS P 214     -32.206-140.298 119.725  0.00 97.00      PROA   
ATOM   3342  HA  LYS P 214     -31.792-140.616 120.673  0.00 97.00      PROA   
ATOM   3343  CB  LYS P 214     -32.753-141.586 119.057  0.00 97.00      PROA   
ATOM   3344  HB1 LYS P 214     -33.366-142.111 119.826  0.00 97.00      PROA   
ATOM   3345  HB2 LYS P 214     -31.911-142.264 118.796  0.00 97.00      PROA   
ATOM   3346  CG  LYS P 214     -33.633-141.354 117.818  0.00 97.00      PROA   
ATOM   3347  HG1 LYS P 214     -33.096-140.674 117.120  0.00 97.00      PROA   
ATOM   3348  HG2 LYS P 214     -34.575-140.845 118.119  0.00 97.00      PROA   
ATOM   3349  CD  LYS P 214     -33.958-142.653 117.055  0.00 97.00      PROA   
ATOM   3350  HD1 LYS P 214     -32.996-143.068 116.676  0.00 97.00      PROA   
ATOM   3351  HD2 LYS P 214     -34.583-142.390 116.172  0.00 97.00      PROA   
ATOM   3352  CE  LYS P 214     -34.676-143.718 117.901  0.00 97.00      PROA   
ATOM   3353  HE1 LYS P 214     -35.667-143.347 118.236  0.00 97.00      PROA   
ATOM   3354  HE2 LYS P 214     -34.075-143.998 118.792  0.00 97.00      PROA   
ATOM   3355  NZ  LYS P 214     -34.889-144.953 117.108  0.00 97.00      PROA   
ATOM   3356  HZ1 LYS P 214     -33.965-145.332 116.819  0.00 97.00      PROA   
ATOM   3357  HZ2 LYS P 214     -35.448-144.728 116.261  0.00 97.00      PROA   
ATOM   3358  HZ3 LYS P 214     -35.389-145.662 117.681  0.00 97.00      PROA   
ATOM   3359  C   LYS P 214     -31.006-139.786 118.953  0.00 97.00      PROA   
ATOM   3360  O   LYS P 214     -31.107-139.032 117.987  0.00 97.00      PROA   
ATOM   3361  N   THR P 215     -29.806-140.239 119.383  0.00 97.00      PROA   
ATOM   3362  HN  THR P 215     -29.741-140.792 120.211  0.00 97.00      PROA   
ATOM   3363  CA  THR P 215     -28.542-140.105 118.687  0.00 97.00      PROA   
ATOM   3364  HA  THR P 215     -28.386-139.055 118.479  0.00 97.00      PROA   
ATOM   3365  CB  THR P 215     -27.380-140.634 119.525  0.00 97.00      PROA   
ATOM   3366  HB  THR P 215     -26.452-140.765 118.921  0.00 97.00      PROA   
ATOM   3367  OG1 THR P 215     -27.720-141.878 120.132  0.00 97.00      PROA   
ATOM   3368  HG1 THR P 215     -27.850-142.498 119.412  0.00 97.00      PROA   
ATOM   3369  CG2 THR P 215     -27.064-139.644 120.659  0.00 97.00      PROA   
ATOM   3370 HG21 THR P 215     -27.967-139.443 121.272  0.00 97.00      PROA   
ATOM   3371 HG22 THR P 215     -26.684-138.687 120.247  0.00 97.00      PROA   
ATOM   3372 HG23 THR P 215     -26.283-140.075 121.322  0.00 97.00      PROA   
ATOM   3373  C   THR P 215     -28.506-140.841 117.360  0.00 97.00      PROA   
ATOM   3374  O   THR P 215     -28.946-141.985 117.257  0.00 97.00      PROA   
ATOM   3375  N   LEU P 216     -27.900-140.212 116.330  0.00 97.00      PROA   
ATOM   3376  HN  LEU P 216     -27.649-139.248 116.391  0.00 97.00      PROA   
ATOM   3377  CA  LEU P 216     -27.441-140.899 115.139  0.00 97.00      PROA   
ATOM   3378  HA  LEU P 216     -28.024-141.797 115.001  0.00 97.00      PROA   
ATOM   3379  CB  LEU P 216     -27.576-140.020 113.872  0.00 97.00      PROA   
ATOM   3380  HB1 LEU P 216     -27.165-140.547 112.985  0.00 97.00      PROA   
ATOM   3381  HB2 LEU P 216     -26.991-139.087 114.015  0.00 97.00      PROA   
ATOM   3382  CG  LEU P 216     -29.039-139.634 113.541  0.00 97.00      PROA   
ATOM   3383  HG  LEU P 216     -29.455-139.051 114.398  0.00 97.00      PROA   
ATOM   3384  CD1 LEU P 216     -29.102-138.728 112.300  0.00 97.00      PROA   
ATOM   3385 HD11 LEU P 216     -28.715-139.269 111.410  0.00 97.00      PROA   
ATOM   3386 HD12 LEU P 216     -28.492-137.816 112.458  0.00 97.00      PROA   
ATOM   3387 HD13 LEU P 216     -30.151-138.426 112.099  0.00 97.00      PROA   
ATOM   3388  CD2 LEU P 216     -29.932-140.871 113.334  0.00 97.00      PROA   
ATOM   3389 HD21 LEU P 216     -29.999-141.477 114.261  0.00 97.00      PROA   
ATOM   3390 HD22 LEU P 216     -29.529-141.502 112.515  0.00 97.00      PROA   
ATOM   3391 HD23 LEU P 216     -30.956-140.553 113.056  0.00 97.00      PROA   
ATOM   3392  C   LEU P 216     -26.011-141.354 115.368  0.00 97.00      PROA   
ATOM   3393  O   LEU P 216     -25.451-141.123 116.437  0.00 97.00      PROA   
ATOM   3394  N   ARG P 217     -25.391-142.060 114.387  0.00 97.00      PROA   
ATOM   3395  HN  ARG P 217     -25.867-142.266 113.536  0.00 97.00      PROA   
ATOM   3396  CA  ARG P 217     -24.029-142.566 114.504  0.00 97.00      PROA   
ATOM   3397  HA  ARG P 217     -23.938-143.025 115.480  0.00 97.00      PROA   
ATOM   3398  CB  ARG P 217     -23.677-143.650 113.449  0.00 97.00      PROA   
ATOM   3399  HB1 ARG P 217     -22.595-143.903 113.539  0.00 97.00      PROA   
ATOM   3400  HB2 ARG P 217     -23.845-143.230 112.433  0.00 97.00      PROA   
ATOM   3401  CG  ARG P 217     -24.444-144.978 113.587  0.00 97.00      PROA   
ATOM   3402  HG1 ARG P 217     -25.537-144.792 113.508  0.00 97.00      PROA   
ATOM   3403  HG2 ARG P 217     -24.244-145.403 114.596  0.00 97.00      PROA   
ATOM   3404  CD  ARG P 217     -24.027-145.984 112.500  0.00 97.00      PROA   
ATOM   3405  HD1 ARG P 217     -22.927-146.147 112.490  0.00 97.00      PROA   
ATOM   3406  HD2 ARG P 217     -24.330-145.603 111.500  0.00 97.00      PROA   
ATOM   3407  NE  ARG P 217     -24.746-147.279 112.721  0.00 97.00      PROA   
ATOM   3408  HE  ARG P 217     -25.592-147.453 112.225  0.00 97.00      PROA   
ATOM   3409  CZ  ARG P 217     -24.297-148.272 113.519  0.00 97.00      PROA   
ATOM   3410  NH1 ARG P 217     -23.186-148.158 114.262  0.00 97.00      PROA   
ATOM   3411 HH11 ARG P 217     -22.704-147.288 114.266  0.00 97.00      PROA   
ATOM   3412 HH12 ARG P 217     -22.904-148.924 114.835  0.00 97.00      PROA   
ATOM   3413  NH2 ARG P 217     -24.988-149.425 113.570  0.00 97.00      PROA   
ATOM   3414 HH21 ARG P 217     -25.812-149.522 113.020  0.00 97.00      PROA   
ATOM   3415 HH22 ARG P 217     -24.645-150.171 114.134  0.00 97.00      PROA   
ATOM   3416  C   ARG P 217     -22.960-141.482 114.441  0.00 97.00      PROA   
ATOM   3417  O   ARG P 217     -22.257-141.327 113.443  0.00 97.00      PROA   
ATOM   3418  N   GLY P 218     -22.813-140.723 115.550  0.00 97.00      PROA   
ATOM   3419  HN  GLY P 218     -23.501-140.823 116.268  0.00 97.00      PROA   
ATOM   3420  CA  GLY P 218     -21.735-139.795 115.831  0.00 97.00      PROA   
ATOM   3421  HA1 GLY P 218     -21.906-139.414 116.827  0.00 97.00      PROA   
ATOM   3422  HA2 GLY P 218     -21.752-139.027 115.072  0.00 97.00      PROA   
ATOM   3423  C   GLY P 218     -20.365-140.413 115.844  0.00 97.00      PROA   
ATOM   3424  O   GLY P 218     -20.210-141.629 115.946  0.00 97.00      PROA   
ATOM   3425  N   ARG P 219     -19.339-139.537 115.789  0.00 97.00      PROA   
ATOM   3426  HN  ARG P 219     -19.521-138.558 115.723  0.00 97.00      PROA   
ATOM   3427  CA  ARG P 219     -17.940-139.888 115.823  0.00 97.00      PROA   
ATOM   3428  HA  ARG P 219     -17.723-140.221 116.828  0.00 97.00      PROA   
ATOM   3429  CB  ARG P 219     -17.497-140.995 114.800  0.00 97.00      PROA   
ATOM   3430  HB1 ARG P 219     -17.953-141.952 115.135  0.00 97.00      PROA   
ATOM   3431  HB2 ARG P 219     -16.403-141.158 114.859  0.00 97.00      PROA   
ATOM   3432  CG  ARG P 219     -17.949-140.790 113.334  0.00 97.00      PROA   
ATOM   3433  HG1 ARG P 219     -17.586-139.811 112.951  0.00 97.00      PROA   
ATOM   3434  HG2 ARG P 219     -19.059-140.764 113.313  0.00 97.00      PROA   
ATOM   3435  CD  ARG P 219     -17.511-141.894 112.358  0.00 97.00      PROA   
ATOM   3436  HD1 ARG P 219     -18.053-141.771 111.390  0.00 97.00      PROA   
ATOM   3437  HD2 ARG P 219     -17.710-142.902 112.778  0.00 97.00      PROA   
ATOM   3438  NE  ARG P 219     -16.042-141.717 112.132  0.00 97.00      PROA   
ATOM   3439  HE  ARG P 219     -15.539-141.063 112.700  0.00 97.00      PROA   
ATOM   3440  CZ  ARG P 219     -15.396-142.067 111.006  0.00 97.00      PROA   
ATOM   3441  NH1 ARG P 219     -15.836-143.076 110.259  0.00 97.00      PROA   
ATOM   3442 HH11 ARG P 219     -16.531-143.631 110.700  0.00 97.00      PROA   
ATOM   3443 HH12 ARG P 219     -15.232-143.426 109.550  0.00 97.00      PROA   
ATOM   3444  NH2 ARG P 219     -14.277-141.409 110.663  0.00 97.00      PROA   
ATOM   3445 HH21 ARG P 219     -13.946-141.453 109.728  0.00 97.00      PROA   
ATOM   3446 HH22 ARG P 219     -13.981-140.650 111.251  0.00 97.00      PROA   
ATOM   3447  C   ARG P 219     -17.231-138.566 115.635  0.00 97.00      PROA   
ATOM   3448  O   ARG P 219     -17.636-137.550 116.196  0.00 97.00      PROA   
ATOM   3449  N   ASP P 220     -16.171-138.541 114.811  0.00 97.00      PROA   
ATOM   3450  HN  ASP P 220     -15.776-139.394 114.469  0.00 97.00      PROA   
ATOM   3451  CA  ASP P 220     -15.532-137.395 114.212  0.00 97.00      PROA   
ATOM   3452  HA  ASP P 220     -15.463-136.598 114.942  0.00 97.00      PROA   
ATOM   3453  CB  ASP P 220     -14.090-137.801 113.757  0.00 97.00      PROA   
ATOM   3454  HB1 ASP P 220     -13.479-137.937 114.678  0.00 97.00      PROA   
ATOM   3455  HB2 ASP P 220     -13.606-137.010 113.156  0.00 97.00      PROA   
ATOM   3456  CG  ASP P 220     -14.009-139.146 113.020  0.00 97.00      PROA   
ATOM   3457  OD1 ASP P 220     -13.448-139.167 111.897  0.00 97.00      PROA   
ATOM   3458  OD2 ASP P 220     -14.426-140.179 113.601  0.00 97.00      PROA   
ATOM   3459  C   ASP P 220     -16.388-136.902 113.036  0.00 97.00      PROA   
ATOM   3460  O   ASP P 220     -15.954-136.841 111.887  0.00 97.00      PROA   
ATOM   3461  N   THR P 221     -17.671-136.555 113.301  0.00 97.00      PROA   
ATOM   3462  HN  THR P 221     -18.025-136.610 114.234  0.00 97.00      PROA   
ATOM   3463  CA  THR P 221     -18.654-136.294 112.261  0.00 97.00      PROA   
ATOM   3464  HA  THR P 221     -18.430-137.006 111.479  0.00 97.00      PROA   
ATOM   3465  CB  THR P 221     -20.091-136.620 112.672  0.00 97.00      PROA   
ATOM   3466  HB  THR P 221     -20.845-136.066 112.065  0.00 97.00      PROA   
ATOM   3467  OG1 THR P 221     -20.311-136.367 114.053  0.00 97.00      PROA   
ATOM   3468  HG1 THR P 221     -20.298-135.409 114.144  0.00 97.00      PROA   
ATOM   3469  CG2 THR P 221     -20.322-138.125 112.468  0.00 97.00      PROA   
ATOM   3470 HG21 THR P 221     -19.629-138.696 113.116  0.00 97.00      PROA   
ATOM   3471 HG22 THR P 221     -20.146-138.418 111.413  0.00 97.00      PROA   
ATOM   3472 HG23 THR P 221     -21.361-138.398 112.750  0.00 97.00      PROA   
ATOM   3473  C   THR P 221     -18.569-134.935 111.575  0.00 97.00      PROA   
ATOM   3474  O   THR P 221     -18.362-133.887 112.183  0.00 97.00      PROA   
ATOM   3475  N   SER P 222     -18.758-134.960 110.236  0.00 97.00      PROA   
ATOM   3476  HN  SER P 222     -18.828-135.836 109.766  0.00 97.00      PROA   
ATOM   3477  CA  SER P 222     -18.810-133.810 109.354  0.00 97.00      PROA   
ATOM   3478  HA  SER P 222     -18.057-133.103 109.675  0.00 97.00      PROA   
ATOM   3479  CB  SER P 222     -18.539-134.233 107.889  0.00 97.00      PROA   
ATOM   3480  HB1 SER P 222     -18.398-133.350 107.228  0.00 97.00      PROA   
ATOM   3481  HB2 SER P 222     -19.400-134.826 107.505  0.00 97.00      PROA   
ATOM   3482  OG  SER P 222     -17.386-135.068 107.815  0.00 97.00      PROA   
ATOM   3483  HG1 SER P 222     -16.714-134.683 108.385  0.00 97.00      PROA   
ATOM   3484  C   SER P 222     -20.171-133.132 109.416  0.00 97.00      PROA   
ATOM   3485  O   SER P 222     -21.092-133.617 110.070  0.00 97.00      PROA   
ATOM   3486  N   SER P 223     -20.320-131.970 108.731  0.00 97.00      PROA   
ATOM   3487  HN  SER P 223     -19.551-131.561 108.241  0.00 97.00      PROA   
ATOM   3488  CA  SER P 223     -21.481-131.094 108.761  0.00 97.00      PROA   
ATOM   3489  HA  SER P 223     -21.587-130.725 109.765  0.00 97.00      PROA   
ATOM   3490  CB  SER P 223     -21.261-129.896 107.810  0.00 97.00      PROA   
ATOM   3491  HB1 SER P 223     -22.056-129.131 107.946  0.00 97.00      PROA   
ATOM   3492  HB2 SER P 223     -21.278-130.236 106.751  0.00 97.00      PROA   
ATOM   3493  OG  SER P 223     -19.993-129.295 108.053  0.00 97.00      PROA   
ATOM   3494  HG1 SER P 223     -20.058-128.846 108.901  0.00 97.00      PROA   
ATOM   3495  C   SER P 223     -22.812-131.714 108.391  0.00 97.00      PROA   
ATOM   3496  O   SER P 223     -23.827-131.397 109.008  0.00 97.00      PROA   
ATOM   3497  N   GLU P 224     -22.837-132.602 107.375  0.00 97.00      PROA   
ATOM   3498  HN  GLU P 224     -21.992-132.899 106.944  0.00 97.00      PROA   
ATOM   3499  CA  GLU P 224     -24.057-133.135 106.809  0.00 97.00      PROA   
ATOM   3500  HA  GLU P 224     -24.906-132.823 107.404  0.00 97.00      PROA   
ATOM   3501  CB  GLU P 224     -24.309-132.662 105.350  0.00 97.00      PROA   
ATOM   3502  HB1 GLU P 224     -25.113-133.300 104.917  0.00 97.00      PROA   
ATOM   3503  HB2 GLU P 224     -23.401-132.823 104.730  0.00 97.00      PROA   
ATOM   3504  CG  GLU P 224     -24.765-131.190 105.228  0.00 97.00      PROA   
ATOM   3505  HG1 GLU P 224     -23.900-130.501 105.146  0.00 97.00      PROA   
ATOM   3506  HG2 GLU P 224     -25.373-130.897 106.111  0.00 97.00      PROA   
ATOM   3507  CD  GLU P 224     -25.659-131.038 104.002  0.00 97.00      PROA   
ATOM   3508  OE1 GLU P 224     -26.746-131.670 104.010  0.00 97.00      PROA   
ATOM   3509  OE2 GLU P 224     -25.267-130.320 103.049  0.00 97.00      PROA   
ATOM   3510  C   GLU P 224     -24.049-134.648 106.835  0.00 97.00      PROA   
ATOM   3511  O   GLU P 224     -23.021-135.296 107.021  0.00 97.00      PROA   
ATOM   3512  N   TYR P 225     -25.250-135.231 106.627  0.00 97.00      PROA   
ATOM   3513  HN  TYR P 225     -26.053-134.661 106.467  0.00 97.00      PROA   
ATOM   3514  CA  TYR P 225     -25.488-136.647 106.475  0.00 97.00      PROA   
ATOM   3515  HA  TYR P 225     -24.546-137.163 106.351  0.00 97.00      PROA   
ATOM   3516  CB  TYR P 225     -26.287-137.245 107.682  0.00 97.00      PROA   
ATOM   3517  HB1 TYR P 225     -25.757-136.986 108.625  0.00 97.00      PROA   
ATOM   3518  HB2 TYR P 225     -26.308-138.353 107.599  0.00 97.00      PROA   
ATOM   3519  CG  TYR P 225     -27.717-136.744 107.798  0.00 97.00      PROA   
ATOM   3520  CD1 TYR P 225     -28.796-137.550 107.387  0.00 97.00      PROA   
ATOM   3521  HD1 TYR P 225     -28.607-138.532 106.979  0.00 97.00      PROA   
ATOM   3522  CE1 TYR P 225     -30.114-137.081 107.474  0.00 97.00      PROA   
ATOM   3523  HE1 TYR P 225     -30.931-137.706 107.146  0.00 97.00      PROA   
ATOM   3524  CZ  TYR P 225     -30.368-135.794 107.962  0.00 97.00      PROA   
ATOM   3525  OH  TYR P 225     -31.687-135.295 108.007  0.00 97.00      PROA   
ATOM   3526  HH  TYR P 225     -32.284-136.015 107.791  0.00 97.00      PROA   
ATOM   3527  CD2 TYR P 225     -27.993-135.471 108.331  0.00 97.00      PROA   
ATOM   3528  HD2 TYR P 225     -27.183-134.841 108.666  0.00 97.00      PROA   
ATOM   3529  CE2 TYR P 225     -29.307-134.993 108.398  0.00 97.00      PROA   
ATOM   3530  HE2 TYR P 225     -29.503-134.000 108.774  0.00 97.00      PROA   
ATOM   3531  C   TYR P 225     -26.265-136.716 105.172  0.00 97.00      PROA   
ATOM   3532  O   TYR P 225     -26.805-135.703 104.730  0.00 97.00      PROA   
ATOM   3533  N   GLN P 226     -26.344-137.895 104.502  0.00 97.00      PROA   
ATOM   3534  HN  GLN P 226     -25.897-138.724 104.828  0.00 97.00      PROA   
ATOM   3535  CA  GLN P 226     -27.135-138.007 103.287  0.00 97.00      PROA   
ATOM   3536  HA  GLN P 226     -27.834-137.186 103.291  0.00 97.00      PROA   
ATOM   3537  CB  GLN P 226     -26.320-137.913 101.962  0.00 97.00      PROA   
ATOM   3538  HB1 GLN P 226     -26.835-138.468 101.145  0.00 97.00      PROA   
ATOM   3539  HB2 GLN P 226     -25.334-138.403 102.110  0.00 97.00      PROA   
ATOM   3540  CG  GLN P 226     -26.110-136.468 101.447  0.00 97.00      PROA   
ATOM   3541  HG1 GLN P 226     -25.635-136.480 100.444  0.00 97.00      PROA   
ATOM   3542  HG2 GLN P 226     -25.447-135.924 102.153  0.00 97.00      PROA   
ATOM   3543  CD  GLN P 226     -27.454-135.734 101.334  0.00 97.00      PROA   
ATOM   3544  OE1 GLN P 226     -28.482-136.337 101.001  0.00 97.00      PROA   
ATOM   3545  NE2 GLN P 226     -27.456-134.412 101.661  0.00 97.00      PROA   
ATOM   3546 HE21 GLN P 226     -28.345-133.987 101.834  0.00 97.00      PROA   
ATOM   3547 HE22 GLN P 226     -26.626-133.961 101.980  0.00 97.00      PROA   
ATOM   3548  C   GLN P 226     -28.073-139.180 103.296  0.00 97.00      PROA   
ATOM   3549  O   GLN P 226     -27.886-140.161 104.013  0.00 97.00      PROA   
ATOM   3550  N   ILE P 227     -29.166-139.040 102.506  0.00 97.00      PROA   
ATOM   3551  HN  ILE P 227     -29.240-138.250 101.899  0.00 97.00      PROA   
ATOM   3552  CA  ILE P 227     -30.346-139.868 102.617  0.00 97.00      PROA   
ATOM   3553  HA  ILE P 227     -30.164-140.641 103.350  0.00 97.00      PROA   
ATOM   3554  CB  ILE P 227     -31.592-139.089 103.046  0.00 97.00      PROA   
ATOM   3555  HB  ILE P 227     -32.092-138.621 102.166  0.00 97.00      PROA   
ATOM   3556  CG2 ILE P 227     -32.561-140.099 103.699  0.00 97.00      PROA   
ATOM   3557 HG21 ILE P 227     -32.107-140.535 104.614  0.00 97.00      PROA   
ATOM   3558 HG22 ILE P 227     -32.813-140.925 103.005  0.00 97.00      PROA   
ATOM   3559 HG23 ILE P 227     -33.504-139.602 103.996  0.00 97.00      PROA   
ATOM   3560  CG1 ILE P 227     -31.250-137.925 104.018  0.00 97.00      PROA   
ATOM   3561 HG11 ILE P 227     -30.561-137.204 103.524  0.00 97.00      PROA   
ATOM   3562 HG12 ILE P 227     -30.729-138.345 104.905  0.00 97.00      PROA   
ATOM   3563  CD  ILE P 227     -32.480-137.127 104.470  0.00 97.00      PROA   
ATOM   3564  HD1 ILE P 227     -33.127-137.735 105.137  0.00 97.00      PROA   
ATOM   3565  HD2 ILE P 227     -33.079-136.813 103.589  0.00 97.00      PROA   
ATOM   3566  HD3 ILE P 227     -32.167-136.216 105.024  0.00 97.00      PROA   
ATOM   3567  C   ILE P 227     -30.574-140.532 101.276  0.00 97.00      PROA   
ATOM   3568  O   ILE P 227     -30.632-139.880 100.238  0.00 97.00      PROA   
ATOM   3569  N   LEU P 228     -30.697-141.876 101.268  0.00 97.00      PROA   
ATOM   3570  HN  LEU P 228     -30.664-142.389 102.122  0.00 97.00      PROA   
ATOM   3571  CA  LEU P 228     -30.663-142.679 100.062  0.00 97.00      PROA   
ATOM   3572  HA  LEU P 228     -30.172-142.130  99.270  0.00 97.00      PROA   
ATOM   3573  CB  LEU P 228     -29.871-143.991 100.317  0.00 97.00      PROA   
ATOM   3574  HB1 LEU P 228     -29.947-144.632  99.411  0.00 97.00      PROA   
ATOM   3575  HB2 LEU P 228     -30.322-144.548 101.166  0.00 97.00      PROA   
ATOM   3576  CG  LEU P 228     -28.349-143.811 100.597  0.00 97.00      PROA   
ATOM   3577  HG  LEU P 228     -27.952-143.083  99.851  0.00 97.00      PROA   
ATOM   3578  CD1 LEU P 228     -28.000-143.286 102.007  0.00 97.00      PROA   
ATOM   3579 HD11 LEU P 228     -28.474-143.925 102.782  0.00 97.00      PROA   
ATOM   3580 HD12 LEU P 228     -28.330-142.240 102.149  0.00 97.00      PROA   
ATOM   3581 HD13 LEU P 228     -26.900-143.311 102.160  0.00 97.00      PROA   
ATOM   3582  CD2 LEU P 228     -27.607-145.142 100.375  0.00 97.00      PROA   
ATOM   3583 HD21 LEU P 228     -27.781-145.521  99.347  0.00 97.00      PROA   
ATOM   3584 HD22 LEU P 228     -27.965-145.901 101.103  0.00 97.00      PROA   
ATOM   3585 HD23 LEU P 228     -26.515-145.001 100.522  0.00 97.00      PROA   
ATOM   3586  C   LEU P 228     -32.072-142.995  99.582  0.00 97.00      PROA   
ATOM   3587  O   LEU P 228     -32.261-143.796  98.668  0.00 97.00      PROA   
ATOM   3588  N   THR P 229     -33.066-142.331 100.210  0.00 97.00      PROA   
ATOM   3589  HN  THR P 229     -32.777-141.651 100.876  0.00 97.00      PROA   
ATOM   3590  CA  THR P 229     -34.506-142.492 100.097  0.00 97.00      PROA   
ATOM   3591  HA  THR P 229     -34.872-141.821  99.335  0.00 97.00      PROA   
ATOM   3592  CB  THR P 229     -35.036-143.922  99.858  0.00 97.00      PROA   
ATOM   3593  HB  THR P 229     -34.430-144.637 100.461  0.00 97.00      PROA   
ATOM   3594  OG1 THR P 229     -34.917-144.261  98.485  0.00 97.00      PROA   
ATOM   3595  HG1 THR P 229     -33.982-144.173  98.284  0.00 97.00      PROA   
ATOM   3596  CG2 THR P 229     -36.528-144.138 100.208  0.00 97.00      PROA   
ATOM   3597 HG21 THR P 229     -37.182-143.475  99.613  0.00 97.00      PROA   
ATOM   3598 HG22 THR P 229     -36.735-143.968 101.280  0.00 97.00      PROA   
ATOM   3599 HG23 THR P 229     -36.812-145.187  99.976  0.00 97.00      PROA   
ATOM   3600  C   THR P 229     -34.971-142.005 101.439  0.00 97.00      PROA   
ATOM   3601  O   THR P 229     -34.922-142.760 102.407  0.00 97.00      PROA   
ATOM   3602  N   ALA P 230     -35.396-140.722 101.579  0.00 97.00      PROA   
ATOM   3603  HN  ALA P 230     -35.342-140.048 100.845  0.00 97.00      PROA   
ATOM   3604  CA  ALA P 230     -36.017-140.268 102.813  0.00 97.00      PROA   
ATOM   3605  HA  ALA P 230     -35.384-140.588 103.625  0.00 97.00      PROA   
ATOM   3606  CB  ALA P 230     -36.158-138.738 102.890  0.00 97.00      PROA   
ATOM   3607  HB1 ALA P 230     -36.813-138.358 102.077  0.00 97.00      PROA   
ATOM   3608  HB2 ALA P 230     -35.156-138.266 102.790  0.00 97.00      PROA   
ATOM   3609  HB3 ALA P 230     -36.578-138.432 103.870  0.00 97.00      PROA   
ATOM   3610  C   ALA P 230     -37.365-140.925 103.010  0.00 97.00      PROA   
ATOM   3611  O   ALA P 230     -38.091-141.131 102.053  0.00 97.00      PROA   
ATOM   3612  N   ARG P 231     -37.715-141.300 104.255  0.00 97.00      PROA   
ATOM   3613  HN  ARG P 231     -37.081-141.129 105.009  0.00 97.00      PROA   
ATOM   3614  CA  ARG P 231     -38.806-142.208 104.537  0.00 97.00      PROA   
ATOM   3615  HA  ARG P 231     -39.337-142.436 103.626  0.00 97.00      PROA   
ATOM   3616  CB  ARG P 231     -38.263-143.544 105.106  0.00 97.00      PROA   
ATOM   3617  HB1 ARG P 231     -39.109-144.150 105.478  0.00 97.00      PROA   
ATOM   3618  HB2 ARG P 231     -37.595-143.346 105.971  0.00 97.00      PROA   
ATOM   3619  CG  ARG P 231     -37.497-144.370 104.052  0.00 97.00      PROA   
ATOM   3620  HG1 ARG P 231     -36.471-143.954 103.979  0.00 97.00      PROA   
ATOM   3621  HG2 ARG P 231     -37.981-144.212 103.066  0.00 97.00      PROA   
ATOM   3622  CD  ARG P 231     -37.379-145.886 104.336  0.00 97.00      PROA   
ATOM   3623  HD1 ARG P 231     -36.853-146.028 105.306  0.00 97.00      PROA   
ATOM   3624  HD2 ARG P 231     -36.813-146.405 103.535  0.00 97.00      PROA   
ATOM   3625  NE  ARG P 231     -38.720-146.539 104.481  0.00 97.00      PROA   
ATOM   3626  HE  ARG P 231     -38.981-146.773 105.419  0.00 97.00      PROA   
ATOM   3627  CZ  ARG P 231     -39.773-146.205 103.717  0.00 97.00      PROA   
ATOM   3628  NH1 ARG P 231     -39.700-146.096 102.393  0.00 97.00      PROA   
ATOM   3629 HH11 ARG P 231     -38.842-146.297 101.941  0.00 97.00      PROA   
ATOM   3630 HH12 ARG P 231     -40.518-145.744 101.932  0.00 97.00      PROA   
ATOM   3631  NH2 ARG P 231     -40.928-145.875 104.315  0.00 97.00      PROA   
ATOM   3632 HH21 ARG P 231     -40.895-145.810 105.314  0.00 97.00      PROA   
ATOM   3633 HH22 ARG P 231     -41.517-145.249 103.804  0.00 97.00      PROA   
ATOM   3634  C   ARG P 231     -39.842-141.663 105.494  0.00 97.00      PROA   
ATOM   3635  O   ARG P 231     -39.626-140.715 106.234  0.00 97.00      PROA   
ATOM   3636  N   ARG P 232     -41.024-142.307 105.521  0.00 97.00      PROA   
ATOM   3637  HN  ARG P 232     -41.242-142.958 104.792  0.00 97.00      PROA   
ATOM   3638  CA  ARG P 232     -42.065-142.125 106.514  0.00 97.00      PROA   
ATOM   3639  HA  ARG P 232     -42.477-141.137 106.374  0.00 97.00      PROA   
ATOM   3640  CB  ARG P 232     -43.152-143.195 106.255  0.00 97.00      PROA   
ATOM   3641  HB1 ARG P 232     -43.636-143.536 107.193  0.00 97.00      PROA   
ATOM   3642  HB2 ARG P 232     -42.641-144.089 105.830  0.00 97.00      PROA   
ATOM   3643  CG  ARG P 232     -44.214-142.718 105.249  0.00 97.00      PROA   
ATOM   3644  HG1 ARG P 232     -44.558-143.581 104.632  0.00 97.00      PROA   
ATOM   3645  HG2 ARG P 232     -43.730-142.007 104.549  0.00 97.00      PROA   
ATOM   3646  CD  ARG P 232     -45.413-142.047 105.929  0.00 97.00      PROA   
ATOM   3647  HD1 ARG P 232     -46.092-141.564 105.198  0.00 97.00      PROA   
ATOM   3648  HD2 ARG P 232     -45.071-141.291 106.670  0.00 97.00      PROA   
ATOM   3649  NE  ARG P 232     -46.163-143.175 106.564  0.00 97.00      PROA   
ATOM   3650  HE  ARG P 232     -46.243-144.008 106.025  0.00 97.00      PROA   
ATOM   3651  CZ  ARG P 232     -46.389-143.309 107.887  0.00 97.00      PROA   
ATOM   3652  NH1 ARG P 232     -46.274-142.293 108.754  0.00 97.00      PROA   
ATOM   3653 HH11 ARG P 232     -45.975-141.406 108.417  0.00 97.00      PROA   
ATOM   3654 HH12 ARG P 232     -46.431-142.461 109.724  0.00 97.00      PROA   
ATOM   3655  NH2 ARG P 232     -46.708-144.532 108.350  0.00 97.00      PROA   
ATOM   3656 HH21 ARG P 232     -46.675-145.302 107.718  0.00 97.00      PROA   
ATOM   3657 HH22 ARG P 232     -46.804-144.663 109.332  0.00 97.00      PROA   
ATOM   3658  C   ARG P 232     -41.625-142.192 107.970  0.00 97.00      PROA   
ATOM   3659  O   ARG P 232     -42.049-141.390 108.795  0.00 97.00      PROA   
ATOM   3660  N   GLU P 233     -40.739-143.140 108.306  0.00 97.00      PROA   
ATOM   3661  HN  GLU P 233     -40.535-143.868 107.650  0.00 97.00      PROA   
ATOM   3662  CA  GLU P 233     -40.108-143.328 109.588  0.00 97.00      PROA   
ATOM   3663  HA  GLU P 233     -40.864-143.184 110.347  0.00 97.00      PROA   
ATOM   3664  CB  GLU P 233     -39.607-144.795 109.708  0.00 97.00      PROA   
ATOM   3665  HB1 GLU P 233     -40.487-145.455 109.883  0.00 97.00      PROA   
ATOM   3666  HB2 GLU P 233     -38.959-144.877 110.608  0.00 97.00      PROA   
ATOM   3667  CG  GLU P 233     -38.815-145.320 108.482  0.00 97.00      PROA   
ATOM   3668  HG1 GLU P 233     -38.066-146.060 108.840  0.00 97.00      PROA   
ATOM   3669  HG2 GLU P 233     -38.264-144.491 107.996  0.00 97.00      PROA   
ATOM   3670  CD  GLU P 233     -39.675-146.039 107.435  0.00 97.00      PROA   
ATOM   3671  OE1 GLU P 233     -40.688-145.464 106.971  0.00 97.00      PROA   
ATOM   3672  OE2 GLU P 233     -39.304-147.180 107.055  0.00 97.00      PROA   
ATOM   3673  C   GLU P 233     -39.028-142.300 109.910  0.00 97.00      PROA   
ATOM   3674  O   GLU P 233     -38.659-142.130 111.072  0.00 97.00      PROA   
ATOM   3675  N   ASP P 234     -38.543-141.537 108.901  0.00 97.00      PROA   
ATOM   3676  HN  ASP P 234     -38.766-141.746 107.952  0.00 97.00      PROA   
ATOM   3677  CA  ASP P 234     -37.657-140.399 109.077  0.00 97.00      PROA   
ATOM   3678  HA  ASP P 234     -36.905-140.662 109.808  0.00 97.00      PROA   
ATOM   3679  CB  ASP P 234     -36.946-139.983 107.752  0.00 97.00      PROA   
ATOM   3680  HB1 ASP P 234     -36.242-139.149 107.939  0.00 97.00      PROA   
ATOM   3681  HB2 ASP P 234     -37.691-139.623 107.015  0.00 97.00      PROA   
ATOM   3682  CG  ASP P 234     -36.126-141.087 107.079  0.00 97.00      PROA   
ATOM   3683  OD1 ASP P 234     -35.999-142.215 107.618  0.00 97.00      PROA   
ATOM   3684  OD2 ASP P 234     -35.587-140.775 105.984  0.00 97.00      PROA   
ATOM   3685  C   ASP P 234     -38.416-139.164 109.576  0.00 97.00      PROA   
ATOM   3686  O   ASP P 234     -37.807-138.187 110.003  0.00 97.00      PROA   
ATOM   3687  N   SER P 235     -39.772-139.162 109.517  0.00 97.00      PROA   
ATOM   3688  HN  SER P 235     -40.240-139.979 109.192  0.00 97.00      PROA   
ATOM   3689  CA  SER P 235     -40.606-138.003 109.834  0.00 97.00      PROA   
ATOM   3690  HA  SER P 235     -40.256-137.204 109.194  0.00 97.00      PROA   
ATOM   3691  CB  SER P 235     -42.124-138.220 109.524  0.00 97.00      PROA   
ATOM   3692  HB1 SER P 235     -42.216-138.654 108.507  0.00 97.00      PROA   
ATOM   3693  HB2 SER P 235     -42.655-137.246 109.533  0.00 97.00      PROA   
ATOM   3694  OG  SER P 235     -42.784-139.106 110.429  0.00 97.00      PROA   
ATOM   3695  HG1 SER P 235     -42.332-138.998 111.273  0.00 97.00      PROA   
ATOM   3696  C   SER P 235     -40.483-137.525 111.277  0.00 97.00      PROA   
ATOM   3697  O   SER P 235     -40.937-138.186 112.210  0.00 97.00      PROA   
ATOM   3698  N   GLY P 236     -39.882-136.340 111.517  0.00 97.00      PROA   
ATOM   3699  HN  GLY P 236     -39.476-135.786 110.793  0.00 97.00      PROA   
ATOM   3700  CA  GLY P 236     -39.782-135.892 112.889  0.00 97.00      PROA   
ATOM   3701  HA1 GLY P 236     -39.268-136.656 113.457  0.00 97.00      PROA   
ATOM   3702  HA2 GLY P 236     -40.780-135.680 113.249  0.00 97.00      PROA   
ATOM   3703  C   GLY P 236     -38.996-134.634 113.022  0.00 97.00      PROA   
ATOM   3704  O   GLY P 236     -39.067-133.742 112.187  0.00 97.00      PROA   
ATOM   3705  N   LEU P 237     -38.231-134.537 114.128  0.00 97.00      PROA   
ATOM   3706  HN  LEU P 237     -38.152-135.298 114.765  0.00 97.00      PROA   
ATOM   3707  CA  LEU P 237     -37.536-133.343 114.525  0.00 97.00      PROA   
ATOM   3708  HA  LEU P 237     -37.769-132.531 113.850  0.00 97.00      PROA   
ATOM   3709  CB  LEU P 237     -37.903-132.928 115.967  0.00 97.00      PROA   
ATOM   3710  HB1 LEU P 237     -37.342-132.008 116.216  0.00 97.00      PROA   
ATOM   3711  HB2 LEU P 237     -37.591-133.725 116.678  0.00 97.00      PROA   
ATOM   3712  CG  LEU P 237     -39.392-132.606 116.233  0.00 97.00      PROA   
ATOM   3713  HG  LEU P 237     -40.010-133.504 115.999  0.00 97.00      PROA   
ATOM   3714  CD1 LEU P 237     -39.585-132.271 117.723  0.00 97.00      PROA   
ATOM   3715 HD11 LEU P 237     -38.956-131.396 117.994  0.00 97.00      PROA   
ATOM   3716 HD12 LEU P 237     -39.269-133.126 118.356  0.00 97.00      PROA   
ATOM   3717 HD13 LEU P 237     -40.646-132.030 117.942  0.00 97.00      PROA   
ATOM   3718  CD2 LEU P 237     -39.882-131.441 115.359  0.00 97.00      PROA   
ATOM   3719 HD21 LEU P 237     -39.815-131.711 114.288  0.00 97.00      PROA   
ATOM   3720 HD22 LEU P 237     -39.255-130.542 115.541  0.00 97.00      PROA   
ATOM   3721 HD23 LEU P 237     -40.937-131.188 115.590  0.00 97.00      PROA   
ATOM   3722  C   LEU P 237     -36.051-133.603 114.431  0.00 97.00      PROA   
ATOM   3723  O   LEU P 237     -35.572-134.682 114.766  0.00 97.00      PROA   
ATOM   3724  N   TYR P 238     -35.302-132.611 113.903  0.00 97.00      PROA   
ATOM   3725  HN  TYR P 238     -35.746-131.766 113.608  0.00 97.00      PROA   
ATOM   3726  CA  TYR P 238     -33.892-132.703 113.590  0.00 97.00      PROA   
ATOM   3727  HA  TYR P 238     -33.480-133.609 114.015  0.00 97.00      PROA   
ATOM   3728  CB  TYR P 238     -33.634-132.652 112.061  0.00 97.00      PROA   
ATOM   3729  HB1 TYR P 238     -32.558-132.497 111.832  0.00 97.00      PROA   
ATOM   3730  HB2 TYR P 238     -34.213-131.820 111.602  0.00 97.00      PROA   
ATOM   3731  CG  TYR P 238     -34.067-133.939 111.419  0.00 97.00      PROA   
ATOM   3732  CD1 TYR P 238     -35.418-134.180 111.104  0.00 97.00      PROA   
ATOM   3733  HD1 TYR P 238     -36.163-133.434 111.339  0.00 97.00      PROA   
ATOM   3734  CE1 TYR P 238     -35.804-135.377 110.489  0.00 97.00      PROA   
ATOM   3735  HE1 TYR P 238     -36.844-135.553 110.254  0.00 97.00      PROA   
ATOM   3736  CZ  TYR P 238     -34.832-136.328 110.158  0.00 97.00      PROA   
ATOM   3737  OH  TYR P 238     -35.185-137.536 109.536  0.00 97.00      PROA   
ATOM   3738  HH  TYR P 238     -36.133-137.661 109.649  0.00 97.00      PROA   
ATOM   3739  CD2 TYR P 238     -33.106-134.908 111.081  0.00 97.00      PROA   
ATOM   3740  HD2 TYR P 238     -32.064-134.734 111.305  0.00 97.00      PROA   
ATOM   3741  CE2 TYR P 238     -33.488-136.094 110.449  0.00 97.00      PROA   
ATOM   3742  HE2 TYR P 238     -32.746-136.840 110.199  0.00 97.00      PROA   
ATOM   3743  C   TYR P 238     -33.145-131.542 114.193  0.00 97.00      PROA   
ATOM   3744  O   TYR P 238     -33.586-130.402 114.109  0.00 97.00      PROA   
ATOM   3745  N   TRP P 239     -31.959-131.793 114.790  0.00 97.00      PROA   
ATOM   3746  HN  TRP P 239     -31.614-132.721 114.903  0.00 97.00      PROA   
ATOM   3747  CA  TRP P 239     -31.125-130.714 115.277  0.00 97.00      PROA   
ATOM   3748  HA  TRP P 239     -31.310-129.833 114.676  0.00 97.00      PROA   
ATOM   3749  CB  TRP P 239     -31.401-130.338 116.763  0.00 97.00      PROA   
ATOM   3750  HB1 TRP P 239     -32.460-130.009 116.811  0.00 97.00      PROA   
ATOM   3751  HB2 TRP P 239     -30.793-129.455 117.051  0.00 97.00      PROA   
ATOM   3752  CG  TRP P 239     -31.228-131.413 117.793  0.00 97.00      PROA   
ATOM   3753  CD1 TRP P 239     -32.141-132.394 118.073  0.00 97.00      PROA   
ATOM   3754  HD1 TRP P 239     -33.062-132.530 117.534  0.00 97.00      PROA   
ATOM   3755  NE1 TRP P 239     -31.721-133.134 119.143  0.00 97.00      PROA   
ATOM   3756  HE1 TRP P 239     -32.233-133.840 119.583  0.00 97.00      PROA   
ATOM   3757  CE2 TRP P 239     -30.517-132.662 119.574  0.00 97.00      PROA   
ATOM   3758  CD2 TRP P 239     -30.166-131.569 118.747  0.00 97.00      PROA   
ATOM   3759  CE3 TRP P 239     -28.977-130.881 118.984  0.00 97.00      PROA   
ATOM   3760  HE3 TRP P 239     -28.689-130.038 118.374  0.00 97.00      PROA   
ATOM   3761  CZ3 TRP P 239     -28.146-131.326 120.014  0.00 97.00      PROA   
ATOM   3762  HZ3 TRP P 239     -27.197-130.840 120.182  0.00 97.00      PROA   
ATOM   3763  CZ2 TRP P 239     -29.697-133.092 120.607  0.00 97.00      PROA   
ATOM   3764  HZ2 TRP P 239     -29.963-133.943 121.214  0.00 97.00      PROA   
ATOM   3765  CH2 TRP P 239     -28.497-132.411 120.812  0.00 97.00      PROA   
ATOM   3766  HH2 TRP P 239     -27.814-132.748 121.580  0.00 97.00      PROA   
ATOM   3767  C   TRP P 239     -29.675-131.057 115.063  0.00 97.00      PROA   
ATOM   3768  O   TRP P 239     -29.302-132.215 114.889  0.00 97.00      PROA   
ATOM   3769  N   CYS P 240     -28.825-130.007 115.051  0.00 97.00      PROA   
ATOM   3770  HN  CYS P 240     -29.190-129.083 115.150  0.00 97.00      PROA   
ATOM   3771  CA  CYS P 240     -27.392-130.116 114.884  0.00 97.00      PROA   
ATOM   3772  HA  CYS P 240     -27.114-131.148 115.029  0.00 97.00      PROA   
ATOM   3773  CB  CYS P 240     -26.907-129.666 113.475  0.00 97.00      PROA   
ATOM   3774  HB1 CYS P 240     -27.286-130.425 112.757  0.00 97.00      PROA   
ATOM   3775  HB2 CYS P 240     -25.798-129.697 113.416  0.00 97.00      PROA   
ATOM   3776  SG  CYS P 240     -27.545-128.034 112.962  0.00 97.00      PROA   
ATOM   3777  C   CYS P 240     -26.681-129.330 115.964  0.00 97.00      PROA   
ATOM   3778  O   CYS P 240     -27.215-128.407 116.569  0.00 97.00      PROA   
ATOM   3779  N   GLU P 241     -25.427-129.718 116.262  0.00 97.00      PROA   
ATOM   3780  HN  GLU P 241     -25.010-130.491 115.793  0.00 97.00      PROA   
ATOM   3781  CA  GLU P 241     -24.661-129.150 117.347  0.00 97.00      PROA   
ATOM   3782  HA  GLU P 241     -25.198-128.321 117.788  0.00 97.00      PROA   
ATOM   3783  CB  GLU P 241     -24.470-130.203 118.459  0.00 97.00      PROA   
ATOM   3784  HB1 GLU P 241     -24.079-131.139 118.007  0.00 97.00      PROA   
ATOM   3785  HB2 GLU P 241     -25.500-130.421 118.825  0.00 97.00      PROA   
ATOM   3786  CG  GLU P 241     -23.553-129.797 119.628  0.00 97.00      PROA   
ATOM   3787  HG1 GLU P 241     -23.757-128.747 119.928  0.00 97.00      PROA   
ATOM   3788  HG2 GLU P 241     -22.485-129.892 119.340  0.00 97.00      PROA   
ATOM   3789  CD  GLU P 241     -23.797-130.661 120.856  0.00 97.00      PROA   
ATOM   3790  OE1 GLU P 241     -24.650-131.581 120.798  0.00 97.00      PROA   
ATOM   3791  OE2 GLU P 241     -23.156-130.366 121.898  0.00 97.00      PROA   
ATOM   3792  C   GLU P 241     -23.358-128.583 116.839  0.00 97.00      PROA   
ATOM   3793  O   GLU P 241     -22.747-129.121 115.918  0.00 97.00      PROA   
ATOM   3794  N   ALA P 242     -22.926-127.438 117.423  0.00 97.00      PROA   
ATOM   3795  HN  ALA P 242     -23.455-126.999 118.144  0.00 97.00      PROA   
ATOM   3796  CA  ALA P 242     -21.720-126.750 117.026  0.00 97.00      PROA   
ATOM   3797  HA  ALA P 242     -21.034-127.457 116.578  0.00 97.00      PROA   
ATOM   3798  CB  ALA P 242     -22.026-125.614 116.033  0.00 97.00      PROA   
ATOM   3799  HB1 ALA P 242     -22.718-124.874 116.490  0.00 97.00      PROA   
ATOM   3800  HB2 ALA P 242     -22.519-126.033 115.128  0.00 97.00      PROA   
ATOM   3801  HB3 ALA P 242     -21.099-125.094 115.714  0.00 97.00      PROA   
ATOM   3802  C   ALA P 242     -21.056-126.179 118.260  0.00 97.00      PROA   
ATOM   3803  O   ALA P 242     -21.717-125.719 119.187  0.00 97.00      PROA   
ATOM   3804  N   ALA P 243     -19.703-126.229 118.310  0.00 97.00      PROA   
ATOM   3805  HN  ALA P 243     -19.168-126.612 117.563  0.00 97.00      PROA   
ATOM   3806  CA  ALA P 243     -18.964-125.894 119.502  0.00 97.00      PROA   
ATOM   3807  HA  ALA P 243     -19.451-125.073 120.011  0.00 97.00      PROA   
ATOM   3808  CB  ALA P 243     -18.864-127.124 120.433  0.00 97.00      PROA   
ATOM   3809  HB1 ALA P 243     -18.358-127.966 119.913  0.00 97.00      PROA   
ATOM   3810  HB2 ALA P 243     -19.883-127.465 120.717  0.00 97.00      PROA   
ATOM   3811  HB3 ALA P 243     -18.305-126.892 121.362  0.00 97.00      PROA   
ATOM   3812  C   ALA P 243     -17.561-125.450 119.141  0.00 97.00      PROA   
ATOM   3813  O   ALA P 243     -17.075-125.666 118.033  0.00 97.00      PROA   
ATOM   3814  N   THR P 244     -16.872-124.799 120.107  0.00 97.00      PROA   
ATOM   3815  HN  THR P 244     -17.338-124.548 120.956  0.00 97.00      PROA   
ATOM   3816  CA  THR P 244     -15.428-124.632 120.148  0.00 97.00      PROA   
ATOM   3817  HA  THR P 244     -15.097-124.202 119.212  0.00 97.00      PROA   
ATOM   3818  CB  THR P 244     -14.998-123.742 121.303  0.00 97.00      PROA   
ATOM   3819  HB  THR P 244     -13.895-123.738 121.404  0.00 97.00      PROA   
ATOM   3820  OG1 THR P 244     -15.566-124.220 122.509  0.00 97.00      PROA   
ATOM   3821  HG1 THR P 244     -15.478-125.176 122.469  0.00 97.00      PROA   
ATOM   3822  CG2 THR P 244     -15.441-122.282 121.106  0.00 97.00      PROA   
ATOM   3823 HG21 THR P 244     -16.539-122.208 120.970  0.00 97.00      PROA   
ATOM   3824 HG22 THR P 244     -14.939-121.840 120.222  0.00 97.00      PROA   
ATOM   3825 HG23 THR P 244     -15.159-121.686 122.002  0.00 97.00      PROA   
ATOM   3826  C   THR P 244     -14.735-125.982 120.337  0.00 97.00      PROA   
ATOM   3827  O   THR P 244     -15.208-126.816 121.105  0.00 97.00      PROA   
ATOM   3828  N   GLU P 245     -13.569-126.186 119.682  0.00 97.00      PROA   
ATOM   3829  HN  GLU P 245     -13.183-125.452 119.128  0.00 97.00      PROA   
ATOM   3830  CA  GLU P 245     -12.751-127.395 119.644  0.00 97.00      PROA   
ATOM   3831  HA  GLU P 245     -13.313-128.194 119.179  0.00 97.00      PROA   
ATOM   3832  CB  GLU P 245     -11.518-126.974 118.790  0.00 97.00      PROA   
ATOM   3833  HB1 GLU P 245     -10.830-126.369 119.418  0.00 97.00      PROA   
ATOM   3834  HB2 GLU P 245     -11.928-126.286 118.010  0.00 97.00      PROA   
ATOM   3835  CG  GLU P 245     -10.698-128.080 118.094  0.00 97.00      PROA   
ATOM   3836  HG1 GLU P 245     -11.236-129.045 118.163  0.00 97.00      PROA   
ATOM   3837  HG2 GLU P 245      -9.718-128.189 118.605  0.00 97.00      PROA   
ATOM   3838  CD  GLU P 245     -10.403-127.804 116.611  0.00 97.00      PROA   
ATOM   3839  OE1 GLU P 245     -10.424-126.628 116.170  0.00 97.00      PROA   
ATOM   3840  OE2 GLU P 245     -10.140-128.801 115.894  0.00 97.00      PROA   
ATOM   3841  C   GLU P 245     -12.324-127.822 121.050  0.00 97.00      PROA   
ATOM   3842  O   GLU P 245     -12.410-128.979 121.457  0.00 97.00      PROA   
ATOM   3843  N   ASP P 246     -11.923-126.813 121.829  0.00 97.00      PROA   
ATOM   3844  HN  ASP P 246     -11.812-125.920 121.393  0.00 97.00      PROA   
ATOM   3845  CA  ASP P 246     -11.509-126.759 123.207  0.00 97.00      PROA   
ATOM   3846  HA  ASP P 246     -10.773-127.535 123.371  0.00 97.00      PROA   
ATOM   3847  CB  ASP P 246     -10.835-125.357 123.407  0.00 97.00      PROA   
ATOM   3848  HB1 ASP P 246      -9.791-125.401 123.021  0.00 97.00      PROA   
ATOM   3849  HB2 ASP P 246     -10.781-125.076 124.476  0.00 97.00      PROA   
ATOM   3850  CG  ASP P 246     -11.550-124.245 122.616  0.00 97.00      PROA   
ATOM   3851  OD1 ASP P 246     -11.400-124.178 121.365  0.00 97.00      PROA   
ATOM   3852  OD2 ASP P 246     -12.313-123.480 123.250  0.00 97.00      PROA   
ATOM   3853  C   ASP P 246     -12.633-126.994 124.232  0.00 97.00      PROA   
ATOM   3854  O   ASP P 246     -12.358-127.255 125.403  0.00 97.00      PROA   
ATOM   3855  N   GLY P 247     -13.929-126.937 123.837  0.00 97.00      PROA   
ATOM   3856  HN  GLY P 247     -14.130-126.825 122.866  0.00 97.00      PROA   
ATOM   3857  CA  GLY P 247     -15.065-127.211 124.724  0.00 97.00      PROA   
ATOM   3858  HA1 GLY P 247     -14.843-128.090 125.316  0.00 97.00      PROA   
ATOM   3859  HA2 GLY P 247     -15.932-127.355 124.096  0.00 97.00      PROA   
ATOM   3860  C   GLY P 247     -15.408-126.097 125.684  0.00 97.00      PROA   
ATOM   3861  O   GLY P 247     -16.157-126.286 126.644  0.00 97.00      PROA   
ATOM   3862  N   ASN P 248     -14.878-124.885 125.438  0.00 97.00      PROA   
ATOM   3863  HN  ASN P 248     -14.216-124.778 124.700  0.00 97.00      PROA   
ATOM   3864  CA  ASN P 248     -15.255-123.675 126.137  0.00 97.00      PROA   
ATOM   3865  HA  ASN P 248     -15.147-123.857 127.196  0.00 97.00      PROA   
ATOM   3866  CB  ASN P 248     -14.333-122.512 125.698  0.00 97.00      PROA   
ATOM   3867  HB1 ASN P 248     -14.759-121.522 125.963  0.00 97.00      PROA   
ATOM   3868  HB2 ASN P 248     -14.175-122.547 124.599  0.00 97.00      PROA   
ATOM   3869  CG  ASN P 248     -13.014-122.657 126.465  0.00 97.00      PROA   
ATOM   3870  OD1 ASN P 248     -13.020-122.944 127.667  0.00 97.00      PROA   
ATOM   3871  ND2 ASN P 248     -11.861-122.504 125.765  0.00 97.00      PROA   
ATOM   3872 HD21 ASN P 248     -10.999-122.645 126.245  0.00 97.00      PROA   
ATOM   3873 HD22 ASN P 248     -11.903-122.540 124.763  0.00 97.00      PROA   
ATOM   3874  C   ASN P 248     -16.711-123.301 125.935  0.00 97.00      PROA   
ATOM   3875  O   ASN P 248     -17.415-122.993 126.895  0.00 97.00      PROA   
ATOM   3876  N   VAL P 249     -17.193-123.365 124.677  0.00 97.00      PROA   
ATOM   3877  HN  VAL P 249     -16.585-123.620 123.928  0.00 97.00      PROA   
ATOM   3878  CA  VAL P 249     -18.528-122.966 124.293  0.00 97.00      PROA   
ATOM   3879  HA  VAL P 249     -19.143-122.832 125.172  0.00 97.00      PROA   
ATOM   3880  CB  VAL P 249     -18.529-121.676 123.478  0.00 97.00      PROA   
ATOM   3881  HB  VAL P 249     -18.003-121.834 122.510  0.00 97.00      PROA   
ATOM   3882  CG1 VAL P 249     -19.977-121.224 123.183  0.00 97.00      PROA   
ATOM   3883 HG11 VAL P 249     -20.537-121.081 124.131  0.00 97.00      PROA   
ATOM   3884 HG12 VAL P 249     -20.520-121.960 122.555  0.00 97.00      PROA   
ATOM   3885 HG13 VAL P 249     -19.963-120.257 122.640  0.00 97.00      PROA   
ATOM   3886  CG2 VAL P 249     -17.760-120.578 124.244  0.00 97.00      PROA   
ATOM   3887 HG21 VAL P 249     -16.711-120.870 124.455  0.00 97.00      PROA   
ATOM   3888 HG22 VAL P 249     -18.269-120.349 125.203  0.00 97.00      PROA   
ATOM   3889 HG23 VAL P 249     -17.723-119.655 123.630  0.00 97.00      PROA   
ATOM   3890  C   VAL P 249     -19.131-124.062 123.445  0.00 97.00      PROA   
ATOM   3891  O   VAL P 249     -18.567-124.459 122.432  0.00 97.00      PROA   
ATOM   3892  N   LEU P 250     -20.330-124.553 123.823  0.00 97.00      PROA   
ATOM   3893  HN  LEU P 250     -20.768-124.254 124.665  0.00 97.00      PROA   
ATOM   3894  CA  LEU P 250     -21.130-125.416 122.983  0.00 97.00      PROA   
ATOM   3895  HA  LEU P 250     -20.701-125.428 121.991  0.00 97.00      PROA   
ATOM   3896  CB  LEU P 250     -21.238-126.912 123.411  0.00 97.00      PROA   
ATOM   3897  HB1 LEU P 250     -20.238-127.360 123.203  0.00 97.00      PROA   
ATOM   3898  HB2 LEU P 250     -21.957-127.424 122.735  0.00 97.00      PROA   
ATOM   3899  CG  LEU P 250     -21.587-127.311 124.877  0.00 97.00      PROA   
ATOM   3900  HG  LEU P 250     -21.503-128.428 124.883  0.00 97.00      PROA   
ATOM   3901  CD1 LEU P 250     -20.593-126.810 125.944  0.00 97.00      PROA   
ATOM   3902 HD11 LEU P 250     -20.730-125.724 126.123  0.00 97.00      PROA   
ATOM   3903 HD12 LEU P 250     -19.548-126.995 125.617  0.00 97.00      PROA   
ATOM   3904 HD13 LEU P 250     -20.770-127.340 126.904  0.00 97.00      PROA   
ATOM   3905  CD2 LEU P 250     -23.039-127.005 125.289  0.00 97.00      PROA   
ATOM   3906 HD21 LEU P 250     -23.744-127.338 124.499  0.00 97.00      PROA   
ATOM   3907 HD22 LEU P 250     -23.175-125.920 125.463  0.00 97.00      PROA   
ATOM   3908 HD23 LEU P 250     -23.285-127.533 126.234  0.00 97.00      PROA   
ATOM   3909  C   LEU P 250     -22.459-124.733 122.822  0.00 97.00      PROA   
ATOM   3910  O   LEU P 250     -23.029-124.205 123.774  0.00 97.00      PROA   
ATOM   3911  N   LYS P 251     -22.955-124.653 121.569  0.00 97.00      PROA   
ATOM   3912  HN  LYS P 251     -22.479-125.054 120.788  0.00 97.00      PROA   
ATOM   3913  CA  LYS P 251     -24.087-123.817 121.267  0.00 97.00      PROA   
ATOM   3914  HA  LYS P 251     -24.656-123.616 122.163  0.00 97.00      PROA   
ATOM   3915  CB  LYS P 251     -23.615-122.472 120.694  0.00 97.00      PROA   
ATOM   3916  HB1 LYS P 251     -23.138-122.585 119.697  0.00 97.00      PROA   
ATOM   3917  HB2 LYS P 251     -22.814-122.123 121.390  0.00 97.00      PROA   
ATOM   3918  CG  LYS P 251     -24.718-121.406 120.677  0.00 97.00      PROA   
ATOM   3919  HG1 LYS P 251     -25.630-121.792 121.186  0.00 97.00      PROA   
ATOM   3920  HG2 LYS P 251     -24.991-121.208 119.621  0.00 97.00      PROA   
ATOM   3921  CD  LYS P 251     -24.286-120.109 121.381  0.00 97.00      PROA   
ATOM   3922  HD1 LYS P 251     -24.092-120.342 122.453  0.00 97.00      PROA   
ATOM   3923  HD2 LYS P 251     -25.127-119.386 121.339  0.00 97.00      PROA   
ATOM   3924  CE  LYS P 251     -23.034-119.471 120.758  0.00 97.00      PROA   
ATOM   3925  HE1 LYS P 251     -23.229-119.258 119.688  0.00 97.00      PROA   
ATOM   3926  HE2 LYS P 251     -22.151-120.141 120.829  0.00 97.00      PROA   
ATOM   3927  NZ  LYS P 251     -22.678-118.198 121.433  0.00 97.00      PROA   
ATOM   3928  HZ1 LYS P 251     -22.616-118.328 122.460  0.00 97.00      PROA   
ATOM   3929  HZ2 LYS P 251     -23.387-117.461 121.225  0.00 97.00      PROA   
ATOM   3930  HZ3 LYS P 251     -21.745-117.870 121.124  0.00 97.00      PROA   
ATOM   3931  C   LYS P 251     -24.984-124.562 120.315  0.00 97.00      PROA   
ATOM   3932  O   LYS P 251     -24.908-124.440 119.094  0.00 97.00      PROA   
ATOM   3933  N   ARG P 252     -25.867-125.395 120.899  0.00 97.00      PROA   
ATOM   3934  HN  ARG P 252     -25.900-125.456 121.895  0.00 97.00      PROA   
ATOM   3935  CA  ARG P 252     -26.817-126.225 120.193  0.00 97.00      PROA   
ATOM   3936  HA  ARG P 252     -26.250-126.794 119.471  0.00 97.00      PROA   
ATOM   3937  CB  ARG P 252     -27.476-127.230 121.171  0.00 97.00      PROA   
ATOM   3938  HB1 ARG P 252     -28.318-127.754 120.667  0.00 97.00      PROA   
ATOM   3939  HB2 ARG P 252     -27.893-126.675 122.040  0.00 97.00      PROA   
ATOM   3940  CG  ARG P 252     -26.493-128.306 121.676  0.00 97.00      PROA   
ATOM   3941  HG1 ARG P 252     -25.616-127.836 122.176  0.00 97.00      PROA   
ATOM   3942  HG2 ARG P 252     -26.111-128.850 120.783  0.00 97.00      PROA   
ATOM   3943  CD  ARG P 252     -27.136-129.305 122.654  0.00 97.00      PROA   
ATOM   3944  HD1 ARG P 252     -28.089-129.691 122.239  0.00 97.00      PROA   
ATOM   3945  HD2 ARG P 252     -27.311-128.824 123.640  0.00 97.00      PROA   
ATOM   3946  NE  ARG P 252     -26.189-130.452 122.776  0.00 97.00      PROA   
ATOM   3947  HE  ARG P 252     -25.621-130.685 121.984  0.00 97.00      PROA   
ATOM   3948  CZ  ARG P 252     -25.765-131.025 123.916  0.00 97.00      PROA   
ATOM   3949  NH1 ARG P 252     -26.505-131.069 125.020  0.00 97.00      PROA   
ATOM   3950 HH11 ARG P 252     -27.457-130.806 124.918  0.00 97.00      PROA   
ATOM   3951 HH12 ARG P 252     -26.194-131.685 125.736  0.00 97.00      PROA   
ATOM   3952  NH2 ARG P 252     -24.546-131.592 123.887  0.00 97.00      PROA   
ATOM   3953 HH21 ARG P 252     -24.003-131.371 123.073  0.00 97.00      PROA   
ATOM   3954 HH22 ARG P 252     -24.097-131.874 124.726  0.00 97.00      PROA   
ATOM   3955  C   ARG P 252     -27.868-125.464 119.396  0.00 97.00      PROA   
ATOM   3956  O   ARG P 252     -28.339-124.408 119.816  0.00 97.00      PROA   
ATOM   3957  N   SER P 253     -28.277-125.997 118.213  0.00 97.00      PROA   
ATOM   3958  HN  SER P 253     -27.855-126.820 117.837  0.00 97.00      PROA   
ATOM   3959  CA  SER P 253     -29.438-125.477 117.504  0.00 97.00      PROA   
ATOM   3960  HA  SER P 253     -29.379-124.403 117.551  0.00 97.00      PROA   
ATOM   3961  CB  SER P 253     -29.488-125.803 115.985  0.00 97.00      PROA   
ATOM   3962  HB1 SER P 253     -28.626-125.319 115.480  0.00 97.00      PROA   
ATOM   3963  HB2 SER P 253     -30.419-125.396 115.537  0.00 97.00      PROA   
ATOM   3964  OG  SER P 253     -29.444-127.196 115.722  0.00 97.00      PROA   
ATOM   3965  HG1 SER P 253     -28.595-127.506 116.061  0.00 97.00      PROA   
ATOM   3966  C   SER P 253     -30.725-125.961 118.171  0.00 97.00      PROA   
ATOM   3967  O   SER P 253     -30.779-127.114 118.599  0.00 97.00      PROA   
ATOM   3968  N   PRO P 254     -31.783-125.160 118.292  0.00 97.00      PROA   
ATOM   3969  CD  PRO P 254     -31.696-123.697 118.319  0.00 97.00      PROA   
ATOM   3970  HD1 PRO P 254     -31.631-123.328 117.272  0.00 97.00      PROA   
ATOM   3971  HD2 PRO P 254     -30.817-123.347 118.906  0.00 97.00      PROA   
ATOM   3972  CA  PRO P 254     -33.159-125.628 118.486  0.00 97.00      PROA   
ATOM   3973  HA  PRO P 254     -33.186-126.133 119.440  0.00 97.00      PROA   
ATOM   3974  CB  PRO P 254     -33.987-124.328 118.475  0.00 97.00      PROA   
ATOM   3975  HB1 PRO P 254     -34.888-124.402 119.114  0.00 97.00      PROA   
ATOM   3976  HB2 PRO P 254     -34.293-124.068 117.437  0.00 97.00      PROA   
ATOM   3977  CG  PRO P 254     -33.005-123.256 118.968  0.00 97.00      PROA   
ATOM   3978  HG1 PRO P 254     -33.301-122.229 118.678  0.00 97.00      PROA   
ATOM   3979  HG2 PRO P 254     -32.907-123.316 120.075  0.00 97.00      PROA   
ATOM   3980  C   PRO P 254     -33.638-126.627 117.434  0.00 97.00      PROA   
ATOM   3981  O   PRO P 254     -33.199-126.536 116.288  0.00 97.00      PROA   
ATOM   3982  N   GLU P 255     -34.538-127.582 117.792  0.00 97.00      PROA   
ATOM   3983  HN  GLU P 255     -34.843-127.680 118.737  0.00 97.00      PROA   
ATOM   3984  CA  GLU P 255     -35.092-128.558 116.867  0.00 97.00      PROA   
ATOM   3985  HA  GLU P 255     -34.256-129.095 116.448  0.00 97.00      PROA   
ATOM   3986  CB  GLU P 255     -36.009-129.609 117.560  0.00 97.00      PROA   
ATOM   3987  HB1 GLU P 255     -36.380-130.276 116.754  0.00 97.00      PROA   
ATOM   3988  HB2 GLU P 255     -36.894-129.107 118.009  0.00 97.00      PROA   
ATOM   3989  CG  GLU P 255     -35.308-130.477 118.639  0.00 97.00      PROA   
ATOM   3990  HG1 GLU P 255     -35.537-130.081 119.651  0.00 97.00      PROA   
ATOM   3991  HG2 GLU P 255     -34.208-130.448 118.495  0.00 97.00      PROA   
ATOM   3992  CD  GLU P 255     -35.723-131.952 118.585  0.00 97.00      PROA   
ATOM   3993  OE1 GLU P 255     -36.343-132.445 119.564  0.00 97.00      PROA   
ATOM   3994  OE2 GLU P 255     -35.396-132.611 117.563  0.00 97.00      PROA   
ATOM   3995  C   GLU P 255     -35.855-127.959 115.686  0.00 97.00      PROA   
ATOM   3996  O   GLU P 255     -36.605-126.993 115.819  0.00 97.00      PROA   
ATOM   3997  N   LEU P 256     -35.666-128.560 114.489  0.00 97.00      PROA   
ATOM   3998  HN  LEU P 256     -35.007-129.306 114.409  0.00 97.00      PROA   
ATOM   3999  CA  LEU P 256     -36.263-128.141 113.241  0.00 97.00      PROA   
ATOM   4000  HA  LEU P 256     -36.933-127.314 113.424  0.00 97.00      PROA   
ATOM   4001  CB  LEU P 256     -35.130-127.724 112.262  0.00 97.00      PROA   
ATOM   4002  HB1 LEU P 256     -34.484-128.599 112.038  0.00 97.00      PROA   
ATOM   4003  HB2 LEU P 256     -34.499-126.999 112.829  0.00 97.00      PROA   
ATOM   4004  CG  LEU P 256     -35.519-127.015 110.939  0.00 97.00      PROA   
ATOM   4005  HG  LEU P 256     -34.589-126.508 110.579  0.00 97.00      PROA   
ATOM   4006  CD1 LEU P 256     -35.923-127.990 109.819  0.00 97.00      PROA   
ATOM   4007 HD11 LEU P 256     -36.888-128.477 110.052  0.00 97.00      PROA   
ATOM   4008 HD12 LEU P 256     -35.151-128.778 109.691  0.00 97.00      PROA   
ATOM   4009 HD13 LEU P 256     -36.038-127.445 108.858  0.00 97.00      PROA   
ATOM   4010  CD2 LEU P 256     -36.574-125.911 111.135  0.00 97.00      PROA   
ATOM   4011 HD21 LEU P 256     -36.243-125.198 111.919  0.00 97.00      PROA   
ATOM   4012 HD22 LEU P 256     -37.548-126.350 111.436  0.00 97.00      PROA   
ATOM   4013 HD23 LEU P 256     -36.721-125.353 110.186  0.00 97.00      PROA   
ATOM   4014  C   LEU P 256     -37.073-129.311 112.716  0.00 97.00      PROA   
ATOM   4015  O   LEU P 256     -36.602-130.441 112.685  0.00 97.00      PROA   
ATOM   4016  N   GLU P 257     -38.342-129.080 112.302  0.00 97.00      PROA   
ATOM   4017  HN  GLU P 257     -38.726-128.161 112.295  0.00 97.00      PROA   
ATOM   4018  CA  GLU P 257     -39.242-130.148 111.906  0.00 97.00      PROA   
ATOM   4019  HA  GLU P 257     -38.998-131.031 112.477  0.00 97.00      PROA   
ATOM   4020  CB  GLU P 257     -40.726-129.794 112.190  0.00 97.00      PROA   
ATOM   4021  HB1 GLU P 257     -41.056-128.943 111.558  0.00 97.00      PROA   
ATOM   4022  HB2 GLU P 257     -40.765-129.433 113.246  0.00 97.00      PROA   
ATOM   4023  CG  GLU P 257     -41.700-130.993 112.099  0.00 97.00      PROA   
ATOM   4024  HG1 GLU P 257     -42.378-130.972 112.980  0.00 97.00      PROA   
ATOM   4025  HG2 GLU P 257     -41.149-131.955 112.118  0.00 97.00      PROA   
ATOM   4026  CD  GLU P 257     -42.580-130.964 110.856  0.00 97.00      PROA   
ATOM   4027  OE1 GLU P 257     -42.034-131.130 109.745  0.00 97.00      PROA   
ATOM   4028  OE2 GLU P 257     -43.818-130.816 111.005  0.00 97.00      PROA   
ATOM   4029  C   GLU P 257     -39.073-130.488 110.442  0.00 97.00      PROA   
ATOM   4030  O   GLU P 257     -39.052-129.615 109.578  0.00 97.00      PROA   
ATOM   4031  N   LEU P 258     -38.956-131.802 110.145  0.00 97.00      PROA   
ATOM   4032  HN  LEU P 258     -38.945-132.477 110.881  0.00 97.00      PROA   
ATOM   4033  CA  LEU P 258     -38.876-132.327 108.801  0.00 97.00      PROA   
ATOM   4034  HA  LEU P 258     -39.323-131.614 108.124  0.00 97.00      PROA   
ATOM   4035  CB  LEU P 258     -37.428-132.628 108.331  0.00 97.00      PROA   
ATOM   4036  HB1 LEU P 258     -37.440-133.098 107.323  0.00 97.00      PROA   
ATOM   4037  HB2 LEU P 258     -36.977-133.354 109.036  0.00 97.00      PROA   
ATOM   4038  CG  LEU P 258     -36.496-131.393 108.265  0.00 97.00      PROA   
ATOM   4039  HG  LEU P 258     -36.578-130.840 109.229  0.00 97.00      PROA   
ATOM   4040  CD1 LEU P 258     -35.025-131.819 108.125  0.00 97.00      PROA   
ATOM   4041 HD11 LEU P 258     -34.877-132.362 107.168  0.00 97.00      PROA   
ATOM   4042 HD12 LEU P 258     -34.731-132.485 108.961  0.00 97.00      PROA   
ATOM   4043 HD13 LEU P 258     -34.368-130.924 108.137  0.00 97.00      PROA   
ATOM   4044  CD2 LEU P 258     -36.874-130.430 107.124  0.00 97.00      PROA   
ATOM   4045 HD21 LEU P 258     -37.912-130.060 107.245  0.00 97.00      PROA   
ATOM   4046 HD22 LEU P 258     -36.789-130.947 106.144  0.00 97.00      PROA   
ATOM   4047 HD23 LEU P 258     -36.189-129.556 107.121  0.00 97.00      PROA   
ATOM   4048  C   LEU P 258     -39.708-133.592 108.721  0.00 97.00      PROA   
ATOM   4049  O   LEU P 258     -39.195-134.708 108.666  0.00 97.00      PROA   
ATOM   4050  N   GLN P 259     -41.051-133.446 108.703  0.00 97.00      PROA   
ATOM   4051  HN  GLN P 259     -41.461-132.562 108.937  0.00 97.00      PROA   
ATOM   4052  CA  GLN P 259     -41.972-134.490 108.302  0.00 97.00      PROA   
ATOM   4053  HA  GLN P 259     -41.748-135.336 108.932  0.00 97.00      PROA   
ATOM   4054  CB  GLN P 259     -43.463-134.123 108.532  0.00 97.00      PROA   
ATOM   4055  HB1 GLN P 259     -44.118-134.787 107.923  0.00 97.00      PROA   
ATOM   4056  HB2 GLN P 259     -43.624-133.079 108.183  0.00 97.00      PROA   
ATOM   4057  CG  GLN P 259     -43.918-134.238 110.001  0.00 97.00      PROA   
ATOM   4058  HG1 GLN P 259     -43.352-133.534 110.643  0.00 97.00      PROA   
ATOM   4059  HG2 GLN P 259     -43.751-135.266 110.384  0.00 97.00      PROA   
ATOM   4060  CD  GLN P 259     -45.422-133.947 110.087  0.00 97.00      PROA   
ATOM   4061  OE1 GLN P 259     -46.253-134.835 109.869  0.00 97.00      PROA   
ATOM   4062  NE2 GLN P 259     -45.781-132.672 110.397  0.00 97.00      PROA   
ATOM   4063 HE21 GLN P 259     -46.747-132.442 110.468  0.00 97.00      PROA   
ATOM   4064 HE22 GLN P 259     -45.069-131.983 110.554  0.00 97.00      PROA   
ATOM   4065  C   GLN P 259     -41.770-134.954 106.871  0.00 97.00      PROA   
ATOM   4066  O   GLN P 259     -41.545-134.156 105.967  0.00 97.00      PROA   
ATOM   4067  N   VAL P 260     -41.838-136.286 106.651  0.00 97.00      PROA   
ATOM   4068  HN  VAL P 260     -42.000-136.916 107.403  0.00 97.00      PROA   
ATOM   4069  CA  VAL P 260     -41.647-136.907 105.359  0.00 97.00      PROA   
ATOM   4070  HA  VAL P 260     -41.689-136.156 104.588  0.00 97.00      PROA   
ATOM   4071  CB  VAL P 260     -40.319-137.652 105.253  0.00 97.00      PROA   
ATOM   4072  HB  VAL P 260     -40.291-138.452 106.022  0.00 97.00      PROA   
ATOM   4073  CG1 VAL P 260     -40.159-138.277 103.851  0.00 97.00      PROA   
ATOM   4074 HG11 VAL P 260     -40.249-137.498 103.064  0.00 97.00      PROA   
ATOM   4075 HG12 VAL P 260     -40.916-139.066 103.667  0.00 97.00      PROA   
ATOM   4076 HG13 VAL P 260     -39.157-138.744 103.764  0.00 97.00      PROA   
ATOM   4077  CG2 VAL P 260     -39.142-136.696 105.553  0.00 97.00      PROA   
ATOM   4078 HG21 VAL P 260     -39.171-136.337 106.601  0.00 97.00      PROA   
ATOM   4079 HG22 VAL P 260     -39.170-135.819 104.877  0.00 97.00      PROA   
ATOM   4080 HG23 VAL P 260     -38.177-137.226 105.404  0.00 97.00      PROA   
ATOM   4081  C   VAL P 260     -42.817-137.857 105.182  0.00 97.00      PROA   
ATOM   4082  O   VAL P 260     -43.128-138.638 106.078  0.00 97.00      PROA   
ATOM   4083  N   LEU P 261     -43.521-137.790 104.027  0.00 97.00      PROA   
ATOM   4084  HN  LEU P 261     -43.240-137.153 103.309  0.00 97.00      PROA   
ATOM   4085  CA  LEU P 261     -44.723-138.559 103.777  0.00 97.00      PROA   
ATOM   4086  HA  LEU P 261     -44.844-139.280 104.570  0.00 97.00      PROA   
ATOM   4087  CB  LEU P 261     -46.002-137.688 103.726  0.00 97.00      PROA   
ATOM   4088  HB1 LEU P 261     -46.870-138.306 103.405  0.00 97.00      PROA   
ATOM   4089  HB2 LEU P 261     -45.861-136.881 102.972  0.00 97.00      PROA   
ATOM   4090  CG  LEU P 261     -46.393-137.035 105.076  0.00 97.00      PROA   
ATOM   4091  HG  LEU P 261     -45.564-136.360 105.392  0.00 97.00      PROA   
ATOM   4092  CD1 LEU P 261     -47.663-136.184 104.905  0.00 97.00      PROA   
ATOM   4093 HD11 LEU P 261     -48.519-136.833 104.617  0.00 97.00      PROA   
ATOM   4094 HD12 LEU P 261     -47.516-135.422 104.112  0.00 97.00      PROA   
ATOM   4095 HD13 LEU P 261     -47.914-135.668 105.856  0.00 97.00      PROA   
ATOM   4096  CD2 LEU P 261     -46.608-138.065 106.200  0.00 97.00      PROA   
ATOM   4097 HD21 LEU P 261     -46.944-137.551 107.126  0.00 97.00      PROA   
ATOM   4098 HD22 LEU P 261     -45.669-138.606 106.431  0.00 97.00      PROA   
ATOM   4099 HD23 LEU P 261     -47.386-138.800 105.901  0.00 97.00      PROA   
ATOM   4100  C   LEU P 261     -44.628-139.382 102.513  0.00 97.00      PROA   
ATOM   4101  O   LEU P 261     -44.245-138.911 101.446  0.00 97.00      PROA   
ATOM   4102  N   GLY P 262     -45.008-140.671 102.638  0.00 97.00      PROA   
ATOM   4103  HN  GLY P 262     -45.358-141.002 103.509  0.00 97.00      PROA   
ATOM   4104  CA  GLY P 262     -45.026-141.648 101.579  0.00 97.00      PROA   
ATOM   4105  HA1 GLY P 262     -44.119-142.227 101.642  0.00 97.00      PROA   
ATOM   4106  HA2 GLY P 262     -45.188-141.169 100.623  0.00 97.00      PROA   
ATOM   4107  C   GLY P 262     -46.162-142.573 101.856  0.00 97.00      PROA   
ATOM   4108  O   GLY P 262     -46.678-142.640 102.969  0.00 97.00      PROA   
ATOM   4109  N   HSD P 263     -46.563-143.343 100.829  0.00 97.00      PROA   
ATOM   4110  HN  HSD P 263     -46.093-143.302  99.950  0.00 97.00      PROA   
ATOM   4111  CA  HSD P 263     -47.608-144.332 100.924  0.00 97.00      PROA   
ATOM   4112  HA  HSD P 263     -47.885-144.492 101.957  0.00 97.00      PROA   
ATOM   4113  CB  HSD P 263     -48.858-143.940 100.103  0.00 97.00      PROA   
ATOM   4114  HB1 HSD P 263     -49.588-144.777 100.076  0.00 97.00      PROA   
ATOM   4115  HB2 HSD P 263     -48.555-143.716  99.057  0.00 97.00      PROA   
ATOM   4116  ND1 HSD P 263     -50.687-142.721 101.419  0.00 97.00      PROA   
ATOM   4117  HD1 HSD P 263     -51.208-143.531 101.690  0.00 97.00      PROA   
ATOM   4118  CG  HSD P 263     -49.525-142.709 100.671  0.00 97.00      PROA   
ATOM   4119  CE1 HSD P 263     -51.006-141.427 101.674  0.00 97.00      PROA   
ATOM   4120  HE1 HSD P 263     -51.883-141.132 102.250  0.00 97.00      PROA   
ATOM   4121  NE2 HSD P 263     -50.144-140.587 101.137  0.00 97.00      PROA   
ATOM   4122  CD2 HSD P 263     -49.218-141.393 100.498  0.00 97.00      PROA   
ATOM   4123  HD2 HSD P 263     -48.395-140.938  99.960  0.00 97.00      PROA   
ATOM   4124  C   HSD P 263     -46.978-145.591 100.401  0.00 97.00      PROA   
ATOM   4125  O   HSD P 263     -46.247-145.546  99.414  0.00 97.00      PROA   
ATOM   4126  N   GLN P 264     -47.197-146.739 101.086  0.00 97.00      PROA   
ATOM   4127  HN  GLN P 264     -47.812-146.760 101.872  0.00 97.00      PROA   
ATOM   4128  CA  GLN P 264     -46.494-147.983 100.828  0.00 97.00      PROA   
ATOM   4129  HA  GLN P 264     -45.445-147.762 100.983  0.00 97.00      PROA   
ATOM   4130  CB  GLN P 264     -46.864-149.071 101.869  0.00 97.00      PROA   
ATOM   4131  HB1 GLN P 264     -46.514-150.071 101.531  0.00 97.00      PROA   
ATOM   4132  HB2 GLN P 264     -47.975-149.101 101.933  0.00 97.00      PROA   
ATOM   4133  CG  GLN P 264     -46.243-148.786 103.259  0.00 97.00      PROA   
ATOM   4134  HG1 GLN P 264     -46.274-147.697 103.475  0.00 97.00      PROA   
ATOM   4135  HG2 GLN P 264     -45.179-149.104 103.275  0.00 97.00      PROA   
ATOM   4136  CD  GLN P 264     -47.004-149.475 104.398  0.00 97.00      PROA   
ATOM   4137  OE1 GLN P 264     -47.546-148.808 105.286  0.00 97.00      PROA   
ATOM   4138  NE2 GLN P 264     -47.040-150.835 104.380  0.00 97.00      PROA   
ATOM   4139 HE21 GLN P 264     -47.538-151.299 105.110  0.00 97.00      PROA   
ATOM   4140 HE22 GLN P 264     -46.574-151.336 103.653  0.00 97.00      PROA   
ATOM   4141  C   GLN P 264     -46.594-148.508  99.404  0.00 97.00      PROA   
ATOM   4142  O   GLN P 264     -47.660-148.550  98.794  0.00 97.00      PROA   
ATOM   4143  N   GLN P 265     -45.426-148.887  98.846  0.00 97.00      PROA   
ATOM   4144  HN  GLN P 265     -44.591-148.878  99.394  0.00 97.00      PROA   
ATOM   4145  CA  GLN P 265     -45.206-149.108  97.439  0.00 97.00      PROA   
ATOM   4146  HA  GLN P 265     -46.042-148.673  96.916  0.00 97.00      PROA   
ATOM   4147  CB  GLN P 265     -43.917-148.388  96.930  0.00 97.00      PROA   
ATOM   4148  HB1 GLN P 265     -44.130-147.296  96.907  0.00 97.00      PROA   
ATOM   4149  HB2 GLN P 265     -43.718-148.695  95.879  0.00 97.00      PROA   
ATOM   4150  CG  GLN P 265     -42.613-148.614  97.747  0.00 97.00      PROA   
ATOM   4151  HG1 GLN P 265     -41.745-148.267  97.145  0.00 97.00      PROA   
ATOM   4152  HG2 GLN P 265     -42.476-149.699  97.934  0.00 97.00      PROA   
ATOM   4153  CD  GLN P 265     -42.589-147.897  99.110  0.00 97.00      PROA   
ATOM   4154  OE1 GLN P 265     -42.944-148.479 100.141  0.00 97.00      PROA   
ATOM   4155  NE2 GLN P 265     -42.151-146.608  99.121  0.00 97.00      PROA   
ATOM   4156 HE21 GLN P 265     -42.153-146.108  99.990  0.00 97.00      PROA   
ATOM   4157 HE22 GLN P 265     -41.838-146.171  98.281  0.00 97.00      PROA   
ATOM   4158  C   GLN P 265     -45.134-150.589  97.102  0.00 97.00      PROA   
ATOM   4159  O   GLN P 265     -44.754-151.391  97.956  0.00 97.00      PROA   
ATOM   4160  N   PRO P 266     -45.469-151.020  95.880  0.00 97.00      PROA   
ATOM   4161  CD  PRO P 266     -46.232-150.227  94.911  0.00 97.00      PROA   
ATOM   4162  HD1 PRO P 266     -45.576-149.418  94.521  0.00 97.00      PROA   
ATOM   4163  HD2 PRO P 266     -47.152-149.797  95.364  0.00 97.00      PROA   
ATOM   4164  CA  PRO P 266     -44.927-152.229  95.259  0.00 97.00      PROA   
ATOM   4165  HA  PRO P 266     -45.409-153.064  95.746  0.00 97.00      PROA   
ATOM   4166  CB  PRO P 266     -45.317-152.102  93.774  0.00 97.00      PROA   
ATOM   4167  HB1 PRO P 266     -45.499-153.085  93.298  0.00 97.00      PROA   
ATOM   4168  HB2 PRO P 266     -44.526-151.563  93.206  0.00 97.00      PROA   
ATOM   4169  CG  PRO P 266     -46.567-151.215  93.795  0.00 97.00      PROA   
ATOM   4170  HG1 PRO P 266     -46.755-150.716  92.823  0.00 97.00      PROA   
ATOM   4171  HG2 PRO P 266     -47.457-151.816  94.085  0.00 97.00      PROA   
ATOM   4172  C   PRO P 266     -43.426-152.424  95.437  0.00 97.00      PROA   
ATOM   4173  O   PRO P 266     -42.673-151.461  95.304  0.00 97.00      PROA   
ATOM   4174  N   THR P 267     -42.971-153.660  95.736  0.00 97.00      PROA   
ATOM   4175  HN  THR P 267     -43.607-154.392  95.973  0.00 97.00      PROA   
ATOM   4176  CA  THR P 267     -41.564-154.042  95.710  0.00 97.00      PROA   
ATOM   4177  HA  THR P 267     -41.062-153.318  96.338  0.00 97.00      PROA   
ATOM   4178  CB  THR P 267     -41.304-155.422  96.304  0.00 97.00      PROA   
ATOM   4179  HB  THR P 267     -41.382-156.221  95.535  0.00 97.00      PROA   
ATOM   4180  OG1 THR P 267     -42.260-155.732  97.308  0.00 97.00      PROA   
ATOM   4181  HG1 THR P 267     -42.193-155.022  97.951  0.00 97.00      PROA   
ATOM   4182  CG2 THR P 267     -39.905-155.470  96.945  0.00 97.00      PROA   
ATOM   4183 HG21 THR P 267     -39.822-154.709  97.751  0.00 97.00      PROA   
ATOM   4184 HG22 THR P 267     -39.117-155.271  96.191  0.00 97.00      PROA   
ATOM   4185 HG23 THR P 267     -39.725-156.472  97.389  0.00 97.00      PROA   
ATOM   4186  C   THR P 267     -40.894-153.945  94.336  0.00 97.00      PROA   
ATOM   4187  O   THR P 267     -39.765-153.454  94.306  0.00 97.00      PROA   
ATOM   4188  N   PRO P 268     -41.454-154.342  93.184  0.00 97.00      PROA   
ATOM   4189  CD  PRO P 268     -42.553-155.310  93.052  0.00 97.00      PROA   
ATOM   4190  HD1 PRO P 268     -43.438-155.016  93.651  0.00 97.00      PROA   
ATOM   4191  HD2 PRO P 268     -42.199-156.319  93.360  0.00 97.00      PROA   
ATOM   4192  CA  PRO P 268     -40.904-153.974  91.882  0.00 97.00      PROA   
ATOM   4193  HA  PRO P 268     -39.826-154.055  91.887  0.00 97.00      PROA   
ATOM   4194  CB  PRO P 268     -41.560-154.968  90.907  0.00 97.00      PROA   
ATOM   4195  HB1 PRO P 268     -40.936-155.889  90.859  0.00 97.00      PROA   
ATOM   4196  HB2 PRO P 268     -41.677-154.568  89.881  0.00 97.00      PROA   
ATOM   4197  CG  PRO P 268     -42.902-155.304  91.563  0.00 97.00      PROA   
ATOM   4198  HG1 PRO P 268     -43.620-154.478  91.361  0.00 97.00      PROA   
ATOM   4199  HG2 PRO P 268     -43.332-156.263  91.212  0.00 97.00      PROA   
ATOM   4200  C   PRO P 268     -41.265-152.544  91.519  0.00 97.00      PROA   
ATOM   4201  O   PRO P 268     -42.322-152.055  91.914  0.00 97.00      PROA   
ATOM   4202  N   VAL P 269     -40.368-151.873  90.763  0.00 97.00      PROA   
ATOM   4203  HN  VAL P 269     -39.534-152.296  90.423  0.00 97.00      PROA   
ATOM   4204  CA  VAL P 269     -40.533-150.557  90.208  0.00 97.00      PROA   
ATOM   4205  HA  VAL P 269     -41.581-150.398  89.994  0.00 97.00      PROA   
ATOM   4206  CB  VAL P 269     -40.014-149.457  91.141  0.00 97.00      PROA   
ATOM   4207  HB  VAL P 269     -40.546-149.565  92.117  0.00 97.00      PROA   
ATOM   4208  CG1 VAL P 269     -38.501-149.610  91.401  0.00 97.00      PROA   
ATOM   4209 HG11 VAL P 269     -37.939-149.514  90.449  0.00 97.00      PROA   
ATOM   4210 HG12 VAL P 269     -38.272-150.598  91.851  0.00 97.00      PROA   
ATOM   4211 HG13 VAL P 269     -38.145-148.817  92.093  0.00 97.00      PROA   
ATOM   4212  CG2 VAL P 269     -40.351-148.065  90.571  0.00 97.00      PROA   
ATOM   4213 HG21 VAL P 269     -41.442-147.971  90.393  0.00 97.00      PROA   
ATOM   4214 HG22 VAL P 269     -39.820-147.912  89.609  0.00 97.00      PROA   
ATOM   4215 HG23 VAL P 269     -40.029-147.267  91.274  0.00 97.00      PROA   
ATOM   4216  C   VAL P 269     -39.780-150.618  88.855  0.00 97.00      PROA   
ATOM   4217  OT1 VAL P 269     -38.896-151.506  88.698  0.00 97.00      PROA   
ATOM   4218  OT2 VAL P 269     -40.099-149.801  87.951  0.00 97.00      PROA   
END
