# Supplementary material for: The solution structure of the unbound IgG Fc receptor CD64 resembles its crystal structure: Implications for function
Source: PLoS One. 2023 Sep 21;18(9):e0288351. doi: 10.1371/journal.pone.0288351 (PMC10513344; doi:10.1371/journal.pone.0288351)
Supplement: S1 File — (ZIP) [file pone.0288351.s003.zip › CD64V03 E11/Top100/EM_done_ready_for_EM_top100_0p11_E11.dcd_252129.pdb.pdb]

REMARK  FINAL COORDINATES WRITTEN BY NAMD AT TIMESTEP 2000
ATOM      1  N   LYS P   1      -8.294 -75.524  69.282  0.00 97.00      PROA   
ATOM      2  HT1 LYS P   1      -8.322 -74.591  69.744  0.00 97.00      PROA   
ATOM      3  HT2 LYS P   1      -8.680 -75.388  68.322  0.00 97.00      PROA   
ATOM      4  HT3 LYS P   1      -7.307 -75.841  69.226  0.00 97.00      PROA   
ATOM      5  CA  LYS P   1      -9.128 -76.475  70.056  0.00 97.00      PROA   
ATOM      6  HA  LYS P   1     -10.024 -75.948  70.346  0.00 97.00      PROA   
ATOM      7  CB  LYS P   1      -9.535 -77.709  69.197  0.00 97.00      PROA   
ATOM      8  HB1 LYS P   1      -9.938 -78.493  69.876  0.00 97.00      PROA   
ATOM      9  HB2 LYS P   1      -8.648 -78.146  68.692  0.00 97.00      PROA   
ATOM     10  CG  LYS P   1     -10.631 -77.410  68.150  0.00 97.00      PROA   
ATOM     11  HG1 LYS P   1     -10.172 -76.836  67.314  0.00 97.00      PROA   
ATOM     12  HG2 LYS P   1     -11.419 -76.764  68.599  0.00 97.00      PROA   
ATOM     13  CD  LYS P   1     -11.304 -78.664  67.552  0.00 97.00      PROA   
ATOM     14  HD1 LYS P   1     -10.512 -79.344  67.166  0.00 97.00      PROA   
ATOM     15  HD2 LYS P   1     -11.917 -78.333  66.683  0.00 97.00      PROA   
ATOM     16  CE  LYS P   1     -12.202 -79.424  68.545  0.00 97.00      PROA   
ATOM     17  HE1 LYS P   1     -12.953 -78.734  68.986  0.00 97.00      PROA   
ATOM     18  HE2 LYS P   1     -11.598 -79.871  69.362  0.00 97.00      PROA   
ATOM     19  NZ  LYS P   1     -12.940 -80.529  67.879  0.00 97.00      PROA   
ATOM     20  HZ1 LYS P   1     -12.267 -81.192  67.445  0.00 97.00      PROA   
ATOM     21  HZ2 LYS P   1     -13.564 -80.141  67.142  0.00 97.00      PROA   
ATOM     22  HZ3 LYS P   1     -13.516 -81.035  68.582  0.00 97.00      PROA   
ATOM     23  C   LYS P   1      -8.431 -76.884  71.325  0.00 97.00      PROA   
ATOM     24  O   LYS P   1      -7.242 -76.628  71.506  0.00 97.00      PROA   
ATOM     25  N   ALA P   2      -9.173 -77.537  72.243  0.00 97.00      PROA   
ATOM     26  HN  ALA P   2     -10.150 -77.703  72.144  0.00 97.00      PROA   
ATOM     27  CA  ALA P   2      -8.652 -78.121  73.442  0.00 97.00      PROA   
ATOM     28  HA  ALA P   2      -7.717 -78.626  73.234  0.00 97.00      PROA   
ATOM     29  CB  ALA P   2      -8.500 -77.086  74.577  0.00 97.00      PROA   
ATOM     30  HB1 ALA P   2      -9.465 -76.569  74.763  0.00 97.00      PROA   
ATOM     31  HB2 ALA P   2      -7.751 -76.316  74.289  0.00 97.00      PROA   
ATOM     32  HB3 ALA P   2      -8.163 -77.564  75.519  0.00 97.00      PROA   
ATOM     33  C   ALA P   2      -9.704 -79.147  73.778  0.00 97.00      PROA   
ATOM     34  O   ALA P   2     -10.723 -79.219  73.090  0.00 97.00      PROA   
ATOM     35  N   VAL P   3      -9.464 -79.972  74.826  0.00 97.00      PROA   
ATOM     36  HN  VAL P   3      -8.589 -79.956  75.300  0.00 97.00      PROA   
ATOM     37  CA  VAL P   3     -10.462 -80.790  75.487  0.00 97.00      PROA   
ATOM     38  HA  VAL P   3     -11.411 -80.276  75.444  0.00 97.00      PROA   
ATOM     39  CB  VAL P   3     -10.633 -82.231  74.978  0.00 97.00      PROA   
ATOM     40  HB  VAL P   3     -11.370 -82.750  75.636  0.00 97.00      PROA   
ATOM     41  CG1 VAL P   3     -11.231 -82.237  73.557  0.00 97.00      PROA   
ATOM     42 HG11 VAL P   3     -10.498 -81.832  72.828  0.00 97.00      PROA   
ATOM     43 HG12 VAL P   3     -12.154 -81.622  73.523  0.00 97.00      PROA   
ATOM     44 HG13 VAL P   3     -11.483 -83.276  73.255  0.00 97.00      PROA   
ATOM     45  CG2 VAL P   3      -9.307 -83.020  75.015  0.00 97.00      PROA   
ATOM     46 HG21 VAL P   3      -8.938 -83.138  76.053  0.00 97.00      PROA   
ATOM     47 HG22 VAL P   3      -8.526 -82.506  74.417  0.00 97.00      PROA   
ATOM     48 HG23 VAL P   3      -9.456 -84.033  74.586  0.00 97.00      PROA   
ATOM     49  C   VAL P   3     -10.007 -80.801  76.930  0.00 97.00      PROA   
ATOM     50  O   VAL P   3      -8.810 -80.707  77.201  0.00 97.00      PROA   
ATOM     51  N   ILE P   4     -10.951 -80.874  77.903  0.00 97.00      PROA   
ATOM     52  HN  ILE P   4     -11.925 -80.862  77.682  0.00 97.00      PROA   
ATOM     53  CA  ILE P   4     -10.612 -80.780  79.317  0.00 97.00      PROA   
ATOM     54  HA  ILE P   4      -9.597 -80.422  79.408  0.00 97.00      PROA   
ATOM     55  CB  ILE P   4     -11.470 -79.757  80.064  0.00 97.00      PROA   
ATOM     56  HB  ILE P   4     -12.541 -80.053  79.986  0.00 97.00      PROA   
ATOM     57  CG2 ILE P   4     -11.046 -79.709  81.553  0.00 97.00      PROA   
ATOM     58 HG21 ILE P   4      -9.944 -79.587  81.630  0.00 97.00      PROA   
ATOM     59 HG22 ILE P   4     -11.348 -80.632  82.089  0.00 97.00      PROA   
ATOM     60 HG23 ILE P   4     -11.516 -78.852  82.073  0.00 97.00      PROA   
ATOM     61  CG1 ILE P   4     -11.321 -78.354  79.422  0.00 97.00      PROA   
ATOM     62 HG11 ILE P   4     -11.386 -78.412  78.315  0.00 97.00      PROA   
ATOM     63 HG12 ILE P   4     -10.310 -77.981  79.682  0.00 97.00      PROA   
ATOM     64  CD  ILE P   4     -12.372 -77.338  79.877  0.00 97.00      PROA   
ATOM     65  HD1 ILE P   4     -12.467 -77.302  80.981  0.00 97.00      PROA   
ATOM     66  HD2 ILE P   4     -13.362 -77.597  79.446  0.00 97.00      PROA   
ATOM     67  HD3 ILE P   4     -12.090 -76.325  79.524  0.00 97.00      PROA   
ATOM     68  C   ILE P   4     -10.668 -82.142  80.002  0.00 97.00      PROA   
ATOM     69  O   ILE P   4     -11.621 -82.903  79.856  0.00 97.00      PROA   
ATOM     70  N   LYS P   5      -9.620 -82.471  80.797  0.00 97.00      PROA   
ATOM     71  HN  LYS P   5      -8.811 -81.883  80.813  0.00 97.00      PROA   
ATOM     72  CA  LYS P   5      -9.576 -83.665  81.619  0.00 97.00      PROA   
ATOM     73  HA  LYS P   5     -10.454 -84.270  81.444  0.00 97.00      PROA   
ATOM     74  CB  LYS P   5      -8.310 -84.515  81.344  0.00 97.00      PROA   
ATOM     75  HB1 LYS P   5      -8.332 -85.435  81.970  0.00 97.00      PROA   
ATOM     76  HB2 LYS P   5      -7.403 -83.933  81.625  0.00 97.00      PROA   
ATOM     77  CG  LYS P   5      -8.131 -84.931  79.873  0.00 97.00      PROA   
ATOM     78  HG1 LYS P   5      -7.160 -85.472  79.804  0.00 97.00      PROA   
ATOM     79  HG2 LYS P   5      -8.045 -84.018  79.242  0.00 97.00      PROA   
ATOM     80  CD  LYS P   5      -9.256 -85.827  79.323  0.00 97.00      PROA   
ATOM     81  HD1 LYS P   5     -10.235 -85.330  79.498  0.00 97.00      PROA   
ATOM     82  HD2 LYS P   5      -9.263 -86.789  79.881  0.00 97.00      PROA   
ATOM     83  CE  LYS P   5      -9.151 -86.094  77.815  0.00 97.00      PROA   
ATOM     84  HE1 LYS P   5      -9.222 -85.127  77.266  0.00 97.00      PROA   
ATOM     85  HE2 LYS P   5      -9.951 -86.772  77.458  0.00 97.00      PROA   
ATOM     86  NZ  LYS P   5      -7.853 -86.697  77.474  0.00 97.00      PROA   
ATOM     87  HZ1 LYS P   5      -7.739 -87.698  77.706  0.00 97.00      PROA   
ATOM     88  HZ2 LYS P   5      -7.105 -86.136  77.944  0.00 97.00      PROA   
ATOM     89  HZ3 LYS P   5      -7.649 -86.516  76.467  0.00 97.00      PROA   
ATOM     90  C   LYS P   5      -9.557 -83.295  83.088  0.00 97.00      PROA   
ATOM     91  O   LYS P   5      -8.595 -82.725  83.588  0.00 97.00      PROA   
ATOM     92  N   LEU P   6     -10.614 -83.659  83.848  0.00 97.00      PROA   
ATOM     93  HN  LEU P   6     -11.430 -84.066  83.445  0.00 97.00      PROA   
ATOM     94  CA  LEU P   6     -10.620 -83.558  85.295  0.00 97.00      PROA   
ATOM     95  HA  LEU P   6     -10.160 -82.620  85.578  0.00 97.00      PROA   
ATOM     96  CB  LEU P   6     -12.057 -83.579  85.880  0.00 97.00      PROA   
ATOM     97  HB1 LEU P   6     -11.985 -83.332  86.962  0.00 97.00      PROA   
ATOM     98  HB2 LEU P   6     -12.501 -84.595  85.796  0.00 97.00      PROA   
ATOM     99  CG  LEU P   6     -13.056 -82.584  85.231  0.00 97.00      PROA   
ATOM    100  HG  LEU P   6     -12.483 -81.710  84.845  0.00 97.00      PROA   
ATOM    101  CD1 LEU P   6     -13.852 -83.203  84.064  0.00 97.00      PROA   
ATOM    102 HD11 LEU P   6     -14.402 -84.101  84.416  0.00 97.00      PROA   
ATOM    103 HD12 LEU P   6     -13.189 -83.497  83.227  0.00 97.00      PROA   
ATOM    104 HD13 LEU P   6     -14.593 -82.472  83.677  0.00 97.00      PROA   
ATOM    105  CD2 LEU P   6     -14.047 -82.056  86.283  0.00 97.00      PROA   
ATOM    106 HD21 LEU P   6     -13.511 -81.538  87.104  0.00 97.00      PROA   
ATOM    107 HD22 LEU P   6     -14.627 -82.898  86.715  0.00 97.00      PROA   
ATOM    108 HD23 LEU P   6     -14.758 -81.343  85.815  0.00 97.00      PROA   
ATOM    109  C   LEU P   6      -9.800 -84.704  85.880  0.00 97.00      PROA   
ATOM    110  O   LEU P   6     -10.045 -85.867  85.570  0.00 97.00      PROA   
ATOM    111  N   GLN P   7      -8.764 -84.407  86.703  0.00 97.00      PROA   
ATOM    112  HN  GLN P   7      -8.534 -83.456  86.914  0.00 97.00      PROA   
ATOM    113  CA  GLN P   7      -7.889 -85.417  87.286  0.00 97.00      PROA   
ATOM    114  HA  GLN P   7      -7.562 -86.028  86.455  0.00 97.00      PROA   
ATOM    115  CB  GLN P   7      -6.590 -84.770  87.840  0.00 97.00      PROA   
ATOM    116  HB1 GLN P   7      -6.884 -83.882  88.440  0.00 97.00      PROA   
ATOM    117  HB2 GLN P   7      -6.029 -84.392  86.956  0.00 97.00      PROA   
ATOM    118  CG  GLN P   7      -5.679 -85.673  88.701  0.00 97.00      PROA   
ATOM    119  HG1 GLN P   7      -5.436 -86.599  88.138  0.00 97.00      PROA   
ATOM    120  HG2 GLN P   7      -6.186 -85.951  89.649  0.00 97.00      PROA   
ATOM    121  CD  GLN P   7      -4.359 -84.947  88.988  0.00 97.00      PROA   
ATOM    122  OE1 GLN P   7      -3.718 -84.427  88.070  0.00 97.00      PROA   
ATOM    123  NE2 GLN P   7      -3.925 -84.898  90.277  0.00 97.00      PROA   
ATOM    124 HE21 GLN P   7      -3.072 -84.409  90.456  0.00 97.00      PROA   
ATOM    125 HE22 GLN P   7      -4.446 -85.333  91.009  0.00 97.00      PROA   
ATOM    126  C   GLN P   7      -8.540 -86.422  88.235  0.00 97.00      PROA   
ATOM    127  O   GLN P   7      -8.348 -87.621  88.032  0.00 97.00      PROA   
ATOM    128  N   PRO P   8      -9.363 -86.065  89.219  0.00 97.00      PROA   
ATOM    129  CD  PRO P   8      -9.278 -84.814  89.963  0.00 97.00      PROA   
ATOM    130  HD1 PRO P   8      -9.836 -84.043  89.393  0.00 97.00      PROA   
ATOM    131  HD2 PRO P   8      -8.228 -84.492  90.131  0.00 97.00      PROA   
ATOM    132  CA  PRO P   8     -10.528 -86.850  89.611  0.00 97.00      PROA   
ATOM    133  HA  PRO P   8     -10.224 -87.869  89.792  0.00 97.00      PROA   
ATOM    134  CB  PRO P   8     -11.049 -86.160  90.894  0.00 97.00      PROA   
ATOM    135  HB1 PRO P   8     -11.205 -86.898  91.709  0.00 97.00      PROA   
ATOM    136  HB2 PRO P   8     -12.004 -85.615  90.727  0.00 97.00      PROA   
ATOM    137  CG  PRO P   8      -9.968 -85.139  91.287  0.00 97.00      PROA   
ATOM    138  HG1 PRO P   8     -10.399 -84.248  91.782  0.00 97.00      PROA   
ATOM    139  HG2 PRO P   8      -9.238 -85.619  91.976  0.00 97.00      PROA   
ATOM    140  C   PRO P   8     -11.559 -86.784  88.486  0.00 97.00      PROA   
ATOM    141  O   PRO P   8     -11.906 -85.646  88.179  0.00 97.00      PROA   
ATOM    142  N   PRO P   9     -12.079 -87.835  87.848  0.00 97.00      PROA   
ATOM    143  CD  PRO P   9     -11.763 -89.229  88.178  0.00 97.00      PROA   
ATOM    144  HD1 PRO P   9     -11.967 -89.442  89.250  0.00 97.00      PROA   
ATOM    145  HD2 PRO P   9     -10.694 -89.425  87.937  0.00 97.00      PROA   
ATOM    146  CA  PRO P   9     -12.939 -87.726  86.664  0.00 97.00      PROA   
ATOM    147  HA  PRO P   9     -12.564 -86.969  85.990  0.00 97.00      PROA   
ATOM    148  CB  PRO P   9     -12.830 -89.137  86.055  0.00 97.00      PROA   
ATOM    149  HB1 PRO P   9     -11.893 -89.187  85.453  0.00 97.00      PROA   
ATOM    150  HB2 PRO P   9     -13.675 -89.424  85.402  0.00 97.00      PROA   
ATOM    151  CG  PRO P   9     -12.672 -90.056  87.269  0.00 97.00      PROA   
ATOM    152  HG1 PRO P   9     -13.661 -90.196  87.756  0.00 97.00      PROA   
ATOM    153  HG2 PRO P   9     -12.246 -91.046  87.012  0.00 97.00      PROA   
ATOM    154  C   PRO P   9     -14.381 -87.372  87.020  0.00 97.00      PROA   
ATOM    155  O   PRO P   9     -15.304 -87.931  86.432  0.00 97.00      PROA   
ATOM    156  N   TRP P  10     -14.607 -86.443  87.969  0.00 97.00      PROA   
ATOM    157  HN  TRP P  10     -13.835 -85.942  88.354  0.00 97.00      PROA   
ATOM    158  CA  TRP P  10     -15.897 -86.241  88.586  0.00 97.00      PROA   
ATOM    159  HA  TRP P  10     -16.620 -86.925  88.165  0.00 97.00      PROA   
ATOM    160  CB  TRP P  10     -15.815 -86.478  90.116  0.00 97.00      PROA   
ATOM    161  HB1 TRP P  10     -16.836 -86.451  90.550  0.00 97.00      PROA   
ATOM    162  HB2 TRP P  10     -15.239 -85.641  90.574  0.00 97.00      PROA   
ATOM    163  CG  TRP P  10     -15.153 -87.764  90.525  0.00 97.00      PROA   
ATOM    164  CD1 TRP P  10     -14.189 -87.865  91.496  0.00 97.00      PROA   
ATOM    165  HD1 TRP P  10     -13.812 -87.030  92.070  0.00 97.00      PROA   
ATOM    166  NE1 TRP P  10     -13.848 -89.178  91.677  0.00 97.00      PROA   
ATOM    167  HE1 TRP P  10     -13.324 -89.531  92.422  0.00 97.00      PROA   
ATOM    168  CE2 TRP P  10     -14.558 -89.960  90.815  0.00 97.00      PROA   
ATOM    169  CD2 TRP P  10     -15.390 -89.107  90.054  0.00 97.00      PROA   
ATOM    170  CE3 TRP P  10     -16.226 -89.664  89.084  0.00 97.00      PROA   
ATOM    171  HE3 TRP P  10     -16.860 -89.052  88.461  0.00 97.00      PROA   
ATOM    172  CZ3 TRP P  10     -16.237 -91.051  88.912  0.00 97.00      PROA   
ATOM    173  HZ3 TRP P  10     -16.887 -91.491  88.167  0.00 97.00      PROA   
ATOM    174  CZ2 TRP P  10     -14.562 -91.338  90.642  0.00 97.00      PROA   
ATOM    175  HZ2 TRP P  10     -13.923 -91.981  91.228  0.00 97.00      PROA   
ATOM    176  CH2 TRP P  10     -15.420 -91.875  89.681  0.00 97.00      PROA   
ATOM    177  HH2 TRP P  10     -15.446 -92.944  89.519  0.00 97.00      PROA   
ATOM    178  C   TRP P  10     -16.391 -84.839  88.324  0.00 97.00      PROA   
ATOM    179  O   TRP P  10     -15.855 -83.856  88.830  0.00 97.00      PROA   
ATOM    180  N   VAL P  11     -17.467 -84.721  87.515  0.00 97.00      PROA   
ATOM    181  HN  VAL P  11     -17.852 -85.526  87.066  0.00 97.00      PROA   
ATOM    182  CA  VAL P  11     -18.035 -83.443  87.124  0.00 97.00      PROA   
ATOM    183  HA  VAL P  11     -17.224 -82.737  87.010  0.00 97.00      PROA   
ATOM    184  CB  VAL P  11     -18.730 -83.584  85.768  0.00 97.00      PROA   
ATOM    185  HB  VAL P  11     -19.635 -84.225  85.870  0.00 97.00      PROA   
ATOM    186  CG1 VAL P  11     -19.141 -82.204  85.231  0.00 97.00      PROA   
ATOM    187 HG11 VAL P  11     -18.261 -81.528  85.174  0.00 97.00      PROA   
ATOM    188 HG12 VAL P  11     -19.902 -81.742  85.890  0.00 97.00      PROA   
ATOM    189 HG13 VAL P  11     -19.578 -82.299  84.214  0.00 97.00      PROA   
ATOM    190  CG2 VAL P  11     -17.770 -84.259  84.757  0.00 97.00      PROA   
ATOM    191 HG21 VAL P  11     -17.562 -85.316  85.021  0.00 97.00      PROA   
ATOM    192 HG22 VAL P  11     -16.808 -83.707  84.706  0.00 97.00      PROA   
ATOM    193 HG23 VAL P  11     -18.222 -84.253  83.742  0.00 97.00      PROA   
ATOM    194  C   VAL P  11     -18.963 -82.898  88.221  0.00 97.00      PROA   
ATOM    195  O   VAL P  11     -19.276 -81.710  88.272  0.00 97.00      PROA   
ATOM    196  N   SER P  12     -19.363 -83.767  89.174  0.00 97.00      PROA   
ATOM    197  HN  SER P  12     -19.048 -84.708  89.113  0.00 97.00      PROA   
ATOM    198  CA  SER P  12     -20.160 -83.447  90.347  0.00 97.00      PROA   
ATOM    199  HA  SER P  12     -20.371 -82.388  90.376  0.00 97.00      PROA   
ATOM    200  CB  SER P  12     -21.520 -84.214  90.334  0.00 97.00      PROA   
ATOM    201  HB1 SER P  12     -21.344 -85.273  90.050  0.00 97.00      PROA   
ATOM    202  HB2 SER P  12     -22.175 -83.756  89.559  0.00 97.00      PROA   
ATOM    203  OG  SER P  12     -22.215 -84.197  91.580  0.00 97.00      PROA   
ATOM    204  HG1 SER P  12     -22.620 -83.327  91.659  0.00 97.00      PROA   
ATOM    205  C   SER P  12     -19.311 -83.791  91.562  0.00 97.00      PROA   
ATOM    206  O   SER P  12     -18.805 -84.906  91.673  0.00 97.00      PROA   
ATOM    207  N   VAL P  13     -19.102 -82.818  92.492  0.00 97.00      PROA   
ATOM    208  HN  VAL P  13     -19.504 -81.911  92.374  0.00 97.00      PROA   
ATOM    209  CA  VAL P  13     -18.111 -82.967  93.553  0.00 97.00      PROA   
ATOM    210  HA  VAL P  13     -18.050 -84.014  93.812  0.00 97.00      PROA   
ATOM    211  CB  VAL P  13     -16.737 -82.497  93.055  0.00 97.00      PROA   
ATOM    212  HB  VAL P  13     -16.577 -82.958  92.050  0.00 97.00      PROA   
ATOM    213  CG1 VAL P  13     -16.680 -80.964  92.875  0.00 97.00      PROA   
ATOM    214 HG11 VAL P  13     -16.773 -80.446  93.853  0.00 97.00      PROA   
ATOM    215 HG12 VAL P  13     -17.490 -80.611  92.206  0.00 97.00      PROA   
ATOM    216 HG13 VAL P  13     -15.707 -80.671  92.428  0.00 97.00      PROA   
ATOM    217  CG2 VAL P  13     -15.601 -83.006  93.963  0.00 97.00      PROA   
ATOM    218 HG21 VAL P  13     -15.676 -84.102  94.117  0.00 97.00      PROA   
ATOM    219 HG22 VAL P  13     -15.627 -82.500  94.950  0.00 97.00      PROA   
ATOM    220 HG23 VAL P  13     -14.617 -82.782  93.501  0.00 97.00      PROA   
ATOM    221  C   VAL P  13     -18.546 -82.232  94.819  0.00 97.00      PROA   
ATOM    222  O   VAL P  13     -19.370 -81.327  94.777  0.00 97.00      PROA   
ATOM    223  N   PHE P  14     -18.025 -82.619  96.012  0.00 97.00      PROA   
ATOM    224  HN  PHE P  14     -17.403 -83.397  96.078  0.00 97.00      PROA   
ATOM    225  CA  PHE P  14     -18.267 -81.894  97.252  0.00 97.00      PROA   
ATOM    226  HA  PHE P  14     -19.289 -81.546  97.238  0.00 97.00      PROA   
ATOM    227  CB  PHE P  14     -18.052 -82.760  98.523  0.00 97.00      PROA   
ATOM    228  HB1 PHE P  14     -18.136 -82.155  99.450  0.00 97.00      PROA   
ATOM    229  HB2 PHE P  14     -17.038 -83.219  98.499  0.00 97.00      PROA   
ATOM    230  CG  PHE P  14     -19.089 -83.841  98.654  0.00 97.00      PROA   
ATOM    231  CD1 PHE P  14     -20.458 -83.522  98.723  0.00 97.00      PROA   
ATOM    232  HD1 PHE P  14     -20.776 -82.496  98.615  0.00 97.00      PROA   
ATOM    233  CE1 PHE P  14     -21.410 -84.519  98.965  0.00 97.00      PROA   
ATOM    234  HE1 PHE P  14     -22.458 -84.264  99.027  0.00 97.00      PROA   
ATOM    235  CZ  PHE P  14     -21.004 -85.850  99.127  0.00 97.00      PROA   
ATOM    236  HZ  PHE P  14     -21.736 -86.620  99.317  0.00 97.00      PROA   
ATOM    237  CD2 PHE P  14     -18.696 -85.177  98.828  0.00 97.00      PROA   
ATOM    238  HD2 PHE P  14     -17.646 -85.430  98.810  0.00 97.00      PROA   
ATOM    239  CE2 PHE P  14     -19.646 -86.180  99.043  0.00 97.00      PROA   
ATOM    240  HE2 PHE P  14     -19.325 -87.205  99.149  0.00 97.00      PROA   
ATOM    241  C   PHE P  14     -17.392 -80.666  97.423  0.00 97.00      PROA   
ATOM    242  O   PHE P  14     -16.314 -80.550  96.846  0.00 97.00      PROA   
ATOM    243  N   GLN P  15     -17.835 -79.725  98.294  0.00 97.00      PROA   
ATOM    244  HN  GLN P  15     -18.788 -79.735  98.597  0.00 97.00      PROA   
ATOM    245  CA  GLN P  15     -16.984 -78.723  98.919  0.00 97.00      PROA   
ATOM    246  HA  GLN P  15     -16.586 -78.101  98.128  0.00 97.00      PROA   
ATOM    247  CB  GLN P  15     -17.781 -77.829  99.912  0.00 97.00      PROA   
ATOM    248  HB1 GLN P  15     -18.520 -77.242  99.318  0.00 97.00      PROA   
ATOM    249  HB2 GLN P  15     -17.089 -77.091 100.371  0.00 97.00      PROA   
ATOM    250  CG  GLN P  15     -18.552 -78.638 100.991  0.00 97.00      PROA   
ATOM    251  HG1 GLN P  15     -18.233 -79.701 100.975  0.00 97.00      PROA   
ATOM    252  HG2 GLN P  15     -19.638 -78.629 100.765  0.00 97.00      PROA   
ATOM    253  CD  GLN P  15     -18.346 -78.075 102.409  0.00 97.00      PROA   
ATOM    254  OE1 GLN P  15     -18.777 -76.963 102.730  0.00 97.00      PROA   
ATOM    255  NE2 GLN P  15     -17.668 -78.872 103.284  0.00 97.00      PROA   
ATOM    256 HE21 GLN P  15     -17.350 -79.774 102.994  0.00 97.00      PROA   
ATOM    257 HE22 GLN P  15     -17.447 -78.515 104.190  0.00 97.00      PROA   
ATOM    258  C   GLN P  15     -15.804 -79.339  99.675  0.00 97.00      PROA   
ATOM    259  O   GLN P  15     -15.925 -80.432 100.224  0.00 97.00      PROA   
ATOM    260  N   GLU P  16     -14.631 -78.653  99.680  0.00 97.00      PROA   
ATOM    261  HN  GLU P  16     -14.586 -77.784  99.188  0.00 97.00      PROA   
ATOM    262  CA  GLU P  16     -13.399 -79.023 100.372  0.00 97.00      PROA   
ATOM    263  HA  GLU P  16     -12.848 -78.098 100.460  0.00 97.00      PROA   
ATOM    264  CB  GLU P  16     -13.588 -79.534 101.841  0.00 97.00      PROA   
ATOM    265  HB1 GLU P  16     -14.139 -80.496 101.800  0.00 97.00      PROA   
ATOM    266  HB2 GLU P  16     -14.222 -78.805 102.395  0.00 97.00      PROA   
ATOM    267  CG  GLU P  16     -12.287 -79.767 102.649  0.00 97.00      PROA   
ATOM    268  HG1 GLU P  16     -11.866 -78.791 102.971  0.00 97.00      PROA   
ATOM    269  HG2 GLU P  16     -11.522 -80.273 102.025  0.00 97.00      PROA   
ATOM    270  CD  GLU P  16     -12.470 -80.647 103.893  0.00 97.00      PROA   
ATOM    271  OE1 GLU P  16     -13.605 -81.097 104.197  0.00 97.00      PROA   
ATOM    272  OE2 GLU P  16     -11.428 -80.909 104.552  0.00 97.00      PROA   
ATOM    273  C   GLU P  16     -12.508 -79.939  99.534  0.00 97.00      PROA   
ATOM    274  O   GLU P  16     -11.284 -79.848  99.598  0.00 97.00      PROA   
ATOM    275  N   GLU P  17     -13.090 -80.826  98.695  0.00 97.00      PROA   
ATOM    276  HN  GLU P  17     -14.084 -80.902  98.679  0.00 97.00      PROA   
ATOM    277  CA  GLU P  17     -12.387 -81.744  97.807  0.00 97.00      PROA   
ATOM    278  HA  GLU P  17     -11.749 -82.353  98.433  0.00 97.00      PROA   
ATOM    279  CB  GLU P  17     -13.403 -82.703  97.131  0.00 97.00      PROA   
ATOM    280  HB1 GLU P  17     -14.175 -82.058  96.650  0.00 97.00      PROA   
ATOM    281  HB2 GLU P  17     -13.921 -83.279  97.930  0.00 97.00      PROA   
ATOM    282  CG  GLU P  17     -12.867 -83.681  96.057  0.00 97.00      PROA   
ATOM    283  HG1 GLU P  17     -12.355 -83.141  95.236  0.00 97.00      PROA   
ATOM    284  HG2 GLU P  17     -13.730 -84.221  95.612  0.00 97.00      PROA   
ATOM    285  CD  GLU P  17     -11.918 -84.738  96.630  0.00 97.00      PROA   
ATOM    286  OE1 GLU P  17     -10.825 -84.371  97.132  0.00 97.00      PROA   
ATOM    287  OE2 GLU P  17     -12.273 -85.944  96.553  0.00 97.00      PROA   
ATOM    288  C   GLU P  17     -11.469 -81.078  96.778  0.00 97.00      PROA   
ATOM    289  O   GLU P  17     -11.739 -79.988  96.287  0.00 97.00      PROA   
ATOM    290  N   SER P  18     -10.335 -81.732  96.435  0.00 97.00      PROA   
ATOM    291  HN  SER P  18     -10.209 -82.669  96.764  0.00 97.00      PROA   
ATOM    292  CA  SER P  18      -9.316 -81.196  95.549  0.00 97.00      PROA   
ATOM    293  HA  SER P  18      -9.382 -80.118  95.559  0.00 97.00      PROA   
ATOM    294  CB  SER P  18      -7.883 -81.594  95.990  0.00 97.00      PROA   
ATOM    295  HB1 SER P  18      -7.763 -82.698  95.930  0.00 97.00      PROA   
ATOM    296  HB2 SER P  18      -7.740 -81.295  97.050  0.00 97.00      PROA   
ATOM    297  OG  SER P  18      -6.878 -80.961  95.196  0.00 97.00      PROA   
ATOM    298  HG1 SER P  18      -6.974 -80.015  95.340  0.00 97.00      PROA   
ATOM    299  C   SER P  18      -9.539 -81.678  94.131  0.00 97.00      PROA   
ATOM    300  O   SER P  18      -9.680 -82.870  93.872  0.00 97.00      PROA   
ATOM    301  N   VAL P  19      -9.561 -80.740  93.160  0.00 97.00      PROA   
ATOM    302  HN  VAL P  19      -9.415 -79.776  93.379  0.00 97.00      PROA   
ATOM    303  CA  VAL P  19      -9.805 -81.095  91.778  0.00 97.00      PROA   
ATOM    304  HA  VAL P  19      -9.447 -82.100  91.617  0.00 97.00      PROA   
ATOM    305  CB  VAL P  19     -11.302 -81.097  91.438  0.00 97.00      PROA   
ATOM    306  HB  VAL P  19     -11.771 -81.912  92.041  0.00 97.00      PROA   
ATOM    307  CG1 VAL P  19     -11.987 -79.779  91.856  0.00 97.00      PROA   
ATOM    308 HG11 VAL P  19     -11.554 -78.930  91.292  0.00 97.00      PROA   
ATOM    309 HG12 VAL P  19     -11.876 -79.584  92.942  0.00 97.00      PROA   
ATOM    310 HG13 VAL P  19     -13.073 -79.823  91.628  0.00 97.00      PROA   
ATOM    311  CG2 VAL P  19     -11.557 -81.405  89.948  0.00 97.00      PROA   
ATOM    312 HG21 VAL P  19     -11.087 -82.363  89.657  0.00 97.00      PROA   
ATOM    313 HG22 VAL P  19     -11.160 -80.595  89.304  0.00 97.00      PROA   
ATOM    314 HG23 VAL P  19     -12.650 -81.486  89.764  0.00 97.00      PROA   
ATOM    315  C   VAL P  19      -8.957 -80.233  90.867  0.00 97.00      PROA   
ATOM    316  O   VAL P  19      -8.968 -79.012  90.945  0.00 97.00      PROA   
ATOM    317  N   THR P  20      -8.171 -80.858  89.957  0.00 97.00      PROA   
ATOM    318  HN  THR P  20      -8.147 -81.852  89.900  0.00 97.00      PROA   
ATOM    319  CA  THR P  20      -7.350 -80.119  89.010  0.00 97.00      PROA   
ATOM    320  HA  THR P  20      -7.600 -79.074  89.083  0.00 97.00      PROA   
ATOM    321  CB  THR P  20      -5.843 -80.211  89.273  0.00 97.00      PROA   
ATOM    322  HB  THR P  20      -5.695 -80.043  90.365  0.00 97.00      PROA   
ATOM    323  OG1 THR P  20      -5.105 -79.182  88.620  0.00 97.00      PROA   
ATOM    324  HG1 THR P  20      -5.098 -79.368  87.676  0.00 97.00      PROA   
ATOM    325  CG2 THR P  20      -5.226 -81.572  88.921  0.00 97.00      PROA   
ATOM    326 HG21 THR P  20      -5.369 -81.815  87.849  0.00 97.00      PROA   
ATOM    327 HG22 THR P  20      -5.682 -82.371  89.539  0.00 97.00      PROA   
ATOM    328 HG23 THR P  20      -4.134 -81.559  89.127  0.00 97.00      PROA   
ATOM    329  C   THR P  20      -7.769 -80.556  87.630  0.00 97.00      PROA   
ATOM    330  O   THR P  20      -8.002 -81.731  87.373  0.00 97.00      PROA   
ATOM    331  N   LEU P  21      -7.939 -79.576  86.719  0.00 97.00      PROA   
ATOM    332  HN  LEU P  21      -7.748 -78.630  86.975  0.00 97.00      PROA   
ATOM    333  CA  LEU P  21      -8.550 -79.769  85.425  0.00 97.00      PROA   
ATOM    334  HA  LEU P  21      -8.817 -80.806  85.289  0.00 97.00      PROA   
ATOM    335  CB  LEU P  21      -9.820 -78.892  85.241  0.00 97.00      PROA   
ATOM    336  HB1 LEU P  21     -10.235 -79.110  84.233  0.00 97.00      PROA   
ATOM    337  HB2 LEU P  21      -9.555 -77.813  85.271  0.00 97.00      PROA   
ATOM    338  CG  LEU P  21     -10.961 -79.122  86.272  0.00 97.00      PROA   
ATOM    339  HG  LEU P  21     -10.958 -80.198  86.566  0.00 97.00      PROA   
ATOM    340  CD1 LEU P  21     -10.826 -78.259  87.544  0.00 97.00      PROA   
ATOM    341 HD11 LEU P  21     -10.835 -77.182  87.272  0.00 97.00      PROA   
ATOM    342 HD12 LEU P  21      -9.892 -78.476  88.097  0.00 97.00      PROA   
ATOM    343 HD13 LEU P  21     -11.683 -78.447  88.226  0.00 97.00      PROA   
ATOM    344  CD2 LEU P  21     -12.326 -78.817  85.626  0.00 97.00      PROA   
ATOM    345 HD21 LEU P  21     -12.491 -79.454  84.734  0.00 97.00      PROA   
ATOM    346 HD22 LEU P  21     -12.362 -77.753  85.309  0.00 97.00      PROA   
ATOM    347 HD23 LEU P  21     -13.147 -78.996  86.350  0.00 97.00      PROA   
ATOM    348  C   LEU P  21      -7.531 -79.399  84.370  0.00 97.00      PROA   
ATOM    349  O   LEU P  21      -7.021 -78.288  84.363  0.00 97.00      PROA   
ATOM    350  N   HSD P  22      -7.201 -80.326  83.445  0.00 97.00      PROA   
ATOM    351  HN  HSD P  22      -7.652 -81.217  83.451  0.00 97.00      PROA   
ATOM    352  CA  HSD P  22      -6.104 -80.179  82.506  0.00 97.00      PROA   
ATOM    353  HA  HSD P  22      -5.497 -79.330  82.784  0.00 97.00      PROA   
ATOM    354  CB  HSD P  22      -5.199 -81.436  82.490  0.00 97.00      PROA   
ATOM    355  HB1 HSD P  22      -4.441 -81.351  81.681  0.00 97.00      PROA   
ATOM    356  HB2 HSD P  22      -5.806 -82.347  82.296  0.00 97.00      PROA   
ATOM    357  ND1 HSD P  22      -4.873 -82.317  84.871  0.00 97.00      PROA   
ATOM    358  HD1 HSD P  22      -5.745 -82.801  84.951  0.00 97.00      PROA   
ATOM    359  CG  HSD P  22      -4.437 -81.605  83.772  0.00 97.00      PROA   
ATOM    360  CE1 HSD P  22      -3.863 -82.291  85.776  0.00 97.00      PROA   
ATOM    361  HE1 HSD P  22      -3.919 -82.785  86.743  0.00 97.00      PROA   
ATOM    362  NE2 HSD P  22      -2.811 -81.632  85.334  0.00 97.00      PROA   
ATOM    363  CD2 HSD P  22      -3.168 -81.216  84.064  0.00 97.00      PROA   
ATOM    364  HD2 HSD P  22      -2.459 -80.674  83.451  0.00 97.00      PROA   
ATOM    365  C   HSD P  22      -6.591 -79.969  81.091  0.00 97.00      PROA   
ATOM    366  O   HSD P  22      -7.401 -80.733  80.583  0.00 97.00      PROA   
ATOM    367  N   CYS P  23      -6.064 -78.932  80.400  0.00 97.00      PROA   
ATOM    368  HN  CYS P  23      -5.448 -78.293  80.860  0.00 97.00      PROA   
ATOM    369  CA  CYS P  23      -6.324 -78.670  78.997  0.00 97.00      PROA   
ATOM    370  HA  CYS P  23      -7.225 -79.181  78.690  0.00 97.00      PROA   
ATOM    371  CB  CYS P  23      -6.497 -77.162  78.720  0.00 97.00      PROA   
ATOM    372  HB1 CYS P  23      -6.567 -76.991  77.629  0.00 97.00      PROA   
ATOM    373  HB2 CYS P  23      -5.625 -76.599  79.119  0.00 97.00      PROA   
ATOM    374  SG  CYS P  23      -8.012 -76.549  79.482  0.00 97.00      PROA   
ATOM    375  C   CYS P  23      -5.185 -79.176  78.142  0.00 97.00      PROA   
ATOM    376  O   CYS P  23      -4.130 -78.557  78.029  0.00 97.00      PROA   
ATOM    377  N   GLU P  24      -5.397 -80.332  77.484  0.00 97.00      PROA   
ATOM    378  HN  GLU P  24      -6.270 -80.807  77.551  0.00 97.00      PROA   
ATOM    379  CA  GLU P  24      -4.370 -81.026  76.745  0.00 97.00      PROA   
ATOM    380  HA  GLU P  24      -3.398 -80.764  77.140  0.00 97.00      PROA   
ATOM    381  CB  GLU P  24      -4.560 -82.556  76.884  0.00 97.00      PROA   
ATOM    382  HB1 GLU P  24      -4.635 -82.769  77.976  0.00 97.00      PROA   
ATOM    383  HB2 GLU P  24      -3.660 -83.089  76.506  0.00 97.00      PROA   
ATOM    384  CG  GLU P  24      -5.809 -83.085  76.150  0.00 97.00      PROA   
ATOM    385  HG1 GLU P  24      -5.677 -83.034  75.049  0.00 97.00      PROA   
ATOM    386  HG2 GLU P  24      -6.701 -82.483  76.430  0.00 97.00      PROA   
ATOM    387  CD  GLU P  24      -6.092 -84.528  76.508  0.00 97.00      PROA   
ATOM    388  OE1 GLU P  24      -6.568 -85.269  75.604  0.00 97.00      PROA   
ATOM    389  OE2 GLU P  24      -5.874 -84.900  77.691  0.00 97.00      PROA   
ATOM    390  C   GLU P  24      -4.405 -80.668  75.278  0.00 97.00      PROA   
ATOM    391  O   GLU P  24      -5.386 -80.146  74.748  0.00 97.00      PROA   
ATOM    392  N   VAL P  25      -3.290 -80.992  74.590  0.00 97.00      PROA   
ATOM    393  HN  VAL P  25      -2.486 -81.336  75.068  0.00 97.00      PROA   
ATOM    394  CA  VAL P  25      -3.221 -81.128  73.155  0.00 97.00      PROA   
ATOM    395  HA  VAL P  25      -4.196 -81.401  72.777  0.00 97.00      PROA   
ATOM    396  CB  VAL P  25      -2.671 -79.904  72.413  0.00 97.00      PROA   
ATOM    397  HB  VAL P  25      -1.621 -79.701  72.729  0.00 97.00      PROA   
ATOM    398  CG1 VAL P  25      -2.700 -80.169  70.894  0.00 97.00      PROA   
ATOM    399 HG11 VAL P  25      -3.749 -80.287  70.547  0.00 97.00      PROA   
ATOM    400 HG12 VAL P  25      -2.135 -81.083  70.626  0.00 97.00      PROA   
ATOM    401 HG13 VAL P  25      -2.247 -79.310  70.357  0.00 97.00      PROA   
ATOM    402  CG2 VAL P  25      -3.505 -78.645  72.736  0.00 97.00      PROA   
ATOM    403 HG21 VAL P  25      -3.419 -78.373  73.808  0.00 97.00      PROA   
ATOM    404 HG22 VAL P  25      -4.576 -78.822  72.500  0.00 97.00      PROA   
ATOM    405 HG23 VAL P  25      -3.152 -77.782  72.131  0.00 97.00      PROA   
ATOM    406  C   VAL P  25      -2.223 -82.268  73.028  0.00 97.00      PROA   
ATOM    407  O   VAL P  25      -1.229 -82.197  73.749  0.00 97.00      PROA   
ATOM    408  N   PRO P  26      -2.358 -83.316  72.203  0.00 97.00      PROA   
ATOM    409  CD  PRO P  26      -3.679 -83.784  71.752  0.00 97.00      PROA   
ATOM    410  HD1 PRO P  26      -3.855 -83.409  70.720  0.00 97.00      PROA   
ATOM    411  HD2 PRO P  26      -4.508 -83.464  72.422  0.00 97.00      PROA   
ATOM    412  CA  PRO P  26      -1.367 -84.403  72.155  0.00 97.00      PROA   
ATOM    413  HA  PRO P  26      -1.144 -84.713  73.167  0.00 97.00      PROA   
ATOM    414  CB  PRO P  26      -2.097 -85.520  71.388  0.00 97.00      PROA   
ATOM    415  HB1 PRO P  26      -1.731 -86.526  71.679  0.00 97.00      PROA   
ATOM    416  HB2 PRO P  26      -1.989 -85.394  70.288  0.00 97.00      PROA   
ATOM    417  CG  PRO P  26      -3.566 -85.309  71.757  0.00 97.00      PROA   
ATOM    418  HG1 PRO P  26      -4.266 -85.798  71.051  0.00 97.00      PROA   
ATOM    419  HG2 PRO P  26      -3.751 -85.692  72.786  0.00 97.00      PROA   
ATOM    420  C   PRO P  26      -0.041 -84.073  71.468  0.00 97.00      PROA   
ATOM    421  O   PRO P  26       0.530 -84.949  70.820  0.00 97.00      PROA   
ATOM    422  N   HSD P  27       0.500 -82.850  71.637  0.00 97.00      PROA   
ATOM    423  HN  HSD P  27       0.043 -82.209  72.251  0.00 97.00      PROA   
ATOM    424  CA  HSD P  27       1.790 -82.453  71.120  0.00 97.00      PROA   
ATOM    425  HA  HSD P  27       2.184 -83.215  70.460  0.00 97.00      PROA   
ATOM    426  CB  HSD P  27       1.766 -81.098  70.365  0.00 97.00      PROA   
ATOM    427  HB1 HSD P  27       2.804 -80.734  70.204  0.00 97.00      PROA   
ATOM    428  HB2 HSD P  27       1.233 -80.333  70.973  0.00 97.00      PROA   
ATOM    429  ND1 HSD P  27      -0.187 -80.923  68.727  0.00 97.00      PROA   
ATOM    430  HD1 HSD P  27      -0.901 -80.736  69.403  0.00 97.00      PROA   
ATOM    431  CG  HSD P  27       1.141 -81.179  68.997  0.00 97.00      PROA   
ATOM    432  CE1 HSD P  27      -0.324 -80.922  67.378  0.00 97.00      PROA   
ATOM    433  HE1 HSD P  27      -1.273 -80.739  66.874  0.00 97.00      PROA   
ATOM    434  NE2 HSD P  27       0.820 -81.143  66.762  0.00 97.00      PROA   
ATOM    435  CD2 HSD P  27       1.743 -81.296  67.781  0.00 97.00      PROA   
ATOM    436  HD2 HSD P  27       2.786 -81.456  67.536  0.00 97.00      PROA   
ATOM    437  C   HSD P  27       2.720 -82.311  72.295  0.00 97.00      PROA   
ATOM    438  O   HSD P  27       2.450 -81.548  73.218  0.00 97.00      PROA   
ATOM    439  N   LEU P  28       3.853 -83.048  72.290  0.00 97.00      PROA   
ATOM    440  HN  LEU P  28       4.007 -83.742  71.590  0.00 97.00      PROA   
ATOM    441  CA  LEU P  28       4.882 -82.944  73.310  0.00 97.00      PROA   
ATOM    442  HA  LEU P  28       4.391 -83.144  74.252  0.00 97.00      PROA   
ATOM    443  CB  LEU P  28       5.986 -84.019  73.124  0.00 97.00      PROA   
ATOM    444  HB1 LEU P  28       6.696 -83.960  73.978  0.00 97.00      PROA   
ATOM    445  HB2 LEU P  28       6.554 -83.819  72.191  0.00 97.00      PROA   
ATOM    446  CG  LEU P  28       5.470 -85.480  73.050  0.00 97.00      PROA   
ATOM    447  HG  LEU P  28       4.784 -85.576  72.176  0.00 97.00      PROA   
ATOM    448  CD1 LEU P  28       6.640 -86.453  72.813  0.00 97.00      PROA   
ATOM    449 HD11 LEU P  28       7.352 -86.408  73.665  0.00 97.00      PROA   
ATOM    450 HD12 LEU P  28       7.184 -86.192  71.882  0.00 97.00      PROA   
ATOM    451 HD13 LEU P  28       6.263 -87.494  72.724  0.00 97.00      PROA   
ATOM    452  CD2 LEU P  28       4.684 -85.891  74.309  0.00 97.00      PROA   
ATOM    453 HD21 LEU P  28       3.780 -85.261  74.437  0.00 97.00      PROA   
ATOM    454 HD22 LEU P  28       5.324 -85.784  75.210  0.00 97.00      PROA   
ATOM    455 HD23 LEU P  28       4.361 -86.951  74.230  0.00 97.00      PROA   
ATOM    456  C   LEU P  28       5.503 -81.551  73.471  0.00 97.00      PROA   
ATOM    457  O   LEU P  28       5.592 -81.119  74.620  0.00 97.00      PROA   
ATOM    458  N   PRO P  29       5.897 -80.755  72.470  0.00 97.00      PROA   
ATOM    459  CD  PRO P  29       6.197 -81.196  71.100  0.00 97.00      PROA   
ATOM    460  HD1 PRO P  29       5.348 -81.744  70.642  0.00 97.00      PROA   
ATOM    461  HD2 PRO P  29       7.104 -81.841  71.119  0.00 97.00      PROA   
ATOM    462  CA  PRO P  29       6.199 -79.334  72.663  0.00 97.00      PROA   
ATOM    463  HA  PRO P  29       6.751 -79.177  73.580  0.00 97.00      PROA   
ATOM    464  CB  PRO P  29       7.054 -79.004  71.424  0.00 97.00      PROA   
ATOM    465  HB1 PRO P  29       8.105 -79.313  71.629  0.00 97.00      PROA   
ATOM    466  HB2 PRO P  29       7.063 -77.935  71.142  0.00 97.00      PROA   
ATOM    467  CG  PRO P  29       6.487 -79.909  70.329  0.00 97.00      PROA   
ATOM    468  HG1 PRO P  29       5.536 -79.476  69.947  0.00 97.00      PROA   
ATOM    469  HG2 PRO P  29       7.190 -80.060  69.487  0.00 97.00      PROA   
ATOM    470  C   PRO P  29       4.931 -78.478  72.722  0.00 97.00      PROA   
ATOM    471  O   PRO P  29       4.946 -77.369  72.191  0.00 97.00      PROA   
ATOM    472  N   GLY P  30       3.834 -78.942  73.372  0.00 97.00      PROA   
ATOM    473  HN  GLY P  30       3.877 -79.837  73.813  0.00 97.00      PROA   
ATOM    474  CA  GLY P  30       2.532 -78.286  73.390  0.00 97.00      PROA   
ATOM    475  HA1 GLY P  30       1.820 -79.026  73.727  0.00 97.00      PROA   
ATOM    476  HA2 GLY P  30       2.309 -77.925  72.396  0.00 97.00      PROA   
ATOM    477  C   GLY P  30       2.449 -77.124  74.349  0.00 97.00      PROA   
ATOM    478  O   GLY P  30       1.673 -77.155  75.298  0.00 97.00      PROA   
ATOM    479  N   SER P  31       3.255 -76.074  74.070  0.00 97.00      PROA   
ATOM    480  HN  SER P  31       3.843 -76.214  73.273  0.00 97.00      PROA   
ATOM    481  CA  SER P  31       3.525 -74.826  74.785  0.00 97.00      PROA   
ATOM    482  HA  SER P  31       4.427 -75.019  75.345  0.00 97.00      PROA   
ATOM    483  CB  SER P  31       3.832 -73.676  73.779  0.00 97.00      PROA   
ATOM    484  HB1 SER P  31       2.924 -73.483  73.166  0.00 97.00      PROA   
ATOM    485  HB2 SER P  31       4.641 -74.002  73.091  0.00 97.00      PROA   
ATOM    486  OG  SER P  31       4.218 -72.450  74.405  0.00 97.00      PROA   
ATOM    487  HG1 SER P  31       5.176 -72.393  74.362  0.00 97.00      PROA   
ATOM    488  C   SER P  31       2.493 -74.345  75.792  0.00 97.00      PROA   
ATOM    489  O   SER P  31       1.301 -74.347  75.528  0.00 97.00      PROA   
ATOM    490  N   SER P  32       2.958 -73.896  76.981  0.00 97.00      PROA   
ATOM    491  HN  SER P  32       3.938 -73.812  77.138  0.00 97.00      PROA   
ATOM    492  CA  SER P  32       2.144 -73.599  78.144  0.00 97.00      PROA   
ATOM    493  HA  SER P  32       1.359 -74.341  78.195  0.00 97.00      PROA   
ATOM    494  CB  SER P  32       2.996 -73.723  79.434  0.00 97.00      PROA   
ATOM    495  HB1 SER P  32       3.307 -74.785  79.543  0.00 97.00      PROA   
ATOM    496  HB2 SER P  32       2.423 -73.449  80.345  0.00 97.00      PROA   
ATOM    497  OG  SER P  32       4.182 -72.936  79.350  0.00 97.00      PROA   
ATOM    498  HG1 SER P  32       3.900 -72.018  79.396  0.00 97.00      PROA   
ATOM    499  C   SER P  32       1.462 -72.238  78.115  0.00 97.00      PROA   
ATOM    500  O   SER P  32       1.614 -71.433  79.032  0.00 97.00      PROA   
ATOM    501  N   SER P  33       0.652 -71.973  77.068  0.00 97.00      PROA   
ATOM    502  HN  SER P  33       0.612 -72.623  76.312  0.00 97.00      PROA   
ATOM    503  CA  SER P  33      -0.182 -70.792  76.957  0.00 97.00      PROA   
ATOM    504  HA  SER P  33      -0.079 -70.183  77.844  0.00 97.00      PROA   
ATOM    505  CB  SER P  33       0.174 -69.942  75.707  0.00 97.00      PROA   
ATOM    506  HB1 SER P  33       0.033 -70.548  74.785  0.00 97.00      PROA   
ATOM    507  HB2 SER P  33       1.248 -69.657  75.762  0.00 97.00      PROA   
ATOM    508  OG  SER P  33      -0.612 -68.754  75.606  0.00 97.00      PROA   
ATOM    509  HG1 SER P  33      -0.225 -68.101  76.195  0.00 97.00      PROA   
ATOM    510  C   SER P  33      -1.618 -71.265  76.877  0.00 97.00      PROA   
ATOM    511  O   SER P  33      -1.940 -72.185  76.131  0.00 97.00      PROA   
ATOM    512  N   THR P  34      -2.521 -70.653  77.682  0.00 97.00      PROA   
ATOM    513  HN  THR P  34      -2.257 -69.885  78.259  0.00 97.00      PROA   
ATOM    514  CA  THR P  34      -3.897 -71.106  77.797  0.00 97.00      PROA   
ATOM    515  HA  THR P  34      -4.208 -71.545  76.859  0.00 97.00      PROA   
ATOM    516  CB  THR P  34      -4.139 -72.089  78.945  0.00 97.00      PROA   
ATOM    517  HB  THR P  34      -4.066 -71.585  79.936  0.00 97.00      PROA   
ATOM    518  OG1 THR P  34      -3.144 -73.098  78.946  0.00 97.00      PROA   
ATOM    519  HG1 THR P  34      -2.375 -72.682  79.339  0.00 97.00      PROA   
ATOM    520  CG2 THR P  34      -5.521 -72.760  78.828  0.00 97.00      PROA   
ATOM    521 HG21 THR P  34      -5.710 -73.093  77.786  0.00 97.00      PROA   
ATOM    522 HG22 THR P  34      -6.324 -72.056  79.124  0.00 97.00      PROA   
ATOM    523 HG23 THR P  34      -5.584 -73.640  79.502  0.00 97.00      PROA   
ATOM    524  C   THR P  34      -4.761 -69.910  78.070  0.00 97.00      PROA   
ATOM    525  O   THR P  34      -4.386 -69.019  78.825  0.00 97.00      PROA   
ATOM    526  N   GLN P  35      -5.978 -69.895  77.488  0.00 97.00      PROA   
ATOM    527  HN  GLN P  35      -6.213 -70.544  76.767  0.00 97.00      PROA   
ATOM    528  CA  GLN P  35      -7.034 -69.012  77.917  0.00 97.00      PROA   
ATOM    529  HA  GLN P  35      -6.682 -68.323  78.673  0.00 97.00      PROA   
ATOM    530  CB  GLN P  35      -7.640 -68.229  76.726  0.00 97.00      PROA   
ATOM    531  HB1 GLN P  35      -8.378 -67.494  77.117  0.00 97.00      PROA   
ATOM    532  HB2 GLN P  35      -8.182 -68.937  76.060  0.00 97.00      PROA   
ATOM    533  CG  GLN P  35      -6.566 -67.505  75.885  0.00 97.00      PROA   
ATOM    534  HG1 GLN P  35      -5.865 -68.243  75.438  0.00 97.00      PROA   
ATOM    535  HG2 GLN P  35      -5.981 -66.811  76.523  0.00 97.00      PROA   
ATOM    536  CD  GLN P  35      -7.214 -66.758  74.720  0.00 97.00      PROA   
ATOM    537  OE1 GLN P  35      -7.736 -67.387  73.801  0.00 97.00      PROA   
ATOM    538  NE2 GLN P  35      -7.167 -65.400  74.734  0.00 97.00      PROA   
ATOM    539 HE21 GLN P  35      -7.563 -64.910  73.959  0.00 97.00      PROA   
ATOM    540 HE22 GLN P  35      -6.716 -64.927  75.488  0.00 97.00      PROA   
ATOM    541  C   GLN P  35      -8.083 -69.915  78.520  0.00 97.00      PROA   
ATOM    542  O   GLN P  35      -8.547 -70.839  77.869  0.00 97.00      PROA   
ATOM    543  N   TRP P  36      -8.471 -69.675  79.794  0.00 97.00      PROA   
ATOM    544  HN  TRP P  36      -8.049 -68.939  80.316  0.00 97.00      PROA   
ATOM    545  CA  TRP P  36      -9.511 -70.416  80.487  0.00 97.00      PROA   
ATOM    546  HA  TRP P  36      -9.802 -71.284  79.912  0.00 97.00      PROA   
ATOM    547  CB  TRP P  36      -9.081 -70.865  81.909  0.00 97.00      PROA   
ATOM    548  HB1 TRP P  36      -9.976 -71.090  82.527  0.00 97.00      PROA   
ATOM    549  HB2 TRP P  36      -8.554 -70.013  82.396  0.00 97.00      PROA   
ATOM    550  CG  TRP P  36      -8.205 -72.075  81.976  0.00 97.00      PROA   
ATOM    551  CD1 TRP P  36      -6.838 -72.102  81.989  0.00 97.00      PROA   
ATOM    552  HD1 TRP P  36      -6.211 -71.252  81.788  0.00 97.00      PROA   
ATOM    553  NE1 TRP P  36      -6.398 -73.372  82.235  0.00 97.00      PROA   
ATOM    554  HE1 TRP P  36      -5.462 -73.636  82.345  0.00 97.00      PROA   
ATOM    555  CE2 TRP P  36      -7.465 -74.207  82.365  0.00 97.00      PROA   
ATOM    556  CD2 TRP P  36      -8.635 -73.430  82.197  0.00 97.00      PROA   
ATOM    557  CE3 TRP P  36      -9.886 -74.042  82.280  0.00 97.00      PROA   
ATOM    558  HE3 TRP P  36     -10.798 -73.480  82.143  0.00 97.00      PROA   
ATOM    559  CZ3 TRP P  36      -9.944 -75.417  82.527  0.00 97.00      PROA   
ATOM    560  HZ3 TRP P  36     -10.902 -75.916  82.572  0.00 97.00      PROA   
ATOM    561  CZ2 TRP P  36      -7.523 -75.566  82.630  0.00 97.00      PROA   
ATOM    562  HZ2 TRP P  36      -6.627 -76.155  82.759  0.00 97.00      PROA   
ATOM    563  CH2 TRP P  36      -8.783 -76.161  82.708  0.00 97.00      PROA   
ATOM    564  HH2 TRP P  36      -8.859 -77.225  82.880  0.00 97.00      PROA   
ATOM    565  C   TRP P  36     -10.725 -69.532  80.620  0.00 97.00      PROA   
ATOM    566  O   TRP P  36     -10.600 -68.318  80.713  0.00 97.00      PROA   
ATOM    567  N   PHE P  37     -11.941 -70.126  80.615  0.00 97.00      PROA   
ATOM    568  HN  PHE P  37     -12.018 -71.111  80.469  0.00 97.00      PROA   
ATOM    569  CA  PHE P  37     -13.188 -69.394  80.674  0.00 97.00      PROA   
ATOM    570  HA  PHE P  37     -12.999 -68.396  81.039  0.00 97.00      PROA   
ATOM    571  CB  PHE P  37     -13.922 -69.320  79.301  0.00 97.00      PROA   
ATOM    572  HB1 PHE P  37     -14.807 -68.652  79.373  0.00 97.00      PROA   
ATOM    573  HB2 PHE P  37     -14.268 -70.329  78.992  0.00 97.00      PROA   
ATOM    574  CG  PHE P  37     -13.013 -68.797  78.211  0.00 97.00      PROA   
ATOM    575  CD1 PHE P  37     -13.016 -67.433  77.871  0.00 97.00      PROA   
ATOM    576  HD1 PHE P  37     -13.668 -66.752  78.399  0.00 97.00      PROA   
ATOM    577  CE1 PHE P  37     -12.173 -66.943  76.865  0.00 97.00      PROA   
ATOM    578  HE1 PHE P  37     -12.182 -65.891  76.621  0.00 97.00      PROA   
ATOM    579  CZ  PHE P  37     -11.314 -67.815  76.186  0.00 97.00      PROA   
ATOM    580  HZ  PHE P  37     -10.651 -67.436  75.421  0.00 97.00      PROA   
ATOM    581  CD2 PHE P  37     -12.168 -69.666  77.496  0.00 97.00      PROA   
ATOM    582  HD2 PHE P  37     -12.153 -70.717  77.742  0.00 97.00      PROA   
ATOM    583  CE2 PHE P  37     -11.309 -69.178  76.505  0.00 97.00      PROA   
ATOM    584  HE2 PHE P  37     -10.634 -69.852  76.002  0.00 97.00      PROA   
ATOM    585  C   PHE P  37     -14.113 -70.087  81.654  0.00 97.00      PROA   
ATOM    586  O   PHE P  37     -14.240 -71.308  81.641  0.00 97.00      PROA   
ATOM    587  N   LEU P  38     -14.800 -69.301  82.519  0.00 97.00      PROA   
ATOM    588  HN  LEU P  38     -14.619 -68.319  82.551  0.00 97.00      PROA   
ATOM    589  CA  LEU P  38     -15.866 -69.758  83.389  0.00 97.00      PROA   
ATOM    590  HA  LEU P  38     -15.997 -70.823  83.292  0.00 97.00      PROA   
ATOM    591  CB  LEU P  38     -15.659 -69.389  84.882  0.00 97.00      PROA   
ATOM    592  HB1 LEU P  38     -16.532 -69.728  85.482  0.00 97.00      PROA   
ATOM    593  HB2 LEU P  38     -15.576 -68.283  84.986  0.00 97.00      PROA   
ATOM    594  CG  LEU P  38     -14.394 -70.003  85.512  0.00 97.00      PROA   
ATOM    595  HG  LEU P  38     -13.528 -69.634  84.924  0.00 97.00      PROA   
ATOM    596  CD1 LEU P  38     -14.206 -69.538  86.968  0.00 97.00      PROA   
ATOM    597 HD11 LEU P  38     -15.059 -69.881  87.590  0.00 97.00      PROA   
ATOM    598 HD12 LEU P  38     -14.147 -68.431  87.021  0.00 97.00      PROA   
ATOM    599 HD13 LEU P  38     -13.272 -69.966  87.390  0.00 97.00      PROA   
ATOM    600  CD2 LEU P  38     -14.402 -71.537  85.449  0.00 97.00      PROA   
ATOM    601 HD21 LEU P  38     -14.453 -71.902  84.403  0.00 97.00      PROA   
ATOM    602 HD22 LEU P  38     -15.271 -71.938  86.011  0.00 97.00      PROA   
ATOM    603 HD23 LEU P  38     -13.473 -71.930  85.912  0.00 97.00      PROA   
ATOM    604  C   LEU P  38     -17.127 -69.072  82.939  0.00 97.00      PROA   
ATOM    605  O   LEU P  38     -17.244 -67.856  83.053  0.00 97.00      PROA   
ATOM    606  N   ASN P  39     -18.114 -69.835  82.408  0.00 97.00      PROA   
ATOM    607  HN  ASN P  39     -18.010 -70.829  82.372  0.00 97.00      PROA   
ATOM    608  CA  ASN P  39     -19.397 -69.298  81.960  0.00 97.00      PROA   
ATOM    609  HA  ASN P  39     -19.923 -70.113  81.485  0.00 97.00      PROA   
ATOM    610  CB  ASN P  39     -20.263 -68.773  83.146  0.00 97.00      PROA   
ATOM    611  HB1 ASN P  39     -21.287 -68.527  82.795  0.00 97.00      PROA   
ATOM    612  HB2 ASN P  39     -19.802 -67.856  83.571  0.00 97.00      PROA   
ATOM    613  CG  ASN P  39     -20.383 -69.843  84.239  0.00 97.00      PROA   
ATOM    614  OD1 ASN P  39     -20.470 -71.038  83.953  0.00 97.00      PROA   
ATOM    615  ND2 ASN P  39     -20.346 -69.412  85.530  0.00 97.00      PROA   
ATOM    616 HD21 ASN P  39     -20.362 -70.097  86.257  0.00 97.00      PROA   
ATOM    617 HD22 ASN P  39     -20.255 -68.439  85.731  0.00 97.00      PROA   
ATOM    618  C   ASN P  39     -19.236 -68.201  80.909  0.00 97.00      PROA   
ATOM    619  O   ASN P  39     -19.914 -67.175  80.942  0.00 97.00      PROA   
ATOM    620  N   GLY P  40     -18.288 -68.392  79.962  0.00 97.00      PROA   
ATOM    621  HN  GLY P  40     -17.798 -69.260  79.944  0.00 97.00      PROA   
ATOM    622  CA  GLY P  40     -17.905 -67.392  78.973  0.00 97.00      PROA   
ATOM    623  HA1 GLY P  40     -18.787 -66.842  78.672  0.00 97.00      PROA   
ATOM    624  HA2 GLY P  40     -17.461 -67.923  78.144  0.00 97.00      PROA   
ATOM    625  C   GLY P  40     -16.880 -66.379  79.445  0.00 97.00      PROA   
ATOM    626  O   GLY P  40     -16.179 -65.792  78.623  0.00 97.00      PROA   
ATOM    627  N   THR P  41     -16.751 -66.133  80.769  0.00 97.00      PROA   
ATOM    628  HN  THR P  41     -17.289 -66.655  81.428  0.00 97.00      PROA   
ATOM    629  CA  THR P  41     -15.879 -65.096  81.312  0.00 97.00      PROA   
ATOM    630  HA  THR P  41     -15.865 -64.266  80.620  0.00 97.00      PROA   
ATOM    631  CB  THR P  41     -16.355 -64.559  82.659  0.00 97.00      PROA   
ATOM    632  HB  THR P  41     -16.431 -65.387  83.400  0.00 97.00      PROA   
ATOM    633  OG1 THR P  41     -17.639 -63.966  82.512  0.00 97.00      PROA   
ATOM    634  HG1 THR P  41     -18.213 -64.644  82.154  0.00 97.00      PROA   
ATOM    635  CG2 THR P  41     -15.416 -63.468  83.217  0.00 97.00      PROA   
ATOM    636 HG21 THR P  41     -15.303 -62.645  82.480  0.00 97.00      PROA   
ATOM    637 HG22 THR P  41     -14.414 -63.872  83.465  0.00 97.00      PROA   
ATOM    638 HG23 THR P  41     -15.850 -63.043  84.147  0.00 97.00      PROA   
ATOM    639  C   THR P  41     -14.461 -65.605  81.458  0.00 97.00      PROA   
ATOM    640  O   THR P  41     -14.212 -66.587  82.145  0.00 97.00      PROA   
ATOM    641  N   ALA P  42     -13.483 -64.934  80.811  0.00 97.00      PROA   
ATOM    642  HN  ALA P  42     -13.701 -64.140  80.248  0.00 97.00      PROA   
ATOM    643  CA  ALA P  42     -12.081 -65.302  80.855  0.00 97.00      PROA   
ATOM    644  HA  ALA P  42     -12.025 -66.332  80.537  0.00 97.00      PROA   
ATOM    645  CB  ALA P  42     -11.276 -64.460  79.848  0.00 97.00      PROA   
ATOM    646  HB1 ALA P  42     -11.306 -63.384  80.128  0.00 97.00      PROA   
ATOM    647  HB2 ALA P  42     -11.715 -64.565  78.832  0.00 97.00      PROA   
ATOM    648  HB3 ALA P  42     -10.218 -64.792  79.804  0.00 97.00      PROA   
ATOM    649  C   ALA P  42     -11.419 -65.204  82.229  0.00 97.00      PROA   
ATOM    650  O   ALA P  42     -11.543 -64.206  82.937  0.00 97.00      PROA   
ATOM    651  N   ILE P  43     -10.652 -66.252  82.615  0.00 97.00      PROA   
ATOM    652  HN  ILE P  43     -10.583 -67.054  82.024  0.00 97.00      PROA   
ATOM    653  CA  ILE P  43      -9.830 -66.272  83.814  0.00 97.00      PROA   
ATOM    654  HA  ILE P  43     -10.245 -65.567  84.520  0.00 97.00      PROA   
ATOM    655  CB  ILE P  43      -9.717 -67.644  84.506  0.00 97.00      PROA   
ATOM    656  HB  ILE P  43      -8.889 -68.238  84.051  0.00 97.00      PROA   
ATOM    657  CG2 ILE P  43      -9.406 -67.425  86.009  0.00 97.00      PROA   
ATOM    658 HG21 ILE P  43     -10.230 -66.859  86.491  0.00 97.00      PROA   
ATOM    659 HG22 ILE P  43      -8.457 -66.877  86.165  0.00 97.00      PROA   
ATOM    660 HG23 ILE P  43      -9.307 -68.394  86.537  0.00 97.00      PROA   
ATOM    661  CG1 ILE P  43     -10.991 -68.512  84.339  0.00 97.00      PROA   
ATOM    662 HG11 ILE P  43     -11.206 -68.663  83.262  0.00 97.00      PROA   
ATOM    663 HG12 ILE P  43     -11.860 -67.982  84.785  0.00 97.00      PROA   
ATOM    664  CD  ILE P  43     -10.847 -69.902  84.978  0.00 97.00      PROA   
ATOM    665  HD1 ILE P  43      -9.842 -70.329  84.774  0.00 97.00      PROA   
ATOM    666  HD2 ILE P  43     -11.605 -70.602  84.569  0.00 97.00      PROA   
ATOM    667  HD3 ILE P  43     -10.993 -69.845  86.077  0.00 97.00      PROA   
ATOM    668  C   ILE P  43      -8.445 -65.803  83.397  0.00 97.00      PROA   
ATOM    669  O   ILE P  43      -8.051 -65.933  82.240  0.00 97.00      PROA   
ATOM    670  N   GLN P  44      -7.648 -65.259  84.343  0.00 97.00      PROA   
ATOM    671  HN  GLN P  44      -7.986 -65.107  85.269  0.00 97.00      PROA   
ATOM    672  CA  GLN P  44      -6.292 -64.817  84.083  0.00 97.00      PROA   
ATOM    673  HA  GLN P  44      -6.236 -64.402  83.085  0.00 97.00      PROA   
ATOM    674  CB  GLN P  44      -5.887 -63.723  85.108  0.00 97.00      PROA   
ATOM    675  HB1 GLN P  44      -4.869 -63.358  84.849  0.00 97.00      PROA   
ATOM    676  HB2 GLN P  44      -5.836 -64.169  86.127  0.00 97.00      PROA   
ATOM    677  CG  GLN P  44      -6.833 -62.493  85.171  0.00 97.00      PROA   
ATOM    678  HG1 GLN P  44      -6.367 -61.718  85.817  0.00 97.00      PROA   
ATOM    679  HG2 GLN P  44      -7.806 -62.769  85.630  0.00 97.00      PROA   
ATOM    680  CD  GLN P  44      -7.069 -61.851  83.796  0.00 97.00      PROA   
ATOM    681  OE1 GLN P  44      -6.250 -61.050  83.332  0.00 97.00      PROA   
ATOM    682  NE2 GLN P  44      -8.212 -62.178  83.131  0.00 97.00      PROA   
ATOM    683 HE21 GLN P  44      -8.359 -61.760  82.236  0.00 97.00      PROA   
ATOM    684 HE22 GLN P  44      -8.854 -62.844  83.509  0.00 97.00      PROA   
ATOM    685  C   GLN P  44      -5.305 -65.985  84.151  0.00 97.00      PROA   
ATOM    686  O   GLN P  44      -4.131 -65.844  83.809  0.00 97.00      PROA   
ATOM    687  N   THR P  45      -5.777 -67.186  84.568  0.00 97.00      PROA   
ATOM    688  HN  THR P  45      -6.725 -67.255  84.864  0.00 97.00      PROA   
ATOM    689  CA  THR P  45      -5.019 -68.431  84.622  0.00 97.00      PROA   
ATOM    690  HA  THR P  45      -4.183 -68.270  85.288  0.00 97.00      PROA   
ATOM    691  CB  THR P  45      -5.864 -69.586  85.160  0.00 97.00      PROA   
ATOM    692  HB  THR P  45      -6.718 -69.798  84.475  0.00 97.00      PROA   
ATOM    693  OG1 THR P  45      -6.397 -69.244  86.431  0.00 97.00      PROA   
ATOM    694  HG1 THR P  45      -6.880 -70.019  86.728  0.00 97.00      PROA   
ATOM    695  CG2 THR P  45      -5.021 -70.860  85.353  0.00 97.00      PROA   
ATOM    696 HG21 THR P  45      -4.176 -70.649  86.042  0.00 97.00      PROA   
ATOM    697 HG22 THR P  45      -4.623 -71.242  84.391  0.00 97.00      PROA   
ATOM    698 HG23 THR P  45      -5.634 -71.669  85.802  0.00 97.00      PROA   
ATOM    699  C   THR P  45      -4.482 -68.841  83.261  0.00 97.00      PROA   
ATOM    700  O   THR P  45      -5.246 -69.242  82.391  0.00 97.00      PROA   
ATOM    701  N   SER P  46      -3.149 -68.754  83.039  0.00 97.00      PROA   
ATOM    702  HN  SER P  46      -2.558 -68.304  83.704  0.00 97.00      PROA   
ATOM    703  CA  SER P  46      -2.559 -69.107  81.754  0.00 97.00      PROA   
ATOM    704  HA  SER P  46      -3.322 -69.104  80.991  0.00 97.00      PROA   
ATOM    705  CB  SER P  46      -1.484 -68.076  81.334  0.00 97.00      PROA   
ATOM    706  HB1 SER P  46      -0.993 -68.388  80.386  0.00 97.00      PROA   
ATOM    707  HB2 SER P  46      -0.704 -67.985  82.121  0.00 97.00      PROA   
ATOM    708  OG  SER P  46      -2.075 -66.800  81.095  0.00 97.00      PROA   
ATOM    709  HG1 SER P  46      -2.612 -66.573  81.860  0.00 97.00      PROA   
ATOM    710  C   SER P  46      -1.922 -70.487  81.732  0.00 97.00      PROA   
ATOM    711  O   SER P  46      -1.549 -70.987  80.672  0.00 97.00      PROA   
ATOM    712  N   THR P  47      -1.814 -71.165  82.898  0.00 97.00      PROA   
ATOM    713  HN  THR P  47      -2.146 -70.743  83.737  0.00 97.00      PROA   
ATOM    714  CA  THR P  47      -1.328 -72.539  83.000  0.00 97.00      PROA   
ATOM    715  HA  THR P  47      -0.393 -72.545  82.465  0.00 97.00      PROA   
ATOM    716  CB  THR P  47      -0.960 -72.976  84.432  0.00 97.00      PROA   
ATOM    717  HB  THR P  47      -0.025 -72.454  84.737  0.00 97.00      PROA   
ATOM    718  OG1 THR P  47      -0.745 -74.380  84.569  0.00 97.00      PROA   
ATOM    719  HG1 THR P  47      -0.739 -74.553  85.514  0.00 97.00      PROA   
ATOM    720  CG2 THR P  47      -2.077 -72.590  85.413  0.00 97.00      PROA   
ATOM    721 HG21 THR P  47      -3.052 -72.980  85.057  0.00 97.00      PROA   
ATOM    722 HG22 THR P  47      -2.146 -71.490  85.524  0.00 97.00      PROA   
ATOM    723 HG23 THR P  47      -1.881 -73.020  86.419  0.00 97.00      PROA   
ATOM    724  C   THR P  47      -2.275 -73.536  82.323  0.00 97.00      PROA   
ATOM    725  O   THR P  47      -3.485 -73.336  82.399  0.00 97.00      PROA   
ATOM    726  N   PRO P  48      -1.822 -74.629  81.693  0.00 97.00      PROA   
ATOM    727  CD  PRO P  48      -0.487 -74.714  81.086  0.00 97.00      PROA   
ATOM    728  HD1 PRO P  48       0.199 -75.203  81.812  0.00 97.00      PROA   
ATOM    729  HD2 PRO P  48      -0.087 -73.718  80.789  0.00 97.00      PROA   
ATOM    730  CA  PRO P  48      -2.727 -75.631  81.137  0.00 97.00      PROA   
ATOM    731  HA  PRO P  48      -3.479 -75.126  80.548  0.00 97.00      PROA   
ATOM    732  CB  PRO P  48      -1.803 -76.526  80.290  0.00 97.00      PROA   
ATOM    733  HB1 PRO P  48      -2.340 -76.984  79.437  0.00 97.00      PROA   
ATOM    734  HB2 PRO P  48      -1.345 -77.333  80.907  0.00 97.00      PROA   
ATOM    735  CG  PRO P  48      -0.686 -75.583  79.845  0.00 97.00      PROA   
ATOM    736  HG1 PRO P  48       0.234 -76.117  79.535  0.00 97.00      PROA   
ATOM    737  HG2 PRO P  48      -1.048 -74.948  79.006  0.00 97.00      PROA   
ATOM    738  C   PRO P  48      -3.435 -76.490  82.168  0.00 97.00      PROA   
ATOM    739  O   PRO P  48      -4.204 -77.345  81.747  0.00 97.00      PROA   
ATOM    740  N   THR P  49      -3.229 -76.294  83.492  0.00 97.00      PROA   
ATOM    741  HN  THR P  49      -2.572 -75.613  83.804  0.00 97.00      PROA   
ATOM    742  CA  THR P  49      -3.993 -77.000  84.509  0.00 97.00      PROA   
ATOM    743  HA  THR P  49      -4.827 -77.479  84.021  0.00 97.00      PROA   
ATOM    744  CB  THR P  49      -3.226 -78.110  85.234  0.00 97.00      PROA   
ATOM    745  HB  THR P  49      -2.656 -78.670  84.461  0.00 97.00      PROA   
ATOM    746  OG1 THR P  49      -4.115 -79.032  85.853  0.00 97.00      PROA   
ATOM    747  HG1 THR P  49      -3.635 -79.867  85.876  0.00 97.00      PROA   
ATOM    748  CG2 THR P  49      -2.229 -77.613  86.297  0.00 97.00      PROA   
ATOM    749 HG21 THR P  49      -2.761 -77.141  87.150  0.00 97.00      PROA   
ATOM    750 HG22 THR P  49      -1.524 -76.882  85.854  0.00 97.00      PROA   
ATOM    751 HG23 THR P  49      -1.647 -78.472  86.696  0.00 97.00      PROA   
ATOM    752  C   THR P  49      -4.578 -75.985  85.463  0.00 97.00      PROA   
ATOM    753  O   THR P  49      -3.892 -75.111  85.984  0.00 97.00      PROA   
ATOM    754  N   TYR P  50      -5.901 -76.083  85.708  0.00 97.00      PROA   
ATOM    755  HN  TYR P  50      -6.441 -76.788  85.251  0.00 97.00      PROA   
ATOM    756  CA  TYR P  50      -6.605 -75.232  86.637  0.00 97.00      PROA   
ATOM    757  HA  TYR P  50      -6.018 -74.348  86.844  0.00 97.00      PROA   
ATOM    758  CB  TYR P  50      -7.992 -74.809  86.079  0.00 97.00      PROA   
ATOM    759  HB1 TYR P  50      -8.666 -75.682  85.954  0.00 97.00      PROA   
ATOM    760  HB2 TYR P  50      -7.846 -74.352  85.077  0.00 97.00      PROA   
ATOM    761  CG  TYR P  50      -8.661 -73.781  86.956  0.00 97.00      PROA   
ATOM    762  CD1 TYR P  50      -9.542 -74.163  87.983  0.00 97.00      PROA   
ATOM    763  HD1 TYR P  50      -9.736 -75.210  88.164  0.00 97.00      PROA   
ATOM    764  CE1 TYR P  50     -10.191 -73.195  88.762  0.00 97.00      PROA   
ATOM    765  HE1 TYR P  50     -10.889 -73.493  89.530  0.00 97.00      PROA   
ATOM    766  CZ  TYR P  50      -9.949 -71.837  88.533  0.00 97.00      PROA   
ATOM    767  OH  TYR P  50     -10.606 -70.861  89.310  0.00 97.00      PROA   
ATOM    768  HH  TYR P  50     -11.198 -71.317  89.914  0.00 97.00      PROA   
ATOM    769  CD2 TYR P  50      -8.448 -72.413  86.719  0.00 97.00      PROA   
ATOM    770  HD2 TYR P  50      -7.804 -72.110  85.908  0.00 97.00      PROA   
ATOM    771  CE2 TYR P  50      -9.072 -71.446  87.517  0.00 97.00      PROA   
ATOM    772  HE2 TYR P  50      -8.902 -70.396  87.338  0.00 97.00      PROA   
ATOM    773  C   TYR P  50      -6.751 -76.034  87.909  0.00 97.00      PROA   
ATOM    774  O   TYR P  50      -7.474 -77.022  87.943  0.00 97.00      PROA   
ATOM    775  N   HSD P  51      -6.047 -75.624  88.987  0.00 97.00      PROA   
ATOM    776  HN  HSD P  51      -5.497 -74.795  88.946  0.00 97.00      PROA   
ATOM    777  CA  HSD P  51      -5.933 -76.405  90.200  0.00 97.00      PROA   
ATOM    778  HA  HSD P  51      -6.293 -77.410  90.032  0.00 97.00      PROA   
ATOM    779  CB  HSD P  51      -4.452 -76.504  90.659  0.00 97.00      PROA   
ATOM    780  HB1 HSD P  51      -4.022 -75.483  90.753  0.00 97.00      PROA   
ATOM    781  HB2 HSD P  51      -3.889 -77.024  89.853  0.00 97.00      PROA   
ATOM    782  ND1 HSD P  51      -4.389 -76.708  93.207  0.00 97.00      PROA   
ATOM    783  HD1 HSD P  51      -4.825 -75.830  93.412  0.00 97.00      PROA   
ATOM    784  CG  HSD P  51      -4.209 -77.250  91.950  0.00 97.00      PROA   
ATOM    785  CE1 HSD P  51      -3.929 -77.617  94.100  0.00 97.00      PROA   
ATOM    786  HE1 HSD P  51      -3.959 -77.449  95.176  0.00 97.00      PROA   
ATOM    787  NE2 HSD P  51      -3.457 -78.697  93.510  0.00 97.00      PROA   
ATOM    788  CD2 HSD P  51      -3.627 -78.463  92.156  0.00 97.00      PROA   
ATOM    789  HD2 HSD P  51      -3.291 -79.197  91.434  0.00 97.00      PROA   
ATOM    790  C   HSD P  51      -6.762 -75.806  91.306  0.00 97.00      PROA   
ATOM    791  O   HSD P  51      -6.429 -74.761  91.862  0.00 97.00      PROA   
ATOM    792  N   ILE P  52      -7.852 -76.504  91.690  0.00 97.00      PROA   
ATOM    793  HN  ILE P  52      -8.141 -77.333  91.212  0.00 97.00      PROA   
ATOM    794  CA  ILE P  52      -8.663 -76.154  92.832  0.00 97.00      PROA   
ATOM    795  HA  ILE P  52      -8.554 -75.102  93.055  0.00 97.00      PROA   
ATOM    796  CB  ILE P  52     -10.143 -76.427  92.591  0.00 97.00      PROA   
ATOM    797  HB  ILE P  52     -10.263 -77.483  92.274  0.00 97.00      PROA   
ATOM    798  CG2 ILE P  52     -10.967 -76.230  93.878  0.00 97.00      PROA   
ATOM    799 HG21 ILE P  52     -10.847 -75.198  94.268  0.00 97.00      PROA   
ATOM    800 HG22 ILE P  52     -10.693 -76.959  94.667  0.00 97.00      PROA   
ATOM    801 HG23 ILE P  52     -12.042 -76.379  93.649  0.00 97.00      PROA   
ATOM    802  CG1 ILE P  52     -10.683 -75.528  91.452  0.00 97.00      PROA   
ATOM    803 HG11 ILE P  52      -9.916 -75.398  90.662  0.00 97.00      PROA   
ATOM    804 HG12 ILE P  52     -10.895 -74.522  91.877  0.00 97.00      PROA   
ATOM    805  CD  ILE P  52     -11.954 -76.070  90.789  0.00 97.00      PROA   
ATOM    806  HD1 ILE P  52     -12.757 -76.214  91.541  0.00 97.00      PROA   
ATOM    807  HD2 ILE P  52     -11.756 -77.036  90.281  0.00 97.00      PROA   
ATOM    808  HD3 ILE P  52     -12.321 -75.347  90.033  0.00 97.00      PROA   
ATOM    809  C   ILE P  52      -8.132 -76.961  93.995  0.00 97.00      PROA   
ATOM    810  O   ILE P  52      -8.299 -78.176  94.067  0.00 97.00      PROA   
ATOM    811  N   THR P  53      -7.442 -76.282  94.939  0.00 97.00      PROA   
ATOM    812  HN  THR P  53      -7.255 -75.311  94.808  0.00 97.00      PROA   
ATOM    813  CA  THR P  53      -6.846 -76.893  96.119  0.00 97.00      PROA   
ATOM    814  HA  THR P  53      -6.176 -77.667  95.770  0.00 97.00      PROA   
ATOM    815  CB  THR P  53      -6.046 -75.893  96.948  0.00 97.00      PROA   
ATOM    816  HB  THR P  53      -6.724 -75.141  97.412  0.00 97.00      PROA   
ATOM    817  OG1 THR P  53      -5.129 -75.200  96.113  0.00 97.00      PROA   
ATOM    818  HG1 THR P  53      -4.623 -74.634  96.702  0.00 97.00      PROA   
ATOM    819  CG2 THR P  53      -5.225 -76.603  98.043  0.00 97.00      PROA   
ATOM    820 HG21 THR P  53      -4.561 -77.368  97.587  0.00 97.00      PROA   
ATOM    821 HG22 THR P  53      -5.883 -77.099  98.784  0.00 97.00      PROA   
ATOM    822 HG23 THR P  53      -4.593 -75.868  98.587  0.00 97.00      PROA   
ATOM    823  C   THR P  53      -7.875 -77.558  97.008  0.00 97.00      PROA   
ATOM    824  O   THR P  53      -7.656 -78.666  97.495  0.00 97.00      PROA   
ATOM    825  N   SER P  54      -9.033 -76.893  97.214  0.00 97.00      PROA   
ATOM    826  HN  SER P  54      -9.212 -76.027  96.756  0.00 97.00      PROA   
ATOM    827  CA  SER P  54     -10.069 -77.372  98.099  0.00 97.00      PROA   
ATOM    828  HA  SER P  54     -10.209 -78.431  97.928  0.00 97.00      PROA   
ATOM    829  CB  SER P  54      -9.808 -77.063  99.605  0.00 97.00      PROA   
ATOM    830  HB1 SER P  54     -10.618 -77.487 100.234  0.00 97.00      PROA   
ATOM    831  HB2 SER P  54      -9.777 -75.965  99.773  0.00 97.00      PROA   
ATOM    832  OG  SER P  54      -8.564 -77.588 100.053  0.00 97.00      PROA   
ATOM    833  HG1 SER P  54      -8.556 -78.515  99.801  0.00 97.00      PROA   
ATOM    834  C   SER P  54     -11.321 -76.630  97.699  0.00 97.00      PROA   
ATOM    835  O   SER P  54     -11.427 -75.428  97.925  0.00 97.00      PROA   
ATOM    836  N   ALA P  55     -12.284 -77.322  97.052  0.00 97.00      PROA   
ATOM    837  HN  ALA P  55     -12.166 -78.301  96.878  0.00 97.00      PROA   
ATOM    838  CA  ALA P  55     -13.410 -76.724  96.358  0.00 97.00      PROA   
ATOM    839  HA  ALA P  55     -12.980 -76.078  95.613  0.00 97.00      PROA   
ATOM    840  CB  ALA P  55     -14.212 -77.817  95.624  0.00 97.00      PROA   
ATOM    841  HB1 ALA P  55     -14.666 -78.526  96.349  0.00 97.00      PROA   
ATOM    842  HB2 ALA P  55     -13.532 -78.399  94.962  0.00 97.00      PROA   
ATOM    843  HB3 ALA P  55     -15.011 -77.372  94.996  0.00 97.00      PROA   
ATOM    844  C   ALA P  55     -14.370 -75.855  97.162  0.00 97.00      PROA   
ATOM    845  O   ALA P  55     -14.772 -76.188  98.272  0.00 97.00      PROA   
ATOM    846  N   SER P  56     -14.777 -74.705  96.566  0.00 97.00      PROA   
ATOM    847  HN  SER P  56     -14.377 -74.440  95.687  0.00 97.00      PROA   
ATOM    848  CA  SER P  56     -15.798 -73.802  97.069  0.00 97.00      PROA   
ATOM    849  HA  SER P  56     -16.024 -74.071  98.089  0.00 97.00      PROA   
ATOM    850  CB  SER P  56     -15.374 -72.304  97.060  0.00 97.00      PROA   
ATOM    851  HB1 SER P  56     -14.416 -72.206  97.613  0.00 97.00      PROA   
ATOM    852  HB2 SER P  56     -16.135 -71.687  97.587  0.00 97.00      PROA   
ATOM    853  OG  SER P  56     -15.177 -71.786  95.747  0.00 97.00      PROA   
ATOM    854  HG1 SER P  56     -15.328 -70.833  95.808  0.00 97.00      PROA   
ATOM    855  C   SER P  56     -17.071 -73.987  96.265  0.00 97.00      PROA   
ATOM    856  O   SER P  56     -17.089 -74.668  95.245  0.00 97.00      PROA   
ATOM    857  N   GLU P  57     -18.193 -73.382  96.720  0.00 97.00      PROA   
ATOM    858  HN  GLU P  57     -18.167 -72.808  97.536  0.00 97.00      PROA   
ATOM    859  CA  GLU P  57     -19.473 -73.382  96.030  0.00 97.00      PROA   
ATOM    860  HA  GLU P  57     -19.791 -74.405  95.882  0.00 97.00      PROA   
ATOM    861  CB  GLU P  57     -20.508 -72.586  96.875  0.00 97.00      PROA   
ATOM    862  HB1 GLU P  57     -21.495 -72.587  96.368  0.00 97.00      PROA   
ATOM    863  HB2 GLU P  57     -20.157 -71.525  96.916  0.00 97.00      PROA   
ATOM    864  CG  GLU P  57     -20.676 -73.009  98.365  0.00 97.00      PROA   
ATOM    865  HG1 GLU P  57     -21.273 -72.211  98.865  0.00 97.00      PROA   
ATOM    866  HG2 GLU P  57     -19.693 -73.054  98.877  0.00 97.00      PROA   
ATOM    867  CD  GLU P  57     -21.404 -74.333  98.618  0.00 97.00      PROA   
ATOM    868  OE1 GLU P  57     -22.561 -74.277  99.113  0.00 97.00      PROA   
ATOM    869  OE2 GLU P  57     -20.794 -75.414  98.406  0.00 97.00      PROA   
ATOM    870  C   GLU P  57     -19.333 -72.695  94.667  0.00 97.00      PROA   
ATOM    871  O   GLU P  57     -19.829 -73.144  93.637  0.00 97.00      PROA   
ATOM    872  N   ASP P  58     -18.588 -71.578  94.694  0.00 97.00      PROA   
ATOM    873  HN  ASP P  58     -18.264 -71.279  95.590  0.00 97.00      PROA   
ATOM    874  CA  ASP P  58     -18.282 -70.588  93.694  0.00 97.00      PROA   
ATOM    875  HA  ASP P  58     -19.204 -70.350  93.185  0.00 97.00      PROA   
ATOM    876  CB  ASP P  58     -17.773 -69.277  94.396  0.00 97.00      PROA   
ATOM    877  HB1 ASP P  58     -18.653 -68.608  94.531  0.00 97.00      PROA   
ATOM    878  HB2 ASP P  58     -17.031 -68.739  93.776  0.00 97.00      PROA   
ATOM    879  CG  ASP P  58     -17.199 -69.482  95.813  0.00 97.00      PROA   
ATOM    880  OD1 ASP P  58     -17.949 -69.919  96.728  0.00 97.00      PROA   
ATOM    881  OD2 ASP P  58     -15.993 -69.177  96.001  0.00 97.00      PROA   
ATOM    882  C   ASP P  58     -17.343 -71.065  92.589  0.00 97.00      PROA   
ATOM    883  O   ASP P  58     -17.331 -70.483  91.505  0.00 97.00      PROA   
ATOM    884  N   ASP P  59     -16.602 -72.182  92.791  0.00 97.00      PROA   
ATOM    885  HN  ASP P  59     -16.477 -72.540  93.713  0.00 97.00      PROA   
ATOM    886  CA  ASP P  59     -15.934 -72.940  91.738  0.00 97.00      PROA   
ATOM    887  HA  ASP P  59     -15.233 -72.281  91.240  0.00 97.00      PROA   
ATOM    888  CB  ASP P  59     -15.174 -74.151  92.354  0.00 97.00      PROA   
ATOM    889  HB1 ASP P  59     -14.908 -74.892  91.571  0.00 97.00      PROA   
ATOM    890  HB2 ASP P  59     -15.810 -74.652  93.111  0.00 97.00      PROA   
ATOM    891  CG  ASP P  59     -13.846 -73.754  92.999  0.00 97.00      PROA   
ATOM    892  OD1 ASP P  59     -13.072 -72.984  92.373  0.00 97.00      PROA   
ATOM    893  OD2 ASP P  59     -13.533 -74.340  94.065  0.00 97.00      PROA   
ATOM    894  C   ASP P  59     -16.891 -73.474  90.658  0.00 97.00      PROA   
ATOM    895  O   ASP P  59     -16.479 -73.740  89.534  0.00 97.00      PROA   
ATOM    896  N   SER P  60     -18.196 -73.655  90.968  0.00 97.00      PROA   
ATOM    897  HN  SER P  60     -18.496 -73.423  91.890  0.00 97.00      PROA   
ATOM    898  CA  SER P  60     -19.214 -74.173  90.048  0.00 97.00      PROA   
ATOM    899  HA  SER P  60     -18.877 -75.155  89.743  0.00 97.00      PROA   
ATOM    900  CB  SER P  60     -20.612 -74.324  90.700  0.00 97.00      PROA   
ATOM    901  HB1 SER P  60     -21.328 -74.778  89.981  0.00 97.00      PROA   
ATOM    902  HB2 SER P  60     -20.999 -73.330  91.014  0.00 97.00      PROA   
ATOM    903  OG  SER P  60     -20.570 -75.165  91.843  0.00 97.00      PROA   
ATOM    904  HG1 SER P  60     -20.231 -74.624  92.564  0.00 97.00      PROA   
ATOM    905  C   SER P  60     -19.452 -73.352  88.781  0.00 97.00      PROA   
ATOM    906  O   SER P  60     -19.490 -72.124  88.807  0.00 97.00      PROA   
ATOM    907  N   GLY P  61     -19.679 -74.032  87.630  0.00 97.00      PROA   
ATOM    908  HN  GLY P  61     -19.698 -75.032  87.631  0.00 97.00      PROA   
ATOM    909  CA  GLY P  61     -19.908 -73.356  86.362  0.00 97.00      PROA   
ATOM    910  HA1 GLY P  61     -19.386 -72.409  86.355  0.00 97.00      PROA   
ATOM    911  HA2 GLY P  61     -20.975 -73.267  86.217  0.00 97.00      PROA   
ATOM    912  C   GLY P  61     -19.342 -74.152  85.230  0.00 97.00      PROA   
ATOM    913  O   GLY P  61     -18.793 -75.227  85.432  0.00 97.00      PROA   
ATOM    914  N   GLU P  62     -19.455 -73.640  83.982  0.00 97.00      PROA   
ATOM    915  HN  GLU P  62     -19.909 -72.764  83.822  0.00 97.00      PROA   
ATOM    916  CA  GLU P  62     -18.910 -74.310  82.824  0.00 97.00      PROA   
ATOM    917  HA  GLU P  62     -18.833 -75.357  83.054  0.00 97.00      PROA   
ATOM    918  CB  GLU P  62     -19.815 -74.255  81.569  0.00 97.00      PROA   
ATOM    919  HB1 GLU P  62     -20.831 -74.579  81.893  0.00 97.00      PROA   
ATOM    920  HB2 GLU P  62     -19.430 -75.017  80.854  0.00 97.00      PROA   
ATOM    921  CG  GLU P  62     -19.977 -72.904  80.849  0.00 97.00      PROA   
ATOM    922  HG1 GLU P  62     -19.000 -72.403  80.693  0.00 97.00      PROA   
ATOM    923  HG2 GLU P  62     -20.642 -72.235  81.433  0.00 97.00      PROA   
ATOM    924  CD  GLU P  62     -20.607 -73.123  79.478  0.00 97.00      PROA   
ATOM    925  OE1 GLU P  62     -21.535 -73.957  79.352  0.00 97.00      PROA   
ATOM    926  OE2 GLU P  62     -20.161 -72.442  78.530  0.00 97.00      PROA   
ATOM    927  C   GLU P  62     -17.499 -73.869  82.540  0.00 97.00      PROA   
ATOM    928  O   GLU P  62     -17.191 -72.695  82.358  0.00 97.00      PROA   
ATOM    929  N   TYR P  63     -16.594 -74.867  82.519  0.00 97.00      PROA   
ATOM    930  HN  TYR P  63     -16.892 -75.806  82.682  0.00 97.00      PROA   
ATOM    931  CA  TYR P  63     -15.178 -74.714  82.304  0.00 97.00      PROA   
ATOM    932  HA  TYR P  63     -14.880 -73.710  82.577  0.00 97.00      PROA   
ATOM    933  CB  TYR P  63     -14.352 -75.746  83.120  0.00 97.00      PROA   
ATOM    934  HB1 TYR P  63     -13.326 -75.864  82.712  0.00 97.00      PROA   
ATOM    935  HB2 TYR P  63     -14.859 -76.731  83.093  0.00 97.00      PROA   
ATOM    936  CG  TYR P  63     -14.243 -75.333  84.563  0.00 97.00      PROA   
ATOM    937  CD1 TYR P  63     -15.362 -75.363  85.415  0.00 97.00      PROA   
ATOM    938  HD1 TYR P  63     -16.315 -75.705  85.043  0.00 97.00      PROA   
ATOM    939  CE1 TYR P  63     -15.264 -74.922  86.739  0.00 97.00      PROA   
ATOM    940  HE1 TYR P  63     -16.144 -74.911  87.363  0.00 97.00      PROA   
ATOM    941  CZ  TYR P  63     -14.030 -74.495  87.242  0.00 97.00      PROA   
ATOM    942  OH  TYR P  63     -13.915 -73.999  88.556  0.00 97.00      PROA   
ATOM    943  HH  TYR P  63     -14.801 -73.900  88.916  0.00 97.00      PROA   
ATOM    944  CD2 TYR P  63     -13.004 -74.930  85.092  0.00 97.00      PROA   
ATOM    945  HD2 TYR P  63     -12.126 -74.920  84.464  0.00 97.00      PROA   
ATOM    946  CE2 TYR P  63     -12.898 -74.522  86.425  0.00 97.00      PROA   
ATOM    947  HE2 TYR P  63     -11.952 -74.179  86.809  0.00 97.00      PROA   
ATOM    948  C   TYR P  63     -14.888 -74.897  80.839  0.00 97.00      PROA   
ATOM    949  O   TYR P  63     -15.403 -75.811  80.199  0.00 97.00      PROA   
ATOM    950  N   ARG P  64     -14.063 -74.001  80.255  0.00 97.00      PROA   
ATOM    951  HN  ARG P  64     -13.731 -73.204  80.755  0.00 97.00      PROA   
ATOM    952  CA  ARG P  64     -13.708 -74.106  78.857  0.00 97.00      PROA   
ATOM    953  HA  ARG P  64     -13.704 -75.145  78.556  0.00 97.00      PROA   
ATOM    954  CB  ARG P  64     -14.625 -73.266  77.926  0.00 97.00      PROA   
ATOM    955  HB1 ARG P  64     -14.625 -73.754  76.926  0.00 97.00      PROA   
ATOM    956  HB2 ARG P  64     -14.234 -72.232  77.790  0.00 97.00      PROA   
ATOM    957  CG  ARG P  64     -16.069 -73.107  78.446  0.00 97.00      PROA   
ATOM    958  HG1 ARG P  64     -16.059 -72.480  79.363  0.00 97.00      PROA   
ATOM    959  HG2 ARG P  64     -16.490 -74.098  78.728  0.00 97.00      PROA   
ATOM    960  CD  ARG P  64     -17.006 -72.448  77.442  0.00 97.00      PROA   
ATOM    961  HD1 ARG P  64     -16.543 -71.563  76.959  0.00 97.00      PROA   
ATOM    962  HD2 ARG P  64     -17.941 -72.137  77.943  0.00 97.00      PROA   
ATOM    963  NE  ARG P  64     -17.265 -73.487  76.404  0.00 97.00      PROA   
ATOM    964  HE  ARG P  64     -16.659 -74.280  76.360  0.00 97.00      PROA   
ATOM    965  CZ  ARG P  64     -18.393 -73.582  75.680  0.00 97.00      PROA   
ATOM    966  NH1 ARG P  64     -19.531 -72.962  76.004  0.00 97.00      PROA   
ATOM    967 HH11 ARG P  64     -19.613 -72.653  76.954  0.00 97.00      PROA   
ATOM    968 HH12 ARG P  64     -20.373 -73.275  75.583  0.00 97.00      PROA   
ATOM    969  NH2 ARG P  64     -18.376 -74.393  74.614  0.00 97.00      PROA   
ATOM    970 HH21 ARG P  64     -17.495 -74.794  74.366  0.00 97.00      PROA   
ATOM    971 HH22 ARG P  64     -19.182 -74.441  74.036  0.00 97.00      PROA   
ATOM    972  C   ARG P  64     -12.314 -73.552  78.736  0.00 97.00      PROA   
ATOM    973  O   ARG P  64     -11.908 -72.710  79.527  0.00 97.00      PROA   
ATOM    974  N   CYS P  65     -11.539 -74.000  77.725  0.00 97.00      PROA   
ATOM    975  HN  CYS P  65     -11.789 -74.800  77.186  0.00 97.00      PROA   
ATOM    976  CA  CYS P  65     -10.265 -73.387  77.428  0.00 97.00      PROA   
ATOM    977  HA  CYS P  65     -10.305 -72.364  77.764  0.00 97.00      PROA   
ATOM    978  CB  CYS P  65      -9.098 -74.096  78.157  0.00 97.00      PROA   
ATOM    979  HB1 CYS P  65      -9.229 -73.888  79.243  0.00 97.00      PROA   
ATOM    980  HB2 CYS P  65      -8.117 -73.670  77.864  0.00 97.00      PROA   
ATOM    981  SG  CYS P  65      -9.126 -75.896  77.929  0.00 97.00      PROA   
ATOM    982  C   CYS P  65      -9.997 -73.308  75.942  0.00 97.00      PROA   
ATOM    983  O   CYS P  65     -10.621 -73.974  75.123  0.00 97.00      PROA   
ATOM    984  N   GLN P  66      -9.040 -72.432  75.569  0.00 97.00      PROA   
ATOM    985  HN  GLN P  66      -8.619 -71.851  76.264  0.00 97.00      PROA   
ATOM    986  CA  GLN P  66      -8.563 -72.261  74.217  0.00 97.00      PROA   
ATOM    987  HA  GLN P  66      -8.965 -73.035  73.578  0.00 97.00      PROA   
ATOM    988  CB  GLN P  66      -8.972 -70.845  73.693  0.00 97.00      PROA   
ATOM    989  HB1 GLN P  66      -8.345 -70.051  74.145  0.00 97.00      PROA   
ATOM    990  HB2 GLN P  66     -10.010 -70.686  74.069  0.00 97.00      PROA   
ATOM    991  CG  GLN P  66      -9.029 -70.705  72.155  0.00 97.00      PROA   
ATOM    992  HG1 GLN P  66      -9.526 -71.618  71.762  0.00 97.00      PROA   
ATOM    993  HG2 GLN P  66      -8.019 -70.644  71.709  0.00 97.00      PROA   
ATOM    994  CD  GLN P  66      -9.902 -69.535  71.665  0.00 97.00      PROA   
ATOM    995  OE1 GLN P  66     -10.875 -69.783  70.955  0.00 97.00      PROA   
ATOM    996  NE2 GLN P  66      -9.590 -68.264  72.017  0.00 97.00      PROA   
ATOM    997 HE21 GLN P  66     -10.200 -67.520  71.748  0.00 97.00      PROA   
ATOM    998 HE22 GLN P  66      -8.800 -68.071  72.601  0.00 97.00      PROA   
ATOM    999  C   GLN P  66      -7.055 -72.444  74.340  0.00 97.00      PROA   
ATOM   1000  O   GLN P  66      -6.371 -71.633  74.961  0.00 97.00      PROA   
ATOM   1001  N   ARG P  67      -6.497 -73.548  73.772  0.00 97.00      PROA   
ATOM   1002  HN  ARG P  67      -7.058 -74.233  73.315  0.00 97.00      PROA   
ATOM   1003  CA  ARG P  67      -5.077 -73.862  73.856  0.00 97.00      PROA   
ATOM   1004  HA  ARG P  67      -4.581 -73.212  74.563  0.00 97.00      PROA   
ATOM   1005  CB  ARG P  67      -4.860 -75.342  74.285  0.00 97.00      PROA   
ATOM   1006  HB1 ARG P  67      -3.815 -75.672  74.098  0.00 97.00      PROA   
ATOM   1007  HB2 ARG P  67      -5.522 -75.983  73.658  0.00 97.00      PROA   
ATOM   1008  CG  ARG P  67      -5.186 -75.626  75.761  0.00 97.00      PROA   
ATOM   1009  HG1 ARG P  67      -5.359 -76.722  75.871  0.00 97.00      PROA   
ATOM   1010  HG2 ARG P  67      -6.135 -75.114  76.028  0.00 97.00      PROA   
ATOM   1011  CD  ARG P  67      -4.098 -75.185  76.749  0.00 97.00      PROA   
ATOM   1012  HD1 ARG P  67      -4.504 -75.148  77.780  0.00 97.00      PROA   
ATOM   1013  HD2 ARG P  67      -3.694 -74.181  76.495  0.00 97.00      PROA   
ATOM   1014  NE  ARG P  67      -3.038 -76.238  76.763  0.00 97.00      PROA   
ATOM   1015  HE  ARG P  67      -3.276 -77.137  77.127  0.00 97.00      PROA   
ATOM   1016  CZ  ARG P  67      -1.787 -76.086  76.295  0.00 97.00      PROA   
ATOM   1017  NH1 ARG P  67      -1.323 -74.926  75.823  0.00 97.00      PROA   
ATOM   1018 HH11 ARG P  67      -1.853 -74.092  75.954  0.00 97.00      PROA   
ATOM   1019 HH12 ARG P  67      -0.354 -74.873  75.581  0.00 97.00      PROA   
ATOM   1020  NH2 ARG P  67      -0.951 -77.137  76.327  0.00 97.00      PROA   
ATOM   1021 HH21 ARG P  67      -1.282 -78.008  76.673  0.00 97.00      PROA   
ATOM   1022 HH22 ARG P  67      -0.027 -77.025  75.960  0.00 97.00      PROA   
ATOM   1023  C   ARG P  67      -4.400 -73.704  72.514  0.00 97.00      PROA   
ATOM   1024  O   ARG P  67      -4.445 -74.627  71.707  0.00 97.00      PROA   
ATOM   1025  N   GLY P  68      -3.714 -72.552  72.276  0.00 97.00      PROA   
ATOM   1026  HN  GLY P  68      -3.715 -71.848  72.984  0.00 97.00      PROA   
ATOM   1027  CA  GLY P  68      -2.829 -72.261  71.140  0.00 97.00      PROA   
ATOM   1028  HA1 GLY P  68      -1.926 -72.834  71.296  0.00 97.00      PROA   
ATOM   1029  HA2 GLY P  68      -2.639 -71.198  71.167  0.00 97.00      PROA   
ATOM   1030  C   GLY P  68      -3.285 -72.567  69.726  0.00 97.00      PROA   
ATOM   1031  O   GLY P  68      -2.471 -72.569  68.804  0.00 97.00      PROA   
ATOM   1032  N   LEU P  69      -4.583 -72.858  69.517  0.00 97.00      PROA   
ATOM   1033  HN  LEU P  69      -5.209 -72.836  70.289  0.00 97.00      PROA   
ATOM   1034  CA  LEU P  69      -5.065 -73.501  68.316  0.00 97.00      PROA   
ATOM   1035  HA  LEU P  69      -4.452 -73.221  67.470  0.00 97.00      PROA   
ATOM   1036  CB  LEU P  69      -5.131 -75.044  68.486  0.00 97.00      PROA   
ATOM   1037  HB1 LEU P  69      -5.707 -75.509  67.656  0.00 97.00      PROA   
ATOM   1038  HB2 LEU P  69      -5.653 -75.251  69.448  0.00 97.00      PROA   
ATOM   1039  CG  LEU P  69      -3.785 -75.796  68.565  0.00 97.00      PROA   
ATOM   1040  HG  LEU P  69      -3.159 -75.339  69.366  0.00 97.00      PROA   
ATOM   1041  CD1 LEU P  69      -4.029 -77.263  68.961  0.00 97.00      PROA   
ATOM   1042 HD11 LEU P  69      -4.665 -77.767  68.203  0.00 97.00      PROA   
ATOM   1043 HD12 LEU P  69      -4.532 -77.321  69.950  0.00 97.00      PROA   
ATOM   1044 HD13 LEU P  69      -3.061 -77.800  69.022  0.00 97.00      PROA   
ATOM   1045  CD2 LEU P  69      -3.007 -75.721  67.242  0.00 97.00      PROA   
ATOM   1046 HD21 LEU P  69      -2.747 -74.670  66.999  0.00 97.00      PROA   
ATOM   1047 HD22 LEU P  69      -3.616 -76.142  66.413  0.00 97.00      PROA   
ATOM   1048 HD23 LEU P  69      -2.067 -76.306  67.320  0.00 97.00      PROA   
ATOM   1049  C   LEU P  69      -6.476 -73.031  68.060  0.00 97.00      PROA   
ATOM   1050  O   LEU P  69      -7.221 -72.737  68.991  0.00 97.00      PROA   
ATOM   1051  N   SER P  70      -6.880 -72.974  66.767  0.00 97.00      PROA   
ATOM   1052  HN  SER P  70      -6.246 -73.235  66.040  0.00 97.00      PROA   
ATOM   1053  CA  SER P  70      -8.205 -72.595  66.291  0.00 97.00      PROA   
ATOM   1054  HA  SER P  70      -8.262 -71.525  66.420  0.00 97.00      PROA   
ATOM   1055  CB  SER P  70      -8.347 -72.869  64.769  0.00 97.00      PROA   
ATOM   1056  HB1 SER P  70      -7.655 -72.180  64.235  0.00 97.00      PROA   
ATOM   1057  HB2 SER P  70      -9.378 -72.665  64.406  0.00 97.00      PROA   
ATOM   1058  OG  SER P  70      -7.965 -74.207  64.452  0.00 97.00      PROA   
ATOM   1059  HG1 SER P  70      -7.977 -74.294  63.495  0.00 97.00      PROA   
ATOM   1060  C   SER P  70      -9.403 -73.179  67.045  0.00 97.00      PROA   
ATOM   1061  O   SER P  70      -9.564 -74.389  67.154  0.00 97.00      PROA   
ATOM   1062  N   GLY P  71     -10.291 -72.307  67.578  0.00 97.00      PROA   
ATOM   1063  HN  GLY P  71     -10.153 -71.330  67.428  0.00 97.00      PROA   
ATOM   1064  CA  GLY P  71     -11.446 -72.693  68.386  0.00 97.00      PROA   
ATOM   1065  HA1 GLY P  71     -11.913 -73.549  67.918  0.00 97.00      PROA   
ATOM   1066  HA2 GLY P  71     -12.106 -71.841  68.408  0.00 97.00      PROA   
ATOM   1067  C   GLY P  71     -11.148 -73.079  69.824  0.00 97.00      PROA   
ATOM   1068  O   GLY P  71     -10.055 -73.510  70.173  0.00 97.00      PROA   
ATOM   1069  N   ARG P  72     -12.167 -72.938  70.705  0.00 97.00      PROA   
ATOM   1070  HN  ARG P  72     -13.042 -72.584  70.391  0.00 97.00      PROA   
ATOM   1071  CA  ARG P  72     -12.125 -73.241  72.124  0.00 97.00      PROA   
ATOM   1072  HA  ARG P  72     -11.119 -73.536  72.398  0.00 97.00      PROA   
ATOM   1073  CB  ARG P  72     -12.556 -72.056  73.047  0.00 97.00      PROA   
ATOM   1074  HB1 ARG P  72     -11.900 -71.189  72.826  0.00 97.00      PROA   
ATOM   1075  HB2 ARG P  72     -12.332 -72.337  74.101  0.00 97.00      PROA   
ATOM   1076  CG  ARG P  72     -14.041 -71.597  73.043  0.00 97.00      PROA   
ATOM   1077  HG1 ARG P  72     -14.102 -70.693  73.693  0.00 97.00      PROA   
ATOM   1078  HG2 ARG P  72     -14.655 -72.386  73.527  0.00 97.00      PROA   
ATOM   1079  CD  ARG P  72     -14.703 -71.248  71.697  0.00 97.00      PROA   
ATOM   1080  HD1 ARG P  72     -15.659 -70.704  71.869  0.00 97.00      PROA   
ATOM   1081  HD2 ARG P  72     -14.899 -72.169  71.106  0.00 97.00      PROA   
ATOM   1082  NE  ARG P  72     -13.752 -70.362  70.965  0.00 97.00      PROA   
ATOM   1083  HE  ARG P  72     -12.835 -70.247  71.343  0.00 97.00      PROA   
ATOM   1084  CZ  ARG P  72     -13.922 -69.875  69.720  0.00 97.00      PROA   
ATOM   1085  NH1 ARG P  72     -15.078 -69.907  69.052  0.00 97.00      PROA   
ATOM   1086 HH11 ARG P  72     -15.894 -70.222  69.522  0.00 97.00      PROA   
ATOM   1087 HH12 ARG P  72     -15.106 -69.508  68.139  0.00 97.00      PROA   
ATOM   1088  NH2 ARG P  72     -12.847 -69.314  69.137  0.00 97.00      PROA   
ATOM   1089 HH21 ARG P  72     -12.001 -69.309  69.672  0.00 97.00      PROA   
ATOM   1090 HH22 ARG P  72     -12.933 -68.840  68.269  0.00 97.00      PROA   
ATOM   1091  C   ARG P  72     -13.039 -74.417  72.386  0.00 97.00      PROA   
ATOM   1092  O   ARG P  72     -13.900 -74.754  71.577  0.00 97.00      PROA   
ATOM   1093  N   SER P  73     -12.808 -75.077  73.541  0.00 97.00      PROA   
ATOM   1094  HN  SER P  73     -12.038 -74.782  74.106  0.00 97.00      PROA   
ATOM   1095  CA  SER P  73     -13.513 -76.193  74.138  0.00 97.00      PROA   
ATOM   1096  HA  SER P  73     -13.201 -77.052  73.562  0.00 97.00      PROA   
ATOM   1097  CB  SER P  73     -13.023 -76.419  75.596  0.00 97.00      PROA   
ATOM   1098  HB1 SER P  73     -13.758 -76.877  76.288  0.00 97.00      PROA   
ATOM   1099  HB2 SER P  73     -12.767 -75.433  76.022  0.00 97.00      PROA   
ATOM   1100  OG  SER P  73     -11.875 -77.254  75.613  0.00 97.00      PROA   
ATOM   1101  HG1 SER P  73     -12.226 -78.151  75.557  0.00 97.00      PROA   
ATOM   1102  C   SER P  73     -15.023 -76.288  74.154  0.00 97.00      PROA   
ATOM   1103  O   SER P  73     -15.788 -75.343  73.992  0.00 97.00      PROA   
ATOM   1104  N   ASP P  74     -15.403 -77.536  74.474  0.00 97.00      PROA   
ATOM   1105  HN  ASP P  74     -14.683 -78.230  74.461  0.00 97.00      PROA   
ATOM   1106  CA  ASP P  74     -16.514 -78.070  75.217  0.00 97.00      PROA   
ATOM   1107  HA  ASP P  74     -17.288 -78.252  74.491  0.00 97.00      PROA   
ATOM   1108  CB  ASP P  74     -16.059 -79.454  75.815  0.00 97.00      PROA   
ATOM   1109  HB1 ASP P  74     -16.214 -80.235  75.037  0.00 97.00      PROA   
ATOM   1110  HB2 ASP P  74     -16.659 -79.738  76.701  0.00 97.00      PROA   
ATOM   1111  CG  ASP P  74     -14.559 -79.523  76.183  0.00 97.00      PROA   
ATOM   1112  OD1 ASP P  74     -13.702 -79.450  75.260  0.00 97.00      PROA   
ATOM   1113  OD2 ASP P  74     -14.251 -79.661  77.394  0.00 97.00      PROA   
ATOM   1114  C   ASP P  74     -17.068 -77.164  76.332  0.00 97.00      PROA   
ATOM   1115  O   ASP P  74     -16.345 -76.335  76.885  0.00 97.00      PROA   
ATOM   1116  N   PRO P  75     -18.349 -77.258  76.683  0.00 97.00      PROA   
ATOM   1117  CD  PRO P  75     -19.408 -77.794  75.823  0.00 97.00      PROA   
ATOM   1118  HD1 PRO P  75     -19.318 -78.901  75.768  0.00 97.00      PROA   
ATOM   1119  HD2 PRO P  75     -19.331 -77.352  74.804  0.00 97.00      PROA   
ATOM   1120  CA  PRO P  75     -18.872 -76.759  77.944  0.00 97.00      PROA   
ATOM   1121  HA  PRO P  75     -18.321 -75.907  78.319  0.00 97.00      PROA   
ATOM   1122  CB  PRO P  75     -20.309 -76.367  77.558  0.00 97.00      PROA   
ATOM   1123  HB1 PRO P  75     -20.291 -75.350  77.112  0.00 97.00      PROA   
ATOM   1124  HB2 PRO P  75     -21.011 -76.339  78.414  0.00 97.00      PROA   
ATOM   1125  CG  PRO P  75     -20.730 -77.382  76.483  0.00 97.00      PROA   
ATOM   1126  HG1 PRO P  75     -21.187 -78.266  76.976  0.00 97.00      PROA   
ATOM   1127  HG2 PRO P  75     -21.455 -76.951  75.765  0.00 97.00      PROA   
ATOM   1128  C   PRO P  75     -18.880 -77.848  79.010  0.00 97.00      PROA   
ATOM   1129  O   PRO P  75     -19.929 -78.448  79.242  0.00 97.00      PROA   
ATOM   1130  N   ILE P  76     -17.761 -78.128  79.722  0.00 97.00      PROA   
ATOM   1131  HN  ILE P  76     -16.879 -77.701  79.530  0.00 97.00      PROA   
ATOM   1132  CA  ILE P  76     -17.846 -79.057  80.845  0.00 97.00      PROA   
ATOM   1133  HA  ILE P  76     -18.587 -79.807  80.608  0.00 97.00      PROA   
ATOM   1134  CB  ILE P  76     -16.599 -79.888  81.126  0.00 97.00      PROA   
ATOM   1135  HB  ILE P  76     -16.751 -80.455  82.076  0.00 97.00      PROA   
ATOM   1136  CG2 ILE P  76     -16.450 -80.935  79.998  0.00 97.00      PROA   
ATOM   1137 HG21 ILE P  76     -16.258 -80.432  79.028  0.00 97.00      PROA   
ATOM   1138 HG22 ILE P  76     -17.365 -81.555  79.902  0.00 97.00      PROA   
ATOM   1139 HG23 ILE P  76     -15.592 -81.606  80.212  0.00 97.00      PROA   
ATOM   1140  CG1 ILE P  76     -15.317 -79.042  81.266  0.00 97.00      PROA   
ATOM   1141 HG11 ILE P  76     -15.576 -77.967  81.295  0.00 97.00      PROA   
ATOM   1142 HG12 ILE P  76     -14.688 -79.202  80.363  0.00 97.00      PROA   
ATOM   1143  CD  ILE P  76     -14.518 -79.381  82.526  0.00 97.00      PROA   
ATOM   1144  HD1 ILE P  76     -14.194 -80.442  82.515  0.00 97.00      PROA   
ATOM   1145  HD2 ILE P  76     -15.134 -79.202  83.434  0.00 97.00      PROA   
ATOM   1146  HD3 ILE P  76     -13.620 -78.734  82.589  0.00 97.00      PROA   
ATOM   1147  C   ILE P  76     -18.361 -78.340  82.086  0.00 97.00      PROA   
ATOM   1148  O   ILE P  76     -17.650 -77.633  82.796  0.00 97.00      PROA   
ATOM   1149  N   GLN P  77     -19.674 -78.508  82.351  0.00 97.00      PROA   
ATOM   1150  HN  GLN P  77     -20.241 -79.010  81.702  0.00 97.00      PROA   
ATOM   1151  CA  GLN P  77     -20.385 -77.809  83.398  0.00 97.00      PROA   
ATOM   1152  HA  GLN P  77     -19.966 -76.827  83.509  0.00 97.00      PROA   
ATOM   1153  CB  GLN P  77     -21.877 -77.636  82.999  0.00 97.00      PROA   
ATOM   1154  HB1 GLN P  77     -22.311 -76.843  83.646  0.00 97.00      PROA   
ATOM   1155  HB2 GLN P  77     -22.447 -78.574  83.181  0.00 97.00      PROA   
ATOM   1156  CG  GLN P  77     -22.050 -77.256  81.502  0.00 97.00      PROA   
ATOM   1157  HG1 GLN P  77     -21.923 -78.153  80.861  0.00 97.00      PROA   
ATOM   1158  HG2 GLN P  77     -21.280 -76.522  81.199  0.00 97.00      PROA   
ATOM   1159  CD  GLN P  77     -23.449 -76.697  81.219  0.00 97.00      PROA   
ATOM   1160  OE1 GLN P  77     -24.451 -77.314  81.595  0.00 97.00      PROA   
ATOM   1161  NE2 GLN P  77     -23.532 -75.525  80.527  0.00 97.00      PROA   
ATOM   1162 HE21 GLN P  77     -22.711 -75.066  80.177  0.00 97.00      PROA   
ATOM   1163 HE22 GLN P  77     -24.433 -75.140  80.342  0.00 97.00      PROA   
ATOM   1164  C   GLN P  77     -20.214 -78.544  84.721  0.00 97.00      PROA   
ATOM   1165  O   GLN P  77     -20.743 -79.635  84.908  0.00 97.00      PROA   
ATOM   1166  N   LEU P  78     -19.441 -77.935  85.657  0.00 97.00      PROA   
ATOM   1167  HN  LEU P  78     -19.080 -77.022  85.468  0.00 97.00      PROA   
ATOM   1168  CA  LEU P  78     -18.970 -78.485  86.916  0.00 97.00      PROA   
ATOM   1169  HA  LEU P  78     -18.976 -79.564  86.858  0.00 97.00      PROA   
ATOM   1170  CB  LEU P  78     -17.531 -77.963  87.193  0.00 97.00      PROA   
ATOM   1171  HB1 LEU P  78     -17.579 -76.856  87.289  0.00 97.00      PROA   
ATOM   1172  HB2 LEU P  78     -16.900 -78.179  86.301  0.00 97.00      PROA   
ATOM   1173  CG  LEU P  78     -16.804 -78.523  88.440  0.00 97.00      PROA   
ATOM   1174  HG  LEU P  78     -17.512 -78.557  89.298  0.00 97.00      PROA   
ATOM   1175  CD1 LEU P  78     -16.277 -79.944  88.192  0.00 97.00      PROA   
ATOM   1176 HD11 LEU P  78     -15.508 -79.919  87.392  0.00 97.00      PROA   
ATOM   1177 HD12 LEU P  78     -17.096 -80.617  87.873  0.00 97.00      PROA   
ATOM   1178 HD13 LEU P  78     -15.816 -80.355  89.114  0.00 97.00      PROA   
ATOM   1179  CD2 LEU P  78     -15.641 -77.604  88.860  0.00 97.00      PROA   
ATOM   1180 HD21 LEU P  78     -16.017 -76.590  89.106  0.00 97.00      PROA   
ATOM   1181 HD22 LEU P  78     -14.902 -77.518  88.035  0.00 97.00      PROA   
ATOM   1182 HD23 LEU P  78     -15.126 -78.014  89.754  0.00 97.00      PROA   
ATOM   1183  C   LEU P  78     -19.865 -78.044  88.058  0.00 97.00      PROA   
ATOM   1184  O   LEU P  78     -20.229 -76.875  88.152  0.00 97.00      PROA   
ATOM   1185  N   GLU P  79     -20.241 -78.983  88.961  0.00 97.00      PROA   
ATOM   1186  HN  GLU P  79     -19.968 -79.937  88.852  0.00 97.00      PROA   
ATOM   1187  CA  GLU P  79     -21.156 -78.722  90.054  0.00 97.00      PROA   
ATOM   1188  HA  GLU P  79     -21.435 -77.677  90.074  0.00 97.00      PROA   
ATOM   1189  CB  GLU P  79     -22.432 -79.592  89.913  0.00 97.00      PROA   
ATOM   1190  HB1 GLU P  79     -23.096 -79.432  90.789  0.00 97.00      PROA   
ATOM   1191  HB2 GLU P  79     -22.100 -80.655  89.925  0.00 97.00      PROA   
ATOM   1192  CG  GLU P  79     -23.255 -79.309  88.631  0.00 97.00      PROA   
ATOM   1193  HG1 GLU P  79     -22.598 -78.929  87.821  0.00 97.00      PROA   
ATOM   1194  HG2 GLU P  79     -24.028 -78.538  88.833  0.00 97.00      PROA   
ATOM   1195  CD  GLU P  79     -23.915 -80.571  88.067  0.00 97.00      PROA   
ATOM   1196  OE1 GLU P  79     -23.197 -81.591  87.895  0.00 97.00      PROA   
ATOM   1197  OE2 GLU P  79     -25.126 -80.513  87.728  0.00 97.00      PROA   
ATOM   1198  C   GLU P  79     -20.522 -79.051  91.392  0.00 97.00      PROA   
ATOM   1199  O   GLU P  79     -20.006 -80.146  91.602  0.00 97.00      PROA   
ATOM   1200  N   VAL P  80     -20.612 -78.109  92.362  0.00  0.00      PROA   
ATOM   1201  HN  VAL P  80     -21.047 -77.229  92.185  0.00  0.00      PROA   
ATOM   1202  CA  VAL P  80     -20.119 -78.287  93.710  0.00  0.00      PROA   
ATOM   1203  HA  VAL P  80     -19.638 -79.246  93.781  0.00  0.00      PROA   
ATOM   1204  CB  VAL P  80     -19.101 -77.240  94.161  0.00  0.00      PROA   
ATOM   1205  HB  VAL P  80     -19.566 -76.232  94.219  0.00  0.00      PROA   
ATOM   1206  CG1 VAL P  80     -18.548 -77.618  95.554  0.00  0.00      PROA   
ATOM   1207 HG11 VAL P  80     -18.173 -78.662  95.542  0.00  0.00      PROA   
ATOM   1208 HG12 VAL P  80     -19.327 -77.523  96.338  0.00  0.00      PROA   
ATOM   1209 HG13 VAL P  80     -17.701 -76.960  95.833  0.00  0.00      PROA   
ATOM   1210  CG2 VAL P  80     -17.962 -77.188  93.116  0.00  0.00      PROA   
ATOM   1211 HG21 VAL P  80     -18.326 -76.810  92.139  0.00  0.00      PROA   
ATOM   1212 HG22 VAL P  80     -17.529 -78.199  92.969  0.00  0.00      PROA   
ATOM   1213 HG23 VAL P  80     -17.153 -76.514  93.463  0.00  0.00      PROA   
ATOM   1214  C   VAL P  80     -21.355 -78.296  94.579  0.00  0.00      PROA   
ATOM   1215  O   VAL P  80     -22.283 -77.519  94.360  0.00  0.00      PROA   
ATOM   1216  N   HSD P  81     -21.400 -79.238  95.553  0.00  0.00      PROA   
ATOM   1217  HN  HSD P  81     -20.607 -79.814  95.736  0.00  0.00      PROA   
ATOM   1218  CA  HSD P  81     -22.577 -79.592  96.309  0.00  0.00      PROA   
ATOM   1219  HA  HSD P  81     -23.322 -78.814  96.219  0.00  0.00      PROA   
ATOM   1220  CB  HSD P  81     -23.173 -80.956  95.878  0.00  0.00      PROA   
ATOM   1221  HB1 HSD P  81     -24.058 -81.222  96.495  0.00  0.00      PROA   
ATOM   1222  HB2 HSD P  81     -22.406 -81.751  96.018  0.00  0.00      PROA   
ATOM   1223  ND1 HSD P  81     -24.751 -80.447  93.937  0.00  0.00      PROA   
ATOM   1224  HD1 HSD P  81     -25.431 -79.930  94.460  0.00  0.00      PROA   
ATOM   1225  CG  HSD P  81     -23.584 -80.988  94.434  0.00  0.00      PROA   
ATOM   1226  CE1 HSD P  81     -24.819 -80.798  92.628  0.00  0.00      PROA   
ATOM   1227  HE1 HSD P  81     -25.636 -80.495  91.976  0.00  0.00      PROA   
ATOM   1228  NE2 HSD P  81     -23.790 -81.536  92.257  0.00  0.00      PROA   
ATOM   1229  CD2 HSD P  81     -23.015 -81.655  93.395  0.00  0.00      PROA   
ATOM   1230  HD2 HSD P  81     -22.101 -82.233  93.372  0.00  0.00      PROA   
ATOM   1231  C   HSD P  81     -22.172 -79.706  97.752  0.00  0.00      PROA   
ATOM   1232  O   HSD P  81     -20.988 -79.676  98.086  0.00  0.00      PROA   
ATOM   1233  N   ARG P  82     -23.180 -79.824  98.647  0.00  0.00      PROA   
ATOM   1234  HN  ARG P  82     -24.134 -79.811  98.357  0.00  0.00      PROA   
ATOM   1235  CA  ARG P  82     -22.974 -80.039 100.055  0.00  0.00      PROA   
ATOM   1236  HA  ARG P  82     -22.054 -80.590 100.206  0.00  0.00      PROA   
ATOM   1237  CB  ARG P  82     -22.959 -78.726 100.878  0.00  0.00      PROA   
ATOM   1238  HB1 ARG P  82     -22.174 -78.065 100.445  0.00  0.00      PROA   
ATOM   1239  HB2 ARG P  82     -22.657 -78.958 101.923  0.00  0.00      PROA   
ATOM   1240  CG  ARG P  82     -24.290 -77.945 100.907  0.00  0.00      PROA   
ATOM   1241  HG1 ARG P  82     -25.024 -78.478 101.551  0.00  0.00      PROA   
ATOM   1242  HG2 ARG P  82     -24.712 -77.904  99.878  0.00  0.00      PROA   
ATOM   1243  CD  ARG P  82     -24.138 -76.499 101.399  0.00  0.00      PROA   
ATOM   1244  HD1 ARG P  82     -25.122 -75.988 101.422  0.00  0.00      PROA   
ATOM   1245  HD2 ARG P  82     -23.469 -75.941 100.713  0.00  0.00      PROA   
ATOM   1246  NE  ARG P  82     -23.592 -76.512 102.797  0.00  0.00      PROA   
ATOM   1247  HE  ARG P  82     -24.154 -76.933 103.509  0.00  0.00      PROA   
ATOM   1248  CZ  ARG P  82     -22.356 -76.063 103.140  0.00  0.00      PROA   
ATOM   1249  NH1 ARG P  82     -21.507 -75.521 102.236  0.00  0.00      PROA   
ATOM   1250 HH11 ARG P  82     -20.602 -75.210 102.526  0.00  0.00      PROA   
ATOM   1251 HH12 ARG P  82     -21.775 -75.457 101.275  0.00  0.00      PROA   
ATOM   1252  NH2 ARG P  82     -21.961 -76.173 104.433  0.00  0.00      PROA   
ATOM   1253 HH21 ARG P  82     -21.057 -75.846 104.707  0.00  0.00      PROA   
ATOM   1254 HH22 ARG P  82     -22.574 -76.583 105.108  0.00  0.00      PROA   
ATOM   1255  C   ARG P  82     -24.137 -80.889 100.485  0.00  0.00      PROA   
ATOM   1256  O   ARG P  82     -25.238 -80.769  99.947  0.00  0.00      PROA   
ATOM   1257  N   GLY P  83     -23.905 -81.796 101.468  0.00  0.00      PROA   
ATOM   1258  HN  GLY P  83     -22.999 -81.894 101.873  0.00  0.00      PROA   
ATOM   1259  CA  GLY P  83     -24.925 -82.659 102.030  0.00  0.00      PROA   
ATOM   1260  HA1 GLY P  83     -24.409 -83.428 102.585  0.00  0.00      PROA   
ATOM   1261  HA2 GLY P  83     -25.526 -83.051 101.221  0.00  0.00      PROA   
ATOM   1262  C   GLY P  83     -25.823 -81.909 102.980  0.00  0.00      PROA   
ATOM   1263  O   GLY P  83     -25.659 -80.706 103.179  0.00  0.00      PROA   
ATOM   1264  N   TRP P  84     -26.792 -82.629 103.605  0.00  0.00      PROA   
ATOM   1265  HN  TRP P  84     -26.900 -83.606 103.444  0.00  0.00      PROA   
ATOM   1266  CA  TRP P  84     -27.726 -82.037 104.538  0.00  0.00      PROA   
ATOM   1267  HA  TRP P  84     -27.258 -81.166 104.974  0.00  0.00      PROA   
ATOM   1268  CB  TRP P  84     -29.077 -81.593 103.897  0.00  0.00      PROA   
ATOM   1269  HB1 TRP P  84     -29.762 -81.232 104.694  0.00  0.00      PROA   
ATOM   1270  HB2 TRP P  84     -29.558 -82.464 103.401  0.00  0.00      PROA   
ATOM   1271  CG  TRP P  84     -28.943 -80.486 102.897  0.00  0.00      PROA   
ATOM   1272  CD1 TRP P  84     -29.218 -80.526 101.555  0.00  0.00      PROA   
ATOM   1273  HD1 TRP P  84     -29.620 -81.378 101.028  0.00  0.00      PROA   
ATOM   1274  NE1 TRP P  84     -28.887 -79.329 100.981  0.00  0.00      PROA   
ATOM   1275  HE1 TRP P  84     -28.958 -79.121 100.030  0.00  0.00      PROA   
ATOM   1276  CE2 TRP P  84     -28.386 -78.485 101.931  0.00  0.00      PROA   
ATOM   1277  CD2 TRP P  84     -28.409 -79.178 103.162  0.00  0.00      PROA   
ATOM   1278  CE3 TRP P  84     -27.936 -78.547 104.312  0.00  0.00      PROA   
ATOM   1279  HE3 TRP P  84     -27.942 -79.042 105.271  0.00  0.00      PROA   
ATOM   1280  CZ3 TRP P  84     -27.412 -77.259 104.206  0.00  0.00      PROA   
ATOM   1281  HZ3 TRP P  84     -27.004 -76.778 105.083  0.00  0.00      PROA   
ATOM   1282  CZ2 TRP P  84     -27.897 -77.188 101.832  0.00  0.00      PROA   
ATOM   1283  HZ2 TRP P  84     -27.872 -76.655 100.892  0.00  0.00      PROA   
ATOM   1284  CH2 TRP P  84     -27.399 -76.588 102.989  0.00  0.00      PROA   
ATOM   1285  HH2 TRP P  84     -26.987 -75.590 102.936  0.00  0.00      PROA   
ATOM   1286  C   TRP P  84     -27.958 -82.986 105.688  0.00  0.00      PROA   
ATOM   1287  O   TRP P  84     -27.086 -83.105 106.550  0.00  0.00      PROA   
ATOM   1288  N   LEU P  85     -29.166 -83.622 105.734  0.00  0.00      PROA   
ATOM   1289  HN  LEU P  85     -29.790 -83.521 104.961  0.00  0.00      PROA   
ATOM   1290  CA  LEU P  85     -29.761 -84.394 106.817  0.00  0.00      PROA   
ATOM   1291  HA  LEU P  85     -30.200 -83.646 107.460  0.00  0.00      PROA   
ATOM   1292  CB  LEU P  85     -30.894 -85.358 106.364  0.00  0.00      PROA   
ATOM   1293  HB1 LEU P  85     -31.372 -85.827 107.255  0.00  0.00      PROA   
ATOM   1294  HB2 LEU P  85     -30.439 -86.167 105.754  0.00  0.00      PROA   
ATOM   1295  CG  LEU P  85     -32.021 -84.729 105.510  0.00  0.00      PROA   
ATOM   1296  HG  LEU P  85     -31.552 -84.270 104.610  0.00  0.00      PROA   
ATOM   1297  CD1 LEU P  85     -32.987 -85.820 105.005  0.00  0.00      PROA   
ATOM   1298 HD11 LEU P  85     -33.492 -86.319 105.857  0.00  0.00      PROA   
ATOM   1299 HD12 LEU P  85     -32.432 -86.588 104.426  0.00  0.00      PROA   
ATOM   1300 HD13 LEU P  85     -33.764 -85.375 104.350  0.00  0.00      PROA   
ATOM   1301  CD2 LEU P  85     -32.785 -83.620 106.258  0.00  0.00      PROA   
ATOM   1302 HD21 LEU P  85     -32.097 -82.793 106.533  0.00  0.00      PROA   
ATOM   1303 HD22 LEU P  85     -33.246 -84.025 107.185  0.00  0.00      PROA   
ATOM   1304 HD23 LEU P  85     -33.591 -83.207 105.615  0.00  0.00      PROA   
ATOM   1305  C   LEU P  85     -28.826 -85.204 107.679  0.00  0.00      PROA   
ATOM   1306  O   LEU P  85     -27.863 -85.796 107.196  0.00  0.00      PROA   
ATOM   1307  N   LEU P  86     -29.141 -85.265 108.992  0.00  0.00      PROA   
ATOM   1308  HN  LEU P  86     -29.921 -84.761 109.357  0.00  0.00      PROA   
ATOM   1309  CA  LEU P  86     -28.439 -86.071 109.953  0.00  0.00      PROA   
ATOM   1310  HA  LEU P  86     -27.625 -86.599 109.474  0.00  0.00      PROA   
ATOM   1311  CB  LEU P  86     -27.906 -85.252 111.160  0.00  0.00      PROA   
ATOM   1312  HB1 LEU P  86     -28.748 -84.670 111.596  0.00  0.00      PROA   
ATOM   1313  HB2 LEU P  86     -27.164 -84.520 110.773  0.00  0.00      PROA   
ATOM   1314  CG  LEU P  86     -27.234 -86.060 112.303  0.00  0.00      PROA   
ATOM   1315  HG  LEU P  86     -27.990 -86.760 112.729  0.00  0.00      PROA   
ATOM   1316  CD1 LEU P  86     -26.040 -86.909 111.819  0.00  0.00      PROA   
ATOM   1317 HD11 LEU P  86     -25.253 -86.255 111.388  0.00  0.00      PROA   
ATOM   1318 HD12 LEU P  86     -26.358 -87.638 111.045  0.00  0.00      PROA   
ATOM   1319 HD13 LEU P  86     -25.604 -87.476 112.669  0.00  0.00      PROA   
ATOM   1320  CD2 LEU P  86     -26.814 -85.123 113.454  0.00  0.00      PROA   
ATOM   1321 HD21 LEU P  86     -27.692 -84.558 113.831  0.00  0.00      PROA   
ATOM   1322 HD22 LEU P  86     -26.052 -84.398 113.100  0.00  0.00      PROA   
ATOM   1323 HD23 LEU P  86     -26.387 -85.709 114.295  0.00  0.00      PROA   
ATOM   1324  C   LEU P  86     -29.445 -87.065 110.440  0.00  0.00      PROA   
ATOM   1325  O   LEU P  86     -30.573 -86.713 110.772  0.00  0.00      PROA   
ATOM   1326  N   LEU P  87     -29.024 -88.342 110.505  0.00 97.00      PROA   
ATOM   1327  HN  LEU P  87     -28.077 -88.550 110.282  0.00 97.00      PROA   
ATOM   1328  CA  LEU P  87     -29.775 -89.395 111.138  0.00 97.00      PROA   
ATOM   1329  HA  LEU P  87     -30.818 -89.121 111.212  0.00 97.00      PROA   
ATOM   1330  CB  LEU P  87     -29.669 -90.735 110.376  0.00 97.00      PROA   
ATOM   1331  HB1 LEU P  87     -28.595 -91.002 110.261  0.00 97.00      PROA   
ATOM   1332  HB2 LEU P  87     -30.084 -90.597 109.353  0.00 97.00      PROA   
ATOM   1333  CG  LEU P  87     -30.402 -91.920 111.042  0.00 97.00      PROA   
ATOM   1334  HG  LEU P  87     -30.027 -92.033 112.084  0.00 97.00      PROA   
ATOM   1335  CD1 LEU P  87     -31.924 -91.707 111.113  0.00 97.00      PROA   
ATOM   1336 HD11 LEU P  87     -32.336 -91.550 110.094  0.00 97.00      PROA   
ATOM   1337 HD12 LEU P  87     -32.165 -90.825 111.737  0.00 97.00      PROA   
ATOM   1338 HD13 LEU P  87     -32.413 -92.598 111.559  0.00 97.00      PROA   
ATOM   1339  CD2 LEU P  87     -30.078 -93.229 110.315  0.00 97.00      PROA   
ATOM   1340 HD21 LEU P  87     -28.980 -93.387 110.265  0.00 97.00      PROA   
ATOM   1341 HD22 LEU P  87     -30.484 -93.206 109.282  0.00 97.00      PROA   
ATOM   1342 HD23 LEU P  87     -30.535 -94.076 110.867  0.00 97.00      PROA   
ATOM   1343  C   LEU P  87     -29.219 -89.541 112.534  0.00 97.00      PROA   
ATOM   1344  O   LEU P  87     -28.100 -90.002 112.740  0.00 97.00      PROA   
ATOM   1345  N   GLN P  88     -30.012 -89.140 113.545  0.00 97.00      PROA   
ATOM   1346  HN  GLN P  88     -30.926 -88.776 113.366  0.00 97.00      PROA   
ATOM   1347  CA  GLN P  88     -29.621 -89.173 114.931  0.00 97.00      PROA   
ATOM   1348  HA  GLN P  88     -28.554 -89.006 114.997  0.00 97.00      PROA   
ATOM   1349  CB  GLN P  88     -30.344 -88.065 115.737  0.00 97.00      PROA   
ATOM   1350  HB1 GLN P  88     -29.963 -88.093 116.779  0.00 97.00      PROA   
ATOM   1351  HB2 GLN P  88     -31.435 -88.279 115.754  0.00 97.00      PROA   
ATOM   1352  CG  GLN P  88     -30.120 -86.646 115.169  0.00 97.00      PROA   
ATOM   1353  HG1 GLN P  88     -30.490 -86.581 114.125  0.00 97.00      PROA   
ATOM   1354  HG2 GLN P  88     -29.033 -86.417 115.164  0.00 97.00      PROA   
ATOM   1355  CD  GLN P  88     -30.891 -85.595 115.983  0.00 97.00      PROA   
ATOM   1356  OE1 GLN P  88     -32.123 -85.622 116.054  0.00 97.00      PROA   
ATOM   1357  NE2 GLN P  88     -30.149 -84.612 116.567  0.00 97.00      PROA   
ATOM   1358 HE21 GLN P  88     -30.623 -83.812 116.931  0.00 97.00      PROA   
ATOM   1359 HE22 GLN P  88     -29.155 -84.614 116.473  0.00 97.00      PROA   
ATOM   1360  C   GLN P  88     -29.942 -90.541 115.505  0.00 97.00      PROA   
ATOM   1361  O   GLN P  88     -31.082 -90.991 115.474  0.00 97.00      PROA   
ATOM   1362  N   VAL P  89     -28.916 -91.257 116.018  0.00 97.00      PROA   
ATOM   1363  HN  VAL P  89     -27.993 -90.883 116.010  0.00 97.00      PROA   
ATOM   1364  CA  VAL P  89     -29.035 -92.641 116.442  0.00 97.00      PROA   
ATOM   1365  HA  VAL P  89     -30.062 -92.970 116.347  0.00 97.00      PROA   
ATOM   1366  CB  VAL P  89     -28.158 -93.551 115.584  0.00 97.00      PROA   
ATOM   1367  HB  VAL P  89     -27.099 -93.203 115.629  0.00 97.00      PROA   
ATOM   1368  CG1 VAL P  89     -28.213 -95.016 116.054  0.00 97.00      PROA   
ATOM   1369 HG11 VAL P  89     -29.262 -95.374 116.102  0.00 97.00      PROA   
ATOM   1370 HG12 VAL P  89     -27.734 -95.149 117.044  0.00 97.00      PROA   
ATOM   1371 HG13 VAL P  89     -27.662 -95.644 115.326  0.00 97.00      PROA   
ATOM   1372  CG2 VAL P  89     -28.629 -93.460 114.117  0.00 97.00      PROA   
ATOM   1373 HG21 VAL P  89     -28.408 -92.461 113.689  0.00 97.00      PROA   
ATOM   1374 HG22 VAL P  89     -29.721 -93.643 114.047  0.00 97.00      PROA   
ATOM   1375 HG23 VAL P  89     -28.107 -94.220 113.498  0.00 97.00      PROA   
ATOM   1376  C   VAL P  89     -28.657 -92.760 117.906  0.00 97.00      PROA   
ATOM   1377  O   VAL P  89     -27.685 -92.152 118.352  0.00 97.00      PROA   
ATOM   1378  N   SER P  90     -29.436 -93.558 118.689  0.00 97.00      PROA   
ATOM   1379  HN  SER P  90     -30.262 -93.957 118.296  0.00 97.00      PROA   
ATOM   1380  CA  SER P  90     -29.244 -93.775 120.122  0.00 97.00      PROA   
ATOM   1381  HA  SER P  90     -29.373 -92.819 120.610  0.00 97.00      PROA   
ATOM   1382  CB  SER P  90     -30.279 -94.766 120.720  0.00 97.00      PROA   
ATOM   1383  HB1 SER P  90     -30.096 -94.903 121.809  0.00 97.00      PROA   
ATOM   1384  HB2 SER P  90     -30.207 -95.760 120.234  0.00 97.00      PROA   
ATOM   1385  OG  SER P  90     -31.604 -94.267 120.601  0.00 97.00      PROA   
ATOM   1386  HG1 SER P  90     -31.764 -94.066 119.671  0.00 97.00      PROA   
ATOM   1387  C   SER P  90     -27.878 -94.309 120.530  0.00 97.00      PROA   
ATOM   1388  O   SER P  90     -27.285 -93.807 121.483  0.00 97.00      PROA   
ATOM   1389  N   SER P  91     -27.336 -95.327 119.820  0.00 97.00      PROA   
ATOM   1390  HN  SER P  91     -27.821 -95.740 119.056  0.00 97.00      PROA   
ATOM   1391  CA  SER P  91     -25.992 -95.815 120.080  0.00 97.00      PROA   
ATOM   1392  HA  SER P  91     -25.351 -94.944 120.076  0.00 97.00      PROA   
ATOM   1393  CB  SER P  91     -25.801 -96.543 121.441  0.00 97.00      PROA   
ATOM   1394  HB1 SER P  91     -25.053 -97.361 121.400  0.00 97.00      PROA   
ATOM   1395  HB2 SER P  91     -26.764 -96.987 121.774  0.00 97.00      PROA   
ATOM   1396  OG  SER P  91     -25.344 -95.614 122.418  0.00 97.00      PROA   
ATOM   1397  HG1 SER P  91     -26.019 -94.928 122.469  0.00 97.00      PROA   
ATOM   1398  C   SER P  91     -25.485 -96.652 118.936  0.00 97.00      PROA   
ATOM   1399  O   SER P  91     -26.243 -97.092 118.077  0.00 97.00      PROA   
ATOM   1400  N   ARG P  92     -24.146 -96.858 118.885  0.00 97.00      PROA   
ATOM   1401  HN  ARG P  92     -23.554 -96.488 119.598  0.00 97.00      PROA   
ATOM   1402  CA  ARG P  92     -23.475 -97.523 117.781  0.00 97.00      PROA   
ATOM   1403  HA  ARG P  92     -23.971 -97.251 116.857  0.00 97.00      PROA   
ATOM   1404  CB  ARG P  92     -21.984 -97.085 117.713  0.00 97.00      PROA   
ATOM   1405  HB1 ARG P  92     -21.586 -97.368 116.714  0.00 97.00      PROA   
ATOM   1406  HB2 ARG P  92     -21.390 -97.629 118.482  0.00 97.00      PROA   
ATOM   1407  CG  ARG P  92     -21.755 -95.574 117.954  0.00 97.00      PROA   
ATOM   1408  HG1 ARG P  92     -21.965 -95.344 119.022  0.00 97.00      PROA   
ATOM   1409  HG2 ARG P  92     -22.476 -94.982 117.347  0.00 97.00      PROA   
ATOM   1410  CD  ARG P  92     -20.317 -95.099 117.675  0.00 97.00      PROA   
ATOM   1411  HD1 ARG P  92     -19.574 -95.854 118.006  0.00 97.00      PROA   
ATOM   1412  HD2 ARG P  92     -20.102 -94.144 118.206  0.00 97.00      PROA   
ATOM   1413  NE  ARG P  92     -20.167 -94.903 116.198  0.00 97.00      PROA   
ATOM   1414  HE  ARG P  92     -19.976 -95.683 115.609  0.00 97.00      PROA   
ATOM   1415  CZ  ARG P  92     -20.579 -93.787 115.570  0.00 97.00      PROA   
ATOM   1416  NH1 ARG P  92     -20.901 -92.645 116.197  0.00 97.00      PROA   
ATOM   1417 HH11 ARG P  92     -20.438 -92.428 117.052  0.00 97.00      PROA   
ATOM   1418 HH12 ARG P  92     -21.169 -91.900 115.589  0.00 97.00      PROA   
ATOM   1419  NH2 ARG P  92     -20.603 -93.739 114.225  0.00 97.00      PROA   
ATOM   1420 HH21 ARG P  92     -20.148 -94.454 113.707  0.00 97.00      PROA   
ATOM   1421 HH22 ARG P  92     -20.666 -92.827 113.825  0.00 97.00      PROA   
ATOM   1422  C   ARG P  92     -23.540 -99.040 117.934  0.00 97.00      PROA   
ATOM   1423  O   ARG P  92     -23.377 -99.786 116.969  0.00 97.00      PROA   
ATOM   1424  N   VAL P  93     -23.811 -99.528 119.164  0.00 97.00      PROA   
ATOM   1425  HN  VAL P  93     -23.987 -98.913 119.925  0.00 97.00      PROA   
ATOM   1426  CA  VAL P  93     -23.916-100.931 119.488  0.00 97.00      PROA   
ATOM   1427  HA  VAL P  93     -24.269-101.462 118.617  0.00 97.00      PROA   
ATOM   1428  CB  VAL P  93     -22.633-101.590 120.022  0.00 97.00      PROA   
ATOM   1429  HB  VAL P  93     -22.872-102.626 120.358  0.00 97.00      PROA   
ATOM   1430  CG1 VAL P  93     -21.585-101.703 118.894  0.00 97.00      PROA   
ATOM   1431 HG11 VAL P  93     -21.259-100.695 118.565  0.00 97.00      PROA   
ATOM   1432 HG12 VAL P  93     -22.002-102.236 118.017  0.00 97.00      PROA   
ATOM   1433 HG13 VAL P  93     -20.689-102.252 119.255  0.00 97.00      PROA   
ATOM   1434  CG2 VAL P  93     -22.047-100.819 121.227  0.00 97.00      PROA   
ATOM   1435 HG21 VAL P  93     -22.758-100.793 122.077  0.00 97.00      PROA   
ATOM   1436 HG22 VAL P  93     -21.792 -99.776 120.943  0.00 97.00      PROA   
ATOM   1437 HG23 VAL P  93     -21.117-101.316 121.577  0.00 97.00      PROA   
ATOM   1438  C   VAL P  93     -25.001-101.018 120.528  0.00 97.00      PROA   
ATOM   1439  O   VAL P  93     -25.144-100.125 121.360  0.00 97.00      PROA   
ATOM   1440  N   LEU P  94     -25.808-102.103 120.465  0.00 97.00      PROA   
ATOM   1441  HN  LEU P  94     -25.698-102.781 119.745  0.00 97.00      PROA   
ATOM   1442  CA  LEU P  94     -26.846-102.423 121.415  0.00 97.00      PROA   
ATOM   1443  HA  LEU P  94     -26.563-102.067 122.398  0.00 97.00      PROA   
ATOM   1444  CB  LEU P  94     -28.268-101.904 121.050  0.00 97.00      PROA   
ATOM   1445  HB1 LEU P  94     -28.945-102.202 121.884  0.00 97.00      PROA   
ATOM   1446  HB2 LEU P  94     -28.642-102.391 120.124  0.00 97.00      PROA   
ATOM   1447  CG  LEU P  94     -28.425-100.370 120.891  0.00 97.00      PROA   
ATOM   1448  HG  LEU P  94     -27.703 -99.877 121.583  0.00 97.00      PROA   
ATOM   1449  CD1 LEU P  94     -28.158 -99.872 119.457  0.00 97.00      PROA   
ATOM   1450 HD11 LEU P  94     -28.914-100.295 118.762  0.00 97.00      PROA   
ATOM   1451 HD12 LEU P  94     -27.152-100.163 119.102  0.00 97.00      PROA   
ATOM   1452 HD13 LEU P  94     -28.227 -98.764 119.424  0.00 97.00      PROA   
ATOM   1453  CD2 LEU P  94     -29.834 -99.938 121.341  0.00 97.00      PROA   
ATOM   1454 HD21 LEU P  94     -29.986-100.193 122.410  0.00 97.00      PROA   
ATOM   1455 HD22 LEU P  94     -30.606-100.469 120.746  0.00 97.00      PROA   
ATOM   1456 HD23 LEU P  94     -29.970 -98.844 121.217  0.00 97.00      PROA   
ATOM   1457  C   LEU P  94     -26.894-103.936 121.442  0.00 97.00      PROA   
ATOM   1458  O   LEU P  94     -26.329-104.601 120.577  0.00 97.00      PROA   
ATOM   1459  N   THR P  95     -27.569-104.514 122.458  0.00 97.00      PROA   
ATOM   1460  HN  THR P  95     -27.908-103.954 123.215  0.00 97.00      PROA   
ATOM   1461  CA  THR P  95     -27.867-105.930 122.590  0.00 97.00      PROA   
ATOM   1462  HA  THR P  95     -27.214-106.487 121.936  0.00 97.00      PROA   
ATOM   1463  CB  THR P  95     -27.718-106.464 124.021  0.00 97.00      PROA   
ATOM   1464  HB  THR P  95     -28.664-106.363 124.603  0.00 97.00      PROA   
ATOM   1465  OG1 THR P  95     -26.731-105.740 124.740  0.00 97.00      PROA   
ATOM   1466  HG1 THR P  95     -27.143-104.885 124.912  0.00 97.00      PROA   
ATOM   1467  CG2 THR P  95     -27.267-107.930 124.002  0.00 97.00      PROA   
ATOM   1468 HG21 THR P  95     -26.276-108.017 123.510  0.00 97.00      PROA   
ATOM   1469 HG22 THR P  95     -27.993-108.566 123.463  0.00 97.00      PROA   
ATOM   1470 HG23 THR P  95     -27.173-108.303 125.045  0.00 97.00      PROA   
ATOM   1471  C   THR P  95     -29.306-106.109 122.139  0.00 97.00      PROA   
ATOM   1472  O   THR P  95     -30.070-105.154 122.047  0.00 97.00      PROA   
ATOM   1473  N   GLU P  96     -29.727-107.353 121.828  0.00 97.00      PROA   
ATOM   1474  HN  GLU P  96     -29.075-108.110 121.792  0.00 97.00      PROA   
ATOM   1475  CA  GLU P  96     -31.106-107.692 121.539  0.00 97.00      PROA   
ATOM   1476  HA  GLU P  96     -31.408-107.049 120.726  0.00 97.00      PROA   
ATOM   1477  CB  GLU P  96     -31.260-109.171 121.084  0.00 97.00      PROA   
ATOM   1478  HB1 GLU P  96     -30.546-109.357 120.249  0.00 97.00      PROA   
ATOM   1479  HB2 GLU P  96     -32.286-109.312 120.682  0.00 97.00      PROA   
ATOM   1480  CG  GLU P  96     -30.997-110.189 122.217  0.00 97.00      PROA   
ATOM   1481  HG1 GLU P  96     -31.599-109.935 123.112  0.00 97.00      PROA   
ATOM   1482  HG2 GLU P  96     -29.927-110.142 122.504  0.00 97.00      PROA   
ATOM   1483  CD  GLU P  96     -31.343-111.636 121.864  0.00 97.00      PROA   
ATOM   1484  OE1 GLU P  96     -32.182-111.878 120.960  0.00 97.00      PROA   
ATOM   1485  OE2 GLU P  96     -30.768-112.536 122.535  0.00 97.00      PROA   
ATOM   1486  C   GLU P  96     -32.026-107.405 122.725  0.00 97.00      PROA   
ATOM   1487  O   GLU P  96     -31.635-107.492 123.887  0.00 97.00      PROA   
ATOM   1488  N   GLY P  97     -33.290-107.020 122.446  0.00 97.00      PROA   
ATOM   1489  HN  GLY P  97     -33.577-106.940 121.491  0.00 97.00      PROA   
ATOM   1490  CA  GLY P  97     -34.281-106.714 123.463  0.00 97.00      PROA   
ATOM   1491  HA1 GLY P  97     -34.077-107.291 124.354  0.00 97.00      PROA   
ATOM   1492  HA2 GLY P  97     -35.249-106.943 123.046  0.00 97.00      PROA   
ATOM   1493  C   GLY P  97     -34.293-105.262 123.853  0.00 97.00      PROA   
ATOM   1494  O   GLY P  97     -35.326-104.750 124.277  0.00 97.00      PROA   
ATOM   1495  N   GLU P  98     -33.142-104.563 123.730  0.00 97.00      PROA   
ATOM   1496  HN  GLU P  98     -32.302-105.029 123.461  0.00 97.00      PROA   
ATOM   1497  CA  GLU P  98     -32.994-103.149 124.007  0.00 97.00      PROA   
ATOM   1498  HA  GLU P  98     -33.278-103.021 125.038  0.00 97.00      PROA   
ATOM   1499  CB  GLU P  98     -31.512-102.703 123.899  0.00 97.00      PROA   
ATOM   1500  HB1 GLU P  98     -31.457-101.595 123.990  0.00 97.00      PROA   
ATOM   1501  HB2 GLU P  98     -31.117-102.979 122.898  0.00 97.00      PROA   
ATOM   1502  CG  GLU P  98     -30.617-103.309 125.003  0.00 97.00      PROA   
ATOM   1503  HG1 GLU P  98     -30.582-104.417 124.914  0.00 97.00      PROA   
ATOM   1504  HG2 GLU P  98     -31.023-103.049 126.003  0.00 97.00      PROA   
ATOM   1505  CD  GLU P  98     -29.196-102.755 124.930  0.00 97.00      PROA   
ATOM   1506  OE1 GLU P  98     -28.251-103.574 124.947  0.00 97.00      PROA   
ATOM   1507  OE2 GLU P  98     -29.026-101.510 124.882  0.00 97.00      PROA   
ATOM   1508  C   GLU P  98     -33.851-102.244 123.119  0.00 97.00      PROA   
ATOM   1509  O   GLU P  98     -33.939-102.487 121.921  0.00 97.00      PROA   
ATOM   1510  N   PRO P  99     -34.491-101.188 123.613  0.00 97.00      PROA   
ATOM   1511  CD  PRO P  99     -34.850-101.032 125.023  0.00 97.00      PROA   
ATOM   1512  HD1 PRO P  99     -33.971-100.615 125.560  0.00 97.00      PROA   
ATOM   1513  HD2 PRO P  99     -35.162-101.998 125.479  0.00 97.00      PROA   
ATOM   1514  CA  PRO P  99     -35.020-100.099 122.798  0.00 97.00      PROA   
ATOM   1515  HA  PRO P  99     -35.770-100.529 122.153  0.00 97.00      PROA   
ATOM   1516  CB  PRO P  99     -35.631 -99.129 123.823  0.00 97.00      PROA   
ATOM   1517  HB1 PRO P  99     -36.505 -98.586 123.412  0.00 97.00      PROA   
ATOM   1518  HB2 PRO P  99     -34.873 -98.396 124.178  0.00 97.00      PROA   
ATOM   1519  CG  PRO P  99     -36.007-100.035 125.001  0.00 97.00      PROA   
ATOM   1520  HG1 PRO P  99     -36.116 -99.486 125.956  0.00 97.00      PROA   
ATOM   1521  HG2 PRO P  99     -36.951-100.577 124.768  0.00 97.00      PROA   
ATOM   1522  C   PRO P  99     -33.989 -99.401 121.919  0.00 97.00      PROA   
ATOM   1523  O   PRO P  99     -32.915 -99.064 122.411  0.00 97.00      PROA   
ATOM   1524  N   LEU P 100     -34.302 -99.140 120.631  0.00 97.00      PROA   
ATOM   1525  HN  LEU P 100     -35.168 -99.463 120.252  0.00 97.00      PROA   
ATOM   1526  CA  LEU P 100     -33.436 -98.359 119.766  0.00 97.00      PROA   
ATOM   1527  HA  LEU P 100     -32.657 -97.891 120.352  0.00 97.00      PROA   
ATOM   1528  CB  LEU P 100     -32.755 -99.246 118.689  0.00 97.00      PROA   
ATOM   1529  HB1 LEU P 100     -33.524 -99.896 118.222  0.00 97.00      PROA   
ATOM   1530  HB2 LEU P 100     -32.046 -99.920 119.217  0.00 97.00      PROA   
ATOM   1531  CG  LEU P 100     -31.986 -98.526 117.552  0.00 97.00      PROA   
ATOM   1532  HG  LEU P 100     -32.717 -97.944 116.944  0.00 97.00      PROA   
ATOM   1533  CD1 LEU P 100     -30.923 -97.544 118.073  0.00 97.00      PROA   
ATOM   1534 HD11 LEU P 100     -30.238 -98.063 118.774  0.00 97.00      PROA   
ATOM   1535 HD12 LEU P 100     -31.399 -96.695 118.602  0.00 97.00      PROA   
ATOM   1536 HD13 LEU P 100     -30.326 -97.141 117.229  0.00 97.00      PROA   
ATOM   1537  CD2 LEU P 100     -31.330 -99.557 116.614  0.00 97.00      PROA   
ATOM   1538 HD21 LEU P 100     -32.086-100.272 116.230  0.00 97.00      PROA   
ATOM   1539 HD22 LEU P 100     -30.550-100.127 117.162  0.00 97.00      PROA   
ATOM   1540 HD23 LEU P 100     -30.852 -99.046 115.752  0.00 97.00      PROA   
ATOM   1541  C   LEU P 100     -34.233 -97.241 119.139  0.00 97.00      PROA   
ATOM   1542  O   LEU P 100     -35.123 -97.477 118.332  0.00 97.00      PROA   
ATOM   1543  N   ALA P 101     -33.913 -95.971 119.481  0.00 97.00      PROA   
ATOM   1544  HN  ALA P 101     -33.212 -95.778 120.165  0.00 97.00      PROA   
ATOM   1545  CA  ALA P 101     -34.589 -94.811 118.940  0.00 97.00      PROA   
ATOM   1546  HA  ALA P 101     -35.512 -95.117 118.469  0.00 97.00      PROA   
ATOM   1547  CB  ALA P 101     -34.966 -93.814 120.052  0.00 97.00      PROA   
ATOM   1548  HB1 ALA P 101     -34.066 -93.435 120.578  0.00 97.00      PROA   
ATOM   1549  HB2 ALA P 101     -35.609 -94.325 120.803  0.00 97.00      PROA   
ATOM   1550  HB3 ALA P 101     -35.534 -92.954 119.643  0.00 97.00      PROA   
ATOM   1551  C   ALA P 101     -33.741 -94.135 117.875  0.00 97.00      PROA   
ATOM   1552  O   ALA P 101     -32.541 -93.921 118.027  0.00 97.00      PROA   
ATOM   1553  N   LEU P 102     -34.382 -93.811 116.730  0.00 97.00      PROA   
ATOM   1554  HN  LEU P 102     -35.334 -94.083 116.604  0.00 97.00      PROA   
ATOM   1555  CA  LEU P 102     -33.781 -93.186 115.573  0.00 97.00      PROA   
ATOM   1556  HA  LEU P 102     -32.750 -92.934 115.780  0.00 97.00      PROA   
ATOM   1557  CB  LEU P 102     -33.884 -94.098 114.320  0.00 97.00      PROA   
ATOM   1558  HB1 LEU P 102     -33.320 -93.642 113.478  0.00 97.00      PROA   
ATOM   1559  HB2 LEU P 102     -34.953 -94.172 114.017  0.00 97.00      PROA   
ATOM   1560  CG  LEU P 102     -33.392 -95.553 114.509  0.00 97.00      PROA   
ATOM   1561  HG  LEU P 102     -33.938 -96.013 115.367  0.00 97.00      PROA   
ATOM   1562  CD1 LEU P 102     -33.727 -96.393 113.266  0.00 97.00      PROA   
ATOM   1563 HD11 LEU P 102     -33.177 -95.999 112.385  0.00 97.00      PROA   
ATOM   1564 HD12 LEU P 102     -34.816 -96.360 113.051  0.00 97.00      PROA   
ATOM   1565 HD13 LEU P 102     -33.428 -97.449 113.433  0.00 97.00      PROA   
ATOM   1566  CD2 LEU P 102     -31.885 -95.622 114.801  0.00 97.00      PROA   
ATOM   1567 HD21 LEU P 102     -31.635 -95.037 115.709  0.00 97.00      PROA   
ATOM   1568 HD22 LEU P 102     -31.316 -95.212 113.941  0.00 97.00      PROA   
ATOM   1569 HD23 LEU P 102     -31.571 -96.676 114.959  0.00 97.00      PROA   
ATOM   1570  C   LEU P 102     -34.544 -91.915 115.261  0.00 97.00      PROA   
ATOM   1571  O   LEU P 102     -35.770 -91.903 115.289  0.00 97.00      PROA   
ATOM   1572  N   ARG P 103     -33.847 -90.802 114.938  0.00 97.00      PROA   
ATOM   1573  HN  ARG P 103     -32.852 -90.772 115.027  0.00 97.00      PROA   
ATOM   1574  CA  ARG P 103     -34.513 -89.627 114.415  0.00 97.00      PROA   
ATOM   1575  HA  ARG P 103     -35.504 -89.898 114.084  0.00 97.00      PROA   
ATOM   1576  CB  ARG P 103     -34.689 -88.502 115.470  0.00 97.00      PROA   
ATOM   1577  HB1 ARG P 103     -33.694 -88.173 115.840  0.00 97.00      PROA   
ATOM   1578  HB2 ARG P 103     -35.250 -88.916 116.337  0.00 97.00      PROA   
ATOM   1579  CG  ARG P 103     -35.447 -87.296 114.897  0.00 97.00      PROA   
ATOM   1580  HG1 ARG P 103     -36.452 -87.637 114.556  0.00 97.00      PROA   
ATOM   1581  HG2 ARG P 103     -34.885 -86.923 114.013  0.00 97.00      PROA   
ATOM   1582  CD  ARG P 103     -35.597 -86.086 115.811  0.00 97.00      PROA   
ATOM   1583  HD1 ARG P 103     -34.596 -85.695 116.094  0.00 97.00      PROA   
ATOM   1584  HD2 ARG P 103     -36.189 -86.307 116.723  0.00 97.00      PROA   
ATOM   1585  NE  ARG P 103     -36.346 -85.100 114.969  0.00 97.00      PROA   
ATOM   1586  HE  ARG P 103     -36.961 -85.434 114.258  0.00 97.00      PROA   
ATOM   1587  CZ  ARG P 103     -36.054 -83.797 114.881  0.00 97.00      PROA   
ATOM   1588  NH1 ARG P 103     -35.111 -83.174 115.593  0.00 97.00      PROA   
ATOM   1589 HH11 ARG P 103     -34.427 -83.689 116.093  0.00 97.00      PROA   
ATOM   1590 HH12 ARG P 103     -35.003 -82.201 115.372  0.00 97.00      PROA   
ATOM   1591  NH2 ARG P 103     -36.705 -83.042 113.982  0.00 97.00      PROA   
ATOM   1592 HH21 ARG P 103     -37.378 -83.466 113.378  0.00 97.00      PROA   
ATOM   1593 HH22 ARG P 103     -36.351 -82.119 113.841  0.00 97.00      PROA   
ATOM   1594  C   ARG P 103     -33.811 -89.064 113.195  0.00 97.00      PROA   
ATOM   1595  O   ARG P 103     -32.697 -88.566 113.265  0.00 97.00      PROA   
ATOM   1596  N   CYS P 104     -34.497 -89.052 112.031  0.00 97.00      PROA   
ATOM   1597  HN  CYS P 104     -35.361 -89.550 111.959  0.00 97.00      PROA   
ATOM   1598  CA  CYS P 104     -34.143 -88.230 110.887  0.00 97.00      PROA   
ATOM   1599  HA  CYS P 104     -33.089 -88.379 110.691  0.00 97.00      PROA   
ATOM   1600  CB  CYS P 104     -34.968 -88.641 109.642  0.00 97.00      PROA   
ATOM   1601  HB1 CYS P 104     -36.012 -88.271 109.734  0.00 97.00      PROA   
ATOM   1602  HB2 CYS P 104     -35.029 -89.753 109.634  0.00 97.00      PROA   
ATOM   1603  SG  CYS P 104     -34.230 -88.108 108.070  0.00 97.00      PROA   
ATOM   1604  C   CYS P 104     -34.376 -86.757 111.200  0.00 97.00      PROA   
ATOM   1605  O   CYS P 104     -35.425 -86.391 111.717  0.00 97.00      PROA   
ATOM   1606  N   HSD P 105     -33.390 -85.877 110.924  0.00 97.00      PROA   
ATOM   1607  HN  HSD P 105     -32.538 -86.177 110.501  0.00 97.00      PROA   
ATOM   1608  CA  HSD P 105     -33.370 -84.534 111.471  0.00 97.00      PROA   
ATOM   1609  HA  HSD P 105     -34.380 -84.168 111.605  0.00 97.00      PROA   
ATOM   1610  CB  HSD P 105     -32.671 -84.573 112.855  0.00 97.00      PROA   
ATOM   1611  HB1 HSD P 105     -31.915 -85.387 112.798  0.00 97.00      PROA   
ATOM   1612  HB2 HSD P 105     -33.410 -84.879 113.626  0.00 97.00      PROA   
ATOM   1613  ND1 HSD P 105     -32.485 -82.210 113.818  0.00 97.00      PROA   
ATOM   1614  HD1 HSD P 105     -33.398 -81.861 113.591  0.00 97.00      PROA   
ATOM   1615  CG  HSD P 105     -31.916 -83.373 113.348  0.00 97.00      PROA   
ATOM   1616  CE1 HSD P 105     -31.508 -81.528 114.463  0.00 97.00      PROA   
ATOM   1617  HE1 HSD P 105     -31.679 -80.565 114.944  0.00 97.00      PROA   
ATOM   1618  NE2 HSD P 105     -30.354 -82.163 114.432  0.00 97.00      PROA   
ATOM   1619  CD2 HSD P 105     -30.612 -83.322 113.724  0.00 97.00      PROA   
ATOM   1620  HD2 HSD P 105     -29.832 -84.058 113.581  0.00 97.00      PROA   
ATOM   1621  C   HSD P 105     -32.710 -83.602 110.484  0.00 97.00      PROA   
ATOM   1622  O   HSD P 105     -31.862 -84.014 109.699  0.00 97.00      PROA   
ATOM   1623  N   ALA P 106     -33.133 -82.317 110.461  0.00 97.00      PROA   
ATOM   1624  HN  ALA P 106     -33.743 -81.946 111.164  0.00 97.00      PROA   
ATOM   1625  CA  ALA P 106     -32.873 -81.417 109.362  0.00 97.00      PROA   
ATOM   1626  HA  ALA P 106     -32.308 -81.921 108.593  0.00 97.00      PROA   
ATOM   1627  CB  ALA P 106     -34.209 -80.922 108.774  0.00 97.00      PROA   
ATOM   1628  HB1 ALA P 106     -34.839 -80.485 109.578  0.00 97.00      PROA   
ATOM   1629  HB2 ALA P 106     -34.770 -81.783 108.348  0.00 97.00      PROA   
ATOM   1630  HB3 ALA P 106     -34.059 -80.171 107.973  0.00 97.00      PROA   
ATOM   1631  C   ALA P 106     -32.038 -80.252 109.824  0.00 97.00      PROA   
ATOM   1632  O   ALA P 106     -32.075 -79.868 110.990  0.00 97.00      PROA   
ATOM   1633  N   TRP P 107     -31.206 -79.680 108.917  0.00 97.00      PROA   
ATOM   1634  HN  TRP P 107     -31.113 -80.065 108.000  0.00 97.00      PROA   
ATOM   1635  CA  TRP P 107     -30.336 -78.567 109.254  0.00 97.00      PROA   
ATOM   1636  HA  TRP P 107     -29.782 -78.915 110.113  0.00 97.00      PROA   
ATOM   1637  CB  TRP P 107     -29.236 -78.280 108.184  0.00 97.00      PROA   
ATOM   1638  HB1 TRP P 107     -29.738 -78.193 107.194  0.00 97.00      PROA   
ATOM   1639  HB2 TRP P 107     -28.566 -79.166 108.142  0.00 97.00      PROA   
ATOM   1640  CG  TRP P 107     -28.405 -77.054 108.426  0.00 97.00      PROA   
ATOM   1641  CD1 TRP P 107     -28.288 -75.975 107.591  0.00 97.00      PROA   
ATOM   1642  HD1 TRP P 107     -28.611 -75.968 106.559  0.00 97.00      PROA   
ATOM   1643  NE1 TRP P 107     -27.732 -74.923 108.274  0.00 97.00      PROA   
ATOM   1644  HE1 TRP P 107     -27.426 -74.078 107.894  0.00 97.00      PROA   
ATOM   1645  CE2 TRP P 107     -27.486 -75.293 109.563  0.00 97.00      PROA   
ATOM   1646  CD2 TRP P 107     -27.849 -76.651 109.691  0.00 97.00      PROA   
ATOM   1647  CE3 TRP P 107     -27.661 -77.297 110.915  0.00 97.00      PROA   
ATOM   1648  HE3 TRP P 107     -27.885 -78.346 111.041  0.00 97.00      PROA   
ATOM   1649  CZ3 TRP P 107     -27.211 -76.552 112.008  0.00 97.00      PROA   
ATOM   1650  HZ3 TRP P 107     -27.094 -77.026 112.973  0.00 97.00      PROA   
ATOM   1651  CZ2 TRP P 107     -27.037 -74.551 110.649  0.00 97.00      PROA   
ATOM   1652  HZ2 TRP P 107     -26.812 -73.499 110.563  0.00 97.00      PROA   
ATOM   1653  CH2 TRP P 107     -26.925 -75.197 111.880  0.00 97.00      PROA   
ATOM   1654  HH2 TRP P 107     -26.607 -74.642 112.753  0.00 97.00      PROA   
ATOM   1655  C   TRP P 107     -31.074 -77.317 109.740  0.00 97.00      PROA   
ATOM   1656  O   TRP P 107     -31.757 -76.612 108.995  0.00 97.00      PROA   
ATOM   1657  N   LYS P 108     -30.927 -77.067 111.065  0.00 97.00      PROA   
ATOM   1658  HN  LYS P 108     -30.309 -77.652 111.582  0.00 97.00      PROA   
ATOM   1659  CA  LYS P 108     -31.583 -76.048 111.856  0.00 97.00      PROA   
ATOM   1660  HA  LYS P 108     -31.259 -76.239 112.866  0.00 97.00      PROA   
ATOM   1661  CB  LYS P 108     -31.113 -74.628 111.427  0.00 97.00      PROA   
ATOM   1662  HB1 LYS P 108     -31.590 -74.349 110.466  0.00 97.00      PROA   
ATOM   1663  HB2 LYS P 108     -30.016 -74.706 111.230  0.00 97.00      PROA   
ATOM   1664  CG  LYS P 108     -31.297 -73.509 112.473  0.00 97.00      PROA   
ATOM   1665  HG1 LYS P 108     -32.383 -73.332 112.627  0.00 97.00      PROA   
ATOM   1666  HG2 LYS P 108     -30.858 -72.574 112.057  0.00 97.00      PROA   
ATOM   1667  CD  LYS P 108     -30.638 -73.854 113.828  0.00 97.00      PROA   
ATOM   1668  HD1 LYS P 108     -29.632 -74.296 113.641  0.00 97.00      PROA   
ATOM   1669  HD2 LYS P 108     -31.262 -74.643 114.305  0.00 97.00      PROA   
ATOM   1670  CE  LYS P 108     -30.505 -72.715 114.856  0.00 97.00      PROA   
ATOM   1671  HE1 LYS P 108     -30.225 -73.139 115.848  0.00 97.00      PROA   
ATOM   1672  HE2 LYS P 108     -31.454 -72.157 114.978  0.00 97.00      PROA   
ATOM   1673  NZ  LYS P 108     -29.427 -71.764 114.488  0.00 97.00      PROA   
ATOM   1674  HZ1 LYS P 108     -28.579 -72.286 114.196  0.00 97.00      PROA   
ATOM   1675  HZ2 LYS P 108     -29.120 -71.243 115.329  0.00 97.00      PROA   
ATOM   1676  HZ3 LYS P 108     -29.725 -71.101 113.744  0.00 97.00      PROA   
ATOM   1677  C   LYS P 108     -33.094 -76.265 111.837  0.00 97.00      PROA   
ATOM   1678  O   LYS P 108     -33.874 -75.329 111.695  0.00 97.00      PROA   
ATOM   1679  N   ASP P 109     -33.497 -77.552 112.007  0.00 97.00      PROA   
ATOM   1680  HN  ASP P 109     -32.786 -78.229 112.183  0.00 97.00      PROA   
ATOM   1681  CA  ASP P 109     -34.794 -78.196 111.842  0.00 97.00      PROA   
ATOM   1682  HA  ASP P 109     -34.533 -79.020 111.200  0.00 97.00      PROA   
ATOM   1683  CB  ASP P 109     -35.335 -78.780 113.175  0.00 97.00      PROA   
ATOM   1684  HB1 ASP P 109     -36.432 -78.656 113.288  0.00 97.00      PROA   
ATOM   1685  HB2 ASP P 109     -34.847 -78.244 114.021  0.00 97.00      PROA   
ATOM   1686  CG  ASP P 109     -35.047 -80.267 113.349  0.00 97.00      PROA   
ATOM   1687  OD1 ASP P 109     -34.782 -80.999 112.364  0.00 97.00      PROA   
ATOM   1688  OD2 ASP P 109     -35.211 -80.706 114.511  0.00 97.00      PROA   
ATOM   1689  C   ASP P 109     -35.908 -77.510 111.069  0.00 97.00      PROA   
ATOM   1690  O   ASP P 109     -36.558 -76.577 111.537  0.00 97.00      PROA   
ATOM   1691  N   LYS P 110     -36.163 -78.026 109.844  0.00 97.00      PROA   
ATOM   1692  HN  LYS P 110     -35.677 -78.843 109.546  0.00 97.00      PROA   
ATOM   1693  CA  LYS P 110     -37.178 -77.550 108.933  0.00 97.00      PROA   
ATOM   1694  HA  LYS P 110     -37.789 -76.806 109.425  0.00 97.00      PROA   
ATOM   1695  CB  LYS P 110     -36.564 -76.986 107.620  0.00 97.00      PROA   
ATOM   1696  HB1 LYS P 110     -37.371 -76.539 107.000  0.00 97.00      PROA   
ATOM   1697  HB2 LYS P 110     -36.111 -77.820 107.038  0.00 97.00      PROA   
ATOM   1698  CG  LYS P 110     -35.454 -75.932 107.840  0.00 97.00      PROA   
ATOM   1699  HG1 LYS P 110     -35.100 -75.583 106.844  0.00 97.00      PROA   
ATOM   1700  HG2 LYS P 110     -34.587 -76.422 108.338  0.00 97.00      PROA   
ATOM   1701  CD  LYS P 110     -35.900 -74.727 108.693  0.00 97.00      PROA   
ATOM   1702  HD1 LYS P 110     -36.337 -75.103 109.639  0.00 97.00      PROA   
ATOM   1703  HD2 LYS P 110     -36.708 -74.169 108.174  0.00 97.00      PROA   
ATOM   1704  CE  LYS P 110     -34.765 -73.779 109.106  0.00 97.00      PROA   
ATOM   1705  HE1 LYS P 110     -33.950 -74.337 109.606  0.00 97.00      PROA   
ATOM   1706  HE2 LYS P 110     -35.144 -72.989 109.790  0.00 97.00      PROA   
ATOM   1707  NZ  LYS P 110     -34.159 -73.133 107.928  0.00 97.00      PROA   
ATOM   1708  HZ1 LYS P 110     -34.908 -72.724 107.334  0.00 97.00      PROA   
ATOM   1709  HZ2 LYS P 110     -33.643 -73.863 107.397  0.00 97.00      PROA   
ATOM   1710  HZ3 LYS P 110     -33.499 -72.391 108.235  0.00 97.00      PROA   
ATOM   1711  C   LYS P 110     -38.041 -78.756 108.638  0.00 97.00      PROA   
ATOM   1712  O   LYS P 110     -37.524 -79.863 108.522  0.00 97.00      PROA   
ATOM   1713  N   LEU P 111     -39.384 -78.575 108.556  0.00 97.00      PROA   
ATOM   1714  HN  LEU P 111     -39.782 -77.666 108.664  0.00 97.00      PROA   
ATOM   1715  CA  LEU P 111     -40.367 -79.645 108.518  0.00 97.00      PROA   
ATOM   1716  HA  LEU P 111     -40.102 -80.359 109.286  0.00 97.00      PROA   
ATOM   1717  CB  LEU P 111     -41.803 -79.111 108.810  0.00 97.00      PROA   
ATOM   1718  HB1 LEU P 111     -42.535 -79.939 108.667  0.00 97.00      PROA   
ATOM   1719  HB2 LEU P 111     -42.050 -78.314 108.075  0.00 97.00      PROA   
ATOM   1720  CG  LEU P 111     -42.078 -78.564 110.240  0.00 97.00      PROA   
ATOM   1721  HG  LEU P 111     -43.182 -78.392 110.287  0.00 97.00      PROA   
ATOM   1722  CD1 LEU P 111     -41.738 -79.591 111.335  0.00 97.00      PROA   
ATOM   1723 HD11 LEU P 111     -40.643 -79.769 111.372  0.00 97.00      PROA   
ATOM   1724 HD12 LEU P 111     -42.252 -80.555 111.138  0.00 97.00      PROA   
ATOM   1725 HD13 LEU P 111     -42.062 -79.211 112.327  0.00 97.00      PROA   
ATOM   1726  CD2 LEU P 111     -41.425 -77.202 110.546  0.00 97.00      PROA   
ATOM   1727 HD21 LEU P 111     -41.638 -76.474 109.736  0.00 97.00      PROA   
ATOM   1728 HD22 LEU P 111     -40.327 -77.309 110.665  0.00 97.00      PROA   
ATOM   1729 HD23 LEU P 111     -41.829 -76.798 111.499  0.00 97.00      PROA   
ATOM   1730  C   LEU P 111     -40.411 -80.427 107.209  0.00 97.00      PROA   
ATOM   1731  O   LEU P 111     -41.383 -80.359 106.459  0.00 97.00      PROA   
ATOM   1732  N   VAL P 112     -39.364 -81.238 106.928  0.00 97.00      PROA   
ATOM   1733  HN  VAL P 112     -38.529 -81.152 107.470  0.00 97.00      PROA   
ATOM   1734  CA  VAL P 112     -39.304 -82.150 105.800  0.00 97.00      PROA   
ATOM   1735  HA  VAL P 112     -39.416 -81.528 104.923  0.00 97.00      PROA   
ATOM   1736  CB  VAL P 112     -37.962 -82.872 105.649  0.00 97.00      PROA   
ATOM   1737  HB  VAL P 112     -38.017 -83.578 104.786  0.00 97.00      PROA   
ATOM   1738  CG1 VAL P 112     -36.883 -81.822 105.309  0.00 97.00      PROA   
ATOM   1739 HG11 VAL P 112     -36.726 -81.130 106.163  0.00 97.00      PROA   
ATOM   1740 HG12 VAL P 112     -37.191 -81.232 104.421  0.00 97.00      PROA   
ATOM   1741 HG13 VAL P 112     -35.917 -82.320 105.081  0.00 97.00      PROA   
ATOM   1742  CG2 VAL P 112     -37.587 -83.679 106.913  0.00 97.00      PROA   
ATOM   1743 HG21 VAL P 112     -38.373 -84.419 107.163  0.00 97.00      PROA   
ATOM   1744 HG22 VAL P 112     -37.439 -83.008 107.785  0.00 97.00      PROA   
ATOM   1745 HG23 VAL P 112     -36.637 -84.231 106.740  0.00 97.00      PROA   
ATOM   1746  C   VAL P 112     -40.452 -83.147 105.757  0.00 97.00      PROA   
ATOM   1747  O   VAL P 112     -40.903 -83.679 106.771  0.00 97.00      PROA   
ATOM   1748  N   TYR P 113     -40.956 -83.382 104.528  0.00 97.00      PROA   
ATOM   1749  HN  TYR P 113     -40.555 -82.927 103.735  0.00 97.00      PROA   
ATOM   1750  CA  TYR P 113     -42.093 -84.221 104.242  0.00 97.00      PROA   
ATOM   1751  HA  TYR P 113     -42.500 -84.581 105.175  0.00 97.00      PROA   
ATOM   1752  CB  TYR P 113     -43.255 -83.472 103.514  0.00 97.00      PROA   
ATOM   1753  HB1 TYR P 113     -43.704 -82.758 104.240  0.00 97.00      PROA   
ATOM   1754  HB2 TYR P 113     -44.056 -84.175 103.205  0.00 97.00      PROA   
ATOM   1755  CG  TYR P 113     -42.817 -82.655 102.316  0.00 97.00      PROA   
ATOM   1756  CD1 TYR P 113     -42.253 -81.376 102.486  0.00 97.00      PROA   
ATOM   1757  HD1 TYR P 113     -42.094 -80.989 103.482  0.00 97.00      PROA   
ATOM   1758  CE1 TYR P 113     -41.878 -80.606 101.380  0.00 97.00      PROA   
ATOM   1759  HE1 TYR P 113     -41.424 -79.637 101.528  0.00 97.00      PROA   
ATOM   1760  CZ  TYR P 113     -42.105 -81.087 100.085  0.00 97.00      PROA   
ATOM   1761  OH  TYR P 113     -41.706 -80.324  98.972  0.00 97.00      PROA   
ATOM   1762  HH  TYR P 113     -40.947 -79.801  99.249  0.00 97.00      PROA   
ATOM   1763  CD2 TYR P 113     -43.059 -83.114 101.009  0.00 97.00      PROA   
ATOM   1764  HD2 TYR P 113     -43.519 -84.077 100.858  0.00 97.00      PROA   
ATOM   1765  CE2 TYR P 113     -42.709 -82.334  99.898  0.00 97.00      PROA   
ATOM   1766  HE2 TYR P 113     -42.882 -82.705  98.898  0.00 97.00      PROA   
ATOM   1767  C   TYR P 113     -41.604 -85.446 103.505  0.00 97.00      PROA   
ATOM   1768  O   TYR P 113     -40.487 -85.480 103.008  0.00 97.00      PROA   
ATOM   1769  N   ASN P 114     -42.416 -86.523 103.479  0.00 97.00      PROA   
ATOM   1770  HN  ASN P 114     -43.311 -86.453 103.917  0.00 97.00      PROA   
ATOM   1771  CA  ASN P 114     -42.093 -87.801 102.861  0.00 97.00      PROA   
ATOM   1772  HA  ASN P 114     -42.903 -88.454 103.143  0.00 97.00      PROA   
ATOM   1773  CB  ASN P 114     -42.015 -87.732 101.304  0.00 97.00      PROA   
ATOM   1774  HB1 ASN P 114     -41.794 -88.732 100.875  0.00 97.00      PROA   
ATOM   1775  HB2 ASN P 114     -41.203 -87.037 101.003  0.00 97.00      PROA   
ATOM   1776  CG  ASN P 114     -43.310 -87.222 100.659  0.00 97.00      PROA   
ATOM   1777  OD1 ASN P 114     -43.276 -86.360  99.774  0.00 97.00      PROA   
ATOM   1778  ND2 ASN P 114     -44.482 -87.751 101.099  0.00 97.00      PROA   
ATOM   1779 HD21 ASN P 114     -45.317 -87.445 100.645  0.00 97.00      PROA   
ATOM   1780 HD22 ASN P 114     -44.482 -88.479 101.783  0.00 97.00      PROA   
ATOM   1781  C   ASN P 114     -40.841 -88.465 103.422  0.00 97.00      PROA   
ATOM   1782  O   ASN P 114     -39.929 -88.846 102.689  0.00 97.00      PROA   
ATOM   1783  N   VAL P 115     -40.781 -88.622 104.762  0.00 97.00      PROA   
ATOM   1784  HN  VAL P 115     -41.573 -88.395 105.325  0.00 97.00      PROA   
ATOM   1785  CA  VAL P 115     -39.626 -89.142 105.461  0.00 97.00      PROA   
ATOM   1786  HA  VAL P 115     -38.753 -88.766 104.952  0.00 97.00      PROA   
ATOM   1787  CB  VAL P 115     -39.530 -88.638 106.899  0.00 97.00      PROA   
ATOM   1788  HB  VAL P 115     -40.450 -88.917 107.461  0.00 97.00      PROA   
ATOM   1789  CG1 VAL P 115     -38.299 -89.236 107.619  0.00 97.00      PROA   
ATOM   1790 HG11 VAL P 115     -37.376 -89.025 107.038  0.00 97.00      PROA   
ATOM   1791 HG12 VAL P 115     -38.395 -90.333 107.748  0.00 97.00      PROA   
ATOM   1792 HG13 VAL P 115     -38.190 -88.781 108.626  0.00 97.00      PROA   
ATOM   1793  CG2 VAL P 115     -39.424 -87.098 106.855  0.00 97.00      PROA   
ATOM   1794 HG21 VAL P 115     -40.357 -86.638 106.470  0.00 97.00      PROA   
ATOM   1795 HG22 VAL P 115     -38.580 -86.789 106.202  0.00 97.00      PROA   
ATOM   1796 HG23 VAL P 115     -39.237 -86.696 107.873  0.00 97.00      PROA   
ATOM   1797  C   VAL P 115     -39.571 -90.657 105.388  0.00 97.00      PROA   
ATOM   1798  O   VAL P 115     -40.485 -91.361 105.801  0.00 97.00      PROA   
ATOM   1799  N   LEU P 116     -38.456 -91.184 104.847  0.00 97.00      PROA   
ATOM   1800  HN  LEU P 116     -37.754 -90.565 104.499  0.00 97.00      PROA   
ATOM   1801  CA  LEU P 116     -38.204 -92.593 104.661  0.00 97.00      PROA   
ATOM   1802  HA  LEU P 116     -39.062 -93.172 104.966  0.00 97.00      PROA   
ATOM   1803  CB  LEU P 116     -37.842 -92.910 103.187  0.00 97.00      PROA   
ATOM   1804  HB1 LEU P 116     -37.430 -93.939 103.089  0.00 97.00      PROA   
ATOM   1805  HB2 LEU P 116     -37.052 -92.196 102.869  0.00 97.00      PROA   
ATOM   1806  CG  LEU P 116     -39.018 -92.791 102.192  0.00 97.00      PROA   
ATOM   1807  HG  LEU P 116     -39.566 -91.842 102.398  0.00 97.00      PROA   
ATOM   1808  CD1 LEU P 116     -38.505 -92.727 100.742  0.00 97.00      PROA   
ATOM   1809 HD11 LEU P 116     -37.948 -93.657 100.495  0.00 97.00      PROA   
ATOM   1810 HD12 LEU P 116     -37.828 -91.859 100.607  0.00 97.00      PROA   
ATOM   1811 HD13 LEU P 116     -39.358 -92.627 100.038  0.00 97.00      PROA   
ATOM   1812  CD2 LEU P 116     -39.992 -93.969 102.354  0.00 97.00      PROA   
ATOM   1813 HD21 LEU P 116     -40.377 -94.015 103.392  0.00 97.00      PROA   
ATOM   1814 HD22 LEU P 116     -39.473 -94.925 102.127  0.00 97.00      PROA   
ATOM   1815 HD23 LEU P 116     -40.850 -93.860 101.658  0.00 97.00      PROA   
ATOM   1816  C   LEU P 116     -37.029 -93.008 105.510  0.00 97.00      PROA   
ATOM   1817  O   LEU P 116     -35.956 -92.423 105.432  0.00 97.00      PROA   
ATOM   1818  N   TYR P 117     -37.209 -94.065 106.330  0.00 97.00      PROA   
ATOM   1819  HN  TYR P 117     -38.121 -94.459 106.435  0.00 97.00      PROA   
ATOM   1820  CA  TYR P 117     -36.144 -94.727 107.058  0.00 97.00      PROA   
ATOM   1821  HA  TYR P 117     -35.285 -94.071 107.113  0.00 97.00      PROA   
ATOM   1822  CB  TYR P 117     -36.552 -95.126 108.501  0.00 97.00      PROA   
ATOM   1823  HB1 TYR P 117     -35.812 -95.826 108.945  0.00 97.00      PROA   
ATOM   1824  HB2 TYR P 117     -37.544 -95.628 108.494  0.00 97.00      PROA   
ATOM   1825  CG  TYR P 117     -36.633 -93.911 109.398  0.00 97.00      PROA   
ATOM   1826  CD1 TYR P 117     -35.580 -93.623 110.287  0.00 97.00      PROA   
ATOM   1827  HD1 TYR P 117     -34.698 -94.247 110.297  0.00 97.00      PROA   
ATOM   1828  CE1 TYR P 117     -35.665 -92.542 111.171  0.00 97.00      PROA   
ATOM   1829  HE1 TYR P 117     -34.855 -92.335 111.856  0.00 97.00      PROA   
ATOM   1830  CZ  TYR P 117     -36.807 -91.739 111.179  0.00 97.00      PROA   
ATOM   1831  OH  TYR P 117     -36.878 -90.671 112.087  0.00 97.00      PROA   
ATOM   1832  HH  TYR P 117     -37.775 -90.324 112.090  0.00 97.00      PROA   
ATOM   1833  CD2 TYR P 117     -37.780 -93.094 109.423  0.00 97.00      PROA   
ATOM   1834  HD2 TYR P 117     -38.602 -93.307 108.756  0.00 97.00      PROA   
ATOM   1835  CE2 TYR P 117     -37.865 -92.007 110.304  0.00 97.00      PROA   
ATOM   1836  HE2 TYR P 117     -38.745 -91.380 110.312  0.00 97.00      PROA   
ATOM   1837  C   TYR P 117     -35.710 -95.964 106.301  0.00 97.00      PROA   
ATOM   1838  O   TYR P 117     -36.537 -96.769 105.887  0.00 97.00      PROA   
ATOM   1839  N   TYR P 118     -34.381 -96.125 106.099  0.00 97.00      PROA   
ATOM   1840  HN  TYR P 118     -33.740 -95.441 106.444  0.00 97.00      PROA   
ATOM   1841  CA  TYR P 118     -33.769 -97.176 105.313  0.00 97.00      PROA   
ATOM   1842  HA  TYR P 118     -34.532 -97.830 104.931  0.00 97.00      PROA   
ATOM   1843  CB  TYR P 118     -32.851 -96.671 104.148  0.00 97.00      PROA   
ATOM   1844  HB1 TYR P 118     -32.426 -97.545 103.607  0.00 97.00      PROA   
ATOM   1845  HB2 TYR P 118     -32.007 -96.093 104.579  0.00 97.00      PROA   
ATOM   1846  CG  TYR P 118     -33.508 -95.761 103.126  0.00 97.00      PROA   
ATOM   1847  CD1 TYR P 118     -33.923 -94.465 103.474  0.00 97.00      PROA   
ATOM   1848  HD1 TYR P 118     -33.857 -94.134 104.495  0.00 97.00      PROA   
ATOM   1849  CE1 TYR P 118     -34.392 -93.571 102.509  0.00 97.00      PROA   
ATOM   1850  HE1 TYR P 118     -34.700 -92.586 102.818  0.00 97.00      PROA   
ATOM   1851  CZ  TYR P 118     -34.435 -93.945 101.163  0.00 97.00      PROA   
ATOM   1852  OH  TYR P 118     -34.871 -93.012 100.201  0.00 97.00      PROA   
ATOM   1853  HH  TYR P 118     -35.098 -92.209 100.685  0.00 97.00      PROA   
ATOM   1854  CD2 TYR P 118     -33.554 -96.123 101.764  0.00 97.00      PROA   
ATOM   1855  HD2 TYR P 118     -33.200 -97.095 101.460  0.00 97.00      PROA   
ATOM   1856  CE2 TYR P 118     -34.017 -95.227 100.788  0.00 97.00      PROA   
ATOM   1857  HE2 TYR P 118     -34.033 -95.521  99.749  0.00 97.00      PROA   
ATOM   1858  C   TYR P 118     -32.881 -97.995 106.222  0.00 97.00      PROA   
ATOM   1859  O   TYR P 118     -32.266 -97.470 107.146  0.00 97.00      PROA   
ATOM   1860  N   ARG P 119     -32.794 -99.320 105.965  0.00 97.00      PROA   
ATOM   1861  HN  ARG P 119     -33.348 -99.729 105.241  0.00 97.00      PROA   
ATOM   1862  CA  ARG P 119     -31.823-100.195 106.578  0.00 97.00      PROA   
ATOM   1863  HA  ARG P 119     -31.008 -99.590 106.940  0.00 97.00      PROA   
ATOM   1864  CB  ARG P 119     -32.361-101.005 107.787  0.00 97.00      PROA   
ATOM   1865  HB1 ARG P 119     -33.349-101.441 107.518  0.00 97.00      PROA   
ATOM   1866  HB2 ARG P 119     -32.519-100.280 108.617  0.00 97.00      PROA   
ATOM   1867  CG  ARG P 119     -31.411-102.131 108.250  0.00 97.00      PROA   
ATOM   1868  HG1 ARG P 119     -30.380-101.710 108.269  0.00 97.00      PROA   
ATOM   1869  HG2 ARG P 119     -31.422-102.964 107.514  0.00 97.00      PROA   
ATOM   1870  CD  ARG P 119     -31.656-102.703 109.651  0.00 97.00      PROA   
ATOM   1871  HD1 ARG P 119     -31.768-101.906 110.406  0.00 97.00      PROA   
ATOM   1872  HD2 ARG P 119     -30.787-103.327 109.947  0.00 97.00      PROA   
ATOM   1873  NE  ARG P 119     -32.841-103.612 109.654  0.00 97.00      PROA   
ATOM   1874  HE  ARG P 119     -32.679-104.596 109.643  0.00 97.00      PROA   
ATOM   1875  CZ  ARG P 119     -34.071-103.249 110.074  0.00 97.00      PROA   
ATOM   1876  NH1 ARG P 119     -34.480-101.981 110.126  0.00 97.00      PROA   
ATOM   1877 HH11 ARG P 119     -33.871-101.295 109.745  0.00 97.00      PROA   
ATOM   1878 HH12 ARG P 119     -35.447-101.806 110.289  0.00 97.00      PROA   
ATOM   1879  NH2 ARG P 119     -34.887-104.230 110.486  0.00 97.00      PROA   
ATOM   1880 HH21 ARG P 119     -34.461-105.128 110.584  0.00 97.00      PROA   
ATOM   1881 HH22 ARG P 119     -35.649-104.004 111.090  0.00 97.00      PROA   
ATOM   1882  C   ARG P 119     -31.248-101.111 105.524  0.00 97.00      PROA   
ATOM   1883  O   ARG P 119     -31.982-101.805 104.824  0.00 97.00      PROA   
ATOM   1884  N   ASN P 120     -29.898-101.130 105.395  0.00 97.00      PROA   
ATOM   1885  HN  ASN P 120     -29.342-100.567 106.007  0.00 97.00      PROA   
ATOM   1886  CA  ASN P 120     -29.150-101.989 104.489  0.00 97.00      PROA   
ATOM   1887  HA  ASN P 120     -28.121-101.662 104.550  0.00 97.00      PROA   
ATOM   1888  CB  ASN P 120     -29.198-103.485 104.915  0.00 97.00      PROA   
ATOM   1889  HB1 ASN P 120     -28.589-104.108 104.227  0.00 97.00      PROA   
ATOM   1890  HB2 ASN P 120     -30.247-103.847 104.897  0.00 97.00      PROA   
ATOM   1891  CG  ASN P 120     -28.613-103.635 106.326  0.00 97.00      PROA   
ATOM   1892  OD1 ASN P 120     -27.775-102.839 106.753  0.00 97.00      PROA   
ATOM   1893  ND2 ASN P 120     -29.091-104.659 107.085  0.00 97.00      PROA   
ATOM   1894 HD21 ASN P 120     -28.765-104.746 108.026  0.00 97.00      PROA   
ATOM   1895 HD22 ASN P 120     -29.730-105.316 106.689  0.00 97.00      PROA   
ATOM   1896  C   ASN P 120     -29.551-101.800 103.034  0.00 97.00      PROA   
ATOM   1897  O   ASN P 120     -29.810-102.759 102.309  0.00 97.00      PROA   
ATOM   1898  N   GLY P 121     -29.624-100.524 102.584  0.00 97.00      PROA   
ATOM   1899  HN  GLY P 121     -29.379 -99.776 103.196  0.00 97.00      PROA   
ATOM   1900  CA  GLY P 121     -30.033-100.151 101.239  0.00 97.00      PROA   
ATOM   1901  HA1 GLY P 121     -29.733-100.923 100.542  0.00 97.00      PROA   
ATOM   1902  HA2 GLY P 121     -29.571 -99.200 101.017  0.00 97.00      PROA   
ATOM   1903  C   GLY P 121     -31.521 -99.955 101.094  0.00 97.00      PROA   
ATOM   1904  O   GLY P 121     -31.959 -99.050 100.387  0.00 97.00      PROA   
ATOM   1905  N   LYS P 122     -32.347-100.800 101.742  0.00 97.00      PROA   
ATOM   1906  HN  LYS P 122     -31.973-101.522 102.322  0.00 97.00      PROA   
ATOM   1907  CA  LYS P 122     -33.784-100.778 101.557  0.00 97.00      PROA   
ATOM   1908  HA  LYS P 122     -33.990-100.395 100.567  0.00 97.00      PROA   
ATOM   1909  CB  LYS P 122     -34.393-102.207 101.584  0.00 97.00      PROA   
ATOM   1910  HB1 LYS P 122     -33.957-102.761 102.446  0.00 97.00      PROA   
ATOM   1911  HB2 LYS P 122     -34.081-102.733 100.656  0.00 97.00      PROA   
ATOM   1912  CG  LYS P 122     -35.925-102.228 101.719  0.00 97.00      PROA   
ATOM   1913  HG1 LYS P 122     -36.356-101.488 101.006  0.00 97.00      PROA   
ATOM   1914  HG2 LYS P 122     -36.191-101.910 102.753  0.00 97.00      PROA   
ATOM   1915  CD  LYS P 122     -36.605-103.577 101.467  0.00 97.00      PROA   
ATOM   1916  HD1 LYS P 122     -36.185-104.329 102.172  0.00 97.00      PROA   
ATOM   1917  HD2 LYS P 122     -36.375-103.904 100.428  0.00 97.00      PROA   
ATOM   1918  CE  LYS P 122     -38.123-103.451 101.667  0.00 97.00      PROA   
ATOM   1919  HE1 LYS P 122     -38.538-102.676 100.986  0.00 97.00      PROA   
ATOM   1920  HE2 LYS P 122     -38.351-103.161 102.715  0.00 97.00      PROA   
ATOM   1921  NZ  LYS P 122     -38.815-104.727 101.381  0.00 97.00      PROA   
ATOM   1922  HZ1 LYS P 122     -38.436-105.471 102.000  0.00 97.00      PROA   
ATOM   1923  HZ2 LYS P 122     -38.658-104.988 100.387  0.00 97.00      PROA   
ATOM   1924  HZ3 LYS P 122     -39.835-104.617 101.555  0.00 97.00      PROA   
ATOM   1925  C   LYS P 122     -34.528 -99.872 102.521  0.00 97.00      PROA   
ATOM   1926  O   LYS P 122     -34.386 -99.978 103.733  0.00 97.00      PROA   
ATOM   1927  N   ALA P 123     -35.407 -98.985 101.990  0.00 97.00      PROA   
ATOM   1928  HN  ALA P 123     -35.438 -98.828 101.006  0.00 97.00      PROA   
ATOM   1929  CA  ALA P 123     -36.421 -98.290 102.762  0.00 97.00      PROA   
ATOM   1930  HA  ALA P 123     -35.927 -97.742 103.545  0.00 97.00      PROA   
ATOM   1931  CB  ALA P 123     -37.170 -97.263 101.891  0.00 97.00      PROA   
ATOM   1932  HB1 ALA P 123     -37.707 -97.765 101.059  0.00 97.00      PROA   
ATOM   1933  HB2 ALA P 123     -36.446 -96.545 101.449  0.00 97.00      PROA   
ATOM   1934  HB3 ALA P 123     -37.899 -96.684 102.495  0.00 97.00      PROA   
ATOM   1935  C   ALA P 123     -37.421 -99.249 103.402  0.00 97.00      PROA   
ATOM   1936  O   ALA P 123     -37.979-100.118 102.734  0.00 97.00      PROA   
ATOM   1937  N   PHE P 124     -37.664 -99.115 104.728  0.00 97.00      PROA   
ATOM   1938  HN  PHE P 124     -37.192 -98.413 105.259  0.00 97.00      PROA   
ATOM   1939  CA  PHE P 124     -38.521-100.037 105.451  0.00 97.00      PROA   
ATOM   1940  HA  PHE P 124     -39.027-100.691 104.755  0.00 97.00      PROA   
ATOM   1941  CB  PHE P 124     -37.704-100.943 106.433  0.00 97.00      PROA   
ATOM   1942  HB1 PHE P 124     -36.845-101.382 105.879  0.00 97.00      PROA   
ATOM   1943  HB2 PHE P 124     -38.349-101.783 106.771  0.00 97.00      PROA   
ATOM   1944  CG  PHE P 124     -37.159-100.242 107.662  0.00 97.00      PROA   
ATOM   1945  CD1 PHE P 124     -35.974 -99.492 107.598  0.00 97.00      PROA   
ATOM   1946  HD1 PHE P 124     -35.465 -99.397 106.651  0.00 97.00      PROA   
ATOM   1947  CE1 PHE P 124     -35.468 -98.849 108.735  0.00 97.00      PROA   
ATOM   1948  HE1 PHE P 124     -34.567 -98.258 108.667  0.00 97.00      PROA   
ATOM   1949  CZ  PHE P 124     -36.140 -98.965 109.958  0.00 97.00      PROA   
ATOM   1950  HZ  PHE P 124     -35.766 -98.454 110.833  0.00 97.00      PROA   
ATOM   1951  CD2 PHE P 124     -37.808-100.372 108.904  0.00 97.00      PROA   
ATOM   1952  HD2 PHE P 124     -38.717-100.951 108.972  0.00 97.00      PROA   
ATOM   1953  CE2 PHE P 124     -37.306 -99.735 110.045  0.00 97.00      PROA   
ATOM   1954  HE2 PHE P 124     -37.826 -99.823 110.988  0.00 97.00      PROA   
ATOM   1955  C   PHE P 124     -39.622 -99.299 106.185  0.00 97.00      PROA   
ATOM   1956  O   PHE P 124     -40.598 -99.929 106.591  0.00 97.00      PROA   
ATOM   1957  N   LYS P 125     -39.532 -97.958 106.361  0.00 97.00      PROA   
ATOM   1958  HN  LYS P 125     -38.735 -97.440 106.063  0.00 97.00      PROA   
ATOM   1959  CA  LYS P 125     -40.588 -97.266 107.076  0.00 97.00      PROA   
ATOM   1960  HA  LYS P 125     -41.520 -97.776 106.874  0.00 97.00      PROA   
ATOM   1961  CB  LYS P 125     -40.333 -97.307 108.605  0.00 97.00      PROA   
ATOM   1962  HB1 LYS P 125     -40.049 -96.318 109.015  0.00 97.00      PROA   
ATOM   1963  HB2 LYS P 125     -39.451 -97.967 108.775  0.00 97.00      PROA   
ATOM   1964  CG  LYS P 125     -41.496 -97.938 109.394  0.00 97.00      PROA   
ATOM   1965  HG1 LYS P 125     -41.182 -98.069 110.454  0.00 97.00      PROA   
ATOM   1966  HG2 LYS P 125     -41.698 -98.951 108.981  0.00 97.00      PROA   
ATOM   1967  CD  LYS P 125     -42.797 -97.120 109.355  0.00 97.00      PROA   
ATOM   1968  HD1 LYS P 125     -43.563 -97.658 109.958  0.00 97.00      PROA   
ATOM   1969  HD2 LYS P 125     -43.169 -97.070 108.307  0.00 97.00      PROA   
ATOM   1970  CE  LYS P 125     -42.616 -95.703 109.906  0.00 97.00      PROA   
ATOM   1971  HE1 LYS P 125     -41.889 -95.125 109.295  0.00 97.00      PROA   
ATOM   1972  HE2 LYS P 125     -42.256 -95.743 110.955  0.00 97.00      PROA   
ATOM   1973  NZ  LYS P 125     -43.889 -94.955 109.887  0.00 97.00      PROA   
ATOM   1974  HZ1 LYS P 125     -44.670 -95.532 110.251  0.00 97.00      PROA   
ATOM   1975  HZ2 LYS P 125     -44.090 -94.668 108.904  0.00 97.00      PROA   
ATOM   1976  HZ3 LYS P 125     -43.782 -94.090 110.457  0.00 97.00      PROA   
ATOM   1977  C   LYS P 125     -40.789 -95.844 106.591  0.00 97.00      PROA   
ATOM   1978  O   LYS P 125     -39.908 -94.997 106.689  0.00 97.00      PROA   
ATOM   1979  N   PHE P 126     -42.011 -95.556 106.085  0.00 97.00      PROA   
ATOM   1980  HN  PHE P 126     -42.671 -96.293 105.960  0.00 97.00      PROA   
ATOM   1981  CA  PHE P 126     -42.440 -94.268 105.577  0.00 97.00      PROA   
ATOM   1982  HA  PHE P 126     -41.565 -93.681 105.337  0.00 97.00      PROA   
ATOM   1983  CB  PHE P 126     -43.240 -94.502 104.256  0.00 97.00      PROA   
ATOM   1984  HB1 PHE P 126     -44.013 -95.282 104.437  0.00 97.00      PROA   
ATOM   1985  HB2 PHE P 126     -42.553 -94.896 103.478  0.00 97.00      PROA   
ATOM   1986  CG  PHE P 126     -43.924 -93.281 103.693  0.00 97.00      PROA   
ATOM   1987  CD1 PHE P 126     -43.164 -92.230 103.155  0.00 97.00      PROA   
ATOM   1988  HD1 PHE P 126     -42.086 -92.279 103.174  0.00 97.00      PROA   
ATOM   1989  CE1 PHE P 126     -43.793 -91.121 102.581  0.00 97.00      PROA   
ATOM   1990  HE1 PHE P 126     -43.191 -90.343 102.139  0.00 97.00      PROA   
ATOM   1991  CZ  PHE P 126     -45.191 -91.038 102.562  0.00 97.00      PROA   
ATOM   1992  HZ  PHE P 126     -45.685 -90.186 102.121  0.00 97.00      PROA   
ATOM   1993  CD2 PHE P 126     -45.328 -93.196 103.654  0.00 97.00      PROA   
ATOM   1994  HD2 PHE P 126     -45.928 -94.004 104.046  0.00 97.00      PROA   
ATOM   1995  CE2 PHE P 126     -45.958 -92.076 103.102  0.00 97.00      PROA   
ATOM   1996  HE2 PHE P 126     -47.036 -92.022 103.070  0.00 97.00      PROA   
ATOM   1997  C   PHE P 126     -43.250 -93.464 106.593  0.00 97.00      PROA   
ATOM   1998  O   PHE P 126     -44.058 -94.012 107.332  0.00 97.00      PROA   
ATOM   1999  N   PHE P 127     -43.066 -92.121 106.613  0.00 97.00      PROA   
ATOM   2000  HN  PHE P 127     -42.322 -91.720 106.082  0.00 97.00      PROA   
ATOM   2001  CA  PHE P 127     -43.912 -91.162 107.303  0.00 97.00      PROA   
ATOM   2002  HA  PHE P 127     -44.861 -91.622 107.541  0.00 97.00      PROA   
ATOM   2003  CB  PHE P 127     -43.260 -90.545 108.571  0.00 97.00      PROA   
ATOM   2004  HB1 PHE P 127     -43.909 -89.752 109.002  0.00 97.00      PROA   
ATOM   2005  HB2 PHE P 127     -42.291 -90.071 108.299  0.00 97.00      PROA   
ATOM   2006  CG  PHE P 127     -42.988 -91.540 109.668  0.00 97.00      PROA   
ATOM   2007  CD1 PHE P 127     -43.936 -91.745 110.688  0.00 97.00      PROA   
ATOM   2008  HD1 PHE P 127     -44.901 -91.262 110.627  0.00 97.00      PROA   
ATOM   2009  CE1 PHE P 127     -43.611 -92.492 111.829  0.00 97.00      PROA   
ATOM   2010  HE1 PHE P 127     -44.328 -92.603 112.629  0.00 97.00      PROA   
ATOM   2011  CZ  PHE P 127     -42.331 -93.045 111.957  0.00 97.00      PROA   
ATOM   2012  HZ  PHE P 127     -42.068 -93.598 112.847  0.00 97.00      PROA   
ATOM   2013  CD2 PHE P 127     -41.709 -92.109 109.808  0.00 97.00      PROA   
ATOM   2014  HD2 PHE P 127     -40.958 -91.918 109.055  0.00 97.00      PROA   
ATOM   2015  CE2 PHE P 127     -41.379 -92.852 110.949  0.00 97.00      PROA   
ATOM   2016  HE2 PHE P 127     -40.384 -93.257 111.065  0.00 97.00      PROA   
ATOM   2017  C   PHE P 127     -44.176 -89.992 106.369  0.00 97.00      PROA   
ATOM   2018  O   PHE P 127     -43.297 -89.562 105.634  0.00 97.00      PROA   
ATOM   2019  N   HSD P 128     -45.400 -89.414 106.375  0.00 97.00      PROA   
ATOM   2020  HN  HSD P 128     -46.155 -89.807 106.897  0.00 97.00      PROA   
ATOM   2021  CA  HSD P 128     -45.698 -88.182 105.654  0.00 97.00      PROA   
ATOM   2022  HA  HSD P 128     -45.380 -88.341 104.632  0.00 97.00      PROA   
ATOM   2023  CB  HSD P 128     -47.213 -87.876 105.601  0.00 97.00      PROA   
ATOM   2024  HB1 HSD P 128     -47.420 -86.791 105.472  0.00 97.00      PROA   
ATOM   2025  HB2 HSD P 128     -47.687 -88.195 106.553  0.00 97.00      PROA   
ATOM   2026  ND1 HSD P 128     -47.939 -88.073 103.180  0.00 97.00      PROA   
ATOM   2027  HD1 HSD P 128     -47.620 -87.167 102.899  0.00 97.00      PROA   
ATOM   2028  CG  HSD P 128     -47.859 -88.600 104.453  0.00 97.00      PROA   
ATOM   2029  CE1 HSD P 128     -48.638 -88.961 102.430  0.00 97.00      PROA   
ATOM   2030  HE1 HSD P 128     -48.872 -88.798 101.378  0.00 97.00      PROA   
ATOM   2031  NE2 HSD P 128     -49.024 -90.008 103.132  0.00 97.00      PROA   
ATOM   2032  CD2 HSD P 128     -48.544 -89.775 104.409  0.00 97.00      PROA   
ATOM   2033  HD2 HSD P 128     -48.753 -90.488 105.197  0.00 97.00      PROA   
ATOM   2034  C   HSD P 128     -44.923 -86.954 106.108  0.00 97.00      PROA   
ATOM   2035  O   HSD P 128     -44.578 -86.113 105.283  0.00 97.00      PROA   
ATOM   2036  N   TRP P 129     -44.638 -86.823 107.421  0.00 97.00      PROA   
ATOM   2037  HN  TRP P 129     -44.909 -87.529 108.065  0.00 97.00      PROA   
ATOM   2038  CA  TRP P 129     -43.978 -85.672 108.009  0.00 97.00      PROA   
ATOM   2039  HA  TRP P 129     -43.557 -85.047 107.231  0.00 97.00      PROA   
ATOM   2040  CB  TRP P 129     -44.924 -84.830 108.915  0.00 97.00      PROA   
ATOM   2041  HB1 TRP P 129     -44.407 -83.891 109.213  0.00 97.00      PROA   
ATOM   2042  HB2 TRP P 129     -45.146 -85.393 109.848  0.00 97.00      PROA   
ATOM   2043  CG  TRP P 129     -46.234 -84.479 108.280  0.00 97.00      PROA   
ATOM   2044  CD1 TRP P 129     -46.521 -83.345 107.565  0.00 97.00      PROA   
ATOM   2045  HD1 TRP P 129     -45.822 -82.540 107.390  0.00 97.00      PROA   
ATOM   2046  NE1 TRP P 129     -47.819 -83.397 107.122  0.00 97.00      PROA   
ATOM   2047  HE1 TRP P 129     -48.318 -82.670 106.703  0.00 97.00      PROA   
ATOM   2048  CE2 TRP P 129     -48.400 -84.559 107.536  0.00 97.00      PROA   
ATOM   2049  CD2 TRP P 129     -47.437 -85.270 108.286  0.00 97.00      PROA   
ATOM   2050  CE3 TRP P 129     -47.785 -86.492 108.865  0.00 97.00      PROA   
ATOM   2051  HE3 TRP P 129     -47.083 -87.044 109.472  0.00 97.00      PROA   
ATOM   2052  CZ3 TRP P 129     -49.078 -86.988 108.664  0.00 97.00      PROA   
ATOM   2053  HZ3 TRP P 129     -49.369 -87.927 109.114  0.00 97.00      PROA   
ATOM   2054  CZ2 TRP P 129     -49.679 -85.054 107.329  0.00 97.00      PROA   
ATOM   2055  HZ2 TRP P 129     -50.412 -84.506 106.755  0.00 97.00      PROA   
ATOM   2056  CH2 TRP P 129     -50.005 -86.284 107.901  0.00 97.00      PROA   
ATOM   2057  HH2 TRP P 129     -51.000 -86.685 107.766  0.00 97.00      PROA   
ATOM   2058  C   TRP P 129     -42.846 -86.204 108.855  0.00 97.00      PROA   
ATOM   2059  O   TRP P 129     -42.725 -87.410 109.061  0.00 97.00      PROA   
ATOM   2060  N   ASN P 130     -41.958 -85.313 109.357  0.00 97.00      PROA   
ATOM   2061  HN  ASN P 130     -42.001 -84.349 109.102  0.00 97.00      PROA   
ATOM   2062  CA  ASN P 130     -40.890 -85.686 110.266  0.00 97.00      PROA   
ATOM   2063  HA  ASN P 130     -40.300 -86.422 109.739  0.00 97.00      PROA   
ATOM   2064  CB  ASN P 130     -39.993 -84.456 110.594  0.00 97.00      PROA   
ATOM   2065  HB1 ASN P 130     -40.537 -83.746 111.252  0.00 97.00      PROA   
ATOM   2066  HB2 ASN P 130     -39.729 -83.920 109.656  0.00 97.00      PROA   
ATOM   2067  CG  ASN P 130     -38.701 -84.866 111.297  0.00 97.00      PROA   
ATOM   2068  OD1 ASN P 130     -38.441 -84.469 112.432  0.00 97.00      PROA   
ATOM   2069  ND2 ASN P 130     -37.881 -85.703 110.612  0.00 97.00      PROA   
ATOM   2070 HD21 ASN P 130     -37.010 -85.952 111.039  0.00 97.00      PROA   
ATOM   2071 HD22 ASN P 130     -38.106 -85.983 109.681  0.00 97.00      PROA   
ATOM   2072  C   ASN P 130     -41.393 -86.352 111.554  0.00 97.00      PROA   
ATOM   2073  O   ASN P 130     -42.312 -85.871 112.213  0.00 97.00      PROA   
ATOM   2074  N   SER P 131     -40.780 -87.498 111.925  0.00 97.00      PROA   
ATOM   2075  HN  SER P 131     -40.028 -87.874 111.389  0.00 97.00      PROA   
ATOM   2076  CA  SER P 131     -41.175 -88.282 113.076  0.00 97.00      PROA   
ATOM   2077  HA  SER P 131     -41.413 -87.623 113.899  0.00 97.00      PROA   
ATOM   2078  CB  SER P 131     -42.370 -89.241 112.783  0.00 97.00      PROA   
ATOM   2079  HB1 SER P 131     -42.148 -89.840 111.876  0.00 97.00      PROA   
ATOM   2080  HB2 SER P 131     -43.265 -88.618 112.568  0.00 97.00      PROA   
ATOM   2081  OG  SER P 131     -42.695 -90.121 113.864  0.00 97.00      PROA   
ATOM   2082  HG1 SER P 131     -42.041 -90.830 113.859  0.00 97.00      PROA   
ATOM   2083  C   SER P 131     -39.970 -89.090 113.442  0.00 97.00      PROA   
ATOM   2084  O   SER P 131     -39.098 -89.305 112.611  0.00 97.00      PROA   
ATOM   2085  N   ASN P 132     -39.913 -89.582 114.700  0.00 97.00      PROA   
ATOM   2086  HN  ASN P 132     -40.660 -89.393 115.333  0.00 97.00      PROA   
ATOM   2087  CA  ASN P 132     -38.920 -90.539 115.141  0.00 97.00      PROA   
ATOM   2088  HA  ASN P 132     -37.969 -90.272 114.701  0.00 97.00      PROA   
ATOM   2089  CB  ASN P 132     -38.747 -90.544 116.697  0.00 97.00      PROA   
ATOM   2090  HB1 ASN P 132     -38.631 -89.502 117.062  0.00 97.00      PROA   
ATOM   2091  HB2 ASN P 132     -37.811 -91.091 116.945  0.00 97.00      PROA   
ATOM   2092  CG  ASN P 132     -39.882 -91.253 117.455  0.00 97.00      PROA   
ATOM   2093  OD1 ASN P 132     -39.842 -92.473 117.637  0.00 97.00      PROA   
ATOM   2094  ND2 ASN P 132     -40.899 -90.491 117.935  0.00 97.00      PROA   
ATOM   2095 HD21 ASN P 132     -41.627 -90.959 118.432  0.00 97.00      PROA   
ATOM   2096 HD22 ASN P 132     -40.896 -89.500 117.816  0.00 97.00      PROA   
ATOM   2097  C   ASN P 132     -39.306 -91.914 114.624  0.00 97.00      PROA   
ATOM   2098  O   ASN P 132     -40.434 -92.141 114.193  0.00 97.00      PROA   
ATOM   2099  N   LEU P 133     -38.361 -92.871 114.694  0.00 97.00      PROA   
ATOM   2100  HN  LEU P 133     -37.421 -92.643 114.940  0.00 97.00      PROA   
ATOM   2101  CA  LEU P 133     -38.661 -94.274 114.578  0.00 97.00      PROA   
ATOM   2102  HA  LEU P 133     -39.730 -94.430 114.587  0.00 97.00      PROA   
ATOM   2103  CB  LEU P 133     -38.062 -94.859 113.277  0.00 97.00      PROA   
ATOM   2104  HB1 LEU P 133     -36.954 -94.893 113.319  0.00 97.00      PROA   
ATOM   2105  HB2 LEU P 133     -38.325 -94.136 112.468  0.00 97.00      PROA   
ATOM   2106  CG  LEU P 133     -38.612 -96.234 112.836  0.00 97.00      PROA   
ATOM   2107  HG  LEU P 133     -39.722 -96.221 112.953  0.00 97.00      PROA   
ATOM   2108  CD1 LEU P 133     -38.302 -96.451 111.348  0.00 97.00      PROA   
ATOM   2109 HD11 LEU P 133     -37.203 -96.454 111.190  0.00 97.00      PROA   
ATOM   2110 HD12 LEU P 133     -38.742 -95.636 110.737  0.00 97.00      PROA   
ATOM   2111 HD13 LEU P 133     -38.714 -97.422 111.004  0.00 97.00      PROA   
ATOM   2112  CD2 LEU P 133     -38.051 -97.410 113.653  0.00 97.00      PROA   
ATOM   2113 HD21 LEU P 133     -38.391 -97.367 114.705  0.00 97.00      PROA   
ATOM   2114 HD22 LEU P 133     -36.940 -97.386 113.637  0.00 97.00      PROA   
ATOM   2115 HD23 LEU P 133     -38.389 -98.376 113.223  0.00 97.00      PROA   
ATOM   2116  C   LEU P 133     -38.075 -94.919 115.813  0.00 97.00      PROA   
ATOM   2117  O   LEU P 133     -36.864 -94.939 115.998  0.00 97.00      PROA   
ATOM   2118  N   THR P 134     -38.934 -95.475 116.701  0.00 97.00      PROA   
ATOM   2119  HN  THR P 134     -39.919 -95.416 116.564  0.00 97.00      PROA   
ATOM   2120  CA  THR P 134     -38.486 -96.143 117.912  0.00 97.00      PROA   
ATOM   2121  HA  THR P 134     -37.418 -96.024 118.029  0.00 97.00      PROA   
ATOM   2122  CB  THR P 134     -39.129 -95.622 119.193  0.00 97.00      PROA   
ATOM   2123  HB  THR P 134     -40.239 -95.685 119.128  0.00 97.00      PROA   
ATOM   2124  OG1 THR P 134     -38.760 -94.266 119.407  0.00 97.00      PROA   
ATOM   2125  HG1 THR P 134     -39.159 -93.751 118.700  0.00 97.00      PROA   
ATOM   2126  CG2 THR P 134     -38.634 -96.403 120.427  0.00 97.00      PROA   
ATOM   2127 HG21 THR P 134     -37.523 -96.388 120.464  0.00 97.00      PROA   
ATOM   2128 HG22 THR P 134     -38.981 -97.456 120.417  0.00 97.00      PROA   
ATOM   2129 HG23 THR P 134     -39.019 -95.925 121.353  0.00 97.00      PROA   
ATOM   2130  C   THR P 134     -38.762 -97.618 117.769  0.00 97.00      PROA   
ATOM   2131  O   THR P 134     -39.898 -98.047 117.582  0.00 97.00      PROA   
ATOM   2132  N   ILE P 135     -37.696 -98.438 117.868  0.00 97.00      PROA   
ATOM   2133  HN  ILE P 135     -36.779 -98.054 117.985  0.00 97.00      PROA   
ATOM   2134  CA  ILE P 135     -37.763 -99.881 117.831  0.00 97.00      PROA   
ATOM   2135  HA  ILE P 135     -38.648-100.191 117.293  0.00 97.00      PROA   
ATOM   2136  CB  ILE P 135     -36.524-100.488 117.166  0.00 97.00      PROA   
ATOM   2137  HB  ILE P 135     -35.631-100.130 117.728  0.00 97.00      PROA   
ATOM   2138  CG2 ILE P 135     -36.555-102.031 117.242  0.00 97.00      PROA   
ATOM   2139 HG21 ILE P 135     -37.450-102.431 116.720  0.00 97.00      PROA   
ATOM   2140 HG22 ILE P 135     -36.568-102.382 118.291  0.00 97.00      PROA   
ATOM   2141 HG23 ILE P 135     -35.648-102.457 116.767  0.00 97.00      PROA   
ATOM   2142  CG1 ILE P 135     -36.343-100.009 115.701  0.00 97.00      PROA   
ATOM   2143 HG11 ILE P 135     -36.736 -98.979 115.580  0.00 97.00      PROA   
ATOM   2144 HG12 ILE P 135     -36.937-100.665 115.029  0.00 97.00      PROA   
ATOM   2145  CD  ILE P 135     -34.872 -99.978 115.264  0.00 97.00      PROA   
ATOM   2146  HD1 ILE P 135     -34.354-100.931 115.506  0.00 97.00      PROA   
ATOM   2147  HD2 ILE P 135     -34.346 -99.159 115.798  0.00 97.00      PROA   
ATOM   2148  HD3 ILE P 135     -34.784 -99.790 114.174  0.00 97.00      PROA   
ATOM   2149  C   ILE P 135     -37.865-100.344 119.272  0.00 97.00      PROA   
ATOM   2150  O   ILE P 135     -36.919-100.213 120.038  0.00 97.00      PROA   
ATOM   2151  N   LEU P 136     -39.032-100.891 119.683  0.00 97.00      PROA   
ATOM   2152  HN  LEU P 136     -39.812-100.920 119.062  0.00 97.00      PROA   
ATOM   2153  CA  LEU P 136     -39.320-101.319 121.044  0.00 97.00      PROA   
ATOM   2154  HA  LEU P 136     -39.167-100.458 121.680  0.00 97.00      PROA   
ATOM   2155  CB  LEU P 136     -40.787-101.813 121.200  0.00 97.00      PROA   
ATOM   2156  HB1 LEU P 136     -40.914-102.220 122.229  0.00 97.00      PROA   
ATOM   2157  HB2 LEU P 136     -40.977-102.640 120.483  0.00 97.00      PROA   
ATOM   2158  CG  LEU P 136     -41.907-100.746 121.034  0.00 97.00      PROA   
ATOM   2159  HG  LEU P 136     -42.854-101.253 121.346  0.00 97.00      PROA   
ATOM   2160  CD1 LEU P 136     -41.715 -99.543 121.974  0.00 97.00      PROA   
ATOM   2161 HD11 LEU P 136     -40.824 -98.953 121.672  0.00 97.00      PROA   
ATOM   2162 HD12 LEU P 136     -41.578 -99.885 123.021  0.00 97.00      PROA   
ATOM   2163 HD13 LEU P 136     -42.603 -98.877 121.932  0.00 97.00      PROA   
ATOM   2164  CD2 LEU P 136     -42.139-100.274 119.584  0.00 97.00      PROA   
ATOM   2165 HD21 LEU P 136     -42.227-101.141 118.897  0.00 97.00      PROA   
ATOM   2166 HD22 LEU P 136     -41.308 -99.623 119.246  0.00 97.00      PROA   
ATOM   2167 HD23 LEU P 136     -43.076 -99.681 119.527  0.00 97.00      PROA   
ATOM   2168  C   LEU P 136     -38.389-102.395 121.586  0.00 97.00      PROA   
ATOM   2169  O   LEU P 136     -37.990-102.347 122.749  0.00 97.00      PROA   
ATOM   2170  N   LYS P 137     -38.026-103.392 120.751  0.00 97.00      PROA   
ATOM   2171  HN  LYS P 137     -38.394-103.433 119.828  0.00 97.00      PROA   
ATOM   2172  CA  LYS P 137     -37.019-104.375 121.087  0.00 97.00      PROA   
ATOM   2173  HA  LYS P 137     -36.382-103.990 121.873  0.00 97.00      PROA   
ATOM   2174  CB  LYS P 137     -37.636-105.723 121.545  0.00 97.00      PROA   
ATOM   2175  HB1 LYS P 137     -36.835-106.490 121.628  0.00 97.00      PROA   
ATOM   2176  HB2 LYS P 137     -38.359-106.074 120.776  0.00 97.00      PROA   
ATOM   2177  CG  LYS P 137     -38.358-105.644 122.904  0.00 97.00      PROA   
ATOM   2178  HG1 LYS P 137     -39.201-104.923 122.840  0.00 97.00      PROA   
ATOM   2179  HG2 LYS P 137     -37.641-105.246 123.652  0.00 97.00      PROA   
ATOM   2180  CD  LYS P 137     -38.895-107.010 123.369  0.00 97.00      PROA   
ATOM   2181  HD1 LYS P 137     -38.061-107.748 123.359  0.00 97.00      PROA   
ATOM   2182  HD2 LYS P 137     -39.650-107.359 122.630  0.00 97.00      PROA   
ATOM   2183  CE  LYS P 137     -39.546-107.002 124.760  0.00 97.00      PROA   
ATOM   2184  HE1 LYS P 137     -39.941-108.016 124.995  0.00 97.00      PROA   
ATOM   2185  HE2 LYS P 137     -40.375-106.268 124.819  0.00 97.00      PROA   
ATOM   2186  NZ  LYS P 137     -38.540-106.674 125.796  0.00 97.00      PROA   
ATOM   2187  HZ1 LYS P 137     -38.409-105.645 125.885  0.00 97.00      PROA   
ATOM   2188  HZ2 LYS P 137     -37.640-107.107 125.506  0.00 97.00      PROA   
ATOM   2189  HZ3 LYS P 137     -38.826-107.082 126.709  0.00 97.00      PROA   
ATOM   2190  C   LYS P 137     -36.146-104.606 119.873  0.00 97.00      PROA   
ATOM   2191  O   LYS P 137     -36.603-105.133 118.861  0.00 97.00      PROA   
ATOM   2192  N   THR P 138     -34.846-104.224 119.938  0.00 97.00      PROA   
ATOM   2193  HN  THR P 138     -34.504-103.724 120.736  0.00 97.00      PROA   
ATOM   2194  CA  THR P 138     -33.899-104.426 118.850  0.00 97.00      PROA   
ATOM   2195  HA  THR P 138     -34.450-104.260 117.935  0.00 97.00      PROA   
ATOM   2196  CB  THR P 138     -32.741-103.426 118.838  0.00 97.00      PROA   
ATOM   2197  HB  THR P 138     -33.155-102.419 119.080  0.00 97.00      PROA   
ATOM   2198  OG1 THR P 138     -32.138-103.338 117.552  0.00 97.00      PROA   
ATOM   2199  HG1 THR P 138     -31.413-102.720 117.661  0.00 97.00      PROA   
ATOM   2200  CG2 THR P 138     -31.644-103.769 119.857  0.00 97.00      PROA   
ATOM   2201 HG21 THR P 138     -31.113-104.706 119.586  0.00 97.00      PROA   
ATOM   2202 HG22 THR P 138     -32.075-103.889 120.870  0.00 97.00      PROA   
ATOM   2203 HG23 THR P 138     -30.891-102.953 119.899  0.00 97.00      PROA   
ATOM   2204  C   THR P 138     -33.425-105.869 118.815  0.00 97.00      PROA   
ATOM   2205  O   THR P 138     -33.698-106.661 119.709  0.00 97.00      PROA   
ATOM   2206  N   ASN P 139     -32.758-106.266 117.715  0.00 97.00      PROA   
ATOM   2207  HN  ASN P 139     -32.468-105.597 117.037  0.00 97.00      PROA   
ATOM   2208  CA  ASN P 139     -32.460-107.655 117.451  0.00 97.00      PROA   
ATOM   2209  HA  ASN P 139     -31.978-108.069 118.327  0.00 97.00      PROA   
ATOM   2210  CB  ASN P 139     -33.743-108.481 117.123  0.00 97.00      PROA   
ATOM   2211  HB1 ASN P 139     -34.384-108.526 118.030  0.00 97.00      PROA   
ATOM   2212  HB2 ASN P 139     -33.489-109.527 116.855  0.00 97.00      PROA   
ATOM   2213  CG  ASN P 139     -34.529-107.855 115.962  0.00 97.00      PROA   
ATOM   2214  OD1 ASN P 139     -34.153-108.016 114.798  0.00 97.00      PROA   
ATOM   2215  ND2 ASN P 139     -35.651-107.149 116.272  0.00 97.00      PROA   
ATOM   2216 HD21 ASN P 139     -36.204-106.784 115.524  0.00 97.00      PROA   
ATOM   2217 HD22 ASN P 139     -35.908-106.999 117.226  0.00 97.00      PROA   
ATOM   2218  C   ASN P 139     -31.448-107.686 116.324  0.00 97.00      PROA   
ATOM   2219  O   ASN P 139     -31.110-106.653 115.751  0.00 97.00      PROA   
ATOM   2220  N   MET P 140     -30.931-108.887 115.969  0.00 97.00      PROA   
ATOM   2221  HN  MET P 140     -31.165-109.712 116.482  0.00 97.00      PROA   
ATOM   2222  CA  MET P 140     -29.971-109.083 114.894  0.00 97.00      PROA   
ATOM   2223  HA  MET P 140     -29.091-108.508 115.148  0.00 97.00      PROA   
ATOM   2224  CB  MET P 140     -29.552-110.570 114.800  0.00 97.00      PROA   
ATOM   2225  HB1 MET P 140     -30.441-111.196 114.561  0.00 97.00      PROA   
ATOM   2226  HB2 MET P 140     -29.203-110.870 115.814  0.00 97.00      PROA   
ATOM   2227  CG  MET P 140     -28.436-110.857 113.775  0.00 97.00      PROA   
ATOM   2228  HG1 MET P 140     -27.531-110.285 114.078  0.00 97.00      PROA   
ATOM   2229  HG2 MET P 140     -28.739-110.472 112.780  0.00 97.00      PROA   
ATOM   2230  SD  MET P 140     -28.021-112.620 113.585  0.00 97.00      PROA   
ATOM   2231  CE  MET P 140     -27.453-112.922 115.284  0.00 97.00      PROA   
ATOM   2232  HE1 MET P 140     -28.283-112.824 116.014  0.00 97.00      PROA   
ATOM   2233  HE2 MET P 140     -26.650-112.207 115.565  0.00 97.00      PROA   
ATOM   2234  HE3 MET P 140     -27.052-113.951 115.392  0.00 97.00      PROA   
ATOM   2235  C   MET P 140     -30.444-108.579 113.534  0.00 97.00      PROA   
ATOM   2236  O   MET P 140     -29.667-108.014 112.768  0.00 97.00      PROA   
ATOM   2237  N   SER P 141     -31.752-108.707 113.212  0.00 97.00      PROA   
ATOM   2238  HN  SER P 141     -32.398-109.108 113.857  0.00 97.00      PROA   
ATOM   2239  CA  SER P 141     -32.291-108.306 111.921  0.00 97.00      PROA   
ATOM   2240  HA  SER P 141     -31.568-108.533 111.147  0.00 97.00      PROA   
ATOM   2241  CB  SER P 141     -33.615-109.059 111.609  0.00 97.00      PROA   
ATOM   2242  HB1 SER P 141     -34.430-108.737 112.292  0.00 97.00      PROA   
ATOM   2243  HB2 SER P 141     -33.447-110.144 111.774  0.00 97.00      PROA   
ATOM   2244  OG  SER P 141     -34.026-108.890 110.253  0.00 97.00      PROA   
ATOM   2245  HG1 SER P 141     -34.168-107.948 110.120  0.00 97.00      PROA   
ATOM   2246  C   SER P 141     -32.569-106.810 111.899  0.00 97.00      PROA   
ATOM   2247  O   SER P 141     -33.040-106.284 110.897  0.00 97.00      PROA   
ATOM   2248  N   HSD P 142     -32.238-106.092 112.995  0.00 97.00      PROA   
ATOM   2249  HN  HSD P 142     -31.932-106.574 113.812  0.00 97.00      PROA   
ATOM   2250  CA  HSD P 142     -32.253-104.647 113.087  0.00 97.00      PROA   
ATOM   2251  HA  HSD P 142     -32.690-104.231 112.197  0.00 97.00      PROA   
ATOM   2252  CB  HSD P 142     -33.114-104.153 114.276  0.00 97.00      PROA   
ATOM   2253  HB1 HSD P 142     -32.873-103.096 114.523  0.00 97.00      PROA   
ATOM   2254  HB2 HSD P 142     -32.915-104.763 115.181  0.00 97.00      PROA   
ATOM   2255  ND1 HSD P 142     -35.464-103.171 114.164  0.00 97.00      PROA   
ATOM   2256  HD1 HSD P 142     -35.281-102.358 114.719  0.00 97.00      PROA   
ATOM   2257  CG  HSD P 142     -34.584-104.207 113.930  0.00 97.00      PROA   
ATOM   2258  CE1 HSD P 142     -36.629-103.491 113.552  0.00 97.00      PROA   
ATOM   2259  HE1 HSD P 142     -37.518-102.862 113.595  0.00 97.00      PROA   
ATOM   2260  NE2 HSD P 142     -36.566-104.658 112.946  0.00 97.00      PROA   
ATOM   2261  CD2 HSD P 142     -35.284-105.116 113.196  0.00 97.00      PROA   
ATOM   2262  HD2 HSD P 142     -34.986-106.071 112.785  0.00 97.00      PROA   
ATOM   2263  C   HSD P 142     -30.840-104.094 113.124  0.00 97.00      PROA   
ATOM   2264  O   HSD P 142     -30.626-102.913 113.380  0.00 97.00      PROA   
ATOM   2265  N   SER P 143     -29.827-104.930 112.814  0.00 97.00      PROA   
ATOM   2266  HN  SER P 143     -30.015-105.892 112.631  0.00 97.00      PROA   
ATOM   2267  CA  SER P 143     -28.430-104.536 112.742  0.00 97.00      PROA   
ATOM   2268  HA  SER P 143     -28.262-103.704 113.413  0.00 97.00      PROA   
ATOM   2269  CB  SER P 143     -27.531-105.727 113.158  0.00 97.00      PROA   
ATOM   2270  HB1 SER P 143     -27.520-106.517 112.378  0.00 97.00      PROA   
ATOM   2271  HB2 SER P 143     -27.968-106.177 114.074  0.00 97.00      PROA   
ATOM   2272  OG  SER P 143     -26.199-105.327 113.455  0.00 97.00      PROA   
ATOM   2273  HG1 SER P 143     -25.801-105.036 112.632  0.00 97.00      PROA   
ATOM   2274  C   SER P 143     -28.066-104.107 111.327  0.00 97.00      PROA   
ATOM   2275  O   SER P 143     -28.676-104.554 110.358  0.00 97.00      PROA   
ATOM   2276  N   GLY P 144     -27.038-103.230 111.175  0.00 97.00      PROA   
ATOM   2277  HN  GLY P 144     -26.577-102.837 111.971  0.00 97.00      PROA   
ATOM   2278  CA  GLY P 144     -26.493-102.838 109.884  0.00 97.00      PROA   
ATOM   2279  HA1 GLY P 144     -27.068-103.275 109.084  0.00 97.00      PROA   
ATOM   2280  HA2 GLY P 144     -25.459-103.153 109.874  0.00 97.00      PROA   
ATOM   2281  C   GLY P 144     -26.500-101.348 109.699  0.00 97.00      PROA   
ATOM   2282  O   GLY P 144     -26.440-100.589 110.658  0.00 97.00      PROA   
ATOM   2283  N   THR P 145     -26.539-100.883 108.429  0.00 97.00      PROA   
ATOM   2284  HN  THR P 145     -26.691-101.522 107.675  0.00 97.00      PROA   
ATOM   2285  CA  THR P 145     -26.426 -99.475 108.086  0.00 97.00      PROA   
ATOM   2286  HA  THR P 145     -25.968 -98.962 108.917  0.00 97.00      PROA   
ATOM   2287  CB  THR P 145     -25.506 -99.192 106.892  0.00 97.00      PROA   
ATOM   2288  HB  THR P 145     -24.503 -99.609 107.139  0.00 97.00      PROA   
ATOM   2289  OG1 THR P 145     -25.322 -97.798 106.661  0.00 97.00      PROA   
ATOM   2290  HG1 THR P 145     -25.945 -97.556 105.965  0.00 97.00      PROA   
ATOM   2291  CG2 THR P 145     -25.984 -99.848 105.582  0.00 97.00      PROA   
ATOM   2292 HG21 THR P 145     -26.962 -99.432 105.260  0.00 97.00      PROA   
ATOM   2293 HG22 THR P 145     -26.082-100.945 105.701  0.00 97.00      PROA   
ATOM   2294 HG23 THR P 145     -25.249 -99.648 104.772  0.00 97.00      PROA   
ATOM   2295  C   THR P 145     -27.799 -98.868 107.918  0.00 97.00      PROA   
ATOM   2296  O   THR P 145     -28.634 -99.368 107.178  0.00 97.00      PROA   
ATOM   2297  N   TYR P 146     -28.057 -97.749 108.625  0.00 97.00      PROA   
ATOM   2298  HN  TYR P 146     -27.365 -97.375 109.240  0.00 97.00      PROA   
ATOM   2299  CA  TYR P 146     -29.307 -97.025 108.575  0.00 97.00      PROA   
ATOM   2300  HA  TYR P 146     -30.022 -97.583 107.992  0.00 97.00      PROA   
ATOM   2301  CB  TYR P 146     -29.913 -96.727 109.968  0.00 97.00      PROA   
ATOM   2302  HB1 TYR P 146     -30.704 -95.952 109.886  0.00 97.00      PROA   
ATOM   2303  HB2 TYR P 146     -29.126 -96.352 110.658  0.00 97.00      PROA   
ATOM   2304  CG  TYR P 146     -30.559 -97.932 110.592  0.00 97.00      PROA   
ATOM   2305  CD1 TYR P 146     -29.798 -98.888 111.284  0.00 97.00      PROA   
ATOM   2306  HD1 TYR P 146     -28.720 -98.813 111.288  0.00 97.00      PROA   
ATOM   2307  CE1 TYR P 146     -30.431 -99.909 112.002  0.00 97.00      PROA   
ATOM   2308  HE1 TYR P 146     -29.839-100.640 112.528  0.00 97.00      PROA   
ATOM   2309  CZ  TYR P 146     -31.828 -99.967 112.056  0.00 97.00      PROA   
ATOM   2310  OH  TYR P 146     -32.465-100.977 112.800  0.00 97.00      PROA   
ATOM   2311  HH  TYR P 146     -31.768-101.526 113.174  0.00 97.00      PROA   
ATOM   2312  CD2 TYR P 146     -31.963 -98.033 110.613  0.00 97.00      PROA   
ATOM   2313  HD2 TYR P 146     -32.559 -97.293 110.100  0.00 97.00      PROA   
ATOM   2314  CE2 TYR P 146     -32.594 -99.044 111.345  0.00 97.00      PROA   
ATOM   2315  HE2 TYR P 146     -33.670 -99.095 111.389  0.00 97.00      PROA   
ATOM   2316  C   TYR P 146     -29.102 -95.701 107.884  0.00 97.00      PROA   
ATOM   2317  O   TYR P 146     -28.077 -95.051 108.043  0.00 97.00      PROA   
ATOM   2318  N   HSD P 147     -30.100 -95.266 107.088  0.00 97.00      PROA   
ATOM   2319  HN  HSD P 147     -30.938 -95.799 106.995  0.00 97.00      PROA   
ATOM   2320  CA  HSD P 147     -30.045 -94.005 106.376  0.00 97.00      PROA   
ATOM   2321  HA  HSD P 147     -29.389 -93.317 106.893  0.00 97.00      PROA   
ATOM   2322  CB  HSD P 147     -29.612 -94.162 104.891  0.00 97.00      PROA   
ATOM   2323  HB1 HSD P 147     -29.455 -93.155 104.448  0.00 97.00      PROA   
ATOM   2324  HB2 HSD P 147     -30.405 -94.666 104.302  0.00 97.00      PROA   
ATOM   2325  ND1 HSD P 147     -27.190 -94.519 104.161  0.00 97.00      PROA   
ATOM   2326  HD1 HSD P 147     -26.997 -93.568 103.913  0.00 97.00      PROA   
ATOM   2327  CG  HSD P 147     -28.368 -94.992 104.701  0.00 97.00      PROA   
ATOM   2328  CE1 HSD P 147     -26.360 -95.583 104.031  0.00 97.00      PROA   
ATOM   2329  HE1 HSD P 147     -25.347 -95.503 103.636  0.00 97.00      PROA   
ATOM   2330  NE2 HSD P 147     -26.925 -96.705 104.430  0.00 97.00      PROA   
ATOM   2331  CD2 HSD P 147     -28.189 -96.335 104.847  0.00 97.00      PROA   
ATOM   2332  HD2 HSD P 147     -28.876 -97.088 105.214  0.00 97.00      PROA   
ATOM   2333  C   HSD P 147     -31.446 -93.447 106.408  0.00 97.00      PROA   
ATOM   2334  O   HSD P 147     -32.398 -94.178 106.659  0.00 97.00      PROA   
ATOM   2335  N   CYS P 148     -31.626 -92.131 106.154  0.00 97.00      PROA   
ATOM   2336  HN  CYS P 148     -30.858 -91.495 106.091  0.00 97.00      PROA   
ATOM   2337  CA  CYS P 148     -32.948 -91.577 105.961  0.00 97.00      PROA   
ATOM   2338  HA  CYS P 148     -33.604 -92.379 105.670  0.00 97.00      PROA   
ATOM   2339  CB  CYS P 148     -33.558 -90.932 107.238  0.00 97.00      PROA   
ATOM   2340  HB1 CYS P 148     -33.534 -91.703 108.039  0.00 97.00      PROA   
ATOM   2341  HB2 CYS P 148     -34.631 -90.713 107.048  0.00 97.00      PROA   
ATOM   2342  SG  CYS P 148     -32.710 -89.434 107.845  0.00 97.00      PROA   
ATOM   2343  C   CYS P 148     -32.967 -90.612 104.799  0.00 97.00      PROA   
ATOM   2344  O   CYS P 148     -31.933 -90.141 104.335  0.00 97.00      PROA   
ATOM   2345  N   SER P 149     -34.181 -90.303 104.288  0.00 97.00      PROA   
ATOM   2346  HN  SER P 149     -35.003 -90.747 104.637  0.00 97.00      PROA   
ATOM   2347  CA  SER P 149     -34.354 -89.285 103.273  0.00 97.00      PROA   
ATOM   2348  HA  SER P 149     -33.578 -88.549 103.413  0.00 97.00      PROA   
ATOM   2349  CB  SER P 149     -34.335 -89.796 101.797  0.00 97.00      PROA   
ATOM   2350  HB1 SER P 149     -33.416 -90.403 101.656  0.00 97.00      PROA   
ATOM   2351  HB2 SER P 149     -34.287 -88.935 101.099  0.00 97.00      PROA   
ATOM   2352  OG  SER P 149     -35.466 -90.591 101.441  0.00 97.00      PROA   
ATOM   2353  HG1 SER P 149     -36.247 -90.138 101.767  0.00 97.00      PROA   
ATOM   2354  C   SER P 149     -35.669 -88.602 103.518  0.00 97.00      PROA   
ATOM   2355  O   SER P 149     -36.602 -89.213 104.018  0.00 97.00      PROA   
ATOM   2356  N   GLY P 150     -35.767 -87.309 103.142  0.00 97.00      PROA   
ATOM   2357  HN  GLY P 150     -34.978 -86.851 102.738  0.00 97.00      PROA   
ATOM   2358  CA  GLY P 150     -37.000 -86.548 103.187  0.00 97.00      PROA   
ATOM   2359  HA1 GLY P 150     -37.018 -85.985 104.107  0.00 97.00      PROA   
ATOM   2360  HA2 GLY P 150     -37.849 -87.206 103.055  0.00 97.00      PROA   
ATOM   2361  C   GLY P 150     -36.988 -85.585 102.043  0.00 97.00      PROA   
ATOM   2362  O   GLY P 150     -36.032 -85.534 101.282  0.00 97.00      PROA   
ATOM   2363  N   MET P 151     -38.062 -84.785 101.894  0.00 97.00      PROA   
ATOM   2364  HN  MET P 151     -38.866 -84.908 102.474  0.00 97.00      PROA   
ATOM   2365  CA  MET P 151     -38.236 -83.836 100.820  0.00 97.00      PROA   
ATOM   2366  HA  MET P 151     -37.362 -83.823 100.188  0.00 97.00      PROA   
ATOM   2367  CB  MET P 151     -39.492 -84.223  99.992  0.00 97.00      PROA   
ATOM   2368  HB1 MET P 151     -40.401 -83.721 100.377  0.00 97.00      PROA   
ATOM   2369  HB2 MET P 151     -39.663 -85.316 100.148  0.00 97.00      PROA   
ATOM   2370  CG  MET P 151     -39.371 -84.031  98.467  0.00 97.00      PROA   
ATOM   2371  HG1 MET P 151     -40.291 -84.460  98.010  0.00 97.00      PROA   
ATOM   2372  HG2 MET P 151     -38.512 -84.635  98.101  0.00 97.00      PROA   
ATOM   2373  SD  MET P 151     -39.193 -82.312  97.911  0.00 97.00      PROA   
ATOM   2374  CE  MET P 151     -39.352 -82.698  96.146  0.00 97.00      PROA   
ATOM   2375  HE1 MET P 151     -40.363 -83.101  95.923  0.00 97.00      PROA   
ATOM   2376  HE2 MET P 151     -38.603 -83.456  95.829  0.00 97.00      PROA   
ATOM   2377  HE3 MET P 151     -39.204 -81.787  95.527  0.00 97.00      PROA   
ATOM   2378  C   MET P 151     -38.413 -82.461 101.447  0.00 97.00      PROA   
ATOM   2379  O   MET P 151     -39.096 -82.303 102.455  0.00 97.00      PROA   
ATOM   2380  N   GLY P 152     -37.775 -81.425 100.852  0.00 97.00      PROA   
ATOM   2381  HN  GLY P 152     -37.157 -81.621 100.093  0.00 97.00      PROA   
ATOM   2382  CA  GLY P 152     -38.009 -80.023 101.183  0.00 97.00      PROA   
ATOM   2383  HA1 GLY P 152     -37.130 -79.625 101.660  0.00 97.00      PROA   
ATOM   2384  HA2 GLY P 152     -38.896 -79.933 101.795  0.00 97.00      PROA   
ATOM   2385  C   GLY P 152     -38.273 -79.246  99.924  0.00 97.00      PROA   
ATOM   2386  O   GLY P 152     -39.416 -78.954  99.589  0.00 97.00      PROA   
ATOM   2387  N   LYS P 153     -37.207 -78.867  99.188  0.00 97.00      PROA   
ATOM   2388  HN  LYS P 153     -36.280 -78.963  99.547  0.00 97.00      PROA   
ATOM   2389  CA  LYS P 153     -37.324 -78.366  97.828  0.00 97.00      PROA   
ATOM   2390  HA  LYS P 153     -38.366 -78.326  97.555  0.00 97.00      PROA   
ATOM   2391  CB  LYS P 153     -36.715 -76.948  97.670  0.00 97.00      PROA   
ATOM   2392  HB1 LYS P 153     -36.506 -76.729  96.600  0.00 97.00      PROA   
ATOM   2393  HB2 LYS P 153     -35.747 -76.909  98.214  0.00 97.00      PROA   
ATOM   2394  CG  LYS P 153     -37.637 -75.823  98.185  0.00 97.00      PROA   
ATOM   2395  HG1 LYS P 153     -37.088 -74.857  98.105  0.00 97.00      PROA   
ATOM   2396  HG2 LYS P 153     -37.871 -75.991  99.259  0.00 97.00      PROA   
ATOM   2397  CD  LYS P 153     -38.943 -75.732  97.376  0.00 97.00      PROA   
ATOM   2398  HD1 LYS P 153     -39.542 -76.651  97.562  0.00 97.00      PROA   
ATOM   2399  HD2 LYS P 153     -38.674 -75.711  96.295  0.00 97.00      PROA   
ATOM   2400  CE  LYS P 153     -39.809 -74.512  97.708  0.00 97.00      PROA   
ATOM   2401  HE1 LYS P 153     -39.265 -73.570  97.487  0.00 97.00      PROA   
ATOM   2402  HE2 LYS P 153     -40.107 -74.523  98.778  0.00 97.00      PROA   
ATOM   2403  NZ  LYS P 153     -41.044 -74.537  96.887  0.00 97.00      PROA   
ATOM   2404  HZ1 LYS P 153     -41.570 -75.411  97.091  0.00 97.00      PROA   
ATOM   2405  HZ2 LYS P 153     -40.786 -74.525  95.879  0.00 97.00      PROA   
ATOM   2406  HZ3 LYS P 153     -41.639 -73.714  97.103  0.00 97.00      PROA   
ATOM   2407  C   LYS P 153     -36.745 -79.329  96.817  0.00 97.00      PROA   
ATOM   2408  O   LYS P 153     -36.849 -79.120  95.609  0.00 97.00      PROA   
ATOM   2409  N   HSD P 154     -36.187 -80.452  97.303  0.00 97.00      PROA   
ATOM   2410  HN  HSD P 154     -36.094 -80.583  98.285  0.00 97.00      PROA   
ATOM   2411  CA  HSD P 154     -35.806 -81.592  96.511  0.00 97.00      PROA   
ATOM   2412  HA  HSD P 154     -36.615 -81.833  95.836  0.00 97.00      PROA   
ATOM   2413  CB  HSD P 154     -34.486 -81.398  95.721  0.00 97.00      PROA   
ATOM   2414  HB1 HSD P 154     -33.676 -81.096  96.421  0.00 97.00      PROA   
ATOM   2415  HB2 HSD P 154     -34.630 -80.566  94.998  0.00 97.00      PROA   
ATOM   2416  ND1 HSD P 154     -32.946 -83.368  95.220  0.00 97.00      PROA   
ATOM   2417  HD1 HSD P 154     -32.354 -83.265  96.021  0.00 97.00      PROA   
ATOM   2418  CG  HSD P 154     -34.069 -82.617  94.941  0.00 97.00      PROA   
ATOM   2419  CE1 HSD P 154     -32.918 -84.382  94.322  0.00 97.00      PROA   
ATOM   2420  HE1 HSD P 154     -32.131 -85.135  94.311  0.00 97.00      PROA   
ATOM   2421  NE2 HSD P 154     -33.943 -84.342  93.493  0.00 97.00      PROA   
ATOM   2422  CD2 HSD P 154     -34.659 -83.220  93.872  0.00 97.00      PROA   
ATOM   2423  HD2 HSD P 154     -35.553 -82.943  93.328  0.00 97.00      PROA   
ATOM   2424  C   HSD P 154     -35.686 -82.691  97.536  0.00 97.00      PROA   
ATOM   2425  O   HSD P 154     -35.758 -82.423  98.734  0.00 97.00      PROA   
ATOM   2426  N   ARG P 155     -35.531 -83.971  97.119  0.00 97.00      PROA   
ATOM   2427  HN  ARG P 155     -35.497 -84.199  96.148  0.00 97.00      PROA   
ATOM   2428  CA  ARG P 155     -35.184 -85.025  98.053  0.00 97.00      PROA   
ATOM   2429  HA  ARG P 155     -35.872 -84.937  98.882  0.00 97.00      PROA   
ATOM   2430  CB  ARG P 155     -35.366 -86.464  97.502  0.00 97.00      PROA   
ATOM   2431  HB1 ARG P 155     -36.457 -86.634  97.350  0.00 97.00      PROA   
ATOM   2432  HB2 ARG P 155     -35.036 -87.184  98.283  0.00 97.00      PROA   
ATOM   2433  CG  ARG P 155     -34.639 -86.752  96.169  0.00 97.00      PROA   
ATOM   2434  HG1 ARG P 155     -33.821 -86.016  96.042  0.00 97.00      PROA   
ATOM   2435  HG2 ARG P 155     -35.339 -86.608  95.317  0.00 97.00      PROA   
ATOM   2436  CD  ARG P 155     -33.975 -88.137  96.079  0.00 97.00      PROA   
ATOM   2437  HD1 ARG P 155     -33.154 -88.197  96.830  0.00 97.00      PROA   
ATOM   2438  HD2 ARG P 155     -33.563 -88.313  95.061  0.00 97.00      PROA   
ATOM   2439  NE  ARG P 155     -35.029 -89.162  96.362  0.00 97.00      PROA   
ATOM   2440  HE  ARG P 155     -35.981 -88.912  96.215  0.00 97.00      PROA   
ATOM   2441  CZ  ARG P 155     -34.794 -90.335  96.987  0.00 97.00      PROA   
ATOM   2442  NH1 ARG P 155     -33.560 -90.812  97.200  0.00 97.00      PROA   
ATOM   2443 HH11 ARG P 155     -32.785 -90.330  96.805  0.00 97.00      PROA   
ATOM   2444 HH12 ARG P 155     -33.466 -91.696  97.651  0.00 97.00      PROA   
ATOM   2445  NH2 ARG P 155     -35.834 -91.068  97.425  0.00 97.00      PROA   
ATOM   2446 HH21 ARG P 155     -36.761 -90.732  97.291  0.00 97.00      PROA   
ATOM   2447 HH22 ARG P 155     -35.645 -91.898  97.945  0.00 97.00      PROA   
ATOM   2448  C   ARG P 155     -33.781 -84.861  98.626  0.00 97.00      PROA   
ATOM   2449  O   ARG P 155     -32.820 -84.585  97.912  0.00 97.00      PROA   
ATOM   2450  N   TYR P 156     -33.639 -85.035  99.954  0.00 97.00      PROA   
ATOM   2451  HN  TYR P 156     -34.440 -85.206 100.525  0.00 97.00      PROA   
ATOM   2452  CA  TYR P 156     -32.380 -84.924 100.658  0.00 97.00      PROA   
ATOM   2453  HA  TYR P 156     -31.574 -84.742  99.961  0.00 97.00      PROA   
ATOM   2454  CB  TYR P 156     -32.412 -83.817 101.749  0.00 97.00      PROA   
ATOM   2455  HB1 TYR P 156     -31.411 -83.676 102.207  0.00 97.00      PROA   
ATOM   2456  HB2 TYR P 156     -33.134 -84.110 102.542  0.00 97.00      PROA   
ATOM   2457  CG  TYR P 156     -32.865 -82.485 101.194  0.00 97.00      PROA   
ATOM   2458  CD1 TYR P 156     -32.312 -81.954 100.013  0.00 97.00      PROA   
ATOM   2459  HD1 TYR P 156     -31.549 -82.502  99.482  0.00 97.00      PROA   
ATOM   2460  CE1 TYR P 156     -32.759 -80.730  99.500  0.00 97.00      PROA   
ATOM   2461  HE1 TYR P 156     -32.338 -80.347  98.582  0.00 97.00      PROA   
ATOM   2462  CZ  TYR P 156     -33.755 -80.013 100.173  0.00 97.00      PROA   
ATOM   2463  OH  TYR P 156     -34.208 -78.779  99.665  0.00 97.00      PROA   
ATOM   2464  HH  TYR P 156     -33.549 -78.461  99.045  0.00 97.00      PROA   
ATOM   2465  CD2 TYR P 156     -33.848 -81.739 101.871  0.00 97.00      PROA   
ATOM   2466  HD2 TYR P 156     -34.275 -82.121 102.787  0.00 97.00      PROA   
ATOM   2467  CE2 TYR P 156     -34.289 -80.512 101.366  0.00 97.00      PROA   
ATOM   2468  HE2 TYR P 156     -35.033 -79.946 101.904  0.00 97.00      PROA   
ATOM   2469  C   TYR P 156     -32.134 -86.261 101.314  0.00 97.00      PROA   
ATOM   2470  O   TYR P 156     -33.066 -86.894 101.795  0.00 97.00      PROA   
ATOM   2471  N   THR P 157     -30.865 -86.733 101.323  0.00 97.00      PROA   
ATOM   2472  HN  THR P 157     -30.133 -86.224 100.880  0.00 97.00      PROA   
ATOM   2473  CA  THR P 157     -30.452 -87.999 101.906  0.00 97.00      PROA   
ATOM   2474  HA  THR P 157     -31.305 -88.511 102.333  0.00 97.00      PROA   
ATOM   2475  CB  THR P 157     -29.756 -88.933 100.916  0.00 97.00      PROA   
ATOM   2476  HB  THR P 157     -29.216 -89.759 101.439  0.00 97.00      PROA   
ATOM   2477  OG1 THR P 157     -28.840 -88.225 100.085  0.00 97.00      PROA   
ATOM   2478  HG1 THR P 157     -28.136 -87.916 100.659  0.00 97.00      PROA   
ATOM   2479  CG2 THR P 157     -30.808 -89.570  99.995  0.00 97.00      PROA   
ATOM   2480 HG21 THR P 157     -31.378 -88.784  99.457  0.00 97.00      PROA   
ATOM   2481 HG22 THR P 157     -31.509 -90.195 100.582  0.00 97.00      PROA   
ATOM   2482 HG23 THR P 157     -30.303 -90.218  99.245  0.00 97.00      PROA   
ATOM   2483  C   THR P 157     -29.482 -87.717 103.029  0.00 97.00      PROA   
ATOM   2484  O   THR P 157     -28.623 -86.846 102.912  0.00 97.00      PROA   
ATOM   2485  N   SER P 158     -29.590 -88.463 104.152  0.00 97.00      PROA   
ATOM   2486  HN  SER P 158     -30.316 -89.142 104.256  0.00 97.00      PROA   
ATOM   2487  CA  SER P 158     -28.681 -88.333 105.274  0.00 97.00      PROA   
ATOM   2488  HA  SER P 158     -28.471 -87.282 105.403  0.00 97.00      PROA   
ATOM   2489  CB  SER P 158     -29.288 -88.875 106.603  0.00 97.00      PROA   
ATOM   2490  HB1 SER P 158     -30.297 -88.428 106.723  0.00 97.00      PROA   
ATOM   2491  HB2 SER P 158     -28.675 -88.557 107.472  0.00 97.00      PROA   
ATOM   2492  OG  SER P 158     -29.417 -90.297 106.635  0.00 97.00      PROA   
ATOM   2493  HG1 SER P 158     -28.537 -90.656 106.797  0.00 97.00      PROA   
ATOM   2494  C   SER P 158     -27.369 -89.048 105.031  0.00 97.00      PROA   
ATOM   2495  O   SER P 158     -27.214 -89.833 104.097  0.00 97.00      PROA   
ATOM   2496  N   ALA P 159     -26.398 -88.830 105.945  0.00 97.00      PROA   
ATOM   2497  HN  ALA P 159     -26.480 -88.091 106.610  0.00 97.00      PROA   
ATOM   2498  CA  ALA P 159     -25.298 -89.745 106.165  0.00 97.00      PROA   
ATOM   2499  HA  ALA P 159     -24.771 -89.855 105.226  0.00 97.00      PROA   
ATOM   2500  CB  ALA P 159     -24.331 -89.190 107.230  0.00 97.00      PROA   
ATOM   2501  HB1 ALA P 159     -24.849 -89.069 108.206  0.00 97.00      PROA   
ATOM   2502  HB2 ALA P 159     -23.952 -88.192 106.916  0.00 97.00      PROA   
ATOM   2503  HB3 ALA P 159     -23.461 -89.863 107.373  0.00 97.00      PROA   
ATOM   2504  C   ALA P 159     -25.793 -91.125 106.597  0.00 97.00      PROA   
ATOM   2505  O   ALA P 159     -26.844 -91.253 107.222  0.00 97.00      PROA   
ATOM   2506  N   GLY P 160     -25.052 -92.205 106.247  0.00 97.00      PROA   
ATOM   2507  HN  GLY P 160     -24.202 -92.093 105.741  0.00 97.00      PROA   
ATOM   2508  CA  GLY P 160     -25.355 -93.551 106.708  0.00 97.00      PROA   
ATOM   2509  HA1 GLY P 160     -24.904 -94.247 106.016  0.00 97.00      PROA   
ATOM   2510  HA2 GLY P 160     -26.424 -93.681 106.793  0.00 97.00      PROA   
ATOM   2511  C   GLY P 160     -24.719 -93.794 108.044  0.00 97.00      PROA   
ATOM   2512  O   GLY P 160     -23.546 -93.485 108.234  0.00 97.00      PROA   
ATOM   2513  N   ILE P 161     -25.475 -94.390 108.993  0.00 97.00      PROA   
ATOM   2514  HN  ILE P 161     -26.424 -94.633 108.795  0.00 97.00      PROA   
ATOM   2515  CA  ILE P 161     -24.996 -94.674 110.331  0.00 97.00      PROA   
ATOM   2516  HA  ILE P 161     -23.963 -94.373 110.419  0.00 97.00      PROA   
ATOM   2517  CB  ILE P 161     -25.794 -93.961 111.427  0.00 97.00      PROA   
ATOM   2518  HB  ILE P 161     -26.851 -94.318 111.396  0.00 97.00      PROA   
ATOM   2519  CG2 ILE P 161     -25.208 -94.303 112.818  0.00 97.00      PROA   
ATOM   2520 HG21 ILE P 161     -24.122 -94.074 112.848  0.00 97.00      PROA   
ATOM   2521 HG22 ILE P 161     -25.353 -95.373 113.071  0.00 97.00      PROA   
ATOM   2522 HG23 ILE P 161     -25.710 -93.693 113.598  0.00 97.00      PROA   
ATOM   2523  CG1 ILE P 161     -25.845 -92.422 111.208  0.00 97.00      PROA   
ATOM   2524 HG11 ILE P 161     -26.486 -91.986 112.006  0.00 97.00      PROA   
ATOM   2525 HG12 ILE P 161     -26.343 -92.202 110.239  0.00 97.00      PROA   
ATOM   2526  CD  ILE P 161     -24.483 -91.713 111.244  0.00 97.00      PROA   
ATOM   2527  HD1 ILE P 161     -23.809 -92.102 110.453  0.00 97.00      PROA   
ATOM   2528  HD2 ILE P 161     -23.984 -91.849 112.227  0.00 97.00      PROA   
ATOM   2529  HD3 ILE P 161     -24.614 -90.622 111.080  0.00 97.00      PROA   
ATOM   2530  C   ILE P 161     -25.053 -96.174 110.531  0.00 97.00      PROA   
ATOM   2531  O   ILE P 161     -26.114 -96.788 110.475  0.00 97.00      PROA   
ATOM   2532  N   SER P 162     -23.885 -96.809 110.774  0.00 97.00      PROA   
ATOM   2533  HN  SER P 162     -23.023 -96.306 110.789  0.00 97.00      PROA   
ATOM   2534  CA  SER P 162     -23.787 -98.243 110.964  0.00 97.00      PROA   
ATOM   2535  HA  SER P 162     -24.588 -98.726 110.425  0.00 97.00      PROA   
ATOM   2536  CB  SER P 162     -22.452 -98.813 110.418  0.00 97.00      PROA   
ATOM   2537  HB1 SER P 162     -22.417 -98.642 109.320  0.00 97.00      PROA   
ATOM   2538  HB2 SER P 162     -22.385 -99.908 110.596  0.00 97.00      PROA   
ATOM   2539  OG  SER P 162     -21.325 -98.158 110.999  0.00 97.00      PROA   
ATOM   2540  HG1 SER P 162     -21.457 -98.212 111.951  0.00 97.00      PROA   
ATOM   2541  C   SER P 162     -23.910 -98.630 112.424  0.00 97.00      PROA   
ATOM   2542  O   SER P 162     -23.085 -98.242 113.250  0.00 97.00      PROA   
ATOM   2543  N   VAL P 163     -24.931 -99.449 112.770  0.00 97.00      PROA   
ATOM   2544  HN  VAL P 163     -25.604 -99.742 112.093  0.00 97.00      PROA   
ATOM   2545  CA  VAL P 163     -25.108 -99.964 114.114  0.00 97.00      PROA   
ATOM   2546  HA  VAL P 163     -24.341 -99.550 114.748  0.00 97.00      PROA   
ATOM   2547  CB  VAL P 163     -26.446 -99.617 114.768  0.00 97.00      PROA   
ATOM   2548  HB  VAL P 163     -26.416 -99.929 115.839  0.00 97.00      PROA   
ATOM   2549  CG1 VAL P 163     -26.629 -98.087 114.739  0.00 97.00      PROA   
ATOM   2550 HG11 VAL P 163     -26.738 -97.716 113.697  0.00 97.00      PROA   
ATOM   2551 HG12 VAL P 163     -25.764 -97.577 115.212  0.00 97.00      PROA   
ATOM   2552 HG13 VAL P 163     -27.549 -97.817 115.299  0.00 97.00      PROA   
ATOM   2553  CG2 VAL P 163     -27.638-100.325 114.096  0.00 97.00      PROA   
ATOM   2554 HG21 VAL P 163     -27.605-101.422 114.254  0.00 97.00      PROA   
ATOM   2555 HG22 VAL P 163     -27.641-100.122 113.005  0.00 97.00      PROA   
ATOM   2556 HG23 VAL P 163     -28.592 -99.949 114.525  0.00 97.00      PROA   
ATOM   2557  C   VAL P 163     -24.900-101.460 114.077  0.00 97.00      PROA   
ATOM   2558  O   VAL P 163     -25.357-102.152 113.175  0.00 97.00      PROA   
ATOM   2559  N   THR P 164     -24.162-102.005 115.066  0.00 97.00      PROA   
ATOM   2560  HN  THR P 164     -23.787-101.423 115.786  0.00 97.00      PROA   
ATOM   2561  CA  THR P 164     -23.869-103.430 115.115  0.00 97.00      PROA   
ATOM   2562  HA  THR P 164     -24.319-103.936 114.277  0.00 97.00      PROA   
ATOM   2563  CB  THR P 164     -22.378-103.741 115.062  0.00 97.00      PROA   
ATOM   2564  HB  THR P 164     -21.863-103.375 115.978  0.00 97.00      PROA   
ATOM   2565  OG1 THR P 164     -21.777-103.096 113.946  0.00 97.00      PROA   
ATOM   2566  HG1 THR P 164     -22.155-102.217 113.897  0.00 97.00      PROA   
ATOM   2567  CG2 THR P 164     -22.144-105.252 114.879  0.00 97.00      PROA   
ATOM   2568 HG21 THR P 164     -22.600-105.586 113.922  0.00 97.00      PROA   
ATOM   2569 HG22 THR P 164     -22.581-105.847 115.704  0.00 97.00      PROA   
ATOM   2570 HG23 THR P 164     -21.053-105.461 114.826  0.00 97.00      PROA   
ATOM   2571  C   THR P 164     -24.474-103.969 116.396  0.00 97.00      PROA   
ATOM   2572  O   THR P 164     -24.053-103.597 117.482  0.00 97.00      PROA   
ATOM   2573  N   VAL P 165     -25.493-104.859 116.305  0.00 97.00      PROA   
ATOM   2574  HN  VAL P 165     -25.829-105.112 115.398  0.00 97.00      PROA   
ATOM   2575  CA  VAL P 165     -26.231-105.421 117.440  0.00 97.00      PROA   
ATOM   2576  HA  VAL P 165     -26.240-104.666 118.211  0.00 97.00      PROA   
ATOM   2577  CB  VAL P 165     -27.697-105.688 117.061  0.00 97.00      PROA   
ATOM   2578  HB  VAL P 165     -27.733-106.434 116.237  0.00 97.00      PROA   
ATOM   2579  CG1 VAL P 165     -28.572-106.199 118.229  0.00 97.00      PROA   
ATOM   2580 HG11 VAL P 165     -28.394-105.595 119.143  0.00 97.00      PROA   
ATOM   2581 HG12 VAL P 165     -28.381-107.268 118.447  0.00 97.00      PROA   
ATOM   2582 HG13 VAL P 165     -29.645-106.111 117.965  0.00 97.00      PROA   
ATOM   2583  CG2 VAL P 165     -28.316-104.362 116.565  0.00 97.00      PROA   
ATOM   2584 HG21 VAL P 165     -27.808-103.971 115.662  0.00 97.00      PROA   
ATOM   2585 HG22 VAL P 165     -28.259-103.597 117.369  0.00 97.00      PROA   
ATOM   2586 HG23 VAL P 165     -29.386-104.521 116.314  0.00 97.00      PROA   
ATOM   2587  C   VAL P 165     -25.499-106.667 117.977  0.00 97.00      PROA   
ATOM   2588  O   VAL P 165     -24.480-107.061 117.419  0.00 97.00      PROA   
ATOM   2589  N   LYS P 166     -25.955-107.316 119.084  0.00 97.00      PROA   
ATOM   2590  HN  LYS P 166     -26.756-106.987 119.581  0.00 97.00      PROA   
ATOM   2591  CA  LYS P 166     -25.469-108.618 119.510  0.00 97.00      PROA   
ATOM   2592  HA  LYS P 166     -25.065-109.164 118.666  0.00 97.00      PROA   
ATOM   2593  CB  LYS P 166     -24.504-108.619 120.742  0.00 97.00      PROA   
ATOM   2594  HB1 LYS P 166     -24.075-109.637 120.870  0.00 97.00      PROA   
ATOM   2595  HB2 LYS P 166     -25.087-108.389 121.664  0.00 97.00      PROA   
ATOM   2596  CG  LYS P 166     -23.375-107.571 120.740  0.00 97.00      PROA   
ATOM   2597  HG1 LYS P 166     -22.889-107.578 121.742  0.00 97.00      PROA   
ATOM   2598  HG2 LYS P 166     -23.876-106.585 120.648  0.00 97.00      PROA   
ATOM   2599  CD  LYS P 166     -22.281-107.796 119.673  0.00 97.00      PROA   
ATOM   2600  HD1 LYS P 166     -22.732-108.315 118.798  0.00 97.00      PROA   
ATOM   2601  HD2 LYS P 166     -21.515-108.485 120.089  0.00 97.00      PROA   
ATOM   2602  CE  LYS P 166     -21.574-106.522 119.174  0.00 97.00      PROA   
ATOM   2603  HE1 LYS P 166     -20.976-106.752 118.264  0.00 97.00      PROA   
ATOM   2604  HE2 LYS P 166     -20.916-106.081 119.950  0.00 97.00      PROA   
ATOM   2605  NZ  LYS P 166     -22.590-105.526 118.805  0.00 97.00      PROA   
ATOM   2606  HZ1 LYS P 166     -23.057-105.146 119.652  0.00 97.00      PROA   
ATOM   2607  HZ2 LYS P 166     -23.313-106.039 118.253  0.00 97.00      PROA   
ATOM   2608  HZ3 LYS P 166     -22.237-104.743 118.223  0.00 97.00      PROA   
ATOM   2609  C   LYS P 166     -26.698-109.327 120.011  0.00 97.00      PROA   
ATOM   2610  O   LYS P 166     -27.601-108.693 120.544  0.00 97.00      PROA   
ATOM   2611  N   GLU P 167     -26.694-110.678 119.929  0.00  0.00      PROA   
ATOM   2612  HN  GLU P 167     -25.959-111.165 119.464  0.00  0.00      PROA   
ATOM   2613  CA  GLU P 167     -27.640-111.516 120.625  0.00  0.00      PROA   
ATOM   2614  HA  GLU P 167     -28.526-110.942 120.858  0.00  0.00      PROA   
ATOM   2615  CB  GLU P 167     -28.052-112.774 119.812  0.00  0.00      PROA   
ATOM   2616  HB1 GLU P 167     -28.375-112.428 118.805  0.00  0.00      PROA   
ATOM   2617  HB2 GLU P 167     -28.941-113.225 120.309  0.00  0.00      PROA   
ATOM   2618  CG  GLU P 167     -26.971-113.866 119.664  0.00  0.00      PROA   
ATOM   2619  HG1 GLU P 167     -26.741-114.322 120.650  0.00  0.00      PROA   
ATOM   2620  HG2 GLU P 167     -26.038-113.418 119.259  0.00  0.00      PROA   
ATOM   2621  CD  GLU P 167     -27.468-114.967 118.727  0.00  0.00      PROA   
ATOM   2622  OE1 GLU P 167     -28.531-115.570 119.037  0.00  0.00      PROA   
ATOM   2623  OE2 GLU P 167     -26.789-115.226 117.698  0.00  0.00      PROA   
ATOM   2624  C   GLU P 167     -26.960-111.936 121.902  0.00  0.00      PROA   
ATOM   2625  O   GLU P 167     -25.743-111.811 122.043  0.00  0.00      PROA   
ATOM   2626  N   LEU P 168     -27.755-112.455 122.869  0.00  0.00      PROA   
ATOM   2627  HN  LEU P 168     -28.745-112.490 122.755  0.00  0.00      PROA   
ATOM   2628  CA  LEU P 168     -27.240-113.080 124.065  0.00  0.00      PROA   
ATOM   2629  HA  LEU P 168     -26.285-112.635 124.308  0.00  0.00      PROA   
ATOM   2630  CB  LEU P 168     -28.150-113.032 125.327  0.00  0.00      PROA   
ATOM   2631  HB1 LEU P 168     -27.707-113.703 126.100  0.00  0.00      PROA   
ATOM   2632  HB2 LEU P 168     -29.160-113.427 125.083  0.00  0.00      PROA   
ATOM   2633  CG  LEU P 168     -28.307-111.655 126.028  0.00  0.00      PROA   
ATOM   2634  HG  LEU P 168     -28.812-111.864 127.003  0.00  0.00      PROA   
ATOM   2635  CD1 LEU P 168     -26.958-110.993 126.373  0.00  0.00      PROA   
ATOM   2636 HD11 LEU P 168     -26.414-110.703 125.450  0.00  0.00      PROA   
ATOM   2637 HD12 LEU P 168     -26.321-111.691 126.958  0.00  0.00      PROA   
ATOM   2638 HD13 LEU P 168     -27.127-110.079 126.981  0.00  0.00      PROA   
ATOM   2639  CD2 LEU P 168     -29.240-110.695 125.270  0.00  0.00      PROA   
ATOM   2640 HD21 LEU P 168     -30.223-111.178 125.084  0.00  0.00      PROA   
ATOM   2641 HD22 LEU P 168     -28.788-110.417 124.298  0.00  0.00      PROA   
ATOM   2642 HD23 LEU P 168     -29.404-109.768 125.859  0.00  0.00      PROA   
ATOM   2643  C   LEU P 168     -27.010-114.528 123.750  0.00  0.00      PROA   
ATOM   2644  O   LEU P 168     -27.839-115.190 123.126  0.00  0.00      PROA   
ATOM   2645  N   PHE P 169     -25.845-115.031 124.200  0.00  0.00      PROA   
ATOM   2646  HN  PHE P 169     -25.187-114.441 124.660  0.00  0.00      PROA   
ATOM   2647  CA  PHE P 169     -25.468-116.416 124.136  0.00  0.00      PROA   
ATOM   2648  HA  PHE P 169     -26.367-117.017 124.137  0.00  0.00      PROA   
ATOM   2649  CB  PHE P 169     -24.604-116.782 122.886  0.00  0.00      PROA   
ATOM   2650  HB1 PHE P 169     -25.258-116.753 121.988  0.00  0.00      PROA   
ATOM   2651  HB2 PHE P 169     -24.204-117.815 122.969  0.00  0.00      PROA   
ATOM   2652  CG  PHE P 169     -23.451-115.832 122.633  0.00  0.00      PROA   
ATOM   2653  CD1 PHE P 169     -23.653-114.631 121.926  0.00  0.00      PROA   
ATOM   2654  HD1 PHE P 169     -24.646-114.363 121.596  0.00  0.00      PROA   
ATOM   2655  CE1 PHE P 169     -22.581-113.773 121.653  0.00  0.00      PROA   
ATOM   2656  HE1 PHE P 169     -22.753-112.851 121.120  0.00  0.00      PROA   
ATOM   2657  CZ  PHE P 169     -21.286-114.115 122.063  0.00  0.00      PROA   
ATOM   2658  HZ  PHE P 169     -20.457-113.458 121.843  0.00  0.00      PROA   
ATOM   2659  CD2 PHE P 169     -22.143-116.166 123.035  0.00  0.00      PROA   
ATOM   2660  HD2 PHE P 169     -21.967-117.090 123.568  0.00  0.00      PROA   
ATOM   2661  CE2 PHE P 169     -21.068-115.312 122.756  0.00  0.00      PROA   
ATOM   2662  HE2 PHE P 169     -20.069-115.578 123.074  0.00  0.00      PROA   
ATOM   2663  C   PHE P 169     -24.748-116.626 125.449  0.00  0.00      PROA   
ATOM   2664  O   PHE P 169     -23.859-115.837 125.760  0.00  0.00      PROA   
ATOM   2665  N   PRO P 170     -25.160-117.626 126.250  0.00  0.00      PROA   
ATOM   2666  CD  PRO P 170     -25.175-118.954 125.632  0.00  0.00      PROA   
ATOM   2667  HD1 PRO P 170     -25.206-118.959 124.522  0.00  0.00      PROA   
ATOM   2668  HD2 PRO P 170     -26.066-119.495 126.014  0.00  0.00      PROA   
ATOM   2669  CA  PRO P 170     -24.650-117.868 127.593  0.00  0.00      PROA   
ATOM   2670  HA  PRO P 170     -25.378-118.529 128.039  0.00  0.00      PROA   
ATOM   2671  CB  PRO P 170     -23.402-118.705 127.320  0.00  0.00      PROA   
ATOM   2672  HB1 PRO P 170     -23.107-119.310 128.201  0.00  0.00      PROA   
ATOM   2673  HB2 PRO P 170     -22.551-118.073 126.993  0.00  0.00      PROA   
ATOM   2674  CG  PRO P 170     -23.873-119.610 126.153  0.00  0.00      PROA   
ATOM   2675  HG1 PRO P 170     -23.102-119.633 125.355  0.00  0.00      PROA   
ATOM   2676  HG2 PRO P 170     -24.077-120.643 126.498  0.00  0.00      PROA   
ATOM   2677  C   PRO P 170     -24.572-116.725 128.597  0.00  0.00      PROA   
ATOM   2678  O   PRO P 170     -24.912-115.588 128.275  0.00  0.00      PROA   
ATOM   2679  N   ALA P 171     -24.151-117.052 129.841  0.00  0.00      PROA   
ATOM   2680  HN  ALA P 171     -23.883-117.989 130.053  0.00  0.00      PROA   
ATOM   2681  CA  ALA P 171     -24.040-116.142 130.957  0.00  0.00      PROA   
ATOM   2682  HA  ALA P 171     -23.197-115.512 130.750  0.00  0.00      PROA   
ATOM   2683  CB  ALA P 171     -25.275-115.275 131.318  0.00  0.00      PROA   
ATOM   2684  HB1 ALA P 171     -26.178-115.901 131.472  0.00  0.00      PROA   
ATOM   2685  HB2 ALA P 171     -25.492-114.538 130.517  0.00  0.00      PROA   
ATOM   2686  HB3 ALA P 171     -25.084-114.699 132.251  0.00  0.00      PROA   
ATOM   2687  C   ALA P 171     -23.806-117.039 132.144  0.00  0.00      PROA   
ATOM   2688  O   ALA P 171     -24.592-117.968 132.331  0.00  0.00      PROA   
ATOM   2689  N   PRO P 172     -22.766-116.853 132.964  0.00  0.00      PROA   
ATOM   2690  CD  PRO P 172     -21.809-115.747 132.839  0.00  0.00      PROA   
ATOM   2691  HD1 PRO P 172     -22.330-114.789 132.623  0.00  0.00      PROA   
ATOM   2692  HD2 PRO P 172     -21.099-115.990 132.019  0.00  0.00      PROA   
ATOM   2693  CA  PRO P 172     -22.611-117.549 134.234  0.00  0.00      PROA   
ATOM   2694  HA  PRO P 172     -22.632-118.615 134.054  0.00  0.00      PROA   
ATOM   2695  CB  PRO P 172     -21.255-117.069 134.769  0.00  0.00      PROA   
ATOM   2696  HB1 PRO P 172     -20.458-117.722 134.346  0.00  0.00      PROA   
ATOM   2697  HB2 PRO P 172     -21.177-117.085 135.874  0.00  0.00      PROA   
ATOM   2698  CG  PRO P 172     -21.085-115.662 134.186  0.00  0.00      PROA   
ATOM   2699  HG1 PRO P 172     -21.596-114.921 134.838  0.00  0.00      PROA   
ATOM   2700  HG2 PRO P 172     -20.020-115.383 134.075  0.00  0.00      PROA   
ATOM   2701  C   PRO P 172     -23.744-117.212 135.177  0.00  0.00      PROA   
ATOM   2702  O   PRO P 172     -24.111-116.040 135.271  0.00  0.00      PROA   
ATOM   2703  N   VAL P 173     -24.317-118.226 135.868  0.00 97.00      PROA   
ATOM   2704  HN  VAL P 173     -24.034-119.177 135.749  0.00 97.00      PROA   
ATOM   2705  CA  VAL P 173     -25.397-118.008 136.804  0.00 97.00      PROA   
ATOM   2706  HA  VAL P 173     -25.895-117.086 136.536  0.00 97.00      PROA   
ATOM   2707  CB  VAL P 173     -26.454-119.110 136.773  0.00 97.00      PROA   
ATOM   2708  HB  VAL P 173     -27.237-118.900 137.539  0.00 97.00      PROA   
ATOM   2709  CG1 VAL P 173     -27.137-119.091 135.387  0.00 97.00      PROA   
ATOM   2710 HG11 VAL P 173     -26.407-119.330 134.586  0.00 97.00      PROA   
ATOM   2711 HG12 VAL P 173     -27.575-118.093 135.178  0.00 97.00      PROA   
ATOM   2712 HG13 VAL P 173     -27.948-119.850 135.351  0.00 97.00      PROA   
ATOM   2713  CG2 VAL P 173     -25.842-120.496 137.067  0.00 97.00      PROA   
ATOM   2714 HG21 VAL P 173     -25.348-120.514 138.058  0.00 97.00      PROA   
ATOM   2715 HG22 VAL P 173     -25.098-120.778 136.293  0.00 97.00      PROA   
ATOM   2716 HG23 VAL P 173     -26.640-121.269 137.066  0.00 97.00      PROA   
ATOM   2717  C   VAL P 173     -24.840-117.816 138.198  0.00 97.00      PROA   
ATOM   2718  O   VAL P 173     -23.744-118.267 138.518  0.00 97.00      PROA   
ATOM   2719  N   LEU P 174     -25.601-117.117 139.068  0.00 97.00      PROA   
ATOM   2720  HN  LEU P 174     -26.469-116.718 138.784  0.00 97.00      PROA   
ATOM   2721  CA  LEU P 174     -25.239-116.920 140.454  0.00 97.00      PROA   
ATOM   2722  HA  LEU P 174     -24.200-117.171 140.612  0.00 97.00      PROA   
ATOM   2723  CB  LEU P 174     -25.449-115.439 140.859  0.00 97.00      PROA   
ATOM   2724  HB1 LEU P 174     -26.524-115.166 140.831  0.00 97.00      PROA   
ATOM   2725  HB2 LEU P 174     -24.943-114.833 140.069  0.00 97.00      PROA   
ATOM   2726  CG  LEU P 174     -24.833-114.989 142.205  0.00 97.00      PROA   
ATOM   2727  HG  LEU P 174     -23.786-115.368 142.252  0.00 97.00      PROA   
ATOM   2728  CD1 LEU P 174     -24.771-113.451 142.253  0.00 97.00      PROA   
ATOM   2729 HD11 LEU P 174     -25.794-113.025 142.184  0.00 97.00      PROA   
ATOM   2730 HD12 LEU P 174     -24.166-113.057 141.411  0.00 97.00      PROA   
ATOM   2731 HD13 LEU P 174     -24.315-113.118 143.207  0.00 97.00      PROA   
ATOM   2732  CD2 LEU P 174     -25.578-115.509 143.447  0.00 97.00      PROA   
ATOM   2733 HD21 LEU P 174     -25.445-116.603 143.566  0.00 97.00      PROA   
ATOM   2734 HD22 LEU P 174     -26.661-115.280 143.369  0.00 97.00      PROA   
ATOM   2735 HD23 LEU P 174     -25.181-115.014 144.357  0.00 97.00      PROA   
ATOM   2736  C   LEU P 174     -26.101-117.865 141.263  0.00 97.00      PROA   
ATOM   2737  O   LEU P 174     -27.310-117.678 141.391  0.00 97.00      PROA   
ATOM   2738  N   THR P 175     -25.484-118.927 141.832  0.00 97.00      PROA   
ATOM   2739  HN  THR P 175     -24.503-119.076 141.699  0.00 97.00      PROA   
ATOM   2740  CA  THR P 175     -26.167-119.930 142.627  0.00 97.00      PROA   
ATOM   2741  HA  THR P 175     -27.222-119.880 142.405  0.00 97.00      PROA   
ATOM   2742  CB  THR P 175     -25.753-121.367 142.324  0.00 97.00      PROA   
ATOM   2743  HB  THR P 175     -26.130-122.080 143.093  0.00 97.00      PROA   
ATOM   2744  OG1 THR P 175     -24.343-121.472 142.232  0.00 97.00      PROA   
ATOM   2745  HG1 THR P 175     -24.152-122.186 141.608  0.00 97.00      PROA   
ATOM   2746  CG2 THR P 175     -26.353-121.766 140.963  0.00 97.00      PROA   
ATOM   2747 HG21 THR P 175     -25.957-121.110 140.160  0.00 97.00      PROA   
ATOM   2748 HG22 THR P 175     -27.458-121.674 140.988  0.00 97.00      PROA   
ATOM   2749 HG23 THR P 175     -26.095-122.819 140.716  0.00 97.00      PROA   
ATOM   2750  C   THR P 175     -26.021-119.611 144.100  0.00 97.00      PROA   
ATOM   2751  O   THR P 175     -24.927-119.426 144.626  0.00 97.00      PROA   
ATOM   2752  N   ALA P 176     -27.170-119.527 144.798  0.00 97.00      PROA   
ATOM   2753  HN  ALA P 176     -28.046-119.648 144.341  0.00 97.00      PROA   
ATOM   2754  CA  ALA P 176     -27.246-119.275 146.217  0.00 97.00      PROA   
ATOM   2755  HA  ALA P 176     -26.257-119.303 146.656  0.00 97.00      PROA   
ATOM   2756  CB  ALA P 176     -27.899-117.908 146.501  0.00 97.00      PROA   
ATOM   2757  HB1 ALA P 176     -28.920-117.858 146.065  0.00 97.00      PROA   
ATOM   2758  HB2 ALA P 176     -27.289-117.104 146.030  0.00 97.00      PROA   
ATOM   2759  HB3 ALA P 176     -27.959-117.705 147.589  0.00 97.00      PROA   
ATOM   2760  C   ALA P 176     -28.060-120.407 146.807  0.00 97.00      PROA   
ATOM   2761  O   ALA P 176     -28.984-120.911 146.172  0.00 97.00      PROA   
ATOM   2762  N   SER P 177     -27.713-120.881 148.028  0.00 97.00      PROA   
ATOM   2763  HN  SER P 177     -26.956-120.487 148.545  0.00 97.00      PROA   
ATOM   2764  CA  SER P 177     -28.253-122.126 148.552  0.00 97.00      PROA   
ATOM   2765  HA  SER P 177     -28.555-122.760 147.728  0.00 97.00      PROA   
ATOM   2766  CB  SER P 177     -27.167-122.893 149.351  0.00 97.00      PROA   
ATOM   2767  HB1 SER P 177     -26.334-123.125 148.652  0.00 97.00      PROA   
ATOM   2768  HB2 SER P 177     -27.554-123.858 149.742  0.00 97.00      PROA   
ATOM   2769  OG  SER P 177     -26.635-122.113 150.421  0.00 97.00      PROA   
ATOM   2770  HG1 SER P 177     -27.277-122.150 151.135  0.00 97.00      PROA   
ATOM   2771  C   SER P 177     -29.472-121.959 149.439  0.00 97.00      PROA   
ATOM   2772  O   SER P 177     -30.009-122.951 149.929  0.00 97.00      PROA   
ATOM   2773  N   VAL P 178     -29.955-120.713 149.651  0.00 97.00      PROA   
ATOM   2774  HN  VAL P 178     -29.514-119.924 149.235  0.00 97.00      PROA   
ATOM   2775  CA  VAL P 178     -31.150-120.447 150.431  0.00 97.00      PROA   
ATOM   2776  HA  VAL P 178     -31.800-121.312 150.403  0.00 97.00      PROA   
ATOM   2777  CB  VAL P 178     -30.874-120.060 151.893  0.00 97.00      PROA   
ATOM   2778  HB  VAL P 178     -30.280-119.117 151.927  0.00 97.00      PROA   
ATOM   2779  CG1 VAL P 178     -32.197-119.851 152.660  0.00 97.00      PROA   
ATOM   2780 HG11 VAL P 178     -32.834-120.758 152.589  0.00 97.00      PROA   
ATOM   2781 HG12 VAL P 178     -32.762-118.987 152.266  0.00 97.00      PROA   
ATOM   2782 HG13 VAL P 178     -31.990-119.654 153.732  0.00 97.00      PROA   
ATOM   2783  CG2 VAL P 178     -30.056-121.160 152.604  0.00 97.00      PROA   
ATOM   2784 HG21 VAL P 178     -29.045-121.259 152.159  0.00 97.00      PROA   
ATOM   2785 HG22 VAL P 178     -30.581-122.136 152.530  0.00 97.00      PROA   
ATOM   2786 HG23 VAL P 178     -29.936-120.909 153.680  0.00 97.00      PROA   
ATOM   2787  C   VAL P 178     -31.855-119.300 149.731  0.00 97.00      PROA   
ATOM   2788  O   VAL P 178     -31.224-118.315 149.353  0.00 97.00      PROA   
ATOM   2789  N   THR P 179     -33.193-119.405 149.528  0.00 97.00      PROA   
ATOM   2790  HN  THR P 179     -33.692-120.230 149.785  0.00 97.00      PROA   
ATOM   2791  CA  THR P 179     -34.043-118.325 149.046  0.00 97.00      PROA   
ATOM   2792  HA  THR P 179     -33.580-117.921 148.155  0.00 97.00      PROA   
ATOM   2793  CB  THR P 179     -35.450-118.787 148.687  0.00 97.00      PROA   
ATOM   2794  HB  THR P 179     -36.132-117.924 148.495  0.00 97.00      PROA   
ATOM   2795  OG1 THR P 179     -36.000-119.596 149.721  0.00 97.00      PROA   
ATOM   2796  HG1 THR P 179     -36.060-119.026 150.491  0.00 97.00      PROA   
ATOM   2797  CG2 THR P 179     -35.393-119.634 147.405  0.00 97.00      PROA   
ATOM   2798 HG21 THR P 179     -34.748-120.525 147.554  0.00 97.00      PROA   
ATOM   2799 HG22 THR P 179     -34.993-119.035 146.562  0.00 97.00      PROA   
ATOM   2800 HG23 THR P 179     -36.414-119.982 147.139  0.00 97.00      PROA   
ATOM   2801  C   THR P 179     -34.183-117.186 150.040  0.00 97.00      PROA   
ATOM   2802  O   THR P 179     -34.293-117.402 151.243  0.00 97.00      PROA   
ATOM   2803  N   SER P 180     -34.250-115.934 149.540  0.00 97.00      PROA   
ATOM   2804  HN  SER P 180     -34.139-115.748 148.566  0.00 97.00      PROA   
ATOM   2805  CA  SER P 180     -34.638-114.762 150.296  0.00 97.00      PROA   
ATOM   2806  HA  SER P 180     -33.981-114.728 151.150  0.00 97.00      PROA   
ATOM   2807  CB  SER P 180     -34.403-113.484 149.460  0.00 97.00      PROA   
ATOM   2808  HB1 SER P 180     -33.309-113.306 149.387  0.00 97.00      PROA   
ATOM   2809  HB2 SER P 180     -34.864-112.587 149.917  0.00 97.00      PROA   
ATOM   2810  OG  SER P 180     -34.899-113.644 148.137  0.00 97.00      PROA   
ATOM   2811  HG1 SER P 180     -34.809-112.774 147.727  0.00 97.00      PROA   
ATOM   2812  C   SER P 180     -36.067-114.823 150.837  0.00 97.00      PROA   
ATOM   2813  O   SER P 180     -36.903-115.509 150.248  0.00 97.00      PROA   
ATOM   2814  N   PRO P 181     -36.420-114.178 151.952  0.00 97.00      PROA   
ATOM   2815  CD  PRO P 181     -37.840-114.089 152.313  0.00 97.00      PROA   
ATOM   2816  HD1 PRO P 181     -38.244-115.098 152.547  0.00 97.00      PROA   
ATOM   2817  HD2 PRO P 181     -38.414-113.637 151.471  0.00 97.00      PROA   
ATOM   2818  CA  PRO P 181     -35.609-113.219 152.693  0.00 97.00      PROA   
ATOM   2819  HA  PRO P 181     -34.971-112.663 152.030  0.00 97.00      PROA   
ATOM   2820  CB  PRO P 181     -36.648-112.288 153.340  0.00 97.00      PROA   
ATOM   2821  HB1 PRO P 181     -36.898-111.475 152.620  0.00 97.00      PROA   
ATOM   2822  HB2 PRO P 181     -36.300-111.831 154.286  0.00 97.00      PROA   
ATOM   2823  CG  PRO P 181     -37.887-113.169 153.534  0.00 97.00      PROA   
ATOM   2824  HG1 PRO P 181     -37.766-113.776 154.458  0.00 97.00      PROA   
ATOM   2825  HG2 PRO P 181     -38.826-112.585 153.601  0.00 97.00      PROA   
ATOM   2826  C   PRO P 181     -34.746-113.899 153.746  0.00 97.00      PROA   
ATOM   2827  O   PRO P 181     -35.262-114.581 154.630  0.00 97.00      PROA   
ATOM   2828  N   LEU P 182     -33.409-113.707 153.678  0.00 97.00      PROA   
ATOM   2829  HN  LEU P 182     -33.026-113.119 152.966  0.00 97.00      PROA   
ATOM   2830  CA  LEU P 182     -32.456-114.224 154.643  0.00 97.00      PROA   
ATOM   2831  HA  LEU P 182     -32.710-115.259 154.820  0.00 97.00      PROA   
ATOM   2832  CB  LEU P 182     -30.977-114.147 154.161  0.00 97.00      PROA   
ATOM   2833  HB1 LEU P 182     -30.338-114.610 154.946  0.00 97.00      PROA   
ATOM   2834  HB2 LEU P 182     -30.671-113.084 154.068  0.00 97.00      PROA   
ATOM   2835  CG  LEU P 182     -30.632-114.862 152.822  0.00 97.00      PROA   
ATOM   2836  HG  LEU P 182     -29.526-115.028 152.841  0.00 97.00      PROA   
ATOM   2837  CD1 LEU P 182     -31.293-116.245 152.683  0.00 97.00      PROA   
ATOM   2838 HD11 LEU P 182     -32.396-116.143 152.619  0.00 97.00      PROA   
ATOM   2839 HD12 LEU P 182     -31.043-116.886 153.554  0.00 97.00      PROA   
ATOM   2840 HD13 LEU P 182     -30.943-116.748 151.758  0.00 97.00      PROA   
ATOM   2841  CD2 LEU P 182     -30.902-113.999 151.572  0.00 97.00      PROA   
ATOM   2842 HD21 LEU P 182     -30.394-113.016 151.655  0.00 97.00      PROA   
ATOM   2843 HD22 LEU P 182     -31.987-113.824 151.441  0.00 97.00      PROA   
ATOM   2844 HD23 LEU P 182     -30.530-114.516 150.663  0.00 97.00      PROA   
ATOM   2845  C   LEU P 182     -32.574-113.500 155.974  0.00 97.00      PROA   
ATOM   2846  O   LEU P 182     -32.890-112.321 156.022  0.00 97.00      PROA   
ATOM   2847  N   LEU P 183     -32.328-114.181 157.113  0.00 97.00      PROA   
ATOM   2848  HN  LEU P 183     -32.102-115.151 157.100  0.00 97.00      PROA   
ATOM   2849  CA  LEU P 183     -32.295-113.522 158.407  0.00 97.00      PROA   
ATOM   2850  HA  LEU P 183     -33.140-112.850 158.458  0.00 97.00      PROA   
ATOM   2851  CB  LEU P 183     -32.416-114.519 159.584  0.00 97.00      PROA   
ATOM   2852  HB1 LEU P 183     -32.358-113.964 160.547  0.00 97.00      PROA   
ATOM   2853  HB2 LEU P 183     -31.560-115.228 159.546  0.00 97.00      PROA   
ATOM   2854  CG  LEU P 183     -33.732-115.336 159.604  0.00 97.00      PROA   
ATOM   2855  HG  LEU P 183     -33.786-115.946 158.671  0.00 97.00      PROA   
ATOM   2856  CD1 LEU P 183     -33.733-116.310 160.795  0.00 97.00      PROA   
ATOM   2857 HD11 LEU P 183     -33.683-115.743 161.749  0.00 97.00      PROA   
ATOM   2858 HD12 LEU P 183     -32.857-116.990 160.743  0.00 97.00      PROA   
ATOM   2859 HD13 LEU P 183     -34.660-116.921 160.795  0.00 97.00      PROA   
ATOM   2860  CD2 LEU P 183     -34.983-114.438 159.650  0.00 97.00      PROA   
ATOM   2861 HD21 LEU P 183     -35.061-113.823 158.730  0.00 97.00      PROA   
ATOM   2862 HD22 LEU P 183     -34.934-113.760 160.529  0.00 97.00      PROA   
ATOM   2863 HD23 LEU P 183     -35.899-115.059 159.731  0.00 97.00      PROA   
ATOM   2864  C   LEU P 183     -31.046-112.673 158.595  0.00 97.00      PROA   
ATOM   2865  O   LEU P 183     -29.949-113.049 158.190  0.00 97.00      PROA   
ATOM   2866  N   GLU P 184     -31.189-111.491 159.239  0.00 97.00      PROA   
ATOM   2867  HN  GLU P 184     -32.103-111.152 159.462  0.00 97.00      PROA   
ATOM   2868  CA  GLU P 184     -30.090-110.623 159.618  0.00 97.00      PROA   
ATOM   2869  HA  GLU P 184     -29.556-110.394 158.707  0.00 97.00      PROA   
ATOM   2870  CB  GLU P 184     -30.625-109.270 160.178  0.00 97.00      PROA   
ATOM   2871  HB1 GLU P 184     -31.363-109.509 160.977  0.00 97.00      PROA   
ATOM   2872  HB2 GLU P 184     -31.175-108.778 159.343  0.00 97.00      PROA   
ATOM   2873  CG  GLU P 184     -29.575-108.293 160.753  0.00 97.00      PROA   
ATOM   2874  HG1 GLU P 184     -28.737-108.194 160.042  0.00 97.00      PROA   
ATOM   2875  HG2 GLU P 184     -29.175-108.683 161.711  0.00 97.00      PROA   
ATOM   2876  CD  GLU P 184     -30.108-106.876 160.977  0.00 97.00      PROA   
ATOM   2877  OE1 GLU P 184     -30.576-106.235 160.005  0.00 97.00      PROA   
ATOM   2878  OE2 GLU P 184     -29.992-106.387 162.129  0.00 97.00      PROA   
ATOM   2879  C   GLU P 184     -29.093-111.315 160.549  0.00 97.00      PROA   
ATOM   2880  O   GLU P 184     -29.469-111.948 161.533  0.00 97.00      PROA   
ATOM   2881  N   GLY P 185     -27.785-111.232 160.208  0.00 97.00      PROA   
ATOM   2882  HN  GLY P 185     -27.540-110.624 159.452  0.00 97.00      PROA   
ATOM   2883  CA  GLY P 185     -26.688-111.892 160.899  0.00 97.00      PROA   
ATOM   2884  HA1 GLY P 185     -27.065-112.410 161.770  0.00 97.00      PROA   
ATOM   2885  HA2 GLY P 185     -25.968-111.138 161.163  0.00 97.00      PROA   
ATOM   2886  C   GLY P 185     -25.947-112.912 160.073  0.00 97.00      PROA   
ATOM   2887  O   GLY P 185     -24.818-113.258 160.413  0.00 97.00      PROA   
ATOM   2888  N   THR P 186     -26.531-113.440 158.974  0.00 97.00      PROA   
ATOM   2889  HN  THR P 186     -27.446-113.159 158.692  0.00 97.00      PROA   
ATOM   2890  CA  THR P 186     -25.941-114.574 158.264  0.00 97.00      PROA   
ATOM   2891  HA  THR P 186     -25.650-115.283 159.021  0.00 97.00      PROA   
ATOM   2892  CB  THR P 186     -26.929-115.313 157.363  0.00 97.00      PROA   
ATOM   2893  HB  THR P 186     -26.415-116.135 156.809  0.00 97.00      PROA   
ATOM   2894  OG1 THR P 186     -27.551-114.440 156.423  0.00 97.00      PROA   
ATOM   2895  HG1 THR P 186     -26.836-113.927 156.037  0.00 97.00      PROA   
ATOM   2896  CG2 THR P 186     -28.037-115.947 158.219  0.00 97.00      PROA   
ATOM   2897 HG21 THR P 186     -28.621-115.164 158.745  0.00 97.00      PROA   
ATOM   2898 HG22 THR P 186     -27.606-116.638 158.973  0.00 97.00      PROA   
ATOM   2899 HG23 THR P 186     -28.733-116.518 157.567  0.00 97.00      PROA   
ATOM   2900  C   THR P 186     -24.723-114.237 157.396  0.00 97.00      PROA   
ATOM   2901  O   THR P 186     -24.881-113.422 156.493  0.00 97.00      PROA   
ATOM   2902  N   PRO P 187     -23.516-114.809 157.517  0.00 97.00      PROA   
ATOM   2903  CD  PRO P 187     -23.060-115.581 158.681  0.00 97.00      PROA   
ATOM   2904  HD1 PRO P 187     -23.860-116.216 159.117  0.00 97.00      PROA   
ATOM   2905  HD2 PRO P 187     -22.679-114.871 159.448  0.00 97.00      PROA   
ATOM   2906  CA  PRO P 187     -22.614-114.982 156.371  0.00 97.00      PROA   
ATOM   2907  HA  PRO P 187     -22.396-114.010 155.953  0.00 97.00      PROA   
ATOM   2908  CB  PRO P 187     -21.372-115.649 156.980  0.00 97.00      PROA   
ATOM   2909  HB1 PRO P 187     -20.701-114.857 157.383  0.00 97.00      PROA   
ATOM   2910  HB2 PRO P 187     -20.797-116.260 156.256  0.00 97.00      PROA   
ATOM   2911  CG  PRO P 187     -21.923-116.463 158.154  0.00 97.00      PROA   
ATOM   2912  HG1 PRO P 187     -22.345-117.418 157.771  0.00 97.00      PROA   
ATOM   2913  HG2 PRO P 187     -21.158-116.678 158.926  0.00 97.00      PROA   
ATOM   2914  C   PRO P 187     -23.252-115.817 155.259  0.00 97.00      PROA   
ATOM   2915  O   PRO P 187     -24.097-116.660 155.557  0.00 97.00      PROA   
ATOM   2916  N   VAL P 188     -22.891-115.579 153.971  0.00 97.00      PROA   
ATOM   2917  HN  VAL P 188     -22.164-114.934 153.750  0.00 97.00      PROA   
ATOM   2918  CA  VAL P 188     -23.536-116.215 152.829  0.00 97.00      PROA   
ATOM   2919  HA  VAL P 188     -23.920-117.182 153.122  0.00 97.00      PROA   
ATOM   2920  CB  VAL P 188     -24.656-115.358 152.208  0.00 97.00      PROA   
ATOM   2921  HB  VAL P 188     -24.229-114.398 151.833  0.00 97.00      PROA   
ATOM   2922  CG1 VAL P 188     -25.334-116.089 151.028  0.00 97.00      PROA   
ATOM   2923 HG11 VAL P 188     -25.715-117.080 151.354  0.00 97.00      PROA   
ATOM   2924 HG12 VAL P 188     -24.633-116.233 150.183  0.00 97.00      PROA   
ATOM   2925 HG13 VAL P 188     -26.192-115.489 150.656  0.00 97.00      PROA   
ATOM   2926  CG2 VAL P 188     -25.724-115.011 153.268  0.00 97.00      PROA   
ATOM   2927 HG21 VAL P 188     -25.305-114.351 154.053  0.00 97.00      PROA   
ATOM   2928 HG22 VAL P 188     -26.111-115.936 153.743  0.00 97.00      PROA   
ATOM   2929 HG23 VAL P 188     -26.574-114.476 152.794  0.00 97.00      PROA   
ATOM   2930  C   VAL P 188     -22.451-116.419 151.790  0.00 97.00      PROA   
ATOM   2931  O   VAL P 188     -21.615-115.539 151.623  0.00 97.00      PROA   
ATOM   2932  N   THR P 189     -22.448-117.566 151.051  0.00 97.00      PROA   
ATOM   2933  HN  THR P 189     -23.144-118.264 151.195  0.00 97.00      PROA   
ATOM   2934  CA  THR P 189     -21.541-117.832 149.937  0.00 97.00      PROA   
ATOM   2935  HA  THR P 189     -20.847-117.009 149.879  0.00 97.00      PROA   
ATOM   2936  CB  THR P 189     -20.677-119.110 150.061  0.00 97.00      PROA   
ATOM   2937  HB  THR P 189     -19.802-118.887 150.712  0.00 97.00      PROA   
ATOM   2938  OG1 THR P 189     -20.189-119.636 148.825  0.00 97.00      PROA   
ATOM   2939  HG1 THR P 189     -19.451-119.083 148.545  0.00 97.00      PROA   
ATOM   2940  CG2 THR P 189     -21.499-120.244 150.692  0.00 97.00      PROA   
ATOM   2941 HG21 THR P 189     -22.397-120.447 150.071  0.00 97.00      PROA   
ATOM   2942 HG22 THR P 189     -21.808-119.996 151.727  0.00 97.00      PROA   
ATOM   2943 HG23 THR P 189     -20.885-121.170 150.727  0.00 97.00      PROA   
ATOM   2944  C   THR P 189     -22.344-117.780 148.652  0.00 97.00      PROA   
ATOM   2945  O   THR P 189     -23.471-118.267 148.590  0.00 97.00      PROA   
ATOM   2946  N   LEU P 190     -21.768-117.131 147.610  0.00 97.00      PROA   
ATOM   2947  HN  LEU P 190     -20.829-116.799 147.712  0.00 97.00      PROA   
ATOM   2948  CA  LEU P 190     -22.439-116.832 146.361  0.00 97.00      PROA   
ATOM   2949  HA  LEU P 190     -23.406-117.313 146.345  0.00 97.00      PROA   
ATOM   2950  CB  LEU P 190     -22.611-115.300 146.131  0.00 97.00      PROA   
ATOM   2951  HB1 LEU P 190     -23.063-115.153 145.126  0.00 97.00      PROA   
ATOM   2952  HB2 LEU P 190     -21.609-114.817 146.126  0.00 97.00      PROA   
ATOM   2953  CG  LEU P 190     -23.498-114.518 147.144  0.00 97.00      PROA   
ATOM   2954  HG  LEU P 190     -23.728-113.537 146.656  0.00 97.00      PROA   
ATOM   2955  CD1 LEU P 190     -24.846-115.205 147.429  0.00 97.00      PROA   
ATOM   2956 HD11 LEU P 190     -24.682-116.197 147.894  0.00 97.00      PROA   
ATOM   2957 HD12 LEU P 190     -25.427-115.347 146.496  0.00 97.00      PROA   
ATOM   2958 HD13 LEU P 190     -25.443-114.591 148.135  0.00 97.00      PROA   
ATOM   2959  CD2 LEU P 190     -22.769-114.162 148.456  0.00 97.00      PROA   
ATOM   2960 HD21 LEU P 190     -21.789-113.689 148.241  0.00 97.00      PROA   
ATOM   2961 HD22 LEU P 190     -22.593-115.066 149.070  0.00 97.00      PROA   
ATOM   2962 HD23 LEU P 190     -23.380-113.455 149.057  0.00 97.00      PROA   
ATOM   2963  C   LEU P 190     -21.639-117.395 145.198  0.00 97.00      PROA   
ATOM   2964  O   LEU P 190     -20.611-116.853 144.794  0.00 97.00      PROA   
ATOM   2965  N   SER P 191     -22.123-118.498 144.586  0.00 97.00      PROA   
ATOM   2966  HN  SER P 191     -22.987-118.908 144.879  0.00 97.00      PROA   
ATOM   2967  CA  SER P 191     -21.390-119.206 143.552  0.00 97.00      PROA   
ATOM   2968  HA  SER P 191     -20.333-119.047 143.713  0.00 97.00      PROA   
ATOM   2969  CB  SER P 191     -21.581-120.750 143.698  0.00 97.00      PROA   
ATOM   2970  HB1 SER P 191     -22.635-120.953 143.980  0.00 97.00      PROA   
ATOM   2971  HB2 SER P 191     -20.942-121.102 144.537  0.00 97.00      PROA   
ATOM   2972  OG  SER P 191     -21.273-121.512 142.532  0.00 97.00      PROA   
ATOM   2973  HG1 SER P 191     -22.064-121.471 141.984  0.00 97.00      PROA   
ATOM   2974  C   SER P 191     -21.688-118.673 142.157  0.00 97.00      PROA   
ATOM   2975  O   SER P 191     -22.702-118.992 141.550  0.00 97.00      PROA   
ATOM   2976  N   CYS P 192     -20.767-117.861 141.589  0.00 97.00      PROA   
ATOM   2977  HN  CYS P 192     -19.992-117.539 142.128  0.00 97.00      PROA   
ATOM   2978  CA  CYS P 192     -20.859-117.401 140.209  0.00 97.00      PROA   
ATOM   2979  HA  CYS P 192     -21.900-117.341 139.926  0.00 97.00      PROA   
ATOM   2980  CB  CYS P 192     -20.241-115.992 140.020  0.00 97.00      PROA   
ATOM   2981  HB1 CYS P 192     -20.251-115.723 138.942  0.00 97.00      PROA   
ATOM   2982  HB2 CYS P 192     -19.183-116.000 140.363  0.00 97.00      PROA   
ATOM   2983  SG  CYS P 192     -21.182-114.754 140.972  0.00 97.00      PROA   
ATOM   2984  C   CYS P 192     -20.186-118.410 139.291  0.00 97.00      PROA   
ATOM   2985  O   CYS P 192     -18.961-118.468 139.198  0.00 97.00      PROA   
ATOM   2986  N   GLU P 193     -20.996-119.263 138.614  0.00 97.00      PROA   
ATOM   2987  HN  GLU P 193     -21.987-119.137 138.640  0.00 97.00      PROA   
ATOM   2988  CA  GLU P 193     -20.537-120.540 138.094  0.00 97.00      PROA   
ATOM   2989  HA  GLU P 193     -19.478-120.631 138.294  0.00 97.00      PROA   
ATOM   2990  CB  GLU P 193     -21.241-121.698 138.849  0.00 97.00      PROA   
ATOM   2991  HB1 GLU P 193     -20.953-121.610 139.921  0.00 97.00      PROA   
ATOM   2992  HB2 GLU P 193     -20.843-122.667 138.475  0.00 97.00      PROA   
ATOM   2993  CG  GLU P 193     -22.784-121.684 138.760  0.00 97.00      PROA   
ATOM   2994  HG1 GLU P 193     -23.105-121.585 137.703  0.00 97.00      PROA   
ATOM   2995  HG2 GLU P 193     -23.217-120.844 139.344  0.00 97.00      PROA   
ATOM   2996  CD  GLU P 193     -23.343-122.995 139.282  0.00 97.00      PROA   
ATOM   2997  OE1 GLU P 193     -23.738-123.845 138.439  0.00 97.00      PROA   
ATOM   2998  OE2 GLU P 193     -23.336-123.204 140.521  0.00 97.00      PROA   
ATOM   2999  C   GLU P 193     -20.699-120.749 136.594  0.00 97.00      PROA   
ATOM   3000  O   GLU P 193     -21.707-120.383 135.993  0.00 97.00      PROA   
ATOM   3001  N   THR P 194     -19.679-121.382 135.950  0.00 97.00      PROA   
ATOM   3002  HN  THR P 194     -18.813-121.542 136.418  0.00 97.00      PROA   
ATOM   3003  CA  THR P 194     -19.735-121.804 134.553  0.00 97.00      PROA   
ATOM   3004  HA  THR P 194     -20.569-121.319 134.062  0.00 97.00      PROA   
ATOM   3005  CB  THR P 194     -18.455-121.476 133.766  0.00 97.00      PROA   
ATOM   3006  HB  THR P 194     -18.537-121.868 132.723  0.00 97.00      PROA   
ATOM   3007  OG1 THR P 194     -17.282-122.022 134.368  0.00 97.00      PROA   
ATOM   3008  HG1 THR P 194     -16.760-122.395 133.652  0.00 97.00      PROA   
ATOM   3009  CG2 THR P 194     -18.269-119.953 133.680  0.00 97.00      PROA   
ATOM   3010 HG21 THR P 194     -18.174-119.512 134.695  0.00 97.00      PROA   
ATOM   3011 HG22 THR P 194     -19.131-119.484 133.164  0.00 97.00      PROA   
ATOM   3012 HG23 THR P 194     -17.345-119.715 133.110  0.00 97.00      PROA   
ATOM   3013  C   THR P 194     -19.945-123.304 134.405  0.00 97.00      PROA   
ATOM   3014  O   THR P 194     -20.664-123.739 133.508  0.00 97.00      PROA   
ATOM   3015  N   LYS P 195     -19.252-124.121 135.237  0.00 97.00      PROA   
ATOM   3016  HN  LYS P 195     -18.711-123.694 135.955  0.00 97.00      PROA   
ATOM   3017  CA  LYS P 195     -19.060-125.564 135.091  0.00 97.00      PROA   
ATOM   3018  HA  LYS P 195     -18.432-125.840 135.925  0.00 97.00      PROA   
ATOM   3019  CB  LYS P 195     -20.354-126.425 135.235  0.00 97.00      PROA   
ATOM   3020  HB1 LYS P 195     -20.276-127.332 134.593  0.00 97.00      PROA   
ATOM   3021  HB2 LYS P 195     -21.231-125.852 134.866  0.00 97.00      PROA   
ATOM   3022  CG  LYS P 195     -20.653-126.959 136.653  0.00 97.00      PROA   
ATOM   3023  HG1 LYS P 195     -19.742-127.448 137.062  0.00 97.00      PROA   
ATOM   3024  HG2 LYS P 195     -21.426-127.755 136.536  0.00 97.00      PROA   
ATOM   3025  CD  LYS P 195     -21.207-125.943 137.665  0.00 97.00      PROA   
ATOM   3026  HD1 LYS P 195     -22.066-125.423 137.185  0.00 97.00      PROA   
ATOM   3027  HD2 LYS P 195     -20.439-125.175 137.902  0.00 97.00      PROA   
ATOM   3028  CE  LYS P 195     -21.687-126.638 138.955  0.00 97.00      PROA   
ATOM   3029  HE1 LYS P 195     -20.837-127.090 139.504  0.00 97.00      PROA   
ATOM   3030  HE2 LYS P 195     -22.423-127.430 138.697  0.00 97.00      PROA   
ATOM   3031  NZ  LYS P 195     -22.364-125.695 139.861  0.00 97.00      PROA   
ATOM   3032  HZ1 LYS P 195     -23.005-125.099 139.286  0.00 97.00      PROA   
ATOM   3033  HZ2 LYS P 195     -21.707-125.023 140.303  0.00 97.00      PROA   
ATOM   3034  HZ3 LYS P 195     -22.942-126.151 140.590  0.00 97.00      PROA   
ATOM   3035  C   LYS P 195     -18.244-126.009 133.873  0.00 97.00      PROA   
ATOM   3036  O   LYS P 195     -17.522-127.002 133.942  0.00 97.00      PROA   
ATOM   3037  N   LEU P 196     -18.299-125.265 132.748  0.00 97.00      PROA   
ATOM   3038  HN  LEU P 196     -18.963-124.522 132.701  0.00 97.00      PROA   
ATOM   3039  CA  LEU P 196     -17.587-125.553 131.522  0.00 97.00      PROA   
ATOM   3040  HA  LEU P 196     -17.373-126.612 131.481  0.00 97.00      PROA   
ATOM   3041  CB  LEU P 196     -18.403-125.149 130.260  0.00 97.00      PROA   
ATOM   3042  HB1 LEU P 196     -17.741-125.211 129.370  0.00 97.00      PROA   
ATOM   3043  HB2 LEU P 196     -18.735-124.093 130.365  0.00 97.00      PROA   
ATOM   3044  CG  LEU P 196     -19.637-126.024 129.900  0.00 97.00      PROA   
ATOM   3045  HG  LEU P 196     -20.001-125.643 128.913  0.00 97.00      PROA   
ATOM   3046  CD1 LEU P 196     -19.261-127.502 129.695  0.00 97.00      PROA   
ATOM   3047 HD11 LEU P 196     -18.932-127.954 130.655  0.00 97.00      PROA   
ATOM   3048 HD12 LEU P 196     -18.439-127.595 128.954  0.00 97.00      PROA   
ATOM   3049 HD13 LEU P 196     -20.139-128.072 129.323  0.00 97.00      PROA   
ATOM   3050  CD2 LEU P 196     -20.821-125.884 130.875  0.00 97.00      PROA   
ATOM   3051 HD21 LEU P 196     -21.091-124.816 131.010  0.00 97.00      PROA   
ATOM   3052 HD22 LEU P 196     -20.565-126.317 131.864  0.00 97.00      PROA   
ATOM   3053 HD23 LEU P 196     -21.706-126.428 130.482  0.00 97.00      PROA   
ATOM   3054  C   LEU P 196     -16.254-124.825 131.466  0.00 97.00      PROA   
ATOM   3055  O   LEU P 196     -16.115-123.698 131.941  0.00 97.00      PROA   
ATOM   3056  N   LEU P 197     -15.244-125.473 130.835  0.00 97.00      PROA   
ATOM   3057  HN  LEU P 197     -15.351-126.416 130.533  0.00 97.00      PROA   
ATOM   3058  CA  LEU P 197     -14.009-124.843 130.420  0.00 97.00      PROA   
ATOM   3059  HA  LEU P 197     -14.121-123.770 130.486  0.00 97.00      PROA   
ATOM   3060  CB  LEU P 197     -12.786-125.293 131.258  0.00 97.00      PROA   
ATOM   3061  HB1 LEU P 197     -12.686-126.398 131.187  0.00 97.00      PROA   
ATOM   3062  HB2 LEU P 197     -12.995-125.048 132.324  0.00 97.00      PROA   
ATOM   3063  CG  LEU P 197     -11.428-124.650 130.877  0.00 97.00      PROA   
ATOM   3064  HG  LEU P 197     -11.196-124.910 129.818  0.00 97.00      PROA   
ATOM   3065  CD1 LEU P 197     -11.447-123.115 130.996  0.00 97.00      PROA   
ATOM   3066 HD11 LEU P 197     -11.718-122.821 132.033  0.00 97.00      PROA   
ATOM   3067 HD12 LEU P 197     -12.182-122.671 130.294  0.00 97.00      PROA   
ATOM   3068 HD13 LEU P 197     -10.443-122.703 130.761  0.00 97.00      PROA   
ATOM   3069  CD2 LEU P 197     -10.295-125.231 131.741  0.00 97.00      PROA   
ATOM   3070 HD21 LEU P 197     -10.242-126.332 131.617  0.00 97.00      PROA   
ATOM   3071 HD22 LEU P 197     -10.476-125.003 132.813  0.00 97.00      PROA   
ATOM   3072 HD23 LEU P 197      -9.319-124.792 131.444  0.00 97.00      PROA   
ATOM   3073  C   LEU P 197     -13.808-125.197 128.963  0.00 97.00      PROA   
ATOM   3074  O   LEU P 197     -13.988-126.345 128.563  0.00 97.00      PROA   
ATOM   3075  N   LEU P 198     -13.455-124.190 128.131  0.00 97.00      PROA   
ATOM   3076  HN  LEU P 198     -13.283-123.276 128.486  0.00 97.00      PROA   
ATOM   3077  CA  LEU P 198     -13.260-124.317 126.702  0.00 97.00      PROA   
ATOM   3078  HA  LEU P 198     -13.129-125.359 126.439  0.00 97.00      PROA   
ATOM   3079  CB  LEU P 198     -14.375-123.659 125.830  0.00 97.00      PROA   
ATOM   3080  HB1 LEU P 198     -14.066-123.704 124.762  0.00 97.00      PROA   
ATOM   3081  HB2 LEU P 198     -14.474-122.586 126.105  0.00 97.00      PROA   
ATOM   3082  CG  LEU P 198     -15.798-124.287 125.879  0.00 97.00      PROA   
ATOM   3083  HG  LEU P 198     -16.372-123.795 125.054  0.00 97.00      PROA   
ATOM   3084  CD1 LEU P 198     -15.804-125.798 125.587  0.00 97.00      PROA   
ATOM   3085 HD11 LEU P 198     -15.298-126.353 126.403  0.00 97.00      PROA   
ATOM   3086 HD12 LEU P 198     -15.281-126.014 124.632  0.00 97.00      PROA   
ATOM   3087 HD13 LEU P 198     -16.848-126.168 125.514  0.00 97.00      PROA   
ATOM   3088  CD2 LEU P 198     -16.572-123.968 127.170  0.00 97.00      PROA   
ATOM   3089 HD21 LEU P 198     -16.485-122.891 127.419  0.00 97.00      PROA   
ATOM   3090 HD22 LEU P 198     -16.179-124.564 128.015  0.00 97.00      PROA   
ATOM   3091 HD23 LEU P 198     -17.646-124.218 127.043  0.00 97.00      PROA   
ATOM   3092  C   LEU P 198     -11.959-123.595 126.436  0.00 97.00      PROA   
ATOM   3093  O   LEU P 198     -11.445-122.897 127.310  0.00 97.00      PROA   
ATOM   3094  N   GLN P 199     -11.375-123.759 125.221  0.00 97.00      PROA   
ATOM   3095  HN  GLN P 199     -11.782-124.373 124.548  0.00 97.00      PROA   
ATOM   3096  CA  GLN P 199     -10.131-123.120 124.813  0.00 97.00      PROA   
ATOM   3097  HA  GLN P 199      -9.359-123.499 125.467  0.00 97.00      PROA   
ATOM   3098  CB  GLN P 199      -9.764-123.457 123.341  0.00 97.00      PROA   
ATOM   3099  HB1 GLN P 199      -8.786-122.982 123.105  0.00 97.00      PROA   
ATOM   3100  HB2 GLN P 199     -10.524-123.007 122.661  0.00 97.00      PROA   
ATOM   3101  CG  GLN P 199      -9.659-124.967 122.997  0.00 97.00      PROA   
ATOM   3102  HG1 GLN P 199      -9.114-125.112 122.041  0.00 97.00      PROA   
ATOM   3103  HG2 GLN P 199     -10.686-125.372 122.859  0.00 97.00      PROA   
ATOM   3104  CD  GLN P 199      -9.011-125.816 124.097  0.00 97.00      PROA   
ATOM   3105  OE1 GLN P 199      -9.686-126.622 124.749  0.00 97.00      PROA   
ATOM   3106  NE2 GLN P 199      -7.676-125.657 124.301  0.00 97.00      PROA   
ATOM   3107 HE21 GLN P 199      -7.246-126.231 124.996  0.00 97.00      PROA   
ATOM   3108 HE22 GLN P 199      -7.152-125.009 123.751  0.00 97.00      PROA   
ATOM   3109  C   GLN P 199     -10.160-121.602 124.978  0.00 97.00      PROA   
ATOM   3110  O   GLN P 199     -11.141-120.936 124.651  0.00 97.00      PROA   
ATOM   3111  N   ARG P 200      -9.075-121.030 125.543  0.00 97.00      PROA   
ATOM   3112  HN  ARG P 200      -8.257-121.553 125.766  0.00 97.00      PROA   
ATOM   3113  CA  ARG P 200      -9.104-119.693 126.081  0.00 97.00      PROA   
ATOM   3114  HA  ARG P 200      -9.866-119.105 125.590  0.00 97.00      PROA   
ATOM   3115  CB  ARG P 200      -9.370-119.802 127.605  0.00 97.00      PROA   
ATOM   3116  HB1 ARG P 200      -8.537-120.384 128.062  0.00 97.00      PROA   
ATOM   3117  HB2 ARG P 200     -10.292-120.406 127.763  0.00 97.00      PROA   
ATOM   3118  CG  ARG P 200      -9.506-118.471 128.353  0.00 97.00      PROA   
ATOM   3119  HG1 ARG P 200      -9.024-117.654 127.778  0.00 97.00      PROA   
ATOM   3120  HG2 ARG P 200      -8.924-118.576 129.292  0.00 97.00      PROA   
ATOM   3121  CD  ARG P 200     -10.940-118.037 128.689  0.00 97.00      PROA   
ATOM   3122  HD1 ARG P 200     -11.649-118.326 127.887  0.00 97.00      PROA   
ATOM   3123  HD2 ARG P 200     -10.990-116.930 128.812  0.00 97.00      PROA   
ATOM   3124  NE  ARG P 200     -11.353-118.720 129.961  0.00 97.00      PROA   
ATOM   3125  HE  ARG P 200     -11.733-119.639 129.935  0.00 97.00      PROA   
ATOM   3126  CZ  ARG P 200     -11.179-118.162 131.176  0.00 97.00      PROA   
ATOM   3127  NH1 ARG P 200     -10.615-116.958 131.335  0.00 97.00      PROA   
ATOM   3128 HH11 ARG P 200      -9.915-116.701 130.673  0.00 97.00      PROA   
ATOM   3129 HH12 ARG P 200     -10.468-116.624 132.266  0.00 97.00      PROA   
ATOM   3130  NH2 ARG P 200     -11.488-118.833 132.295  0.00 97.00      PROA   
ATOM   3131 HH21 ARG P 200     -11.721-119.797 132.236  0.00 97.00      PROA   
ATOM   3132 HH22 ARG P 200     -11.121-118.448 133.139  0.00 97.00      PROA   
ATOM   3133  C   ARG P 200      -7.727-119.097 125.857  0.00 97.00      PROA   
ATOM   3134  O   ARG P 200      -6.755-119.831 126.032  0.00 97.00      PROA   
ATOM   3135  N   PRO P 201      -7.539-117.825 125.485  0.00 97.00      PROA   
ATOM   3136  CD  PRO P 201      -8.559-116.975 124.858  0.00 97.00      PROA   
ATOM   3137  HD1 PRO P 201      -9.454-116.875 125.511  0.00 97.00      PROA   
ATOM   3138  HD2 PRO P 201      -8.850-117.416 123.878  0.00 97.00      PROA   
ATOM   3139  CA  PRO P 201      -6.231-117.181 125.549  0.00 97.00      PROA   
ATOM   3140  HA  PRO P 201      -5.462-117.842 125.171  0.00 97.00      PROA   
ATOM   3141  CB  PRO P 201      -6.384-115.941 124.644  0.00 97.00      PROA   
ATOM   3142  HB1 PRO P 201      -6.089-116.225 123.608  0.00 97.00      PROA   
ATOM   3143  HB2 PRO P 201      -5.765-115.079 124.961  0.00 97.00      PROA   
ATOM   3144  CG  PRO P 201      -7.887-115.614 124.647  0.00 97.00      PROA   
ATOM   3145  HG1 PRO P 201      -8.125-114.953 125.506  0.00 97.00      PROA   
ATOM   3146  HG2 PRO P 201      -8.217-115.113 123.716  0.00 97.00      PROA   
ATOM   3147  C   PRO P 201      -5.854-116.831 126.982  0.00 97.00      PROA   
ATOM   3148  O   PRO P 201      -4.921-117.434 127.511  0.00 97.00      PROA   
ATOM   3149  N   GLY P 202      -6.565-115.890 127.641  0.00 97.00      PROA   
ATOM   3150  HN  GLY P 202      -7.236-115.335 127.154  0.00 97.00      PROA   
ATOM   3151  CA  GLY P 202      -6.373-115.567 129.040  0.00 97.00      PROA   
ATOM   3152  HA1 GLY P 202      -6.839-114.613 129.166  0.00 97.00      PROA   
ATOM   3153  HA2 GLY P 202      -5.322-115.565 129.292  0.00 97.00      PROA   
ATOM   3154  C   GLY P 202      -7.106-116.505 129.945  0.00 97.00      PROA   
ATOM   3155  O   GLY P 202      -8.310-116.372 130.088  0.00 97.00      PROA   
ATOM   3156  N   LEU P 203      -6.394-117.455 130.587  0.00 97.00      PROA   
ATOM   3157  HN  LEU P 203      -5.412-117.495 130.423  0.00 97.00      PROA   
ATOM   3158  CA  LEU P 203      -6.925-118.512 131.437  0.00 97.00      PROA   
ATOM   3159  HA  LEU P 203      -7.665-119.028 130.851  0.00 97.00      PROA   
ATOM   3160  CB  LEU P 203      -5.834-119.567 131.789  0.00 97.00      PROA   
ATOM   3161  HB1 LEU P 203      -6.054-120.059 132.761  0.00 97.00      PROA   
ATOM   3162  HB2 LEU P 203      -4.862-119.039 131.899  0.00 97.00      PROA   
ATOM   3163  CG  LEU P 203      -5.666-120.718 130.754  0.00 97.00      PROA   
ATOM   3164  HG  LEU P 203      -4.788-121.321 131.094  0.00 97.00      PROA   
ATOM   3165  CD1 LEU P 203      -6.877-121.674 130.746  0.00 97.00      PROA   
ATOM   3166 HD11 LEU P 203      -7.789-121.148 130.398  0.00 97.00      PROA   
ATOM   3167 HD12 LEU P 203      -7.062-122.074 131.765  0.00 97.00      PROA   
ATOM   3168 HD13 LEU P 203      -6.684-122.528 130.063  0.00 97.00      PROA   
ATOM   3169  CD2 LEU P 203      -5.346-120.233 129.327  0.00 97.00      PROA   
ATOM   3170 HD21 LEU P 203      -4.455-119.573 129.332  0.00 97.00      PROA   
ATOM   3171 HD22 LEU P 203      -6.202-119.667 128.903  0.00 97.00      PROA   
ATOM   3172 HD23 LEU P 203      -5.140-121.097 128.661  0.00 97.00      PROA   
ATOM   3173  C   LEU P 203      -7.680-118.085 132.694  0.00 97.00      PROA   
ATOM   3174  O   LEU P 203      -8.616-118.774 133.097  0.00 97.00      PROA   
ATOM   3175  N   GLN P 204      -7.303-116.973 133.365  0.00 97.00      PROA   
ATOM   3176  HN  GLN P 204      -6.644-116.333 132.967  0.00 97.00      PROA   
ATOM   3177  CA  GLN P 204      -7.778-116.608 134.694  0.00 97.00      PROA   
ATOM   3178  HA  GLN P 204      -7.642-117.472 135.329  0.00 97.00      PROA   
ATOM   3179  CB  GLN P 204      -6.938-115.416 135.229  0.00 97.00      PROA   
ATOM   3180  HB1 GLN P 204      -7.185-114.508 134.636  0.00 97.00      PROA   
ATOM   3181  HB2 GLN P 204      -5.870-115.648 135.006  0.00 97.00      PROA   
ATOM   3182  CG  GLN P 204      -7.040-115.063 136.731  0.00 97.00      PROA   
ATOM   3183  HG1 GLN P 204      -7.988-114.519 136.921  0.00 97.00      PROA   
ATOM   3184  HG2 GLN P 204      -6.209-114.376 136.996  0.00 97.00      PROA   
ATOM   3185  CD  GLN P 204      -7.013-116.295 137.644  0.00 97.00      PROA   
ATOM   3186  OE1 GLN P 204      -8.018-116.976 137.869  0.00 97.00      PROA   
ATOM   3187  NE2 GLN P 204      -5.815-116.595 138.211  0.00 97.00      PROA   
ATOM   3188 HE21 GLN P 204      -5.778-117.381 138.824  0.00 97.00      PROA   
ATOM   3189 HE22 GLN P 204      -5.012-116.039 138.000  0.00 97.00      PROA   
ATOM   3190  C   GLN P 204      -9.251-116.217 134.724  0.00 97.00      PROA   
ATOM   3191  O   GLN P 204      -9.857-115.935 133.702  0.00 97.00      PROA   
ATOM   3192  N   LEU P 205      -9.884-116.177 135.916  0.00 97.00      PROA   
ATOM   3193  HN  LEU P 205      -9.426-116.492 136.746  0.00 97.00      PROA   
ATOM   3194  CA  LEU P 205     -11.113-115.434 136.093  0.00 97.00      PROA   
ATOM   3195  HA  LEU P 205     -11.287-114.807 135.231  0.00 97.00      PROA   
ATOM   3196  CB  LEU P 205     -12.368-116.315 136.306  0.00 97.00      PROA   
ATOM   3197  HB1 LEU P 205     -13.237-115.671 136.569  0.00 97.00      PROA   
ATOM   3198  HB2 LEU P 205     -12.176-117.010 137.152  0.00 97.00      PROA   
ATOM   3199  CG  LEU P 205     -12.785-117.146 135.070  0.00 97.00      PROA   
ATOM   3200  HG  LEU P 205     -11.885-117.696 134.717  0.00 97.00      PROA   
ATOM   3201  CD1 LEU P 205     -13.847-118.196 135.442  0.00 97.00      PROA   
ATOM   3202 HD11 LEU P 205     -14.762-117.695 135.824  0.00 97.00      PROA   
ATOM   3203 HD12 LEU P 205     -13.460-118.877 136.229  0.00 97.00      PROA   
ATOM   3204 HD13 LEU P 205     -14.122-118.801 134.552  0.00 97.00      PROA   
ATOM   3205  CD2 LEU P 205     -13.304-116.253 133.927  0.00 97.00      PROA   
ATOM   3206 HD21 LEU P 205     -12.519-115.551 133.580  0.00 97.00      PROA   
ATOM   3207 HD22 LEU P 205     -14.176-115.660 134.278  0.00 97.00      PROA   
ATOM   3208 HD23 LEU P 205     -13.626-116.874 133.064  0.00 97.00      PROA   
ATOM   3209  C   LEU P 205     -10.949-114.493 137.261  0.00 97.00      PROA   
ATOM   3210  O   LEU P 205     -10.867-114.898 138.419  0.00 97.00      PROA   
ATOM   3211  N   TYR P 206     -10.936-113.175 136.962  0.00 97.00      PROA   
ATOM   3212  HN  TYR P 206     -10.936-112.873 136.012  0.00 97.00      PROA   
ATOM   3213  CA  TYR P 206     -11.066-112.122 137.950  0.00 97.00      PROA   
ATOM   3214  HA  TYR P 206     -10.727-112.483 138.913  0.00 97.00      PROA   
ATOM   3215  CB  TYR P 206     -10.323-110.807 137.587  0.00 97.00      PROA   
ATOM   3216  HB1 TYR P 206     -10.335-110.091 138.436  0.00 97.00      PROA   
ATOM   3217  HB2 TYR P 206     -10.797-110.321 136.706  0.00 97.00      PROA   
ATOM   3218  CG  TYR P 206      -8.893-111.103 137.229  0.00 97.00      PROA   
ATOM   3219  CD1 TYR P 206      -7.878-111.144 138.206  0.00 97.00      PROA   
ATOM   3220  HD1 TYR P 206      -8.122-110.949 139.241  0.00 97.00      PROA   
ATOM   3221  CE1 TYR P 206      -6.556-111.446 137.842  0.00 97.00      PROA   
ATOM   3222  HE1 TYR P 206      -5.781-111.490 138.594  0.00 97.00      PROA   
ATOM   3223  CZ  TYR P 206      -6.248-111.718 136.500  0.00 97.00      PROA   
ATOM   3224  OH  TYR P 206      -4.948-112.117 136.123  0.00 97.00      PROA   
ATOM   3225  HH  TYR P 206      -4.999-112.463 135.222  0.00 97.00      PROA   
ATOM   3226  CD2 TYR P 206      -8.553-111.316 135.883  0.00 97.00      PROA   
ATOM   3227  HD2 TYR P 206      -9.307-111.258 135.112  0.00 97.00      PROA   
ATOM   3228  CE2 TYR P 206      -7.246-111.639 135.525  0.00 97.00      PROA   
ATOM   3229  HE2 TYR P 206      -7.028-111.838 134.489  0.00 97.00      PROA   
ATOM   3230  C   TYR P 206     -12.545-111.836 138.023  0.00 97.00      PROA   
ATOM   3231  O   TYR P 206     -13.271-112.042 137.051  0.00 97.00      PROA   
ATOM   3232  N   PHE P 207     -13.036-111.379 139.191  0.00 97.00      PROA   
ATOM   3233  HN  PHE P 207     -12.442-111.184 139.971  0.00 97.00      PROA   
ATOM   3234  CA  PHE P 207     -14.457-111.198 139.394  0.00 97.00      PROA   
ATOM   3235  HA  PHE P 207     -14.974-111.155 138.447  0.00 97.00      PROA   
ATOM   3236  CB  PHE P 207     -15.094-112.290 140.294  0.00 97.00      PROA   
ATOM   3237  HB1 PHE P 207     -16.148-112.045 140.547  0.00 97.00      PROA   
ATOM   3238  HB2 PHE P 207     -14.521-112.351 141.243  0.00 97.00      PROA   
ATOM   3239  CG  PHE P 207     -15.078-113.659 139.654  0.00 97.00      PROA   
ATOM   3240  CD1 PHE P 207     -13.933-114.473 139.716  0.00 97.00      PROA   
ATOM   3241  HD1 PHE P 207     -13.023-114.087 140.152  0.00 97.00      PROA   
ATOM   3242  CE1 PHE P 207     -13.960-115.786 139.234  0.00 97.00      PROA   
ATOM   3243  HE1 PHE P 207     -13.066-116.392 139.278  0.00 97.00      PROA   
ATOM   3244  CZ  PHE P 207     -15.138-116.308 138.688  0.00 97.00      PROA   
ATOM   3245  HZ  PHE P 207     -15.158-117.320 138.311  0.00 97.00      PROA   
ATOM   3246  CD2 PHE P 207     -16.255-114.196 139.099  0.00 97.00      PROA   
ATOM   3247  HD2 PHE P 207     -17.149-113.591 139.059  0.00 97.00      PROA   
ATOM   3248  CE2 PHE P 207     -16.287-115.511 138.619  0.00 97.00      PROA   
ATOM   3249  HE2 PHE P 207     -17.198-115.914 138.201  0.00 97.00      PROA   
ATOM   3250  C   PHE P 207     -14.680-109.877 140.061  0.00 97.00      PROA   
ATOM   3251  O   PHE P 207     -13.771-109.296 140.635  0.00 97.00      PROA   
ATOM   3252  N   SER P 208     -15.925-109.372 139.994  0.00 97.00      PROA   
ATOM   3253  HN  SER P 208     -16.626-109.809 139.438  0.00 97.00      PROA   
ATOM   3254  CA  SER P 208     -16.340-108.201 140.726  0.00 97.00      PROA   
ATOM   3255  HA  SER P 208     -15.764-108.134 141.639  0.00 97.00      PROA   
ATOM   3256  CB  SER P 208     -16.185-106.874 139.938  0.00 97.00      PROA   
ATOM   3257  HB1 SER P 208     -15.100-106.676 139.799  0.00 97.00      PROA   
ATOM   3258  HB2 SER P 208     -16.623-106.021 140.501  0.00 97.00      PROA   
ATOM   3259  OG  SER P 208     -16.784-106.968 138.650  0.00 97.00      PROA   
ATOM   3260  HG1 SER P 208     -16.986-106.076 138.352  0.00 97.00      PROA   
ATOM   3261  C   SER P 208     -17.770-108.428 141.133  0.00 97.00      PROA   
ATOM   3262  O   SER P 208     -18.487-109.216 140.522  0.00 97.00      PROA   
ATOM   3263  N   PHE P 209     -18.188-107.753 142.224  0.00 97.00      PROA   
ATOM   3264  HN  PHE P 209     -17.581-107.111 142.683  0.00 97.00      PROA   
ATOM   3265  CA  PHE P 209     -19.491-107.895 142.825  0.00 97.00      PROA   
ATOM   3266  HA  PHE P 209     -20.153-108.385 142.122  0.00 97.00      PROA   
ATOM   3267  CB  PHE P 209     -19.425-108.671 144.172  0.00 97.00      PROA   
ATOM   3268  HB1 PHE P 209     -19.925-108.140 145.008  0.00 97.00      PROA   
ATOM   3269  HB2 PHE P 209     -18.363-108.834 144.463  0.00 97.00      PROA   
ATOM   3270  CG  PHE P 209     -20.098-110.009 144.035  0.00 97.00      PROA   
ATOM   3271  CD1 PHE P 209     -21.501-110.080 144.071  0.00 97.00      PROA   
ATOM   3272  HD1 PHE P 209     -22.080-109.172 144.160  0.00 97.00      PROA   
ATOM   3273  CE1 PHE P 209     -22.155-111.315 144.002  0.00 97.00      PROA   
ATOM   3274  HE1 PHE P 209     -23.233-111.352 144.040  0.00 97.00      PROA   
ATOM   3275  CZ  PHE P 209     -21.409-112.496 143.901  0.00 97.00      PROA   
ATOM   3276  HZ  PHE P 209     -21.907-113.452 143.851  0.00 97.00      PROA   
ATOM   3277  CD2 PHE P 209     -19.358-111.202 143.931  0.00 97.00      PROA   
ATOM   3278  HD2 PHE P 209     -18.278-111.168 143.911  0.00 97.00      PROA   
ATOM   3279  CE2 PHE P 209     -20.011-112.439 143.865  0.00 97.00      PROA   
ATOM   3280  HE2 PHE P 209     -19.438-113.351 143.790  0.00 97.00      PROA   
ATOM   3281  C   PHE P 209     -20.036-106.504 143.028  0.00 97.00      PROA   
ATOM   3282  O   PHE P 209     -19.304-105.574 143.358  0.00 97.00      PROA   
ATOM   3283  N   TYR P 210     -21.354-106.331 142.786  0.00 97.00      PROA   
ATOM   3284  HN  TYR P 210     -21.926-107.096 142.499  0.00 97.00      PROA   
ATOM   3285  CA  TYR P 210     -22.003-105.040 142.787  0.00 97.00      PROA   
ATOM   3286  HA  TYR P 210     -21.406-104.313 143.321  0.00 97.00      PROA   
ATOM   3287  CB  TYR P 210     -22.340-104.541 141.348  0.00 97.00      PROA   
ATOM   3288  HB1 TYR P 210     -22.742-103.506 141.371  0.00 97.00      PROA   
ATOM   3289  HB2 TYR P 210     -23.116-105.203 140.910  0.00 97.00      PROA   
ATOM   3290  CG  TYR P 210     -21.160-104.592 140.398  0.00 97.00      PROA   
ATOM   3291  CD1 TYR P 210     -20.821-105.794 139.745  0.00 97.00      PROA   
ATOM   3292  HD1 TYR P 210     -21.373-106.693 139.969  0.00 97.00      PROA   
ATOM   3293  CE1 TYR P 210     -19.806-105.833 138.783  0.00 97.00      PROA   
ATOM   3294  HE1 TYR P 210     -19.571-106.764 138.289  0.00 97.00      PROA   
ATOM   3295  CZ  TYR P 210     -19.124-104.660 138.441  0.00 97.00      PROA   
ATOM   3296  OH  TYR P 210     -18.134-104.664 137.434  0.00 97.00      PROA   
ATOM   3297  HH  TYR P 210     -18.433-105.237 136.716  0.00 97.00      PROA   
ATOM   3298  CD2 TYR P 210     -20.467-103.422 140.040  0.00 97.00      PROA   
ATOM   3299  HD2 TYR P 210     -20.749-102.481 140.488  0.00 97.00      PROA   
ATOM   3300  CE2 TYR P 210     -19.449-103.457 139.076  0.00 97.00      PROA   
ATOM   3301  HE2 TYR P 210     -18.935-102.549 138.793  0.00 97.00      PROA   
ATOM   3302  C   TYR P 210     -23.310-105.230 143.523  0.00 97.00      PROA   
ATOM   3303  O   TYR P 210     -23.787-106.353 143.678  0.00 97.00      PROA   
ATOM   3304  N   MET P 211     -23.925-104.116 143.988  0.00 97.00      PROA   
ATOM   3305  HN  MET P 211     -23.499-103.218 143.900  0.00 97.00      PROA   
ATOM   3306  CA  MET P 211     -25.271-104.127 144.522  0.00 97.00      PROA   
ATOM   3307  HA  MET P 211     -25.714-105.103 144.408  0.00 97.00      PROA   
ATOM   3308  CB  MET P 211     -25.307-103.723 146.019  0.00 97.00      PROA   
ATOM   3309  HB1 MET P 211     -26.361-103.547 146.329  0.00 97.00      PROA   
ATOM   3310  HB2 MET P 211     -24.742-102.773 146.150  0.00 97.00      PROA   
ATOM   3311  CG  MET P 211     -24.712-104.792 146.956  0.00 97.00      PROA   
ATOM   3312  HG1 MET P 211     -23.752-105.154 146.531  0.00 97.00      PROA   
ATOM   3313  HG2 MET P 211     -25.412-105.655 146.955  0.00 97.00      PROA   
ATOM   3314  SD  MET P 211     -24.422-104.237 148.667  0.00 97.00      PROA   
ATOM   3315  CE  MET P 211     -26.148-103.928 149.136  0.00 97.00      PROA   
ATOM   3316  HE1 MET P 211     -26.772-104.828 148.956  0.00 97.00      PROA   
ATOM   3317  HE2 MET P 211     -26.581-103.083 148.559  0.00 97.00      PROA   
ATOM   3318  HE3 MET P 211     -26.220-103.674 150.214  0.00 97.00      PROA   
ATOM   3319  C   MET P 211     -26.090-103.139 143.727  0.00 97.00      PROA   
ATOM   3320  O   MET P 211     -25.988-101.937 143.961  0.00 97.00      PROA   
ATOM   3321  N   GLY P 212     -26.948-103.620 142.782  0.00 97.00      PROA   
ATOM   3322  HN  GLY P 212     -27.099-104.604 142.691  0.00 97.00      PROA   
ATOM   3323  CA  GLY P 212     -27.704-102.801 141.839  0.00 97.00      PROA   
ATOM   3324  HA1 GLY P 212     -28.587-102.443 142.348  0.00 97.00      PROA   
ATOM   3325  HA2 GLY P 212     -27.947-103.442 141.008  0.00 97.00      PROA   
ATOM   3326  C   GLY P 212     -26.949-101.626 141.256  0.00 97.00      PROA   
ATOM   3327  O   GLY P 212     -25.915-101.777 140.609  0.00 97.00      PROA   
ATOM   3328  N   SER P 213     -27.474-100.405 141.493  0.00 97.00      PROA   
ATOM   3329  HN  SER P 213     -28.343-100.345 141.980  0.00 97.00      PROA   
ATOM   3330  CA  SER P 213     -26.884 -99.152 141.046  0.00 97.00      PROA   
ATOM   3331  HA  SER P 213     -26.490 -99.313 140.051  0.00 97.00      PROA   
ATOM   3332  CB  SER P 213     -27.972 -98.041 140.948  0.00 97.00      PROA   
ATOM   3333  HB1 SER P 213     -28.387 -97.823 141.955  0.00 97.00      PROA   
ATOM   3334  HB2 SER P 213     -28.801 -98.415 140.309  0.00 97.00      PROA   
ATOM   3335  OG  SER P 213     -27.488 -96.835 140.360  0.00 97.00      PROA   
ATOM   3336  HG1 SER P 213     -26.714 -96.589 140.879  0.00 97.00      PROA   
ATOM   3337  C   SER P 213     -25.720 -98.665 141.924  0.00 97.00      PROA   
ATOM   3338  O   SER P 213     -25.486 -97.463 142.046  0.00 97.00      PROA   
ATOM   3339  N   LYS P 214     -24.921 -99.562 142.549  0.00 97.00      PROA   
ATOM   3340  HN  LYS P 214     -25.131-100.536 142.543  0.00 97.00      PROA   
ATOM   3341  CA  LYS P 214     -23.667 -99.136 143.146  0.00 97.00      PROA   
ATOM   3342  HA  LYS P 214     -23.279 -98.338 142.526  0.00 97.00      PROA   
ATOM   3343  CB  LYS P 214     -23.793 -98.532 144.569  0.00 97.00      PROA   
ATOM   3344  HB1 LYS P 214     -24.320 -97.557 144.458  0.00 97.00      PROA   
ATOM   3345  HB2 LYS P 214     -22.782 -98.311 144.977  0.00 97.00      PROA   
ATOM   3346  CG  LYS P 214     -24.578 -99.391 145.574  0.00 97.00      PROA   
ATOM   3347  HG1 LYS P 214     -24.171-100.426 145.554  0.00 97.00      PROA   
ATOM   3348  HG2 LYS P 214     -25.645 -99.447 145.264  0.00 97.00      PROA   
ATOM   3349  CD  LYS P 214     -24.478 -98.872 147.021  0.00 97.00      PROA   
ATOM   3350  HD1 LYS P 214     -23.409 -98.940 147.328  0.00 97.00      PROA   
ATOM   3351  HD2 LYS P 214     -25.061 -99.556 147.677  0.00 97.00      PROA   
ATOM   3352  CE  LYS P 214     -24.972 -97.428 147.208  0.00 97.00      PROA   
ATOM   3353  HE1 LYS P 214     -26.053 -97.351 146.969  0.00 97.00      PROA   
ATOM   3354  HE2 LYS P 214     -24.408 -96.722 146.563  0.00 97.00      PROA   
ATOM   3355  NZ  LYS P 214     -24.778 -96.991 148.612  0.00 97.00      PROA   
ATOM   3356  HZ1 LYS P 214     -23.763 -97.022 148.838  0.00 97.00      PROA   
ATOM   3357  HZ2 LYS P 214     -25.291 -97.634 149.248  0.00 97.00      PROA   
ATOM   3358  HZ3 LYS P 214     -25.130 -96.020 148.735  0.00 97.00      PROA   
ATOM   3359  C   LYS P 214     -22.574-100.185 143.125  0.00 97.00      PROA   
ATOM   3360  O   LYS P 214     -22.773-101.362 143.416  0.00 97.00      PROA   
ATOM   3361  N   THR P 215     -21.344 -99.731 142.787  0.00 97.00      PROA   
ATOM   3362  HN  THR P 215     -21.218 -98.789 142.485  0.00 97.00      PROA   
ATOM   3363  CA  THR P 215     -20.097-100.457 142.924  0.00 97.00      PROA   
ATOM   3364  HA  THR P 215     -20.201-101.397 142.400  0.00 97.00      PROA   
ATOM   3365  CB  THR P 215     -18.925 -99.675 142.333  0.00 97.00      PROA   
ATOM   3366  HB  THR P 215     -17.940-100.097 142.644  0.00 97.00      PROA   
ATOM   3367  OG1 THR P 215     -18.987 -98.305 142.719  0.00 97.00      PROA   
ATOM   3368  HG1 THR P 215     -18.880 -98.291 143.672  0.00 97.00      PROA   
ATOM   3369  CG2 THR P 215     -18.990 -99.722 140.798  0.00 97.00      PROA   
ATOM   3370 HG21 THR P 215     -19.969 -99.349 140.432  0.00 97.00      PROA   
ATOM   3371 HG22 THR P 215     -18.834-100.756 140.431  0.00 97.00      PROA   
ATOM   3372 HG23 THR P 215     -18.192 -99.074 140.372  0.00 97.00      PROA   
ATOM   3373  C   THR P 215     -19.743-100.773 144.364  0.00 97.00      PROA   
ATOM   3374  O   THR P 215     -19.857 -99.926 145.247  0.00 97.00      PROA   
ATOM   3375  N   LEU P 216     -19.224-101.997 144.610  0.00 97.00      PROA   
ATOM   3376  HN  LEU P 216     -19.239-102.712 143.914  0.00 97.00      PROA   
ATOM   3377  CA  LEU P 216     -18.488-102.320 145.816  0.00 97.00      PROA   
ATOM   3378  HA  LEU P 216     -18.801-101.659 146.610  0.00 97.00      PROA   
ATOM   3379  CB  LEU P 216     -18.723-103.782 146.266  0.00 97.00      PROA   
ATOM   3380  HB1 LEU P 216     -18.105-104.022 147.157  0.00 97.00      PROA   
ATOM   3381  HB2 LEU P 216     -18.418-104.467 145.447  0.00 97.00      PROA   
ATOM   3382  CG  LEU P 216     -20.197-104.086 146.633  0.00 97.00      PROA   
ATOM   3383  HG  LEU P 216     -20.831-103.908 145.733  0.00 97.00      PROA   
ATOM   3384  CD1 LEU P 216     -20.373-105.561 147.031  0.00 97.00      PROA   
ATOM   3385 HD11 LEU P 216     -19.774-105.788 147.938  0.00 97.00      PROA   
ATOM   3386 HD12 LEU P 216     -20.039-106.224 146.207  0.00 97.00      PROA   
ATOM   3387 HD13 LEU P 216     -21.440-105.774 147.251  0.00 97.00      PROA   
ATOM   3388  CD2 LEU P 216     -20.713-103.174 147.762  0.00 97.00      PROA   
ATOM   3389 HD21 LEU P 216     -20.710-102.109 147.451  0.00 97.00      PROA   
ATOM   3390 HD22 LEU P 216     -20.081-103.290 148.667  0.00 97.00      PROA   
ATOM   3391 HD23 LEU P 216     -21.752-103.452 148.025  0.00 97.00      PROA   
ATOM   3392  C   LEU P 216     -17.018-102.027 145.575  0.00 97.00      PROA   
ATOM   3393  O   LEU P 216     -16.644-101.581 144.493  0.00 97.00      PROA   
ATOM   3394  N   ARG P 217     -16.143-102.221 146.596  0.00 97.00      PROA   
ATOM   3395  HN  ARG P 217     -16.464-102.556 147.478  0.00 97.00      PROA   
ATOM   3396  CA  ARG P 217     -14.714-101.954 146.488  0.00 97.00      PROA   
ATOM   3397  HA  ARG P 217     -14.603-100.989 146.010  0.00 97.00      PROA   
ATOM   3398  CB  ARG P 217     -13.992-101.878 147.860  0.00 97.00      PROA   
ATOM   3399  HB1 ARG P 217     -12.895-101.778 147.684  0.00 97.00      PROA   
ATOM   3400  HB2 ARG P 217     -14.163-102.829 148.410  0.00 97.00      PROA   
ATOM   3401  CG  ARG P 217     -14.396-100.690 148.753  0.00 97.00      PROA   
ATOM   3402  HG1 ARG P 217     -15.487-100.731 148.963  0.00 97.00      PROA   
ATOM   3403  HG2 ARG P 217     -14.191 -99.744 148.204  0.00 97.00      PROA   
ATOM   3404  CD  ARG P 217     -13.628-100.702 150.085  0.00 97.00      PROA   
ATOM   3405  HD1 ARG P 217     -12.527-100.737 149.927  0.00 97.00      PROA   
ATOM   3406  HD2 ARG P 217     -13.920-101.595 150.680  0.00 97.00      PROA   
ATOM   3407  NE  ARG P 217     -14.002 -99.492 150.885  0.00 97.00      PROA   
ATOM   3408  HE  ARG P 217     -14.721 -99.568 151.569  0.00 97.00      PROA   
ATOM   3409  CZ  ARG P 217     -13.390 -98.293 150.781  0.00 97.00      PROA   
ATOM   3410  NH1 ARG P 217     -12.424 -98.047 149.883  0.00 97.00      PROA   
ATOM   3411 HH11 ARG P 217     -12.189 -98.760 149.232  0.00 97.00      PROA   
ATOM   3412 HH12 ARG P 217     -12.010 -97.141 149.851  0.00 97.00      PROA   
ATOM   3413  NH2 ARG P 217     -13.758 -97.303 151.615  0.00 97.00      PROA   
ATOM   3414 HH21 ARG P 217     -14.471 -97.475 152.288  0.00 97.00      PROA   
ATOM   3415 HH22 ARG P 217     -13.288 -96.426 151.563  0.00 97.00      PROA   
ATOM   3416  C   ARG P 217     -13.964-102.951 145.614  0.00 97.00      PROA   
ATOM   3417  O   ARG P 217     -13.232-103.812 146.100  0.00 97.00      PROA   
ATOM   3418  N   GLY P 218     -14.129-102.817 144.278  0.00 97.00      PROA   
ATOM   3419  HN  GLY P 218     -14.833-102.181 143.965  0.00 97.00      PROA   
ATOM   3420  CA  GLY P 218     -13.362-103.476 143.239  0.00 97.00      PROA   
ATOM   3421  HA1 GLY P 218     -13.722-103.090 142.297  0.00 97.00      PROA   
ATOM   3422  HA2 GLY P 218     -13.505-104.542 143.346  0.00 97.00      PROA   
ATOM   3423  C   GLY P 218     -11.886-103.193 143.275  0.00 97.00      PROA   
ATOM   3424  O   GLY P 218     -11.431-102.239 143.904  0.00 97.00      PROA   
ATOM   3425  N   ARG P 219     -11.124-104.024 142.532  0.00 97.00      PROA   
ATOM   3426  HN  ARG P 219     -11.547-104.773 142.027  0.00 97.00      PROA   
ATOM   3427  CA  ARG P 219      -9.692-103.931 142.382  0.00 97.00      PROA   
ATOM   3428  HA  ARG P 219      -9.494-103.058 141.777  0.00 97.00      PROA   
ATOM   3429  CB  ARG P 219      -8.879-103.829 143.723  0.00 97.00      PROA   
ATOM   3430  HB1 ARG P 219      -9.100-102.833 144.166  0.00 97.00      PROA   
ATOM   3431  HB2 ARG P 219      -7.791-103.819 143.514  0.00 97.00      PROA   
ATOM   3432  CG  ARG P 219      -9.223-104.874 144.811  0.00 97.00      PROA   
ATOM   3433  HG1 ARG P 219      -9.093-105.904 144.415  0.00 97.00      PROA   
ATOM   3434  HG2 ARG P 219     -10.294-104.755 145.081  0.00 97.00      PROA   
ATOM   3435  CD  ARG P 219      -8.420-104.743 146.116  0.00 97.00      PROA   
ATOM   3436  HD1 ARG P 219      -8.878-105.389 146.901  0.00 97.00      PROA   
ATOM   3437  HD2 ARG P 219      -8.389-103.689 146.464  0.00 97.00      PROA   
ATOM   3438  NE  ARG P 219      -7.033-105.223 145.822  0.00 97.00      PROA   
ATOM   3439  HE  ARG P 219      -6.776-105.411 144.873  0.00 97.00      PROA   
ATOM   3440  CZ  ARG P 219      -6.211-105.781 146.728  0.00 97.00      PROA   
ATOM   3441  NH1 ARG P 219      -6.299-105.452 148.015  0.00 97.00      PROA   
ATOM   3442 HH11 ARG P 219      -6.865-104.656 148.189  0.00 97.00      PROA   
ATOM   3443 HH12 ARG P 219      -5.558-105.735 148.617  0.00 97.00      PROA   
ATOM   3444  NH2 ARG P 219      -5.275-106.650 146.314  0.00 97.00      PROA   
ATOM   3445 HH21 ARG P 219      -4.855-107.270 146.966  0.00 97.00      PROA   
ATOM   3446 HH22 ARG P 219      -5.246-106.875 145.335  0.00 97.00      PROA   
ATOM   3447  C   ARG P 219      -9.337-105.138 141.545  0.00 97.00      PROA   
ATOM   3448  O   ARG P 219     -10.045-105.477 140.599  0.00 97.00      PROA   
ATOM   3449  N   ASP P 220      -8.245-105.838 141.893  0.00 97.00      PROA   
ATOM   3450  HN  ASP P 220      -7.611-105.477 142.577  0.00 97.00      PROA   
ATOM   3451  CA  ASP P 220      -7.872-107.172 141.490  0.00 97.00      PROA   
ATOM   3452  HA  ASP P 220      -8.084-107.302 140.437  0.00 97.00      PROA   
ATOM   3453  CB  ASP P 220      -6.336-107.360 141.732  0.00 97.00      PROA   
ATOM   3454  HB1 ASP P 220      -5.804-106.744 140.973  0.00 97.00      PROA   
ATOM   3455  HB2 ASP P 220      -6.019-108.409 141.585  0.00 97.00      PROA   
ATOM   3456  CG  ASP P 220      -5.836-106.845 143.090  0.00 97.00      PROA   
ATOM   3457  OD1 ASP P 220      -5.182-107.636 143.813  0.00 97.00      PROA   
ATOM   3458  OD2 ASP P 220      -6.025-105.638 143.385  0.00 97.00      PROA   
ATOM   3459  C   ASP P 220      -8.707-108.187 142.283  0.00 97.00      PROA   
ATOM   3460  O   ASP P 220      -8.194-109.039 143.006  0.00 97.00      PROA   
ATOM   3461  N   THR P 221     -10.055-108.099 142.181  0.00 97.00      PROA   
ATOM   3462  HN  THR P 221     -10.472-107.402 141.598  0.00 97.00      PROA   
ATOM   3463  CA  THR P 221     -10.966-108.835 143.043  0.00 97.00      PROA   
ATOM   3464  HA  THR P 221     -10.490-108.842 144.013  0.00 97.00      PROA   
ATOM   3465  CB  THR P 221     -12.303-108.128 143.280  0.00 97.00      PROA   
ATOM   3466  HB  THR P 221     -13.112-108.833 143.583  0.00 97.00      PROA   
ATOM   3467  OG1 THR P 221     -12.714-107.389 142.138  0.00 97.00      PROA   
ATOM   3468  HG1 THR P 221     -12.960-108.048 141.481  0.00 97.00      PROA   
ATOM   3469  CG2 THR P 221     -12.113-107.104 144.410  0.00 97.00      PROA   
ATOM   3470 HG21 THR P 221     -11.361-106.351 144.103  0.00 97.00      PROA   
ATOM   3471 HG22 THR P 221     -11.764-107.595 145.341  0.00 97.00      PROA   
ATOM   3472 HG23 THR P 221     -13.067-106.574 144.616  0.00 97.00      PROA   
ATOM   3473  C   THR P 221     -11.173-110.308 142.709  0.00 97.00      PROA   
ATOM   3474  O   THR P 221     -11.305-110.724 141.560  0.00 97.00      PROA   
ATOM   3475  N   SER P 222     -11.217-111.135 143.779  0.00 97.00      PROA   
ATOM   3476  HN  SER P 222     -11.010-110.775 144.686  0.00 97.00      PROA   
ATOM   3477  CA  SER P 222     -11.481-112.560 143.754  0.00 97.00      PROA   
ATOM   3478  HA  SER P 222     -10.973-112.982 142.897  0.00 97.00      PROA   
ATOM   3479  CB  SER P 222     -10.968-113.234 145.051  0.00 97.00      PROA   
ATOM   3480  HB1 SER P 222     -10.998-114.342 144.975  0.00 97.00      PROA   
ATOM   3481  HB2 SER P 222     -11.603-112.922 145.910  0.00 97.00      PROA   
ATOM   3482  OG  SER P 222      -9.635-112.815 145.337  0.00 97.00      PROA   
ATOM   3483  HG1 SER P 222      -9.146-112.824 144.510  0.00 97.00      PROA   
ATOM   3484  C   SER P 222     -12.971-112.840 143.623  0.00 97.00      PROA   
ATOM   3485  O   SER P 222     -13.792-111.928 143.649  0.00 97.00      PROA   
ATOM   3486  N   SER P 223     -13.350-114.134 143.464  0.00 97.00      PROA   
ATOM   3487  HN  SER P 223     -12.670-114.863 143.397  0.00 97.00      PROA   
ATOM   3488  CA  SER P 223     -14.696-114.610 143.188  0.00 97.00      PROA   
ATOM   3489  HA  SER P 223     -14.992-114.218 142.231  0.00 97.00      PROA   
ATOM   3490  CB  SER P 223     -14.705-116.154 143.119  0.00 97.00      PROA   
ATOM   3491  HB1 SER P 223     -15.680-116.529 142.740  0.00 97.00      PROA   
ATOM   3492  HB2 SER P 223     -14.529-116.585 144.129  0.00 97.00      PROA   
ATOM   3493  OG  SER P 223     -13.666-116.618 142.262  0.00 97.00      PROA   
ATOM   3494  HG1 SER P 223     -13.928-116.394 141.364  0.00 97.00      PROA   
ATOM   3495  C   SER P 223     -15.777-114.205 144.168  0.00 97.00      PROA   
ATOM   3496  O   SER P 223     -16.895-113.902 143.755  0.00 97.00      PROA   
ATOM   3497  N   GLU P 224     -15.471-114.199 145.482  0.00 97.00      PROA   
ATOM   3498  HN  GLU P 224     -14.540-114.373 145.784  0.00 97.00      PROA   
ATOM   3499  CA  GLU P 224     -16.449-114.001 146.529  0.00 97.00      PROA   
ATOM   3500  HA  GLU P 224     -17.404-113.732 146.095  0.00 97.00      PROA   
ATOM   3501  CB  GLU P 224     -16.673-115.269 147.401  0.00 97.00      PROA   
ATOM   3502  HB1 GLU P 224     -17.236-114.964 148.313  0.00 97.00      PROA   
ATOM   3503  HB2 GLU P 224     -15.698-115.676 147.746  0.00 97.00      PROA   
ATOM   3504  CG  GLU P 224     -17.482-116.386 146.704  0.00 97.00      PROA   
ATOM   3505  HG1 GLU P 224     -16.822-117.072 146.135  0.00 97.00      PROA   
ATOM   3506  HG2 GLU P 224     -18.228-115.948 146.006  0.00 97.00      PROA   
ATOM   3507  CD  GLU P 224     -18.261-117.174 147.751  0.00 97.00      PROA   
ATOM   3508  OE1 GLU P 224     -19.141-116.548 148.394  0.00 97.00      PROA   
ATOM   3509  OE2 GLU P 224     -17.979-118.384 147.935  0.00 97.00      PROA   
ATOM   3510  C   GLU P 224     -16.050-112.855 147.432  0.00 97.00      PROA   
ATOM   3511  O   GLU P 224     -14.911-112.390 147.440  0.00 97.00      PROA   
ATOM   3512  N   TYR P 225     -17.032-112.390 148.236  0.00 97.00      PROA   
ATOM   3513  HN  TYR P 225     -17.935-112.810 148.203  0.00 97.00      PROA   
ATOM   3514  CA  TYR P 225     -16.876-111.398 149.274  0.00 97.00      PROA   
ATOM   3515  HA  TYR P 225     -15.824-111.222 149.455  0.00 97.00      PROA   
ATOM   3516  CB  TYR P 225     -17.606-110.057 148.923  0.00 97.00      PROA   
ATOM   3517  HB1 TYR P 225     -17.256-109.710 147.926  0.00 97.00      PROA   
ATOM   3518  HB2 TYR P 225     -17.329-109.280 149.668  0.00 97.00      PROA   
ATOM   3519  CG  TYR P 225     -19.121-110.161 148.876  0.00 97.00      PROA   
ATOM   3520  CD1 TYR P 225     -19.908-109.678 149.940  0.00 97.00      PROA   
ATOM   3521  HD1 TYR P 225     -19.431-109.233 150.801  0.00 97.00      PROA   
ATOM   3522  CE1 TYR P 225     -21.304-109.791 149.906  0.00 97.00      PROA   
ATOM   3523  HE1 TYR P 225     -21.894-109.425 150.733  0.00 97.00      PROA   
ATOM   3524  CZ  TYR P 225     -21.930-110.401 148.813  0.00 97.00      PROA   
ATOM   3525  OH  TYR P 225     -23.332-110.564 148.793  0.00 97.00      PROA   
ATOM   3526  HH  TYR P 225     -23.698-110.085 149.540  0.00 97.00      PROA   
ATOM   3527  CD2 TYR P 225     -19.769-110.728 147.763  0.00 97.00      PROA   
ATOM   3528  HD2 TYR P 225     -19.188-111.091 146.928  0.00 97.00      PROA   
ATOM   3529  CE2 TYR P 225     -21.163-110.861 147.738  0.00 97.00      PROA   
ATOM   3530  HE2 TYR P 225     -21.646-111.332 146.895  0.00 97.00      PROA   
ATOM   3531  C   TYR P 225     -17.478-112.087 150.486  0.00 97.00      PROA   
ATOM   3532  O   TYR P 225     -18.218-113.057 150.330  0.00 97.00      PROA   
ATOM   3533  N   GLN P 226     -17.181-111.630 151.730  0.00 97.00      PROA   
ATOM   3534  HN  GLN P 226     -16.568-110.859 151.883  0.00 97.00      PROA   
ATOM   3535  CA  GLN P 226     -17.794-112.228 152.906  0.00 97.00      PROA   
ATOM   3536  HA  GLN P 226     -18.679-112.743 152.571  0.00 97.00      PROA   
ATOM   3537  CB  GLN P 226     -16.907-113.272 153.651  0.00 97.00      PROA   
ATOM   3538  HB1 GLN P 226     -17.177-113.317 154.730  0.00 97.00      PROA   
ATOM   3539  HB2 GLN P 226     -15.845-112.944 153.599  0.00 97.00      PROA   
ATOM   3540  CG  GLN P 226     -17.031-114.715 153.104  0.00 97.00      PROA   
ATOM   3541  HG1 GLN P 226     -16.474-115.423 153.752  0.00 97.00      PROA   
ATOM   3542  HG2 GLN P 226     -16.605-114.754 152.079  0.00 97.00      PROA   
ATOM   3543  CD  GLN P 226     -18.502-115.153 153.066  0.00 97.00      PROA   
ATOM   3544  OE1 GLN P 226     -19.300-114.778 153.934  0.00 97.00      PROA   
ATOM   3545  NE2 GLN P 226     -18.880-115.928 152.012  0.00 97.00      PROA   
ATOM   3546 HE21 GLN P 226     -19.861-116.012 151.837  0.00 97.00      PROA   
ATOM   3547 HE22 GLN P 226     -18.232-116.171 151.295  0.00 97.00      PROA   
ATOM   3548  C   GLN P 226     -18.390-111.217 153.843  0.00 97.00      PROA   
ATOM   3549  O   GLN P 226     -18.025-110.044 153.857  0.00 97.00      PROA   
ATOM   3550  N   ILE P 227     -19.400-111.686 154.617  0.00 97.00      PROA   
ATOM   3551  HN  ILE P 227     -19.618-112.661 154.609  0.00 97.00      PROA   
ATOM   3552  CA  ILE P 227     -20.328-110.833 155.326  0.00 97.00      PROA   
ATOM   3553  HA  ILE P 227     -20.023-109.804 155.201  0.00 97.00      PROA   
ATOM   3554  CB  ILE P 227     -21.770-110.966 154.828  0.00 97.00      PROA   
ATOM   3555  HB  ILE P 227     -22.286-111.820 155.326  0.00 97.00      PROA   
ATOM   3556  CG2 ILE P 227     -22.501-109.654 155.188  0.00 97.00      PROA   
ATOM   3557 HG21 ILE P 227     -22.040-108.796 154.655  0.00 97.00      PROA   
ATOM   3558 HG22 ILE P 227     -22.461-109.454 156.276  0.00 97.00      PROA   
ATOM   3559 HG23 ILE P 227     -23.566-109.704 154.888  0.00 97.00      PROA   
ATOM   3560  CG1 ILE P 227     -21.839-111.251 153.302  0.00 97.00      PROA   
ATOM   3561 HG11 ILE P 227     -21.317-112.205 153.066  0.00 97.00      PROA   
ATOM   3562 HG12 ILE P 227     -21.316-110.431 152.764  0.00 97.00      PROA   
ATOM   3563  CD  ILE P 227     -23.272-111.386 152.771  0.00 97.00      PROA   
ATOM   3564  HD1 ILE P 227     -23.801-110.410 152.796  0.00 97.00      PROA   
ATOM   3565  HD2 ILE P 227     -23.844-112.112 153.388  0.00 97.00      PROA   
ATOM   3566  HD3 ILE P 227     -23.263-111.749 151.721  0.00 97.00      PROA   
ATOM   3567  C   ILE P 227     -20.244-111.178 156.797  0.00 97.00      PROA   
ATOM   3568  O   ILE P 227     -20.368-112.332 157.195  0.00 97.00      PROA   
ATOM   3569  N   LEU P 228     -20.012-110.161 157.654  0.00 97.00      PROA   
ATOM   3570  HN  LEU P 228     -19.929-109.227 157.316  0.00 97.00      PROA   
ATOM   3571  CA  LEU P 228     -19.652-110.350 159.046  0.00 97.00      PROA   
ATOM   3572  HA  LEU P 228     -19.246-111.343 159.188  0.00 97.00      PROA   
ATOM   3573  CB  LEU P 228     -18.574-109.312 159.463  0.00 97.00      PROA   
ATOM   3574  HB1 LEU P 228     -18.393-109.411 160.557  0.00 97.00      PROA   
ATOM   3575  HB2 LEU P 228     -18.945-108.282 159.273  0.00 97.00      PROA   
ATOM   3576  CG  LEU P 228     -17.187-109.473 158.774  0.00 97.00      PROA   
ATOM   3577  HG  LEU P 228     -16.922-110.557 158.795  0.00 97.00      PROA   
ATOM   3578  CD1 LEU P 228     -17.125-108.996 157.307  0.00 97.00      PROA   
ATOM   3579 HD11 LEU P 228     -17.489-107.950 157.228  0.00 97.00      PROA   
ATOM   3580 HD12 LEU P 228     -17.728-109.641 156.640  0.00 97.00      PROA   
ATOM   3581 HD13 LEU P 228     -16.077-109.029 156.940  0.00 97.00      PROA   
ATOM   3582  CD2 LEU P 228     -16.106-108.724 159.575  0.00 97.00      PROA   
ATOM   3583 HD21 LEU P 228     -16.074-109.086 160.623  0.00 97.00      PROA   
ATOM   3584 HD22 LEU P 228     -16.323-107.635 159.578  0.00 97.00      PROA   
ATOM   3585 HD23 LEU P 228     -15.107-108.883 159.114  0.00 97.00      PROA   
ATOM   3586  C   LEU P 228     -20.876-110.233 159.942  0.00 97.00      PROA   
ATOM   3587  O   LEU P 228     -20.761-110.203 161.165  0.00 97.00      PROA   
ATOM   3588  N   THR P 229     -22.065-110.185 159.303  0.00 97.00      PROA   
ATOM   3589  HN  THR P 229     -22.029-110.299 158.315  0.00 97.00      PROA   
ATOM   3590  CA  THR P 229     -23.395-109.942 159.835  0.00 97.00      PROA   
ATOM   3591  HA  THR P 229     -23.847-110.889 160.088  0.00 97.00      PROA   
ATOM   3592  CB  THR P 229     -23.508-108.955 161.017  0.00 97.00      PROA   
ATOM   3593  HB  THR P 229     -22.800-108.112 160.853  0.00 97.00      PROA   
ATOM   3594  OG1 THR P 229     -23.173-109.610 162.231  0.00 97.00      PROA   
ATOM   3595  HG1 THR P 229     -22.278-109.936 162.102  0.00 97.00      PROA   
ATOM   3596  CG2 THR P 229     -24.919-108.363 161.247  0.00 97.00      PROA   
ATOM   3597 HG21 THR P 229     -25.663-109.156 161.449  0.00 97.00      PROA   
ATOM   3598 HG22 THR P 229     -25.267-107.764 160.386  0.00 97.00      PROA   
ATOM   3599 HG23 THR P 229     -24.896-107.690 162.132  0.00 97.00      PROA   
ATOM   3600  C   THR P 229     -24.100-109.369 158.639  0.00 97.00      PROA   
ATOM   3601  O   THR P 229     -23.950-108.182 158.359  0.00 97.00      PROA   
ATOM   3602  N   ALA P 230     -24.856-110.178 157.853  0.00 97.00      PROA   
ATOM   3603  HN  ALA P 230     -24.908-111.167 157.981  0.00 97.00      PROA   
ATOM   3604  CA  ALA P 230     -25.690-109.631 156.796  0.00 97.00      PROA   
ATOM   3605  HA  ALA P 230     -25.078-108.951 156.225  0.00 97.00      PROA   
ATOM   3606  CB  ALA P 230     -26.232-110.706 155.836  0.00 97.00      PROA   
ATOM   3607  HB1 ALA P 230     -26.881-111.428 156.376  0.00 97.00      PROA   
ATOM   3608  HB2 ALA P 230     -25.383-111.261 155.380  0.00 97.00      PROA   
ATOM   3609  HB3 ALA P 230     -26.810-110.239 155.012  0.00 97.00      PROA   
ATOM   3610  C   ALA P 230     -26.834-108.828 157.374  0.00 97.00      PROA   
ATOM   3611  O   ALA P 230     -27.384-109.197 158.397  0.00 97.00      PROA   
ATOM   3612  N   ARG P 231     -27.194-107.690 156.750  0.00 97.00      PROA   
ATOM   3613  HN  ARG P 231     -26.703-107.414 155.923  0.00 97.00      PROA   
ATOM   3614  CA  ARG P 231     -28.032-106.679 157.356  0.00 97.00      PROA   
ATOM   3615  HA  ARG P 231     -28.395-107.028 158.311  0.00 97.00      PROA   
ATOM   3616  CB  ARG P 231     -27.218-105.385 157.613  0.00 97.00      PROA   
ATOM   3617  HB1 ARG P 231     -27.909-104.574 157.908  0.00 97.00      PROA   
ATOM   3618  HB2 ARG P 231     -26.712-105.061 156.679  0.00 97.00      PROA   
ATOM   3619  CG  ARG P 231     -26.165-105.557 158.727  0.00 97.00      PROA   
ATOM   3620  HG1 ARG P 231     -25.280-106.056 158.279  0.00 97.00      PROA   
ATOM   3621  HG2 ARG P 231     -26.575-106.250 159.491  0.00 97.00      PROA   
ATOM   3622  CD  ARG P 231     -25.683-104.255 159.411  0.00 97.00      PROA   
ATOM   3623  HD1 ARG P 231     -25.235-103.591 158.639  0.00 97.00      PROA   
ATOM   3624  HD2 ARG P 231     -24.927-104.466 160.194  0.00 97.00      PROA   
ATOM   3625  NE  ARG P 231     -26.815-103.490 160.025  0.00 97.00      PROA   
ATOM   3626  HE  ARG P 231     -27.096-102.669 159.524  0.00 97.00      PROA   
ATOM   3627  CZ  ARG P 231     -27.840-104.092 160.651  0.00 97.00      PROA   
ATOM   3628  NH1 ARG P 231     -27.669-105.045 161.564  0.00 97.00      PROA   
ATOM   3629 HH11 ARG P 231     -26.749-105.305 161.820  0.00 97.00      PROA   
ATOM   3630 HH12 ARG P 231     -28.502-105.496 161.895  0.00 97.00      PROA   
ATOM   3631  NH2 ARG P 231     -29.094-103.793 160.279  0.00 97.00      PROA   
ATOM   3632 HH21 ARG P 231     -29.176-103.195 159.478  0.00 97.00      PROA   
ATOM   3633 HH22 ARG P 231     -29.772-104.512 160.424  0.00 97.00      PROA   
ATOM   3634  C   ARG P 231     -29.262-106.322 156.553  0.00 97.00      PROA   
ATOM   3635  O   ARG P 231     -29.374-106.579 155.364  0.00 97.00      PROA   
ATOM   3636  N   ARG P 232     -30.232-105.662 157.212  0.00 97.00      PROA   
ATOM   3637  HN  ARG P 232     -30.202-105.619 158.212  0.00 97.00      PROA   
ATOM   3638  CA  ARG P 232     -31.377-105.010 156.605  0.00 97.00      PROA   
ATOM   3639  HA  ARG P 232     -32.017-105.783 156.207  0.00 97.00      PROA   
ATOM   3640  CB  ARG P 232     -32.117-104.230 157.717  0.00 97.00      PROA   
ATOM   3641  HB1 ARG P 232     -32.585-103.299 157.336  0.00 97.00      PROA   
ATOM   3642  HB2 ARG P 232     -31.351-103.908 158.460  0.00 97.00      PROA   
ATOM   3643  CG  ARG P 232     -33.164-105.095 158.441  0.00 97.00      PROA   
ATOM   3644  HG1 ARG P 232     -33.209-104.804 159.516  0.00 97.00      PROA   
ATOM   3645  HG2 ARG P 232     -32.816-106.147 158.417  0.00 97.00      PROA   
ATOM   3646  CD  ARG P 232     -34.556-104.990 157.809  0.00 97.00      PROA   
ATOM   3647  HD1 ARG P 232     -35.263-105.733 158.229  0.00 97.00      PROA   
ATOM   3648  HD2 ARG P 232     -34.497-105.121 156.705  0.00 97.00      PROA   
ATOM   3649  NE  ARG P 232     -35.044-103.631 158.200  0.00 97.00      PROA   
ATOM   3650  HE  ARG P 232     -34.852-103.348 159.136  0.00 97.00      PROA   
ATOM   3651  CZ  ARG P 232     -35.355-102.641 157.340  0.00 97.00      PROA   
ATOM   3652  NH1 ARG P 232     -35.594-102.852 156.039  0.00 97.00      PROA   
ATOM   3653 HH11 ARG P 232     -35.505-103.775 155.678  0.00 97.00      PROA   
ATOM   3654 HH12 ARG P 232     -35.796-102.075 155.448  0.00 97.00      PROA   
ATOM   3655  NH2 ARG P 232     -35.388-101.382 157.816  0.00 97.00      PROA   
ATOM   3656 HH21 ARG P 232     -35.094-101.221 158.755  0.00 97.00      PROA   
ATOM   3657 HH22 ARG P 232     -35.542-100.632 157.180  0.00 97.00      PROA   
ATOM   3658  C   ARG P 232     -31.078-104.073 155.442  0.00 97.00      PROA   
ATOM   3659  O   ARG P 232     -31.775-104.078 154.433  0.00 97.00      PROA   
ATOM   3660  N   GLU P 233     -30.013-103.268 155.554  0.00 97.00      PROA   
ATOM   3661  HN  GLU P 233     -29.564-103.177 156.444  0.00 97.00      PROA   
ATOM   3662  CA  GLU P 233     -29.483-102.380 154.550  0.00 97.00      PROA   
ATOM   3663  HA  GLU P 233     -30.320-101.891 154.072  0.00 97.00      PROA   
ATOM   3664  CB  GLU P 233     -28.631-101.273 155.235  0.00 97.00      PROA   
ATOM   3665  HB1 GLU P 233     -29.321-100.546 155.720  0.00 97.00      PROA   
ATOM   3666  HB2 GLU P 233     -28.075-100.716 154.449  0.00 97.00      PROA   
ATOM   3667  CG  GLU P 233     -27.614-101.787 156.288  0.00 97.00      PROA   
ATOM   3668  HG1 GLU P 233     -26.737-101.104 156.288  0.00 97.00      PROA   
ATOM   3669  HG2 GLU P 233     -27.253-102.798 156.013  0.00 97.00      PROA   
ATOM   3670  CD  GLU P 233     -28.151-101.813 157.724  0.00 97.00      PROA   
ATOM   3671  OE1 GLU P 233     -29.228-102.406 157.968  0.00 97.00      PROA   
ATOM   3672  OE2 GLU P 233     -27.460-101.257 158.618  0.00 97.00      PROA   
ATOM   3673  C   GLU P 233     -28.744-103.087 153.417  0.00 97.00      PROA   
ATOM   3674  O   GLU P 233     -28.547-102.509 152.348  0.00 97.00      PROA   
ATOM   3675  N   ASP P 234     -28.379-104.380 153.594  0.00 97.00      PROA   
ATOM   3676  HN  ASP P 234     -28.447-104.810 154.491  0.00 97.00      PROA   
ATOM   3677  CA  ASP P 234     -27.842-105.237 152.551  0.00 97.00      PROA   
ATOM   3678  HA  ASP P 234     -27.121-104.668 151.980  0.00 97.00      PROA   
ATOM   3679  CB  ASP P 234     -27.138-106.506 153.124  0.00 97.00      PROA   
ATOM   3680  HB1 ASP P 234     -26.697-107.104 152.303  0.00 97.00      PROA   
ATOM   3681  HB2 ASP P 234     -27.876-107.153 153.639  0.00 97.00      PROA   
ATOM   3682  CG  ASP P 234     -25.998-106.231 154.107  0.00 97.00      PROA   
ATOM   3683  OD1 ASP P 234     -25.634-105.055 154.359  0.00 97.00      PROA   
ATOM   3684  OD2 ASP P 234     -25.454-107.249 154.611  0.00 97.00      PROA   
ATOM   3685  C   ASP P 234     -28.940-105.732 151.605  0.00 97.00      PROA   
ATOM   3686  O   ASP P 234     -28.652-106.268 150.538  0.00 97.00      PROA   
ATOM   3687  N   SER P 235     -30.238-105.587 151.976  0.00 97.00      PROA   
ATOM   3688  HN  SER P 235     -30.443-105.122 152.834  0.00 97.00      PROA   
ATOM   3689  CA  SER P 235     -31.372-106.132 151.231  0.00 97.00      PROA   
ATOM   3690  HA  SER P 235     -31.181-107.193 151.139  0.00 97.00      PROA   
ATOM   3691  CB  SER P 235     -32.743-105.963 151.964  0.00 97.00      PROA   
ATOM   3692  HB1 SER P 235     -32.619-106.288 153.018  0.00 97.00      PROA   
ATOM   3693  HB2 SER P 235     -33.508-106.613 151.491  0.00 97.00      PROA   
ATOM   3694  OG  SER P 235     -33.234-104.623 151.984  0.00 97.00      PROA   
ATOM   3695  HG1 SER P 235     -32.911-104.216 151.172  0.00 97.00      PROA   
ATOM   3696  C   SER P 235     -31.519-105.568 149.822  0.00 97.00      PROA   
ATOM   3697  O   SER P 235     -31.873-104.405 149.633  0.00 97.00      PROA   
ATOM   3698  N   GLY P 236     -31.273-106.380 148.771  0.00 97.00      PROA   
ATOM   3699  HN  GLY P 236     -30.958-107.320 148.879  0.00 97.00      PROA   
ATOM   3700  CA  GLY P 236     -31.428-105.836 147.438  0.00 97.00      PROA   
ATOM   3701  HA1 GLY P 236     -30.790-104.966 147.354  0.00 97.00      PROA   
ATOM   3702  HA2 GLY P 236     -32.477-105.625 147.280  0.00 97.00      PROA   
ATOM   3703  C   GLY P 236     -31.013-106.797 146.380  0.00 97.00      PROA   
ATOM   3704  O   GLY P 236     -31.232-107.998 146.480  0.00 97.00      PROA   
ATOM   3705  N   LEU P 237     -30.411-106.256 145.302  0.00 97.00      PROA   
ATOM   3706  HN  LEU P 237     -30.199-105.284 145.267  0.00 97.00      PROA   
ATOM   3707  CA  LEU P 237     -30.093-106.986 144.105  0.00 97.00      PROA   
ATOM   3708  HA  LEU P 237     -30.462-107.999 144.174  0.00 97.00      PROA   
ATOM   3709  CB  LEU P 237     -30.694-106.308 142.853  0.00 97.00      PROA   
ATOM   3710  HB1 LEU P 237     -30.419-106.910 141.967  0.00 97.00      PROA   
ATOM   3711  HB2 LEU P 237     -30.256-105.293 142.729  0.00 97.00      PROA   
ATOM   3712  CG  LEU P 237     -32.234-106.172 142.817  0.00 97.00      PROA   
ATOM   3713  HG  LEU P 237     -32.571-105.569 143.691  0.00 97.00      PROA   
ATOM   3714  CD1 LEU P 237     -32.651-105.427 141.535  0.00 97.00      PROA   
ATOM   3715 HD11 LEU P 237     -32.302-105.991 140.644  0.00 97.00      PROA   
ATOM   3716 HD12 LEU P 237     -32.187-104.420 141.505  0.00 97.00      PROA   
ATOM   3717 HD13 LEU P 237     -33.755-105.320 141.480  0.00 97.00      PROA   
ATOM   3718  CD2 LEU P 237     -32.923-107.544 142.881  0.00 97.00      PROA   
ATOM   3719 HD21 LEU P 237     -32.685-108.048 143.837  0.00 97.00      PROA   
ATOM   3720 HD22 LEU P 237     -32.573-108.184 142.043  0.00 97.00      PROA   
ATOM   3721 HD23 LEU P 237     -34.025-107.439 142.808  0.00 97.00      PROA   
ATOM   3722  C   LEU P 237     -28.589-107.055 143.975  0.00 97.00      PROA   
ATOM   3723  O   LEU P 237     -27.881-106.097 144.265  0.00 97.00      PROA   
ATOM   3724  N   TYR P 238     -28.077-108.243 143.585  0.00 97.00      PROA   
ATOM   3725  HN  TYR P 238     -28.695-109.005 143.398  0.00 97.00      PROA   
ATOM   3726  CA  TYR P 238     -26.668-108.570 143.535  0.00 97.00      PROA   
ATOM   3727  HA  TYR P 238     -26.079-107.673 143.669  0.00 97.00      PROA   
ATOM   3728  CB  TYR P 238     -26.285-109.638 144.595  0.00 97.00      PROA   
ATOM   3729  HB1 TYR P 238     -25.270-110.051 144.413  0.00 97.00      PROA   
ATOM   3730  HB2 TYR P 238     -27.014-110.479 144.572  0.00 97.00      PROA   
ATOM   3731  CG  TYR P 238     -26.304-109.034 145.970  0.00 97.00      PROA   
ATOM   3732  CD1 TYR P 238     -27.508-108.874 146.681  0.00 97.00      PROA   
ATOM   3733  HD1 TYR P 238     -28.441-109.177 146.229  0.00 97.00      PROA   
ATOM   3734  CE1 TYR P 238     -27.507-108.326 147.970  0.00 97.00      PROA   
ATOM   3735  HE1 TYR P 238     -28.437-108.205 148.507  0.00 97.00      PROA   
ATOM   3736  CZ  TYR P 238     -26.294-107.963 148.566  0.00 97.00      PROA   
ATOM   3737  OH  TYR P 238     -26.257-107.416 149.858  0.00 97.00      PROA   
ATOM   3738  HH  TYR P 238     -27.146-107.119 150.079  0.00 97.00      PROA   
ATOM   3739  CD2 TYR P 238     -25.096-108.661 146.583  0.00 97.00      PROA   
ATOM   3740  HD2 TYR P 238     -24.161-108.788 146.056  0.00 97.00      PROA   
ATOM   3741  CE2 TYR P 238     -25.091-108.133 147.877  0.00 97.00      PROA   
ATOM   3742  HE2 TYR P 238     -24.161-107.840 148.342  0.00 97.00      PROA   
ATOM   3743  C   TYR P 238     -26.312-109.149 142.191  0.00 97.00      PROA   
ATOM   3744  O   TYR P 238     -27.024-109.995 141.664  0.00 97.00      PROA   
ATOM   3745  N   TRP P 239     -25.165-108.734 141.607  0.00 97.00      PROA   
ATOM   3746  HN  TRP P 239     -24.603-108.015 142.006  0.00 97.00      PROA   
ATOM   3747  CA  TRP P 239     -24.693-109.339 140.379  0.00 97.00      PROA   
ATOM   3748  HA  TRP P 239     -25.042-110.364 140.339  0.00 97.00      PROA   
ATOM   3749  CB  TRP P 239     -25.201-108.616 139.097  0.00 97.00      PROA   
ATOM   3750  HB1 TRP P 239     -26.308-108.686 139.116  0.00 97.00      PROA   
ATOM   3751  HB2 TRP P 239     -24.874-109.172 138.193  0.00 97.00      PROA   
ATOM   3752  CG  TRP P 239     -24.855-107.167 138.936  0.00 97.00      PROA   
ATOM   3753  CD1 TRP P 239     -25.503-106.127 139.544  0.00 97.00      PROA   
ATOM   3754  HD1 TRP P 239     -26.300-106.249 140.257  0.00 97.00      PROA   
ATOM   3755  NE1 TRP P 239     -25.011-104.936 139.089  0.00 97.00      PROA   
ATOM   3756  HE1 TRP P 239     -25.363-104.052 139.312  0.00 97.00      PROA   
ATOM   3757  CE2 TRP P 239     -24.019-105.173 138.184  0.00 97.00      PROA   
ATOM   3758  CD2 TRP P 239     -23.887-106.576 138.054  0.00 97.00      PROA   
ATOM   3759  CE3 TRP P 239     -22.948-107.098 137.168  0.00 97.00      PROA   
ATOM   3760  HE3 TRP P 239     -22.831-108.164 137.042  0.00 97.00      PROA   
ATOM   3761  CZ3 TRP P 239     -22.133-106.210 136.462  0.00 97.00      PROA   
ATOM   3762  HZ3 TRP P 239     -21.364-106.593 135.810  0.00 97.00      PROA   
ATOM   3763  CZ2 TRP P 239     -23.221-104.292 137.470  0.00 97.00      PROA   
ATOM   3764  HZ2 TRP P 239     -23.314-103.225 137.597  0.00 97.00      PROA   
ATOM   3765  CH2 TRP P 239     -22.265-104.831 136.609  0.00 97.00      PROA   
ATOM   3766  HH2 TRP P 239     -21.596-104.174 136.071  0.00 97.00      PROA   
ATOM   3767  C   TRP P 239     -23.190-109.420 140.399  0.00 97.00      PROA   
ATOM   3768  O   TRP P 239     -22.513-108.719 141.147  0.00 97.00      PROA   
ATOM   3769  N   CYS P 240     -22.646-110.329 139.561  0.00 97.00      PROA   
ATOM   3770  HN  CYS P 240     -23.246-110.906 139.009  0.00 97.00      PROA   
ATOM   3771  CA  CYS P 240     -21.225-110.552 139.407  0.00 97.00      PROA   
ATOM   3772  HA  CYS P 240     -20.703-109.725 139.860  0.00 97.00      PROA   
ATOM   3773  CB  CYS P 240     -20.739-111.870 140.076  0.00 97.00      PROA   
ATOM   3774  HB1 CYS P 240     -20.836-111.718 141.173  0.00 97.00      PROA   
ATOM   3775  HB2 CYS P 240     -19.659-112.037 139.871  0.00 97.00      PROA   
ATOM   3776  SG  CYS P 240     -21.727-113.336 139.620  0.00 97.00      PROA   
ATOM   3777  C   CYS P 240     -20.851-110.535 137.940  0.00 97.00      PROA   
ATOM   3778  O   CYS P 240     -21.664-110.759 137.049  0.00 97.00      PROA   
ATOM   3779  N   GLU P 241     -19.575-110.223 137.649  0.00 97.00      PROA   
ATOM   3780  HN  GLU P 241     -18.928-110.007 138.374  0.00 97.00      PROA   
ATOM   3781  CA  GLU P 241     -19.093-110.047 136.299  0.00 97.00      PROA   
ATOM   3782  HA  GLU P 241     -19.867-110.306 135.590  0.00 97.00      PROA   
ATOM   3783  CB  GLU P 241     -18.743-108.563 136.058  0.00 97.00      PROA   
ATOM   3784  HB1 GLU P 241     -18.080-108.210 136.876  0.00 97.00      PROA   
ATOM   3785  HB2 GLU P 241     -19.711-108.021 136.164  0.00 97.00      PROA   
ATOM   3786  CG  GLU P 241     -18.082-108.232 134.707  0.00 97.00      PROA   
ATOM   3787  HG1 GLU P 241     -18.581-108.794 133.888  0.00 97.00      PROA   
ATOM   3788  HG2 GLU P 241     -17.004-108.495 134.723  0.00 97.00      PROA   
ATOM   3789  CD  GLU P 241     -18.211-106.754 134.368  0.00 97.00      PROA   
ATOM   3790  OE1 GLU P 241     -18.784-105.987 135.181  0.00 97.00      PROA   
ATOM   3791  OE2 GLU P 241     -17.773-106.384 133.248  0.00 97.00      PROA   
ATOM   3792  C   GLU P 241     -17.940-110.979 136.020  0.00 97.00      PROA   
ATOM   3793  O   GLU P 241     -17.122-111.259 136.894  0.00 97.00      PROA   
ATOM   3794  N   ALA P 242     -17.880-111.515 134.775  0.00 97.00      PROA   
ATOM   3795  HN  ALA P 242     -18.572-111.302 134.092  0.00 97.00      PROA   
ATOM   3796  CA  ALA P 242     -16.862-112.451 134.362  0.00 97.00      PROA   
ATOM   3797  HA  ALA P 242     -15.976-112.308 134.966  0.00 97.00      PROA   
ATOM   3798  CB  ALA P 242     -17.355-113.905 134.490  0.00 97.00      PROA   
ATOM   3799  HB1 ALA P 242     -18.258-114.066 133.862  0.00 97.00      PROA   
ATOM   3800  HB2 ALA P 242     -17.631-114.112 135.548  0.00 97.00      PROA   
ATOM   3801  HB3 ALA P 242     -16.569-114.627 134.189  0.00 97.00      PROA   
ATOM   3802  C   ALA P 242     -16.492-112.167 132.922  0.00 97.00      PROA   
ATOM   3803  O   ALA P 242     -17.338-111.818 132.102  0.00 97.00      PROA   
ATOM   3804  N   ALA P 243     -15.185-112.283 132.588  0.00 97.00      PROA   
ATOM   3805  HN  ALA P 243     -14.499-112.555 133.255  0.00 97.00      PROA   
ATOM   3806  CA  ALA P 243     -14.678-111.860 131.306  0.00 97.00      PROA   
ATOM   3807  HA  ALA P 243     -15.409-112.075 130.538  0.00 97.00      PROA   
ATOM   3808  CB  ALA P 243     -14.352-110.349 131.331  0.00 97.00      PROA   
ATOM   3809  HB1 ALA P 243     -13.597-110.126 132.116  0.00 97.00      PROA   
ATOM   3810  HB2 ALA P 243     -15.271-109.769 131.573  0.00 97.00      PROA   
ATOM   3811  HB3 ALA P 243     -13.966-109.993 130.354  0.00 97.00      PROA   
ATOM   3812  C   ALA P 243     -13.411-112.618 130.967  0.00 97.00      PROA   
ATOM   3813  O   ALA P 243     -12.780-113.243 131.816  0.00 97.00      PROA   
ATOM   3814  N   THR P 244     -13.013-112.570 129.674  0.00 97.00      PROA   
ATOM   3815  HN  THR P 244     -13.609-112.143 128.994  0.00 97.00      PROA   
ATOM   3816  CA  THR P 244     -11.674-112.865 129.192  0.00 97.00      PROA   
ATOM   3817  HA  THR P 244     -11.377-113.841 129.554  0.00 97.00      PROA   
ATOM   3818  CB  THR P 244     -11.604-112.839 127.674  0.00 97.00      PROA   
ATOM   3819  HB  THR P 244     -10.556-112.927 127.327  0.00 97.00      PROA   
ATOM   3820  OG1 THR P 244     -12.143-111.620 127.194  0.00 97.00      PROA   
ATOM   3821  HG1 THR P 244     -11.806-110.944 127.786  0.00 97.00      PROA   
ATOM   3822  CG2 THR P 244     -12.391-113.998 127.037  0.00 97.00      PROA   
ATOM   3823 HG21 THR P 244     -13.452-113.992 127.360  0.00 97.00      PROA   
ATOM   3824 HG22 THR P 244     -11.937-114.971 127.312  0.00 97.00      PROA   
ATOM   3825 HG23 THR P 244     -12.362-113.899 125.929  0.00 97.00      PROA   
ATOM   3826  C   THR P 244     -10.675-111.829 129.706  0.00 97.00      PROA   
ATOM   3827  O   THR P 244     -10.987-110.641 129.752  0.00 97.00      PROA   
ATOM   3828  N   GLU P 245      -9.437-112.261 130.043  0.00 97.00      PROA   
ATOM   3829  HN  GLU P 245      -9.205-113.223 129.918  0.00 97.00      PROA   
ATOM   3830  CA  GLU P 245      -8.333-111.495 130.613  0.00 97.00      PROA   
ATOM   3831  HA  GLU P 245      -8.620-111.123 131.587  0.00 97.00      PROA   
ATOM   3832  CB  GLU P 245      -7.176-112.533 130.700  0.00 97.00      PROA   
ATOM   3833  HB1 GLU P 245      -6.733-112.671 129.690  0.00 97.00      PROA   
ATOM   3834  HB2 GLU P 245      -7.672-113.498 130.967  0.00 97.00      PROA   
ATOM   3835  CG  GLU P 245      -6.031-112.271 131.702  0.00 97.00      PROA   
ATOM   3836  HG1 GLU P 245      -6.304-111.432 132.370  0.00 97.00      PROA   
ATOM   3837  HG2 GLU P 245      -5.111-111.992 131.146  0.00 97.00      PROA   
ATOM   3838  CD  GLU P 245      -5.676-113.482 132.579  0.00 97.00      PROA   
ATOM   3839  OE1 GLU P 245      -5.959-114.645 132.198  0.00 97.00      PROA   
ATOM   3840  OE2 GLU P 245      -5.093-113.239 133.665  0.00 97.00      PROA   
ATOM   3841  C   GLU P 245      -7.948-110.320 129.710  0.00 97.00      PROA   
ATOM   3842  O   GLU P 245      -7.769-109.179 130.132  0.00 97.00      PROA   
ATOM   3843  N   ASP P 246      -7.902-110.623 128.410  0.00 97.00      PROA   
ATOM   3844  HN  ASP P 246      -7.985-111.589 128.165  0.00 97.00      PROA   
ATOM   3845  CA  ASP P 246      -7.653-109.824 127.238  0.00 97.00      PROA   
ATOM   3846  HA  ASP P 246      -6.759-109.239 127.411  0.00 97.00      PROA   
ATOM   3847  CB  ASP P 246      -7.390-110.834 126.067  0.00 97.00      PROA   
ATOM   3848  HB1 ASP P 246      -6.338-111.194 126.132  0.00 97.00      PROA   
ATOM   3849  HB2 ASP P 246      -7.516-110.357 125.077  0.00 97.00      PROA   
ATOM   3850  CG  ASP P 246      -8.289-112.082 126.156  0.00 97.00      PROA   
ATOM   3851  OD1 ASP P 246      -8.041-112.966 127.022  0.00 97.00      PROA   
ATOM   3852  OD2 ASP P 246      -9.283-112.137 125.396  0.00 97.00      PROA   
ATOM   3853  C   ASP P 246      -8.770-108.828 126.881  0.00 97.00      PROA   
ATOM   3854  O   ASP P 246      -8.552-107.910 126.092  0.00 97.00      PROA   
ATOM   3855  N   GLY P 247      -9.992-108.951 127.457  0.00 97.00      PROA   
ATOM   3856  HN  GLY P 247     -10.120-109.638 128.169  0.00 97.00      PROA   
ATOM   3857  CA  GLY P 247     -11.098-108.013 127.232  0.00 97.00      PROA   
ATOM   3858  HA1 GLY P 247     -10.714-107.003 127.269  0.00 97.00      PROA   
ATOM   3859  HA2 GLY P 247     -11.832-108.195 128.003  0.00 97.00      PROA   
ATOM   3860  C   GLY P 247     -11.811-108.174 125.910  0.00 97.00      PROA   
ATOM   3861  O   GLY P 247     -12.575-107.307 125.484  0.00 97.00      PROA   
ATOM   3862  N   ASN P 248     -11.594-109.313 125.226  0.00 97.00      PROA   
ATOM   3863  HN  ASN P 248     -10.914-109.964 125.557  0.00 97.00      PROA   
ATOM   3864  CA  ASN P 248     -12.339-109.712 124.052  0.00 97.00      PROA   
ATOM   3865  HA  ASN P 248     -12.291-108.902 123.339  0.00 97.00      PROA   
ATOM   3866  CB  ASN P 248     -11.714-110.993 123.449  0.00 97.00      PROA   
ATOM   3867  HB1 ASN P 248     -12.406-111.502 122.747  0.00 97.00      PROA   
ATOM   3868  HB2 ASN P 248     -11.445-111.702 124.260  0.00 97.00      PROA   
ATOM   3869  CG  ASN P 248     -10.483-110.566 122.640  0.00 97.00      PROA   
ATOM   3870  OD1 ASN P 248     -10.531-109.569 121.911  0.00 97.00      PROA   
ATOM   3871  ND2 ASN P 248      -9.348-111.293 122.795  0.00 97.00      PROA   
ATOM   3872 HD21 ASN P 248      -8.530-110.993 122.311  0.00 97.00      PROA   
ATOM   3873 HD22 ASN P 248      -9.282-111.911 123.582  0.00 97.00      PROA   
ATOM   3874  C   ASN P 248     -13.815-109.923 124.328  0.00 97.00      PROA   
ATOM   3875  O   ASN P 248     -14.666-109.433 123.587  0.00 97.00      PROA   
ATOM   3876  N   VAL P 249     -14.140-110.627 125.431  0.00 97.00      PROA   
ATOM   3877  HN  VAL P 249     -13.416-111.007 126.004  0.00 97.00      PROA   
ATOM   3878  CA  VAL P 249     -15.489-110.993 125.800  0.00 97.00      PROA   
ATOM   3879  HA  VAL P 249     -16.199-110.437 125.205  0.00 97.00      PROA   
ATOM   3880  CB  VAL P 249     -15.746-112.487 125.626  0.00 97.00      PROA   
ATOM   3881  HB  VAL P 249     -15.105-113.070 126.324  0.00 97.00      PROA   
ATOM   3882  CG1 VAL P 249     -17.226-112.818 125.923  0.00 97.00      PROA   
ATOM   3883 HG11 VAL P 249     -17.894-112.232 125.256  0.00 97.00      PROA   
ATOM   3884 HG12 VAL P 249     -17.495-112.602 126.977  0.00 97.00      PROA   
ATOM   3885 HG13 VAL P 249     -17.412-113.896 125.738  0.00 97.00      PROA   
ATOM   3886  CG2 VAL P 249     -15.367-112.915 124.192  0.00 97.00      PROA   
ATOM   3887 HG21 VAL P 249     -14.305-112.703 123.957  0.00 97.00      PROA   
ATOM   3888 HG22 VAL P 249     -16.010-112.393 123.453  0.00 97.00      PROA   
ATOM   3889 HG23 VAL P 249     -15.513-114.008 124.081  0.00 97.00      PROA   
ATOM   3890  C   VAL P 249     -15.700-110.642 127.254  0.00 97.00      PROA   
ATOM   3891  O   VAL P 249     -14.956-111.081 128.125  0.00 97.00      PROA   
ATOM   3892  N   LEU P 250     -16.760-109.865 127.561  0.00 97.00      PROA   
ATOM   3893  HN  LEU P 250     -17.341-109.481 126.849  0.00 97.00      PROA   
ATOM   3894  CA  LEU P 250     -17.222-109.657 128.915  0.00 97.00      PROA   
ATOM   3895  HA  LEU P 250     -16.710-110.352 129.566  0.00 97.00      PROA   
ATOM   3896  CB  LEU P 250     -16.978-108.246 129.533  0.00 97.00      PROA   
ATOM   3897  HB1 LEU P 250     -15.880-108.183 129.722  0.00 97.00      PROA   
ATOM   3898  HB2 LEU P 250     -17.470-108.204 130.529  0.00 97.00      PROA   
ATOM   3899  CG  LEU P 250     -17.352-106.947 128.756  0.00 97.00      PROA   
ATOM   3900  HG  LEU P 250     -16.981-106.120 129.414  0.00 97.00      PROA   
ATOM   3901  CD1 LEU P 250     -16.631-106.763 127.406  0.00 97.00      PROA   
ATOM   3902 HD11 LEU P 250     -17.063-107.440 126.640  0.00 97.00      PROA   
ATOM   3903 HD12 LEU P 250     -15.548-106.980 127.511  0.00 97.00      PROA   
ATOM   3904 HD13 LEU P 250     -16.757-105.720 127.049  0.00 97.00      PROA   
ATOM   3905  CD2 LEU P 250     -18.866-106.709 128.610  0.00 97.00      PROA   
ATOM   3906 HD21 LEU P 250     -19.380-106.877 129.579  0.00 97.00      PROA   
ATOM   3907 HD22 LEU P 250     -19.296-107.388 127.848  0.00 97.00      PROA   
ATOM   3908 HD23 LEU P 250     -19.056-105.666 128.280  0.00 97.00      PROA   
ATOM   3909  C   LEU P 250     -18.661-110.090 128.940  0.00 97.00      PROA   
ATOM   3910  O   LEU P 250     -19.438-109.787 128.038  0.00 97.00      PROA   
ATOM   3911  N   LYS P 251     -19.036-110.896 129.956  0.00 97.00      PROA   
ATOM   3912  HN  LYS P 251     -18.399-111.169 130.674  0.00 97.00      PROA   
ATOM   3913  CA  LYS P 251     -20.312-111.563 129.946  0.00 97.00      PROA   
ATOM   3914  HA  LYS P 251     -20.998-111.053 129.286  0.00 97.00      PROA   
ATOM   3915  CB  LYS P 251     -20.153-113.005 129.441  0.00 97.00      PROA   
ATOM   3916  HB1 LYS P 251     -19.569-113.634 130.146  0.00 97.00      PROA   
ATOM   3917  HB2 LYS P 251     -19.544-112.922 128.510  0.00 97.00      PROA   
ATOM   3918  CG  LYS P 251     -21.489-113.662 129.071  0.00 97.00      PROA   
ATOM   3919  HG1 LYS P 251     -22.314-112.918 129.144  0.00 97.00      PROA   
ATOM   3920  HG2 LYS P 251     -21.700-114.459 129.813  0.00 97.00      PROA   
ATOM   3921  CD  LYS P 251     -21.482-114.234 127.643  0.00 97.00      PROA   
ATOM   3922  HD1 LYS P 251     -21.336-113.390 126.931  0.00 97.00      PROA   
ATOM   3923  HD2 LYS P 251     -22.475-114.686 127.436  0.00 97.00      PROA   
ATOM   3924  CE  LYS P 251     -20.386-115.289 127.420  0.00 97.00      PROA   
ATOM   3925  HE1 LYS P 251     -20.528-116.116 128.146  0.00 97.00      PROA   
ATOM   3926  HE2 LYS P 251     -19.370-114.861 127.562  0.00 97.00      PROA   
ATOM   3927  NZ  LYS P 251     -20.442-115.852 126.048  0.00 97.00      PROA   
ATOM   3928  HZ1 LYS P 251     -20.447-115.094 125.339  0.00 97.00      PROA   
ATOM   3929  HZ2 LYS P 251     -21.294-116.440 125.924  0.00 97.00      PROA   
ATOM   3930  HZ3 LYS P 251     -19.599-116.423 125.854  0.00 97.00      PROA   
ATOM   3931  C   LYS P 251     -20.886-111.503 131.336  0.00 97.00      PROA   
ATOM   3932  O   LYS P 251     -20.727-112.399 132.163  0.00 97.00      PROA   
ATOM   3933  N   ARG P 252     -21.574-110.380 131.619  0.00 97.00      PROA   
ATOM   3934  HN  ARG P 252     -21.687-109.682 130.914  0.00 97.00      PROA   
ATOM   3935  CA  ARG P 252     -22.203-110.087 132.888  0.00 97.00      PROA   
ATOM   3936  HA  ARG P 252     -21.439-110.210 133.643  0.00 97.00      PROA   
ATOM   3937  CB  ARG P 252     -22.670-108.610 132.925  0.00 97.00      PROA   
ATOM   3938  HB1 ARG P 252     -23.292-108.431 133.828  0.00 97.00      PROA   
ATOM   3939  HB2 ARG P 252     -23.299-108.403 132.031  0.00 97.00      PROA   
ATOM   3940  CG  ARG P 252     -21.494-107.613 132.963  0.00 97.00      PROA   
ATOM   3941  HG1 ARG P 252     -20.822-107.758 132.087  0.00 97.00      PROA   
ATOM   3942  HG2 ARG P 252     -20.897-107.838 133.877  0.00 97.00      PROA   
ATOM   3943  CD  ARG P 252     -21.946-106.143 132.993  0.00 97.00      PROA   
ATOM   3944  HD1 ARG P 252     -22.720-105.993 133.773  0.00 97.00      PROA   
ATOM   3945  HD2 ARG P 252     -22.336-105.836 131.999  0.00 97.00      PROA   
ATOM   3946  NE  ARG P 252     -20.749-105.335 133.373  0.00 97.00      PROA   
ATOM   3947  HE  ARG P 252     -20.066-105.753 133.974  0.00 97.00      PROA   
ATOM   3948  CZ  ARG P 252     -20.304-104.223 132.761  0.00 97.00      PROA   
ATOM   3949  NH1 ARG P 252     -21.111-103.372 132.136  0.00 97.00      PROA   
ATOM   3950 HH11 ARG P 252     -22.084-103.504 132.282  0.00 97.00      PROA   
ATOM   3951 HH12 ARG P 252     -20.722-102.488 131.897  0.00 97.00      PROA   
ATOM   3952  NH2 ARG P 252     -18.983-103.985 132.835  0.00 97.00      PROA   
ATOM   3953 HH21 ARG P 252     -18.440-104.754 133.182  0.00 97.00      PROA   
ATOM   3954 HH22 ARG P 252     -18.560-103.290 132.266  0.00 97.00      PROA   
ATOM   3955  C   ARG P 252     -23.333-111.031 133.278  0.00 97.00      PROA   
ATOM   3956  O   ARG P 252     -24.101-111.484 132.431  0.00 97.00      PROA   
ATOM   3957  N   SER P 253     -23.472-111.346 134.594  0.00 97.00      PROA   
ATOM   3958  HN  SER P 253     -22.816-111.032 135.279  0.00 97.00      PROA   
ATOM   3959  CA  SER P 253     -24.653-112.036 135.091  0.00 97.00      PROA   
ATOM   3960  HA  SER P 253     -24.881-112.818 134.384  0.00 97.00      PROA   
ATOM   3961  CB  SER P 253     -24.468-112.774 136.448  0.00 97.00      PROA   
ATOM   3962  HB1 SER P 253     -23.719-113.584 136.324  0.00 97.00      PROA   
ATOM   3963  HB2 SER P 253     -25.425-113.242 136.762  0.00 97.00      PROA   
ATOM   3964  OG  SER P 253     -24.038-111.909 137.487  0.00 97.00      PROA   
ATOM   3965  HG1 SER P 253     -23.175-111.573 137.215  0.00 97.00      PROA   
ATOM   3966  C   SER P 253     -25.829-111.065 135.197  0.00 97.00      PROA   
ATOM   3967  O   SER P 253     -25.621-109.918 135.592  0.00 97.00      PROA   
ATOM   3968  N   PRO P 254     -27.065-111.440 134.872  0.00 97.00      PROA   
ATOM   3969  CD  PRO P 254     -27.365-112.528 133.936  0.00 97.00      PROA   
ATOM   3970  HD1 PRO P 254     -27.298-113.494 134.484  0.00 97.00      PROA   
ATOM   3971  HD2 PRO P 254     -26.669-112.529 133.067  0.00 97.00      PROA   
ATOM   3972  CA  PRO P 254     -28.283-110.777 135.345  0.00 97.00      PROA   
ATOM   3973  HA  PRO P 254     -28.271-109.774 134.942  0.00 97.00      PROA   
ATOM   3974  CB  PRO P 254     -29.416-111.641 134.759  0.00 97.00      PROA   
ATOM   3975  HB1 PRO P 254     -30.325-111.047 134.540  0.00 97.00      PROA   
ATOM   3976  HB2 PRO P 254     -29.677-112.468 135.457  0.00 97.00      PROA   
ATOM   3977  CG  PRO P 254     -28.801-112.256 133.495  0.00 97.00      PROA   
ATOM   3978  HG1 PRO P 254     -29.324-113.172 133.157  0.00 97.00      PROA   
ATOM   3979  HG2 PRO P 254     -28.799-111.505 132.673  0.00 97.00      PROA   
ATOM   3980  C   PRO P 254     -28.382-110.648 136.864  0.00 97.00      PROA   
ATOM   3981  O   PRO P 254     -27.873-111.521 137.566  0.00 97.00      PROA   
ATOM   3982  N   GLU P 255     -29.031-109.578 137.396  0.00 97.00      PROA   
ATOM   3983  HN  GLU P 255     -29.392-108.849 136.818  0.00 97.00      PROA   
ATOM   3984  CA  GLU P 255     -29.220-109.374 138.824  0.00 97.00      PROA   
ATOM   3985  HA  GLU P 255     -28.236-109.360 139.265  0.00 97.00      PROA   
ATOM   3986  CB  GLU P 255     -29.894-108.012 139.165  0.00 97.00      PROA   
ATOM   3987  HB1 GLU P 255     -29.998-107.987 140.270  0.00 97.00      PROA   
ATOM   3988  HB2 GLU P 255     -30.919-107.975 138.735  0.00 97.00      PROA   
ATOM   3989  CG  GLU P 255     -29.100-106.758 138.713  0.00 97.00      PROA   
ATOM   3990  HG1 GLU P 255     -29.521-106.365 137.763  0.00 97.00      PROA   
ATOM   3991  HG2 GLU P 255     -28.037-107.024 138.537  0.00 97.00      PROA   
ATOM   3992  CD  GLU P 255     -29.109-105.634 139.755  0.00 97.00      PROA   
ATOM   3993  OE1 GLU P 255     -29.672-104.545 139.469  0.00 97.00      PROA   
ATOM   3994  OE2 GLU P 255     -28.524-105.851 140.849  0.00 97.00      PROA   
ATOM   3995  C   GLU P 255     -29.994-110.485 139.532  0.00 97.00      PROA   
ATOM   3996  O   GLU P 255     -30.979-111.018 139.024  0.00 97.00      PROA   
ATOM   3997  N   LEU P 256     -29.539-110.840 140.755  0.00 97.00      PROA   
ATOM   3998  HN  LEU P 256     -28.703-110.425 141.112  0.00 97.00      PROA   
ATOM   3999  CA  LEU P 256     -30.101-111.883 141.585  0.00 97.00      PROA   
ATOM   4000  HA  LEU P 256     -30.977-112.290 141.104  0.00 97.00      PROA   
ATOM   4001  CB  LEU P 256     -29.025-112.987 141.794  0.00 97.00      PROA   
ATOM   4002  HB1 LEU P 256     -28.155-112.566 142.341  0.00 97.00      PROA   
ATOM   4003  HB2 LEU P 256     -28.663-113.245 140.770  0.00 97.00      PROA   
ATOM   4004  CG  LEU P 256     -29.455-114.323 142.451  0.00 97.00      PROA   
ATOM   4005  HG  LEU P 256     -28.659-115.063 142.188  0.00 97.00      PROA   
ATOM   4006  CD1 LEU P 256     -29.480-114.267 143.989  0.00 97.00      PROA   
ATOM   4007 HD11 LEU P 256     -30.303-113.619 144.344  0.00 97.00      PROA   
ATOM   4008 HD12 LEU P 256     -28.521-113.867 144.380  0.00 97.00      PROA   
ATOM   4009 HD13 LEU P 256     -29.639-115.283 144.408  0.00 97.00      PROA   
ATOM   4010  CD2 LEU P 256     -30.775-114.876 141.885  0.00 97.00      PROA   
ATOM   4011 HD21 LEU P 256     -30.719-114.944 140.778  0.00 97.00      PROA   
ATOM   4012 HD22 LEU P 256     -31.626-114.219 142.162  0.00 97.00      PROA   
ATOM   4013 HD23 LEU P 256     -30.969-115.890 142.293  0.00 97.00      PROA   
ATOM   4014  C   LEU P 256     -30.523-111.239 142.891  0.00 97.00      PROA   
ATOM   4015  O   LEU P 256     -29.772-110.478 143.491  0.00 97.00      PROA   
ATOM   4016  N   GLU P 257     -31.762-111.507 143.369  0.00 97.00      PROA   
ATOM   4017  HN  GLU P 257     -32.370-112.146 142.906  0.00 97.00      PROA   
ATOM   4018  CA  GLU P 257     -32.309-110.843 144.538  0.00 97.00      PROA   
ATOM   4019  HA  GLU P 257     -31.900-109.845 144.589  0.00 97.00      PROA   
ATOM   4020  CB  GLU P 257     -33.854-110.720 144.467  0.00 97.00      PROA   
ATOM   4021  HB1 GLU P 257     -34.332-111.721 144.504  0.00 97.00      PROA   
ATOM   4022  HB2 GLU P 257     -34.088-110.297 143.461  0.00 97.00      PROA   
ATOM   4023  CG  GLU P 257     -34.469-109.749 145.505  0.00 97.00      PROA   
ATOM   4024  HG1 GLU P 257     -35.211-109.101 144.992  0.00 97.00      PROA   
ATOM   4025  HG2 GLU P 257     -33.690-109.094 145.945  0.00 97.00      PROA   
ATOM   4026  CD  GLU P 257     -35.201-110.458 146.637  0.00 97.00      PROA   
ATOM   4027  OE1 GLU P 257     -34.525-111.131 147.444  0.00 97.00      PROA   
ATOM   4028  OE2 GLU P 257     -36.443-110.303 146.733  0.00 97.00      PROA   
ATOM   4029  C   GLU P 257     -31.916-111.563 145.808  0.00 97.00      PROA   
ATOM   4030  O   GLU P 257     -32.039-112.781 145.921  0.00 97.00      PROA   
ATOM   4031  N   LEU P 258     -31.433-110.790 146.808  0.00 97.00      PROA   
ATOM   4032  HN  LEU P 258     -31.318-109.809 146.662  0.00 97.00      PROA   
ATOM   4033  CA  LEU P 258     -31.088-111.282 148.122  0.00 97.00      PROA   
ATOM   4034  HA  LEU P 258     -31.637-112.194 148.305  0.00 97.00      PROA   
ATOM   4035  CB  LEU P 258     -29.573-111.562 148.309  0.00 97.00      PROA   
ATOM   4036  HB1 LEU P 258     -29.364-111.865 149.359  0.00 97.00      PROA   
ATOM   4037  HB2 LEU P 258     -29.019-110.622 148.112  0.00 97.00      PROA   
ATOM   4038  CG  LEU P 258     -28.993-112.655 147.378  0.00 97.00      PROA   
ATOM   4039  HG  LEU P 258     -29.310-112.431 146.334  0.00 97.00      PROA   
ATOM   4040  CD1 LEU P 258     -27.456-112.628 147.388  0.00 97.00      PROA   
ATOM   4041 HD11 LEU P 258     -27.078-112.865 148.406  0.00 97.00      PROA   
ATOM   4042 HD12 LEU P 258     -27.081-111.627 147.094  0.00 97.00      PROA   
ATOM   4043 HD13 LEU P 258     -27.059-113.380 146.673  0.00 97.00      PROA   
ATOM   4044  CD2 LEU P 258     -29.496-114.064 147.742  0.00 97.00      PROA   
ATOM   4045 HD21 LEU P 258     -30.601-114.121 147.676  0.00 97.00      PROA   
ATOM   4046 HD22 LEU P 258     -29.184-114.326 148.775  0.00 97.00      PROA   
ATOM   4047 HD23 LEU P 258     -29.065-114.813 147.044  0.00 97.00      PROA   
ATOM   4048  C   LEU P 258     -31.550-110.276 149.157  0.00 97.00      PROA   
ATOM   4049  O   LEU P 258     -30.761-109.547 149.755  0.00 97.00      PROA   
ATOM   4050  N   GLN P 259     -32.876-110.213 149.406  0.00 97.00      PROA   
ATOM   4051  HN  GLN P 259     -33.523-110.666 148.789  0.00 97.00      PROA   
ATOM   4052  CA  GLN P 259     -33.450-109.567 150.569  0.00 97.00      PROA   
ATOM   4053  HA  GLN P 259     -33.076-108.556 150.558  0.00 97.00      PROA   
ATOM   4054  CB  GLN P 259     -35.000-109.488 150.532  0.00 97.00      PROA   
ATOM   4055  HB1 GLN P 259     -35.397-109.298 151.555  0.00 97.00      PROA   
ATOM   4056  HB2 GLN P 259     -35.393-110.472 150.196  0.00 97.00      PROA   
ATOM   4057  CG  GLN P 259     -35.550-108.385 149.606  0.00 97.00      PROA   
ATOM   4058  HG1 GLN P 259     -35.253-108.570 148.554  0.00 97.00      PROA   
ATOM   4059  HG2 GLN P 259     -35.159-107.390 149.904  0.00 97.00      PROA   
ATOM   4060  CD  GLN P 259     -37.079-108.340 149.728  0.00 97.00      PROA   
ATOM   4061  OE1 GLN P 259     -37.625-107.705 150.636  0.00 97.00      PROA   
ATOM   4062  NE2 GLN P 259     -37.785-109.043 148.802  0.00 97.00      PROA   
ATOM   4063 HE21 GLN P 259     -38.781-109.037 148.841  0.00 97.00      PROA   
ATOM   4064 HE22 GLN P 259     -37.297-109.553 148.089  0.00 97.00      PROA   
ATOM   4065  C   GLN P 259     -32.996-110.178 151.883  0.00 97.00      PROA   
ATOM   4066  O   GLN P 259     -32.899-111.393 152.021  0.00 97.00      PROA   
ATOM   4067  N   VAL P 260     -32.692-109.316 152.878  0.00 97.00      PROA   
ATOM   4068  HN  VAL P 260     -32.757-108.334 152.735  0.00 97.00      PROA   
ATOM   4069  CA  VAL P 260     -32.222-109.717 154.185  0.00 97.00      PROA   
ATOM   4070  HA  VAL P 260     -32.383-110.775 154.317  0.00 97.00      PROA   
ATOM   4071  CB  VAL P 260     -30.742-109.412 154.399  0.00 97.00      PROA   
ATOM   4072  HB  VAL P 260     -30.582-108.318 154.301  0.00 97.00      PROA   
ATOM   4073  CG1 VAL P 260     -30.289-109.878 155.799  0.00 97.00      PROA   
ATOM   4074 HG11 VAL P 260     -30.502-110.959 155.938  0.00 97.00      PROA   
ATOM   4075 HG12 VAL P 260     -30.793-109.304 156.603  0.00 97.00      PROA   
ATOM   4076 HG13 VAL P 260     -29.196-109.723 155.908  0.00 97.00      PROA   
ATOM   4077  CG2 VAL P 260     -29.890-110.092 153.304  0.00 97.00      PROA   
ATOM   4078 HG21 VAL P 260     -30.113-109.676 152.301  0.00 97.00      PROA   
ATOM   4079 HG22 VAL P 260     -30.079-111.183 153.285  0.00 97.00      PROA   
ATOM   4080 HG23 VAL P 260     -28.810-109.925 153.506  0.00 97.00      PROA   
ATOM   4081  C   VAL P 260     -33.081-108.962 155.183  0.00 97.00      PROA   
ATOM   4082  O   VAL P 260     -33.264-107.754 155.060  0.00 97.00      PROA   
ATOM   4083  N   LEU P 261     -33.662-109.668 156.182  0.00 97.00      PROA   
ATOM   4084  HN  LEU P 261     -33.488-110.649 156.266  0.00 97.00      PROA   
ATOM   4085  CA  LEU P 261     -34.593-109.091 157.132  0.00 97.00      PROA   
ATOM   4086  HA  LEU P 261     -34.598-108.020 157.004  0.00 97.00      PROA   
ATOM   4087  CB  LEU P 261     -36.043-109.600 156.947  0.00 97.00      PROA   
ATOM   4088  HB1 LEU P 261     -36.685-109.228 157.777  0.00 97.00      PROA   
ATOM   4089  HB2 LEU P 261     -36.044-110.712 156.988  0.00 97.00      PROA   
ATOM   4090  CG  LEU P 261     -36.719-109.157 155.626  0.00 97.00      PROA   
ATOM   4091  HG  LEU P 261     -36.130-109.570 154.774  0.00 97.00      PROA   
ATOM   4092  CD1 LEU P 261     -38.145-109.730 155.542  0.00 97.00      PROA   
ATOM   4093 HD11 LEU P 261     -38.769-109.316 156.363  0.00 97.00      PROA   
ATOM   4094 HD12 LEU P 261     -38.125-110.835 155.638  0.00 97.00      PROA   
ATOM   4095 HD13 LEU P 261     -38.612-109.463 154.571  0.00 97.00      PROA   
ATOM   4096  CD2 LEU P 261     -36.768-107.626 155.460  0.00 97.00      PROA   
ATOM   4097 HD21 LEU P 261     -37.314-107.363 154.530  0.00 97.00      PROA   
ATOM   4098 HD22 LEU P 261     -35.747-107.200 155.389  0.00 97.00      PROA   
ATOM   4099 HD23 LEU P 261     -37.294-107.165 156.322  0.00 97.00      PROA   
ATOM   4100  C   LEU P 261     -34.163-109.311 158.564  0.00 97.00      PROA   
ATOM   4101  O   LEU P 261     -33.814-110.408 158.989  0.00 97.00      PROA   
ATOM   4102  N   GLY P 262     -34.205-108.214 159.350  0.00 97.00      PROA   
ATOM   4103  HN  GLY P 262     -34.540-107.353 158.980  0.00 97.00      PROA   
ATOM   4104  CA  GLY P 262     -33.865-108.170 160.749  0.00 97.00      PROA   
ATOM   4105  HA1 GLY P 262     -32.849-107.819 160.837  0.00 97.00      PROA   
ATOM   4106  HA2 GLY P 262     -34.053-109.127 161.215  0.00 97.00      PROA   
ATOM   4107  C   GLY P 262     -34.742-107.142 161.381  0.00 97.00      PROA   
ATOM   4108  O   GLY P 262     -35.329-106.299 160.707  0.00 97.00      PROA   
ATOM   4109  N   HSD P 263     -34.826-107.180 162.722  0.00 97.00      PROA   
ATOM   4110  HN  HSD P 263     -34.300-107.846 163.245  0.00 97.00      PROA   
ATOM   4111  CA  HSD P 263     -35.581-106.236 163.508  0.00 97.00      PROA   
ATOM   4112  HA  HSD P 263     -35.907-105.406 162.895  0.00 97.00      PROA   
ATOM   4113  CB  HSD P 263     -36.805-106.892 164.190  0.00 97.00      PROA   
ATOM   4114  HB1 HSD P 263     -37.286-106.183 164.898  0.00 97.00      PROA   
ATOM   4115  HB2 HSD P 263     -36.471-107.781 164.768  0.00 97.00      PROA   
ATOM   4116  ND1 HSD P 263     -39.007-106.696 162.896  0.00 97.00      PROA   
ATOM   4117  HD1 HSD P 263     -39.323-105.844 163.313  0.00 97.00      PROA   
ATOM   4118  CG  HSD P 263     -37.822-107.351 163.171  0.00 97.00      PROA   
ATOM   4119  CE1 HSD P 263     -39.676-107.454 161.991  0.00 97.00      PROA   
ATOM   4120  HE1 HSD P 263     -40.651-107.180 161.589  0.00 97.00      PROA   
ATOM   4121  NE2 HSD P 263     -39.014-108.550 161.674  0.00 97.00      PROA   
ATOM   4122  CD2 HSD P 263     -37.853-108.489 162.423  0.00 97.00      PROA   
ATOM   4123  HD2 HSD P 263     -37.129-109.291 162.352  0.00 97.00      PROA   
ATOM   4124  C   HSD P 263     -34.597-105.721 164.519  0.00 97.00      PROA   
ATOM   4125  O   HSD P 263     -33.811-106.496 165.059  0.00 97.00      PROA   
ATOM   4126  N   GLN P 264     -34.576-104.387 164.758  0.00 97.00      PROA   
ATOM   4127  HN  GLN P 264     -35.238-103.777 164.327  0.00 97.00      PROA   
ATOM   4128  CA  GLN P 264     -33.551-103.722 165.542  0.00 97.00      PROA   
ATOM   4129  HA  GLN P 264     -32.617-103.930 165.037  0.00 97.00      PROA   
ATOM   4130  CB  GLN P 264     -33.725-102.181 165.512  0.00 97.00      PROA   
ATOM   4131  HB1 GLN P 264     -33.096-101.702 166.294  0.00 97.00      PROA   
ATOM   4132  HB2 GLN P 264     -34.791-101.965 165.751  0.00 97.00      PROA   
ATOM   4133  CG  GLN P 264     -33.338-101.576 164.140  0.00 97.00      PROA   
ATOM   4134  HG1 GLN P 264     -33.672-102.245 163.319  0.00 97.00      PROA   
ATOM   4135  HG2 GLN P 264     -32.235-101.473 164.064  0.00 97.00      PROA   
ATOM   4136  CD  GLN P 264     -34.000-100.216 163.887  0.00 97.00      PROA   
ATOM   4137  OE1 GLN P 264     -34.781-100.063 162.941  0.00 97.00      PROA   
ATOM   4138  NE2 GLN P 264     -33.679 -99.207 164.741  0.00 97.00      PROA   
ATOM   4139 HE21 GLN P 264     -34.107 -98.316 164.594  0.00 97.00      PROA   
ATOM   4140 HE22 GLN P 264     -33.030 -99.367 165.482  0.00 97.00      PROA   
ATOM   4141  C   GLN P 264     -33.372-104.241 166.960  0.00 97.00      PROA   
ATOM   4142  O   GLN P 264     -34.326-104.461 167.704  0.00 97.00      PROA   
ATOM   4143  N   GLN P 265     -32.097-104.481 167.329  0.00 97.00      PROA   
ATOM   4144  HN  GLN P 265     -31.351-104.245 166.709  0.00 97.00      PROA   
ATOM   4145  CA  GLN P 265     -31.692-105.260 168.472  0.00 97.00      PROA   
ATOM   4146  HA  GLN P 265     -32.557-105.811 168.803  0.00 97.00      PROA   
ATOM   4147  CB  GLN P 265     -30.591-106.305 168.103  0.00 97.00      PROA   
ATOM   4148  HB1 GLN P 265     -31.078-107.107 167.505  0.00 97.00      PROA   
ATOM   4149  HB2 GLN P 265     -30.218-106.787 169.035  0.00 97.00      PROA   
ATOM   4150  CG  GLN P 265     -29.359-105.784 167.310  0.00 97.00      PROA   
ATOM   4151  HG1 GLN P 265     -28.557-106.553 167.342  0.00 97.00      PROA   
ATOM   4152  HG2 GLN P 265     -28.964-104.870 167.799  0.00 97.00      PROA   
ATOM   4153  CD  GLN P 265     -29.656-105.436 165.839  0.00 97.00      PROA   
ATOM   4154  OE1 GLN P 265     -29.945-104.282 165.503  0.00 97.00      PROA   
ATOM   4155  NE2 GLN P 265     -29.572-106.453 164.937  0.00 97.00      PROA   
ATOM   4156 HE21 GLN P 265     -29.789-106.262 163.977  0.00 97.00      PROA   
ATOM   4157 HE22 GLN P 265     -29.304-107.369 165.227  0.00 97.00      PROA   
ATOM   4158  C   GLN P 265     -31.203-104.382 169.613  0.00 97.00      PROA   
ATOM   4159  O   GLN P 265     -30.713-103.279 169.368  0.00 97.00      PROA   
ATOM   4160  N   PRO P 266     -31.295-104.808 170.879  0.00 97.00      PROA   
ATOM   4161  CD  PRO P 266     -32.140-105.927 171.309  0.00 97.00      PROA   
ATOM   4162  HD1 PRO P 266     -31.682-106.875 170.949  0.00 97.00      PROA   
ATOM   4163  HD2 PRO P 266     -33.180-105.828 170.927  0.00 97.00      PROA   
ATOM   4164  CA  PRO P 266     -30.398-104.383 171.954  0.00 97.00      PROA   
ATOM   4165  HA  PRO P 266     -30.690-103.376 172.215  0.00 97.00      PROA   
ATOM   4166  CB  PRO P 266     -30.662-105.390 173.090  0.00 97.00      PROA   
ATOM   4167  HB1 PRO P 266     -30.534-104.940 174.094  0.00 97.00      PROA   
ATOM   4168  HB2 PRO P 266     -29.988-106.271 172.998  0.00 97.00      PROA   
ATOM   4169  CG  PRO P 266     -32.095-105.868 172.835  0.00 97.00      PROA   
ATOM   4170  HG1 PRO P 266     -32.311-106.847 173.307  0.00 97.00      PROA   
ATOM   4171  HG2 PRO P 266     -32.822-105.108 173.199  0.00 97.00      PROA   
ATOM   4172  C   PRO P 266     -28.923-104.327 171.576  0.00 97.00      PROA   
ATOM   4173  O   PRO P 266     -28.437-105.236 170.907  0.00 97.00      PROA   
ATOM   4174  N   THR P 267     -28.194-103.270 171.996  0.00 97.00      PROA   
ATOM   4175  HN  THR P 267     -28.637-102.483 172.418  0.00 97.00      PROA   
ATOM   4176  CA  THR P 267     -26.740-103.194 171.908  0.00 97.00      PROA   
ATOM   4177  HA  THR P 267     -26.508-103.396 170.871  0.00 97.00      PROA   
ATOM   4178  CB  THR P 267     -26.188-101.812 172.241  0.00 97.00      PROA   
ATOM   4179  HB  THR P 267     -25.981-101.704 173.328  0.00 97.00      PROA   
ATOM   4180  OG1 THR P 267     -27.124-100.797 171.905  0.00 97.00      PROA   
ATOM   4181  HG1 THR P 267     -27.307-100.919 170.970  0.00 97.00      PROA   
ATOM   4182  CG2 THR P 267     -24.894-101.551 171.449  0.00 97.00      PROA   
ATOM   4183 HG21 THR P 267     -25.092-101.608 170.356  0.00 97.00      PROA   
ATOM   4184 HG22 THR P 267     -24.116-102.298 171.705  0.00 97.00      PROA   
ATOM   4185 HG23 THR P 267     -24.504-100.538 171.683  0.00 97.00      PROA   
ATOM   4186  C   THR P 267     -25.987-104.251 172.723  0.00 97.00      PROA   
ATOM   4187  O   THR P 267     -25.028-104.792 172.172  0.00 97.00      PROA   
ATOM   4188  N   PRO P 268     -26.310-104.627 173.969  0.00 97.00      PROA   
ATOM   4189  CD  PRO P 268     -27.102-103.839 174.926  0.00 97.00      PROA   
ATOM   4190  HD1 PRO P 268     -28.086-103.548 174.509  0.00 97.00      PROA   
ATOM   4191  HD2 PRO P 268     -26.528-102.933 175.224  0.00 97.00      PROA   
ATOM   4192  CA  PRO P 268     -25.752-105.824 174.592  0.00 97.00      PROA   
ATOM   4193  HA  PRO P 268     -24.695-105.907 174.376  0.00 97.00      PROA   
ATOM   4194  CB  PRO P 268     -26.027-105.625 176.093  0.00 97.00      PROA   
ATOM   4195  HB1 PRO P 268     -25.183-105.054 176.541  0.00 97.00      PROA   
ATOM   4196  HB2 PRO P 268     -26.144-106.576 176.650  0.00 97.00      PROA   
ATOM   4197  CG  PRO P 268     -27.293-104.764 176.130  0.00 97.00      PROA   
ATOM   4198  HG1 PRO P 268     -28.178-105.415 175.951  0.00 97.00      PROA   
ATOM   4199  HG2 PRO P 268     -27.422-104.216 177.083  0.00 97.00      PROA   
ATOM   4200  C   PRO P 268     -26.435-107.080 174.078  0.00 97.00      PROA   
ATOM   4201  O   PRO P 268     -27.616-107.044 173.738  0.00 97.00      PROA   
ATOM   4202  N   VAL P 269     -25.674-108.195 174.020  0.00 97.00      PROA   
ATOM   4203  HN  VAL P 269     -24.730-108.214 174.334  0.00 97.00      PROA   
ATOM   4204  CA  VAL P 269     -26.122-109.517 173.675  0.00 97.00      PROA   
ATOM   4205  HA  VAL P 269     -27.149-109.631 173.994  0.00 97.00      PROA   
ATOM   4206  CB  VAL P 269     -26.001-109.804 172.174  0.00 97.00      PROA   
ATOM   4207  HB  VAL P 269     -26.579-109.016 171.634  0.00 97.00      PROA   
ATOM   4208  CG1 VAL P 269     -24.532-109.727 171.705  0.00 97.00      PROA   
ATOM   4209 HG11 VAL P 269     -23.926-110.495 172.229  0.00 97.00      PROA   
ATOM   4210 HG12 VAL P 269     -24.100-108.728 171.915  0.00 97.00      PROA   
ATOM   4211 HG13 VAL P 269     -24.465-109.920 170.613  0.00 97.00      PROA   
ATOM   4212  CG2 VAL P 269     -26.631-111.169 171.835  0.00 97.00      PROA   
ATOM   4213 HG21 VAL P 269     -27.686-111.206 172.175  0.00 97.00      PROA   
ATOM   4214 HG22 VAL P 269     -26.068-111.981 172.338  0.00 97.00      PROA   
ATOM   4215 HG23 VAL P 269     -26.598-111.353 170.739  0.00 97.00      PROA   
ATOM   4216  C   VAL P 269     -25.251-110.454 174.550  0.00 97.00      PROA   
ATOM   4217  OT1 VAL P 269     -24.155-110.013 174.997  0.00 97.00      PROA   
ATOM   4218  OT2 VAL P 269     -25.683-111.609 174.809  0.00 97.00      PROA   
END
