# Supplementary material for: The solution structure of the unbound IgG Fc receptor CD64 resembles its crystal structure: Implications for function
Source: PLoS One. 2023 Sep 21;18(9):e0288351. doi: 10.1371/journal.pone.0288351 (PMC10513344; doi:10.1371/journal.pone.0288351)
Supplement: S1 File — (ZIP) [file pone.0288351.s003.zip › CD64V03 E11/Top100/EM_done_ready_for_EM_top100_0p11_E11.dcd_26865.pdb.pdb]

REMARK  FINAL COORDINATES WRITTEN BY NAMD AT TIMESTEP 2000
ATOM      1  N   LYS P   1      12.175 -72.487 102.641  0.00 97.00      PROA   
ATOM      2  HT1 LYS P   1      12.202 -73.511 102.452  0.00 97.00      PROA   
ATOM      3  HT2 LYS P   1      12.855 -72.312 103.414  0.00 97.00      PROA   
ATOM      4  HT3 LYS P   1      12.473 -71.980 101.786  0.00 97.00      PROA   
ATOM      5  CA  LYS P   1      10.802 -72.104 103.049  0.00 97.00      PROA   
ATOM      6  HA  LYS P   1      10.442 -72.872 103.716  0.00 97.00      PROA   
ATOM      7  CB  LYS P   1      10.788 -70.743 103.806  0.00 97.00      PROA   
ATOM      8  HB1 LYS P   1       9.737 -70.386 103.870  0.00 97.00      PROA   
ATOM      9  HB2 LYS P   1      11.357 -69.973 103.242  0.00 97.00      PROA   
ATOM     10  CG  LYS P   1      11.326 -70.826 105.252  0.00 97.00      PROA   
ATOM     11  HG1 LYS P   1      12.433 -70.921 105.211  0.00 97.00      PROA   
ATOM     12  HG2 LYS P   1      10.935 -71.740 105.751  0.00 97.00      PROA   
ATOM     13  CD  LYS P   1      10.988 -69.603 106.130  0.00 97.00      PROA   
ATOM     14  HD1 LYS P   1      11.314 -68.680 105.600  0.00 97.00      PROA   
ATOM     15  HD2 LYS P   1      11.589 -69.685 107.065  0.00 97.00      PROA   
ATOM     16  CE  LYS P   1       9.497 -69.489 106.496  0.00 97.00      PROA   
ATOM     17  HE1 LYS P   1       9.147 -70.433 106.966  0.00 97.00      PROA   
ATOM     18  HE2 LYS P   1       8.882 -69.285 105.595  0.00 97.00      PROA   
ATOM     19  NZ  LYS P   1       9.253 -68.388 107.464  0.00 97.00      PROA   
ATOM     20  HZ1 LYS P   1       9.579 -67.486 107.061  0.00 97.00      PROA   
ATOM     21  HZ2 LYS P   1       9.769 -68.574 108.348  0.00 97.00      PROA   
ATOM     22  HZ3 LYS P   1       8.236 -68.324 107.669  0.00 97.00      PROA   
ATOM     23  C   LYS P   1       9.878 -72.090 101.861  0.00 97.00      PROA   
ATOM     24  O   LYS P   1      10.318 -72.150 100.714  0.00 97.00      PROA   
ATOM     25  N   ALA P   2       8.557 -72.014 102.119  0.00 97.00      PROA   
ATOM     26  HN  ALA P   2       8.174 -72.024 103.040  0.00 97.00      PROA   
ATOM     27  CA  ALA P   2       7.542 -71.851 101.122  0.00 97.00      PROA   
ATOM     28  HA  ALA P   2       7.860 -71.126 100.383  0.00 97.00      PROA   
ATOM     29  CB  ALA P   2       7.144 -73.193 100.472  0.00 97.00      PROA   
ATOM     30  HB1 ALA P   2       6.837 -73.925 101.248  0.00 97.00      PROA   
ATOM     31  HB2 ALA P   2       8.012 -73.620  99.925  0.00 97.00      PROA   
ATOM     32  HB3 ALA P   2       6.310 -73.062  99.752  0.00 97.00      PROA   
ATOM     33  C   ALA P   2       6.401 -71.274 101.922  0.00 97.00      PROA   
ATOM     34  O   ALA P   2       6.517 -71.148 103.141  0.00 97.00      PROA   
ATOM     35  N   VAL P   3       5.290 -70.894 101.245  0.00 97.00      PROA   
ATOM     36  HN  VAL P   3       5.265 -70.915 100.251  0.00 97.00      PROA   
ATOM     37  CA  VAL P   3       4.001 -70.619 101.849  0.00 97.00      PROA   
ATOM     38  HA  VAL P   3       3.883 -71.257 102.713  0.00 97.00      PROA   
ATOM     39  CB  VAL P   3       3.709 -69.162 102.240  0.00 97.00      PROA   
ATOM     40  HB  VAL P   3       2.657 -69.102 102.610  0.00 97.00      PROA   
ATOM     41  CG1 VAL P   3       4.612 -68.723 103.411  0.00 97.00      PROA   
ATOM     42 HG11 VAL P   3       5.668 -68.653 103.077  0.00 97.00      PROA   
ATOM     43 HG12 VAL P   3       4.542 -69.450 104.246  0.00 97.00      PROA   
ATOM     44 HG13 VAL P   3       4.297 -67.723 103.780  0.00 97.00      PROA   
ATOM     45  CG2 VAL P   3       3.860 -68.198 101.044  0.00 97.00      PROA   
ATOM     46 HG21 VAL P   3       3.119 -68.423 100.251  0.00 97.00      PROA   
ATOM     47 HG22 VAL P   3       4.879 -68.267 100.609  0.00 97.00      PROA   
ATOM     48 HG23 VAL P   3       3.701 -67.151 101.377  0.00 97.00      PROA   
ATOM     49  C   VAL P   3       3.016 -71.081 100.797  0.00 97.00      PROA   
ATOM     50  O   VAL P   3       3.316 -71.028  99.605  0.00 97.00      PROA   
ATOM     51  N   ILE P   4       1.824 -71.586 101.207  0.00 97.00      PROA   
ATOM     52  HN  ILE P   4       1.620 -71.708 102.178  0.00 97.00      PROA   
ATOM     53  CA  ILE P   4       0.863 -72.153 100.271  0.00 97.00      PROA   
ATOM     54  HA  ILE P   4       1.351 -72.305  99.321  0.00 97.00      PROA   
ATOM     55  CB  ILE P   4       0.369 -73.538 100.697  0.00 97.00      PROA   
ATOM     56  HB  ILE P   4      -0.124 -73.460 101.692  0.00 97.00      PROA   
ATOM     57  CG2 ILE P   4      -0.639 -74.077  99.653  0.00 97.00      PROA   
ATOM     58 HG21 ILE P   4      -0.209 -73.992  98.631  0.00 97.00      PROA   
ATOM     59 HG22 ILE P   4      -1.597 -73.518  99.691  0.00 97.00      PROA   
ATOM     60 HG23 ILE P   4      -0.868 -75.145  99.833  0.00 97.00      PROA   
ATOM     61  CG1 ILE P   4       1.562 -74.517 100.840  0.00 97.00      PROA   
ATOM     62 HG11 ILE P   4       2.402 -74.046 101.392  0.00 97.00      PROA   
ATOM     63 HG12 ILE P   4       1.920 -74.748  99.816  0.00 97.00      PROA   
ATOM     64  CD  ILE P   4       1.225 -75.821 101.568  0.00 97.00      PROA   
ATOM     65  HD1 ILE P   4       0.314 -76.303 101.160  0.00 97.00      PROA   
ATOM     66  HD2 ILE P   4       1.064 -75.621 102.649  0.00 97.00      PROA   
ATOM     67  HD3 ILE P   4       2.067 -76.536 101.466  0.00 97.00      PROA   
ATOM     68  C   ILE P   4      -0.310 -71.209 100.026  0.00 97.00      PROA   
ATOM     69  O   ILE P   4      -0.908 -70.662 100.950  0.00 97.00      PROA   
ATOM     70  N   LYS P   5      -0.678 -71.012  98.736  0.00 97.00      PROA   
ATOM     71  HN  LYS P   5      -0.110 -71.381  98.000  0.00 97.00      PROA   
ATOM     72  CA  LYS P   5      -1.847 -70.251  98.339  0.00 97.00      PROA   
ATOM     73  HA  LYS P   5      -2.321 -69.818  99.208  0.00 97.00      PROA   
ATOM     74  CB  LYS P   5      -1.495 -69.123  97.336  0.00 97.00      PROA   
ATOM     75  HB1 LYS P   5      -2.412 -68.546  97.083  0.00 97.00      PROA   
ATOM     76  HB2 LYS P   5      -1.104 -69.572  96.394  0.00 97.00      PROA   
ATOM     77  CG  LYS P   5      -0.423 -68.140  97.836  0.00 97.00      PROA   
ATOM     78  HG1 LYS P   5      -0.218 -67.430  97.003  0.00 97.00      PROA   
ATOM     79  HG2 LYS P   5       0.520 -68.696  98.034  0.00 97.00      PROA   
ATOM     80  CD  LYS P   5      -0.822 -67.348  99.096  0.00 97.00      PROA   
ATOM     81  HD1 LYS P   5      -1.134 -68.062  99.889  0.00 97.00      PROA   
ATOM     82  HD2 LYS P   5      -1.697 -66.704  98.861  0.00 97.00      PROA   
ATOM     83  CE  LYS P   5       0.316 -66.499  99.678  0.00 97.00      PROA   
ATOM     84  HE1 LYS P   5       1.155 -67.167  99.980  0.00 97.00      PROA   
ATOM     85  HE2 LYS P   5      -0.014 -65.913 100.558  0.00 97.00      PROA   
ATOM     86  NZ  LYS P   5       0.842 -65.561  98.674  0.00 97.00      PROA   
ATOM     87  HZ1 LYS P   5       0.261 -64.729  98.477  0.00 97.00      PROA   
ATOM     88  HZ2 LYS P   5       1.008 -66.096  97.791  0.00 97.00      PROA   
ATOM     89  HZ3 LYS P   5       1.814 -65.289  98.940  0.00 97.00      PROA   
ATOM     90  C   LYS P   5      -2.859 -71.153  97.662  0.00 97.00      PROA   
ATOM     91  O   LYS P   5      -2.628 -71.665  96.573  0.00 97.00      PROA   
ATOM     92  N   LEU P   6      -4.052 -71.338  98.271  0.00 97.00      PROA   
ATOM     93  HN  LEU P   6      -4.232 -70.981  99.184  0.00 97.00      PROA   
ATOM     94  CA  LEU P   6      -5.174 -71.994  97.630  0.00 97.00      PROA   
ATOM     95  HA  LEU P   6      -4.807 -72.853  97.085  0.00 97.00      PROA   
ATOM     96  CB  LEU P   6      -6.227 -72.495  98.654  0.00 97.00      PROA   
ATOM     97  HB1 LEU P   6      -6.961 -73.124  98.103  0.00 97.00      PROA   
ATOM     98  HB2 LEU P   6      -6.783 -71.641  99.095  0.00 97.00      PROA   
ATOM     99  CG  LEU P   6      -5.665 -73.338  99.829  0.00 97.00      PROA   
ATOM    100  HG  LEU P   6      -4.741 -73.856  99.482  0.00 97.00      PROA   
ATOM    101  CD1 LEU P   6      -5.314 -72.488 101.068  0.00 97.00      PROA   
ATOM    102 HD11 LEU P   6      -6.212 -71.931 101.410  0.00 97.00      PROA   
ATOM    103 HD12 LEU P   6      -4.506 -71.762 100.852  0.00 97.00      PROA   
ATOM    104 HD13 LEU P   6      -4.976 -73.144 101.899  0.00 97.00      PROA   
ATOM    105  CD2 LEU P   6      -6.674 -74.424 100.241  0.00 97.00      PROA   
ATOM    106 HD21 LEU P   6      -6.893 -75.102  99.391  0.00 97.00      PROA   
ATOM    107 HD22 LEU P   6      -7.623 -73.954 100.574  0.00 97.00      PROA   
ATOM    108 HD23 LEU P   6      -6.266 -75.025 101.081  0.00 97.00      PROA   
ATOM    109  C   LEU P   6      -5.823 -71.027  96.643  0.00 97.00      PROA   
ATOM    110  O   LEU P   6      -6.183 -69.911  97.010  0.00 97.00      PROA   
ATOM    111  N   GLN P   7      -5.943 -71.405  95.347  0.00 97.00      PROA   
ATOM    112  HN  GLN P   7      -5.603 -72.294  95.039  0.00 97.00      PROA   
ATOM    113  CA  GLN P   7      -6.507 -70.548  94.311  0.00 97.00      PROA   
ATOM    114  HA  GLN P   7      -5.977 -69.608  94.395  0.00 97.00      PROA   
ATOM    115  CB  GLN P   7      -6.152 -71.081  92.897  0.00 97.00      PROA   
ATOM    116  HB1 GLN P   7      -6.361 -72.173  92.885  0.00 97.00      PROA   
ATOM    117  HB2 GLN P   7      -5.050 -70.962  92.787  0.00 97.00      PROA   
ATOM    118  CG  GLN P   7      -6.879 -70.422  91.704  0.00 97.00      PROA   
ATOM    119  HG1 GLN P   7      -6.736 -69.321  91.746  0.00 97.00      PROA   
ATOM    120  HG2 GLN P   7      -7.966 -70.644  91.736  0.00 97.00      PROA   
ATOM    121  CD  GLN P   7      -6.265 -70.918  90.389  0.00 97.00      PROA   
ATOM    122  OE1 GLN P   7      -5.042 -70.897  90.221  0.00 97.00      PROA   
ATOM    123  NE2 GLN P   7      -7.108 -71.377  89.424  0.00 97.00      PROA   
ATOM    124 HE21 GLN P   7      -6.698 -71.714  88.578  0.00 97.00      PROA   
ATOM    125 HE22 GLN P   7      -8.097 -71.378  89.566  0.00 97.00      PROA   
ATOM    126  C   GLN P   7      -7.973 -70.148  94.477  0.00 97.00      PROA   
ATOM    127  O   GLN P   7      -8.260 -68.952  94.406  0.00 97.00      PROA   
ATOM    128  N   PRO P   8      -8.935 -71.019  94.771  0.00 97.00      PROA   
ATOM    129  CD  PRO P   8      -8.950 -72.416  94.352  0.00 97.00      PROA   
ATOM    130  HD1 PRO P   8      -8.375 -72.999  95.100  0.00 97.00      PROA   
ATOM    131  HD2 PRO P   8      -8.526 -72.557  93.335  0.00 97.00      PROA   
ATOM    132  CA  PRO P   8     -10.060 -70.704  95.644  0.00 97.00      PROA   
ATOM    133  HA  PRO P   8     -10.533 -69.798  95.299  0.00 97.00      PROA   
ATOM    134  CB  PRO P   8     -10.997 -71.930  95.532  0.00 97.00      PROA   
ATOM    135  HB1 PRO P   8     -12.039 -71.617  95.312  0.00 97.00      PROA   
ATOM    136  HB2 PRO P   8     -11.003 -72.548  96.455  0.00 97.00      PROA   
ATOM    137  CG  PRO P   8     -10.433 -72.780  94.380  0.00 97.00      PROA   
ATOM    138  HG1 PRO P   8     -10.611 -73.862  94.538  0.00 97.00      PROA   
ATOM    139  HG2 PRO P   8     -10.909 -72.471  93.424  0.00 97.00      PROA   
ATOM    140  C   PRO P   8      -9.535 -70.533  97.069  0.00 97.00      PROA   
ATOM    141  O   PRO P   8      -8.926 -71.506  97.507  0.00 97.00      PROA   
ATOM    142  N   PRO P   9      -9.692 -69.446  97.827  0.00 97.00      PROA   
ATOM    143  CD  PRO P   9     -10.445 -68.259  97.408  0.00 97.00      PROA   
ATOM    144  HD1 PRO P   9     -11.482 -68.526  97.113  0.00 97.00      PROA   
ATOM    145  HD2 PRO P   9      -9.911 -67.772  96.561  0.00 97.00      PROA   
ATOM    146  CA  PRO P   9      -9.034 -69.256  99.124  0.00 97.00      PROA   
ATOM    147  HA  PRO P   9      -8.009 -69.596  99.084  0.00 97.00      PROA   
ATOM    148  CB  PRO P   9      -9.120 -67.729  99.310  0.00 97.00      PROA   
ATOM    149  HB1 PRO P   9      -8.284 -67.259  98.742  0.00 97.00      PROA   
ATOM    150  HB2 PRO P   9      -9.057 -67.388 100.361  0.00 97.00      PROA   
ATOM    151  CG  PRO P   9     -10.438 -67.345  98.634  0.00 97.00      PROA   
ATOM    152  HG1 PRO P   9     -11.286 -67.610  99.303  0.00 97.00      PROA   
ATOM    153  HG2 PRO P   9     -10.497 -66.270  98.375  0.00 97.00      PROA   
ATOM    154  C   PRO P   9      -9.739 -70.005 100.252  0.00 97.00      PROA   
ATOM    155  O   PRO P   9      -9.878 -69.461 101.346  0.00 97.00      PROA   
ATOM    156  N   TRP P  10     -10.184 -71.256 100.023  0.00 97.00      PROA   
ATOM    157  HN  TRP P  10      -9.966 -71.699  99.157  0.00 97.00      PROA   
ATOM    158  CA  TRP P  10     -11.105 -71.940 100.899  0.00 97.00      PROA   
ATOM    159  HA  TRP P  10     -11.355 -71.308 101.740  0.00 97.00      PROA   
ATOM    160  CB  TRP P  10     -12.409 -72.308 100.144  0.00 97.00      PROA   
ATOM    161  HB1 TRP P  10     -13.153 -72.709 100.864  0.00 97.00      PROA   
ATOM    162  HB2 TRP P  10     -12.179 -73.121  99.417  0.00 97.00      PROA   
ATOM    163  CG  TRP P  10     -13.039 -71.178  99.380  0.00 97.00      PROA   
ATOM    164  CD1 TRP P  10     -13.482 -71.270  98.085  0.00 97.00      PROA   
ATOM    165  HD1 TRP P  10     -13.426 -72.168  97.484  0.00 97.00      PROA   
ATOM    166  NE1 TRP P  10     -14.069 -70.093  97.709  0.00 97.00      PROA   
ATOM    167  HE1 TRP P  10     -14.615 -69.961  96.910  0.00 97.00      PROA   
ATOM    168  CE2 TRP P  10     -14.002 -69.198  98.735  0.00 97.00      PROA   
ATOM    169  CD2 TRP P  10     -13.346 -69.837  99.813  0.00 97.00      PROA   
ATOM    170  CE3 TRP P  10     -13.142 -69.127 100.999  0.00 97.00      PROA   
ATOM    171  HE3 TRP P  10     -12.624 -69.562 101.839  0.00 97.00      PROA   
ATOM    172  CZ3 TRP P  10     -13.620 -67.817 101.097  0.00 97.00      PROA   
ATOM    173  HZ3 TRP P  10     -13.471 -67.263 102.014  0.00 97.00      PROA   
ATOM    174  CZ2 TRP P  10     -14.471 -67.894  98.828  0.00 97.00      PROA   
ATOM    175  HZ2 TRP P  10     -14.971 -67.416  97.999  0.00 97.00      PROA   
ATOM    176  CH2 TRP P  10     -14.275 -67.212 100.029  0.00 97.00      PROA   
ATOM    177  HH2 TRP P  10     -14.625 -66.194 100.132  0.00 97.00      PROA   
ATOM    178  C   TRP P  10     -10.474 -73.196 101.448  0.00 97.00      PROA   
ATOM    179  O   TRP P  10     -10.235 -74.168 100.734  0.00 97.00      PROA   
ATOM    180  N   VAL P  11     -10.200 -73.206 102.771  0.00 97.00      PROA   
ATOM    181  HN  VAL P  11     -10.346 -72.385 103.323  0.00 97.00      PROA   
ATOM    182  CA  VAL P  11      -9.549 -74.316 103.444  0.00 97.00      PROA   
ATOM    183  HA  VAL P  11      -8.823 -74.740 102.764  0.00 97.00      PROA   
ATOM    184  CB  VAL P  11      -8.796 -73.801 104.673  0.00 97.00      PROA   
ATOM    185  HB  VAL P  11      -9.521 -73.449 105.442  0.00 97.00      PROA   
ATOM    186  CG1 VAL P  11      -7.921 -74.914 105.270  0.00 97.00      PROA   
ATOM    187 HG11 VAL P  11      -7.227 -75.321 104.504  0.00 97.00      PROA   
ATOM    188 HG12 VAL P  11      -8.551 -75.740 105.652  0.00 97.00      PROA   
ATOM    189 HG13 VAL P  11      -7.318 -74.521 106.115  0.00 97.00      PROA   
ATOM    190  CG2 VAL P  11      -7.897 -72.605 104.271  0.00 97.00      PROA   
ATOM    191 HG21 VAL P  11      -8.492 -71.717 103.975  0.00 97.00      PROA   
ATOM    192 HG22 VAL P  11      -7.230 -72.885 103.429  0.00 97.00      PROA   
ATOM    193 HG23 VAL P  11      -7.257 -72.306 105.129  0.00 97.00      PROA   
ATOM    194  C   VAL P  11     -10.562 -75.422 103.779  0.00 97.00      PROA   
ATOM    195  O   VAL P  11     -10.205 -76.572 104.027  0.00 97.00      PROA   
ATOM    196  N   SER P  12     -11.871 -75.094 103.719  0.00 97.00      PROA   
ATOM    197  HN  SER P  12     -12.110 -74.161 103.472  0.00 97.00      PROA   
ATOM    198  CA  SER P  12     -12.992 -76.001 103.905  0.00 97.00      PROA   
ATOM    199  HA  SER P  12     -12.633 -77.007 104.071  0.00 97.00      PROA   
ATOM    200  CB  SER P  12     -13.862 -75.586 105.133  0.00 97.00      PROA   
ATOM    201  HB1 SER P  12     -14.028 -74.488 105.111  0.00 97.00      PROA   
ATOM    202  HB2 SER P  12     -13.296 -75.825 106.061  0.00 97.00      PROA   
ATOM    203  OG  SER P  12     -15.132 -76.234 105.198  0.00 97.00      PROA   
ATOM    204  HG1 SER P  12     -14.972 -77.125 105.519  0.00 97.00      PROA   
ATOM    205  C   SER P  12     -13.783 -75.995 102.605  0.00 97.00      PROA   
ATOM    206  O   SER P  12     -14.161 -74.933 102.111  0.00 97.00      PROA   
ATOM    207  N   VAL P  13     -14.019 -77.188 101.994  0.00 97.00      PROA   
ATOM    208  HN  VAL P  13     -13.686 -78.038 102.400  0.00 97.00      PROA   
ATOM    209  CA  VAL P  13     -14.545 -77.268 100.635  0.00 97.00      PROA   
ATOM    210  HA  VAL P  13     -15.189 -76.416 100.474  0.00 97.00      PROA   
ATOM    211  CB  VAL P  13     -13.390 -77.217  99.625  0.00 97.00      PROA   
ATOM    212  HB  VAL P  13     -12.720 -76.378  99.934  0.00 97.00      PROA   
ATOM    213  CG1 VAL P  13     -12.548 -78.512  99.643  0.00 97.00      PROA   
ATOM    214 HG11 VAL P  13     -13.144 -79.377  99.283  0.00 97.00      PROA   
ATOM    215 HG12 VAL P  13     -12.177 -78.733 100.663  0.00 97.00      PROA   
ATOM    216 HG13 VAL P  13     -11.672 -78.403  98.969  0.00 97.00      PROA   
ATOM    217  CG2 VAL P  13     -13.893 -76.884  98.207  0.00 97.00      PROA   
ATOM    218 HG21 VAL P  13     -14.529 -75.974  98.213  0.00 97.00      PROA   
ATOM    219 HG22 VAL P  13     -14.474 -77.729  97.785  0.00 97.00      PROA   
ATOM    220 HG23 VAL P  13     -13.030 -76.705  97.531  0.00 97.00      PROA   
ATOM    221  C   VAL P  13     -15.415 -78.510 100.451  0.00 97.00      PROA   
ATOM    222  O   VAL P  13     -15.312 -79.476 101.197  0.00 97.00      PROA   
ATOM    223  N   PHE P  14     -16.338 -78.522  99.456  0.00 97.00      PROA   
ATOM    224  HN  PHE P  14     -16.485 -77.723  98.876  0.00 97.00      PROA   
ATOM    225  CA  PHE P  14     -17.112 -79.707  99.114  0.00 97.00      PROA   
ATOM    226  HA  PHE P  14     -17.356 -80.222 100.031  0.00 97.00      PROA   
ATOM    227  CB  PHE P  14     -18.431 -79.382  98.360  0.00 97.00      PROA   
ATOM    228  HB1 PHE P  14     -18.944 -80.304  98.015  0.00 97.00      PROA   
ATOM    229  HB2 PHE P  14     -18.210 -78.754  97.468  0.00 97.00      PROA   
ATOM    230  CG  PHE P  14     -19.425 -78.673  99.238  0.00 97.00      PROA   
ATOM    231  CD1 PHE P  14     -19.886 -79.264 100.429  0.00 97.00      PROA   
ATOM    232  HD1 PHE P  14     -19.473 -80.208 100.753  0.00 97.00      PROA   
ATOM    233  CE1 PHE P  14     -20.899 -78.656 101.181  0.00 97.00      PROA   
ATOM    234  HE1 PHE P  14     -21.253 -79.122 102.089  0.00 97.00      PROA   
ATOM    235  CZ  PHE P  14     -21.452 -77.442 100.755  0.00 97.00      PROA   
ATOM    236  HZ  PHE P  14     -22.236 -76.973 101.331  0.00 97.00      PROA   
ATOM    237  CD2 PHE P  14     -19.996 -77.461  98.819  0.00 97.00      PROA   
ATOM    238  HD2 PHE P  14     -19.675 -77.015  97.890  0.00 97.00      PROA   
ATOM    239  CE2 PHE P  14     -20.989 -76.837  99.581  0.00 97.00      PROA   
ATOM    240  HE2 PHE P  14     -21.398 -75.893  99.254  0.00 97.00      PROA   
ATOM    241  C   PHE P  14     -16.361 -80.700  98.245  0.00 97.00      PROA   
ATOM    242  O   PHE P  14     -15.416 -80.360  97.537  0.00 97.00      PROA   
ATOM    243  N   GLN P  15     -16.825 -81.975  98.245  0.00 97.00      PROA   
ATOM    244  HN  GLN P  15     -17.453 -82.278  98.961  0.00 97.00      PROA   
ATOM    245  CA  GLN P  15     -16.548 -82.946  97.195  0.00 97.00      PROA   
ATOM    246  HA  GLN P  15     -15.480 -83.115  97.188  0.00 97.00      PROA   
ATOM    247  CB  GLN P  15     -17.272 -84.297  97.457  0.00 97.00      PROA   
ATOM    248  HB1 GLN P  15     -16.830 -84.742  98.379  0.00 97.00      PROA   
ATOM    249  HB2 GLN P  15     -17.042 -84.999  96.627  0.00 97.00      PROA   
ATOM    250  CG  GLN P  15     -18.803 -84.149  97.670  0.00 97.00      PROA   
ATOM    251  HG1 GLN P  15     -19.131 -83.123  97.402  0.00 97.00      PROA   
ATOM    252  HG2 GLN P  15     -19.049 -84.289  98.743  0.00 97.00      PROA   
ATOM    253  CD  GLN P  15     -19.615 -85.166  96.849  0.00 97.00      PROA   
ATOM    254  OE1 GLN P  15     -19.558 -86.378  97.086  0.00 97.00      PROA   
ATOM    255  NE2 GLN P  15     -20.400 -84.655  95.857  0.00 97.00      PROA   
ATOM    256 HE21 GLN P  15     -20.437 -83.667  95.710  0.00 97.00      PROA   
ATOM    257 HE22 GLN P  15     -20.885 -85.284  95.253  0.00 97.00      PROA   
ATOM    258  C   GLN P  15     -16.958 -82.447  95.807  0.00 97.00      PROA   
ATOM    259  O   GLN P  15     -17.929 -81.704  95.678  0.00 97.00      PROA   
ATOM    260  N   GLU P  16     -16.194 -82.828  94.750  0.00 97.00      PROA   
ATOM    261  HN  GLU P  16     -15.397 -83.408  94.923  0.00 97.00      PROA   
ATOM    262  CA  GLU P  16     -16.423 -82.516  93.342  0.00 97.00      PROA   
ATOM    263  HA  GLU P  16     -15.866 -83.269  92.803  0.00 97.00      PROA   
ATOM    264  CB  GLU P  16     -17.905 -82.669  92.858  0.00 97.00      PROA   
ATOM    265  HB1 GLU P  16     -18.514 -81.900  93.377  0.00 97.00      PROA   
ATOM    266  HB2 GLU P  16     -18.282 -83.669  93.172  0.00 97.00      PROA   
ATOM    267  CG  GLU P  16     -18.139 -82.510  91.335  0.00 97.00      PROA   
ATOM    268  HG1 GLU P  16     -17.802 -83.427  90.807  0.00 97.00      PROA   
ATOM    269  HG2 GLU P  16     -17.556 -81.658  90.934  0.00 97.00      PROA   
ATOM    270  CD  GLU P  16     -19.601 -82.242  90.950  0.00 97.00      PROA   
ATOM    271  OE1 GLU P  16     -20.496 -82.188  91.833  0.00 97.00      PROA   
ATOM    272  OE2 GLU P  16     -19.833 -82.054  89.725  0.00 97.00      PROA   
ATOM    273  C   GLU P  16     -15.796 -81.185  92.926  0.00 97.00      PROA   
ATOM    274  O   GLU P  16     -15.320 -81.044  91.802  0.00 97.00      PROA   
ATOM    275  N   GLU P  17     -15.743 -80.179  93.829  0.00 97.00      PROA   
ATOM    276  HN  GLU P  17     -16.158 -80.307  94.726  0.00 97.00      PROA   
ATOM    277  CA  GLU P  17     -15.152 -78.866  93.604  0.00 97.00      PROA   
ATOM    278  HA  GLU P  17     -15.670 -78.434  92.758  0.00 97.00      PROA   
ATOM    279  CB  GLU P  17     -15.434 -77.947  94.823  0.00 97.00      PROA   
ATOM    280  HB1 GLU P  17     -15.070 -78.495  95.723  0.00 97.00      PROA   
ATOM    281  HB2 GLU P  17     -16.537 -77.846  94.933  0.00 97.00      PROA   
ATOM    282  CG  GLU P  17     -14.786 -76.541  94.831  0.00 97.00      PROA   
ATOM    283  HG1 GLU P  17     -13.684 -76.601  94.736  0.00 97.00      PROA   
ATOM    284  HG2 GLU P  17     -15.009 -76.057  95.806  0.00 97.00      PROA   
ATOM    285  CD  GLU P  17     -15.334 -75.623  93.734  0.00 97.00      PROA   
ATOM    286  OE1 GLU P  17     -15.142 -75.926  92.529  0.00 97.00      PROA   
ATOM    287  OE2 GLU P  17     -15.944 -74.581  94.096  0.00 97.00      PROA   
ATOM    288  C   GLU P  17     -13.665 -78.876  93.237  0.00 97.00      PROA   
ATOM    289  O   GLU P  17     -12.898 -79.717  93.690  0.00 97.00      PROA   
ATOM    290  N   SER P  18     -13.224 -77.925  92.382  0.00 97.00      PROA   
ATOM    291  HN  SER P  18     -13.852 -77.186  92.129  0.00 97.00      PROA   
ATOM    292  CA  SER P  18     -11.870 -77.853  91.861  0.00 97.00      PROA   
ATOM    293  HA  SER P  18     -11.431 -78.839  91.908  0.00 97.00      PROA   
ATOM    294  CB  SER P  18     -11.830 -77.377  90.386  0.00 97.00      PROA   
ATOM    295  HB1 SER P  18     -12.219 -76.338  90.314  0.00 97.00      PROA   
ATOM    296  HB2 SER P  18     -12.495 -78.031  89.782  0.00 97.00      PROA   
ATOM    297  OG  SER P  18     -10.512 -77.432  89.837  0.00 97.00      PROA   
ATOM    298  HG1 SER P  18     -10.250 -78.357  89.850  0.00 97.00      PROA   
ATOM    299  C   SER P  18     -11.030 -76.912  92.699  0.00 97.00      PROA   
ATOM    300  O   SER P  18     -11.402 -75.768  92.950  0.00 97.00      PROA   
ATOM    301  N   VAL P  19      -9.845 -77.381  93.145  0.00 97.00      PROA   
ATOM    302  HN  VAL P  19      -9.539 -78.302  92.909  0.00 97.00      PROA   
ATOM    303  CA  VAL P  19      -8.984 -76.572  93.984  0.00 97.00      PROA   
ATOM    304  HA  VAL P  19      -9.155 -75.533  93.743  0.00 97.00      PROA   
ATOM    305  CB  VAL P  19      -9.308 -76.741  95.475  0.00 97.00      PROA   
ATOM    306  HB  VAL P  19     -10.339 -76.339  95.631  0.00 97.00      PROA   
ATOM    307  CG1 VAL P  19      -9.338 -78.227  95.890  0.00 97.00      PROA   
ATOM    308 HG11 VAL P  19      -8.339 -78.680  95.748  0.00 97.00      PROA   
ATOM    309 HG12 VAL P  19     -10.083 -78.803  95.304  0.00 97.00      PROA   
ATOM    310 HG13 VAL P  19      -9.606 -78.318  96.964  0.00 97.00      PROA   
ATOM    311  CG2 VAL P  19      -8.346 -75.934  96.371  0.00 97.00      PROA   
ATOM    312 HG21 VAL P  19      -8.346 -74.864  96.089  0.00 97.00      PROA   
ATOM    313 HG22 VAL P  19      -7.313 -76.330  96.297  0.00 97.00      PROA   
ATOM    314 HG23 VAL P  19      -8.669 -76.012  97.432  0.00 97.00      PROA   
ATOM    315  C   VAL P  19      -7.535 -76.817  93.625  0.00 97.00      PROA   
ATOM    316  O   VAL P  19      -7.065 -77.946  93.591  0.00 97.00      PROA   
ATOM    317  N   THR P  20      -6.764 -75.742  93.334  0.00 97.00      PROA   
ATOM    318  HN  THR P  20      -7.146 -74.821  93.346  0.00 97.00      PROA   
ATOM    319  CA  THR P  20      -5.350 -75.869  93.017  0.00 97.00      PROA   
ATOM    320  HA  THR P  20      -5.049 -76.887  93.200  0.00 97.00      PROA   
ATOM    321  CB  THR P  20      -5.002 -75.583  91.552  0.00 97.00      PROA   
ATOM    322  HB  THR P  20      -5.748 -76.130  90.930  0.00 97.00      PROA   
ATOM    323  OG1 THR P  20      -3.730 -76.103  91.176  0.00 97.00      PROA   
ATOM    324  HG1 THR P  20      -3.049 -75.566  91.592  0.00 97.00      PROA   
ATOM    325  CG2 THR P  20      -5.072 -74.098  91.168  0.00 97.00      PROA   
ATOM    326 HG21 THR P  20      -4.372 -73.490  91.777  0.00 97.00      PROA   
ATOM    327 HG22 THR P  20      -6.102 -73.715  91.306  0.00 97.00      PROA   
ATOM    328 HG23 THR P  20      -4.796 -73.968  90.099  0.00 97.00      PROA   
ATOM    329  C   THR P  20      -4.598 -75.023  94.012  0.00 97.00      PROA   
ATOM    330  O   THR P  20      -5.001 -73.914  94.345  0.00 97.00      PROA   
ATOM    331  N   LEU P  21      -3.502 -75.582  94.563  0.00 97.00      PROA   
ATOM    332  HN  LEU P  21      -3.215 -76.493  94.270  0.00 97.00      PROA   
ATOM    333  CA  LEU P  21      -2.788 -75.027  95.689  0.00 97.00      PROA   
ATOM    334  HA  LEU P  21      -3.241 -74.097  95.997  0.00 97.00      PROA   
ATOM    335  CB  LEU P  21      -2.761 -76.001  96.901  0.00 97.00      PROA   
ATOM    336  HB1 LEU P  21      -2.210 -75.496  97.724  0.00 97.00      PROA   
ATOM    337  HB2 LEU P  21      -2.204 -76.927  96.642  0.00 97.00      PROA   
ATOM    338  CG  LEU P  21      -4.145 -76.429  97.463  0.00 97.00      PROA   
ATOM    339  HG  LEU P  21      -4.854 -75.577  97.337  0.00 97.00      PROA   
ATOM    340  CD1 LEU P  21      -4.736 -77.673  96.767  0.00 97.00      PROA   
ATOM    341 HD11 LEU P  21      -4.047 -78.535  96.888  0.00 97.00      PROA   
ATOM    342 HD12 LEU P  21      -4.904 -77.504  95.686  0.00 97.00      PROA   
ATOM    343 HD13 LEU P  21      -5.709 -77.943  97.230  0.00 97.00      PROA   
ATOM    344  CD2 LEU P  21      -4.034 -76.727  98.970  0.00 97.00      PROA   
ATOM    345 HD21 LEU P  21      -3.663 -75.839  99.521  0.00 97.00      PROA   
ATOM    346 HD22 LEU P  21      -3.327 -77.567  99.136  0.00 97.00      PROA   
ATOM    347 HD23 LEU P  21      -5.024 -77.015  99.383  0.00 97.00      PROA   
ATOM    348  C   LEU P  21      -1.370 -74.742  95.246  0.00 97.00      PROA   
ATOM    349  O   LEU P  21      -0.674 -75.633  94.784  0.00 97.00      PROA   
ATOM    350  N   HSD P  22      -0.902 -73.481  95.372  0.00 97.00      PROA   
ATOM    351  HN  HSD P  22      -1.478 -72.775  95.780  0.00 97.00      PROA   
ATOM    352  CA  HSD P  22       0.355 -73.024  94.810  0.00 97.00      PROA   
ATOM    353  HA  HSD P  22       0.746 -73.772  94.135  0.00 97.00      PROA   
ATOM    354  CB  HSD P  22       0.176 -71.705  94.016  0.00 97.00      PROA   
ATOM    355  HB1 HSD P  22       1.166 -71.312  93.699  0.00 97.00      PROA   
ATOM    356  HB2 HSD P  22      -0.310 -70.934  94.653  0.00 97.00      PROA   
ATOM    357  ND1 HSD P  22      -1.998 -71.777  92.667  0.00 97.00      PROA   
ATOM    358  HD1 HSD P  22      -2.624 -71.551  93.416  0.00 97.00      PROA   
ATOM    359  CG  HSD P  22      -0.627 -71.899  92.763  0.00 97.00      PROA   
ATOM    360  CE1 HSD P  22      -2.314 -71.948  91.359  0.00 97.00      PROA   
ATOM    361  HE1 HSD P  22      -3.331 -71.894  90.981  0.00 97.00      PROA   
ATOM    362  NE2 HSD P  22      -1.249 -72.154  90.611  0.00 97.00      PROA   
ATOM    363  CD2 HSD P  22      -0.186 -72.105  91.494  0.00 97.00      PROA   
ATOM    364  HD2 HSD P  22       0.828 -72.208  91.130  0.00 97.00      PROA   
ATOM    365  C   HSD P  22       1.393 -72.758  95.875  0.00 97.00      PROA   
ATOM    366  O   HSD P  22       1.143 -72.038  96.833  0.00 97.00      PROA   
ATOM    367  N   CYS P  23       2.615 -73.313  95.704  0.00 97.00      PROA   
ATOM    368  HN  CYS P  23       2.770 -73.942  94.943  0.00 97.00      PROA   
ATOM    369  CA  CYS P  23       3.756 -73.054  96.561  0.00 97.00      PROA   
ATOM    370  HA  CYS P  23       3.419 -72.657  97.509  0.00 97.00      PROA   
ATOM    371  CB  CYS P  23       4.573 -74.335  96.829  0.00 97.00      PROA   
ATOM    372  HB1 CYS P  23       5.499 -74.077  97.378  0.00 97.00      PROA   
ATOM    373  HB2 CYS P  23       4.847 -74.819  95.866  0.00 97.00      PROA   
ATOM    374  SG  CYS P  23       3.626 -75.491  97.838  0.00 97.00      PROA   
ATOM    375  C   CYS P  23       4.676 -72.034  95.929  0.00 97.00      PROA   
ATOM    376  O   CYS P  23       5.459 -72.332  95.031  0.00 97.00      PROA   
ATOM    377  N   GLU P  24       4.612 -70.783  96.422  0.00 97.00      PROA   
ATOM    378  HN  GLU P  24       4.001 -70.559  97.177  0.00 97.00      PROA   
ATOM    379  CA  GLU P  24       5.310 -69.662  95.839  0.00 97.00      PROA   
ATOM    380  HA  GLU P  24       5.495 -69.855  94.791  0.00 97.00      PROA   
ATOM    381  CB  GLU P  24       4.450 -68.381  95.958  0.00 97.00      PROA   
ATOM    382  HB1 GLU P  24       3.447 -68.632  95.540  0.00 97.00      PROA   
ATOM    383  HB2 GLU P  24       4.878 -67.573  95.327  0.00 97.00      PROA   
ATOM    384  CG  GLU P  24       4.310 -67.873  97.409  0.00 97.00      PROA   
ATOM    385  HG1 GLU P  24       5.273 -67.463  97.781  0.00 97.00      PROA   
ATOM    386  HG2 GLU P  24       3.995 -68.704  98.076  0.00 97.00      PROA   
ATOM    387  CD  GLU P  24       3.275 -66.774  97.513  0.00 97.00      PROA   
ATOM    388  OE1 GLU P  24       3.488 -65.852  98.348  0.00 97.00      PROA   
ATOM    389  OE2 GLU P  24       2.245 -66.858  96.792  0.00 97.00      PROA   
ATOM    390  C   GLU P  24       6.635 -69.417  96.523  0.00 97.00      PROA   
ATOM    391  O   GLU P  24       6.900 -69.878  97.633  0.00 97.00      PROA   
ATOM    392  N   VAL P  25       7.490 -68.632  95.835  0.00 97.00      PROA   
ATOM    393  HN  VAL P  25       7.274 -68.347  94.905  0.00 97.00      PROA   
ATOM    394  CA  VAL P  25       8.613 -67.936  96.416  0.00 97.00      PROA   
ATOM    395  HA  VAL P  25       8.409 -67.741  97.459  0.00 97.00      PROA   
ATOM    396  CB  VAL P  25       9.968 -68.634  96.246  0.00 97.00      PROA   
ATOM    397  HB  VAL P  25      10.220 -68.727  95.164  0.00 97.00      PROA   
ATOM    398  CG1 VAL P  25      11.062 -67.810  96.954  0.00 97.00      PROA   
ATOM    399 HG11 VAL P  25      10.872 -67.781  98.048  0.00 97.00      PROA   
ATOM    400 HG12 VAL P  25      11.101 -66.770  96.575  0.00 97.00      PROA   
ATOM    401 HG13 VAL P  25      12.053 -68.280  96.781  0.00 97.00      PROA   
ATOM    402  CG2 VAL P  25       9.929 -70.061  96.838  0.00 97.00      PROA   
ATOM    403 HG21 VAL P  25       9.220 -70.705  96.280  0.00 97.00      PROA   
ATOM    404 HG22 VAL P  25       9.616 -70.027  97.903  0.00 97.00      PROA   
ATOM    405 HG23 VAL P  25      10.936 -70.527  96.786  0.00 97.00      PROA   
ATOM    406  C   VAL P  25       8.611 -66.660  95.589  0.00 97.00      PROA   
ATOM    407  O   VAL P  25       8.457 -66.804  94.377  0.00 97.00      PROA   
ATOM    408  N   PRO P  26       8.761 -65.425  96.087  0.00 97.00      PROA   
ATOM    409  CD  PRO P  26       8.392 -65.096  97.474  0.00 97.00      PROA   
ATOM    410  HD1 PRO P  26       9.317 -65.066  98.089  0.00 97.00      PROA   
ATOM    411  HD2 PRO P  26       7.663 -65.814  97.914  0.00 97.00      PROA   
ATOM    412  CA  PRO P  26       8.716 -64.229  95.231  0.00 97.00      PROA   
ATOM    413  HA  PRO P  26       7.854 -64.300  94.582  0.00 97.00      PROA   
ATOM    414  CB  PRO P  26       8.551 -63.075  96.235  0.00 97.00      PROA   
ATOM    415  HB1 PRO P  26       8.020 -62.211  95.786  0.00 97.00      PROA   
ATOM    416  HB2 PRO P  26       9.535 -62.737  96.630  0.00 97.00      PROA   
ATOM    417  CG  PRO P  26       7.762 -63.707  97.382  0.00 97.00      PROA   
ATOM    418  HG1 PRO P  26       7.836 -63.134  98.327  0.00 97.00      PROA   
ATOM    419  HG2 PRO P  26       6.692 -63.802  97.091  0.00 97.00      PROA   
ATOM    420  C   PRO P  26       9.943 -63.988  94.349  0.00 97.00      PROA   
ATOM    421  O   PRO P  26      10.305 -62.833  94.135  0.00 97.00      PROA   
ATOM    422  N   HSD P  27      10.559 -65.043  93.780  0.00 97.00      PROA   
ATOM    423  HN  HSD P  27      10.165 -65.950  93.909  0.00 97.00      PROA   
ATOM    424  CA  HSD P  27      11.664 -64.935  92.853  0.00 97.00      PROA   
ATOM    425  HA  HSD P  27      12.016 -63.914  92.802  0.00 97.00      PROA   
ATOM    426  CB  HSD P  27      12.858 -65.863  93.202  0.00 97.00      PROA   
ATOM    427  HB1 HSD P  27      13.561 -65.916  92.342  0.00 97.00      PROA   
ATOM    428  HB2 HSD P  27      12.493 -66.895  93.400  0.00 97.00      PROA   
ATOM    429  ND1 HSD P  27      13.475 -65.776  95.680  0.00 97.00      PROA   
ATOM    430  HD1 HSD P  27      12.729 -66.353  96.015  0.00 97.00      PROA   
ATOM    431  CG  HSD P  27      13.674 -65.382  94.373  0.00 97.00      PROA   
ATOM    432  CE1 HSD P  27      14.508 -65.279  96.405  0.00 97.00      PROA   
ATOM    433  HE1 HSD P  27      14.615 -65.438  97.478  0.00 97.00      PROA   
ATOM    434  NE2 HSD P  27      15.362 -64.608  95.658  0.00 97.00      PROA   
ATOM    435  CD2 HSD P  27      14.842 -64.681  94.379  0.00 97.00      PROA   
ATOM    436  HD2 HSD P  27      15.384 -64.230  93.556  0.00 97.00      PROA   
ATOM    437  C   HSD P  27      11.151 -65.333  91.496  0.00 97.00      PROA   
ATOM    438  O   HSD P  27      10.637 -66.433  91.318  0.00 97.00      PROA   
ATOM    439  N   LEU P  28      11.282 -64.439  90.490  0.00 97.00      PROA   
ATOM    440  HN  LEU P  28      11.601 -63.512  90.670  0.00 97.00      PROA   
ATOM    441  CA  LEU P  28      10.916 -64.722  89.113  0.00 97.00      PROA   
ATOM    442  HA  LEU P  28       9.874 -65.009  89.132  0.00 97.00      PROA   
ATOM    443  CB  LEU P  28      11.033 -63.461  88.217  0.00 97.00      PROA   
ATOM    444  HB1 LEU P  28      10.654 -63.702  87.200  0.00 97.00      PROA   
ATOM    445  HB2 LEU P  28      12.098 -63.160  88.124  0.00 97.00      PROA   
ATOM    446  CG  LEU P  28      10.245 -62.224  88.723  0.00 97.00      PROA   
ATOM    447  HG  LEU P  28      10.633 -61.936  89.728  0.00 97.00      PROA   
ATOM    448  CD1 LEU P  28      10.472 -61.020  87.789  0.00 97.00      PROA   
ATOM    449 HD11 LEU P  28      10.090 -61.249  86.772  0.00 97.00      PROA   
ATOM    450 HD12 LEU P  28      11.554 -60.780  87.717  0.00 97.00      PROA   
ATOM    451 HD13 LEU P  28       9.936 -60.127  88.175  0.00 97.00      PROA   
ATOM    452  CD2 LEU P  28       8.737 -62.505  88.867  0.00 97.00      PROA   
ATOM    453 HD21 LEU P  28       8.552 -63.304  89.613  0.00 97.00      PROA   
ATOM    454 HD22 LEU P  28       8.314 -62.823  87.891  0.00 97.00      PROA   
ATOM    455 HD23 LEU P  28       8.206 -61.588  89.200  0.00 97.00      PROA   
ATOM    456  C   LEU P  28      11.647 -65.909  88.474  0.00 97.00      PROA   
ATOM    457  O   LEU P  28      10.947 -66.729  87.878  0.00 97.00      PROA   
ATOM    458  N   PRO P  29      12.960 -66.154  88.563  0.00 97.00      PROA   
ATOM    459  CD  PRO P  29      13.987 -65.162  88.910  0.00 97.00      PROA   
ATOM    460  HD1 PRO P  29      13.777 -64.663  89.878  0.00 97.00      PROA   
ATOM    461  HD2 PRO P  29      14.050 -64.407  88.094  0.00 97.00      PROA   
ATOM    462  CA  PRO P  29      13.549 -67.444  88.195  0.00 97.00      PROA   
ATOM    463  HA  PRO P  29      13.100 -67.830  87.290  0.00 97.00      PROA   
ATOM    464  CB  PRO P  29      15.032 -67.083  87.981  0.00 97.00      PROA   
ATOM    465  HB1 PRO P  29      15.150 -66.672  86.952  0.00 97.00      PROA   
ATOM    466  HB2 PRO P  29      15.733 -67.932  88.091  0.00 97.00      PROA   
ATOM    467  CG  PRO P  29      15.290 -65.959  88.985  0.00 97.00      PROA   
ATOM    468  HG1 PRO P  29      15.409 -66.391  90.003  0.00 97.00      PROA   
ATOM    469  HG2 PRO P  29      16.182 -65.351  88.734  0.00 97.00      PROA   
ATOM    470  C   PRO P  29      13.373 -68.493  89.297  0.00 97.00      PROA   
ATOM    471  O   PRO P  29      14.294 -69.278  89.512  0.00 97.00      PROA   
ATOM    472  N   GLY P  30      12.209 -68.553  89.991  0.00 97.00      PROA   
ATOM    473  HN  GLY P  30      11.477 -67.912  89.763  0.00 97.00      PROA   
ATOM    474  CA  GLY P  30      11.965 -69.414  91.143  0.00 97.00      PROA   
ATOM    475  HA1 GLY P  30      11.085 -69.024  91.634  0.00 97.00      PROA   
ATOM    476  HA2 GLY P  30      12.835 -69.394  91.783  0.00 97.00      PROA   
ATOM    477  C   GLY P  30      11.671 -70.848  90.779  0.00 97.00      PROA   
ATOM    478  O   GLY P  30      10.584 -71.348  91.049  0.00 97.00      PROA   
ATOM    479  N   SER P  31      12.679 -71.518  90.174  0.00 97.00      PROA   
ATOM    480  HN  SER P  31      13.492 -70.963  90.006  0.00 97.00      PROA   
ATOM    481  CA  SER P  31      12.759 -72.863  89.603  0.00 97.00      PROA   
ATOM    482  HA  SER P  31      12.583 -72.726  88.547  0.00 97.00      PROA   
ATOM    483  CB  SER P  31      14.197 -73.441  89.769  0.00 97.00      PROA   
ATOM    484  HB1 SER P  31      14.414 -73.559  90.854  0.00 97.00      PROA   
ATOM    485  HB2 SER P  31      14.930 -72.715  89.356  0.00 97.00      PROA   
ATOM    486  OG  SER P  31      14.387 -74.708  89.135  0.00 97.00      PROA   
ATOM    487  HG1 SER P  31      14.827 -74.549  88.297  0.00 97.00      PROA   
ATOM    488  C   SER P  31      11.749 -73.898  90.072  0.00 97.00      PROA   
ATOM    489  O   SER P  31      11.487 -74.034  91.257  0.00 97.00      PROA   
ATOM    490  N   SER P  32      11.175 -74.671  89.122  0.00 97.00      PROA   
ATOM    491  HN  SER P  32      11.475 -74.608  88.174  0.00 97.00      PROA   
ATOM    492  CA  SER P  32      10.045 -75.557  89.328  0.00 97.00      PROA   
ATOM    493  HA  SER P  32       9.366 -75.069  90.013  0.00 97.00      PROA   
ATOM    494  CB  SER P  32       9.291 -75.776  87.991  0.00 97.00      PROA   
ATOM    495  HB1 SER P  32       8.860 -74.801  87.673  0.00 97.00      PROA   
ATOM    496  HB2 SER P  32       8.451 -76.494  88.094  0.00 97.00      PROA   
ATOM    497  OG  SER P  32      10.178 -76.209  86.961  0.00 97.00      PROA   
ATOM    498  HG1 SER P  32      10.433 -77.109  87.185  0.00 97.00      PROA   
ATOM    499  C   SER P  32      10.395 -76.906  89.940  0.00 97.00      PROA   
ATOM    500  O   SER P  32      10.072 -77.956  89.388  0.00 97.00      PROA   
ATOM    501  N   SER P  33      11.032 -76.899  91.131  0.00 97.00      PROA   
ATOM    502  HN  SER P  33      11.338 -76.029  91.510  0.00 97.00      PROA   
ATOM    503  CA  SER P  33      11.309 -78.086  91.918  0.00 97.00      PROA   
ATOM    504  HA  SER P  33      10.905 -78.958  91.423  0.00 97.00      PROA   
ATOM    505  CB  SER P  33      12.831 -78.289  92.151  0.00 97.00      PROA   
ATOM    506  HB1 SER P  33      13.251 -77.414  92.694  0.00 97.00      PROA   
ATOM    507  HB2 SER P  33      13.340 -78.349  91.163  0.00 97.00      PROA   
ATOM    508  OG  SER P  33      13.122 -79.475  92.890  0.00 97.00      PROA   
ATOM    509  HG1 SER P  33      13.089 -80.213  92.275  0.00 97.00      PROA   
ATOM    510  C   SER P  33      10.593 -77.921  93.242  0.00 97.00      PROA   
ATOM    511  O   SER P  33      10.661 -76.869  93.870  0.00 97.00      PROA   
ATOM    512  N   THR P  34       9.855 -78.968  93.685  0.00 97.00      PROA   
ATOM    513  HN  THR P  34       9.834 -79.829  93.185  0.00 97.00      PROA   
ATOM    514  CA  THR P  34       9.015 -78.885  94.868  0.00 97.00      PROA   
ATOM    515  HA  THR P  34       9.453 -78.188  95.569  0.00 97.00      PROA   
ATOM    516  CB  THR P  34       7.562 -78.500  94.578  0.00 97.00      PROA   
ATOM    517  HB  THR P  34       7.015 -79.324  94.066  0.00 97.00      PROA   
ATOM    518  OG1 THR P  34       7.514 -77.393  93.697  0.00 97.00      PROA   
ATOM    519  HG1 THR P  34       7.687 -77.764  92.830  0.00 97.00      PROA   
ATOM    520  CG2 THR P  34       6.811 -78.133  95.873  0.00 97.00      PROA   
ATOM    521 HG21 THR P  34       7.428 -77.465  96.510  0.00 97.00      PROA   
ATOM    522 HG22 THR P  34       6.563 -79.043  96.453  0.00 97.00      PROA   
ATOM    523 HG23 THR P  34       5.856 -77.619  95.635  0.00 97.00      PROA   
ATOM    524  C   THR P  34       8.978 -80.241  95.508  0.00 97.00      PROA   
ATOM    525  O   THR P  34       8.912 -81.261  94.828  0.00 97.00      PROA   
ATOM    526  N   GLN P  35       8.968 -80.275  96.857  0.00 97.00      PROA   
ATOM    527  HN  GLN P  35       9.169 -79.458  97.395  0.00 97.00      PROA   
ATOM    528  CA  GLN P  35       8.591 -81.449  97.604  0.00 97.00      PROA   
ATOM    529  HA  GLN P  35       8.425 -82.292  96.946  0.00 97.00      PROA   
ATOM    530  CB  GLN P  35       9.652 -81.811  98.672  0.00 97.00      PROA   
ATOM    531  HB1 GLN P  35       9.367 -82.774  99.151  0.00 97.00      PROA   
ATOM    532  HB2 GLN P  35       9.662 -81.025  99.460  0.00 97.00      PROA   
ATOM    533  CG  GLN P  35      11.075 -81.915  98.081  0.00 97.00      PROA   
ATOM    534  HG1 GLN P  35      11.389 -80.935  97.659  0.00 97.00      PROA   
ATOM    535  HG2 GLN P  35      11.100 -82.668  97.267  0.00 97.00      PROA   
ATOM    536  CD  GLN P  35      12.084 -82.262  99.175  0.00 97.00      PROA   
ATOM    537  OE1 GLN P  35      12.339 -81.444 100.058  0.00 97.00      PROA   
ATOM    538  NE2 GLN P  35      12.688 -83.477  99.117  0.00 97.00      PROA   
ATOM    539 HE21 GLN P  35      13.370 -83.696  99.813  0.00 97.00      PROA   
ATOM    540 HE22 GLN P  35      12.469 -84.105  98.373  0.00 97.00      PROA   
ATOM    541  C   GLN P  35       7.290 -81.087  98.280  0.00 97.00      PROA   
ATOM    542  O   GLN P  35       7.223 -80.096  98.992  0.00 97.00      PROA   
ATOM    543  N   TRP P  36       6.216 -81.878  98.056  0.00 97.00      PROA   
ATOM    544  HN  TRP P  36       6.287 -82.657  97.439  0.00 97.00      PROA   
ATOM    545  CA  TRP P  36       4.918 -81.694  98.682  0.00 97.00      PROA   
ATOM    546  HA  TRP P  36       4.883 -80.750  99.206  0.00 97.00      PROA   
ATOM    547  CB  TRP P  36       3.747 -81.759  97.666  0.00 97.00      PROA   
ATOM    548  HB1 TRP P  36       2.794 -81.979  98.192  0.00 97.00      PROA   
ATOM    549  HB2 TRP P  36       3.939 -82.607  96.969  0.00 97.00      PROA   
ATOM    550  CG  TRP P  36       3.509 -80.520  96.862  0.00 97.00      PROA   
ATOM    551  CD1 TRP P  36       4.032 -80.224  95.634  0.00 97.00      PROA   
ATOM    552  HD1 TRP P  36       4.816 -80.782  95.155  0.00 97.00      PROA   
ATOM    553  NE1 TRP P  36       3.450 -79.091  95.139  0.00 97.00      PROA   
ATOM    554  HE1 TRP P  36       3.619 -78.706  94.256  0.00 97.00      PROA   
ATOM    555  CE2 TRP P  36       2.553 -78.608  96.042  0.00 97.00      PROA   
ATOM    556  CD2 TRP P  36       2.565 -79.478  97.158  0.00 97.00      PROA   
ATOM    557  CE3 TRP P  36       1.730 -79.214  98.244  0.00 97.00      PROA   
ATOM    558  HE3 TRP P  36       1.724 -79.851  99.117  0.00 97.00      PROA   
ATOM    559  CZ3 TRP P  36       0.903 -78.088  98.197  0.00 97.00      PROA   
ATOM    560  HZ3 TRP P  36       0.266 -77.851  99.038  0.00 97.00      PROA   
ATOM    561  CZ2 TRP P  36       1.719 -77.503  95.986  0.00 97.00      PROA   
ATOM    562  HZ2 TRP P  36       1.713 -76.843  95.132  0.00 97.00      PROA   
ATOM    563  CH2 TRP P  36       0.893 -77.255  97.083  0.00 97.00      PROA   
ATOM    564  HH2 TRP P  36       0.257 -76.381  97.084  0.00 97.00      PROA   
ATOM    565  C   TRP P  36       4.716 -82.787  99.702  0.00 97.00      PROA   
ATOM    566  O   TRP P  36       5.224 -83.888  99.539  0.00 97.00      PROA   
ATOM    567  N   PHE P  37       3.974 -82.498 100.796  0.00 97.00      PROA   
ATOM    568  HN  PHE P  37       3.628 -81.572 100.938  0.00 97.00      PROA   
ATOM    569  CA  PHE P  37       3.753 -83.431 101.880  0.00 97.00      PROA   
ATOM    570  HA  PHE P  37       3.972 -84.432 101.540  0.00 97.00      PROA   
ATOM    571  CB  PHE P  37       4.598 -83.111 103.149  0.00 97.00      PROA   
ATOM    572  HB1 PHE P  37       4.481 -83.919 103.903  0.00 97.00      PROA   
ATOM    573  HB2 PHE P  37       4.266 -82.154 103.605  0.00 97.00      PROA   
ATOM    574  CG  PHE P  37       6.067 -82.971 102.819  0.00 97.00      PROA   
ATOM    575  CD1 PHE P  37       6.940 -84.064 102.963  0.00 97.00      PROA   
ATOM    576  HD1 PHE P  37       6.554 -85.013 103.305  0.00 97.00      PROA   
ATOM    577  CE1 PHE P  37       8.301 -83.939 102.655  0.00 97.00      PROA   
ATOM    578  HE1 PHE P  37       8.957 -84.790 102.763  0.00 97.00      PROA   
ATOM    579  CZ  PHE P  37       8.806 -82.716 102.197  0.00 97.00      PROA   
ATOM    580  HZ  PHE P  37       9.852 -82.624 101.942  0.00 97.00      PROA   
ATOM    581  CD2 PHE P  37       6.597 -81.739 102.390  0.00 97.00      PROA   
ATOM    582  HD2 PHE P  37       5.943 -80.889 102.274  0.00 97.00      PROA   
ATOM    583  CE2 PHE P  37       7.951 -81.616 102.061  0.00 97.00      PROA   
ATOM    584  HE2 PHE P  37       8.329 -80.678 101.687  0.00 97.00      PROA   
ATOM    585  C   PHE P  37       2.290 -83.379 102.275  0.00 97.00      PROA   
ATOM    586  O   PHE P  37       1.713 -82.303 102.403  0.00 97.00      PROA   
ATOM    587  N   LEU P  38       1.666 -84.562 102.497  0.00 97.00      PROA   
ATOM    588  HN  LEU P  38       2.144 -85.420 102.312  0.00 97.00      PROA   
ATOM    589  CA  LEU P  38       0.340 -84.708 103.065  0.00 97.00      PROA   
ATOM    590  HA  LEU P  38      -0.102 -83.740 103.234  0.00 97.00      PROA   
ATOM    591  CB  LEU P  38      -0.616 -85.580 102.209  0.00 97.00      PROA   
ATOM    592  HB1 LEU P  38      -1.597 -85.687 102.725  0.00 97.00      PROA   
ATOM    593  HB2 LEU P  38      -0.181 -86.597 102.080  0.00 97.00      PROA   
ATOM    594  CG  LEU P  38      -0.890 -85.018 100.801  0.00 97.00      PROA   
ATOM    595  HG  LEU P  38       0.091 -84.943 100.287  0.00 97.00      PROA   
ATOM    596  CD1 LEU P  38      -1.782 -85.965  99.979  0.00 97.00      PROA   
ATOM    597 HD11 LEU P  38      -2.774 -86.072 100.467  0.00 97.00      PROA   
ATOM    598 HD12 LEU P  38      -1.316 -86.969  99.893  0.00 97.00      PROA   
ATOM    599 HD13 LEU P  38      -1.939 -85.556  98.959  0.00 97.00      PROA   
ATOM    600  CD2 LEU P  38      -1.517 -83.617 100.849  0.00 97.00      PROA   
ATOM    601 HD21 LEU P  38      -0.856 -82.891 101.365  0.00 97.00      PROA   
ATOM    602 HD22 LEU P  38      -2.492 -83.653 101.378  0.00 97.00      PROA   
ATOM    603 HD23 LEU P  38      -1.693 -83.256  99.814  0.00 97.00      PROA   
ATOM    604  C   LEU P  38       0.502 -85.404 104.388  0.00 97.00      PROA   
ATOM    605  O   LEU P  38       0.899 -86.564 104.433  0.00 97.00      PROA   
ATOM    606  N   ASN P  39       0.201 -84.712 105.514  0.00 97.00      PROA   
ATOM    607  HN  ASN P  39      -0.165 -83.784 105.445  0.00 97.00      PROA   
ATOM    608  CA  ASN P  39       0.287 -85.279 106.858  0.00 97.00      PROA   
ATOM    609  HA  ASN P  39       0.101 -84.468 107.548  0.00 97.00      PROA   
ATOM    610  CB  ASN P  39      -0.781 -86.389 107.099  0.00 97.00      PROA   
ATOM    611  HB1 ASN P  39      -0.799 -86.681 108.169  0.00 97.00      PROA   
ATOM    612  HB2 ASN P  39      -0.537 -87.285 106.489  0.00 97.00      PROA   
ATOM    613  CG  ASN P  39      -2.179 -85.879 106.726  0.00 97.00      PROA   
ATOM    614  OD1 ASN P  39      -2.510 -84.712 106.942  0.00 97.00      PROA   
ATOM    615  ND2 ASN P  39      -3.015 -86.762 106.114  0.00 97.00      PROA   
ATOM    616 HD21 ASN P  39      -3.908 -86.435 105.808  0.00 97.00      PROA   
ATOM    617 HD22 ASN P  39      -2.712 -87.697 105.934  0.00 97.00      PROA   
ATOM    618  C   ASN P  39       1.680 -85.822 107.176  0.00 97.00      PROA   
ATOM    619  O   ASN P  39       1.834 -86.894 107.759  0.00 97.00      PROA   
ATOM    620  N   GLY P  40       2.735 -85.088 106.753  0.00 97.00      PROA   
ATOM    621  HN  GLY P  40       2.563 -84.202 106.330  0.00 97.00      PROA   
ATOM    622  CA  GLY P  40       4.124 -85.522 106.844  0.00 97.00      PROA   
ATOM    623  HA1 GLY P  40       4.257 -86.078 107.763  0.00 97.00      PROA   
ATOM    624  HA2 GLY P  40       4.734 -84.632 106.820  0.00 97.00      PROA   
ATOM    625  C   GLY P  40       4.598 -86.408 105.708  0.00 97.00      PROA   
ATOM    626  O   GLY P  40       5.796 -86.473 105.444  0.00 97.00      PROA   
ATOM    627  N   THR P  41       3.692 -87.120 104.999  0.00 97.00      PROA   
ATOM    628  HN  THR P  41       2.717 -87.017 105.189  0.00 97.00      PROA   
ATOM    629  CA  THR P  41       4.057 -88.086 103.967  0.00 97.00      PROA   
ATOM    630  HA  THR P  41       4.986 -88.559 104.258  0.00 97.00      PROA   
ATOM    631  CB  THR P  41       3.020 -89.191 103.787  0.00 97.00      PROA   
ATOM    632  HB  THR P  41       2.029 -88.752 103.531  0.00 97.00      PROA   
ATOM    633  OG1 THR P  41       2.888 -89.926 104.997  0.00 97.00      PROA   
ATOM    634  HG1 THR P  41       2.650 -89.294 105.676  0.00 97.00      PROA   
ATOM    635  CG2 THR P  41       3.425 -90.197 102.690  0.00 97.00      PROA   
ATOM    636 HG21 THR P  41       4.425 -90.626 102.911  0.00 97.00      PROA   
ATOM    637 HG22 THR P  41       3.447 -89.728 101.685  0.00 97.00      PROA   
ATOM    638 HG23 THR P  41       2.690 -91.030 102.659  0.00 97.00      PROA   
ATOM    639  C   THR P  41       4.281 -87.398 102.638  0.00 97.00      PROA   
ATOM    640  O   THR P  41       3.396 -86.733 102.116  0.00 97.00      PROA   
ATOM    641  N   ALA P  42       5.487 -87.549 102.047  0.00 97.00      PROA   
ATOM    642  HN  ALA P  42       6.202 -88.087 102.487  0.00 97.00      PROA   
ATOM    643  CA  ALA P  42       5.847 -86.953 100.776  0.00 97.00      PROA   
ATOM    644  HA  ALA P  42       5.674 -85.892 100.876  0.00 97.00      PROA   
ATOM    645  CB  ALA P  42       7.349 -87.153 100.499  0.00 97.00      PROA   
ATOM    646  HB1 ALA P  42       7.585 -88.233 100.393  0.00 97.00      PROA   
ATOM    647  HB2 ALA P  42       7.946 -86.750 101.347  0.00 97.00      PROA   
ATOM    648  HB3 ALA P  42       7.659 -86.622  99.575  0.00 97.00      PROA   
ATOM    649  C   ALA P  42       5.048 -87.443  99.569  0.00 97.00      PROA   
ATOM    650  O   ALA P  42       4.868 -88.640  99.356  0.00 97.00      PROA   
ATOM    651  N   ILE P  43       4.582 -86.496  98.718  0.00 97.00      PROA   
ATOM    652  HN  ILE P  43       4.732 -85.531  98.927  0.00 97.00      PROA   
ATOM    653  CA  ILE P  43       3.935 -86.779  97.448  0.00 97.00      PROA   
ATOM    654  HA  ILE P  43       3.512 -87.772  97.497  0.00 97.00      PROA   
ATOM    655  CB  ILE P  43       2.820 -85.794  97.048  0.00 97.00      PROA   
ATOM    656  HB  ILE P  43       3.255 -84.915  96.516  0.00 97.00      PROA   
ATOM    657  CG2 ILE P  43       1.830 -86.514  96.097  0.00 97.00      PROA   
ATOM    658 HG21 ILE P  43       1.363 -87.378  96.615  0.00 97.00      PROA   
ATOM    659 HG22 ILE P  43       2.323 -86.875  95.174  0.00 97.00      PROA   
ATOM    660 HG23 ILE P  43       1.019 -85.830  95.779  0.00 97.00      PROA   
ATOM    661  CG1 ILE P  43       2.065 -85.208  98.269  0.00 97.00      PROA   
ATOM    662 HG11 ILE P  43       2.780 -84.695  98.944  0.00 97.00      PROA   
ATOM    663 HG12 ILE P  43       1.594 -86.035  98.843  0.00 97.00      PROA   
ATOM    664  CD  ILE P  43       0.997 -84.180  97.866  0.00 97.00      PROA   
ATOM    665  HD1 ILE P  43       1.373 -83.513  97.062  0.00 97.00      PROA   
ATOM    666  HD2 ILE P  43       0.715 -83.546  98.732  0.00 97.00      PROA   
ATOM    667  HD3 ILE P  43       0.079 -84.690  97.505  0.00 97.00      PROA   
ATOM    668  C   ILE P  43       5.029 -86.756  96.391  0.00 97.00      PROA   
ATOM    669  O   ILE P  43       6.060 -86.107  96.557  0.00 97.00      PROA   
ATOM    670  N   GLN P  44       4.824 -87.453  95.252  0.00 97.00      PROA   
ATOM    671  HN  GLN P  44       4.011 -88.020  95.140  0.00 97.00      PROA   
ATOM    672  CA  GLN P  44       5.768 -87.473  94.151  0.00 97.00      PROA   
ATOM    673  HA  GLN P  44       6.776 -87.445  94.544  0.00 97.00      PROA   
ATOM    674  CB  GLN P  44       5.585 -88.773  93.323  0.00 97.00      PROA   
ATOM    675  HB1 GLN P  44       6.360 -88.794  92.524  0.00 97.00      PROA   
ATOM    676  HB2 GLN P  44       4.589 -88.761  92.825  0.00 97.00      PROA   
ATOM    677  CG  GLN P  44       5.699 -90.094  94.131  0.00 97.00      PROA   
ATOM    678  HG1 GLN P  44       5.706 -90.948  93.419  0.00 97.00      PROA   
ATOM    679  HG2 GLN P  44       4.821 -90.223  94.798  0.00 97.00      PROA   
ATOM    680  CD  GLN P  44       6.994 -90.182  94.951  0.00 97.00      PROA   
ATOM    681  OE1 GLN P  44       8.046 -90.554  94.420  0.00 97.00      PROA   
ATOM    682  NE2 GLN P  44       6.930 -89.861  96.273  0.00 97.00      PROA   
ATOM    683 HE21 GLN P  44       7.776 -89.917  96.801  0.00 97.00      PROA   
ATOM    684 HE22 GLN P  44       6.078 -89.541  96.684  0.00 97.00      PROA   
ATOM    685  C   GLN P  44       5.593 -86.250  93.247  0.00 97.00      PROA   
ATOM    686  O   GLN P  44       6.397 -86.005  92.349  0.00 97.00      PROA   
ATOM    687  N   THR P  45       4.541 -85.430  93.493  0.00 97.00      PROA   
ATOM    688  HN  THR P  45       3.894 -85.677  94.208  0.00 97.00      PROA   
ATOM    689  CA  THR P  45       4.252 -84.180  92.800  0.00 97.00      PROA   
ATOM    690  HA  THR P  45       4.118 -84.414  91.754  0.00 97.00      PROA   
ATOM    691  CB  THR P  45       2.974 -83.524  93.324  0.00 97.00      PROA   
ATOM    692  HB  THR P  45       3.092 -83.239  94.397  0.00 97.00      PROA   
ATOM    693  OG1 THR P  45       1.888 -84.435  93.231  0.00 97.00      PROA   
ATOM    694  HG1 THR P  45       1.116 -83.953  93.536  0.00 97.00      PROA   
ATOM    695  CG2 THR P  45       2.594 -82.284  92.494  0.00 97.00      PROA   
ATOM    696 HG21 THR P  45       2.468 -82.571  91.429  0.00 97.00      PROA   
ATOM    697 HG22 THR P  45       3.358 -81.485  92.571  0.00 97.00      PROA   
ATOM    698 HG23 THR P  45       1.633 -81.857  92.849  0.00 97.00      PROA   
ATOM    699  C   THR P  45       5.380 -83.171  92.931  0.00 97.00      PROA   
ATOM    700  O   THR P  45       5.600 -82.626  94.006  0.00 97.00      PROA   
ATOM    701  N   SER P  46       6.128 -82.892  91.837  0.00 97.00      PROA   
ATOM    702  HN  SER P  46       6.026 -83.436  91.008  0.00 97.00      PROA   
ATOM    703  CA  SER P  46       7.242 -81.954  91.886  0.00 97.00      PROA   
ATOM    704  HA  SER P  46       7.553 -81.813  92.910  0.00 97.00      PROA   
ATOM    705  CB  SER P  46       8.462 -82.498  91.105  0.00 97.00      PROA   
ATOM    706  HB1 SER P  46       9.283 -81.748  91.091  0.00 97.00      PROA   
ATOM    707  HB2 SER P  46       8.179 -82.729  90.055  0.00 97.00      PROA   
ATOM    708  OG  SER P  46       8.980 -83.670  91.731  0.00 97.00      PROA   
ATOM    709  HG1 SER P  46       8.250 -84.281  91.866  0.00 97.00      PROA   
ATOM    710  C   SER P  46       6.906 -80.577  91.337  0.00 97.00      PROA   
ATOM    711  O   SER P  46       7.689 -79.638  91.482  0.00 97.00      PROA   
ATOM    712  N   THR P  47       5.713 -80.401  90.725  0.00 97.00      PROA   
ATOM    713  HN  THR P  47       5.091 -81.175  90.644  0.00 97.00      PROA   
ATOM    714  CA  THR P  47       5.220 -79.108  90.256  0.00 97.00      PROA   
ATOM    715  HA  THR P  47       6.021 -78.704  89.659  0.00 97.00      PROA   
ATOM    716  CB  THR P  47       4.022 -79.200  89.290  0.00 97.00      PROA   
ATOM    717  HB  THR P  47       4.378 -79.599  88.313  0.00 97.00      PROA   
ATOM    718  OG1 THR P  47       3.379 -77.949  89.047  0.00 97.00      PROA   
ATOM    719  HG1 THR P  47       2.545 -78.162  88.622  0.00 97.00      PROA   
ATOM    720  CG2 THR P  47       2.957 -80.157  89.848  0.00 97.00      PROA   
ATOM    721 HG21 THR P  47       2.684 -79.865  90.883  0.00 97.00      PROA   
ATOM    722 HG22 THR P  47       3.324 -81.202  89.851  0.00 97.00      PROA   
ATOM    723 HG23 THR P  47       2.036 -80.123  89.227  0.00 97.00      PROA   
ATOM    724  C   THR P  47       4.949 -78.141  91.414  0.00 97.00      PROA   
ATOM    725  O   THR P  47       4.494 -78.596  92.460  0.00 97.00      PROA   
ATOM    726  N   PRO P  48       5.156 -76.822  91.298  0.00 97.00      PROA   
ATOM    727  CD  PRO P  48       6.139 -76.237  90.376  0.00 97.00      PROA   
ATOM    728  HD1 PRO P  48       5.613 -75.943  89.442  0.00 97.00      PROA   
ATOM    729  HD2 PRO P  48       6.975 -76.935  90.143  0.00 97.00      PROA   
ATOM    730  CA  PRO P  48       4.802 -75.888  92.363  0.00 97.00      PROA   
ATOM    731  HA  PRO P  48       5.199 -76.264  93.296  0.00 97.00      PROA   
ATOM    732  CB  PRO P  48       5.458 -74.566  91.923  0.00 97.00      PROA   
ATOM    733  HB1 PRO P  48       5.730 -73.931  92.788  0.00 97.00      PROA   
ATOM    734  HB2 PRO P  48       4.789 -73.990  91.244  0.00 97.00      PROA   
ATOM    735  CG  PRO P  48       6.676 -75.013  91.115  0.00 97.00      PROA   
ATOM    736  HG1 PRO P  48       7.057 -74.225  90.435  0.00 97.00      PROA   
ATOM    737  HG2 PRO P  48       7.487 -75.329  91.809  0.00 97.00      PROA   
ATOM    738  C   PRO P  48       3.313 -75.663  92.544  0.00 97.00      PROA   
ATOM    739  O   PRO P  48       2.969 -74.886  93.426  0.00 97.00      PROA   
ATOM    740  N   THR P  49       2.415 -76.314  91.766  0.00 97.00      PROA   
ATOM    741  HN  THR P  49       2.725 -76.914  91.033  0.00 97.00      PROA   
ATOM    742  CA  THR P  49       0.982 -76.232  92.001  0.00 97.00      PROA   
ATOM    743  HA  THR P  49       0.831 -75.781  92.968  0.00 97.00      PROA   
ATOM    744  CB  THR P  49       0.215 -75.363  90.999  0.00 97.00      PROA   
ATOM    745  HB  THR P  49       0.818 -74.442  90.839  0.00 97.00      PROA   
ATOM    746  OG1 THR P  49      -1.042 -74.957  91.525  0.00 97.00      PROA   
ATOM    747  HG1 THR P  49      -1.237 -74.118  91.092  0.00 97.00      PROA   
ATOM    748  CG2 THR P  49      -0.024 -76.022  89.629  0.00 97.00      PROA   
ATOM    749 HG21 THR P  49      -0.715 -76.887  89.719  0.00 97.00      PROA   
ATOM    750 HG22 THR P  49       0.935 -76.363  89.190  0.00 97.00      PROA   
ATOM    751 HG23 THR P  49      -0.492 -75.288  88.936  0.00 97.00      PROA   
ATOM    752  C   THR P  49       0.428 -77.634  92.090  0.00 97.00      PROA   
ATOM    753  O   THR P  49       0.666 -78.483  91.236  0.00 97.00      PROA   
ATOM    754  N   TYR P  50      -0.340 -77.911  93.164  0.00 97.00      PROA   
ATOM    755  HN  TYR P  50      -0.497 -77.209  93.857  0.00 97.00      PROA   
ATOM    756  CA  TYR P  50      -0.994 -79.181  93.372  0.00 97.00      PROA   
ATOM    757  HA  TYR P  50      -0.538 -79.936  92.747  0.00 97.00      PROA   
ATOM    758  CB  TYR P  50      -0.910 -79.624  94.859  0.00 97.00      PROA   
ATOM    759  HB1 TYR P  50      -1.462 -78.927  95.525  0.00 97.00      PROA   
ATOM    760  HB2 TYR P  50       0.155 -79.613  95.173  0.00 97.00      PROA   
ATOM    761  CG  TYR P  50      -1.431 -81.025  95.058  0.00 97.00      PROA   
ATOM    762  CD1 TYR P  50      -2.777 -81.262  95.390  0.00 97.00      PROA   
ATOM    763  HD1 TYR P  50      -3.460 -80.431  95.491  0.00 97.00      PROA   
ATOM    764  CE1 TYR P  50      -3.236 -82.566  95.614  0.00 97.00      PROA   
ATOM    765  HE1 TYR P  50      -4.264 -82.740  95.897  0.00 97.00      PROA   
ATOM    766  CZ  TYR P  50      -2.359 -83.647  95.490  0.00 97.00      PROA   
ATOM    767  OH  TYR P  50      -2.816 -84.961  95.722  0.00 97.00      PROA   
ATOM    768  HH  TYR P  50      -3.738 -84.908  95.986  0.00 97.00      PROA   
ATOM    769  CD2 TYR P  50      -0.553 -82.118  94.962  0.00 97.00      PROA   
ATOM    770  HD2 TYR P  50       0.490 -81.943  94.746  0.00 97.00      PROA   
ATOM    771  CE2 TYR P  50      -1.019 -83.424  95.156  0.00 97.00      PROA   
ATOM    772  HE2 TYR P  50      -0.346 -84.263  95.076  0.00 97.00      PROA   
ATOM    773  C   TYR P  50      -2.428 -78.986  92.941  0.00 97.00      PROA   
ATOM    774  O   TYR P  50      -3.179 -78.259  93.580  0.00 97.00      PROA   
ATOM    775  N   HSD P  51      -2.835 -79.632  91.826  0.00 97.00      PROA   
ATOM    776  HN  HSD P  51      -2.218 -80.249  91.345  0.00 97.00      PROA   
ATOM    777  CA  HSD P  51      -4.110 -79.382  91.188  0.00 97.00      PROA   
ATOM    778  HA  HSD P  51      -4.560 -78.487  91.593  0.00 97.00      PROA   
ATOM    779  CB  HSD P  51      -3.933 -79.171  89.659  0.00 97.00      PROA   
ATOM    780  HB1 HSD P  51      -3.388 -80.037  89.223  0.00 97.00      PROA   
ATOM    781  HB2 HSD P  51      -3.288 -78.275  89.519  0.00 97.00      PROA   
ATOM    782  ND1 HSD P  51      -6.049 -79.969  88.465  0.00 97.00      PROA   
ATOM    783  HD1 HSD P  51      -6.002 -80.926  88.757  0.00 97.00      PROA   
ATOM    784  CG  HSD P  51      -5.204 -78.956  88.871  0.00 97.00      PROA   
ATOM    785  CE1 HSD P  51      -6.984 -79.409  87.663  0.00 97.00      PROA   
ATOM    786  HE1 HSD P  51      -7.789 -79.986  87.207  0.00 97.00      PROA   
ATOM    787  NE2 HSD P  51      -6.797 -78.112  87.513  0.00 97.00      PROA   
ATOM    788  CD2 HSD P  51      -5.671 -77.829  88.268  0.00 97.00      PROA   
ATOM    789  HD2 HSD P  51      -5.279 -76.820  88.295  0.00 97.00      PROA   
ATOM    790  C   HSD P  51      -5.067 -80.519  91.431  0.00 97.00      PROA   
ATOM    791  O   HSD P  51      -4.922 -81.607  90.876  0.00 97.00      PROA   
ATOM    792  N   ILE P  52      -6.117 -80.264  92.239  0.00 97.00      PROA   
ATOM    793  HN  ILE P  52      -6.212 -79.391  92.718  0.00 97.00      PROA   
ATOM    794  CA  ILE P  52      -7.206 -81.187  92.452  0.00 97.00      PROA   
ATOM    795  HA  ILE P  52      -6.879 -82.197  92.246  0.00 97.00      PROA   
ATOM    796  CB  ILE P  52      -7.721 -81.149  93.885  0.00 97.00      PROA   
ATOM    797  HB  ILE P  52      -7.978 -80.101  94.143  0.00 97.00      PROA   
ATOM    798  CG2 ILE P  52      -8.998 -81.995  94.046  0.00 97.00      PROA   
ATOM    799 HG21 ILE P  52      -8.811 -83.050  93.757  0.00 97.00      PROA   
ATOM    800 HG22 ILE P  52      -9.845 -81.593  93.454  0.00 97.00      PROA   
ATOM    801 HG23 ILE P  52      -9.308 -81.990  95.112  0.00 97.00      PROA   
ATOM    802  CG1 ILE P  52      -6.624 -81.622  94.871  0.00 97.00      PROA   
ATOM    803 HG11 ILE P  52      -5.625 -81.274  94.536  0.00 97.00      PROA   
ATOM    804 HG12 ILE P  52      -6.608 -82.734  94.862  0.00 97.00      PROA   
ATOM    805  CD  ILE P  52      -6.835 -81.134  96.308  0.00 97.00      PROA   
ATOM    806  HD1 ILE P  52      -7.823 -81.461  96.692  0.00 97.00      PROA   
ATOM    807  HD2 ILE P  52      -6.772 -80.028  96.365  0.00 97.00      PROA   
ATOM    808  HD3 ILE P  52      -6.055 -81.562  96.969  0.00 97.00      PROA   
ATOM    809  C   ILE P  52      -8.285 -80.810  91.464  0.00 97.00      PROA   
ATOM    810  O   ILE P  52      -8.945 -79.781  91.590  0.00 97.00      PROA   
ATOM    811  N   THR P  53      -8.472 -81.648  90.420  0.00 97.00      PROA   
ATOM    812  HN  THR P  53      -7.864 -82.431  90.303  0.00 97.00      PROA   
ATOM    813  CA  THR P  53      -9.453 -81.439  89.364  0.00 97.00      PROA   
ATOM    814  HA  THR P  53      -9.246 -80.472  88.926  0.00 97.00      PROA   
ATOM    815  CB  THR P  53      -9.361 -82.498  88.270  0.00 97.00      PROA   
ATOM    816  HB  THR P  53      -9.675 -83.493  88.663  0.00 97.00      PROA   
ATOM    817  OG1 THR P  53      -8.020 -82.609  87.817  0.00 97.00      PROA   
ATOM    818  HG1 THR P  53      -8.043 -83.243  87.096  0.00 97.00      PROA   
ATOM    819  CG2 THR P  53     -10.228 -82.122  87.052  0.00 97.00      PROA   
ATOM    820 HG21 THR P  53      -9.934 -81.122  86.667  0.00 97.00      PROA   
ATOM    821 HG22 THR P  53     -11.305 -82.099  87.312  0.00 97.00      PROA   
ATOM    822 HG23 THR P  53     -10.092 -82.865  86.236  0.00 97.00      PROA   
ATOM    823  C   THR P  53     -10.871 -81.398  89.892  0.00 97.00      PROA   
ATOM    824  O   THR P  53     -11.663 -80.548  89.487  0.00 97.00      PROA   
ATOM    825  N   SER P  54     -11.206 -82.310  90.830  0.00 97.00      PROA   
ATOM    826  HN  SER P  54     -10.527 -82.945  91.188  0.00 97.00      PROA   
ATOM    827  CA  SER P  54     -12.542 -82.435  91.365  0.00 97.00      PROA   
ATOM    828  HA  SER P  54     -12.925 -81.446  91.575  0.00 97.00      PROA   
ATOM    829  CB  SER P  54     -13.513 -83.248  90.457  0.00 97.00      PROA   
ATOM    830  HB1 SER P  54     -14.529 -83.277  90.903  0.00 97.00      PROA   
ATOM    831  HB2 SER P  54     -13.153 -84.292  90.345  0.00 97.00      PROA   
ATOM    832  OG  SER P  54     -13.609 -82.698  89.147  0.00 97.00      PROA   
ATOM    833  HG1 SER P  54     -13.812 -81.766  89.260  0.00 97.00      PROA   
ATOM    834  C   SER P  54     -12.391 -83.200  92.658  0.00 97.00      PROA   
ATOM    835  O   SER P  54     -12.088 -84.389  92.643  0.00 97.00      PROA   
ATOM    836  N   ALA P  55     -12.558 -82.521  93.815  0.00 97.00      PROA   
ATOM    837  HN  ALA P  55     -12.802 -81.550  93.794  0.00 97.00      PROA   
ATOM    838  CA  ALA P  55     -12.185 -83.015  95.127  0.00 97.00      PROA   
ATOM    839  HA  ALA P  55     -11.130 -83.218  95.070  0.00 97.00      PROA   
ATOM    840  CB  ALA P  55     -12.394 -81.910  96.181  0.00 97.00      PROA   
ATOM    841  HB1 ALA P  55     -13.470 -81.649  96.270  0.00 97.00      PROA   
ATOM    842  HB2 ALA P  55     -11.846 -80.992  95.874  0.00 97.00      PROA   
ATOM    843  HB3 ALA P  55     -12.011 -82.226  97.173  0.00 97.00      PROA   
ATOM    844  C   ALA P  55     -12.832 -84.305  95.619  0.00 97.00      PROA   
ATOM    845  O   ALA P  55     -14.032 -84.521  95.485  0.00 97.00      PROA   
ATOM    846  N   SER P  56     -12.008 -85.188  96.241  0.00 97.00      PROA   
ATOM    847  HN  SER P  56     -11.025 -85.001  96.274  0.00 97.00      PROA   
ATOM    848  CA  SER P  56     -12.423 -86.402  96.923  0.00 97.00      PROA   
ATOM    849  HA  SER P  56     -13.453 -86.604  96.671  0.00 97.00      PROA   
ATOM    850  CB  SER P  56     -11.588 -87.658  96.536  0.00 97.00      PROA   
ATOM    851  HB1 SER P  56     -11.609 -87.767  95.431  0.00 97.00      PROA   
ATOM    852  HB2 SER P  56     -12.044 -88.572  96.975  0.00 97.00      PROA   
ATOM    853  OG  SER P  56     -10.225 -87.570  96.943  0.00 97.00      PROA   
ATOM    854  HG1 SER P  56      -9.915 -88.481  97.042  0.00 97.00      PROA   
ATOM    855  C   SER P  56     -12.365 -86.178  98.422  0.00 97.00      PROA   
ATOM    856  O   SER P  56     -11.856 -85.170  98.900  0.00 97.00      PROA   
ATOM    857  N   GLU P  57     -12.911 -87.129  99.218  0.00 97.00      PROA   
ATOM    858  HN  GLU P  57     -13.305 -87.957  98.826  0.00 97.00      PROA   
ATOM    859  CA  GLU P  57     -12.865 -87.119 100.671  0.00 97.00      PROA   
ATOM    860  HA  GLU P  57     -13.323 -86.207 101.030  0.00 97.00      PROA   
ATOM    861  CB  GLU P  57     -13.608 -88.374 101.214  0.00 97.00      PROA   
ATOM    862  HB1 GLU P  57     -13.593 -88.375 102.323  0.00 97.00      PROA   
ATOM    863  HB2 GLU P  57     -13.035 -89.271 100.872  0.00 97.00      PROA   
ATOM    864  CG  GLU P  57     -15.059 -88.610 100.702  0.00 97.00      PROA   
ATOM    865  HG1 GLU P  57     -15.349 -89.643 101.006  0.00 97.00      PROA   
ATOM    866  HG2 GLU P  57     -15.100 -88.569  99.594  0.00 97.00      PROA   
ATOM    867  CD  GLU P  57     -16.137 -87.667 101.250  0.00 97.00      PROA   
ATOM    868  OE1 GLU P  57     -16.976 -88.144 102.061  0.00 97.00      PROA   
ATOM    869  OE2 GLU P  57     -16.196 -86.491 100.806  0.00 97.00      PROA   
ATOM    870  C   GLU P  57     -11.410 -87.175 101.150  0.00 97.00      PROA   
ATOM    871  O   GLU P  57     -10.976 -86.472 102.057  0.00 97.00      PROA   
ATOM    872  N   ASP P  58     -10.644 -88.038 100.462  0.00 97.00      PROA   
ATOM    873  HN  ASP P  58     -11.104 -88.591  99.770  0.00 97.00      PROA   
ATOM    874  CA  ASP P  58      -9.282 -88.475 100.627  0.00 97.00      PROA   
ATOM    875  HA  ASP P  58      -9.135 -88.677 101.678  0.00 97.00      PROA   
ATOM    876  CB  ASP P  58      -9.067 -89.823  99.848  0.00 97.00      PROA   
ATOM    877  HB1 ASP P  58      -9.232 -90.655 100.570  0.00 97.00      PROA   
ATOM    878  HB2 ASP P  58      -8.036 -89.913  99.457  0.00 97.00      PROA   
ATOM    879  CG  ASP P  58     -10.069 -90.075  98.703  0.00 97.00      PROA   
ATOM    880  OD1 ASP P  58     -11.296 -90.193  98.968  0.00 97.00      PROA   
ATOM    881  OD2 ASP P  58      -9.606 -90.177  97.537  0.00 97.00      PROA   
ATOM    882  C   ASP P  58      -8.228 -87.424 100.285  0.00 97.00      PROA   
ATOM    883  O   ASP P  58      -7.095 -87.521 100.754  0.00 97.00      PROA   
ATOM    884  N   ASP P  59      -8.587 -86.350  99.541  0.00 97.00      PROA   
ATOM    885  HN  ASP P  59      -9.438 -86.363  99.020  0.00 97.00      PROA   
ATOM    886  CA  ASP P  59      -7.806 -85.123  99.420  0.00 97.00      PROA   
ATOM    887  HA  ASP P  59      -6.836 -85.378  99.010  0.00 97.00      PROA   
ATOM    888  CB  ASP P  59      -8.533 -84.122  98.475  0.00 97.00      PROA   
ATOM    889  HB1 ASP P  59      -8.123 -83.096  98.592  0.00 97.00      PROA   
ATOM    890  HB2 ASP P  59      -9.616 -84.094  98.710  0.00 97.00      PROA   
ATOM    891  CG  ASP P  59      -8.348 -84.460  96.995  0.00 97.00      PROA   
ATOM    892  OD1 ASP P  59      -7.197 -84.750  96.577  0.00 97.00      PROA   
ATOM    893  OD2 ASP P  59      -9.338 -84.286  96.243  0.00 97.00      PROA   
ATOM    894  C   ASP P  59      -7.553 -84.416 100.763  0.00 97.00      PROA   
ATOM    895  O   ASP P  59      -6.601 -83.655 100.898  0.00 97.00      PROA   
ATOM    896  N   SER P  60      -8.402 -84.640 101.793  0.00 97.00      PROA   
ATOM    897  HN  SER P  60      -9.161 -85.268 101.648  0.00 97.00      PROA   
ATOM    898  CA  SER P  60      -8.295 -84.022 103.118  0.00 97.00      PROA   
ATOM    899  HA  SER P  60      -8.346 -82.953 102.962  0.00 97.00      PROA   
ATOM    900  CB  SER P  60      -9.445 -84.422 104.078  0.00 97.00      PROA   
ATOM    901  HB1 SER P  60      -9.349 -83.880 105.045  0.00 97.00      PROA   
ATOM    902  HB2 SER P  60      -9.413 -85.516 104.276  0.00 97.00      PROA   
ATOM    903  OG  SER P  60     -10.717 -84.101 103.534  0.00 97.00      PROA   
ATOM    904  HG1 SER P  60     -10.924 -84.803 102.908  0.00 97.00      PROA   
ATOM    905  C   SER P  60      -7.009 -84.312 103.891  0.00 97.00      PROA   
ATOM    906  O   SER P  60      -6.504 -85.433 103.904  0.00 97.00      PROA   
ATOM    907  N   GLY P  61      -6.472 -83.298 104.615  0.00 97.00      PROA   
ATOM    908  HN  GLY P  61      -6.919 -82.404 104.639  0.00 97.00      PROA   
ATOM    909  CA  GLY P  61      -5.245 -83.457 105.381  0.00 97.00      PROA   
ATOM    910  HA1 GLY P  61      -4.615 -84.198 104.908  0.00 97.00      PROA   
ATOM    911  HA2 GLY P  61      -5.514 -83.697 106.399  0.00 97.00      PROA   
ATOM    912  C   GLY P  61      -4.459 -82.186 105.387  0.00 97.00      PROA   
ATOM    913  O   GLY P  61      -4.875 -81.188 104.814  0.00 97.00      PROA   
ATOM    914  N   GLU P  62      -3.274 -82.182 106.041  0.00 97.00      PROA   
ATOM    915  HN  GLU P  62      -2.940 -82.998 106.511  0.00 97.00      PROA   
ATOM    916  CA  GLU P  62      -2.419 -81.017 106.077  0.00 97.00      PROA   
ATOM    917  HA  GLU P  62      -3.034 -80.151 105.913  0.00 97.00      PROA   
ATOM    918  CB  GLU P  62      -1.744 -80.760 107.447  0.00 97.00      PROA   
ATOM    919  HB1 GLU P  62      -2.552 -80.802 108.213  0.00 97.00      PROA   
ATOM    920  HB2 GLU P  62      -1.351 -79.718 107.428  0.00 97.00      PROA   
ATOM    921  CG  GLU P  62      -0.636 -81.725 107.903  0.00 97.00      PROA   
ATOM    922  HG1 GLU P  62       0.099 -81.916 107.094  0.00 97.00      PROA   
ATOM    923  HG2 GLU P  62      -1.076 -82.689 108.230  0.00 97.00      PROA   
ATOM    924  CD  GLU P  62       0.120 -81.120 109.081  0.00 97.00      PROA   
ATOM    925  OE1 GLU P  62      -0.514 -80.511 109.973  0.00 97.00      PROA   
ATOM    926  OE2 GLU P  62       1.362 -81.272 109.099  0.00 97.00      PROA   
ATOM    927  C   GLU P  62      -1.435 -81.015 104.937  0.00 97.00      PROA   
ATOM    928  O   GLU P  62      -0.649 -81.936 104.735  0.00 97.00      PROA   
ATOM    929  N   TYR P  63      -1.497 -79.927 104.145  0.00 97.00      PROA   
ATOM    930  HN  TYR P  63      -2.160 -79.208 104.347  0.00 97.00      PROA   
ATOM    931  CA  TYR P  63      -0.692 -79.693 102.974  0.00 97.00      PROA   
ATOM    932  HA  TYR P  63      -0.352 -80.641 102.578  0.00 97.00      PROA   
ATOM    933  CB  TYR P  63      -1.473 -78.918 101.878  0.00 97.00      PROA   
ATOM    934  HB1 TYR P  63      -0.788 -78.444 101.144  0.00 97.00      PROA   
ATOM    935  HB2 TYR P  63      -2.087 -78.125 102.352  0.00 97.00      PROA   
ATOM    936  CG  TYR P  63      -2.411 -79.830 101.133  0.00 97.00      PROA   
ATOM    937  CD1 TYR P  63      -3.555 -80.362 101.753  0.00 97.00      PROA   
ATOM    938  HD1 TYR P  63      -3.786 -80.103 102.774  0.00 97.00      PROA   
ATOM    939  CE1 TYR P  63      -4.388 -81.255 101.071  0.00 97.00      PROA   
ATOM    940  HE1 TYR P  63      -5.236 -81.687 101.579  0.00 97.00      PROA   
ATOM    941  CZ  TYR P  63      -4.114 -81.585  99.738  0.00 97.00      PROA   
ATOM    942  OH  TYR P  63      -4.907 -82.520  99.044  0.00 97.00      PROA   
ATOM    943  HH  TYR P  63      -5.506 -82.930  99.675  0.00 97.00      PROA   
ATOM    944  CD2 TYR P  63      -2.165 -80.146  99.784  0.00 97.00      PROA   
ATOM    945  HD2 TYR P  63      -1.306 -79.732  99.279  0.00 97.00      PROA   
ATOM    946  CE2 TYR P  63      -3.016 -81.012  99.091  0.00 97.00      PROA   
ATOM    947  HE2 TYR P  63      -2.799 -81.278  98.070  0.00 97.00      PROA   
ATOM    948  C   TYR P  63       0.522 -78.899 103.371  0.00 97.00      PROA   
ATOM    949  O   TYR P  63       0.430 -77.933 104.124  0.00 97.00      PROA   
ATOM    950  N   ARG P  64       1.715 -79.308 102.887  0.00 97.00      PROA   
ATOM    951  HN  ARG P  64       1.795 -80.151 102.359  0.00 97.00      PROA   
ATOM    952  CA  ARG P  64       2.936 -78.596 103.194  0.00 97.00      PROA   
ATOM    953  HA  ARG P  64       2.722 -77.545 103.333  0.00 97.00      PROA   
ATOM    954  CB  ARG P  64       3.689 -79.173 104.424  0.00 97.00      PROA   
ATOM    955  HB1 ARG P  64       4.279 -78.345 104.874  0.00 97.00      PROA   
ATOM    956  HB2 ARG P  64       4.409 -79.968 104.128  0.00 97.00      PROA   
ATOM    957  CG  ARG P  64       2.766 -79.812 105.482  0.00 97.00      PROA   
ATOM    958  HG1 ARG P  64       2.307 -80.731 105.057  0.00 97.00      PROA   
ATOM    959  HG2 ARG P  64       1.936 -79.117 105.740  0.00 97.00      PROA   
ATOM    960  CD  ARG P  64       3.491 -80.202 106.764  0.00 97.00      PROA   
ATOM    961  HD1 ARG P  64       4.454 -80.714 106.558  0.00 97.00      PROA   
ATOM    962  HD2 ARG P  64       2.851 -80.867 107.373  0.00 97.00      PROA   
ATOM    963  NE  ARG P  64       3.766 -78.916 107.467  0.00 97.00      PROA   
ATOM    964  HE  ARG P  64       3.693 -78.063 106.951  0.00 97.00      PROA   
ATOM    965  CZ  ARG P  64       3.857 -78.777 108.801  0.00 97.00      PROA   
ATOM    966  NH1 ARG P  64       3.416 -79.692 109.669  0.00 97.00      PROA   
ATOM    967 HH11 ARG P  64       2.755 -80.356 109.316  0.00 97.00      PROA   
ATOM    968 HH12 ARG P  64       3.283 -79.417 110.613  0.00 97.00      PROA   
ATOM    969  NH2 ARG P  64       4.365 -77.629 109.268  0.00 97.00      PROA   
ATOM    970 HH21 ARG P  64       4.739 -76.994 108.594  0.00 97.00      PROA   
ATOM    971 HH22 ARG P  64       4.488 -77.524 110.248  0.00 97.00      PROA   
ATOM    972  C   ARG P  64       3.832 -78.764 101.997  0.00 97.00      PROA   
ATOM    973  O   ARG P  64       3.727 -79.746 101.273  0.00 97.00      PROA   
ATOM    974  N   CYS P  65       4.757 -77.810 101.759  0.00 97.00      PROA   
ATOM    975  HN  CYS P  65       4.740 -76.932 102.230  0.00 97.00      PROA   
ATOM    976  CA  CYS P  65       5.773 -77.985 100.747  0.00 97.00      PROA   
ATOM    977  HA  CYS P  65       5.936 -79.043 100.624  0.00 97.00      PROA   
ATOM    978  CB  CYS P  65       5.339 -77.397  99.383  0.00 97.00      PROA   
ATOM    979  HB1 CYS P  65       4.504 -78.034  99.013  0.00 97.00      PROA   
ATOM    980  HB2 CYS P  65       6.152 -77.466  98.633  0.00 97.00      PROA   
ATOM    981  SG  CYS P  65       4.720 -75.696  99.524  0.00 97.00      PROA   
ATOM    982  C   CYS P  65       7.111 -77.422 101.171  0.00 97.00      PROA   
ATOM    983  O   CYS P  65       7.229 -76.631 102.100  0.00 97.00      PROA   
ATOM    984  N   GLN P  66       8.177 -77.869 100.474  0.00 97.00      PROA   
ATOM    985  HN  GLN P  66       8.041 -78.577  99.783  0.00 97.00      PROA   
ATOM    986  CA  GLN P  66       9.531 -77.398 100.650  0.00 97.00      PROA   
ATOM    987  HA  GLN P  66       9.545 -76.535 101.302  0.00 97.00      PROA   
ATOM    988  CB  GLN P  66      10.413 -78.548 101.239  0.00 97.00      PROA   
ATOM    989  HB1 GLN P  66      10.649 -79.310 100.470  0.00 97.00      PROA   
ATOM    990  HB2 GLN P  66       9.767 -79.048 101.999  0.00 97.00      PROA   
ATOM    991  CG  GLN P  66      11.689 -78.085 101.977  0.00 97.00      PROA   
ATOM    992  HG1 GLN P  66      11.407 -77.213 102.604  0.00 97.00      PROA   
ATOM    993  HG2 GLN P  66      12.478 -77.761 101.272  0.00 97.00      PROA   
ATOM    994  CD  GLN P  66      12.251 -79.122 102.967  0.00 97.00      PROA   
ATOM    995  OE1 GLN P  66      12.327 -78.819 104.157  0.00 97.00      PROA   
ATOM    996  NE2 GLN P  66      12.651 -80.338 102.520  0.00 97.00      PROA   
ATOM    997 HE21 GLN P  66      12.952 -81.024 103.181  0.00 97.00      PROA   
ATOM    998 HE22 GLN P  66      12.580 -80.578 101.552  0.00 97.00      PROA   
ATOM    999  C   GLN P  66       9.952 -76.975  99.248  0.00 97.00      PROA   
ATOM   1000  O   GLN P  66      10.081 -77.807  98.352  0.00 97.00      PROA   
ATOM   1001  N   ARG P  67      10.147 -75.649  99.011  0.00 97.00      PROA   
ATOM   1002  HN  ARG P  67       9.989 -74.969  99.723  0.00 97.00      PROA   
ATOM   1003  CA  ARG P  67      10.506 -75.112  97.706  0.00 97.00      PROA   
ATOM   1004  HA  ARG P  67      10.420 -75.871  96.941  0.00 97.00      PROA   
ATOM   1005  CB  ARG P  67       9.596 -73.906  97.331  0.00 97.00      PROA   
ATOM   1006  HB1 ARG P  67      10.017 -73.324  96.483  0.00 97.00      PROA   
ATOM   1007  HB2 ARG P  67       9.555 -73.220  98.209  0.00 97.00      PROA   
ATOM   1008  CG  ARG P  67       8.153 -74.294  96.966  0.00 97.00      PROA   
ATOM   1009  HG1 ARG P  67       7.513 -73.388  97.080  0.00 97.00      PROA   
ATOM   1010  HG2 ARG P  67       7.785 -75.051  97.691  0.00 97.00      PROA   
ATOM   1011  CD  ARG P  67       7.985 -74.855  95.548  0.00 97.00      PROA   
ATOM   1012  HD1 ARG P  67       7.009 -75.372  95.450  0.00 97.00      PROA   
ATOM   1013  HD2 ARG P  67       8.791 -75.575  95.292  0.00 97.00      PROA   
ATOM   1014  NE  ARG P  67       7.933 -73.699  94.602  0.00 97.00      PROA   
ATOM   1015  HE  ARG P  67       7.149 -73.082  94.660  0.00 97.00      PROA   
ATOM   1016  CZ  ARG P  67       8.874 -73.399  93.690  0.00 97.00      PROA   
ATOM   1017  NH1 ARG P  67       9.949 -74.162  93.477  0.00 97.00      PROA   
ATOM   1018 HH11 ARG P  67      10.000 -75.069  93.886  0.00 97.00      PROA   
ATOM   1019 HH12 ARG P  67      10.552 -73.919  92.717  0.00 97.00      PROA   
ATOM   1020  NH2 ARG P  67       8.718 -72.298  92.937  0.00 97.00      PROA   
ATOM   1021 HH21 ARG P  67       7.926 -71.717  93.085  0.00 97.00      PROA   
ATOM   1022 HH22 ARG P  67       9.432 -72.068  92.274  0.00 97.00      PROA   
ATOM   1023  C   ARG P  67      11.925 -74.593  97.699  0.00 97.00      PROA   
ATOM   1024  O   ARG P  67      12.151 -73.457  98.106  0.00 97.00      PROA   
ATOM   1025  N   GLY P  68      12.897 -75.395  97.182  0.00 97.00      PROA   
ATOM   1026  HN  GLY P  68      12.635 -76.304  96.862  0.00 97.00      PROA   
ATOM   1027  CA  GLY P  68      14.291 -75.033  96.896  0.00 97.00      PROA   
ATOM   1028  HA1 GLY P  68      14.273 -74.397  96.024  0.00 97.00      PROA   
ATOM   1029  HA2 GLY P  68      14.812 -75.960  96.706  0.00 97.00      PROA   
ATOM   1030  C   GLY P  68      15.113 -74.299  97.939  0.00 97.00      PROA   
ATOM   1031  O   GLY P  68      16.179 -73.772  97.623  0.00 97.00      PROA   
ATOM   1032  N   LEU P  69      14.636 -74.219  99.194  0.00 97.00      PROA   
ATOM   1033  HN  LEU P  69      13.775 -74.668  99.410  0.00 97.00      PROA   
ATOM   1034  CA  LEU P  69      15.128 -73.272 100.168  0.00 97.00      PROA   
ATOM   1035  HA  LEU P  69      16.177 -73.069  99.995  0.00 97.00      PROA   
ATOM   1036  CB  LEU P  69      14.287 -71.966 100.163  0.00 97.00      PROA   
ATOM   1037  HB1 LEU P  69      14.521 -71.341 101.053  0.00 97.00      PROA   
ATOM   1038  HB2 LEU P  69      13.213 -72.261 100.202  0.00 97.00      PROA   
ATOM   1039  CG  LEU P  69      14.429 -71.048  98.929  0.00 97.00      PROA   
ATOM   1040  HG  LEU P  69      14.234 -71.644  98.008  0.00 97.00      PROA   
ATOM   1041  CD1 LEU P  69      13.367 -69.935  98.982  0.00 97.00      PROA   
ATOM   1042 HD11 LEU P  69      13.503 -69.315  99.894  0.00 97.00      PROA   
ATOM   1043 HD12 LEU P  69      12.346 -70.370  98.991  0.00 97.00      PROA   
ATOM   1044 HD13 LEU P  69      13.467 -69.280  98.093  0.00 97.00      PROA   
ATOM   1045  CD2 LEU P  69      15.837 -70.440  98.824  0.00 97.00      PROA   
ATOM   1046 HD21 LEU P  69      16.597 -71.237  98.693  0.00 97.00      PROA   
ATOM   1047 HD22 LEU P  69      16.075 -69.863  99.743  0.00 97.00      PROA   
ATOM   1048 HD23 LEU P  69      15.891 -69.755  97.953  0.00 97.00      PROA   
ATOM   1049  C   LEU P  69      14.980 -73.879 101.541  0.00 97.00      PROA   
ATOM   1050  O   LEU P  69      14.062 -74.659 101.789  0.00 97.00      PROA   
ATOM   1051  N   SER P  70      15.884 -73.508 102.479  0.00 97.00      PROA   
ATOM   1052  HN  SER P  70      16.606 -72.861 102.239  0.00 97.00      PROA   
ATOM   1053  CA  SER P  70      15.906 -73.932 103.875  0.00 97.00      PROA   
ATOM   1054  HA  SER P  70      16.251 -74.955 103.859  0.00 97.00      PROA   
ATOM   1055  CB  SER P  70      16.955 -73.121 104.684  0.00 97.00      PROA   
ATOM   1056  HB1 SER P  70      17.963 -73.391 104.299  0.00 97.00      PROA   
ATOM   1057  HB2 SER P  70      16.926 -73.370 105.767  0.00 97.00      PROA   
ATOM   1058  OG  SER P  70      16.773 -71.717 104.494  0.00 97.00      PROA   
ATOM   1059  HG1 SER P  70      17.500 -71.268 104.934  0.00 97.00      PROA   
ATOM   1060  C   SER P  70      14.566 -73.945 104.614  0.00 97.00      PROA   
ATOM   1061  O   SER P  70      13.883 -72.933 104.719  0.00 97.00      PROA   
ATOM   1062  N   GLY P  71      14.167 -75.116 105.164  0.00 97.00      PROA   
ATOM   1063  HN  GLY P  71      14.772 -75.907 105.100  0.00 97.00      PROA   
ATOM   1064  CA  GLY P  71      12.886 -75.319 105.839  0.00 97.00      PROA   
ATOM   1065  HA1 GLY P  71      12.701 -74.462 106.473  0.00 97.00      PROA   
ATOM   1066  HA2 GLY P  71      12.980 -76.227 106.412  0.00 97.00      PROA   
ATOM   1067  C   GLY P  71      11.678 -75.473 104.932  0.00 97.00      PROA   
ATOM   1068  O   GLY P  71      11.643 -75.001 103.802  0.00 97.00      PROA   
ATOM   1069  N   ARG P  72      10.625 -76.150 105.449  0.00 97.00      PROA   
ATOM   1070  HN  ARG P  72      10.685 -76.523 106.369  0.00 97.00      PROA   
ATOM   1071  CA  ARG P  72       9.366 -76.423 104.780  0.00 97.00      PROA   
ATOM   1072  HA  ARG P  72       9.416 -76.061 103.760  0.00 97.00      PROA   
ATOM   1073  CB  ARG P  72       8.973 -77.935 104.744  0.00 97.00      PROA   
ATOM   1074  HB1 ARG P  72       9.793 -78.495 104.249  0.00 97.00      PROA   
ATOM   1075  HB2 ARG P  72       8.090 -78.048 104.074  0.00 97.00      PROA   
ATOM   1076  CG  ARG P  72       8.586 -78.647 106.071  0.00 97.00      PROA   
ATOM   1077  HG1 ARG P  72       8.436 -79.725 105.827  0.00 97.00      PROA   
ATOM   1078  HG2 ARG P  72       7.605 -78.253 106.410  0.00 97.00      PROA   
ATOM   1079  CD  ARG P  72       9.559 -78.570 107.261  0.00 97.00      PROA   
ATOM   1080  HD1 ARG P  72       9.280 -79.319 108.036  0.00 97.00      PROA   
ATOM   1081  HD2 ARG P  72       9.552 -77.552 107.707  0.00 97.00      PROA   
ATOM   1082  NE  ARG P  72      10.918 -78.887 106.731  0.00 97.00      PROA   
ATOM   1083  HE  ARG P  72      11.029 -78.951 105.741  0.00 97.00      PROA   
ATOM   1084  CZ  ARG P  72      12.066 -78.873 107.435  0.00 97.00      PROA   
ATOM   1085  NH1 ARG P  72      12.129 -78.818 108.768  0.00 97.00      PROA   
ATOM   1086 HH11 ARG P  72      11.287 -78.884 109.290  0.00 97.00      PROA   
ATOM   1087 HH12 ARG P  72      13.029 -78.824 109.198  0.00 97.00      PROA   
ATOM   1088  NH2 ARG P  72      13.210 -78.930 106.730  0.00 97.00      PROA   
ATOM   1089 HH21 ARG P  72      13.118 -78.973 105.734  0.00 97.00      PROA   
ATOM   1090 HH22 ARG P  72      14.083 -79.035 107.191  0.00 97.00      PROA   
ATOM   1091  C   ARG P  72       8.274 -75.655 105.489  0.00 97.00      PROA   
ATOM   1092  O   ARG P  72       8.434 -75.211 106.624  0.00 97.00      PROA   
ATOM   1093  N   SER P  73       7.146 -75.467 104.772  0.00 97.00      PROA   
ATOM   1094  HN  SER P  73       7.128 -75.796 103.828  0.00 97.00      PROA   
ATOM   1095  CA  SER P  73       5.893 -74.841 105.145  0.00 97.00      PROA   
ATOM   1096  HA  SER P  73       6.104 -73.780 105.130  0.00 97.00      PROA   
ATOM   1097  CB  SER P  73       4.816 -75.107 104.057  0.00 97.00      PROA   
ATOM   1098  HB1 SER P  73       3.765 -75.115 104.409  0.00 97.00      PROA   
ATOM   1099  HB2 SER P  73       5.009 -76.108 103.629  0.00 97.00      PROA   
ATOM   1100  OG  SER P  73       4.892 -74.131 103.029  0.00 97.00      PROA   
ATOM   1101  HG1 SER P  73       4.403 -73.374 103.375  0.00 97.00      PROA   
ATOM   1102  C   SER P  73       5.237 -75.068 106.489  0.00 97.00      PROA   
ATOM   1103  O   SER P  73       5.479 -76.008 107.240  0.00 97.00      PROA   
ATOM   1104  N   ASP P  74       4.280 -74.149 106.696  0.00 97.00      PROA   
ATOM   1105  HN  ASP P  74       4.271 -73.375 106.063  0.00 97.00      PROA   
ATOM   1106  CA  ASP P  74       3.005 -74.185 107.362  0.00 97.00      PROA   
ATOM   1107  HA  ASP P  74       3.201 -73.895 108.380  0.00 97.00      PROA   
ATOM   1108  CB  ASP P  74       2.095 -73.084 106.698  0.00 97.00      PROA   
ATOM   1109  HB1 ASP P  74       2.316 -72.110 107.191  0.00 97.00      PROA   
ATOM   1110  HB2 ASP P  74       1.019 -73.295 106.841  0.00 97.00      PROA   
ATOM   1111  CG  ASP P  74       2.366 -72.860 105.193  0.00 97.00      PROA   
ATOM   1112  OD1 ASP P  74       3.482 -72.391 104.838  0.00 97.00      PROA   
ATOM   1113  OD2 ASP P  74       1.453 -73.146 104.377  0.00 97.00      PROA   
ATOM   1114  C   ASP P  74       2.284 -75.545 107.353  0.00 97.00      PROA   
ATOM   1115  O   ASP P  74       2.492 -76.360 106.452  0.00 97.00      PROA   
ATOM   1116  N   PRO P  75       1.450 -75.859 108.342  0.00 97.00      PROA   
ATOM   1117  CD  PRO P  75       1.486 -75.256 109.678  0.00 97.00      PROA   
ATOM   1118  HD1 PRO P  75       1.079 -74.223 109.630  0.00 97.00      PROA   
ATOM   1119  HD2 PRO P  75       2.530 -75.240 110.061  0.00 97.00      PROA   
ATOM   1120  CA  PRO P  75       0.447 -76.905 108.243  0.00 97.00      PROA   
ATOM   1121  HA  PRO P  75       0.739 -77.705 107.576  0.00 97.00      PROA   
ATOM   1122  CB  PRO P  75       0.357 -77.398 109.697  0.00 97.00      PROA   
ATOM   1123  HB1 PRO P  75       1.172 -78.133 109.872  0.00 97.00      PROA   
ATOM   1124  HB2 PRO P  75      -0.598 -77.900 109.942  0.00 97.00      PROA   
ATOM   1125  CG  PRO P  75       0.610 -76.152 110.562  0.00 97.00      PROA   
ATOM   1126  HG1 PRO P  75      -0.358 -75.643 110.758  0.00 97.00      PROA   
ATOM   1127  HG2 PRO P  75       1.088 -76.407 111.528  0.00 97.00      PROA   
ATOM   1128  C   PRO P  75      -0.893 -76.345 107.782  0.00 97.00      PROA   
ATOM   1129  O   PRO P  75      -1.761 -76.110 108.621  0.00 97.00      PROA   
ATOM   1130  N   ILE P  76      -1.144 -76.144 106.465  0.00 97.00      PROA   
ATOM   1131  HN  ILE P  76      -0.451 -76.273 105.758  0.00 97.00      PROA   
ATOM   1132  CA  ILE P  76      -2.490 -75.765 106.046  0.00 97.00      PROA   
ATOM   1133  HA  ILE P  76      -2.924 -75.150 106.821  0.00 97.00      PROA   
ATOM   1134  CB  ILE P  76      -2.585 -74.876 104.811  0.00 97.00      PROA   
ATOM   1135  HB  ILE P  76      -3.660 -74.769 104.528  0.00 97.00      PROA   
ATOM   1136  CG2 ILE P  76      -2.079 -73.466 105.191  0.00 97.00      PROA   
ATOM   1137 HG21 ILE P  76      -1.000 -73.499 105.448  0.00 97.00      PROA   
ATOM   1138 HG22 ILE P  76      -2.639 -73.057 106.057  0.00 97.00      PROA   
ATOM   1139 HG23 ILE P  76      -2.204 -72.773 104.333  0.00 97.00      PROA   
ATOM   1140  CG1 ILE P  76      -1.815 -75.430 103.595  0.00 97.00      PROA   
ATOM   1141 HG11 ILE P  76      -1.469 -76.460 103.806  0.00 97.00      PROA   
ATOM   1142 HG12 ILE P  76      -0.908 -74.806 103.437  0.00 97.00      PROA   
ATOM   1143  CD  ILE P  76      -2.661 -75.456 102.320  0.00 97.00      PROA   
ATOM   1144  HD1 ILE P  76      -2.989 -74.433 102.044  0.00 97.00      PROA   
ATOM   1145  HD2 ILE P  76      -3.558 -76.096 102.464  0.00 97.00      PROA   
ATOM   1146  HD3 ILE P  76      -2.069 -75.879 101.484  0.00 97.00      PROA   
ATOM   1147  C   ILE P  76      -3.380 -76.998 105.947  0.00 97.00      PROA   
ATOM   1148  O   ILE P  76      -3.356 -77.766 104.988  0.00 97.00      PROA   
ATOM   1149  N   GLN P  77      -4.189 -77.218 107.005  0.00 97.00      PROA   
ATOM   1150  HN  GLN P  77      -4.113 -76.629 107.806  0.00 97.00      PROA   
ATOM   1151  CA  GLN P  77      -5.008 -78.398 107.167  0.00 97.00      PROA   
ATOM   1152  HA  GLN P  77      -4.498 -79.239 106.736  0.00 97.00      PROA   
ATOM   1153  CB  GLN P  77      -5.205 -78.700 108.679  0.00 97.00      PROA   
ATOM   1154  HB1 GLN P  77      -5.549 -79.753 108.772  0.00 97.00      PROA   
ATOM   1155  HB2 GLN P  77      -5.990 -78.045 109.115  0.00 97.00      PROA   
ATOM   1156  CG  GLN P  77      -3.901 -78.492 109.500  0.00 97.00      PROA   
ATOM   1157  HG1 GLN P  77      -3.729 -77.410 109.679  0.00 97.00      PROA   
ATOM   1158  HG2 GLN P  77      -3.028 -78.878 108.940  0.00 97.00      PROA   
ATOM   1159  CD  GLN P  77      -3.985 -79.169 110.873  0.00 97.00      PROA   
ATOM   1160  OE1 GLN P  77      -4.958 -78.964 111.606  0.00 97.00      PROA   
ATOM   1161  NE2 GLN P  77      -2.945 -79.966 111.247  0.00 97.00      PROA   
ATOM   1162 HE21 GLN P  77      -2.134 -80.075 110.665  0.00 97.00      PROA   
ATOM   1163 HE22 GLN P  77      -2.986 -80.423 112.132  0.00 97.00      PROA   
ATOM   1164  C   GLN P  77      -6.327 -78.220 106.429  0.00 97.00      PROA   
ATOM   1165  O   GLN P  77      -7.169 -77.420 106.827  0.00 97.00      PROA   
ATOM   1166  N   LEU P  78      -6.505 -78.975 105.314  0.00 97.00      PROA   
ATOM   1167  HN  LEU P  78      -5.808 -79.648 105.069  0.00 97.00      PROA   
ATOM   1168  CA  LEU P  78      -7.573 -78.877 104.335  0.00 97.00      PROA   
ATOM   1169  HA  LEU P  78      -8.004 -77.887 104.375  0.00 97.00      PROA   
ATOM   1170  CB  LEU P  78      -6.993 -79.161 102.920  0.00 97.00      PROA   
ATOM   1171  HB1 LEU P  78      -6.602 -80.203 102.910  0.00 97.00      PROA   
ATOM   1172  HB2 LEU P  78      -6.119 -78.492 102.756  0.00 97.00      PROA   
ATOM   1173  CG  LEU P  78      -7.954 -78.998 101.716  0.00 97.00      PROA   
ATOM   1174  HG  LEU P  78      -8.941 -79.446 101.967  0.00 97.00      PROA   
ATOM   1175  CD1 LEU P  78      -8.170 -77.518 101.367  0.00 97.00      PROA   
ATOM   1176 HD11 LEU P  78      -7.209 -77.072 101.036  0.00 97.00      PROA   
ATOM   1177 HD12 LEU P  78      -8.535 -76.956 102.247  0.00 97.00      PROA   
ATOM   1178 HD13 LEU P  78      -8.909 -77.416 100.545  0.00 97.00      PROA   
ATOM   1179  CD2 LEU P  78      -7.424 -79.751 100.481  0.00 97.00      PROA   
ATOM   1180 HD21 LEU P  78      -7.327 -80.835 100.699  0.00 97.00      PROA   
ATOM   1181 HD22 LEU P  78      -6.429 -79.357 100.188  0.00 97.00      PROA   
ATOM   1182 HD23 LEU P  78      -8.120 -79.627  99.624  0.00 97.00      PROA   
ATOM   1183  C   LEU P  78      -8.654 -79.900 104.620  0.00 97.00      PROA   
ATOM   1184  O   LEU P  78      -8.361 -81.060 104.895  0.00 97.00      PROA   
ATOM   1185  N   GLU P  79      -9.943 -79.485 104.559  0.00 97.00      PROA   
ATOM   1186  HN  GLU P  79     -10.167 -78.530 104.373  0.00 97.00      PROA   
ATOM   1187  CA  GLU P  79     -11.069 -80.330 104.891  0.00 97.00      PROA   
ATOM   1188  HA  GLU P  79     -10.740 -81.334 105.121  0.00 97.00      PROA   
ATOM   1189  CB  GLU P  79     -11.849 -79.753 106.102  0.00 97.00      PROA   
ATOM   1190  HB1 GLU P  79     -12.752 -80.371 106.300  0.00 97.00      PROA   
ATOM   1191  HB2 GLU P  79     -12.195 -78.736 105.808  0.00 97.00      PROA   
ATOM   1192  CG  GLU P  79     -11.022 -79.675 107.408  0.00 97.00      PROA   
ATOM   1193  HG1 GLU P  79      -9.942 -79.568 107.179  0.00 97.00      PROA   
ATOM   1194  HG2 GLU P  79     -11.154 -80.603 108.002  0.00 97.00      PROA   
ATOM   1195  CD  GLU P  79     -11.384 -78.456 108.260  0.00 97.00      PROA   
ATOM   1196  OE1 GLU P  79     -11.411 -77.327 107.702  0.00 97.00      PROA   
ATOM   1197  OE2 GLU P  79     -11.569 -78.621 109.494  0.00 97.00      PROA   
ATOM   1198  C   GLU P  79     -12.065 -80.429 103.759  0.00 97.00      PROA   
ATOM   1199  O   GLU P  79     -12.481 -79.434 103.171  0.00 97.00      PROA   
ATOM   1200  N   VAL P  80     -12.580 -81.664 103.553  0.00  0.00      PROA   
ATOM   1201  HN  VAL P  80     -12.193 -82.465 104.002  0.00  0.00      PROA   
ATOM   1202  CA  VAL P  80     -13.819 -81.897 102.849  0.00  0.00      PROA   
ATOM   1203  HA  VAL P  80     -14.128 -80.983 102.383  0.00  0.00      PROA   
ATOM   1204  CB  VAL P  80     -13.730 -82.964 101.766  0.00  0.00      PROA   
ATOM   1205  HB  VAL P  80     -13.324 -83.912 102.182  0.00  0.00      PROA   
ATOM   1206  CG1 VAL P  80     -15.117 -83.250 101.151  0.00  0.00      PROA   
ATOM   1207 HG11 VAL P  80     -15.585 -82.306 100.802  0.00  0.00      PROA   
ATOM   1208 HG12 VAL P  80     -15.793 -83.735 101.886  0.00  0.00      PROA   
ATOM   1209 HG13 VAL P  80     -15.013 -83.933 100.281  0.00  0.00      PROA   
ATOM   1210  CG2 VAL P  80     -12.753 -82.430 100.697  0.00  0.00      PROA   
ATOM   1211 HG21 VAL P  80     -11.721 -82.364 101.097  0.00  0.00      PROA   
ATOM   1212 HG22 VAL P  80     -13.074 -81.422 100.361  0.00  0.00      PROA   
ATOM   1213 HG23 VAL P  80     -12.749 -83.097  99.814  0.00  0.00      PROA   
ATOM   1214  C   VAL P  80     -14.829 -82.232 103.917  0.00  0.00      PROA   
ATOM   1215  O   VAL P  80     -14.571 -83.082 104.767  0.00  0.00      PROA   
ATOM   1216  N   HSD P  81     -15.988 -81.521 103.920  0.00  0.00      PROA   
ATOM   1217  HN  HSD P  81     -16.192 -80.860 103.203  0.00  0.00      PROA   
ATOM   1218  CA  HSD P  81     -16.954 -81.600 104.991  0.00  0.00      PROA   
ATOM   1219  HA  HSD P  81     -16.907 -82.583 105.437  0.00  0.00      PROA   
ATOM   1220  CB  HSD P  81     -16.762 -80.506 106.083  0.00  0.00      PROA   
ATOM   1221  HB1 HSD P  81     -17.691 -80.367 106.679  0.00  0.00      PROA   
ATOM   1222  HB2 HSD P  81     -16.532 -79.533 105.596  0.00  0.00      PROA   
ATOM   1223  ND1 HSD P  81     -15.500 -82.052 107.671  0.00  0.00      PROA   
ATOM   1224  HD1 HSD P  81     -15.973 -82.899 107.419  0.00  0.00      PROA   
ATOM   1225  CG  HSD P  81     -15.714 -80.808 107.115  0.00  0.00      PROA   
ATOM   1226  CE1 HSD P  81     -14.542 -81.896 108.618  0.00  0.00      PROA   
ATOM   1227  HE1 HSD P  81     -14.165 -82.726 109.214  0.00  0.00      PROA   
ATOM   1228  NE2 HSD P  81     -14.133 -80.646 108.715  0.00  0.00      PROA   
ATOM   1229  CD2 HSD P  81     -14.870 -79.962 107.765  0.00  0.00      PROA   
ATOM   1230  HD2 HSD P  81     -14.733 -78.895 107.640  0.00  0.00      PROA   
ATOM   1231  C   HSD P  81     -18.354 -81.421 104.474  0.00  0.00      PROA   
ATOM   1232  O   HSD P  81     -18.608 -80.632 103.564  0.00  0.00      PROA   
ATOM   1233  N   ARG P  82     -19.285 -82.149 105.144  0.00  0.00      PROA   
ATOM   1234  HN  ARG P  82     -18.983 -82.841 105.794  0.00  0.00      PROA   
ATOM   1235  CA  ARG P  82     -20.701 -81.880 105.228  0.00  0.00      PROA   
ATOM   1236  HA  ARG P  82     -21.028 -82.640 105.924  0.00  0.00      PROA   
ATOM   1237  CB  ARG P  82     -21.077 -80.549 105.931  0.00  0.00      PROA   
ATOM   1238  HB1 ARG P  82     -22.160 -80.327 105.807  0.00  0.00      PROA   
ATOM   1239  HB2 ARG P  82     -20.512 -79.719 105.460  0.00  0.00      PROA   
ATOM   1240  CG  ARG P  82     -20.814 -80.595 107.451  0.00  0.00      PROA   
ATOM   1241  HG1 ARG P  82     -19.751 -80.868 107.635  0.00  0.00      PROA   
ATOM   1242  HG2 ARG P  82     -21.442 -81.405 107.886  0.00  0.00      PROA   
ATOM   1243  CD  ARG P  82     -21.137 -79.286 108.190  0.00  0.00      PROA   
ATOM   1244  HD1 ARG P  82     -20.958 -79.412 109.281  0.00  0.00      PROA   
ATOM   1245  HD2 ARG P  82     -22.193 -78.989 108.014  0.00  0.00      PROA   
ATOM   1246  NE  ARG P  82     -20.234 -78.209 107.671  0.00  0.00      PROA   
ATOM   1247  HE  ARG P  82     -19.640 -78.424 106.897  0.00  0.00      PROA   
ATOM   1248  CZ  ARG P  82     -20.211 -76.948 108.175  0.00  0.00      PROA   
ATOM   1249  NH1 ARG P  82     -20.992 -76.581 109.218  0.00  0.00      PROA   
ATOM   1250 HH11 ARG P  82     -20.949 -75.644 109.565  0.00  0.00      PROA   
ATOM   1251 HH12 ARG P  82     -21.607 -77.245 109.643  0.00  0.00      PROA   
ATOM   1252  NH2 ARG P  82     -19.380 -76.035 107.612  0.00  0.00      PROA   
ATOM   1253 HH21 ARG P  82     -19.351 -75.100 107.966  0.00  0.00      PROA   
ATOM   1254 HH22 ARG P  82     -18.802 -76.295 106.838  0.00  0.00      PROA   
ATOM   1255  C   ARG P  82     -21.542 -82.134 104.007  0.00  0.00      PROA   
ATOM   1256  O   ARG P  82     -21.095 -82.030 102.866  0.00  0.00      PROA   
ATOM   1257  N   GLY P  83     -22.821 -82.491 104.273  0.00  0.00      PROA   
ATOM   1258  HN  GLY P  83     -23.132 -82.602 105.214  0.00  0.00      PROA   
ATOM   1259  CA  GLY P  83     -23.852 -82.640 103.283  0.00  0.00      PROA   
ATOM   1260  HA1 GLY P  83     -23.897 -83.682 103.000  0.00  0.00      PROA   
ATOM   1261  HA2 GLY P  83     -23.677 -81.955 102.464  0.00  0.00      PROA   
ATOM   1262  C   GLY P  83     -25.127 -82.244 103.959  0.00  0.00      PROA   
ATOM   1263  O   GLY P  83     -25.114 -81.445 104.894  0.00  0.00      PROA   
ATOM   1264  N   TRP P  84     -26.264 -82.808 103.476  0.00  0.00      PROA   
ATOM   1265  HN  TRP P  84     -26.212 -83.435 102.702  0.00  0.00      PROA   
ATOM   1266  CA  TRP P  84     -27.610 -82.639 103.989  0.00  0.00      PROA   
ATOM   1267  HA  TRP P  84     -28.226 -83.204 103.305  0.00  0.00      PROA   
ATOM   1268  CB  TRP P  84     -28.172 -81.182 103.978  0.00  0.00      PROA   
ATOM   1269  HB1 TRP P  84     -27.467 -80.491 104.486  0.00  0.00      PROA   
ATOM   1270  HB2 TRP P  84     -29.117 -81.154 104.570  0.00  0.00      PROA   
ATOM   1271  CG  TRP P  84     -28.494 -80.641 102.619  0.00  0.00      PROA   
ATOM   1272  CD1 TRP P  84     -29.751 -80.605 102.075  0.00  0.00      PROA   
ATOM   1273  HD1 TRP P  84     -30.648 -80.958 102.562  0.00  0.00      PROA   
ATOM   1274  NE1 TRP P  84     -29.703 -80.045 100.831  0.00  0.00      PROA   
ATOM   1275  HE1 TRP P  84     -30.476 -79.899 100.253  0.00  0.00      PROA   
ATOM   1276  CE2 TRP P  84     -28.421 -79.703 100.527  0.00  0.00      PROA   
ATOM   1277  CD2 TRP P  84     -27.618 -80.053 101.637  0.00  0.00      PROA   
ATOM   1278  CE3 TRP P  84     -26.250 -79.783 101.599  0.00  0.00      PROA   
ATOM   1279  HE3 TRP P  84     -25.602 -80.008 102.429  0.00  0.00      PROA   
ATOM   1280  CZ3 TRP P  84     -25.708 -79.196 100.452  0.00  0.00      PROA   
ATOM   1281  HZ3 TRP P  84     -24.647 -78.995 100.408  0.00  0.00      PROA   
ATOM   1282  CZ2 TRP P  84     -27.885 -79.117  99.388  0.00  0.00      PROA   
ATOM   1283  HZ2 TRP P  84     -28.499 -78.850  98.540  0.00  0.00      PROA   
ATOM   1284  CH2 TRP P  84     -26.513 -78.869  99.364  0.00  0.00      PROA   
ATOM   1285  HH2 TRP P  84     -26.069 -78.411  98.492  0.00  0.00      PROA   
ATOM   1286  C   TRP P  84     -27.832 -83.270 105.345  0.00  0.00      PROA   
ATOM   1287  O   TRP P  84     -26.966 -83.241 106.218  0.00  0.00      PROA   
ATOM   1288  N   LEU P  85     -29.066 -83.816 105.522  0.00  0.00      PROA   
ATOM   1289  HN  LEU P  85     -29.696 -83.797 104.750  0.00  0.00      PROA   
ATOM   1290  CA  LEU P  85     -29.658 -84.428 106.699  0.00  0.00      PROA   
ATOM   1291  HA  LEU P  85     -30.024 -83.600 107.288  0.00  0.00      PROA   
ATOM   1292  CB  LEU P  85     -30.869 -85.338 106.350  0.00  0.00      PROA   
ATOM   1293  HB1 LEU P  85     -31.357 -85.697 107.283  0.00  0.00      PROA   
ATOM   1294  HB2 LEU P  85     -30.497 -86.225 105.795  0.00  0.00      PROA   
ATOM   1295  CG  LEU P  85     -31.970 -84.692 105.472  0.00  0.00      PROA   
ATOM   1296  HG  LEU P  85     -31.503 -84.379 104.510  0.00  0.00      PROA   
ATOM   1297  CD1 LEU P  85     -33.053 -85.735 105.130  0.00  0.00      PROA   
ATOM   1298 HD11 LEU P  85     -33.564 -86.070 106.055  0.00  0.00      PROA   
ATOM   1299 HD12 LEU P  85     -32.594 -86.619 104.638  0.00  0.00      PROA   
ATOM   1300 HD13 LEU P  85     -33.811 -85.301 104.446  0.00  0.00      PROA   
ATOM   1301  CD2 LEU P  85     -32.598 -83.438 106.115  0.00  0.00      PROA   
ATOM   1302 HD21 LEU P  85     -31.828 -82.656 106.284  0.00  0.00      PROA   
ATOM   1303 HD22 LEU P  85     -33.065 -83.697 107.088  0.00  0.00      PROA   
ATOM   1304 HD23 LEU P  85     -33.381 -83.017 105.447  0.00  0.00      PROA   
ATOM   1305  C   LEU P  85     -28.740 -85.228 107.597  0.00  0.00      PROA   
ATOM   1306  O   LEU P  85     -27.719 -85.769 107.174  0.00  0.00      PROA   
ATOM   1307  N   LEU P  86     -29.135 -85.321 108.886  0.00  0.00      PROA   
ATOM   1308  HN  LEU P  86     -29.972 -84.877 109.197  0.00  0.00      PROA   
ATOM   1309  CA  LEU P  86     -28.453 -86.093 109.886  0.00  0.00      PROA   
ATOM   1310  HA  LEU P  86     -27.626 -86.628 109.441  0.00  0.00      PROA   
ATOM   1311  CB  LEU P  86     -27.950 -85.241 111.082  0.00  0.00      PROA   
ATOM   1312  HB1 LEU P  86     -28.809 -84.681 111.515  0.00  0.00      PROA   
ATOM   1313  HB2 LEU P  86     -27.233 -84.490 110.683  0.00  0.00      PROA   
ATOM   1314  CG  LEU P  86     -27.242 -86.014 112.229  0.00  0.00      PROA   
ATOM   1315  HG  LEU P  86     -27.980 -86.714 112.684  0.00  0.00      PROA   
ATOM   1316  CD1 LEU P  86     -26.045 -86.858 111.743  0.00  0.00      PROA   
ATOM   1317 HD11 LEU P  86     -25.287 -86.206 111.260  0.00  0.00      PROA   
ATOM   1318 HD12 LEU P  86     -26.370 -87.627 111.012  0.00  0.00      PROA   
ATOM   1319 HD13 LEU P  86     -25.569 -87.378 112.603  0.00  0.00      PROA   
ATOM   1320  CD2 LEU P  86     -26.801 -85.051 113.350  0.00  0.00      PROA   
ATOM   1321 HD21 LEU P  86     -27.670 -84.487 113.745  0.00  0.00      PROA   
ATOM   1322 HD22 LEU P  86     -26.055 -84.327 112.960  0.00  0.00      PROA   
ATOM   1323 HD23 LEU P  86     -26.340 -85.618 114.187  0.00  0.00      PROA   
ATOM   1324  C   LEU P  86     -29.461 -87.083 110.372  0.00  0.00      PROA   
ATOM   1325  O   LEU P  86     -30.607 -86.739 110.646  0.00  0.00      PROA   
ATOM   1326  N   LEU P  87     -29.023 -88.348 110.498  0.00 97.00      PROA   
ATOM   1327  HN  LEU P  87     -28.072 -88.552 110.289  0.00 97.00      PROA   
ATOM   1328  CA  LEU P  87     -29.775 -89.395 111.138  0.00 97.00      PROA   
ATOM   1329  HA  LEU P  87     -30.818 -89.120 111.212  0.00 97.00      PROA   
ATOM   1330  CB  LEU P  87     -29.669 -90.736 110.376  0.00 97.00      PROA   
ATOM   1331  HB1 LEU P  87     -28.595 -91.003 110.261  0.00 97.00      PROA   
ATOM   1332  HB2 LEU P  87     -30.084 -90.597 109.353  0.00 97.00      PROA   
ATOM   1333  CG  LEU P  87     -30.402 -91.920 111.042  0.00 97.00      PROA   
ATOM   1334  HG  LEU P  87     -30.028 -92.033 112.085  0.00 97.00      PROA   
ATOM   1335  CD1 LEU P  87     -31.924 -91.708 111.113  0.00 97.00      PROA   
ATOM   1336 HD11 LEU P  87     -32.336 -91.550 110.095  0.00 97.00      PROA   
ATOM   1337 HD12 LEU P  87     -32.166 -90.825 111.737  0.00 97.00      PROA   
ATOM   1338 HD13 LEU P  87     -32.414 -92.598 111.559  0.00 97.00      PROA   
ATOM   1339  CD2 LEU P  87     -30.078 -93.229 110.315  0.00 97.00      PROA   
ATOM   1340 HD21 LEU P  87     -28.980 -93.387 110.265  0.00 97.00      PROA   
ATOM   1341 HD22 LEU P  87     -30.484 -93.206 109.282  0.00 97.00      PROA   
ATOM   1342 HD23 LEU P  87     -30.535 -94.076 110.867  0.00 97.00      PROA   
ATOM   1343  C   LEU P  87     -29.219 -89.540 112.534  0.00 97.00      PROA   
ATOM   1344  O   LEU P  87     -28.100 -90.001 112.740  0.00 97.00      PROA   
ATOM   1345  N   GLN P  88     -30.012 -89.140 113.545  0.00 97.00      PROA   
ATOM   1346  HN  GLN P  88     -30.926 -88.777 113.367  0.00 97.00      PROA   
ATOM   1347  CA  GLN P  88     -29.621 -89.173 114.930  0.00 97.00      PROA   
ATOM   1348  HA  GLN P  88     -28.554 -89.006 114.997  0.00 97.00      PROA   
ATOM   1349  CB  GLN P  88     -30.344 -88.065 115.738  0.00 97.00      PROA   
ATOM   1350  HB1 GLN P  88     -29.963 -88.093 116.779  0.00 97.00      PROA   
ATOM   1351  HB2 GLN P  88     -31.435 -88.279 115.754  0.00 97.00      PROA   
ATOM   1352  CG  GLN P  88     -30.120 -86.646 115.169  0.00 97.00      PROA   
ATOM   1353  HG1 GLN P  88     -30.490 -86.581 114.125  0.00 97.00      PROA   
ATOM   1354  HG2 GLN P  88     -29.033 -86.417 115.163  0.00 97.00      PROA   
ATOM   1355  CD  GLN P  88     -30.890 -85.594 115.982  0.00 97.00      PROA   
ATOM   1356  OE1 GLN P  88     -32.123 -85.622 116.054  0.00 97.00      PROA   
ATOM   1357  NE2 GLN P  88     -30.149 -84.612 116.567  0.00 97.00      PROA   
ATOM   1358 HE21 GLN P  88     -30.623 -83.812 116.931  0.00 97.00      PROA   
ATOM   1359 HE22 GLN P  88     -29.155 -84.614 116.474  0.00 97.00      PROA   
ATOM   1360  C   GLN P  88     -29.942 -90.541 115.505  0.00 97.00      PROA   
ATOM   1361  O   GLN P  88     -31.081 -90.991 115.474  0.00 97.00      PROA   
ATOM   1362  N   VAL P  89     -28.916 -91.256 116.018  0.00 97.00      PROA   
ATOM   1363  HN  VAL P  89     -27.993 -90.883 116.010  0.00 97.00      PROA   
ATOM   1364  CA  VAL P  89     -29.036 -92.641 116.442  0.00 97.00      PROA   
ATOM   1365  HA  VAL P  89     -30.062 -92.970 116.346  0.00 97.00      PROA   
ATOM   1366  CB  VAL P  89     -28.158 -93.551 115.584  0.00 97.00      PROA   
ATOM   1367  HB  VAL P  89     -27.100 -93.203 115.629  0.00 97.00      PROA   
ATOM   1368  CG1 VAL P  89     -28.213 -95.016 116.054  0.00 97.00      PROA   
ATOM   1369 HG11 VAL P  89     -29.262 -95.374 116.101  0.00 97.00      PROA   
ATOM   1370 HG12 VAL P  89     -27.734 -95.149 117.043  0.00 97.00      PROA   
ATOM   1371 HG13 VAL P  89     -27.662 -95.644 115.325  0.00 97.00      PROA   
ATOM   1372  CG2 VAL P  89     -28.629 -93.460 114.117  0.00 97.00      PROA   
ATOM   1373 HG21 VAL P  89     -28.408 -92.461 113.689  0.00 97.00      PROA   
ATOM   1374 HG22 VAL P  89     -29.721 -93.643 114.047  0.00 97.00      PROA   
ATOM   1375 HG23 VAL P  89     -28.107 -94.220 113.499  0.00 97.00      PROA   
ATOM   1376  C   VAL P  89     -28.657 -92.760 117.907  0.00 97.00      PROA   
ATOM   1377  O   VAL P  89     -27.685 -92.153 118.352  0.00 97.00      PROA   
ATOM   1378  N   SER P  90     -29.436 -93.558 118.689  0.00 97.00      PROA   
ATOM   1379  HN  SER P  90     -30.262 -93.957 118.296  0.00 97.00      PROA   
ATOM   1380  CA  SER P  90     -29.244 -93.775 120.123  0.00 97.00      PROA   
ATOM   1381  HA  SER P  90     -29.373 -92.819 120.610  0.00 97.00      PROA   
ATOM   1382  CB  SER P  90     -30.279 -94.766 120.720  0.00 97.00      PROA   
ATOM   1383  HB1 SER P  90     -30.096 -94.903 121.809  0.00 97.00      PROA   
ATOM   1384  HB2 SER P  90     -30.207 -95.760 120.234  0.00 97.00      PROA   
ATOM   1385  OG  SER P  90     -31.604 -94.267 120.602  0.00 97.00      PROA   
ATOM   1386  HG1 SER P  90     -31.764 -94.066 119.671  0.00 97.00      PROA   
ATOM   1387  C   SER P  90     -27.878 -94.310 120.530  0.00 97.00      PROA   
ATOM   1388  O   SER P  90     -27.285 -93.807 121.484  0.00 97.00      PROA   
ATOM   1389  N   SER P  91     -27.336 -95.327 119.820  0.00 97.00      PROA   
ATOM   1390  HN  SER P  91     -27.821 -95.740 119.056  0.00 97.00      PROA   
ATOM   1391  CA  SER P  91     -25.992 -95.815 120.081  0.00 97.00      PROA   
ATOM   1392  HA  SER P  91     -25.351 -94.944 120.076  0.00 97.00      PROA   
ATOM   1393  CB  SER P  91     -25.801 -96.543 121.441  0.00 97.00      PROA   
ATOM   1394  HB1 SER P  91     -25.053 -97.361 121.400  0.00 97.00      PROA   
ATOM   1395  HB2 SER P  91     -26.764 -96.987 121.773  0.00 97.00      PROA   
ATOM   1396  OG  SER P  91     -25.344 -95.614 122.418  0.00 97.00      PROA   
ATOM   1397  HG1 SER P  91     -26.019 -94.928 122.469  0.00 97.00      PROA   
ATOM   1398  C   SER P  91     -25.485 -96.652 118.936  0.00 97.00      PROA   
ATOM   1399  O   SER P  91     -26.243 -97.092 118.077  0.00 97.00      PROA   
ATOM   1400  N   ARG P  92     -24.146 -96.858 118.885  0.00 97.00      PROA   
ATOM   1401  HN  ARG P  92     -23.554 -96.488 119.598  0.00 97.00      PROA   
ATOM   1402  CA  ARG P  92     -23.475 -97.523 117.781  0.00 97.00      PROA   
ATOM   1403  HA  ARG P  92     -23.971 -97.251 116.857  0.00 97.00      PROA   
ATOM   1404  CB  ARG P  92     -21.984 -97.085 117.713  0.00 97.00      PROA   
ATOM   1405  HB1 ARG P  92     -21.586 -97.368 116.714  0.00 97.00      PROA   
ATOM   1406  HB2 ARG P  92     -21.390 -97.629 118.482  0.00 97.00      PROA   
ATOM   1407  CG  ARG P  92     -21.755 -95.574 117.954  0.00 97.00      PROA   
ATOM   1408  HG1 ARG P  92     -21.965 -95.344 119.022  0.00 97.00      PROA   
ATOM   1409  HG2 ARG P  92     -22.476 -94.982 117.347  0.00 97.00      PROA   
ATOM   1410  CD  ARG P  92     -20.317 -95.099 117.675  0.00 97.00      PROA   
ATOM   1411  HD1 ARG P  92     -19.575 -95.854 118.006  0.00 97.00      PROA   
ATOM   1412  HD2 ARG P  92     -20.102 -94.144 118.206  0.00 97.00      PROA   
ATOM   1413  NE  ARG P  92     -20.166 -94.903 116.197  0.00 97.00      PROA   
ATOM   1414  HE  ARG P  92     -19.976 -95.683 115.610  0.00 97.00      PROA   
ATOM   1415  CZ  ARG P  92     -20.579 -93.787 115.570  0.00 97.00      PROA   
ATOM   1416  NH1 ARG P  92     -20.901 -92.645 116.197  0.00 97.00      PROA   
ATOM   1417 HH11 ARG P  92     -20.438 -92.428 117.052  0.00 97.00      PROA   
ATOM   1418 HH12 ARG P  92     -21.169 -91.900 115.589  0.00 97.00      PROA   
ATOM   1419  NH2 ARG P  92     -20.603 -93.739 114.226  0.00 97.00      PROA   
ATOM   1420 HH21 ARG P  92     -20.149 -94.454 113.707  0.00 97.00      PROA   
ATOM   1421 HH22 ARG P  92     -20.666 -92.826 113.825  0.00 97.00      PROA   
ATOM   1422  C   ARG P  92     -23.540 -99.040 117.934  0.00 97.00      PROA   
ATOM   1423  O   ARG P  92     -23.377 -99.785 116.969  0.00 97.00      PROA   
ATOM   1424  N   VAL P  93     -23.810 -99.528 119.164  0.00 97.00      PROA   
ATOM   1425  HN  VAL P  93     -23.987 -98.913 119.925  0.00 97.00      PROA   
ATOM   1426  CA  VAL P  93     -23.916-100.931 119.488  0.00 97.00      PROA   
ATOM   1427  HA  VAL P  93     -24.269-101.462 118.617  0.00 97.00      PROA   
ATOM   1428  CB  VAL P  93     -22.633-101.590 120.022  0.00 97.00      PROA   
ATOM   1429  HB  VAL P  93     -22.872-102.627 120.359  0.00 97.00      PROA   
ATOM   1430  CG1 VAL P  93     -21.585-101.703 118.894  0.00 97.00      PROA   
ATOM   1431 HG11 VAL P  93     -21.259-100.694 118.566  0.00 97.00      PROA   
ATOM   1432 HG12 VAL P  93     -22.002-102.236 118.017  0.00 97.00      PROA   
ATOM   1433 HG13 VAL P  93     -20.689-102.252 119.255  0.00 97.00      PROA   
ATOM   1434  CG2 VAL P  93     -22.047-100.819 121.227  0.00 97.00      PROA   
ATOM   1435 HG21 VAL P  93     -22.758-100.793 122.077  0.00 97.00      PROA   
ATOM   1436 HG22 VAL P  93     -21.792 -99.776 120.943  0.00 97.00      PROA   
ATOM   1437 HG23 VAL P  93     -21.117-101.316 121.577  0.00 97.00      PROA   
ATOM   1438  C   VAL P  93     -25.001-101.018 120.528  0.00 97.00      PROA   
ATOM   1439  O   VAL P  93     -25.144-100.125 121.360  0.00 97.00      PROA   
ATOM   1440  N   LEU P  94     -25.808-102.103 120.465  0.00 97.00      PROA   
ATOM   1441  HN  LEU P  94     -25.698-102.781 119.745  0.00 97.00      PROA   
ATOM   1442  CA  LEU P  94     -26.846-102.423 121.415  0.00 97.00      PROA   
ATOM   1443  HA  LEU P  94     -26.563-102.067 122.398  0.00 97.00      PROA   
ATOM   1444  CB  LEU P  94     -28.268-101.904 121.050  0.00 97.00      PROA   
ATOM   1445  HB1 LEU P  94     -28.945-102.202 121.884  0.00 97.00      PROA   
ATOM   1446  HB2 LEU P  94     -28.642-102.391 120.124  0.00 97.00      PROA   
ATOM   1447  CG  LEU P  94     -28.425-100.370 120.891  0.00 97.00      PROA   
ATOM   1448  HG  LEU P  94     -27.703 -99.877 121.583  0.00 97.00      PROA   
ATOM   1449  CD1 LEU P  94     -28.158 -99.872 119.457  0.00 97.00      PROA   
ATOM   1450 HD11 LEU P  94     -28.914-100.295 118.761  0.00 97.00      PROA   
ATOM   1451 HD12 LEU P  94     -27.151-100.163 119.102  0.00 97.00      PROA   
ATOM   1452 HD13 LEU P  94     -28.227 -98.764 119.424  0.00 97.00      PROA   
ATOM   1453  CD2 LEU P  94     -29.834 -99.938 121.341  0.00 97.00      PROA   
ATOM   1454 HD21 LEU P  94     -29.986-100.193 122.410  0.00 97.00      PROA   
ATOM   1455 HD22 LEU P  94     -30.606-100.469 120.746  0.00 97.00      PROA   
ATOM   1456 HD23 LEU P  94     -29.970 -98.844 121.217  0.00 97.00      PROA   
ATOM   1457  C   LEU P  94     -26.893-103.936 121.441  0.00 97.00      PROA   
ATOM   1458  O   LEU P  94     -26.329-104.601 120.577  0.00 97.00      PROA   
ATOM   1459  N   THR P  95     -27.569-104.513 122.458  0.00 97.00      PROA   
ATOM   1460  HN  THR P  95     -27.908-103.954 123.215  0.00 97.00      PROA   
ATOM   1461  CA  THR P  95     -27.867-105.929 122.590  0.00 97.00      PROA   
ATOM   1462  HA  THR P  95     -27.214-106.487 121.936  0.00 97.00      PROA   
ATOM   1463  CB  THR P  95     -27.718-106.464 124.021  0.00 97.00      PROA   
ATOM   1464  HB  THR P  95     -28.664-106.363 124.603  0.00 97.00      PROA   
ATOM   1465  OG1 THR P  95     -26.731-105.740 124.740  0.00 97.00      PROA   
ATOM   1466  HG1 THR P  95     -27.143-104.885 124.912  0.00 97.00      PROA   
ATOM   1467  CG2 THR P  95     -27.267-107.929 124.002  0.00 97.00      PROA   
ATOM   1468 HG21 THR P  95     -26.276-108.016 123.510  0.00 97.00      PROA   
ATOM   1469 HG22 THR P  95     -27.993-108.566 123.462  0.00 97.00      PROA   
ATOM   1470 HG23 THR P  95     -27.173-108.303 125.044  0.00 97.00      PROA   
ATOM   1471  C   THR P  95     -29.306-106.109 122.139  0.00 97.00      PROA   
ATOM   1472  O   THR P  95     -30.070-105.154 122.047  0.00 97.00      PROA   
ATOM   1473  N   GLU P  96     -29.727-107.353 121.828  0.00 97.00      PROA   
ATOM   1474  HN  GLU P  96     -29.075-108.110 121.792  0.00 97.00      PROA   
ATOM   1475  CA  GLU P  96     -31.106-107.692 121.539  0.00 97.00      PROA   
ATOM   1476  HA  GLU P  96     -31.408-107.049 120.726  0.00 97.00      PROA   
ATOM   1477  CB  GLU P  96     -31.260-109.171 121.085  0.00 97.00      PROA   
ATOM   1478  HB1 GLU P  96     -30.546-109.357 120.250  0.00 97.00      PROA   
ATOM   1479  HB2 GLU P  96     -32.286-109.313 120.682  0.00 97.00      PROA   
ATOM   1480  CG  GLU P  96     -30.997-110.189 122.217  0.00 97.00      PROA   
ATOM   1481  HG1 GLU P  96     -31.599-109.935 123.112  0.00 97.00      PROA   
ATOM   1482  HG2 GLU P  96     -29.927-110.142 122.506  0.00 97.00      PROA   
ATOM   1483  CD  GLU P  96     -31.342-111.636 121.865  0.00 97.00      PROA   
ATOM   1484  OE1 GLU P  96     -32.182-111.879 120.961  0.00 97.00      PROA   
ATOM   1485  OE2 GLU P  96     -30.765-112.535 122.535  0.00 97.00      PROA   
ATOM   1486  C   GLU P  96     -32.026-107.406 122.725  0.00 97.00      PROA   
ATOM   1487  O   GLU P  96     -31.635-107.493 123.887  0.00 97.00      PROA   
ATOM   1488  N   GLY P  97     -33.290-107.020 122.446  0.00 97.00      PROA   
ATOM   1489  HN  GLY P  97     -33.577-106.940 121.491  0.00 97.00      PROA   
ATOM   1490  CA  GLY P  97     -34.281-106.714 123.463  0.00 97.00      PROA   
ATOM   1491  HA1 GLY P  97     -34.077-107.291 124.354  0.00 97.00      PROA   
ATOM   1492  HA2 GLY P  97     -35.249-106.943 123.046  0.00 97.00      PROA   
ATOM   1493  C   GLY P  97     -34.293-105.262 123.853  0.00 97.00      PROA   
ATOM   1494  O   GLY P  97     -35.326-104.750 124.277  0.00 97.00      PROA   
ATOM   1495  N   GLU P  98     -33.142-104.563 123.730  0.00 97.00      PROA   
ATOM   1496  HN  GLU P  98     -32.302-105.029 123.461  0.00 97.00      PROA   
ATOM   1497  CA  GLU P  98     -32.994-103.149 124.007  0.00 97.00      PROA   
ATOM   1498  HA  GLU P  98     -33.278-103.021 125.038  0.00 97.00      PROA   
ATOM   1499  CB  GLU P  98     -31.512-102.703 123.899  0.00 97.00      PROA   
ATOM   1500  HB1 GLU P  98     -31.457-101.595 123.990  0.00 97.00      PROA   
ATOM   1501  HB2 GLU P  98     -31.117-102.979 122.898  0.00 97.00      PROA   
ATOM   1502  CG  GLU P  98     -30.617-103.309 125.003  0.00 97.00      PROA   
ATOM   1503  HG1 GLU P  98     -30.582-104.417 124.914  0.00 97.00      PROA   
ATOM   1504  HG2 GLU P  98     -31.023-103.049 126.003  0.00 97.00      PROA   
ATOM   1505  CD  GLU P  98     -29.196-102.755 124.930  0.00 97.00      PROA   
ATOM   1506  OE1 GLU P  98     -28.251-103.574 124.947  0.00 97.00      PROA   
ATOM   1507  OE2 GLU P  98     -29.026-101.510 124.882  0.00 97.00      PROA   
ATOM   1508  C   GLU P  98     -33.851-102.244 123.119  0.00 97.00      PROA   
ATOM   1509  O   GLU P  98     -33.939-102.487 121.920  0.00 97.00      PROA   
ATOM   1510  N   PRO P  99     -34.491-101.188 123.613  0.00 97.00      PROA   
ATOM   1511  CD  PRO P  99     -34.850-101.032 125.023  0.00 97.00      PROA   
ATOM   1512  HD1 PRO P  99     -33.971-100.615 125.560  0.00 97.00      PROA   
ATOM   1513  HD2 PRO P  99     -35.162-101.998 125.479  0.00 97.00      PROA   
ATOM   1514  CA  PRO P  99     -35.020-100.099 122.798  0.00 97.00      PROA   
ATOM   1515  HA  PRO P  99     -35.770-100.529 122.153  0.00 97.00      PROA   
ATOM   1516  CB  PRO P  99     -35.631 -99.129 123.823  0.00 97.00      PROA   
ATOM   1517  HB1 PRO P  99     -36.505 -98.586 123.412  0.00 97.00      PROA   
ATOM   1518  HB2 PRO P  99     -34.873 -98.396 124.178  0.00 97.00      PROA   
ATOM   1519  CG  PRO P  99     -36.007-100.035 125.001  0.00 97.00      PROA   
ATOM   1520  HG1 PRO P  99     -36.116 -99.486 125.956  0.00 97.00      PROA   
ATOM   1521  HG2 PRO P  99     -36.951-100.577 124.768  0.00 97.00      PROA   
ATOM   1522  C   PRO P  99     -33.989 -99.401 121.919  0.00 97.00      PROA   
ATOM   1523  O   PRO P  99     -32.915 -99.064 122.411  0.00 97.00      PROA   
ATOM   1524  N   LEU P 100     -34.302 -99.140 120.631  0.00 97.00      PROA   
ATOM   1525  HN  LEU P 100     -35.168 -99.463 120.252  0.00 97.00      PROA   
ATOM   1526  CA  LEU P 100     -33.436 -98.359 119.766  0.00 97.00      PROA   
ATOM   1527  HA  LEU P 100     -32.657 -97.891 120.352  0.00 97.00      PROA   
ATOM   1528  CB  LEU P 100     -32.755 -99.246 118.689  0.00 97.00      PROA   
ATOM   1529  HB1 LEU P 100     -33.524 -99.896 118.222  0.00 97.00      PROA   
ATOM   1530  HB2 LEU P 100     -32.046 -99.920 119.217  0.00 97.00      PROA   
ATOM   1531  CG  LEU P 100     -31.986 -98.526 117.552  0.00 97.00      PROA   
ATOM   1532  HG  LEU P 100     -32.717 -97.944 116.944  0.00 97.00      PROA   
ATOM   1533  CD1 LEU P 100     -30.923 -97.544 118.073  0.00 97.00      PROA   
ATOM   1534 HD11 LEU P 100     -30.238 -98.063 118.774  0.00 97.00      PROA   
ATOM   1535 HD12 LEU P 100     -31.399 -96.695 118.602  0.00 97.00      PROA   
ATOM   1536 HD13 LEU P 100     -30.326 -97.141 117.229  0.00 97.00      PROA   
ATOM   1537  CD2 LEU P 100     -31.330 -99.557 116.614  0.00 97.00      PROA   
ATOM   1538 HD21 LEU P 100     -32.086-100.272 116.230  0.00 97.00      PROA   
ATOM   1539 HD22 LEU P 100     -30.550-100.127 117.162  0.00 97.00      PROA   
ATOM   1540 HD23 LEU P 100     -30.852 -99.046 115.752  0.00 97.00      PROA   
ATOM   1541  C   LEU P 100     -34.233 -97.241 119.139  0.00 97.00      PROA   
ATOM   1542  O   LEU P 100     -35.123 -97.477 118.332  0.00 97.00      PROA   
ATOM   1543  N   ALA P 101     -33.913 -95.971 119.481  0.00 97.00      PROA   
ATOM   1544  HN  ALA P 101     -33.212 -95.778 120.165  0.00 97.00      PROA   
ATOM   1545  CA  ALA P 101     -34.589 -94.811 118.940  0.00 97.00      PROA   
ATOM   1546  HA  ALA P 101     -35.512 -95.117 118.469  0.00 97.00      PROA   
ATOM   1547  CB  ALA P 101     -34.966 -93.814 120.052  0.00 97.00      PROA   
ATOM   1548  HB1 ALA P 101     -34.066 -93.435 120.578  0.00 97.00      PROA   
ATOM   1549  HB2 ALA P 101     -35.609 -94.325 120.803  0.00 97.00      PROA   
ATOM   1550  HB3 ALA P 101     -35.534 -92.954 119.643  0.00 97.00      PROA   
ATOM   1551  C   ALA P 101     -33.741 -94.135 117.874  0.00 97.00      PROA   
ATOM   1552  O   ALA P 101     -32.541 -93.921 118.027  0.00 97.00      PROA   
ATOM   1553  N   LEU P 102     -34.381 -93.811 116.730  0.00 97.00      PROA   
ATOM   1554  HN  LEU P 102     -35.334 -94.083 116.604  0.00 97.00      PROA   
ATOM   1555  CA  LEU P 102     -33.781 -93.186 115.573  0.00 97.00      PROA   
ATOM   1556  HA  LEU P 102     -32.750 -92.934 115.780  0.00 97.00      PROA   
ATOM   1557  CB  LEU P 102     -33.884 -94.098 114.320  0.00 97.00      PROA   
ATOM   1558  HB1 LEU P 102     -33.320 -93.643 113.478  0.00 97.00      PROA   
ATOM   1559  HB2 LEU P 102     -34.953 -94.172 114.017  0.00 97.00      PROA   
ATOM   1560  CG  LEU P 102     -33.392 -95.553 114.509  0.00 97.00      PROA   
ATOM   1561  HG  LEU P 102     -33.938 -96.013 115.367  0.00 97.00      PROA   
ATOM   1562  CD1 LEU P 102     -33.727 -96.393 113.266  0.00 97.00      PROA   
ATOM   1563 HD11 LEU P 102     -33.177 -95.999 112.385  0.00 97.00      PROA   
ATOM   1564 HD12 LEU P 102     -34.816 -96.359 113.051  0.00 97.00      PROA   
ATOM   1565 HD13 LEU P 102     -33.428 -97.449 113.433  0.00 97.00      PROA   
ATOM   1566  CD2 LEU P 102     -31.885 -95.622 114.801  0.00 97.00      PROA   
ATOM   1567 HD21 LEU P 102     -31.635 -95.037 115.709  0.00 97.00      PROA   
ATOM   1568 HD22 LEU P 102     -31.316 -95.212 113.941  0.00 97.00      PROA   
ATOM   1569 HD23 LEU P 102     -31.571 -96.676 114.959  0.00 97.00      PROA   
ATOM   1570  C   LEU P 102     -34.544 -91.916 115.261  0.00 97.00      PROA   
ATOM   1571  O   LEU P 102     -35.770 -91.903 115.289  0.00 97.00      PROA   
ATOM   1572  N   ARG P 103     -33.847 -90.802 114.938  0.00 97.00      PROA   
ATOM   1573  HN  ARG P 103     -32.852 -90.772 115.027  0.00 97.00      PROA   
ATOM   1574  CA  ARG P 103     -34.513 -89.627 114.415  0.00 97.00      PROA   
ATOM   1575  HA  ARG P 103     -35.504 -89.898 114.084  0.00 97.00      PROA   
ATOM   1576  CB  ARG P 103     -34.689 -88.502 115.470  0.00 97.00      PROA   
ATOM   1577  HB1 ARG P 103     -33.694 -88.172 115.840  0.00 97.00      PROA   
ATOM   1578  HB2 ARG P 103     -35.250 -88.916 116.337  0.00 97.00      PROA   
ATOM   1579  CG  ARG P 103     -35.447 -87.296 114.897  0.00 97.00      PROA   
ATOM   1580  HG1 ARG P 103     -36.452 -87.637 114.556  0.00 97.00      PROA   
ATOM   1581  HG2 ARG P 103     -34.885 -86.923 114.013  0.00 97.00      PROA   
ATOM   1582  CD  ARG P 103     -35.597 -86.086 115.811  0.00 97.00      PROA   
ATOM   1583  HD1 ARG P 103     -34.596 -85.695 116.094  0.00 97.00      PROA   
ATOM   1584  HD2 ARG P 103     -36.189 -86.307 116.723  0.00 97.00      PROA   
ATOM   1585  NE  ARG P 103     -36.346 -85.100 114.969  0.00 97.00      PROA   
ATOM   1586  HE  ARG P 103     -36.961 -85.434 114.258  0.00 97.00      PROA   
ATOM   1587  CZ  ARG P 103     -36.054 -83.797 114.882  0.00 97.00      PROA   
ATOM   1588  NH1 ARG P 103     -35.111 -83.174 115.593  0.00 97.00      PROA   
ATOM   1589 HH11 ARG P 103     -34.427 -83.689 116.093  0.00 97.00      PROA   
ATOM   1590 HH12 ARG P 103     -35.003 -82.201 115.372  0.00 97.00      PROA   
ATOM   1591  NH2 ARG P 103     -36.705 -83.042 113.982  0.00 97.00      PROA   
ATOM   1592 HH21 ARG P 103     -37.378 -83.466 113.378  0.00 97.00      PROA   
ATOM   1593 HH22 ARG P 103     -36.351 -82.119 113.841  0.00 97.00      PROA   
ATOM   1594  C   ARG P 103     -33.811 -89.064 113.195  0.00 97.00      PROA   
ATOM   1595  O   ARG P 103     -32.696 -88.566 113.265  0.00 97.00      PROA   
ATOM   1596  N   CYS P 104     -34.497 -89.052 112.031  0.00 97.00      PROA   
ATOM   1597  HN  CYS P 104     -35.360 -89.550 111.959  0.00 97.00      PROA   
ATOM   1598  CA  CYS P 104     -34.143 -88.230 110.887  0.00 97.00      PROA   
ATOM   1599  HA  CYS P 104     -33.090 -88.379 110.691  0.00 97.00      PROA   
ATOM   1600  CB  CYS P 104     -34.968 -88.641 109.642  0.00 97.00      PROA   
ATOM   1601  HB1 CYS P 104     -36.012 -88.272 109.733  0.00 97.00      PROA   
ATOM   1602  HB2 CYS P 104     -35.029 -89.753 109.634  0.00 97.00      PROA   
ATOM   1603  SG  CYS P 104     -34.230 -88.108 108.070  0.00 97.00      PROA   
ATOM   1604  C   CYS P 104     -34.376 -86.757 111.200  0.00 97.00      PROA   
ATOM   1605  O   CYS P 104     -35.426 -86.391 111.717  0.00 97.00      PROA   
ATOM   1606  N   HSD P 105     -33.391 -85.877 110.924  0.00 97.00      PROA   
ATOM   1607  HN  HSD P 105     -32.539 -86.177 110.501  0.00 97.00      PROA   
ATOM   1608  CA  HSD P 105     -33.370 -84.534 111.471  0.00 97.00      PROA   
ATOM   1609  HA  HSD P 105     -34.380 -84.168 111.605  0.00 97.00      PROA   
ATOM   1610  CB  HSD P 105     -32.671 -84.573 112.854  0.00 97.00      PROA   
ATOM   1611  HB1 HSD P 105     -31.915 -85.388 112.798  0.00 97.00      PROA   
ATOM   1612  HB2 HSD P 105     -33.410 -84.880 113.626  0.00 97.00      PROA   
ATOM   1613  ND1 HSD P 105     -32.485 -82.210 113.818  0.00 97.00      PROA   
ATOM   1614  HD1 HSD P 105     -33.399 -81.861 113.591  0.00 97.00      PROA   
ATOM   1615  CG  HSD P 105     -31.916 -83.373 113.348  0.00 97.00      PROA   
ATOM   1616  CE1 HSD P 105     -31.508 -81.528 114.463  0.00 97.00      PROA   
ATOM   1617  HE1 HSD P 105     -31.679 -80.565 114.944  0.00 97.00      PROA   
ATOM   1618  NE2 HSD P 105     -30.354 -82.163 114.432  0.00 97.00      PROA   
ATOM   1619  CD2 HSD P 105     -30.612 -83.322 113.724  0.00 97.00      PROA   
ATOM   1620  HD2 HSD P 105     -29.832 -84.058 113.581  0.00 97.00      PROA   
ATOM   1621  C   HSD P 105     -32.709 -83.602 110.484  0.00 97.00      PROA   
ATOM   1622  O   HSD P 105     -31.861 -84.014 109.698  0.00 97.00      PROA   
ATOM   1623  N   ALA P 106     -33.133 -82.317 110.461  0.00 97.00      PROA   
ATOM   1624  HN  ALA P 106     -33.743 -81.946 111.164  0.00 97.00      PROA   
ATOM   1625  CA  ALA P 106     -32.872 -81.417 109.362  0.00 97.00      PROA   
ATOM   1626  HA  ALA P 106     -32.308 -81.921 108.592  0.00 97.00      PROA   
ATOM   1627  CB  ALA P 106     -34.209 -80.922 108.774  0.00 97.00      PROA   
ATOM   1628  HB1 ALA P 106     -34.839 -80.485 109.578  0.00 97.00      PROA   
ATOM   1629  HB2 ALA P 106     -34.770 -81.783 108.348  0.00 97.00      PROA   
ATOM   1630  HB3 ALA P 106     -34.059 -80.171 107.973  0.00 97.00      PROA   
ATOM   1631  C   ALA P 106     -32.038 -80.252 109.825  0.00 97.00      PROA   
ATOM   1632  O   ALA P 106     -32.075 -79.868 110.990  0.00 97.00      PROA   
ATOM   1633  N   TRP P 107     -31.206 -79.680 108.917  0.00 97.00      PROA   
ATOM   1634  HN  TRP P 107     -31.113 -80.065 108.000  0.00 97.00      PROA   
ATOM   1635  CA  TRP P 107     -30.336 -78.567 109.254  0.00 97.00      PROA   
ATOM   1636  HA  TRP P 107     -29.782 -78.915 110.114  0.00 97.00      PROA   
ATOM   1637  CB  TRP P 107     -29.236 -78.281 108.184  0.00 97.00      PROA   
ATOM   1638  HB1 TRP P 107     -29.738 -78.193 107.194  0.00 97.00      PROA   
ATOM   1639  HB2 TRP P 107     -28.567 -79.166 108.142  0.00 97.00      PROA   
ATOM   1640  CG  TRP P 107     -28.405 -77.054 108.426  0.00 97.00      PROA   
ATOM   1641  CD1 TRP P 107     -28.287 -75.976 107.590  0.00 97.00      PROA   
ATOM   1642  HD1 TRP P 107     -28.608 -75.970 106.557  0.00 97.00      PROA   
ATOM   1643  NE1 TRP P 107     -27.732 -74.923 108.274  0.00 97.00      PROA   
ATOM   1644  HE1 TRP P 107     -27.426 -74.078 107.894  0.00 97.00      PROA   
ATOM   1645  CE2 TRP P 107     -27.486 -75.293 109.563  0.00 97.00      PROA   
ATOM   1646  CD2 TRP P 107     -27.849 -76.651 109.691  0.00 97.00      PROA   
ATOM   1647  CE3 TRP P 107     -27.661 -77.297 110.915  0.00 97.00      PROA   
ATOM   1648  HE3 TRP P 107     -27.885 -78.346 111.041  0.00 97.00      PROA   
ATOM   1649  CZ3 TRP P 107     -27.210 -76.552 112.008  0.00 97.00      PROA   
ATOM   1650  HZ3 TRP P 107     -27.094 -77.026 112.973  0.00 97.00      PROA   
ATOM   1651  CZ2 TRP P 107     -27.037 -74.551 110.649  0.00 97.00      PROA   
ATOM   1652  HZ2 TRP P 107     -26.812 -73.499 110.563  0.00 97.00      PROA   
ATOM   1653  CH2 TRP P 107     -26.925 -75.197 111.881  0.00 97.00      PROA   
ATOM   1654  HH2 TRP P 107     -26.606 -74.642 112.753  0.00 97.00      PROA   
ATOM   1655  C   TRP P 107     -31.074 -77.317 109.740  0.00 97.00      PROA   
ATOM   1656  O   TRP P 107     -31.757 -76.612 108.995  0.00 97.00      PROA   
ATOM   1657  N   LYS P 108     -30.927 -77.066 111.065  0.00 97.00      PROA   
ATOM   1658  HN  LYS P 108     -30.309 -77.652 111.582  0.00 97.00      PROA   
ATOM   1659  CA  LYS P 108     -31.583 -76.048 111.856  0.00 97.00      PROA   
ATOM   1660  HA  LYS P 108     -31.259 -76.239 112.866  0.00 97.00      PROA   
ATOM   1661  CB  LYS P 108     -31.113 -74.628 111.427  0.00 97.00      PROA   
ATOM   1662  HB1 LYS P 108     -31.590 -74.349 110.465  0.00 97.00      PROA   
ATOM   1663  HB2 LYS P 108     -30.016 -74.706 111.231  0.00 97.00      PROA   
ATOM   1664  CG  LYS P 108     -31.297 -73.509 112.473  0.00 97.00      PROA   
ATOM   1665  HG1 LYS P 108     -32.383 -73.332 112.627  0.00 97.00      PROA   
ATOM   1666  HG2 LYS P 108     -30.858 -72.574 112.057  0.00 97.00      PROA   
ATOM   1667  CD  LYS P 108     -30.638 -73.854 113.828  0.00 97.00      PROA   
ATOM   1668  HD1 LYS P 108     -29.632 -74.296 113.641  0.00 97.00      PROA   
ATOM   1669  HD2 LYS P 108     -31.262 -74.643 114.305  0.00 97.00      PROA   
ATOM   1670  CE  LYS P 108     -30.505 -72.715 114.856  0.00 97.00      PROA   
ATOM   1671  HE1 LYS P 108     -30.225 -73.139 115.848  0.00 97.00      PROA   
ATOM   1672  HE2 LYS P 108     -31.455 -72.157 114.978  0.00 97.00      PROA   
ATOM   1673  NZ  LYS P 108     -29.427 -71.764 114.488  0.00 97.00      PROA   
ATOM   1674  HZ1 LYS P 108     -28.579 -72.286 114.196  0.00 97.00      PROA   
ATOM   1675  HZ2 LYS P 108     -29.120 -71.243 115.329  0.00 97.00      PROA   
ATOM   1676  HZ3 LYS P 108     -29.725 -71.100 113.744  0.00 97.00      PROA   
ATOM   1677  C   LYS P 108     -33.094 -76.265 111.837  0.00 97.00      PROA   
ATOM   1678  O   LYS P 108     -33.874 -75.329 111.695  0.00 97.00      PROA   
ATOM   1679  N   ASP P 109     -33.497 -77.552 112.008  0.00 97.00      PROA   
ATOM   1680  HN  ASP P 109     -32.786 -78.229 112.183  0.00 97.00      PROA   
ATOM   1681  CA  ASP P 109     -34.794 -78.196 111.842  0.00 97.00      PROA   
ATOM   1682  HA  ASP P 109     -34.533 -79.020 111.200  0.00 97.00      PROA   
ATOM   1683  CB  ASP P 109     -35.335 -78.780 113.175  0.00 97.00      PROA   
ATOM   1684  HB1 ASP P 109     -36.432 -78.656 113.288  0.00 97.00      PROA   
ATOM   1685  HB2 ASP P 109     -34.847 -78.244 114.021  0.00 97.00      PROA   
ATOM   1686  CG  ASP P 109     -35.047 -80.267 113.349  0.00 97.00      PROA   
ATOM   1687  OD1 ASP P 109     -34.781 -80.999 112.364  0.00 97.00      PROA   
ATOM   1688  OD2 ASP P 109     -35.211 -80.706 114.511  0.00 97.00      PROA   
ATOM   1689  C   ASP P 109     -35.908 -77.510 111.069  0.00 97.00      PROA   
ATOM   1690  O   ASP P 109     -36.558 -76.577 111.537  0.00 97.00      PROA   
ATOM   1691  N   LYS P 110     -36.163 -78.026 109.844  0.00 97.00      PROA   
ATOM   1692  HN  LYS P 110     -35.677 -78.843 109.546  0.00 97.00      PROA   
ATOM   1693  CA  LYS P 110     -37.178 -77.550 108.933  0.00 97.00      PROA   
ATOM   1694  HA  LYS P 110     -37.789 -76.806 109.425  0.00 97.00      PROA   
ATOM   1695  CB  LYS P 110     -36.564 -76.986 107.620  0.00 97.00      PROA   
ATOM   1696  HB1 LYS P 110     -37.371 -76.539 107.000  0.00 97.00      PROA   
ATOM   1697  HB2 LYS P 110     -36.111 -77.820 107.038  0.00 97.00      PROA   
ATOM   1698  CG  LYS P 110     -35.454 -75.932 107.840  0.00 97.00      PROA   
ATOM   1699  HG1 LYS P 110     -35.100 -75.583 106.844  0.00 97.00      PROA   
ATOM   1700  HG2 LYS P 110     -34.587 -76.422 108.338  0.00 97.00      PROA   
ATOM   1701  CD  LYS P 110     -35.900 -74.727 108.693  0.00 97.00      PROA   
ATOM   1702  HD1 LYS P 110     -36.337 -75.103 109.639  0.00 97.00      PROA   
ATOM   1703  HD2 LYS P 110     -36.708 -74.169 108.174  0.00 97.00      PROA   
ATOM   1704  CE  LYS P 110     -34.765 -73.779 109.106  0.00 97.00      PROA   
ATOM   1705  HE1 LYS P 110     -33.950 -74.337 109.606  0.00 97.00      PROA   
ATOM   1706  HE2 LYS P 110     -35.144 -72.989 109.790  0.00 97.00      PROA   
ATOM   1707  NZ  LYS P 110     -34.160 -73.133 107.928  0.00 97.00      PROA   
ATOM   1708  HZ1 LYS P 110     -34.908 -72.724 107.334  0.00 97.00      PROA   
ATOM   1709  HZ2 LYS P 110     -33.643 -73.863 107.397  0.00 97.00      PROA   
ATOM   1710  HZ3 LYS P 110     -33.499 -72.391 108.235  0.00 97.00      PROA   
ATOM   1711  C   LYS P 110     -38.041 -78.756 108.638  0.00 97.00      PROA   
ATOM   1712  O   LYS P 110     -37.524 -79.863 108.522  0.00 97.00      PROA   
ATOM   1713  N   LEU P 111     -39.384 -78.575 108.556  0.00 97.00      PROA   
ATOM   1714  HN  LEU P 111     -39.782 -77.666 108.664  0.00 97.00      PROA   
ATOM   1715  CA  LEU P 111     -40.367 -79.645 108.518  0.00 97.00      PROA   
ATOM   1716  HA  LEU P 111     -40.102 -80.359 109.286  0.00 97.00      PROA   
ATOM   1717  CB  LEU P 111     -41.803 -79.111 108.810  0.00 97.00      PROA   
ATOM   1718  HB1 LEU P 111     -42.535 -79.939 108.667  0.00 97.00      PROA   
ATOM   1719  HB2 LEU P 111     -42.050 -78.314 108.075  0.00 97.00      PROA   
ATOM   1720  CG  LEU P 111     -42.078 -78.564 110.240  0.00 97.00      PROA   
ATOM   1721  HG  LEU P 111     -43.182 -78.392 110.287  0.00 97.00      PROA   
ATOM   1722  CD1 LEU P 111     -41.738 -79.591 111.335  0.00 97.00      PROA   
ATOM   1723 HD11 LEU P 111     -40.643 -79.769 111.372  0.00 97.00      PROA   
ATOM   1724 HD12 LEU P 111     -42.252 -80.555 111.138  0.00 97.00      PROA   
ATOM   1725 HD13 LEU P 111     -42.062 -79.211 112.327  0.00 97.00      PROA   
ATOM   1726  CD2 LEU P 111     -41.425 -77.202 110.546  0.00 97.00      PROA   
ATOM   1727 HD21 LEU P 111     -41.638 -76.474 109.736  0.00 97.00      PROA   
ATOM   1728 HD22 LEU P 111     -40.327 -77.309 110.665  0.00 97.00      PROA   
ATOM   1729 HD23 LEU P 111     -41.828 -76.798 111.499  0.00 97.00      PROA   
ATOM   1730  C   LEU P 111     -40.411 -80.427 107.209  0.00 97.00      PROA   
ATOM   1731  O   LEU P 111     -41.383 -80.359 106.459  0.00 97.00      PROA   
ATOM   1732  N   VAL P 112     -39.364 -81.238 106.928  0.00 97.00      PROA   
ATOM   1733  HN  VAL P 112     -38.529 -81.152 107.470  0.00 97.00      PROA   
ATOM   1734  CA  VAL P 112     -39.304 -82.150 105.800  0.00 97.00      PROA   
ATOM   1735  HA  VAL P 112     -39.417 -81.528 104.923  0.00 97.00      PROA   
ATOM   1736  CB  VAL P 112     -37.962 -82.872 105.649  0.00 97.00      PROA   
ATOM   1737  HB  VAL P 112     -38.017 -83.578 104.786  0.00 97.00      PROA   
ATOM   1738  CG1 VAL P 112     -36.883 -81.822 105.309  0.00 97.00      PROA   
ATOM   1739 HG11 VAL P 112     -36.726 -81.130 106.163  0.00 97.00      PROA   
ATOM   1740 HG12 VAL P 112     -37.191 -81.232 104.421  0.00 97.00      PROA   
ATOM   1741 HG13 VAL P 112     -35.917 -82.320 105.081  0.00 97.00      PROA   
ATOM   1742  CG2 VAL P 112     -37.587 -83.679 106.913  0.00 97.00      PROA   
ATOM   1743 HG21 VAL P 112     -38.373 -84.419 107.163  0.00 97.00      PROA   
ATOM   1744 HG22 VAL P 112     -37.439 -83.008 107.785  0.00 97.00      PROA   
ATOM   1745 HG23 VAL P 112     -36.637 -84.231 106.740  0.00 97.00      PROA   
ATOM   1746  C   VAL P 112     -40.452 -83.146 105.757  0.00 97.00      PROA   
ATOM   1747  O   VAL P 112     -40.903 -83.679 106.771  0.00 97.00      PROA   
ATOM   1748  N   TYR P 113     -40.956 -83.382 104.528  0.00 97.00      PROA   
ATOM   1749  HN  TYR P 113     -40.555 -82.927 103.735  0.00 97.00      PROA   
ATOM   1750  CA  TYR P 113     -42.093 -84.221 104.242  0.00 97.00      PROA   
ATOM   1751  HA  TYR P 113     -42.500 -84.581 105.174  0.00 97.00      PROA   
ATOM   1752  CB  TYR P 113     -43.255 -83.472 103.514  0.00 97.00      PROA   
ATOM   1753  HB1 TYR P 113     -43.704 -82.758 104.240  0.00 97.00      PROA   
ATOM   1754  HB2 TYR P 113     -44.056 -84.175 103.205  0.00 97.00      PROA   
ATOM   1755  CG  TYR P 113     -42.817 -82.655 102.316  0.00 97.00      PROA   
ATOM   1756  CD1 TYR P 113     -42.253 -81.376 102.486  0.00 97.00      PROA   
ATOM   1757  HD1 TYR P 113     -42.094 -80.989 103.482  0.00 97.00      PROA   
ATOM   1758  CE1 TYR P 113     -41.878 -80.606 101.380  0.00 97.00      PROA   
ATOM   1759  HE1 TYR P 113     -41.424 -79.637 101.528  0.00 97.00      PROA   
ATOM   1760  CZ  TYR P 113     -42.105 -81.087 100.085  0.00 97.00      PROA   
ATOM   1761  OH  TYR P 113     -41.706 -80.324  98.972  0.00 97.00      PROA   
ATOM   1762  HH  TYR P 113     -40.947 -79.801  99.249  0.00 97.00      PROA   
ATOM   1763  CD2 TYR P 113     -43.059 -83.114 101.009  0.00 97.00      PROA   
ATOM   1764  HD2 TYR P 113     -43.519 -84.077 100.858  0.00 97.00      PROA   
ATOM   1765  CE2 TYR P 113     -42.709 -82.334  99.898  0.00 97.00      PROA   
ATOM   1766  HE2 TYR P 113     -42.882 -82.705  98.898  0.00 97.00      PROA   
ATOM   1767  C   TYR P 113     -41.604 -85.446 103.505  0.00 97.00      PROA   
ATOM   1768  O   TYR P 113     -40.487 -85.481 103.008  0.00 97.00      PROA   
ATOM   1769  N   ASN P 114     -42.416 -86.523 103.479  0.00 97.00      PROA   
ATOM   1770  HN  ASN P 114     -43.311 -86.453 103.917  0.00 97.00      PROA   
ATOM   1771  CA  ASN P 114     -42.093 -87.801 102.861  0.00 97.00      PROA   
ATOM   1772  HA  ASN P 114     -42.903 -88.454 103.143  0.00 97.00      PROA   
ATOM   1773  CB  ASN P 114     -42.015 -87.732 101.304  0.00 97.00      PROA   
ATOM   1774  HB1 ASN P 114     -41.794 -88.732 100.875  0.00 97.00      PROA   
ATOM   1775  HB2 ASN P 114     -41.203 -87.037 101.003  0.00 97.00      PROA   
ATOM   1776  CG  ASN P 114     -43.310 -87.222 100.659  0.00 97.00      PROA   
ATOM   1777  OD1 ASN P 114     -43.276 -86.360  99.774  0.00 97.00      PROA   
ATOM   1778  ND2 ASN P 114     -44.482 -87.751 101.099  0.00 97.00      PROA   
ATOM   1779 HD21 ASN P 114     -45.317 -87.445 100.645  0.00 97.00      PROA   
ATOM   1780 HD22 ASN P 114     -44.482 -88.479 101.783  0.00 97.00      PROA   
ATOM   1781  C   ASN P 114     -40.841 -88.465 103.422  0.00 97.00      PROA   
ATOM   1782  O   ASN P 114     -39.929 -88.846 102.689  0.00 97.00      PROA   
ATOM   1783  N   VAL P 115     -40.781 -88.622 104.762  0.00 97.00      PROA   
ATOM   1784  HN  VAL P 115     -41.573 -88.396 105.325  0.00 97.00      PROA   
ATOM   1785  CA  VAL P 115     -39.626 -89.142 105.462  0.00 97.00      PROA   
ATOM   1786  HA  VAL P 115     -38.753 -88.766 104.952  0.00 97.00      PROA   
ATOM   1787  CB  VAL P 115     -39.530 -88.638 106.899  0.00 97.00      PROA   
ATOM   1788  HB  VAL P 115     -40.450 -88.917 107.461  0.00 97.00      PROA   
ATOM   1789  CG1 VAL P 115     -38.299 -89.236 107.619  0.00 97.00      PROA   
ATOM   1790 HG11 VAL P 115     -37.376 -89.025 107.038  0.00 97.00      PROA   
ATOM   1791 HG12 VAL P 115     -38.395 -90.333 107.748  0.00 97.00      PROA   
ATOM   1792 HG13 VAL P 115     -38.189 -88.781 108.626  0.00 97.00      PROA   
ATOM   1793  CG2 VAL P 115     -39.424 -87.098 106.855  0.00 97.00      PROA   
ATOM   1794 HG21 VAL P 115     -40.357 -86.638 106.470  0.00 97.00      PROA   
ATOM   1795 HG22 VAL P 115     -38.580 -86.790 106.202  0.00 97.00      PROA   
ATOM   1796 HG23 VAL P 115     -39.237 -86.696 107.873  0.00 97.00      PROA   
ATOM   1797  C   VAL P 115     -39.571 -90.657 105.388  0.00 97.00      PROA   
ATOM   1798  O   VAL P 115     -40.485 -91.361 105.801  0.00 97.00      PROA   
ATOM   1799  N   LEU P 116     -38.456 -91.183 104.847  0.00 97.00      PROA   
ATOM   1800  HN  LEU P 116     -37.754 -90.565 104.499  0.00 97.00      PROA   
ATOM   1801  CA  LEU P 116     -38.204 -92.593 104.661  0.00 97.00      PROA   
ATOM   1802  HA  LEU P 116     -39.062 -93.172 104.966  0.00 97.00      PROA   
ATOM   1803  CB  LEU P 116     -37.842 -92.910 103.187  0.00 97.00      PROA   
ATOM   1804  HB1 LEU P 116     -37.430 -93.939 103.089  0.00 97.00      PROA   
ATOM   1805  HB2 LEU P 116     -37.051 -92.196 102.869  0.00 97.00      PROA   
ATOM   1806  CG  LEU P 116     -39.018 -92.791 102.192  0.00 97.00      PROA   
ATOM   1807  HG  LEU P 116     -39.567 -91.842 102.398  0.00 97.00      PROA   
ATOM   1808  CD1 LEU P 116     -38.505 -92.727 100.742  0.00 97.00      PROA   
ATOM   1809 HD11 LEU P 116     -37.948 -93.657 100.495  0.00 97.00      PROA   
ATOM   1810 HD12 LEU P 116     -37.828 -91.859 100.608  0.00 97.00      PROA   
ATOM   1811 HD13 LEU P 116     -39.358 -92.627 100.038  0.00 97.00      PROA   
ATOM   1812  CD2 LEU P 116     -39.992 -93.969 102.354  0.00 97.00      PROA   
ATOM   1813 HD21 LEU P 116     -40.377 -94.015 103.392  0.00 97.00      PROA   
ATOM   1814 HD22 LEU P 116     -39.474 -94.925 102.127  0.00 97.00      PROA   
ATOM   1815 HD23 LEU P 116     -40.850 -93.860 101.658  0.00 97.00      PROA   
ATOM   1816  C   LEU P 116     -37.029 -93.008 105.510  0.00 97.00      PROA   
ATOM   1817  O   LEU P 116     -35.956 -92.423 105.432  0.00 97.00      PROA   
ATOM   1818  N   TYR P 117     -37.209 -94.065 106.330  0.00 97.00      PROA   
ATOM   1819  HN  TYR P 117     -38.121 -94.459 106.435  0.00 97.00      PROA   
ATOM   1820  CA  TYR P 117     -36.144 -94.726 107.058  0.00 97.00      PROA   
ATOM   1821  HA  TYR P 117     -35.285 -94.071 107.113  0.00 97.00      PROA   
ATOM   1822  CB  TYR P 117     -36.552 -95.126 108.501  0.00 97.00      PROA   
ATOM   1823  HB1 TYR P 117     -35.812 -95.826 108.945  0.00 97.00      PROA   
ATOM   1824  HB2 TYR P 117     -37.544 -95.628 108.494  0.00 97.00      PROA   
ATOM   1825  CG  TYR P 117     -36.633 -93.911 109.398  0.00 97.00      PROA   
ATOM   1826  CD1 TYR P 117     -35.580 -93.623 110.287  0.00 97.00      PROA   
ATOM   1827  HD1 TYR P 117     -34.698 -94.247 110.297  0.00 97.00      PROA   
ATOM   1828  CE1 TYR P 117     -35.665 -92.542 111.172  0.00 97.00      PROA   
ATOM   1829  HE1 TYR P 117     -34.855 -92.335 111.856  0.00 97.00      PROA   
ATOM   1830  CZ  TYR P 117     -36.807 -91.739 111.179  0.00 97.00      PROA   
ATOM   1831  OH  TYR P 117     -36.878 -90.671 112.087  0.00 97.00      PROA   
ATOM   1832  HH  TYR P 117     -37.775 -90.324 112.090  0.00 97.00      PROA   
ATOM   1833  CD2 TYR P 117     -37.780 -93.094 109.423  0.00 97.00      PROA   
ATOM   1834  HD2 TYR P 117     -38.602 -93.307 108.756  0.00 97.00      PROA   
ATOM   1835  CE2 TYR P 117     -37.865 -92.007 110.304  0.00 97.00      PROA   
ATOM   1836  HE2 TYR P 117     -38.745 -91.380 110.312  0.00 97.00      PROA   
ATOM   1837  C   TYR P 117     -35.710 -95.964 106.301  0.00 97.00      PROA   
ATOM   1838  O   TYR P 117     -36.537 -96.770 105.887  0.00 97.00      PROA   
ATOM   1839  N   TYR P 118     -34.381 -96.125 106.099  0.00 97.00      PROA   
ATOM   1840  HN  TYR P 118     -33.740 -95.441 106.444  0.00 97.00      PROA   
ATOM   1841  CA  TYR P 118     -33.769 -97.176 105.313  0.00 97.00      PROA   
ATOM   1842  HA  TYR P 118     -34.532 -97.830 104.931  0.00 97.00      PROA   
ATOM   1843  CB  TYR P 118     -32.851 -96.671 104.148  0.00 97.00      PROA   
ATOM   1844  HB1 TYR P 118     -32.426 -97.545 103.607  0.00 97.00      PROA   
ATOM   1845  HB2 TYR P 118     -32.007 -96.093 104.579  0.00 97.00      PROA   
ATOM   1846  CG  TYR P 118     -33.508 -95.761 103.126  0.00 97.00      PROA   
ATOM   1847  CD1 TYR P 118     -33.923 -94.465 103.474  0.00 97.00      PROA   
ATOM   1848  HD1 TYR P 118     -33.857 -94.134 104.495  0.00 97.00      PROA   
ATOM   1849  CE1 TYR P 118     -34.392 -93.571 102.509  0.00 97.00      PROA   
ATOM   1850  HE1 TYR P 118     -34.700 -92.586 102.818  0.00 97.00      PROA   
ATOM   1851  CZ  TYR P 118     -34.435 -93.945 101.163  0.00 97.00      PROA   
ATOM   1852  OH  TYR P 118     -34.871 -93.012 100.201  0.00 97.00      PROA   
ATOM   1853  HH  TYR P 118     -35.098 -92.209 100.685  0.00 97.00      PROA   
ATOM   1854  CD2 TYR P 118     -33.554 -96.123 101.764  0.00 97.00      PROA   
ATOM   1855  HD2 TYR P 118     -33.200 -97.095 101.460  0.00 97.00      PROA   
ATOM   1856  CE2 TYR P 118     -34.017 -95.227 100.788  0.00 97.00      PROA   
ATOM   1857  HE2 TYR P 118     -34.033 -95.521  99.749  0.00 97.00      PROA   
ATOM   1858  C   TYR P 118     -32.881 -97.995 106.222  0.00 97.00      PROA   
ATOM   1859  O   TYR P 118     -32.266 -97.470 107.146  0.00 97.00      PROA   
ATOM   1860  N   ARG P 119     -32.795 -99.320 105.965  0.00 97.00      PROA   
ATOM   1861  HN  ARG P 119     -33.348 -99.729 105.241  0.00 97.00      PROA   
ATOM   1862  CA  ARG P 119     -31.823-100.194 106.578  0.00 97.00      PROA   
ATOM   1863  HA  ARG P 119     -31.007 -99.590 106.940  0.00 97.00      PROA   
ATOM   1864  CB  ARG P 119     -32.361-101.005 107.787  0.00 97.00      PROA   
ATOM   1865  HB1 ARG P 119     -33.349-101.441 107.518  0.00 97.00      PROA   
ATOM   1866  HB2 ARG P 119     -32.519-100.280 108.617  0.00 97.00      PROA   
ATOM   1867  CG  ARG P 119     -31.411-102.131 108.250  0.00 97.00      PROA   
ATOM   1868  HG1 ARG P 119     -30.380-101.710 108.269  0.00 97.00      PROA   
ATOM   1869  HG2 ARG P 119     -31.422-102.964 107.514  0.00 97.00      PROA   
ATOM   1870  CD  ARG P 119     -31.656-102.703 109.651  0.00 97.00      PROA   
ATOM   1871  HD1 ARG P 119     -31.768-101.906 110.406  0.00 97.00      PROA   
ATOM   1872  HD2 ARG P 119     -30.787-103.327 109.947  0.00 97.00      PROA   
ATOM   1873  NE  ARG P 119     -32.841-103.612 109.654  0.00 97.00      PROA   
ATOM   1874  HE  ARG P 119     -32.679-104.596 109.642  0.00 97.00      PROA   
ATOM   1875  CZ  ARG P 119     -34.071-103.249 110.074  0.00 97.00      PROA   
ATOM   1876  NH1 ARG P 119     -34.480-101.982 110.126  0.00 97.00      PROA   
ATOM   1877 HH11 ARG P 119     -33.871-101.295 109.745  0.00 97.00      PROA   
ATOM   1878 HH12 ARG P 119     -35.447-101.806 110.289  0.00 97.00      PROA   
ATOM   1879  NH2 ARG P 119     -34.887-104.230 110.486  0.00 97.00      PROA   
ATOM   1880 HH21 ARG P 119     -34.461-105.128 110.584  0.00 97.00      PROA   
ATOM   1881 HH22 ARG P 119     -35.649-104.004 111.090  0.00 97.00      PROA   
ATOM   1882  C   ARG P 119     -31.248-101.111 105.524  0.00 97.00      PROA   
ATOM   1883  O   ARG P 119     -31.982-101.805 104.824  0.00 97.00      PROA   
ATOM   1884  N   ASN P 120     -29.898-101.130 105.395  0.00 97.00      PROA   
ATOM   1885  HN  ASN P 120     -29.342-100.567 106.007  0.00 97.00      PROA   
ATOM   1886  CA  ASN P 120     -29.149-101.989 104.489  0.00 97.00      PROA   
ATOM   1887  HA  ASN P 120     -28.121-101.662 104.550  0.00 97.00      PROA   
ATOM   1888  CB  ASN P 120     -29.198-103.485 104.915  0.00 97.00      PROA   
ATOM   1889  HB1 ASN P 120     -28.589-104.108 104.227  0.00 97.00      PROA   
ATOM   1890  HB2 ASN P 120     -30.248-103.847 104.897  0.00 97.00      PROA   
ATOM   1891  CG  ASN P 120     -28.613-103.635 106.326  0.00 97.00      PROA   
ATOM   1892  OD1 ASN P 120     -27.775-102.839 106.753  0.00 97.00      PROA   
ATOM   1893  ND2 ASN P 120     -29.091-104.659 107.085  0.00 97.00      PROA   
ATOM   1894 HD21 ASN P 120     -28.765-104.746 108.026  0.00 97.00      PROA   
ATOM   1895 HD22 ASN P 120     -29.730-105.316 106.689  0.00 97.00      PROA   
ATOM   1896  C   ASN P 120     -29.551-101.800 103.034  0.00 97.00      PROA   
ATOM   1897  O   ASN P 120     -29.810-102.759 102.309  0.00 97.00      PROA   
ATOM   1898  N   GLY P 121     -29.624-100.524 102.584  0.00 97.00      PROA   
ATOM   1899  HN  GLY P 121     -29.379 -99.776 103.196  0.00 97.00      PROA   
ATOM   1900  CA  GLY P 121     -30.033-100.151 101.238  0.00 97.00      PROA   
ATOM   1901  HA1 GLY P 121     -29.733-100.923 100.542  0.00 97.00      PROA   
ATOM   1902  HA2 GLY P 121     -29.571 -99.200 101.017  0.00 97.00      PROA   
ATOM   1903  C   GLY P 121     -31.521 -99.955 101.094  0.00 97.00      PROA   
ATOM   1904  O   GLY P 121     -31.959 -99.051 100.387  0.00 97.00      PROA   
ATOM   1905  N   LYS P 122     -32.347-100.800 101.742  0.00 97.00      PROA   
ATOM   1906  HN  LYS P 122     -31.973-101.522 102.322  0.00 97.00      PROA   
ATOM   1907  CA  LYS P 122     -33.784-100.778 101.557  0.00 97.00      PROA   
ATOM   1908  HA  LYS P 122     -33.990-100.395 100.567  0.00 97.00      PROA   
ATOM   1909  CB  LYS P 122     -34.393-102.207 101.584  0.00 97.00      PROA   
ATOM   1910  HB1 LYS P 122     -33.957-102.761 102.446  0.00 97.00      PROA   
ATOM   1911  HB2 LYS P 122     -34.081-102.733 100.656  0.00 97.00      PROA   
ATOM   1912  CG  LYS P 122     -35.925-102.228 101.719  0.00 97.00      PROA   
ATOM   1913  HG1 LYS P 122     -36.356-101.488 101.006  0.00 97.00      PROA   
ATOM   1914  HG2 LYS P 122     -36.191-101.910 102.753  0.00 97.00      PROA   
ATOM   1915  CD  LYS P 122     -36.605-103.577 101.467  0.00 97.00      PROA   
ATOM   1916  HD1 LYS P 122     -36.185-104.329 102.172  0.00 97.00      PROA   
ATOM   1917  HD2 LYS P 122     -36.375-103.904 100.428  0.00 97.00      PROA   
ATOM   1918  CE  LYS P 122     -38.123-103.451 101.667  0.00 97.00      PROA   
ATOM   1919  HE1 LYS P 122     -38.538-102.676 100.986  0.00 97.00      PROA   
ATOM   1920  HE2 LYS P 122     -38.351-103.161 102.715  0.00 97.00      PROA   
ATOM   1921  NZ  LYS P 122     -38.815-104.727 101.381  0.00 97.00      PROA   
ATOM   1922  HZ1 LYS P 122     -38.436-105.471 102.000  0.00 97.00      PROA   
ATOM   1923  HZ2 LYS P 122     -38.658-104.988 100.387  0.00 97.00      PROA   
ATOM   1924  HZ3 LYS P 122     -39.835-104.617 101.555  0.00 97.00      PROA   
ATOM   1925  C   LYS P 122     -34.528 -99.872 102.521  0.00 97.00      PROA   
ATOM   1926  O   LYS P 122     -34.386 -99.978 103.733  0.00 97.00      PROA   
ATOM   1927  N   ALA P 123     -35.407 -98.985 101.990  0.00 97.00      PROA   
ATOM   1928  HN  ALA P 123     -35.438 -98.828 101.006  0.00 97.00      PROA   
ATOM   1929  CA  ALA P 123     -36.421 -98.290 102.762  0.00 97.00      PROA   
ATOM   1930  HA  ALA P 123     -35.927 -97.742 103.545  0.00 97.00      PROA   
ATOM   1931  CB  ALA P 123     -37.170 -97.263 101.891  0.00 97.00      PROA   
ATOM   1932  HB1 ALA P 123     -37.707 -97.765 101.059  0.00 97.00      PROA   
ATOM   1933  HB2 ALA P 123     -36.446 -96.545 101.449  0.00 97.00      PROA   
ATOM   1934  HB3 ALA P 123     -37.899 -96.684 102.495  0.00 97.00      PROA   
ATOM   1935  C   ALA P 123     -37.421 -99.249 103.401  0.00 97.00      PROA   
ATOM   1936  O   ALA P 123     -37.979-100.118 102.734  0.00 97.00      PROA   
ATOM   1937  N   PHE P 124     -37.664 -99.115 104.728  0.00 97.00      PROA   
ATOM   1938  HN  PHE P 124     -37.192 -98.413 105.259  0.00 97.00      PROA   
ATOM   1939  CA  PHE P 124     -38.521-100.037 105.451  0.00 97.00      PROA   
ATOM   1940  HA  PHE P 124     -39.027-100.691 104.755  0.00 97.00      PROA   
ATOM   1941  CB  PHE P 124     -37.704-100.943 106.433  0.00 97.00      PROA   
ATOM   1942  HB1 PHE P 124     -36.845-101.382 105.879  0.00 97.00      PROA   
ATOM   1943  HB2 PHE P 124     -38.349-101.783 106.771  0.00 97.00      PROA   
ATOM   1944  CG  PHE P 124     -37.159-100.242 107.662  0.00 97.00      PROA   
ATOM   1945  CD1 PHE P 124     -35.974 -99.492 107.598  0.00 97.00      PROA   
ATOM   1946  HD1 PHE P 124     -35.465 -99.397 106.651  0.00 97.00      PROA   
ATOM   1947  CE1 PHE P 124     -35.468 -98.849 108.735  0.00 97.00      PROA   
ATOM   1948  HE1 PHE P 124     -34.567 -98.258 108.667  0.00 97.00      PROA   
ATOM   1949  CZ  PHE P 124     -36.140 -98.965 109.958  0.00 97.00      PROA   
ATOM   1950  HZ  PHE P 124     -35.765 -98.454 110.833  0.00 97.00      PROA   
ATOM   1951  CD2 PHE P 124     -37.808-100.372 108.904  0.00 97.00      PROA   
ATOM   1952  HD2 PHE P 124     -38.717-100.951 108.972  0.00 97.00      PROA   
ATOM   1953  CE2 PHE P 124     -37.306 -99.735 110.045  0.00 97.00      PROA   
ATOM   1954  HE2 PHE P 124     -37.826 -99.823 110.988  0.00 97.00      PROA   
ATOM   1955  C   PHE P 124     -39.622 -99.299 106.185  0.00 97.00      PROA   
ATOM   1956  O   PHE P 124     -40.598 -99.929 106.591  0.00 97.00      PROA   
ATOM   1957  N   LYS P 125     -39.532 -97.958 106.361  0.00 97.00      PROA   
ATOM   1958  HN  LYS P 125     -38.735 -97.440 106.063  0.00 97.00      PROA   
ATOM   1959  CA  LYS P 125     -40.588 -97.266 107.076  0.00 97.00      PROA   
ATOM   1960  HA  LYS P 125     -41.520 -97.776 106.874  0.00 97.00      PROA   
ATOM   1961  CB  LYS P 125     -40.333 -97.307 108.605  0.00 97.00      PROA   
ATOM   1962  HB1 LYS P 125     -40.049 -96.318 109.015  0.00 97.00      PROA   
ATOM   1963  HB2 LYS P 125     -39.451 -97.967 108.775  0.00 97.00      PROA   
ATOM   1964  CG  LYS P 125     -41.496 -97.938 109.394  0.00 97.00      PROA   
ATOM   1965  HG1 LYS P 125     -41.182 -98.069 110.454  0.00 97.00      PROA   
ATOM   1966  HG2 LYS P 125     -41.698 -98.951 108.981  0.00 97.00      PROA   
ATOM   1967  CD  LYS P 125     -42.797 -97.120 109.355  0.00 97.00      PROA   
ATOM   1968  HD1 LYS P 125     -43.563 -97.658 109.958  0.00 97.00      PROA   
ATOM   1969  HD2 LYS P 125     -43.169 -97.070 108.307  0.00 97.00      PROA   
ATOM   1970  CE  LYS P 125     -42.616 -95.703 109.906  0.00 97.00      PROA   
ATOM   1971  HE1 LYS P 125     -41.889 -95.125 109.295  0.00 97.00      PROA   
ATOM   1972  HE2 LYS P 125     -42.256 -95.743 110.955  0.00 97.00      PROA   
ATOM   1973  NZ  LYS P 125     -43.889 -94.955 109.887  0.00 97.00      PROA   
ATOM   1974  HZ1 LYS P 125     -44.670 -95.532 110.251  0.00 97.00      PROA   
ATOM   1975  HZ2 LYS P 125     -44.090 -94.668 108.904  0.00 97.00      PROA   
ATOM   1976  HZ3 LYS P 125     -43.782 -94.090 110.457  0.00 97.00      PROA   
ATOM   1977  C   LYS P 125     -40.789 -95.844 106.591  0.00 97.00      PROA   
ATOM   1978  O   LYS P 125     -39.908 -94.997 106.689  0.00 97.00      PROA   
ATOM   1979  N   PHE P 126     -42.011 -95.556 106.085  0.00 97.00      PROA   
ATOM   1980  HN  PHE P 126     -42.671 -96.293 105.960  0.00 97.00      PROA   
ATOM   1981  CA  PHE P 126     -42.440 -94.268 105.577  0.00 97.00      PROA   
ATOM   1982  HA  PHE P 126     -41.565 -93.681 105.337  0.00 97.00      PROA   
ATOM   1983  CB  PHE P 126     -43.240 -94.502 104.256  0.00 97.00      PROA   
ATOM   1984  HB1 PHE P 126     -44.013 -95.282 104.437  0.00 97.00      PROA   
ATOM   1985  HB2 PHE P 126     -42.553 -94.896 103.478  0.00 97.00      PROA   
ATOM   1986  CG  PHE P 126     -43.924 -93.281 103.693  0.00 97.00      PROA   
ATOM   1987  CD1 PHE P 126     -43.164 -92.230 103.155  0.00 97.00      PROA   
ATOM   1988  HD1 PHE P 126     -42.086 -92.279 103.174  0.00 97.00      PROA   
ATOM   1989  CE1 PHE P 126     -43.793 -91.121 102.581  0.00 97.00      PROA   
ATOM   1990  HE1 PHE P 126     -43.191 -90.343 102.139  0.00 97.00      PROA   
ATOM   1991  CZ  PHE P 126     -45.191 -91.038 102.562  0.00 97.00      PROA   
ATOM   1992  HZ  PHE P 126     -45.685 -90.186 102.121  0.00 97.00      PROA   
ATOM   1993  CD2 PHE P 126     -45.328 -93.196 103.654  0.00 97.00      PROA   
ATOM   1994  HD2 PHE P 126     -45.928 -94.004 104.046  0.00 97.00      PROA   
ATOM   1995  CE2 PHE P 126     -45.958 -92.076 103.102  0.00 97.00      PROA   
ATOM   1996  HE2 PHE P 126     -47.036 -92.022 103.070  0.00 97.00      PROA   
ATOM   1997  C   PHE P 126     -43.250 -93.464 106.593  0.00 97.00      PROA   
ATOM   1998  O   PHE P 126     -44.058 -94.012 107.332  0.00 97.00      PROA   
ATOM   1999  N   PHE P 127     -43.066 -92.121 106.613  0.00 97.00      PROA   
ATOM   2000  HN  PHE P 127     -42.322 -91.720 106.082  0.00 97.00      PROA   
ATOM   2001  CA  PHE P 127     -43.912 -91.162 107.303  0.00 97.00      PROA   
ATOM   2002  HA  PHE P 127     -44.861 -91.622 107.541  0.00 97.00      PROA   
ATOM   2003  CB  PHE P 127     -43.260 -90.545 108.571  0.00 97.00      PROA   
ATOM   2004  HB1 PHE P 127     -43.909 -89.752 109.002  0.00 97.00      PROA   
ATOM   2005  HB2 PHE P 127     -42.291 -90.071 108.299  0.00 97.00      PROA   
ATOM   2006  CG  PHE P 127     -42.988 -91.540 109.668  0.00 97.00      PROA   
ATOM   2007  CD1 PHE P 127     -43.936 -91.745 110.689  0.00 97.00      PROA   
ATOM   2008  HD1 PHE P 127     -44.901 -91.262 110.627  0.00 97.00      PROA   
ATOM   2009  CE1 PHE P 127     -43.611 -92.492 111.829  0.00 97.00      PROA   
ATOM   2010  HE1 PHE P 127     -44.328 -92.603 112.629  0.00 97.00      PROA   
ATOM   2011  CZ  PHE P 127     -42.331 -93.045 111.957  0.00 97.00      PROA   
ATOM   2012  HZ  PHE P 127     -42.068 -93.597 112.847  0.00 97.00      PROA   
ATOM   2013  CD2 PHE P 127     -41.709 -92.109 109.808  0.00 97.00      PROA   
ATOM   2014  HD2 PHE P 127     -40.958 -91.918 109.054  0.00 97.00      PROA   
ATOM   2015  CE2 PHE P 127     -41.379 -92.852 110.949  0.00 97.00      PROA   
ATOM   2016  HE2 PHE P 127     -40.384 -93.257 111.065  0.00 97.00      PROA   
ATOM   2017  C   PHE P 127     -44.176 -89.992 106.369  0.00 97.00      PROA   
ATOM   2018  O   PHE P 127     -43.297 -89.562 105.633  0.00 97.00      PROA   
ATOM   2019  N   HSD P 128     -45.400 -89.414 106.375  0.00 97.00      PROA   
ATOM   2020  HN  HSD P 128     -46.155 -89.807 106.897  0.00 97.00      PROA   
ATOM   2021  CA  HSD P 128     -45.698 -88.182 105.654  0.00 97.00      PROA   
ATOM   2022  HA  HSD P 128     -45.380 -88.341 104.632  0.00 97.00      PROA   
ATOM   2023  CB  HSD P 128     -47.213 -87.876 105.601  0.00 97.00      PROA   
ATOM   2024  HB1 HSD P 128     -47.420 -86.791 105.472  0.00 97.00      PROA   
ATOM   2025  HB2 HSD P 128     -47.687 -88.194 106.553  0.00 97.00      PROA   
ATOM   2026  ND1 HSD P 128     -47.940 -88.073 103.179  0.00 97.00      PROA   
ATOM   2027  HD1 HSD P 128     -47.620 -87.167 102.899  0.00 97.00      PROA   
ATOM   2028  CG  HSD P 128     -47.859 -88.600 104.453  0.00 97.00      PROA   
ATOM   2029  CE1 HSD P 128     -48.638 -88.961 102.430  0.00 97.00      PROA   
ATOM   2030  HE1 HSD P 128     -48.872 -88.798 101.378  0.00 97.00      PROA   
ATOM   2031  NE2 HSD P 128     -49.024 -90.008 103.132  0.00 97.00      PROA   
ATOM   2032  CD2 HSD P 128     -48.544 -89.775 104.409  0.00 97.00      PROA   
ATOM   2033  HD2 HSD P 128     -48.753 -90.488 105.197  0.00 97.00      PROA   
ATOM   2034  C   HSD P 128     -44.923 -86.954 106.108  0.00 97.00      PROA   
ATOM   2035  O   HSD P 128     -44.578 -86.113 105.283  0.00 97.00      PROA   
ATOM   2036  N   TRP P 129     -44.638 -86.823 107.421  0.00 97.00      PROA   
ATOM   2037  HN  TRP P 129     -44.909 -87.529 108.065  0.00 97.00      PROA   
ATOM   2038  CA  TRP P 129     -43.978 -85.672 108.009  0.00 97.00      PROA   
ATOM   2039  HA  TRP P 129     -43.557 -85.047 107.231  0.00 97.00      PROA   
ATOM   2040  CB  TRP P 129     -44.924 -84.830 108.915  0.00 97.00      PROA   
ATOM   2041  HB1 TRP P 129     -44.407 -83.891 109.213  0.00 97.00      PROA   
ATOM   2042  HB2 TRP P 129     -45.146 -85.393 109.848  0.00 97.00      PROA   
ATOM   2043  CG  TRP P 129     -46.234 -84.479 108.280  0.00 97.00      PROA   
ATOM   2044  CD1 TRP P 129     -46.521 -83.345 107.565  0.00 97.00      PROA   
ATOM   2045  HD1 TRP P 129     -45.822 -82.540 107.390  0.00 97.00      PROA   
ATOM   2046  NE1 TRP P 129     -47.819 -83.397 107.122  0.00 97.00      PROA   
ATOM   2047  HE1 TRP P 129     -48.318 -82.670 106.703  0.00 97.00      PROA   
ATOM   2048  CE2 TRP P 129     -48.400 -84.559 107.536  0.00 97.00      PROA   
ATOM   2049  CD2 TRP P 129     -47.437 -85.270 108.286  0.00 97.00      PROA   
ATOM   2050  CE3 TRP P 129     -47.785 -86.492 108.864  0.00 97.00      PROA   
ATOM   2051  HE3 TRP P 129     -47.083 -87.044 109.472  0.00 97.00      PROA   
ATOM   2052  CZ3 TRP P 129     -49.078 -86.988 108.665  0.00 97.00      PROA   
ATOM   2053  HZ3 TRP P 129     -49.369 -87.927 109.114  0.00 97.00      PROA   
ATOM   2054  CZ2 TRP P 129     -49.679 -85.054 107.328  0.00 97.00      PROA   
ATOM   2055  HZ2 TRP P 129     -50.412 -84.506 106.755  0.00 97.00      PROA   
ATOM   2056  CH2 TRP P 129     -50.005 -86.284 107.901  0.00 97.00      PROA   
ATOM   2057  HH2 TRP P 129     -51.000 -86.685 107.766  0.00 97.00      PROA   
ATOM   2058  C   TRP P 129     -42.846 -86.204 108.855  0.00 97.00      PROA   
ATOM   2059  O   TRP P 129     -42.725 -87.410 109.062  0.00 97.00      PROA   
ATOM   2060  N   ASN P 130     -41.958 -85.313 109.357  0.00 97.00      PROA   
ATOM   2061  HN  ASN P 130     -42.001 -84.348 109.103  0.00 97.00      PROA   
ATOM   2062  CA  ASN P 130     -40.890 -85.686 110.266  0.00 97.00      PROA   
ATOM   2063  HA  ASN P 130     -40.300 -86.422 109.739  0.00 97.00      PROA   
ATOM   2064  CB  ASN P 130     -39.993 -84.456 110.594  0.00 97.00      PROA   
ATOM   2065  HB1 ASN P 130     -40.537 -83.746 111.252  0.00 97.00      PROA   
ATOM   2066  HB2 ASN P 130     -39.729 -83.920 109.656  0.00 97.00      PROA   
ATOM   2067  CG  ASN P 130     -38.701 -84.866 111.296  0.00 97.00      PROA   
ATOM   2068  OD1 ASN P 130     -38.441 -84.469 112.432  0.00 97.00      PROA   
ATOM   2069  ND2 ASN P 130     -37.880 -85.703 110.612  0.00 97.00      PROA   
ATOM   2070 HD21 ASN P 130     -37.010 -85.952 111.039  0.00 97.00      PROA   
ATOM   2071 HD22 ASN P 130     -38.106 -85.983 109.681  0.00 97.00      PROA   
ATOM   2072  C   ASN P 130     -41.393 -86.352 111.553  0.00 97.00      PROA   
ATOM   2073  O   ASN P 130     -42.312 -85.871 112.213  0.00 97.00      PROA   
ATOM   2074  N   SER P 131     -40.780 -87.498 111.925  0.00 97.00      PROA   
ATOM   2075  HN  SER P 131     -40.028 -87.874 111.389  0.00 97.00      PROA   
ATOM   2076  CA  SER P 131     -41.175 -88.282 113.076  0.00 97.00      PROA   
ATOM   2077  HA  SER P 131     -41.413 -87.623 113.899  0.00 97.00      PROA   
ATOM   2078  CB  SER P 131     -42.371 -89.241 112.783  0.00 97.00      PROA   
ATOM   2079  HB1 SER P 131     -42.148 -89.841 111.876  0.00 97.00      PROA   
ATOM   2080  HB2 SER P 131     -43.265 -88.617 112.568  0.00 97.00      PROA   
ATOM   2081  OG  SER P 131     -42.695 -90.121 113.864  0.00 97.00      PROA   
ATOM   2082  HG1 SER P 131     -42.041 -90.830 113.860  0.00 97.00      PROA   
ATOM   2083  C   SER P 131     -39.970 -89.090 113.442  0.00 97.00      PROA   
ATOM   2084  O   SER P 131     -39.098 -89.305 112.611  0.00 97.00      PROA   
ATOM   2085  N   ASN P 132     -39.913 -89.582 114.700  0.00 97.00      PROA   
ATOM   2086  HN  ASN P 132     -40.660 -89.393 115.333  0.00 97.00      PROA   
ATOM   2087  CA  ASN P 132     -38.920 -90.539 115.141  0.00 97.00      PROA   
ATOM   2088  HA  ASN P 132     -37.969 -90.272 114.701  0.00 97.00      PROA   
ATOM   2089  CB  ASN P 132     -38.747 -90.544 116.697  0.00 97.00      PROA   
ATOM   2090  HB1 ASN P 132     -38.631 -89.502 117.062  0.00 97.00      PROA   
ATOM   2091  HB2 ASN P 132     -37.811 -91.091 116.945  0.00 97.00      PROA   
ATOM   2092  CG  ASN P 132     -39.882 -91.254 117.455  0.00 97.00      PROA   
ATOM   2093  OD1 ASN P 132     -39.842 -92.472 117.637  0.00 97.00      PROA   
ATOM   2094  ND2 ASN P 132     -40.899 -90.490 117.935  0.00 97.00      PROA   
ATOM   2095 HD21 ASN P 132     -41.627 -90.959 118.432  0.00 97.00      PROA   
ATOM   2096 HD22 ASN P 132     -40.896 -89.500 117.816  0.00 97.00      PROA   
ATOM   2097  C   ASN P 132     -39.306 -91.914 114.624  0.00 97.00      PROA   
ATOM   2098  O   ASN P 132     -40.434 -92.141 114.193  0.00 97.00      PROA   
ATOM   2099  N   LEU P 133     -38.361 -92.871 114.694  0.00 97.00      PROA   
ATOM   2100  HN  LEU P 133     -37.421 -92.642 114.940  0.00 97.00      PROA   
ATOM   2101  CA  LEU P 133     -38.661 -94.274 114.578  0.00 97.00      PROA   
ATOM   2102  HA  LEU P 133     -39.730 -94.430 114.587  0.00 97.00      PROA   
ATOM   2103  CB  LEU P 133     -38.062 -94.859 113.277  0.00 97.00      PROA   
ATOM   2104  HB1 LEU P 133     -36.954 -94.893 113.319  0.00 97.00      PROA   
ATOM   2105  HB2 LEU P 133     -38.325 -94.136 112.468  0.00 97.00      PROA   
ATOM   2106  CG  LEU P 133     -38.612 -96.234 112.836  0.00 97.00      PROA   
ATOM   2107  HG  LEU P 133     -39.722 -96.221 112.953  0.00 97.00      PROA   
ATOM   2108  CD1 LEU P 133     -38.302 -96.451 111.348  0.00 97.00      PROA   
ATOM   2109 HD11 LEU P 133     -37.203 -96.454 111.190  0.00 97.00      PROA   
ATOM   2110 HD12 LEU P 133     -38.742 -95.636 110.737  0.00 97.00      PROA   
ATOM   2111 HD13 LEU P 133     -38.714 -97.422 111.004  0.00 97.00      PROA   
ATOM   2112  CD2 LEU P 133     -38.051 -97.410 113.652  0.00 97.00      PROA   
ATOM   2113 HD21 LEU P 133     -38.391 -97.367 114.705  0.00 97.00      PROA   
ATOM   2114 HD22 LEU P 133     -36.940 -97.386 113.637  0.00 97.00      PROA   
ATOM   2115 HD23 LEU P 133     -38.389 -98.376 113.223  0.00 97.00      PROA   
ATOM   2116  C   LEU P 133     -38.076 -94.919 115.813  0.00 97.00      PROA   
ATOM   2117  O   LEU P 133     -36.864 -94.939 115.999  0.00 97.00      PROA   
ATOM   2118  N   THR P 134     -38.934 -95.474 116.701  0.00 97.00      PROA   
ATOM   2119  HN  THR P 134     -39.919 -95.416 116.564  0.00 97.00      PROA   
ATOM   2120  CA  THR P 134     -38.486 -96.143 117.912  0.00 97.00      PROA   
ATOM   2121  HA  THR P 134     -37.418 -96.024 118.029  0.00 97.00      PROA   
ATOM   2122  CB  THR P 134     -39.129 -95.621 119.193  0.00 97.00      PROA   
ATOM   2123  HB  THR P 134     -40.239 -95.685 119.128  0.00 97.00      PROA   
ATOM   2124  OG1 THR P 134     -38.760 -94.265 119.407  0.00 97.00      PROA   
ATOM   2125  HG1 THR P 134     -39.159 -93.751 118.700  0.00 97.00      PROA   
ATOM   2126  CG2 THR P 134     -38.634 -96.403 120.427  0.00 97.00      PROA   
ATOM   2127 HG21 THR P 134     -37.523 -96.388 120.464  0.00 97.00      PROA   
ATOM   2128 HG22 THR P 134     -38.981 -97.456 120.417  0.00 97.00      PROA   
ATOM   2129 HG23 THR P 134     -39.019 -95.925 121.353  0.00 97.00      PROA   
ATOM   2130  C   THR P 134     -38.762 -97.618 117.769  0.00 97.00      PROA   
ATOM   2131  O   THR P 134     -39.898 -98.047 117.582  0.00 97.00      PROA   
ATOM   2132  N   ILE P 135     -37.696 -98.438 117.868  0.00 97.00      PROA   
ATOM   2133  HN  ILE P 135     -36.779 -98.054 117.985  0.00 97.00      PROA   
ATOM   2134  CA  ILE P 135     -37.763 -99.881 117.831  0.00 97.00      PROA   
ATOM   2135  HA  ILE P 135     -38.648-100.191 117.293  0.00 97.00      PROA   
ATOM   2136  CB  ILE P 135     -36.524-100.488 117.166  0.00 97.00      PROA   
ATOM   2137  HB  ILE P 135     -35.631-100.130 117.728  0.00 97.00      PROA   
ATOM   2138  CG2 ILE P 135     -36.555-102.031 117.242  0.00 97.00      PROA   
ATOM   2139 HG21 ILE P 135     -37.450-102.431 116.720  0.00 97.00      PROA   
ATOM   2140 HG22 ILE P 135     -36.568-102.382 118.291  0.00 97.00      PROA   
ATOM   2141 HG23 ILE P 135     -35.648-102.457 116.767  0.00 97.00      PROA   
ATOM   2142  CG1 ILE P 135     -36.343-100.009 115.701  0.00 97.00      PROA   
ATOM   2143 HG11 ILE P 135     -36.736 -98.979 115.580  0.00 97.00      PROA   
ATOM   2144 HG12 ILE P 135     -36.938-100.666 115.029  0.00 97.00      PROA   
ATOM   2145  CD  ILE P 135     -34.872 -99.978 115.264  0.00 97.00      PROA   
ATOM   2146  HD1 ILE P 135     -34.355-100.931 115.506  0.00 97.00      PROA   
ATOM   2147  HD2 ILE P 135     -34.346 -99.159 115.798  0.00 97.00      PROA   
ATOM   2148  HD3 ILE P 135     -34.784 -99.790 114.174  0.00 97.00      PROA   
ATOM   2149  C   ILE P 135     -37.865-100.344 119.272  0.00 97.00      PROA   
ATOM   2150  O   ILE P 135     -36.918-100.213 120.039  0.00 97.00      PROA   
ATOM   2151  N   LEU P 136     -39.031-100.891 119.683  0.00 97.00      PROA   
ATOM   2152  HN  LEU P 136     -39.812-100.920 119.062  0.00 97.00      PROA   
ATOM   2153  CA  LEU P 136     -39.320-101.319 121.044  0.00 97.00      PROA   
ATOM   2154  HA  LEU P 136     -39.167-100.458 121.680  0.00 97.00      PROA   
ATOM   2155  CB  LEU P 136     -40.787-101.813 121.200  0.00 97.00      PROA   
ATOM   2156  HB1 LEU P 136     -40.914-102.220 122.229  0.00 97.00      PROA   
ATOM   2157  HB2 LEU P 136     -40.977-102.640 120.483  0.00 97.00      PROA   
ATOM   2158  CG  LEU P 136     -41.908-100.746 121.034  0.00 97.00      PROA   
ATOM   2159  HG  LEU P 136     -42.855-101.253 121.346  0.00 97.00      PROA   
ATOM   2160  CD1 LEU P 136     -41.715 -99.543 121.974  0.00 97.00      PROA   
ATOM   2161 HD11 LEU P 136     -40.824 -98.953 121.672  0.00 97.00      PROA   
ATOM   2162 HD12 LEU P 136     -41.578 -99.885 123.021  0.00 97.00      PROA   
ATOM   2163 HD13 LEU P 136     -42.603 -98.878 121.932  0.00 97.00      PROA   
ATOM   2164  CD2 LEU P 136     -42.139-100.274 119.584  0.00 97.00      PROA   
ATOM   2165 HD21 LEU P 136     -42.227-101.141 118.897  0.00 97.00      PROA   
ATOM   2166 HD22 LEU P 136     -41.308 -99.623 119.246  0.00 97.00      PROA   
ATOM   2167 HD23 LEU P 136     -43.076 -99.681 119.527  0.00 97.00      PROA   
ATOM   2168  C   LEU P 136     -38.389-102.395 121.586  0.00 97.00      PROA   
ATOM   2169  O   LEU P 136     -37.990-102.347 122.749  0.00 97.00      PROA   
ATOM   2170  N   LYS P 137     -38.026-103.392 120.751  0.00 97.00      PROA   
ATOM   2171  HN  LYS P 137     -38.394-103.433 119.828  0.00 97.00      PROA   
ATOM   2172  CA  LYS P 137     -37.019-104.375 121.087  0.00 97.00      PROA   
ATOM   2173  HA  LYS P 137     -36.382-103.990 121.873  0.00 97.00      PROA   
ATOM   2174  CB  LYS P 137     -37.636-105.723 121.545  0.00 97.00      PROA   
ATOM   2175  HB1 LYS P 137     -36.835-106.489 121.627  0.00 97.00      PROA   
ATOM   2176  HB2 LYS P 137     -38.359-106.074 120.776  0.00 97.00      PROA   
ATOM   2177  CG  LYS P 137     -38.358-105.644 122.904  0.00 97.00      PROA   
ATOM   2178  HG1 LYS P 137     -39.201-104.922 122.840  0.00 97.00      PROA   
ATOM   2179  HG2 LYS P 137     -37.641-105.246 123.652  0.00 97.00      PROA   
ATOM   2180  CD  LYS P 137     -38.895-107.010 123.369  0.00 97.00      PROA   
ATOM   2181  HD1 LYS P 137     -38.061-107.748 123.360  0.00 97.00      PROA   
ATOM   2182  HD2 LYS P 137     -39.650-107.359 122.630  0.00 97.00      PROA   
ATOM   2183  CE  LYS P 137     -39.546-107.002 124.760  0.00 97.00      PROA   
ATOM   2184  HE1 LYS P 137     -39.941-108.016 124.995  0.00 97.00      PROA   
ATOM   2185  HE2 LYS P 137     -40.375-106.268 124.819  0.00 97.00      PROA   
ATOM   2186  NZ  LYS P 137     -38.540-106.674 125.796  0.00 97.00      PROA   
ATOM   2187  HZ1 LYS P 137     -38.409-105.645 125.885  0.00 97.00      PROA   
ATOM   2188  HZ2 LYS P 137     -37.640-107.107 125.506  0.00 97.00      PROA   
ATOM   2189  HZ3 LYS P 137     -38.826-107.082 126.709  0.00 97.00      PROA   
ATOM   2190  C   LYS P 137     -36.146-104.606 119.873  0.00 97.00      PROA   
ATOM   2191  O   LYS P 137     -36.603-105.133 118.862  0.00 97.00      PROA   
ATOM   2192  N   THR P 138     -34.846-104.224 119.938  0.00 97.00      PROA   
ATOM   2193  HN  THR P 138     -34.504-103.724 120.736  0.00 97.00      PROA   
ATOM   2194  CA  THR P 138     -33.899-104.426 118.850  0.00 97.00      PROA   
ATOM   2195  HA  THR P 138     -34.450-104.260 117.935  0.00 97.00      PROA   
ATOM   2196  CB  THR P 138     -32.741-103.426 118.838  0.00 97.00      PROA   
ATOM   2197  HB  THR P 138     -33.155-102.419 119.080  0.00 97.00      PROA   
ATOM   2198  OG1 THR P 138     -32.138-103.338 117.552  0.00 97.00      PROA   
ATOM   2199  HG1 THR P 138     -31.413-102.719 117.661  0.00 97.00      PROA   
ATOM   2200  CG2 THR P 138     -31.644-103.769 119.857  0.00 97.00      PROA   
ATOM   2201 HG21 THR P 138     -31.113-104.706 119.586  0.00 97.00      PROA   
ATOM   2202 HG22 THR P 138     -32.075-103.889 120.870  0.00 97.00      PROA   
ATOM   2203 HG23 THR P 138     -30.891-102.953 119.899  0.00 97.00      PROA   
ATOM   2204  C   THR P 138     -33.425-105.869 118.816  0.00 97.00      PROA   
ATOM   2205  O   THR P 138     -33.698-106.661 119.709  0.00 97.00      PROA   
ATOM   2206  N   ASN P 139     -32.758-106.266 117.715  0.00 97.00      PROA   
ATOM   2207  HN  ASN P 139     -32.469-105.597 117.037  0.00 97.00      PROA   
ATOM   2208  CA  ASN P 139     -32.460-107.655 117.451  0.00 97.00      PROA   
ATOM   2209  HA  ASN P 139     -31.978-108.069 118.327  0.00 97.00      PROA   
ATOM   2210  CB  ASN P 139     -33.743-108.481 117.123  0.00 97.00      PROA   
ATOM   2211  HB1 ASN P 139     -34.384-108.526 118.030  0.00 97.00      PROA   
ATOM   2212  HB2 ASN P 139     -33.489-109.527 116.855  0.00 97.00      PROA   
ATOM   2213  CG  ASN P 139     -34.529-107.855 115.962  0.00 97.00      PROA   
ATOM   2214  OD1 ASN P 139     -34.153-108.016 114.798  0.00 97.00      PROA   
ATOM   2215  ND2 ASN P 139     -35.651-107.149 116.272  0.00 97.00      PROA   
ATOM   2216 HD21 ASN P 139     -36.204-106.784 115.524  0.00 97.00      PROA   
ATOM   2217 HD22 ASN P 139     -35.908-106.999 117.226  0.00 97.00      PROA   
ATOM   2218  C   ASN P 139     -31.448-107.686 116.324  0.00 97.00      PROA   
ATOM   2219  O   ASN P 139     -31.110-106.653 115.751  0.00 97.00      PROA   
ATOM   2220  N   MET P 140     -30.932-108.887 115.969  0.00 97.00      PROA   
ATOM   2221  HN  MET P 140     -31.165-109.712 116.482  0.00 97.00      PROA   
ATOM   2222  CA  MET P 140     -29.971-109.083 114.894  0.00 97.00      PROA   
ATOM   2223  HA  MET P 140     -29.091-108.508 115.148  0.00 97.00      PROA   
ATOM   2224  CB  MET P 140     -29.552-110.570 114.800  0.00 97.00      PROA   
ATOM   2225  HB1 MET P 140     -30.440-111.196 114.561  0.00 97.00      PROA   
ATOM   2226  HB2 MET P 140     -29.203-110.870 115.813  0.00 97.00      PROA   
ATOM   2227  CG  MET P 140     -28.436-110.858 113.775  0.00 97.00      PROA   
ATOM   2228  HG1 MET P 140     -27.531-110.285 114.078  0.00 97.00      PROA   
ATOM   2229  HG2 MET P 140     -28.739-110.472 112.780  0.00 97.00      PROA   
ATOM   2230  SD  MET P 140     -28.021-112.620 113.585  0.00 97.00      PROA   
ATOM   2231  CE  MET P 140     -27.452-112.922 115.284  0.00 97.00      PROA   
ATOM   2232  HE1 MET P 140     -28.283-112.824 116.014  0.00 97.00      PROA   
ATOM   2233  HE2 MET P 140     -26.650-112.207 115.565  0.00 97.00      PROA   
ATOM   2234  HE3 MET P 140     -27.052-113.951 115.393  0.00 97.00      PROA   
ATOM   2235  C   MET P 140     -30.444-108.579 113.534  0.00 97.00      PROA   
ATOM   2236  O   MET P 140     -29.667-108.014 112.768  0.00 97.00      PROA   
ATOM   2237  N   SER P 141     -31.752-108.707 113.212  0.00 97.00      PROA   
ATOM   2238  HN  SER P 141     -32.398-109.108 113.857  0.00 97.00      PROA   
ATOM   2239  CA  SER P 141     -32.291-108.306 111.920  0.00 97.00      PROA   
ATOM   2240  HA  SER P 141     -31.568-108.533 111.147  0.00 97.00      PROA   
ATOM   2241  CB  SER P 141     -33.615-109.059 111.609  0.00 97.00      PROA   
ATOM   2242  HB1 SER P 141     -34.430-108.737 112.293  0.00 97.00      PROA   
ATOM   2243  HB2 SER P 141     -33.447-110.145 111.775  0.00 97.00      PROA   
ATOM   2244  OG  SER P 141     -34.026-108.890 110.253  0.00 97.00      PROA   
ATOM   2245  HG1 SER P 141     -34.168-107.948 110.120  0.00 97.00      PROA   
ATOM   2246  C   SER P 141     -32.569-106.810 111.899  0.00 97.00      PROA   
ATOM   2247  O   SER P 141     -33.040-106.284 110.898  0.00 97.00      PROA   
ATOM   2248  N   HSD P 142     -32.238-106.092 112.994  0.00 97.00      PROA   
ATOM   2249  HN  HSD P 142     -31.932-106.574 113.812  0.00 97.00      PROA   
ATOM   2250  CA  HSD P 142     -32.253-104.646 113.087  0.00 97.00      PROA   
ATOM   2251  HA  HSD P 142     -32.690-104.231 112.197  0.00 97.00      PROA   
ATOM   2252  CB  HSD P 142     -33.114-104.153 114.276  0.00 97.00      PROA   
ATOM   2253  HB1 HSD P 142     -32.873-103.096 114.523  0.00 97.00      PROA   
ATOM   2254  HB2 HSD P 142     -32.914-104.763 115.181  0.00 97.00      PROA   
ATOM   2255  ND1 HSD P 142     -35.464-103.172 114.164  0.00 97.00      PROA   
ATOM   2256  HD1 HSD P 142     -35.281-102.358 114.718  0.00 97.00      PROA   
ATOM   2257  CG  HSD P 142     -34.584-104.207 113.930  0.00 97.00      PROA   
ATOM   2258  CE1 HSD P 142     -36.629-103.491 113.552  0.00 97.00      PROA   
ATOM   2259  HE1 HSD P 142     -37.518-102.862 113.595  0.00 97.00      PROA   
ATOM   2260  NE2 HSD P 142     -36.566-104.658 112.946  0.00 97.00      PROA   
ATOM   2261  CD2 HSD P 142     -35.284-105.116 113.196  0.00 97.00      PROA   
ATOM   2262  HD2 HSD P 142     -34.986-106.071 112.785  0.00 97.00      PROA   
ATOM   2263  C   HSD P 142     -30.840-104.094 113.124  0.00 97.00      PROA   
ATOM   2264  O   HSD P 142     -30.626-102.913 113.380  0.00 97.00      PROA   
ATOM   2265  N   SER P 143     -29.827-104.930 112.814  0.00 97.00      PROA   
ATOM   2266  HN  SER P 143     -30.015-105.892 112.631  0.00 97.00      PROA   
ATOM   2267  CA  SER P 143     -28.430-104.536 112.742  0.00 97.00      PROA   
ATOM   2268  HA  SER P 143     -28.262-103.704 113.413  0.00 97.00      PROA   
ATOM   2269  CB  SER P 143     -27.531-105.727 113.158  0.00 97.00      PROA   
ATOM   2270  HB1 SER P 143     -27.521-106.517 112.378  0.00 97.00      PROA   
ATOM   2271  HB2 SER P 143     -27.968-106.177 114.074  0.00 97.00      PROA   
ATOM   2272  OG  SER P 143     -26.199-105.327 113.455  0.00 97.00      PROA   
ATOM   2273  HG1 SER P 143     -25.801-105.036 112.632  0.00 97.00      PROA   
ATOM   2274  C   SER P 143     -28.066-104.107 111.327  0.00 97.00      PROA   
ATOM   2275  O   SER P 143     -28.676-104.554 110.358  0.00 97.00      PROA   
ATOM   2276  N   GLY P 144     -27.038-103.230 111.175  0.00 97.00      PROA   
ATOM   2277  HN  GLY P 144     -26.577-102.837 111.971  0.00 97.00      PROA   
ATOM   2278  CA  GLY P 144     -26.493-102.838 109.884  0.00 97.00      PROA   
ATOM   2279  HA1 GLY P 144     -27.067-103.275 109.084  0.00 97.00      PROA   
ATOM   2280  HA2 GLY P 144     -25.459-103.153 109.873  0.00 97.00      PROA   
ATOM   2281  C   GLY P 144     -26.500-101.348 109.700  0.00 97.00      PROA   
ATOM   2282  O   GLY P 144     -26.440-100.589 110.658  0.00 97.00      PROA   
ATOM   2283  N   THR P 145     -26.539-100.883 108.429  0.00 97.00      PROA   
ATOM   2284  HN  THR P 145     -26.691-101.522 107.675  0.00 97.00      PROA   
ATOM   2285  CA  THR P 145     -26.426 -99.475 108.086  0.00 97.00      PROA   
ATOM   2286  HA  THR P 145     -25.968 -98.962 108.917  0.00 97.00      PROA   
ATOM   2287  CB  THR P 145     -25.506 -99.192 106.892  0.00 97.00      PROA   
ATOM   2288  HB  THR P 145     -24.503 -99.609 107.139  0.00 97.00      PROA   
ATOM   2289  OG1 THR P 145     -25.322 -97.798 106.661  0.00 97.00      PROA   
ATOM   2290  HG1 THR P 145     -25.945 -97.556 105.965  0.00 97.00      PROA   
ATOM   2291  CG2 THR P 145     -25.984 -99.848 105.582  0.00 97.00      PROA   
ATOM   2292 HG21 THR P 145     -26.962 -99.432 105.260  0.00 97.00      PROA   
ATOM   2293 HG22 THR P 145     -26.082-100.945 105.701  0.00 97.00      PROA   
ATOM   2294 HG23 THR P 145     -25.249 -99.648 104.772  0.00 97.00      PROA   
ATOM   2295  C   THR P 145     -27.799 -98.868 107.918  0.00 97.00      PROA   
ATOM   2296  O   THR P 145     -28.634 -99.368 107.178  0.00 97.00      PROA   
ATOM   2297  N   TYR P 146     -28.057 -97.749 108.625  0.00 97.00      PROA   
ATOM   2298  HN  TYR P 146     -27.365 -97.375 109.240  0.00 97.00      PROA   
ATOM   2299  CA  TYR P 146     -29.307 -97.025 108.575  0.00 97.00      PROA   
ATOM   2300  HA  TYR P 146     -30.022 -97.583 107.992  0.00 97.00      PROA   
ATOM   2301  CB  TYR P 146     -29.913 -96.727 109.968  0.00 97.00      PROA   
ATOM   2302  HB1 TYR P 146     -30.704 -95.952 109.886  0.00 97.00      PROA   
ATOM   2303  HB2 TYR P 146     -29.126 -96.352 110.658  0.00 97.00      PROA   
ATOM   2304  CG  TYR P 146     -30.559 -97.932 110.592  0.00 97.00      PROA   
ATOM   2305  CD1 TYR P 146     -29.798 -98.888 111.284  0.00 97.00      PROA   
ATOM   2306  HD1 TYR P 146     -28.720 -98.813 111.288  0.00 97.00      PROA   
ATOM   2307  CE1 TYR P 146     -30.431 -99.909 112.002  0.00 97.00      PROA   
ATOM   2308  HE1 TYR P 146     -29.839-100.640 112.528  0.00 97.00      PROA   
ATOM   2309  CZ  TYR P 146     -31.828 -99.967 112.056  0.00 97.00      PROA   
ATOM   2310  OH  TYR P 146     -32.465-100.977 112.800  0.00 97.00      PROA   
ATOM   2311  HH  TYR P 146     -31.768-101.526 113.173  0.00 97.00      PROA   
ATOM   2312  CD2 TYR P 146     -31.963 -98.033 110.613  0.00 97.00      PROA   
ATOM   2313  HD2 TYR P 146     -32.559 -97.293 110.100  0.00 97.00      PROA   
ATOM   2314  CE2 TYR P 146     -32.594 -99.044 111.345  0.00 97.00      PROA   
ATOM   2315  HE2 TYR P 146     -33.670 -99.095 111.389  0.00 97.00      PROA   
ATOM   2316  C   TYR P 146     -29.102 -95.701 107.884  0.00 97.00      PROA   
ATOM   2317  O   TYR P 146     -28.077 -95.051 108.043  0.00 97.00      PROA   
ATOM   2318  N   HSD P 147     -30.100 -95.266 107.088  0.00 97.00      PROA   
ATOM   2319  HN  HSD P 147     -30.938 -95.799 106.995  0.00 97.00      PROA   
ATOM   2320  CA  HSD P 147     -30.045 -94.005 106.376  0.00 97.00      PROA   
ATOM   2321  HA  HSD P 147     -29.389 -93.317 106.893  0.00 97.00      PROA   
ATOM   2322  CB  HSD P 147     -29.612 -94.162 104.891  0.00 97.00      PROA   
ATOM   2323  HB1 HSD P 147     -29.455 -93.155 104.448  0.00 97.00      PROA   
ATOM   2324  HB2 HSD P 147     -30.405 -94.666 104.302  0.00 97.00      PROA   
ATOM   2325  ND1 HSD P 147     -27.190 -94.519 104.161  0.00 97.00      PROA   
ATOM   2326  HD1 HSD P 147     -26.997 -93.568 103.913  0.00 97.00      PROA   
ATOM   2327  CG  HSD P 147     -28.368 -94.992 104.701  0.00 97.00      PROA   
ATOM   2328  CE1 HSD P 147     -26.360 -95.583 104.031  0.00 97.00      PROA   
ATOM   2329  HE1 HSD P 147     -25.347 -95.503 103.636  0.00 97.00      PROA   
ATOM   2330  NE2 HSD P 147     -26.925 -96.704 104.430  0.00 97.00      PROA   
ATOM   2331  CD2 HSD P 147     -28.189 -96.335 104.847  0.00 97.00      PROA   
ATOM   2332  HD2 HSD P 147     -28.876 -97.088 105.214  0.00 97.00      PROA   
ATOM   2333  C   HSD P 147     -31.446 -93.448 106.408  0.00 97.00      PROA   
ATOM   2334  O   HSD P 147     -32.398 -94.178 106.659  0.00 97.00      PROA   
ATOM   2335  N   CYS P 148     -31.626 -92.131 106.154  0.00 97.00      PROA   
ATOM   2336  HN  CYS P 148     -30.858 -91.495 106.091  0.00 97.00      PROA   
ATOM   2337  CA  CYS P 148     -32.948 -91.577 105.961  0.00 97.00      PROA   
ATOM   2338  HA  CYS P 148     -33.604 -92.379 105.670  0.00 97.00      PROA   
ATOM   2339  CB  CYS P 148     -33.558 -90.932 107.238  0.00 97.00      PROA   
ATOM   2340  HB1 CYS P 148     -33.534 -91.703 108.039  0.00 97.00      PROA   
ATOM   2341  HB2 CYS P 148     -34.631 -90.713 107.048  0.00 97.00      PROA   
ATOM   2342  SG  CYS P 148     -32.710 -89.434 107.845  0.00 97.00      PROA   
ATOM   2343  C   CYS P 148     -32.966 -90.612 104.799  0.00 97.00      PROA   
ATOM   2344  O   CYS P 148     -31.933 -90.141 104.335  0.00 97.00      PROA   
ATOM   2345  N   SER P 149     -34.181 -90.303 104.288  0.00 97.00      PROA   
ATOM   2346  HN  SER P 149     -35.003 -90.747 104.637  0.00 97.00      PROA   
ATOM   2347  CA  SER P 149     -34.354 -89.285 103.273  0.00 97.00      PROA   
ATOM   2348  HA  SER P 149     -33.578 -88.549 103.413  0.00 97.00      PROA   
ATOM   2349  CB  SER P 149     -34.335 -89.796 101.797  0.00 97.00      PROA   
ATOM   2350  HB1 SER P 149     -33.416 -90.403 101.656  0.00 97.00      PROA   
ATOM   2351  HB2 SER P 149     -34.287 -88.934 101.099  0.00 97.00      PROA   
ATOM   2352  OG  SER P 149     -35.466 -90.591 101.441  0.00 97.00      PROA   
ATOM   2353  HG1 SER P 149     -36.247 -90.138 101.767  0.00 97.00      PROA   
ATOM   2354  C   SER P 149     -35.669 -88.602 103.518  0.00 97.00      PROA   
ATOM   2355  O   SER P 149     -36.602 -89.213 104.018  0.00 97.00      PROA   
ATOM   2356  N   GLY P 150     -35.766 -87.309 103.143  0.00 97.00      PROA   
ATOM   2357  HN  GLY P 150     -34.978 -86.851 102.738  0.00 97.00      PROA   
ATOM   2358  CA  GLY P 150     -37.000 -86.548 103.187  0.00 97.00      PROA   
ATOM   2359  HA1 GLY P 150     -37.018 -85.985 104.107  0.00 97.00      PROA   
ATOM   2360  HA2 GLY P 150     -37.849 -87.206 103.055  0.00 97.00      PROA   
ATOM   2361  C   GLY P 150     -36.988 -85.585 102.043  0.00 97.00      PROA   
ATOM   2362  O   GLY P 150     -36.032 -85.534 101.282  0.00 97.00      PROA   
ATOM   2363  N   MET P 151     -38.062 -84.785 101.894  0.00 97.00      PROA   
ATOM   2364  HN  MET P 151     -38.866 -84.908 102.474  0.00 97.00      PROA   
ATOM   2365  CA  MET P 151     -38.236 -83.836 100.820  0.00 97.00      PROA   
ATOM   2366  HA  MET P 151     -37.362 -83.823 100.187  0.00 97.00      PROA   
ATOM   2367  CB  MET P 151     -39.492 -84.223  99.992  0.00 97.00      PROA   
ATOM   2368  HB1 MET P 151     -40.401 -83.721 100.377  0.00 97.00      PROA   
ATOM   2369  HB2 MET P 151     -39.663 -85.316 100.148  0.00 97.00      PROA   
ATOM   2370  CG  MET P 151     -39.371 -84.031  98.468  0.00 97.00      PROA   
ATOM   2371  HG1 MET P 151     -40.291 -84.460  98.010  0.00 97.00      PROA   
ATOM   2372  HG2 MET P 151     -38.512 -84.635  98.101  0.00 97.00      PROA   
ATOM   2373  SD  MET P 151     -39.193 -82.312  97.911  0.00 97.00      PROA   
ATOM   2374  CE  MET P 151     -39.352 -82.698  96.146  0.00 97.00      PROA   
ATOM   2375  HE1 MET P 151     -40.363 -83.101  95.923  0.00 97.00      PROA   
ATOM   2376  HE2 MET P 151     -38.603 -83.456  95.829  0.00 97.00      PROA   
ATOM   2377  HE3 MET P 151     -39.204 -81.787  95.527  0.00 97.00      PROA   
ATOM   2378  C   MET P 151     -38.413 -82.461 101.447  0.00 97.00      PROA   
ATOM   2379  O   MET P 151     -39.096 -82.303 102.455  0.00 97.00      PROA   
ATOM   2380  N   GLY P 152     -37.775 -81.425 100.852  0.00 97.00      PROA   
ATOM   2381  HN  GLY P 152     -37.157 -81.621 100.094  0.00 97.00      PROA   
ATOM   2382  CA  GLY P 152     -38.009 -80.023 101.183  0.00 97.00      PROA   
ATOM   2383  HA1 GLY P 152     -37.130 -79.625 101.660  0.00 97.00      PROA   
ATOM   2384  HA2 GLY P 152     -38.896 -79.933 101.795  0.00 97.00      PROA   
ATOM   2385  C   GLY P 152     -38.272 -79.246  99.924  0.00 97.00      PROA   
ATOM   2386  O   GLY P 152     -39.416 -78.953  99.589  0.00 97.00      PROA   
ATOM   2387  N   LYS P 153     -37.207 -78.867  99.188  0.00 97.00      PROA   
ATOM   2388  HN  LYS P 153     -36.280 -78.963  99.547  0.00 97.00      PROA   
ATOM   2389  CA  LYS P 153     -37.324 -78.366  97.828  0.00 97.00      PROA   
ATOM   2390  HA  LYS P 153     -38.366 -78.326  97.555  0.00 97.00      PROA   
ATOM   2391  CB  LYS P 153     -36.715 -76.948  97.670  0.00 97.00      PROA   
ATOM   2392  HB1 LYS P 153     -36.506 -76.729  96.600  0.00 97.00      PROA   
ATOM   2393  HB2 LYS P 153     -35.747 -76.909  98.214  0.00 97.00      PROA   
ATOM   2394  CG  LYS P 153     -37.637 -75.823  98.185  0.00 97.00      PROA   
ATOM   2395  HG1 LYS P 153     -37.088 -74.858  98.105  0.00 97.00      PROA   
ATOM   2396  HG2 LYS P 153     -37.871 -75.991  99.259  0.00 97.00      PROA   
ATOM   2397  CD  LYS P 153     -38.943 -75.732  97.376  0.00 97.00      PROA   
ATOM   2398  HD1 LYS P 153     -39.542 -76.651  97.562  0.00 97.00      PROA   
ATOM   2399  HD2 LYS P 153     -38.674 -75.711  96.295  0.00 97.00      PROA   
ATOM   2400  CE  LYS P 153     -39.809 -74.512  97.708  0.00 97.00      PROA   
ATOM   2401  HE1 LYS P 153     -39.265 -73.570  97.487  0.00 97.00      PROA   
ATOM   2402  HE2 LYS P 153     -40.107 -74.523  98.778  0.00 97.00      PROA   
ATOM   2403  NZ  LYS P 153     -41.044 -74.537  96.887  0.00 97.00      PROA   
ATOM   2404  HZ1 LYS P 153     -41.570 -75.411  97.091  0.00 97.00      PROA   
ATOM   2405  HZ2 LYS P 153     -40.786 -74.525  95.879  0.00 97.00      PROA   
ATOM   2406  HZ3 LYS P 153     -41.639 -73.714  97.103  0.00 97.00      PROA   
ATOM   2407  C   LYS P 153     -36.745 -79.329  96.817  0.00 97.00      PROA   
ATOM   2408  O   LYS P 153     -36.849 -79.120  95.609  0.00 97.00      PROA   
ATOM   2409  N   HSD P 154     -36.187 -80.452  97.303  0.00 97.00      PROA   
ATOM   2410  HN  HSD P 154     -36.094 -80.583  98.285  0.00 97.00      PROA   
ATOM   2411  CA  HSD P 154     -35.806 -81.592  96.511  0.00 97.00      PROA   
ATOM   2412  HA  HSD P 154     -36.615 -81.833  95.836  0.00 97.00      PROA   
ATOM   2413  CB  HSD P 154     -34.486 -81.398  95.721  0.00 97.00      PROA   
ATOM   2414  HB1 HSD P 154     -33.676 -81.096  96.421  0.00 97.00      PROA   
ATOM   2415  HB2 HSD P 154     -34.630 -80.566  94.998  0.00 97.00      PROA   
ATOM   2416  ND1 HSD P 154     -32.946 -83.368  95.220  0.00 97.00      PROA   
ATOM   2417  HD1 HSD P 154     -32.354 -83.265  96.021  0.00 97.00      PROA   
ATOM   2418  CG  HSD P 154     -34.069 -82.617  94.941  0.00 97.00      PROA   
ATOM   2419  CE1 HSD P 154     -32.918 -84.382  94.322  0.00 97.00      PROA   
ATOM   2420  HE1 HSD P 154     -32.131 -85.135  94.311  0.00 97.00      PROA   
ATOM   2421  NE2 HSD P 154     -33.943 -84.342  93.493  0.00 97.00      PROA   
ATOM   2422  CD2 HSD P 154     -34.659 -83.220  93.872  0.00 97.00      PROA   
ATOM   2423  HD2 HSD P 154     -35.553 -82.943  93.328  0.00 97.00      PROA   
ATOM   2424  C   HSD P 154     -35.687 -82.691  97.536  0.00 97.00      PROA   
ATOM   2425  O   HSD P 154     -35.758 -82.424  98.734  0.00 97.00      PROA   
ATOM   2426  N   ARG P 155     -35.531 -83.971  97.119  0.00 97.00      PROA   
ATOM   2427  HN  ARG P 155     -35.497 -84.199  96.148  0.00 97.00      PROA   
ATOM   2428  CA  ARG P 155     -35.184 -85.025  98.053  0.00 97.00      PROA   
ATOM   2429  HA  ARG P 155     -35.872 -84.937  98.882  0.00 97.00      PROA   
ATOM   2430  CB  ARG P 155     -35.366 -86.464  97.502  0.00 97.00      PROA   
ATOM   2431  HB1 ARG P 155     -36.458 -86.634  97.350  0.00 97.00      PROA   
ATOM   2432  HB2 ARG P 155     -35.036 -87.184  98.283  0.00 97.00      PROA   
ATOM   2433  CG  ARG P 155     -34.639 -86.752  96.169  0.00 97.00      PROA   
ATOM   2434  HG1 ARG P 155     -33.821 -86.016  96.042  0.00 97.00      PROA   
ATOM   2435  HG2 ARG P 155     -35.339 -86.608  95.317  0.00 97.00      PROA   
ATOM   2436  CD  ARG P 155     -33.975 -88.137  96.079  0.00 97.00      PROA   
ATOM   2437  HD1 ARG P 155     -33.154 -88.198  96.830  0.00 97.00      PROA   
ATOM   2438  HD2 ARG P 155     -33.563 -88.313  95.061  0.00 97.00      PROA   
ATOM   2439  NE  ARG P 155     -35.029 -89.162  96.362  0.00 97.00      PROA   
ATOM   2440  HE  ARG P 155     -35.981 -88.912  96.215  0.00 97.00      PROA   
ATOM   2441  CZ  ARG P 155     -34.794 -90.335  96.987  0.00 97.00      PROA   
ATOM   2442  NH1 ARG P 155     -33.560 -90.812  97.200  0.00 97.00      PROA   
ATOM   2443 HH11 ARG P 155     -32.785 -90.330  96.805  0.00 97.00      PROA   
ATOM   2444 HH12 ARG P 155     -33.466 -91.696  97.651  0.00 97.00      PROA   
ATOM   2445  NH2 ARG P 155     -35.834 -91.069  97.425  0.00 97.00      PROA   
ATOM   2446 HH21 ARG P 155     -36.761 -90.732  97.290  0.00 97.00      PROA   
ATOM   2447 HH22 ARG P 155     -35.645 -91.897  97.945  0.00 97.00      PROA   
ATOM   2448  C   ARG P 155     -33.781 -84.861  98.626  0.00 97.00      PROA   
ATOM   2449  O   ARG P 155     -32.820 -84.585  97.912  0.00 97.00      PROA   
ATOM   2450  N   TYR P 156     -33.639 -85.035  99.954  0.00 97.00      PROA   
ATOM   2451  HN  TYR P 156     -34.440 -85.206 100.525  0.00 97.00      PROA   
ATOM   2452  CA  TYR P 156     -32.380 -84.925 100.658  0.00 97.00      PROA   
ATOM   2453  HA  TYR P 156     -31.574 -84.742  99.962  0.00 97.00      PROA   
ATOM   2454  CB  TYR P 156     -32.413 -83.817 101.749  0.00 97.00      PROA   
ATOM   2455  HB1 TYR P 156     -31.412 -83.675 102.206  0.00 97.00      PROA   
ATOM   2456  HB2 TYR P 156     -33.134 -84.111 102.543  0.00 97.00      PROA   
ATOM   2457  CG  TYR P 156     -32.867 -82.486 101.193  0.00 97.00      PROA   
ATOM   2458  CD1 TYR P 156     -32.315 -81.956 100.011  0.00 97.00      PROA   
ATOM   2459  HD1 TYR P 156     -31.549 -82.502  99.482  0.00 97.00      PROA   
ATOM   2460  CE1 TYR P 156     -32.761 -80.731  99.498  0.00 97.00      PROA   
ATOM   2461  HE1 TYR P 156     -32.337 -80.348  98.582  0.00 97.00      PROA   
ATOM   2462  CZ  TYR P 156     -33.756 -80.013 100.173  0.00 97.00      PROA   
ATOM   2463  OH  TYR P 156     -34.207 -78.778  99.666  0.00 97.00      PROA   
ATOM   2464  HH  TYR P 156     -33.550 -78.461  99.045  0.00 97.00      PROA   
ATOM   2465  CD2 TYR P 156     -33.848 -81.739 101.871  0.00 97.00      PROA   
ATOM   2466  HD2 TYR P 156     -34.275 -82.120 102.787  0.00 97.00      PROA   
ATOM   2467  CE2 TYR P 156     -34.289 -80.512 101.365  0.00 97.00      PROA   
ATOM   2468  HE2 TYR P 156     -35.033 -79.947 101.904  0.00 97.00      PROA   
ATOM   2469  C   TYR P 156     -32.134 -86.261 101.315  0.00 97.00      PROA   
ATOM   2470  O   TYR P 156     -33.065 -86.893 101.798  0.00 97.00      PROA   
ATOM   2471  N   THR P 157     -30.866 -86.733 101.324  0.00 97.00      PROA   
ATOM   2472  HN  THR P 157     -30.133 -86.224 100.880  0.00 97.00      PROA   
ATOM   2473  CA  THR P 157     -30.452 -87.999 101.906  0.00 97.00      PROA   
ATOM   2474  HA  THR P 157     -31.305 -88.511 102.333  0.00 97.00      PROA   
ATOM   2475  CB  THR P 157     -29.756 -88.933 100.916  0.00 97.00      PROA   
ATOM   2476  HB  THR P 157     -29.215 -89.758 101.440  0.00 97.00      PROA   
ATOM   2477  OG1 THR P 157     -28.840 -88.225 100.085  0.00 97.00      PROA   
ATOM   2478  HG1 THR P 157     -28.136 -87.916 100.659  0.00 97.00      PROA   
ATOM   2479  CG2 THR P 157     -30.808 -89.570  99.995  0.00 97.00      PROA   
ATOM   2480 HG21 THR P 157     -31.378 -88.784  99.457  0.00 97.00      PROA   
ATOM   2481 HG22 THR P 157     -31.509 -90.195 100.583  0.00 97.00      PROA   
ATOM   2482 HG23 THR P 157     -30.303 -90.218  99.245  0.00 97.00      PROA   
ATOM   2483  C   THR P 157     -29.482 -87.716 103.029  0.00 97.00      PROA   
ATOM   2484  O   THR P 157     -28.623 -86.846 102.912  0.00 97.00      PROA   
ATOM   2485  N   SER P 158     -29.590 -88.463 104.152  0.00 97.00      PROA   
ATOM   2486  HN  SER P 158     -30.316 -89.142 104.256  0.00 97.00      PROA   
ATOM   2487  CA  SER P 158     -28.681 -88.332 105.275  0.00 97.00      PROA   
ATOM   2488  HA  SER P 158     -28.471 -87.282 105.404  0.00 97.00      PROA   
ATOM   2489  CB  SER P 158     -29.288 -88.875 106.603  0.00 97.00      PROA   
ATOM   2490  HB1 SER P 158     -30.297 -88.429 106.723  0.00 97.00      PROA   
ATOM   2491  HB2 SER P 158     -28.675 -88.556 107.472  0.00 97.00      PROA   
ATOM   2492  OG  SER P 158     -29.417 -90.296 106.635  0.00 97.00      PROA   
ATOM   2493  HG1 SER P 158     -28.537 -90.656 106.797  0.00 97.00      PROA   
ATOM   2494  C   SER P 158     -27.369 -89.048 105.031  0.00 97.00      PROA   
ATOM   2495  O   SER P 158     -27.214 -89.832 104.097  0.00 97.00      PROA   
ATOM   2496  N   ALA P 159     -26.398 -88.830 105.945  0.00 97.00      PROA   
ATOM   2497  HN  ALA P 159     -26.479 -88.091 106.611  0.00 97.00      PROA   
ATOM   2498  CA  ALA P 159     -25.298 -89.745 106.165  0.00 97.00      PROA   
ATOM   2499  HA  ALA P 159     -24.771 -89.855 105.226  0.00 97.00      PROA   
ATOM   2500  CB  ALA P 159     -24.331 -89.190 107.230  0.00 97.00      PROA   
ATOM   2501  HB1 ALA P 159     -24.849 -89.069 108.206  0.00 97.00      PROA   
ATOM   2502  HB2 ALA P 159     -23.952 -88.192 106.916  0.00 97.00      PROA   
ATOM   2503  HB3 ALA P 159     -23.461 -89.863 107.373  0.00 97.00      PROA   
ATOM   2504  C   ALA P 159     -25.793 -91.126 106.597  0.00 97.00      PROA   
ATOM   2505  O   ALA P 159     -26.844 -91.253 107.222  0.00 97.00      PROA   
ATOM   2506  N   GLY P 160     -25.052 -92.205 106.247  0.00 97.00      PROA   
ATOM   2507  HN  GLY P 160     -24.201 -92.093 105.741  0.00 97.00      PROA   
ATOM   2508  CA  GLY P 160     -25.355 -93.551 106.708  0.00 97.00      PROA   
ATOM   2509  HA1 GLY P 160     -24.904 -94.247 106.016  0.00 97.00      PROA   
ATOM   2510  HA2 GLY P 160     -26.424 -93.681 106.793  0.00 97.00      PROA   
ATOM   2511  C   GLY P 160     -24.719 -93.794 108.044  0.00 97.00      PROA   
ATOM   2512  O   GLY P 160     -23.546 -93.485 108.234  0.00 97.00      PROA   
ATOM   2513  N   ILE P 161     -25.475 -94.390 108.993  0.00 97.00      PROA   
ATOM   2514  HN  ILE P 161     -26.424 -94.632 108.795  0.00 97.00      PROA   
ATOM   2515  CA  ILE P 161     -24.996 -94.674 110.331  0.00 97.00      PROA   
ATOM   2516  HA  ILE P 161     -23.963 -94.373 110.419  0.00 97.00      PROA   
ATOM   2517  CB  ILE P 161     -25.794 -93.961 111.427  0.00 97.00      PROA   
ATOM   2518  HB  ILE P 161     -26.851 -94.318 111.396  0.00 97.00      PROA   
ATOM   2519  CG2 ILE P 161     -25.208 -94.303 112.818  0.00 97.00      PROA   
ATOM   2520 HG21 ILE P 161     -24.122 -94.074 112.848  0.00 97.00      PROA   
ATOM   2521 HG22 ILE P 161     -25.353 -95.373 113.071  0.00 97.00      PROA   
ATOM   2522 HG23 ILE P 161     -25.710 -93.693 113.598  0.00 97.00      PROA   
ATOM   2523  CG1 ILE P 161     -25.845 -92.422 111.207  0.00 97.00      PROA   
ATOM   2524 HG11 ILE P 161     -26.486 -91.986 112.006  0.00 97.00      PROA   
ATOM   2525 HG12 ILE P 161     -26.343 -92.202 110.239  0.00 97.00      PROA   
ATOM   2526  CD  ILE P 161     -24.483 -91.713 111.244  0.00 97.00      PROA   
ATOM   2527  HD1 ILE P 161     -23.809 -92.102 110.453  0.00 97.00      PROA   
ATOM   2528  HD2 ILE P 161     -23.984 -91.849 112.227  0.00 97.00      PROA   
ATOM   2529  HD3 ILE P 161     -24.614 -90.623 111.080  0.00 97.00      PROA   
ATOM   2530  C   ILE P 161     -25.053 -96.174 110.531  0.00 97.00      PROA   
ATOM   2531  O   ILE P 161     -26.114 -96.788 110.475  0.00 97.00      PROA   
ATOM   2532  N   SER P 162     -23.885 -96.809 110.774  0.00 97.00      PROA   
ATOM   2533  HN  SER P 162     -23.023 -96.307 110.789  0.00 97.00      PROA   
ATOM   2534  CA  SER P 162     -23.787 -98.243 110.964  0.00 97.00      PROA   
ATOM   2535  HA  SER P 162     -24.588 -98.726 110.425  0.00 97.00      PROA   
ATOM   2536  CB  SER P 162     -22.452 -98.813 110.418  0.00 97.00      PROA   
ATOM   2537  HB1 SER P 162     -22.417 -98.642 109.320  0.00 97.00      PROA   
ATOM   2538  HB2 SER P 162     -22.385 -99.908 110.596  0.00 97.00      PROA   
ATOM   2539  OG  SER P 162     -21.326 -98.158 110.999  0.00 97.00      PROA   
ATOM   2540  HG1 SER P 162     -21.457 -98.212 111.951  0.00 97.00      PROA   
ATOM   2541  C   SER P 162     -23.910 -98.630 112.424  0.00 97.00      PROA   
ATOM   2542  O   SER P 162     -23.085 -98.242 113.250  0.00 97.00      PROA   
ATOM   2543  N   VAL P 163     -24.931 -99.449 112.770  0.00 97.00      PROA   
ATOM   2544  HN  VAL P 163     -25.604 -99.742 112.093  0.00 97.00      PROA   
ATOM   2545  CA  VAL P 163     -25.109 -99.964 114.114  0.00 97.00      PROA   
ATOM   2546  HA  VAL P 163     -24.341 -99.550 114.748  0.00 97.00      PROA   
ATOM   2547  CB  VAL P 163     -26.446 -99.617 114.768  0.00 97.00      PROA   
ATOM   2548  HB  VAL P 163     -26.416 -99.929 115.839  0.00 97.00      PROA   
ATOM   2549  CG1 VAL P 163     -26.629 -98.087 114.739  0.00 97.00      PROA   
ATOM   2550 HG11 VAL P 163     -26.738 -97.716 113.697  0.00 97.00      PROA   
ATOM   2551 HG12 VAL P 163     -25.764 -97.577 115.212  0.00 97.00      PROA   
ATOM   2552 HG13 VAL P 163     -27.549 -97.817 115.299  0.00 97.00      PROA   
ATOM   2553  CG2 VAL P 163     -27.638-100.325 114.096  0.00 97.00      PROA   
ATOM   2554 HG21 VAL P 163     -27.605-101.422 114.254  0.00 97.00      PROA   
ATOM   2555 HG22 VAL P 163     -27.641-100.122 113.006  0.00 97.00      PROA   
ATOM   2556 HG23 VAL P 163     -28.592 -99.949 114.525  0.00 97.00      PROA   
ATOM   2557  C   VAL P 163     -24.900-101.460 114.077  0.00 97.00      PROA   
ATOM   2558  O   VAL P 163     -25.357-102.152 113.174  0.00 97.00      PROA   
ATOM   2559  N   THR P 164     -24.162-102.005 115.066  0.00 97.00      PROA   
ATOM   2560  HN  THR P 164     -23.787-101.423 115.787  0.00 97.00      PROA   
ATOM   2561  CA  THR P 164     -23.869-103.430 115.115  0.00 97.00      PROA   
ATOM   2562  HA  THR P 164     -24.320-103.936 114.276  0.00 97.00      PROA   
ATOM   2563  CB  THR P 164     -22.378-103.740 115.062  0.00 97.00      PROA   
ATOM   2564  HB  THR P 164     -21.863-103.375 115.978  0.00 97.00      PROA   
ATOM   2565  OG1 THR P 164     -21.777-103.096 113.946  0.00 97.00      PROA   
ATOM   2566  HG1 THR P 164     -22.155-102.217 113.897  0.00 97.00      PROA   
ATOM   2567  CG2 THR P 164     -22.144-105.252 114.879  0.00 97.00      PROA   
ATOM   2568 HG21 THR P 164     -22.600-105.586 113.922  0.00 97.00      PROA   
ATOM   2569 HG22 THR P 164     -22.581-105.846 115.704  0.00 97.00      PROA   
ATOM   2570 HG23 THR P 164     -21.053-105.461 114.826  0.00 97.00      PROA   
ATOM   2571  C   THR P 164     -24.474-103.969 116.396  0.00 97.00      PROA   
ATOM   2572  O   THR P 164     -24.052-103.597 117.483  0.00 97.00      PROA   
ATOM   2573  N   VAL P 165     -25.493-104.859 116.305  0.00 97.00      PROA   
ATOM   2574  HN  VAL P 165     -25.830-105.113 115.398  0.00 97.00      PROA   
ATOM   2575  CA  VAL P 165     -26.231-105.421 117.440  0.00 97.00      PROA   
ATOM   2576  HA  VAL P 165     -26.240-104.666 118.211  0.00 97.00      PROA   
ATOM   2577  CB  VAL P 165     -27.697-105.688 117.061  0.00 97.00      PROA   
ATOM   2578  HB  VAL P 165     -27.733-106.434 116.237  0.00 97.00      PROA   
ATOM   2579  CG1 VAL P 165     -28.572-106.199 118.229  0.00 97.00      PROA   
ATOM   2580 HG11 VAL P 165     -28.394-105.595 119.143  0.00 97.00      PROA   
ATOM   2581 HG12 VAL P 165     -28.381-107.268 118.447  0.00 97.00      PROA   
ATOM   2582 HG13 VAL P 165     -29.645-106.111 117.965  0.00 97.00      PROA   
ATOM   2583  CG2 VAL P 165     -28.316-104.362 116.565  0.00 97.00      PROA   
ATOM   2584 HG21 VAL P 165     -27.808-103.971 115.662  0.00 97.00      PROA   
ATOM   2585 HG22 VAL P 165     -28.259-103.597 117.369  0.00 97.00      PROA   
ATOM   2586 HG23 VAL P 165     -29.386-104.521 116.314  0.00 97.00      PROA   
ATOM   2587  C   VAL P 165     -25.499-106.667 117.977  0.00 97.00      PROA   
ATOM   2588  O   VAL P 165     -24.480-107.061 117.419  0.00 97.00      PROA   
ATOM   2589  N   LYS P 166     -25.955-107.317 119.084  0.00 97.00      PROA   
ATOM   2590  HN  LYS P 166     -26.756-106.988 119.581  0.00 97.00      PROA   
ATOM   2591  CA  LYS P 166     -25.471-108.620 119.509  0.00 97.00      PROA   
ATOM   2592  HA  LYS P 166     -25.066-109.164 118.666  0.00 97.00      PROA   
ATOM   2593  CB  LYS P 166     -24.505-108.619 120.740  0.00 97.00      PROA   
ATOM   2594  HB1 LYS P 166     -24.075-109.637 120.869  0.00 97.00      PROA   
ATOM   2595  HB2 LYS P 166     -25.086-108.389 121.664  0.00 97.00      PROA   
ATOM   2596  CG  LYS P 166     -23.376-107.571 120.740  0.00 97.00      PROA   
ATOM   2597  HG1 LYS P 166     -22.889-107.578 121.741  0.00 97.00      PROA   
ATOM   2598  HG2 LYS P 166     -23.876-106.584 120.648  0.00 97.00      PROA   
ATOM   2599  CD  LYS P 166     -22.282-107.796 119.673  0.00 97.00      PROA   
ATOM   2600  HD1 LYS P 166     -22.732-108.315 118.798  0.00 97.00      PROA   
ATOM   2601  HD2 LYS P 166     -21.515-108.485 120.089  0.00 97.00      PROA   
ATOM   2602  CE  LYS P 166     -21.574-106.522 119.174  0.00 97.00      PROA   
ATOM   2603  HE1 LYS P 166     -20.977-106.752 118.264  0.00 97.00      PROA   
ATOM   2604  HE2 LYS P 166     -20.916-106.082 119.950  0.00 97.00      PROA   
ATOM   2605  NZ  LYS P 166     -22.590-105.526 118.804  0.00 97.00      PROA   
ATOM   2606  HZ1 LYS P 166     -23.057-105.146 119.652  0.00 97.00      PROA   
ATOM   2607  HZ2 LYS P 166     -23.314-106.039 118.253  0.00 97.00      PROA   
ATOM   2608  HZ3 LYS P 166     -22.237-104.743 118.223  0.00 97.00      PROA   
ATOM   2609  C   LYS P 166     -26.699-109.328 120.015  0.00 97.00      PROA   
ATOM   2610  O   LYS P 166     -27.602-108.690 120.545  0.00 97.00      PROA   
ATOM   2611  N   GLU P 167     -26.699-110.679 119.948  0.00  0.00      PROA   
ATOM   2612  HN  GLU P 167     -25.974-111.173 119.473  0.00  0.00      PROA   
ATOM   2613  CA  GLU P 167     -27.616-111.509 120.696  0.00  0.00      PROA   
ATOM   2614  HA  GLU P 167     -28.520-110.953 120.895  0.00  0.00      PROA   
ATOM   2615  CB  GLU P 167     -27.991-112.815 119.946  0.00  0.00      PROA   
ATOM   2616  HB1 GLU P 167     -28.386-112.525 118.947  0.00  0.00      PROA   
ATOM   2617  HB2 GLU P 167     -28.820-113.310 120.500  0.00  0.00      PROA   
ATOM   2618  CG  GLU P 167     -26.837-113.823 119.765  0.00  0.00      PROA   
ATOM   2619  HG1 GLU P 167     -26.467-114.179 120.749  0.00  0.00      PROA   
ATOM   2620  HG2 GLU P 167     -25.994-113.333 119.231  0.00  0.00      PROA   
ATOM   2621  CD  GLU P 167     -27.321-115.033 118.964  0.00  0.00      PROA   
ATOM   2622  OE1 GLU P 167     -28.241-115.739 119.459  0.00  0.00      PROA   
ATOM   2623  OE2 GLU P 167     -26.776-115.271 117.853  0.00  0.00      PROA   
ATOM   2624  C   GLU P 167     -26.935-111.840 122.003  0.00  0.00      PROA   
ATOM   2625  O   GLU P 167     -25.741-111.592 122.171  0.00  0.00      PROA   
ATOM   2626  N   LEU P 168     -27.693-112.426 122.965  0.00  0.00      PROA   
ATOM   2627  HN  LEU P 168     -28.668-112.581 122.830  0.00  0.00      PROA   
ATOM   2628  CA  LEU P 168     -27.146-112.969 124.190  0.00  0.00      PROA   
ATOM   2629  HA  LEU P 168     -26.241-112.438 124.444  0.00  0.00      PROA   
ATOM   2630  CB  LEU P 168     -28.112-112.950 125.419  0.00  0.00      PROA   
ATOM   2631  HB1 LEU P 168     -27.688-113.606 126.216  0.00  0.00      PROA   
ATOM   2632  HB2 LEU P 168     -29.105-113.358 125.130  0.00  0.00      PROA   
ATOM   2633  CG  LEU P 168     -28.347-111.582 126.114  0.00  0.00      PROA   
ATOM   2634  HG  LEU P 168     -28.899-111.810 127.059  0.00  0.00      PROA   
ATOM   2635  CD1 LEU P 168     -27.034-110.893 126.537  0.00  0.00      PROA   
ATOM   2636 HD11 LEU P 168     -26.444-110.596 125.645  0.00  0.00      PROA   
ATOM   2637 HD12 LEU P 168     -26.422-111.581 127.158  0.00  0.00      PROA   
ATOM   2638 HD13 LEU P 168     -27.253-109.981 127.131  0.00  0.00      PROA   
ATOM   2639  CD2 LEU P 168     -29.264-110.643 125.311  0.00  0.00      PROA   
ATOM   2640 HD21 LEU P 168     -30.229-111.142 125.086  0.00  0.00      PROA   
ATOM   2641 HD22 LEU P 168     -28.779-110.364 124.356  0.00  0.00      PROA   
ATOM   2642 HD23 LEU P 168     -29.470-109.715 125.886  0.00  0.00      PROA   
ATOM   2643  C   LEU P 168     -26.762-114.393 123.878  0.00  0.00      PROA   
ATOM   2644  O   LEU P 168     -25.653-114.635 123.411  0.00  0.00      PROA   
ATOM   2645  N   PHE P 169     -27.693-115.331 124.168  0.00  0.00      PROA   
ATOM   2646  HN  PHE P 169     -28.558-115.010 124.547  0.00  0.00      PROA   
ATOM   2647  CA  PHE P 169     -27.674-116.771 124.044  0.00  0.00      PROA   
ATOM   2648  HA  PHE P 169     -28.717-116.951 123.827  0.00  0.00      PROA   
ATOM   2649  CB  PHE P 169     -27.000-117.469 122.806  0.00  0.00      PROA   
ATOM   2650  HB1 PHE P 169     -27.363-116.942 121.895  0.00  0.00      PROA   
ATOM   2651  HB2 PHE P 169     -27.374-118.515 122.743  0.00  0.00      PROA   
ATOM   2652  CG  PHE P 169     -25.487-117.543 122.738  0.00  0.00      PROA   
ATOM   2653  CD1 PHE P 169     -24.781-116.853 121.732  0.00  0.00      PROA   
ATOM   2654  HD1 PHE P 169     -25.318-116.224 121.039  0.00  0.00      PROA   
ATOM   2655  CE1 PHE P 169     -23.389-116.952 121.632  0.00  0.00      PROA   
ATOM   2656  HE1 PHE P 169     -22.862-116.396 120.870  0.00  0.00      PROA   
ATOM   2657  CZ  PHE P 169     -22.683-117.777 122.514  0.00  0.00      PROA   
ATOM   2658  HZ  PHE P 169     -21.608-117.853 122.439  0.00  0.00      PROA   
ATOM   2659  CD2 PHE P 169     -24.766-118.412 123.580  0.00  0.00      PROA   
ATOM   2660  HD2 PHE P 169     -25.288-119.001 124.319  0.00  0.00      PROA   
ATOM   2661  CE2 PHE P 169     -23.373-118.516 123.482  0.00  0.00      PROA   
ATOM   2662  HE2 PHE P 169     -22.831-119.170 124.149  0.00  0.00      PROA   
ATOM   2663  C   PHE P 169     -27.475-117.487 125.370  0.00  0.00      PROA   
ATOM   2664  O   PHE P 169     -28.143-118.511 125.509  0.00  0.00      PROA   
ATOM   2665  N   PRO P 170     -26.703-117.094 126.397  0.00  0.00      PROA   
ATOM   2666  CD  PRO P 170     -25.505-116.248 126.310  0.00  0.00      PROA   
ATOM   2667  HD1 PRO P 170     -25.806-115.184 126.213  0.00  0.00      PROA   
ATOM   2668  HD2 PRO P 170     -24.875-116.551 125.452  0.00  0.00      PROA   
ATOM   2669  CA  PRO P 170     -26.839-117.675 127.722  0.00  0.00      PROA   
ATOM   2670  HA  PRO P 170     -27.237-118.679 127.687  0.00  0.00      PROA   
ATOM   2671  CB  PRO P 170     -25.411-117.647 128.282  0.00  0.00      PROA   
ATOM   2672  HB1 PRO P 170     -24.877-118.560 127.934  0.00  0.00      PROA   
ATOM   2673  HB2 PRO P 170     -25.372-117.615 129.390  0.00  0.00      PROA   
ATOM   2674  CG  PRO P 170     -24.753-116.424 127.637  0.00  0.00      PROA   
ATOM   2675  HG1 PRO P 170     -24.930-115.536 128.278  0.00  0.00      PROA   
ATOM   2676  HG2 PRO P 170     -23.663-116.561 127.490  0.00  0.00      PROA   
ATOM   2677  C   PRO P 170     -27.770-116.797 128.527  0.00  0.00      PROA   
ATOM   2678  O   PRO P 170     -27.868-115.603 128.246  0.00  0.00      PROA   
ATOM   2679  N   ALA P 171     -28.459-117.390 129.527  0.00  0.00      PROA   
ATOM   2680  HN  ALA P 171     -28.361-118.366 129.709  0.00  0.00      PROA   
ATOM   2681  CA  ALA P 171     -29.376-116.698 130.398  0.00  0.00      PROA   
ATOM   2682  HA  ALA P 171     -28.791-115.988 130.959  0.00  0.00      PROA   
ATOM   2683  CB  ALA P 171     -30.571-115.995 129.711  0.00  0.00      PROA   
ATOM   2684  HB1 ALA P 171     -31.153-116.709 129.090  0.00  0.00      PROA   
ATOM   2685  HB2 ALA P 171     -30.216-115.175 129.054  0.00  0.00      PROA   
ATOM   2686  HB3 ALA P 171     -31.248-115.548 130.471  0.00  0.00      PROA   
ATOM   2687  C   ALA P 171     -29.953-117.782 131.270  0.00  0.00      PROA   
ATOM   2688  O   ALA P 171     -30.446-118.768 130.719  0.00  0.00      PROA   
ATOM   2689  N   PRO P 172     -29.887-117.703 132.603  0.00  0.00      PROA   
ATOM   2690  CD  PRO P 172     -29.476-116.503 133.337  0.00  0.00      PROA   
ATOM   2691  HD1 PRO P 172     -29.935-115.589 132.901  0.00  0.00      PROA   
ATOM   2692  HD2 PRO P 172     -28.367-116.432 133.301  0.00  0.00      PROA   
ATOM   2693  CA  PRO P 172     -30.372-118.740 133.500  0.00  0.00      PROA   
ATOM   2694  HA  PRO P 172     -29.877-119.667 133.248  0.00  0.00      PROA   
ATOM   2695  CB  PRO P 172     -29.990-118.247 134.904  0.00  0.00      PROA   
ATOM   2696  HB1 PRO P 172     -28.963-118.606 135.140  0.00  0.00      PROA   
ATOM   2697  HB2 PRO P 172     -30.676-118.591 135.704  0.00  0.00      PROA   
ATOM   2698  CG  PRO P 172     -29.955-116.720 134.775  0.00  0.00      PROA   
ATOM   2699  HG1 PRO P 172     -30.981-116.308 134.893  0.00  0.00      PROA   
ATOM   2700  HG2 PRO P 172     -29.282-116.251 135.518  0.00  0.00      PROA   
ATOM   2701  C   PRO P 172     -31.861-118.962 133.375  0.00  0.00      PROA   
ATOM   2702  O   PRO P 172     -32.621-118.000 133.483  0.00  0.00      PROA   
ATOM   2703  N   VAL P 173     -32.288-120.230 133.161  0.00 97.00      PROA   
ATOM   2704  HN  VAL P 173     -31.645-120.981 133.019  0.00 97.00      PROA   
ATOM   2705  CA  VAL P 173     -33.687-120.593 133.140  0.00 97.00      PROA   
ATOM   2706  HA  VAL P 173     -34.258-119.718 132.863  0.00 97.00      PROA   
ATOM   2707  CB  VAL P 173     -34.013-121.684 132.121  0.00 97.00      PROA   
ATOM   2708  HB  VAL P 173     -35.095-121.943 132.183  0.00 97.00      PROA   
ATOM   2709  CG1 VAL P 173     -33.745-121.125 130.707  0.00 97.00      PROA   
ATOM   2710 HG11 VAL P 173     -32.669-120.882 130.578  0.00 97.00      PROA   
ATOM   2711 HG12 VAL P 173     -34.338-120.204 130.529  0.00 97.00      PROA   
ATOM   2712 HG13 VAL P 173     -34.021-121.880 129.940  0.00 97.00      PROA   
ATOM   2713  CG2 VAL P 173     -33.189-122.965 132.374  0.00 97.00      PROA   
ATOM   2714 HG21 VAL P 173     -33.374-123.368 133.389  0.00 97.00      PROA   
ATOM   2715 HG22 VAL P 173     -32.102-122.771 132.263  0.00 97.00      PROA   
ATOM   2716 HG23 VAL P 173     -33.470-123.746 131.635  0.00 97.00      PROA   
ATOM   2717  C   VAL P 173     -34.135-120.986 134.532  0.00 97.00      PROA   
ATOM   2718  O   VAL P 173     -33.337-121.392 135.371  0.00 97.00      PROA   
ATOM   2719  N   LEU P 174     -35.451-120.859 134.809  0.00 97.00      PROA   
ATOM   2720  HN  LEU P 174     -36.082-120.487 134.134  0.00 97.00      PROA   
ATOM   2721  CA  LEU P 174     -36.037-121.267 136.065  0.00 97.00      PROA   
ATOM   2722  HA  LEU P 174     -35.268-121.432 136.806  0.00 97.00      PROA   
ATOM   2723  CB  LEU P 174     -36.997-120.170 136.593  0.00 97.00      PROA   
ATOM   2724  HB1 LEU P 174     -37.874-120.049 135.922  0.00 97.00      PROA   
ATOM   2725  HB2 LEU P 174     -36.421-119.214 136.542  0.00 97.00      PROA   
ATOM   2726  CG  LEU P 174     -37.475-120.305 138.059  0.00 97.00      PROA   
ATOM   2727  HG  LEU P 174     -36.586-120.532 138.693  0.00 97.00      PROA   
ATOM   2728  CD1 LEU P 174     -38.056-118.962 138.536  0.00 97.00      PROA   
ATOM   2729 HD11 LEU P 174     -38.932-118.681 137.913  0.00 97.00      PROA   
ATOM   2730 HD12 LEU P 174     -37.295-118.157 138.460  0.00 97.00      PROA   
ATOM   2731 HD13 LEU P 174     -38.387-119.043 139.591  0.00 97.00      PROA   
ATOM   2732  CD2 LEU P 174     -38.511-121.420 138.285  0.00 97.00      PROA   
ATOM   2733 HD21 LEU P 174     -38.054-122.422 138.169  0.00 97.00      PROA   
ATOM   2734 HD22 LEU P 174     -39.349-121.318 137.564  0.00 97.00      PROA   
ATOM   2735 HD23 LEU P 174     -38.923-121.345 139.312  0.00 97.00      PROA   
ATOM   2736  C   LEU P 174     -36.752-122.576 135.801  0.00 97.00      PROA   
ATOM   2737  O   LEU P 174     -37.781-122.619 135.128  0.00 97.00      PROA   
ATOM   2738  N   THR P 175     -36.204-123.694 136.332  0.00 97.00      PROA   
ATOM   2739  HN  THR P 175     -35.355-123.643 136.858  0.00 97.00      PROA   
ATOM   2740  CA  THR P 175     -36.758-125.024 136.164  0.00 97.00      PROA   
ATOM   2741  HA  THR P 175     -37.424-125.012 135.315  0.00 97.00      PROA   
ATOM   2742  CB  THR P 175     -35.725-126.104 135.855  0.00 97.00      PROA   
ATOM   2743  HB  THR P 175     -36.152-127.129 135.950  0.00 97.00      PROA   
ATOM   2744  OG1 THR P 175     -34.601-125.980 136.709  0.00 97.00      PROA   
ATOM   2745  HG1 THR P 175     -33.834-126.303 136.217  0.00 97.00      PROA   
ATOM   2746  CG2 THR P 175     -35.247-125.915 134.404  0.00 97.00      PROA   
ATOM   2747 HG21 THR P 175     -34.764-124.923 134.283  0.00 97.00      PROA   
ATOM   2748 HG22 THR P 175     -36.104-125.982 133.703  0.00 97.00      PROA   
ATOM   2749 HG23 THR P 175     -34.509-126.700 134.130  0.00 97.00      PROA   
ATOM   2750  C   THR P 175     -37.599-125.392 137.367  0.00 97.00      PROA   
ATOM   2751  O   THR P 175     -37.166-125.330 138.515  0.00 97.00      PROA   
ATOM   2752  N   ALA P 176     -38.863-125.777 137.103  0.00 97.00      PROA   
ATOM   2753  HN  ALA P 176     -39.201-125.786 136.167  0.00 97.00      PROA   
ATOM   2754  CA  ALA P 176     -39.811-126.207 138.103  0.00 97.00      PROA   
ATOM   2755  HA  ALA P 176     -39.322-126.307 139.064  0.00 97.00      PROA   
ATOM   2756  CB  ALA P 176     -40.981-125.210 138.220  0.00 97.00      PROA   
ATOM   2757  HB1 ALA P 176     -41.503-125.096 137.246  0.00 97.00      PROA   
ATOM   2758  HB2 ALA P 176     -40.585-124.211 138.512  0.00 97.00      PROA   
ATOM   2759  HB3 ALA P 176     -41.712-125.531 138.989  0.00 97.00      PROA   
ATOM   2760  C   ALA P 176     -40.295-127.574 137.670  0.00 97.00      PROA   
ATOM   2761  O   ALA P 176     -40.418-127.847 136.478  0.00 97.00      PROA   
ATOM   2762  N   SER P 177     -40.539-128.503 138.627  0.00 97.00      PROA   
ATOM   2763  HN  SER P 177     -40.428-128.296 139.597  0.00 97.00      PROA   
ATOM   2764  CA  SER P 177     -40.741-129.907 138.303  0.00 97.00      PROA   
ATOM   2765  HA  SER P 177     -40.253-130.130 137.363  0.00 97.00      PROA   
ATOM   2766  CB  SER P 177     -40.094-130.811 139.385  0.00 97.00      PROA   
ATOM   2767  HB1 SER P 177     -39.004-130.595 139.398  0.00 97.00      PROA   
ATOM   2768  HB2 SER P 177     -40.220-131.888 139.144  0.00 97.00      PROA   
ATOM   2769  OG  SER P 177     -40.608-130.541 140.689  0.00 97.00      PROA   
ATOM   2770  HG1 SER P 177     -41.462-130.977 140.745  0.00 97.00      PROA   
ATOM   2771  C   SER P 177     -42.194-130.312 138.145  0.00 97.00      PROA   
ATOM   2772  O   SER P 177     -42.474-131.477 137.865  0.00 97.00      PROA   
ATOM   2773  N   VAL P 178     -43.152-129.369 138.294  0.00 97.00      PROA   
ATOM   2774  HN  VAL P 178     -42.905-128.429 138.507  0.00 97.00      PROA   
ATOM   2775  CA  VAL P 178     -44.566-129.636 138.104  0.00 97.00      PROA   
ATOM   2776  HA  VAL P 178     -44.688-130.468 137.422  0.00 97.00      PROA   
ATOM   2777  CB  VAL P 178     -45.332-129.923 139.405  0.00 97.00      PROA   
ATOM   2778  HB  VAL P 178     -45.286-129.032 140.073  0.00 97.00      PROA   
ATOM   2779  CG1 VAL P 178     -46.811-130.250 139.104  0.00 97.00      PROA   
ATOM   2780 HG11 VAL P 178     -46.883-131.098 138.391  0.00 97.00      PROA   
ATOM   2781 HG12 VAL P 178     -47.341-129.380 138.678  0.00 97.00      PROA   
ATOM   2782 HG13 VAL P 178     -47.336-130.536 140.040  0.00 97.00      PROA   
ATOM   2783  CG2 VAL P 178     -44.703-131.114 140.160  0.00 97.00      PROA   
ATOM   2784 HG21 VAL P 178     -43.676-130.875 140.502  0.00 97.00      PROA   
ATOM   2785 HG22 VAL P 178     -44.665-132.007 139.501  0.00 97.00      PROA   
ATOM   2786 HG23 VAL P 178     -45.316-131.365 141.052  0.00 97.00      PROA   
ATOM   2787  C   VAL P 178     -45.137-128.395 137.445  0.00 97.00      PROA   
ATOM   2788  O   VAL P 178     -44.849-127.276 137.864  0.00 97.00      PROA   
ATOM   2789  N   THR P 179     -45.962-128.562 136.379  0.00 97.00      PROA   
ATOM   2790  HN  THR P 179     -46.148-129.468 136.008  0.00 97.00      PROA   
ATOM   2791  CA  THR P 179     -46.734-127.496 135.758  0.00 97.00      PROA   
ATOM   2792  HA  THR P 179     -46.055-126.677 135.555  0.00 97.00      PROA   
ATOM   2793  CB  THR P 179     -47.382-127.917 134.443  0.00 97.00      PROA   
ATOM   2794  HB  THR P 179     -48.110-127.152 134.078  0.00 97.00      PROA   
ATOM   2795  OG1 THR P 179     -48.047-129.168 134.581  0.00 97.00      PROA   
ATOM   2796  HG1 THR P 179     -48.744-129.020 135.224  0.00 97.00      PROA   
ATOM   2797  CG2 THR P 179     -46.293-128.076 133.371  0.00 97.00      PROA   
ATOM   2798 HG21 THR P 179     -45.557-128.850 133.674  0.00 97.00      PROA   
ATOM   2799 HG22 THR P 179     -45.763-127.116 133.210  0.00 97.00      PROA   
ATOM   2800 HG23 THR P 179     -46.755-128.390 132.410  0.00 97.00      PROA   
ATOM   2801  C   THR P 179     -47.837-126.958 136.652  0.00 97.00      PROA   
ATOM   2802  O   THR P 179     -48.507-127.708 137.357  0.00 97.00      PROA   
ATOM   2803  N   SER P 180     -48.095-125.635 136.587  0.00 97.00      PROA   
ATOM   2804  HN  SER P 180     -47.542-125.015 136.034  0.00 97.00      PROA   
ATOM   2805  CA  SER P 180     -49.259-124.991 137.159  0.00 97.00      PROA   
ATOM   2806  HA  SER P 180     -49.269-125.266 138.200  0.00 97.00      PROA   
ATOM   2807  CB  SER P 180     -49.118-123.455 137.070  0.00 97.00      PROA   
ATOM   2808  HB1 SER P 180     -48.347-123.128 137.800  0.00 97.00      PROA   
ATOM   2809  HB2 SER P 180     -50.061-122.928 137.313  0.00 97.00      PROA   
ATOM   2810  OG  SER P 180     -48.678-123.059 135.777  0.00 97.00      PROA   
ATOM   2811  HG1 SER P 180     -48.722-122.094 135.780  0.00 97.00      PROA   
ATOM   2812  C   SER P 180     -50.583-125.467 136.560  0.00 97.00      PROA   
ATOM   2813  O   SER P 180     -50.598-125.910 135.411  0.00 97.00      PROA   
ATOM   2814  N   PRO P 181     -51.717-125.448 137.266  0.00 97.00      PROA   
ATOM   2815  CD  PRO P 181     -52.992-125.710 136.587  0.00 97.00      PROA   
ATOM   2816  HD1 PRO P 181     -53.024-126.756 136.215  0.00 97.00      PROA   
ATOM   2817  HD2 PRO P 181     -53.117-125.001 135.737  0.00 97.00      PROA   
ATOM   2818  CA  PRO P 181     -51.913-124.836 138.575  0.00 97.00      PROA   
ATOM   2819  HA  PRO P 181     -51.292-123.965 138.688  0.00 97.00      PROA   
ATOM   2820  CB  PRO P 181     -53.397-124.436 138.571  0.00 97.00      PROA   
ATOM   2821  HB1 PRO P 181     -53.495-123.424 138.116  0.00 97.00      PROA   
ATOM   2822  HB2 PRO P 181     -53.851-124.418 139.581  0.00 97.00      PROA   
ATOM   2823  CG  PRO P 181     -54.069-125.457 137.644  0.00 97.00      PROA   
ATOM   2824  HG1 PRO P 181     -54.260-126.396 138.208  0.00 97.00      PROA   
ATOM   2825  HG2 PRO P 181     -55.020-125.087 137.214  0.00 97.00      PROA   
ATOM   2826  C   PRO P 181     -51.605-125.806 139.706  0.00 97.00      PROA   
ATOM   2827  O   PRO P 181     -52.211-126.872 139.796  0.00 97.00      PROA   
ATOM   2828  N   LEU P 182     -50.664-125.439 140.606  0.00 97.00      PROA   
ATOM   2829  HN  LEU P 182     -50.215-124.550 140.523  0.00 97.00      PROA   
ATOM   2830  CA  LEU P 182     -50.305-126.213 141.780  0.00 97.00      PROA   
ATOM   2831  HA  LEU P 182     -50.186-127.239 141.462  0.00 97.00      PROA   
ATOM   2832  CB  LEU P 182     -48.984-125.743 142.457  0.00 97.00      PROA   
ATOM   2833  HB1 LEU P 182     -48.775-126.427 143.309  0.00 97.00      PROA   
ATOM   2834  HB2 LEU P 182     -49.124-124.725 142.876  0.00 97.00      PROA   
ATOM   2835  CG  LEU P 182     -47.704-125.724 141.572  0.00 97.00      PROA   
ATOM   2836  HG  LEU P 182     -46.841-125.742 142.283  0.00 97.00      PROA   
ATOM   2837  CD1 LEU P 182     -47.570-126.965 140.671  0.00 97.00      PROA   
ATOM   2838 HD11 LEU P 182     -48.380-126.983 139.913  0.00 97.00      PROA   
ATOM   2839 HD12 LEU P 182     -47.625-127.895 141.274  0.00 97.00      PROA   
ATOM   2840 HD13 LEU P 182     -46.600-126.946 140.131  0.00 97.00      PROA   
ATOM   2841  CD2 LEU P 182     -47.539-124.430 140.749  0.00 97.00      PROA   
ATOM   2842 HD21 LEU P 182     -47.597-123.537 141.406  0.00 97.00      PROA   
ATOM   2843 HD22 LEU P 182     -48.327-124.351 139.976  0.00 97.00      PROA   
ATOM   2844 HD23 LEU P 182     -46.556-124.429 140.233  0.00 97.00      PROA   
ATOM   2845  C   LEU P 182     -51.418-126.192 142.814  0.00 97.00      PROA   
ATOM   2846  O   LEU P 182     -52.137-125.213 142.943  0.00 97.00      PROA   
ATOM   2847  N   LEU P 183     -51.610-127.278 143.591  0.00 97.00      PROA   
ATOM   2848  HN  LEU P 183     -51.060-128.101 143.480  0.00 97.00      PROA   
ATOM   2849  CA  LEU P 183     -52.567-127.279 144.684  0.00 97.00      PROA   
ATOM   2850  HA  LEU P 183     -53.476-126.815 144.329  0.00 97.00      PROA   
ATOM   2851  CB  LEU P 183     -52.925-128.707 145.159  0.00 97.00      PROA   
ATOM   2852  HB1 LEU P 183     -53.638-128.646 146.011  0.00 97.00      PROA   
ATOM   2853  HB2 LEU P 183     -52.001-129.210 145.520  0.00 97.00      PROA   
ATOM   2854  CG  LEU P 183     -53.579-129.602 144.077  0.00 97.00      PROA   
ATOM   2855  HG  LEU P 183     -52.859-129.724 143.234  0.00 97.00      PROA   
ATOM   2856  CD1 LEU P 183     -53.867-131.001 144.649  0.00 97.00      PROA   
ATOM   2857 HD11 LEU P 183     -54.586-130.926 145.492  0.00 97.00      PROA   
ATOM   2858 HD12 LEU P 183     -52.931-131.468 145.022  0.00 97.00      PROA   
ATOM   2859 HD13 LEU P 183     -54.306-131.656 143.867  0.00 97.00      PROA   
ATOM   2860  CD2 LEU P 183     -54.871-128.985 143.505  0.00 97.00      PROA   
ATOM   2861 HD21 LEU P 183     -54.654-128.036 142.974  0.00 97.00      PROA   
ATOM   2862 HD22 LEU P 183     -55.591-128.779 144.325  0.00 97.00      PROA   
ATOM   2863 HD23 LEU P 183     -55.344-129.684 142.784  0.00 97.00      PROA   
ATOM   2864  C   LEU P 183     -52.091-126.459 145.874  0.00 97.00      PROA   
ATOM   2865  O   LEU P 183     -50.915-126.471 146.230  0.00 97.00      PROA   
ATOM   2866  N   GLU P 184     -53.017-125.726 146.535  0.00 97.00      PROA   
ATOM   2867  HN  GLU P 184     -53.942-125.641 146.165  0.00 97.00      PROA   
ATOM   2868  CA  GLU P 184     -52.763-124.994 147.762  0.00 97.00      PROA   
ATOM   2869  HA  GLU P 184     -51.953-124.312 147.547  0.00 97.00      PROA   
ATOM   2870  CB  GLU P 184     -53.996-124.120 148.146  0.00 97.00      PROA   
ATOM   2871  HB1 GLU P 184     -54.889-124.785 148.144  0.00 97.00      PROA   
ATOM   2872  HB2 GLU P 184     -54.122-123.376 147.326  0.00 97.00      PROA   
ATOM   2873  CG  GLU P 184     -53.931-123.387 149.504  0.00 97.00      PROA   
ATOM   2874  HG1 GLU P 184     -52.959-122.873 149.599  0.00 97.00      PROA   
ATOM   2875  HG2 GLU P 184     -54.022-124.116 150.335  0.00 97.00      PROA   
ATOM   2876  CD  GLU P 184     -54.999-122.305 149.673  0.00 97.00      PROA   
ATOM   2877  OE1 GLU P 184     -55.049-121.356 148.852  0.00 97.00      PROA   
ATOM   2878  OE2 GLU P 184     -55.749-122.380 150.678  0.00 97.00      PROA   
ATOM   2879  C   GLU P 184     -52.285-125.902 148.895  0.00 97.00      PROA   
ATOM   2880  O   GLU P 184     -52.864-126.953 149.161  0.00 97.00      PROA   
ATOM   2881  N   GLY P 185     -51.170-125.511 149.558  0.00 97.00      PROA   
ATOM   2882  HN  GLY P 185     -50.806-124.602 149.357  0.00 97.00      PROA   
ATOM   2883  CA  GLY P 185     -50.498-126.271 150.601  0.00 97.00      PROA   
ATOM   2884  HA1 GLY P 185     -51.058-127.169 150.816  0.00 97.00      PROA   
ATOM   2885  HA2 GLY P 185     -50.412-125.636 151.465  0.00 97.00      PROA   
ATOM   2886  C   GLY P 185     -49.096-126.706 150.257  0.00 97.00      PROA   
ATOM   2887  O   GLY P 185     -48.325-127.024 151.159  0.00 97.00      PROA   
ATOM   2888  N   THR P 186     -48.701-126.746 148.964  0.00 97.00      PROA   
ATOM   2889  HN  THR P 186     -49.323-126.484 148.228  0.00 97.00      PROA   
ATOM   2890  CA  THR P 186     -47.430-127.351 148.571  0.00 97.00      PROA   
ATOM   2891  HA  THR P 186     -47.364-128.284 149.106  0.00 97.00      PROA   
ATOM   2892  CB  THR P 186     -47.360-127.719 147.089  0.00 97.00      PROA   
ATOM   2893  HB  THR P 186     -46.354-128.129 146.835  0.00 97.00      PROA   
ATOM   2894  OG1 THR P 186     -47.630-126.600 146.249  0.00 97.00      PROA   
ATOM   2895  HG1 THR P 186     -47.091-125.883 146.594  0.00 97.00      PROA   
ATOM   2896  CG2 THR P 186     -48.402-128.805 146.775  0.00 97.00      PROA   
ATOM   2897 HG21 THR P 186     -49.428-128.424 146.953  0.00 97.00      PROA   
ATOM   2898 HG22 THR P 186     -48.238-129.702 147.406  0.00 97.00      PROA   
ATOM   2899 HG23 THR P 186     -48.323-129.100 145.707  0.00 97.00      PROA   
ATOM   2900  C   THR P 186     -46.185-126.510 148.873  0.00 97.00      PROA   
ATOM   2901  O   THR P 186     -46.114-125.400 148.353  0.00 97.00      PROA   
ATOM   2902  N   PRO P 187     -45.147-126.919 149.616  0.00 97.00      PROA   
ATOM   2903  CD  PRO P 187     -45.164-128.071 150.529  0.00 97.00      PROA   
ATOM   2904  HD1 PRO P 187     -45.744-128.928 150.129  0.00 97.00      PROA   
ATOM   2905  HD2 PRO P 187     -45.591-127.744 151.503  0.00 97.00      PROA   
ATOM   2906  CA  PRO P 187     -43.779-126.440 149.382  0.00 97.00      PROA   
ATOM   2907  HA  PRO P 187     -43.765-125.366 149.491  0.00 97.00      PROA   
ATOM   2908  CB  PRO P 187     -42.951-127.150 150.462  0.00 97.00      PROA   
ATOM   2909  HB1 PRO P 187     -42.995-126.550 151.399  0.00 97.00      PROA   
ATOM   2910  HB2 PRO P 187     -41.887-127.290 150.186  0.00 97.00      PROA   
ATOM   2911  CG  PRO P 187     -43.693-128.469 150.695  0.00 97.00      PROA   
ATOM   2912  HG1 PRO P 187     -43.415-129.192 149.896  0.00 97.00      PROA   
ATOM   2913  HG2 PRO P 187     -43.482-128.914 151.687  0.00 97.00      PROA   
ATOM   2914  C   PRO P 187     -43.297-126.754 147.963  0.00 97.00      PROA   
ATOM   2915  O   PRO P 187     -43.753-127.738 147.383  0.00 97.00      PROA   
ATOM   2916  N   VAL P 188     -42.406-125.915 147.373  0.00 97.00      PROA   
ATOM   2917  HN  VAL P 188     -42.003-125.155 147.877  0.00 97.00      PROA   
ATOM   2918  CA  VAL P 188     -41.991-126.039 145.981  0.00 97.00      PROA   
ATOM   2919  HA  VAL P 188     -42.058-127.073 145.674  0.00 97.00      PROA   
ATOM   2920  CB  VAL P 188     -42.796-125.140 145.024  0.00 97.00      PROA   
ATOM   2921  HB  VAL P 188     -42.649-124.070 145.300  0.00 97.00      PROA   
ATOM   2922  CG1 VAL P 188     -42.347-125.336 143.559  0.00 97.00      PROA   
ATOM   2923 HG11 VAL P 188     -42.422-126.405 143.270  0.00 97.00      PROA   
ATOM   2924 HG12 VAL P 188     -41.305-124.992 143.405  0.00 97.00      PROA   
ATOM   2925 HG13 VAL P 188     -43.000-124.745 142.882  0.00 97.00      PROA   
ATOM   2926  CG2 VAL P 188     -44.306-125.447 145.134  0.00 97.00      PROA   
ATOM   2927 HG21 VAL P 188     -44.696-125.169 146.133  0.00 97.00      PROA   
ATOM   2928 HG22 VAL P 188     -44.494-126.528 144.962  0.00 97.00      PROA   
ATOM   2929 HG23 VAL P 188     -44.871-124.866 144.375  0.00 97.00      PROA   
ATOM   2930  C   VAL P 188     -40.536-125.613 145.935  0.00 97.00      PROA   
ATOM   2931  O   VAL P 188     -40.175-124.657 146.609  0.00 97.00      PROA   
ATOM   2932  N   THR P 189     -39.673-126.291 145.123  0.00 97.00      PROA   
ATOM   2933  HN  THR P 189     -39.991-127.059 144.574  0.00 97.00      PROA   
ATOM   2934  CA  THR P 189     -38.283-125.908 144.889  0.00 97.00      PROA   
ATOM   2935  HA  THR P 189     -38.064-125.069 145.529  0.00 97.00      PROA   
ATOM   2936  CB  THR P 189     -37.222-126.985 145.220  0.00 97.00      PROA   
ATOM   2937  HB  THR P 189     -37.033-126.973 146.317  0.00 97.00      PROA   
ATOM   2938  OG1 THR P 189     -35.968-126.828 144.552  0.00 97.00      PROA   
ATOM   2939  HG1 THR P 189     -35.487-126.122 144.997  0.00 97.00      PROA   
ATOM   2940  CG2 THR P 189     -37.734-128.374 144.810  0.00 97.00      PROA   
ATOM   2941 HG21 THR P 189     -37.964-128.384 143.723  0.00 97.00      PROA   
ATOM   2942 HG22 THR P 189     -38.635-128.662 145.386  0.00 97.00      PROA   
ATOM   2943 HG23 THR P 189     -36.943-129.131 145.004  0.00 97.00      PROA   
ATOM   2944  C   THR P 189     -38.172-125.380 143.472  0.00 97.00      PROA   
ATOM   2945  O   THR P 189     -38.771-125.922 142.546  0.00 97.00      PROA   
ATOM   2946  N   LEU P 190     -37.421-124.263 143.304  0.00 97.00      PROA   
ATOM   2947  HN  LEU P 190     -36.921-123.899 144.092  0.00 97.00      PROA   
ATOM   2948  CA  LEU P 190     -37.329-123.517 142.066  0.00 97.00      PROA   
ATOM   2949  HA  LEU P 190     -37.840-124.055 141.281  0.00 97.00      PROA   
ATOM   2950  CB  LEU P 190     -37.924-122.082 142.192  0.00 97.00      PROA   
ATOM   2951  HB1 LEU P 190     -37.750-121.552 141.230  0.00 97.00      PROA   
ATOM   2952  HB2 LEU P 190     -37.377-121.528 142.987  0.00 97.00      PROA   
ATOM   2953  CG  LEU P 190     -39.445-121.960 142.505  0.00 97.00      PROA   
ATOM   2954  HG  LEU P 190     -39.723-120.903 142.268  0.00 97.00      PROA   
ATOM   2955  CD1 LEU P 190     -40.322-122.864 141.619  0.00 97.00      PROA   
ATOM   2956 HD11 LEU P 190     -40.076-123.930 141.792  0.00 97.00      PROA   
ATOM   2957 HD12 LEU P 190     -40.170-122.639 140.545  0.00 97.00      PROA   
ATOM   2958 HD13 LEU P 190     -41.393-122.717 141.869  0.00 97.00      PROA   
ATOM   2959  CD2 LEU P 190     -39.785-122.150 143.998  0.00 97.00      PROA   
ATOM   2960 HD21 LEU P 190     -39.132-121.513 144.629  0.00 97.00      PROA   
ATOM   2961 HD22 LEU P 190     -39.646-123.205 144.306  0.00 97.00      PROA   
ATOM   2962 HD23 LEU P 190     -40.843-121.875 144.190  0.00 97.00      PROA   
ATOM   2963  C   LEU P 190     -35.873-123.388 141.648  0.00 97.00      PROA   
ATOM   2964  O   LEU P 190     -35.108-122.598 142.199  0.00 97.00      PROA   
ATOM   2965  N   SER P 191     -35.455-124.145 140.610  0.00 97.00      PROA   
ATOM   2966  HN  SER P 191     -36.091-124.747 140.128  0.00 97.00      PROA   
ATOM   2967  CA  SER P 191     -34.064-124.210 140.198  0.00 97.00      PROA   
ATOM   2968  HA  SER P 191     -33.444-124.011 141.061  0.00 97.00      PROA   
ATOM   2969  CB  SER P 191     -33.683-125.662 139.767  0.00 97.00      PROA   
ATOM   2970  HB1 SER P 191     -34.532-126.100 139.203  0.00 97.00      PROA   
ATOM   2971  HB2 SER P 191     -33.548-126.274 140.686  0.00 97.00      PROA   
ATOM   2972  OG  SER P 191     -32.508-125.769 138.965  0.00 97.00      PROA   
ATOM   2973  HG1 SER P 191     -32.797-125.583 138.065  0.00 97.00      PROA   
ATOM   2974  C   SER P 191     -33.710-123.144 139.170  0.00 97.00      PROA   
ATOM   2975  O   SER P 191     -33.987-123.277 137.985  0.00 97.00      PROA   
ATOM   2976  N   CYS P 192     -33.036-122.055 139.606  0.00 97.00      PROA   
ATOM   2977  HN  CYS P 192     -32.896-121.919 140.584  0.00 97.00      PROA   
ATOM   2978  CA  CYS P 192     -32.510-121.036 138.706  0.00 97.00      PROA   
ATOM   2979  HA  CYS P 192     -33.136-120.984 137.827  0.00 97.00      PROA   
ATOM   2980  CB  CYS P 192     -32.502-119.629 139.359  0.00 97.00      PROA   
ATOM   2981  HB1 CYS P 192     -32.011-118.905 138.674  0.00 97.00      PROA   
ATOM   2982  HB2 CYS P 192     -31.917-119.660 140.304  0.00 97.00      PROA   
ATOM   2983  SG  CYS P 192     -34.206-119.085 139.712  0.00 97.00      PROA   
ATOM   2984  C   CYS P 192     -31.111-121.427 138.257  0.00 97.00      PROA   
ATOM   2985  O   CYS P 192     -30.140-121.283 138.998  0.00 97.00      PROA   
ATOM   2986  N   GLU P 193     -30.991-121.974 137.020  0.00 97.00      PROA   
ATOM   2987  HN  GLU P 193     -31.780-121.998 136.407  0.00 97.00      PROA   
ATOM   2988  CA  GLU P 193     -29.867-122.808 136.634  0.00 97.00      PROA   
ATOM   2989  HA  GLU P 193     -29.169-122.848 137.459  0.00 97.00      PROA   
ATOM   2990  CB  GLU P 193     -30.352-124.260 136.382  0.00 97.00      PROA   
ATOM   2991  HB1 GLU P 193     -30.776-124.633 137.342  0.00 97.00      PROA   
ATOM   2992  HB2 GLU P 193     -29.474-124.897 136.137  0.00 97.00      PROA   
ATOM   2993  CG  GLU P 193     -31.436-124.400 135.290  0.00 97.00      PROA   
ATOM   2994  HG1 GLU P 193     -31.118-123.873 134.366  0.00 97.00      PROA   
ATOM   2995  HG2 GLU P 193     -32.407-123.978 135.624  0.00 97.00      PROA   
ATOM   2996  CD  GLU P 193     -31.625-125.864 134.933  0.00 97.00      PROA   
ATOM   2997  OE1 GLU P 193     -31.112-126.280 133.860  0.00 97.00      PROA   
ATOM   2998  OE2 GLU P 193     -32.232-126.608 135.744  0.00 97.00      PROA   
ATOM   2999  C   GLU P 193     -29.064-122.335 135.429  0.00 97.00      PROA   
ATOM   3000  O   GLU P 193     -29.609-121.868 134.431  0.00 97.00      PROA   
ATOM   3001  N   THR P 194     -27.711-122.474 135.501  0.00 97.00      PROA   
ATOM   3002  HN  THR P 194     -27.277-122.719 136.364  0.00 97.00      PROA   
ATOM   3003  CA  THR P 194     -26.807-122.220 134.382  0.00 97.00      PROA   
ATOM   3004  HA  THR P 194     -27.330-121.674 133.608  0.00 97.00      PROA   
ATOM   3005  CB  THR P 194     -25.558-121.415 134.780  0.00 97.00      PROA   
ATOM   3006  HB  THR P 194     -24.882-121.298 133.898  0.00 97.00      PROA   
ATOM   3007  OG1 THR P 194     -24.823-122.023 135.842  0.00 97.00      PROA   
ATOM   3008  HG1 THR P 194     -23.896-121.963 135.597  0.00 97.00      PROA   
ATOM   3009  CG2 THR P 194     -25.969-120.008 135.244  0.00 97.00      PROA   
ATOM   3010 HG21 THR P 194     -26.638-120.067 136.127  0.00 97.00      PROA   
ATOM   3011 HG22 THR P 194     -26.493-119.467 134.430  0.00 97.00      PROA   
ATOM   3012 HG23 THR P 194     -25.066-119.425 135.530  0.00 97.00      PROA   
ATOM   3013  C   THR P 194     -26.291-123.504 133.747  0.00 97.00      PROA   
ATOM   3014  O   THR P 194     -26.146-123.571 132.528  0.00 97.00      PROA   
ATOM   3015  N   LYS P 195     -25.931-124.516 134.575  0.00 97.00      PROA   
ATOM   3016  HN  LYS P 195     -26.104-124.396 135.548  0.00 97.00      PROA   
ATOM   3017  CA  LYS P 195     -25.146-125.699 134.225  0.00 97.00      PROA   
ATOM   3018  HA  LYS P 195     -25.046-126.243 135.152  0.00 97.00      PROA   
ATOM   3019  CB  LYS P 195     -25.837-126.685 133.232  0.00 97.00      PROA   
ATOM   3020  HB1 LYS P 195     -25.067-127.185 132.601  0.00 97.00      PROA   
ATOM   3021  HB2 LYS P 195     -26.495-126.122 132.537  0.00 97.00      PROA   
ATOM   3022  CG  LYS P 195     -26.641-127.837 133.875  0.00 97.00      PROA   
ATOM   3023  HG1 LYS P 195     -26.013-128.340 134.642  0.00 97.00      PROA   
ATOM   3024  HG2 LYS P 195     -26.830-128.583 133.067  0.00 97.00      PROA   
ATOM   3025  CD  LYS P 195     -28.009-127.467 134.473  0.00 97.00      PROA   
ATOM   3026  HD1 LYS P 195     -28.571-126.897 133.699  0.00 97.00      PROA   
ATOM   3027  HD2 LYS P 195     -27.879-126.801 135.352  0.00 97.00      PROA   
ATOM   3028  CE  LYS P 195     -28.810-128.725 134.864  0.00 97.00      PROA   
ATOM   3029  HE1 LYS P 195     -28.318-129.267 135.697  0.00 97.00      PROA   
ATOM   3030  HE2 LYS P 195     -28.894-129.399 133.984  0.00 97.00      PROA   
ATOM   3031  NZ  LYS P 195     -30.179-128.387 135.286  0.00 97.00      PROA   
ATOM   3032  HZ1 LYS P 195     -30.559-127.680 134.613  0.00 97.00      PROA   
ATOM   3033  HZ2 LYS P 195     -30.209-127.912 136.209  0.00 97.00      PROA   
ATOM   3034  HZ3 LYS P 195     -30.832-129.191 135.285  0.00 97.00      PROA   
ATOM   3035  C   LYS P 195     -23.694-125.439 133.810  0.00 97.00      PROA   
ATOM   3036  O   LYS P 195     -22.817-126.257 134.083  0.00 97.00      PROA   
ATOM   3037  N   LEU P 196     -23.396-124.280 133.187  0.00 97.00      PROA   
ATOM   3038  HN  LEU P 196     -24.145-123.685 132.903  0.00 97.00      PROA   
ATOM   3039  CA  LEU P 196     -22.077-123.889 132.739  0.00 97.00      PROA   
ATOM   3040  HA  LEU P 196     -21.485-124.779 132.576  0.00 97.00      PROA   
ATOM   3041  CB  LEU P 196     -22.125-123.062 131.420  0.00 97.00      PROA   
ATOM   3042  HB1 LEU P 196     -21.120-122.631 131.230  0.00 97.00      PROA   
ATOM   3043  HB2 LEU P 196     -22.840-122.219 131.547  0.00 97.00      PROA   
ATOM   3044  CG  LEU P 196     -22.485-123.825 130.114  0.00 97.00      PROA   
ATOM   3045  HG  LEU P 196     -22.348-123.088 129.284  0.00 97.00      PROA   
ATOM   3046  CD1 LEU P 196     -21.518-124.991 129.837  0.00 97.00      PROA   
ATOM   3047 HD11 LEU P 196     -21.638-125.783 130.606  0.00 97.00      PROA   
ATOM   3048 HD12 LEU P 196     -20.467-124.635 129.850  0.00 97.00      PROA   
ATOM   3049 HD13 LEU P 196     -21.731-125.435 128.842  0.00 97.00      PROA   
ATOM   3050  CD2 LEU P 196     -23.951-124.291 130.034  0.00 97.00      PROA   
ATOM   3051 HD21 LEU P 196     -24.641-123.443 130.225  0.00 97.00      PROA   
ATOM   3052 HD22 LEU P 196     -24.147-125.089 130.778  0.00 97.00      PROA   
ATOM   3053 HD23 LEU P 196     -24.165-124.703 129.025  0.00 97.00      PROA   
ATOM   3054  C   LEU P 196     -21.355-123.055 133.783  0.00 97.00      PROA   
ATOM   3055  O   LEU P 196     -21.958-122.258 134.501  0.00 97.00      PROA   
ATOM   3056  N   LEU P 197     -20.010-123.216 133.853  0.00 97.00      PROA   
ATOM   3057  HN  LEU P 197     -19.552-123.925 133.324  0.00 97.00      PROA   
ATOM   3058  CA  LEU P 197     -19.121-122.318 134.558  0.00 97.00      PROA   
ATOM   3059  HA  LEU P 197     -19.659-121.415 134.810  0.00 97.00      PROA   
ATOM   3060  CB  LEU P 197     -18.520-122.942 135.842  0.00 97.00      PROA   
ATOM   3061  HB1 LEU P 197     -17.976-123.874 135.571  0.00 97.00      PROA   
ATOM   3062  HB2 LEU P 197     -19.364-123.235 136.506  0.00 97.00      PROA   
ATOM   3063  CG  LEU P 197     -17.564-122.033 136.657  0.00 97.00      PROA   
ATOM   3064  HG  LEU P 197     -16.700-121.753 136.009  0.00 97.00      PROA   
ATOM   3065  CD1 LEU P 197     -18.244-120.734 137.129  0.00 97.00      PROA   
ATOM   3066 HD11 LEU P 197     -19.136-120.979 137.744  0.00 97.00      PROA   
ATOM   3067 HD12 LEU P 197     -18.562-120.116 136.264  0.00 97.00      PROA   
ATOM   3068 HD13 LEU P 197     -17.538-120.139 137.746  0.00 97.00      PROA   
ATOM   3069  CD2 LEU P 197     -16.992-122.796 137.865  0.00 97.00      PROA   
ATOM   3070 HD21 LEU P 197     -16.454-123.706 137.526  0.00 97.00      PROA   
ATOM   3071 HD22 LEU P 197     -17.813-123.103 138.547  0.00 97.00      PROA   
ATOM   3072 HD23 LEU P 197     -16.284-122.153 138.428  0.00 97.00      PROA   
ATOM   3073  C   LEU P 197     -18.021-121.946 133.589  0.00 97.00      PROA   
ATOM   3074  O   LEU P 197     -17.481-122.800 132.891  0.00 97.00      PROA   
ATOM   3075  N   LEU P 198     -17.690-120.636 133.511  0.00 97.00      PROA   
ATOM   3076  HN  LEU P 198     -18.119-119.968 134.113  0.00 97.00      PROA   
ATOM   3077  CA  LEU P 198     -16.699-120.076 132.617  0.00 97.00      PROA   
ATOM   3078  HA  LEU P 198     -16.049-120.860 132.250  0.00 97.00      PROA   
ATOM   3079  CB  LEU P 198     -17.283-119.239 131.436  0.00 97.00      PROA   
ATOM   3080  HB1 LEU P 198     -16.442-118.756 130.890  0.00 97.00      PROA   
ATOM   3081  HB2 LEU P 198     -17.927-118.428 131.842  0.00 97.00      PROA   
ATOM   3082  CG  LEU P 198     -18.106-119.992 130.353  0.00 97.00      PROA   
ATOM   3083  HG  LEU P 198     -18.256-119.256 129.523  0.00 97.00      PROA   
ATOM   3084  CD1 LEU P 198     -17.357-121.195 129.750  0.00 97.00      PROA   
ATOM   3085 HD11 LEU P 198     -17.227-121.992 130.510  0.00 97.00      PROA   
ATOM   3086 HD12 LEU P 198     -16.356-120.888 129.382  0.00 97.00      PROA   
ATOM   3087 HD13 LEU P 198     -17.935-121.618 128.902  0.00 97.00      PROA   
ATOM   3088  CD2 LEU P 198     -19.518-120.391 130.813  0.00 97.00      PROA   
ATOM   3089 HD21 LEU P 198     -20.015-119.543 131.326  0.00 97.00      PROA   
ATOM   3090 HD22 LEU P 198     -19.470-121.252 131.507  0.00 97.00      PROA   
ATOM   3091 HD23 LEU P 198     -20.135-120.690 129.939  0.00 97.00      PROA   
ATOM   3092  C   LEU P 198     -15.880-119.156 133.495  0.00 97.00      PROA   
ATOM   3093  O   LEU P 198     -16.265-118.872 134.628  0.00 97.00      PROA   
ATOM   3094  N   GLN P 199     -14.709-118.678 132.999  0.00 97.00      PROA   
ATOM   3095  HN  GLN P 199     -14.391-118.966 132.099  0.00 97.00      PROA   
ATOM   3096  CA  GLN P 199     -13.821-117.774 133.717  0.00 97.00      PROA   
ATOM   3097  HA  GLN P 199     -13.473-118.309 134.590  0.00 97.00      PROA   
ATOM   3098  CB  GLN P 199     -12.597-117.359 132.854  0.00 97.00      PROA   
ATOM   3099  HB1 GLN P 199     -11.935-116.711 133.470  0.00 97.00      PROA   
ATOM   3100  HB2 GLN P 199     -12.948-116.749 131.990  0.00 97.00      PROA   
ATOM   3101  CG  GLN P 199     -11.738-118.523 132.290  0.00 97.00      PROA   
ATOM   3102  HG1 GLN P 199     -10.748-118.150 131.955  0.00 97.00      PROA   
ATOM   3103  HG2 GLN P 199     -12.254-118.946 131.400  0.00 97.00      PROA   
ATOM   3104  CD  GLN P 199     -11.549-119.690 133.266  0.00 97.00      PROA   
ATOM   3105  OE1 GLN P 199     -12.092-120.780 133.055  0.00 97.00      PROA   
ATOM   3106  NE2 GLN P 199     -10.749-119.477 134.345  0.00 97.00      PROA   
ATOM   3107 HE21 GLN P 199     -10.599-120.245 134.966  0.00 97.00      PROA   
ATOM   3108 HE22 GLN P 199     -10.310-118.590 134.485  0.00 97.00      PROA   
ATOM   3109  C   GLN P 199     -14.527-116.512 134.210  0.00 97.00      PROA   
ATOM   3110  O   GLN P 199     -15.321-115.899 133.499  0.00 97.00      PROA   
ATOM   3111  N   ARG P 200     -14.272-116.128 135.480  0.00 97.00      PROA   
ATOM   3112  HN  ARG P 200     -13.594-116.589 136.046  0.00 97.00      PROA   
ATOM   3113  CA  ARG P 200     -15.116-115.195 136.183  0.00 97.00      PROA   
ATOM   3114  HA  ARG P 200     -15.628-114.549 135.485  0.00 97.00      PROA   
ATOM   3115  CB  ARG P 200     -16.120-116.016 137.034  0.00 97.00      PROA   
ATOM   3116  HB1 ARG P 200     -15.540-116.633 137.758  0.00 97.00      PROA   
ATOM   3117  HB2 ARG P 200     -16.648-116.735 136.368  0.00 97.00      PROA   
ATOM   3118  CG  ARG P 200     -17.158-115.196 137.810  0.00 97.00      PROA   
ATOM   3119  HG1 ARG P 200     -16.803-114.155 137.949  0.00 97.00      PROA   
ATOM   3120  HG2 ARG P 200     -17.216-115.641 138.825  0.00 97.00      PROA   
ATOM   3121  CD  ARG P 200     -18.564-115.144 137.195  0.00 97.00      PROA   
ATOM   3122  HD1 ARG P 200     -18.521-115.124 136.088  0.00 97.00      PROA   
ATOM   3123  HD2 ARG P 200     -19.102-114.228 137.537  0.00 97.00      PROA   
ATOM   3124  NE  ARG P 200     -19.312-116.374 137.623  0.00 97.00      PROA   
ATOM   3125  HE  ARG P 200     -19.215-117.221 137.109  0.00 97.00      PROA   
ATOM   3126  CZ  ARG P 200     -20.082-116.410 138.728  0.00 97.00      PROA   
ATOM   3127  NH1 ARG P 200     -20.227-115.350 139.533  0.00 97.00      PROA   
ATOM   3128 HH11 ARG P 200     -19.445-114.735 139.609  0.00 97.00      PROA   
ATOM   3129 HH12 ARG P 200     -20.771-115.458 140.365  0.00 97.00      PROA   
ATOM   3130  NH2 ARG P 200     -20.672-117.548 139.122  0.00 97.00      PROA   
ATOM   3131 HH21 ARG P 200     -20.433-118.402 138.673  0.00 97.00      PROA   
ATOM   3132 HH22 ARG P 200     -21.026-117.544 140.055  0.00 97.00      PROA   
ATOM   3133  C   ARG P 200     -14.216-114.396 137.107  0.00 97.00      PROA   
ATOM   3134  O   ARG P 200     -13.316-115.002 137.688  0.00 97.00      PROA   
ATOM   3135  N   PRO P 201     -14.367-113.082 137.308  0.00 97.00      PROA   
ATOM   3136  CD  PRO P 201     -15.094-112.174 136.411  0.00 97.00      PROA   
ATOM   3137  HD1 PRO P 201     -16.152-112.494 136.291  0.00 97.00      PROA   
ATOM   3138  HD2 PRO P 201     -14.586-112.155 135.420  0.00 97.00      PROA   
ATOM   3139  CA  PRO P 201     -13.698-112.378 138.397  0.00 97.00      PROA   
ATOM   3140  HA  PRO P 201     -12.666-112.695 138.478  0.00 97.00      PROA   
ATOM   3141  CB  PRO P 201     -13.787-110.894 137.992  0.00 97.00      PROA   
ATOM   3142  HB1 PRO P 201     -12.882-110.638 137.396  0.00 97.00      PROA   
ATOM   3143  HB2 PRO P 201     -13.848-110.199 138.852  0.00 97.00      PROA   
ATOM   3144  CG  PRO P 201     -15.016-110.793 137.071  0.00 97.00      PROA   
ATOM   3145  HG1 PRO P 201     -15.928-110.629 137.681  0.00 97.00      PROA   
ATOM   3146  HG2 PRO P 201     -14.931-109.971 136.334  0.00 97.00      PROA   
ATOM   3147  C   PRO P 201     -14.360-112.673 139.738  0.00 97.00      PROA   
ATOM   3148  O   PRO P 201     -13.739-113.328 140.571  0.00 97.00      PROA   
ATOM   3149  N   GLY P 202     -15.617-112.229 139.964  0.00 97.00      PROA   
ATOM   3150  HN  GLY P 202     -16.051-111.602 139.321  0.00 97.00      PROA   
ATOM   3151  CA  GLY P 202     -16.383-112.554 141.148  0.00 97.00      PROA   
ATOM   3152  HA1 GLY P 202     -17.168-111.827 141.173  0.00 97.00      PROA   
ATOM   3153  HA2 GLY P 202     -15.757-112.535 142.028  0.00 97.00      PROA   
ATOM   3154  C   GLY P 202     -17.061-113.884 141.039  0.00 97.00      PROA   
ATOM   3155  O   GLY P 202     -18.074-113.981 140.367  0.00 97.00      PROA   
ATOM   3156  N   LEU P 203     -16.528-114.924 141.714  0.00 97.00      PROA   
ATOM   3157  HN  LEU P 203     -15.702-114.763 142.249  0.00 97.00      PROA   
ATOM   3158  CA  LEU P 203     -16.979-116.308 141.672  0.00 97.00      PROA   
ATOM   3159  HA  LEU P 203     -16.992-116.591 140.633  0.00 97.00      PROA   
ATOM   3160  CB  LEU P 203     -15.968-117.263 142.371  0.00 97.00      PROA   
ATOM   3161  HB1 LEU P 203     -16.480-118.165 142.770  0.00 97.00      PROA   
ATOM   3162  HB2 LEU P 203     -15.524-116.725 143.238  0.00 97.00      PROA   
ATOM   3163  CG  LEU P 203     -14.816-117.789 141.465  0.00 97.00      PROA   
ATOM   3164  HG  LEU P 203     -14.129-118.366 142.131  0.00 97.00      PROA   
ATOM   3165  CD1 LEU P 203     -15.324-118.781 140.397  0.00 97.00      PROA   
ATOM   3166 HD11 LEU P 203     -16.003-118.272 139.681  0.00 97.00      PROA   
ATOM   3167 HD12 LEU P 203     -15.873-119.618 140.875  0.00 97.00      PROA   
ATOM   3168 HD13 LEU P 203     -14.468-119.201 139.827  0.00 97.00      PROA   
ATOM   3169  CD2 LEU P 203     -13.973-116.674 140.815  0.00 97.00      PROA   
ATOM   3170 HD21 LEU P 203     -13.582-115.983 141.590  0.00 97.00      PROA   
ATOM   3171 HD22 LEU P 203     -14.583-116.090 140.095  0.00 97.00      PROA   
ATOM   3172 HD23 LEU P 203     -13.113-117.110 140.264  0.00 97.00      PROA   
ATOM   3173  C   LEU P 203     -18.402-116.595 142.149  0.00 97.00      PROA   
ATOM   3174  O   LEU P 203     -19.043-117.501 141.622  0.00 97.00      PROA   
ATOM   3175  N   GLN P 204     -18.935-115.869 143.159  0.00 97.00      PROA   
ATOM   3176  HN  GLN P 204     -18.480-115.042 143.492  0.00 97.00      PROA   
ATOM   3177  CA  GLN P 204     -20.168-116.209 143.859  0.00 97.00      PROA   
ATOM   3178  HA  GLN P 204     -20.087-117.241 144.164  0.00 97.00      PROA   
ATOM   3179  CB  GLN P 204     -20.318-115.294 145.104  0.00 97.00      PROA   
ATOM   3180  HB1 GLN P 204     -20.522-114.255 144.765  0.00 97.00      PROA   
ATOM   3181  HB2 GLN P 204     -19.322-115.265 145.605  0.00 97.00      PROA   
ATOM   3182  CG  GLN P 204     -21.371-115.675 146.172  0.00 97.00      PROA   
ATOM   3183  HG1 GLN P 204     -22.383-115.399 145.810  0.00 97.00      PROA   
ATOM   3184  HG2 GLN P 204     -21.180-115.086 147.092  0.00 97.00      PROA   
ATOM   3185  CD  GLN P 204     -21.381-117.173 146.501  0.00 97.00      PROA   
ATOM   3186  OE1 GLN P 204     -21.977-118.001 145.805  0.00 97.00      PROA   
ATOM   3187  NE2 GLN P 204     -20.705-117.546 147.620  0.00 97.00      PROA   
ATOM   3188 HE21 GLN P 204     -20.715-118.513 147.864  0.00 97.00      PROA   
ATOM   3189 HE22 GLN P 204     -20.217-116.859 148.156  0.00 97.00      PROA   
ATOM   3190  C   GLN P 204     -21.415-116.061 142.994  0.00 97.00      PROA   
ATOM   3191  O   GLN P 204     -21.396-115.424 141.952  0.00 97.00      PROA   
ATOM   3192  N   LEU P 205     -22.561-116.644 143.407  0.00 97.00      PROA   
ATOM   3193  HN  LEU P 205     -22.567-117.242 144.207  0.00 97.00      PROA   
ATOM   3194  CA  LEU P 205     -23.848-116.222 142.900  0.00 97.00      PROA   
ATOM   3195  HA  LEU P 205     -23.737-115.299 142.349  0.00 97.00      PROA   
ATOM   3196  CB  LEU P 205     -24.541-117.252 141.975  0.00 97.00      PROA   
ATOM   3197  HB1 LEU P 205     -25.575-116.911 141.743  0.00 97.00      PROA   
ATOM   3198  HB2 LEU P 205     -24.603-118.224 142.510  0.00 97.00      PROA   
ATOM   3199  CG  LEU P 205     -23.831-117.478 140.621  0.00 97.00      PROA   
ATOM   3200  HG  LEU P 205     -22.759-117.691 140.835  0.00 97.00      PROA   
ATOM   3201  CD1 LEU P 205     -24.406-118.706 139.892  0.00 97.00      PROA   
ATOM   3202 HD11 LEU P 205     -25.483-118.549 139.674  0.00 97.00      PROA   
ATOM   3203 HD12 LEU P 205     -24.297-119.614 140.520  0.00 97.00      PROA   
ATOM   3204 HD13 LEU P 205     -23.872-118.870 138.932  0.00 97.00      PROA   
ATOM   3205  CD2 LEU P 205     -23.919-116.236 139.713  0.00 97.00      PROA   
ATOM   3206 HD21 LEU P 205     -23.425-115.361 140.182  0.00 97.00      PROA   
ATOM   3207 HD22 LEU P 205     -24.984-115.980 139.526  0.00 97.00      PROA   
ATOM   3208 HD23 LEU P 205     -23.430-116.434 138.736  0.00 97.00      PROA   
ATOM   3209  C   LEU P 205     -24.749-115.899 144.067  0.00 97.00      PROA   
ATOM   3210  O   LEU P 205     -25.179-116.771 144.820  0.00 97.00      PROA   
ATOM   3211  N   TYR P 206     -25.086-114.598 144.213  0.00 97.00      PROA   
ATOM   3212  HN  TYR P 206     -24.673-113.902 143.632  0.00 97.00      PROA   
ATOM   3213  CA  TYR P 206     -26.145-114.133 145.086  0.00 97.00      PROA   
ATOM   3214  HA  TYR P 206     -26.295-114.845 145.888  0.00 97.00      PROA   
ATOM   3215  CB  TYR P 206     -25.912-112.715 145.678  0.00 97.00      PROA   
ATOM   3216  HB1 TYR P 206     -26.675-112.469 146.446  0.00 97.00      PROA   
ATOM   3217  HB2 TYR P 206     -25.955-111.946 144.875  0.00 97.00      PROA   
ATOM   3218  CG  TYR P 206     -24.550-112.636 146.310  0.00 97.00      PROA   
ATOM   3219  CD1 TYR P 206     -24.338-112.988 147.658  0.00 97.00      PROA   
ATOM   3220  HD1 TYR P 206     -25.172-113.316 148.264  0.00 97.00      PROA   
ATOM   3221  CE1 TYR P 206     -23.050-112.926 148.213  0.00 97.00      PROA   
ATOM   3222  HE1 TYR P 206     -22.887-113.209 149.244  0.00 97.00      PROA   
ATOM   3223  CZ  TYR P 206     -21.968-112.519 147.418  0.00 97.00      PROA   
ATOM   3224  OH  TYR P 206     -20.651-112.539 147.923  0.00 97.00      PROA   
ATOM   3225  HH  TYR P 206     -20.049-112.443 147.173  0.00 97.00      PROA   
ATOM   3226  CD2 TYR P 206     -23.465-112.172 145.549  0.00 97.00      PROA   
ATOM   3227  HD2 TYR P 206     -23.608-111.865 144.522  0.00 97.00      PROA   
ATOM   3228  CE2 TYR P 206     -22.183-112.133 146.091  0.00 97.00      PROA   
ATOM   3229  HE2 TYR P 206     -21.366-111.811 145.467  0.00 97.00      PROA   
ATOM   3230  C   TYR P 206     -27.379-114.098 144.221  0.00 97.00      PROA   
ATOM   3231  O   TYR P 206     -27.286-113.930 143.006  0.00 97.00      PROA   
ATOM   3232  N   PHE P 207     -28.570-114.285 144.822  0.00 97.00      PROA   
ATOM   3233  HN  PHE P 207     -28.648-114.392 145.813  0.00 97.00      PROA   
ATOM   3234  CA  PHE P 207     -29.793-114.394 144.057  0.00 97.00      PROA   
ATOM   3235  HA  PHE P 207     -29.658-113.990 143.064  0.00 97.00      PROA   
ATOM   3236  CB  PHE P 207     -30.336-115.845 143.969  0.00 97.00      PROA   
ATOM   3237  HB1 PHE P 207     -31.343-115.875 143.501  0.00 97.00      PROA   
ATOM   3238  HB2 PHE P 207     -30.424-116.257 144.996  0.00 97.00      PROA   
ATOM   3239  CG  PHE P 207     -29.433-116.762 143.177  0.00 97.00      PROA   
ATOM   3240  CD1 PHE P 207     -28.312-117.366 143.775  0.00 97.00      PROA   
ATOM   3241  HD1 PHE P 207     -28.042-117.108 144.789  0.00 97.00      PROA   
ATOM   3242  CE1 PHE P 207     -27.550-118.310 143.079  0.00 97.00      PROA   
ATOM   3243  HE1 PHE P 207     -26.684-118.754 143.550  0.00 97.00      PROA   
ATOM   3244  CZ  PHE P 207     -27.902-118.669 141.773  0.00 97.00      PROA   
ATOM   3245  HZ  PHE P 207     -27.311-119.395 141.234  0.00 97.00      PROA   
ATOM   3246  CD2 PHE P 207     -29.774-117.130 141.862  0.00 97.00      PROA   
ATOM   3247  HD2 PHE P 207     -30.641-116.689 141.393  0.00 97.00      PROA   
ATOM   3248  CE2 PHE P 207     -29.015-118.078 141.163  0.00 97.00      PROA   
ATOM   3249  HE2 PHE P 207     -29.291-118.358 140.157  0.00 97.00      PROA   
ATOM   3250  C   PHE P 207     -30.845-113.557 144.716  0.00 97.00      PROA   
ATOM   3251  O   PHE P 207     -30.728-113.191 145.876  0.00 97.00      PROA   
ATOM   3252  N   SER P 208     -31.915-113.236 143.967  0.00 97.00      PROA   
ATOM   3253  HN  SER P 208     -31.946-113.458 142.997  0.00 97.00      PROA   
ATOM   3254  CA  SER P 208     -33.085-112.586 144.503  0.00 97.00      PROA   
ATOM   3255  HA  SER P 208     -33.201-112.868 145.541  0.00 97.00      PROA   
ATOM   3256  CB  SER P 208     -33.049-111.038 144.407  0.00 97.00      PROA   
ATOM   3257  HB1 SER P 208     -32.255-110.664 145.090  0.00 97.00      PROA   
ATOM   3258  HB2 SER P 208     -34.016-110.594 144.727  0.00 97.00      PROA   
ATOM   3259  OG  SER P 208     -32.729-110.613 143.087  0.00 97.00      PROA   
ATOM   3260  HG1 SER P 208     -33.058-109.714 142.977  0.00 97.00      PROA   
ATOM   3261  C   SER P 208     -34.270-113.148 143.768  0.00 97.00      PROA   
ATOM   3262  O   SER P 208     -34.145-113.656 142.656  0.00 97.00      PROA   
ATOM   3263  N   PHE P 209     -35.449-113.099 144.421  0.00 97.00      PROA   
ATOM   3264  HN  PHE P 209     -35.513-112.664 145.315  0.00 97.00      PROA   
ATOM   3265  CA  PHE P 209     -36.682-113.659 143.927  0.00 97.00      PROA   
ATOM   3266  HA  PHE P 209     -36.583-113.856 142.866  0.00 97.00      PROA   
ATOM   3267  CB  PHE P 209     -37.085-114.946 144.704  0.00 97.00      PROA   
ATOM   3268  HB1 PHE P 209     -38.126-114.918 145.087  0.00 97.00      PROA   
ATOM   3269  HB2 PHE P 209     -36.408-115.089 145.574  0.00 97.00      PROA   
ATOM   3270  CG  PHE P 209     -36.979-116.149 143.807  0.00 97.00      PROA   
ATOM   3271  CD1 PHE P 209     -37.997-116.402 142.872  0.00 97.00      PROA   
ATOM   3272  HD1 PHE P 209     -38.825-115.713 142.783  0.00 97.00      PROA   
ATOM   3273  CE1 PHE P 209     -37.955-117.542 142.063  0.00 97.00      PROA   
ATOM   3274  HE1 PHE P 209     -38.750-117.727 141.357  0.00 97.00      PROA   
ATOM   3275  CZ  PHE P 209     -36.892-118.446 142.184  0.00 97.00      PROA   
ATOM   3276  HZ  PHE P 209     -36.855-119.330 141.565  0.00 97.00      PROA   
ATOM   3277  CD2 PHE P 209     -35.913-117.062 143.919  0.00 97.00      PROA   
ATOM   3278  HD2 PHE P 209     -35.126-116.889 144.638  0.00 97.00      PROA   
ATOM   3279  CE2 PHE P 209     -35.871-118.206 143.111  0.00 97.00      PROA   
ATOM   3280  HE2 PHE P 209     -35.054-118.906 143.204  0.00 97.00      PROA   
ATOM   3281  C   PHE P 209     -37.737-112.591 144.066  0.00 97.00      PROA   
ATOM   3282  O   PHE P 209     -37.749-111.828 145.030  0.00 97.00      PROA   
ATOM   3283  N   TYR P 210     -38.633-112.492 143.060  0.00 97.00      PROA   
ATOM   3284  HN  TYR P 210     -38.593-113.108 142.277  0.00 97.00      PROA   
ATOM   3285  CA  TYR P 210     -39.612-111.434 142.962  0.00 97.00      PROA   
ATOM   3286  HA  TYR P 210     -39.759-110.960 143.924  0.00 97.00      PROA   
ATOM   3287  CB  TYR P 210     -39.249-110.384 141.869  0.00 97.00      PROA   
ATOM   3288  HB1 TYR P 210     -39.960-109.530 141.885  0.00 97.00      PROA   
ATOM   3289  HB2 TYR P 210     -39.313-110.866 140.872  0.00 97.00      PROA   
ATOM   3290  CG  TYR P 210     -37.834-109.852 141.987  0.00 97.00      PROA   
ATOM   3291  CD1 TYR P 210     -36.752-110.574 141.447  0.00 97.00      PROA   
ATOM   3292  HD1 TYR P 210     -36.931-111.538 140.996  0.00 97.00      PROA   
ATOM   3293  CE1 TYR P 210     -35.456-110.047 141.449  0.00 97.00      PROA   
ATOM   3294  HE1 TYR P 210     -34.645-110.616 141.021  0.00 97.00      PROA   
ATOM   3295  CZ  TYR P 210     -35.224-108.771 141.976  0.00 97.00      PROA   
ATOM   3296  OH  TYR P 210     -33.935-108.195 141.940  0.00 97.00      PROA   
ATOM   3297  HH  TYR P 210     -33.528-108.414 141.092  0.00 97.00      PROA   
ATOM   3298  CD2 TYR P 210     -37.584-108.570 142.510  0.00 97.00      PROA   
ATOM   3299  HD2 TYR P 210     -38.407-107.977 142.877  0.00 97.00      PROA   
ATOM   3300  CE2 TYR P 210     -36.286-108.037 142.514  0.00 97.00      PROA   
ATOM   3301  HE2 TYR P 210     -36.107-107.044 142.899  0.00 97.00      PROA   
ATOM   3302  C   TYR P 210     -40.906-112.097 142.548  0.00 97.00      PROA   
ATOM   3303  O   TYR P 210     -40.904-113.218 142.041  0.00 97.00      PROA   
ATOM   3304  N   MET P 211     -42.050-111.402 142.749  0.00 97.00      PROA   
ATOM   3305  HN  MET P 211     -42.040-110.516 143.209  0.00 97.00      PROA   
ATOM   3306  CA  MET P 211     -43.329-111.820 142.214  0.00 97.00      PROA   
ATOM   3307  HA  MET P 211     -43.208-112.686 141.583  0.00 97.00      PROA   
ATOM   3308  CB  MET P 211     -44.351-112.146 143.335  0.00 97.00      PROA   
ATOM   3309  HB1 MET P 211     -45.364-112.264 142.889  0.00 97.00      PROA   
ATOM   3310  HB2 MET P 211     -44.382-111.297 144.053  0.00 97.00      PROA   
ATOM   3311  CG  MET P 211     -44.023-113.441 144.104  0.00 97.00      PROA   
ATOM   3312  HG1 MET P 211     -42.941-113.449 144.359  0.00 97.00      PROA   
ATOM   3313  HG2 MET P 211     -44.196-114.289 143.408  0.00 97.00      PROA   
ATOM   3314  SD  MET P 211     -44.984-113.690 145.632  0.00 97.00      PROA   
ATOM   3315  CE  MET P 211     -46.629-113.844 144.882  0.00 97.00      PROA   
ATOM   3316  HE1 MET P 211     -46.634-114.635 144.102  0.00 97.00      PROA   
ATOM   3317  HE2 MET P 211     -46.952-112.891 144.411  0.00 97.00      PROA   
ATOM   3318  HE3 MET P 211     -47.384-114.117 145.648  0.00 97.00      PROA   
ATOM   3319  C   MET P 211     -43.869-110.690 141.372  0.00 97.00      PROA   
ATOM   3320  O   MET P 211     -44.394-109.723 141.916  0.00 97.00      PROA   
ATOM   3321  N   GLY P 212     -43.779-110.794 140.015  0.00 97.00      PROA   
ATOM   3322  HN  GLY P 212     -43.455-111.640 139.593  0.00 97.00      PROA   
ATOM   3323  CA  GLY P 212     -44.125-109.738 139.067  0.00 97.00      PROA   
ATOM   3324  HA1 GLY P 212     -45.195-109.763 138.923  0.00 97.00      PROA   
ATOM   3325  HA2 GLY P 212     -43.588-109.958 138.160  0.00 97.00      PROA   
ATOM   3326  C   GLY P 212     -43.705-108.342 139.476  0.00 97.00      PROA   
ATOM   3327  O   GLY P 212     -42.527-108.054 139.681  0.00 97.00      PROA   
ATOM   3328  N   SER P 213     -44.698-107.437 139.609  0.00 97.00      PROA   
ATOM   3329  HN  SER P 213     -45.629-107.713 139.380  0.00 97.00      PROA   
ATOM   3330  CA  SER P 213     -44.505-106.056 140.022  0.00 97.00      PROA   
ATOM   3331  HA  SER P 213     -43.598-105.697 139.553  0.00 97.00      PROA   
ATOM   3332  CB  SER P 213     -45.680-105.166 139.514  0.00 97.00      PROA   
ATOM   3333  HB1 SER P 213     -46.632-105.481 139.992  0.00 97.00      PROA   
ATOM   3334  HB2 SER P 213     -45.783-105.310 138.417  0.00 97.00      PROA   
ATOM   3335  OG  SER P 213     -45.468-103.774 139.747  0.00 97.00      PROA   
ATOM   3336  HG1 SER P 213     -45.287-103.696 140.690  0.00 97.00      PROA   
ATOM   3337  C   SER P 213     -44.335-105.878 141.539  0.00 97.00      PROA   
ATOM   3338  O   SER P 213     -44.702-104.843 142.095  0.00 97.00      PROA   
ATOM   3339  N   LYS P 214     -43.750-106.853 142.274  0.00 97.00      PROA   
ATOM   3340  HN  LYS P 214     -43.521-107.737 141.874  0.00 97.00      PROA   
ATOM   3341  CA  LYS P 214     -43.334-106.592 143.641  0.00 97.00      PROA   
ATOM   3342  HA  LYS P 214     -43.015-105.559 143.679  0.00 97.00      PROA   
ATOM   3343  CB  LYS P 214     -44.458-106.719 144.702  0.00 97.00      PROA   
ATOM   3344  HB1 LYS P 214     -45.162-105.873 144.526  0.00 97.00      PROA   
ATOM   3345  HB2 LYS P 214     -44.033-106.583 145.721  0.00 97.00      PROA   
ATOM   3346  CG  LYS P 214     -45.259-108.030 144.648  0.00 97.00      PROA   
ATOM   3347  HG1 LYS P 214     -44.546-108.885 144.637  0.00 97.00      PROA   
ATOM   3348  HG2 LYS P 214     -45.844-108.072 143.703  0.00 97.00      PROA   
ATOM   3349  CD  LYS P 214     -46.198-108.215 145.856  0.00 97.00      PROA   
ATOM   3350  HD1 LYS P 214     -45.561-108.281 146.768  0.00 97.00      PROA   
ATOM   3351  HD2 LYS P 214     -46.724-109.189 145.741  0.00 97.00      PROA   
ATOM   3352  CE  LYS P 214     -47.227-107.087 146.032  0.00 97.00      PROA   
ATOM   3353  HE1 LYS P 214     -47.914-107.045 145.161  0.00 97.00      PROA   
ATOM   3354  HE2 LYS P 214     -46.729-106.101 146.147  0.00 97.00      PROA   
ATOM   3355  NZ  LYS P 214     -48.041-107.313 147.251  0.00 97.00      PROA   
ATOM   3356  HZ1 LYS P 214     -47.414-107.316 148.080  0.00 97.00      PROA   
ATOM   3357  HZ2 LYS P 214     -48.522-108.232 147.180  0.00 97.00      PROA   
ATOM   3358  HZ3 LYS P 214     -48.746-106.555 147.354  0.00 97.00      PROA   
ATOM   3359  C   LYS P 214     -42.113-107.372 144.085  0.00 97.00      PROA   
ATOM   3360  O   LYS P 214     -41.962-108.568 143.845  0.00 97.00      PROA   
ATOM   3361  N   THR P 215     -41.203-106.665 144.794  0.00 97.00      PROA   
ATOM   3362  HN  THR P 215     -41.309-105.681 144.915  0.00 97.00      PROA   
ATOM   3363  CA  THR P 215     -40.084-107.213 145.535  0.00 97.00      PROA   
ATOM   3364  HA  THR P 215     -39.500-107.819 144.856  0.00 97.00      PROA   
ATOM   3365  CB  THR P 215     -39.201-106.110 146.116  0.00 97.00      PROA   
ATOM   3366  HB  THR P 215     -38.490-106.500 146.881  0.00 97.00      PROA   
ATOM   3367  OG1 THR P 215     -39.997-105.082 146.700  0.00 97.00      PROA   
ATOM   3368  HG1 THR P 215     -40.457-105.488 147.437  0.00 97.00      PROA   
ATOM   3369  CG2 THR P 215     -38.371-105.463 144.994  0.00 97.00      PROA   
ATOM   3370 HG21 THR P 215     -39.028-105.090 144.181  0.00 97.00      PROA   
ATOM   3371 HG22 THR P 215     -37.649-106.190 144.573  0.00 97.00      PROA   
ATOM   3372 HG23 THR P 215     -37.803-104.599 145.403  0.00 97.00      PROA   
ATOM   3373  C   THR P 215     -40.507-108.101 146.690  0.00 97.00      PROA   
ATOM   3374  O   THR P 215     -41.415-107.767 147.448  0.00 97.00      PROA   
ATOM   3375  N   LEU P 216     -39.787-109.227 146.888  0.00 97.00      PROA   
ATOM   3376  HN  LEU P 216     -39.130-109.545 146.208  0.00 97.00      PROA   
ATOM   3377  CA  LEU P 216     -39.797-109.967 148.134  0.00 97.00      PROA   
ATOM   3378  HA  LEU P 216     -40.729-109.782 148.648  0.00 97.00      PROA   
ATOM   3379  CB  LEU P 216     -39.651-111.491 147.907  0.00 97.00      PROA   
ATOM   3380  HB1 LEU P 216     -39.604-112.030 148.877  0.00 97.00      PROA   
ATOM   3381  HB2 LEU P 216     -38.702-111.687 147.363  0.00 97.00      PROA   
ATOM   3382  CG  LEU P 216     -40.816-112.109 147.093  0.00 97.00      PROA   
ATOM   3383  HG  LEU P 216     -40.846-111.623 146.090  0.00 97.00      PROA   
ATOM   3384  CD1 LEU P 216     -40.591-113.613 146.865  0.00 97.00      PROA   
ATOM   3385 HD11 LEU P 216     -40.572-114.150 147.838  0.00 97.00      PROA   
ATOM   3386 HD12 LEU P 216     -39.627-113.783 146.343  0.00 97.00      PROA   
ATOM   3387 HD13 LEU P 216     -41.411-114.034 146.247  0.00 97.00      PROA   
ATOM   3388  CD2 LEU P 216     -42.180-111.879 147.769  0.00 97.00      PROA   
ATOM   3389 HD21 LEU P 216     -42.419-110.798 147.834  0.00 97.00      PROA   
ATOM   3390 HD22 LEU P 216     -42.180-112.313 148.792  0.00 97.00      PROA   
ATOM   3391 HD23 LEU P 216     -42.980-112.373 147.183  0.00 97.00      PROA   
ATOM   3392  C   LEU P 216     -38.702-109.416 149.030  0.00 97.00      PROA   
ATOM   3393  O   LEU P 216     -37.998-108.486 148.646  0.00 97.00      PROA   
ATOM   3394  N   ARG P 217     -38.558-109.941 150.274  0.00 97.00      PROA   
ATOM   3395  HN  ARG P 217     -39.156-110.676 150.584  0.00 97.00      PROA   
ATOM   3396  CA  ARG P 217     -37.557-109.478 151.227  0.00 97.00      PROA   
ATOM   3397  HA  ARG P 217     -37.585-108.396 151.223  0.00 97.00      PROA   
ATOM   3398  CB  ARG P 217     -37.825-109.943 152.684  0.00 97.00      PROA   
ATOM   3399  HB1 ARG P 217     -36.964-109.639 153.324  0.00 97.00      PROA   
ATOM   3400  HB2 ARG P 217     -37.887-111.053 152.702  0.00 97.00      PROA   
ATOM   3401  CG  ARG P 217     -39.084-109.350 153.344  0.00 97.00      PROA   
ATOM   3402  HG1 ARG P 217     -39.984-109.617 152.747  0.00 97.00      PROA   
ATOM   3403  HG2 ARG P 217     -38.997-108.240 153.347  0.00 97.00      PROA   
ATOM   3404  CD  ARG P 217     -39.264-109.868 154.781  0.00 97.00      PROA   
ATOM   3405  HD1 ARG P 217     -38.356-109.691 155.399  0.00 97.00      PROA   
ATOM   3406  HD2 ARG P 217     -39.461-110.962 154.764  0.00 97.00      PROA   
ATOM   3407  NE  ARG P 217     -40.457-109.208 155.401  0.00 97.00      PROA   
ATOM   3408  HE  ARG P 217     -41.335-109.676 155.374  0.00 97.00      PROA   
ATOM   3409  CZ  ARG P 217     -40.419-108.027 156.054  0.00 97.00      PROA   
ATOM   3410  NH1 ARG P 217     -39.306-107.283 156.141  0.00 97.00      PROA   
ATOM   3411 HH11 ARG P 217     -38.492-107.588 155.660  0.00 97.00      PROA   
ATOM   3412 HH12 ARG P 217     -39.339-106.417 156.635  0.00 97.00      PROA   
ATOM   3413  NH2 ARG P 217     -41.541-107.577 156.644  0.00 97.00      PROA   
ATOM   3414 HH21 ARG P 217     -42.372-108.123 156.589  0.00 97.00      PROA   
ATOM   3415 HH22 ARG P 217     -41.511-106.721 157.152  0.00 97.00      PROA   
ATOM   3416  C   ARG P 217     -36.130-109.869 150.863  0.00 97.00      PROA   
ATOM   3417  O   ARG P 217     -35.531-110.759 151.466  0.00 97.00      PROA   
ATOM   3418  N   GLY P 218     -35.556-109.167 149.860  0.00 97.00      PROA   
ATOM   3419  HN  GLY P 218     -36.144-108.552 149.337  0.00 97.00      PROA   
ATOM   3420  CA  GLY P 218     -34.156-109.182 149.480  0.00 97.00      PROA   
ATOM   3421  HA1 GLY P 218     -34.044-108.459 148.686  0.00 97.00      PROA   
ATOM   3422  HA2 GLY P 218     -33.905-110.189 149.180  0.00 97.00      PROA   
ATOM   3423  C   GLY P 218     -33.208-108.764 150.569  0.00 97.00      PROA   
ATOM   3424  O   GLY P 218     -33.598-108.151 151.561  0.00 97.00      PROA   
ATOM   3425  N   ARG P 219     -31.911-109.067 150.348  0.00 97.00      PROA   
ATOM   3426  HN  ARG P 219     -31.645-109.553 149.518  0.00 97.00      PROA   
ATOM   3427  CA  ARG P 219     -30.816-108.739 151.228  0.00 97.00      PROA   
ATOM   3428  HA  ARG P 219     -30.673-107.670 151.169  0.00 97.00      PROA   
ATOM   3429  CB  ARG P 219     -31.011-109.156 152.731  0.00 97.00      PROA   
ATOM   3430  HB1 ARG P 219     -31.809-108.504 153.150  0.00 97.00      PROA   
ATOM   3431  HB2 ARG P 219     -30.102-108.916 153.318  0.00 97.00      PROA   
ATOM   3432  CG  ARG P 219     -31.465-110.613 152.982  0.00 97.00      PROA   
ATOM   3433  HG1 ARG P 219     -30.745-111.327 152.525  0.00 97.00      PROA   
ATOM   3434  HG2 ARG P 219     -32.444-110.764 152.482  0.00 97.00      PROA   
ATOM   3435  CD  ARG P 219     -31.658-110.989 154.461  0.00 97.00      PROA   
ATOM   3436  HD1 ARG P 219     -32.180-111.972 154.529  0.00 97.00      PROA   
ATOM   3437  HD2 ARG P 219     -32.241-110.212 154.998  0.00 97.00      PROA   
ATOM   3438  NE  ARG P 219     -30.292-111.107 155.061  0.00 97.00      PROA   
ATOM   3439  HE  ARG P 219     -29.499-110.811 154.526  0.00 97.00      PROA   
ATOM   3440  CZ  ARG P 219     -29.979-111.908 156.095  0.00 97.00      PROA   
ATOM   3441  NH1 ARG P 219     -30.892-112.211 157.015  0.00 97.00      PROA   
ATOM   3442 HH11 ARG P 219     -31.714-111.658 156.964  0.00 97.00      PROA   
ATOM   3443 HH12 ARG P 219     -30.577-112.641 157.856  0.00 97.00      PROA   
ATOM   3444  NH2 ARG P 219     -28.724-112.370 156.208  0.00 97.00      PROA   
ATOM   3445 HH21 ARG P 219     -28.540-113.161 156.780  0.00 97.00      PROA   
ATOM   3446 HH22 ARG P 219     -28.067-112.121 155.490  0.00 97.00      PROA   
ATOM   3447  C   ARG P 219     -29.617-109.381 150.569  0.00 97.00      PROA   
ATOM   3448  O   ARG P 219     -29.473-109.340 149.349  0.00 97.00      PROA   
ATOM   3449  N   ASP P 220     -28.740-110.021 151.361  0.00 97.00      PROA   
ATOM   3450  HN  ASP P 220     -28.799-109.932 152.355  0.00 97.00      PROA   
ATOM   3451  CA  ASP P 220     -27.721-110.969 150.982  0.00 97.00      PROA   
ATOM   3452  HA  ASP P 220     -27.236-110.633 150.075  0.00 97.00      PROA   
ATOM   3453  CB  ASP P 220     -26.660-111.054 152.130  0.00 97.00      PROA   
ATOM   3454  HB1 ASP P 220     -26.087-110.099 152.122  0.00 97.00      PROA   
ATOM   3455  HB2 ASP P 220     -25.936-111.873 151.966  0.00 97.00      PROA   
ATOM   3456  CG  ASP P 220     -27.255-111.152 153.543  0.00 97.00      PROA   
ATOM   3457  OD1 ASP P 220     -26.873-112.096 154.276  0.00 97.00      PROA   
ATOM   3458  OD2 ASP P 220     -28.029-110.244 153.936  0.00 97.00      PROA   
ATOM   3459  C   ASP P 220     -28.380-112.328 150.706  0.00 97.00      PROA   
ATOM   3460  O   ASP P 220     -28.076-113.345 151.329  0.00 97.00      PROA   
ATOM   3461  N   THR P 221     -29.343-112.372 149.754  0.00 97.00      PROA   
ATOM   3462  HN  THR P 221     -29.593-111.545 149.252  0.00 97.00      PROA   
ATOM   3463  CA  THR P 221     -30.205-113.526 149.549  0.00 97.00      PROA   
ATOM   3464  HA  THR P 221     -30.396-113.913 150.540  0.00 97.00      PROA   
ATOM   3465  CB  THR P 221     -31.590-113.176 149.003  0.00 97.00      PROA   
ATOM   3466  HB  THR P 221     -32.076-114.035 148.485  0.00 97.00      PROA   
ATOM   3467  OG1 THR P 221     -31.540-112.057 148.128  0.00 97.00      PROA   
ATOM   3468  HG1 THR P 221     -31.095-112.372 147.335  0.00 97.00      PROA   
ATOM   3469  CG2 THR P 221     -32.483-112.760 150.183  0.00 97.00      PROA   
ATOM   3470 HG21 THR P 221     -32.055-111.862 150.671  0.00 97.00      PROA   
ATOM   3471 HG22 THR P 221     -32.557-113.571 150.934  0.00 97.00      PROA   
ATOM   3472 HG23 THR P 221     -33.503-112.504 149.824  0.00 97.00      PROA   
ATOM   3473  C   THR P 221     -29.594-114.701 148.794  0.00 97.00      PROA   
ATOM   3474  O   THR P 221     -28.886-114.564 147.798  0.00 97.00      PROA   
ATOM   3475  N   SER P 222     -29.902-115.921 149.290  0.00 97.00      PROA   
ATOM   3476  HN  SER P 222     -30.398-115.989 150.152  0.00 97.00      PROA   
ATOM   3477  CA  SER P 222     -29.524-117.201 148.723  0.00 97.00      PROA   
ATOM   3478  HA  SER P 222     -28.509-117.122 148.359  0.00 97.00      PROA   
ATOM   3479  CB  SER P 222     -29.612-118.319 149.791  0.00 97.00      PROA   
ATOM   3480  HB1 SER P 222     -29.159-119.267 149.428  0.00 97.00      PROA   
ATOM   3481  HB2 SER P 222     -30.679-118.512 150.043  0.00 97.00      PROA   
ATOM   3482  OG  SER P 222     -28.961-117.913 150.993  0.00 97.00      PROA   
ATOM   3483  HG1 SER P 222     -28.136-117.485 150.744  0.00 97.00      PROA   
ATOM   3484  C   SER P 222     -30.431-117.574 147.559  0.00 97.00      PROA   
ATOM   3485  O   SER P 222     -31.403-116.882 147.265  0.00 97.00      PROA   
ATOM   3486  N   SER P 223     -30.115-118.691 146.856  0.00 97.00      PROA   
ATOM   3487  HN  SER P 223     -29.296-119.220 147.075  0.00 97.00      PROA   
ATOM   3488  CA  SER P 223     -30.759-119.155 145.637  0.00 97.00      PROA   
ATOM   3489  HA  SER P 223     -30.593-118.412 144.877  0.00 97.00      PROA   
ATOM   3490  CB  SER P 223     -30.124-120.487 145.180  0.00 97.00      PROA   
ATOM   3491  HB1 SER P 223     -30.480-120.768 144.165  0.00 97.00      PROA   
ATOM   3492  HB2 SER P 223     -30.392-121.303 145.886  0.00 97.00      PROA   
ATOM   3493  OG  SER P 223     -28.704-120.379 145.159  0.00 97.00      PROA   
ATOM   3494  HG1 SER P 223     -28.481-119.808 144.420  0.00 97.00      PROA   
ATOM   3495  C   SER P 223     -32.256-119.375 145.699  0.00 97.00      PROA   
ATOM   3496  O   SER P 223     -32.960-119.059 144.742  0.00 97.00      PROA   
ATOM   3497  N   GLU P 224     -32.770-119.927 146.817  0.00 97.00      PROA   
ATOM   3498  HN  GLU P 224     -32.190-120.101 147.606  0.00 97.00      PROA   
ATOM   3499  CA  GLU P 224     -34.148-120.348 146.940  0.00 97.00      PROA   
ATOM   3500  HA  GLU P 224     -34.708-120.033 146.069  0.00 97.00      PROA   
ATOM   3501  CB  GLU P 224     -34.305-121.890 147.064  0.00 97.00      PROA   
ATOM   3502  HB1 GLU P 224     -35.345-122.104 147.399  0.00 97.00      PROA   
ATOM   3503  HB2 GLU P 224     -33.626-122.285 147.851  0.00 97.00      PROA   
ATOM   3504  CG  GLU P 224     -34.070-122.662 145.745  0.00 97.00      PROA   
ATOM   3505  HG1 GLU P 224     -33.002-122.927 145.613  0.00 97.00      PROA   
ATOM   3506  HG2 GLU P 224     -34.396-122.051 144.875  0.00 97.00      PROA   
ATOM   3507  CD  GLU P 224     -34.918-123.929 145.743  0.00 97.00      PROA   
ATOM   3508  OE1 GLU P 224     -36.166-123.777 145.764  0.00 97.00      PROA   
ATOM   3509  OE2 GLU P 224     -34.342-125.045 145.743  0.00 97.00      PROA   
ATOM   3510  C   GLU P 224     -34.808-119.696 148.135  0.00 97.00      PROA   
ATOM   3511  O   GLU P 224     -34.161-119.147 149.025  0.00 97.00      PROA   
ATOM   3512  N   TYR P 225     -36.157-119.772 148.156  0.00 97.00      PROA   
ATOM   3513  HN  TYR P 225     -36.636-120.240 147.417  0.00 97.00      PROA   
ATOM   3514  CA  TYR P 225     -37.011-119.347 149.241  0.00 97.00      PROA   
ATOM   3515  HA  TYR P 225     -36.412-119.143 150.117  0.00 97.00      PROA   
ATOM   3516  CB  TYR P 225     -37.872-118.094 148.859  0.00 97.00      PROA   
ATOM   3517  HB1 TYR P 225     -37.193-117.294 148.492  0.00 97.00      PROA   
ATOM   3518  HB2 TYR P 225     -38.390-117.711 149.764  0.00 97.00      PROA   
ATOM   3519  CG  TYR P 225     -38.913-118.354 147.783  0.00 97.00      PROA   
ATOM   3520  CD1 TYR P 225     -40.272-118.508 148.119  0.00 97.00      PROA   
ATOM   3521  HD1 TYR P 225     -40.578-118.446 149.153  0.00 97.00      PROA   
ATOM   3522  CE1 TYR P 225     -41.230-118.766 147.130  0.00 97.00      PROA   
ATOM   3523  HE1 TYR P 225     -42.267-118.891 147.405  0.00 97.00      PROA   
ATOM   3524  CZ  TYR P 225     -40.839-118.887 145.792  0.00 97.00      PROA   
ATOM   3525  OH  TYR P 225     -41.789-119.196 144.795  0.00 97.00      PROA   
ATOM   3526  HH  TYR P 225     -42.662-119.158 145.194  0.00 97.00      PROA   
ATOM   3527  CD2 TYR P 225     -38.543-118.431 146.427  0.00 97.00      PROA   
ATOM   3528  HD2 TYR P 225     -37.510-118.301 146.142  0.00 97.00      PROA   
ATOM   3529  CE2 TYR P 225     -39.496-118.711 145.440  0.00 97.00      PROA   
ATOM   3530  HE2 TYR P 225     -39.195-118.805 144.408  0.00 97.00      PROA   
ATOM   3531  C   TYR P 225     -37.861-120.579 149.498  0.00 97.00      PROA   
ATOM   3532  O   TYR P 225     -37.936-121.457 148.640  0.00 97.00      PROA   
ATOM   3533  N   GLN P 226     -38.518-120.703 150.679  0.00 97.00      PROA   
ATOM   3534  HN  GLN P 226     -38.456-120.016 151.400  0.00 97.00      PROA   
ATOM   3535  CA  GLN P 226     -39.390-121.840 150.929  0.00 97.00      PROA   
ATOM   3536  HA  GLN P 226     -39.649-122.252 149.967  0.00 97.00      PROA   
ATOM   3537  CB  GLN P 226     -38.751-122.988 151.767  0.00 97.00      PROA   
ATOM   3538  HB1 GLN P 226     -39.534-123.550 152.323  0.00 97.00      PROA   
ATOM   3539  HB2 GLN P 226     -38.074-122.543 152.529  0.00 97.00      PROA   
ATOM   3540  CG  GLN P 226     -37.973-124.030 150.927  0.00 97.00      PROA   
ATOM   3541  HG1 GLN P 226     -37.652-124.879 151.566  0.00 97.00      PROA   
ATOM   3542  HG2 GLN P 226     -37.072-123.546 150.492  0.00 97.00      PROA   
ATOM   3543  CD  GLN P 226     -38.857-124.582 149.800  0.00 97.00      PROA   
ATOM   3544  OE1 GLN P 226     -40.072-124.743 149.965  0.00 97.00      PROA   
ATOM   3545  NE2 GLN P 226     -38.241-124.836 148.612  0.00 97.00      PROA   
ATOM   3546 HE21 GLN P 226     -38.828-124.953 147.811  0.00 97.00      PROA   
ATOM   3547 HE22 GLN P 226     -37.271-124.645 148.486  0.00 97.00      PROA   
ATOM   3548  C   GLN P 226     -40.745-121.446 151.444  0.00 97.00      PROA   
ATOM   3549  O   GLN P 226     -40.943-120.371 152.006  0.00 97.00      PROA   
ATOM   3550  N   ILE P 227     -41.734-122.337 151.182  0.00 97.00      PROA   
ATOM   3551  HN  ILE P 227     -41.508-123.220 150.774  0.00 97.00      PROA   
ATOM   3552  CA  ILE P 227     -43.142-122.020 151.274  0.00 97.00      PROA   
ATOM   3553  HA  ILE P 227     -43.251-121.017 151.661  0.00 97.00      PROA   
ATOM   3554  CB  ILE P 227     -43.866-122.092 149.927  0.00 97.00      PROA   
ATOM   3555  HB  ILE P 227     -44.189-123.135 149.703  0.00 97.00      PROA   
ATOM   3556  CG2 ILE P 227     -45.113-121.187 150.030  0.00 97.00      PROA   
ATOM   3557 HG21 ILE P 227     -44.813-120.130 150.193  0.00 97.00      PROA   
ATOM   3558 HG22 ILE P 227     -45.771-121.498 150.865  0.00 97.00      PROA   
ATOM   3559 HG23 ILE P 227     -45.705-121.227 149.095  0.00 97.00      PROA   
ATOM   3560  CG1 ILE P 227     -42.951-121.660 148.746  0.00 97.00      PROA   
ATOM   3561 HG11 ILE P 227     -42.065-122.330 148.683  0.00 97.00      PROA   
ATOM   3562 HG12 ILE P 227     -42.587-120.628 148.938  0.00 97.00      PROA   
ATOM   3563  CD  ILE P 227     -43.650-121.717 147.381  0.00 97.00      PROA   
ATOM   3564  HD1 ILE P 227     -44.431-120.932 147.300  0.00 97.00      PROA   
ATOM   3565  HD2 ILE P 227     -44.129-122.708 147.236  0.00 97.00      PROA   
ATOM   3566  HD3 ILE P 227     -42.914-121.560 146.564  0.00 97.00      PROA   
ATOM   3567  C   ILE P 227     -43.769-122.980 152.261  0.00 97.00      PROA   
ATOM   3568  O   ILE P 227     -43.631-124.195 152.153  0.00 97.00      PROA   
ATOM   3569  N   LEU P 228     -44.475-122.442 153.278  0.00 97.00      PROA   
ATOM   3570  HN  LEU P 228     -44.590-121.454 153.343  0.00 97.00      PROA   
ATOM   3571  CA  LEU P 228     -44.917-123.194 154.436  0.00 97.00      PROA   
ATOM   3572  HA  LEU P 228     -44.312-124.084 154.547  0.00 97.00      PROA   
ATOM   3573  CB  LEU P 228     -44.767-122.333 155.720  0.00 97.00      PROA   
ATOM   3574  HB1 LEU P 228     -45.208-122.892 156.575  0.00 97.00      PROA   
ATOM   3575  HB2 LEU P 228     -45.334-121.383 155.609  0.00 97.00      PROA   
ATOM   3576  CG  LEU P 228     -43.304-121.990 156.130  0.00 97.00      PROA   
ATOM   3577  HG  LEU P 228     -42.700-122.923 156.039  0.00 97.00      PROA   
ATOM   3578  CD1 LEU P 228     -42.624-120.896 155.278  0.00 97.00      PROA   
ATOM   3579 HD11 LEU P 228     -43.255-119.983 155.252  0.00 97.00      PROA   
ATOM   3580 HD12 LEU P 228     -42.440-121.238 154.241  0.00 97.00      PROA   
ATOM   3581 HD13 LEU P 228     -41.641-120.629 155.718  0.00 97.00      PROA   
ATOM   3582  CD2 LEU P 228     -43.254-121.557 157.607  0.00 97.00      PROA   
ATOM   3583 HD21 LEU P 228     -43.676-122.347 158.262  0.00 97.00      PROA   
ATOM   3584 HD22 LEU P 228     -43.839-120.623 157.748  0.00 97.00      PROA   
ATOM   3585 HD23 LEU P 228     -42.204-121.364 157.915  0.00 97.00      PROA   
ATOM   3586  C   LEU P 228     -46.359-123.649 154.268  0.00 97.00      PROA   
ATOM   3587  O   LEU P 228     -46.971-124.162 155.202  0.00 97.00      PROA   
ATOM   3588  N   THR P 229     -46.890-123.465 153.040  0.00 97.00      PROA   
ATOM   3589  HN  THR P 229     -46.267-123.114 152.348  0.00 97.00      PROA   
ATOM   3590  CA  THR P 229     -48.255-123.657 152.581  0.00 97.00      PROA   
ATOM   3591  HA  THR P 229     -48.358-124.664 152.205  0.00 97.00      PROA   
ATOM   3592  CB  THR P 229     -49.384-123.336 153.583  0.00 97.00      PROA   
ATOM   3593  HB  THR P 229     -49.103-122.429 154.165  0.00 97.00      PROA   
ATOM   3594  OG1 THR P 229     -49.562-124.423 154.479  0.00 97.00      PROA   
ATOM   3595  HG1 THR P 229     -48.708-124.540 154.905  0.00 97.00      PROA   
ATOM   3596  CG2 THR P 229     -50.776-123.092 152.951  0.00 97.00      PROA   
ATOM   3597 HG21 THR P 229     -51.123-123.977 152.385  0.00 97.00      PROA   
ATOM   3598 HG22 THR P 229     -50.782-122.217 152.277  0.00 97.00      PROA   
ATOM   3599 HG23 THR P 229     -51.517-122.897 153.757  0.00 97.00      PROA   
ATOM   3600  C   THR P 229     -48.324-122.698 151.427  0.00 97.00      PROA   
ATOM   3601  O   THR P 229     -48.522-121.505 151.644  0.00 97.00      PROA   
ATOM   3602  N   ALA P 230     -48.122-123.150 150.163  0.00 97.00      PROA   
ATOM   3603  HN  ALA P 230     -47.846-124.088 149.958  0.00 97.00      PROA   
ATOM   3604  CA  ALA P 230     -48.354-122.292 149.013  0.00 97.00      PROA   
ATOM   3605  HA  ALA P 230     -47.853-121.357 149.205  0.00 97.00      PROA   
ATOM   3606  CB  ALA P 230     -47.794-122.873 147.703  0.00 97.00      PROA   
ATOM   3607  HB1 ALA P 230     -48.289-123.836 147.452  0.00 97.00      PROA   
ATOM   3608  HB2 ALA P 230     -46.702-123.051 147.810  0.00 97.00      PROA   
ATOM   3609  HB3 ALA P 230     -47.938-122.161 146.864  0.00 97.00      PROA   
ATOM   3610  C   ALA P 230     -49.827-121.987 148.858  0.00 97.00      PROA   
ATOM   3611  O   ALA P 230     -50.658-122.845 149.102  0.00 97.00      PROA   
ATOM   3612  N   ARG P 231     -50.186-120.745 148.481  0.00 97.00      PROA   
ATOM   3613  HN  ARG P 231     -49.472-120.066 148.309  0.00 97.00      PROA   
ATOM   3614  CA  ARG P 231     -51.532-120.232 148.604  0.00 97.00      PROA   
ATOM   3615  HA  ARG P 231     -52.195-121.017 148.932  0.00 97.00      PROA   
ATOM   3616  CB  ARG P 231     -51.586-119.104 149.667  0.00 97.00      PROA   
ATOM   3617  HB1 ARG P 231     -52.572-118.608 149.620  0.00 97.00      PROA   
ATOM   3618  HB2 ARG P 231     -50.819-118.332 149.441  0.00 97.00      PROA   
ATOM   3619  CG  ARG P 231     -51.371-119.629 151.101  0.00 97.00      PROA   
ATOM   3620  HG1 ARG P 231     -50.279-119.757 151.253  0.00 97.00      PROA   
ATOM   3621  HG2 ARG P 231     -51.828-120.638 151.175  0.00 97.00      PROA   
ATOM   3622  CD  ARG P 231     -51.909-118.730 152.239  0.00 97.00      PROA   
ATOM   3623  HD1 ARG P 231     -51.410-117.738 152.178  0.00 97.00      PROA   
ATOM   3624  HD2 ARG P 231     -51.713-119.177 153.235  0.00 97.00      PROA   
ATOM   3625  NE  ARG P 231     -53.380-118.474 152.106  0.00 97.00      PROA   
ATOM   3626  HE  ARG P 231     -53.626-117.557 151.785  0.00 97.00      PROA   
ATOM   3627  CZ  ARG P 231     -54.245-119.417 151.696  0.00 97.00      PROA   
ATOM   3628  NH1 ARG P 231     -54.259-120.650 152.196  0.00 97.00      PROA   
ATOM   3629 HH11 ARG P 231     -53.627-120.881 152.922  0.00 97.00      PROA   
ATOM   3630 HH12 ARG P 231     -54.877-121.302 151.748  0.00 97.00      PROA   
ATOM   3631  NH2 ARG P 231     -55.069-119.139 150.676  0.00 97.00      PROA   
ATOM   3632 HH21 ARG P 231     -54.915-118.260 150.221  0.00 97.00      PROA   
ATOM   3633 HH22 ARG P 231     -55.366-119.924 150.133  0.00 97.00      PROA   
ATOM   3634  C   ARG P 231     -52.121-119.706 147.315  0.00 97.00      PROA   
ATOM   3635  O   ARG P 231     -51.438-119.408 146.347  0.00 97.00      PROA   
ATOM   3636  N   ARG P 232     -53.457-119.542 147.295  0.00 97.00      PROA   
ATOM   3637  HN  ARG P 232     -54.012-119.954 148.021  0.00 97.00      PROA   
ATOM   3638  CA  ARG P 232     -54.210-118.834 146.276  0.00 97.00      PROA   
ATOM   3639  HA  ARG P 232     -54.153-119.416 145.368  0.00 97.00      PROA   
ATOM   3640  CB  ARG P 232     -55.678-118.741 146.756  0.00 97.00      PROA   
ATOM   3641  HB1 ARG P 232     -56.169-117.805 146.421  0.00 97.00      PROA   
ATOM   3642  HB2 ARG P 232     -55.658-118.699 147.869  0.00 97.00      PROA   
ATOM   3643  CG  ARG P 232     -56.510-119.963 146.330  0.00 97.00      PROA   
ATOM   3644  HG1 ARG P 232     -57.258-120.200 147.122  0.00 97.00      PROA   
ATOM   3645  HG2 ARG P 232     -55.831-120.838 146.271  0.00 97.00      PROA   
ATOM   3646  CD  ARG P 232     -57.215-119.757 144.985  0.00 97.00      PROA   
ATOM   3647  HD1 ARG P 232     -57.677-120.692 144.608  0.00 97.00      PROA   
ATOM   3648  HD2 ARG P 232     -56.504-119.366 144.224  0.00 97.00      PROA   
ATOM   3649  NE  ARG P 232     -58.321-118.797 145.284  0.00 97.00      PROA   
ATOM   3650  HE  ARG P 232     -58.814-118.946 146.137  0.00 97.00      PROA   
ATOM   3651  CZ  ARG P 232     -58.455-117.571 144.738  0.00 97.00      PROA   
ATOM   3652  NH1 ARG P 232     -57.818-117.198 143.619  0.00 97.00      PROA   
ATOM   3653 HH11 ARG P 232     -57.191-117.838 143.187  0.00 97.00      PROA   
ATOM   3654 HH12 ARG P 232     -57.938-116.269 143.278  0.00 97.00      PROA   
ATOM   3655  NH2 ARG P 232     -59.236-116.680 145.376  0.00 97.00      PROA   
ATOM   3656 HH21 ARG P 232     -59.609-116.927 146.267  0.00 97.00      PROA   
ATOM   3657 HH22 ARG P 232     -59.285-115.748 145.027  0.00 97.00      PROA   
ATOM   3658  C   ARG P 232     -53.706-117.444 145.914  0.00 97.00      PROA   
ATOM   3659  O   ARG P 232     -53.649-117.077 144.746  0.00 97.00      PROA   
ATOM   3660  N   GLU P 233     -53.304-116.650 146.917  0.00 97.00      PROA   
ATOM   3661  HN  GLU P 233     -53.509-116.918 147.859  0.00 97.00      PROA   
ATOM   3662  CA  GLU P 233     -52.701-115.346 146.808  0.00 97.00      PROA   
ATOM   3663  HA  GLU P 233     -53.236-114.802 146.043  0.00 97.00      PROA   
ATOM   3664  CB  GLU P 233     -52.893-114.573 148.144  0.00 97.00      PROA   
ATOM   3665  HB1 GLU P 233     -53.953-114.237 148.208  0.00 97.00      PROA   
ATOM   3666  HB2 GLU P 233     -52.264-113.656 148.117  0.00 97.00      PROA   
ATOM   3667  CG  GLU P 233     -52.538-115.377 149.422  0.00 97.00      PROA   
ATOM   3668  HG1 GLU P 233     -52.163-114.665 150.190  0.00 97.00      PROA   
ATOM   3669  HG2 GLU P 233     -51.726-116.100 149.210  0.00 97.00      PROA   
ATOM   3670  CD  GLU P 233     -53.723-116.117 150.053  0.00 97.00      PROA   
ATOM   3671  OE1 GLU P 233     -54.417-116.885 149.344  0.00 97.00      PROA   
ATOM   3672  OE2 GLU P 233     -53.935-115.945 151.282  0.00 97.00      PROA   
ATOM   3673  C   GLU P 233     -51.251-115.365 146.331  0.00 97.00      PROA   
ATOM   3674  O   GLU P 233     -50.734-114.345 145.874  0.00 97.00      PROA   
ATOM   3675  N   ASP P 234     -50.579-116.541 146.361  0.00 97.00      PROA   
ATOM   3676  HN  ASP P 234     -50.961-117.335 146.826  0.00 97.00      PROA   
ATOM   3677  CA  ASP P 234     -49.268-116.758 145.773  0.00 97.00      PROA   
ATOM   3678  HA  ASP P 234     -48.643-115.907 146.009  0.00 97.00      PROA   
ATOM   3679  CB  ASP P 234     -48.578-118.050 146.311  0.00 97.00      PROA   
ATOM   3680  HB1 ASP P 234     -47.563-118.151 145.881  0.00 97.00      PROA   
ATOM   3681  HB2 ASP P 234     -49.153-118.946 146.005  0.00 97.00      PROA   
ATOM   3682  CG  ASP P 234     -48.401-118.111 147.830  0.00 97.00      PROA   
ATOM   3683  OD1 ASP P 234     -48.735-117.142 148.557  0.00 97.00      PROA   
ATOM   3684  OD2 ASP P 234     -47.888-119.170 148.278  0.00 97.00      PROA   
ATOM   3685  C   ASP P 234     -49.349-116.903 144.250  0.00 97.00      PROA   
ATOM   3686  O   ASP P 234     -48.332-116.856 143.563  0.00 97.00      PROA   
ATOM   3687  N   SER P 235     -50.562-117.105 143.676  0.00 97.00      PROA   
ATOM   3688  HN  SER P 235     -51.373-117.108 144.255  0.00 97.00      PROA   
ATOM   3689  CA  SER P 235     -50.761-117.390 142.256  0.00 97.00      PROA   
ATOM   3690  HA  SER P 235     -50.157-118.261 142.042  0.00 97.00      PROA   
ATOM   3691  CB  SER P 235     -52.240-117.743 141.889  0.00 97.00      PROA   
ATOM   3692  HB1 SER P 235     -52.612-118.492 142.619  0.00 97.00      PROA   
ATOM   3693  HB2 SER P 235     -52.282-118.198 140.877  0.00 97.00      PROA   
ATOM   3694  OG  SER P 235     -53.134-116.630 141.924  0.00 97.00      PROA   
ATOM   3695  HG1 SER P 235     -52.601-115.863 141.684  0.00 97.00      PROA   
ATOM   3696  C   SER P 235     -50.300-116.272 141.326  0.00 97.00      PROA   
ATOM   3697  O   SER P 235     -50.908-115.203 141.262  0.00 97.00      PROA   
ATOM   3698  N   GLY P 236     -49.216-116.482 140.550  0.00 97.00      PROA   
ATOM   3699  HN  GLY P 236     -48.680-117.321 140.590  0.00 97.00      PROA   
ATOM   3700  CA  GLY P 236     -48.796-115.418 139.663  0.00 97.00      PROA   
ATOM   3701  HA1 GLY P 236     -48.622-114.532 140.259  0.00 97.00      PROA   
ATOM   3702  HA2 GLY P 236     -49.557-115.289 138.905  0.00 97.00      PROA   
ATOM   3703  C   GLY P 236     -47.525-115.735 138.955  0.00 97.00      PROA   
ATOM   3704  O   GLY P 236     -47.274-116.867 138.563  0.00 97.00      PROA   
ATOM   3705  N   LEU P 237     -46.694-114.694 138.752  0.00 97.00      PROA   
ATOM   3706  HN  LEU P 237     -46.898-113.793 139.124  0.00 97.00      PROA   
ATOM   3707  CA  LEU P 237     -45.506-114.756 137.943  0.00 97.00      PROA   
ATOM   3708  HA  LEU P 237     -45.419-115.727 137.478  0.00 97.00      PROA   
ATOM   3709  CB  LEU P 237     -45.511-113.666 136.849  0.00 97.00      PROA   
ATOM   3710  HB1 LEU P 237     -44.579-113.762 136.260  0.00 97.00      PROA   
ATOM   3711  HB2 LEU P 237     -45.516-112.658 137.321  0.00 97.00      PROA   
ATOM   3712  CG  LEU P 237     -46.669-113.720 135.826  0.00 97.00      PROA   
ATOM   3713  HG  LEU P 237     -47.640-113.626 136.366  0.00 97.00      PROA   
ATOM   3714  CD1 LEU P 237     -46.548-112.534 134.852  0.00 97.00      PROA   
ATOM   3715 HD11 LEU P 237     -45.574-112.585 134.320  0.00 97.00      PROA   
ATOM   3716 HD12 LEU P 237     -46.584-111.573 135.406  0.00 97.00      PROA   
ATOM   3717 HD13 LEU P 237     -47.365-112.551 134.101  0.00 97.00      PROA   
ATOM   3718  CD2 LEU P 237     -46.674-115.047 135.050  0.00 97.00      PROA   
ATOM   3719 HD21 LEU P 237     -46.838-115.895 135.742  0.00 97.00      PROA   
ATOM   3720 HD22 LEU P 237     -45.699-115.188 134.536  0.00 97.00      PROA   
ATOM   3721 HD23 LEU P 237     -47.480-115.058 134.287  0.00 97.00      PROA   
ATOM   3722  C   LEU P 237     -44.307-114.572 138.843  0.00 97.00      PROA   
ATOM   3723  O   LEU P 237     -44.326-113.768 139.770  0.00 97.00      PROA   
ATOM   3724  N   TYR P 238     -43.251-115.379 138.606  0.00 97.00      PROA   
ATOM   3725  HN  TYR P 238     -43.300-116.044 137.862  0.00 97.00      PROA   
ATOM   3726  CA  TYR P 238     -42.065-115.470 139.430  0.00 97.00      PROA   
ATOM   3727  HA  TYR P 238     -42.059-114.665 140.153  0.00 97.00      PROA   
ATOM   3728  CB  TYR P 238     -41.961-116.845 140.143  0.00 97.00      PROA   
ATOM   3729  HB1 TYR P 238     -40.955-117.000 140.589  0.00 97.00      PROA   
ATOM   3730  HB2 TYR P 238     -42.153-117.668 139.419  0.00 97.00      PROA   
ATOM   3731  CG  TYR P 238     -42.980-116.937 141.243  0.00 97.00      PROA   
ATOM   3732  CD1 TYR P 238     -44.320-117.268 140.971  0.00 97.00      PROA   
ATOM   3733  HD1 TYR P 238     -44.632-117.447 139.952  0.00 97.00      PROA   
ATOM   3734  CE1 TYR P 238     -45.255-117.367 142.009  0.00 97.00      PROA   
ATOM   3735  HE1 TYR P 238     -46.282-117.620 141.790  0.00 97.00      PROA   
ATOM   3736  CZ  TYR P 238     -44.842-117.167 143.332  0.00 97.00      PROA   
ATOM   3737  OH  TYR P 238     -45.752-117.265 144.396  0.00 97.00      PROA   
ATOM   3738  HH  TYR P 238     -46.642-117.213 144.031  0.00 97.00      PROA   
ATOM   3739  CD2 TYR P 238     -42.585-116.735 142.577  0.00 97.00      PROA   
ATOM   3740  HD2 TYR P 238     -41.557-116.492 142.804  0.00 97.00      PROA   
ATOM   3741  CE2 TYR P 238     -43.512-116.855 143.616  0.00 97.00      PROA   
ATOM   3742  HE2 TYR P 238     -43.205-116.691 144.639  0.00 97.00      PROA   
ATOM   3743  C   TYR P 238     -40.827-115.328 138.585  0.00 97.00      PROA   
ATOM   3744  O   TYR P 238     -40.723-115.924 137.520  0.00 97.00      PROA   
ATOM   3745  N   TRP P 239     -39.823-114.555 139.057  0.00 97.00      PROA   
ATOM   3746  HN  TRP P 239     -39.916-114.030 139.898  0.00 97.00      PROA   
ATOM   3747  CA  TRP P 239     -38.555-114.473 138.362  0.00 97.00      PROA   
ATOM   3748  HA  TRP P 239     -38.388-115.403 137.833  0.00 97.00      PROA   
ATOM   3749  CB  TRP P 239     -38.491-113.317 137.321  0.00 97.00      PROA   
ATOM   3750  HB1 TRP P 239     -39.285-113.526 136.573  0.00 97.00      PROA   
ATOM   3751  HB2 TRP P 239     -37.530-113.358 136.767  0.00 97.00      PROA   
ATOM   3752  CG  TRP P 239     -38.714-111.922 137.821  0.00 97.00      PROA   
ATOM   3753  CD1 TRP P 239     -39.934-111.360 138.080  0.00 97.00      PROA   
ATOM   3754  HD1 TRP P 239     -40.867-111.891 138.009  0.00 97.00      PROA   
ATOM   3755  NE1 TRP P 239     -39.785-110.041 138.406  0.00 97.00      PROA   
ATOM   3756  HE1 TRP P 239     -40.511-109.406 138.556  0.00 97.00      PROA   
ATOM   3757  CE2 TRP P 239     -38.460-109.717 138.381  0.00 97.00      PROA   
ATOM   3758  CD2 TRP P 239     -37.743-110.880 138.012  0.00 97.00      PROA   
ATOM   3759  CE3 TRP P 239     -36.357-110.823 137.891  0.00 97.00      PROA   
ATOM   3760  HE3 TRP P 239     -35.784-111.693 137.603  0.00 97.00      PROA   
ATOM   3761  CZ3 TRP P 239     -35.713-109.618 138.179  0.00 97.00      PROA   
ATOM   3762  HZ3 TRP P 239     -34.636-109.565 138.141  0.00 97.00      PROA   
ATOM   3763  CZ2 TRP P 239     -37.820-108.517 138.651  0.00 97.00      PROA   
ATOM   3764  HZ2 TRP P 239     -38.376-107.644 138.956  0.00 97.00      PROA   
ATOM   3765  CH2 TRP P 239     -36.430-108.484 138.553  0.00 97.00      PROA   
ATOM   3766  HH2 TRP P 239     -35.896-107.576 138.800  0.00 97.00      PROA   
ATOM   3767  C   TRP P 239     -37.435-114.367 139.363  0.00 97.00      PROA   
ATOM   3768  O   TRP P 239     -37.633-114.003 140.520  0.00 97.00      PROA   
ATOM   3769  N   CYS P 240     -36.214-114.721 138.908  0.00 97.00      PROA   
ATOM   3770  HN  CYS P 240     -36.120-115.055 137.972  0.00 97.00      PROA   
ATOM   3771  CA  CYS P 240     -35.001-114.671 139.696  0.00 97.00      PROA   
ATOM   3772  HA  CYS P 240     -35.196-114.081 140.577  0.00 97.00      PROA   
ATOM   3773  CB  CYS P 240     -34.506-116.078 140.142  0.00 97.00      PROA   
ATOM   3774  HB1 CYS P 240     -35.250-116.452 140.878  0.00 97.00      PROA   
ATOM   3775  HB2 CYS P 240     -33.537-115.999 140.680  0.00 97.00      PROA   
ATOM   3776  SG  CYS P 240     -34.401-117.289 138.779  0.00 97.00      PROA   
ATOM   3777  C   CYS P 240     -33.914-113.946 138.933  0.00 97.00      PROA   
ATOM   3778  O   CYS P 240     -33.923-113.841 137.711  0.00 97.00      PROA   
ATOM   3779  N   GLU P 241     -32.940-113.380 139.669  0.00 97.00      PROA   
ATOM   3780  HN  GLU P 241     -32.956-113.437 140.663  0.00 97.00      PROA   
ATOM   3781  CA  GLU P 241     -31.901-112.553 139.100  0.00 97.00      PROA   
ATOM   3782  HA  GLU P 241     -31.969-112.556 138.021  0.00 97.00      PROA   
ATOM   3783  CB  GLU P 241     -32.089-111.090 139.557  0.00 97.00      PROA   
ATOM   3784  HB1 GLU P 241     -32.200-111.067 140.661  0.00 97.00      PROA   
ATOM   3785  HB2 GLU P 241     -33.068-110.781 139.123  0.00 97.00      PROA   
ATOM   3786  CG  GLU P 241     -30.979-110.103 139.149  0.00 97.00      PROA   
ATOM   3787  HG1 GLU P 241     -30.667-110.290 138.099  0.00 97.00      PROA   
ATOM   3788  HG2 GLU P 241     -30.098-110.208 139.814  0.00 97.00      PROA   
ATOM   3789  CD  GLU P 241     -31.461-108.662 139.214  0.00 97.00      PROA   
ATOM   3790  OE1 GLU P 241     -32.635-108.424 139.594  0.00 97.00      PROA   
ATOM   3791  OE2 GLU P 241     -30.659-107.773 138.826  0.00 97.00      PROA   
ATOM   3792  C   GLU P 241     -30.538-113.105 139.436  0.00 97.00      PROA   
ATOM   3793  O   GLU P 241     -30.320-113.647 140.519  0.00 97.00      PROA   
ATOM   3794  N   ALA P 242     -29.589-113.007 138.473  0.00 97.00      PROA   
ATOM   3795  HN  ALA P 242     -29.796-112.595 137.590  0.00 97.00      PROA   
ATOM   3796  CA  ALA P 242     -28.247-113.520 138.624  0.00 97.00      PROA   
ATOM   3797  HA  ALA P 242     -27.993-113.557 139.675  0.00 97.00      PROA   
ATOM   3798  CB  ALA P 242     -28.113-114.923 138.001  0.00 97.00      PROA   
ATOM   3799  HB1 ALA P 242     -28.358-114.892 136.919  0.00 97.00      PROA   
ATOM   3800  HB2 ALA P 242     -28.825-115.619 138.497  0.00 97.00      PROA   
ATOM   3801  HB3 ALA P 242     -27.087-115.326 138.130  0.00 97.00      PROA   
ATOM   3802  C   ALA P 242     -27.283-112.570 137.947  0.00 97.00      PROA   
ATOM   3803  O   ALA P 242     -27.579-111.997 136.901  0.00 97.00      PROA   
ATOM   3804  N   ALA P 243     -26.095-112.358 138.561  0.00 97.00      PROA   
ATOM   3805  HN  ALA P 243     -25.860-112.815 139.413  0.00 97.00      PROA   
ATOM   3806  CA  ALA P 243     -25.172-111.341 138.122  0.00 97.00      PROA   
ATOM   3807  HA  ALA P 243     -25.193-111.275 137.041  0.00 97.00      PROA   
ATOM   3808  CB  ALA P 243     -25.538-109.978 138.753  0.00 97.00      PROA   
ATOM   3809  HB1 ALA P 243     -25.511-110.042 139.862  0.00 97.00      PROA   
ATOM   3810  HB2 ALA P 243     -26.571-109.691 138.456  0.00 97.00      PROA   
ATOM   3811  HB3 ALA P 243     -24.847-109.174 138.426  0.00 97.00      PROA   
ATOM   3812  C   ALA P 243     -23.760-111.699 138.537  0.00 97.00      PROA   
ATOM   3813  O   ALA P 243     -23.529-112.557 139.386  0.00 97.00      PROA   
ATOM   3814  N   THR P 244     -22.764-111.022 137.919  0.00 97.00      PROA   
ATOM   3815  HN  THR P 244     -22.986-110.411 137.160  0.00 97.00      PROA   
ATOM   3816  CA  THR P 244     -21.400-110.897 138.405  0.00 97.00      PROA   
ATOM   3817  HA  THR P 244     -21.005-111.886 138.601  0.00 97.00      PROA   
ATOM   3818  CB  THR P 244     -20.510-110.178 137.405  0.00 97.00      PROA   
ATOM   3819  HB  THR P 244     -19.515-109.968 137.845  0.00 97.00      PROA   
ATOM   3820  OG1 THR P 244     -21.111-108.952 137.030  0.00 97.00      PROA   
ATOM   3821  HG1 THR P 244     -21.459-108.580 137.845  0.00 97.00      PROA   
ATOM   3822  CG2 THR P 244     -20.277-111.011 136.133  0.00 97.00      PROA   
ATOM   3823 HG21 THR P 244     -21.236-111.283 135.647  0.00 97.00      PROA   
ATOM   3824 HG22 THR P 244     -19.718-111.937 136.373  0.00 97.00      PROA   
ATOM   3825 HG23 THR P 244     -19.674-110.418 135.409  0.00 97.00      PROA   
ATOM   3826  C   THR P 244     -21.361-110.091 139.704  0.00 97.00      PROA   
ATOM   3827  O   THR P 244     -22.079-109.103 139.837  0.00 97.00      PROA   
ATOM   3828  N   GLU P 245     -20.476-110.471 140.654  0.00 97.00      PROA   
ATOM   3829  HN  GLU P 245     -19.860-111.235 140.472  0.00 97.00      PROA   
ATOM   3830  CA  GLU P 245     -20.287-109.915 141.991  0.00 97.00      PROA   
ATOM   3831  HA  GLU P 245     -21.186-110.064 142.572  0.00 97.00      PROA   
ATOM   3832  CB  GLU P 245     -19.084-110.728 142.556  0.00 97.00      PROA   
ATOM   3833  HB1 GLU P 245     -18.141-110.336 142.116  0.00 97.00      PROA   
ATOM   3834  HB2 GLU P 245     -19.220-111.762 142.156  0.00 97.00      PROA   
ATOM   3835  CG  GLU P 245     -18.909-110.807 144.087  0.00 97.00      PROA   
ATOM   3836  HG1 GLU P 245     -19.810-110.403 144.588  0.00 97.00      PROA   
ATOM   3837  HG2 GLU P 245     -18.034-110.194 144.391  0.00 97.00      PROA   
ATOM   3838  CD  GLU P 245     -18.668-112.230 144.618  0.00 97.00      PROA   
ATOM   3839  OE1 GLU P 245     -18.207-113.119 143.859  0.00 97.00      PROA   
ATOM   3840  OE2 GLU P 245     -18.945-112.434 145.826  0.00 97.00      PROA   
ATOM   3841  C   GLU P 245     -19.959-108.421 141.930  0.00 97.00      PROA   
ATOM   3842  O   GLU P 245     -20.509-107.582 142.641  0.00 97.00      PROA   
ATOM   3843  N   ASP P 246     -19.079-108.094 140.979  0.00 97.00      PROA   
ATOM   3844  HN  ASP P 246     -18.626-108.846 140.502  0.00 97.00      PROA   
ATOM   3845  CA  ASP P 246     -18.553-106.827 140.542  0.00 97.00      PROA   
ATOM   3846  HA  ASP P 246     -18.224-106.277 141.414  0.00 97.00      PROA   
ATOM   3847  CB  ASP P 246     -17.311-107.155 139.641  0.00 97.00      PROA   
ATOM   3848  HB1 ASP P 246     -16.438-107.372 140.297  0.00 97.00      PROA   
ATOM   3849  HB2 ASP P 246     -17.036-106.301 138.994  0.00 97.00      PROA   
ATOM   3850  CG  ASP P 246     -17.532-108.409 138.773  0.00 97.00      PROA   
ATOM   3851  OD1 ASP P 246     -17.490-109.551 139.310  0.00 97.00      PROA   
ATOM   3852  OD2 ASP P 246     -17.813-108.237 137.565  0.00 97.00      PROA   
ATOM   3853  C   ASP P 246     -19.560-105.925 139.805  0.00 97.00      PROA   
ATOM   3854  O   ASP P 246     -19.317-104.729 139.644  0.00 97.00      PROA   
ATOM   3855  N   GLY P 247     -20.727-106.446 139.354  0.00 97.00      PROA   
ATOM   3856  HN  GLY P 247     -20.950-107.392 139.582  0.00 97.00      PROA   
ATOM   3857  CA  GLY P 247     -21.776-105.654 138.700  0.00 97.00      PROA   
ATOM   3858  HA1 GLY P 247     -21.910-104.731 139.248  0.00 97.00      PROA   
ATOM   3859  HA2 GLY P 247     -22.673-106.256 138.695  0.00 97.00      PROA   
ATOM   3860  C   GLY P 247     -21.494-105.287 137.263  0.00 97.00      PROA   
ATOM   3861  O   GLY P 247     -22.153-104.423 136.681  0.00 97.00      PROA   
ATOM   3862  N   ASN P 248     -20.509-105.955 136.636  0.00 97.00      PROA   
ATOM   3863  HN  ASN P 248     -19.943-106.595 137.150  0.00 97.00      PROA   
ATOM   3864  CA  ASN P 248     -20.242-105.868 135.216  0.00 97.00      PROA   
ATOM   3865  HA  ASN P 248     -20.124-104.823 134.966  0.00 97.00      PROA   
ATOM   3866  CB  ASN P 248     -18.947-106.647 134.882  0.00 97.00      PROA   
ATOM   3867  HB1 ASN P 248     -18.862-106.866 133.797  0.00 97.00      PROA   
ATOM   3868  HB2 ASN P 248     -18.928-107.608 135.440  0.00 97.00      PROA   
ATOM   3869  CG  ASN P 248     -17.762-105.751 135.257  0.00 97.00      PROA   
ATOM   3870  OD1 ASN P 248     -17.778-104.547 134.981  0.00 97.00      PROA   
ATOM   3871  ND2 ASN P 248     -16.734-106.322 135.937  0.00 97.00      PROA   
ATOM   3872 HD21 ASN P 248     -15.982-105.736 136.227  0.00 97.00      PROA   
ATOM   3873 HD22 ASN P 248     -16.884-107.216 136.365  0.00 97.00      PROA   
ATOM   3874  C   ASN P 248     -21.393-106.364 134.363  0.00 97.00      PROA   
ATOM   3875  O   ASN P 248     -21.791-105.701 133.406  0.00 97.00      PROA   
ATOM   3876  N   VAL P 249     -21.973-107.525 134.727  0.00 97.00      PROA   
ATOM   3877  HN  VAL P 249     -21.616-108.030 135.511  0.00 97.00      PROA   
ATOM   3878  CA  VAL P 249     -23.023-108.183 133.983  0.00 97.00      PROA   
ATOM   3879  HA  VAL P 249     -23.426-107.511 133.238  0.00 97.00      PROA   
ATOM   3880  CB  VAL P 249     -22.531-109.455 133.299  0.00 97.00      PROA   
ATOM   3881  HB  VAL P 249     -22.225-110.206 134.061  0.00 97.00      PROA   
ATOM   3882  CG1 VAL P 249     -23.650-110.066 132.425  0.00 97.00      PROA   
ATOM   3883 HG11 VAL P 249     -23.994-109.330 131.668  0.00 97.00      PROA   
ATOM   3884 HG12 VAL P 249     -24.521-110.386 133.034  0.00 97.00      PROA   
ATOM   3885 HG13 VAL P 249     -23.262-110.957 131.890  0.00 97.00      PROA   
ATOM   3886  CG2 VAL P 249     -21.285-109.136 132.445  0.00 97.00      PROA   
ATOM   3887 HG21 VAL P 249     -20.459-108.710 133.051  0.00 97.00      PROA   
ATOM   3888 HG22 VAL P 249     -21.545-108.420 131.638  0.00 97.00      PROA   
ATOM   3889 HG23 VAL P 249     -20.903-110.069 131.984  0.00 97.00      PROA   
ATOM   3890  C   VAL P 249     -24.128-108.558 134.943  0.00 97.00      PROA   
ATOM   3891  O   VAL P 249     -23.900-109.247 135.931  0.00 97.00      PROA   
ATOM   3892  N   LEU P 250     -25.378-108.143 134.647  0.00 97.00      PROA   
ATOM   3893  HN  LEU P 250     -25.554-107.554 133.864  0.00 97.00      PROA   
ATOM   3894  CA  LEU P 250     -26.554-108.630 135.332  0.00 97.00      PROA   
ATOM   3895  HA  LEU P 250     -26.273-109.475 135.946  0.00 97.00      PROA   
ATOM   3896  CB  LEU P 250     -27.272-107.634 136.294  0.00 97.00      PROA   
ATOM   3897  HB1 LEU P 250     -26.600-107.528 137.177  0.00 97.00      PROA   
ATOM   3898  HB2 LEU P 250     -28.205-108.110 136.666  0.00 97.00      PROA   
ATOM   3899  CG  LEU P 250     -27.618-106.183 135.844  0.00 97.00      PROA   
ATOM   3900  HG  LEU P 250     -28.037-105.704 136.766  0.00 97.00      PROA   
ATOM   3901  CD1 LEU P 250     -26.407-105.319 135.437  0.00 97.00      PROA   
ATOM   3902 HD11 LEU P 250     -26.030-105.623 134.439  0.00 97.00      PROA   
ATOM   3903 HD12 LEU P 250     -25.589-105.424 136.181  0.00 97.00      PROA   
ATOM   3904 HD13 LEU P 250     -26.707-104.251 135.378  0.00 97.00      PROA   
ATOM   3905  CD2 LEU P 250     -28.736-106.095 134.790  0.00 97.00      PROA   
ATOM   3906 HD21 LEU P 250     -29.589-106.746 135.074  0.00 97.00      PROA   
ATOM   3907 HD22 LEU P 250     -28.360-106.403 133.794  0.00 97.00      PROA   
ATOM   3908 HD23 LEU P 250     -29.098-105.048 134.705  0.00 97.00      PROA   
ATOM   3909  C   LEU P 250     -27.452-109.204 134.271  0.00 97.00      PROA   
ATOM   3910  O   LEU P 250     -27.634-108.624 133.203  0.00 97.00      PROA   
ATOM   3911  N   LYS P 251     -27.979-110.422 134.513  0.00 97.00      PROA   
ATOM   3912  HN  LYS P 251     -27.808-110.909 135.369  0.00 97.00      PROA   
ATOM   3913  CA  LYS P 251     -28.647-111.165 133.477  0.00 97.00      PROA   
ATOM   3914  HA  LYS P 251     -28.979-110.501 132.692  0.00 97.00      PROA   
ATOM   3915  CB  LYS P 251     -27.686-112.191 132.855  0.00 97.00      PROA   
ATOM   3916  HB1 LYS P 251     -27.407-112.992 133.572  0.00 97.00      PROA   
ATOM   3917  HB2 LYS P 251     -26.751-111.619 132.639  0.00 97.00      PROA   
ATOM   3918  CG  LYS P 251     -28.199-112.771 131.530  0.00 97.00      PROA   
ATOM   3919  HG1 LYS P 251     -29.133-112.246 131.224  0.00 97.00      PROA   
ATOM   3920  HG2 LYS P 251     -28.461-113.837 131.693  0.00 97.00      PROA   
ATOM   3921  CD  LYS P 251     -27.173-112.627 130.392  0.00 97.00      PROA   
ATOM   3922  HD1 LYS P 251     -26.997-111.540 130.218  0.00 97.00      PROA   
ATOM   3923  HD2 LYS P 251     -27.604-113.055 129.460  0.00 97.00      PROA   
ATOM   3924  CE  LYS P 251     -25.834-113.318 130.699  0.00 97.00      PROA   
ATOM   3925  HE1 LYS P 251     -26.021-114.396 130.890  0.00 97.00      PROA   
ATOM   3926  HE2 LYS P 251     -25.338-112.879 131.591  0.00 97.00      PROA   
ATOM   3927  NZ  LYS P 251     -24.887-113.198 129.562  0.00 97.00      PROA   
ATOM   3928  HZ1 LYS P 251     -24.790-112.208 129.265  0.00 97.00      PROA   
ATOM   3929  HZ2 LYS P 251     -25.211-113.769 128.751  0.00 97.00      PROA   
ATOM   3930  HZ3 LYS P 251     -23.940-113.511 129.843  0.00 97.00      PROA   
ATOM   3931  C   LYS P 251     -29.868-111.813 134.073  0.00 97.00      PROA   
ATOM   3932  O   LYS P 251     -29.865-112.959 134.518  0.00 97.00      PROA   
ATOM   3933  N   ARG P 252     -30.967-111.035 134.101  0.00 97.00      PROA   
ATOM   3934  HN  ARG P 252     -30.928-110.114 133.719  0.00 97.00      PROA   
ATOM   3935  CA  ARG P 252     -32.251-111.430 134.637  0.00 97.00      PROA   
ATOM   3936  HA  ARG P 252     -32.068-111.785 135.641  0.00 97.00      PROA   
ATOM   3937  CB  ARG P 252     -33.189-110.201 134.736  0.00 97.00      PROA   
ATOM   3938  HB1 ARG P 252     -34.220-110.530 134.993  0.00 97.00      PROA   
ATOM   3939  HB2 ARG P 252     -33.231-109.692 133.748  0.00 97.00      PROA   
ATOM   3940  CG  ARG P 252     -32.741-109.191 135.812  0.00 97.00      PROA   
ATOM   3941  HG1 ARG P 252     -31.702-108.840 135.617  0.00 97.00      PROA   
ATOM   3942  HG2 ARG P 252     -32.728-109.731 136.787  0.00 97.00      PROA   
ATOM   3943  CD  ARG P 252     -33.662-107.964 135.914  0.00 97.00      PROA   
ATOM   3944  HD1 ARG P 252     -34.722-108.282 135.975  0.00 97.00      PROA   
ATOM   3945  HD2 ARG P 252     -33.510-107.291 135.043  0.00 97.00      PROA   
ATOM   3946  NE  ARG P 252     -33.314-107.273 137.192  0.00 97.00      PROA   
ATOM   3947  HE  ARG P 252     -32.988-107.831 137.958  0.00 97.00      PROA   
ATOM   3948  CZ  ARG P 252     -33.080-105.960 137.356  0.00 97.00      PROA   
ATOM   3949  NH1 ARG P 252     -33.652-105.026 136.604  0.00 97.00      PROA   
ATOM   3950 HH11 ARG P 252     -34.395-105.330 136.019  0.00 97.00      PROA   
ATOM   3951 HH12 ARG P 252     -33.579-104.089 136.930  0.00 97.00      PROA   
ATOM   3952  NH2 ARG P 252     -32.248-105.618 138.356  0.00 97.00      PROA   
ATOM   3953 HH21 ARG P 252     -31.745-106.387 138.760  0.00 97.00      PROA   
ATOM   3954 HH22 ARG P 252     -31.892-104.695 138.426  0.00 97.00      PROA   
ATOM   3955  C   ARG P 252     -32.928-112.581 133.903  0.00 97.00      PROA   
ATOM   3956  O   ARG P 252     -32.839-112.691 132.681  0.00 97.00      PROA   
ATOM   3957  N   SER P 253     -33.642-113.472 134.642  0.00 97.00      PROA   
ATOM   3958  HN  SER P 253     -33.669-113.423 135.639  0.00 97.00      PROA   
ATOM   3959  CA  SER P 253     -34.515-114.454 134.014  0.00 97.00      PROA   
ATOM   3960  HA  SER P 253     -33.981-114.851 133.166  0.00 97.00      PROA   
ATOM   3961  CB  SER P 253     -34.851-115.696 134.886  0.00 97.00      PROA   
ATOM   3962  HB1 SER P 253     -33.917-116.262 135.090  0.00 97.00      PROA   
ATOM   3963  HB2 SER P 253     -35.544-116.371 134.339  0.00 97.00      PROA   
ATOM   3964  OG  SER P 253     -35.455-115.351 136.122  0.00 97.00      PROA   
ATOM   3965  HG1 SER P 253     -34.803-114.823 136.601  0.00 97.00      PROA   
ATOM   3966  C   SER P 253     -35.813-113.791 133.553  0.00 97.00      PROA   
ATOM   3967  O   SER P 253     -36.330-112.931 134.266  0.00 97.00      PROA   
ATOM   3968  N   PRO P 254     -36.389-114.129 132.400  0.00 97.00      PROA   
ATOM   3969  CD  PRO P 254     -35.660-114.703 131.265  0.00 97.00      PROA   
ATOM   3970  HD1 PRO P 254     -35.541-115.794 131.437  0.00 97.00      PROA   
ATOM   3971  HD2 PRO P 254     -34.665-114.223 131.128  0.00 97.00      PROA   
ATOM   3972  CA  PRO P 254     -37.803-113.909 132.084  0.00 97.00      PROA   
ATOM   3973  HA  PRO P 254     -37.960-112.840 132.075  0.00 97.00      PROA   
ATOM   3974  CB  PRO P 254     -37.967-114.548 130.692  0.00 97.00      PROA   
ATOM   3975  HB1 PRO P 254     -38.741-114.037 130.086  0.00 97.00      PROA   
ATOM   3976  HB2 PRO P 254     -38.225-115.626 130.784  0.00 97.00      PROA   
ATOM   3977  CG  PRO P 254     -36.570-114.441 130.066  0.00 97.00      PROA   
ATOM   3978  HG1 PRO P 254     -36.407-115.162 129.241  0.00 97.00      PROA   
ATOM   3979  HG2 PRO P 254     -36.401-113.406 129.694  0.00 97.00      PROA   
ATOM   3980  C   PRO P 254     -38.776-114.496 133.107  0.00 97.00      PROA   
ATOM   3981  O   PRO P 254     -38.455-115.520 133.707  0.00 97.00      PROA   
ATOM   3982  N   GLU P 255     -39.966-113.872 133.320  0.00 97.00      PROA   
ATOM   3983  HN  GLU P 255     -40.190-113.012 132.868  0.00 97.00      PROA   
ATOM   3984  CA  GLU P 255     -40.982-114.363 134.238  0.00 97.00      PROA   
ATOM   3985  HA  GLU P 255     -40.515-114.428 135.208  0.00 97.00      PROA   
ATOM   3986  CB  GLU P 255     -42.197-113.400 134.379  0.00 97.00      PROA   
ATOM   3987  HB1 GLU P 255     -42.901-113.890 135.083  0.00 97.00      PROA   
ATOM   3988  HB2 GLU P 255     -42.720-113.299 133.403  0.00 97.00      PROA   
ATOM   3989  CG  GLU P 255     -41.852-111.988 134.926  0.00 97.00      PROA   
ATOM   3990  HG1 GLU P 255     -41.783-111.264 134.088  0.00 97.00      PROA   
ATOM   3991  HG2 GLU P 255     -40.873-112.011 135.448  0.00 97.00      PROA   
ATOM   3992  CD  GLU P 255     -42.881-111.470 135.938  0.00 97.00      PROA   
ATOM   3993  OE1 GLU P 255     -43.558-110.449 135.647  0.00 97.00      PROA   
ATOM   3994  OE2 GLU P 255     -42.980-112.084 137.033  0.00 97.00      PROA   
ATOM   3995  C   GLU P 255     -41.510-115.761 133.920  0.00 97.00      PROA   
ATOM   3996  O   GLU P 255     -41.737-116.124 132.767  0.00 97.00      PROA   
ATOM   3997  N   LEU P 256     -41.724-116.572 134.981  0.00 97.00      PROA   
ATOM   3998  HN  LEU P 256     -41.475-116.262 135.898  0.00 97.00      PROA   
ATOM   3999  CA  LEU P 256     -42.192-117.938 134.908  0.00 97.00      PROA   
ATOM   4000  HA  LEU P 256     -42.404-118.189 133.879  0.00 97.00      PROA   
ATOM   4001  CB  LEU P 256     -41.091-118.873 135.485  0.00 97.00      PROA   
ATOM   4002  HB1 LEU P 256     -40.925-118.641 136.558  0.00 97.00      PROA   
ATOM   4003  HB2 LEU P 256     -40.153-118.592 134.950  0.00 97.00      PROA   
ATOM   4004  CG  LEU P 256     -41.252-120.404 135.303  0.00 97.00      PROA   
ATOM   4005  HG  LEU P 256     -40.233-120.839 135.461  0.00 97.00      PROA   
ATOM   4006  CD1 LEU P 256     -42.152-121.055 136.369  0.00 97.00      PROA   
ATOM   4007 HD11 LEU P 256     -43.206-120.746 136.233  0.00 97.00      PROA   
ATOM   4008 HD12 LEU P 256     -41.827-120.759 137.388  0.00 97.00      PROA   
ATOM   4009 HD13 LEU P 256     -42.107-122.161 136.287  0.00 97.00      PROA   
ATOM   4010  CD2 LEU P 256     -41.684-120.800 133.880  0.00 97.00      PROA   
ATOM   4011 HD21 LEU P 256     -40.997-120.352 133.131  0.00 97.00      PROA   
ATOM   4012 HD22 LEU P 256     -42.718-120.452 133.674  0.00 97.00      PROA   
ATOM   4013 HD23 LEU P 256     -41.659-121.905 133.769  0.00 97.00      PROA   
ATOM   4014  C   LEU P 256     -43.482-118.014 135.700  0.00 97.00      PROA   
ATOM   4015  O   LEU P 256     -43.566-117.521 136.819  0.00 97.00      PROA   
ATOM   4016  N   GLU P 257     -44.551-118.622 135.131  0.00 97.00      PROA   
ATOM   4017  HN  GLU P 257     -44.487-119.052 134.235  0.00 97.00      PROA   
ATOM   4018  CA  GLU P 257     -45.864-118.633 135.749  0.00 97.00      PROA   
ATOM   4019  HA  GLU P 257     -45.984-117.724 136.319  0.00 97.00      PROA   
ATOM   4020  CB  GLU P 257     -47.003-118.685 134.695  0.00 97.00      PROA   
ATOM   4021  HB1 GLU P 257     -46.982-119.645 134.138  0.00 97.00      PROA   
ATOM   4022  HB2 GLU P 257     -46.775-117.885 133.950  0.00 97.00      PROA   
ATOM   4023  CG  GLU P 257     -48.411-118.374 135.257  0.00 97.00      PROA   
ATOM   4024  HG1 GLU P 257     -48.921-117.662 134.573  0.00 97.00      PROA   
ATOM   4025  HG2 GLU P 257     -48.344-117.898 136.257  0.00 97.00      PROA   
ATOM   4026  CD  GLU P 257     -49.303-119.604 135.367  0.00 97.00      PROA   
ATOM   4027  OE1 GLU P 257     -48.998-120.480 136.204  0.00 97.00      PROA   
ATOM   4028  OE2 GLU P 257     -50.326-119.665 134.641  0.00 97.00      PROA   
ATOM   4029  C   GLU P 257     -46.007-119.796 136.705  0.00 97.00      PROA   
ATOM   4030  O   GLU P 257     -45.684-120.937 136.383  0.00 97.00      PROA   
ATOM   4031  N   LEU P 258     -46.514-119.506 137.925  0.00 97.00      PROA   
ATOM   4032  HN  LEU P 258     -46.732-118.559 138.158  0.00 97.00      PROA   
ATOM   4033  CA  LEU P 258     -46.805-120.492 138.940  0.00 97.00      PROA   
ATOM   4034  HA  LEU P 258     -46.953-121.449 138.460  0.00 97.00      PROA   
ATOM   4035  CB  LEU P 258     -45.693-120.636 140.013  0.00 97.00      PROA   
ATOM   4036  HB1 LEU P 258     -46.009-121.352 140.802  0.00 97.00      PROA   
ATOM   4037  HB2 LEU P 258     -45.544-119.647 140.494  0.00 97.00      PROA   
ATOM   4038  CG  LEU P 258     -44.321-121.106 139.470  0.00 97.00      PROA   
ATOM   4039  HG  LEU P 258     -44.056-120.475 138.591  0.00 97.00      PROA   
ATOM   4040  CD1 LEU P 258     -43.213-120.896 140.515  0.00 97.00      PROA   
ATOM   4041 HD11 LEU P 258     -43.414-121.519 141.412  0.00 97.00      PROA   
ATOM   4042 HD12 LEU P 258     -43.165-119.832 140.824  0.00 97.00      PROA   
ATOM   4043 HD13 LEU P 258     -42.230-121.186 140.088  0.00 97.00      PROA   
ATOM   4044  CD2 LEU P 258     -44.342-122.578 139.016  0.00 97.00      PROA   
ATOM   4045 HD21 LEU P 258     -45.092-122.735 138.215  0.00 97.00      PROA   
ATOM   4046 HD22 LEU P 258     -44.590-123.239 139.874  0.00 97.00      PROA   
ATOM   4047 HD23 LEU P 258     -43.345-122.870 138.625  0.00 97.00      PROA   
ATOM   4048  C   LEU P 258     -48.114-120.130 139.612  0.00 97.00      PROA   
ATOM   4049  O   LEU P 258     -48.156-119.660 140.747  0.00 97.00      PROA   
ATOM   4050  N   GLN P 259     -49.248-120.353 138.913  0.00 97.00      PROA   
ATOM   4051  HN  GLN P 259     -49.200-120.553 137.932  0.00 97.00      PROA   
ATOM   4052  CA  GLN P 259     -50.570-120.380 139.504  0.00 97.00      PROA   
ATOM   4053  HA  GLN P 259     -50.685-119.436 140.011  0.00 97.00      PROA   
ATOM   4054  CB  GLN P 259     -51.714-120.487 138.460  0.00 97.00      PROA   
ATOM   4055  HB1 GLN P 259     -52.651-120.832 138.953  0.00 97.00      PROA   
ATOM   4056  HB2 GLN P 259     -51.429-121.253 137.705  0.00 97.00      PROA   
ATOM   4057  CG  GLN P 259     -52.029-119.162 137.735  0.00 97.00      PROA   
ATOM   4058  HG1 GLN P 259     -51.151-118.813 137.157  0.00 97.00      PROA   
ATOM   4059  HG2 GLN P 259     -52.297-118.371 138.466  0.00 97.00      PROA   
ATOM   4060  CD  GLN P 259     -53.232-119.369 136.807  0.00 97.00      PROA   
ATOM   4061  OE1 GLN P 259     -54.387-119.287 137.238  0.00 97.00      PROA   
ATOM   4062  NE2 GLN P 259     -52.957-119.657 135.507  0.00 97.00      PROA   
ATOM   4063 HE21 GLN P 259     -53.709-119.793 134.868  0.00 97.00      PROA   
ATOM   4064 HE22 GLN P 259     -52.002-119.724 135.206  0.00 97.00      PROA   
ATOM   4065  C   GLN P 259     -50.735-121.458 140.560  0.00 97.00      PROA   
ATOM   4066  O   GLN P 259     -50.268-122.582 140.403  0.00 97.00      PROA   
ATOM   4067  N   VAL P 260     -51.406-121.111 141.681  0.00 97.00      PROA   
ATOM   4068  HN  VAL P 260     -51.757-120.187 141.795  0.00 97.00      PROA   
ATOM   4069  CA  VAL P 260     -51.637-121.999 142.798  0.00 97.00      PROA   
ATOM   4070  HA  VAL P 260     -51.415-123.012 142.505  0.00 97.00      PROA   
ATOM   4071  CB  VAL P 260     -50.793-121.641 144.019  0.00 97.00      PROA   
ATOM   4072  HB  VAL P 260     -51.048-120.611 144.345  0.00 97.00      PROA   
ATOM   4073  CG1 VAL P 260     -51.063-122.631 145.172  0.00 97.00      PROA   
ATOM   4074 HG11 VAL P 260     -50.874-123.675 144.843  0.00 97.00      PROA   
ATOM   4075 HG12 VAL P 260     -52.105-122.551 145.543  0.00 97.00      PROA   
ATOM   4076 HG13 VAL P 260     -50.385-122.407 146.021  0.00 97.00      PROA   
ATOM   4077  CG2 VAL P 260     -49.292-121.640 143.652  0.00 97.00      PROA   
ATOM   4078 HG21 VAL P 260     -49.056-120.846 142.916  0.00 97.00      PROA   
ATOM   4079 HG22 VAL P 260     -48.994-122.618 143.226  0.00 97.00      PROA   
ATOM   4080 HG23 VAL P 260     -48.680-121.450 144.560  0.00 97.00      PROA   
ATOM   4081  C   VAL P 260     -53.117-121.891 143.112  0.00 97.00      PROA   
ATOM   4082  O   VAL P 260     -53.654-120.791 143.220  0.00 97.00      PROA   
ATOM   4083  N   LEU P 261     -53.826-123.039 143.231  0.00 97.00      PROA   
ATOM   4084  HN  LEU P 261     -53.363-123.921 143.149  0.00 97.00      PROA   
ATOM   4085  CA  LEU P 261     -55.263-123.075 143.418  0.00 97.00      PROA   
ATOM   4086  HA  LEU P 261     -55.613-122.073 143.605  0.00 97.00      PROA   
ATOM   4087  CB  LEU P 261     -56.022-123.622 142.183  0.00 97.00      PROA   
ATOM   4088  HB1 LEU P 261     -57.100-123.750 142.427  0.00 97.00      PROA   
ATOM   4089  HB2 LEU P 261     -55.611-124.622 141.920  0.00 97.00      PROA   
ATOM   4090  CG  LEU P 261     -55.950-122.717 140.928  0.00 97.00      PROA   
ATOM   4091  HG  LEU P 261     -54.882-122.622 140.624  0.00 97.00      PROA   
ATOM   4092  CD1 LEU P 261     -56.722-123.362 139.764  0.00 97.00      PROA   
ATOM   4093 HD11 LEU P 261     -57.800-123.446 140.024  0.00 97.00      PROA   
ATOM   4094 HD12 LEU P 261     -56.330-124.379 139.555  0.00 97.00      PROA   
ATOM   4095 HD13 LEU P 261     -56.625-122.744 138.846  0.00 97.00      PROA   
ATOM   4096  CD2 LEU P 261     -56.490-121.296 141.181  0.00 97.00      PROA   
ATOM   4097 HD21 LEU P 261     -56.472-120.711 140.238  0.00 97.00      PROA   
ATOM   4098 HD22 LEU P 261     -55.870-120.761 141.928  0.00 97.00      PROA   
ATOM   4099 HD23 LEU P 261     -57.537-121.345 141.547  0.00 97.00      PROA   
ATOM   4100  C   LEU P 261     -55.665-123.865 144.642  0.00 97.00      PROA   
ATOM   4101  O   LEU P 261     -55.219-124.983 144.883  0.00 97.00      PROA   
ATOM   4102  N   GLY P 262     -56.563-123.258 145.446  0.00 97.00      PROA   
ATOM   4103  HN  GLY P 262     -56.937-122.372 145.191  0.00 97.00      PROA   
ATOM   4104  CA  GLY P 262     -57.114-123.810 146.657  0.00 97.00      PROA   
ATOM   4105  HA1 GLY P 262     -56.557-123.414 147.491  0.00 97.00      PROA   
ATOM   4106  HA2 GLY P 262     -57.139-124.890 146.605  0.00 97.00      PROA   
ATOM   4107  C   GLY P 262     -58.510-123.299 146.776  0.00 97.00      PROA   
ATOM   4108  O   GLY P 262     -58.892-122.322 146.136  0.00 97.00      PROA   
ATOM   4109  N   HSD P 263     -59.307-123.950 147.642  0.00 97.00      PROA   
ATOM   4110  HN  HSD P 263     -58.956-124.710 148.183  0.00 97.00      PROA   
ATOM   4111  CA  HSD P 263     -60.667-123.567 147.927  0.00 97.00      PROA   
ATOM   4112  HA  HSD P 263     -60.887-122.597 147.500  0.00 97.00      PROA   
ATOM   4113  CB  HSD P 263     -61.688-124.607 147.408  0.00 97.00      PROA   
ATOM   4114  HB1 HSD P 263     -62.712-124.363 147.763  0.00 97.00      PROA   
ATOM   4115  HB2 HSD P 263     -61.420-125.612 147.802  0.00 97.00      PROA   
ATOM   4116  ND1 HSD P 263     -62.650-124.123 145.084  0.00 97.00      PROA   
ATOM   4117  HD1 HSD P 263     -63.448-123.598 145.385  0.00 97.00      PROA   
ATOM   4118  CG  HSD P 263     -61.682-124.677 145.899  0.00 97.00      PROA   
ATOM   4119  CE1 HSD P 263     -62.337-124.465 143.809  0.00 97.00      PROA   
ATOM   4120  HE1 HSD P 263     -62.932-124.162 142.948  0.00 97.00      PROA   
ATOM   4121  NE2 HSD P 263     -61.249-125.206 143.746  0.00 97.00      PROA   
ATOM   4122  CD2 HSD P 263     -60.842-125.348 145.061  0.00 97.00      PROA   
ATOM   4123  HD2 HSD P 263     -59.960-125.933 145.287  0.00 97.00      PROA   
ATOM   4124  C   HSD P 263     -60.714-123.448 149.424  0.00 97.00      PROA   
ATOM   4125  O   HSD P 263     -60.139-124.279 150.123  0.00 97.00      PROA   
ATOM   4126  N   GLN P 264     -61.353-122.376 149.952  0.00 97.00      PROA   
ATOM   4127  HN  GLN P 264     -61.834-121.725 149.369  0.00 97.00      PROA   
ATOM   4128  CA  GLN P 264     -61.301-122.016 151.358  0.00 97.00      PROA   
ATOM   4129  HA  GLN P 264     -60.254-121.855 151.580  0.00 97.00      PROA   
ATOM   4130  CB  GLN P 264     -62.013-120.664 151.624  0.00 97.00      PROA   
ATOM   4131  HB1 GLN P 264     -62.177-120.517 152.714  0.00 97.00      PROA   
ATOM   4132  HB2 GLN P 264     -63.010-120.714 151.131  0.00 97.00      PROA   
ATOM   4133  CG  GLN P 264     -61.198-119.460 151.090  0.00 97.00      PROA   
ATOM   4134  HG1 GLN P 264     -60.722-119.720 150.121  0.00 97.00      PROA   
ATOM   4135  HG2 GLN P 264     -60.390-119.197 151.804  0.00 97.00      PROA   
ATOM   4136  CD  GLN P 264     -62.072-118.228 150.826  0.00 97.00      PROA   
ATOM   4137  OE1 GLN P 264     -62.174-117.761 149.685  0.00 97.00      PROA   
ATOM   4138  NE2 GLN P 264     -62.709-117.684 151.897  0.00 97.00      PROA   
ATOM   4139 HE21 GLN P 264     -63.287-116.884 151.742  0.00 97.00      PROA   
ATOM   4140 HE22 GLN P 264     -62.585-118.081 152.805  0.00 97.00      PROA   
ATOM   4141  C   GLN P 264     -61.761-123.094 152.327  0.00 97.00      PROA   
ATOM   4142  O   GLN P 264     -62.789-123.744 152.146  0.00 97.00      PROA   
ATOM   4143  N   GLN P 265     -60.942-123.315 153.376  0.00 97.00      PROA   
ATOM   4144  HN  GLN P 265     -60.141-122.733 153.507  0.00 97.00      PROA   
ATOM   4145  CA  GLN P 265     -60.981-124.469 154.237  0.00 97.00      PROA   
ATOM   4146  HA  GLN P 265     -61.584-125.213 153.742  0.00 97.00      PROA   
ATOM   4147  CB  GLN P 265     -59.561-125.088 154.446  0.00 97.00      PROA   
ATOM   4148  HB1 GLN P 265     -59.270-125.586 153.494  0.00 97.00      PROA   
ATOM   4149  HB2 GLN P 265     -59.622-125.889 155.216  0.00 97.00      PROA   
ATOM   4150  CG  GLN P 265     -58.421-124.115 154.857  0.00 97.00      PROA   
ATOM   4151  HG1 GLN P 265     -57.551-124.709 155.216  0.00 97.00      PROA   
ATOM   4152  HG2 GLN P 265     -58.761-123.481 155.701  0.00 97.00      PROA   
ATOM   4153  CD  GLN P 265     -57.950-123.179 153.728  0.00 97.00      PROA   
ATOM   4154  OE1 GLN P 265     -58.425-122.045 153.603  0.00 97.00      PROA   
ATOM   4155  NE2 GLN P 265     -56.987-123.657 152.893  0.00 97.00      PROA   
ATOM   4156 HE21 GLN P 265     -56.683-123.081 152.131  0.00 97.00      PROA   
ATOM   4157 HE22 GLN P 265     -56.596-124.564 153.034  0.00 97.00      PROA   
ATOM   4158  C   GLN P 265     -61.605-124.151 155.586  0.00 97.00      PROA   
ATOM   4159  O   GLN P 265     -61.540-123.005 156.033  0.00 97.00      PROA   
ATOM   4160  N   PRO P 266     -62.213-125.112 156.292  0.00 97.00      PROA   
ATOM   4161  CD  PRO P 266     -62.636-126.400 155.732  0.00 97.00      PROA   
ATOM   4162  HD1 PRO P 266     -61.730-127.017 155.541  0.00 97.00      PROA   
ATOM   4163  HD2 PRO P 266     -63.221-126.268 154.795  0.00 97.00      PROA   
ATOM   4164  CA  PRO P 266     -62.325-125.112 157.751  0.00 97.00      PROA   
ATOM   4165  HA  PRO P 266     -63.078-124.378 157.999  0.00 97.00      PROA   
ATOM   4166  CB  PRO P 266     -62.761-126.549 158.099  0.00 97.00      PROA   
ATOM   4167  HB1 PRO P 266     -63.404-126.589 159.000  0.00 97.00      PROA   
ATOM   4168  HB2 PRO P 266     -61.872-127.200 158.257  0.00 97.00      PROA   
ATOM   4169  CG  PRO P 266     -63.479-127.033 156.836  0.00 97.00      PROA   
ATOM   4170  HG1 PRO P 266     -63.520-128.139 156.763  0.00 97.00      PROA   
ATOM   4171  HG2 PRO P 266     -64.511-126.618 156.800  0.00 97.00      PROA   
ATOM   4172  C   PRO P 266     -61.057-124.708 158.492  0.00 97.00      PROA   
ATOM   4173  O   PRO P 266     -59.972-125.147 158.115  0.00 97.00      PROA   
ATOM   4174  N   THR P 267     -61.170-123.874 159.549  0.00 97.00      PROA   
ATOM   4175  HN  THR P 267     -62.037-123.425 159.751  0.00 97.00      PROA   
ATOM   4176  CA  THR P 267     -60.088-123.587 160.483  0.00 97.00      PROA   
ATOM   4177  HA  THR P 267     -59.259-123.266 159.866  0.00 97.00      PROA   
ATOM   4178  CB  THR P 267     -60.410-122.449 161.446  0.00 97.00      PROA   
ATOM   4179  HB  THR P 267     -60.908-122.820 162.368  0.00 97.00      PROA   
ATOM   4180  OG1 THR P 267     -61.302-121.517 160.851  0.00 97.00      PROA   
ATOM   4181  HG1 THR P 267     -60.866-121.224 160.047  0.00 97.00      PROA   
ATOM   4182  CG2 THR P 267     -59.122-121.698 161.832  0.00 97.00      PROA   
ATOM   4183 HG21 THR P 267     -58.634-121.278 160.926  0.00 97.00      PROA   
ATOM   4184 HG22 THR P 267     -58.405-122.376 162.336  0.00 97.00      PROA   
ATOM   4185 HG23 THR P 267     -59.363-120.861 162.521  0.00 97.00      PROA   
ATOM   4186  C   THR P 267     -59.581-124.795 161.276  0.00 97.00      PROA   
ATOM   4187  O   THR P 267     -58.360-124.904 161.396  0.00 97.00      PROA   
ATOM   4188  N   PRO P 268     -60.367-125.732 161.826  0.00 97.00      PROA   
ATOM   4189  CD  PRO P 268     -61.789-125.568 162.167  0.00 97.00      PROA   
ATOM   4190  HD1 PRO P 268     -62.389-125.245 161.293  0.00 97.00      PROA   
ATOM   4191  HD2 PRO P 268     -61.890-124.832 162.995  0.00 97.00      PROA   
ATOM   4192  CA  PRO P 268     -59.840-127.001 162.321  0.00 97.00      PROA   
ATOM   4193  HA  PRO P 268     -58.915-126.846 162.858  0.00 97.00      PROA   
ATOM   4194  CB  PRO P 268     -60.959-127.539 163.230  0.00 97.00      PROA   
ATOM   4195  HB1 PRO P 268     -60.815-127.133 164.256  0.00 97.00      PROA   
ATOM   4196  HB2 PRO P 268     -60.985-128.646 163.290  0.00 97.00      PROA   
ATOM   4197  CG  PRO P 268     -62.241-126.953 162.632  0.00 97.00      PROA   
ATOM   4198  HG1 PRO P 268     -62.534-127.557 161.744  0.00 97.00      PROA   
ATOM   4199  HG2 PRO P 268     -63.083-126.917 163.351  0.00 97.00      PROA   
ATOM   4200  C   PRO P 268     -59.563-127.962 161.178  0.00 97.00      PROA   
ATOM   4201  O   PRO P 268     -60.250-127.923 160.159  0.00 97.00      PROA   
ATOM   4202  N   VAL P 269     -58.539-128.826 161.356  0.00 97.00      PROA   
ATOM   4203  HN  VAL P 269     -58.017-128.867 162.202  0.00 97.00      PROA   
ATOM   4204  CA  VAL P 269     -58.158-129.892 160.470  0.00 97.00      PROA   
ATOM   4205  HA  VAL P 269     -59.042-130.265 159.972  0.00 97.00      PROA   
ATOM   4206  CB  VAL P 269     -57.117-129.450 159.434  0.00 97.00      PROA   
ATOM   4207  HB  VAL P 269     -57.545-128.581 158.878  0.00 97.00      PROA   
ATOM   4208  CG1 VAL P 269     -55.811-128.987 160.114  0.00 97.00      PROA   
ATOM   4209 HG11 VAL P 269     -55.360-129.826 160.683  0.00 97.00      PROA   
ATOM   4210 HG12 VAL P 269     -56.002-128.146 160.811  0.00 97.00      PROA   
ATOM   4211 HG13 VAL P 269     -55.075-128.653 159.351  0.00 97.00      PROA   
ATOM   4212  CG2 VAL P 269     -56.856-130.579 158.418  0.00 97.00      PROA   
ATOM   4213 HG21 VAL P 269     -57.804-130.898 157.938  0.00 97.00      PROA   
ATOM   4214 HG22 VAL P 269     -56.408-131.454 158.933  0.00 97.00      PROA   
ATOM   4215 HG23 VAL P 269     -56.147-130.241 157.632  0.00 97.00      PROA   
ATOM   4216  C   VAL P 269     -57.645-131.006 161.416  0.00 97.00      PROA   
ATOM   4217  OT1 VAL P 269     -57.265-130.684 162.577  0.00 97.00      PROA   
ATOM   4218  OT2 VAL P 269     -57.654-132.197 161.004  0.00 97.00      PROA   
END
