# Supplementary material for: The solution structure of the unbound IgG Fc receptor CD64 resembles its crystal structure: Implications for function
Source: PLoS One. 2023 Sep 21;18(9):e0288351. doi: 10.1371/journal.pone.0288351 (PMC10513344; doi:10.1371/journal.pone.0288351)
Supplement: S1 File — (ZIP) [file pone.0288351.s003.zip › CD64V03 E11/Top100/EM_done_ready_for_EM_top100_0p11_E11.dcd_274366.pdb.pdb]

REMARK  FINAL COORDINATES WRITTEN BY NAMD AT TIMESTEP 2000
ATOM      1  N   LYS P   1       1.638 -56.713 107.637  0.00 97.00      PROA   
ATOM      2  HT1 LYS P   1       1.641 -57.286 108.508  0.00 97.00      PROA   
ATOM      3  HT2 LYS P   1       1.607 -55.715 107.941  0.00 97.00      PROA   
ATOM      4  HT3 LYS P   1       2.516 -56.896 107.113  0.00 97.00      PROA   
ATOM      5  CA  LYS P   1       0.442 -57.058 106.833  0.00 97.00      PROA   
ATOM      6  HA  LYS P   1      -0.386 -57.155 107.519  0.00 97.00      PROA   
ATOM      7  CB  LYS P   1       0.102 -55.940 105.803  0.00 97.00      PROA   
ATOM      8  HB1 LYS P   1      -0.632 -56.344 105.072  0.00 97.00      PROA   
ATOM      9  HB2 LYS P   1       1.006 -55.650 105.226  0.00 97.00      PROA   
ATOM     10  CG  LYS P   1      -0.533 -54.680 106.433  0.00 97.00      PROA   
ATOM     11  HG1 LYS P   1       0.264 -54.111 106.961  0.00 97.00      PROA   
ATOM     12  HG2 LYS P   1      -1.286 -54.976 107.197  0.00 97.00      PROA   
ATOM     13  CD  LYS P   1      -1.205 -53.728 105.421  0.00 97.00      PROA   
ATOM     14  HD1 LYS P   1      -0.474 -53.488 104.617  0.00 97.00      PROA   
ATOM     15  HD2 LYS P   1      -1.442 -52.781 105.957  0.00 97.00      PROA   
ATOM     16  CE  LYS P   1      -2.495 -54.291 104.796  0.00 97.00      PROA   
ATOM     17  HE1 LYS P   1      -3.204 -54.597 105.595  0.00 97.00      PROA   
ATOM     18  HE2 LYS P   1      -2.273 -55.169 104.154  0.00 97.00      PROA   
ATOM     19  NZ  LYS P   1      -3.179 -53.279 103.950  0.00 97.00      PROA   
ATOM     20  HZ1 LYS P   1      -2.540 -52.960 103.194  0.00 97.00      PROA   
ATOM     21  HZ2 LYS P   1      -3.456 -52.462 104.532  0.00 97.00      PROA   
ATOM     22  HZ3 LYS P   1      -4.030 -53.699 103.525  0.00 97.00      PROA   
ATOM     23  C   LYS P   1       0.616 -58.395 106.166  0.00 97.00      PROA   
ATOM     24  O   LYS P   1       1.713 -58.949 106.131  0.00 97.00      PROA   
ATOM     25  N   ALA P   2      -0.485 -58.950 105.618  0.00 97.00      PROA   
ATOM     26  HN  ALA P   2      -1.395 -58.548 105.685  0.00 97.00      PROA   
ATOM     27  CA  ALA P   2      -0.485 -60.143 104.827  0.00 97.00      PROA   
ATOM     28  HA  ALA P   2       0.356 -60.138 104.145  0.00 97.00      PROA   
ATOM     29  CB  ALA P   2      -0.508 -61.418 105.695  0.00 97.00      PROA   
ATOM     30  HB1 ALA P   2      -1.368 -61.395 106.397  0.00 97.00      PROA   
ATOM     31  HB2 ALA P   2       0.423 -61.480 106.300  0.00 97.00      PROA   
ATOM     32  HB3 ALA P   2      -0.579 -62.332 105.071  0.00 97.00      PROA   
ATOM     33  C   ALA P   2      -1.762 -59.999 104.037  0.00 97.00      PROA   
ATOM     34  O   ALA P   2      -2.508 -59.044 104.257  0.00 97.00      PROA   
ATOM     35  N   VAL P   3      -2.022 -60.932 103.089  0.00 97.00      PROA   
ATOM     36  HN  VAL P   3      -1.353 -61.634 102.865  0.00 97.00      PROA   
ATOM     37  CA  VAL P   3      -3.311 -61.144 102.460  0.00 97.00      PROA   
ATOM     38  HA  VAL P   3      -4.086 -60.909 103.176  0.00 97.00      PROA   
ATOM     39  CB  VAL P   3      -3.579 -60.393 101.146  0.00 97.00      PROA   
ATOM     40  HB  VAL P   3      -4.569 -60.722 100.749  0.00 97.00      PROA   
ATOM     41  CG1 VAL P   3      -3.691 -58.876 101.401  0.00 97.00      PROA   
ATOM     42 HG11 VAL P   3      -2.704 -58.460 101.694  0.00 97.00      PROA   
ATOM     43 HG12 VAL P   3      -4.424 -58.672 102.209  0.00 97.00      PROA   
ATOM     44 HG13 VAL P   3      -4.025 -58.359 100.476  0.00 97.00      PROA   
ATOM     45  CG2 VAL P   3      -2.503 -60.688 100.080  0.00 97.00      PROA   
ATOM     46 HG21 VAL P   3      -2.509 -61.757  99.789  0.00 97.00      PROA   
ATOM     47 HG22 VAL P   3      -1.493 -60.426 100.456  0.00 97.00      PROA   
ATOM     48 HG23 VAL P   3      -2.697 -60.083  99.168  0.00 97.00      PROA   
ATOM     49  C   VAL P   3      -3.343 -62.637 102.219  0.00 97.00      PROA   
ATOM     50  O   VAL P   3      -2.296 -63.253 102.017  0.00 97.00      PROA   
ATOM     51  N   ILE P   4      -4.541 -63.274 102.272  0.00 97.00      PROA   
ATOM     52  HN  ILE P   4      -5.376 -62.785 102.523  0.00 97.00      PROA   
ATOM     53  CA  ILE P   4      -4.652 -64.722 102.161  0.00 97.00      PROA   
ATOM     54  HA  ILE P   4      -3.669 -65.156 102.273  0.00 97.00      PROA   
ATOM     55  CB  ILE P   4      -5.495 -65.338 103.281  0.00 97.00      PROA   
ATOM     56  HB  ILE P   4      -6.522 -64.911 103.241  0.00 97.00      PROA   
ATOM     57  CG2 ILE P   4      -5.559 -66.875 103.099  0.00 97.00      PROA   
ATOM     58 HG21 ILE P   4      -4.534 -67.284 102.962  0.00 97.00      PROA   
ATOM     59 HG22 ILE P   4      -6.181 -67.152 102.223  0.00 97.00      PROA   
ATOM     60 HG23 ILE P   4      -5.999 -67.364 103.989  0.00 97.00      PROA   
ATOM     61  CG1 ILE P   4      -4.893 -64.990 104.666  0.00 97.00      PROA   
ATOM     62 HG11 ILE P   4      -4.616 -63.917 104.722  0.00 97.00      PROA   
ATOM     63 HG12 ILE P   4      -3.963 -65.584 104.777  0.00 97.00      PROA   
ATOM     64  CD  ILE P   4      -5.824 -65.274 105.847  0.00 97.00      PROA   
ATOM     65  HD1 ILE P   4      -6.253 -66.295 105.804  0.00 97.00      PROA   
ATOM     66  HD2 ILE P   4      -6.659 -64.541 105.856  0.00 97.00      PROA   
ATOM     67  HD3 ILE P   4      -5.262 -65.177 106.798  0.00 97.00      PROA   
ATOM     68  C   ILE P   4      -5.173 -65.144 100.792  0.00 97.00      PROA   
ATOM     69  O   ILE P   4      -6.157 -64.615 100.280  0.00 97.00      PROA   
ATOM     70  N   LYS P   5      -4.509 -66.147 100.166  0.00 97.00      PROA   
ATOM     71  HN  LYS P   5      -3.652 -66.485 100.553  0.00 97.00      PROA   
ATOM     72  CA  LYS P   5      -4.950 -66.753  98.924  0.00 97.00      PROA   
ATOM     73  HA  LYS P   5      -5.825 -66.241  98.550  0.00 97.00      PROA   
ATOM     74  CB  LYS P   5      -3.843 -66.727  97.839  0.00 97.00      PROA   
ATOM     75  HB1 LYS P   5      -4.231 -67.171  96.896  0.00 97.00      PROA   
ATOM     76  HB2 LYS P   5      -2.979 -67.344  98.176  0.00 97.00      PROA   
ATOM     77  CG  LYS P   5      -3.292 -65.325  97.527  0.00 97.00      PROA   
ATOM     78  HG1 LYS P   5      -2.467 -65.456  96.790  0.00 97.00      PROA   
ATOM     79  HG2 LYS P   5      -2.844 -64.894  98.450  0.00 97.00      PROA   
ATOM     80  CD  LYS P   5      -4.334 -64.343  96.959  0.00 97.00      PROA   
ATOM     81  HD1 LYS P   5      -5.207 -64.303  97.646  0.00 97.00      PROA   
ATOM     82  HD2 LYS P   5      -4.694 -64.720  95.977  0.00 97.00      PROA   
ATOM     83  CE  LYS P   5      -3.812 -62.907  96.812  0.00 97.00      PROA   
ATOM     84  HE1 LYS P   5      -3.526 -62.516  97.814  0.00 97.00      PROA   
ATOM     85  HE2 LYS P   5      -4.572 -62.234  96.365  0.00 97.00      PROA   
ATOM     86  NZ  LYS P   5      -2.609 -62.866  95.965  0.00 97.00      PROA   
ATOM     87  HZ1 LYS P   5      -2.763 -62.963  94.948  0.00 97.00      PROA   
ATOM     88  HZ2 LYS P   5      -1.956 -63.612  96.300  0.00 97.00      PROA   
ATOM     89  HZ3 LYS P   5      -2.069 -62.000  96.185  0.00 97.00      PROA   
ATOM     90  C   LYS P   5      -5.324 -68.204  99.147  0.00 97.00      PROA   
ATOM     91  O   LYS P   5      -4.479 -69.041  99.440  0.00 97.00      PROA   
ATOM     92  N   LEU P   6      -6.615 -68.562  98.964  0.00 97.00      PROA   
ATOM     93  HN  LEU P   6      -7.323 -67.883  98.788  0.00 97.00      PROA   
ATOM     94  CA  LEU P   6      -7.056 -69.943  98.934  0.00 97.00      PROA   
ATOM     95  HA  LEU P   6      -6.542 -70.487  99.715  0.00 97.00      PROA   
ATOM     96  CB  LEU P   6      -8.581 -70.078  99.184  0.00 97.00      PROA   
ATOM     97  HB1 LEU P   6      -8.808 -71.160  99.311  0.00 97.00      PROA   
ATOM     98  HB2 LEU P   6      -9.157 -69.716  98.306  0.00 97.00      PROA   
ATOM     99  CG  LEU P   6      -9.122 -69.330 100.432  0.00 97.00      PROA   
ATOM    100  HG  LEU P   6      -8.304 -69.265 101.186  0.00 97.00      PROA   
ATOM    101  CD1 LEU P   6      -9.611 -67.903 100.115  0.00 97.00      PROA   
ATOM    102 HD11 LEU P   6     -10.402 -67.939  99.335  0.00 97.00      PROA   
ATOM    103 HD12 LEU P   6      -8.787 -67.257  99.755  0.00 97.00      PROA   
ATOM    104 HD13 LEU P   6     -10.044 -67.435 101.025  0.00 97.00      PROA   
ATOM    105  CD2 LEU P   6     -10.276 -70.120 101.073  0.00 97.00      PROA   
ATOM    106 HD21 LEU P   6      -9.938 -71.131 101.383  0.00 97.00      PROA   
ATOM    107 HD22 LEU P   6     -11.109 -70.231 100.348  0.00 97.00      PROA   
ATOM    108 HD23 LEU P   6     -10.657 -69.582 101.967  0.00 97.00      PROA   
ATOM    109  C   LEU P   6      -6.691 -70.556  97.586  0.00 97.00      PROA   
ATOM    110  O   LEU P   6      -7.038 -70.014  96.540  0.00 97.00      PROA   
ATOM    111  N   GLN P   7      -5.929 -71.678  97.567  0.00 97.00      PROA   
ATOM    112  HN  GLN P   7      -5.604 -72.090  98.419  0.00 97.00      PROA   
ATOM    113  CA  GLN P   7      -5.486 -72.326  96.339  0.00 97.00      PROA   
ATOM    114  HA  GLN P   7      -5.034 -71.541  95.747  0.00 97.00      PROA   
ATOM    115  CB  GLN P   7      -4.330 -73.324  96.625  0.00 97.00      PROA   
ATOM    116  HB1 GLN P   7      -4.627 -73.942  97.499  0.00 97.00      PROA   
ATOM    117  HB2 GLN P   7      -3.459 -72.708  96.945  0.00 97.00      PROA   
ATOM    118  CG  GLN P   7      -3.922 -74.261  95.468  0.00 97.00      PROA   
ATOM    119  HG1 GLN P   7      -3.691 -73.656  94.565  0.00 97.00      PROA   
ATOM    120  HG2 GLN P   7      -4.743 -74.968  95.227  0.00 97.00      PROA   
ATOM    121  CD  GLN P   7      -2.647 -75.025  95.850  0.00 97.00      PROA   
ATOM    122  OE1 GLN P   7      -1.665 -74.422  96.292  0.00 97.00      PROA   
ATOM    123  NE2 GLN P   7      -2.638 -76.375  95.684  0.00 97.00      PROA   
ATOM    124 HE21 GLN P   7      -1.810 -76.866  95.952  0.00 97.00      PROA   
ATOM    125 HE22 GLN P   7      -3.435 -76.851  95.314  0.00 97.00      PROA   
ATOM    126  C   GLN P   7      -6.578 -72.881  95.425  0.00 97.00      PROA   
ATOM    127  O   GLN P   7      -6.559 -72.559  94.236  0.00 97.00      PROA   
ATOM    128  N   PRO P   8      -7.586 -73.629  95.869  0.00 97.00      PROA   
ATOM    129  CD  PRO P   8      -7.507 -74.549  96.997  0.00 97.00      PROA   
ATOM    130  HD1 PRO P   8      -7.704 -73.968  97.921  0.00 97.00      PROA   
ATOM    131  HD2 PRO P   8      -6.523 -75.060  97.059  0.00 97.00      PROA   
ATOM    132  CA  PRO P   8      -8.940 -73.543  95.334  0.00 97.00      PROA   
ATOM    133  HA  PRO P   8      -8.904 -73.645  94.260  0.00 97.00      PROA   
ATOM    134  CB  PRO P   8      -9.700 -74.712  96.006  0.00 97.00      PROA   
ATOM    135  HB1 PRO P   8     -10.238 -75.324  95.252  0.00 97.00      PROA   
ATOM    136  HB2 PRO P   8     -10.434 -74.363  96.764  0.00 97.00      PROA   
ATOM    137  CG  PRO P   8      -8.626 -75.551  96.718  0.00 97.00      PROA   
ATOM    138  HG1 PRO P   8      -9.017 -76.032  97.636  0.00 97.00      PROA   
ATOM    139  HG2 PRO P   8      -8.253 -76.339  96.027  0.00 97.00      PROA   
ATOM    140  C   PRO P   8      -9.534 -72.192  95.730  0.00 97.00      PROA   
ATOM    141  O   PRO P   8      -9.549 -71.977  96.940  0.00 97.00      PROA   
ATOM    142  N   PRO P   9     -10.014 -71.279  94.884  0.00 97.00      PROA   
ATOM    143  CD  PRO P   9     -10.084 -71.467  93.431  0.00 97.00      PROA   
ATOM    144  HD1 PRO P   9     -10.649 -72.389  93.173  0.00 97.00      PROA   
ATOM    145  HD2 PRO P   9      -9.049 -71.517  93.022  0.00 97.00      PROA   
ATOM    146  CA  PRO P   9     -10.423 -69.929  95.288  0.00 97.00      PROA   
ATOM    147  HA  PRO P   9      -9.721 -69.516  95.999  0.00 97.00      PROA   
ATOM    148  CB  PRO P   9     -10.393 -69.167  93.949  0.00 97.00      PROA   
ATOM    149  HB1 PRO P   9      -9.341 -68.860  93.744  0.00 97.00      PROA   
ATOM    150  HB2 PRO P   9     -11.028 -68.262  93.919  0.00 97.00      PROA   
ATOM    151  CG  PRO P   9     -10.798 -70.219  92.913  0.00 97.00      PROA   
ATOM    152  HG1 PRO P   9     -11.898 -70.372  92.956  0.00 97.00      PROA   
ATOM    153  HG2 PRO P   9     -10.505 -69.946  91.880  0.00 97.00      PROA   
ATOM    154  C   PRO P   9     -11.811 -69.904  95.924  0.00 97.00      PROA   
ATOM    155  O   PRO P   9     -12.590 -68.996  95.642  0.00 97.00      PROA   
ATOM    156  N   TRP P  10     -12.146 -70.878  96.792  0.00 97.00      PROA   
ATOM    157  HN  TRP P  10     -11.455 -71.542  97.069  0.00 97.00      PROA   
ATOM    158  CA  TRP P  10     -13.502 -71.121  97.222  0.00 97.00      PROA   
ATOM    159  HA  TRP P  10     -14.171 -70.409  96.759  0.00 97.00      PROA   
ATOM    160  CB  TRP P  10     -13.951 -72.555  96.837  0.00 97.00      PROA   
ATOM    161  HB1 TRP P  10     -15.033 -72.675  97.054  0.00 97.00      PROA   
ATOM    162  HB2 TRP P  10     -13.402 -73.281  97.479  0.00 97.00      PROA   
ATOM    163  CG  TRP P  10     -13.702 -72.934  95.404  0.00 97.00      PROA   
ATOM    164  CD1 TRP P  10     -13.129 -74.113  95.003  0.00 97.00      PROA   
ATOM    165  HD1 TRP P  10     -12.803 -74.893  95.677  0.00 97.00      PROA   
ATOM    166  NE1 TRP P  10     -13.114 -74.181  93.636  0.00 97.00      PROA   
ATOM    167  HE1 TRP P  10     -12.926 -74.982  93.109  0.00 97.00      PROA   
ATOM    168  CE2 TRP P  10     -13.650 -73.042  93.113  0.00 97.00      PROA   
ATOM    169  CD2 TRP P  10     -14.026 -72.214  94.196  0.00 97.00      PROA   
ATOM    170  CE3 TRP P  10     -14.604 -70.970  93.930  0.00 97.00      PROA   
ATOM    171  HE3 TRP P  10     -14.883 -70.293  94.722  0.00 97.00      PROA   
ATOM    172  CZ3 TRP P  10     -14.819 -70.592  92.602  0.00 97.00      PROA   
ATOM    173  HZ3 TRP P  10     -15.272 -69.633  92.388  0.00 97.00      PROA   
ATOM    174  CZ2 TRP P  10     -13.857 -72.665  91.793  0.00 97.00      PROA   
ATOM    175  HZ2 TRP P  10     -13.566 -73.305  90.973  0.00 97.00      PROA   
ATOM    176  CH2 TRP P  10     -14.454 -71.427  91.551  0.00 97.00      PROA   
ATOM    177  HH2 TRP P  10     -14.626 -71.103  90.534  0.00 97.00      PROA   
ATOM    178  C   TRP P  10     -13.618 -70.946  98.716  0.00 97.00      PROA   
ATOM    179  O   TRP P  10     -13.094 -71.729  99.505  0.00 97.00      PROA   
ATOM    180  N   VAL P  11     -14.344 -69.890  99.146  0.00 97.00      PROA   
ATOM    181  HN  VAL P  11     -14.712 -69.231  98.491  0.00 97.00      PROA   
ATOM    182  CA  VAL P  11     -14.511 -69.553 100.548  0.00 97.00      PROA   
ATOM    183  HA  VAL P  11     -13.588 -69.787 101.061  0.00 97.00      PROA   
ATOM    184  CB  VAL P  11     -14.758 -68.049 100.688  0.00 97.00      PROA   
ATOM    185  HB  VAL P  11     -15.753 -67.787 100.261  0.00 97.00      PROA   
ATOM    186  CG1 VAL P  11     -14.715 -67.636 102.168  0.00 97.00      PROA   
ATOM    187 HG11 VAL P  11     -13.752 -67.938 102.632  0.00 97.00      PROA   
ATOM    188 HG12 VAL P  11     -15.544 -68.110 102.728  0.00 97.00      PROA   
ATOM    189 HG13 VAL P  11     -14.819 -66.534 102.265  0.00 97.00      PROA   
ATOM    190  CG2 VAL P  11     -13.673 -67.267  99.908  0.00 97.00      PROA   
ATOM    191 HG21 VAL P  11     -13.759 -67.413  98.812  0.00 97.00      PROA   
ATOM    192 HG22 VAL P  11     -12.659 -67.581 100.232  0.00 97.00      PROA   
ATOM    193 HG23 VAL P  11     -13.774 -66.178 100.106  0.00 97.00      PROA   
ATOM    194  C   VAL P  11     -15.617 -70.406 101.188  0.00 97.00      PROA   
ATOM    195  O   VAL P  11     -15.703 -70.547 102.406  0.00 97.00      PROA   
ATOM    196  N   SER P  12     -16.452 -71.058 100.349  0.00 97.00      PROA   
ATOM    197  HN  SER P  12     -16.315 -70.946  99.370  0.00 97.00      PROA   
ATOM    198  CA  SER P  12     -17.502 -71.986 100.733  0.00 97.00      PROA   
ATOM    199  HA  SER P  12     -17.510 -72.116 101.806  0.00 97.00      PROA   
ATOM    200  CB  SER P  12     -18.909 -71.466 100.297  0.00 97.00      PROA   
ATOM    201  HB1 SER P  12     -18.853 -71.085  99.255  0.00 97.00      PROA   
ATOM    202  HB2 SER P  12     -19.189 -70.614 100.957  0.00 97.00      PROA   
ATOM    203  OG  SER P  12     -19.943 -72.447 100.364  0.00 97.00      PROA   
ATOM    204  HG1 SER P  12     -20.182 -72.536 101.290  0.00 97.00      PROA   
ATOM    205  C   SER P  12     -17.158 -73.327 100.101  0.00 97.00      PROA   
ATOM    206  O   SER P  12     -16.930 -73.406  98.895  0.00 97.00      PROA   
ATOM    207  N   VAL P  13     -17.073 -74.415 100.914  0.00 97.00      PROA   
ATOM    208  HN  VAL P  13     -17.242 -74.327 101.895  0.00 97.00      PROA   
ATOM    209  CA  VAL P  13     -16.513 -75.681 100.454  0.00 97.00      PROA   
ATOM    210  HA  VAL P  13     -16.733 -75.782  99.401  0.00 97.00      PROA   
ATOM    211  CB  VAL P  13     -14.990 -75.678 100.645  0.00 97.00      PROA   
ATOM    212  HB  VAL P  13     -14.611 -74.703 100.251  0.00 97.00      PROA   
ATOM    213  CG1 VAL P  13     -14.594 -75.760 102.135  0.00 97.00      PROA   
ATOM    214 HG11 VAL P  13     -14.889 -76.737 102.571  0.00 97.00      PROA   
ATOM    215 HG12 VAL P  13     -15.072 -74.948 102.720  0.00 97.00      PROA   
ATOM    216 HG13 VAL P  13     -13.493 -75.663 102.241  0.00 97.00      PROA   
ATOM    217  CG2 VAL P  13     -14.313 -76.786  99.815  0.00 97.00      PROA   
ATOM    218 HG21 VAL P  13     -14.635 -76.741  98.754  0.00 97.00      PROA   
ATOM    219 HG22 VAL P  13     -14.552 -77.788 100.223  0.00 97.00      PROA   
ATOM    220 HG23 VAL P  13     -13.210 -76.666  99.852  0.00 97.00      PROA   
ATOM    221  C   VAL P  13     -17.179 -76.865 101.153  0.00 97.00      PROA   
ATOM    222  O   VAL P  13     -17.764 -76.727 102.223  0.00 97.00      PROA   
ATOM    223  N   PHE P  14     -17.141 -78.083 100.553  0.00 97.00      PROA   
ATOM    224  HN  PHE P  14     -16.727 -78.204  99.652  0.00 97.00      PROA   
ATOM    225  CA  PHE P  14     -17.620 -79.296 101.200  0.00 97.00      PROA   
ATOM    226  HA  PHE P  14     -18.503 -79.043 101.769  0.00 97.00      PROA   
ATOM    227  CB  PHE P  14     -17.981 -80.427 100.197  0.00 97.00      PROA   
ATOM    228  HB1 PHE P  14     -18.237 -81.372 100.720  0.00 97.00      PROA   
ATOM    229  HB2 PHE P  14     -17.115 -80.625  99.526  0.00 97.00      PROA   
ATOM    230  CG  PHE P  14     -19.188 -80.085  99.369  0.00 97.00      PROA   
ATOM    231  CD1 PHE P  14     -20.424 -79.804  99.980  0.00 97.00      PROA   
ATOM    232  HD1 PHE P  14     -20.495 -79.766 101.056  0.00 97.00      PROA   
ATOM    233  CE1 PHE P  14     -21.574 -79.607  99.205  0.00 97.00      PROA   
ATOM    234  HE1 PHE P  14     -22.520 -79.403  99.683  0.00 97.00      PROA   
ATOM    235  CZ  PHE P  14     -21.495 -79.672  97.808  0.00 97.00      PROA   
ATOM    236  HZ  PHE P  14     -22.380 -79.523  97.208  0.00 97.00      PROA   
ATOM    237  CD2 PHE P  14     -19.126 -80.158  97.969  0.00 97.00      PROA   
ATOM    238  HD2 PHE P  14     -18.191 -80.405  97.490  0.00 97.00      PROA   
ATOM    239  CE2 PHE P  14     -20.266 -79.933  97.190  0.00 97.00      PROA   
ATOM    240  HE2 PHE P  14     -20.192 -79.968  96.113  0.00 97.00      PROA   
ATOM    241  C   PHE P  14     -16.630 -79.899 102.180  0.00 97.00      PROA   
ATOM    242  O   PHE P  14     -15.424 -79.683 102.100  0.00 97.00      PROA   
ATOM    243  N   GLN P  15     -17.142 -80.738 103.116  0.00 97.00      PROA   
ATOM    244  HN  GLN P  15     -18.125 -80.750 103.292  0.00 97.00      PROA   
ATOM    245  CA  GLN P  15     -16.357 -81.729 103.839  0.00 97.00      PROA   
ATOM    246  HA  GLN P  15     -15.622 -81.192 104.424  0.00 97.00      PROA   
ATOM    247  CB  GLN P  15     -17.243 -82.576 104.797  0.00 97.00      PROA   
ATOM    248  HB1 GLN P  15     -17.636 -81.892 105.585  0.00 97.00      PROA   
ATOM    249  HB2 GLN P  15     -16.605 -83.322 105.317  0.00 97.00      PROA   
ATOM    250  CG  GLN P  15     -18.448 -83.251 104.088  0.00 97.00      PROA   
ATOM    251  HG1 GLN P  15     -18.348 -83.163 102.987  0.00 97.00      PROA   
ATOM    252  HG2 GLN P  15     -19.383 -82.725 104.362  0.00 97.00      PROA   
ATOM    253  CD  GLN P  15     -18.601 -84.735 104.463  0.00 97.00      PROA   
ATOM    254  OE1 GLN P  15     -18.899 -85.084 105.610  0.00 97.00      PROA   
ATOM    255  NE2 GLN P  15     -18.393 -85.636 103.459  0.00 97.00      PROA   
ATOM    256 HE21 GLN P  15     -18.174 -85.315 102.538  0.00 97.00      PROA   
ATOM    257 HE22 GLN P  15     -18.407 -86.610 103.675  0.00 97.00      PROA   
ATOM    258  C   GLN P  15     -15.611 -82.689 102.908  0.00 97.00      PROA   
ATOM    259  O   GLN P  15     -16.101 -83.005 101.826  0.00 97.00      PROA   
ATOM    260  N   GLU P  16     -14.393 -83.137 103.310  0.00 97.00      PROA   
ATOM    261  HN  GLU P  16     -14.035 -82.819 104.188  0.00 97.00      PROA   
ATOM    262  CA  GLU P  16     -13.533 -84.090 102.613  0.00 97.00      PROA   
ATOM    263  HA  GLU P  16     -12.875 -84.473 103.379  0.00 97.00      PROA   
ATOM    264  CB  GLU P  16     -14.266 -85.345 102.029  0.00 97.00      PROA   
ATOM    265  HB1 GLU P  16     -14.944 -85.000 101.222  0.00 97.00      PROA   
ATOM    266  HB2 GLU P  16     -14.894 -85.798 102.829  0.00 97.00      PROA   
ATOM    267  CG  GLU P  16     -13.351 -86.448 101.438  0.00 97.00      PROA   
ATOM    268  HG1 GLU P  16     -12.879 -87.023 102.261  0.00 97.00      PROA   
ATOM    269  HG2 GLU P  16     -12.538 -86.001 100.831  0.00 97.00      PROA   
ATOM    270  CD  GLU P  16     -14.077 -87.435 100.513  0.00 97.00      PROA   
ATOM    271  OE1 GLU P  16     -15.313 -87.327 100.305  0.00 97.00      PROA   
ATOM    272  OE2 GLU P  16     -13.363 -88.319  99.966  0.00 97.00      PROA   
ATOM    273  C   GLU P  16     -12.611 -83.414 101.599  0.00 97.00      PROA   
ATOM    274  O   GLU P  16     -11.475 -83.841 101.407  0.00 97.00      PROA   
ATOM    275  N   GLU P  17     -13.055 -82.317 100.944  0.00 97.00      PROA   
ATOM    276  HN  GLU P  17     -13.989 -82.003 101.095  0.00 97.00      PROA   
ATOM    277  CA  GLU P  17     -12.292 -81.539  99.974  0.00 97.00      PROA   
ATOM    278  HA  GLU P  17     -12.009 -82.222  99.184  0.00 97.00      PROA   
ATOM    279  CB  GLU P  17     -13.205 -80.459  99.332  0.00 97.00      PROA   
ATOM    280  HB1 GLU P  17     -13.652 -79.882 100.175  0.00 97.00      PROA   
ATOM    281  HB2 GLU P  17     -14.046 -80.978  98.818  0.00 97.00      PROA   
ATOM    282  CG  GLU P  17     -12.551 -79.449  98.359  0.00 97.00      PROA   
ATOM    283  HG1 GLU P  17     -11.716 -78.902  98.841  0.00 97.00      PROA   
ATOM    284  HG2 GLU P  17     -13.315 -78.696  98.068  0.00 97.00      PROA   
ATOM    285  CD  GLU P  17     -12.045 -80.102  97.069  0.00 97.00      PROA   
ATOM    286  OE1 GLU P  17     -11.117 -80.947  97.135  0.00 97.00      PROA   
ATOM    287  OE2 GLU P  17     -12.576 -79.741  95.985  0.00 97.00      PROA   
ATOM    288  C   GLU P  17     -10.991 -80.934 100.506  0.00 97.00      PROA   
ATOM    289  O   GLU P  17     -10.884 -80.558 101.668  0.00 97.00      PROA   
ATOM    290  N   SER P  18      -9.949 -80.835  99.648  0.00 97.00      PROA   
ATOM    291  HN  SER P  18     -10.110 -81.039  98.681  0.00 97.00      PROA   
ATOM    292  CA  SER P  18      -8.622 -80.374 100.017  0.00 97.00      PROA   
ATOM    293  HA  SER P  18      -8.486 -80.530 101.078  0.00 97.00      PROA   
ATOM    294  CB  SER P  18      -7.501 -81.142  99.270  0.00 97.00      PROA   
ATOM    295  HB1 SER P  18      -7.577 -80.950  98.177  0.00 97.00      PROA   
ATOM    296  HB2 SER P  18      -7.646 -82.232  99.434  0.00 97.00      PROA   
ATOM    297  OG  SER P  18      -6.198 -80.778  99.730  0.00 97.00      PROA   
ATOM    298  HG1 SER P  18      -6.157 -81.032 100.656  0.00 97.00      PROA   
ATOM    299  C   SER P  18      -8.475 -78.895  99.727  0.00 97.00      PROA   
ATOM    300  O   SER P  18      -8.747 -78.426  98.624  0.00 97.00      PROA   
ATOM    301  N   VAL P  19      -8.015 -78.116 100.729  0.00 97.00      PROA   
ATOM    302  HN  VAL P  19      -7.768 -78.513 101.611  0.00 97.00      PROA   
ATOM    303  CA  VAL P  19      -7.874 -76.684 100.563  0.00 97.00      PROA   
ATOM    304  HA  VAL P  19      -7.678 -76.481  99.521  0.00 97.00      PROA   
ATOM    305  CB  VAL P  19      -9.161 -75.931 100.927  0.00 97.00      PROA   
ATOM    306  HB  VAL P  19      -9.939 -76.240 100.187  0.00 97.00      PROA   
ATOM    307  CG1 VAL P  19      -9.684 -76.331 102.323  0.00 97.00      PROA   
ATOM    308 HG11 VAL P  19      -8.946 -76.053 103.099  0.00 97.00      PROA   
ATOM    309 HG12 VAL P  19      -9.886 -77.420 102.390  0.00 97.00      PROA   
ATOM    310 HG13 VAL P  19     -10.632 -75.796 102.544  0.00 97.00      PROA   
ATOM    311  CG2 VAL P  19      -8.988 -74.402 100.818  0.00 97.00      PROA   
ATOM    312 HG21 VAL P  19      -8.638 -74.114  99.809  0.00 97.00      PROA   
ATOM    313 HG22 VAL P  19      -8.264 -74.032 101.573  0.00 97.00      PROA   
ATOM    314 HG23 VAL P  19      -9.963 -73.901 101.003  0.00 97.00      PROA   
ATOM    315  C   VAL P  19      -6.637 -76.200 101.289  0.00 97.00      PROA   
ATOM    316  O   VAL P  19      -6.444 -76.458 102.470  0.00 97.00      PROA   
ATOM    317  N   THR P  20      -5.737 -75.470 100.588  0.00 97.00      PROA   
ATOM    318  HN  THR P  20      -5.882 -75.270  99.623  0.00 97.00      PROA   
ATOM    319  CA  THR P  20      -4.537 -74.925 101.205  0.00 97.00      PROA   
ATOM    320  HA  THR P  20      -4.599 -75.082 102.268  0.00 97.00      PROA   
ATOM    321  CB  THR P  20      -3.234 -75.593 100.753  0.00 97.00      PROA   
ATOM    322  HB  THR P  20      -3.408 -76.695 100.786  0.00 97.00      PROA   
ATOM    323  OG1 THR P  20      -2.150 -75.347 101.645  0.00 97.00      PROA   
ATOM    324  HG1 THR P  20      -1.881 -74.429 101.547  0.00 97.00      PROA   
ATOM    325  CG2 THR P  20      -2.803 -75.230  99.326  0.00 97.00      PROA   
ATOM    326 HG21 THR P  20      -2.645 -74.138  99.218  0.00 97.00      PROA   
ATOM    327 HG22 THR P  20      -3.571 -75.560  98.598  0.00 97.00      PROA   
ATOM    328 HG23 THR P  20      -1.849 -75.741  99.074  0.00 97.00      PROA   
ATOM    329  C   THR P  20      -4.575 -73.433 100.998  0.00 97.00      PROA   
ATOM    330  O   THR P  20      -4.931 -72.942  99.933  0.00 97.00      PROA   
ATOM    331  N   LEU P  21      -4.265 -72.674 102.068  0.00 97.00      PROA   
ATOM    332  HN  LEU P  21      -3.990 -73.116 102.920  0.00 97.00      PROA   
ATOM    333  CA  LEU P  21      -4.462 -71.245 102.134  0.00 97.00      PROA   
ATOM    334  HA  LEU P  21      -4.862 -70.880 101.200  0.00 97.00      PROA   
ATOM    335  CB  LEU P  21      -5.424 -70.840 103.287  0.00 97.00      PROA   
ATOM    336  HB1 LEU P  21      -5.534 -69.735 103.258  0.00 97.00      PROA   
ATOM    337  HB2 LEU P  21      -4.985 -71.110 104.272  0.00 97.00      PROA   
ATOM    338  CG  LEU P  21      -6.852 -71.450 103.228  0.00 97.00      PROA   
ATOM    339  HG  LEU P  21      -7.142 -71.564 102.157  0.00 97.00      PROA   
ATOM    340  CD1 LEU P  21      -6.966 -72.824 103.921  0.00 97.00      PROA   
ATOM    341 HD11 LEU P  21      -6.688 -72.730 104.993  0.00 97.00      PROA   
ATOM    342 HD12 LEU P  21      -6.310 -73.582 103.452  0.00 97.00      PROA   
ATOM    343 HD13 LEU P  21      -8.012 -73.192 103.869  0.00 97.00      PROA   
ATOM    344  CD2 LEU P  21      -7.863 -70.493 103.889  0.00 97.00      PROA   
ATOM    345 HD21 LEU P  21      -7.856 -69.504 103.387  0.00 97.00      PROA   
ATOM    346 HD22 LEU P  21      -7.599 -70.347 104.957  0.00 97.00      PROA   
ATOM    347 HD23 LEU P  21      -8.888 -70.913 103.834  0.00 97.00      PROA   
ATOM    348  C   LEU P  21      -3.114 -70.598 102.359  0.00 97.00      PROA   
ATOM    349  O   LEU P  21      -2.430 -70.909 103.323  0.00 97.00      PROA   
ATOM    350  N   HSD P  22      -2.689 -69.677 101.468  0.00 97.00      PROA   
ATOM    351  HN  HSD P  22      -3.277 -69.416 100.704  0.00 97.00      PROA   
ATOM    352  CA  HSD P  22      -1.346 -69.127 101.448  0.00 97.00      PROA   
ATOM    353  HA  HSD P  22      -0.710 -69.696 102.111  0.00 97.00      PROA   
ATOM    354  CB  HSD P  22      -0.733 -69.180 100.026  0.00 97.00      PROA   
ATOM    355  HB1 HSD P  22       0.243 -68.647 100.011  0.00 97.00      PROA   
ATOM    356  HB2 HSD P  22      -1.406 -68.681  99.296  0.00 97.00      PROA   
ATOM    357  ND1 HSD P  22      -1.341 -71.389  98.885  0.00 97.00      PROA   
ATOM    358  HD1 HSD P  22      -2.269 -71.139  98.604  0.00 97.00      PROA   
ATOM    359  CG  HSD P  22      -0.458 -70.586  99.577  0.00 97.00      PROA   
ATOM    360  CE1 HSD P  22      -0.681 -72.539  98.602  0.00 97.00      PROA   
ATOM    361  HE1 HSD P  22      -1.129 -73.362  98.050  0.00 97.00      PROA   
ATOM    362  NE2 HSD P  22       0.560 -72.526  99.045  0.00 97.00      PROA   
ATOM    363  CD2 HSD P  22       0.705 -71.287  99.642  0.00 97.00      PROA   
ATOM    364  HD2 HSD P  22       1.658 -70.995 100.064  0.00 97.00      PROA   
ATOM    365  C   HSD P  22      -1.315 -67.682 101.887  0.00 97.00      PROA   
ATOM    366  O   HSD P  22      -2.052 -66.851 101.373  0.00 97.00      PROA   
ATOM    367  N   CYS P  23      -0.414 -67.341 102.836  0.00 97.00      PROA   
ATOM    368  HN  CYS P  23       0.134 -68.051 103.277  0.00 97.00      PROA   
ATOM    369  CA  CYS P  23      -0.166 -65.980 103.275  0.00 97.00      PROA   
ATOM    370  HA  CYS P  23      -1.004 -65.351 103.008  0.00 97.00      PROA   
ATOM    371  CB  CYS P  23       0.041 -65.900 104.802  0.00 97.00      PROA   
ATOM    372  HB1 CYS P  23       0.351 -64.874 105.081  0.00 97.00      PROA   
ATOM    373  HB2 CYS P  23       0.832 -66.614 105.116  0.00 97.00      PROA   
ATOM    374  SG  CYS P  23      -1.494 -66.278 105.668  0.00 97.00      PROA   
ATOM    375  C   CYS P  23       1.069 -65.421 102.604  0.00 97.00      PROA   
ATOM    376  O   CYS P  23       2.202 -65.713 102.977  0.00 97.00      PROA   
ATOM    377  N   GLU P  24       0.862 -64.561 101.589  0.00 97.00      PROA   
ATOM    378  HN  GLU P  24      -0.061 -64.300 101.318  0.00 97.00      PROA   
ATOM    379  CA  GLU P  24       1.920 -64.052 100.750  0.00 97.00      PROA   
ATOM    380  HA  GLU P  24       2.750 -64.746 100.751  0.00 97.00      PROA   
ATOM    381  CB  GLU P  24       1.415 -63.894  99.296  0.00 97.00      PROA   
ATOM    382  HB1 GLU P  24       0.961 -64.872  99.009  0.00 97.00      PROA   
ATOM    383  HB2 GLU P  24       2.271 -63.714  98.611  0.00 97.00      PROA   
ATOM    384  CG  GLU P  24       0.383 -62.759  99.129  0.00 97.00      PROA   
ATOM    385  HG1 GLU P  24       0.863 -61.764  99.247  0.00 97.00      PROA   
ATOM    386  HG2 GLU P  24      -0.422 -62.859  99.888  0.00 97.00      PROA   
ATOM    387  CD  GLU P  24      -0.262 -62.794  97.760  0.00 97.00      PROA   
ATOM    388  OE1 GLU P  24      -0.559 -61.688  97.229  0.00 97.00      PROA   
ATOM    389  OE2 GLU P  24      -0.500 -63.918  97.244  0.00 97.00      PROA   
ATOM    390  C   GLU P  24       2.416 -62.710 101.236  0.00 97.00      PROA   
ATOM    391  O   GLU P  24       1.766 -62.007 102.010  0.00 97.00      PROA   
ATOM    392  N   VAL P  25       3.610 -62.332 100.733  0.00 97.00      PROA   
ATOM    393  HN  VAL P  25       4.143 -62.963 100.175  0.00 97.00      PROA   
ATOM    394  CA  VAL P  25       4.099 -60.974 100.714  0.00 97.00      PROA   
ATOM    395  HA  VAL P  25       3.259 -60.295 100.702  0.00 97.00      PROA   
ATOM    396  CB  VAL P  25       5.072 -60.619 101.844  0.00 97.00      PROA   
ATOM    397  HB  VAL P  25       5.988 -61.252 101.777  0.00 97.00      PROA   
ATOM    398  CG1 VAL P  25       5.472 -59.134 101.730  0.00 97.00      PROA   
ATOM    399 HG11 VAL P  25       4.583 -58.486 101.881  0.00 97.00      PROA   
ATOM    400 HG12 VAL P  25       5.912 -58.903 100.740  0.00 97.00      PROA   
ATOM    401 HG13 VAL P  25       6.224 -58.890 102.509  0.00 97.00      PROA   
ATOM    402  CG2 VAL P  25       4.429 -60.878 103.225  0.00 97.00      PROA   
ATOM    403 HG21 VAL P  25       4.224 -61.957 103.373  0.00 97.00      PROA   
ATOM    404 HG22 VAL P  25       3.474 -60.319 103.315  0.00 97.00      PROA   
ATOM    405 HG23 VAL P  25       5.109 -60.540 104.036  0.00 97.00      PROA   
ATOM    406  C   VAL P  25       4.855 -60.967  99.394  0.00 97.00      PROA   
ATOM    407  O   VAL P  25       5.566 -61.946  99.176  0.00 97.00      PROA   
ATOM    408  N   PRO P  26       4.793 -59.987  98.482  0.00 97.00      PROA   
ATOM    409  CD  PRO P  26       3.618 -59.108  98.365  0.00 97.00      PROA   
ATOM    410  HD1 PRO P  26       3.847 -58.140  98.860  0.00 97.00      PROA   
ATOM    411  HD2 PRO P  26       2.695 -59.552  98.802  0.00 97.00      PROA   
ATOM    412  CA  PRO P  26       5.528 -60.059  97.209  0.00 97.00      PROA   
ATOM    413  HA  PRO P  26       5.359 -61.032  96.768  0.00 97.00      PROA   
ATOM    414  CB  PRO P  26       4.880 -58.954  96.358  0.00 97.00      PROA   
ATOM    415  HB1 PRO P  26       4.942 -59.178  95.273  0.00 97.00      PROA   
ATOM    416  HB2 PRO P  26       5.349 -57.964  96.554  0.00 97.00      PROA   
ATOM    417  CG  PRO P  26       3.436 -58.911  96.860  0.00 97.00      PROA   
ATOM    418  HG1 PRO P  26       2.916 -57.967  96.605  0.00 97.00      PROA   
ATOM    419  HG2 PRO P  26       2.869 -59.771  96.438  0.00 97.00      PROA   
ATOM    420  C   PRO P  26       7.040 -59.843  97.293  0.00 97.00      PROA   
ATOM    421  O   PRO P  26       7.611 -59.261  96.372  0.00 97.00      PROA   
ATOM    422  N   HSD P  27       7.718 -60.347  98.343  0.00 97.00      PROA   
ATOM    423  HN  HSD P  27       7.219 -60.895  99.012  0.00 97.00      PROA   
ATOM    424  CA  HSD P  27       9.156 -60.291  98.484  0.00 97.00      PROA   
ATOM    425  HA  HSD P  27       9.587 -59.664  97.715  0.00 97.00      PROA   
ATOM    426  CB  HSD P  27       9.623 -59.779  99.872  0.00 97.00      PROA   
ATOM    427  HB1 HSD P  27      10.708 -59.982 100.006  0.00 97.00      PROA   
ATOM    428  HB2 HSD P  27       9.078 -60.318 100.679  0.00 97.00      PROA   
ATOM    429  ND1 HSD P  27       8.352 -57.694 100.626  0.00 97.00      PROA   
ATOM    430  HD1 HSD P  27       7.510 -58.157 100.908  0.00 97.00      PROA   
ATOM    431  CG  HSD P  27       9.455 -58.293 100.055  0.00 97.00      PROA   
ATOM    432  CE1 HSD P  27       8.649 -56.380 100.779  0.00 97.00      PROA   
ATOM    433  HE1 HSD P  27       7.957 -55.658 101.214  0.00 97.00      PROA   
ATOM    434  NE2 HSD P  27       9.866 -56.094 100.362  0.00 97.00      PROA   
ATOM    435  CD2 HSD P  27      10.376 -57.299  99.915  0.00 97.00      PROA   
ATOM    436  HD2 HSD P  27      11.394 -57.344  99.548  0.00 97.00      PROA   
ATOM    437  C   HSD P  27       9.678 -61.691  98.309  0.00 97.00      PROA   
ATOM    438  O   HSD P  27       9.280 -62.603  99.027  0.00 97.00      PROA   
ATOM    439  N   LEU P  28      10.597 -61.900  97.339  0.00 97.00      PROA   
ATOM    440  HN  LEU P  28      10.831 -61.176  96.694  0.00 97.00      PROA   
ATOM    441  CA  LEU P  28      11.253 -63.176  97.118  0.00 97.00      PROA   
ATOM    442  HA  LEU P  28      10.463 -63.895  96.950  0.00 97.00      PROA   
ATOM    443  CB  LEU P  28      12.139 -63.154  95.844  0.00 97.00      PROA   
ATOM    444  HB1 LEU P  28      12.543 -64.175  95.664  0.00 97.00      PROA   
ATOM    445  HB2 LEU P  28      12.998 -62.466  95.993  0.00 97.00      PROA   
ATOM    446  CG  LEU P  28      11.410 -62.710  94.548  0.00 97.00      PROA   
ATOM    447  HG  LEU P  28      11.028 -61.672  94.687  0.00 97.00      PROA   
ATOM    448  CD1 LEU P  28      12.392 -62.675  93.362  0.00 97.00      PROA   
ATOM    449 HD11 LEU P  28      12.795 -63.692  93.169  0.00 97.00      PROA   
ATOM    450 HD12 LEU P  28      13.239 -61.991  93.576  0.00 97.00      PROA   
ATOM    451 HD13 LEU P  28      11.874 -62.322  92.445  0.00 97.00      PROA   
ATOM    452  CD2 LEU P  28      10.206 -63.611  94.213  0.00 97.00      PROA   
ATOM    453 HD21 LEU P  28       9.442 -63.568  95.016  0.00 97.00      PROA   
ATOM    454 HD22 LEU P  28      10.538 -64.663  94.092  0.00 97.00      PROA   
ATOM    455 HD23 LEU P  28       9.733 -63.280  93.265  0.00 97.00      PROA   
ATOM    456  C   LEU P  28      12.041 -63.722  98.315  0.00 97.00      PROA   
ATOM    457  O   LEU P  28      11.844 -64.900  98.612  0.00 97.00      PROA   
ATOM    458  N   PRO P  29      12.871 -63.011  99.089  0.00 97.00      PROA   
ATOM    459  CD  PRO P  29      13.499 -61.736  98.715  0.00 97.00      PROA   
ATOM    460  HD1 PRO P  29      12.750 -60.974  98.415  0.00 97.00      PROA   
ATOM    461  HD2 PRO P  29      14.217 -61.916  97.885  0.00 97.00      PROA   
ATOM    462  CA  PRO P  29      13.356 -63.500 100.382  0.00 97.00      PROA   
ATOM    463  HA  PRO P  29      13.612 -64.549 100.328  0.00 97.00      PROA   
ATOM    464  CB  PRO P  29      14.603 -62.626 100.621  0.00 97.00      PROA   
ATOM    465  HB1 PRO P  29      15.460 -63.074 100.067  0.00 97.00      PROA   
ATOM    466  HB2 PRO P  29      14.900 -62.526 101.682  0.00 97.00      PROA   
ATOM    467  CG  PRO P  29      14.251 -61.288  99.968  0.00 97.00      PROA   
ATOM    468  HG1 PRO P  29      13.567 -60.720 100.636  0.00 97.00      PROA   
ATOM    469  HG2 PRO P  29      15.142 -60.671  99.739  0.00 97.00      PROA   
ATOM    470  C   PRO P  29      12.317 -63.321 101.492  0.00 97.00      PROA   
ATOM    471  O   PRO P  29      12.705 -62.994 102.612  0.00 97.00      PROA   
ATOM    472  N   GLY P  30      11.006 -63.548 101.231  0.00 97.00      PROA   
ATOM    473  HN  GLY P  30      10.740 -63.839 100.313  0.00 97.00      PROA   
ATOM    474  CA  GLY P  30       9.910 -63.291 102.159  0.00 97.00      PROA   
ATOM    475  HA1 GLY P  30       9.004 -63.291 101.570  0.00 97.00      PROA   
ATOM    476  HA2 GLY P  30      10.082 -62.342 102.647  0.00 97.00      PROA   
ATOM    477  C   GLY P  30       9.748 -64.352 103.219  0.00 97.00      PROA   
ATOM    478  O   GLY P  30       8.722 -65.021 103.279  0.00 97.00      PROA   
ATOM    479  N   SER P  31      10.783 -64.482 104.082  0.00 97.00      PROA   
ATOM    480  HN  SER P  31      11.554 -63.877 103.885  0.00 97.00      PROA   
ATOM    481  CA  SER P  31      11.042 -65.427 105.168  0.00 97.00      PROA   
ATOM    482  HA  SER P  31      11.670 -66.187 104.728  0.00 97.00      PROA   
ATOM    483  CB  SER P  31      11.858 -64.742 106.305  0.00 97.00      PROA   
ATOM    484  HB1 SER P  31      11.241 -63.930 106.750  0.00 97.00      PROA   
ATOM    485  HB2 SER P  31      12.767 -64.274 105.867  0.00 97.00      PROA   
ATOM    486  OG  SER P  31      12.249 -65.633 107.352  0.00 97.00      PROA   
ATOM    487  HG1 SER P  31      13.165 -65.877 107.196  0.00 97.00      PROA   
ATOM    488  C   SER P  31       9.855 -66.156 105.777  0.00 97.00      PROA   
ATOM    489  O   SER P  31       8.828 -65.562 106.066  0.00 97.00      PROA   
ATOM    490  N   SER P  32       9.998 -67.482 106.002  0.00 97.00      PROA   
ATOM    491  HN  SER P  32      10.877 -67.926 105.849  0.00 97.00      PROA   
ATOM    492  CA  SER P  32       8.930 -68.393 106.369  0.00 97.00      PROA   
ATOM    493  HA  SER P  32       8.045 -68.100 105.821  0.00 97.00      PROA   
ATOM    494  CB  SER P  32       9.295 -69.839 105.942  0.00 97.00      PROA   
ATOM    495  HB1 SER P  32       9.352 -69.867 104.831  0.00 97.00      PROA   
ATOM    496  HB2 SER P  32       8.526 -70.577 106.255  0.00 97.00      PROA   
ATOM    497  OG  SER P  32      10.572 -70.222 106.447  0.00 97.00      PROA   
ATOM    498  HG1 SER P  32      10.467 -70.324 107.397  0.00 97.00      PROA   
ATOM    499  C   SER P  32       8.558 -68.378 107.845  0.00 97.00      PROA   
ATOM    500  O   SER P  32       8.562 -69.413 108.510  0.00 97.00      PROA   
ATOM    501  N   SER P  33       8.182 -67.196 108.378  0.00 97.00      PROA   
ATOM    502  HN  SER P  33       8.261 -66.370 107.824  0.00 97.00      PROA   
ATOM    503  CA  SER P  33       7.662 -67.032 109.721  0.00 97.00      PROA   
ATOM    504  HA  SER P  33       7.593 -67.994 110.210  0.00 97.00      PROA   
ATOM    505  CB  SER P  33       8.544 -66.083 110.577  0.00 97.00      PROA   
ATOM    506  HB1 SER P  33       8.589 -65.079 110.104  0.00 97.00      PROA   
ATOM    507  HB2 SER P  33       9.580 -66.489 110.608  0.00 97.00      PROA   
ATOM    508  OG  SER P  33       8.066 -65.944 111.916  0.00 97.00      PROA   
ATOM    509  HG1 SER P  33       8.363 -66.713 112.409  0.00 97.00      PROA   
ATOM    510  C   SER P  33       6.261 -66.470 109.592  0.00 97.00      PROA   
ATOM    511  O   SER P  33       6.024 -65.530 108.838  0.00 97.00      PROA   
ATOM    512  N   THR P  34       5.282 -67.064 110.316  0.00 97.00      PROA   
ATOM    513  HN  THR P  34       5.491 -67.804 110.951  0.00 97.00      PROA   
ATOM    514  CA  THR P  34       3.881 -66.707 110.176  0.00 97.00      PROA   
ATOM    515  HA  THR P  34       3.804 -65.663 109.903  0.00 97.00      PROA   
ATOM    516  CB  THR P  34       3.112 -67.571 109.174  0.00 97.00      PROA   
ATOM    517  HB  THR P  34       2.962 -68.606 109.558  0.00 97.00      PROA   
ATOM    518  OG1 THR P  34       3.849 -67.704 107.972  0.00 97.00      PROA   
ATOM    519  HG1 THR P  34       4.519 -68.361 108.168  0.00 97.00      PROA   
ATOM    520  CG2 THR P  34       1.737 -66.959 108.844  0.00 97.00      PROA   
ATOM    521 HG21 THR P  34       1.827 -65.869 108.656  0.00 97.00      PROA   
ATOM    522 HG22 THR P  34       1.028 -67.116 109.681  0.00 97.00      PROA   
ATOM    523 HG23 THR P  34       1.302 -67.443 107.945  0.00 97.00      PROA   
ATOM    524  C   THR P  34       3.215 -66.900 111.506  0.00 97.00      PROA   
ATOM    525  O   THR P  34       3.493 -67.859 112.220  0.00 97.00      PROA   
ATOM    526  N   GLN P  35       2.267 -66.001 111.846  0.00 97.00      PROA   
ATOM    527  HN  GLN P  35       2.154 -65.152 111.333  0.00 97.00      PROA   
ATOM    528  CA  GLN P  35       1.314 -66.238 112.902  0.00 97.00      PROA   
ATOM    529  HA  GLN P  35       1.532 -67.160 113.424  0.00 97.00      PROA   
ATOM    530  CB  GLN P  35       1.270 -65.058 113.905  0.00 97.00      PROA   
ATOM    531  HB1 GLN P  35       0.598 -65.328 114.748  0.00 97.00      PROA   
ATOM    532  HB2 GLN P  35       0.843 -64.163 113.399  0.00 97.00      PROA   
ATOM    533  CG  GLN P  35       2.669 -64.685 114.440  0.00 97.00      PROA   
ATOM    534  HG1 GLN P  35       3.324 -64.351 113.606  0.00 97.00      PROA   
ATOM    535  HG2 GLN P  35       3.143 -65.562 114.926  0.00 97.00      PROA   
ATOM    536  CD  GLN P  35       2.572 -63.511 115.415  0.00 97.00      PROA   
ATOM    537  OE1 GLN P  35       2.257 -62.395 115.003  0.00 97.00      PROA   
ATOM    538  NE2 GLN P  35       2.864 -63.746 116.721  0.00 97.00      PROA   
ATOM    539 HE21 GLN P  35       2.830 -62.976 117.355  0.00 97.00      PROA   
ATOM    540 HE22 GLN P  35       3.135 -64.662 117.012  0.00 97.00      PROA   
ATOM    541  C   GLN P  35      -0.021 -66.367 112.208  0.00 97.00      PROA   
ATOM    542  O   GLN P  35      -0.420 -65.476 111.473  0.00 97.00      PROA   
ATOM    543  N   TRP P  36      -0.737 -67.496 112.414  0.00 97.00      PROA   
ATOM    544  HN  TRP P  36      -0.371 -68.225 112.986  0.00 97.00      PROA   
ATOM    545  CA  TRP P  36      -2.060 -67.738 111.867  0.00 97.00      PROA   
ATOM    546  HA  TRP P  36      -2.313 -66.977 111.141  0.00 97.00      PROA   
ATOM    547  CB  TRP P  36      -2.191 -69.137 111.208  0.00 97.00      PROA   
ATOM    548  HB1 TRP P  36      -3.260 -69.428 111.135  0.00 97.00      PROA   
ATOM    549  HB2 TRP P  36      -1.694 -69.880 111.872  0.00 97.00      PROA   
ATOM    550  CG  TRP P  36      -1.623 -69.267 109.830  0.00 97.00      PROA   
ATOM    551  CD1 TRP P  36      -0.360 -69.668 109.496  0.00 97.00      PROA   
ATOM    552  HD1 TRP P  36       0.445 -69.790 110.198  0.00 97.00      PROA   
ATOM    553  NE1 TRP P  36      -0.264 -69.833 108.143  0.00 97.00      PROA   
ATOM    554  HE1 TRP P  36       0.523 -70.166 107.667  0.00 97.00      PROA   
ATOM    555  CE2 TRP P  36      -1.454 -69.520 107.561  0.00 97.00      PROA   
ATOM    556  CD2 TRP P  36      -2.345 -69.143 108.593  0.00 97.00      PROA   
ATOM    557  CE3 TRP P  36      -3.650 -68.768 108.272  0.00 97.00      PROA   
ATOM    558  HE3 TRP P  36      -4.352 -68.462 109.034  0.00 97.00      PROA   
ATOM    559  CZ3 TRP P  36      -4.038 -68.773 106.929  0.00 97.00      PROA   
ATOM    560  HZ3 TRP P  36      -5.037 -68.463 106.656  0.00 97.00      PROA   
ATOM    561  CZ2 TRP P  36      -1.845 -69.546 106.231  0.00 97.00      PROA   
ATOM    562  HZ2 TRP P  36      -1.161 -69.835 105.448  0.00 97.00      PROA   
ATOM    563  CH2 TRP P  36      -3.153 -69.165 105.930  0.00 97.00      PROA   
ATOM    564  HH2 TRP P  36      -3.476 -69.140 104.900  0.00 97.00      PROA   
ATOM    565  C   TRP P  36      -3.068 -67.650 112.985  0.00 97.00      PROA   
ATOM    566  O   TRP P  36      -2.755 -67.961 114.127  0.00 97.00      PROA   
ATOM    567  N   PHE P  37      -4.309 -67.204 112.682  0.00 97.00      PROA   
ATOM    568  HN  PHE P  37      -4.519 -66.892 111.757  0.00 97.00      PROA   
ATOM    569  CA  PHE P  37      -5.352 -67.012 113.668  0.00 97.00      PROA   
ATOM    570  HA  PHE P  37      -5.105 -67.565 114.561  0.00 97.00      PROA   
ATOM    571  CB  PHE P  37      -5.590 -65.514 114.027  0.00 97.00      PROA   
ATOM    572  HB1 PHE P  37      -6.312 -65.430 114.867  0.00 97.00      PROA   
ATOM    573  HB2 PHE P  37      -6.003 -64.967 113.153  0.00 97.00      PROA   
ATOM    574  CG  PHE P  37      -4.304 -64.827 114.428  0.00 97.00      PROA   
ATOM    575  CD1 PHE P  37      -3.946 -64.714 115.782  0.00 97.00      PROA   
ATOM    576  HD1 PHE P  37      -4.591 -65.130 116.541  0.00 97.00      PROA   
ATOM    577  CE1 PHE P  37      -2.754 -64.081 116.158  0.00 97.00      PROA   
ATOM    578  HE1 PHE P  37      -2.488 -64.009 117.202  0.00 97.00      PROA   
ATOM    579  CZ  PHE P  37      -1.903 -63.553 115.179  0.00 97.00      PROA   
ATOM    580  HZ  PHE P  37      -0.975 -63.080 115.466  0.00 97.00      PROA   
ATOM    581  CD2 PHE P  37      -3.455 -64.260 113.458  0.00 97.00      PROA   
ATOM    582  HD2 PHE P  37      -3.714 -64.336 112.413  0.00 97.00      PROA   
ATOM    583  CE2 PHE P  37      -2.253 -63.646 113.827  0.00 97.00      PROA   
ATOM    584  HE2 PHE P  37      -1.592 -63.261 113.067  0.00 97.00      PROA   
ATOM    585  C   PHE P  37      -6.650 -67.565 113.115  0.00 97.00      PROA   
ATOM    586  O   PHE P  37      -6.991 -67.328 111.960  0.00 97.00      PROA   
ATOM    587  N   LEU P  38      -7.414 -68.306 113.955  0.00 97.00      PROA   
ATOM    588  HN  LEU P  38      -7.073 -68.540 114.865  0.00 97.00      PROA   
ATOM    589  CA  LEU P  38      -8.765 -68.751 113.674  0.00 97.00      PROA   
ATOM    590  HA  LEU P  38      -9.055 -68.458 112.678  0.00 97.00      PROA   
ATOM    591  CB  LEU P  38      -8.972 -70.278 113.852  0.00 97.00      PROA   
ATOM    592  HB1 LEU P  38     -10.037 -70.542 113.665  0.00 97.00      PROA   
ATOM    593  HB2 LEU P  38      -8.722 -70.571 114.897  0.00 97.00      PROA   
ATOM    594  CG  LEU P  38      -8.108 -71.144 112.916  0.00 97.00      PROA   
ATOM    595  HG  LEU P  38      -7.048 -70.894 113.132  0.00 97.00      PROA   
ATOM    596  CD1 LEU P  38      -8.303 -72.645 113.195  0.00 97.00      PROA   
ATOM    597 HD11 LEU P  38      -9.357 -72.934 112.997  0.00 97.00      PROA   
ATOM    598 HD12 LEU P  38      -8.059 -72.884 114.251  0.00 97.00      PROA   
ATOM    599 HD13 LEU P  38      -7.647 -73.247 112.532  0.00 97.00      PROA   
ATOM    600  CD2 LEU P  38      -8.381 -70.846 111.434  0.00 97.00      PROA   
ATOM    601 HD21 LEU P  38      -8.169 -69.787 111.184  0.00 97.00      PROA   
ATOM    602 HD22 LEU P  38      -9.442 -71.066 111.190  0.00 97.00      PROA   
ATOM    603 HD23 LEU P  38      -7.736 -71.491 110.803  0.00 97.00      PROA   
ATOM    604  C   LEU P  38      -9.670 -68.067 114.662  0.00 97.00      PROA   
ATOM    605  O   LEU P  38      -9.587 -68.328 115.859  0.00 97.00      PROA   
ATOM    606  N   ASN P  39     -10.564 -67.164 114.192  0.00 97.00      PROA   
ATOM    607  HN  ASN P  39     -10.641 -67.007 113.207  0.00 97.00      PROA   
ATOM    608  CA  ASN P  39     -11.517 -66.454 115.040  0.00 97.00      PROA   
ATOM    609  HA  ASN P  39     -12.010 -65.728 114.409  0.00 97.00      PROA   
ATOM    610  CB  ASN P  39     -12.598 -67.405 115.638  0.00 97.00      PROA   
ATOM    611  HB1 ASN P  39     -13.395 -66.817 116.138  0.00 97.00      PROA   
ATOM    612  HB2 ASN P  39     -12.131 -68.081 116.386  0.00 97.00      PROA   
ATOM    613  CG  ASN P  39     -13.252 -68.239 114.530  0.00 97.00      PROA   
ATOM    614  OD1 ASN P  39     -13.467 -67.760 113.415  0.00 97.00      PROA   
ATOM    615  ND2 ASN P  39     -13.544 -69.536 114.824  0.00 97.00      PROA   
ATOM    616 HD21 ASN P  39     -13.915 -70.114 114.099  0.00 97.00      PROA   
ATOM    617 HD22 ASN P  39     -13.340 -69.902 115.730  0.00 97.00      PROA   
ATOM    618  C   ASN P  39     -10.833 -65.675 116.163  0.00 97.00      PROA   
ATOM    619  O   ASN P  39     -11.283 -65.669 117.308  0.00 97.00      PROA   
ATOM    620  N   GLY P  40      -9.689 -65.023 115.849  0.00 97.00      PROA   
ATOM    621  HN  GLY P  40      -9.389 -65.014 114.899  0.00 97.00      PROA   
ATOM    622  CA  GLY P  40      -8.835 -64.353 116.822  0.00 97.00      PROA   
ATOM    623  HA1 GLY P  40      -9.458 -63.898 117.581  0.00 97.00      PROA   
ATOM    624  HA2 GLY P  40      -8.260 -63.617 116.281  0.00 97.00      PROA   
ATOM    625  C   GLY P  40      -7.840 -65.250 117.532  0.00 97.00      PROA   
ATOM    626  O   GLY P  40      -6.820 -64.765 118.018  0.00 97.00      PROA   
ATOM    627  N   THR P  41      -8.090 -66.576 117.625  0.00 97.00      PROA   
ATOM    628  HN  THR P  41      -8.895 -66.964 117.179  0.00 97.00      PROA   
ATOM    629  CA  THR P  41      -7.255 -67.501 118.385  0.00 97.00      PROA   
ATOM    630  HA  THR P  41      -6.870 -66.978 119.250  0.00 97.00      PROA   
ATOM    631  CB  THR P  41      -8.021 -68.719 118.893  0.00 97.00      PROA   
ATOM    632  HB  THR P  41      -8.479 -69.271 118.041  0.00 97.00      PROA   
ATOM    633  OG1 THR P  41      -9.059 -68.301 119.770  0.00 97.00      PROA   
ATOM    634  HG1 THR P  41      -9.608 -67.693 119.274  0.00 97.00      PROA   
ATOM    635  CG2 THR P  41      -7.119 -69.684 119.691  0.00 97.00      PROA   
ATOM    636 HG21 THR P  41      -6.628 -69.146 120.530  0.00 97.00      PROA   
ATOM    637 HG22 THR P  41      -6.339 -70.145 119.052  0.00 97.00      PROA   
ATOM    638 HG23 THR P  41      -7.736 -70.504 120.118  0.00 97.00      PROA   
ATOM    639  C   THR P  41      -6.076 -67.969 117.560  0.00 97.00      PROA   
ATOM    640  O   THR P  41      -6.243 -68.539 116.490  0.00 97.00      PROA   
ATOM    641  N   ALA P  42      -4.837 -67.742 118.049  0.00 97.00      PROA   
ATOM    642  HN  ALA P  42      -4.715 -67.269 118.918  0.00 97.00      PROA   
ATOM    643  CA  ALA P  42      -3.615 -68.131 117.374  0.00 97.00      PROA   
ATOM    644  HA  ALA P  42      -3.654 -67.688 116.390  0.00 97.00      PROA   
ATOM    645  CB  ALA P  42      -2.392 -67.541 118.100  0.00 97.00      PROA   
ATOM    646  HB1 ALA P  42      -2.307 -67.962 119.125  0.00 97.00      PROA   
ATOM    647  HB2 ALA P  42      -2.501 -66.437 118.187  0.00 97.00      PROA   
ATOM    648  HB3 ALA P  42      -1.455 -67.753 117.543  0.00 97.00      PROA   
ATOM    649  C   ALA P  42      -3.412 -69.636 117.197  0.00 97.00      PROA   
ATOM    650  O   ALA P  42      -3.564 -70.422 118.130  0.00 97.00      PROA   
ATOM    651  N   ILE P  43      -3.014 -70.061 115.973  0.00 97.00      PROA   
ATOM    652  HN  ILE P  43      -2.914 -69.399 115.232  0.00 97.00      PROA   
ATOM    653  CA  ILE P  43      -2.630 -71.428 115.662  0.00 97.00      PROA   
ATOM    654  HA  ILE P  43      -3.106 -72.084 116.377  0.00 97.00      PROA   
ATOM    655  CB  ILE P  43      -2.998 -71.903 114.243  0.00 97.00      PROA   
ATOM    656  HB  ILE P  43      -2.195 -71.621 113.522  0.00 97.00      PROA   
ATOM    657  CG2 ILE P  43      -3.140 -73.447 114.252  0.00 97.00      PROA   
ATOM    658 HG21 ILE P  43      -3.953 -73.751 114.944  0.00 97.00      PROA   
ATOM    659 HG22 ILE P  43      -2.203 -73.952 114.557  0.00 97.00      PROA   
ATOM    660 HG23 ILE P  43      -3.394 -73.825 113.243  0.00 97.00      PROA   
ATOM    661  CG1 ILE P  43      -4.293 -71.245 113.702  0.00 97.00      PROA   
ATOM    662 HG11 ILE P  43      -4.183 -70.142 113.701  0.00 97.00      PROA   
ATOM    663 HG12 ILE P  43      -5.143 -71.498 114.372  0.00 97.00      PROA   
ATOM    664  CD  ILE P  43      -4.620 -71.676 112.264  0.00 97.00      PROA   
ATOM    665  HD1 ILE P  43      -3.700 -71.708 111.642  0.00 97.00      PROA   
ATOM    666  HD2 ILE P  43      -5.327 -70.964 111.791  0.00 97.00      PROA   
ATOM    667  HD3 ILE P  43      -5.090 -72.682 112.254  0.00 97.00      PROA   
ATOM    668  C   ILE P  43      -1.122 -71.504 115.843  0.00 97.00      PROA   
ATOM    669  O   ILE P  43      -0.416 -70.504 115.732  0.00 97.00      PROA   
ATOM    670  N   GLN P  44      -0.576 -72.712 116.108  0.00 97.00      PROA   
ATOM    671  HN  GLN P  44      -1.154 -73.513 116.249  0.00 97.00      PROA   
ATOM    672  CA  GLN P  44       0.851 -72.925 116.256  0.00 97.00      PROA   
ATOM    673  HA  GLN P  44       1.293 -72.061 116.735  0.00 97.00      PROA   
ATOM    674  CB  GLN P  44       1.109 -74.178 117.134  0.00 97.00      PROA   
ATOM    675  HB1 GLN P  44       2.207 -74.284 117.283  0.00 97.00      PROA   
ATOM    676  HB2 GLN P  44       0.754 -75.088 116.599  0.00 97.00      PROA   
ATOM    677  CG  GLN P  44       0.439 -74.154 118.534  0.00 97.00      PROA   
ATOM    678  HG1 GLN P  44       0.814 -75.019 119.124  0.00 97.00      PROA   
ATOM    679  HG2 GLN P  44      -0.662 -74.265 118.444  0.00 97.00      PROA   
ATOM    680  CD  GLN P  44       0.771 -72.885 119.333  0.00 97.00      PROA   
ATOM    681  OE1 GLN P  44       1.829 -72.806 119.968  0.00 97.00      PROA   
ATOM    682  NE2 GLN P  44      -0.145 -71.877 119.332  0.00 97.00      PROA   
ATOM    683 HE21 GLN P  44       0.078 -71.054 119.850  0.00 97.00      PROA   
ATOM    684 HE22 GLN P  44      -0.986 -71.948 118.797  0.00 97.00      PROA   
ATOM    685  C   GLN P  44       1.530 -73.094 114.895  0.00 97.00      PROA   
ATOM    686  O   GLN P  44       2.757 -73.131 114.798  0.00 97.00      PROA   
ATOM    687  N   THR P  45       0.736 -73.167 113.798  0.00 97.00      PROA   
ATOM    688  HN  THR P  45      -0.253 -73.164 113.917  0.00 97.00      PROA   
ATOM    689  CA  THR P  45       1.192 -73.246 112.415  0.00 97.00      PROA   
ATOM    690  HA  THR P  45       1.791 -74.141 112.323  0.00 97.00      PROA   
ATOM    691  CB  THR P  45       0.021 -73.334 111.435  0.00 97.00      PROA   
ATOM    692  HB  THR P  45      -0.598 -72.407 111.483  0.00 97.00      PROA   
ATOM    693  OG1 THR P  45      -0.810 -74.434 111.773  0.00 97.00      PROA   
ATOM    694  HG1 THR P  45      -1.499 -74.456 111.103  0.00 97.00      PROA   
ATOM    695  CG2 THR P  45       0.508 -73.563 109.993  0.00 97.00      PROA   
ATOM    696 HG21 THR P  45       1.117 -74.490 109.946  0.00 97.00      PROA   
ATOM    697 HG22 THR P  45       1.109 -72.710 109.618  0.00 97.00      PROA   
ATOM    698 HG23 THR P  45      -0.355 -73.686 109.305  0.00 97.00      PROA   
ATOM    699  C   THR P  45       2.043 -72.051 112.018  0.00 97.00      PROA   
ATOM    700  O   THR P  45       1.530 -70.947 111.877  0.00 97.00      PROA   
ATOM    701  N   SER P  46       3.369 -72.239 111.822  0.00 97.00      PROA   
ATOM    702  HN  SER P  46       3.795 -73.107 112.067  0.00 97.00      PROA   
ATOM    703  CA  SER P  46       4.257 -71.140 111.462  0.00 97.00      PROA   
ATOM    704  HA  SER P  46       3.786 -70.199 111.704  0.00 97.00      PROA   
ATOM    705  CB  SER P  46       5.581 -71.211 112.259  0.00 97.00      PROA   
ATOM    706  HB1 SER P  46       6.278 -70.409 111.930  0.00 97.00      PROA   
ATOM    707  HB2 SER P  46       6.077 -72.193 112.101  0.00 97.00      PROA   
ATOM    708  OG  SER P  46       5.344 -71.011 113.650  0.00 97.00      PROA   
ATOM    709  HG1 SER P  46       4.647 -71.615 113.923  0.00 97.00      PROA   
ATOM    710  C   SER P  46       4.598 -71.091 109.982  0.00 97.00      PROA   
ATOM    711  O   SER P  46       5.186 -70.119 109.507  0.00 97.00      PROA   
ATOM    712  N   THR P  47       4.206 -72.120 109.196  0.00 97.00      PROA   
ATOM    713  HN  THR P  47       3.713 -72.882 109.604  0.00 97.00      PROA   
ATOM    714  CA  THR P  47       4.371 -72.145 107.744  0.00 97.00      PROA   
ATOM    715  HA  THR P  47       5.408 -71.907 107.576  0.00 97.00      PROA   
ATOM    716  CB  THR P  47       4.182 -73.537 107.109  0.00 97.00      PROA   
ATOM    717  HB  THR P  47       5.054 -74.175 107.379  0.00 97.00      PROA   
ATOM    718  OG1 THR P  47       4.077 -73.513 105.686  0.00 97.00      PROA   
ATOM    719  HG1 THR P  47       3.753 -74.381 105.433  0.00 97.00      PROA   
ATOM    720  CG2 THR P  47       2.906 -74.202 107.647  0.00 97.00      PROA   
ATOM    721 HG21 THR P  47       2.038 -73.524 107.520  0.00 97.00      PROA   
ATOM    722 HG22 THR P  47       3.012 -74.455 108.721  0.00 97.00      PROA   
ATOM    723 HG23 THR P  47       2.692 -75.143 107.096  0.00 97.00      PROA   
ATOM    724  C   THR P  47       3.516 -71.078 107.050  0.00 97.00      PROA   
ATOM    725  O   THR P  47       2.403 -70.833 107.509  0.00 97.00      PROA   
ATOM    726  N   PRO P  48       3.932 -70.446 105.944  0.00 97.00      PROA   
ATOM    727  CD  PRO P  48       5.350 -70.244 105.615  0.00 97.00      PROA   
ATOM    728  HD1 PRO P  48       5.668 -71.053 104.923  0.00 97.00      PROA   
ATOM    729  HD2 PRO P  48       6.000 -70.232 106.518  0.00 97.00      PROA   
ATOM    730  CA  PRO P  48       3.077 -69.506 105.224  0.00 97.00      PROA   
ATOM    731  HA  PRO P  48       2.656 -68.810 105.935  0.00 97.00      PROA   
ATOM    732  CB  PRO P  48       4.036 -68.834 104.224  0.00 97.00      PROA   
ATOM    733  HB1 PRO P  48       3.719 -67.802 103.976  0.00 97.00      PROA   
ATOM    734  HB2 PRO P  48       4.118 -69.425 103.283  0.00 97.00      PROA   
ATOM    735  CG  PRO P  48       5.392 -68.880 104.927  0.00 97.00      PROA   
ATOM    736  HG1 PRO P  48       6.246 -68.770 104.230  0.00 97.00      PROA   
ATOM    737  HG2 PRO P  48       5.437 -68.080 105.699  0.00 97.00      PROA   
ATOM    738  C   PRO P  48       1.933 -70.144 104.458  0.00 97.00      PROA   
ATOM    739  O   PRO P  48       1.190 -69.393 103.838  0.00 97.00      PROA   
ATOM    740  N   THR P  49       1.746 -71.485 104.483  0.00 97.00      PROA   
ATOM    741  HN  THR P  49       2.387 -72.074 104.968  0.00 97.00      PROA   
ATOM    742  CA  THR P  49       0.583 -72.118 103.879  0.00 97.00      PROA   
ATOM    743  HA  THR P  49      -0.129 -71.343 103.645  0.00 97.00      PROA   
ATOM    744  CB  THR P  49       0.862 -72.854 102.566  0.00 97.00      PROA   
ATOM    745  HB  THR P  49       1.531 -72.201 101.963  0.00 97.00      PROA   
ATOM    746  OG1 THR P  49      -0.331 -73.041 101.815  0.00 97.00      PROA   
ATOM    747  HG1 THR P  49      -0.047 -73.072 100.894  0.00 97.00      PROA   
ATOM    748  CG2 THR P  49       1.549 -74.221 102.729  0.00 97.00      PROA   
ATOM    749 HG21 THR P  49       0.875 -74.948 103.230  0.00 97.00      PROA   
ATOM    750 HG22 THR P  49       2.482 -74.119 103.320  0.00 97.00      PROA   
ATOM    751 HG23 THR P  49       1.805 -74.634 101.729  0.00 97.00      PROA   
ATOM    752  C   THR P  49      -0.071 -73.006 104.910  0.00 97.00      PROA   
ATOM    753  O   THR P  49       0.567 -73.831 105.558  0.00 97.00      PROA   
ATOM    754  N   TYR P  50      -1.398 -72.842 105.091  0.00 97.00      PROA   
ATOM    755  HN  TYR P  50      -1.889 -72.146 104.569  0.00 97.00      PROA   
ATOM    756  CA  TYR P  50      -2.187 -73.648 105.992  0.00 97.00      PROA   
ATOM    757  HA  TYR P  50      -1.540 -74.149 106.699  0.00 97.00      PROA   
ATOM    758  CB  TYR P  50      -3.223 -72.786 106.764  0.00 97.00      PROA   
ATOM    759  HB1 TYR P  50      -3.975 -72.339 106.079  0.00 97.00      PROA   
ATOM    760  HB2 TYR P  50      -2.687 -71.951 107.263  0.00 97.00      PROA   
ATOM    761  CG  TYR P  50      -3.930 -73.580 107.833  0.00 97.00      PROA   
ATOM    762  CD1 TYR P  50      -5.144 -74.238 107.568  0.00 97.00      PROA   
ATOM    763  HD1 TYR P  50      -5.577 -74.192 106.580  0.00 97.00      PROA   
ATOM    764  CE1 TYR P  50      -5.812 -74.936 108.584  0.00 97.00      PROA   
ATOM    765  HE1 TYR P  50      -6.758 -75.415 108.382  0.00 97.00      PROA   
ATOM    766  CZ  TYR P  50      -5.262 -74.998 109.867  0.00 97.00      PROA   
ATOM    767  OH  TYR P  50      -5.935 -75.693 110.893  0.00 97.00      PROA   
ATOM    768  HH  TYR P  50      -6.760 -76.023 110.530  0.00 97.00      PROA   
ATOM    769  CD2 TYR P  50      -3.401 -73.628 109.134  0.00 97.00      PROA   
ATOM    770  HD2 TYR P  50      -2.490 -73.093 109.355  0.00 97.00      PROA   
ATOM    771  CE2 TYR P  50      -4.053 -74.350 110.140  0.00 97.00      PROA   
ATOM    772  HE2 TYR P  50      -3.643 -74.391 111.137  0.00 97.00      PROA   
ATOM    773  C   TYR P  50      -2.872 -74.685 105.132  0.00 97.00      PROA   
ATOM    774  O   TYR P  50      -3.740 -74.357 104.333  0.00 97.00      PROA   
ATOM    775  N   HSD P  51      -2.478 -75.969 105.276  0.00 97.00      PROA   
ATOM    776  HN  HSD P  51      -1.798 -76.217 105.961  0.00 97.00      PROA   
ATOM    777  CA  HSD P  51      -2.899 -77.029 104.384  0.00 97.00      PROA   
ATOM    778  HA  HSD P  51      -3.369 -76.612 103.506  0.00 97.00      PROA   
ATOM    779  CB  HSD P  51      -1.683 -77.874 103.914  0.00 97.00      PROA   
ATOM    780  HB1 HSD P  51      -1.121 -78.244 104.799  0.00 97.00      PROA   
ATOM    781  HB2 HSD P  51      -1.002 -77.194 103.356  0.00 97.00      PROA   
ATOM    782  ND1 HSD P  51      -2.463 -80.269 103.475  0.00 97.00      PROA   
ATOM    783  HD1 HSD P  51      -2.770 -80.472 104.406  0.00 97.00      PROA   
ATOM    784  CG  HSD P  51      -2.002 -79.050 103.021  0.00 97.00      PROA   
ATOM    785  CE1 HSD P  51      -2.485 -81.106 102.410  0.00 97.00      PROA   
ATOM    786  HE1 HSD P  51      -2.820 -82.140 102.484  0.00 97.00      PROA   
ATOM    787  NE2 HSD P  51      -2.062 -80.519 101.308  0.00 97.00      PROA   
ATOM    788  CD2 HSD P  51      -1.751 -79.226 101.695  0.00 97.00      PROA   
ATOM    789  HD2 HSD P  51      -1.347 -78.528 100.972  0.00 97.00      PROA   
ATOM    790  C   HSD P  51      -3.906 -77.927 105.053  0.00 97.00      PROA   
ATOM    791  O   HSD P  51      -3.576 -78.709 105.943  0.00 97.00      PROA   
ATOM    792  N   ILE P  52      -5.172 -77.870 104.586  0.00 97.00      PROA   
ATOM    793  HN  ILE P  52      -5.446 -77.207 103.890  0.00 97.00      PROA   
ATOM    794  CA  ILE P  52      -6.220 -78.769 105.005  0.00 97.00      PROA   
ATOM    795  HA  ILE P  52      -5.993 -79.173 105.982  0.00 97.00      PROA   
ATOM    796  CB  ILE P  52      -7.573 -78.073 105.095  0.00 97.00      PROA   
ATOM    797  HB  ILE P  52      -7.783 -77.575 104.125  0.00 97.00      PROA   
ATOM    798  CG2 ILE P  52      -8.708 -79.081 105.356  0.00 97.00      PROA   
ATOM    799 HG21 ILE P  52      -8.526 -79.643 106.296  0.00 97.00      PROA   
ATOM    800 HG22 ILE P  52      -8.836 -79.794 104.517  0.00 97.00      PROA   
ATOM    801 HG23 ILE P  52      -9.664 -78.532 105.473  0.00 97.00      PROA   
ATOM    802  CG1 ILE P  52      -7.551 -76.979 106.190  0.00 97.00      PROA   
ATOM    803 HG11 ILE P  52      -6.563 -76.472 106.214  0.00 97.00      PROA   
ATOM    804 HG12 ILE P  52      -7.694 -77.474 107.176  0.00 97.00      PROA   
ATOM    805  CD  ILE P  52      -8.626 -75.903 106.010  0.00 97.00      PROA   
ATOM    806  HD1 ILE P  52      -9.637 -76.359 105.983  0.00 97.00      PROA   
ATOM    807  HD2 ILE P  52      -8.463 -75.331 105.072  0.00 97.00      PROA   
ATOM    808  HD3 ILE P  52      -8.596 -75.193 106.860  0.00 97.00      PROA   
ATOM    809  C   ILE P  52      -6.242 -79.897 104.000  0.00 97.00      PROA   
ATOM    810  O   ILE P  52      -6.647 -79.731 102.852  0.00 97.00      PROA   
ATOM    811  N   THR P  53      -5.770 -81.092 104.420  0.00 97.00      PROA   
ATOM    812  HN  THR P  53      -5.373 -81.172 105.332  0.00 97.00      PROA   
ATOM    813  CA  THR P  53      -5.699 -82.285 103.587  0.00 97.00      PROA   
ATOM    814  HA  THR P  53      -5.111 -82.030 102.717  0.00 97.00      PROA   
ATOM    815  CB  THR P  53      -5.029 -83.453 104.304  0.00 97.00      PROA   
ATOM    816  HB  THR P  53      -5.665 -83.813 105.145  0.00 97.00      PROA   
ATOM    817  OG1 THR P  53      -3.783 -83.035 104.845  0.00 97.00      PROA   
ATOM    818  HG1 THR P  53      -3.392 -83.824 105.227  0.00 97.00      PROA   
ATOM    819  CG2 THR P  53      -4.741 -84.615 103.333  0.00 97.00      PROA   
ATOM    820 HG21 THR P  53      -4.122 -84.259 102.482  0.00 97.00      PROA   
ATOM    821 HG22 THR P  53      -5.678 -85.050 102.933  0.00 97.00      PROA   
ATOM    822 HG23 THR P  53      -4.186 -85.426 103.855  0.00 97.00      PROA   
ATOM    823  C   THR P  53      -7.060 -82.727 103.094  0.00 97.00      PROA   
ATOM    824  O   THR P  53      -7.216 -83.080 101.926  0.00 97.00      PROA   
ATOM    825  N   SER P  54      -8.079 -82.691 103.981  0.00 97.00      PROA   
ATOM    826  HN  SER P  54      -7.940 -82.339 104.902  0.00 97.00      PROA   
ATOM    827  CA  SER P  54      -9.411 -83.155 103.669  0.00 97.00      PROA   
ATOM    828  HA  SER P  54      -9.684 -82.790 102.689  0.00 97.00      PROA   
ATOM    829  CB  SER P  54      -9.584 -84.700 103.777  0.00 97.00      PROA   
ATOM    830  HB1 SER P  54     -10.614 -84.997 103.491  0.00 97.00      PROA   
ATOM    831  HB2 SER P  54      -9.403 -85.037 104.819  0.00 97.00      PROA   
ATOM    832  OG  SER P  54      -8.664 -85.401 102.947  0.00 97.00      PROA   
ATOM    833  HG1 SER P  54      -8.751 -85.024 102.068  0.00 97.00      PROA   
ATOM    834  C   SER P  54     -10.312 -82.530 104.707  0.00 97.00      PROA   
ATOM    835  O   SER P  54     -10.258 -82.898 105.876  0.00 97.00      PROA   
ATOM    836  N   ALA P  55     -11.134 -81.535 104.309  0.00 97.00      PROA   
ATOM    837  HN  ALA P  55     -11.152 -81.254 103.348  0.00 97.00      PROA   
ATOM    838  CA  ALA P  55     -11.853 -80.647 105.204  0.00 97.00      PROA   
ATOM    839  HA  ALA P  55     -11.098 -80.165 105.801  0.00 97.00      PROA   
ATOM    840  CB  ALA P  55     -12.569 -79.554 104.387  0.00 97.00      PROA   
ATOM    841  HB1 ALA P  55     -13.355 -79.997 103.739  0.00 97.00      PROA   
ATOM    842  HB2 ALA P  55     -11.838 -79.036 103.729  0.00 97.00      PROA   
ATOM    843  HB3 ALA P  55     -13.024 -78.797 105.054  0.00 97.00      PROA   
ATOM    844  C   ALA P  55     -12.837 -81.263 106.191  0.00 97.00      PROA   
ATOM    845  O   ALA P  55     -13.623 -82.145 105.859  0.00 97.00      PROA   
ATOM    846  N   SER P  56     -12.814 -80.759 107.452  0.00 97.00      PROA   
ATOM    847  HN  SER P  56     -12.116 -80.084 107.698  0.00 97.00      PROA   
ATOM    848  CA  SER P  56     -13.754 -81.079 108.513  0.00 97.00      PROA   
ATOM    849  HA  SER P  56     -14.336 -81.936 108.211  0.00 97.00      PROA   
ATOM    850  CB  SER P  56     -13.077 -81.423 109.872  0.00 97.00      PROA   
ATOM    851  HB1 SER P  56     -12.340 -82.236 109.702  0.00 97.00      PROA   
ATOM    852  HB2 SER P  56     -13.835 -81.797 110.594  0.00 97.00      PROA   
ATOM    853  OG  SER P  56     -12.385 -80.318 110.448  0.00 97.00      PROA   
ATOM    854  HG1 SER P  56     -12.366 -80.479 111.401  0.00 97.00      PROA   
ATOM    855  C   SER P  56     -14.721 -79.924 108.692  0.00 97.00      PROA   
ATOM    856  O   SER P  56     -14.545 -78.849 108.129  0.00 97.00      PROA   
ATOM    857  N   GLU P  57     -15.796 -80.124 109.490  0.00 97.00      PROA   
ATOM    858  HN  GLU P  57     -15.921 -80.990 109.968  0.00 97.00      PROA   
ATOM    859  CA  GLU P  57     -16.770 -79.102 109.839  0.00 97.00      PROA   
ATOM    860  HA  GLU P  57     -17.211 -78.714 108.931  0.00 97.00      PROA   
ATOM    861  CB  GLU P  57     -17.851 -79.726 110.768  0.00 97.00      PROA   
ATOM    862  HB1 GLU P  57     -18.609 -78.963 111.036  0.00 97.00      PROA   
ATOM    863  HB2 GLU P  57     -17.338 -80.029 111.714  0.00 97.00      PROA   
ATOM    864  CG  GLU P  57     -18.555 -81.019 110.263  0.00 97.00      PROA   
ATOM    865  HG1 GLU P  57     -19.118 -81.443 111.126  0.00 97.00      PROA   
ATOM    866  HG2 GLU P  57     -17.809 -81.780 109.952  0.00 97.00      PROA   
ATOM    867  CD  GLU P  57     -19.560 -80.845 109.117  0.00 97.00      PROA   
ATOM    868  OE1 GLU P  57     -20.783 -80.991 109.384  0.00 97.00      PROA   
ATOM    869  OE2 GLU P  57     -19.124 -80.653 107.952  0.00 97.00      PROA   
ATOM    870  C   GLU P  57     -16.084 -77.959 110.595  0.00 97.00      PROA   
ATOM    871  O   GLU P  57     -16.305 -76.774 110.363  0.00 97.00      PROA   
ATOM    872  N   ASP P  58     -15.191 -78.372 111.509  0.00 97.00      PROA   
ATOM    873  HN  ASP P  58     -15.114 -79.358 111.647  0.00 97.00      PROA   
ATOM    874  CA  ASP P  58     -14.407 -77.667 112.491  0.00 97.00      PROA   
ATOM    875  HA  ASP P  58     -15.061 -76.957 112.975  0.00 97.00      PROA   
ATOM    876  CB  ASP P  58     -13.908 -78.679 113.586  0.00 97.00      PROA   
ATOM    877  HB1 ASP P  58     -14.646 -78.656 114.421  0.00 97.00      PROA   
ATOM    878  HB2 ASP P  58     -12.923 -78.389 113.997  0.00 97.00      PROA   
ATOM    879  CG  ASP P  58     -13.857 -80.152 113.131  0.00 97.00      PROA   
ATOM    880  OD1 ASP P  58     -14.924 -80.734 112.795  0.00 97.00      PROA   
ATOM    881  OD2 ASP P  58     -12.737 -80.724 113.140  0.00 97.00      PROA   
ATOM    882  C   ASP P  58     -13.275 -76.820 111.915  0.00 97.00      PROA   
ATOM    883  O   ASP P  58     -12.814 -75.888 112.574  0.00 97.00      PROA   
ATOM    884  N   ASP P  59     -12.856 -77.053 110.647  0.00 97.00      PROA   
ATOM    885  HN  ASP P  59     -13.097 -77.905 110.189  0.00 97.00      PROA   
ATOM    886  CA  ASP P  59     -12.045 -76.133 109.856  0.00 97.00      PROA   
ATOM    887  HA  ASP P  59     -11.113 -75.965 110.383  0.00 97.00      PROA   
ATOM    888  CB  ASP P  59     -11.757 -76.749 108.455  0.00 97.00      PROA   
ATOM    889  HB1 ASP P  59     -11.403 -75.972 107.745  0.00 97.00      PROA   
ATOM    890  HB2 ASP P  59     -12.680 -77.204 108.045  0.00 97.00      PROA   
ATOM    891  CG  ASP P  59     -10.649 -77.801 108.484  0.00 97.00      PROA   
ATOM    892  OD1 ASP P  59      -9.589 -77.551 109.114  0.00 97.00      PROA   
ATOM    893  OD2 ASP P  59     -10.801 -78.809 107.750  0.00 97.00      PROA   
ATOM    894  C   ASP P  59     -12.697 -74.755 109.649  0.00 97.00      PROA   
ATOM    895  O   ASP P  59     -12.010 -73.771 109.398  0.00 97.00      PROA   
ATOM    896  N   SER P  60     -14.042 -74.644 109.739  0.00 97.00      PROA   
ATOM    897  HN  SER P  60     -14.568 -75.464 109.950  0.00 97.00      PROA   
ATOM    898  CA  SER P  60     -14.797 -73.402 109.547  0.00 97.00      PROA   
ATOM    899  HA  SER P  60     -14.571 -73.059 108.546  0.00 97.00      PROA   
ATOM    900  CB  SER P  60     -16.331 -73.591 109.656  0.00 97.00      PROA   
ATOM    901  HB1 SER P  60     -16.858 -72.636 109.441  0.00 97.00      PROA   
ATOM    902  HB2 SER P  60     -16.603 -73.928 110.680  0.00 97.00      PROA   
ATOM    903  OG  SER P  60     -16.809 -74.555 108.731  0.00 97.00      PROA   
ATOM    904  HG1 SER P  60     -16.618 -75.417 109.115  0.00 97.00      PROA   
ATOM    905  C   SER P  60     -14.468 -72.262 110.510  0.00 97.00      PROA   
ATOM    906  O   SER P  60     -14.282 -72.464 111.708  0.00 97.00      PROA   
ATOM    907  N   GLY P  61     -14.444 -71.004 110.003  0.00 97.00      PROA   
ATOM    908  HN  GLY P  61     -14.648 -70.845 109.038  0.00 97.00      PROA   
ATOM    909  CA  GLY P  61     -14.133 -69.843 110.825  0.00 97.00      PROA   
ATOM    910  HA1 GLY P  61     -13.468 -70.133 111.626  0.00 97.00      PROA   
ATOM    911  HA2 GLY P  61     -15.065 -69.413 111.164  0.00 97.00      PROA   
ATOM    912  C   GLY P  61     -13.400 -68.814 110.026  0.00 97.00      PROA   
ATOM    913  O   GLY P  61     -13.153 -68.998 108.842  0.00 97.00      PROA   
ATOM    914  N   GLU P  62     -13.017 -67.681 110.660  0.00 97.00      PROA   
ATOM    915  HN  GLU P  62     -13.225 -67.533 111.627  0.00 97.00      PROA   
ATOM    916  CA  GLU P  62     -12.271 -66.640 109.991  0.00 97.00      PROA   
ATOM    917  HA  GLU P  62     -12.467 -66.719 108.938  0.00 97.00      PROA   
ATOM    918  CB  GLU P  62     -12.709 -65.201 110.360  0.00 97.00      PROA   
ATOM    919  HB1 GLU P  62     -13.816 -65.165 110.245  0.00 97.00      PROA   
ATOM    920  HB2 GLU P  62     -12.268 -64.519 109.598  0.00 97.00      PROA   
ATOM    921  CG  GLU P  62     -12.381 -64.682 111.771  0.00 97.00      PROA   
ATOM    922  HG1 GLU P  62     -11.329 -64.893 112.052  0.00 97.00      PROA   
ATOM    923  HG2 GLU P  62     -13.058 -65.145 112.518  0.00 97.00      PROA   
ATOM    924  CD  GLU P  62     -12.578 -63.170 111.822  0.00 97.00      PROA   
ATOM    925  OE1 GLU P  62     -13.558 -62.656 111.232  0.00 97.00      PROA   
ATOM    926  OE2 GLU P  62     -11.738 -62.507 112.468  0.00 97.00      PROA   
ATOM    927  C   GLU P  62     -10.786 -66.846 110.127  0.00 97.00      PROA   
ATOM    928  O   GLU P  62     -10.223 -66.943 111.213  0.00 97.00      PROA   
ATOM    929  N   TYR P  63     -10.123 -66.934 108.957  0.00 97.00      PROA   
ATOM    930  HN  TYR P  63     -10.627 -66.856 108.098  0.00 97.00      PROA   
ATOM    931  CA  TYR P  63      -8.709 -67.161 108.807  0.00 97.00      PROA   
ATOM    932  HA  TYR P  63      -8.331 -67.660 109.689  0.00 97.00      PROA   
ATOM    933  CB  TYR P  63      -8.389 -68.012 107.547  0.00 97.00      PROA   
ATOM    934  HB1 TYR P  63      -7.328 -67.904 107.239  0.00 97.00      PROA   
ATOM    935  HB2 TYR P  63      -9.037 -67.690 106.707  0.00 97.00      PROA   
ATOM    936  CG  TYR P  63      -8.664 -69.472 107.795  0.00 97.00      PROA   
ATOM    937  CD1 TYR P  63      -9.979 -69.950 107.941  0.00 97.00      PROA   
ATOM    938  HD1 TYR P  63     -10.813 -69.271 107.855  0.00 97.00      PROA   
ATOM    939  CE1 TYR P  63     -10.221 -71.297 108.228  0.00 97.00      PROA   
ATOM    940  HE1 TYR P  63     -11.234 -71.635 108.380  0.00 97.00      PROA   
ATOM    941  CZ  TYR P  63      -9.150 -72.194 108.320  0.00 97.00      PROA   
ATOM    942  OH  TYR P  63      -9.364 -73.545 108.658  0.00 97.00      PROA   
ATOM    943  HH  TYR P  63     -10.284 -73.645 108.922  0.00 97.00      PROA   
ATOM    944  CD2 TYR P  63      -7.601 -70.390 107.859  0.00 97.00      PROA   
ATOM    945  HD2 TYR P  63      -6.584 -70.051 107.728  0.00 97.00      PROA   
ATOM    946  CE2 TYR P  63      -7.845 -71.743 108.113  0.00 97.00      PROA   
ATOM    947  HE2 TYR P  63      -7.021 -72.432 108.198  0.00 97.00      PROA   
ATOM    948  C   TYR P  63      -8.013 -65.832 108.695  0.00 97.00      PROA   
ATOM    949  O   TYR P  63      -8.461 -64.938 107.981  0.00 97.00      PROA   
ATOM    950  N   ARG P  64      -6.895 -65.655 109.432  0.00 97.00      PROA   
ATOM    951  HN  ARG P  64      -6.594 -66.347 110.085  0.00 97.00      PROA   
ATOM    952  CA  ARG P  64      -6.144 -64.420 109.375  0.00 97.00      PROA   
ATOM    953  HA  ARG P  64      -6.240 -63.977 108.392  0.00 97.00      PROA   
ATOM    954  CB  ARG P  64      -6.549 -63.406 110.479  0.00 97.00      PROA   
ATOM    955  HB1 ARG P  64      -6.326 -62.386 110.094  0.00 97.00      PROA   
ATOM    956  HB2 ARG P  64      -5.949 -63.548 111.406  0.00 97.00      PROA   
ATOM    957  CG  ARG P  64      -8.026 -63.505 110.911  0.00 97.00      PROA   
ATOM    958  HG1 ARG P  64      -8.188 -64.472 111.435  0.00 97.00      PROA   
ATOM    959  HG2 ARG P  64      -8.691 -63.498 110.019  0.00 97.00      PROA   
ATOM    960  CD  ARG P  64      -8.461 -62.387 111.851  0.00 97.00      PROA   
ATOM    961  HD1 ARG P  64      -7.712 -62.201 112.649  0.00 97.00      PROA   
ATOM    962  HD2 ARG P  64      -9.430 -62.640 112.318  0.00 97.00      PROA   
ATOM    963  NE  ARG P  64      -8.569 -61.172 110.993  0.00 97.00      PROA   
ATOM    964  HE  ARG P  64      -8.140 -61.183 110.091  0.00 97.00      PROA   
ATOM    965  CZ  ARG P  64      -9.410 -60.148 111.219  0.00 97.00      PROA   
ATOM    966  NH1 ARG P  64     -10.455 -60.223 112.048  0.00 97.00      PROA   
ATOM    967 HH11 ARG P  64     -10.773 -61.144 112.280  0.00 97.00      PROA   
ATOM    968 HH12 ARG P  64     -11.165 -59.533 111.970  0.00 97.00      PROA   
ATOM    969  NH2 ARG P  64      -9.211 -59.022 110.523  0.00 97.00      PROA   
ATOM    970 HH21 ARG P  64      -8.387 -58.980 109.958  0.00 97.00      PROA   
ATOM    971 HH22 ARG P  64      -9.788 -58.236 110.710  0.00 97.00      PROA   
ATOM    972  C   ARG P  64      -4.706 -64.793 109.610  0.00 97.00      PROA   
ATOM    973  O   ARG P  64      -4.419 -65.787 110.265  0.00 97.00      PROA   
ATOM    974  N   CYS P  65      -3.749 -63.992 109.091  0.00 97.00      PROA   
ATOM    975  HN  CYS P  65      -3.962 -63.287 108.420  0.00 97.00      PROA   
ATOM    976  CA  CYS P  65      -2.356 -64.173 109.425  0.00 97.00      PROA   
ATOM    977  HA  CYS P  65      -2.308 -64.637 110.397  0.00 97.00      PROA   
ATOM    978  CB  CYS P  65      -1.632 -65.089 108.411  0.00 97.00      PROA   
ATOM    979  HB1 CYS P  65      -2.056 -66.110 108.546  0.00 97.00      PROA   
ATOM    980  HB2 CYS P  65      -0.547 -65.161 108.630  0.00 97.00      PROA   
ATOM    981  SG  CYS P  65      -1.922 -64.589 106.691  0.00 97.00      PROA   
ATOM    982  C   CYS P  65      -1.625 -62.857 109.575  0.00 97.00      PROA   
ATOM    983  O   CYS P  65      -2.073 -61.801 109.142  0.00 97.00      PROA   
ATOM    984  N   GLN P  66      -0.454 -62.916 110.244  0.00 97.00      PROA   
ATOM    985  HN  GLN P  66      -0.172 -63.783 110.651  0.00 97.00      PROA   
ATOM    986  CA  GLN P  66       0.447 -61.801 110.423  0.00 97.00      PROA   
ATOM    987  HA  GLN P  66       0.129 -60.962 109.820  0.00 97.00      PROA   
ATOM    988  CB  GLN P  66       0.495 -61.407 111.936  0.00 97.00      PROA   
ATOM    989  HB1 GLN P  66       1.086 -62.135 112.525  0.00 97.00      PROA   
ATOM    990  HB2 GLN P  66      -0.560 -61.486 112.289  0.00 97.00      PROA   
ATOM    991  CG  GLN P  66       0.951 -59.958 112.222  0.00 97.00      PROA   
ATOM    992  HG1 GLN P  66       0.442 -59.303 111.483  0.00 97.00      PROA   
ATOM    993  HG2 GLN P  66       2.043 -59.836 112.094  0.00 97.00      PROA   
ATOM    994  CD  GLN P  66       0.511 -59.422 113.597  0.00 97.00      PROA   
ATOM    995  OE1 GLN P  66      -0.218 -58.433 113.639  0.00 97.00      PROA   
ATOM    996  NE2 GLN P  66       0.928 -60.040 114.729  0.00 97.00      PROA   
ATOM    997 HE21 GLN P  66       0.583 -59.724 115.612  0.00 97.00      PROA   
ATOM    998 HE22 GLN P  66       1.515 -60.849 114.686  0.00 97.00      PROA   
ATOM    999  C   GLN P  66       1.778 -62.324 109.896  0.00 97.00      PROA   
ATOM   1000  O   GLN P  66       2.371 -63.233 110.473  0.00 97.00      PROA   
ATOM   1001  N   ARG P  67       2.270 -61.778 108.750  0.00 97.00      PROA   
ATOM   1002  HN  ARG P  67       1.763 -61.079 108.252  0.00 97.00      PROA   
ATOM   1003  CA  ARG P  67       3.507 -62.219 108.119  0.00 97.00      PROA   
ATOM   1004  HA  ARG P  67       3.868 -63.130 108.575  0.00 97.00      PROA   
ATOM   1005  CB  ARG P  67       3.298 -62.460 106.596  0.00 97.00      PROA   
ATOM   1006  HB1 ARG P  67       4.268 -62.532 106.056  0.00 97.00      PROA   
ATOM   1007  HB2 ARG P  67       2.759 -61.577 106.179  0.00 97.00      PROA   
ATOM   1008  CG  ARG P  67       2.478 -63.717 106.262  0.00 97.00      PROA   
ATOM   1009  HG1 ARG P  67       2.077 -63.603 105.228  0.00 97.00      PROA   
ATOM   1010  HG2 ARG P  67       1.606 -63.775 106.947  0.00 97.00      PROA   
ATOM   1011  CD  ARG P  67       3.263 -65.032 106.357  0.00 97.00      PROA   
ATOM   1012  HD1 ARG P  67       2.567 -65.894 106.391  0.00 97.00      PROA   
ATOM   1013  HD2 ARG P  67       3.905 -65.063 107.263  0.00 97.00      PROA   
ATOM   1014  NE  ARG P  67       4.048 -65.188 105.096  0.00 97.00      PROA   
ATOM   1015  HE  ARG P  67       3.544 -65.326 104.244  0.00 97.00      PROA   
ATOM   1016  CZ  ARG P  67       5.388 -65.130 105.004  0.00 97.00      PROA   
ATOM   1017  NH1 ARG P  67       6.184 -64.996 106.067  0.00 97.00      PROA   
ATOM   1018 HH11 ARG P  67       5.806 -65.095 106.983  0.00 97.00      PROA   
ATOM   1019 HH12 ARG P  67       7.172 -65.055 105.923  0.00 97.00      PROA   
ATOM   1020  NH2 ARG P  67       5.960 -65.239 103.793  0.00 97.00      PROA   
ATOM   1021 HH21 ARG P  67       5.381 -65.337 102.991  0.00 97.00      PROA   
ATOM   1022 HH22 ARG P  67       6.956 -65.176 103.728  0.00 97.00      PROA   
ATOM   1023  C   ARG P  67       4.588 -61.170 108.240  0.00 97.00      PROA   
ATOM   1024  O   ARG P  67       4.627 -60.252 107.426  0.00 97.00      PROA   
ATOM   1025  N   GLY P  68       5.517 -61.319 109.225  0.00 97.00      PROA   
ATOM   1026  HN  GLY P  68       5.424 -62.096 109.845  0.00 97.00      PROA   
ATOM   1027  CA  GLY P  68       6.751 -60.546 109.410  0.00 97.00      PROA   
ATOM   1028  HA1 GLY P  68       7.436 -60.865 108.637  0.00 97.00      PROA   
ATOM   1029  HA2 GLY P  68       7.117 -60.789 110.396  0.00 97.00      PROA   
ATOM   1030  C   GLY P  68       6.713 -59.030 109.342  0.00 97.00      PROA   
ATOM   1031  O   GLY P  68       7.760 -58.393 109.240  0.00 97.00      PROA   
ATOM   1032  N   LEU P  69       5.517 -58.415 109.369  0.00 97.00      PROA   
ATOM   1033  HN  LEU P  69       4.695 -58.967 109.462  0.00 97.00      PROA   
ATOM   1034  CA  LEU P  69       5.325 -57.042 108.961  0.00 97.00      PROA   
ATOM   1035  HA  LEU P  69       6.214 -56.461 109.171  0.00 97.00      PROA   
ATOM   1036  CB  LEU P  69       4.922 -56.946 107.464  0.00 97.00      PROA   
ATOM   1037  HB1 LEU P  69       4.561 -55.924 107.216  0.00 97.00      PROA   
ATOM   1038  HB2 LEU P  69       4.096 -57.673 107.294  0.00 97.00      PROA   
ATOM   1039  CG  LEU P  69       6.011 -57.293 106.425  0.00 97.00      PROA   
ATOM   1040  HG  LEU P  69       6.427 -58.300 106.656  0.00 97.00      PROA   
ATOM   1041  CD1 LEU P  69       5.386 -57.372 105.020  0.00 97.00      PROA   
ATOM   1042 HD11 LEU P  69       4.937 -56.394 104.742  0.00 97.00      PROA   
ATOM   1043 HD12 LEU P  69       4.596 -58.152 104.989  0.00 97.00      PROA   
ATOM   1044 HD13 LEU P  69       6.167 -57.625 104.276  0.00 97.00      PROA   
ATOM   1045  CD2 LEU P  69       7.165 -56.278 106.441  0.00 97.00      PROA   
ATOM   1046 HD21 LEU P  69       7.678 -56.285 107.423  0.00 97.00      PROA   
ATOM   1047 HD22 LEU P  69       6.779 -55.255 106.243  0.00 97.00      PROA   
ATOM   1048 HD23 LEU P  69       7.906 -56.532 105.655  0.00 97.00      PROA   
ATOM   1049  C   LEU P  69       4.180 -56.465 109.757  0.00 97.00      PROA   
ATOM   1050  O   LEU P  69       3.249 -57.176 110.126  0.00 97.00      PROA   
ATOM   1051  N   SER P  70       4.221 -55.135 110.018  0.00 97.00      PROA   
ATOM   1052  HN  SER P  70       4.991 -54.591 109.688  0.00 97.00      PROA   
ATOM   1053  CA  SER P  70       3.207 -54.362 110.726  0.00 97.00      PROA   
ATOM   1054  HA  SER P  70       3.314 -54.632 111.766  0.00 97.00      PROA   
ATOM   1055  CB  SER P  70       3.502 -52.840 110.629  0.00 97.00      PROA   
ATOM   1056  HB1 SER P  70       4.443 -52.641 111.190  0.00 97.00      PROA   
ATOM   1057  HB2 SER P  70       2.695 -52.232 111.089  0.00 97.00      PROA   
ATOM   1058  OG  SER P  70       3.708 -52.445 109.272  0.00 97.00      PROA   
ATOM   1059  HG1 SER P  70       3.981 -51.524 109.276  0.00 97.00      PROA   
ATOM   1060  C   SER P  70       1.747 -54.640 110.362  0.00 97.00      PROA   
ATOM   1061  O   SER P  70       1.337 -54.510 109.214  0.00 97.00      PROA   
ATOM   1062  N   GLY P  71       0.915 -55.022 111.360  0.00 97.00      PROA   
ATOM   1063  HN  GLY P  71       1.272 -55.069 112.290  0.00 97.00      PROA   
ATOM   1064  CA  GLY P  71      -0.486 -55.393 111.172  0.00 97.00      PROA   
ATOM   1065  HA1 GLY P  71      -0.933 -54.684 110.488  0.00 97.00      PROA   
ATOM   1066  HA2 GLY P  71      -0.949 -55.355 112.145  0.00 97.00      PROA   
ATOM   1067  C   GLY P  71      -0.732 -56.779 110.602  0.00 97.00      PROA   
ATOM   1068  O   GLY P  71       0.096 -57.357 109.907  0.00 97.00      PROA   
ATOM   1069  N   ARG P  72      -1.931 -57.340 110.889  0.00 97.00      PROA   
ATOM   1070  HN  ARG P  72      -2.580 -56.844 111.457  0.00 97.00      PROA   
ATOM   1071  CA  ARG P  72      -2.395 -58.646 110.459  0.00 97.00      PROA   
ATOM   1072  HA  ARG P  72      -1.599 -59.149 109.922  0.00 97.00      PROA   
ATOM   1073  CB  ARG P  72      -2.864 -59.576 111.624  0.00 97.00      PROA   
ATOM   1074  HB1 ARG P  72      -2.023 -59.689 112.337  0.00 97.00      PROA   
ATOM   1075  HB2 ARG P  72      -3.039 -60.594 111.206  0.00 97.00      PROA   
ATOM   1076  CG  ARG P  72      -4.160 -59.215 112.403  0.00 97.00      PROA   
ATOM   1077  HG1 ARG P  72      -4.253 -59.951 113.236  0.00 97.00      PROA   
ATOM   1078  HG2 ARG P  72      -5.031 -59.374 111.732  0.00 97.00      PROA   
ATOM   1079  CD  ARG P  72      -4.288 -57.806 113.011  0.00 97.00      PROA   
ATOM   1080  HD1 ARG P  72      -5.131 -57.776 113.737  0.00 97.00      PROA   
ATOM   1081  HD2 ARG P  72      -4.456 -57.049 112.213  0.00 97.00      PROA   
ATOM   1082  NE  ARG P  72      -3.007 -57.524 113.722  0.00 97.00      PROA   
ATOM   1083  HE  ARG P  72      -2.251 -58.164 113.594  0.00 97.00      PROA   
ATOM   1084  CZ  ARG P  72      -2.684 -56.373 114.344  0.00 97.00      PROA   
ATOM   1085  NH1 ARG P  72      -3.556 -55.404 114.632  0.00 97.00      PROA   
ATOM   1086 HH11 ARG P  72      -4.522 -55.565 114.466  0.00 97.00      PROA   
ATOM   1087 HH12 ARG P  72      -3.221 -54.594 115.107  0.00 97.00      PROA   
ATOM   1088  NH2 ARG P  72      -1.395 -56.218 114.698  0.00 97.00      PROA   
ATOM   1089 HH21 ARG P  72      -0.776 -56.969 114.466  0.00 97.00      PROA   
ATOM   1090 HH22 ARG P  72      -1.114 -55.446 115.256  0.00 97.00      PROA   
ATOM   1091  C   ARG P  72      -3.547 -58.450 109.500  0.00 97.00      PROA   
ATOM   1092  O   ARG P  72      -4.157 -57.385 109.439  0.00 97.00      PROA   
ATOM   1093  N   SER P  73      -3.818 -59.507 108.705  0.00 97.00      PROA   
ATOM   1094  HN  SER P  73      -3.223 -60.307 108.767  0.00 97.00      PROA   
ATOM   1095  CA  SER P  73      -4.870 -59.696 107.727  0.00 97.00      PROA   
ATOM   1096  HA  SER P  73      -4.559 -59.109 106.875  0.00 97.00      PROA   
ATOM   1097  CB  SER P  73      -4.914 -61.180 107.268  0.00 97.00      PROA   
ATOM   1098  HB1 SER P  73      -5.901 -61.552 106.926  0.00 97.00      PROA   
ATOM   1099  HB2 SER P  73      -4.626 -61.809 108.129  0.00 97.00      PROA   
ATOM   1100  OG  SER P  73      -4.007 -61.399 106.198  0.00 97.00      PROA   
ATOM   1101  HG1 SER P  73      -4.482 -61.106 105.411  0.00 97.00      PROA   
ATOM   1102  C   SER P  73      -6.298 -59.262 107.973  0.00 97.00      PROA   
ATOM   1103  O   SER P  73      -6.783 -59.032 109.076  0.00 97.00      PROA   
ATOM   1104  N   ASP P  74      -6.986 -59.262 106.818  0.00 97.00      PROA   
ATOM   1105  HN  ASP P  74      -6.440 -59.352 105.984  0.00 97.00      PROA   
ATOM   1106  CA  ASP P  74      -8.352 -59.563 106.483  0.00 97.00      PROA   
ATOM   1107  HA  ASP P  74      -8.878 -58.625 106.546  0.00 97.00      PROA   
ATOM   1108  CB  ASP P  74      -8.375 -60.047 104.985  0.00 97.00      PROA   
ATOM   1109  HB1 ASP P  74      -8.421 -59.146 104.331  0.00 97.00      PROA   
ATOM   1110  HB2 ASP P  74      -9.264 -60.667 104.764  0.00 97.00      PROA   
ATOM   1111  CG  ASP P  74      -7.107 -60.816 104.548  0.00 97.00      PROA   
ATOM   1112  OD1 ASP P  74      -6.006 -60.202 104.508  0.00 97.00      PROA   
ATOM   1113  OD2 ASP P  74      -7.226 -62.028 104.236  0.00 97.00      PROA   
ATOM   1114  C   ASP P  74      -9.050 -60.596 107.387  0.00 97.00      PROA   
ATOM   1115  O   ASP P  74      -8.396 -61.454 107.980  0.00 97.00      PROA   
ATOM   1116  N   PRO P  75     -10.370 -60.544 107.553  0.00 97.00      PROA   
ATOM   1117  CD  PRO P  75     -11.185 -59.343 107.347  0.00 97.00      PROA   
ATOM   1118  HD1 PRO P  75     -11.291 -59.148 106.258  0.00 97.00      PROA   
ATOM   1119  HD2 PRO P  75     -10.712 -58.471 107.849  0.00 97.00      PROA   
ATOM   1120  CA  PRO P  75     -11.160 -61.662 108.042  0.00 97.00      PROA   
ATOM   1121  HA  PRO P  75     -10.606 -62.307 108.711  0.00 97.00      PROA   
ATOM   1122  CB  PRO P  75     -12.303 -60.944 108.779  0.00 97.00      PROA   
ATOM   1123  HB1 PRO P  75     -11.955 -60.683 109.801  0.00 97.00      PROA   
ATOM   1124  HB2 PRO P  75     -13.220 -61.555 108.888  0.00 97.00      PROA   
ATOM   1125  CG  PRO P  75     -12.546 -59.650 107.985  0.00 97.00      PROA   
ATOM   1126  HG1 PRO P  75     -13.292 -59.848 107.185  0.00 97.00      PROA   
ATOM   1127  HG2 PRO P  75     -12.915 -58.829 108.631  0.00 97.00      PROA   
ATOM   1128  C   PRO P  75     -11.705 -62.500 106.891  0.00 97.00      PROA   
ATOM   1129  O   PRO P  75     -12.866 -62.325 106.524  0.00 97.00      PROA   
ATOM   1130  N   ILE P  76     -10.939 -63.452 106.305  0.00 97.00      PROA   
ATOM   1131  HN  ILE P  76      -9.978 -63.591 106.537  0.00 97.00      PROA   
ATOM   1132  CA  ILE P  76     -11.544 -64.346 105.323  0.00 97.00      PROA   
ATOM   1133  HA  ILE P  76     -12.300 -63.794 104.782  0.00 97.00      PROA   
ATOM   1134  CB  ILE P  76     -10.627 -64.844 104.211  0.00 97.00      PROA   
ATOM   1135  HB  ILE P  76     -11.173 -65.611 103.610  0.00 97.00      PROA   
ATOM   1136  CG2 ILE P  76     -10.330 -63.660 103.262  0.00 97.00      PROA   
ATOM   1137 HG21 ILE P  76      -9.752 -62.876 103.793  0.00 97.00      PROA   
ATOM   1138 HG22 ILE P  76     -11.267 -63.210 102.875  0.00 97.00      PROA   
ATOM   1139 HG23 ILE P  76      -9.722 -64.007 102.400  0.00 97.00      PROA   
ATOM   1140  CG1 ILE P  76      -9.319 -65.475 104.731  0.00 97.00      PROA   
ATOM   1141 HG11 ILE P  76      -9.369 -65.594 105.830  0.00 97.00      PROA   
ATOM   1142 HG12 ILE P  76      -8.480 -64.779 104.515  0.00 97.00      PROA   
ATOM   1143  CD  ILE P  76      -9.035 -66.845 104.110  0.00 97.00      PROA   
ATOM   1144  HD1 ILE P  76      -8.928 -66.764 103.009  0.00 97.00      PROA   
ATOM   1145  HD2 ILE P  76      -9.860 -67.553 104.341  0.00 97.00      PROA   
ATOM   1146  HD3 ILE P  76      -8.098 -67.262 104.530  0.00 97.00      PROA   
ATOM   1147  C   ILE P  76     -12.281 -65.482 106.023  0.00 97.00      PROA   
ATOM   1148  O   ILE P  76     -11.709 -66.466 106.486  0.00 97.00      PROA   
ATOM   1149  N   GLN P  77     -13.617 -65.327 106.131  0.00 97.00      PROA   
ATOM   1150  HN  GLN P  77     -14.035 -64.473 105.830  0.00 97.00      PROA   
ATOM   1151  CA  GLN P  77     -14.478 -66.220 106.875  0.00 97.00      PROA   
ATOM   1152  HA  GLN P  77     -13.939 -66.596 107.725  0.00 97.00      PROA   
ATOM   1153  CB  GLN P  77     -15.709 -65.439 107.414  0.00 97.00      PROA   
ATOM   1154  HB1 GLN P  77     -16.168 -66.048 108.224  0.00 97.00      PROA   
ATOM   1155  HB2 GLN P  77     -16.471 -65.303 106.616  0.00 97.00      PROA   
ATOM   1156  CG  GLN P  77     -15.328 -64.033 107.955  0.00 97.00      PROA   
ATOM   1157  HG1 GLN P  77     -15.176 -63.325 107.114  0.00 97.00      PROA   
ATOM   1158  HG2 GLN P  77     -14.379 -64.081 108.522  0.00 97.00      PROA   
ATOM   1159  CD  GLN P  77     -16.438 -63.448 108.838  0.00 97.00      PROA   
ATOM   1160  OE1 GLN P  77     -17.603 -63.420 108.431  0.00 97.00      PROA   
ATOM   1161  NE2 GLN P  77     -16.078 -62.950 110.055  0.00 97.00      PROA   
ATOM   1162 HE21 GLN P  77     -15.118 -62.927 110.348  0.00 97.00      PROA   
ATOM   1163 HE22 GLN P  77     -16.787 -62.575 110.648  0.00 97.00      PROA   
ATOM   1164  C   GLN P  77     -14.871 -67.406 106.006  0.00 97.00      PROA   
ATOM   1165  O   GLN P  77     -15.625 -67.263 105.049  0.00 97.00      PROA   
ATOM   1166  N   LEU P  78     -14.331 -68.607 106.339  0.00 97.00      PROA   
ATOM   1167  HN  LEU P  78     -13.766 -68.673 107.161  0.00 97.00      PROA   
ATOM   1168  CA  LEU P  78     -14.391 -69.848 105.588  0.00 97.00      PROA   
ATOM   1169  HA  LEU P  78     -14.580 -69.626 104.548  0.00 97.00      PROA   
ATOM   1170  CB  LEU P  78     -13.041 -70.605 105.746  0.00 97.00      PROA   
ATOM   1171  HB1 LEU P  78     -12.910 -70.853 106.823  0.00 97.00      PROA   
ATOM   1172  HB2 LEU P  78     -12.214 -69.911 105.475  0.00 97.00      PROA   
ATOM   1173  CG  LEU P  78     -12.861 -71.907 104.928  0.00 97.00      PROA   
ATOM   1174  HG  LEU P  78     -13.796 -72.509 104.978  0.00 97.00      PROA   
ATOM   1175  CD1 LEU P  78     -12.558 -71.606 103.453  0.00 97.00      PROA   
ATOM   1176 HD11 LEU P  78     -11.585 -71.076 103.376  0.00 97.00      PROA   
ATOM   1177 HD12 LEU P  78     -13.345 -70.966 103.013  0.00 97.00      PROA   
ATOM   1178 HD13 LEU P  78     -12.495 -72.548 102.869  0.00 97.00      PROA   
ATOM   1179  CD2 LEU P  78     -11.739 -72.781 105.521  0.00 97.00      PROA   
ATOM   1180 HD21 LEU P  78     -11.977 -73.062 106.567  0.00 97.00      PROA   
ATOM   1181 HD22 LEU P  78     -10.776 -72.227 105.512  0.00 97.00      PROA   
ATOM   1182 HD23 LEU P  78     -11.617 -73.711 104.927  0.00 97.00      PROA   
ATOM   1183  C   LEU P  78     -15.501 -70.737 106.115  0.00 97.00      PROA   
ATOM   1184  O   LEU P  78     -15.652 -70.902 107.322  0.00 97.00      PROA   
ATOM   1185  N   GLU P  79     -16.311 -71.338 105.208  0.00 97.00      PROA   
ATOM   1186  HN  GLU P  79     -16.200 -71.168 104.231  0.00 97.00      PROA   
ATOM   1187  CA  GLU P  79     -17.457 -72.149 105.571  0.00 97.00      PROA   
ATOM   1188  HA  GLU P  79     -17.528 -72.249 106.645  0.00 97.00      PROA   
ATOM   1189  CB  GLU P  79     -18.764 -71.517 105.022  0.00 97.00      PROA   
ATOM   1190  HB1 GLU P  79     -19.629 -72.179 105.243  0.00 97.00      PROA   
ATOM   1191  HB2 GLU P  79     -18.655 -71.458 103.916  0.00 97.00      PROA   
ATOM   1192  CG  GLU P  79     -19.073 -70.110 105.597  0.00 97.00      PROA   
ATOM   1193  HG1 GLU P  79     -18.136 -69.591 105.891  0.00 97.00      PROA   
ATOM   1194  HG2 GLU P  79     -19.711 -70.195 106.501  0.00 97.00      PROA   
ATOM   1195  CD  GLU P  79     -19.744 -69.191 104.572  0.00 97.00      PROA   
ATOM   1196  OE1 GLU P  79     -19.212 -69.078 103.436  0.00 97.00      PROA   
ATOM   1197  OE2 GLU P  79     -20.754 -68.531 104.930  0.00 97.00      PROA   
ATOM   1198  C   GLU P  79     -17.311 -73.540 104.987  0.00 97.00      PROA   
ATOM   1199  O   GLU P  79     -17.161 -73.714 103.781  0.00 97.00      PROA   
ATOM   1200  N   VAL P  80     -17.349 -74.583 105.845  0.00  0.00      PROA   
ATOM   1201  HN  VAL P  80     -17.468 -74.448 106.826  0.00  0.00      PROA   
ATOM   1202  CA  VAL P  80     -17.220 -75.957 105.415  0.00  0.00      PROA   
ATOM   1203  HA  VAL P  80     -17.062 -75.995 104.351  0.00  0.00      PROA   
ATOM   1204  CB  VAL P  80     -16.059 -76.687 106.089  0.00  0.00      PROA   
ATOM   1205  HB  VAL P  80     -16.268 -76.858 107.169  0.00  0.00      PROA   
ATOM   1206  CG1 VAL P  80     -15.846 -78.052 105.396  0.00  0.00      PROA   
ATOM   1207 HG11 VAL P  80     -15.758 -77.921 104.298  0.00  0.00      PROA   
ATOM   1208 HG12 VAL P  80     -16.676 -78.754 105.610  0.00  0.00      PROA   
ATOM   1209 HG13 VAL P  80     -14.918 -78.526 105.763  0.00  0.00      PROA   
ATOM   1210  CG2 VAL P  80     -14.784 -75.818 105.995  0.00  0.00      PROA   
ATOM   1211 HG21 VAL P  80     -14.874 -74.900 106.613  0.00  0.00      PROA   
ATOM   1212 HG22 VAL P  80     -14.589 -75.524 104.944  0.00  0.00      PROA   
ATOM   1213 HG23 VAL P  80     -13.909 -76.392 106.364  0.00  0.00      PROA   
ATOM   1214  C   VAL P  80     -18.518 -76.658 105.739  0.00  0.00      PROA   
ATOM   1215  O   VAL P  80     -18.822 -77.712 105.180  0.00  0.00      PROA   
ATOM   1216  N   HSD P  81     -19.347 -76.053 106.628  0.00  0.00      PROA   
ATOM   1217  HN  HSD P  81     -19.099 -75.180 107.041  0.00  0.00      PROA   
ATOM   1218  CA  HSD P  81     -20.602 -76.607 107.085  0.00  0.00      PROA   
ATOM   1219  HA  HSD P  81     -20.375 -77.578 107.506  0.00  0.00      PROA   
ATOM   1220  CB  HSD P  81     -21.273 -75.750 108.181  0.00  0.00      PROA   
ATOM   1221  HB1 HSD P  81     -22.236 -76.209 108.494  0.00  0.00      PROA   
ATOM   1222  HB2 HSD P  81     -21.485 -74.733 107.785  0.00  0.00      PROA   
ATOM   1223  ND1 HSD P  81     -19.954 -76.680 110.151  0.00  0.00      PROA   
ATOM   1224  HD1 HSD P  81     -20.108 -77.648 109.947  0.00  0.00      PROA   
ATOM   1225  CG  HSD P  81     -20.417 -75.614 109.409  0.00  0.00      PROA   
ATOM   1226  CE1 HSD P  81     -19.263 -76.159 111.196  0.00  0.00      PROA   
ATOM   1227  HE1 HSD P  81     -18.777 -76.780 111.947  0.00  0.00      PROA   
ATOM   1228  NE2 HSD P  81     -19.253 -74.840 111.181  0.00  0.00      PROA   
ATOM   1229  CD2 HSD P  81     -19.980 -74.498 110.055  0.00  0.00      PROA   
ATOM   1230  HD2 HSD P  81     -20.131 -73.455 109.808  0.00  0.00      PROA   
ATOM   1231  C   HSD P  81     -21.578 -76.813 105.956  0.00  0.00      PROA   
ATOM   1232  O   HSD P  81     -21.619 -76.033 105.005  0.00  0.00      PROA   
ATOM   1233  N   ARG P  82     -22.366 -77.907 106.053  0.00  0.00      PROA   
ATOM   1234  HN  ARG P  82     -22.322 -78.503 106.850  0.00  0.00      PROA   
ATOM   1235  CA  ARG P  82     -23.265 -78.338 105.015  0.00  0.00      PROA   
ATOM   1236  HA  ARG P  82     -23.289 -77.611 104.215  0.00  0.00      PROA   
ATOM   1237  CB  ARG P  82     -22.899 -79.733 104.438  0.00  0.00      PROA   
ATOM   1238  HB1 ARG P  82     -21.845 -79.687 104.086  0.00  0.00      PROA   
ATOM   1239  HB2 ARG P  82     -23.538 -79.927 103.549  0.00  0.00      PROA   
ATOM   1240  CG  ARG P  82     -23.041 -80.915 105.421  0.00  0.00      PROA   
ATOM   1241  HG1 ARG P  82     -24.112 -81.066 105.675  0.00  0.00      PROA   
ATOM   1242  HG2 ARG P  82     -22.504 -80.663 106.362  0.00  0.00      PROA   
ATOM   1243  CD  ARG P  82     -22.470 -82.246 104.904  0.00  0.00      PROA   
ATOM   1244  HD1 ARG P  82     -22.650 -83.049 105.650  0.00  0.00      PROA   
ATOM   1245  HD2 ARG P  82     -21.377 -82.152 104.747  0.00  0.00      PROA   
ATOM   1246  NE  ARG P  82     -23.168 -82.646 103.635  0.00  0.00      PROA   
ATOM   1247  HE  ARG P  82     -24.125 -82.926 103.702  0.00  0.00      PROA   
ATOM   1248  CZ  ARG P  82     -22.591 -82.633 102.402  0.00  0.00      PROA   
ATOM   1249  NH1 ARG P  82     -21.301 -82.272 102.212  0.00  0.00      PROA   
ATOM   1250 HH11 ARG P  82     -20.913 -82.269 101.291  0.00  0.00      PROA   
ATOM   1251 HH12 ARG P  82     -20.738 -82.005 102.994  0.00  0.00      PROA   
ATOM   1252  NH2 ARG P  82     -23.335 -82.991 101.326  0.00  0.00      PROA   
ATOM   1253 HH21 ARG P  82     -22.928 -82.984 100.413  0.00  0.00      PROA   
ATOM   1254 HH22 ARG P  82     -24.291 -83.259 101.447  0.00  0.00      PROA   
ATOM   1255  C   ARG P  82     -24.620 -78.408 105.647  0.00  0.00      PROA   
ATOM   1256  O   ARG P  82     -24.753 -78.519 106.866  0.00  0.00      PROA   
ATOM   1257  N   GLY P  83     -25.669 -78.327 104.797  0.00  0.00      PROA   
ATOM   1258  HN  GLY P  83     -25.524 -78.217 103.817  0.00  0.00      PROA   
ATOM   1259  CA  GLY P  83     -27.047 -78.429 105.199  0.00  0.00      PROA   
ATOM   1260  HA1 GLY P  83     -27.625 -77.874 104.474  0.00  0.00      PROA   
ATOM   1261  HA2 GLY P  83     -27.154 -78.059 106.205  0.00  0.00      PROA   
ATOM   1262  C   GLY P  83     -27.475 -79.863 105.167  0.00  0.00      PROA   
ATOM   1263  O   GLY P  83     -26.726 -80.766 105.539  0.00  0.00      PROA   
ATOM   1264  N   TRP P  84     -28.721 -80.084 104.688  0.00  0.00      PROA   
ATOM   1265  HN  TRP P  84     -29.294 -79.312 104.423  0.00  0.00      PROA   
ATOM   1266  CA  TRP P  84     -29.327 -81.376 104.450  0.00  0.00      PROA   
ATOM   1267  HA  TRP P  84     -30.305 -81.146 104.054  0.00  0.00      PROA   
ATOM   1268  CB  TRP P  84     -28.582 -82.241 103.384  0.00  0.00      PROA   
ATOM   1269  HB1 TRP P  84     -29.294 -82.977 102.953  0.00  0.00      PROA   
ATOM   1270  HB2 TRP P  84     -27.770 -82.815 103.883  0.00  0.00      PROA   
ATOM   1271  CG  TRP P  84     -27.965 -81.463 102.259  0.00  0.00      PROA   
ATOM   1272  CD1 TRP P  84     -26.648 -81.514 101.882  0.00  0.00      PROA   
ATOM   1273  HD1 TRP P  84     -25.908 -82.168 102.317  0.00  0.00      PROA   
ATOM   1274  NE1 TRP P  84     -26.410 -80.602 100.892  0.00  0.00      PROA   
ATOM   1275  HE1 TRP P  84     -25.548 -80.451 100.461  0.00  0.00      PROA   
ATOM   1276  CE2 TRP P  84     -27.559 -79.923 100.608  0.00  0.00      PROA   
ATOM   1277  CD2 TRP P  84     -28.571 -80.435 101.454  0.00  0.00      PROA   
ATOM   1278  CE3 TRP P  84     -29.852 -79.889 101.392  0.00  0.00      PROA   
ATOM   1279  HE3 TRP P  84     -30.650 -80.244 102.025  0.00  0.00      PROA   
ATOM   1280  CZ3 TRP P  84     -30.101 -78.847 100.496  0.00  0.00      PROA   
ATOM   1281  HZ3 TRP P  84     -31.089 -78.410 100.448  0.00  0.00      PROA   
ATOM   1282  CZ2 TRP P  84     -27.809 -78.896  99.706  0.00  0.00      PROA   
ATOM   1283  HZ2 TRP P  84     -27.038 -78.502  99.062  0.00  0.00      PROA   
ATOM   1284  CH2 TRP P  84     -29.097 -78.362  99.663  0.00  0.00      PROA   
ATOM   1285  HH2 TRP P  84     -29.317 -77.556  98.977  0.00  0.00      PROA   
ATOM   1286  C   TRP P  84     -29.545 -82.148 105.730  0.00  0.00      PROA   
ATOM   1287  O   TRP P  84     -29.478 -81.598 106.829  0.00  0.00      PROA   
ATOM   1288  N   LEU P  85     -29.881 -83.450 105.589  0.00  0.00      PROA   
ATOM   1289  HN  LEU P  85     -29.899 -83.881 104.690  0.00  0.00      PROA   
ATOM   1290  CA  LEU P  85     -30.341 -84.279 106.672  0.00  0.00      PROA   
ATOM   1291  HA  LEU P  85     -30.818 -83.641 107.402  0.00  0.00      PROA   
ATOM   1292  CB  LEU P  85     -31.367 -85.344 106.216  0.00  0.00      PROA   
ATOM   1293  HB1 LEU P  85     -31.717 -85.947 107.083  0.00  0.00      PROA   
ATOM   1294  HB2 LEU P  85     -30.877 -86.034 105.493  0.00  0.00      PROA   
ATOM   1295  CG  LEU P  85     -32.615 -84.743 105.531  0.00  0.00      PROA   
ATOM   1296  HG  LEU P  85     -32.273 -84.150 104.653  0.00  0.00      PROA   
ATOM   1297  CD1 LEU P  85     -33.530 -85.850 104.990  0.00  0.00      PROA   
ATOM   1298 HD11 LEU P  85     -33.975 -86.432 105.821  0.00  0.00      PROA   
ATOM   1299 HD12 LEU P  85     -32.954 -86.542 104.342  0.00  0.00      PROA   
ATOM   1300 HD13 LEU P  85     -34.352 -85.399 104.395  0.00  0.00      PROA   
ATOM   1301  CD2 LEU P  85     -33.400 -83.791 106.453  0.00  0.00      PROA   
ATOM   1302 HD21 LEU P  85     -32.783 -82.907 106.715  0.00  0.00      PROA   
ATOM   1303 HD22 LEU P  85     -33.698 -84.312 107.387  0.00  0.00      PROA   
ATOM   1304 HD23 LEU P  85     -34.315 -83.434 105.941  0.00  0.00      PROA   
ATOM   1305  C   LEU P  85     -29.200 -84.968 107.357  0.00  0.00      PROA   
ATOM   1306  O   LEU P  85     -28.077 -85.033 106.857  0.00  0.00      PROA   
ATOM   1307  N   LEU P  86     -29.515 -85.487 108.559  0.00  0.00      PROA   
ATOM   1308  HN  LEU P  86     -30.441 -85.389 108.917  0.00  0.00      PROA   
ATOM   1309  CA  LEU P  86     -28.629 -86.206 109.422  0.00  0.00      PROA   
ATOM   1310  HA  LEU P  86     -27.916 -86.756 108.823  0.00  0.00      PROA   
ATOM   1311  CB  LEU P  86     -27.932 -85.285 110.458  0.00  0.00      PROA   
ATOM   1312  HB1 LEU P  86     -28.708 -84.723 111.024  0.00  0.00      PROA   
ATOM   1313  HB2 LEU P  86     -27.333 -84.537 109.892  0.00  0.00      PROA   
ATOM   1314  CG  LEU P  86     -26.987 -85.978 111.473  0.00  0.00      PROA   
ATOM   1315  HG  LEU P  86     -27.589 -86.693 112.079  0.00  0.00      PROA   
ATOM   1316  CD1 LEU P  86     -25.864 -86.782 110.785  0.00  0.00      PROA   
ATOM   1317 HD11 LEU P  86     -25.241 -86.111 110.156  0.00  0.00      PROA   
ATOM   1318 HD12 LEU P  86     -26.286 -87.580 110.140  0.00  0.00      PROA   
ATOM   1319 HD13 LEU P  86     -25.213 -87.259 111.547  0.00  0.00      PROA   
ATOM   1320  CD2 LEU P  86     -26.406 -84.953 112.468  0.00  0.00      PROA   
ATOM   1321 HD21 LEU P  86     -27.226 -84.423 112.997  0.00  0.00      PROA   
ATOM   1322 HD22 LEU P  86     -25.787 -84.203 111.931  0.00  0.00      PROA   
ATOM   1323 HD23 LEU P  86     -25.770 -85.464 113.221  0.00  0.00      PROA   
ATOM   1324  C   LEU P  86     -29.549 -87.166 110.115  0.00  0.00      PROA   
ATOM   1325  O   LEU P  86     -30.724 -86.875 110.321  0.00  0.00      PROA   
ATOM   1326  N   LEU P  87     -29.029 -88.354 110.473  0.00 97.00      PROA   
ATOM   1327  HN  LEU P  87     -28.067 -88.543 110.302  0.00 97.00      PROA   
ATOM   1328  CA  LEU P  87     -29.774 -89.393 111.137  0.00 97.00      PROA   
ATOM   1329  HA  LEU P  87     -30.817 -89.122 111.215  0.00 97.00      PROA   
ATOM   1330  CB  LEU P  87     -29.669 -90.736 110.378  0.00 97.00      PROA   
ATOM   1331  HB1 LEU P  87     -28.596 -91.003 110.261  0.00 97.00      PROA   
ATOM   1332  HB2 LEU P  87     -30.085 -90.598 109.354  0.00 97.00      PROA   
ATOM   1333  CG  LEU P  87     -30.402 -91.920 111.043  0.00 97.00      PROA   
ATOM   1334  HG  LEU P  87     -30.027 -92.033 112.085  0.00 97.00      PROA   
ATOM   1335  CD1 LEU P  87     -31.924 -91.708 111.113  0.00 97.00      PROA   
ATOM   1336 HD11 LEU P  87     -32.336 -91.550 110.094  0.00 97.00      PROA   
ATOM   1337 HD12 LEU P  87     -32.166 -90.825 111.737  0.00 97.00      PROA   
ATOM   1338 HD13 LEU P  87     -32.413 -92.598 111.560  0.00 97.00      PROA   
ATOM   1339  CD2 LEU P  87     -30.078 -93.229 110.315  0.00 97.00      PROA   
ATOM   1340 HD21 LEU P  87     -28.980 -93.387 110.265  0.00 97.00      PROA   
ATOM   1341 HD22 LEU P  87     -30.484 -93.206 109.282  0.00 97.00      PROA   
ATOM   1342 HD23 LEU P  87     -30.535 -94.076 110.867  0.00 97.00      PROA   
ATOM   1343  C   LEU P  87     -29.216 -89.536 112.532  0.00 97.00      PROA   
ATOM   1344  O   LEU P  87     -28.098 -89.999 112.739  0.00 97.00      PROA   
ATOM   1345  N   GLN P  88     -30.011 -89.140 113.543  0.00 97.00      PROA   
ATOM   1346  HN  GLN P  88     -30.926 -88.777 113.366  0.00 97.00      PROA   
ATOM   1347  CA  GLN P  88     -29.621 -89.173 114.930  0.00 97.00      PROA   
ATOM   1348  HA  GLN P  88     -28.554 -89.006 114.997  0.00 97.00      PROA   
ATOM   1349  CB  GLN P  88     -30.344 -88.065 115.737  0.00 97.00      PROA   
ATOM   1350  HB1 GLN P  88     -29.963 -88.093 116.779  0.00 97.00      PROA   
ATOM   1351  HB2 GLN P  88     -31.435 -88.279 115.754  0.00 97.00      PROA   
ATOM   1352  CG  GLN P  88     -30.120 -86.645 115.169  0.00 97.00      PROA   
ATOM   1353  HG1 GLN P  88     -30.491 -86.581 114.125  0.00 97.00      PROA   
ATOM   1354  HG2 GLN P  88     -29.033 -86.417 115.163  0.00 97.00      PROA   
ATOM   1355  CD  GLN P  88     -30.891 -85.595 115.983  0.00 97.00      PROA   
ATOM   1356  OE1 GLN P  88     -32.123 -85.622 116.054  0.00 97.00      PROA   
ATOM   1357  NE2 GLN P  88     -30.149 -84.612 116.567  0.00 97.00      PROA   
ATOM   1358 HE21 GLN P  88     -30.623 -83.812 116.931  0.00 97.00      PROA   
ATOM   1359 HE22 GLN P  88     -29.155 -84.614 116.473  0.00 97.00      PROA   
ATOM   1360  C   GLN P  88     -29.942 -90.541 115.505  0.00 97.00      PROA   
ATOM   1361  O   GLN P  88     -31.082 -90.991 115.474  0.00 97.00      PROA   
ATOM   1362  N   VAL P  89     -28.916 -91.257 116.018  0.00 97.00      PROA   
ATOM   1363  HN  VAL P  89     -27.994 -90.883 116.010  0.00 97.00      PROA   
ATOM   1364  CA  VAL P  89     -29.036 -92.641 116.442  0.00 97.00      PROA   
ATOM   1365  HA  VAL P  89     -30.062 -92.970 116.346  0.00 97.00      PROA   
ATOM   1366  CB  VAL P  89     -28.158 -93.551 115.584  0.00 97.00      PROA   
ATOM   1367  HB  VAL P  89     -27.099 -93.203 115.629  0.00 97.00      PROA   
ATOM   1368  CG1 VAL P  89     -28.213 -95.016 116.054  0.00 97.00      PROA   
ATOM   1369 HG11 VAL P  89     -29.262 -95.374 116.102  0.00 97.00      PROA   
ATOM   1370 HG12 VAL P  89     -27.734 -95.149 117.044  0.00 97.00      PROA   
ATOM   1371 HG13 VAL P  89     -27.662 -95.644 115.326  0.00 97.00      PROA   
ATOM   1372  CG2 VAL P  89     -28.629 -93.460 114.117  0.00 97.00      PROA   
ATOM   1373 HG21 VAL P  89     -28.408 -92.461 113.689  0.00 97.00      PROA   
ATOM   1374 HG22 VAL P  89     -29.721 -93.643 114.047  0.00 97.00      PROA   
ATOM   1375 HG23 VAL P  89     -28.107 -94.220 113.499  0.00 97.00      PROA   
ATOM   1376  C   VAL P  89     -28.657 -92.760 117.906  0.00 97.00      PROA   
ATOM   1377  O   VAL P  89     -27.685 -92.152 118.353  0.00 97.00      PROA   
ATOM   1378  N   SER P  90     -29.436 -93.558 118.689  0.00 97.00      PROA   
ATOM   1379  HN  SER P  90     -30.262 -93.957 118.296  0.00 97.00      PROA   
ATOM   1380  CA  SER P  90     -29.244 -93.776 120.122  0.00 97.00      PROA   
ATOM   1381  HA  SER P  90     -29.373 -92.819 120.610  0.00 97.00      PROA   
ATOM   1382  CB  SER P  90     -30.279 -94.766 120.720  0.00 97.00      PROA   
ATOM   1383  HB1 SER P  90     -30.096 -94.903 121.809  0.00 97.00      PROA   
ATOM   1384  HB2 SER P  90     -30.207 -95.760 120.234  0.00 97.00      PROA   
ATOM   1385  OG  SER P  90     -31.604 -94.267 120.601  0.00 97.00      PROA   
ATOM   1386  HG1 SER P  90     -31.764 -94.066 119.672  0.00 97.00      PROA   
ATOM   1387  C   SER P  90     -27.878 -94.309 120.530  0.00 97.00      PROA   
ATOM   1388  O   SER P  90     -27.285 -93.807 121.483  0.00 97.00      PROA   
ATOM   1389  N   SER P  91     -27.336 -95.327 119.820  0.00 97.00      PROA   
ATOM   1390  HN  SER P  91     -27.821 -95.740 119.056  0.00 97.00      PROA   
ATOM   1391  CA  SER P  91     -25.992 -95.815 120.081  0.00 97.00      PROA   
ATOM   1392  HA  SER P  91     -25.351 -94.943 120.076  0.00 97.00      PROA   
ATOM   1393  CB  SER P  91     -25.801 -96.543 121.441  0.00 97.00      PROA   
ATOM   1394  HB1 SER P  91     -25.053 -97.361 121.400  0.00 97.00      PROA   
ATOM   1395  HB2 SER P  91     -26.764 -96.987 121.773  0.00 97.00      PROA   
ATOM   1396  OG  SER P  91     -25.344 -95.614 122.418  0.00 97.00      PROA   
ATOM   1397  HG1 SER P  91     -26.019 -94.928 122.469  0.00 97.00      PROA   
ATOM   1398  C   SER P  91     -25.485 -96.652 118.936  0.00 97.00      PROA   
ATOM   1399  O   SER P  91     -26.243 -97.092 118.077  0.00 97.00      PROA   
ATOM   1400  N   ARG P  92     -24.146 -96.858 118.885  0.00 97.00      PROA   
ATOM   1401  HN  ARG P  92     -23.554 -96.488 119.598  0.00 97.00      PROA   
ATOM   1402  CA  ARG P  92     -23.475 -97.523 117.781  0.00 97.00      PROA   
ATOM   1403  HA  ARG P  92     -23.971 -97.251 116.857  0.00 97.00      PROA   
ATOM   1404  CB  ARG P  92     -21.984 -97.085 117.713  0.00 97.00      PROA   
ATOM   1405  HB1 ARG P  92     -21.587 -97.368 116.714  0.00 97.00      PROA   
ATOM   1406  HB2 ARG P  92     -21.390 -97.629 118.482  0.00 97.00      PROA   
ATOM   1407  CG  ARG P  92     -21.755 -95.574 117.954  0.00 97.00      PROA   
ATOM   1408  HG1 ARG P  92     -21.965 -95.344 119.022  0.00 97.00      PROA   
ATOM   1409  HG2 ARG P  92     -22.476 -94.982 117.347  0.00 97.00      PROA   
ATOM   1410  CD  ARG P  92     -20.317 -95.099 117.675  0.00 97.00      PROA   
ATOM   1411  HD1 ARG P  92     -19.574 -95.854 118.006  0.00 97.00      PROA   
ATOM   1412  HD2 ARG P  92     -20.102 -94.144 118.206  0.00 97.00      PROA   
ATOM   1413  NE  ARG P  92     -20.167 -94.903 116.198  0.00 97.00      PROA   
ATOM   1414  HE  ARG P  92     -19.976 -95.683 115.609  0.00 97.00      PROA   
ATOM   1415  CZ  ARG P  92     -20.579 -93.787 115.570  0.00 97.00      PROA   
ATOM   1416  NH1 ARG P  92     -20.901 -92.645 116.197  0.00 97.00      PROA   
ATOM   1417 HH11 ARG P  92     -20.438 -92.428 117.052  0.00 97.00      PROA   
ATOM   1418 HH12 ARG P  92     -21.169 -91.900 115.589  0.00 97.00      PROA   
ATOM   1419  NH2 ARG P  92     -20.603 -93.739 114.225  0.00 97.00      PROA   
ATOM   1420 HH21 ARG P  92     -20.149 -94.454 113.707  0.00 97.00      PROA   
ATOM   1421 HH22 ARG P  92     -20.666 -92.827 113.825  0.00 97.00      PROA   
ATOM   1422  C   ARG P  92     -23.540 -99.040 117.934  0.00 97.00      PROA   
ATOM   1423  O   ARG P  92     -23.377 -99.786 116.969  0.00 97.00      PROA   
ATOM   1424  N   VAL P  93     -23.811 -99.528 119.164  0.00 97.00      PROA   
ATOM   1425  HN  VAL P  93     -23.987 -98.913 119.925  0.00 97.00      PROA   
ATOM   1426  CA  VAL P  93     -23.916-100.931 119.488  0.00 97.00      PROA   
ATOM   1427  HA  VAL P  93     -24.269-101.462 118.617  0.00 97.00      PROA   
ATOM   1428  CB  VAL P  93     -22.633-101.590 120.022  0.00 97.00      PROA   
ATOM   1429  HB  VAL P  93     -22.872-102.627 120.359  0.00 97.00      PROA   
ATOM   1430  CG1 VAL P  93     -21.585-101.703 118.894  0.00 97.00      PROA   
ATOM   1431 HG11 VAL P  93     -21.259-100.694 118.566  0.00 97.00      PROA   
ATOM   1432 HG12 VAL P  93     -22.002-102.236 118.017  0.00 97.00      PROA   
ATOM   1433 HG13 VAL P  93     -20.689-102.252 119.255  0.00 97.00      PROA   
ATOM   1434  CG2 VAL P  93     -22.047-100.819 121.227  0.00 97.00      PROA   
ATOM   1435 HG21 VAL P  93     -22.758-100.793 122.077  0.00 97.00      PROA   
ATOM   1436 HG22 VAL P  93     -21.792 -99.776 120.943  0.00 97.00      PROA   
ATOM   1437 HG23 VAL P  93     -21.117-101.316 121.577  0.00 97.00      PROA   
ATOM   1438  C   VAL P  93     -25.001-101.018 120.528  0.00 97.00      PROA   
ATOM   1439  O   VAL P  93     -25.144-100.125 121.360  0.00 97.00      PROA   
ATOM   1440  N   LEU P  94     -25.808-102.103 120.465  0.00 97.00      PROA   
ATOM   1441  HN  LEU P  94     -25.698-102.781 119.745  0.00 97.00      PROA   
ATOM   1442  CA  LEU P  94     -26.846-102.423 121.415  0.00 97.00      PROA   
ATOM   1443  HA  LEU P  94     -26.563-102.067 122.398  0.00 97.00      PROA   
ATOM   1444  CB  LEU P  94     -28.268-101.904 121.050  0.00 97.00      PROA   
ATOM   1445  HB1 LEU P  94     -28.945-102.202 121.884  0.00 97.00      PROA   
ATOM   1446  HB2 LEU P  94     -28.642-102.391 120.124  0.00 97.00      PROA   
ATOM   1447  CG  LEU P  94     -28.425-100.370 120.891  0.00 97.00      PROA   
ATOM   1448  HG  LEU P  94     -27.703 -99.877 121.583  0.00 97.00      PROA   
ATOM   1449  CD1 LEU P  94     -28.158 -99.872 119.457  0.00 97.00      PROA   
ATOM   1450 HD11 LEU P  94     -28.914-100.295 118.761  0.00 97.00      PROA   
ATOM   1451 HD12 LEU P  94     -27.151-100.163 119.102  0.00 97.00      PROA   
ATOM   1452 HD13 LEU P  94     -28.227 -98.764 119.424  0.00 97.00      PROA   
ATOM   1453  CD2 LEU P  94     -29.834 -99.938 121.341  0.00 97.00      PROA   
ATOM   1454 HD21 LEU P  94     -29.986-100.193 122.410  0.00 97.00      PROA   
ATOM   1455 HD22 LEU P  94     -30.606-100.469 120.746  0.00 97.00      PROA   
ATOM   1456 HD23 LEU P  94     -29.970 -98.844 121.217  0.00 97.00      PROA   
ATOM   1457  C   LEU P  94     -26.893-103.935 121.442  0.00 97.00      PROA   
ATOM   1458  O   LEU P  94     -26.329-104.601 120.577  0.00 97.00      PROA   
ATOM   1459  N   THR P  95     -27.569-104.513 122.458  0.00 97.00      PROA   
ATOM   1460  HN  THR P  95     -27.908-103.954 123.215  0.00 97.00      PROA   
ATOM   1461  CA  THR P  95     -27.867-105.930 122.590  0.00 97.00      PROA   
ATOM   1462  HA  THR P  95     -27.214-106.487 121.936  0.00 97.00      PROA   
ATOM   1463  CB  THR P  95     -27.718-106.464 124.021  0.00 97.00      PROA   
ATOM   1464  HB  THR P  95     -28.664-106.363 124.603  0.00 97.00      PROA   
ATOM   1465  OG1 THR P  95     -26.732-105.740 124.740  0.00 97.00      PROA   
ATOM   1466  HG1 THR P  95     -27.143-104.885 124.912  0.00 97.00      PROA   
ATOM   1467  CG2 THR P  95     -27.268-107.931 124.003  0.00 97.00      PROA   
ATOM   1468 HG21 THR P  95     -26.277-108.017 123.511  0.00 97.00      PROA   
ATOM   1469 HG22 THR P  95     -27.995-108.569 123.465  0.00 97.00      PROA   
ATOM   1470 HG23 THR P  95     -27.173-108.304 125.045  0.00 97.00      PROA   
ATOM   1471  C   THR P  95     -29.306-106.109 122.138  0.00 97.00      PROA   
ATOM   1472  O   THR P  95     -30.070-105.154 122.047  0.00 97.00      PROA   
ATOM   1473  N   GLU P  96     -29.726-107.353 121.828  0.00 97.00      PROA   
ATOM   1474  HN  GLU P  96     -29.075-108.110 121.791  0.00 97.00      PROA   
ATOM   1475  CA  GLU P  96     -31.106-107.692 121.539  0.00 97.00      PROA   
ATOM   1476  HA  GLU P  96     -31.408-107.049 120.725  0.00 97.00      PROA   
ATOM   1477  CB  GLU P  96     -31.259-109.171 121.085  0.00 97.00      PROA   
ATOM   1478  HB1 GLU P  96     -30.546-109.358 120.250  0.00 97.00      PROA   
ATOM   1479  HB2 GLU P  96     -32.286-109.313 120.682  0.00 97.00      PROA   
ATOM   1480  CG  GLU P  96     -30.997-110.189 122.219  0.00 97.00      PROA   
ATOM   1481  HG1 GLU P  96     -31.599-109.934 123.113  0.00 97.00      PROA   
ATOM   1482  HG2 GLU P  96     -29.928-110.142 122.509  0.00 97.00      PROA   
ATOM   1483  CD  GLU P  96     -31.343-111.636 121.868  0.00 97.00      PROA   
ATOM   1484  OE1 GLU P  96     -32.184-111.878 120.964  0.00 97.00      PROA   
ATOM   1485  OE2 GLU P  96     -30.763-112.535 122.535  0.00 97.00      PROA   
ATOM   1486  C   GLU P  96     -32.026-107.405 122.725  0.00 97.00      PROA   
ATOM   1487  O   GLU P  96     -31.635-107.492 123.887  0.00 97.00      PROA   
ATOM   1488  N   GLY P  97     -33.290-107.020 122.446  0.00 97.00      PROA   
ATOM   1489  HN  GLY P  97     -33.577-106.940 121.491  0.00 97.00      PROA   
ATOM   1490  CA  GLY P  97     -34.281-106.714 123.463  0.00 97.00      PROA   
ATOM   1491  HA1 GLY P  97     -34.077-107.291 124.354  0.00 97.00      PROA   
ATOM   1492  HA2 GLY P  97     -35.249-106.943 123.046  0.00 97.00      PROA   
ATOM   1493  C   GLY P  97     -34.293-105.262 123.853  0.00 97.00      PROA   
ATOM   1494  O   GLY P  97     -35.326-104.750 124.277  0.00 97.00      PROA   
ATOM   1495  N   GLU P  98     -33.142-104.563 123.730  0.00 97.00      PROA   
ATOM   1496  HN  GLU P  98     -32.302-105.029 123.461  0.00 97.00      PROA   
ATOM   1497  CA  GLU P  98     -32.994-103.149 124.007  0.00 97.00      PROA   
ATOM   1498  HA  GLU P  98     -33.278-103.021 125.038  0.00 97.00      PROA   
ATOM   1499  CB  GLU P  98     -31.512-102.703 123.899  0.00 97.00      PROA   
ATOM   1500  HB1 GLU P  98     -31.457-101.595 123.990  0.00 97.00      PROA   
ATOM   1501  HB2 GLU P  98     -31.117-102.979 122.898  0.00 97.00      PROA   
ATOM   1502  CG  GLU P  98     -30.617-103.309 125.003  0.00 97.00      PROA   
ATOM   1503  HG1 GLU P  98     -30.582-104.417 124.914  0.00 97.00      PROA   
ATOM   1504  HG2 GLU P  98     -31.023-103.049 126.003  0.00 97.00      PROA   
ATOM   1505  CD  GLU P  98     -29.196-102.755 124.930  0.00 97.00      PROA   
ATOM   1506  OE1 GLU P  98     -28.250-103.574 124.947  0.00 97.00      PROA   
ATOM   1507  OE2 GLU P  98     -29.026-101.510 124.882  0.00 97.00      PROA   
ATOM   1508  C   GLU P  98     -33.851-102.244 123.119  0.00 97.00      PROA   
ATOM   1509  O   GLU P  98     -33.939-102.487 121.920  0.00 97.00      PROA   
ATOM   1510  N   PRO P  99     -34.491-101.188 123.613  0.00 97.00      PROA   
ATOM   1511  CD  PRO P  99     -34.850-101.032 125.023  0.00 97.00      PROA   
ATOM   1512  HD1 PRO P  99     -33.971-100.615 125.560  0.00 97.00      PROA   
ATOM   1513  HD2 PRO P  99     -35.162-101.998 125.479  0.00 97.00      PROA   
ATOM   1514  CA  PRO P  99     -35.020-100.099 122.798  0.00 97.00      PROA   
ATOM   1515  HA  PRO P  99     -35.770-100.529 122.153  0.00 97.00      PROA   
ATOM   1516  CB  PRO P  99     -35.631 -99.129 123.823  0.00 97.00      PROA   
ATOM   1517  HB1 PRO P  99     -36.506 -98.586 123.412  0.00 97.00      PROA   
ATOM   1518  HB2 PRO P  99     -34.873 -98.396 124.178  0.00 97.00      PROA   
ATOM   1519  CG  PRO P  99     -36.007-100.035 125.001  0.00 97.00      PROA   
ATOM   1520  HG1 PRO P  99     -36.116 -99.486 125.956  0.00 97.00      PROA   
ATOM   1521  HG2 PRO P  99     -36.951-100.577 124.768  0.00 97.00      PROA   
ATOM   1522  C   PRO P  99     -33.989 -99.401 121.919  0.00 97.00      PROA   
ATOM   1523  O   PRO P  99     -32.915 -99.064 122.411  0.00 97.00      PROA   
ATOM   1524  N   LEU P 100     -34.302 -99.140 120.631  0.00 97.00      PROA   
ATOM   1525  HN  LEU P 100     -35.168 -99.463 120.252  0.00 97.00      PROA   
ATOM   1526  CA  LEU P 100     -33.436 -98.359 119.766  0.00 97.00      PROA   
ATOM   1527  HA  LEU P 100     -32.657 -97.891 120.352  0.00 97.00      PROA   
ATOM   1528  CB  LEU P 100     -32.755 -99.246 118.689  0.00 97.00      PROA   
ATOM   1529  HB1 LEU P 100     -33.524 -99.896 118.222  0.00 97.00      PROA   
ATOM   1530  HB2 LEU P 100     -32.046 -99.920 119.217  0.00 97.00      PROA   
ATOM   1531  CG  LEU P 100     -31.986 -98.526 117.552  0.00 97.00      PROA   
ATOM   1532  HG  LEU P 100     -32.717 -97.944 116.944  0.00 97.00      PROA   
ATOM   1533  CD1 LEU P 100     -30.923 -97.544 118.073  0.00 97.00      PROA   
ATOM   1534 HD11 LEU P 100     -30.238 -98.063 118.774  0.00 97.00      PROA   
ATOM   1535 HD12 LEU P 100     -31.399 -96.695 118.603  0.00 97.00      PROA   
ATOM   1536 HD13 LEU P 100     -30.326 -97.141 117.229  0.00 97.00      PROA   
ATOM   1537  CD2 LEU P 100     -31.330 -99.557 116.614  0.00 97.00      PROA   
ATOM   1538 HD21 LEU P 100     -32.086-100.272 116.230  0.00 97.00      PROA   
ATOM   1539 HD22 LEU P 100     -30.550-100.127 117.162  0.00 97.00      PROA   
ATOM   1540 HD23 LEU P 100     -30.852 -99.046 115.752  0.00 97.00      PROA   
ATOM   1541  C   LEU P 100     -34.233 -97.241 119.139  0.00 97.00      PROA   
ATOM   1542  O   LEU P 100     -35.123 -97.477 118.332  0.00 97.00      PROA   
ATOM   1543  N   ALA P 101     -33.913 -95.971 119.481  0.00 97.00      PROA   
ATOM   1544  HN  ALA P 101     -33.212 -95.778 120.165  0.00 97.00      PROA   
ATOM   1545  CA  ALA P 101     -34.589 -94.811 118.940  0.00 97.00      PROA   
ATOM   1546  HA  ALA P 101     -35.512 -95.117 118.469  0.00 97.00      PROA   
ATOM   1547  CB  ALA P 101     -34.966 -93.814 120.052  0.00 97.00      PROA   
ATOM   1548  HB1 ALA P 101     -34.066 -93.435 120.578  0.00 97.00      PROA   
ATOM   1549  HB2 ALA P 101     -35.609 -94.325 120.803  0.00 97.00      PROA   
ATOM   1550  HB3 ALA P 101     -35.534 -92.954 119.643  0.00 97.00      PROA   
ATOM   1551  C   ALA P 101     -33.741 -94.135 117.874  0.00 97.00      PROA   
ATOM   1552  O   ALA P 101     -32.541 -93.921 118.027  0.00 97.00      PROA   
ATOM   1553  N   LEU P 102     -34.382 -93.811 116.730  0.00 97.00      PROA   
ATOM   1554  HN  LEU P 102     -35.334 -94.083 116.604  0.00 97.00      PROA   
ATOM   1555  CA  LEU P 102     -33.781 -93.186 115.573  0.00 97.00      PROA   
ATOM   1556  HA  LEU P 102     -32.750 -92.934 115.780  0.00 97.00      PROA   
ATOM   1557  CB  LEU P 102     -33.884 -94.098 114.320  0.00 97.00      PROA   
ATOM   1558  HB1 LEU P 102     -33.320 -93.642 113.478  0.00 97.00      PROA   
ATOM   1559  HB2 LEU P 102     -34.953 -94.172 114.017  0.00 97.00      PROA   
ATOM   1560  CG  LEU P 102     -33.392 -95.553 114.509  0.00 97.00      PROA   
ATOM   1561  HG  LEU P 102     -33.938 -96.013 115.367  0.00 97.00      PROA   
ATOM   1562  CD1 LEU P 102     -33.727 -96.393 113.266  0.00 97.00      PROA   
ATOM   1563 HD11 LEU P 102     -33.177 -95.999 112.385  0.00 97.00      PROA   
ATOM   1564 HD12 LEU P 102     -34.816 -96.360 113.051  0.00 97.00      PROA   
ATOM   1565 HD13 LEU P 102     -33.428 -97.449 113.433  0.00 97.00      PROA   
ATOM   1566  CD2 LEU P 102     -31.885 -95.622 114.801  0.00 97.00      PROA   
ATOM   1567 HD21 LEU P 102     -31.635 -95.037 115.709  0.00 97.00      PROA   
ATOM   1568 HD22 LEU P 102     -31.316 -95.212 113.941  0.00 97.00      PROA   
ATOM   1569 HD23 LEU P 102     -31.571 -96.676 114.959  0.00 97.00      PROA   
ATOM   1570  C   LEU P 102     -34.544 -91.916 115.261  0.00 97.00      PROA   
ATOM   1571  O   LEU P 102     -35.770 -91.903 115.289  0.00 97.00      PROA   
ATOM   1572  N   ARG P 103     -33.847 -90.802 114.938  0.00 97.00      PROA   
ATOM   1573  HN  ARG P 103     -32.853 -90.772 115.027  0.00 97.00      PROA   
ATOM   1574  CA  ARG P 103     -34.513 -89.627 114.415  0.00 97.00      PROA   
ATOM   1575  HA  ARG P 103     -35.504 -89.898 114.084  0.00 97.00      PROA   
ATOM   1576  CB  ARG P 103     -34.689 -88.502 115.470  0.00 97.00      PROA   
ATOM   1577  HB1 ARG P 103     -33.694 -88.173 115.840  0.00 97.00      PROA   
ATOM   1578  HB2 ARG P 103     -35.250 -88.916 116.337  0.00 97.00      PROA   
ATOM   1579  CG  ARG P 103     -35.447 -87.296 114.897  0.00 97.00      PROA   
ATOM   1580  HG1 ARG P 103     -36.452 -87.637 114.556  0.00 97.00      PROA   
ATOM   1581  HG2 ARG P 103     -34.885 -86.923 114.013  0.00 97.00      PROA   
ATOM   1582  CD  ARG P 103     -35.597 -86.086 115.811  0.00 97.00      PROA   
ATOM   1583  HD1 ARG P 103     -34.596 -85.695 116.094  0.00 97.00      PROA   
ATOM   1584  HD2 ARG P 103     -36.189 -86.307 116.723  0.00 97.00      PROA   
ATOM   1585  NE  ARG P 103     -36.346 -85.100 114.969  0.00 97.00      PROA   
ATOM   1586  HE  ARG P 103     -36.961 -85.434 114.258  0.00 97.00      PROA   
ATOM   1587  CZ  ARG P 103     -36.054 -83.797 114.881  0.00 97.00      PROA   
ATOM   1588  NH1 ARG P 103     -35.111 -83.174 115.593  0.00 97.00      PROA   
ATOM   1589 HH11 ARG P 103     -34.427 -83.689 116.094  0.00 97.00      PROA   
ATOM   1590 HH12 ARG P 103     -35.003 -82.201 115.372  0.00 97.00      PROA   
ATOM   1591  NH2 ARG P 103     -36.705 -83.042 113.982  0.00 97.00      PROA   
ATOM   1592 HH21 ARG P 103     -37.378 -83.466 113.378  0.00 97.00      PROA   
ATOM   1593 HH22 ARG P 103     -36.351 -82.119 113.841  0.00 97.00      PROA   
ATOM   1594  C   ARG P 103     -33.811 -89.064 113.195  0.00 97.00      PROA   
ATOM   1595  O   ARG P 103     -32.696 -88.566 113.265  0.00 97.00      PROA   
ATOM   1596  N   CYS P 104     -34.497 -89.052 112.031  0.00 97.00      PROA   
ATOM   1597  HN  CYS P 104     -35.361 -89.550 111.959  0.00 97.00      PROA   
ATOM   1598  CA  CYS P 104     -34.143 -88.230 110.887  0.00 97.00      PROA   
ATOM   1599  HA  CYS P 104     -33.090 -88.379 110.691  0.00 97.00      PROA   
ATOM   1600  CB  CYS P 104     -34.969 -88.642 109.643  0.00 97.00      PROA   
ATOM   1601  HB1 CYS P 104     -36.012 -88.272 109.734  0.00 97.00      PROA   
ATOM   1602  HB2 CYS P 104     -35.029 -89.753 109.634  0.00 97.00      PROA   
ATOM   1603  SG  CYS P 104     -34.229 -88.109 108.072  0.00 97.00      PROA   
ATOM   1604  C   CYS P 104     -34.377 -86.757 111.200  0.00 97.00      PROA   
ATOM   1605  O   CYS P 104     -35.426 -86.391 111.717  0.00 97.00      PROA   
ATOM   1606  N   HSD P 105     -33.391 -85.876 110.925  0.00 97.00      PROA   
ATOM   1607  HN  HSD P 105     -32.539 -86.177 110.502  0.00 97.00      PROA   
ATOM   1608  CA  HSD P 105     -33.371 -84.534 111.472  0.00 97.00      PROA   
ATOM   1609  HA  HSD P 105     -34.381 -84.168 111.605  0.00 97.00      PROA   
ATOM   1610  CB  HSD P 105     -32.671 -84.573 112.855  0.00 97.00      PROA   
ATOM   1611  HB1 HSD P 105     -31.915 -85.388 112.797  0.00 97.00      PROA   
ATOM   1612  HB2 HSD P 105     -33.410 -84.880 113.626  0.00 97.00      PROA   
ATOM   1613  ND1 HSD P 105     -32.485 -82.211 113.818  0.00 97.00      PROA   
ATOM   1614  HD1 HSD P 105     -33.398 -81.861 113.591  0.00 97.00      PROA   
ATOM   1615  CG  HSD P 105     -31.916 -83.374 113.348  0.00 97.00      PROA   
ATOM   1616  CE1 HSD P 105     -31.508 -81.528 114.463  0.00 97.00      PROA   
ATOM   1617  HE1 HSD P 105     -31.679 -80.565 114.944  0.00 97.00      PROA   
ATOM   1618  NE2 HSD P 105     -30.354 -82.163 114.432  0.00 97.00      PROA   
ATOM   1619  CD2 HSD P 105     -30.611 -83.322 113.724  0.00 97.00      PROA   
ATOM   1620  HD2 HSD P 105     -29.829 -84.058 113.580  0.00 97.00      PROA   
ATOM   1621  C   HSD P 105     -32.711 -83.601 110.486  0.00 97.00      PROA   
ATOM   1622  O   HSD P 105     -31.863 -84.013 109.702  0.00 97.00      PROA   
ATOM   1623  N   ALA P 106     -33.133 -82.316 110.461  0.00 97.00      PROA   
ATOM   1624  HN  ALA P 106     -33.744 -81.946 111.164  0.00 97.00      PROA   
ATOM   1625  CA  ALA P 106     -32.872 -81.417 109.362  0.00 97.00      PROA   
ATOM   1626  HA  ALA P 106     -32.307 -81.921 108.594  0.00 97.00      PROA   
ATOM   1627  CB  ALA P 106     -34.209 -80.922 108.775  0.00 97.00      PROA   
ATOM   1628  HB1 ALA P 106     -34.839 -80.485 109.578  0.00 97.00      PROA   
ATOM   1629  HB2 ALA P 106     -34.770 -81.783 108.348  0.00 97.00      PROA   
ATOM   1630  HB3 ALA P 106     -34.059 -80.171 107.973  0.00 97.00      PROA   
ATOM   1631  C   ALA P 106     -32.038 -80.252 109.824  0.00 97.00      PROA   
ATOM   1632  O   ALA P 106     -32.075 -79.868 110.990  0.00 97.00      PROA   
ATOM   1633  N   TRP P 107     -31.207 -79.680 108.917  0.00 97.00      PROA   
ATOM   1634  HN  TRP P 107     -31.112 -80.065 108.000  0.00 97.00      PROA   
ATOM   1635  CA  TRP P 107     -30.336 -78.567 109.255  0.00 97.00      PROA   
ATOM   1636  HA  TRP P 107     -29.782 -78.915 110.114  0.00 97.00      PROA   
ATOM   1637  CB  TRP P 107     -29.237 -78.280 108.185  0.00 97.00      PROA   
ATOM   1638  HB1 TRP P 107     -29.738 -78.194 107.194  0.00 97.00      PROA   
ATOM   1639  HB2 TRP P 107     -28.566 -79.165 108.143  0.00 97.00      PROA   
ATOM   1640  CG  TRP P 107     -28.407 -77.053 108.427  0.00 97.00      PROA   
ATOM   1641  CD1 TRP P 107     -28.289 -75.974 107.591  0.00 97.00      PROA   
ATOM   1642  HD1 TRP P 107     -28.608 -75.969 106.558  0.00 97.00      PROA   
ATOM   1643  NE1 TRP P 107     -27.732 -74.923 108.274  0.00 97.00      PROA   
ATOM   1644  HE1 TRP P 107     -27.426 -74.078 107.894  0.00 97.00      PROA   
ATOM   1645  CE2 TRP P 107     -27.485 -75.293 109.563  0.00 97.00      PROA   
ATOM   1646  CD2 TRP P 107     -27.850 -76.651 109.692  0.00 97.00      PROA   
ATOM   1647  CE3 TRP P 107     -27.661 -77.297 110.915  0.00 97.00      PROA   
ATOM   1648  HE3 TRP P 107     -27.885 -78.346 111.041  0.00 97.00      PROA   
ATOM   1649  CZ3 TRP P 107     -27.210 -76.552 112.008  0.00 97.00      PROA   
ATOM   1650  HZ3 TRP P 107     -27.094 -77.026 112.973  0.00 97.00      PROA   
ATOM   1651  CZ2 TRP P 107     -27.037 -74.551 110.649  0.00 97.00      PROA   
ATOM   1652  HZ2 TRP P 107     -26.812 -73.499 110.563  0.00 97.00      PROA   
ATOM   1653  CH2 TRP P 107     -26.925 -75.197 111.880  0.00 97.00      PROA   
ATOM   1654  HH2 TRP P 107     -26.606 -74.642 112.753  0.00 97.00      PROA   
ATOM   1655  C   TRP P 107     -31.075 -77.317 109.740  0.00 97.00      PROA   
ATOM   1656  O   TRP P 107     -31.757 -76.612 108.995  0.00 97.00      PROA   
ATOM   1657  N   LYS P 108     -30.927 -77.066 111.065  0.00 97.00      PROA   
ATOM   1658  HN  LYS P 108     -30.309 -77.652 111.582  0.00 97.00      PROA   
ATOM   1659  CA  LYS P 108     -31.583 -76.048 111.856  0.00 97.00      PROA   
ATOM   1660  HA  LYS P 108     -31.259 -76.239 112.866  0.00 97.00      PROA   
ATOM   1661  CB  LYS P 108     -31.113 -74.628 111.427  0.00 97.00      PROA   
ATOM   1662  HB1 LYS P 108     -31.590 -74.349 110.466  0.00 97.00      PROA   
ATOM   1663  HB2 LYS P 108     -30.016 -74.706 111.230  0.00 97.00      PROA   
ATOM   1664  CG  LYS P 108     -31.297 -73.509 112.473  0.00 97.00      PROA   
ATOM   1665  HG1 LYS P 108     -32.383 -73.332 112.627  0.00 97.00      PROA   
ATOM   1666  HG2 LYS P 108     -30.858 -72.574 112.057  0.00 97.00      PROA   
ATOM   1667  CD  LYS P 108     -30.638 -73.854 113.828  0.00 97.00      PROA   
ATOM   1668  HD1 LYS P 108     -29.632 -74.296 113.641  0.00 97.00      PROA   
ATOM   1669  HD2 LYS P 108     -31.262 -74.643 114.305  0.00 97.00      PROA   
ATOM   1670  CE  LYS P 108     -30.505 -72.715 114.856  0.00 97.00      PROA   
ATOM   1671  HE1 LYS P 108     -30.225 -73.139 115.848  0.00 97.00      PROA   
ATOM   1672  HE2 LYS P 108     -31.455 -72.157 114.978  0.00 97.00      PROA   
ATOM   1673  NZ  LYS P 108     -29.427 -71.764 114.488  0.00 97.00      PROA   
ATOM   1674  HZ1 LYS P 108     -28.579 -72.286 114.196  0.00 97.00      PROA   
ATOM   1675  HZ2 LYS P 108     -29.120 -71.243 115.329  0.00 97.00      PROA   
ATOM   1676  HZ3 LYS P 108     -29.725 -71.100 113.744  0.00 97.00      PROA   
ATOM   1677  C   LYS P 108     -33.094 -76.265 111.837  0.00 97.00      PROA   
ATOM   1678  O   LYS P 108     -33.874 -75.329 111.695  0.00 97.00      PROA   
ATOM   1679  N   ASP P 109     -33.497 -77.552 112.008  0.00 97.00      PROA   
ATOM   1680  HN  ASP P 109     -32.786 -78.229 112.183  0.00 97.00      PROA   
ATOM   1681  CA  ASP P 109     -34.794 -78.196 111.842  0.00 97.00      PROA   
ATOM   1682  HA  ASP P 109     -34.533 -79.020 111.200  0.00 97.00      PROA   
ATOM   1683  CB  ASP P 109     -35.335 -78.780 113.175  0.00 97.00      PROA   
ATOM   1684  HB1 ASP P 109     -36.432 -78.656 113.288  0.00 97.00      PROA   
ATOM   1685  HB2 ASP P 109     -34.847 -78.244 114.021  0.00 97.00      PROA   
ATOM   1686  CG  ASP P 109     -35.047 -80.267 113.349  0.00 97.00      PROA   
ATOM   1687  OD1 ASP P 109     -34.782 -80.999 112.364  0.00 97.00      PROA   
ATOM   1688  OD2 ASP P 109     -35.211 -80.706 114.511  0.00 97.00      PROA   
ATOM   1689  C   ASP P 109     -35.908 -77.510 111.069  0.00 97.00      PROA   
ATOM   1690  O   ASP P 109     -36.558 -76.577 111.537  0.00 97.00      PROA   
ATOM   1691  N   LYS P 110     -36.163 -78.026 109.844  0.00 97.00      PROA   
ATOM   1692  HN  LYS P 110     -35.677 -78.843 109.546  0.00 97.00      PROA   
ATOM   1693  CA  LYS P 110     -37.178 -77.550 108.933  0.00 97.00      PROA   
ATOM   1694  HA  LYS P 110     -37.789 -76.806 109.425  0.00 97.00      PROA   
ATOM   1695  CB  LYS P 110     -36.564 -76.986 107.620  0.00 97.00      PROA   
ATOM   1696  HB1 LYS P 110     -37.371 -76.539 107.000  0.00 97.00      PROA   
ATOM   1697  HB2 LYS P 110     -36.111 -77.820 107.038  0.00 97.00      PROA   
ATOM   1698  CG  LYS P 110     -35.454 -75.932 107.840  0.00 97.00      PROA   
ATOM   1699  HG1 LYS P 110     -35.100 -75.583 106.844  0.00 97.00      PROA   
ATOM   1700  HG2 LYS P 110     -34.587 -76.422 108.338  0.00 97.00      PROA   
ATOM   1701  CD  LYS P 110     -35.900 -74.727 108.693  0.00 97.00      PROA   
ATOM   1702  HD1 LYS P 110     -36.337 -75.103 109.639  0.00 97.00      PROA   
ATOM   1703  HD2 LYS P 110     -36.708 -74.169 108.174  0.00 97.00      PROA   
ATOM   1704  CE  LYS P 110     -34.765 -73.779 109.106  0.00 97.00      PROA   
ATOM   1705  HE1 LYS P 110     -33.950 -74.337 109.606  0.00 97.00      PROA   
ATOM   1706  HE2 LYS P 110     -35.144 -72.989 109.790  0.00 97.00      PROA   
ATOM   1707  NZ  LYS P 110     -34.160 -73.133 107.928  0.00 97.00      PROA   
ATOM   1708  HZ1 LYS P 110     -34.908 -72.724 107.334  0.00 97.00      PROA   
ATOM   1709  HZ2 LYS P 110     -33.643 -73.863 107.397  0.00 97.00      PROA   
ATOM   1710  HZ3 LYS P 110     -33.499 -72.391 108.235  0.00 97.00      PROA   
ATOM   1711  C   LYS P 110     -38.041 -78.756 108.638  0.00 97.00      PROA   
ATOM   1712  O   LYS P 110     -37.524 -79.864 108.522  0.00 97.00      PROA   
ATOM   1713  N   LEU P 111     -39.384 -78.575 108.556  0.00 97.00      PROA   
ATOM   1714  HN  LEU P 111     -39.782 -77.666 108.664  0.00 97.00      PROA   
ATOM   1715  CA  LEU P 111     -40.367 -79.645 108.518  0.00 97.00      PROA   
ATOM   1716  HA  LEU P 111     -40.102 -80.359 109.286  0.00 97.00      PROA   
ATOM   1717  CB  LEU P 111     -41.803 -79.111 108.810  0.00 97.00      PROA   
ATOM   1718  HB1 LEU P 111     -42.535 -79.938 108.667  0.00 97.00      PROA   
ATOM   1719  HB2 LEU P 111     -42.050 -78.314 108.075  0.00 97.00      PROA   
ATOM   1720  CG  LEU P 111     -42.078 -78.564 110.240  0.00 97.00      PROA   
ATOM   1721  HG  LEU P 111     -43.182 -78.392 110.287  0.00 97.00      PROA   
ATOM   1722  CD1 LEU P 111     -41.738 -79.591 111.335  0.00 97.00      PROA   
ATOM   1723 HD11 LEU P 111     -40.643 -79.769 111.372  0.00 97.00      PROA   
ATOM   1724 HD12 LEU P 111     -42.252 -80.555 111.138  0.00 97.00      PROA   
ATOM   1725 HD13 LEU P 111     -42.062 -79.211 112.327  0.00 97.00      PROA   
ATOM   1726  CD2 LEU P 111     -41.425 -77.202 110.546  0.00 97.00      PROA   
ATOM   1727 HD21 LEU P 111     -41.638 -76.474 109.736  0.00 97.00      PROA   
ATOM   1728 HD22 LEU P 111     -40.327 -77.309 110.665  0.00 97.00      PROA   
ATOM   1729 HD23 LEU P 111     -41.829 -76.798 111.499  0.00 97.00      PROA   
ATOM   1730  C   LEU P 111     -40.411 -80.427 107.209  0.00 97.00      PROA   
ATOM   1731  O   LEU P 111     -41.383 -80.359 106.459  0.00 97.00      PROA   
ATOM   1732  N   VAL P 112     -39.364 -81.238 106.928  0.00 97.00      PROA   
ATOM   1733  HN  VAL P 112     -38.529 -81.152 107.470  0.00 97.00      PROA   
ATOM   1734  CA  VAL P 112     -39.304 -82.150 105.800  0.00 97.00      PROA   
ATOM   1735  HA  VAL P 112     -39.417 -81.528 104.923  0.00 97.00      PROA   
ATOM   1736  CB  VAL P 112     -37.962 -82.872 105.649  0.00 97.00      PROA   
ATOM   1737  HB  VAL P 112     -38.017 -83.578 104.786  0.00 97.00      PROA   
ATOM   1738  CG1 VAL P 112     -36.885 -81.821 105.309  0.00 97.00      PROA   
ATOM   1739 HG11 VAL P 112     -36.726 -81.130 106.163  0.00 97.00      PROA   
ATOM   1740 HG12 VAL P 112     -37.192 -81.231 104.421  0.00 97.00      PROA   
ATOM   1741 HG13 VAL P 112     -35.920 -82.318 105.078  0.00 97.00      PROA   
ATOM   1742  CG2 VAL P 112     -37.587 -83.679 106.913  0.00 97.00      PROA   
ATOM   1743 HG21 VAL P 112     -38.373 -84.419 107.163  0.00 97.00      PROA   
ATOM   1744 HG22 VAL P 112     -37.439 -83.008 107.784  0.00 97.00      PROA   
ATOM   1745 HG23 VAL P 112     -36.637 -84.231 106.740  0.00 97.00      PROA   
ATOM   1746  C   VAL P 112     -40.452 -83.147 105.757  0.00 97.00      PROA   
ATOM   1747  O   VAL P 112     -40.903 -83.679 106.771  0.00 97.00      PROA   
ATOM   1748  N   TYR P 113     -40.956 -83.382 104.528  0.00 97.00      PROA   
ATOM   1749  HN  TYR P 113     -40.555 -82.927 103.735  0.00 97.00      PROA   
ATOM   1750  CA  TYR P 113     -42.093 -84.221 104.242  0.00 97.00      PROA   
ATOM   1751  HA  TYR P 113     -42.500 -84.581 105.174  0.00 97.00      PROA   
ATOM   1752  CB  TYR P 113     -43.255 -83.472 103.514  0.00 97.00      PROA   
ATOM   1753  HB1 TYR P 113     -43.704 -82.758 104.240  0.00 97.00      PROA   
ATOM   1754  HB2 TYR P 113     -44.056 -84.175 103.205  0.00 97.00      PROA   
ATOM   1755  CG  TYR P 113     -42.817 -82.655 102.316  0.00 97.00      PROA   
ATOM   1756  CD1 TYR P 113     -42.253 -81.376 102.486  0.00 97.00      PROA   
ATOM   1757  HD1 TYR P 113     -42.094 -80.989 103.482  0.00 97.00      PROA   
ATOM   1758  CE1 TYR P 113     -41.878 -80.606 101.380  0.00 97.00      PROA   
ATOM   1759  HE1 TYR P 113     -41.424 -79.637 101.528  0.00 97.00      PROA   
ATOM   1760  CZ  TYR P 113     -42.105 -81.087 100.085  0.00 97.00      PROA   
ATOM   1761  OH  TYR P 113     -41.706 -80.324  98.972  0.00 97.00      PROA   
ATOM   1762  HH  TYR P 113     -40.946 -79.801  99.249  0.00 97.00      PROA   
ATOM   1763  CD2 TYR P 113     -43.059 -83.114 101.009  0.00 97.00      PROA   
ATOM   1764  HD2 TYR P 113     -43.519 -84.077 100.858  0.00 97.00      PROA   
ATOM   1765  CE2 TYR P 113     -42.709 -82.334  99.898  0.00 97.00      PROA   
ATOM   1766  HE2 TYR P 113     -42.882 -82.705  98.898  0.00 97.00      PROA   
ATOM   1767  C   TYR P 113     -41.604 -85.446 103.505  0.00 97.00      PROA   
ATOM   1768  O   TYR P 113     -40.487 -85.481 103.008  0.00 97.00      PROA   
ATOM   1769  N   ASN P 114     -42.416 -86.523 103.479  0.00 97.00      PROA   
ATOM   1770  HN  ASN P 114     -43.311 -86.453 103.917  0.00 97.00      PROA   
ATOM   1771  CA  ASN P 114     -42.093 -87.801 102.861  0.00 97.00      PROA   
ATOM   1772  HA  ASN P 114     -42.903 -88.454 103.143  0.00 97.00      PROA   
ATOM   1773  CB  ASN P 114     -42.015 -87.732 101.304  0.00 97.00      PROA   
ATOM   1774  HB1 ASN P 114     -41.794 -88.732 100.875  0.00 97.00      PROA   
ATOM   1775  HB2 ASN P 114     -41.203 -87.037 101.003  0.00 97.00      PROA   
ATOM   1776  CG  ASN P 114     -43.310 -87.222 100.659  0.00 97.00      PROA   
ATOM   1777  OD1 ASN P 114     -43.276 -86.360  99.774  0.00 97.00      PROA   
ATOM   1778  ND2 ASN P 114     -44.482 -87.751 101.099  0.00 97.00      PROA   
ATOM   1779 HD21 ASN P 114     -45.317 -87.445 100.645  0.00 97.00      PROA   
ATOM   1780 HD22 ASN P 114     -44.482 -88.479 101.783  0.00 97.00      PROA   
ATOM   1781  C   ASN P 114     -40.841 -88.465 103.422  0.00 97.00      PROA   
ATOM   1782  O   ASN P 114     -39.929 -88.846 102.689  0.00 97.00      PROA   
ATOM   1783  N   VAL P 115     -40.781 -88.622 104.762  0.00 97.00      PROA   
ATOM   1784  HN  VAL P 115     -41.573 -88.396 105.325  0.00 97.00      PROA   
ATOM   1785  CA  VAL P 115     -39.626 -89.142 105.462  0.00 97.00      PROA   
ATOM   1786  HA  VAL P 115     -38.753 -88.766 104.952  0.00 97.00      PROA   
ATOM   1787  CB  VAL P 115     -39.530 -88.638 106.899  0.00 97.00      PROA   
ATOM   1788  HB  VAL P 115     -40.450 -88.917 107.461  0.00 97.00      PROA   
ATOM   1789  CG1 VAL P 115     -38.299 -89.236 107.619  0.00 97.00      PROA   
ATOM   1790 HG11 VAL P 115     -37.376 -89.025 107.038  0.00 97.00      PROA   
ATOM   1791 HG12 VAL P 115     -38.395 -90.333 107.748  0.00 97.00      PROA   
ATOM   1792 HG13 VAL P 115     -38.189 -88.781 108.626  0.00 97.00      PROA   
ATOM   1793  CG2 VAL P 115     -39.424 -87.098 106.855  0.00 97.00      PROA   
ATOM   1794 HG21 VAL P 115     -40.357 -86.638 106.470  0.00 97.00      PROA   
ATOM   1795 HG22 VAL P 115     -38.580 -86.789 106.202  0.00 97.00      PROA   
ATOM   1796 HG23 VAL P 115     -39.237 -86.696 107.873  0.00 97.00      PROA   
ATOM   1797  C   VAL P 115     -39.571 -90.657 105.388  0.00 97.00      PROA   
ATOM   1798  O   VAL P 115     -40.485 -91.361 105.801  0.00 97.00      PROA   
ATOM   1799  N   LEU P 116     -38.456 -91.183 104.847  0.00 97.00      PROA   
ATOM   1800  HN  LEU P 116     -37.754 -90.565 104.499  0.00 97.00      PROA   
ATOM   1801  CA  LEU P 116     -38.204 -92.593 104.661  0.00 97.00      PROA   
ATOM   1802  HA  LEU P 116     -39.062 -93.172 104.966  0.00 97.00      PROA   
ATOM   1803  CB  LEU P 116     -37.842 -92.910 103.187  0.00 97.00      PROA   
ATOM   1804  HB1 LEU P 116     -37.430 -93.939 103.089  0.00 97.00      PROA   
ATOM   1805  HB2 LEU P 116     -37.051 -92.196 102.869  0.00 97.00      PROA   
ATOM   1806  CG  LEU P 116     -39.018 -92.791 102.192  0.00 97.00      PROA   
ATOM   1807  HG  LEU P 116     -39.567 -91.842 102.398  0.00 97.00      PROA   
ATOM   1808  CD1 LEU P 116     -38.505 -92.727 100.742  0.00 97.00      PROA   
ATOM   1809 HD11 LEU P 116     -37.948 -93.657 100.495  0.00 97.00      PROA   
ATOM   1810 HD12 LEU P 116     -37.828 -91.859 100.608  0.00 97.00      PROA   
ATOM   1811 HD13 LEU P 116     -39.358 -92.627 100.038  0.00 97.00      PROA   
ATOM   1812  CD2 LEU P 116     -39.992 -93.969 102.354  0.00 97.00      PROA   
ATOM   1813 HD21 LEU P 116     -40.377 -94.015 103.392  0.00 97.00      PROA   
ATOM   1814 HD22 LEU P 116     -39.474 -94.925 102.127  0.00 97.00      PROA   
ATOM   1815 HD23 LEU P 116     -40.850 -93.860 101.658  0.00 97.00      PROA   
ATOM   1816  C   LEU P 116     -37.029 -93.008 105.510  0.00 97.00      PROA   
ATOM   1817  O   LEU P 116     -35.956 -92.423 105.432  0.00 97.00      PROA   
ATOM   1818  N   TYR P 117     -37.209 -94.065 106.330  0.00 97.00      PROA   
ATOM   1819  HN  TYR P 117     -38.121 -94.459 106.435  0.00 97.00      PROA   
ATOM   1820  CA  TYR P 117     -36.144 -94.726 107.058  0.00 97.00      PROA   
ATOM   1821  HA  TYR P 117     -35.285 -94.071 107.113  0.00 97.00      PROA   
ATOM   1822  CB  TYR P 117     -36.552 -95.126 108.501  0.00 97.00      PROA   
ATOM   1823  HB1 TYR P 117     -35.812 -95.826 108.945  0.00 97.00      PROA   
ATOM   1824  HB2 TYR P 117     -37.544 -95.628 108.494  0.00 97.00      PROA   
ATOM   1825  CG  TYR P 117     -36.633 -93.911 109.398  0.00 97.00      PROA   
ATOM   1826  CD1 TYR P 117     -35.580 -93.623 110.287  0.00 97.00      PROA   
ATOM   1827  HD1 TYR P 117     -34.698 -94.247 110.297  0.00 97.00      PROA   
ATOM   1828  CE1 TYR P 117     -35.665 -92.542 111.171  0.00 97.00      PROA   
ATOM   1829  HE1 TYR P 117     -34.855 -92.335 111.856  0.00 97.00      PROA   
ATOM   1830  CZ  TYR P 117     -36.807 -91.739 111.179  0.00 97.00      PROA   
ATOM   1831  OH  TYR P 117     -36.878 -90.671 112.087  0.00 97.00      PROA   
ATOM   1832  HH  TYR P 117     -37.775 -90.324 112.090  0.00 97.00      PROA   
ATOM   1833  CD2 TYR P 117     -37.780 -93.094 109.423  0.00 97.00      PROA   
ATOM   1834  HD2 TYR P 117     -38.602 -93.308 108.756  0.00 97.00      PROA   
ATOM   1835  CE2 TYR P 117     -37.865 -92.007 110.304  0.00 97.00      PROA   
ATOM   1836  HE2 TYR P 117     -38.745 -91.380 110.312  0.00 97.00      PROA   
ATOM   1837  C   TYR P 117     -35.710 -95.964 106.301  0.00 97.00      PROA   
ATOM   1838  O   TYR P 117     -36.537 -96.770 105.887  0.00 97.00      PROA   
ATOM   1839  N   TYR P 118     -34.381 -96.125 106.099  0.00 97.00      PROA   
ATOM   1840  HN  TYR P 118     -33.740 -95.441 106.444  0.00 97.00      PROA   
ATOM   1841  CA  TYR P 118     -33.769 -97.176 105.313  0.00 97.00      PROA   
ATOM   1842  HA  TYR P 118     -34.532 -97.830 104.931  0.00 97.00      PROA   
ATOM   1843  CB  TYR P 118     -32.851 -96.671 104.148  0.00 97.00      PROA   
ATOM   1844  HB1 TYR P 118     -32.426 -97.545 103.607  0.00 97.00      PROA   
ATOM   1845  HB2 TYR P 118     -32.007 -96.093 104.579  0.00 97.00      PROA   
ATOM   1846  CG  TYR P 118     -33.508 -95.761 103.126  0.00 97.00      PROA   
ATOM   1847  CD1 TYR P 118     -33.923 -94.465 103.474  0.00 97.00      PROA   
ATOM   1848  HD1 TYR P 118     -33.857 -94.134 104.495  0.00 97.00      PROA   
ATOM   1849  CE1 TYR P 118     -34.392 -93.571 102.509  0.00 97.00      PROA   
ATOM   1850  HE1 TYR P 118     -34.700 -92.586 102.818  0.00 97.00      PROA   
ATOM   1851  CZ  TYR P 118     -34.435 -93.945 101.163  0.00 97.00      PROA   
ATOM   1852  OH  TYR P 118     -34.871 -93.012 100.201  0.00 97.00      PROA   
ATOM   1853  HH  TYR P 118     -35.098 -92.209 100.685  0.00 97.00      PROA   
ATOM   1854  CD2 TYR P 118     -33.554 -96.123 101.764  0.00 97.00      PROA   
ATOM   1855  HD2 TYR P 118     -33.200 -97.095 101.460  0.00 97.00      PROA   
ATOM   1856  CE2 TYR P 118     -34.017 -95.227 100.789  0.00 97.00      PROA   
ATOM   1857  HE2 TYR P 118     -34.033 -95.521  99.749  0.00 97.00      PROA   
ATOM   1858  C   TYR P 118     -32.881 -97.995 106.222  0.00 97.00      PROA   
ATOM   1859  O   TYR P 118     -32.266 -97.470 107.146  0.00 97.00      PROA   
ATOM   1860  N   ARG P 119     -32.795 -99.320 105.965  0.00 97.00      PROA   
ATOM   1861  HN  ARG P 119     -33.348 -99.729 105.241  0.00 97.00      PROA   
ATOM   1862  CA  ARG P 119     -31.823-100.194 106.578  0.00 97.00      PROA   
ATOM   1863  HA  ARG P 119     -31.007 -99.590 106.940  0.00 97.00      PROA   
ATOM   1864  CB  ARG P 119     -32.361-101.005 107.787  0.00 97.00      PROA   
ATOM   1865  HB1 ARG P 119     -33.349-101.441 107.518  0.00 97.00      PROA   
ATOM   1866  HB2 ARG P 119     -32.519-100.280 108.617  0.00 97.00      PROA   
ATOM   1867  CG  ARG P 119     -31.411-102.131 108.250  0.00 97.00      PROA   
ATOM   1868  HG1 ARG P 119     -30.380-101.710 108.269  0.00 97.00      PROA   
ATOM   1869  HG2 ARG P 119     -31.422-102.964 107.514  0.00 97.00      PROA   
ATOM   1870  CD  ARG P 119     -31.656-102.703 109.651  0.00 97.00      PROA   
ATOM   1871  HD1 ARG P 119     -31.768-101.906 110.406  0.00 97.00      PROA   
ATOM   1872  HD2 ARG P 119     -30.787-103.327 109.947  0.00 97.00      PROA   
ATOM   1873  NE  ARG P 119     -32.841-103.612 109.654  0.00 97.00      PROA   
ATOM   1874  HE  ARG P 119     -32.679-104.596 109.642  0.00 97.00      PROA   
ATOM   1875  CZ  ARG P 119     -34.071-103.249 110.074  0.00 97.00      PROA   
ATOM   1876  NH1 ARG P 119     -34.480-101.982 110.126  0.00 97.00      PROA   
ATOM   1877 HH11 ARG P 119     -33.871-101.295 109.745  0.00 97.00      PROA   
ATOM   1878 HH12 ARG P 119     -35.447-101.806 110.289  0.00 97.00      PROA   
ATOM   1879  NH2 ARG P 119     -34.887-104.230 110.486  0.00 97.00      PROA   
ATOM   1880 HH21 ARG P 119     -34.461-105.128 110.584  0.00 97.00      PROA   
ATOM   1881 HH22 ARG P 119     -35.649-104.004 111.090  0.00 97.00      PROA   
ATOM   1882  C   ARG P 119     -31.248-101.111 105.524  0.00 97.00      PROA   
ATOM   1883  O   ARG P 119     -31.982-101.805 104.824  0.00 97.00      PROA   
ATOM   1884  N   ASN P 120     -29.898-101.130 105.395  0.00 97.00      PROA   
ATOM   1885  HN  ASN P 120     -29.342-100.567 106.007  0.00 97.00      PROA   
ATOM   1886  CA  ASN P 120     -29.149-101.989 104.489  0.00 97.00      PROA   
ATOM   1887  HA  ASN P 120     -28.121-101.662 104.550  0.00 97.00      PROA   
ATOM   1888  CB  ASN P 120     -29.198-103.485 104.915  0.00 97.00      PROA   
ATOM   1889  HB1 ASN P 120     -28.589-104.108 104.227  0.00 97.00      PROA   
ATOM   1890  HB2 ASN P 120     -30.247-103.847 104.897  0.00 97.00      PROA   
ATOM   1891  CG  ASN P 120     -28.613-103.635 106.326  0.00 97.00      PROA   
ATOM   1892  OD1 ASN P 120     -27.775-102.839 106.753  0.00 97.00      PROA   
ATOM   1893  ND2 ASN P 120     -29.091-104.659 107.085  0.00 97.00      PROA   
ATOM   1894 HD21 ASN P 120     -28.765-104.746 108.026  0.00 97.00      PROA   
ATOM   1895 HD22 ASN P 120     -29.730-105.316 106.689  0.00 97.00      PROA   
ATOM   1896  C   ASN P 120     -29.551-101.800 103.034  0.00 97.00      PROA   
ATOM   1897  O   ASN P 120     -29.810-102.759 102.309  0.00 97.00      PROA   
ATOM   1898  N   GLY P 121     -29.624-100.524 102.584  0.00 97.00      PROA   
ATOM   1899  HN  GLY P 121     -29.379 -99.776 103.196  0.00 97.00      PROA   
ATOM   1900  CA  GLY P 121     -30.033-100.151 101.238  0.00 97.00      PROA   
ATOM   1901  HA1 GLY P 121     -29.733-100.923 100.542  0.00 97.00      PROA   
ATOM   1902  HA2 GLY P 121     -29.571 -99.200 101.017  0.00 97.00      PROA   
ATOM   1903  C   GLY P 121     -31.521 -99.955 101.094  0.00 97.00      PROA   
ATOM   1904  O   GLY P 121     -31.959 -99.051 100.387  0.00 97.00      PROA   
ATOM   1905  N   LYS P 122     -32.347-100.800 101.742  0.00 97.00      PROA   
ATOM   1906  HN  LYS P 122     -31.973-101.522 102.322  0.00 97.00      PROA   
ATOM   1907  CA  LYS P 122     -33.784-100.778 101.557  0.00 97.00      PROA   
ATOM   1908  HA  LYS P 122     -33.990-100.395 100.567  0.00 97.00      PROA   
ATOM   1909  CB  LYS P 122     -34.393-102.207 101.584  0.00 97.00      PROA   
ATOM   1910  HB1 LYS P 122     -33.957-102.761 102.446  0.00 97.00      PROA   
ATOM   1911  HB2 LYS P 122     -34.081-102.733 100.656  0.00 97.00      PROA   
ATOM   1912  CG  LYS P 122     -35.925-102.228 101.719  0.00 97.00      PROA   
ATOM   1913  HG1 LYS P 122     -36.356-101.488 101.006  0.00 97.00      PROA   
ATOM   1914  HG2 LYS P 122     -36.191-101.910 102.753  0.00 97.00      PROA   
ATOM   1915  CD  LYS P 122     -36.605-103.577 101.467  0.00 97.00      PROA   
ATOM   1916  HD1 LYS P 122     -36.185-104.329 102.172  0.00 97.00      PROA   
ATOM   1917  HD2 LYS P 122     -36.375-103.904 100.428  0.00 97.00      PROA   
ATOM   1918  CE  LYS P 122     -38.123-103.451 101.667  0.00 97.00      PROA   
ATOM   1919  HE1 LYS P 122     -38.538-102.676 100.986  0.00 97.00      PROA   
ATOM   1920  HE2 LYS P 122     -38.351-103.161 102.715  0.00 97.00      PROA   
ATOM   1921  NZ  LYS P 122     -38.815-104.727 101.381  0.00 97.00      PROA   
ATOM   1922  HZ1 LYS P 122     -38.436-105.471 102.000  0.00 97.00      PROA   
ATOM   1923  HZ2 LYS P 122     -38.658-104.988 100.387  0.00 97.00      PROA   
ATOM   1924  HZ3 LYS P 122     -39.835-104.617 101.555  0.00 97.00      PROA   
ATOM   1925  C   LYS P 122     -34.528 -99.872 102.521  0.00 97.00      PROA   
ATOM   1926  O   LYS P 122     -34.386 -99.978 103.733  0.00 97.00      PROA   
ATOM   1927  N   ALA P 123     -35.407 -98.985 101.990  0.00 97.00      PROA   
ATOM   1928  HN  ALA P 123     -35.438 -98.828 101.006  0.00 97.00      PROA   
ATOM   1929  CA  ALA P 123     -36.421 -98.290 102.762  0.00 97.00      PROA   
ATOM   1930  HA  ALA P 123     -35.927 -97.742 103.545  0.00 97.00      PROA   
ATOM   1931  CB  ALA P 123     -37.170 -97.263 101.891  0.00 97.00      PROA   
ATOM   1932  HB1 ALA P 123     -37.707 -97.765 101.059  0.00 97.00      PROA   
ATOM   1933  HB2 ALA P 123     -36.446 -96.545 101.449  0.00 97.00      PROA   
ATOM   1934  HB3 ALA P 123     -37.899 -96.684 102.495  0.00 97.00      PROA   
ATOM   1935  C   ALA P 123     -37.420 -99.249 103.402  0.00 97.00      PROA   
ATOM   1936  O   ALA P 123     -37.979-100.118 102.734  0.00 97.00      PROA   
ATOM   1937  N   PHE P 124     -37.664 -99.115 104.728  0.00 97.00      PROA   
ATOM   1938  HN  PHE P 124     -37.192 -98.413 105.259  0.00 97.00      PROA   
ATOM   1939  CA  PHE P 124     -38.521-100.037 105.451  0.00 97.00      PROA   
ATOM   1940  HA  PHE P 124     -39.027-100.691 104.755  0.00 97.00      PROA   
ATOM   1941  CB  PHE P 124     -37.704-100.943 106.433  0.00 97.00      PROA   
ATOM   1942  HB1 PHE P 124     -36.845-101.382 105.879  0.00 97.00      PROA   
ATOM   1943  HB2 PHE P 124     -38.349-101.783 106.771  0.00 97.00      PROA   
ATOM   1944  CG  PHE P 124     -37.159-100.242 107.662  0.00 97.00      PROA   
ATOM   1945  CD1 PHE P 124     -35.974 -99.492 107.598  0.00 97.00      PROA   
ATOM   1946  HD1 PHE P 124     -35.465 -99.397 106.651  0.00 97.00      PROA   
ATOM   1947  CE1 PHE P 124     -35.468 -98.849 108.735  0.00 97.00      PROA   
ATOM   1948  HE1 PHE P 124     -34.567 -98.258 108.667  0.00 97.00      PROA   
ATOM   1949  CZ  PHE P 124     -36.140 -98.965 109.958  0.00 97.00      PROA   
ATOM   1950  HZ  PHE P 124     -35.765 -98.454 110.833  0.00 97.00      PROA   
ATOM   1951  CD2 PHE P 124     -37.808-100.372 108.904  0.00 97.00      PROA   
ATOM   1952  HD2 PHE P 124     -38.717-100.951 108.972  0.00 97.00      PROA   
ATOM   1953  CE2 PHE P 124     -37.306 -99.735 110.045  0.00 97.00      PROA   
ATOM   1954  HE2 PHE P 124     -37.826 -99.823 110.988  0.00 97.00      PROA   
ATOM   1955  C   PHE P 124     -39.622 -99.299 106.185  0.00 97.00      PROA   
ATOM   1956  O   PHE P 124     -40.598 -99.929 106.591  0.00 97.00      PROA   
ATOM   1957  N   LYS P 125     -39.532 -97.958 106.361  0.00 97.00      PROA   
ATOM   1958  HN  LYS P 125     -38.735 -97.440 106.063  0.00 97.00      PROA   
ATOM   1959  CA  LYS P 125     -40.588 -97.266 107.076  0.00 97.00      PROA   
ATOM   1960  HA  LYS P 125     -41.520 -97.776 106.874  0.00 97.00      PROA   
ATOM   1961  CB  LYS P 125     -40.333 -97.307 108.605  0.00 97.00      PROA   
ATOM   1962  HB1 LYS P 125     -40.049 -96.318 109.015  0.00 97.00      PROA   
ATOM   1963  HB2 LYS P 125     -39.451 -97.967 108.775  0.00 97.00      PROA   
ATOM   1964  CG  LYS P 125     -41.496 -97.938 109.394  0.00 97.00      PROA   
ATOM   1965  HG1 LYS P 125     -41.182 -98.069 110.454  0.00 97.00      PROA   
ATOM   1966  HG2 LYS P 125     -41.698 -98.951 108.981  0.00 97.00      PROA   
ATOM   1967  CD  LYS P 125     -42.797 -97.120 109.355  0.00 97.00      PROA   
ATOM   1968  HD1 LYS P 125     -43.563 -97.658 109.958  0.00 97.00      PROA   
ATOM   1969  HD2 LYS P 125     -43.169 -97.070 108.307  0.00 97.00      PROA   
ATOM   1970  CE  LYS P 125     -42.616 -95.703 109.906  0.00 97.00      PROA   
ATOM   1971  HE1 LYS P 125     -41.889 -95.125 109.295  0.00 97.00      PROA   
ATOM   1972  HE2 LYS P 125     -42.256 -95.743 110.956  0.00 97.00      PROA   
ATOM   1973  NZ  LYS P 125     -43.889 -94.955 109.887  0.00 97.00      PROA   
ATOM   1974  HZ1 LYS P 125     -44.670 -95.532 110.251  0.00 97.00      PROA   
ATOM   1975  HZ2 LYS P 125     -44.090 -94.668 108.904  0.00 97.00      PROA   
ATOM   1976  HZ3 LYS P 125     -43.782 -94.090 110.457  0.00 97.00      PROA   
ATOM   1977  C   LYS P 125     -40.789 -95.844 106.591  0.00 97.00      PROA   
ATOM   1978  O   LYS P 125     -39.908 -94.997 106.689  0.00 97.00      PROA   
ATOM   1979  N   PHE P 126     -42.011 -95.556 106.085  0.00 97.00      PROA   
ATOM   1980  HN  PHE P 126     -42.671 -96.293 105.960  0.00 97.00      PROA   
ATOM   1981  CA  PHE P 126     -42.440 -94.268 105.577  0.00 97.00      PROA   
ATOM   1982  HA  PHE P 126     -41.565 -93.681 105.337  0.00 97.00      PROA   
ATOM   1983  CB  PHE P 126     -43.240 -94.502 104.256  0.00 97.00      PROA   
ATOM   1984  HB1 PHE P 126     -44.013 -95.282 104.437  0.00 97.00      PROA   
ATOM   1985  HB2 PHE P 126     -42.553 -94.896 103.478  0.00 97.00      PROA   
ATOM   1986  CG  PHE P 126     -43.924 -93.281 103.693  0.00 97.00      PROA   
ATOM   1987  CD1 PHE P 126     -43.164 -92.230 103.155  0.00 97.00      PROA   
ATOM   1988  HD1 PHE P 126     -42.086 -92.279 103.174  0.00 97.00      PROA   
ATOM   1989  CE1 PHE P 126     -43.793 -91.121 102.581  0.00 97.00      PROA   
ATOM   1990  HE1 PHE P 126     -43.191 -90.343 102.139  0.00 97.00      PROA   
ATOM   1991  CZ  PHE P 126     -45.191 -91.038 102.562  0.00 97.00      PROA   
ATOM   1992  HZ  PHE P 126     -45.685 -90.186 102.121  0.00 97.00      PROA   
ATOM   1993  CD2 PHE P 126     -45.328 -93.196 103.654  0.00 97.00      PROA   
ATOM   1994  HD2 PHE P 126     -45.928 -94.004 104.046  0.00 97.00      PROA   
ATOM   1995  CE2 PHE P 126     -45.958 -92.076 103.102  0.00 97.00      PROA   
ATOM   1996  HE2 PHE P 126     -47.036 -92.022 103.070  0.00 97.00      PROA   
ATOM   1997  C   PHE P 126     -43.251 -93.464 106.593  0.00 97.00      PROA   
ATOM   1998  O   PHE P 126     -44.058 -94.012 107.332  0.00 97.00      PROA   
ATOM   1999  N   PHE P 127     -43.066 -92.121 106.613  0.00 97.00      PROA   
ATOM   2000  HN  PHE P 127     -42.322 -91.720 106.082  0.00 97.00      PROA   
ATOM   2001  CA  PHE P 127     -43.912 -91.162 107.303  0.00 97.00      PROA   
ATOM   2002  HA  PHE P 127     -44.861 -91.622 107.541  0.00 97.00      PROA   
ATOM   2003  CB  PHE P 127     -43.260 -90.545 108.571  0.00 97.00      PROA   
ATOM   2004  HB1 PHE P 127     -43.909 -89.752 109.002  0.00 97.00      PROA   
ATOM   2005  HB2 PHE P 127     -42.291 -90.071 108.299  0.00 97.00      PROA   
ATOM   2006  CG  PHE P 127     -42.988 -91.540 109.668  0.00 97.00      PROA   
ATOM   2007  CD1 PHE P 127     -43.936 -91.745 110.689  0.00 97.00      PROA   
ATOM   2008  HD1 PHE P 127     -44.901 -91.262 110.627  0.00 97.00      PROA   
ATOM   2009  CE1 PHE P 127     -43.611 -92.492 111.829  0.00 97.00      PROA   
ATOM   2010  HE1 PHE P 127     -44.328 -92.603 112.629  0.00 97.00      PROA   
ATOM   2011  CZ  PHE P 127     -42.331 -93.045 111.957  0.00 97.00      PROA   
ATOM   2012  HZ  PHE P 127     -42.068 -93.597 112.847  0.00 97.00      PROA   
ATOM   2013  CD2 PHE P 127     -41.709 -92.109 109.808  0.00 97.00      PROA   
ATOM   2014  HD2 PHE P 127     -40.958 -91.918 109.055  0.00 97.00      PROA   
ATOM   2015  CE2 PHE P 127     -41.379 -92.852 110.949  0.00 97.00      PROA   
ATOM   2016  HE2 PHE P 127     -40.384 -93.257 111.065  0.00 97.00      PROA   
ATOM   2017  C   PHE P 127     -44.176 -89.992 106.369  0.00 97.00      PROA   
ATOM   2018  O   PHE P 127     -43.297 -89.562 105.634  0.00 97.00      PROA   
ATOM   2019  N   HSD P 128     -45.400 -89.414 106.375  0.00 97.00      PROA   
ATOM   2020  HN  HSD P 128     -46.155 -89.807 106.897  0.00 97.00      PROA   
ATOM   2021  CA  HSD P 128     -45.698 -88.182 105.654  0.00 97.00      PROA   
ATOM   2022  HA  HSD P 128     -45.380 -88.341 104.632  0.00 97.00      PROA   
ATOM   2023  CB  HSD P 128     -47.213 -87.876 105.601  0.00 97.00      PROA   
ATOM   2024  HB1 HSD P 128     -47.420 -86.791 105.472  0.00 97.00      PROA   
ATOM   2025  HB2 HSD P 128     -47.687 -88.194 106.553  0.00 97.00      PROA   
ATOM   2026  ND1 HSD P 128     -47.939 -88.073 103.180  0.00 97.00      PROA   
ATOM   2027  HD1 HSD P 128     -47.620 -87.167 102.899  0.00 97.00      PROA   
ATOM   2028  CG  HSD P 128     -47.859 -88.600 104.453  0.00 97.00      PROA   
ATOM   2029  CE1 HSD P 128     -48.638 -88.961 102.430  0.00 97.00      PROA   
ATOM   2030  HE1 HSD P 128     -48.872 -88.798 101.378  0.00 97.00      PROA   
ATOM   2031  NE2 HSD P 128     -49.024 -90.008 103.132  0.00 97.00      PROA   
ATOM   2032  CD2 HSD P 128     -48.544 -89.775 104.409  0.00 97.00      PROA   
ATOM   2033  HD2 HSD P 128     -48.753 -90.488 105.197  0.00 97.00      PROA   
ATOM   2034  C   HSD P 128     -44.923 -86.954 106.108  0.00 97.00      PROA   
ATOM   2035  O   HSD P 128     -44.578 -86.113 105.283  0.00 97.00      PROA   
ATOM   2036  N   TRP P 129     -44.638 -86.823 107.421  0.00 97.00      PROA   
ATOM   2037  HN  TRP P 129     -44.909 -87.529 108.065  0.00 97.00      PROA   
ATOM   2038  CA  TRP P 129     -43.978 -85.672 108.009  0.00 97.00      PROA   
ATOM   2039  HA  TRP P 129     -43.557 -85.047 107.231  0.00 97.00      PROA   
ATOM   2040  CB  TRP P 129     -44.924 -84.830 108.915  0.00 97.00      PROA   
ATOM   2041  HB1 TRP P 129     -44.407 -83.891 109.213  0.00 97.00      PROA   
ATOM   2042  HB2 TRP P 129     -45.146 -85.393 109.848  0.00 97.00      PROA   
ATOM   2043  CG  TRP P 129     -46.234 -84.479 108.280  0.00 97.00      PROA   
ATOM   2044  CD1 TRP P 129     -46.521 -83.345 107.565  0.00 97.00      PROA   
ATOM   2045  HD1 TRP P 129     -45.822 -82.540 107.390  0.00 97.00      PROA   
ATOM   2046  NE1 TRP P 129     -47.819 -83.397 107.122  0.00 97.00      PROA   
ATOM   2047  HE1 TRP P 129     -48.318 -82.670 106.703  0.00 97.00      PROA   
ATOM   2048  CE2 TRP P 129     -48.400 -84.559 107.536  0.00 97.00      PROA   
ATOM   2049  CD2 TRP P 129     -47.437 -85.270 108.286  0.00 97.00      PROA   
ATOM   2050  CE3 TRP P 129     -47.785 -86.492 108.864  0.00 97.00      PROA   
ATOM   2051  HE3 TRP P 129     -47.083 -87.044 109.472  0.00 97.00      PROA   
ATOM   2052  CZ3 TRP P 129     -49.078 -86.988 108.665  0.00 97.00      PROA   
ATOM   2053  HZ3 TRP P 129     -49.369 -87.927 109.114  0.00 97.00      PROA   
ATOM   2054  CZ2 TRP P 129     -49.679 -85.054 107.328  0.00 97.00      PROA   
ATOM   2055  HZ2 TRP P 129     -50.412 -84.506 106.755  0.00 97.00      PROA   
ATOM   2056  CH2 TRP P 129     -50.005 -86.284 107.901  0.00 97.00      PROA   
ATOM   2057  HH2 TRP P 129     -51.000 -86.685 107.766  0.00 97.00      PROA   
ATOM   2058  C   TRP P 129     -42.846 -86.204 108.855  0.00 97.00      PROA   
ATOM   2059  O   TRP P 129     -42.725 -87.410 109.062  0.00 97.00      PROA   
ATOM   2060  N   ASN P 130     -41.958 -85.313 109.357  0.00 97.00      PROA   
ATOM   2061  HN  ASN P 130     -42.001 -84.348 109.103  0.00 97.00      PROA   
ATOM   2062  CA  ASN P 130     -40.890 -85.686 110.266  0.00 97.00      PROA   
ATOM   2063  HA  ASN P 130     -40.300 -86.422 109.739  0.00 97.00      PROA   
ATOM   2064  CB  ASN P 130     -39.993 -84.456 110.594  0.00 97.00      PROA   
ATOM   2065  HB1 ASN P 130     -40.537 -83.746 111.252  0.00 97.00      PROA   
ATOM   2066  HB2 ASN P 130     -39.729 -83.920 109.656  0.00 97.00      PROA   
ATOM   2067  CG  ASN P 130     -38.701 -84.866 111.297  0.00 97.00      PROA   
ATOM   2068  OD1 ASN P 130     -38.441 -84.469 112.432  0.00 97.00      PROA   
ATOM   2069  ND2 ASN P 130     -37.880 -85.703 110.612  0.00 97.00      PROA   
ATOM   2070 HD21 ASN P 130     -37.010 -85.952 111.039  0.00 97.00      PROA   
ATOM   2071 HD22 ASN P 130     -38.106 -85.983 109.681  0.00 97.00      PROA   
ATOM   2072  C   ASN P 130     -41.393 -86.352 111.553  0.00 97.00      PROA   
ATOM   2073  O   ASN P 130     -42.312 -85.871 112.213  0.00 97.00      PROA   
ATOM   2074  N   SER P 131     -40.780 -87.498 111.925  0.00 97.00      PROA   
ATOM   2075  HN  SER P 131     -40.028 -87.874 111.389  0.00 97.00      PROA   
ATOM   2076  CA  SER P 131     -41.175 -88.282 113.076  0.00 97.00      PROA   
ATOM   2077  HA  SER P 131     -41.413 -87.623 113.899  0.00 97.00      PROA   
ATOM   2078  CB  SER P 131     -42.371 -89.241 112.783  0.00 97.00      PROA   
ATOM   2079  HB1 SER P 131     -42.148 -89.841 111.876  0.00 97.00      PROA   
ATOM   2080  HB2 SER P 131     -43.265 -88.617 112.568  0.00 97.00      PROA   
ATOM   2081  OG  SER P 131     -42.695 -90.121 113.864  0.00 97.00      PROA   
ATOM   2082  HG1 SER P 131     -42.041 -90.830 113.860  0.00 97.00      PROA   
ATOM   2083  C   SER P 131     -39.970 -89.090 113.442  0.00 97.00      PROA   
ATOM   2084  O   SER P 131     -39.098 -89.305 112.611  0.00 97.00      PROA   
ATOM   2085  N   ASN P 132     -39.913 -89.581 114.700  0.00 97.00      PROA   
ATOM   2086  HN  ASN P 132     -40.660 -89.394 115.333  0.00 97.00      PROA   
ATOM   2087  CA  ASN P 132     -38.920 -90.539 115.141  0.00 97.00      PROA   
ATOM   2088  HA  ASN P 132     -37.969 -90.272 114.701  0.00 97.00      PROA   
ATOM   2089  CB  ASN P 132     -38.747 -90.544 116.697  0.00 97.00      PROA   
ATOM   2090  HB1 ASN P 132     -38.631 -89.502 117.062  0.00 97.00      PROA   
ATOM   2091  HB2 ASN P 132     -37.811 -91.091 116.945  0.00 97.00      PROA   
ATOM   2092  CG  ASN P 132     -39.882 -91.253 117.455  0.00 97.00      PROA   
ATOM   2093  OD1 ASN P 132     -39.842 -92.473 117.637  0.00 97.00      PROA   
ATOM   2094  ND2 ASN P 132     -40.899 -90.491 117.935  0.00 97.00      PROA   
ATOM   2095 HD21 ASN P 132     -41.627 -90.959 118.432  0.00 97.00      PROA   
ATOM   2096 HD22 ASN P 132     -40.896 -89.500 117.816  0.00 97.00      PROA   
ATOM   2097  C   ASN P 132     -39.306 -91.914 114.624  0.00 97.00      PROA   
ATOM   2098  O   ASN P 132     -40.434 -92.141 114.193  0.00 97.00      PROA   
ATOM   2099  N   LEU P 133     -38.361 -92.871 114.694  0.00 97.00      PROA   
ATOM   2100  HN  LEU P 133     -37.421 -92.642 114.940  0.00 97.00      PROA   
ATOM   2101  CA  LEU P 133     -38.661 -94.274 114.578  0.00 97.00      PROA   
ATOM   2102  HA  LEU P 133     -39.730 -94.430 114.587  0.00 97.00      PROA   
ATOM   2103  CB  LEU P 133     -38.062 -94.859 113.277  0.00 97.00      PROA   
ATOM   2104  HB1 LEU P 133     -36.954 -94.893 113.319  0.00 97.00      PROA   
ATOM   2105  HB2 LEU P 133     -38.325 -94.136 112.468  0.00 97.00      PROA   
ATOM   2106  CG  LEU P 133     -38.612 -96.234 112.836  0.00 97.00      PROA   
ATOM   2107  HG  LEU P 133     -39.722 -96.221 112.953  0.00 97.00      PROA   
ATOM   2108  CD1 LEU P 133     -38.302 -96.451 111.348  0.00 97.00      PROA   
ATOM   2109 HD11 LEU P 133     -37.203 -96.454 111.190  0.00 97.00      PROA   
ATOM   2110 HD12 LEU P 133     -38.742 -95.636 110.737  0.00 97.00      PROA   
ATOM   2111 HD13 LEU P 133     -38.714 -97.422 111.004  0.00 97.00      PROA   
ATOM   2112  CD2 LEU P 133     -38.051 -97.410 113.652  0.00 97.00      PROA   
ATOM   2113 HD21 LEU P 133     -38.391 -97.367 114.705  0.00 97.00      PROA   
ATOM   2114 HD22 LEU P 133     -36.940 -97.386 113.637  0.00 97.00      PROA   
ATOM   2115 HD23 LEU P 133     -38.389 -98.376 113.223  0.00 97.00      PROA   
ATOM   2116  C   LEU P 133     -38.075 -94.919 115.813  0.00 97.00      PROA   
ATOM   2117  O   LEU P 133     -36.864 -94.939 115.998  0.00 97.00      PROA   
ATOM   2118  N   THR P 134     -38.934 -95.474 116.701  0.00 97.00      PROA   
ATOM   2119  HN  THR P 134     -39.919 -95.416 116.564  0.00 97.00      PROA   
ATOM   2120  CA  THR P 134     -38.486 -96.143 117.912  0.00 97.00      PROA   
ATOM   2121  HA  THR P 134     -37.418 -96.024 118.029  0.00 97.00      PROA   
ATOM   2122  CB  THR P 134     -39.129 -95.621 119.193  0.00 97.00      PROA   
ATOM   2123  HB  THR P 134     -40.239 -95.685 119.128  0.00 97.00      PROA   
ATOM   2124  OG1 THR P 134     -38.760 -94.265 119.407  0.00 97.00      PROA   
ATOM   2125  HG1 THR P 134     -39.159 -93.751 118.700  0.00 97.00      PROA   
ATOM   2126  CG2 THR P 134     -38.634 -96.403 120.427  0.00 97.00      PROA   
ATOM   2127 HG21 THR P 134     -37.523 -96.388 120.464  0.00 97.00      PROA   
ATOM   2128 HG22 THR P 134     -38.981 -97.456 120.417  0.00 97.00      PROA   
ATOM   2129 HG23 THR P 134     -39.019 -95.925 121.353  0.00 97.00      PROA   
ATOM   2130  C   THR P 134     -38.762 -97.618 117.769  0.00 97.00      PROA   
ATOM   2131  O   THR P 134     -39.898 -98.047 117.582  0.00 97.00      PROA   
ATOM   2132  N   ILE P 135     -37.696 -98.438 117.868  0.00 97.00      PROA   
ATOM   2133  HN  ILE P 135     -36.779 -98.054 117.985  0.00 97.00      PROA   
ATOM   2134  CA  ILE P 135     -37.763 -99.881 117.831  0.00 97.00      PROA   
ATOM   2135  HA  ILE P 135     -38.648-100.191 117.293  0.00 97.00      PROA   
ATOM   2136  CB  ILE P 135     -36.524-100.488 117.166  0.00 97.00      PROA   
ATOM   2137  HB  ILE P 135     -35.631-100.130 117.728  0.00 97.00      PROA   
ATOM   2138  CG2 ILE P 135     -36.555-102.031 117.242  0.00 97.00      PROA   
ATOM   2139 HG21 ILE P 135     -37.450-102.431 116.720  0.00 97.00      PROA   
ATOM   2140 HG22 ILE P 135     -36.568-102.382 118.291  0.00 97.00      PROA   
ATOM   2141 HG23 ILE P 135     -35.648-102.457 116.767  0.00 97.00      PROA   
ATOM   2142  CG1 ILE P 135     -36.343-100.009 115.701  0.00 97.00      PROA   
ATOM   2143 HG11 ILE P 135     -36.736 -98.979 115.580  0.00 97.00      PROA   
ATOM   2144 HG12 ILE P 135     -36.937-100.666 115.029  0.00 97.00      PROA   
ATOM   2145  CD  ILE P 135     -34.872 -99.978 115.264  0.00 97.00      PROA   
ATOM   2146  HD1 ILE P 135     -34.354-100.931 115.506  0.00 97.00      PROA   
ATOM   2147  HD2 ILE P 135     -34.346 -99.159 115.798  0.00 97.00      PROA   
ATOM   2148  HD3 ILE P 135     -34.784 -99.790 114.174  0.00 97.00      PROA   
ATOM   2149  C   ILE P 135     -37.865-100.344 119.272  0.00 97.00      PROA   
ATOM   2150  O   ILE P 135     -36.919-100.213 120.038  0.00 97.00      PROA   
ATOM   2151  N   LEU P 136     -39.032-100.891 119.683  0.00 97.00      PROA   
ATOM   2152  HN  LEU P 136     -39.812-100.920 119.062  0.00 97.00      PROA   
ATOM   2153  CA  LEU P 136     -39.320-101.319 121.044  0.00 97.00      PROA   
ATOM   2154  HA  LEU P 136     -39.167-100.458 121.680  0.00 97.00      PROA   
ATOM   2155  CB  LEU P 136     -40.787-101.813 121.200  0.00 97.00      PROA   
ATOM   2156  HB1 LEU P 136     -40.914-102.220 122.229  0.00 97.00      PROA   
ATOM   2157  HB2 LEU P 136     -40.977-102.640 120.483  0.00 97.00      PROA   
ATOM   2158  CG  LEU P 136     -41.908-100.746 121.034  0.00 97.00      PROA   
ATOM   2159  HG  LEU P 136     -42.855-101.253 121.346  0.00 97.00      PROA   
ATOM   2160  CD1 LEU P 136     -41.715 -99.542 121.974  0.00 97.00      PROA   
ATOM   2161 HD11 LEU P 136     -40.824 -98.953 121.672  0.00 97.00      PROA   
ATOM   2162 HD12 LEU P 136     -41.578 -99.885 123.021  0.00 97.00      PROA   
ATOM   2163 HD13 LEU P 136     -42.603 -98.878 121.932  0.00 97.00      PROA   
ATOM   2164  CD2 LEU P 136     -42.139-100.274 119.584  0.00 97.00      PROA   
ATOM   2165 HD21 LEU P 136     -42.227-101.141 118.897  0.00 97.00      PROA   
ATOM   2166 HD22 LEU P 136     -41.308 -99.623 119.246  0.00 97.00      PROA   
ATOM   2167 HD23 LEU P 136     -43.076 -99.681 119.527  0.00 97.00      PROA   
ATOM   2168  C   LEU P 136     -38.389-102.395 121.586  0.00 97.00      PROA   
ATOM   2169  O   LEU P 136     -37.990-102.347 122.749  0.00 97.00      PROA   
ATOM   2170  N   LYS P 137     -38.026-103.392 120.751  0.00 97.00      PROA   
ATOM   2171  HN  LYS P 137     -38.394-103.433 119.828  0.00 97.00      PROA   
ATOM   2172  CA  LYS P 137     -37.019-104.375 121.087  0.00 97.00      PROA   
ATOM   2173  HA  LYS P 137     -36.382-103.990 121.873  0.00 97.00      PROA   
ATOM   2174  CB  LYS P 137     -37.636-105.723 121.545  0.00 97.00      PROA   
ATOM   2175  HB1 LYS P 137     -36.835-106.490 121.627  0.00 97.00      PROA   
ATOM   2176  HB2 LYS P 137     -38.359-106.074 120.776  0.00 97.00      PROA   
ATOM   2177  CG  LYS P 137     -38.358-105.644 122.904  0.00 97.00      PROA   
ATOM   2178  HG1 LYS P 137     -39.201-104.922 122.840  0.00 97.00      PROA   
ATOM   2179  HG2 LYS P 137     -37.641-105.246 123.652  0.00 97.00      PROA   
ATOM   2180  CD  LYS P 137     -38.895-107.010 123.369  0.00 97.00      PROA   
ATOM   2181  HD1 LYS P 137     -38.061-107.748 123.360  0.00 97.00      PROA   
ATOM   2182  HD2 LYS P 137     -39.650-107.359 122.630  0.00 97.00      PROA   
ATOM   2183  CE  LYS P 137     -39.546-107.002 124.760  0.00 97.00      PROA   
ATOM   2184  HE1 LYS P 137     -39.941-108.016 124.995  0.00 97.00      PROA   
ATOM   2185  HE2 LYS P 137     -40.375-106.268 124.819  0.00 97.00      PROA   
ATOM   2186  NZ  LYS P 137     -38.540-106.674 125.796  0.00 97.00      PROA   
ATOM   2187  HZ1 LYS P 137     -38.409-105.645 125.885  0.00 97.00      PROA   
ATOM   2188  HZ2 LYS P 137     -37.640-107.107 125.506  0.00 97.00      PROA   
ATOM   2189  HZ3 LYS P 137     -38.826-107.082 126.709  0.00 97.00      PROA   
ATOM   2190  C   LYS P 137     -36.146-104.606 119.874  0.00 97.00      PROA   
ATOM   2191  O   LYS P 137     -36.603-105.133 118.861  0.00 97.00      PROA   
ATOM   2192  N   THR P 138     -34.846-104.223 119.938  0.00 97.00      PROA   
ATOM   2193  HN  THR P 138     -34.504-103.724 120.736  0.00 97.00      PROA   
ATOM   2194  CA  THR P 138     -33.899-104.426 118.850  0.00 97.00      PROA   
ATOM   2195  HA  THR P 138     -34.450-104.260 117.935  0.00 97.00      PROA   
ATOM   2196  CB  THR P 138     -32.741-103.426 118.838  0.00 97.00      PROA   
ATOM   2197  HB  THR P 138     -33.155-102.419 119.080  0.00 97.00      PROA   
ATOM   2198  OG1 THR P 138     -32.138-103.338 117.552  0.00 97.00      PROA   
ATOM   2199  HG1 THR P 138     -31.413-102.719 117.661  0.00 97.00      PROA   
ATOM   2200  CG2 THR P 138     -31.644-103.769 119.857  0.00 97.00      PROA   
ATOM   2201 HG21 THR P 138     -31.113-104.706 119.586  0.00 97.00      PROA   
ATOM   2202 HG22 THR P 138     -32.074-103.889 120.870  0.00 97.00      PROA   
ATOM   2203 HG23 THR P 138     -30.891-102.953 119.899  0.00 97.00      PROA   
ATOM   2204  C   THR P 138     -33.426-105.868 118.816  0.00 97.00      PROA   
ATOM   2205  O   THR P 138     -33.698-106.661 119.710  0.00 97.00      PROA   
ATOM   2206  N   ASN P 139     -32.759-106.265 117.716  0.00 97.00      PROA   
ATOM   2207  HN  ASN P 139     -32.469-105.596 117.037  0.00 97.00      PROA   
ATOM   2208  CA  ASN P 139     -32.461-107.653 117.453  0.00 97.00      PROA   
ATOM   2209  HA  ASN P 139     -31.978-108.069 118.328  0.00 97.00      PROA   
ATOM   2210  CB  ASN P 139     -33.743-108.481 117.123  0.00 97.00      PROA   
ATOM   2211  HB1 ASN P 139     -34.385-108.526 118.030  0.00 97.00      PROA   
ATOM   2212  HB2 ASN P 139     -33.489-109.526 116.856  0.00 97.00      PROA   
ATOM   2213  CG  ASN P 139     -34.529-107.855 115.962  0.00 97.00      PROA   
ATOM   2214  OD1 ASN P 139     -34.153-108.016 114.798  0.00 97.00      PROA   
ATOM   2215  ND2 ASN P 139     -35.652-107.149 116.272  0.00 97.00      PROA   
ATOM   2216 HD21 ASN P 139     -36.204-106.784 115.524  0.00 97.00      PROA   
ATOM   2217 HD22 ASN P 139     -35.908-106.999 117.226  0.00 97.00      PROA   
ATOM   2218  C   ASN P 139     -31.452-107.680 116.327  0.00 97.00      PROA   
ATOM   2219  O   ASN P 139     -31.112-106.649 115.753  0.00 97.00      PROA   
ATOM   2220  N   MET P 140     -30.938-108.878 115.976  0.00 97.00      PROA   
ATOM   2221  HN  MET P 140     -31.167-109.708 116.483  0.00 97.00      PROA   
ATOM   2222  CA  MET P 140     -29.987-109.065 114.904  0.00 97.00      PROA   
ATOM   2223  HA  MET P 140     -29.094-108.507 115.152  0.00 97.00      PROA   
ATOM   2224  CB  MET P 140     -29.620-110.543 114.836  0.00 97.00      PROA   
ATOM   2225  HB1 MET P 140     -30.493-111.182 114.588  0.00 97.00      PROA   
ATOM   2226  HB2 MET P 140     -29.229-110.855 115.833  0.00 97.00      PROA   
ATOM   2227  CG  MET P 140     -28.587-110.833 113.826  0.00 97.00      PROA   
ATOM   2228  HG1 MET P 140     -27.666-110.253 114.158  0.00 97.00      PROA   
ATOM   2229  HG2 MET P 140     -28.783-110.471 112.794  0.00 97.00      PROA   
ATOM   2230  SD  MET P 140     -28.374-112.656 113.752  0.00 97.00      PROA   
ATOM   2231  CE  MET P 140     -27.559-112.875 115.381  0.00 97.00      PROA   
ATOM   2232  HE1 MET P 140     -28.328-112.784 116.126  0.00 97.00      PROA   
ATOM   2233  HE2 MET P 140     -26.696-112.188 115.561  0.00 97.00      PROA   
ATOM   2234  HE3 MET P 140     -27.146-113.914 115.502  0.00 97.00      PROA   
ATOM   2235  C   MET P 140     -30.450-108.572 113.537  0.00 97.00      PROA   
ATOM   2236  O   MET P 140     -29.668-108.013 112.770  0.00 97.00      PROA   
ATOM   2237  N   SER P 141     -31.754-108.706 113.211  0.00 97.00      PROA   
ATOM   2238  HN  SER P 141     -32.399-109.108 113.856  0.00 97.00      PROA   
ATOM   2239  CA  SER P 141     -32.291-108.306 111.920  0.00 97.00      PROA   
ATOM   2240  HA  SER P 141     -31.568-108.533 111.147  0.00 97.00      PROA   
ATOM   2241  CB  SER P 141     -33.615-109.059 111.609  0.00 97.00      PROA   
ATOM   2242  HB1 SER P 141     -34.430-108.737 112.293  0.00 97.00      PROA   
ATOM   2243  HB2 SER P 141     -33.447-110.145 111.774  0.00 97.00      PROA   
ATOM   2244  OG  SER P 141     -34.026-108.890 110.253  0.00 97.00      PROA   
ATOM   2245  HG1 SER P 141     -34.168-107.948 110.120  0.00 97.00      PROA   
ATOM   2246  C   SER P 141     -32.569-106.810 111.899  0.00 97.00      PROA   
ATOM   2247  O   SER P 141     -33.040-106.284 110.897  0.00 97.00      PROA   
ATOM   2248  N   HSD P 142     -32.238-106.091 112.994  0.00 97.00      PROA   
ATOM   2249  HN  HSD P 142     -31.932-106.574 113.812  0.00 97.00      PROA   
ATOM   2250  CA  HSD P 142     -32.253-104.646 113.087  0.00 97.00      PROA   
ATOM   2251  HA  HSD P 142     -32.690-104.231 112.197  0.00 97.00      PROA   
ATOM   2252  CB  HSD P 142     -33.114-104.152 114.276  0.00 97.00      PROA   
ATOM   2253  HB1 HSD P 142     -32.873-103.096 114.523  0.00 97.00      PROA   
ATOM   2254  HB2 HSD P 142     -32.915-104.763 115.181  0.00 97.00      PROA   
ATOM   2255  ND1 HSD P 142     -35.464-103.171 114.164  0.00 97.00      PROA   
ATOM   2256  HD1 HSD P 142     -35.281-102.358 114.718  0.00 97.00      PROA   
ATOM   2257  CG  HSD P 142     -34.584-104.207 113.930  0.00 97.00      PROA   
ATOM   2258  CE1 HSD P 142     -36.629-103.491 113.552  0.00 97.00      PROA   
ATOM   2259  HE1 HSD P 142     -37.518-102.862 113.595  0.00 97.00      PROA   
ATOM   2260  NE2 HSD P 142     -36.566-104.658 112.946  0.00 97.00      PROA   
ATOM   2261  CD2 HSD P 142     -35.284-105.116 113.196  0.00 97.00      PROA   
ATOM   2262  HD2 HSD P 142     -34.986-106.071 112.785  0.00 97.00      PROA   
ATOM   2263  C   HSD P 142     -30.840-104.094 113.124  0.00 97.00      PROA   
ATOM   2264  O   HSD P 142     -30.626-102.913 113.380  0.00 97.00      PROA   
ATOM   2265  N   SER P 143     -29.827-104.930 112.814  0.00 97.00      PROA   
ATOM   2266  HN  SER P 143     -30.015-105.892 112.631  0.00 97.00      PROA   
ATOM   2267  CA  SER P 143     -28.430-104.536 112.742  0.00 97.00      PROA   
ATOM   2268  HA  SER P 143     -28.262-103.704 113.413  0.00 97.00      PROA   
ATOM   2269  CB  SER P 143     -27.531-105.727 113.158  0.00 97.00      PROA   
ATOM   2270  HB1 SER P 143     -27.520-106.518 112.378  0.00 97.00      PROA   
ATOM   2271  HB2 SER P 143     -27.968-106.177 114.074  0.00 97.00      PROA   
ATOM   2272  OG  SER P 143     -26.199-105.327 113.455  0.00 97.00      PROA   
ATOM   2273  HG1 SER P 143     -25.801-105.036 112.632  0.00 97.00      PROA   
ATOM   2274  C   SER P 143     -28.066-104.107 111.327  0.00 97.00      PROA   
ATOM   2275  O   SER P 143     -28.676-104.554 110.358  0.00 97.00      PROA   
ATOM   2276  N   GLY P 144     -27.038-103.230 111.175  0.00 97.00      PROA   
ATOM   2277  HN  GLY P 144     -26.577-102.837 111.971  0.00 97.00      PROA   
ATOM   2278  CA  GLY P 144     -26.493-102.838 109.884  0.00 97.00      PROA   
ATOM   2279  HA1 GLY P 144     -27.067-103.275 109.084  0.00 97.00      PROA   
ATOM   2280  HA2 GLY P 144     -25.459-103.153 109.873  0.00 97.00      PROA   
ATOM   2281  C   GLY P 144     -26.500-101.348 109.699  0.00 97.00      PROA   
ATOM   2282  O   GLY P 144     -26.440-100.589 110.658  0.00 97.00      PROA   
ATOM   2283  N   THR P 145     -26.539-100.883 108.429  0.00 97.00      PROA   
ATOM   2284  HN  THR P 145     -26.691-101.522 107.675  0.00 97.00      PROA   
ATOM   2285  CA  THR P 145     -26.426 -99.475 108.086  0.00 97.00      PROA   
ATOM   2286  HA  THR P 145     -25.968 -98.962 108.917  0.00 97.00      PROA   
ATOM   2287  CB  THR P 145     -25.506 -99.192 106.892  0.00 97.00      PROA   
ATOM   2288  HB  THR P 145     -24.503 -99.609 107.139  0.00 97.00      PROA   
ATOM   2289  OG1 THR P 145     -25.322 -97.798 106.661  0.00 97.00      PROA   
ATOM   2290  HG1 THR P 145     -25.945 -97.556 105.965  0.00 97.00      PROA   
ATOM   2291  CG2 THR P 145     -25.984 -99.848 105.582  0.00 97.00      PROA   
ATOM   2292 HG21 THR P 145     -26.962 -99.432 105.260  0.00 97.00      PROA   
ATOM   2293 HG22 THR P 145     -26.082-100.945 105.700  0.00 97.00      PROA   
ATOM   2294 HG23 THR P 145     -25.249 -99.648 104.772  0.00 97.00      PROA   
ATOM   2295  C   THR P 145     -27.799 -98.868 107.918  0.00 97.00      PROA   
ATOM   2296  O   THR P 145     -28.634 -99.368 107.178  0.00 97.00      PROA   
ATOM   2297  N   TYR P 146     -28.057 -97.749 108.625  0.00 97.00      PROA   
ATOM   2298  HN  TYR P 146     -27.365 -97.375 109.240  0.00 97.00      PROA   
ATOM   2299  CA  TYR P 146     -29.307 -97.025 108.575  0.00 97.00      PROA   
ATOM   2300  HA  TYR P 146     -30.022 -97.583 107.992  0.00 97.00      PROA   
ATOM   2301  CB  TYR P 146     -29.913 -96.727 109.968  0.00 97.00      PROA   
ATOM   2302  HB1 TYR P 146     -30.704 -95.952 109.886  0.00 97.00      PROA   
ATOM   2303  HB2 TYR P 146     -29.126 -96.352 110.658  0.00 97.00      PROA   
ATOM   2304  CG  TYR P 146     -30.559 -97.932 110.592  0.00 97.00      PROA   
ATOM   2305  CD1 TYR P 146     -29.798 -98.888 111.284  0.00 97.00      PROA   
ATOM   2306  HD1 TYR P 146     -28.720 -98.813 111.288  0.00 97.00      PROA   
ATOM   2307  CE1 TYR P 146     -30.431 -99.909 112.002  0.00 97.00      PROA   
ATOM   2308  HE1 TYR P 146     -29.839-100.640 112.528  0.00 97.00      PROA   
ATOM   2309  CZ  TYR P 146     -31.828 -99.967 112.056  0.00 97.00      PROA   
ATOM   2310  OH  TYR P 146     -32.465-100.977 112.800  0.00 97.00      PROA   
ATOM   2311  HH  TYR P 146     -31.768-101.526 113.174  0.00 97.00      PROA   
ATOM   2312  CD2 TYR P 146     -31.963 -98.033 110.613  0.00 97.00      PROA   
ATOM   2313  HD2 TYR P 146     -32.559 -97.293 110.100  0.00 97.00      PROA   
ATOM   2314  CE2 TYR P 146     -32.594 -99.044 111.345  0.00 97.00      PROA   
ATOM   2315  HE2 TYR P 146     -33.670 -99.095 111.389  0.00 97.00      PROA   
ATOM   2316  C   TYR P 146     -29.102 -95.701 107.884  0.00 97.00      PROA   
ATOM   2317  O   TYR P 146     -28.077 -95.051 108.043  0.00 97.00      PROA   
ATOM   2318  N   HSD P 147     -30.100 -95.266 107.088  0.00 97.00      PROA   
ATOM   2319  HN  HSD P 147     -30.938 -95.799 106.995  0.00 97.00      PROA   
ATOM   2320  CA  HSD P 147     -30.045 -94.005 106.376  0.00 97.00      PROA   
ATOM   2321  HA  HSD P 147     -29.389 -93.318 106.893  0.00 97.00      PROA   
ATOM   2322  CB  HSD P 147     -29.612 -94.162 104.891  0.00 97.00      PROA   
ATOM   2323  HB1 HSD P 147     -29.455 -93.155 104.448  0.00 97.00      PROA   
ATOM   2324  HB2 HSD P 147     -30.405 -94.666 104.302  0.00 97.00      PROA   
ATOM   2325  ND1 HSD P 147     -27.190 -94.519 104.161  0.00 97.00      PROA   
ATOM   2326  HD1 HSD P 147     -26.997 -93.568 103.913  0.00 97.00      PROA   
ATOM   2327  CG  HSD P 147     -28.368 -94.992 104.701  0.00 97.00      PROA   
ATOM   2328  CE1 HSD P 147     -26.360 -95.583 104.031  0.00 97.00      PROA   
ATOM   2329  HE1 HSD P 147     -25.347 -95.503 103.636  0.00 97.00      PROA   
ATOM   2330  NE2 HSD P 147     -26.925 -96.705 104.430  0.00 97.00      PROA   
ATOM   2331  CD2 HSD P 147     -28.189 -96.335 104.847  0.00 97.00      PROA   
ATOM   2332  HD2 HSD P 147     -28.876 -97.088 105.214  0.00 97.00      PROA   
ATOM   2333  C   HSD P 147     -31.446 -93.447 106.408  0.00 97.00      PROA   
ATOM   2334  O   HSD P 147     -32.398 -94.178 106.659  0.00 97.00      PROA   
ATOM   2335  N   CYS P 148     -31.626 -92.131 106.155  0.00 97.00      PROA   
ATOM   2336  HN  CYS P 148     -30.858 -91.495 106.091  0.00 97.00      PROA   
ATOM   2337  CA  CYS P 148     -32.948 -91.577 105.961  0.00 97.00      PROA   
ATOM   2338  HA  CYS P 148     -33.604 -92.379 105.670  0.00 97.00      PROA   
ATOM   2339  CB  CYS P 148     -33.558 -90.932 107.238  0.00 97.00      PROA   
ATOM   2340  HB1 CYS P 148     -33.534 -91.703 108.039  0.00 97.00      PROA   
ATOM   2341  HB2 CYS P 148     -34.631 -90.713 107.048  0.00 97.00      PROA   
ATOM   2342  SG  CYS P 148     -32.710 -89.434 107.845  0.00 97.00      PROA   
ATOM   2343  C   CYS P 148     -32.967 -90.612 104.799  0.00 97.00      PROA   
ATOM   2344  O   CYS P 148     -31.933 -90.141 104.335  0.00 97.00      PROA   
ATOM   2345  N   SER P 149     -34.181 -90.303 104.288  0.00 97.00      PROA   
ATOM   2346  HN  SER P 149     -35.003 -90.747 104.637  0.00 97.00      PROA   
ATOM   2347  CA  SER P 149     -34.355 -89.286 103.273  0.00 97.00      PROA   
ATOM   2348  HA  SER P 149     -33.579 -88.549 103.413  0.00 97.00      PROA   
ATOM   2349  CB  SER P 149     -34.335 -89.796 101.797  0.00 97.00      PROA   
ATOM   2350  HB1 SER P 149     -33.416 -90.403 101.656  0.00 97.00      PROA   
ATOM   2351  HB2 SER P 149     -34.287 -88.935 101.099  0.00 97.00      PROA   
ATOM   2352  OG  SER P 149     -35.466 -90.591 101.441  0.00 97.00      PROA   
ATOM   2353  HG1 SER P 149     -36.247 -90.138 101.767  0.00 97.00      PROA   
ATOM   2354  C   SER P 149     -35.670 -88.603 103.517  0.00 97.00      PROA   
ATOM   2355  O   SER P 149     -36.603 -89.215 104.019  0.00 97.00      PROA   
ATOM   2356  N   GLY P 150     -35.771 -87.313 103.136  0.00 97.00      PROA   
ATOM   2357  HN  GLY P 150     -34.981 -86.853 102.737  0.00 97.00      PROA   
ATOM   2358  CA  GLY P 150     -37.002 -86.549 103.186  0.00 97.00      PROA   
ATOM   2359  HA1 GLY P 150     -37.017 -85.986 104.107  0.00 97.00      PROA   
ATOM   2360  HA2 GLY P 150     -37.851 -87.206 103.054  0.00 97.00      PROA   
ATOM   2361  C   GLY P 150     -36.988 -85.585 102.043  0.00 97.00      PROA   
ATOM   2362  O   GLY P 150     -36.032 -85.534 101.282  0.00 97.00      PROA   
ATOM   2363  N   MET P 151     -38.062 -84.785 101.894  0.00 97.00      PROA   
ATOM   2364  HN  MET P 151     -38.866 -84.908 102.474  0.00 97.00      PROA   
ATOM   2365  CA  MET P 151     -38.236 -83.836 100.820  0.00 97.00      PROA   
ATOM   2366  HA  MET P 151     -37.362 -83.823 100.188  0.00 97.00      PROA   
ATOM   2367  CB  MET P 151     -39.492 -84.223  99.992  0.00 97.00      PROA   
ATOM   2368  HB1 MET P 151     -40.401 -83.721 100.377  0.00 97.00      PROA   
ATOM   2369  HB2 MET P 151     -39.663 -85.316 100.148  0.00 97.00      PROA   
ATOM   2370  CG  MET P 151     -39.371 -84.031  98.468  0.00 97.00      PROA   
ATOM   2371  HG1 MET P 151     -40.291 -84.460  98.010  0.00 97.00      PROA   
ATOM   2372  HG2 MET P 151     -38.512 -84.635  98.101  0.00 97.00      PROA   
ATOM   2373  SD  MET P 151     -39.193 -82.312  97.911  0.00 97.00      PROA   
ATOM   2374  CE  MET P 151     -39.352 -82.698  96.146  0.00 97.00      PROA   
ATOM   2375  HE1 MET P 151     -40.363 -83.101  95.923  0.00 97.00      PROA   
ATOM   2376  HE2 MET P 151     -38.603 -83.456  95.829  0.00 97.00      PROA   
ATOM   2377  HE3 MET P 151     -39.204 -81.787  95.527  0.00 97.00      PROA   
ATOM   2378  C   MET P 151     -38.413 -82.461 101.447  0.00 97.00      PROA   
ATOM   2379  O   MET P 151     -39.096 -82.303 102.455  0.00 97.00      PROA   
ATOM   2380  N   GLY P 152     -37.775 -81.425 100.852  0.00 97.00      PROA   
ATOM   2381  HN  GLY P 152     -37.157 -81.621 100.094  0.00 97.00      PROA   
ATOM   2382  CA  GLY P 152     -38.009 -80.023 101.183  0.00 97.00      PROA   
ATOM   2383  HA1 GLY P 152     -37.130 -79.625 101.660  0.00 97.00      PROA   
ATOM   2384  HA2 GLY P 152     -38.896 -79.933 101.795  0.00 97.00      PROA   
ATOM   2385  C   GLY P 152     -38.273 -79.246  99.924  0.00 97.00      PROA   
ATOM   2386  O   GLY P 152     -39.416 -78.954  99.589  0.00 97.00      PROA   
ATOM   2387  N   LYS P 153     -37.207 -78.867  99.188  0.00 97.00      PROA   
ATOM   2388  HN  LYS P 153     -36.280 -78.963  99.547  0.00 97.00      PROA   
ATOM   2389  CA  LYS P 153     -37.324 -78.366  97.828  0.00 97.00      PROA   
ATOM   2390  HA  LYS P 153     -38.366 -78.326  97.555  0.00 97.00      PROA   
ATOM   2391  CB  LYS P 153     -36.715 -76.948  97.670  0.00 97.00      PROA   
ATOM   2392  HB1 LYS P 153     -36.506 -76.729  96.600  0.00 97.00      PROA   
ATOM   2393  HB2 LYS P 153     -35.747 -76.909  98.214  0.00 97.00      PROA   
ATOM   2394  CG  LYS P 153     -37.637 -75.823  98.185  0.00 97.00      PROA   
ATOM   2395  HG1 LYS P 153     -37.088 -74.858  98.105  0.00 97.00      PROA   
ATOM   2396  HG2 LYS P 153     -37.870 -75.991  99.259  0.00 97.00      PROA   
ATOM   2397  CD  LYS P 153     -38.943 -75.732  97.376  0.00 97.00      PROA   
ATOM   2398  HD1 LYS P 153     -39.542 -76.651  97.562  0.00 97.00      PROA   
ATOM   2399  HD2 LYS P 153     -38.674 -75.710  96.295  0.00 97.00      PROA   
ATOM   2400  CE  LYS P 153     -39.809 -74.512  97.708  0.00 97.00      PROA   
ATOM   2401  HE1 LYS P 153     -39.265 -73.570  97.487  0.00 97.00      PROA   
ATOM   2402  HE2 LYS P 153     -40.107 -74.523  98.778  0.00 97.00      PROA   
ATOM   2403  NZ  LYS P 153     -41.044 -74.537  96.887  0.00 97.00      PROA   
ATOM   2404  HZ1 LYS P 153     -41.570 -75.411  97.091  0.00 97.00      PROA   
ATOM   2405  HZ2 LYS P 153     -40.786 -74.525  95.879  0.00 97.00      PROA   
ATOM   2406  HZ3 LYS P 153     -41.639 -73.714  97.103  0.00 97.00      PROA   
ATOM   2407  C   LYS P 153     -36.745 -79.329  96.817  0.00 97.00      PROA   
ATOM   2408  O   LYS P 153     -36.849 -79.120  95.609  0.00 97.00      PROA   
ATOM   2409  N   HSD P 154     -36.187 -80.452  97.303  0.00 97.00      PROA   
ATOM   2410  HN  HSD P 154     -36.094 -80.583  98.285  0.00 97.00      PROA   
ATOM   2411  CA  HSD P 154     -35.806 -81.592  96.512  0.00 97.00      PROA   
ATOM   2412  HA  HSD P 154     -36.615 -81.833  95.836  0.00 97.00      PROA   
ATOM   2413  CB  HSD P 154     -34.486 -81.398  95.721  0.00 97.00      PROA   
ATOM   2414  HB1 HSD P 154     -33.676 -81.096  96.421  0.00 97.00      PROA   
ATOM   2415  HB2 HSD P 154     -34.630 -80.566  94.998  0.00 97.00      PROA   
ATOM   2416  ND1 HSD P 154     -32.946 -83.368  95.220  0.00 97.00      PROA   
ATOM   2417  HD1 HSD P 154     -32.354 -83.265  96.021  0.00 97.00      PROA   
ATOM   2418  CG  HSD P 154     -34.069 -82.617  94.941  0.00 97.00      PROA   
ATOM   2419  CE1 HSD P 154     -32.918 -84.382  94.322  0.00 97.00      PROA   
ATOM   2420  HE1 HSD P 154     -32.131 -85.135  94.311  0.00 97.00      PROA   
ATOM   2421  NE2 HSD P 154     -33.943 -84.342  93.493  0.00 97.00      PROA   
ATOM   2422  CD2 HSD P 154     -34.659 -83.220  93.872  0.00 97.00      PROA   
ATOM   2423  HD2 HSD P 154     -35.553 -82.943  93.328  0.00 97.00      PROA   
ATOM   2424  C   HSD P 154     -35.686 -82.691  97.536  0.00 97.00      PROA   
ATOM   2425  O   HSD P 154     -35.758 -82.424  98.734  0.00 97.00      PROA   
ATOM   2426  N   ARG P 155     -35.531 -83.971  97.119  0.00 97.00      PROA   
ATOM   2427  HN  ARG P 155     -35.497 -84.199  96.148  0.00 97.00      PROA   
ATOM   2428  CA  ARG P 155     -35.184 -85.025  98.053  0.00 97.00      PROA   
ATOM   2429  HA  ARG P 155     -35.871 -84.937  98.882  0.00 97.00      PROA   
ATOM   2430  CB  ARG P 155     -35.366 -86.464  97.502  0.00 97.00      PROA   
ATOM   2431  HB1 ARG P 155     -36.457 -86.634  97.350  0.00 97.00      PROA   
ATOM   2432  HB2 ARG P 155     -35.036 -87.184  98.283  0.00 97.00      PROA   
ATOM   2433  CG  ARG P 155     -34.639 -86.752  96.169  0.00 97.00      PROA   
ATOM   2434  HG1 ARG P 155     -33.821 -86.016  96.042  0.00 97.00      PROA   
ATOM   2435  HG2 ARG P 155     -35.339 -86.608  95.317  0.00 97.00      PROA   
ATOM   2436  CD  ARG P 155     -33.975 -88.137  96.079  0.00 97.00      PROA   
ATOM   2437  HD1 ARG P 155     -33.154 -88.197  96.830  0.00 97.00      PROA   
ATOM   2438  HD2 ARG P 155     -33.563 -88.313  95.061  0.00 97.00      PROA   
ATOM   2439  NE  ARG P 155     -35.029 -89.162  96.362  0.00 97.00      PROA   
ATOM   2440  HE  ARG P 155     -35.981 -88.912  96.215  0.00 97.00      PROA   
ATOM   2441  CZ  ARG P 155     -34.794 -90.335  96.987  0.00 97.00      PROA   
ATOM   2442  NH1 ARG P 155     -33.560 -90.812  97.200  0.00 97.00      PROA   
ATOM   2443 HH11 ARG P 155     -32.785 -90.330  96.805  0.00 97.00      PROA   
ATOM   2444 HH12 ARG P 155     -33.466 -91.696  97.651  0.00 97.00      PROA   
ATOM   2445  NH2 ARG P 155     -35.834 -91.068  97.425  0.00 97.00      PROA   
ATOM   2446 HH21 ARG P 155     -36.761 -90.732  97.291  0.00 97.00      PROA   
ATOM   2447 HH22 ARG P 155     -35.645 -91.897  97.945  0.00 97.00      PROA   
ATOM   2448  C   ARG P 155     -33.781 -84.861  98.626  0.00 97.00      PROA   
ATOM   2449  O   ARG P 155     -32.820 -84.585  97.912  0.00 97.00      PROA   
ATOM   2450  N   TYR P 156     -33.639 -85.035  99.954  0.00 97.00      PROA   
ATOM   2451  HN  TYR P 156     -34.440 -85.206 100.525  0.00 97.00      PROA   
ATOM   2452  CA  TYR P 156     -32.380 -84.924 100.657  0.00 97.00      PROA   
ATOM   2453  HA  TYR P 156     -31.574 -84.742  99.961  0.00 97.00      PROA   
ATOM   2454  CB  TYR P 156     -32.413 -83.818 101.749  0.00 97.00      PROA   
ATOM   2455  HB1 TYR P 156     -31.412 -83.677 102.208  0.00 97.00      PROA   
ATOM   2456  HB2 TYR P 156     -33.136 -84.112 102.540  0.00 97.00      PROA   
ATOM   2457  CG  TYR P 156     -32.865 -82.485 101.194  0.00 97.00      PROA   
ATOM   2458  CD1 TYR P 156     -32.313 -81.955 100.013  0.00 97.00      PROA   
ATOM   2459  HD1 TYR P 156     -31.549 -82.503  99.482  0.00 97.00      PROA   
ATOM   2460  CE1 TYR P 156     -32.762 -80.732  99.498  0.00 97.00      PROA   
ATOM   2461  HE1 TYR P 156     -32.339 -80.347  98.581  0.00 97.00      PROA   
ATOM   2462  CZ  TYR P 156     -33.756 -80.014 100.173  0.00 97.00      PROA   
ATOM   2463  OH  TYR P 156     -34.208 -78.779  99.665  0.00 97.00      PROA   
ATOM   2464  HH  TYR P 156     -33.549 -78.461  99.046  0.00 97.00      PROA   
ATOM   2465  CD2 TYR P 156     -33.848 -81.739 101.871  0.00 97.00      PROA   
ATOM   2466  HD2 TYR P 156     -34.275 -82.121 102.787  0.00 97.00      PROA   
ATOM   2467  CE2 TYR P 156     -34.289 -80.512 101.366  0.00 97.00      PROA   
ATOM   2468  HE2 TYR P 156     -35.033 -79.946 101.904  0.00 97.00      PROA   
ATOM   2469  C   TYR P 156     -32.134 -86.261 101.313  0.00 97.00      PROA   
ATOM   2470  O   TYR P 156     -33.066 -86.894 101.793  0.00 97.00      PROA   
ATOM   2471  N   THR P 157     -30.865 -86.733 101.324  0.00 97.00      PROA   
ATOM   2472  HN  THR P 157     -30.133 -86.223 100.881  0.00 97.00      PROA   
ATOM   2473  CA  THR P 157     -30.452 -87.999 101.906  0.00 97.00      PROA   
ATOM   2474  HA  THR P 157     -31.305 -88.511 102.333  0.00 97.00      PROA   
ATOM   2475  CB  THR P 157     -29.756 -88.933 100.916  0.00 97.00      PROA   
ATOM   2476  HB  THR P 157     -29.215 -89.759 101.439  0.00 97.00      PROA   
ATOM   2477  OG1 THR P 157     -28.840 -88.225 100.085  0.00 97.00      PROA   
ATOM   2478  HG1 THR P 157     -28.136 -87.916 100.659  0.00 97.00      PROA   
ATOM   2479  CG2 THR P 157     -30.808 -89.570  99.995  0.00 97.00      PROA   
ATOM   2480 HG21 THR P 157     -31.378 -88.784  99.457  0.00 97.00      PROA   
ATOM   2481 HG22 THR P 157     -31.509 -90.195 100.583  0.00 97.00      PROA   
ATOM   2482 HG23 THR P 157     -30.303 -90.218  99.245  0.00 97.00      PROA   
ATOM   2483  C   THR P 157     -29.483 -87.716 103.029  0.00 97.00      PROA   
ATOM   2484  O   THR P 157     -28.623 -86.846 102.912  0.00 97.00      PROA   
ATOM   2485  N   SER P 158     -29.590 -88.461 104.153  0.00 97.00      PROA   
ATOM   2486  HN  SER P 158     -30.316 -89.142 104.256  0.00 97.00      PROA   
ATOM   2487  CA  SER P 158     -28.681 -88.330 105.276  0.00 97.00      PROA   
ATOM   2488  HA  SER P 158     -28.471 -87.278 105.410  0.00 97.00      PROA   
ATOM   2489  CB  SER P 158     -29.288 -88.874 106.603  0.00 97.00      PROA   
ATOM   2490  HB1 SER P 158     -30.297 -88.427 106.723  0.00 97.00      PROA   
ATOM   2491  HB2 SER P 158     -28.674 -88.557 107.471  0.00 97.00      PROA   
ATOM   2492  OG  SER P 158     -29.418 -90.296 106.634  0.00 97.00      PROA   
ATOM   2493  HG1 SER P 158     -28.537 -90.655 106.797  0.00 97.00      PROA   
ATOM   2494  C   SER P 158     -27.369 -89.047 105.031  0.00 97.00      PROA   
ATOM   2495  O   SER P 158     -27.215 -89.832 104.097  0.00 97.00      PROA   
ATOM   2496  N   ALA P 159     -26.398 -88.830 105.945  0.00 97.00      PROA   
ATOM   2497  HN  ALA P 159     -26.479 -88.091 106.611  0.00 97.00      PROA   
ATOM   2498  CA  ALA P 159     -25.298 -89.745 106.165  0.00 97.00      PROA   
ATOM   2499  HA  ALA P 159     -24.771 -89.855 105.226  0.00 97.00      PROA   
ATOM   2500  CB  ALA P 159     -24.331 -89.190 107.230  0.00 97.00      PROA   
ATOM   2501  HB1 ALA P 159     -24.849 -89.069 108.206  0.00 97.00      PROA   
ATOM   2502  HB2 ALA P 159     -23.952 -88.192 106.916  0.00 97.00      PROA   
ATOM   2503  HB3 ALA P 159     -23.461 -89.863 107.373  0.00 97.00      PROA   
ATOM   2504  C   ALA P 159     -25.793 -91.126 106.597  0.00 97.00      PROA   
ATOM   2505  O   ALA P 159     -26.844 -91.253 107.222  0.00 97.00      PROA   
ATOM   2506  N   GLY P 160     -25.052 -92.205 106.247  0.00 97.00      PROA   
ATOM   2507  HN  GLY P 160     -24.201 -92.093 105.741  0.00 97.00      PROA   
ATOM   2508  CA  GLY P 160     -25.355 -93.551 106.708  0.00 97.00      PROA   
ATOM   2509  HA1 GLY P 160     -24.904 -94.247 106.016  0.00 97.00      PROA   
ATOM   2510  HA2 GLY P 160     -26.424 -93.681 106.793  0.00 97.00      PROA   
ATOM   2511  C   GLY P 160     -24.719 -93.794 108.044  0.00 97.00      PROA   
ATOM   2512  O   GLY P 160     -23.546 -93.485 108.234  0.00 97.00      PROA   
ATOM   2513  N   ILE P 161     -25.475 -94.390 108.993  0.00 97.00      PROA   
ATOM   2514  HN  ILE P 161     -26.424 -94.632 108.795  0.00 97.00      PROA   
ATOM   2515  CA  ILE P 161     -24.996 -94.674 110.331  0.00 97.00      PROA   
ATOM   2516  HA  ILE P 161     -23.963 -94.373 110.419  0.00 97.00      PROA   
ATOM   2517  CB  ILE P 161     -25.794 -93.961 111.427  0.00 97.00      PROA   
ATOM   2518  HB  ILE P 161     -26.851 -94.318 111.396  0.00 97.00      PROA   
ATOM   2519  CG2 ILE P 161     -25.208 -94.303 112.818  0.00 97.00      PROA   
ATOM   2520 HG21 ILE P 161     -24.122 -94.074 112.848  0.00 97.00      PROA   
ATOM   2521 HG22 ILE P 161     -25.353 -95.373 113.071  0.00 97.00      PROA   
ATOM   2522 HG23 ILE P 161     -25.710 -93.693 113.598  0.00 97.00      PROA   
ATOM   2523  CG1 ILE P 161     -25.845 -92.422 111.207  0.00 97.00      PROA   
ATOM   2524 HG11 ILE P 161     -26.486 -91.986 112.006  0.00 97.00      PROA   
ATOM   2525 HG12 ILE P 161     -26.343 -92.202 110.239  0.00 97.00      PROA   
ATOM   2526  CD  ILE P 161     -24.483 -91.713 111.244  0.00 97.00      PROA   
ATOM   2527  HD1 ILE P 161     -23.809 -92.102 110.453  0.00 97.00      PROA   
ATOM   2528  HD2 ILE P 161     -23.984 -91.849 112.227  0.00 97.00      PROA   
ATOM   2529  HD3 ILE P 161     -24.614 -90.623 111.080  0.00 97.00      PROA   
ATOM   2530  C   ILE P 161     -25.053 -96.174 110.530  0.00 97.00      PROA   
ATOM   2531  O   ILE P 161     -26.114 -96.788 110.476  0.00 97.00      PROA   
ATOM   2532  N   SER P 162     -23.885 -96.809 110.774  0.00 97.00      PROA   
ATOM   2533  HN  SER P 162     -23.023 -96.307 110.789  0.00 97.00      PROA   
ATOM   2534  CA  SER P 162     -23.787 -98.243 110.964  0.00 97.00      PROA   
ATOM   2535  HA  SER P 162     -24.588 -98.726 110.425  0.00 97.00      PROA   
ATOM   2536  CB  SER P 162     -22.452 -98.813 110.418  0.00 97.00      PROA   
ATOM   2537  HB1 SER P 162     -22.417 -98.642 109.320  0.00 97.00      PROA   
ATOM   2538  HB2 SER P 162     -22.385 -99.908 110.596  0.00 97.00      PROA   
ATOM   2539  OG  SER P 162     -21.326 -98.158 110.999  0.00 97.00      PROA   
ATOM   2540  HG1 SER P 162     -21.457 -98.212 111.951  0.00 97.00      PROA   
ATOM   2541  C   SER P 162     -23.910 -98.630 112.424  0.00 97.00      PROA   
ATOM   2542  O   SER P 162     -23.085 -98.242 113.250  0.00 97.00      PROA   
ATOM   2543  N   VAL P 163     -24.931 -99.449 112.770  0.00 97.00      PROA   
ATOM   2544  HN  VAL P 163     -25.604 -99.742 112.093  0.00 97.00      PROA   
ATOM   2545  CA  VAL P 163     -25.109 -99.964 114.114  0.00 97.00      PROA   
ATOM   2546  HA  VAL P 163     -24.341 -99.550 114.748  0.00 97.00      PROA   
ATOM   2547  CB  VAL P 163     -26.446 -99.617 114.768  0.00 97.00      PROA   
ATOM   2548  HB  VAL P 163     -26.416 -99.929 115.839  0.00 97.00      PROA   
ATOM   2549  CG1 VAL P 163     -26.629 -98.087 114.739  0.00 97.00      PROA   
ATOM   2550 HG11 VAL P 163     -26.738 -97.716 113.697  0.00 97.00      PROA   
ATOM   2551 HG12 VAL P 163     -25.764 -97.577 115.212  0.00 97.00      PROA   
ATOM   2552 HG13 VAL P 163     -27.549 -97.817 115.299  0.00 97.00      PROA   
ATOM   2553  CG2 VAL P 163     -27.638-100.325 114.096  0.00 97.00      PROA   
ATOM   2554 HG21 VAL P 163     -27.605-101.422 114.254  0.00 97.00      PROA   
ATOM   2555 HG22 VAL P 163     -27.641-100.122 113.006  0.00 97.00      PROA   
ATOM   2556 HG23 VAL P 163     -28.592 -99.949 114.525  0.00 97.00      PROA   
ATOM   2557  C   VAL P 163     -24.900-101.460 114.077  0.00 97.00      PROA   
ATOM   2558  O   VAL P 163     -25.357-102.152 113.174  0.00 97.00      PROA   
ATOM   2559  N   THR P 164     -24.162-102.005 115.066  0.00 97.00      PROA   
ATOM   2560  HN  THR P 164     -23.787-101.423 115.787  0.00 97.00      PROA   
ATOM   2561  CA  THR P 164     -23.869-103.430 115.115  0.00 97.00      PROA   
ATOM   2562  HA  THR P 164     -24.320-103.936 114.276  0.00 97.00      PROA   
ATOM   2563  CB  THR P 164     -22.378-103.740 115.062  0.00 97.00      PROA   
ATOM   2564  HB  THR P 164     -21.863-103.375 115.978  0.00 97.00      PROA   
ATOM   2565  OG1 THR P 164     -21.777-103.096 113.946  0.00 97.00      PROA   
ATOM   2566  HG1 THR P 164     -22.155-102.217 113.897  0.00 97.00      PROA   
ATOM   2567  CG2 THR P 164     -22.144-105.252 114.879  0.00 97.00      PROA   
ATOM   2568 HG21 THR P 164     -22.600-105.586 113.922  0.00 97.00      PROA   
ATOM   2569 HG22 THR P 164     -22.581-105.846 115.704  0.00 97.00      PROA   
ATOM   2570 HG23 THR P 164     -21.053-105.461 114.826  0.00 97.00      PROA   
ATOM   2571  C   THR P 164     -24.474-103.969 116.396  0.00 97.00      PROA   
ATOM   2572  O   THR P 164     -24.052-103.597 117.483  0.00 97.00      PROA   
ATOM   2573  N   VAL P 165     -25.493-104.859 116.305  0.00 97.00      PROA   
ATOM   2574  HN  VAL P 165     -25.830-105.113 115.398  0.00 97.00      PROA   
ATOM   2575  CA  VAL P 165     -26.231-105.421 117.440  0.00 97.00      PROA   
ATOM   2576  HA  VAL P 165     -26.240-104.666 118.211  0.00 97.00      PROA   
ATOM   2577  CB  VAL P 165     -27.697-105.688 117.061  0.00 97.00      PROA   
ATOM   2578  HB  VAL P 165     -27.733-106.434 116.237  0.00 97.00      PROA   
ATOM   2579  CG1 VAL P 165     -28.572-106.200 118.229  0.00 97.00      PROA   
ATOM   2580 HG11 VAL P 165     -28.394-105.595 119.143  0.00 97.00      PROA   
ATOM   2581 HG12 VAL P 165     -28.381-107.269 118.447  0.00 97.00      PROA   
ATOM   2582 HG13 VAL P 165     -29.645-106.111 117.965  0.00 97.00      PROA   
ATOM   2583  CG2 VAL P 165     -28.316-104.362 116.565  0.00 97.00      PROA   
ATOM   2584 HG21 VAL P 165     -27.808-103.971 115.662  0.00 97.00      PROA   
ATOM   2585 HG22 VAL P 165     -28.259-103.597 117.369  0.00 97.00      PROA   
ATOM   2586 HG23 VAL P 165     -29.386-104.521 116.314  0.00 97.00      PROA   
ATOM   2587  C   VAL P 165     -25.498-106.666 117.976  0.00 97.00      PROA   
ATOM   2588  O   VAL P 165     -24.479-107.061 117.419  0.00 97.00      PROA   
ATOM   2589  N   LYS P 166     -25.955-107.318 119.082  0.00 97.00      PROA   
ATOM   2590  HN  LYS P 166     -26.755-106.988 119.580  0.00 97.00      PROA   
ATOM   2591  CA  LYS P 166     -25.470-108.621 119.509  0.00 97.00      PROA   
ATOM   2592  HA  LYS P 166     -25.061-109.162 118.665  0.00 97.00      PROA   
ATOM   2593  CB  LYS P 166     -24.506-108.621 120.741  0.00 97.00      PROA   
ATOM   2594  HB1 LYS P 166     -24.076-109.638 120.870  0.00 97.00      PROA   
ATOM   2595  HB2 LYS P 166     -25.090-108.390 121.663  0.00 97.00      PROA   
ATOM   2596  CG  LYS P 166     -23.377-107.572 120.740  0.00 97.00      PROA   
ATOM   2597  HG1 LYS P 166     -22.889-107.579 121.742  0.00 97.00      PROA   
ATOM   2598  HG2 LYS P 166     -23.877-106.585 120.648  0.00 97.00      PROA   
ATOM   2599  CD  LYS P 166     -22.282-107.796 119.673  0.00 97.00      PROA   
ATOM   2600  HD1 LYS P 166     -22.732-108.315 118.798  0.00 97.00      PROA   
ATOM   2601  HD2 LYS P 166     -21.515-108.485 120.089  0.00 97.00      PROA   
ATOM   2602  CE  LYS P 166     -21.574-106.522 119.174  0.00 97.00      PROA   
ATOM   2603  HE1 LYS P 166     -20.977-106.752 118.264  0.00 97.00      PROA   
ATOM   2604  HE2 LYS P 166     -20.916-106.082 119.950  0.00 97.00      PROA   
ATOM   2605  NZ  LYS P 166     -22.590-105.526 118.804  0.00 97.00      PROA   
ATOM   2606  HZ1 LYS P 166     -23.057-105.146 119.652  0.00 97.00      PROA   
ATOM   2607  HZ2 LYS P 166     -23.314-106.039 118.253  0.00 97.00      PROA   
ATOM   2608  HZ3 LYS P 166     -22.237-104.743 118.223  0.00 97.00      PROA   
ATOM   2609  C   LYS P 166     -26.711-109.328 119.983  0.00 97.00      PROA   
ATOM   2610  O   LYS P 166     -27.591-108.694 120.556  0.00 97.00      PROA   
ATOM   2611  N   GLU P 167     -26.780-110.665 119.780  0.00  0.00      PROA   
ATOM   2612  HN  GLU P 167     -26.070-111.157 119.283  0.00  0.00      PROA   
ATOM   2613  CA  GLU P 167     -27.809-111.487 120.370  0.00  0.00      PROA   
ATOM   2614  HA  GLU P 167     -28.454-110.879 120.987  0.00  0.00      PROA   
ATOM   2615  CB  GLU P 167     -28.693-112.267 119.345  0.00  0.00      PROA   
ATOM   2616  HB1 GLU P 167     -28.708-111.702 118.389  0.00  0.00      PROA   
ATOM   2617  HB2 GLU P 167     -29.726-112.227 119.756  0.00  0.00      PROA   
ATOM   2618  CG  GLU P 167     -28.361-113.753 119.069  0.00  0.00      PROA   
ATOM   2619  HG1 GLU P 167     -28.291-114.323 120.020  0.00  0.00      PROA   
ATOM   2620  HG2 GLU P 167     -27.389-113.831 118.538  0.00  0.00      PROA   
ATOM   2621  CD  GLU P 167     -29.475-114.409 118.243  0.00  0.00      PROA   
ATOM   2622  OE1 GLU P 167     -30.652-114.356 118.691  0.00  0.00      PROA   
ATOM   2623  OE2 GLU P 167     -29.165-114.988 117.168  0.00  0.00      PROA   
ATOM   2624  C   GLU P 167     -27.026-112.406 121.260  0.00  0.00      PROA   
ATOM   2625  O   GLU P 167     -25.949-112.876 120.891  0.00  0.00      PROA   
ATOM   2626  N   LEU P 168     -27.543-112.639 122.492  0.00  0.00      PROA   
ATOM   2627  HN  LEU P 168     -28.406-112.223 122.770  0.00  0.00      PROA   
ATOM   2628  CA  LEU P 168     -26.936-113.496 123.485  0.00  0.00      PROA   
ATOM   2629  HA  LEU P 168     -25.909-113.174 123.592  0.00  0.00      PROA   
ATOM   2630  CB  LEU P 168     -27.616-113.448 124.882  0.00  0.00      PROA   
ATOM   2631  HB1 LEU P 168     -27.066-114.143 125.555  0.00  0.00      PROA   
ATOM   2632  HB2 LEU P 168     -28.664-113.812 124.806  0.00  0.00      PROA   
ATOM   2633  CG  LEU P 168     -27.630-112.072 125.606  0.00  0.00      PROA   
ATOM   2634  HG  LEU P 168     -27.882-112.296 126.672  0.00  0.00      PROA   
ATOM   2635  CD1 LEU P 168     -26.251-111.381 125.616  0.00  0.00      PROA   
ATOM   2636 HD11 LEU P 168     -25.959-111.078 124.588  0.00  0.00      PROA   
ATOM   2637 HD12 LEU P 168     -25.478-112.069 126.019  0.00  0.00      PROA   
ATOM   2638 HD13 LEU P 168     -26.283-110.472 126.253  0.00  0.00      PROA   
ATOM   2639  CD2 LEU P 168     -28.740-111.122 125.112  0.00  0.00      PROA   
ATOM   2640 HD21 LEU P 168     -29.725-111.634 125.123  0.00  0.00      PROA   
ATOM   2641 HD22 LEU P 168     -28.527-110.778 124.080  0.00  0.00      PROA   
ATOM   2642 HD23 LEU P 168     -28.800-110.228 125.769  0.00  0.00      PROA   
ATOM   2643  C   LEU P 168     -26.922-114.929 123.016  0.00  0.00      PROA   
ATOM   2644  O   LEU P 168     -27.920-115.414 122.484  0.00  0.00      PROA   
ATOM   2645  N   PHE P 169     -25.763-115.605 123.234  0.00  0.00      PROA   
ATOM   2646  HN  PHE P 169     -25.013-115.120 123.676  0.00  0.00      PROA   
ATOM   2647  CA  PHE P 169     -25.421-116.985 122.917  0.00  0.00      PROA   
ATOM   2648  HA  PHE P 169     -24.428-116.907 122.501  0.00  0.00      PROA   
ATOM   2649  CB  PHE P 169     -25.188-117.891 124.167  0.00  0.00      PROA   
ATOM   2650  HB1 PHE P 169     -24.206-117.612 124.609  0.00  0.00      PROA   
ATOM   2651  HB2 PHE P 169     -25.128-118.968 123.900  0.00  0.00      PROA   
ATOM   2652  CG  PHE P 169     -26.229-117.695 125.250  0.00  0.00      PROA   
ATOM   2653  CD1 PHE P 169     -26.051-116.707 126.239  0.00  0.00      PROA   
ATOM   2654  HD1 PHE P 169     -25.182-116.066 126.204  0.00  0.00      PROA   
ATOM   2655  CE1 PHE P 169     -26.995-116.533 127.258  0.00  0.00      PROA   
ATOM   2656  HE1 PHE P 169     -26.851-115.762 128.001  0.00  0.00      PROA   
ATOM   2657  CZ  PHE P 169     -28.124-117.358 127.313  0.00  0.00      PROA   
ATOM   2658  HZ  PHE P 169     -28.853-117.225 128.099  0.00  0.00      PROA   
ATOM   2659  CD2 PHE P 169     -27.355-118.535 125.337  0.00  0.00      PROA   
ATOM   2660  HD2 PHE P 169     -27.497-119.323 124.613  0.00  0.00      PROA   
ATOM   2661  CE2 PHE P 169     -28.302-118.362 126.355  0.00  0.00      PROA   
ATOM   2662  HE2 PHE P 169     -29.167-119.007 126.403  0.00  0.00      PROA   
ATOM   2663  C   PHE P 169     -26.245-117.702 121.857  0.00  0.00      PROA   
ATOM   2664  O   PHE P 169     -27.163-118.439 122.214  0.00  0.00      PROA   
ATOM   2665  N   PRO P 170     -25.977-117.539 120.561  0.00  0.00      PROA   
ATOM   2666  CD  PRO P 170     -25.208-116.413 120.022  0.00  0.00      PROA   
ATOM   2667  HD1 PRO P 170     -24.157-116.444 120.373  0.00  0.00      PROA   
ATOM   2668  HD2 PRO P 170     -25.693-115.465 120.342  0.00  0.00      PROA   
ATOM   2669  CA  PRO P 170     -26.709-118.247 119.521  0.00  0.00      PROA   
ATOM   2670  HA  PRO P 170     -27.735-118.446 119.798  0.00  0.00      PROA   
ATOM   2671  CB  PRO P 170     -26.632-117.282 118.324  0.00  0.00      PROA   
ATOM   2672  HB1 PRO P 170     -27.451-116.538 118.436  0.00  0.00      PROA   
ATOM   2673  HB2 PRO P 170     -26.741-117.765 117.334  0.00  0.00      PROA   
ATOM   2674  CG  PRO P 170     -25.300-116.549 118.503  0.00  0.00      PROA   
ATOM   2675  HG1 PRO P 170     -24.466-117.184 118.131  0.00  0.00      PROA   
ATOM   2676  HG2 PRO P 170     -25.284-115.570 117.986  0.00  0.00      PROA   
ATOM   2677  C   PRO P 170     -26.001-119.554 119.232  0.00  0.00      PROA   
ATOM   2678  O   PRO P 170     -25.493-119.747 118.127  0.00  0.00      PROA   
ATOM   2679  N   ALA P 171     -25.969-120.475 120.227  0.00  0.00      PROA   
ATOM   2680  HN  ALA P 171     -26.368-120.273 121.118  0.00  0.00      PROA   
ATOM   2681  CA  ALA P 171     -25.445-121.812 120.085  0.00  0.00      PROA   
ATOM   2682  HA  ALA P 171     -24.479-121.702 119.624  0.00  0.00      PROA   
ATOM   2683  CB  ALA P 171     -25.287-122.531 121.440  0.00  0.00      PROA   
ATOM   2684  HB1 ALA P 171     -26.269-122.637 121.948  0.00  0.00      PROA   
ATOM   2685  HB2 ALA P 171     -24.616-121.942 122.101  0.00  0.00      PROA   
ATOM   2686  HB3 ALA P 171     -24.842-123.540 121.307  0.00  0.00      PROA   
ATOM   2687  C   ALA P 171     -26.357-122.632 119.200  0.00  0.00      PROA   
ATOM   2688  O   ALA P 171     -27.566-122.401 119.230  0.00  0.00      PROA   
ATOM   2689  N   PRO P 172     -25.867-123.580 118.404  0.00  0.00      PROA   
ATOM   2690  CD  PRO P 172     -24.440-123.802 118.153  0.00  0.00      PROA   
ATOM   2691  HD1 PRO P 172     -23.910-124.056 119.095  0.00  0.00      PROA   
ATOM   2692  HD2 PRO P 172     -24.009-122.882 117.702  0.00  0.00      PROA   
ATOM   2693  CA  PRO P 172     -26.701-124.279 117.447  0.00  0.00      PROA   
ATOM   2694  HA  PRO P 172     -27.432-123.609 117.016  0.00  0.00      PROA   
ATOM   2695  CB  PRO P 172     -25.715-124.817 116.396  0.00  0.00      PROA   
ATOM   2696  HB1 PRO P 172     -25.592-124.047 115.601  0.00  0.00      PROA   
ATOM   2697  HB2 PRO P 172     -26.039-125.764 115.921  0.00  0.00      PROA   
ATOM   2698  CG  PRO P 172     -24.387-124.956 117.149  0.00  0.00      PROA   
ATOM   2699  HG1 PRO P 172     -24.361-125.925 117.693  0.00  0.00      PROA   
ATOM   2700  HG2 PRO P 172     -23.516-124.891 116.471  0.00  0.00      PROA   
ATOM   2701  C   PRO P 172     -27.399-125.412 118.151  0.00  0.00      PROA   
ATOM   2702  O   PRO P 172     -26.753-126.155 118.889  0.00  0.00      PROA   
ATOM   2703  N   VAL P 173     -28.728-125.546 117.938  0.00 97.00      PROA   
ATOM   2704  HN  VAL P 173     -29.231-124.904 117.362  0.00 97.00      PROA   
ATOM   2705  CA  VAL P 173     -29.494-126.654 118.460  0.00 97.00      PROA   
ATOM   2706  HA  VAL P 173     -29.025-126.987 119.375  0.00 97.00      PROA   
ATOM   2707  CB  VAL P 173     -30.936-126.285 118.802  0.00 97.00      PROA   
ATOM   2708  HB  VAL P 173     -31.480-127.191 119.157  0.00 97.00      PROA   
ATOM   2709  CG1 VAL P 173     -30.917-125.265 119.961  0.00 97.00      PROA   
ATOM   2710 HG11 VAL P 173     -30.415-124.325 119.650  0.00 97.00      PROA   
ATOM   2711 HG12 VAL P 173     -30.379-125.678 120.839  0.00 97.00      PROA   
ATOM   2712 HG13 VAL P 173     -31.956-125.016 120.266  0.00 97.00      PROA   
ATOM   2713  CG2 VAL P 173     -31.684-125.715 117.577  0.00 97.00      PROA   
ATOM   2714 HG21 VAL P 173     -31.697-126.441 116.741  0.00 97.00      PROA   
ATOM   2715 HG22 VAL P 173     -31.213-124.774 117.224  0.00 97.00      PROA   
ATOM   2716 HG23 VAL P 173     -32.736-125.485 117.851  0.00 97.00      PROA   
ATOM   2717  C   VAL P 173     -29.434-127.813 117.489  0.00 97.00      PROA   
ATOM   2718  O   VAL P 173     -29.206-127.637 116.296  0.00 97.00      PROA   
ATOM   2719  N   LEU P 174     -29.633-129.048 117.997  0.00 97.00      PROA   
ATOM   2720  HN  LEU P 174     -29.774-129.182 118.974  0.00 97.00      PROA   
ATOM   2721  CA  LEU P 174     -29.684-130.239 117.182  0.00 97.00      PROA   
ATOM   2722  HA  LEU P 174     -29.294-130.039 116.194  0.00 97.00      PROA   
ATOM   2723  CB  LEU P 174     -28.834-131.366 117.823  0.00 97.00      PROA   
ATOM   2724  HB1 LEU P 174     -29.269-131.694 118.790  0.00 97.00      PROA   
ATOM   2725  HB2 LEU P 174     -27.844-130.904 118.056  0.00 97.00      PROA   
ATOM   2726  CG  LEU P 174     -28.533-132.601 116.941  0.00 97.00      PROA   
ATOM   2727  HG  LEU P 174     -28.200-132.240 115.940  0.00 97.00      PROA   
ATOM   2728  CD1 LEU P 174     -27.370-133.401 117.557  0.00 97.00      PROA   
ATOM   2729 HD11 LEU P 174     -27.648-133.761 118.570  0.00 97.00      PROA   
ATOM   2730 HD12 LEU P 174     -26.463-132.768 117.643  0.00 97.00      PROA   
ATOM   2731 HD13 LEU P 174     -27.135-134.280 116.924  0.00 97.00      PROA   
ATOM   2732  CD2 LEU P 174     -29.738-133.534 116.728  0.00 97.00      PROA   
ATOM   2733 HD21 LEU P 174     -30.505-133.058 116.084  0.00 97.00      PROA   
ATOM   2734 HD22 LEU P 174     -30.196-133.800 117.702  0.00 97.00      PROA   
ATOM   2735 HD23 LEU P 174     -29.405-134.469 116.232  0.00 97.00      PROA   
ATOM   2736  C   LEU P 174     -31.145-130.618 117.064  0.00 97.00      PROA   
ATOM   2737  O   LEU P 174     -31.771-131.061 118.026  0.00 97.00      PROA   
ATOM   2738  N   THR P 175     -31.732-130.440 115.857  0.00 97.00      PROA   
ATOM   2739  HN  THR P 175     -31.213-130.058 115.092  0.00 97.00      PROA   
ATOM   2740  CA  THR P 175     -33.123-130.743 115.581  0.00 97.00      PROA   
ATOM   2741  HA  THR P 175     -33.654-130.791 116.520  0.00 97.00      PROA   
ATOM   2742  CB  THR P 175     -33.849-129.684 114.756  0.00 97.00      PROA   
ATOM   2743  HB  THR P 175     -34.834-130.049 114.384  0.00 97.00      PROA   
ATOM   2744  OG1 THR P 175     -33.053-129.272 113.659  0.00 97.00      PROA   
ATOM   2745  HG1 THR P 175     -33.280-128.351 113.475  0.00 97.00      PROA   
ATOM   2746  CG2 THR P 175     -34.098-128.458 115.655  0.00 97.00      PROA   
ATOM   2747 HG21 THR P 175     -33.134-128.032 116.002  0.00 97.00      PROA   
ATOM   2748 HG22 THR P 175     -34.701-128.747 116.540  0.00 97.00      PROA   
ATOM   2749 HG23 THR P 175     -34.650-127.671 115.097  0.00 97.00      PROA   
ATOM   2750  C   THR P 175     -33.240-132.113 114.949  0.00 97.00      PROA   
ATOM   2751  O   THR P 175     -32.603-132.430 113.947  0.00 97.00      PROA   
ATOM   2752  N   ALA P 176     -34.078-132.973 115.561  0.00 97.00      PROA   
ATOM   2753  HN  ALA P 176     -34.557-132.702 116.391  0.00 97.00      PROA   
ATOM   2754  CA  ALA P 176     -34.361-134.308 115.095  0.00 97.00      PROA   
ATOM   2755  HA  ALA P 176     -33.919-134.466 114.119  0.00 97.00      PROA   
ATOM   2756  CB  ALA P 176     -33.825-135.364 116.082  0.00 97.00      PROA   
ATOM   2757  HB1 ALA P 176     -34.272-135.226 117.090  0.00 97.00      PROA   
ATOM   2758  HB2 ALA P 176     -32.722-135.248 116.180  0.00 97.00      PROA   
ATOM   2759  HB3 ALA P 176     -34.036-136.394 115.729  0.00 97.00      PROA   
ATOM   2760  C   ALA P 176     -35.866-134.400 114.955  0.00 97.00      PROA   
ATOM   2761  O   ALA P 176     -36.605-133.797 115.731  0.00 97.00      PROA   
ATOM   2762  N   SER P 177     -36.374-135.120 113.926  0.00 97.00      PROA   
ATOM   2763  HN  SER P 177     -35.783-135.602 113.283  0.00 97.00      PROA   
ATOM   2764  CA  SER P 177     -37.779-135.044 113.553  0.00 97.00      PROA   
ATOM   2765  HA  SER P 177     -38.183-134.092 113.875  0.00 97.00      PROA   
ATOM   2766  CB  SER P 177     -37.934-135.114 112.011  0.00 97.00      PROA   
ATOM   2767  HB1 SER P 177     -37.396-134.243 111.577  0.00 97.00      PROA   
ATOM   2768  HB2 SER P 177     -38.999-135.037 111.705  0.00 97.00      PROA   
ATOM   2769  OG  SER P 177     -37.356-136.300 111.466  0.00 97.00      PROA   
ATOM   2770  HG1 SER P 177     -37.984-137.010 111.624  0.00 97.00      PROA   
ATOM   2771  C   SER P 177     -38.653-136.118 114.173  0.00 97.00      PROA   
ATOM   2772  O   SER P 177     -39.858-136.139 113.926  0.00 97.00      PROA   
ATOM   2773  N   VAL P 178     -38.083-137.018 115.006  0.00 97.00      PROA   
ATOM   2774  HN  VAL P 178     -37.108-136.976 115.204  0.00 97.00      PROA   
ATOM   2775  CA  VAL P 178     -38.837-138.047 115.700  0.00 97.00      PROA   
ATOM   2776  HA  VAL P 178     -39.860-137.719 115.829  0.00 97.00      PROA   
ATOM   2777  CB  VAL P 178     -38.822-139.416 115.000  0.00 97.00      PROA   
ATOM   2778  HB  VAL P 178     -37.777-139.798 114.946  0.00 97.00      PROA   
ATOM   2779  CG1 VAL P 178     -39.691-140.430 115.774  0.00 97.00      PROA   
ATOM   2780 HG11 VAL P 178     -40.725-140.043 115.894  0.00 97.00      PROA   
ATOM   2781 HG12 VAL P 178     -39.272-140.645 116.773  0.00 97.00      PROA   
ATOM   2782 HG13 VAL P 178     -39.742-141.390 115.219  0.00 97.00      PROA   
ATOM   2783  CG2 VAL P 178     -39.358-139.299 113.557  0.00 97.00      PROA   
ATOM   2784 HG21 VAL P 178     -38.693-138.672 112.931  0.00 97.00      PROA   
ATOM   2785 HG22 VAL P 178     -40.375-138.851 113.563  0.00 97.00      PROA   
ATOM   2786 HG23 VAL P 178     -39.423-140.307 113.093  0.00 97.00      PROA   
ATOM   2787  C   VAL P 178     -38.201-138.174 117.071  0.00 97.00      PROA   
ATOM   2788  O   VAL P 178     -36.979-138.225 117.191  0.00 97.00      PROA   
ATOM   2789  N   THR P 179     -39.022-138.218 118.151  0.00 97.00      PROA   
ATOM   2790  HN  THR P 179     -40.010-138.120 118.054  0.00 97.00      PROA   
ATOM   2791  CA  THR P 179     -38.587-138.524 119.507  0.00 97.00      PROA   
ATOM   2792  HA  THR P 179     -37.743-137.884 119.730  0.00 97.00      PROA   
ATOM   2793  CB  THR P 179     -39.668-138.270 120.552  0.00 97.00      PROA   
ATOM   2794  HB  THR P 179     -39.380-138.679 121.551  0.00 97.00      PROA   
ATOM   2795  OG1 THR P 179     -40.908-138.845 120.152  0.00 97.00      PROA   
ATOM   2796  HG1 THR P 179     -40.751-139.791 120.106  0.00 97.00      PROA   
ATOM   2797  CG2 THR P 179     -39.878-136.756 120.706  0.00 97.00      PROA   
ATOM   2798 HG21 THR P 179     -40.194-136.305 119.742  0.00 97.00      PROA   
ATOM   2799 HG22 THR P 179     -38.940-136.267 121.043  0.00 97.00      PROA   
ATOM   2800 HG23 THR P 179     -40.670-136.561 121.461  0.00 97.00      PROA   
ATOM   2801  C   THR P 179     -38.125-139.960 119.676  0.00 97.00      PROA   
ATOM   2802  O   THR P 179     -38.711-140.887 119.124  0.00 97.00      PROA   
ATOM   2803  N   SER P 180     -37.087-140.181 120.511  0.00 97.00      PROA   
ATOM   2804  HN  SER P 180     -36.591-139.432 120.946  0.00 97.00      PROA   
ATOM   2805  CA  SER P 180     -36.678-141.483 120.993  0.00 97.00      PROA   
ATOM   2806  HA  SER P 180     -36.513-142.087 120.116  0.00 97.00      PROA   
ATOM   2807  CB  SER P 180     -35.340-141.374 121.757  0.00 97.00      PROA   
ATOM   2808  HB1 SER P 180     -34.528-141.183 121.023  0.00 97.00      PROA   
ATOM   2809  HB2 SER P 180     -35.089-142.301 122.308  0.00 97.00      PROA   
ATOM   2810  OG  SER P 180     -35.360-140.279 122.665  0.00 97.00      PROA   
ATOM   2811  HG1 SER P 180     -34.538-140.352 123.167  0.00 97.00      PROA   
ATOM   2812  C   SER P 180     -37.744-142.193 121.829  0.00 97.00      PROA   
ATOM   2813  O   SER P 180     -38.579-141.520 122.435  0.00 97.00      PROA   
ATOM   2814  N   PRO P 181     -37.812-143.526 121.889  0.00 97.00      PROA   
ATOM   2815  CD  PRO P 181     -38.707-144.158 122.865  0.00 97.00      PROA   
ATOM   2816  HD1 PRO P 181     -39.768-143.929 122.623  0.00 97.00      PROA   
ATOM   2817  HD2 PRO P 181     -38.464-143.791 123.889  0.00 97.00      PROA   
ATOM   2818  CA  PRO P 181     -36.836-144.469 121.356  0.00 97.00      PROA   
ATOM   2819  HA  PRO P 181     -35.841-144.062 121.407  0.00 97.00      PROA   
ATOM   2820  CB  PRO P 181     -36.963-145.688 122.284  0.00 97.00      PROA   
ATOM   2821  HB1 PRO P 181     -36.295-145.540 123.164  0.00 97.00      PROA   
ATOM   2822  HB2 PRO P 181     -36.698-146.644 121.793  0.00 97.00      PROA   
ATOM   2823  CG  PRO P 181     -38.419-145.657 122.763  0.00 97.00      PROA   
ATOM   2824  HG1 PRO P 181     -39.073-146.106 121.983  0.00 97.00      PROA   
ATOM   2825  HG2 PRO P 181     -38.570-146.194 123.720  0.00 97.00      PROA   
ATOM   2826  C   PRO P 181     -37.137-144.841 119.911  0.00 97.00      PROA   
ATOM   2827  O   PRO P 181     -38.216-145.347 119.609  0.00 97.00      PROA   
ATOM   2828  N   LEU P 182     -36.171-144.613 118.992  0.00 97.00      PROA   
ATOM   2829  HN  LEU P 182     -35.292-144.232 119.278  0.00 97.00      PROA   
ATOM   2830  CA  LEU P 182     -36.270-144.975 117.590  0.00 97.00      PROA   
ATOM   2831  HA  LEU P 182     -37.243-144.656 117.246  0.00 97.00      PROA   
ATOM   2832  CB  LEU P 182     -35.180-144.313 116.697  0.00 97.00      PROA   
ATOM   2833  HB1 LEU P 182     -35.374-144.613 115.643  0.00 97.00      PROA   
ATOM   2834  HB2 LEU P 182     -34.181-144.708 116.975  0.00 97.00      PROA   
ATOM   2835  CG  LEU P 182     -35.102-142.758 116.713  0.00 97.00      PROA   
ATOM   2836  HG  LEU P 182     -34.566-142.469 115.774  0.00 97.00      PROA   
ATOM   2837  CD1 LEU P 182     -36.482-142.080 116.670  0.00 97.00      PROA   
ATOM   2838 HD11 LEU P 182     -37.050-142.296 117.599  0.00 97.00      PROA   
ATOM   2839 HD12 LEU P 182     -37.069-142.440 115.800  0.00 97.00      PROA   
ATOM   2840 HD13 LEU P 182     -36.368-140.978 116.591  0.00 97.00      PROA   
ATOM   2841  CD2 LEU P 182     -34.250-142.193 117.869  0.00 97.00      PROA   
ATOM   2842 HD21 LEU P 182     -33.241-142.655 117.876  0.00 97.00      PROA   
ATOM   2843 HD22 LEU P 182     -34.733-142.388 118.846  0.00 97.00      PROA   
ATOM   2844 HD23 LEU P 182     -34.138-141.094 117.758  0.00 97.00      PROA   
ATOM   2845  C   LEU P 182     -36.203-146.482 117.406  0.00 97.00      PROA   
ATOM   2846  O   LEU P 182     -35.533-147.177 118.155  0.00 97.00      PROA   
ATOM   2847  N   LEU P 183     -36.900-147.049 116.400  0.00 97.00      PROA   
ATOM   2848  HN  LEU P 183     -37.480-146.507 115.799  0.00 97.00      PROA   
ATOM   2849  CA  LEU P 183     -36.780-148.463 116.086  0.00 97.00      PROA   
ATOM   2850  HA  LEU P 183     -36.805-149.012 117.017  0.00 97.00      PROA   
ATOM   2851  CB  LEU P 183     -37.944-148.977 115.207  0.00 97.00      PROA   
ATOM   2852  HB1 LEU P 183     -37.786-150.054 114.976  0.00 97.00      PROA   
ATOM   2853  HB2 LEU P 183     -37.945-148.418 114.245  0.00 97.00      PROA   
ATOM   2854  CG  LEU P 183     -39.346-148.846 115.851  0.00 97.00      PROA   
ATOM   2855  HG  LEU P 183     -39.552-147.767 116.041  0.00 97.00      PROA   
ATOM   2856  CD1 LEU P 183     -40.425-149.361 114.882  0.00 97.00      PROA   
ATOM   2857 HD11 LEU P 183     -40.260-150.439 114.669  0.00 97.00      PROA   
ATOM   2858 HD12 LEU P 183     -40.387-148.801 113.925  0.00 97.00      PROA   
ATOM   2859 HD13 LEU P 183     -41.435-149.239 115.328  0.00 97.00      PROA   
ATOM   2860  CD2 LEU P 183     -39.445-149.586 117.200  0.00 97.00      PROA   
ATOM   2861 HD21 LEU P 183     -38.762-149.136 117.948  0.00 97.00      PROA   
ATOM   2862 HD22 LEU P 183     -39.177-150.657 117.069  0.00 97.00      PROA   
ATOM   2863 HD23 LEU P 183     -40.481-149.526 117.596  0.00 97.00      PROA   
ATOM   2864  C   LEU P 183     -35.456-148.798 115.414  0.00 97.00      PROA   
ATOM   2865  O   LEU P 183     -34.955-148.049 114.580  0.00 97.00      PROA   
ATOM   2866  N   GLU P 184     -34.859-149.962 115.762  0.00 97.00      PROA   
ATOM   2867  HN  GLU P 184     -35.224-150.502 116.520  0.00 97.00      PROA   
ATOM   2868  CA  GLU P 184     -33.669-150.496 115.127  0.00 97.00      PROA   
ATOM   2869  HA  GLU P 184     -32.905-149.738 115.226  0.00 97.00      PROA   
ATOM   2870  CB  GLU P 184     -33.156-151.753 115.893  0.00 97.00      PROA   
ATOM   2871  HB1 GLU P 184     -34.015-152.453 115.998  0.00 97.00      PROA   
ATOM   2872  HB2 GLU P 184     -32.871-151.407 116.913  0.00 97.00      PROA   
ATOM   2873  CG  GLU P 184     -31.973-152.517 115.257  0.00 97.00      PROA   
ATOM   2874  HG1 GLU P 184     -31.182-151.802 114.972  0.00 97.00      PROA   
ATOM   2875  HG2 GLU P 184     -32.308-153.048 114.343  0.00 97.00      PROA   
ATOM   2876  CD  GLU P 184     -31.310-153.524 116.201  0.00 97.00      PROA   
ATOM   2877  OE1 GLU P 184     -30.824-153.122 117.286  0.00 97.00      PROA   
ATOM   2878  OE2 GLU P 184     -31.223-154.715 115.811  0.00 97.00      PROA   
ATOM   2879  C   GLU P 184     -33.861-150.733 113.629  0.00 97.00      PROA   
ATOM   2880  O   GLU P 184     -34.851-151.319 113.195  0.00 97.00      PROA   
ATOM   2881  N   GLY P 185     -32.912-150.226 112.807  0.00 97.00      PROA   
ATOM   2882  HN  GLY P 185     -32.088-149.847 113.228  0.00 97.00      PROA   
ATOM   2883  CA  GLY P 185     -32.949-150.259 111.353  0.00 97.00      PROA   
ATOM   2884  HA1 GLY P 185     -33.820-150.806 111.023  0.00 97.00      PROA   
ATOM   2885  HA2 GLY P 185     -32.037-150.715 111.012  0.00 97.00      PROA   
ATOM   2886  C   GLY P 185     -33.013-148.903 110.695  0.00 97.00      PROA   
ATOM   2887  O   GLY P 185     -32.693-148.790 109.514  0.00 97.00      PROA   
ATOM   2888  N   THR P 186     -33.426-147.830 111.406  0.00 97.00      PROA   
ATOM   2889  HN  THR P 186     -33.684-147.916 112.366  0.00 97.00      PROA   
ATOM   2890  CA  THR P 186     -33.699-146.545 110.763  0.00 97.00      PROA   
ATOM   2891  HA  THR P 186     -34.277-146.768 109.882  0.00 97.00      PROA   
ATOM   2892  CB  THR P 186     -34.571-145.613 111.604  0.00 97.00      PROA   
ATOM   2893  HB  THR P 186     -34.705-144.632 111.089  0.00 97.00      PROA   
ATOM   2894  OG1 THR P 186     -34.016-145.385 112.896  0.00 97.00      PROA   
ATOM   2895  HG1 THR P 186     -33.091-145.174 112.746  0.00 97.00      PROA   
ATOM   2896  CG2 THR P 186     -35.963-146.237 111.793  0.00 97.00      PROA   
ATOM   2897 HG21 THR P 186     -35.891-147.189 112.359  0.00 97.00      PROA   
ATOM   2898 HG22 THR P 186     -36.441-146.438 110.813  0.00 97.00      PROA   
ATOM   2899 HG23 THR P 186     -36.609-145.541 112.370  0.00 97.00      PROA   
ATOM   2900  C   THR P 186     -32.458-145.741 110.361  0.00 97.00      PROA   
ATOM   2901  O   THR P 186     -31.679-145.421 111.253  0.00 97.00      PROA   
ATOM   2902  N   PRO P 187     -32.193-145.314 109.118  0.00 97.00      PROA   
ATOM   2903  CD  PRO P 187     -32.840-145.815 107.897  0.00 97.00      PROA   
ATOM   2904  HD1 PRO P 187     -33.921-146.023 108.037  0.00 97.00      PROA   
ATOM   2905  HD2 PRO P 187     -32.314-146.741 107.573  0.00 97.00      PROA   
ATOM   2906  CA  PRO P 187     -31.436-144.083 108.857  0.00 97.00      PROA   
ATOM   2907  HA  PRO P 187     -30.460-144.175 109.310  0.00 97.00      PROA   
ATOM   2908  CB  PRO P 187     -31.367-144.012 107.325  0.00 97.00      PROA   
ATOM   2909  HB1 PRO P 187     -30.497-144.614 106.978  0.00 97.00      PROA   
ATOM   2910  HB2 PRO P 187     -31.257-142.982 106.933  0.00 97.00      PROA   
ATOM   2911  CG  PRO P 187     -32.653-144.702 106.861  0.00 97.00      PROA   
ATOM   2912  HG1 PRO P 187     -33.500-143.985 106.934  0.00 97.00      PROA   
ATOM   2913  HG2 PRO P 187     -32.584-145.090 105.825  0.00 97.00      PROA   
ATOM   2914  C   PRO P 187     -32.106-142.855 109.479  0.00 97.00      PROA   
ATOM   2915  O   PRO P 187     -33.328-142.852 109.623  0.00 97.00      PROA   
ATOM   2916  N   VAL P 188     -31.327-141.818 109.885  0.00 97.00      PROA   
ATOM   2917  HN  VAL P 188     -30.346-141.811 109.708  0.00 97.00      PROA   
ATOM   2918  CA  VAL P 188     -31.844-140.667 110.614  0.00 97.00      PROA   
ATOM   2919  HA  VAL P 188     -32.879-140.504 110.349  0.00 97.00      PROA   
ATOM   2920  CB  VAL P 188     -31.695-140.798 112.142  0.00 97.00      PROA   
ATOM   2921  HB  VAL P 188     -30.615-140.879 112.409  0.00 97.00      PROA   
ATOM   2922  CG1 VAL P 188     -32.291-139.574 112.871  0.00 97.00      PROA   
ATOM   2923 HG11 VAL P 188     -33.352-139.427 112.578  0.00 97.00      PROA   
ATOM   2924 HG12 VAL P 188     -31.724-138.650 112.645  0.00 97.00      PROA   
ATOM   2925 HG13 VAL P 188     -32.251-139.733 113.970  0.00 97.00      PROA   
ATOM   2926  CG2 VAL P 188     -32.396-142.078 112.647  0.00 97.00      PROA   
ATOM   2927 HG21 VAL P 188     -31.891-142.986 112.263  0.00 97.00      PROA   
ATOM   2928 HG22 VAL P 188     -33.458-142.091 112.321  0.00 97.00      PROA   
ATOM   2929 HG23 VAL P 188     -32.369-142.118 113.757  0.00 97.00      PROA   
ATOM   2930  C   VAL P 188     -31.032-139.474 110.150  0.00 97.00      PROA   
ATOM   2931  O   VAL P 188     -29.827-139.607 109.971  0.00 97.00      PROA   
ATOM   2932  N   THR P 189     -31.659-138.275 109.969  0.00 97.00      PROA   
ATOM   2933  HN  THR P 189     -32.638-138.186 110.131  0.00 97.00      PROA   
ATOM   2934  CA  THR P 189     -30.978-137.023 109.649  0.00 97.00      PROA   
ATOM   2935  HA  THR P 189     -29.934-137.248 109.505  0.00 97.00      PROA   
ATOM   2936  CB  THR P 189     -31.443-136.314 108.355  0.00 97.00      PROA   
ATOM   2937  HB  THR P 189     -30.947-136.799 107.484  0.00 97.00      PROA   
ATOM   2938  OG1 THR P 189     -31.170-134.912 108.299  0.00 97.00      PROA   
ATOM   2939  HG1 THR P 189     -30.232-134.806 108.100  0.00 97.00      PROA   
ATOM   2940  CG2 THR P 189     -32.966-136.440 108.203  0.00 97.00      PROA   
ATOM   2941 HG21 THR P 189     -33.471-135.995 109.086  0.00 97.00      PROA   
ATOM   2942 HG22 THR P 189     -33.278-137.496 108.087  0.00 97.00      PROA   
ATOM   2943 HG23 THR P 189     -33.295-135.882 107.299  0.00 97.00      PROA   
ATOM   2944  C   THR P 189     -31.037-136.128 110.871  0.00 97.00      PROA   
ATOM   2945  O   THR P 189     -32.056-136.056 111.554  0.00 97.00      PROA   
ATOM   2946  N   LEU P 190     -29.898-135.462 111.184  0.00 97.00      PROA   
ATOM   2947  HN  LEU P 190     -29.118-135.527 110.559  0.00 97.00      PROA   
ATOM   2948  CA  LEU P 190     -29.706-134.695 112.398  0.00 97.00      PROA   
ATOM   2949  HA  LEU P 190     -30.639-134.634 112.940  0.00 97.00      PROA   
ATOM   2950  CB  LEU P 190     -28.604-135.305 113.317  0.00 97.00      PROA   
ATOM   2951  HB1 LEU P 190     -28.466-134.623 114.184  0.00 97.00      PROA   
ATOM   2952  HB2 LEU P 190     -27.643-135.342 112.759  0.00 97.00      PROA   
ATOM   2953  CG  LEU P 190     -28.861-136.727 113.897  0.00 97.00      PROA   
ATOM   2954  HG  LEU P 190     -28.126-136.854 114.732  0.00 97.00      PROA   
ATOM   2955  CD1 LEU P 190     -30.265-136.892 114.505  0.00 97.00      PROA   
ATOM   2956 HD11 LEU P 190     -31.041-136.752 113.728  0.00 97.00      PROA   
ATOM   2957 HD12 LEU P 190     -30.440-136.152 115.312  0.00 97.00      PROA   
ATOM   2958 HD13 LEU P 190     -30.381-137.913 114.924  0.00 97.00      PROA   
ATOM   2959  CD2 LEU P 190     -28.552-137.864 112.901  0.00 97.00      PROA   
ATOM   2960 HD21 LEU P 190     -27.548-137.725 112.451  0.00 97.00      PROA   
ATOM   2961 HD22 LEU P 190     -29.300-137.892 112.086  0.00 97.00      PROA   
ATOM   2962 HD23 LEU P 190     -28.575-138.847 113.419  0.00 97.00      PROA   
ATOM   2963  C   LEU P 190     -29.294-133.274 112.050  0.00 97.00      PROA   
ATOM   2964  O   LEU P 190     -28.154-133.001 111.678  0.00 97.00      PROA   
ATOM   2965  N   SER P 191     -30.219-132.302 112.209  0.00 97.00      PROA   
ATOM   2966  HN  SER P 191     -31.130-132.516 112.562  0.00 97.00      PROA   
ATOM   2967  CA  SER P 191     -29.994-130.930 111.791  0.00 97.00      PROA   
ATOM   2968  HA  SER P 191     -29.289-130.934 110.971  0.00 97.00      PROA   
ATOM   2969  CB  SER P 191     -31.297-130.316 111.185  0.00 97.00      PROA   
ATOM   2970  HB1 SER P 191     -32.165-130.662 111.783  0.00 97.00      PROA   
ATOM   2971  HB2 SER P 191     -31.426-130.718 110.156  0.00 97.00      PROA   
ATOM   2972  OG  SER P 191     -31.328-128.891 111.130  0.00 97.00      PROA   
ATOM   2973  HG1 SER P 191     -31.609-128.608 112.008  0.00 97.00      PROA   
ATOM   2974  C   SER P 191     -29.360-130.083 112.885  0.00 97.00      PROA   
ATOM   2975  O   SER P 191     -30.023-129.615 113.802  0.00 97.00      PROA   
ATOM   2976  N   CYS P 192     -28.035-129.829 112.791  0.00 97.00      PROA   
ATOM   2977  HN  CYS P 192     -27.492-130.289 112.092  0.00 97.00      PROA   
ATOM   2978  CA  CYS P 192     -27.337-128.916 113.687  0.00 97.00      PROA   
ATOM   2979  HA  CYS P 192     -27.832-128.916 114.647  0.00 97.00      PROA   
ATOM   2980  CB  CYS P 192     -25.864-129.341 113.921  0.00 97.00      PROA   
ATOM   2981  HB1 CYS P 192     -25.348-128.571 114.534  0.00 97.00      PROA   
ATOM   2982  HB2 CYS P 192     -25.337-129.415 112.945  0.00 97.00      PROA   
ATOM   2983  SG  CYS P 192     -25.797-130.952 114.774  0.00 97.00      PROA   
ATOM   2984  C   CYS P 192     -27.405-127.503 113.129  0.00 97.00      PROA   
ATOM   2985  O   CYS P 192     -26.684-127.151 112.198  0.00 97.00      PROA   
ATOM   2986  N   GLU P 193     -28.321-126.667 113.680  0.00 97.00      PROA   
ATOM   2987  HN  GLU P 193     -28.831-126.950 114.491  0.00 97.00      PROA   
ATOM   2988  CA  GLU P 193     -28.836-125.497 112.989  0.00 97.00      PROA   
ATOM   2989  HA  GLU P 193     -28.328-125.409 112.039  0.00 97.00      PROA   
ATOM   2990  CB  GLU P 193     -30.343-125.692 112.678  0.00 97.00      PROA   
ATOM   2991  HB1 GLU P 193     -30.426-126.581 112.013  0.00 97.00      PROA   
ATOM   2992  HB2 GLU P 193     -30.711-124.813 112.106  0.00 97.00      PROA   
ATOM   2993  CG  GLU P 193     -31.233-125.933 113.919  0.00 97.00      PROA   
ATOM   2994  HG1 GLU P 193     -31.037-125.157 114.687  0.00 97.00      PROA   
ATOM   2995  HG2 GLU P 193     -31.046-126.932 114.366  0.00 97.00      PROA   
ATOM   2996  CD  GLU P 193     -32.698-125.825 113.533  0.00 97.00      PROA   
ATOM   2997  OE1 GLU P 193     -33.312-124.768 113.840  0.00 97.00      PROA   
ATOM   2998  OE2 GLU P 193     -33.219-126.762 112.877  0.00 97.00      PROA   
ATOM   2999  C   GLU P 193     -28.640-124.162 113.695  0.00 97.00      PROA   
ATOM   3000  O   GLU P 193     -28.798-124.042 114.908  0.00 97.00      PROA   
ATOM   3001  N   THR P 194     -28.303-123.099 112.913  0.00 97.00      PROA   
ATOM   3002  HN  THR P 194     -28.041-123.239 111.962  0.00 97.00      PROA   
ATOM   3003  CA  THR P 194     -28.231-121.723 113.398  0.00 97.00      PROA   
ATOM   3004  HA  THR P 194     -28.226-121.719 114.480  0.00 97.00      PROA   
ATOM   3005  CB  THR P 194     -26.983-120.969 112.907  0.00 97.00      PROA   
ATOM   3006  HB  THR P 194     -27.011-119.911 113.265  0.00 97.00      PROA   
ATOM   3007  OG1 THR P 194     -26.863-120.967 111.484  0.00 97.00      PROA   
ATOM   3008  HG1 THR P 194     -26.612-120.073 111.237  0.00 97.00      PROA   
ATOM   3009  CG2 THR P 194     -25.717-121.625 113.481  0.00 97.00      PROA   
ATOM   3010 HG21 THR P 194     -25.637-122.680 113.147  0.00 97.00      PROA   
ATOM   3011 HG22 THR P 194     -25.733-121.598 114.589  0.00 97.00      PROA   
ATOM   3012 HG23 THR P 194     -24.815-121.079 113.128  0.00 97.00      PROA   
ATOM   3013  C   THR P 194     -29.425-120.887 112.957  0.00 97.00      PROA   
ATOM   3014  O   THR P 194     -29.911-120.058 113.724  0.00 97.00      PROA   
ATOM   3015  N   LYS P 195     -29.863-121.039 111.683  0.00 97.00      PROA   
ATOM   3016  HN  LYS P 195     -29.436-121.749 111.132  0.00 97.00      PROA   
ATOM   3017  CA  LYS P 195     -30.773-120.154 110.957  0.00 97.00      PROA   
ATOM   3018  HA  LYS P 195     -30.851-120.592 109.973  0.00 97.00      PROA   
ATOM   3019  CB  LYS P 195     -32.232-120.102 111.510  0.00 97.00      PROA   
ATOM   3020  HB1 LYS P 195     -32.665-119.091 111.334  0.00 97.00      PROA   
ATOM   3021  HB2 LYS P 195     -32.224-120.253 112.610  0.00 97.00      PROA   
ATOM   3022  CG  LYS P 195     -33.233-121.086 110.866  0.00 97.00      PROA   
ATOM   3023  HG1 LYS P 195     -33.170-121.003 109.759  0.00 97.00      PROA   
ATOM   3024  HG2 LYS P 195     -34.252-120.742 111.163  0.00 97.00      PROA   
ATOM   3025  CD  LYS P 195     -33.115-122.559 111.292  0.00 97.00      PROA   
ATOM   3026  HD1 LYS P 195     -33.102-122.587 112.406  0.00 97.00      PROA   
ATOM   3027  HD2 LYS P 195     -32.155-122.989 110.934  0.00 97.00      PROA   
ATOM   3028  CE  LYS P 195     -34.305-123.392 110.775  0.00 97.00      PROA   
ATOM   3029  HE1 LYS P 195     -34.294-123.456 109.668  0.00 97.00      PROA   
ATOM   3030  HE2 LYS P 195     -35.257-122.923 111.107  0.00 97.00      PROA   
ATOM   3031  NZ  LYS P 195     -34.284-124.762 111.311  0.00 97.00      PROA   
ATOM   3032  HZ1 LYS P 195     -34.055-124.706 112.332  0.00 97.00      PROA   
ATOM   3033  HZ2 LYS P 195     -33.524-125.340 110.903  0.00 97.00      PROA   
ATOM   3034  HZ3 LYS P 195     -35.187-125.262 111.228  0.00 97.00      PROA   
ATOM   3035  C   LYS P 195     -30.248-118.742 110.675  0.00 97.00      PROA   
ATOM   3036  O   LYS P 195     -30.571-118.158 109.642  0.00 97.00      PROA   
ATOM   3037  N   LEU P 196     -29.393-118.180 111.554  0.00 97.00      PROA   
ATOM   3038  HN  LEU P 196     -29.228-118.645 112.421  0.00 97.00      PROA   
ATOM   3039  CA  LEU P 196     -28.811-116.862 111.426  0.00 97.00      PROA   
ATOM   3040  HA  LEU P 196     -29.456-116.253 110.807  0.00 97.00      PROA   
ATOM   3041  CB  LEU P 196     -28.626-116.167 112.806  0.00 97.00      PROA   
ATOM   3042  HB1 LEU P 196     -28.004-115.258 112.665  0.00 97.00      PROA   
ATOM   3043  HB2 LEU P 196     -28.074-116.851 113.486  0.00 97.00      PROA   
ATOM   3044  CG  LEU P 196     -29.910-115.674 113.530  0.00 97.00      PROA   
ATOM   3045  HG  LEU P 196     -29.554-115.111 114.428  0.00 97.00      PROA   
ATOM   3046  CD1 LEU P 196     -30.728-114.691 112.670  0.00 97.00      PROA   
ATOM   3047 HD11 LEU P 196     -31.150-115.205 111.785  0.00 97.00      PROA   
ATOM   3048 HD12 LEU P 196     -30.092-113.862 112.305  0.00 97.00      PROA   
ATOM   3049 HD13 LEU P 196     -31.558-114.260 113.266  0.00 97.00      PROA   
ATOM   3050  CD2 LEU P 196     -30.808-116.799 114.073  0.00 97.00      PROA   
ATOM   3051 HD21 LEU P 196     -30.218-117.501 114.698  0.00 97.00      PROA   
ATOM   3052 HD22 LEU P 196     -31.271-117.362 113.238  0.00 97.00      PROA   
ATOM   3053 HD23 LEU P 196     -31.623-116.370 114.693  0.00 97.00      PROA   
ATOM   3054  C   LEU P 196     -27.454-116.913 110.745  0.00 97.00      PROA   
ATOM   3055  O   LEU P 196     -26.677-117.850 110.926  0.00 97.00      PROA   
ATOM   3056  N   LEU P 197     -27.139-115.854 109.957  0.00 97.00      PROA   
ATOM   3057  HN  LEU P 197     -27.812-115.149 109.756  0.00 97.00      PROA   
ATOM   3058  CA  LEU P 197     -25.805-115.575 109.469  0.00 97.00      PROA   
ATOM   3059  HA  LEU P 197     -25.098-116.192 110.004  0.00 97.00      PROA   
ATOM   3060  CB  LEU P 197     -25.656-115.810 107.945  0.00 97.00      PROA   
ATOM   3061  HB1 LEU P 197     -26.394-115.176 107.407  0.00 97.00      PROA   
ATOM   3062  HB2 LEU P 197     -25.919-116.872 107.737  0.00 97.00      PROA   
ATOM   3063  CG  LEU P 197     -24.249-115.541 107.352  0.00 97.00      PROA   
ATOM   3064  HG  LEU P 197     -23.985-114.473 107.532  0.00 97.00      PROA   
ATOM   3065  CD1 LEU P 197     -23.159-116.416 107.997  0.00 97.00      PROA   
ATOM   3066 HD11 LEU P 197     -23.414-117.490 107.871  0.00 97.00      PROA   
ATOM   3067 HD12 LEU P 197     -23.060-116.194 109.079  0.00 97.00      PROA   
ATOM   3068 HD13 LEU P 197     -22.179-116.224 107.509  0.00 97.00      PROA   
ATOM   3069  CD2 LEU P 197     -24.258-115.750 105.827  0.00 97.00      PROA   
ATOM   3070 HD21 LEU P 197     -25.005-115.082 105.351  0.00 97.00      PROA   
ATOM   3071 HD22 LEU P 197     -24.518-116.803 105.588  0.00 97.00      PROA   
ATOM   3072 HD23 LEU P 197     -23.257-115.525 105.401  0.00 97.00      PROA   
ATOM   3073  C   LEU P 197     -25.509-114.131 109.807  0.00 97.00      PROA   
ATOM   3074  O   LEU P 197     -26.349-113.255 109.616  0.00 97.00      PROA   
ATOM   3075  N   LEU P 198     -24.299-113.865 110.354  0.00 97.00      PROA   
ATOM   3076  HN  LEU P 198     -23.628-114.590 110.473  0.00 97.00      PROA   
ATOM   3077  CA  LEU P 198     -23.843-112.562 110.789  0.00 97.00      PROA   
ATOM   3078  HA  LEU P 198     -24.461-111.791 110.345  0.00 97.00      PROA   
ATOM   3079  CB  LEU P 198     -23.731-112.384 112.334  0.00 97.00      PROA   
ATOM   3080  HB1 LEU P 198     -23.281-111.393 112.561  0.00 97.00      PROA   
ATOM   3081  HB2 LEU P 198     -23.092-113.177 112.771  0.00 97.00      PROA   
ATOM   3082  CG  LEU P 198     -25.037-112.406 113.112  0.00 97.00      PROA   
ATOM   3083  HG  LEU P 198     -24.826-112.069 114.162  0.00 97.00      PROA   
ATOM   3084  CD1 LEU P 198     -25.963-111.380 112.485  0.00 97.00      PROA   
ATOM   3085 HD11 LEU P 198     -26.475-111.697 111.563  0.00 97.00      PROA   
ATOM   3086 HD12 LEU P 198     -25.624-110.342 112.475  0.00 97.00      PROA   
ATOM   3087 HD13 LEU P 198     -26.674-111.311 113.205  0.00 97.00      PROA   
ATOM   3088  CD2 LEU P 198     -25.610-113.827 113.213  0.00 97.00      PROA   
ATOM   3089 HD21 LEU P 198     -24.877-114.558 113.562  0.00 97.00      PROA   
ATOM   3090 HD22 LEU P 198     -26.147-114.138 112.307  0.00 97.00      PROA   
ATOM   3091 HD23 LEU P 198     -26.352-113.925 113.948  0.00 97.00      PROA   
ATOM   3092  C   LEU P 198     -22.453-112.439 110.224  0.00 97.00      PROA   
ATOM   3093  O   LEU P 198     -21.889-113.422 109.747  0.00 97.00      PROA   
ATOM   3094  N   GLN P 199     -21.863-111.217 110.249  0.00 97.00      PROA   
ATOM   3095  HN  GLN P 199     -22.362-110.425 110.593  0.00 97.00      PROA   
ATOM   3096  CA  GLN P 199     -20.520-110.946 109.756  0.00 97.00      PROA   
ATOM   3097  HA  GLN P 199     -20.532-111.151 108.695  0.00 97.00      PROA   
ATOM   3098  CB  GLN P 199     -20.109-109.465 109.984  0.00 97.00      PROA   
ATOM   3099  HB1 GLN P 199     -19.098-109.309 109.544  0.00 97.00      PROA   
ATOM   3100  HB2 GLN P 199     -20.029-109.271 111.078  0.00 97.00      PROA   
ATOM   3101  CG  GLN P 199     -21.062-108.396 109.384  0.00 97.00      PROA   
ATOM   3102  HG1 GLN P 199     -20.555-107.411 109.327  0.00 97.00      PROA   
ATOM   3103  HG2 GLN P 199     -21.938-108.282 110.061  0.00 97.00      PROA   
ATOM   3104  CD  GLN P 199     -21.632-108.767 108.010  0.00 97.00      PROA   
ATOM   3105  OE1 GLN P 199     -22.829-109.046 107.880  0.00 97.00      PROA   
ATOM   3106  NE2 GLN P 199     -20.773-108.752 106.955  0.00 97.00      PROA   
ATOM   3107 HE21 GLN P 199     -21.148-108.963 106.054  0.00 97.00      PROA   
ATOM   3108 HE22 GLN P 199     -19.813-108.509 107.085  0.00 97.00      PROA   
ATOM   3109  C   GLN P 199     -19.462-111.852 110.381  0.00 97.00      PROA   
ATOM   3110  O   GLN P 199     -19.460-112.108 111.584  0.00 97.00      PROA   
ATOM   3111  N   ARG P 200     -18.555-112.399 109.542  0.00 97.00      PROA   
ATOM   3112  HN  ARG P 200     -18.518-112.160 108.575  0.00 97.00      PROA   
ATOM   3113  CA  ARG P 200     -17.743-113.528 109.919  0.00 97.00      PROA   
ATOM   3114  HA  ARG P 200     -17.618-113.563 110.991  0.00 97.00      PROA   
ATOM   3115  CB  ARG P 200     -18.440-114.809 109.390  0.00 97.00      PROA   
ATOM   3116  HB1 ARG P 200     -18.508-114.735 108.280  0.00 97.00      PROA   
ATOM   3117  HB2 ARG P 200     -19.489-114.823 109.764  0.00 97.00      PROA   
ATOM   3118  CG  ARG P 200     -17.759-116.134 109.753  0.00 97.00      PROA   
ATOM   3119  HG1 ARG P 200     -16.692-115.964 110.002  0.00 97.00      PROA   
ATOM   3120  HG2 ARG P 200     -17.767-116.755 108.834  0.00 97.00      PROA   
ATOM   3121  CD  ARG P 200     -18.399-116.921 110.906  0.00 97.00      PROA   
ATOM   3122  HD1 ARG P 200     -18.799-116.242 111.686  0.00 97.00      PROA   
ATOM   3123  HD2 ARG P 200     -17.645-117.590 111.383  0.00 97.00      PROA   
ATOM   3124  NE  ARG P 200     -19.535-117.731 110.349  0.00 97.00      PROA   
ATOM   3125  HE  ARG P 200     -20.436-117.323 110.245  0.00 97.00      PROA   
ATOM   3126  CZ  ARG P 200     -19.380-118.999 109.918  0.00 97.00      PROA   
ATOM   3127  NH1 ARG P 200     -18.197-119.624 109.945  0.00 97.00      PROA   
ATOM   3128 HH11 ARG P 200     -17.387-119.056 109.816  0.00 97.00      PROA   
ATOM   3129 HH12 ARG P 200     -18.139-120.546 109.561  0.00 97.00      PROA   
ATOM   3130  NH2 ARG P 200     -20.399-119.665 109.354  0.00 97.00      PROA   
ATOM   3131 HH21 ARG P 200     -21.235-119.178 109.131  0.00 97.00      PROA   
ATOM   3132 HH22 ARG P 200     -20.144-120.496 108.862  0.00 97.00      PROA   
ATOM   3133  C   ARG P 200     -16.407-113.364 109.219  0.00 97.00      PROA   
ATOM   3134  O   ARG P 200     -16.418-112.947 108.061  0.00 97.00      PROA   
ATOM   3135  N   PRO P 201     -15.239-113.652 109.807  0.00 97.00      PROA   
ATOM   3136  CD  PRO P 201     -15.034-113.754 111.258  0.00 97.00      PROA   
ATOM   3137  HD1 PRO P 201     -15.694-114.532 111.701  0.00 97.00      PROA   
ATOM   3138  HD2 PRO P 201     -15.243-112.766 111.727  0.00 97.00      PROA   
ATOM   3139  CA  PRO P 201     -13.995-113.767 109.054  0.00 97.00      PROA   
ATOM   3140  HA  PRO P 201     -13.910-112.964 108.334  0.00 97.00      PROA   
ATOM   3141  CB  PRO P 201     -12.898-113.658 110.132  0.00 97.00      PROA   
ATOM   3142  HB1 PRO P 201     -12.620-112.586 110.243  0.00 97.00      PROA   
ATOM   3143  HB2 PRO P 201     -11.981-114.233 109.894  0.00 97.00      PROA   
ATOM   3144  CG  PRO P 201     -13.559-114.125 111.440  0.00 97.00      PROA   
ATOM   3145  HG1 PRO P 201     -13.469-115.227 111.532  0.00 97.00      PROA   
ATOM   3146  HG2 PRO P 201     -13.107-113.659 112.337  0.00 97.00      PROA   
ATOM   3147  C   PRO P 201     -13.939-115.074 108.273  0.00 97.00      PROA   
ATOM   3148  O   PRO P 201     -13.984-115.030 107.046  0.00 97.00      PROA   
ATOM   3149  N   GLY P 202     -13.866-116.243 108.947  0.00 97.00      PROA   
ATOM   3150  HN  GLY P 202     -13.712-116.245 109.934  0.00 97.00      PROA   
ATOM   3151  CA  GLY P 202     -13.930-117.543 108.313  0.00 97.00      PROA   
ATOM   3152  HA1 GLY P 202     -13.541-118.221 109.044  0.00 97.00      PROA   
ATOM   3153  HA2 GLY P 202     -13.372-117.546 107.388  0.00 97.00      PROA   
ATOM   3154  C   GLY P 202     -15.337-117.981 108.056  0.00 97.00      PROA   
ATOM   3155  O   GLY P 202     -16.004-118.409 108.983  0.00 97.00      PROA   
ATOM   3156  N   LEU P 203     -15.805-117.902 106.793  0.00 97.00      PROA   
ATOM   3157  HN  LEU P 203     -15.195-117.548 106.088  0.00 97.00      PROA   
ATOM   3158  CA  LEU P 203     -17.162-118.193 106.350  0.00 97.00      PROA   
ATOM   3159  HA  LEU P 203     -17.814-117.589 106.956  0.00 97.00      PROA   
ATOM   3160  CB  LEU P 203     -17.394-117.742 104.877  0.00 97.00      PROA   
ATOM   3161  HB1 LEU P 203     -18.182-118.357 104.391  0.00 97.00      PROA   
ATOM   3162  HB2 LEU P 203     -16.451-117.905 104.311  0.00 97.00      PROA   
ATOM   3163  CG  LEU P 203     -17.836-116.260 104.699  0.00 97.00      PROA   
ATOM   3164  HG  LEU P 203     -17.857-116.067 103.598  0.00 97.00      PROA   
ATOM   3165  CD1 LEU P 203     -19.270-116.015 105.214  0.00 97.00      PROA   
ATOM   3166 HD11 LEU P 203     -19.324-116.169 106.312  0.00 97.00      PROA   
ATOM   3167 HD12 LEU P 203     -19.983-116.709 104.721  0.00 97.00      PROA   
ATOM   3168 HD13 LEU P 203     -19.583-114.973 104.992  0.00 97.00      PROA   
ATOM   3169  CD2 LEU P 203     -16.857-115.238 105.310  0.00 97.00      PROA   
ATOM   3170 HD21 LEU P 203     -15.834-115.396 104.911  0.00 97.00      PROA   
ATOM   3171 HD22 LEU P 203     -16.825-115.337 106.415  0.00 97.00      PROA   
ATOM   3172 HD23 LEU P 203     -17.175-114.203 105.065  0.00 97.00      PROA   
ATOM   3173  C   LEU P 203     -17.676-119.616 106.560  0.00 97.00      PROA   
ATOM   3174  O   LEU P 203     -18.869-119.797 106.796  0.00 97.00      PROA   
ATOM   3175  N   GLN P 204     -16.825-120.663 106.462  0.00 97.00      PROA   
ATOM   3176  HN  GLN P 204     -15.836-120.518 106.416  0.00 97.00      PROA   
ATOM   3177  CA  GLN P 204     -17.238-122.060 106.394  0.00 97.00      PROA   
ATOM   3178  HA  GLN P 204     -17.986-122.133 105.619  0.00 97.00      PROA   
ATOM   3179  CB  GLN P 204     -16.010-122.940 106.036  0.00 97.00      PROA   
ATOM   3180  HB1 GLN P 204     -15.308-122.946 106.898  0.00 97.00      PROA   
ATOM   3181  HB2 GLN P 204     -15.474-122.423 105.206  0.00 97.00      PROA   
ATOM   3182  CG  GLN P 204     -16.259-124.402 105.596  0.00 97.00      PROA   
ATOM   3183  HG1 GLN P 204     -16.482-125.025 106.487  0.00 97.00      PROA   
ATOM   3184  HG2 GLN P 204     -15.330-124.804 105.140  0.00 97.00      PROA   
ATOM   3185  CD  GLN P 204     -17.429-124.547 104.616  0.00 97.00      PROA   
ATOM   3186  OE1 GLN P 204     -18.605-124.595 104.990  0.00 97.00      PROA   
ATOM   3187  NE2 GLN P 204     -17.102-124.634 103.300  0.00 97.00      PROA   
ATOM   3188 HE21 GLN P 204     -17.847-124.748 102.645  0.00 97.00      PROA   
ATOM   3189 HE22 GLN P 204     -16.145-124.574 103.021  0.00 97.00      PROA   
ATOM   3190  C   GLN P 204     -17.843-122.576 107.695  0.00 97.00      PROA   
ATOM   3191  O   GLN P 204     -17.691-121.978 108.750  0.00 97.00      PROA   
ATOM   3192  N   LEU P 205     -18.550-123.725 107.668  0.00 97.00      PROA   
ATOM   3193  HN  LEU P 205     -18.758-124.174 106.800  0.00 97.00      PROA   
ATOM   3194  CA  LEU P 205     -18.791-124.493 108.870  0.00 97.00      PROA   
ATOM   3195  HA  LEU P 205     -18.172-124.116 109.672  0.00 97.00      PROA   
ATOM   3196  CB  LEU P 205     -20.261-124.480 109.354  0.00 97.00      PROA   
ATOM   3197  HB1 LEU P 205     -20.384-125.198 110.195  0.00 97.00      PROA   
ATOM   3198  HB2 LEU P 205     -20.914-124.805 108.515  0.00 97.00      PROA   
ATOM   3199  CG  LEU P 205     -20.758-123.107 109.862  0.00 97.00      PROA   
ATOM   3200  HG  LEU P 205     -20.519-122.353 109.079  0.00 97.00      PROA   
ATOM   3201  CD1 LEU P 205     -22.286-123.105 110.049  0.00 97.00      PROA   
ATOM   3202 HD11 LEU P 205     -22.577-123.860 110.808  0.00 97.00      PROA   
ATOM   3203 HD12 LEU P 205     -22.793-123.348 109.092  0.00 97.00      PROA   
ATOM   3204 HD13 LEU P 205     -22.632-122.107 110.392  0.00 97.00      PROA   
ATOM   3205  CD2 LEU P 205     -20.065-122.697 111.176  0.00 97.00      PROA   
ATOM   3206 HD21 LEU P 205     -18.969-122.601 111.037  0.00 97.00      PROA   
ATOM   3207 HD22 LEU P 205     -20.255-123.463 111.957  0.00 97.00      PROA   
ATOM   3208 HD23 LEU P 205     -20.461-121.724 111.535  0.00 97.00      PROA   
ATOM   3209  C   LEU P 205     -18.344-125.916 108.638  0.00 97.00      PROA   
ATOM   3210  O   LEU P 205     -18.942-126.670 107.874  0.00 97.00      PROA   
ATOM   3211  N   TYR P 206     -17.269-126.323 109.350  0.00 97.00      PROA   
ATOM   3212  HN  TYR P 206     -16.762-125.675 109.912  0.00 97.00      PROA   
ATOM   3213  CA  TYR P 206     -16.863-127.708 109.476  0.00 97.00      PROA   
ATOM   3214  HA  TYR P 206     -17.215-128.270 108.620  0.00 97.00      PROA   
ATOM   3215  CB  TYR P 206     -15.333-127.915 109.650  0.00 97.00      PROA   
ATOM   3216  HB1 TYR P 206     -15.064-128.991 109.597  0.00 97.00      PROA   
ATOM   3217  HB2 TYR P 206     -14.994-127.512 110.629  0.00 97.00      PROA   
ATOM   3218  CG  TYR P 206     -14.587-127.179 108.572  0.00 97.00      PROA   
ATOM   3219  CD1 TYR P 206     -14.300-127.777 107.329  0.00 97.00      PROA   
ATOM   3220  HD1 TYR P 206     -14.612-128.795 107.139  0.00 97.00      PROA   
ATOM   3221  CE1 TYR P 206     -13.621-127.056 106.335  0.00 97.00      PROA   
ATOM   3222  HE1 TYR P 206     -13.413-127.511 105.377  0.00 97.00      PROA   
ATOM   3223  CZ  TYR P 206     -13.235-125.728 106.578  0.00 97.00      PROA   
ATOM   3224  OH  TYR P 206     -12.637-124.952 105.564  0.00 97.00      PROA   
ATOM   3225  HH  TYR P 206     -12.654-124.030 105.854  0.00 97.00      PROA   
ATOM   3226  CD2 TYR P 206     -14.137-125.871 108.819  0.00 97.00      PROA   
ATOM   3227  HD2 TYR P 206     -14.316-125.402 109.775  0.00 97.00      PROA   
ATOM   3228  CE2 TYR P 206     -13.484-125.146 107.825  0.00 97.00      PROA   
ATOM   3229  HE2 TYR P 206     -13.190-124.131 108.033  0.00 97.00      PROA   
ATOM   3230  C   TYR P 206     -17.562-128.209 110.715  0.00 97.00      PROA   
ATOM   3231  O   TYR P 206     -17.860-127.433 111.622  0.00 97.00      PROA   
ATOM   3232  N   PHE P 207     -17.868-129.520 110.774  0.00 97.00      PROA   
ATOM   3233  HN  PHE P 207     -17.599-130.155 110.050  0.00 97.00      PROA   
ATOM   3234  CA  PHE P 207     -18.648-130.065 111.863  0.00 97.00      PROA   
ATOM   3235  HA  PHE P 207     -18.643-129.393 112.709  0.00 97.00      PROA   
ATOM   3236  CB  PHE P 207     -20.110-130.402 111.464  0.00 97.00      PROA   
ATOM   3237  HB1 PHE P 207     -20.637-130.947 112.276  0.00 97.00      PROA   
ATOM   3238  HB2 PHE P 207     -20.095-131.055 110.568  0.00 97.00      PROA   
ATOM   3239  CG  PHE P 207     -20.924-129.173 111.130  0.00 97.00      PROA   
ATOM   3240  CD1 PHE P 207     -20.857-128.587 109.852  0.00 97.00      PROA   
ATOM   3241  HD1 PHE P 207     -20.155-128.967 109.125  0.00 97.00      PROA   
ATOM   3242  CE1 PHE P 207     -21.702-127.528 109.505  0.00 97.00      PROA   
ATOM   3243  HE1 PHE P 207     -21.629-127.082 108.523  0.00 97.00      PROA   
ATOM   3244  CZ  PHE P 207     -22.633-127.042 110.430  0.00 97.00      PROA   
ATOM   3245  HZ  PHE P 207     -23.283-126.221 110.164  0.00 97.00      PROA   
ATOM   3246  CD2 PHE P 207     -21.862-128.671 112.051  0.00 97.00      PROA   
ATOM   3247  HD2 PHE P 207     -21.938-129.119 113.031  0.00 97.00      PROA   
ATOM   3248  CE2 PHE P 207     -22.713-127.614 111.705  0.00 97.00      PROA   
ATOM   3249  HE2 PHE P 207     -23.433-127.242 112.419  0.00 97.00      PROA   
ATOM   3250  C   PHE P 207     -18.003-131.334 112.325  0.00 97.00      PROA   
ATOM   3251  O   PHE P 207     -17.197-131.927 111.623  0.00 97.00      PROA   
ATOM   3252  N   SER P 208     -18.356-131.780 113.544  0.00 97.00      PROA   
ATOM   3253  HN  SER P 208     -18.935-131.233 114.141  0.00 97.00      PROA   
ATOM   3254  CA  SER P 208     -17.957-133.066 114.058  0.00 97.00      PROA   
ATOM   3255  HA  SER P 208     -17.834-133.753 113.231  0.00 97.00      PROA   
ATOM   3256  CB  SER P 208     -16.644-133.038 114.884  0.00 97.00      PROA   
ATOM   3257  HB1 SER P 208     -15.803-132.804 114.195  0.00 97.00      PROA   
ATOM   3258  HB2 SER P 208     -16.443-134.027 115.350  0.00 97.00      PROA   
ATOM   3259  OG  SER P 208     -16.688-132.026 115.884  0.00 97.00      PROA   
ATOM   3260  HG1 SER P 208     -16.059-132.264 116.573  0.00 97.00      PROA   
ATOM   3261  C   SER P 208     -19.106-133.581 114.880  0.00 97.00      PROA   
ATOM   3262  O   SER P 208     -19.938-132.814 115.359  0.00 97.00      PROA   
ATOM   3263  N   PHE P 209     -19.183-134.921 115.014  0.00 97.00      PROA   
ATOM   3264  HN  PHE P 209     -18.480-135.508 114.625  0.00 97.00      PROA   
ATOM   3265  CA  PHE P 209     -20.251-135.615 115.689  0.00 97.00      PROA   
ATOM   3266  HA  PHE P 209     -20.802-134.911 116.300  0.00 97.00      PROA   
ATOM   3267  CB  PHE P 209     -21.190-136.347 114.687  0.00 97.00      PROA   
ATOM   3268  HB1 PHE P 209     -21.347-137.416 114.934  0.00 97.00      PROA   
ATOM   3269  HB2 PHE P 209     -20.760-136.298 113.662  0.00 97.00      PROA   
ATOM   3270  CG  PHE P 209     -22.546-135.694 114.673  0.00 97.00      PROA   
ATOM   3271  CD1 PHE P 209     -23.452-135.969 115.712  0.00 97.00      PROA   
ATOM   3272  HD1 PHE P 209     -23.154-136.615 116.525  0.00 97.00      PROA   
ATOM   3273  CE1 PHE P 209     -24.739-135.422 115.698  0.00 97.00      PROA   
ATOM   3274  HE1 PHE P 209     -25.426-135.651 116.498  0.00 97.00      PROA   
ATOM   3275  CZ  PHE P 209     -25.136-134.595 114.640  0.00 97.00      PROA   
ATOM   3276  HZ  PHE P 209     -26.129-134.173 114.622  0.00 97.00      PROA   
ATOM   3277  CD2 PHE P 209     -22.953-134.860 113.615  0.00 97.00      PROA   
ATOM   3278  HD2 PHE P 209     -22.273-134.645 112.804  0.00 97.00      PROA   
ATOM   3279  CE2 PHE P 209     -24.243-134.314 113.599  0.00 97.00      PROA   
ATOM   3280  HE2 PHE P 209     -24.553-133.678 112.783  0.00 97.00      PROA   
ATOM   3281  C   PHE P 209     -19.608-136.593 116.641  0.00 97.00      PROA   
ATOM   3282  O   PHE P 209     -18.578-137.191 116.340  0.00 97.00      PROA   
ATOM   3283  N   TYR P 210     -20.199-136.740 117.846  0.00 97.00      PROA   
ATOM   3284  HN  TYR P 210     -21.024-136.229 118.077  0.00 97.00      PROA   
ATOM   3285  CA  TYR P 210     -19.633-137.518 118.924  0.00 97.00      PROA   
ATOM   3286  HA  TYR P 210     -18.895-138.213 118.546  0.00 97.00      PROA   
ATOM   3287  CB  TYR P 210     -19.035-136.625 120.054  0.00 97.00      PROA   
ATOM   3288  HB1 TYR P 210     -18.516-137.244 120.817  0.00 97.00      PROA   
ATOM   3289  HB2 TYR P 210     -19.860-136.079 120.556  0.00 97.00      PROA   
ATOM   3290  CG  TYR P 210     -18.079-135.564 119.545  0.00 97.00      PROA   
ATOM   3291  CD1 TYR P 210     -18.570-134.344 119.040  0.00 97.00      PROA   
ATOM   3292  HD1 TYR P 210     -19.636-134.192 118.967  0.00 97.00      PROA   
ATOM   3293  CE1 TYR P 210     -17.702-133.311 118.670  0.00 97.00      PROA   
ATOM   3294  HE1 TYR P 210     -18.103-132.382 118.294  0.00 97.00      PROA   
ATOM   3295  CZ  TYR P 210     -16.320-133.476 118.819  0.00 97.00      PROA   
ATOM   3296  OH  TYR P 210     -15.427-132.429 118.503  0.00 97.00      PROA   
ATOM   3297  HH  TYR P 210     -15.816-131.597 118.801  0.00 97.00      PROA   
ATOM   3298  CD2 TYR P 210     -16.688-135.711 119.691  0.00 97.00      PROA   
ATOM   3299  HD2 TYR P 210     -16.294-136.616 120.128  0.00 97.00      PROA   
ATOM   3300  CE2 TYR P 210     -15.814-134.679 119.321  0.00 97.00      PROA   
ATOM   3301  HE2 TYR P 210     -14.748-134.795 119.455  0.00 97.00      PROA   
ATOM   3302  C   TYR P 210     -20.779-138.303 119.520  0.00 97.00      PROA   
ATOM   3303  O   TYR P 210     -21.944-137.966 119.319  0.00 97.00      PROA   
ATOM   3304  N   MET P 211     -20.462-139.377 120.283  0.00 97.00      PROA   
ATOM   3305  HN  MET P 211     -19.514-139.669 120.393  0.00 97.00      PROA   
ATOM   3306  CA  MET P 211     -21.438-140.089 121.080  0.00 97.00      PROA   
ATOM   3307  HA  MET P 211     -22.395-139.592 121.038  0.00 97.00      PROA   
ATOM   3308  CB  MET P 211     -21.609-141.559 120.616  0.00 97.00      PROA   
ATOM   3309  HB1 MET P 211     -22.205-142.119 121.370  0.00 97.00      PROA   
ATOM   3310  HB2 MET P 211     -20.605-142.033 120.544  0.00 97.00      PROA   
ATOM   3311  CG  MET P 211     -22.325-141.692 119.258  0.00 97.00      PROA   
ATOM   3312  HG1 MET P 211     -21.889-140.961 118.543  0.00 97.00      PROA   
ATOM   3313  HG2 MET P 211     -23.384-141.397 119.415  0.00 97.00      PROA   
ATOM   3314  SD  MET P 211     -22.251-143.353 118.511  0.00 97.00      PROA   
ATOM   3315  CE  MET P 211     -23.199-144.247 119.773  0.00 97.00      PROA   
ATOM   3316  HE1 MET P 211     -24.187-143.769 119.937  0.00 97.00      PROA   
ATOM   3317  HE2 MET P 211     -22.661-144.272 120.744  0.00 97.00      PROA   
ATOM   3318  HE3 MET P 211     -23.377-145.296 119.457  0.00 97.00      PROA   
ATOM   3319  C   MET P 211     -20.961-140.080 122.512  0.00 97.00      PROA   
ATOM   3320  O   MET P 211     -20.079-140.859 122.864  0.00 97.00      PROA   
ATOM   3321  N   GLY P 212     -21.550-139.215 123.386  0.00 97.00      PROA   
ATOM   3322  HN  GLY P 212     -22.343-138.675 123.106  0.00 97.00      PROA   
ATOM   3323  CA  GLY P 212     -21.115-138.983 124.761  0.00 97.00      PROA   
ATOM   3324  HA1 GLY P 212     -21.532-139.767 125.374  0.00 97.00      PROA   
ATOM   3325  HA2 GLY P 212     -21.487-138.011 125.037  0.00 97.00      PROA   
ATOM   3326  C   GLY P 212     -19.615-138.931 124.963  0.00 97.00      PROA   
ATOM   3327  O   GLY P 212     -18.912-138.104 124.385  0.00 97.00      PROA   
ATOM   3328  N   SER P 213     -19.097-139.849 125.807  0.00 97.00      PROA   
ATOM   3329  HN  SER P 213     -19.719-140.462 126.287  0.00 97.00      PROA   
ATOM   3330  CA  SER P 213     -17.680-139.984 126.109  0.00 97.00      PROA   
ATOM   3331  HA  SER P 213     -17.264-138.987 126.180  0.00 97.00      PROA   
ATOM   3332  CB  SER P 213     -17.481-140.675 127.491  0.00 97.00      PROA   
ATOM   3333  HB1 SER P 213     -17.870-141.715 127.457  0.00 97.00      PROA   
ATOM   3334  HB2 SER P 213     -18.064-140.116 128.253  0.00 97.00      PROA   
ATOM   3335  OG  SER P 213     -16.119-140.690 127.919  0.00 97.00      PROA   
ATOM   3336  HG1 SER P 213     -15.628-141.095 127.195  0.00 97.00      PROA   
ATOM   3337  C   SER P 213     -16.882-140.734 125.030  0.00 97.00      PROA   
ATOM   3338  O   SER P 213     -15.887-141.393 125.330  0.00 97.00      PROA   
ATOM   3339  N   LYS P 214     -17.254-140.650 123.731  0.00 97.00      PROA   
ATOM   3340  HN  LYS P 214     -18.101-140.199 123.462  0.00 97.00      PROA   
ATOM   3341  CA  LYS P 214     -16.364-141.116 122.683  0.00 97.00      PROA   
ATOM   3342  HA  LYS P 214     -15.354-140.917 123.016  0.00 97.00      PROA   
ATOM   3343  CB  LYS P 214     -16.418-142.642 122.410  0.00 97.00      PROA   
ATOM   3344  HB1 LYS P 214     -15.978-143.143 123.302  0.00 97.00      PROA   
ATOM   3345  HB2 LYS P 214     -15.769-142.894 121.542  0.00 97.00      PROA   
ATOM   3346  CG  LYS P 214     -17.827-143.213 122.182  0.00 97.00      PROA   
ATOM   3347  HG1 LYS P 214     -18.344-142.596 121.415  0.00 97.00      PROA   
ATOM   3348  HG2 LYS P 214     -18.417-143.137 123.122  0.00 97.00      PROA   
ATOM   3349  CD  LYS P 214     -17.815-144.671 121.685  0.00 97.00      PROA   
ATOM   3350  HD1 LYS P 214     -17.315-144.682 120.689  0.00 97.00      PROA   
ATOM   3351  HD2 LYS P 214     -18.870-144.996 121.537  0.00 97.00      PROA   
ATOM   3352  CE  LYS P 214     -17.098-145.652 122.627  0.00 97.00      PROA   
ATOM   3353  HE1 LYS P 214     -17.619-145.706 123.606  0.00 97.00      PROA   
ATOM   3354  HE2 LYS P 214     -16.043-145.351 122.796  0.00 97.00      PROA   
ATOM   3355  NZ  LYS P 214     -17.078-147.014 122.041  0.00 97.00      PROA   
ATOM   3356  HZ1 LYS P 214     -16.559-146.987 121.140  0.00 97.00      PROA   
ATOM   3357  HZ2 LYS P 214     -18.053-147.330 121.865  0.00 97.00      PROA   
ATOM   3358  HZ3 LYS P 214     -16.606-147.675 122.691  0.00 97.00      PROA   
ATOM   3359  C   LYS P 214     -16.478-140.353 121.378  0.00 97.00      PROA   
ATOM   3360  O   LYS P 214     -17.557-140.046 120.877  0.00 97.00      PROA   
ATOM   3361  N   THR P 215     -15.302-140.051 120.781  0.00 97.00      PROA   
ATOM   3362  HN  THR P 215     -14.437-140.244 121.240  0.00 97.00      PROA   
ATOM   3363  CA  THR P 215     -15.132-139.552 119.430  0.00 97.00      PROA   
ATOM   3364  HA  THR P 215     -15.734-138.661 119.327  0.00 97.00      PROA   
ATOM   3365  CB  THR P 215     -13.671-139.214 119.137  0.00 97.00      PROA   
ATOM   3366  HB  THR P 215     -13.485-139.067 118.047  0.00 97.00      PROA   
ATOM   3367  OG1 THR P 215     -12.808-140.238 119.622  0.00 97.00      PROA   
ATOM   3368  HG1 THR P 215     -13.019-141.026 119.117  0.00 97.00      PROA   
ATOM   3369  CG2 THR P 215     -13.285-137.911 119.856  0.00 97.00      PROA   
ATOM   3370 HG21 THR P 215     -13.487-137.986 120.945  0.00 97.00      PROA   
ATOM   3371 HG22 THR P 215     -13.849-137.052 119.440  0.00 97.00      PROA   
ATOM   3372 HG23 THR P 215     -12.198-137.719 119.719  0.00 97.00      PROA   
ATOM   3373  C   THR P 215     -15.584-140.535 118.367  0.00 97.00      PROA   
ATOM   3374  O   THR P 215     -15.289-141.727 118.436  0.00 97.00      PROA   
ATOM   3375  N   LEU P 216     -16.253-140.024 117.310  0.00 97.00      PROA   
ATOM   3376  HN  LEU P 216     -16.584-139.083 117.316  0.00 97.00      PROA   
ATOM   3377  CA  LEU P 216     -16.412-140.730 116.053  0.00 97.00      PROA   
ATOM   3378  HA  LEU P 216     -16.347-141.792 116.234  0.00 97.00      PROA   
ATOM   3379  CB  LEU P 216     -17.771-140.422 115.381  0.00 97.00      PROA   
ATOM   3380  HB1 LEU P 216     -17.844-140.928 114.395  0.00 97.00      PROA   
ATOM   3381  HB2 LEU P 216     -17.851-139.328 115.208  0.00 97.00      PROA   
ATOM   3382  CG  LEU P 216     -18.992-140.873 116.222  0.00 97.00      PROA   
ATOM   3383  HG  LEU P 216     -18.971-140.332 117.197  0.00 97.00      PROA   
ATOM   3384  CD1 LEU P 216     -20.310-140.502 115.522  0.00 97.00      PROA   
ATOM   3385 HD11 LEU P 216     -20.391-141.033 114.549  0.00 97.00      PROA   
ATOM   3386 HD12 LEU P 216     -20.355-139.410 115.338  0.00 97.00      PROA   
ATOM   3387 HD13 LEU P 216     -21.175-140.794 116.153  0.00 97.00      PROA   
ATOM   3388  CD2 LEU P 216     -18.964-142.384 116.521  0.00 97.00      PROA   
ATOM   3389 HD21 LEU P 216     -18.080-142.655 117.133  0.00 97.00      PROA   
ATOM   3390 HD22 LEU P 216     -18.941-142.961 115.572  0.00 97.00      PROA   
ATOM   3391 HD23 LEU P 216     -19.873-142.674 117.083  0.00 97.00      PROA   
ATOM   3392  C   LEU P 216     -15.239-140.381 115.154  0.00 97.00      PROA   
ATOM   3393  O   LEU P 216     -14.360-139.619 115.551  0.00 97.00      PROA   
ATOM   3394  N   ARG P 217     -15.163-140.967 113.932  0.00 97.00      PROA   
ATOM   3395  HN  ARG P 217     -15.868-141.607 113.634  0.00 97.00      PROA   
ATOM   3396  CA  ARG P 217     -14.074-140.725 112.994  0.00 97.00      PROA   
ATOM   3397  HA  ARG P 217     -13.149-140.786 113.552  0.00 97.00      PROA   
ATOM   3398  CB  ARG P 217     -13.995-141.773 111.852  0.00 97.00      PROA   
ATOM   3399  HB1 ARG P 217     -13.210-141.457 111.126  0.00 97.00      PROA   
ATOM   3400  HB2 ARG P 217     -14.967-141.793 111.313  0.00 97.00      PROA   
ATOM   3401  CG  ARG P 217     -13.625-143.202 112.292  0.00 97.00      PROA   
ATOM   3402  HG1 ARG P 217     -14.374-143.576 113.024  0.00 97.00      PROA   
ATOM   3403  HG2 ARG P 217     -12.636-143.174 112.802  0.00 97.00      PROA   
ATOM   3404  CD  ARG P 217     -13.571-144.164 111.093  0.00 97.00      PROA   
ATOM   3405  HD1 ARG P 217     -12.888-143.793 110.297  0.00 97.00      PROA   
ATOM   3406  HD2 ARG P 217     -14.586-144.275 110.654  0.00 97.00      PROA   
ATOM   3407  NE  ARG P 217     -13.138-145.519 111.563  0.00 97.00      PROA   
ATOM   3408  HE  ARG P 217     -13.832-146.200 111.778  0.00 97.00      PROA   
ATOM   3409  CZ  ARG P 217     -11.850-145.911 111.670  0.00 97.00      PROA   
ATOM   3410  NH1 ARG P 217     -10.820-145.085 111.436  0.00 97.00      PROA   
ATOM   3411 HH11 ARG P 217     -11.012-144.132 111.229  0.00 97.00      PROA   
ATOM   3412 HH12 ARG P 217      -9.889-145.431 111.534  0.00 97.00      PROA   
ATOM   3413  NH2 ARG P 217     -11.588-147.183 112.022  0.00 97.00      PROA   
ATOM   3414 HH21 ARG P 217     -12.346-147.806 112.194  0.00 97.00      PROA   
ATOM   3415 HH22 ARG P 217     -10.640-147.486 112.072  0.00 97.00      PROA   
ATOM   3416  C   ARG P 217     -14.101-139.339 112.362  0.00 97.00      PROA   
ATOM   3417  O   ARG P 217     -14.446-139.170 111.192  0.00 97.00      PROA   
ATOM   3418  N   GLY P 218     -13.701-138.315 113.149  0.00 97.00      PROA   
ATOM   3419  HN  GLY P 218     -13.559-138.512 114.118  0.00 97.00      PROA   
ATOM   3420  CA  GLY P 218     -13.417-136.957 112.729  0.00 97.00      PROA   
ATOM   3421  HA1 GLY P 218     -13.066-136.430 113.604  0.00 97.00      PROA   
ATOM   3422  HA2 GLY P 218     -14.325-136.540 112.316  0.00 97.00      PROA   
ATOM   3423  C   GLY P 218     -12.331-136.834 111.697  0.00 97.00      PROA   
ATOM   3424  O   GLY P 218     -11.539-137.751 111.487  0.00 97.00      PROA   
ATOM   3425  N   ARG P 219     -12.267-135.640 111.070  0.00 97.00      PROA   
ATOM   3426  HN  ARG P 219     -12.926-134.924 111.291  0.00 97.00      PROA   
ATOM   3427  CA  ARG P 219     -11.294-135.274 110.071  0.00 97.00      PROA   
ATOM   3428  HA  ARG P 219     -10.346-135.163 110.578  0.00 97.00      PROA   
ATOM   3429  CB  ARG P 219     -11.131-136.291 108.884  0.00 97.00      PROA   
ATOM   3430  HB1 ARG P 219     -10.658-137.208 109.300  0.00 97.00      PROA   
ATOM   3431  HB2 ARG P 219     -10.407-135.903 108.140  0.00 97.00      PROA   
ATOM   3432  CG  ARG P 219     -12.438-136.752 108.195  0.00 97.00      PROA   
ATOM   3433  HG1 ARG P 219     -13.004-135.876 107.813  0.00 97.00      PROA   
ATOM   3434  HG2 ARG P 219     -13.074-137.252 108.956  0.00 97.00      PROA   
ATOM   3435  CD  ARG P 219     -12.248-137.755 107.045  0.00 97.00      PROA   
ATOM   3436  HD1 ARG P 219     -13.238-138.183 106.759  0.00 97.00      PROA   
ATOM   3437  HD2 ARG P 219     -11.552-138.571 107.335  0.00 97.00      PROA   
ATOM   3438  NE  ARG P 219     -11.684-136.990 105.890  0.00 97.00      PROA   
ATOM   3439  HE  ARG P 219     -11.384-136.045 106.034  0.00 97.00      PROA   
ATOM   3440  CZ  ARG P 219     -11.875-137.308 104.598  0.00 97.00      PROA   
ATOM   3441  NH1 ARG P 219     -12.069-138.573 104.234  0.00 97.00      PROA   
ATOM   3442 HH11 ARG P 219     -11.871-139.233 104.949  0.00 97.00      PROA   
ATOM   3443 HH12 ARG P 219     -12.013-138.790 103.264  0.00 97.00      PROA   
ATOM   3444  NH2 ARG P 219     -11.832-136.336 103.672  0.00 97.00      PROA   
ATOM   3445 HH21 ARG P 219     -12.234-136.490 102.777  0.00 97.00      PROA   
ATOM   3446 HH22 ARG P 219     -11.688-135.394 103.990  0.00 97.00      PROA   
ATOM   3447  C   ARG P 219     -11.724-133.893 109.635  0.00 97.00      PROA   
ATOM   3448  O   ARG P 219     -12.118-133.068 110.457  0.00 97.00      PROA   
ATOM   3449  N   ASP P 220     -11.691-133.617 108.320  0.00 97.00      PROA   
ATOM   3450  HN  ASP P 220     -11.246-134.247 107.683  0.00 97.00      PROA   
ATOM   3451  CA  ASP P 220     -12.335-132.534 107.618  0.00 97.00      PROA   
ATOM   3452  HA  ASP P 220     -12.243-131.624 108.197  0.00 97.00      PROA   
ATOM   3453  CB  ASP P 220     -11.624-132.336 106.237  0.00 97.00      PROA   
ATOM   3454  HB1 ASP P 220     -10.620-131.900 106.440  0.00 97.00      PROA   
ATOM   3455  HB2 ASP P 220     -12.167-131.622 105.590  0.00 97.00      PROA   
ATOM   3456  CG  ASP P 220     -11.349-133.637 105.469  0.00 97.00      PROA   
ATOM   3457  OD1 ASP P 220     -11.758-133.718 104.285  0.00 97.00      PROA   
ATOM   3458  OD2 ASP P 220     -10.656-134.528 106.021  0.00 97.00      PROA   
ATOM   3459  C   ASP P 220     -13.827-132.858 107.456  0.00 97.00      PROA   
ATOM   3460  O   ASP P 220     -14.367-132.936 106.354  0.00 97.00      PROA   
ATOM   3461  N   THR P 221     -14.541-133.086 108.585  0.00 97.00      PROA   
ATOM   3462  HN  THR P 221     -14.100-133.028 109.480  0.00 97.00      PROA   
ATOM   3463  CA  THR P 221     -15.892-133.625 108.574  0.00 97.00      PROA   
ATOM   3464  HA  THR P 221     -15.901-134.342 107.766  0.00 97.00      PROA   
ATOM   3465  CB  THR P 221     -16.241-134.446 109.817  0.00 97.00      PROA   
ATOM   3466  HB  THR P 221     -17.341-134.508 109.994  0.00 97.00      PROA   
ATOM   3467  OG1 THR P 221     -15.598-133.938 110.978  0.00 97.00      PROA   
ATOM   3468  HG1 THR P 221     -16.038-133.103 111.170  0.00 97.00      PROA   
ATOM   3469  CG2 THR P 221     -15.706-135.873 109.618  0.00 97.00      PROA   
ATOM   3470 HG21 THR P 221     -14.605-135.842 109.510  0.00 97.00      PROA   
ATOM   3471 HG22 THR P 221     -16.139-136.340 108.711  0.00 97.00      PROA   
ATOM   3472 HG23 THR P 221     -15.948-136.503 110.501  0.00 97.00      PROA   
ATOM   3473  C   THR P 221     -17.008-132.645 108.228  0.00 97.00      PROA   
ATOM   3474  O   THR P 221     -17.052-131.496 108.661  0.00 97.00      PROA   
ATOM   3475  N   SER P 222     -17.968-133.140 107.413  0.00 97.00      PROA   
ATOM   3476  HN  SER P 222     -17.848-134.041 107.005  0.00 97.00      PROA   
ATOM   3477  CA  SER P 222     -19.175-132.456 106.992  0.00 97.00      PROA   
ATOM   3478  HA  SER P 222     -18.926-131.422 106.796  0.00 97.00      PROA   
ATOM   3479  CB  SER P 222     -19.755-133.106 105.712  0.00 97.00      PROA   
ATOM   3480  HB1 SER P 222     -20.571-132.493 105.275  0.00 97.00      PROA   
ATOM   3481  HB2 SER P 222     -20.162-134.113 105.956  0.00 97.00      PROA   
ATOM   3482  OG  SER P 222     -18.729-133.291 104.738  0.00 97.00      PROA   
ATOM   3483  HG1 SER P 222     -18.194-132.493 104.727  0.00 97.00      PROA   
ATOM   3484  C   SER P 222     -20.239-132.502 108.079  0.00 97.00      PROA   
ATOM   3485  O   SER P 222     -20.063-133.146 109.111  0.00 97.00      PROA   
ATOM   3486  N   SER P 223     -21.378-131.795 107.868  0.00 97.00      PROA   
ATOM   3487  HN  SER P 223     -21.490-131.237 107.047  0.00 97.00      PROA   
ATOM   3488  CA  SER P 223     -22.457-131.592 108.822  0.00 97.00      PROA   
ATOM   3489  HA  SER P 223     -22.058-131.043 109.655  0.00 97.00      PROA   
ATOM   3490  CB  SER P 223     -23.586-130.761 108.171  0.00 97.00      PROA   
ATOM   3491  HB1 SER P 223     -24.336-130.450 108.929  0.00 97.00      PROA   
ATOM   3492  HB2 SER P 223     -24.102-131.359 107.389  0.00 97.00      PROA   
ATOM   3493  OG  SER P 223     -23.049-129.600 107.546  0.00 97.00      PROA   
ATOM   3494  HG1 SER P 223     -22.771-129.009 108.252  0.00 97.00      PROA   
ATOM   3495  C   SER P 223     -23.099-132.837 109.398  0.00 97.00      PROA   
ATOM   3496  O   SER P 223     -23.422-132.865 110.584  0.00 97.00      PROA   
ATOM   3497  N   GLU P 224     -23.304-133.885 108.573  0.00 97.00      PROA   
ATOM   3498  HN  GLU P 224     -22.963-133.866 107.639  0.00 97.00      PROA   
ATOM   3499  CA  GLU P 224     -24.059-135.060 108.948  0.00 97.00      PROA   
ATOM   3500  HA  GLU P 224     -24.303-135.021 110.001  0.00 97.00      PROA   
ATOM   3501  CB  GLU P 224     -25.394-135.203 108.164  0.00 97.00      PROA   
ATOM   3502  HB1 GLU P 224     -25.779-136.235 108.326  0.00 97.00      PROA   
ATOM   3503  HB2 GLU P 224     -25.214-135.094 107.073  0.00 97.00      PROA   
ATOM   3504  CG  GLU P 224     -26.500-134.216 108.605  0.00 97.00      PROA   
ATOM   3505  HG1 GLU P 224     -26.441-133.262 108.044  0.00 97.00      PROA   
ATOM   3506  HG2 GLU P 224     -26.414-133.998 109.692  0.00 97.00      PROA   
ATOM   3507  CD  GLU P 224     -27.865-134.858 108.386  0.00 97.00      PROA   
ATOM   3508  OE1 GLU P 224     -28.122-135.890 109.057  0.00 97.00      PROA   
ATOM   3509  OE2 GLU P 224     -28.648-134.350 107.545  0.00 97.00      PROA   
ATOM   3510  C   GLU P 224     -23.240-136.316 108.743  0.00 97.00      PROA   
ATOM   3511  O   GLU P 224     -22.213-136.328 108.066  0.00 97.00      PROA   
ATOM   3512  N   TYR P 225     -23.726-137.422 109.349  0.00 97.00      PROA   
ATOM   3513  HN  TYR P 225     -24.570-137.363 109.877  0.00 97.00      PROA   
ATOM   3514  CA  TYR P 225     -23.208-138.762 109.204  0.00 97.00      PROA   
ATOM   3515  HA  TYR P 225     -22.500-138.793 108.388  0.00 97.00      PROA   
ATOM   3516  CB  TYR P 225     -22.547-139.286 110.525  0.00 97.00      PROA   
ATOM   3517  HB1 TYR P 225     -21.781-138.551 110.857  0.00 97.00      PROA   
ATOM   3518  HB2 TYR P 225     -22.028-140.247 110.322  0.00 97.00      PROA   
ATOM   3519  CG  TYR P 225     -23.519-139.497 111.673  0.00 97.00      PROA   
ATOM   3520  CD1 TYR P 225     -23.953-140.791 112.019  0.00 97.00      PROA   
ATOM   3521  HD1 TYR P 225     -23.596-141.644 111.460  0.00 97.00      PROA   
ATOM   3522  CE1 TYR P 225     -24.866-140.985 113.064  0.00 97.00      PROA   
ATOM   3523  HE1 TYR P 225     -25.197-141.983 113.312  0.00 97.00      PROA   
ATOM   3524  CZ  TYR P 225     -25.367-139.885 113.768  0.00 97.00      PROA   
ATOM   3525  OH  TYR P 225     -26.324-140.066 114.789  0.00 97.00      PROA   
ATOM   3526  HH  TYR P 225     -26.413-141.008 114.950  0.00 97.00      PROA   
ATOM   3527  CD2 TYR P 225     -23.996-138.405 112.422  0.00 97.00      PROA   
ATOM   3528  HD2 TYR P 225     -23.667-137.405 112.186  0.00 97.00      PROA   
ATOM   3529  CE2 TYR P 225     -24.925-138.596 113.452  0.00 97.00      PROA   
ATOM   3530  HE2 TYR P 225     -25.312-137.747 113.996  0.00 97.00      PROA   
ATOM   3531  C   TYR P 225     -24.443-139.557 108.819  0.00 97.00      PROA   
ATOM   3532  O   TYR P 225     -25.560-139.087 109.028  0.00 97.00      PROA   
ATOM   3533  N   GLN P 226     -24.299-140.774 108.233  0.00 97.00      PROA   
ATOM   3534  HN  GLN P 226     -23.404-141.167 108.033  0.00 97.00      PROA   
ATOM   3535  CA  GLN P 226     -25.462-141.585 107.912  0.00 97.00      PROA   
ATOM   3536  HA  GLN P 226     -26.275-141.222 108.519  0.00 97.00      PROA   
ATOM   3537  CB  GLN P 226     -25.925-141.511 106.425  0.00 97.00      PROA   
ATOM   3538  HB1 GLN P 226     -26.444-142.450 106.128  0.00 97.00      PROA   
ATOM   3539  HB2 GLN P 226     -25.029-141.421 105.773  0.00 97.00      PROA   
ATOM   3540  CG  GLN P 226     -26.906-140.352 106.123  0.00 97.00      PROA   
ATOM   3541  HG1 GLN P 226     -27.290-140.430 105.086  0.00 97.00      PROA   
ATOM   3542  HG2 GLN P 226     -26.372-139.384 106.238  0.00 97.00      PROA   
ATOM   3543  CD  GLN P 226     -28.103-140.394 107.084  0.00 97.00      PROA   
ATOM   3544  OE1 GLN P 226     -28.564-141.472 107.480  0.00 97.00      PROA   
ATOM   3545  NE2 GLN P 226     -28.589-139.194 107.505  0.00 97.00      PROA   
ATOM   3546 HE21 GLN P 226     -29.188-139.200 108.306  0.00 97.00      PROA   
ATOM   3547 HE22 GLN P 226     -28.165-138.339 107.217  0.00 97.00      PROA   
ATOM   3548  C   GLN P 226     -25.351-143.001 108.402  0.00 97.00      PROA   
ATOM   3549  O   GLN P 226     -24.266-143.529 108.636  0.00 97.00      PROA   
ATOM   3550  N   ILE P 227     -26.538-143.619 108.627  0.00 97.00      PROA   
ATOM   3551  HN  ILE P 227     -27.389-143.166 108.365  0.00 97.00      PROA   
ATOM   3552  CA  ILE P 227     -26.675-144.828 109.407  0.00 97.00      PROA   
ATOM   3553  HA  ILE P 227     -25.691-145.179 109.686  0.00 97.00      PROA   
ATOM   3554  CB  ILE P 227     -27.491-144.631 110.688  0.00 97.00      PROA   
ATOM   3555  HB  ILE P 227     -28.583-144.725 110.483  0.00 97.00      PROA   
ATOM   3556  CG2 ILE P 227     -27.065-145.738 111.677  0.00 97.00      PROA   
ATOM   3557 HG21 ILE P 227     -25.993-145.628 111.943  0.00 97.00      PROA   
ATOM   3558 HG22 ILE P 227     -27.218-146.747 111.245  0.00 97.00      PROA   
ATOM   3559 HG23 ILE P 227     -27.652-145.674 112.613  0.00 97.00      PROA   
ATOM   3560  CG1 ILE P 227     -27.287-143.217 111.300  0.00 97.00      PROA   
ATOM   3561 HG11 ILE P 227     -27.609-142.436 110.577  0.00 97.00      PROA   
ATOM   3562 HG12 ILE P 227     -26.204-143.071 111.503  0.00 97.00      PROA   
ATOM   3563  CD  ILE P 227     -28.088-142.989 112.589  0.00 97.00      PROA   
ATOM   3564  HD1 ILE P 227     -27.689-143.606 113.421  0.00 97.00      PROA   
ATOM   3565  HD2 ILE P 227     -29.154-143.259 112.430  0.00 97.00      PROA   
ATOM   3566  HD3 ILE P 227     -28.038-141.921 112.892  0.00 97.00      PROA   
ATOM   3567  C   ILE P 227     -27.320-145.877 108.527  0.00 97.00      PROA   
ATOM   3568  O   ILE P 227     -28.370-145.657 107.930  0.00 97.00      PROA   
ATOM   3569  N   LEU P 228     -26.684-147.062 108.415  0.00 97.00      PROA   
ATOM   3570  HN  LEU P 228     -25.840-147.230 108.920  0.00 97.00      PROA   
ATOM   3571  CA  LEU P 228     -27.025-148.067 107.427  0.00 97.00      PROA   
ATOM   3572  HA  LEU P 228     -27.559-147.607 106.606  0.00 97.00      PROA   
ATOM   3573  CB  LEU P 228     -25.732-148.723 106.867  0.00 97.00      PROA   
ATOM   3574  HB1 LEU P 228     -26.024-149.558 106.192  0.00 97.00      PROA   
ATOM   3575  HB2 LEU P 228     -25.135-149.154 107.699  0.00 97.00      PROA   
ATOM   3576  CG  LEU P 228     -24.811-147.785 106.032  0.00 97.00      PROA   
ATOM   3577  HG  LEU P 228     -25.462-147.207 105.335  0.00 97.00      PROA   
ATOM   3578  CD1 LEU P 228     -23.982-146.777 106.856  0.00 97.00      PROA   
ATOM   3579 HD11 LEU P 228     -23.401-147.308 107.640  0.00 97.00      PROA   
ATOM   3580 HD12 LEU P 228     -24.622-146.013 107.336  0.00 97.00      PROA   
ATOM   3581 HD13 LEU P 228     -23.267-146.243 106.195  0.00 97.00      PROA   
ATOM   3582  CD2 LEU P 228     -23.846-148.619 105.169  0.00 97.00      PROA   
ATOM   3583 HD21 LEU P 228     -24.409-149.314 104.512  0.00 97.00      PROA   
ATOM   3584 HD22 LEU P 228     -23.170-149.211 105.822  0.00 97.00      PROA   
ATOM   3585 HD23 LEU P 228     -23.227-147.952 104.533  0.00 97.00      PROA   
ATOM   3586  C   LEU P 228     -27.941-149.124 108.024  0.00 97.00      PROA   
ATOM   3587  O   LEU P 228     -28.216-150.145 107.398  0.00 97.00      PROA   
ATOM   3588  N   THR P 229     -28.429-148.848 109.253  0.00 97.00      PROA   
ATOM   3589  HN  THR P 229     -28.196-147.952 109.618  0.00 97.00      PROA   
ATOM   3590  CA  THR P 229     -29.207-149.684 110.151  0.00 97.00      PROA   
ATOM   3591  HA  THR P 229     -30.256-149.512 109.966  0.00 97.00      PROA   
ATOM   3592  CB  THR P 229     -28.898-151.196 110.147  0.00 97.00      PROA   
ATOM   3593  HB  THR P 229     -27.798-151.340 110.049  0.00 97.00      PROA   
ATOM   3594  OG1 THR P 229     -29.545-151.821 109.050  0.00 97.00      PROA   
ATOM   3595  HG1 THR P 229     -29.209-151.371 108.270  0.00 97.00      PROA   
ATOM   3596  CG2 THR P 229     -29.374-151.969 111.401  0.00 97.00      PROA   
ATOM   3597 HG21 THR P 229     -30.469-151.889 111.532  0.00 97.00      PROA   
ATOM   3598 HG22 THR P 229     -28.882-151.615 112.324  0.00 97.00      PROA   
ATOM   3599 HG23 THR P 229     -29.127-153.047 111.285  0.00 97.00      PROA   
ATOM   3600  C   THR P 229     -28.847-149.105 111.490  0.00 97.00      PROA   
ATOM   3601  O   THR P 229     -27.794-149.435 112.029  0.00 97.00      PROA   
ATOM   3602  N   ALA P 230     -29.666-148.188 112.068  0.00 97.00      PROA   
ATOM   3603  HN  ALA P 230     -30.469-147.810 111.610  0.00 97.00      PROA   
ATOM   3604  CA  ALA P 230     -29.445-147.740 113.433  0.00 97.00      PROA   
ATOM   3605  HA  ALA P 230     -28.402-147.479 113.519  0.00 97.00      PROA   
ATOM   3606  CB  ALA P 230     -30.280-146.501 113.804  0.00 97.00      PROA   
ATOM   3607  HB1 ALA P 230     -31.367-146.722 113.742  0.00 97.00      PROA   
ATOM   3608  HB2 ALA P 230     -30.045-145.669 113.105  0.00 97.00      PROA   
ATOM   3609  HB3 ALA P 230     -30.035-146.157 114.831  0.00 97.00      PROA   
ATOM   3610  C   ALA P 230     -29.709-148.858 114.416  0.00 97.00      PROA   
ATOM   3611  O   ALA P 230     -30.620-149.644 114.217  0.00 97.00      PROA   
ATOM   3612  N   ARG P 231     -28.896-148.976 115.483  0.00 97.00      PROA   
ATOM   3613  HN  ARG P 231     -28.149-148.321 115.597  0.00 97.00      PROA   
ATOM   3614  CA  ARG P 231     -28.832-150.161 116.310  0.00 97.00      PROA   
ATOM   3615  HA  ARG P 231     -29.594-150.861 116.006  0.00 97.00      PROA   
ATOM   3616  CB  ARG P 231     -27.460-150.864 116.141  0.00 97.00      PROA   
ATOM   3617  HB1 ARG P 231     -27.363-151.657 116.905  0.00 97.00      PROA   
ATOM   3618  HB2 ARG P 231     -26.637-150.139 116.314  0.00 97.00      PROA   
ATOM   3619  CG  ARG P 231     -27.288-151.504 114.748  0.00 97.00      PROA   
ATOM   3620  HG1 ARG P 231     -26.993-150.700 114.042  0.00 97.00      PROA   
ATOM   3621  HG2 ARG P 231     -28.278-151.881 114.414  0.00 97.00      PROA   
ATOM   3622  CD  ARG P 231     -26.239-152.637 114.648  0.00 97.00      PROA   
ATOM   3623  HD1 ARG P 231     -25.247-152.232 114.945  0.00 97.00      PROA   
ATOM   3624  HD2 ARG P 231     -26.176-153.039 113.617  0.00 97.00      PROA   
ATOM   3625  NE  ARG P 231     -26.536-153.764 115.589  0.00 97.00      PROA   
ATOM   3626  HE  ARG P 231     -25.947-153.811 116.398  0.00 97.00      PROA   
ATOM   3627  CZ  ARG P 231     -27.786-154.194 115.833  0.00 97.00      PROA   
ATOM   3628  NH1 ARG P 231     -28.663-154.451 114.865  0.00 97.00      PROA   
ATOM   3629 HH11 ARG P 231     -28.380-154.351 113.922  0.00 97.00      PROA   
ATOM   3630 HH12 ARG P 231     -29.597-154.669 115.160  0.00 97.00      PROA   
ATOM   3631  NH2 ARG P 231     -28.205-154.281 117.104  0.00 97.00      PROA   
ATOM   3632 HH21 ARG P 231     -27.572-153.923 117.794  0.00 97.00      PROA   
ATOM   3633 HH22 ARG P 231     -29.189-154.178 117.243  0.00 97.00      PROA   
ATOM   3634  C   ARG P 231     -29.065-149.910 117.782  0.00 97.00      PROA   
ATOM   3635  O   ARG P 231     -28.967-148.803 118.289  0.00 97.00      PROA   
ATOM   3636  N   ARG P 232     -29.356-150.990 118.531  0.00 97.00      PROA   
ATOM   3637  HN  ARG P 232     -29.606-151.847 118.076  0.00 97.00      PROA   
ATOM   3638  CA  ARG P 232     -29.379-151.035 119.981  0.00 97.00      PROA   
ATOM   3639  HA  ARG P 232     -30.217-150.440 120.310  0.00 97.00      PROA   
ATOM   3640  CB  ARG P 232     -29.578-152.511 120.401  0.00 97.00      PROA   
ATOM   3641  HB1 ARG P 232     -29.055-152.750 121.349  0.00 97.00      PROA   
ATOM   3642  HB2 ARG P 232     -29.103-153.143 119.618  0.00 97.00      PROA   
ATOM   3643  CG  ARG P 232     -31.065-152.895 120.500  0.00 97.00      PROA   
ATOM   3644  HG1 ARG P 232     -31.199-153.955 120.181  0.00 97.00      PROA   
ATOM   3645  HG2 ARG P 232     -31.629-152.277 119.772  0.00 97.00      PROA   
ATOM   3646  CD  ARG P 232     -31.635-152.693 121.909  0.00 97.00      PROA   
ATOM   3647  HD1 ARG P 232     -32.736-152.815 121.935  0.00 97.00      PROA   
ATOM   3648  HD2 ARG P 232     -31.366-151.687 122.301  0.00 97.00      PROA   
ATOM   3649  NE  ARG P 232     -31.039-153.802 122.716  0.00 97.00      PROA   
ATOM   3650  HE  ARG P 232     -30.993-154.693 122.273  0.00 97.00      PROA   
ATOM   3651  CZ  ARG P 232     -30.234-153.638 123.785  0.00 97.00      PROA   
ATOM   3652  NH1 ARG P 232     -30.144-152.483 124.461  0.00 97.00      PROA   
ATOM   3653 HH11 ARG P 232     -30.666-151.699 124.143  0.00 97.00      PROA   
ATOM   3654 HH12 ARG P 232     -29.512-152.417 125.229  0.00 97.00      PROA   
ATOM   3655  NH2 ARG P 232     -29.463-154.676 124.158  0.00 97.00      PROA   
ATOM   3656 HH21 ARG P 232     -29.448-155.488 123.580  0.00 97.00      PROA   
ATOM   3657 HH22 ARG P 232     -28.809-154.547 124.897  0.00 97.00      PROA   
ATOM   3658  C   ARG P 232     -28.158-150.467 120.690  0.00 97.00      PROA   
ATOM   3659  O   ARG P 232     -28.277-149.754 121.680  0.00 97.00      PROA   
ATOM   3660  N   GLU P 233     -26.954-150.752 120.174  0.00 97.00      PROA   
ATOM   3661  HN  GLU P 233     -26.884-151.456 119.467  0.00 97.00      PROA   
ATOM   3662  CA  GLU P 233     -25.677-150.247 120.611  0.00 97.00      PROA   
ATOM   3663  HA  GLU P 233     -25.674-150.258 121.691  0.00 97.00      PROA   
ATOM   3664  CB  GLU P 233     -24.550-151.208 120.137  0.00 97.00      PROA   
ATOM   3665  HB1 GLU P 233     -24.570-152.119 120.777  0.00 97.00      PROA   
ATOM   3666  HB2 GLU P 233     -23.568-150.715 120.308  0.00 97.00      PROA   
ATOM   3667  CG  GLU P 233     -24.635-151.633 118.647  0.00 97.00      PROA   
ATOM   3668  HG1 GLU P 233     -23.601-151.802 118.273  0.00 97.00      PROA   
ATOM   3669  HG2 GLU P 233     -25.085-150.824 118.040  0.00 97.00      PROA   
ATOM   3670  CD  GLU P 233     -25.406-152.937 118.405  0.00 97.00      PROA   
ATOM   3671  OE1 GLU P 233     -26.566-153.060 118.865  0.00 97.00      PROA   
ATOM   3672  OE2 GLU P 233     -24.847-153.830 117.716  0.00 97.00      PROA   
ATOM   3673  C   GLU P 233     -25.418-148.791 120.233  0.00 97.00      PROA   
ATOM   3674  O   GLU P 233     -24.550-148.142 120.818  0.00 97.00      PROA   
ATOM   3675  N   ASP P 234     -26.210-148.219 119.294  0.00 97.00      PROA   
ATOM   3676  HN  ASP P 234     -26.837-148.771 118.752  0.00 97.00      PROA   
ATOM   3677  CA  ASP P 234     -26.210-146.803 118.965  0.00 97.00      PROA   
ATOM   3678  HA  ASP P 234     -25.184-146.463 118.918  0.00 97.00      PROA   
ATOM   3679  CB  ASP P 234     -26.899-146.508 117.597  0.00 97.00      PROA   
ATOM   3680  HB1 ASP P 234     -26.832-145.428 117.358  0.00 97.00      PROA   
ATOM   3681  HB2 ASP P 234     -27.976-146.764 117.648  0.00 97.00      PROA   
ATOM   3682  CG  ASP P 234     -26.305-147.245 116.395  0.00 97.00      PROA   
ATOM   3683  OD1 ASP P 234     -25.290-147.974 116.525  0.00 97.00      PROA   
ATOM   3684  OD2 ASP P 234     -26.884-147.049 115.294  0.00 97.00      PROA   
ATOM   3685  C   ASP P 234     -26.953-145.978 120.021  0.00 97.00      PROA   
ATOM   3686  O   ASP P 234     -26.858-144.754 120.038  0.00 97.00      PROA   
ATOM   3687  N   SER P 235     -27.736-146.622 120.923  0.00 97.00      PROA   
ATOM   3688  HN  SER P 235     -27.772-147.619 120.903  0.00 97.00      PROA   
ATOM   3689  CA  SER P 235     -28.599-145.948 121.892  0.00 97.00      PROA   
ATOM   3690  HA  SER P 235     -29.243-145.300 121.314  0.00 97.00      PROA   
ATOM   3691  CB  SER P 235     -29.517-146.923 122.700  0.00 97.00      PROA   
ATOM   3692  HB1 SER P 235     -29.999-147.623 121.985  0.00 97.00      PROA   
ATOM   3693  HB2 SER P 235     -30.317-146.353 123.215  0.00 97.00      PROA   
ATOM   3694  OG  SER P 235     -28.825-147.711 123.668  0.00 97.00      PROA   
ATOM   3695  HG1 SER P 235     -28.085-147.167 123.964  0.00 97.00      PROA   
ATOM   3696  C   SER P 235     -27.847-145.075 122.891  0.00 97.00      PROA   
ATOM   3697  O   SER P 235     -27.141-145.570 123.769  0.00 97.00      PROA   
ATOM   3698  N   GLY P 236     -27.986-143.734 122.811  0.00 97.00      PROA   
ATOM   3699  HN  GLY P 236     -28.527-143.290 122.100  0.00 97.00      PROA   
ATOM   3700  CA  GLY P 236     -27.278-142.916 123.772  0.00 97.00      PROA   
ATOM   3701  HA1 GLY P 236     -26.225-143.154 123.705  0.00 97.00      PROA   
ATOM   3702  HA2 GLY P 236     -27.704-143.098 124.750  0.00 97.00      PROA   
ATOM   3703  C   GLY P 236     -27.424-141.460 123.499  0.00 97.00      PROA   
ATOM   3704  O   GLY P 236     -28.476-140.986 123.088  0.00 97.00      PROA   
ATOM   3705  N   LEU P 237     -26.339-140.705 123.759  0.00 97.00      PROA   
ATOM   3706  HN  LEU P 237     -25.480-141.121 124.044  0.00 97.00      PROA   
ATOM   3707  CA  LEU P 237     -26.330-139.267 123.726  0.00 97.00      PROA   
ATOM   3708  HA  LEU P 237     -27.323-138.890 123.530  0.00 97.00      PROA   
ATOM   3709  CB  LEU P 237     -25.814-138.674 125.056  0.00 97.00      PROA   
ATOM   3710  HB1 LEU P 237     -25.831-137.571 124.973  0.00 97.00      PROA   
ATOM   3711  HB2 LEU P 237     -24.761-138.991 125.226  0.00 97.00      PROA   
ATOM   3712  CG  LEU P 237     -26.627-139.019 126.325  0.00 97.00      PROA   
ATOM   3713  HG  LEU P 237     -26.644-140.125 126.462  0.00 97.00      PROA   
ATOM   3714  CD1 LEU P 237     -25.943-138.398 127.556  0.00 97.00      PROA   
ATOM   3715 HD11 LEU P 237     -25.884-137.295 127.435  0.00 97.00      PROA   
ATOM   3716 HD12 LEU P 237     -24.908-138.785 127.660  0.00 97.00      PROA   
ATOM   3717 HD13 LEU P 237     -26.509-138.625 128.483  0.00 97.00      PROA   
ATOM   3718  CD2 LEU P 237     -28.078-138.522 126.218  0.00 97.00      PROA   
ATOM   3719 HD21 LEU P 237     -28.594-139.027 125.379  0.00 97.00      PROA   
ATOM   3720 HD22 LEU P 237     -28.090-137.426 126.038  0.00 97.00      PROA   
ATOM   3721 HD23 LEU P 237     -28.639-138.734 127.151  0.00 97.00      PROA   
ATOM   3722  C   LEU P 237     -25.440-138.823 122.590  0.00 97.00      PROA   
ATOM   3723  O   LEU P 237     -24.390-139.407 122.339  0.00 97.00      PROA   
ATOM   3724  N   TYR P 238     -25.895-137.796 121.839  0.00 97.00      PROA   
ATOM   3725  HN  TYR P 238     -26.775-137.380 122.061  0.00 97.00      PROA   
ATOM   3726  CA  TYR P 238     -25.276-137.308 120.625  0.00 97.00      PROA   
ATOM   3727  HA  TYR P 238     -24.297-137.754 120.508  0.00 97.00      PROA   
ATOM   3728  CB  TYR P 238     -26.155-137.587 119.376  0.00 97.00      PROA   
ATOM   3729  HB1 TYR P 238     -25.796-137.024 118.488  0.00 97.00      PROA   
ATOM   3730  HB2 TYR P 238     -27.209-137.293 119.575  0.00 97.00      PROA   
ATOM   3731  CG  TYR P 238     -26.130-139.052 119.041  0.00 97.00      PROA   
ATOM   3732  CD1 TYR P 238     -26.947-139.971 119.725  0.00 97.00      PROA   
ATOM   3733  HD1 TYR P 238     -27.597-139.624 120.515  0.00 97.00      PROA   
ATOM   3734  CE1 TYR P 238     -26.927-141.330 119.389  0.00 97.00      PROA   
ATOM   3735  HE1 TYR P 238     -27.557-142.028 119.922  0.00 97.00      PROA   
ATOM   3736  CZ  TYR P 238     -26.108-141.771 118.343  0.00 97.00      PROA   
ATOM   3737  OH  TYR P 238     -26.067-143.126 117.978  0.00 97.00      PROA   
ATOM   3738  HH  TYR P 238     -26.448-143.639 118.700  0.00 97.00      PROA   
ATOM   3739  CD2 TYR P 238     -25.311-139.514 117.997  0.00 97.00      PROA   
ATOM   3740  HD2 TYR P 238     -24.686-138.820 117.454  0.00 97.00      PROA   
ATOM   3741  CE2 TYR P 238     -25.305-140.867 117.647  0.00 97.00      PROA   
ATOM   3742  HE2 TYR P 238     -24.668-141.219 116.848  0.00 97.00      PROA   
ATOM   3743  C   TYR P 238     -25.089-135.816 120.695  0.00 97.00      PROA   
ATOM   3744  O   TYR P 238     -25.986-135.090 121.106  0.00 97.00      PROA   
ATOM   3745  N   TRP P 239     -23.918-135.303 120.255  0.00 97.00      PROA   
ATOM   3746  HN  TRP P 239     -23.166-135.887 119.962  0.00 97.00      PROA   
ATOM   3747  CA  TRP P 239     -23.715-133.872 120.172  0.00 97.00      PROA   
ATOM   3748  HA  TRP P 239     -24.671-133.393 120.004  0.00 97.00      PROA   
ATOM   3749  CB  TRP P 239     -23.100-133.257 121.464  0.00 97.00      PROA   
ATOM   3750  HB1 TRP P 239     -23.823-133.459 122.281  0.00 97.00      PROA   
ATOM   3751  HB2 TRP P 239     -23.045-132.152 121.370  0.00 97.00      PROA   
ATOM   3752  CG  TRP P 239     -21.770-133.780 121.915  0.00 97.00      PROA   
ATOM   3753  CD1 TRP P 239     -21.570-134.943 122.606  0.00 97.00      PROA   
ATOM   3754  HD1 TRP P 239     -22.353-135.641 122.848  0.00 97.00      PROA   
ATOM   3755  NE1 TRP P 239     -20.256-135.060 122.961  0.00 97.00      PROA   
ATOM   3756  HE1 TRP P 239     -19.878-135.761 123.527  0.00 97.00      PROA   
ATOM   3757  CE2 TRP P 239     -19.565-133.981 122.495  0.00 97.00      PROA   
ATOM   3758  CD2 TRP P 239     -20.486-133.141 121.825  0.00 97.00      PROA   
ATOM   3759  CE3 TRP P 239     -20.043-131.945 121.264  0.00 97.00      PROA   
ATOM   3760  HE3 TRP P 239     -20.725-131.280 120.755  0.00 97.00      PROA   
ATOM   3761  CZ3 TRP P 239     -18.684-131.634 121.347  0.00 97.00      PROA   
ATOM   3762  HZ3 TRP P 239     -18.311-130.739 120.874  0.00 97.00      PROA   
ATOM   3763  CZ2 TRP P 239     -18.218-133.663 122.590  0.00 97.00      PROA   
ATOM   3764  HZ2 TRP P 239     -17.521-134.324 123.080  0.00 97.00      PROA   
ATOM   3765  CH2 TRP P 239     -17.786-132.476 121.998  0.00 97.00      PROA   
ATOM   3766  HH2 TRP P 239     -16.736-132.220 122.015  0.00 97.00      PROA   
ATOM   3767  C   TRP P 239     -22.878-133.547 118.963  0.00 97.00      PROA   
ATOM   3768  O   TRP P 239     -22.175-134.394 118.416  0.00 97.00      PROA   
ATOM   3769  N   CYS P 240     -22.973-132.277 118.514  0.00 97.00      PROA   
ATOM   3770  HN  CYS P 240     -23.597-131.644 118.970  0.00 97.00      PROA   
ATOM   3771  CA  CYS P 240     -22.238-131.752 117.384  0.00 97.00      PROA   
ATOM   3772  HA  CYS P 240     -21.448-132.444 117.145  0.00 97.00      PROA   
ATOM   3773  CB  CYS P 240     -23.124-131.556 116.119  0.00 97.00      PROA   
ATOM   3774  HB1 CYS P 240     -23.398-132.575 115.770  0.00 97.00      PROA   
ATOM   3775  HB2 CYS P 240     -22.539-131.085 115.301  0.00 97.00      PROA   
ATOM   3776  SG  CYS P 240     -24.669-130.634 116.436  0.00 97.00      PROA   
ATOM   3777  C   CYS P 240     -21.563-130.451 117.762  0.00 97.00      PROA   
ATOM   3778  O   CYS P 240     -21.950-129.752 118.691  0.00 97.00      PROA   
ATOM   3779  N   GLU P 241     -20.478-130.108 117.044  0.00 97.00      PROA   
ATOM   3780  HN  GLU P 241     -20.145-130.697 116.313  0.00 97.00      PROA   
ATOM   3781  CA  GLU P 241     -19.653-128.964 117.357  0.00 97.00      PROA   
ATOM   3782  HA  GLU P 241     -20.098-128.391 118.159  0.00 97.00      PROA   
ATOM   3783  CB  GLU P 241     -18.271-129.436 117.855  0.00 97.00      PROA   
ATOM   3784  HB1 GLU P 241     -17.856-130.169 117.131  0.00 97.00      PROA   
ATOM   3785  HB2 GLU P 241     -18.483-129.991 118.798  0.00 97.00      PROA   
ATOM   3786  CG  GLU P 241     -17.223-128.333 118.099  0.00 97.00      PROA   
ATOM   3787  HG1 GLU P 241     -17.695-127.462 118.603  0.00 97.00      PROA   
ATOM   3788  HG2 GLU P 241     -16.775-128.000 117.140  0.00 97.00      PROA   
ATOM   3789  CD  GLU P 241     -16.105-128.815 119.010  0.00 97.00      PROA   
ATOM   3790  OE1 GLU P 241     -16.124-129.999 119.430  0.00 97.00      PROA   
ATOM   3791  OE2 GLU P 241     -15.233-127.970 119.340  0.00 97.00      PROA   
ATOM   3792  C   GLU P 241     -19.568-128.031 116.174  0.00 97.00      PROA   
ATOM   3793  O   GLU P 241     -19.546-128.463 115.023  0.00 97.00      PROA   
ATOM   3794  N   ALA P 242     -19.556-126.703 116.448  0.00 97.00      PROA   
ATOM   3795  HN  ALA P 242     -19.610-126.373 117.386  0.00 97.00      PROA   
ATOM   3796  CA  ALA P 242     -19.515-125.682 115.428  0.00 97.00      PROA   
ATOM   3797  HA  ALA P 242     -19.057-126.085 114.534  0.00 97.00      PROA   
ATOM   3798  CB  ALA P 242     -20.927-125.158 115.104  0.00 97.00      PROA   
ATOM   3799  HB1 ALA P 242     -21.399-124.729 116.013  0.00 97.00      PROA   
ATOM   3800  HB2 ALA P 242     -21.563-125.999 114.750  0.00 97.00      PROA   
ATOM   3801  HB3 ALA P 242     -20.900-124.385 114.310  0.00 97.00      PROA   
ATOM   3802  C   ALA P 242     -18.651-124.539 115.917  0.00 97.00      PROA   
ATOM   3803  O   ALA P 242     -18.656-124.193 117.095  0.00 97.00      PROA   
ATOM   3804  N   ALA P 243     -17.852-123.938 115.003  0.00 97.00      PROA   
ATOM   3805  HN  ALA P 243     -17.841-124.226 114.051  0.00 97.00      PROA   
ATOM   3806  CA  ALA P 243     -16.850-122.970 115.376  0.00 97.00      PROA   
ATOM   3807  HA  ALA P 243     -17.219-122.361 116.191  0.00 97.00      PROA   
ATOM   3808  CB  ALA P 243     -15.542-123.685 115.786  0.00 97.00      PROA   
ATOM   3809  HB1 ALA P 243     -15.158-124.306 114.948  0.00 97.00      PROA   
ATOM   3810  HB2 ALA P 243     -15.736-124.362 116.646  0.00 97.00      PROA   
ATOM   3811  HB3 ALA P 243     -14.754-122.964 116.085  0.00 97.00      PROA   
ATOM   3812  C   ALA P 243     -16.549-122.051 114.210  0.00 97.00      PROA   
ATOM   3813  O   ALA P 243     -16.888-122.326 113.060  0.00 97.00      PROA   
ATOM   3814  N   THR P 244     -15.887-120.908 114.504  0.00 97.00      PROA   
ATOM   3815  HN  THR P 244     -15.725-120.668 115.461  0.00 97.00      PROA   
ATOM   3816  CA  THR P 244     -15.157-120.086 113.552  0.00 97.00      PROA   
ATOM   3817  HA  THR P 244     -15.811-119.842 112.725  0.00 97.00      PROA   
ATOM   3818  CB  THR P 244     -14.642-118.808 114.193  0.00 97.00      PROA   
ATOM   3819  HB  THR P 244     -13.973-118.262 113.498  0.00 97.00      PROA   
ATOM   3820  OG1 THR P 244     -13.918-119.124 115.369  0.00 97.00      PROA   
ATOM   3821  HG1 THR P 244     -13.391-119.894 115.143  0.00 97.00      PROA   
ATOM   3822  CG2 THR P 244     -15.783-117.848 114.571  0.00 97.00      PROA   
ATOM   3823 HG21 THR P 244     -16.512-118.335 115.250  0.00 97.00      PROA   
ATOM   3824 HG22 THR P 244     -16.313-117.499 113.663  0.00 97.00      PROA   
ATOM   3825 HG23 THR P 244     -15.360-116.959 115.091  0.00 97.00      PROA   
ATOM   3826  C   THR P 244     -13.943-120.839 113.010  0.00 97.00      PROA   
ATOM   3827  O   THR P 244     -13.264-121.537 113.760  0.00 97.00      PROA   
ATOM   3828  N   GLU P 245     -13.621-120.659 111.708  0.00 97.00      PROA   
ATOM   3829  HN  GLU P 245     -14.157-120.024 111.155  0.00 97.00      PROA   
ATOM   3830  CA  GLU P 245     -12.560-121.303 110.939  0.00 97.00      PROA   
ATOM   3831  HA  GLU P 245     -12.748-122.366 110.888  0.00 97.00      PROA   
ATOM   3832  CB  GLU P 245     -12.661-120.623 109.540  0.00 97.00      PROA   
ATOM   3833  HB1 GLU P 245     -12.194-119.616 109.591  0.00 97.00      PROA   
ATOM   3834  HB2 GLU P 245     -13.754-120.463 109.375  0.00 97.00      PROA   
ATOM   3835  CG  GLU P 245     -12.079-121.369 108.321  0.00 97.00      PROA   
ATOM   3836  HG1 GLU P 245     -11.820-122.407 108.606  0.00 97.00      PROA   
ATOM   3837  HG2 GLU P 245     -11.152-120.857 107.984  0.00 97.00      PROA   
ATOM   3838  CD  GLU P 245     -13.025-121.429 107.112  0.00 97.00      PROA   
ATOM   3839  OE1 GLU P 245     -13.943-120.581 106.984  0.00 97.00      PROA   
ATOM   3840  OE2 GLU P 245     -12.820-122.349 106.281  0.00 97.00      PROA   
ATOM   3841  C   GLU P 245     -11.188-121.055 111.570  0.00 97.00      PROA   
ATOM   3842  O   GLU P 245     -10.360-121.947 111.751  0.00 97.00      PROA   
ATOM   3843  N   ASP P 246     -10.995-119.799 111.984  0.00 97.00      PROA   
ATOM   3844  HN  ASP P 246     -11.687-119.126 111.728  0.00 97.00      PROA   
ATOM   3845  CA  ASP P 246      -9.902-119.164 112.674  0.00 97.00      PROA   
ATOM   3846  HA  ASP P 246      -8.983-119.425 112.166  0.00 97.00      PROA   
ATOM   3847  CB  ASP P 246     -10.142-117.620 112.547  0.00 97.00      PROA   
ATOM   3848  HB1 ASP P 246      -9.797-117.283 111.543  0.00 97.00      PROA   
ATOM   3849  HB2 ASP P 246      -9.568-117.051 113.302  0.00 97.00      PROA   
ATOM   3850  CG  ASP P 246     -11.634-117.248 112.647  0.00 97.00      PROA   
ATOM   3851  OD1 ASP P 246     -12.399-117.484 111.671  0.00 97.00      PROA   
ATOM   3852  OD2 ASP P 246     -12.045-116.780 113.733  0.00 97.00      PROA   
ATOM   3853  C   ASP P 246      -9.728-119.588 114.144  0.00 97.00      PROA   
ATOM   3854  O   ASP P 246      -8.680-119.341 114.740  0.00 97.00      PROA   
ATOM   3855  N   GLY P 247     -10.726-120.255 114.776  0.00 97.00      PROA   
ATOM   3856  HN  GLY P 247     -11.525-120.535 114.248  0.00 97.00      PROA   
ATOM   3857  CA  GLY P 247     -10.628-120.757 116.151  0.00 97.00      PROA   
ATOM   3858  HA1 GLY P 247      -9.659-121.218 116.288  0.00 97.00      PROA   
ATOM   3859  HA2 GLY P 247     -11.435-121.461 116.292  0.00 97.00      PROA   
ATOM   3860  C   GLY P 247     -10.780-119.706 117.225  0.00 97.00      PROA   
ATOM   3861  O   GLY P 247     -10.469-119.935 118.395  0.00 97.00      PROA   
ATOM   3862  N   ASN P 248     -11.289-118.516 116.857  0.00 97.00      PROA   
ATOM   3863  HN  ASN P 248     -11.462-118.331 115.892  0.00 97.00      PROA   
ATOM   3864  CA  ASN P 248     -11.681-117.476 117.784  0.00 97.00      PROA   
ATOM   3865  HA  ASN P 248     -10.838-117.273 118.429  0.00 97.00      PROA   
ATOM   3866  CB  ASN P 248     -12.074-116.201 117.001  0.00 97.00      PROA   
ATOM   3867  HB1 ASN P 248     -12.658-115.493 117.625  0.00 97.00      PROA   
ATOM   3868  HB2 ASN P 248     -12.681-116.474 116.112  0.00 97.00      PROA   
ATOM   3869  CG  ASN P 248     -10.777-115.489 116.602  0.00 97.00      PROA   
ATOM   3870  OD1 ASN P 248      -9.848-115.385 117.411  0.00 97.00      PROA   
ATOM   3871  ND2 ASN P 248     -10.679-115.028 115.329  0.00 97.00      PROA   
ATOM   3872 HD21 ASN P 248      -9.821-114.606 115.048  0.00 97.00      PROA   
ATOM   3873 HD22 ASN P 248     -11.334-115.366 114.649  0.00 97.00      PROA   
ATOM   3874  C   ASN P 248     -12.807-117.897 118.708  0.00 97.00      PROA   
ATOM   3875  O   ASN P 248     -12.732-117.689 119.918  0.00 97.00      PROA   
ATOM   3876  N   VAL P 249     -13.854-118.538 118.150  0.00 97.00      PROA   
ATOM   3877  HN  VAL P 249     -13.872-118.685 117.162  0.00 97.00      PROA   
ATOM   3878  CA  VAL P 249     -15.046-118.934 118.865  0.00 97.00      PROA   
ATOM   3879  HA  VAL P 249     -14.882-118.853 119.930  0.00 97.00      PROA   
ATOM   3880  CB  VAL P 249     -16.256-118.089 118.476  0.00 97.00      PROA   
ATOM   3881  HB  VAL P 249     -16.512-118.256 117.407  0.00 97.00      PROA   
ATOM   3882  CG1 VAL P 249     -17.479-118.468 119.341  0.00 97.00      PROA   
ATOM   3883 HG11 VAL P 249     -17.246-118.335 120.419  0.00 97.00      PROA   
ATOM   3884 HG12 VAL P 249     -17.796-119.517 119.171  0.00 97.00      PROA   
ATOM   3885 HG13 VAL P 249     -18.335-117.809 119.088  0.00 97.00      PROA   
ATOM   3886  CG2 VAL P 249     -15.916-116.592 118.638  0.00 97.00      PROA   
ATOM   3887 HG21 VAL P 249     -15.050-116.288 118.015  0.00 97.00      PROA   
ATOM   3888 HG22 VAL P 249     -15.693-116.360 119.700  0.00 97.00      PROA   
ATOM   3889 HG23 VAL P 249     -16.781-115.979 118.313  0.00 97.00      PROA   
ATOM   3890  C   VAL P 249     -15.348-120.376 118.531  0.00 97.00      PROA   
ATOM   3891  O   VAL P 249     -15.487-120.740 117.368  0.00 97.00      PROA   
ATOM   3892  N   LEU P 250     -15.500-121.236 119.561  0.00 97.00      PROA   
ATOM   3893  HN  LEU P 250     -15.351-120.945 120.501  0.00 97.00      PROA   
ATOM   3894  CA  LEU P 250     -16.029-122.571 119.402  0.00 97.00      PROA   
ATOM   3895  HA  LEU P 250     -16.432-122.669 118.403  0.00 97.00      PROA   
ATOM   3896  CB  LEU P 250     -15.021-123.751 119.564  0.00 97.00      PROA   
ATOM   3897  HB1 LEU P 250     -14.373-123.723 118.658  0.00 97.00      PROA   
ATOM   3898  HB2 LEU P 250     -15.584-124.709 119.516  0.00 97.00      PROA   
ATOM   3899  CG  LEU P 250     -14.052-123.824 120.782  0.00 97.00      PROA   
ATOM   3900  HG  LEU P 250     -13.412-124.718 120.567  0.00 97.00      PROA   
ATOM   3901  CD1 LEU P 250     -13.078-122.636 120.913  0.00 97.00      PROA   
ATOM   3902 HD11 LEU P 250     -13.610-121.737 121.290  0.00 97.00      PROA   
ATOM   3903 HD12 LEU P 250     -12.620-122.399 119.930  0.00 97.00      PROA   
ATOM   3904 HD13 LEU P 250     -12.273-122.885 121.636  0.00 97.00      PROA   
ATOM   3905  CD2 LEU P 250     -14.741-124.124 122.125  0.00 97.00      PROA   
ATOM   3906 HD21 LEU P 250     -15.464-124.958 122.013  0.00 97.00      PROA   
ATOM   3907 HD22 LEU P 250     -15.275-123.227 122.499  0.00 97.00      PROA   
ATOM   3908 HD23 LEU P 250     -13.983-124.407 122.886  0.00 97.00      PROA   
ATOM   3909  C   LEU P 250     -17.222-122.663 120.311  0.00 97.00      PROA   
ATOM   3910  O   LEU P 250     -17.195-122.211 121.453  0.00 97.00      PROA   
ATOM   3911  N   LYS P 251     -18.350-123.188 119.786  0.00 97.00      PROA   
ATOM   3912  HN  LYS P 251     -18.384-123.528 118.847  0.00 97.00      PROA   
ATOM   3913  CA  LYS P 251     -19.607-123.101 120.480  0.00 97.00      PROA   
ATOM   3914  HA  LYS P 251     -19.444-122.938 121.536  0.00 97.00      PROA   
ATOM   3915  CB  LYS P 251     -20.430-121.920 119.942  0.00 97.00      PROA   
ATOM   3916  HB1 LYS P 251     -20.756-122.081 118.892  0.00 97.00      PROA   
ATOM   3917  HB2 LYS P 251     -19.723-121.056 119.925  0.00 97.00      PROA   
ATOM   3918  CG  LYS P 251     -21.608-121.545 120.850  0.00 97.00      PROA   
ATOM   3919  HG1 LYS P 251     -21.573-122.146 121.787  0.00 97.00      PROA   
ATOM   3920  HG2 LYS P 251     -22.547-121.816 120.327  0.00 97.00      PROA   
ATOM   3921  CD  LYS P 251     -21.604-120.054 121.232  0.00 97.00      PROA   
ATOM   3922  HD1 LYS P 251     -20.676-119.850 121.815  0.00 97.00      PROA   
ATOM   3923  HD2 LYS P 251     -22.474-119.848 121.894  0.00 97.00      PROA   
ATOM   3924  CE  LYS P 251     -21.658-119.120 120.012  0.00 97.00      PROA   
ATOM   3925  HE1 LYS P 251     -22.574-119.343 119.427  0.00 97.00      PROA   
ATOM   3926  HE2 LYS P 251     -20.773-119.251 119.353  0.00 97.00      PROA   
ATOM   3927  NZ  LYS P 251     -21.696-117.693 120.423  0.00 97.00      PROA   
ATOM   3928  HZ1 LYS P 251     -20.925-117.478 121.083  0.00 97.00      PROA   
ATOM   3929  HZ2 LYS P 251     -22.607-117.464 120.875  0.00 97.00      PROA   
ATOM   3930  HZ3 LYS P 251     -21.556-117.075 119.602  0.00 97.00      PROA   
ATOM   3931  C   LYS P 251     -20.324-124.416 120.327  0.00 97.00      PROA   
ATOM   3932  O   LYS P 251     -21.140-124.629 119.433  0.00 97.00      PROA   
ATOM   3933  N   ARG P 252     -19.990-125.354 121.233  0.00 97.00      PROA   
ATOM   3934  HN  ARG P 252     -19.329-125.134 121.948  0.00 97.00      PROA   
ATOM   3935  CA  ARG P 252     -20.531-126.694 121.279  0.00 97.00      PROA   
ATOM   3936  HA  ARG P 252     -20.388-127.116 120.294  0.00 97.00      PROA   
ATOM   3937  CB  ARG P 252     -19.727-127.560 122.282  0.00 97.00      PROA   
ATOM   3938  HB1 ARG P 252     -20.238-128.535 122.438  0.00 97.00      PROA   
ATOM   3939  HB2 ARG P 252     -19.684-127.037 123.264  0.00 97.00      PROA   
ATOM   3940  CG  ARG P 252     -18.292-127.858 121.800  0.00 97.00      PROA   
ATOM   3941  HG1 ARG P 252     -17.735-126.913 121.608  0.00 97.00      PROA   
ATOM   3942  HG2 ARG P 252     -18.376-128.395 120.827  0.00 97.00      PROA   
ATOM   3943  CD  ARG P 252     -17.484-128.712 122.792  0.00 97.00      PROA   
ATOM   3944  HD1 ARG P 252     -18.072-129.597 123.107  0.00 97.00      PROA   
ATOM   3945  HD2 ARG P 252     -17.193-128.107 123.677  0.00 97.00      PROA   
ATOM   3946  NE  ARG P 252     -16.279-129.197 122.055  0.00 97.00      PROA   
ATOM   3947  HE  ARG P 252     -16.360-129.357 121.069  0.00 97.00      PROA   
ATOM   3948  CZ  ARG P 252     -15.005-129.151 122.480  0.00 97.00      PROA   
ATOM   3949  NH1 ARG P 252     -14.672-129.213 123.765  0.00 97.00      PROA   
ATOM   3950 HH11 ARG P 252     -15.398-129.465 124.394  0.00 97.00      PROA   
ATOM   3951 HH12 ARG P 252     -13.711-129.379 123.965  0.00 97.00      PROA   
ATOM   3952  NH2 ARG P 252     -14.057-129.069 121.531  0.00 97.00      PROA   
ATOM   3953 HH21 ARG P 252     -14.404-128.867 120.611  0.00 97.00      PROA   
ATOM   3954 HH22 ARG P 252     -13.117-128.855 121.769  0.00 97.00      PROA   
ATOM   3955  C   ARG P 252     -22.026-126.775 121.558  0.00 97.00      PROA   
ATOM   3956  O   ARG P 252     -22.569-125.988 122.332  0.00 97.00      PROA   
ATOM   3957  N   SER P 253     -22.736-127.752 120.933  0.00 97.00      PROA   
ATOM   3958  HN  SER P 253     -22.315-128.355 120.257  0.00 97.00      PROA   
ATOM   3959  CA  SER P 253     -24.107-128.060 121.316  0.00 97.00      PROA   
ATOM   3960  HA  SER P 253     -24.611-127.119 121.462  0.00 97.00      PROA   
ATOM   3961  CB  SER P 253     -24.949-128.795 120.235  0.00 97.00      PROA   
ATOM   3962  HB1 SER P 253     -25.061-128.134 119.349  0.00 97.00      PROA   
ATOM   3963  HB2 SER P 253     -25.965-129.016 120.626  0.00 97.00      PROA   
ATOM   3964  OG  SER P 253     -24.361-130.017 119.819  0.00 97.00      PROA   
ATOM   3965  HG1 SER P 253     -23.512-129.785 119.423  0.00 97.00      PROA   
ATOM   3966  C   SER P 253     -24.124-128.872 122.612  0.00 97.00      PROA   
ATOM   3967  O   SER P 253     -23.268-129.739 122.785  0.00 97.00      PROA   
ATOM   3968  N   PRO P 254     -25.048-128.657 123.548  0.00 97.00      PROA   
ATOM   3969  CD  PRO P 254     -25.755-127.384 123.715  0.00 97.00      PROA   
ATOM   3970  HD1 PRO P 254     -26.594-127.347 122.986  0.00 97.00      PROA   
ATOM   3971  HD2 PRO P 254     -25.077-126.513 123.567  0.00 97.00      PROA   
ATOM   3972  CA  PRO P 254     -25.430-129.631 124.574  0.00 97.00      PROA   
ATOM   3973  HA  PRO P 254     -24.559-129.792 125.193  0.00 97.00      PROA   
ATOM   3974  CB  PRO P 254     -26.576-128.931 125.328  0.00 97.00      PROA   
ATOM   3975  HB1 PRO P 254     -26.616-129.226 126.395  0.00 97.00      PROA   
ATOM   3976  HB2 PRO P 254     -27.555-129.154 124.849  0.00 97.00      PROA   
ATOM   3977  CG  PRO P 254     -26.284-127.435 125.147  0.00 97.00      PROA   
ATOM   3978  HG1 PRO P 254     -27.176-126.796 125.296  0.00 97.00      PROA   
ATOM   3979  HG2 PRO P 254     -25.480-127.120 125.849  0.00 97.00      PROA   
ATOM   3980  C   PRO P 254     -25.849-130.994 124.024  0.00 97.00      PROA   
ATOM   3981  O   PRO P 254     -26.400-131.045 122.926  0.00 97.00      PROA   
ATOM   3982  N   GLU P 255     -25.605-132.108 124.765  0.00 97.00      PROA   
ATOM   3983  HN  GLU P 255     -25.108-132.060 125.629  0.00 97.00      PROA   
ATOM   3984  CA  GLU P 255     -25.994-133.450 124.360  0.00 97.00      PROA   
ATOM   3985  HA  GLU P 255     -25.526-133.632 123.406  0.00 97.00      PROA   
ATOM   3986  CB  GLU P 255     -25.493-134.555 125.335  0.00 97.00      PROA   
ATOM   3987  HB1 GLU P 255     -25.867-135.519 124.931  0.00 97.00      PROA   
ATOM   3988  HB2 GLU P 255     -25.951-134.416 126.338  0.00 97.00      PROA   
ATOM   3989  CG  GLU P 255     -23.950-134.646 125.483  0.00 97.00      PROA   
ATOM   3990  HG1 GLU P 255     -23.628-134.128 126.411  0.00 97.00      PROA   
ATOM   3991  HG2 GLU P 255     -23.456-134.152 124.621  0.00 97.00      PROA   
ATOM   3992  CD  GLU P 255     -23.435-136.089 125.522  0.00 97.00      PROA   
ATOM   3993  OE1 GLU P 255     -22.880-136.508 126.572  0.00 97.00      PROA   
ATOM   3994  OE2 GLU P 255     -23.571-136.783 124.481  0.00 97.00      PROA   
ATOM   3995  C   GLU P 255     -27.495-133.643 124.145  0.00 97.00      PROA   
ATOM   3996  O   GLU P 255     -28.330-133.144 124.898  0.00 97.00      PROA   
ATOM   3997  N   LEU P 256     -27.851-134.403 123.085  0.00 97.00      PROA   
ATOM   3998  HN  LEU P 256     -27.148-134.746 122.463  0.00 97.00      PROA   
ATOM   3999  CA  LEU P 256     -29.210-134.690 122.682  0.00 97.00      PROA   
ATOM   4000  HA  LEU P 256     -29.894-134.256 123.395  0.00 97.00      PROA   
ATOM   4001  CB  LEU P 256     -29.444-134.097 121.263  0.00 97.00      PROA   
ATOM   4002  HB1 LEU P 256     -28.773-134.595 120.531  0.00 97.00      PROA   
ATOM   4003  HB2 LEU P 256     -29.112-133.033 121.328  0.00 97.00      PROA   
ATOM   4004  CG  LEU P 256     -30.890-134.066 120.705  0.00 97.00      PROA   
ATOM   4005  HG  LEU P 256     -30.882-133.313 119.877  0.00 97.00      PROA   
ATOM   4006  CD1 LEU P 256     -31.324-135.393 120.058  0.00 97.00      PROA   
ATOM   4007 HD11 LEU P 256     -31.445-136.182 120.824  0.00 97.00      PROA   
ATOM   4008 HD12 LEU P 256     -30.569-135.732 119.318  0.00 97.00      PROA   
ATOM   4009 HD13 LEU P 256     -32.298-135.268 119.540  0.00 97.00      PROA   
ATOM   4010  CD2 LEU P 256     -31.924-133.575 121.735  0.00 97.00      PROA   
ATOM   4011 HD21 LEU P 256     -31.609-132.598 122.159  0.00 97.00      PROA   
ATOM   4012 HD22 LEU P 256     -32.031-134.309 122.561  0.00 97.00      PROA   
ATOM   4013 HD23 LEU P 256     -32.914-133.449 121.249  0.00 97.00      PROA   
ATOM   4014  C   LEU P 256     -29.377-136.197 122.708  0.00 97.00      PROA   
ATOM   4015  O   LEU P 256     -28.542-136.934 122.197  0.00 97.00      PROA   
ATOM   4016  N   GLU P 257     -30.464-136.713 123.332  0.00 97.00      PROA   
ATOM   4017  HN  GLU P 257     -31.164-136.124 123.726  0.00 97.00      PROA   
ATOM   4018  CA  GLU P 257     -30.650-138.139 123.527  0.00 97.00      PROA   
ATOM   4019  HA  GLU P 257     -29.680-138.601 123.633  0.00 97.00      PROA   
ATOM   4020  CB  GLU P 257     -31.466-138.449 124.810  0.00 97.00      PROA   
ATOM   4021  HB1 GLU P 257     -32.506-138.073 124.717  0.00 97.00      PROA   
ATOM   4022  HB2 GLU P 257     -30.992-137.861 125.632  0.00 97.00      PROA   
ATOM   4023  CG  GLU P 257     -31.427-139.932 125.252  0.00 97.00      PROA   
ATOM   4024  HG1 GLU P 257     -31.238-139.975 126.346  0.00 97.00      PROA   
ATOM   4025  HG2 GLU P 257     -30.605-140.476 124.743  0.00 97.00      PROA   
ATOM   4026  CD  GLU P 257     -32.731-140.675 124.993  0.00 97.00      PROA   
ATOM   4027  OE1 GLU P 257     -33.065-140.882 123.808  0.00 97.00      PROA   
ATOM   4028  OE2 GLU P 257     -33.391-141.082 125.981  0.00 97.00      PROA   
ATOM   4029  C   GLU P 257     -31.329-138.768 122.331  0.00 97.00      PROA   
ATOM   4030  O   GLU P 257     -32.339-138.276 121.832  0.00 97.00      PROA   
ATOM   4031  N   LEU P 258     -30.764-139.900 121.852  0.00 97.00      PROA   
ATOM   4032  HN  LEU P 258     -29.925-140.247 122.266  0.00 97.00      PROA   
ATOM   4033  CA  LEU P 258     -31.315-140.690 120.775  0.00 97.00      PROA   
ATOM   4034  HA  LEU P 258     -32.376-140.496 120.711  0.00 97.00      PROA   
ATOM   4035  CB  LEU P 258     -30.668-140.405 119.393  0.00 97.00      PROA   
ATOM   4036  HB1 LEU P 258     -31.081-141.094 118.624  0.00 97.00      PROA   
ATOM   4037  HB2 LEU P 258     -29.580-140.600 119.472  0.00 97.00      PROA   
ATOM   4038  CG  LEU P 258     -30.851-138.957 118.876  0.00 97.00      PROA   
ATOM   4039  HG  LEU P 258     -30.563-138.254 119.690  0.00 97.00      PROA   
ATOM   4040  CD1 LEU P 258     -29.911-138.672 117.693  0.00 97.00      PROA   
ATOM   4041 HD11 LEU P 258     -30.164-139.333 116.838  0.00 97.00      PROA   
ATOM   4042 HD12 LEU P 258     -28.856-138.852 117.981  0.00 97.00      PROA   
ATOM   4043 HD13 LEU P 258     -30.015-137.614 117.372  0.00 97.00      PROA   
ATOM   4044  CD2 LEU P 258     -32.307-138.656 118.473  0.00 97.00      PROA   
ATOM   4045 HD21 LEU P 258     -32.993-138.794 119.333  0.00 97.00      PROA   
ATOM   4046 HD22 LEU P 258     -32.623-139.332 117.650  0.00 97.00      PROA   
ATOM   4047 HD23 LEU P 258     -32.395-137.607 118.119  0.00 97.00      PROA   
ATOM   4048  C   LEU P 258     -31.157-142.158 121.116  0.00 97.00      PROA   
ATOM   4049  O   LEU P 258     -30.322-142.870 120.561  0.00 97.00      PROA   
ATOM   4050  N   GLN P 259     -31.981-142.665 122.058  0.00 97.00      PROA   
ATOM   4051  HN  GLN P 259     -32.521-142.048 122.635  0.00 97.00      PROA   
ATOM   4052  CA  GLN P 259     -32.195-144.082 122.267  0.00 97.00      PROA   
ATOM   4053  HA  GLN P 259     -31.218-144.505 122.434  0.00 97.00      PROA   
ATOM   4054  CB  GLN P 259     -33.057-144.401 123.519  0.00 97.00      PROA   
ATOM   4055  HB1 GLN P 259     -33.461-145.436 123.451  0.00 97.00      PROA   
ATOM   4056  HB2 GLN P 259     -33.923-143.702 123.535  0.00 97.00      PROA   
ATOM   4057  CG  GLN P 259     -32.293-144.285 124.853  0.00 97.00      PROA   
ATOM   4058  HG1 GLN P 259     -31.937-143.248 125.013  0.00 97.00      PROA   
ATOM   4059  HG2 GLN P 259     -31.409-144.957 124.859  0.00 97.00      PROA   
ATOM   4060  CD  GLN P 259     -33.214-144.715 126.001  0.00 97.00      PROA   
ATOM   4061  OE1 GLN P 259     -33.343-145.907 126.299  0.00 97.00      PROA   
ATOM   4062  NE2 GLN P 259     -33.883-143.724 126.651  0.00 97.00      PROA   
ATOM   4063 HE21 GLN P 259     -34.488-143.959 127.407  0.00 97.00      PROA   
ATOM   4064 HE22 GLN P 259     -33.754-142.771 126.366  0.00 97.00      PROA   
ATOM   4065  C   GLN P 259     -32.769-144.790 121.053  0.00 97.00      PROA   
ATOM   4066  O   GLN P 259     -33.653-144.278 120.375  0.00 97.00      PROA   
ATOM   4067  N   VAL P 260     -32.246-146.000 120.754  0.00 97.00      PROA   
ATOM   4068  HN  VAL P 260     -31.514-146.387 121.307  0.00 97.00      PROA   
ATOM   4069  CA  VAL P 260     -32.652-146.805 119.624  0.00 97.00      PROA   
ATOM   4070  HA  VAL P 260     -33.572-146.417 119.218  0.00 97.00      PROA   
ATOM   4071  CB  VAL P 260     -31.600-146.842 118.519  0.00 97.00      PROA   
ATOM   4072  HB  VAL P 260     -30.664-147.277 118.927  0.00 97.00      PROA   
ATOM   4073  CG1 VAL P 260     -32.093-147.696 117.330  0.00 97.00      PROA   
ATOM   4074 HG11 VAL P 260     -33.063-147.312 116.951  0.00 97.00      PROA   
ATOM   4075 HG12 VAL P 260     -32.211-148.761 117.615  0.00 97.00      PROA   
ATOM   4076 HG13 VAL P 260     -31.353-147.647 116.505  0.00 97.00      PROA   
ATOM   4077  CG2 VAL P 260     -31.264-145.409 118.048  0.00 97.00      PROA   
ATOM   4078 HG21 VAL P 260     -30.789-144.819 118.857  0.00 97.00      PROA   
ATOM   4079 HG22 VAL P 260     -32.182-144.883 117.717  0.00 97.00      PROA   
ATOM   4080 HG23 VAL P 260     -30.553-145.448 117.196  0.00 97.00      PROA   
ATOM   4081  C   VAL P 260     -32.907-148.194 120.177  0.00 97.00      PROA   
ATOM   4082  O   VAL P 260     -32.084-148.734 120.912  0.00 97.00      PROA   
ATOM   4083  N   LEU P 261     -34.078-148.798 119.863  0.00 97.00      PROA   
ATOM   4084  HN  LEU P 261     -34.726-148.341 119.254  0.00 97.00      PROA   
ATOM   4085  CA  LEU P 261     -34.494-150.073 120.413  0.00 97.00      PROA   
ATOM   4086  HA  LEU P 261     -33.665-150.503 120.952  0.00 97.00      PROA   
ATOM   4087  CB  LEU P 261     -35.687-149.952 121.392  0.00 97.00      PROA   
ATOM   4088  HB1 LEU P 261     -36.045-150.965 121.682  0.00 97.00      PROA   
ATOM   4089  HB2 LEU P 261     -36.524-149.428 120.879  0.00 97.00      PROA   
ATOM   4090  CG  LEU P 261     -35.370-149.197 122.707  0.00 97.00      PROA   
ATOM   4091  HG  LEU P 261     -35.066-148.155 122.450  0.00 97.00      PROA   
ATOM   4092  CD1 LEU P 261     -36.626-149.123 123.593  0.00 97.00      PROA   
ATOM   4093 HD11 LEU P 261     -36.940-150.147 123.892  0.00 97.00      PROA   
ATOM   4094 HD12 LEU P 261     -37.462-148.646 123.042  0.00 97.00      PROA   
ATOM   4095 HD13 LEU P 261     -36.418-148.533 124.511  0.00 97.00      PROA   
ATOM   4096  CD2 LEU P 261     -34.214-149.835 123.502  0.00 97.00      PROA   
ATOM   4097 HD21 LEU P 261     -34.069-149.294 124.460  0.00 97.00      PROA   
ATOM   4098 HD22 LEU P 261     -33.265-149.786 122.933  0.00 97.00      PROA   
ATOM   4099 HD23 LEU P 261     -34.448-150.898 123.727  0.00 97.00      PROA   
ATOM   4100  C   LEU P 261     -34.828-151.082 119.339  0.00 97.00      PROA   
ATOM   4101  O   LEU P 261     -35.558-150.818 118.389  0.00 97.00      PROA   
ATOM   4102  N   GLY P 262     -34.275-152.302 119.508  0.00 97.00      PROA   
ATOM   4103  HN  GLY P 262     -33.728-152.490 120.317  0.00 97.00      PROA   
ATOM   4104  CA  GLY P 262     -34.457-153.433 118.635  0.00 97.00      PROA   
ATOM   4105  HA1 GLY P 262     -33.613-153.480 117.965  0.00 97.00      PROA   
ATOM   4106  HA2 GLY P 262     -35.419-153.383 118.143  0.00 97.00      PROA   
ATOM   4107  C   GLY P 262     -34.412-154.656 119.488  0.00 97.00      PROA   
ATOM   4108  O   GLY P 262     -33.937-154.630 120.621  0.00 97.00      PROA   
ATOM   4109  N   HSD P 263     -34.892-155.783 118.933  0.00 97.00      PROA   
ATOM   4110  HN  HSD P 263     -35.226-155.784 117.994  0.00 97.00      PROA   
ATOM   4111  CA  HSD P 263     -34.881-157.069 119.585  0.00 97.00      PROA   
ATOM   4112  HA  HSD P 263     -34.277-157.034 120.482  0.00 97.00      PROA   
ATOM   4113  CB  HSD P 263     -36.306-157.558 119.933  0.00 97.00      PROA   
ATOM   4114  HB1 HSD P 263     -36.282-158.606 120.303  0.00 97.00      PROA   
ATOM   4115  HB2 HSD P 263     -36.937-157.532 119.018  0.00 97.00      PROA   
ATOM   4116  ND1 HSD P 263     -37.097-157.007 122.306  0.00 97.00      PROA   
ATOM   4117  HD1 HSD P 263     -36.780-157.849 122.744  0.00 97.00      PROA   
ATOM   4118  CG  HSD P 263     -36.952-156.673 120.974  0.00 97.00      PROA   
ATOM   4119  CE1 HSD P 263     -37.789-155.999 122.893  0.00 97.00      PROA   
ATOM   4120  HE1 HSD P 263     -38.052-155.993 123.951  0.00 97.00      PROA   
ATOM   4121  NE2 HSD P 263     -38.109-155.050 122.036  0.00 97.00      PROA   
ATOM   4122  CD2 HSD P 263     -37.591-155.479 120.826  0.00 97.00      PROA   
ATOM   4123  HD2 HSD P 263     -37.729-154.872 119.940  0.00 97.00      PROA   
ATOM   4124  C   HSD P 263     -34.211-157.981 118.598  0.00 97.00      PROA   
ATOM   4125  O   HSD P 263     -34.474-157.890 117.401  0.00 97.00      PROA   
ATOM   4126  N   GLN P 264     -33.281-158.848 119.069  0.00 97.00      PROA   
ATOM   4127  HN  GLN P 264     -33.097-158.923 120.047  0.00 97.00      PROA   
ATOM   4128  CA  GLN P 264     -32.406-159.636 118.220  0.00 97.00      PROA   
ATOM   4129  HA  GLN P 264     -31.848-158.921 117.631  0.00 97.00      PROA   
ATOM   4130  CB  GLN P 264     -31.360-160.419 119.054  0.00 97.00      PROA   
ATOM   4131  HB1 GLN P 264     -30.861-161.192 118.430  0.00 97.00      PROA   
ATOM   4132  HB2 GLN P 264     -31.912-160.942 119.868  0.00 97.00      PROA   
ATOM   4133  CG  GLN P 264     -30.268-159.491 119.641  0.00 97.00      PROA   
ATOM   4134  HG1 GLN P 264     -30.719-158.531 119.971  0.00 97.00      PROA   
ATOM   4135  HG2 GLN P 264     -29.506-159.259 118.867  0.00 97.00      PROA   
ATOM   4136  CD  GLN P 264     -29.582-160.093 120.874  0.00 97.00      PROA   
ATOM   4137  OE1 GLN P 264     -29.655-159.530 121.972  0.00 97.00      PROA   
ATOM   4138  NE2 GLN P 264     -28.897-161.254 120.692  0.00 97.00      PROA   
ATOM   4139 HE21 GLN P 264     -28.450-161.663 121.485  0.00 97.00      PROA   
ATOM   4140 HE22 GLN P 264     -28.848-161.667 119.784  0.00 97.00      PROA   
ATOM   4141  C   GLN P 264     -33.108-160.534 117.212  0.00 97.00      PROA   
ATOM   4142  O   GLN P 264     -34.067-161.240 117.518  0.00 97.00      PROA   
ATOM   4143  N   GLN P 265     -32.630-160.470 115.952  0.00 97.00      PROA   
ATOM   4144  HN  GLN P 265     -31.822-159.916 115.758  0.00 97.00      PROA   
ATOM   4145  CA  GLN P 265     -33.306-160.959 114.777  0.00 97.00      PROA   
ATOM   4146  HA  GLN P 265     -34.334-161.133 115.053  0.00 97.00      PROA   
ATOM   4147  CB  GLN P 265     -33.310-159.904 113.625  0.00 97.00      PROA   
ATOM   4148  HB1 GLN P 265     -34.018-159.095 113.914  0.00 97.00      PROA   
ATOM   4149  HB2 GLN P 265     -33.722-160.372 112.703  0.00 97.00      PROA   
ATOM   4150  CG  GLN P 265     -31.946-159.252 113.261  0.00 97.00      PROA   
ATOM   4151  HG1 GLN P 265     -32.044-158.733 112.282  0.00 97.00      PROA   
ATOM   4152  HG2 GLN P 265     -31.177-160.044 113.141  0.00 97.00      PROA   
ATOM   4153  CD  GLN P 265     -31.426-158.248 114.306  0.00 97.00      PROA   
ATOM   4154  OE1 GLN P 265     -30.644-158.602 115.195  0.00 97.00      PROA   
ATOM   4155  NE2 GLN P 265     -31.859-156.962 114.194  0.00 97.00      PROA   
ATOM   4156 HE21 GLN P 265     -31.561-156.293 114.878  0.00 97.00      PROA   
ATOM   4157 HE22 GLN P 265     -32.463-156.693 113.447  0.00 97.00      PROA   
ATOM   4158  C   GLN P 265     -32.704-162.262 114.278  0.00 97.00      PROA   
ATOM   4159  O   GLN P 265     -31.519-162.512 114.500  0.00 97.00      PROA   
ATOM   4160  N   PRO P 266     -33.454-163.132 113.589  0.00 97.00      PROA   
ATOM   4161  CD  PRO P 266     -34.920-163.102 113.551  0.00 97.00      PROA   
ATOM   4162  HD1 PRO P 266     -35.240-162.232 112.936  0.00 97.00      PROA   
ATOM   4163  HD2 PRO P 266     -35.356-163.038 114.572  0.00 97.00      PROA   
ATOM   4164  CA  PRO P 266     -32.923-164.071 112.601  0.00 97.00      PROA   
ATOM   4165  HA  PRO P 266     -32.430-164.854 113.159  0.00 97.00      PROA   
ATOM   4166  CB  PRO P 266     -34.167-164.574 111.846  0.00 97.00      PROA   
ATOM   4167  HB1 PRO P 266     -34.057-165.620 111.496  0.00 97.00      PROA   
ATOM   4168  HB2 PRO P 266     -34.387-163.920 110.973  0.00 97.00      PROA   
ATOM   4169  CG  PRO P 266     -35.306-164.406 112.857  0.00 97.00      PROA   
ATOM   4170  HG1 PRO P 266     -36.303-164.356 112.375  0.00 97.00      PROA   
ATOM   4171  HG2 PRO P 266     -35.288-165.239 113.594  0.00 97.00      PROA   
ATOM   4172  C   PRO P 266     -31.881-163.486 111.654  0.00 97.00      PROA   
ATOM   4173  O   PRO P 266     -32.063-162.369 111.174  0.00 97.00      PROA   
ATOM   4174  N   THR P 267     -30.786-164.224 111.372  0.00 97.00      PROA   
ATOM   4175  HN  THR P 267     -30.594-165.063 111.877  0.00 97.00      PROA   
ATOM   4176  CA  THR P 267     -29.830-163.898 110.320  0.00 97.00      PROA   
ATOM   4177  HA  THR P 267     -29.529-162.877 110.517  0.00 97.00      PROA   
ATOM   4178  CB  THR P 267     -28.573-164.762 110.359  0.00 97.00      PROA   
ATOM   4179  HB  THR P 267     -28.694-165.689 109.758  0.00 97.00      PROA   
ATOM   4180  OG1 THR P 267     -28.282-165.176 111.687  0.00 97.00      PROA   
ATOM   4181  HG1 THR P 267     -28.203-164.365 112.195  0.00 97.00      PROA   
ATOM   4182  CG2 THR P 267     -27.365-163.967 109.831  0.00 97.00      PROA   
ATOM   4183 HG21 THR P 267     -27.199-163.059 110.449  0.00 97.00      PROA   
ATOM   4184 HG22 THR P 267     -27.527-163.652 108.781  0.00 97.00      PROA   
ATOM   4185 HG23 THR P 267     -26.450-164.595 109.875  0.00 97.00      PROA   
ATOM   4186  C   THR P 267     -30.405-163.903 108.900  0.00 97.00      PROA   
ATOM   4187  O   THR P 267     -30.065-162.976 108.164  0.00 97.00      PROA   
ATOM   4188  N   PRO P 268     -31.250-164.827 108.422  0.00 97.00      PROA   
ATOM   4189  CD  PRO P 268     -31.428-166.186 108.956  0.00 97.00      PROA   
ATOM   4190  HD1 PRO P 268     -31.679-166.178 110.035  0.00 97.00      PROA   
ATOM   4191  HD2 PRO P 268     -30.502-166.777 108.782  0.00 97.00      PROA   
ATOM   4192  CA  PRO P 268     -31.988-164.639 107.176  0.00 97.00      PROA   
ATOM   4193  HA  PRO P 268     -31.352-164.205 106.418  0.00 97.00      PROA   
ATOM   4194  CB  PRO P 268     -32.456-166.057 106.804  0.00 97.00      PROA   
ATOM   4195  HB1 PRO P 268     -31.659-166.552 106.204  0.00 97.00      PROA   
ATOM   4196  HB2 PRO P 268     -33.398-166.073 106.220  0.00 97.00      PROA   
ATOM   4197  CG  PRO P 268     -32.589-166.773 108.150  0.00 97.00      PROA   
ATOM   4198  HG1 PRO P 268     -33.550-166.473 108.626  0.00 97.00      PROA   
ATOM   4199  HG2 PRO P 268     -32.546-167.877 108.066  0.00 97.00      PROA   
ATOM   4200  C   PRO P 268     -33.176-163.713 107.376  0.00 97.00      PROA   
ATOM   4201  O   PRO P 268     -33.757-163.681 108.460  0.00 97.00      PROA   
ATOM   4202  N   VAL P 269     -33.529-162.953 106.316  0.00 97.00      PROA   
ATOM   4203  HN  VAL P 269     -33.069-163.019 105.436  0.00 97.00      PROA   
ATOM   4204  CA  VAL P 269     -34.674-162.089 106.229  0.00 97.00      PROA   
ATOM   4205  HA  VAL P 269     -35.471-162.505 106.830  0.00 97.00      PROA   
ATOM   4206  CB  VAL P 269     -34.364-160.657 106.682  0.00 97.00      PROA   
ATOM   4207  HB  VAL P 269     -33.965-160.714 107.723  0.00 97.00      PROA   
ATOM   4208  CG1 VAL P 269     -33.284-160.008 105.790  0.00 97.00      PROA   
ATOM   4209 HG11 VAL P 269     -33.646-159.942 104.743  0.00 97.00      PROA   
ATOM   4210 HG12 VAL P 269     -32.347-160.600 105.806  0.00 97.00      PROA   
ATOM   4211 HG13 VAL P 269     -33.059-158.979 106.144  0.00 97.00      PROA   
ATOM   4212  CG2 VAL P 269     -35.653-159.812 106.714  0.00 97.00      PROA   
ATOM   4213 HG21 VAL P 269     -36.416-160.292 107.361  0.00 97.00      PROA   
ATOM   4214 HG22 VAL P 269     -36.067-159.716 105.689  0.00 97.00      PROA   
ATOM   4215 HG23 VAL P 269     -35.441-158.792 107.099  0.00 97.00      PROA   
ATOM   4216  C   VAL P 269     -35.107-162.181 104.744  0.00 97.00      PROA   
ATOM   4217  OT1 VAL P 269     -34.255-162.559 103.891  0.00 97.00      PROA   
ATOM   4218  OT2 VAL P 269     -36.300-161.906 104.446  0.00 97.00      PROA   
END
